# Supplementary material for: Computational design of mechanically coupled axle-rotor protein assemblies
Source: Science. Author manuscript; Available in PMC 2023 Dec 11. (PMC10712554; doi:10.1126/science.abm1183)
Supplement: Data S3 [file NIHMS1871500-supplement-Data_S3.zip]

Archive with 46 entries (45 files):
- SEC/
- SEC/C3_R1.zip
- SEC/C3-C3_1.zip
- SEC/C3_A2.zip
- SEC/D5_1.zip
- SEC/D2_2.zip
- SEC/pD6.zip
- SEC/D4_1.zip
- SEC/D8_1.zip
- SEC/D3_5.zip
- SEC/D3_2.zip
- SEC/C5_2.zip
- SEC/C8-C4.zip
- SEC/C3_A3.zip
- SEC/C3_A4.zip
- SEC/C3-C1_1.zip
- SEC/D3_3.zip
- SEC/D3_4.zip
- SEC/C5-C3_1.zip
- SEC/D8_3.zip
- SEC/D3_7.zip
- SEC/C4_1.zip
- SEC/D3-C3.zip
- SEC/C8_1.zip
- SEC/D4_4.zip
- SEC/D4_3.zip
- SEC/C5-C3_2.zip
- SEC/pD3.zip
- SEC/C5_1.zip
- SEC/C3-C3_3.zip
- SEC/C3-C3_4.zip
- SEC/C3-C1_2.zip
- SEC/C3_R3.zip
- SEC/D4_2.zip
- SEC/D3-C5.zip
- SEC/D3_8.zip
- SEC/D3_1.zip
- SEC/D8_2.zip
- SEC/D3_6.zip
- SEC/C3_R2.zip
- SEC/C3-C1_3.zip
- SEC/D8-C4.zip
- SEC/C3_A1.zip
- SEC/D5_2.zip
- SEC/C3-C3_2.zip
- SEC/D2_1.zip
