# Supplementary material for: Computational design of mechanically coupled axle-rotor protein assemblies
Source: Science. Author manuscript; Available in PMC 2023 Dec 11. (PMC10712554; doi:10.1126/science.abm1183)
Supplement: Data S2 [file NIHMS1871500-supplement-Data_S2.zip]

Archive with 40 entries (38 files):
- SAXS/
- SAXS/D5_2.dat
- SAXS/C3-C3_1.dat
- SAXS/D4_2.dat
- SAXS/D3_8.dat
- SAXS/C3_A4.dat
- SAXS/C3_A3.dat
- SAXS/D3_1.dat
- SAXS/D3_6.dat
- SAXS/C8-C4.dat
- SAXS/pD6.dat
- SAXS/C3-C1_1.dat
- SAXS/R82.dat
- SAXS/C5-C3_1.dat
- SAXS/C3_R1.dat
- SAXS/D3_7.dat
- SAXS/D8_3.dat
- SAXS/C3_A2.dat
- SAXS/D4_4.dat
- SAXS/D4_3.dat
- SAXS/Untitled.ipynb
- SAXS/C3_R2.dat
- SAXS/D3_3.dat
- SAXS/D3_4.dat
- SAXS/C3_A1.dat
- SAXS/C3-C3_3.dat
- SAXS/C3-C3_4.dat
- SAXS/C3-C1_2.dat
- SAXS/D3-C5.dat
- SAXS/D4_1.dat
- SAXS/D3_5.dat
- SAXS/D8_1.dat
- SAXS/D3_2.dat
- SAXS/D3-C3.dat
- SAXS/.ipynb_checkpoints/
- SAXS/.ipynb_checkpoints/Untitled-checkpoint.ipynb
- SAXS/D5_1.dat
- SAXS/C3-C1_3.dat
- SAXS/C3-C3_2.dat
- SAXS/pD3.dat
