# Supplementary material for: Computational design of mechanically coupled axle-rotor protein assemblies
Source: Science. Author manuscript; Available in PMC 2023 Dec 11. (PMC10712554; doi:10.1126/science.abm1183)
Supplement: Data S2 [file NIHMS1871500-supplement-Data_S2.zip › SAXS/D5_2.dat]

# SAXS profile: number of points = 466, q_min = 0.009563, q_max = 0.249901, delta_q = 0.000516855913978495
# offset = 0.00000000000000, scaling c = 7.08124969488739e-09, Chi = 0.00480001665434411
#  q       exp_intensity   model_intensity
0.00956    16.04568400     15.51487622    
0.01008    15.72879800     15.35614671    
0.01060    16.34493200     15.18612789    
0.01111    15.48903400     15.01335684    
0.01163    15.98563800     14.83120941    
0.01215    15.32690700     14.64542618    
0.01266    15.07300700     14.45138007    
0.01318    14.86931500     14.25363364    
0.01370    14.59380300     14.04901808    
0.01422    14.31757000     13.84043343    
0.01473    13.88214400     13.62627358    
0.01525    13.58692700     13.40802220    
0.01577    13.35694000     13.18536707    
0.01628    13.12366900     12.95865610    
0.01680    12.78517800     12.72859151    
0.01732    12.58254000     12.49511025    
0.01783    12.23666700     12.25872766    
0.01835    11.88628900     12.01881991    
0.01887    11.66047500     11.77723014    
0.01938    11.18520600     11.53259367    
0.01990    10.99485600     11.28690196    
0.02042    10.67613900     11.03879103    
0.02093    10.32612000     10.79010712    
0.02145    9.99589800      10.53975252    
0.02197    9.73936400      10.28915767    
0.02249    9.50007800      10.03778042    
0.02300    9.12580800      9.78684037     
0.02352    8.91124000      9.53561699     
0.02404    8.70183400      9.28447858     
0.02455    8.27038700      9.03447547     
0.02507    8.09574200      8.78476785     
0.02559    7.94272800      8.53694714     
0.02610    7.65499100      8.28975280     
0.02662    7.39587100      8.04504589     
0.02714    7.06988400      7.80140112     
0.02765    6.97038700      7.56067338     
0.02817    6.69310600      7.32200113     
0.02869    6.45353300      7.08608019     
0.02920    6.22989600      6.85236315     
0.02972    6.07284500      6.62200037     
0.03024    5.90183100      6.39453225     
0.03076    5.68160700      6.17043116     
0.03127    5.48583900      5.94996653     
0.03179    5.31469600      5.73275210     
0.03231    5.11037300      5.51996703     
0.03282    4.90052300      5.31021184     
0.03334    4.76804300      5.10569637     
0.03386    4.56899900      4.90427567     
0.03437    4.41550900      4.70852526     
0.03489    4.26400500      4.51509220     
0.03541    4.13948800      4.32854422     
0.03592    3.98183200      4.14383568     
0.03644    3.81033200      3.96683565     
0.03696    3.75038000      3.79114367     
0.03748    3.57860000      3.62394511     
0.03799    3.42646900      3.45747817     
0.03851    3.34655400      3.30026260     
0.03903    3.20129600      3.14366764     
0.03954    3.11260900      2.99631643     
0.04006    2.97266700      2.84977956     
0.04058    2.89543200      2.71162060     
0.04109    2.77016500      2.57517612     
0.04161    2.71493900      2.44644694     
0.04213    2.56262300      2.32002797     
0.04265    2.49668800      2.20063001     
0.04316    2.44351900      2.08410709     
0.04368    2.32965500      1.97388452     
0.04420    2.24632000      1.86706455     
0.04471    2.12365600      1.76601314     
0.04523    2.06832500      1.66862833     
0.04575    2.01123200      1.57610117     
0.04626    1.96461600      1.48786440     
0.04678    1.86658400      1.40377127     
0.04730    1.75346700      1.32433344     
0.04781    1.73348600      1.24834404     
0.04833    1.65627300      1.17731455     
0.04885    1.61733900      1.10907226     
0.04936    1.55012800      1.04602411     
0.04988    1.52522900      0.98525681     
0.05040    1.45403300      0.92972318     
0.05092    1.44126800      0.87578965     
0.05143    1.35308500      0.82730438     
0.05195    1.31803200      0.77989114     
0.05247    1.26057000      0.73796334     
0.05298    1.24267600      0.69663592     
0.05350    1.20622700      0.66075732     
0.05402    1.16314500      0.62523444     
0.05453    1.13341800      0.59472475     
0.05505    1.09230300      0.56473142     
0.05557    1.03158700      0.53895102     
0.05608    1.05020500      0.51386673     
0.05660    1.01034500      0.49237094     
0.05712    0.98561100      0.47175144     
0.05763    0.96805200      0.45409509     
0.05815    0.95089500      0.43744203     
0.05867    0.93026100      0.42319823     
0.05919    0.89884600      0.41003225     
0.05970    0.87470600      0.39878436     
0.06022    0.87153200      0.38864238     
0.06074    0.85487300      0.38001015     
0.06125    0.82192700      0.37244684     
0.06177    0.77959600      0.36601641     
0.06229    0.81404800      0.36061916     
0.06280    0.79006300      0.35604991     
0.06332    0.74098000      0.35242667     
0.06384    0.72141400      0.34938107     
0.06435    0.72065300      0.34717111     
0.06487    0.69540200      0.34534251     
0.06539    0.68380100      0.34421586     
0.06591    0.66622400      0.34331788     
0.06642    0.65801000      0.34296783     
0.06694    0.64991200      0.34274113     
0.06746    0.65167300      0.34290255     
0.06797    0.63473600      0.34311589     
0.06849    0.63263800      0.34355222     
0.06901    0.64368600      0.34400159     
0.06952    0.61703200      0.34450519     
0.07004    0.62258300      0.34500100     
0.07056    0.58541300      0.34540567     
0.07107    0.56575000      0.34577883     
0.07159    0.56325800      0.34595864     
0.07211    0.55077000      0.34606996     
0.07262    0.57108100      0.34592187     
0.07314    0.55981600      0.34566091     
0.07366    0.53844000      0.34510187     
0.07418    0.54780300      0.34438299     
0.07469    0.49853300      0.34335441     
0.07521    0.51202600      0.34211935     
0.07573    0.49501000      0.34058540     
0.07624    0.49949400      0.33880006     
0.07676    0.49387100      0.33673460     
0.07728    0.47543500      0.33438303     
0.07779    0.45783700      0.33178357     
0.07831    0.46156200      0.32886996     
0.07883    0.45480300      0.32574825     
0.07934    0.44772400      0.32229475     
0.07986    0.44681100      0.31867582     
0.08038    0.43557500      0.31472558     
0.08089    0.41294200      0.31064393     
0.08141    0.42821900      0.30622904     
0.08193    0.40989400      0.30172922     
0.08245    0.39255600      0.29691365     
0.08296    0.40848000      0.29204780     
0.08348    0.40020600      0.28689630     
0.08400    0.40430400      0.28172277     
0.08451    0.39952000      0.27630559     
0.08503    0.36902500      0.27088696     
0.08555    0.37290700      0.26528751     
0.08606    0.37543800      0.25967380     
0.08658    0.36270000      0.25395911     
0.08710    0.37112900      0.24823497     
0.08761    0.36071000      0.24247039     
0.08813    0.34567900      0.23670933     
0.08865    0.34507900      0.23095853     
0.08917    0.33004700      0.22523188     
0.08968    0.34955400      0.21955631     
0.09020    0.32388900      0.21394240     
0.09072    0.31700500      0.20839848     
0.09123    0.32283600      0.20293764     
0.09175    0.31784600      0.19757807     
0.09227    0.32735000      0.19233848     
0.09278    0.32548100      0.18721123     
0.09330    0.31432400      0.18224277     
0.09382    0.30881500      0.17738824     
0.09433    0.32904500      0.17274250     
0.09485    0.31995900      0.16819661     
0.09537    0.29899100      0.16389112     
0.09588    0.29898400      0.15968298     
0.09640    0.28874300      0.15575423     
0.09692    0.30318900      0.15190541     
0.09744    0.27320600      0.14837279     
0.09795    0.30376200      0.14489892     
0.09847    0.29338300      0.14177443     
0.09899    0.28988800      0.13869086     
0.09950    0.27419500      0.13597636     
0.10002    0.27676900      0.13328710     
0.10054    0.28926700      0.13096563     
0.10105    0.26782300      0.12868322     
0.10157    0.28405100      0.12673576     
0.10209    0.28393700      0.12484936     
0.10261    0.27449100      0.12326060     
0.10312    0.26078600      0.12175211     
0.10364    0.21626900      0.12050594     
0.10415    0.24433400      0.11935266     
0.10467    0.22592400      0.11842197     
0.10519    0.23976900      0.11759671     
0.10571    0.22000400      0.11695444     
0.10622    0.23665300      0.11642502     
0.10674    0.24308800      0.11604439     
0.10726    0.21413700      0.11577719     
0.10777    0.20496100      0.11562506     
0.10829    0.21234800      0.11558206     
0.10881    0.20626300      0.11562473     
0.10932    0.22072900      0.11576814     
0.10984    0.21035500      0.11597156     
0.11036    0.19909700      0.11626213     
0.11088    0.18763800      0.11659140     
0.11139    0.17651800      0.11698936     
0.11191    0.18873200      0.11740922     
0.11242    0.19626500      0.11787511     
0.11294    0.20605300      0.11835194     
0.11346    0.19188600      0.11885105     
0.11398    0.17779600      0.11935297     
0.11449    0.20028100      0.11984782     
0.11501    0.18673600      0.12034162     
0.11553    0.16678300      0.12080051     
0.11604    0.18243300      0.12125415     
0.11656    0.17127100      0.12165062     
0.11708    0.15466900      0.12203487     
0.11759    0.15906200      0.12234492     
0.11811    0.16812500      0.12263212     
0.11863    0.15788100      0.12283571     
0.11915    0.15805600      0.12300428     
0.11966    0.15554100      0.12308298     
0.12018    0.16036200      0.12311378     
0.12069    0.15537000      0.12305421     
0.12121    0.15563100      0.12293273     
0.12173    0.13326800      0.12272232     
0.12225    0.14252000      0.12243668     
0.12276    0.14175100      0.12206817     
0.12328    0.14874700      0.12161122     
0.12380    0.14170900      0.12107939     
0.12431    0.15317200      0.12044792     
0.12483    0.15064400      0.11975337     
0.12535    0.14932900      0.11894839     
0.12586    0.13911200      0.11808997     
0.12638    0.13170000      0.11711420     
0.12690    0.12461000      0.11609652     
0.12742    0.14116800      0.11495676     
0.12793    0.13471100      0.11378699     
0.12845    0.12357200      0.11249636     
0.12896    0.13379100      0.11118450     
0.12948    0.12372700      0.10974985     
0.13000    0.12393500      0.10830629     
0.13052    0.11616600      0.10674428     
0.13103    0.11916100      0.10517541     
0.13155    0.11944800      0.10350910     
0.13207    0.11640400      0.10183139     
0.13258    0.11961500      0.10008045     
0.13310    0.11005900      0.09831221     
0.13362    0.11159100      0.09648603     
0.13413    0.10875800      0.09464569     
0.13465    0.11205400      0.09276489     
0.13517    0.11374600      0.09087183     
0.13569    0.09648000      0.08895331     
0.13620    0.11554000      0.08703068     
0.13672    0.10036500      0.08509203     
0.13723    0.11024200      0.08315176     
0.13775    0.10512300      0.08120955     
0.13827    0.08991500      0.07927454     
0.13879    0.11481900      0.07734618     
0.13930    0.09679900      0.07543447     
0.13982    0.10077200      0.07353821     
0.14034    0.08900800      0.07166668     
0.14085    0.08489400      0.06981047     
0.14137    0.08428000      0.06799479     
0.14189    0.08432100      0.06619522     
0.14240    0.08887300      0.06444979     
0.14292    0.07515200      0.06271950     
0.14344    0.09281700      0.06105652     
0.14395    0.08646500      0.05940886     
0.14447    0.07529700      0.05783939     
0.14499    0.07963200      0.05627786     
0.14550    0.09411500      0.05481094     
0.14602    0.08698700      0.05335061     
0.14654    0.07166100      0.05198808     
0.14706    0.08529300      0.05063717     
0.14757    0.07711700      0.04938431     
0.14809    0.07217300      0.04814777     
0.14861    0.07569400      0.04700147     
0.14912    0.08500500      0.04588156     
0.14964    0.07876900      0.04484619     
0.15016    0.06981900      0.04384432     
0.15067    0.07065400      0.04291923     
0.15119    0.07492600      0.04203599     
0.15171    0.07393900      0.04121990     
0.15222    0.07241500      0.04044914     
0.15274    0.05807500      0.03973766     
0.15326    0.05949400      0.03907677     
0.15377    0.07186500      0.03846667     
0.15429    0.06353600      0.03791129     
0.15481    0.05435600      0.03739631     
0.15532    0.07669800      0.03693742     
0.15584    0.05810300      0.03651167     
0.15636    0.06531100      0.03614278     
0.15688    0.06813000      0.03579893     
0.15739    0.06057300      0.03551130     
0.15791    0.06811400      0.03524192     
0.15843    0.05847800      0.03502602     
0.15894    0.05670500      0.03482164     
0.15946    0.06065500      0.03466828     
0.15998    0.05995100      0.03452124     
0.16049    0.07497500      0.03442011     
0.16101    0.05580300      0.03432208     
0.16153    0.06097100      0.03426228     
0.16204    0.05876200      0.03420501     
0.16256    0.04641900      0.03417488     
0.16308    0.06183700      0.03414810     
0.16359    0.05703700      0.03414021     
0.16411    0.06809500      0.03413512     
0.16463    0.06155000      0.03414014     
0.16514    0.05231900      0.03414683     
0.16566    0.06282100      0.03415776     
0.16618    0.05165600      0.03416780     
0.16670    0.06871100      0.03417617     
0.16721    0.04924300      0.03418091     
0.16773    0.05873100      0.03418046     
0.16825    0.03526600      0.03417311     
0.16876    0.03447300      0.03415817     
0.16928    0.04861300      0.03413220     
0.16980    0.05202100      0.03409690     
0.17031    0.04952100      0.03404652     
0.17083    0.05403200      0.03398652     
0.17135    0.06263300      0.03390718     
0.17186    0.04390100      0.03381841     
0.17238    0.04091300      0.03370639     
0.17290    0.04190900      0.03358608     
0.17342    0.05234300      0.03343879     
0.17393    0.04874200      0.03328487     
0.17445    0.05161900      0.03310064     
0.17497    0.04174800      0.03291141     
0.17548    0.05480700      0.03268839     
0.17600    0.05224800      0.03246293     
0.17652    0.05923000      0.03220215     
0.17703    0.04137100      0.03193905     
0.17755    0.04220800      0.03164329     
0.17807    0.04557000      0.03134276     
0.17858    0.05832800      0.03101349     
0.17910    0.03937100      0.03067802     
0.17962    0.04312000      0.03031672     
0.18013    0.03636900      0.02994804     
0.18065    0.04845100      0.02955908     
0.18117    0.04240700      0.02916056     
0.18168    0.04980500      0.02874361     
0.18220    0.04470500      0.02831804     
0.18272    0.04012400      0.02787892     
0.18323    0.04787800      0.02743179     
0.18375    0.04177900      0.02697308     
0.18427    0.05167500      0.02650649     
0.18479    0.04689800      0.02603260     
0.18530    0.02900400      0.02555200     
0.18582    0.04844700      0.02506663     
0.18634    0.05419600      0.02457760     
0.18685    0.04584500      0.02408515     
0.18737    0.03778200      0.02359021     
0.18789    0.04116700      0.02309427     
0.18840    0.04615600      0.02259940     
0.18892    0.04187200      0.02210484     
0.18944    0.03819600      0.02161493     
0.18995    0.03945800      0.02112475     
0.19047    0.03756000      0.02064336     
0.19099    0.03703800      0.02016284     
0.19150    0.04749700      0.01969343     
0.19202    0.03897500      0.01922585     
0.19254    0.03661500      0.01877314     
0.19305    0.03974100      0.01832234     
0.19357    0.04676700      0.01788793     
0.19409    0.03285900      0.01745722     
0.19461    0.03415700      0.01704449     
0.19512    0.03623500      0.01663819     
0.19564    0.04081700      0.01624954     
0.19615    0.04261100      0.01586871     
0.19667    0.03526300      0.01550614     
0.19719    0.03988800      0.01515362     
0.19770    0.04144900      0.01481919     
0.19822    0.03206100      0.01449675     
0.19874    0.03582100      0.01419112     
0.19926    0.04786500      0.01390019     
0.19977    0.03461000      0.01362423     
0.20029    0.04340800      0.01336549     
0.20081    0.03519900      0.01312070     
0.20132    0.05055600      0.01289471     
0.20184    0.02822700      0.01268031     
0.20236    0.03832800      0.01248728     
0.20287    0.04508500      0.01230384     
0.20339    0.04064700      0.01214331     
0.20391    0.03967800      0.01198978     
0.20442    0.04129300      0.01186057     
0.20494    0.03938300      0.01173670     
0.20546    0.03615100      0.01163788     
0.20597    0.03845800      0.01154248     
0.20649    0.03700000      0.01147323     
0.20701    0.03557900      0.01140577     
0.20752    0.02855000      0.01136336     
0.20804    0.03014300      0.01132296     
0.20856    0.03170500      0.01130539     
0.20908    0.03296700      0.01129093     
0.20959    0.03111700      0.01129502     
0.21011    0.02873400      0.01130348     
0.21063    0.03938200      0.01132837     
0.21114    0.02816300      0.01135825     
0.21166    0.03001900      0.01140148     
0.21218    0.03245000      0.01145029     
0.21269    0.03336000      0.01150990     
0.21321    0.03519000      0.01157534     
0.21373    0.02132700      0.01164917     
0.21424    0.03438700      0.01172901     
0.21476    0.03186400      0.01181548     
0.21528    0.02440500      0.01190730     
0.21579    0.03581100      0.01200375     
0.21631    0.02056800      0.01210481     
0.21683    0.04268600      0.01220928     
0.21734    0.03337500      0.01231805     
0.21786    0.03632000      0.01242899     
0.21838    0.02263400      0.01254296     
0.21889    0.03062600      0.01265783     
0.21941    0.01424000      0.01277503     
0.21993    0.02809000      0.01289277     
0.22045    0.02410600      0.01301147     
0.22096    0.03609700      0.01313033     
0.22148    0.03413600      0.01324874     
0.22199    0.03240600      0.01336736     
0.22251    0.03351600      0.01348377     
0.22303    0.02401600      0.01360000     
0.22355    0.03809900      0.01371339     
0.22406    0.03753300      0.01382612     
0.22458    0.02898400      0.01393574     
0.22510    0.03079100      0.01404439     
0.22561    0.03705100      0.01414874     
0.22613    0.02964200      0.01425146     
0.22665    0.02731900      0.01435010     
0.22716    0.03471000      0.01444671     
0.22768    0.02965100      0.01453889     
0.22820    0.03273500      0.01462839     
0.22871    0.03194400      0.01471338     
0.22923    0.01403100      0.01479540     
0.22975    0.02577000      0.01487351     
0.23026    0.03698300      0.01494752     
0.23078    0.02370500      0.01501746     
0.23130    0.02989100      0.01508330     
0.23181    0.02596500      0.01514599     
0.23233    0.03658300      0.01520362     
0.23285    0.02920600      0.01525840     
0.23336    0.03362700      0.01530753     
0.23388    0.03035200      0.01535443     
0.23440    0.02701100      0.01539546     
0.23492    0.02724900      0.01543473     
0.23543    0.02308900      0.01546771     
0.23595    0.02817300      0.01549953     
0.23647    0.02719100      0.01552460     
0.23698    0.02975400      0.01554893     
0.23750    0.02758300      0.01556670     
0.23802    0.01727400      0.01558401     
0.23853    0.02957900      0.01559444     
0.23905    0.03697800      0.01560427     
0.23957    0.03318600      0.01560843     
0.24008    0.02932200      0.01561163     
0.24060    0.03092000      0.01560983     
0.24112    0.02391500      0.01560668     
0.24163    0.03114000      0.01559886     
0.24215    0.03545100      0.01558944     
0.24267    0.02074100      0.01557602     
0.24318    0.02703100      0.01556076     
0.24370    0.03112300      0.01554215     
0.24422    0.03507600      0.01552136     
0.24473    0.02774900      0.01549760     
0.24525    0.02426300      0.01547151     
0.24577    0.02416900      0.01544298     
0.24628    0.02550900      0.01541200     
0.24680    0.02754100      0.01537907     
0.24732    0.03343500      0.01534341     
0.24783    0.03324300      0.01530608     
0.24835    0.03141300      0.01526582     
0.24887    0.02482400      0.01522427     
0.24938    0.03198700      0.01517960     
0.24990    0.02611700      0.01513389     
