# Supplementary material for: Computational design of mechanically coupled axle-rotor protein assemblies
Source: Science. Author manuscript; Available in PMC 2023 Dec 11. (PMC10712554; doi:10.1126/science.abm1183)
Supplement: Data S2 [file NIHMS1871500-supplement-Data_S2.zip › SAXS/C3-C3_1.dat]

# SAXS profile: number of points = 470, q_min = 0.007495, q_max = 0.249907, delta_q = 0.000516869936034115
# offset = 0.00000000000000, scaling c = 9.76190426441974e-09, Chi = 0.00317778414105570
#  q       exp_intensity   model_intensity
0.00749    6.67866400      5.03768688     
0.00801    6.74361900      5.01030752     
0.00853    5.46900200      4.97970394     
0.00905    4.67982700      4.94881745     
0.00956    4.93197000      4.91503417     
0.01008    4.63230900      4.88077983     
0.01060    4.97158500      4.84395232     
0.01111    5.25775600      4.80648536     
0.01163    5.03068300      4.76675786     
0.01215    4.92091300      4.72624496     
0.01266    4.65522600      4.68377387     
0.01318    4.58752600      4.64039438     
0.01370    4.72117500      4.59542995     
0.01422    4.79812900      4.54937761     
0.01473    4.47850700      4.50191951     
0.01525    4.46348900      4.45338802     
0.01577    4.32505600      4.40370120     
0.01628    4.31350500      4.35289735     
0.01680    4.22976500      4.30116986     
0.01732    4.20216800      4.24830672     
0.01783    4.13970600      4.19472708     
0.01835    4.06743200      4.14002306     
0.01887    4.02528300      4.08478727     
0.01938    3.93057500      4.02846394     
0.01990    3.86441200      3.97187740     
0.02042    3.83293300      3.91416322     
0.02093    3.71681300      3.85620795     
0.02145    3.62962800      3.79732324     
0.02197    3.60143100      3.73830486     
0.02249    3.50054000      3.67847715     
0.02300    3.41580600      3.61859396     
0.02352    3.36397200      3.55804826     
0.02404    3.23417400      3.49746900     
0.02455    3.19640200      3.43645425     
0.02507    3.15532400      3.37540096     
0.02559    3.05789700      3.31410554     
0.02610    2.94380500      3.25279147     
0.02662    2.89117200      3.19152299     
0.02714    2.83274000      3.13015877     
0.02765    2.78741100      3.06885774     
0.02817    2.69142000      3.00764461     
0.02869    2.68603300      2.94660780     
0.02921    2.57652000      2.88574197     
0.02972    2.52932100      2.82513426     
0.03024    2.50249600      2.76480085     
0.03076    2.45046000      2.70478405     
0.03127    2.36198600      2.64515963     
0.03179    2.30612400      2.58588322     
0.03231    2.28989200      2.52713441     
0.03282    2.20675900      2.46885656     
0.03334    2.14239200      2.41113541     
0.03386    2.11720400      2.35375989     
0.03438    2.03564000      2.29721225     
0.03489    1.99347100      2.24097811     
0.03541    1.95374600      2.18573423     
0.03593    1.88619600      2.13075183     
0.03644    1.85363000      2.07693186     
0.03696    1.82360800      2.02330608     
0.03748    1.77202100      1.97101483     
0.03799    1.73403400      1.91883551     
0.03851    1.71581700      1.86816799     
0.03903    1.64486200      1.81760470     
0.03954    1.62637000      1.76864674     
0.04006    1.58570700      1.71978972     
0.04058    1.51164400      1.67239667     
0.04109    1.53034200      1.62531726     
0.04161    1.46539800      1.57963110     
0.04213    1.44172300      1.53438063     
0.04265    1.39521400      1.49044060     
0.04316    1.41166800      1.44705990     
0.04368    1.36504900      1.40489392     
0.04420    1.33228900      1.36341169     
0.04471    1.29661500      1.32304013     
0.04523    1.27221400      1.28347329     
0.04575    1.24900700      1.24497740     
0.04626    1.21165500      1.20732786     
0.04678    1.16849100      1.17056092     
0.04730    1.16498400      1.13482786     
0.04782    1.13751900      1.09985462     
0.04833    1.09929000      1.06602370     
0.04885    1.06420400      1.03282933     
0.04937    1.05101400      1.00087595     
0.04988    1.02461900      0.96943457     
0.05040    0.99898900      0.93932696     
0.05092    0.98181300      0.90960948     
0.05143    0.97981700      0.88130595     
0.05195    0.96392300      0.85332707     
0.05247    0.92398000      0.82677875     
0.05298    0.93801400      0.80038941     
0.05350    0.88495600      0.77554484     
0.05402    0.87810200      0.75080328     
0.05454    0.87650900      0.72755011     
0.05505    0.83411400      0.70444628     
0.05557    0.82446400      0.68267785     
0.05609    0.81108300      0.66114673     
0.05660    0.79241600      0.64080495     
0.05712    0.78365400      0.62077925     
0.05764    0.75247500      0.60183603     
0.05815    0.75963000      0.58324047     
0.05867    0.73109600      0.56555938     
0.05919    0.71082600      0.54832394     
0.05970    0.70662000      0.53187497     
0.06022    0.70344300      0.51592451     
0.06074    0.68699700      0.50064175     
0.06125    0.67107300      0.48590069     
0.06177    0.66328400      0.47171622     
0.06229    0.67758900      0.45810831     
0.06281    0.63089400      0.44495527     
0.06332    0.63024200      0.43240418     
0.06384    0.62618100      0.42023821     
0.06436    0.60141700      0.40866834     
0.06487    0.56984900      0.39737873     
0.06539    0.57113100      0.38671893     
0.06591    0.58419300      0.37626422     
0.06642    0.53331600      0.36644290     
0.06694    0.53959100      0.35676051     
0.06746    0.53862700      0.34770919     
0.06797    0.52464800      0.33873916     
0.06849    0.49675000      0.33039239     
0.06901    0.50373200      0.32208772     
0.06953    0.50812500      0.31438641     
0.07004    0.50078400      0.30671458     
0.07056    0.48377600      0.29954493     
0.07108    0.46318600      0.29244836     
0.07159    0.45673300      0.28577594     
0.07211    0.45601400      0.27919963     
0.07263    0.42260800      0.27297890     
0.07314    0.43813000      0.26687161     
0.07366    0.43170600      0.26105818     
0.07418    0.40706000      0.25537134     
0.07469    0.43008600      0.24992559     
0.07521    0.40493800      0.24462542     
0.07573    0.39228800      0.23951060     
0.07624    0.40144400      0.23453697     
0.07676    0.39414900      0.22972009     
0.07728    0.39578100      0.22504706     
0.07780    0.36551700      0.22049673     
0.07831    0.36582100      0.21609156     
0.07883    0.37061700      0.21178100     
0.07935    0.35398100      0.20761531     
0.07986    0.34356100      0.20352058     
0.08038    0.34192600      0.19956905     
0.08090    0.34400200      0.19567616     
0.08141    0.33612300      0.19191596     
0.08193    0.31637800      0.18819065     
0.08245    0.31493400      0.18460323     
0.08296    0.31763700      0.18103706     
0.08348    0.31084000      0.17760658     
0.08400    0.30340300      0.17418596     
0.08452    0.29722000      0.17089921     
0.08503    0.29507700      0.16762067     
0.08555    0.28746400      0.16445862     
0.08607    0.28762600      0.16131758     
0.08658    0.29211400      0.15827220     
0.08710    0.27221600      0.15524820     
0.08762    0.25711400      0.15231334     
0.08813    0.24155900      0.14940595     
0.08865    0.26686400      0.14657707     
0.08917    0.25371100      0.14378160     
0.08969    0.25654000      0.14105552     
0.09020    0.25099200      0.13836852     
0.09072    0.24616700      0.13574247     
0.09124    0.24779100      0.13316139     
0.09175    0.23101500      0.13063874     
0.09227    0.22705400      0.12816224     
0.09279    0.22893700      0.12573281     
0.09330    0.22505900      0.12336028     
0.09382    0.23294800      0.12102794     
0.09434    0.21469100      0.11875918     
0.09485    0.21915200      0.11652439     
0.09537    0.21077500      0.11435987     
0.09589    0.20648300      0.11222299     
0.09641    0.21060400      0.11016299     
0.09692    0.21536200      0.10812818     
0.09744    0.20608300      0.10617285     
0.09796    0.20049400      0.10423257     
0.09847    0.19241300      0.10238245     
0.09899    0.19399800      0.10054092     
0.09951    0.18207300      0.09879543     
0.10002    0.18497900      0.09705640     
0.10054    0.19464700      0.09541109     
0.10106    0.18284100      0.09377655     
0.10157    0.17685900      0.09222902     
0.10209    0.17698000      0.09070120     
0.10261    0.18088200      0.08924971     
0.10312    0.16052000      0.08782100     
0.10364    0.17137600      0.08646449     
0.10416    0.16306700      0.08513652     
0.10468    0.15930900      0.08387340     
0.10519    0.15854000      0.08264352     
0.10571    0.15563000      0.08146992     
0.10623    0.15705900      0.08033485     
0.10674    0.16092200      0.07925150     
0.10726    0.16108900      0.07820816     
0.10778    0.15050100      0.07720677     
0.10829    0.16208900      0.07625102     
0.10881    0.14810500      0.07533016     
0.10933    0.14168600      0.07445770     
0.10984    0.15342500      0.07361336     
0.11036    0.13391400      0.07281938     
0.11088    0.16237800      0.07204716     
0.11139    0.13847500      0.07132618     
0.11191    0.15386400      0.07062239     
0.11243    0.14178200      0.06996889     
0.11295    0.14062000      0.06932612     
0.11346    0.13383100      0.06873474     
0.11398    0.14160800      0.06814948     
0.11450    0.12891800      0.06761375     
0.11501    0.13475000      0.06708129     
0.11553    0.14497900      0.06659422     
0.11605    0.13959400      0.06611092     
0.11656    0.14321700      0.06566620     
0.11708    0.12796300      0.06522606     
0.11760    0.13088600      0.06481564     
0.11811    0.13725200      0.06441201     
0.11863    0.11816300      0.06403236     
0.11915    0.12593200      0.06365994     
0.11966    0.12357100      0.06330553     
0.12018    0.13101600      0.06295849     
0.12070    0.12525300      0.06262502     
0.12122    0.11791200      0.06229861     
0.12173    0.11698000      0.06198056     
0.12225    0.11560300      0.06166802     
0.12277    0.12066900      0.06136141     
0.12328    0.12016500      0.06105857     
0.12380    0.12582500      0.06075886     
0.12432    0.11551000      0.06046131     
0.12483    0.10892800      0.06016512     
0.12535    0.12396800      0.05986967     
0.12587    0.11845700      0.05957371     
0.12638    0.11332200      0.05927524     
0.12690    0.11629500      0.05897589     
0.12742    0.11618200      0.05867178     
0.12793    0.10126400      0.05836653     
0.12845    0.11073800      0.05805446     
0.12897    0.11263200      0.05774140     
0.12949    0.10282800      0.05741891     
0.13000    0.10195700      0.05709640     
0.13052    0.10664300      0.05676175     
0.13104    0.09953300      0.05642622     
0.13155    0.09875500      0.05607895     
0.13207    0.11197000      0.05572991     
0.13259    0.10593800      0.05536961     
0.13310    0.10049300      0.05500655     
0.13362    0.09754100      0.05463250     
0.13414    0.09821300      0.05425556     
0.13465    0.10007900      0.05386787     
0.13517    0.09298200      0.05347571     
0.13569    0.09999800      0.05307451     
0.13620    0.10626000      0.05266821     
0.13672    0.08714800      0.05225413     
0.13724    0.08982000      0.05183441     
0.13776    0.08771700      0.05140814     
0.13827    0.10268000      0.05097698     
0.13879    0.08672100      0.05053987     
0.13931    0.10054000      0.05009687     
0.13982    0.08988300      0.04964980     
0.14034    0.10039300      0.04919720     
0.14086    0.08547300      0.04874170     
0.14137    0.08261200      0.04828113     
0.14189    0.08619900      0.04781862     
0.14241    0.07941600      0.04735272     
0.14292    0.08266400      0.04688478     
0.14344    0.08334900      0.04641350     
0.14396    0.08399600      0.04594166     
0.14447    0.08197200      0.04546805     
0.14499    0.07606000      0.04499429     
0.14551    0.07677300      0.04452022     
0.14603    0.07754600      0.04404620     
0.14654    0.08884800      0.04357410     
0.14706    0.08185900      0.04310142     
0.14758    0.08198400      0.04263134     
0.14809    0.09488800      0.04216200     
0.14861    0.08335000      0.04169604     
0.14913    0.08389900      0.04123151     
0.14964    0.07819100      0.04077139     
0.15016    0.08408500      0.04031348     
0.15068    0.07826300      0.03986131     
0.15119    0.07140500      0.03941147     
0.15171    0.07513400      0.03896694     
0.15223    0.08177800      0.03852640     
0.15274    0.07390700      0.03809091     
0.15326    0.07582600      0.03766067     
0.15378    0.07879900      0.03723553     
0.15429    0.08797300      0.03681745     
0.15481    0.06705600      0.03640324     
0.15533    0.08080800      0.03599641     
0.15585    0.06521400      0.03559381     
0.15636    0.07002800      0.03519981     
0.15688    0.06995900      0.03480946     
0.15740    0.06982700      0.03442846     
0.15791    0.08057500      0.03405102     
0.15843    0.06580700      0.03368339     
0.15895    0.06591800      0.03331788     
0.15946    0.06683700      0.03296378     
0.15998    0.06448900      0.03261098     
0.16050    0.05713800      0.03227037     
0.16101    0.06587800      0.03193057     
0.16153    0.06287000      0.03160269     
0.16205    0.07013300      0.03127653     
0.16256    0.06584100      0.03096049     
0.16308    0.06550500      0.03064633     
0.16360    0.07084000      0.03034220     
0.16412    0.06026200      0.03004053     
0.16463    0.05368400      0.02974740     
0.16515    0.07095400      0.02945741     
0.16567    0.05629300      0.02917569     
0.16618    0.07076900      0.02889686     
0.16670    0.05826200      0.02862433     
0.16722    0.06097500      0.02835570     
0.16773    0.06486200      0.02809248     
0.16825    0.04914500      0.02783362     
0.16877    0.05425100      0.02757988     
0.16928    0.05792000      0.02732997     
0.16980    0.06414400      0.02708362     
0.17032    0.06059900      0.02684178     
0.17083    0.06067700      0.02660276     
0.17135    0.06218100      0.02636834     
0.17187    0.06327600      0.02613608     
0.17239    0.04896300      0.02590878     
0.17290    0.05295700      0.02568258     
0.17342    0.05658000      0.02546088     
0.17394    0.05433600      0.02524023     
0.17445    0.06339400      0.02502381     
0.17497    0.05811100      0.02480799     
0.17549    0.05665800      0.02459601     
0.17600    0.05447100      0.02438471     
0.17652    0.04297500      0.02417706     
0.17704    0.04764400      0.02396964     
0.17755    0.05919200      0.02376519     
0.17807    0.05060900      0.02356118     
0.17859    0.04432500      0.02336003     
0.17910    0.05263800      0.02315978     
0.17962    0.04604500      0.02296122     
0.18014    0.05675200      0.02276340     
0.18066    0.05487900      0.02256763     
0.18117    0.05067100      0.02237242     
0.18169    0.03640200      0.02217836     
0.18221    0.05243300      0.02198526     
0.18272    0.04712900      0.02179401     
0.18324    0.05205100      0.02160324     
0.18376    0.04419100      0.02141348     
0.18427    0.06219100      0.02122478     
0.18479    0.04769700      0.02103703     
0.18531    0.04894000      0.02085040     
0.18582    0.05743600      0.02066488     
0.18634    0.04893100      0.02048037     
0.18686    0.05790300      0.02029655     
0.18737    0.04748500      0.02011406     
0.18789    0.04939300      0.01993207     
0.18841    0.04453900      0.01975192     
0.18892    0.04636700      0.01957260     
0.18944    0.04565400      0.01939449     
0.18996    0.04447300      0.01921665     
0.19048    0.03863000      0.01904145     
0.19099    0.04709500      0.01886649     
0.19151    0.04562800      0.01869332     
0.19203    0.04235100      0.01852065     
0.19254    0.04523900      0.01835041     
0.19306    0.04269500      0.01818043     
0.19358    0.03968100      0.01801248     
0.19409    0.04501900      0.01784504     
0.19461    0.04158800      0.01767993     
0.19513    0.04494300      0.01751582     
0.19564    0.04251100      0.01735347     
0.19616    0.03202700      0.01719202     
0.19668    0.04795500      0.01703261     
0.19719    0.04615800      0.01687420     
0.19771    0.03843600      0.01671749     
0.19823    0.04753600      0.01656244     
0.19874    0.03754700      0.01640886     
0.19926    0.04413300      0.01625662     
0.19978    0.04720900      0.01610570     
0.20030    0.03146300      0.01595648     
0.20081    0.04267000      0.01580855     
0.20133    0.04318200      0.01566264     
0.20184    0.04326500      0.01551744     
0.20236    0.04826600      0.01537423     
0.20288    0.04942100      0.01523187     
0.20340    0.04888600      0.01509139     
0.20391    0.04133100      0.01495175     
0.20443    0.04076500      0.01481392     
0.20495    0.04883000      0.01467653     
0.20546    0.04701600      0.01454104     
0.20598    0.04061900      0.01440578     
0.20650    0.04231000      0.01427278     
0.20701    0.03865100      0.01414017     
0.20753    0.03890300      0.01400901     
0.20805    0.03559900      0.01387803     
0.20856    0.03678300      0.01374895     
0.20908    0.05096100      0.01362006     
0.20960    0.04023300      0.01349236     
0.21011    0.04072900      0.01336476     
0.21063    0.03731800      0.01323834     
0.21115    0.03650800      0.01311222     
0.21166    0.03975800      0.01298687     
0.21218    0.04940000      0.01286182     
0.21270    0.03827700      0.01273757     
0.21321    0.04660100      0.01261340     
0.21373    0.04868800      0.01248970     
0.21425    0.04545800      0.01236633     
0.21477    0.03951700      0.01224333     
0.21528    0.03930200      0.01212069     
0.21580    0.03751800      0.01199793     
0.21632    0.04062900      0.01187531     
0.21683    0.03801900      0.01175279     
0.21735    0.04267900      0.01163043     
0.21787    0.04021500      0.01150838     
0.21838    0.04046900      0.01138604     
0.21890    0.04472400      0.01126368     
0.21942    0.03938100      0.01114135     
0.21993    0.03895200      0.01101903     
0.22045    0.03307400      0.01089698     
0.22097    0.04476900      0.01077470     
0.22148    0.03575000      0.01065253     
0.22200    0.03807700      0.01053036     
0.22252    0.03824300      0.01040798     
0.22303    0.03924800      0.01028584     
0.22355    0.03500900      0.01016355     
0.22407    0.03203100      0.01004131     
0.22459    0.04000700      0.00991944     
0.22510    0.04036900      0.00979759     
0.22562    0.04277000      0.00967607     
0.22614    0.03926500      0.00955446     
0.22665    0.04373500      0.00943328     
0.22717    0.03657800      0.00931230     
0.22769    0.03236200      0.00919173     
0.22820    0.04199500      0.00907169     
0.22872    0.04009800      0.00895188     
0.22924    0.04496500      0.00883263     
0.22975    0.04531100      0.00871406     
0.23027    0.03435700      0.00859604     
0.23079    0.04359900      0.00847877     
0.23130    0.02949500      0.00836224     
0.23182    0.04896500      0.00824640     
0.23234    0.04120600      0.00813170     
0.23285    0.03375800      0.00801760     
0.23337    0.04470200      0.00790518     
0.23389    0.03865400      0.00779311     
0.23440    0.03891700      0.00768276     
0.23492    0.04168700      0.00757289     
0.23544    0.03420600      0.00746525     
0.23595    0.04003500      0.00735820     
0.23647    0.04009600      0.00725339     
0.23699    0.04852500      0.00714881     
0.23750    0.03305300      0.00704728     
0.23802    0.04001600      0.00694614     
0.23854    0.04129900      0.00684767     
0.23905    0.02906700      0.00674957     
0.23957    0.03597100      0.00665458     
0.24009    0.03966700      0.00656022     
0.24061    0.03674300      0.00646906     
0.24112    0.04280900      0.00637857     
0.24164    0.03343200      0.00629085     
0.24216    0.03856500      0.00620424     
0.24267    0.03309500      0.00612021     
0.24319    0.03180800      0.00603779     
0.24371    0.04023300      0.00595771     
0.24422    0.03697100      0.00587925     
0.24474    0.03492900      0.00580292     
0.24526    0.04128400      0.00572871     
0.24577    0.03415400      0.00565635     
0.24629    0.03808500      0.00558621     
0.24681    0.04857900      0.00551780     
0.24732    0.04424300      0.00545180     
0.24784    0.02915700      0.00538736     
0.24836    0.02972300      0.00532534     
0.24887    0.03001200      0.00526447     
0.24939    0.03642900      0.00520636     
0.24991    0.03633400      0.00514925     
