# Supplementary material for: Computational design of mechanically coupled axle-rotor protein assemblies
Source: Science. Author manuscript; Available in PMC 2023 Dec 11. (PMC10712554; doi:10.1126/science.abm1183)
Supplement: Data S2 [file NIHMS1871500-supplement-Data_S2.zip › SAXS/D4_2.dat]

# SAXS profile: number of points = 776, q_min = 0.011428, q_max = 0.443335, delta_q = 0.00055729935483871
# offset = 0.00000000000000, scaling c = 5.93915482068657e-07, Chi = 0.503881536704360
#  q       exp_intensity   model_intensity
0.01143    254.36432500    274.90288982   
0.01199    243.53296600    272.12407732   
0.01254    249.61505600    269.16034943   
0.01310    242.42096600    266.16617266   
0.01366    246.02055300    263.02561696   
0.01422    247.13378300    259.82980313   
0.01477    244.20456000    256.53713699   
0.01533    237.21695300    253.15347041   
0.01589    233.73104700    249.71718402   
0.01645    225.60133900    246.17181597   
0.01700    225.23066700    242.60630644   
0.01756    223.77935800    238.92064991   
0.01812    222.97465100    235.22088411   
0.01868    218.35102900    231.43643513   
0.01923    218.61055700    227.62405762   
0.01979    213.42656700    223.76305489   
0.02035    207.34565700    219.85291398   
0.02090    205.79833900    215.92416188   
0.02146    205.05723600    211.94474267   
0.02202    200.55440200    207.96214148   
0.02258    198.87493500    203.93644457   
0.02313    193.44641100    199.91260379   
0.02369    190.54460100    195.86459339   
0.02425    188.63877400    191.82050963   
0.02481    184.88126800    187.76504159   
0.02536    180.93233600    183.72124027   
0.02592    178.72691700    179.67977133   
0.02648    174.66635200    175.64883151   
0.02704    171.66495300    171.63022705   
0.02759    168.97136000    167.63606499   
0.02815    165.36654900    163.66170427   
0.02871    164.35265200    159.71426439   
0.02927    160.60334500    155.80180736   
0.02982    157.68885400    151.91291288   
0.03038    153.58386300    148.07872520   
0.03094    150.31327400    144.26658973   
0.03150    147.88580600    140.51897230   
0.03205    145.92124700    136.79553163   
0.03261    141.73562100    133.14691822   
0.03317    138.29540700    129.53453803   
0.03373    137.13907100    125.98455362   
0.03428    134.73875900    122.49505218   
0.03484    131.78932800    119.05178042   
0.03540    128.95280400    115.69562519   
0.03596    127.86467600    112.37180807   
0.03651    122.95898000    109.15205423   
0.03707    121.62890200    105.96333966   
0.03763    120.00445200    102.87786813   
0.03818    117.11870900    99.84066796    
0.03874    114.04646300    96.88411633    
0.03930    112.16453100    94.00380141    
0.03986    109.93599600    91.17919571    
0.04041    107.87323100    88.45964893    
0.04097    104.16223000    85.76949752    
0.04153    101.84475000    83.21309631    
0.04209    101.24135400    80.68451784    
0.04265    99.05838000     78.26643032    
0.04320    96.65762400     75.90190215    
0.04376    94.79700100     73.61979633    
0.04432    92.90408100     71.41846986    
0.04487    91.59612200     69.27135791    
0.04543    88.91540800     67.23105560    
0.04599    86.57957000     65.21693660    
0.04655    85.39300400     63.33439543    
0.04710    83.67156300     61.47791284    
0.04766    82.37347700     59.72159822    
0.04822    81.25014200     58.01690636    
0.04878    77.98402900     56.38410529    
0.04933    76.67260900     54.82548729    
0.04989    75.29748200     53.31173301    
0.05045    73.35102500     51.89264483    
0.05101    72.63174800     50.49453236    
0.05156    70.79666200     49.20623092    
0.05212    69.30491900     47.94034245    
0.05268    68.34265600     46.75308922    
0.05324    65.73061900     45.60911893    
0.05379    65.08235600     44.51917447    
0.05435    63.56740900     43.48852570    
0.05491    63.01039300     42.48974159    
0.05547    61.07731400     41.56350738    
0.05602    59.65939800     40.65282273    
0.05658    58.87150900     39.81861033    
0.05714    56.62614800     39.00212000    
0.05770    56.97243800     38.23807013    
0.05825    55.65500700     37.50494695    
0.05881    54.48219500     36.80608768    
0.05937    52.83289300     36.14716448    
0.05993    51.68192300     35.50696183    
0.06048    50.00048600     34.91318894    
0.06104    49.96373500     34.32868272    
0.06160    48.50745200     33.78779998    
0.06216    47.47812100     33.25803392    
0.06271    46.45405000     32.75620094    
0.06327    45.28572200     32.27177782    
0.06383    44.49850100     31.80406693    
0.06438    43.44263000     31.35701462    
0.06494    42.82389700     30.91803064    
0.06550    41.23817500     30.50084453    
0.06606    40.69957100     30.08794997    
0.06661    39.37945200     29.69097780    
0.06717    39.68719900     29.29905027    
0.06773    38.09629400     28.91613615    
0.06829    37.57751400     28.53903359    
0.06885    36.84547100     28.16608453    
0.06940    36.45990800     27.79824869    
0.06996    34.51496200     27.43146941    
0.07052    33.57624000     27.06798531    
0.07107    33.34786100     26.70469824    
0.07163    33.24536800     26.34071270    
0.07219    32.17567400     25.97652869    
0.07275    30.81285300     25.61003128    
0.07330    31.45736900     25.24164867    
0.07386    30.47396600     24.87048527    
0.07442    29.57466900     24.49523203    
0.07498    28.32044300     24.11773613    
0.07553    27.64471600     23.73363475    
0.07609    26.74952500     23.34783591    
0.07665    27.11931900     22.95424538    
0.07721    26.06486000     22.55800768    
0.07776    25.56276100     22.15533589    
0.07832    24.87674500     21.74806919    
0.07888    23.40528200     21.33615545    
0.07944    23.44821300     20.91788659    
0.07999    23.15710000     20.49764908    
0.08055    22.59153100     20.06812056    
0.08111    22.45084800     19.63770999    
0.08167    21.74783400     19.20009797    
0.08222    20.81282200     18.76047715    
0.08278    19.98309700     18.31587613    
0.08334    20.66935800     17.86855376    
0.08389    19.35196800     17.41895181    
0.08445    18.42169300     16.96494787    
0.08501    18.17337900     16.51087354    
0.08557    17.90227100     16.05312073    
0.08612    17.32632000     15.59590654    
0.08668    17.05926100     15.13689607    
0.08724    16.41997700     14.67891276    
0.08780    16.63871100     14.22037793    
0.08836    15.53717400     13.76414136    
0.08891    15.55140200     13.30874500    
0.08947    14.63453700     12.85606322    
0.09003    14.75561600     12.40514478    
0.09058    13.98873500     11.95915754    
0.09114    14.14688900     11.51597935    
0.09170    14.06776600     11.07788994    
0.09226    13.29413500     10.64507901    
0.09281    12.92005400     10.21751343    
0.09337    13.20112000     9.79681160     
0.09393    12.17053000     9.38067270     
0.09449    12.24310900     8.97527538     
0.09504    11.57878000     8.57343801     
0.09560    11.83424000     8.18444552     
0.09616    10.94046100     7.80075818     
0.09672    10.35643700     7.42860588     
0.09727    10.80006100     7.06437071     
0.09783    10.06885600     6.70967123     
0.09839    10.10065600     6.36733833     
0.09895    10.07035800     6.03125831     
0.09950    9.95290000      5.71228846     
0.10006    9.55876000      5.39802337     
0.10062    9.61897700      5.10196111     
0.10118    9.70589400      4.81203970     
0.10173    9.02097200      4.53709455     
0.10229    9.15778900      4.27292017     
0.10285    9.25631100      4.01953643     
0.10341    8.62705800      3.78166036     
0.10396    8.57217900      3.55017628     
0.10452    8.72077600      3.33928213     
0.10508    8.49515900      3.13254678     
0.10564    8.48211400      2.94503893     
0.10619    7.97295700      2.76475147     
0.10675    7.93404900      2.59905387     
0.10731    8.15425700      2.44488190     
0.10787    7.43595700      2.30056605     
0.10842    7.94834900      2.17206494     
0.10898    7.67578400      2.04840168     
0.10954    7.55229300      1.94444089     
0.11009    7.11121200      1.84433183     
0.11065    7.29030900      1.76051263     
0.11121    7.34143000      1.68350467     
0.11177    6.53979200      1.61815108     
0.11232    7.05113400      1.56295666     
0.11288    7.06143900      1.51498237     
0.11344    7.03363700      1.47998565     
0.11400    6.74304900      1.44839769     
0.11455    6.80373600      1.43190950     
0.11511    6.59051200      1.41826880     
0.11567    7.20456300      1.41573766     
0.11623    6.44689400      1.41831595     
0.11678    7.01646600      1.42838924     
0.11734    6.44830800      1.44528390     
0.11790    6.31460500      1.46654916     
0.11846    6.22984400      1.49585184     
0.11901    6.47668000      1.52714069     
0.11957    6.67886600      1.56676366     
0.12013    6.58107400      1.60795450     
0.12069    6.28102500      1.65472227     
0.12124    6.24665900      1.70391016     
0.12180    6.14329800      1.75633373     
0.12236    6.06646800      1.81170952     
0.12291    6.08385300      1.86857999     
0.12347    6.08071200      1.92823412     
0.12403    6.17330700      1.98836797     
0.12459    5.99397900      2.05046801     
0.12515    5.70540800      2.11267210     
0.12570    5.45822700      2.17548808     
0.12626    5.78432700      2.23827903     
0.12682    5.21418700      2.30079977     
0.12737    5.35974600      2.36257062     
0.12793    5.33600000      2.42381077     
0.12849    6.24305500      2.48313857     
0.12905    5.35457400      2.54205149     
0.12960    5.50389800      2.59809132     
0.13016    5.26383400      2.65313797     
0.13072    5.63406800      2.70541691     
0.13128    5.44226600      2.75560697     
0.13183    5.38945200      2.80349669     
0.13239    5.20671000      2.84793778     
0.13295    5.00017200      2.89099183     
0.13351    5.21355500      2.92908509     
0.13406    4.75233700      2.96609631     
0.13462    4.61480900      2.99797664     
0.13518    4.65547500      3.02794742     
0.13574    5.20099500      3.05389863     
0.13629    4.51683300      3.07657506     
0.13685    4.95973800      3.09637809     
0.13741    4.79578200      3.11159012     
0.13797    4.43126600      3.12513840     
0.13852    4.81660200      3.13289539     
0.13908    4.49129600      3.13936945     
0.13964    4.43728500      3.14059546     
0.14019    4.56319500      3.13972957     
0.14075    4.37494600      3.13498416     
0.14131    4.53384900      3.12702689     
0.14187    4.51605400      3.11652570     
0.14242    4.50955200      3.10182751     
0.14298    4.59172000      3.08585040     
0.14354    4.62317600      3.06484321     
0.14410    4.16980400      3.04287643     
0.14465    4.06597800      3.01696973     
0.14521    3.91123800      2.98935529     
0.14577    3.50284600      2.95908382     
0.14633    3.95925900      2.92643925     
0.14688    3.81890600      2.89221802     
0.14744    3.75146600      2.85524455     
0.14800    3.52987100      2.81747939     
0.14856    3.61680300      2.77676242     
0.14911    3.50187500      2.73544973     
0.14967    3.49638600      2.69220038     
0.15023    3.42416300      2.64810862     
0.15079    3.24368800      2.60271985     
0.15134    4.07670500      2.55645098     
0.15190    3.60560400      2.50949807     
0.15246    3.49110900      2.46169281     
0.15302    3.27643500      2.41366723     
0.15357    3.54853400      2.36490800     
0.15413    3.10743100      2.31617806     
0.15469    3.46882900      2.26716944     
0.15524    3.37147200      2.21831544     
0.15580    3.20974200      2.16954649     
0.15636    3.60800900      2.12103721     
0.15692    3.25657000      2.07280551     
0.15748    3.27868800      2.02521132     
0.15803    2.90649500      1.97789648     
0.15859    3.01002600      1.93169303     
0.15915    2.83064900      1.88578791     
0.15970    3.00350200      1.84102922     
0.16026    3.24819800      1.79705887     
0.16082    2.80131400      1.75390526     
0.16138    3.15456500      1.71208616     
0.16193    2.92940400      1.67079827     
0.16249    2.36506700      1.63136216     
0.16305    3.28066200      1.59235148     
0.16361    2.81874900      1.55525170     
0.16416    2.83472700      1.51886817     
0.16472    2.65792800      1.48399286     
0.16528    2.30010800      1.45032348     
0.16584    2.27662900      1.41780172     
0.16639    2.64899600      1.38682714     
0.16695    2.96453700      1.35658100     
0.16751    2.38590900      1.32835402     
0.16806    2.79133500      1.30064346     
0.16862    2.16631300      1.27491696     
0.16918    2.79701400      1.24983774     
0.16974    2.18681000      1.22625725     
0.17029    2.43538300      1.20376326     
0.17085    2.38476900      1.18220261     
0.17141    2.04551900      1.16211392     
0.17197    2.83639200      1.14250880     
0.17252    2.56033500      1.12464399     
0.17308    2.12513800      1.10712939     
0.17364    2.40209200      1.09101290     
0.17420    2.26699900      1.07545571     
0.17475    2.46229100      1.06084935     
0.17531    2.06990700      1.04700851     
0.17587    1.81705000      1.03375254     
0.17643    2.04444900      1.02137888     
0.17698    1.94265100      1.00930768     
0.17754    2.06805300      0.99818999     
0.17810    1.92073200      0.98723077     
0.17866    2.04993600      0.97698636     
0.17921    1.81298600      0.96697150     
0.17977    1.88699600      0.95737549     
0.18033    1.86314200      0.94808543     
0.18088    1.78285200      0.93899428     
0.18144    2.02219400      0.93016526     
0.18200    2.31766800      0.92140021     
0.18256    1.84275600      0.91284083     
0.18311    2.29325900      0.90431024     
0.18367    1.93131100      0.89581513     
0.18423    2.05741600      0.88731846     
0.18479    1.64591900      0.87879776     
0.18534    1.62250800      0.87016587     
0.18590    1.86218500      0.86148990     
0.18646    1.91558400      0.85262519     
0.18702    1.54125100      0.84369451     
0.18757    1.69504700      0.83446946     
0.18813    1.78554700      0.82514574     
0.18869    1.27684900      0.81557151     
0.18924    1.58319700      0.80580895     
0.18980    1.30016100      0.79578858     
0.19036    1.20384100      0.78553319     
0.19092    1.41991700      0.77513936     
0.19148    1.62001000      0.76432278     
0.19203    1.81884500      0.75343166     
0.19259    1.59666400      0.74213580     
0.19315    1.73487500      0.73074611     
0.19370    1.53230500      0.71903824     
0.19426    1.66552300      0.70713276     
0.19482    1.58723700      0.69504945     
0.19538    1.74744300      0.68273558     
0.19593    1.32975200      0.67028841     
0.19649    1.51624600      0.65761574     
0.19705    1.28201700      0.64488954     
0.19761    1.79358200      0.63192555     
0.19816    1.37333700      0.61894253     
0.19872    1.27580200      0.60583384     
0.19928    1.25523900      0.59270080     
0.19984    1.14074300      0.57951975     
0.20039    1.53068000      0.56631553     
0.20095    1.64276000      0.55313519     
0.20151    1.28767500      0.54002010     
0.20206    1.53941300      0.52690725     
0.20262    1.60111900      0.51396433     
0.20318    1.57479500      0.50109400     
0.20374    1.33657700      0.48835417     
0.20429    1.42299900      0.47580793     
0.20485    1.37968800      0.46341445     
0.20541    1.14600500      0.45127363     
0.20597    1.56234300      0.43925455     
0.20652    1.36547300      0.42766381     
0.20708    1.40492400      0.41619762     
0.20764    0.98826100      0.40516997     
0.20820    1.28986900      0.39433658     
0.20875    1.32470200      0.38391726     
0.20931    1.57752000      0.37383876     
0.20987    0.79269700      0.36401424     
0.21043    1.17401200      0.35473578     
0.21098    1.29137300      0.34562146     
0.21154    1.03332200      0.33718074     
0.21210    1.70898700      0.32890688     
0.21265    1.36320100      0.32124378     
0.21321    1.11047600      0.31385716     
0.21377    1.16707000      0.30695664     
0.21433    1.12774100      0.30051243     
0.21488    1.12870800      0.29438059     
0.21544    1.28784200      0.28885832     
0.21600    1.40779700      0.28348389     
0.21656    1.19100300      0.27887551     
0.21711    1.17970900      0.27442024     
0.21767    1.22067600      0.27055429     
0.21823    1.38457400      0.26698535     
0.21879    1.42428600      0.26383505     
0.21934    1.25626300      0.26110053     
0.21990    1.11526000      0.25863462     
0.22046    1.17963600      0.25670264     
0.22101    1.08041300      0.25490054     
0.22157    1.33150200      0.25369091     
0.22213    1.10054900      0.25260541     
0.22269    1.23864800      0.25193058     
0.22324    1.05336600      0.25147426     
0.22380    1.16605100      0.25129670     
0.22436    1.42327000      0.25141128     
0.22492    1.41038900      0.25168747     
0.22547    1.31593100      0.25227281     
0.22603    0.81183500      0.25293248     
0.22659    1.35727400      0.25390133     
0.22715    0.73763100      0.25493533     
0.22770    1.01307300      0.25615666     
0.22826    1.15410500      0.25746467     
0.22882    1.03259400      0.25887421     
0.22937    1.06730800      0.26038333     
0.22993    0.88545000      0.26193703     
0.23049    1.48083000      0.26354637     
0.23105    0.87555800      0.26516865     
0.23160    1.20522700      0.26681305     
0.23216    1.09878100      0.26844763     
0.23272    0.97161300      0.27006094     
0.23328    1.14419200      0.27163167     
0.23383    1.26811200      0.27316201     
0.23439    0.70989600      0.27460369     
0.23495    0.91893600      0.27600381     
0.23550    1.07286500      0.27726331     
0.23606    0.92134300      0.27848762     
0.23662    1.07024900      0.27952983     
0.23718    1.06811400      0.28050374     
0.23774    1.02696900      0.28133252     
0.23829    0.99252500      0.28202489     
0.23885    1.12429400      0.28259482     
0.23941    0.89759900      0.28297989     
0.23996    0.79384300      0.28329542     
0.24052    1.02354000      0.28336326     
0.24108    1.07814300      0.28337420     
0.24164    0.62186300      0.28314374     
0.24219    1.19518500      0.28281654     
0.24275    1.18980300      0.28230690     
0.24331    0.86474600      0.28165010     
0.24386    0.73544300      0.28087596     
0.24442    0.96120600      0.27990228     
0.24498    0.93005400      0.27886288     
0.24554    0.85209100      0.27759440     
0.24609    1.07391200      0.27628045     
0.24665    1.16510200      0.27478215     
0.24721    0.89748300      0.27321184     
0.24777    0.76548300      0.27151714     
0.24832    0.94414100      0.26971777     
0.24888    0.81538600      0.26784834     
0.24944    1.30049000      0.26586845     
0.25000    0.81934200      0.26385493     
