# Supplementary material for: Computational design of mechanically coupled axle-rotor protein assemblies
Source: Science. Author manuscript; Available in PMC 2023 Dec 11. (PMC10712554; doi:10.1126/science.abm1183)
Supplement: Data S2 [file NIHMS1871500-supplement-Data_S2.zip › SAXS/D3_8.dat]

# SAXS profile: number of points = 433, q_min = 0.009198, q_max = 0.249996, delta_q = 0.000557402777777778
# offset = 0.00000000000000, scaling c = 1.29603186095285e-06, Chi = 0.0826161713442865
#  q       exp_intensity   model_intensity
0.00920    199.55539300    204.66853502   
0.00975    170.66528600    203.19502969   
0.01031    189.94848600    201.64531023   
0.01087    188.19927700    200.04088533   
0.01143    185.06177000    198.33819315   
0.01199    192.19086800    196.60963154   
0.01254    190.24774600    194.76411598   
0.01310    189.34117300    192.89917452   
0.01366    189.88117100    190.94118000   
0.01422    188.66103300    188.94770532   
0.01477    186.01185900    186.89221043   
0.01533    186.14365700    184.77810307   
0.01589    183.50429300    182.62990600   
0.01645    180.27082400    180.41077182   
0.01700    177.47721000    178.17834113   
0.01756    175.53929100    175.86683131   
0.01812    173.75015300    173.54556792   
0.01868    172.71007100    171.16778410   
0.01923    169.95484200    168.77047033   
0.01979    168.09239500    166.33982815   
0.02035    165.03294400    163.87498312   
0.02090    161.27306100    161.39644356   
0.02146    159.79958700    158.88116771   
0.02202    158.12545500    156.36268792   
0.02258    154.49563400    153.81090283   
0.02313    150.49889100    151.25865853   
0.02369    150.51152600    148.68591784   
0.02425    146.88491800    146.11239251   
0.02481    143.58026100    143.52756110   
0.02536    143.08131500    140.94499393   
0.02592    138.84594400    138.36117116   
0.02648    136.45263700    135.77678605   
0.02704    132.40458000    133.19851762   
0.02759    132.29361600    130.62742268   
0.02815    128.70927300    128.06645575   
0.02871    126.14091700    125.51576054   
0.02927    123.76813200    122.98276513   
0.02982    121.98333200    120.45961063   
0.03038    117.88499300    117.96450956   
0.03094    115.75551000    115.48027888   
0.03150    114.33337900    113.02785740   
0.03205    112.04100000    110.58880669   
0.03261    108.76406100    108.18777236   
0.03317    107.94462700    105.80674271   
0.03373    103.99662800    103.45786113   
0.03428    102.23797000    101.14221774   
0.03484    101.35389800    98.85057334    
0.03540    99.01896100     96.60693345    
0.03596    97.20666700     94.38083079    
0.03651    95.10093800     92.21101850    
0.03707    92.70336800     90.05901003    
0.03763    90.18603600     87.96333089    
0.03818    89.06617500     85.89520930    
0.03874    86.91437500     83.87132238    
0.03930    85.30388400     81.89083061    
0.03986    82.47149600     79.94091285    
0.04041    80.63803700     78.05095080    
0.04097    78.97925400     76.17694995    
0.04153    77.01692800     74.37956286    
0.04209    76.43005500     72.59805951    
0.04265    74.47876500     70.87912386    
0.04320    73.13040600     69.19159338    
0.04376    72.17691800     67.55090186    
0.04432    69.81501000     65.95755991    
0.04487    68.79570500     64.39504042    
0.04543    67.60631700     62.89531816    
0.04599    65.99535400     61.41029518    
0.04655    64.45576800     60.00302805    
0.04710    63.40985200     58.61114867    
0.04766    62.14539500     57.27792595    
0.04822    60.45638000     55.97595723    
0.04878    60.10697800     54.71628096    
0.04933    58.70252400     53.50162208    
0.04989    57.09433200     52.31338351    
0.05045    56.28848400     51.18295566    
0.05101    55.38248700     50.06475013    
0.05156    54.20187500     49.01411164    
0.05212    53.61094200     47.97731613    
0.05268    52.41050600     46.98863055    
0.05324    50.91885900     46.02742565    
0.05379    50.38890200     45.09952687    
0.05435    49.39544100     44.20957169    
0.05491    48.53178500     43.33935034    
0.05547    47.72441000     42.51609851    
0.05602    47.40437000     41.70245104    
0.05658    45.53245500     40.93909681    
0.05714    45.17746900     40.18751668    
0.05770    43.92672600     39.47040125    
0.05825    43.89679100     38.77462916    
0.05881    43.36805000     38.10175322    
0.05937    41.85391400     37.45698995    
0.05993    41.25394300     36.82491322    
0.06048    40.80168200     36.22637209    
0.06104    39.87682900     35.63423502    
0.06160    39.84038900     35.07469354    
0.06216    38.19028700     34.52372021    
0.06271    37.14424700     33.99402010    
0.06327    36.50318000     33.47863938    
0.06383    36.41700100     32.97657113    
0.06438    35.67118400     32.49246317    
0.06494    34.82606100     32.01512180    
0.06550    34.35390300     31.55816102    
0.06606    33.36215500     31.10537411    
0.06661    33.04680800     30.66889257    
0.06717    32.68822700     30.23829425    
0.06773    31.56303700     29.81836159    
0.06829    31.55488100     29.40648735    
0.06885    31.30473000     29.00075924    
0.06940    30.38140400     28.60440001    
0.06996    30.03640100     28.21066730    
0.07052    29.29417200     27.82693901    
0.07107    28.87775300     27.44502773    
0.07163    28.80838500     27.06960750    
0.07219    27.46070300     26.69714732    
0.07275    27.69004000     26.32848007    
0.07330    26.88871300     25.96338551    
0.07386    26.45445400     25.60006337    
0.07442    25.96668700     25.24054451    
0.07498    25.99111800     24.88142028    
0.07553    24.71474700     24.52603613    
0.07609    24.40742900     24.17119495    
0.07665    24.27581800     23.81781799    
0.07721    23.65300500     23.46576487    
0.07776    23.54837900     23.11425844    
0.07832    23.31120300     22.76423670    
0.07888    22.24643600     22.41421611    
0.07944    21.94390400     22.06581720    
0.07999    21.84767500     21.71769426    
0.08055    21.47269200     21.37011027    
0.08111    20.53628000     21.02339616    
0.08167    19.62250400     20.67702672    
0.08222    19.85097700     20.33184305    
0.08278    19.23628100     19.98688750    
0.08334    19.28232100     19.64358300    
0.08389    18.15401300     19.30094772    
0.08445    18.54287600     18.95942286    
0.08501    17.68542800     18.61895578    
0.08557    17.88514400     18.28042453    
0.08612    17.52841000     17.94321043    
0.08668    16.74021500     17.60785075    
0.08724    16.43729400     17.27471290    
0.08780    16.34497000     16.94312172    
0.08836    16.54135100     16.61495976    
0.08891    15.77336300     16.28841098    
0.08947    15.17084800     15.96562349    
0.09003    15.00751300     15.64450981    
0.09058    15.11593600     15.32838068    
0.09114    15.00091600     15.01449275    
0.09170    14.53792000     14.70494456    
0.09226    14.26298400     14.39931820    
0.09281    13.97432700     14.09762242    
0.09337    13.84823600     13.80069003    
0.09393    13.25676000     13.50693763    
0.09449    13.23236400     13.22021617    
0.09504    13.02176800     12.93584088    
0.09560    12.55923000     12.65950925    
0.09616    12.71332100     12.38648699    
0.09672    12.36685700     12.12050926    
0.09727    11.94964800     11.85915641    
0.09783    11.64395900     11.60355125    
0.09839    11.54455300     11.35506826    
0.09895    11.27616100     11.11031838    
0.09950    11.39799900     10.87528418    
0.10006    11.16597300     10.64302500    
0.10062    11.04697000     10.42107390    
0.10118    10.87147000     10.20247165    
0.10173    10.99012700     9.99238030     
0.10229    10.77963200     9.78818609     
0.10285    10.03177800     9.59010456     
0.10341    9.88756400      9.40052017     
0.10396    10.54930100     9.21458408     
0.10452    10.34265200     9.04005277     
0.10508    10.40228000     8.86771194     
0.10564    10.13477300     8.70606672     
0.10619    9.55016700      8.54831227     
0.10675    9.50043000      8.39873369     
0.10731    9.55021000      8.25542553     
0.10787    9.58638500      8.11767249     
0.10842    9.09778100      7.98870140     
0.10898    9.42809100      7.86231334     
0.10954    8.91673500      7.74702780     
0.11009    8.67354600      7.63380154     
0.11065    9.08419900      7.52982934     
0.11121    9.10222800      7.42961362     
0.11177    9.01353200      7.33610041     
0.11232    8.90187100      7.24840059     
0.11288    8.73209100      7.16473163     
0.11344    8.81101200      7.08869099     
0.11400    8.77364400      7.01452769     
0.11455    8.63368400      6.94934686     
0.11511    8.35399100      6.88587099     
0.11567    8.80655900      6.82895115     
0.11623    8.54387800      6.77526303     
0.11678    7.99696400      6.72607071     
0.11734    8.18330400      6.68126299     
0.11790    8.51824400      6.63910132     
0.11846    8.18591300      6.60226477     
0.11901    8.18409000      6.56672465     
0.11957    8.45284000      6.53672489     
0.12013    8.08396500      6.50795272     
0.12069    8.26156200      6.48307032     
0.12124    7.96300200      6.46014701     
0.12180    8.32037200      6.43969767     
0.12236    7.83296700      6.42163314     
0.12291    7.95469500      6.40495142     
0.12347    7.59710100      6.39088132     
0.12403    7.91243100      6.37744485     
0.12459    7.73673800      6.36635222     
0.12515    7.59657500      6.35578148     
0.12570    7.99651500      6.34663723     
0.12626    7.54172300      6.33808951     
0.12682    7.98720100      6.33025841     
0.12737    7.47426100      6.32294106     
0.12793    7.55266100      6.31589395     
0.12849    7.61110400      6.30910620     
0.12905    7.61784000      6.30232553     
0.12960    7.54516000      6.29537405     
0.13016    7.52290700      6.28822440     
0.13072    7.40366900      6.28063445     
0.13128    7.60700400      6.27251941     
0.13183    7.42168300      6.26390098     
0.13239    7.21282000      6.25432089     
0.13295    7.61731700      6.24431457     
0.13351    7.42832700      6.23277403     
0.13406    7.27221400      6.22082911     
0.13462    7.13395100      6.20715705     
0.13518    7.18388300      6.19277855     
0.13574    7.00831200      6.17686729     
0.13629    7.32864500      6.15971885     
0.13685    7.10408700      6.14139710     
0.13741    7.00071200      6.12122771     
0.13797    6.98417900      6.10037154     
0.13852    6.81466500      6.07698411     
0.13908    7.07345800      6.05307621     
0.13964    7.02236300      6.02676116     
0.14019    6.70642000      5.99951661     
0.14075    6.83728800      5.97045890     
0.14131    7.30424300      5.93978796     
0.14187    6.51958200      5.90792532     
0.14242    6.49775800      5.87388752     
0.14298    6.76974900      5.83924908     
0.14354    6.41047200      5.80189373     
0.14410    6.38392300      5.76405888     
0.14465    6.52010100      5.72405152     
0.14521    6.27629800      5.68300510     
0.14577    6.40234300      5.64045638     
0.14633    6.36013400      5.59641175     
0.14688    6.39426400      5.55144502     
0.14744    6.49535000      5.50467303     
0.14800    6.35058600      5.45734133     
0.14856    6.03577000      5.40797818     
0.14911    6.25242200      5.35812718     
0.14967    5.97799800      5.30682821     
0.15023    6.13898200      5.25480988     
0.15079    5.82101800      5.20165821     
0.15134    5.89162000      5.14765488     
0.15190    6.05304600      5.09296273     
0.15246    5.82887400      5.03723728     
0.15302    5.73070400      4.98123617     
0.15357    5.73059700      4.92400789     
0.15413    5.87656300      4.86666167     
0.15469    5.58579900      4.80848685     
0.15524    5.67961400      4.75008700     
0.15580    5.46561600      4.69126780     
0.15636    5.45718100      4.63200358     
0.15692    5.39777800      4.57265923     
0.15748    5.34551900      4.51290078     
0.15803    5.32716300      4.45318812     
0.15859    5.04488400      4.39334990     
0.15915    5.37598700      4.33341228     
0.15970    4.98256900      4.27360452     
0.16026    5.09479300      4.21390713     
0.16082    5.00722800      4.15422795     
0.16138    4.87364600      4.09490691     
0.16193    5.16789500      4.03560051     
0.16249    5.11117700      3.97687489     
0.16305    4.83098800      3.91827325     
0.16361    4.91320200      3.86020585     
0.16416    4.91264800      3.80248070     
0.16472    4.53209500      3.74522872     
0.16528    4.67128800      3.68855585     
0.16584    4.73432100      3.63236121     
0.16639    4.76080900      3.57679461     
0.16695    4.47828800      3.52163311     
0.16751    4.44142000      3.46741556     
0.16806    4.64480400      3.41354352     
0.16862    4.66517100      3.36077570     
0.16918    4.59587200      3.30832898     
0.16974    4.11917000      3.25684798     
0.17029    4.49150600      3.20608220     
0.17085    4.29291100      3.15586625     
0.17141    4.15313800      3.10677060     
0.17197    4.09643200      3.05796031     
0.17252    4.24300600      3.01058631     
0.17308    4.31327500      2.96350976     
0.17364    3.90356900      2.91759975     
0.17420    3.91822700      2.87228600     
0.17475    3.94871100      2.82783935     
0.17531    3.74886700      2.78428327     
0.17587    4.02692200      2.74136866     
0.17643    3.72555100      2.69950360     
0.17698    3.62376500      2.65806206     
0.17754    3.83799600      2.61800316     
0.17810    3.56336100      2.57816690     
0.17866    3.50225500      2.53957782     
0.17921    3.76936700      2.50144542     
0.17977    3.71005600      2.46423179     
0.18033    3.56325300      2.42781735     
0.18088    3.25010500      2.39190070     
0.18144    3.23600200      2.35705354     
0.18200    3.44230400      2.32246791     
0.18256    3.70753800      2.28908633     
0.18311    3.27147000      2.25601095     
0.18367    3.44235200      2.22382649     
0.18423    3.33223800      2.19217216     
0.18479    3.50101700      2.16119458     
0.18534    3.16186900      2.13082796     
0.18590    3.48083600      2.10092973     
0.18646    3.44561400      2.07187725     
0.18702    3.34148000      2.04298328     
0.18757    3.22958200      2.01507151     
0.18813    2.93565500      1.98732784     
0.18869    2.94037900      1.96034395     
0.18924    3.02880000      1.93371938     
0.18980    3.05766000      1.90750543     
0.19036    2.86771700      1.88187797     
0.19092    2.64088000      1.85654575     
0.19148    2.66973100      1.83176539     
0.19203    3.12640700      1.80717436     
0.19259    2.74115500      1.78320866     
0.19315    2.93782400      1.75944735     
0.19370    2.82733300      1.73613641     
0.19426    2.74164900      1.71306065     
0.19482    2.76513900      1.69033870     
0.19538    2.70763600      1.66798246     
0.19593    2.80666900      1.64576247     
0.19649    2.70008600      1.62402315     
0.19705    2.55968300      1.60238238     
0.19761    2.55697300      1.58111995     
0.19816    2.72291100      1.56002462     
0.19872    2.51487400      1.53920385     
0.19928    2.68081000      1.51861142     
0.19984    2.56302500      1.49821073     
0.20039    2.44913200      1.47804678     
0.20095    2.51648500      1.45803352     
0.20151    2.30638600      1.43833608     
0.20206    2.39105500      1.41867471     
0.20262    2.32881100      1.39935323     
0.20318    2.48129500      1.38013352     
0.20374    2.30444300      1.36109458     
0.20429    2.27610500      1.34225758     
0.20485    2.39850900      1.32357070     
0.20541    2.23603800      1.30506782     
0.20597    2.38458000      1.28667721     
0.20652    2.17619900      1.26855357     
0.20708    2.52589100      1.25052453     
0.20764    2.05557100      1.23274633     
0.20820    2.02327800      1.21505412     
0.20875    2.14754700      1.19761100     
0.20931    2.03402400      1.18032684     
0.20987    1.88888000      1.16313854     
0.21043    1.96883100      1.14623904     
0.21098    1.81348700      1.12941966     
0.21154    2.00545100      1.11288607     
0.21210    1.97911500      1.09645203     
0.21265    1.87154000      1.08029981     
0.21321    2.11522700      1.06425648     
0.21377    1.85641800      1.04846656     
0.21433    2.18908100      1.03289797     
0.21488    2.04291700      1.01745855     
0.21544    1.99148800      1.00233963     
0.21600    1.98254500      0.98727075     
0.21656    2.03719500      0.97262798     
0.21711    1.87395600      0.95807019     
0.21767    2.02452200      0.94381795     
0.21823    1.45419700      0.92976102     
0.21879    1.92256800      0.91594908     
0.21934    2.00787300      0.90238185     
0.21990    2.00100800      0.88900759     
0.22046    2.15104600      0.87600939     
0.22101    1.84278100      0.86308269     
0.22157    2.11395300      0.85062738     
0.22213    1.95493500      0.83827787     
0.22269    1.69572600      0.82625788     
0.22324    2.12558300      0.81446609     
0.22380    1.65225000      0.80293941     
0.22436    1.51221200      0.79171284     
0.22492    2.00801600      0.78068391     
0.22547    1.73431100      0.77005337     
0.22603    1.77902400      0.75950208     
0.22659    1.87094600      0.74943551     
0.22715    1.85132500      0.73949414     
0.22770    1.92669400      0.72989132     
0.22826    1.76328400      0.72052743     
0.22882    1.66994100      0.71141683     
0.22937    1.76673200      0.70261667     
0.22993    1.62772200      0.69399149     
0.23049    1.78878500      0.68576914     
0.23105    1.59311000      0.67762672     
0.23160    1.71502000      0.66991764     
0.23216    1.42025200      0.66233793     
0.23272    1.73237400      0.65506341     
0.23328    1.78337300      0.64801618     
0.23383    1.47283700      0.64118712     
0.23439    1.41365700      0.63462987     
0.23495    1.56679100      0.62820549     
0.23550    1.49482500      0.62214938     
0.23606    1.68486400      0.61616279     
0.23662    1.79538200      0.61051950     
0.23718    1.33524400      0.60499147     
0.23774    1.65589500      0.59970144     
0.23829    1.50396000      0.59459042     
0.23885    1.41506300      0.58963328     
0.23941    1.23743100      0.58490101     
0.23996    1.62037200      0.58026380     
0.24052    1.58738200      0.57590475     
0.24108    1.74357000      0.57159383     
0.24164    1.76933400      0.56751280     
0.24219    1.45503400      0.56351390     
0.24275    1.49103400      0.55966994     
0.24331    1.51390600      0.55593961     
0.24386    1.48046700      0.55231364     
0.24442    1.44868000      0.54882900     
0.24498    1.58329100      0.54538340     
0.24554    1.57565700      0.54210695     
0.24609    1.46463800      0.53886119     
0.24665    1.44252700      0.53573110     
0.24721    1.67788500      0.53265073     
0.24777    1.33680200      0.52964382     
0.24832    1.46894800      0.52668707     
0.24888    1.45991300      0.52377567     
0.24944    1.49259700      0.52092718     
0.25000    1.25726100      0.51809070     
