# Supplementary material for: Computational design of mechanically coupled axle-rotor protein assemblies
Source: Science. Author manuscript; Available in PMC 2023 Dec 11. (PMC10712554; doi:10.1126/science.abm1183)
Supplement: Data S2 [file NIHMS1871500-supplement-Data_S2.zip › SAXS/C3_A4.dat]

# SAXS profile: number of points = 432, q_min = 0.009755, q_max = 0.249996, delta_q = 0.000557403712296984
# offset = 0.00000000000000, scaling c = 1.36822141547178e-08, Chi = 0.00144298065111542
#  q       exp_intensity   model_intensity
0.00975    3.13625900      3.06617054     
0.01031    2.73975800      3.05347611     
0.01087    3.07266900      3.04028816     
0.01143    3.31982100      3.02619234     
0.01199    3.06549600      3.01185370     
0.01254    3.03458100      2.99639554     
0.01310    3.09166100      2.98073872     
0.01366    3.10544200      2.96415551     
0.01422    3.17415500      2.94719292     
0.01477    3.18994900      2.92957955     
0.01533    3.13531400      2.91132587     
0.01589    3.09275200      2.89268509     
0.01645    3.01401700      2.87321999     
0.01700    2.95105900      2.85358589     
0.01756    3.03109200      2.83296396     
0.01812    2.99904100      2.81218697     
0.01868    2.91190300      2.79064928     
0.01923    2.86466000      2.76878572     
0.01979    2.82941400      2.74641161     
0.02035    2.80084000      2.72347946     
0.02090    2.86635200      2.70027409     
0.02146    2.76549400      2.67637082     
0.02202    2.76043200      2.65234887     
0.02258    2.66909900      2.62756342     
0.02313    2.65340100      2.60265363     
0.02369    2.62661700      2.57716549     
0.02425    2.61796900      2.55143085     
0.02481    2.53036200      2.52528795     
0.02536    2.54926300      2.49879404     
0.02592    2.47375700      2.47208915     
0.02648    2.43678400      2.44485490     
0.02704    2.40321800      2.41755695     
0.02759    2.39563400      2.38972810     
0.02815    2.38873600      2.36182340     
0.02871    2.32300900      2.33352996     
0.02927    2.27524500      2.30508792     
0.02982    2.24287600      2.27637638     
0.03038    2.20715800      2.24746469     
0.03094    2.17351000      2.21843678     
0.03150    2.16358900      2.18907142     
0.03205    2.12077400      2.15969736     
0.03261    2.02020000      2.13002545     
0.03317    1.99572500      2.10033889     
0.03373    1.98579300      2.07044169     
0.03428    1.96853400      2.04050906     
0.03484    1.85461700      2.01043637     
0.03540    1.88809800      1.98032480     
0.03596    1.81100400      1.95017617     
0.03651    1.79235000      1.91989815     
0.03707    1.75947000      1.88966312     
0.03763    1.69687100      1.85934108     
0.03818    1.68708000      1.82907640     
0.03874    1.64675000      1.79876348     
0.03930    1.64638200      1.76853207     
0.03986    1.58748800      1.73826971     
0.04041    1.57289300      1.70813330     
0.04097    1.54584700      1.67796738     
0.04153    1.52043400      1.64798540     
0.04209    1.45625200      1.61803777     
0.04265    1.43094100      1.58818647     
0.04320    1.40730500      1.55846708     
0.04376    1.39854900      1.52883239     
0.04432    1.39698700      1.49939643     
0.04487    1.34795900      1.47001808     
0.04543    1.31777400      1.44091730     
0.04599    1.30002500      1.41182947     
0.04655    1.24609300      1.38311490     
0.04710    1.19599800      1.35447327     
0.04766    1.21341800      1.32607288     
0.04822    1.15676400      1.29787776     
0.04878    1.13725100      1.26987067     
0.04933    1.09761600      1.24216620     
0.04989    1.07342400      1.21458081     
0.05045    1.06145100      1.18740852     
0.05101    1.03618400      1.16028104     
0.05156    0.98452300      1.13367195     
0.05212    0.97794100      1.10717216     
0.05268    0.97468300      1.08101940     
0.05324    0.94262500      1.05513585     
0.05379    0.93756300      1.02950881     
0.05435    0.88732000      1.00427234     
0.05491    0.89177500      0.97919320     
0.05547    0.85919700      0.95463236     
0.05602    0.82051300      0.93014526     
0.05658    0.81898200      0.90626214     
0.05714    0.78204100      0.88252739     
0.05770    0.75965200      0.85920131     
0.05825    0.77015700      0.83619619     
0.05881    0.74938400      0.81348580     
0.05937    0.72660200      0.79122987     
0.05993    0.71861000      0.76914687     
0.06048    0.69947100      0.74765648     
0.06104    0.69222500      0.72625994     
0.06160    0.65595600      0.70550022     
0.06216    0.65604900      0.68492237     
0.06271    0.62092300      0.66478014     
0.06327    0.60278700      0.64499259     
0.06383    0.60460900      0.62550877     
0.06438    0.60535600      0.60651844     
0.06494    0.59192900      0.58769928     
0.06550    0.53594600      0.56951019     
0.06606    0.52941000      0.55145714     
0.06661    0.53554800      0.53396963     
0.06717    0.53256600      0.51671855     
0.06773    0.50630500      0.49989638     
0.06829    0.50143000      0.48344567     
0.06885    0.46484600      0.46728712     
0.06940    0.45088200      0.45163211     
0.06996    0.44345400      0.43613232     
0.07052    0.45991600      0.42126620     
0.07107    0.44773900      0.40653283     
0.07163    0.42545000      0.39233447     
0.07219    0.42066800      0.37837863     
0.07275    0.40500600      0.36482119     
0.07330    0.39703500      0.35163164     
0.07386    0.41974200      0.33870488     
0.07442    0.40076000      0.32626775     
0.07498    0.36751000      0.31396220     
0.07553    0.37746300      0.30226267     
0.07609    0.35913200      0.29068599     
0.07665    0.33506600      0.27958971     
0.07721    0.32421700      0.26872929     
0.07776    0.32650300      0.25821804     
0.07832    0.32819800      0.24805478     
0.07888    0.31905800      0.23811573     
0.07944    0.32819300      0.22863052     
0.07999    0.29944100      0.21926632     
0.08055    0.29349100      0.21042167     
0.08111    0.30988600      0.20170164     
0.08167    0.30591600      0.19339067     
0.08222    0.29043000      0.18529885     
0.08278    0.27881100      0.17749898     
0.08334    0.27314100      0.17001282     
0.08389    0.27366700      0.16272086     
0.08445    0.24219700      0.15580374     
0.08501    0.26535800      0.14899702     
0.08557    0.24583600      0.14263032     
0.08612    0.22349500      0.13637426     
0.08668    0.22705900      0.13045049     
0.08724    0.23638300      0.12472018     
0.08780    0.24292500      0.11922152     
0.08836    0.22160300      0.11399203     
0.08891    0.19914900      0.10891009     
0.08947    0.24253600      0.10414737     
0.09003    0.21958600      0.09947254     
0.09058    0.21049100      0.09514288     
0.09114    0.19016700      0.09091099     
0.09170    0.19881600      0.08693503     
0.09226    0.20039300      0.08312122     
0.09281    0.19216400      0.07948838     
0.09337    0.18322000      0.07606116     
0.09393    0.19104300      0.07274597     
0.09449    0.17123900      0.06968773     
0.09504    0.17739300      0.06669565     
0.09560    0.16409000      0.06396006     
0.09616    0.16604500      0.06130555     
0.09672    0.17110500      0.05884175     
0.09727    0.17481100      0.05649672     
0.09783    0.17221200      0.05428337     
0.09839    0.14665300      0.05222978     
0.09895    0.17098300      0.05025089     
0.09950    0.17437100      0.04846582     
0.10006    0.14103200      0.04672731     
0.10062    0.15038400      0.04516980     
0.10118    0.14447500      0.04366914     
0.10173    0.16949300      0.04230040     
0.10229    0.17101500      0.04101996     
0.10285    0.13568900      0.03982494     
0.10341    0.12959900      0.03874465     
0.10396    0.14329000      0.03770999     
0.10452    0.13237700      0.03681300     
0.10508    0.11436400      0.03594288     
0.10564    0.14046600      0.03518890     
0.10619    0.14739200      0.03447599     
0.10675    0.11239200      0.03384445     
0.10731    0.12707200      0.03327261     
0.10787    0.11507100      0.03275108     
0.10842    0.11566800      0.03230457     
0.10898    0.11360300      0.03188130     
0.10954    0.11592800      0.03154412     
0.11009    0.11884800      0.03122294     
0.11065    0.11059300      0.03096759     
0.11121    0.10905500      0.03073771     
0.11177    0.11124400      0.03055115     
0.11232    0.11065600      0.03039966     
0.11288    0.09177200      0.03027317     
0.11344    0.10158800      0.03018808     
0.11400    0.10192200      0.03011392     
0.11455    0.08513200      0.03008362     
0.11511    0.09045700      0.03006093     
0.11567    0.09510300      0.03006789     
0.11623    0.08770900      0.03008730     
0.11678    0.08428100      0.03012502     
0.11734    0.09313500      0.03017711     
0.11790    0.09977600      0.03023844     
0.11846    0.07735700      0.03031514     
0.11901    0.09985400      0.03039557     
0.11957    0.08267800      0.03048915     
0.12013    0.07695300      0.03058472     
0.12069    0.08696000      0.03068768     
0.12124    0.09773800      0.03079234     
0.12180    0.08874500      0.03089944     
0.12236    0.07476300      0.03100742     
0.12291    0.08622100      0.03111559     
0.12347    0.07781800      0.03122176     
0.12403    0.08551400      0.03132707     
0.12459    0.07813500      0.03142762     
0.12515    0.08352500      0.03152606     
0.12570    0.07022000      0.03161902     
0.12626    0.07348000      0.03170741     
0.12682    0.07317000      0.03179021     
0.12737    0.05942300      0.03186520     
0.12793    0.06869800      0.03193616     
0.12849    0.07272400      0.03199575     
0.12905    0.05207600      0.03205264     
0.12960    0.05555200      0.03209621     
0.13016    0.06763200      0.03213537     
0.13072    0.05159200      0.03216356     
0.13128    0.07649700      0.03218386     
0.13183    0.06626400      0.03219611     
0.13239    0.05545300      0.03219706     
0.13295    0.05885800      0.03219322     
0.13351    0.06913200      0.03217436     
0.13406    0.05882800      0.03215206     
0.13462    0.06938000      0.03211524     
0.13518    0.05424900      0.03207323     
0.13574    0.06047600      0.03202007     
0.13629    0.05213200      0.03195861     
0.13685    0.05640700      0.03188946     
0.13741    0.06434100      0.03180913     
0.13797    0.04225200      0.03172468     
0.13852    0.05234300      0.03162637     
0.13908    0.05527600      0.03152529     
0.13964    0.05310400      0.03141193     
0.14019    0.05817200      0.03129417     
0.14075    0.07080600      0.03116787     
0.14131    0.05187000      0.03103448     
0.14187    0.06078300      0.03089585     
0.14242    0.06096900      0.03074822     
0.14298    0.06155900      0.03059814     
0.14354    0.06413900      0.03043772     
0.14410    0.04886100      0.03027564     
0.14465    0.04219800      0.03010591     
0.14521    0.04860800      0.02993280     
0.14577    0.05889400      0.02975499     
0.14633    0.04100300      0.02957250     
0.14688    0.03494100      0.02938727     
0.14744    0.04828000      0.02919727     
0.14800    0.05075300      0.02900566     
0.14856    0.04155900      0.02880907     
0.14911    0.03451600      0.02861130     
0.14967    0.04815600      0.02841071     
0.15023    0.03467300      0.02820885     
0.15079    0.04447400      0.02800481     
0.15134    0.04712300      0.02779998     
0.15190    0.03559700      0.02759407     
0.15246    0.05188600      0.02738727     
0.15302    0.04453800      0.02718019     
0.15357    0.03078400      0.02697253     
0.15413    0.04720900      0.02676534     
0.15469    0.02215900      0.02655814     
0.15524    0.04250500      0.02635185     
0.15580    0.04138000      0.02614626     
0.15636    0.03882100      0.02594170     
0.15692    0.04350900      0.02573827     
0.15748    0.03270100      0.02553649     
0.15803    0.02544100      0.02533562     
0.15859    0.03675800      0.02513793     
0.15915    0.04947400      0.02494089     
0.15970    0.03646600      0.02474701     
0.16026    0.02765000      0.02455517     
0.16082    0.03975400      0.02436532     
0.16138    0.04418700      0.02417888     
0.16193    0.03638200      0.02399358     
0.16249    0.03730200      0.02381288     
0.16305    0.03393800      0.02363324     
0.16361    0.03489100      0.02345836     
0.16416    0.03258500      0.02328535     
0.16472    0.04219700      0.02311581     
0.16528    0.03837200      0.02294953     
0.16584    0.03874300      0.02278623     
0.16639    0.03885800      0.02262654     
0.16695    0.02938500      0.02246878     
0.16751    0.02048700      0.02231604     
0.16806    0.03278600      0.02216480     
0.16862    0.03459100      0.02201898     
0.16918    0.04232600      0.02187474     
0.16974    0.03625400      0.02173463     
0.17029    0.01672400      0.02159752     
0.17085    0.04045800      0.02146284     
0.17141    0.03507300      0.02133267     
0.17197    0.03381000      0.02120381     
0.17252    0.03766200      0.02108029     
0.17308    0.03977400      0.02095788     
0.17364    0.04533900      0.02083986     
0.17420    0.04110700      0.02072385     
0.17475    0.03727200      0.02061094     
0.17531    0.03433300      0.02050079     
0.17587    0.02834700      0.02039267     
0.17643    0.04176300      0.02028799     
0.17698    0.02920600      0.02018463     
0.17754    0.02607300      0.02008525     
0.17810    0.03547500      0.01998655     
0.17866    0.03895900      0.01989148     
0.17921    0.02612500      0.01979758     
0.17977    0.03162800      0.01970600     
0.18033    0.03438800      0.01961657     
0.18088    0.01908100      0.01952849     
0.18144    0.03882500      0.01944248     
0.18200    0.02406000      0.01935696     
0.18256    0.02436000      0.01927422     
0.18311    0.03141000      0.01919209     
0.18367    0.02865400      0.01911156     
0.18423    0.02146800      0.01903198     
0.18479    0.00985700      0.01895356     
0.18534    0.02982000      0.01887592     
0.18590    0.03747300      0.01879899     
0.18646    0.02642800      0.01872319     
0.18702    0.02756400      0.01864751     
0.18757    0.03168600      0.01857269     
0.18813    0.03268300      0.01849794     
0.18869    0.03611900      0.01842401     
0.18924    0.02027500      0.01835001     
0.18980    0.03310300      0.01827580     
0.19036    0.03900500      0.01820213     
0.19092    0.02765200      0.01812869     
0.19148    0.04328700      0.01805438     
0.19203    0.03128000      0.01798006     
0.19259    0.01865100      0.01790548     
0.19315    0.03057900      0.01783072     
0.19370    0.01506700      0.01775509     
0.19426    0.02326000      0.01767894     
0.19482    0.02727500      0.01760247     
0.19538    0.01456300      0.01752509     
0.19593    0.03458400      0.01744713     
0.19649    0.03309100      0.01736815     
0.19705    0.02847800      0.01728884     
0.19761    0.02365700      0.01720771     
0.19816    0.02093000      0.01712627     
0.19872    0.03550800      0.01704358     
0.19928    0.01594200      0.01695995     
0.19984    0.02597300      0.01687522     
0.20039    0.01936700      0.01678898     
0.20095    0.02857400      0.01670234     
0.20151    0.02098100      0.01661367     
0.20206    0.02239000      0.01652439     
0.20262    0.02275800      0.01643338     
0.20318    0.03296600      0.01634158     
0.20374    0.02502700      0.01624795     
0.20429    0.02519000      0.01615328     
0.20485    0.02304400      0.01605751     
0.20541    0.02856800      0.01595967     
0.20597    0.02967100      0.01586130     
0.20652    0.02738700      0.01576069     
0.20708    0.02791300      0.01565974     
0.20764    0.02392600      0.01555656     
0.20820    0.03400700      0.01545248     
0.20875    0.01808300      0.01534728     
0.20931    0.01501100      0.01524050     
0.20987    0.01863800      0.01513228     
0.21043    0.02226800      0.01502264     
0.21098    0.01911600      0.01491249     
0.21154    0.03484800      0.01479985     
0.21210    0.02724300      0.01468695     
0.21265    0.02884400      0.01457217     
0.21321    0.02394300      0.01445639     
0.21377    0.01671000      0.01433953     
0.21433    0.02876300      0.01422157     
0.21488    0.01655200      0.01410260     
0.21544    0.03649300      0.01398214     
0.21600    0.03687700      0.01386101     
0.21656    0.02648100      0.01373823     
0.21711    0.03942700      0.01361512     
0.21767    0.02569100      0.01349051     
0.21823    0.02531100      0.01336538     
0.21879    0.03166800      0.01323920     
0.21934    0.01432400      0.01311190     
0.21990    0.02097400      0.01298427     
0.22046    0.02711800      0.01285559     
0.22101    0.02711600      0.01272641     
0.22157    0.01775700      0.01259634     
0.22213    0.02475500      0.01246598     
0.22269    0.03584400      0.01233439     
0.22324    0.01841000      0.01220262     
0.22380    0.02077500      0.01207034     
0.22436    0.01778800      0.01193746     
0.22492    0.01017100      0.01180463     
0.22547    0.02196500      0.01167104     
0.22603    0.01797000      0.01153706     
0.22659    0.02522800      0.01140302     
0.22715    0.02645300      0.01126888     
0.22770    0.03085500      0.01113420     
0.22826    0.02111500      0.01099962     
0.22882    0.01629700      0.01086488     
0.22937    0.02056100      0.01073001     
0.22993    0.02783700      0.01059545     
0.23049    0.02186100      0.01046079     
0.23105    0.01951300      0.01032591     
0.23160    0.02128300      0.01019159     
0.23216    0.02187300      0.01005738     
0.23272    0.02686900      0.00992319     
0.23328    0.01724700      0.00978953     
0.23383    0.03136700      0.00965617     
0.23439    0.02088300      0.00952294     
0.23495    0.03173000      0.00939011     
0.23550    0.02077300      0.00925820     
0.23606    0.02759100      0.00912624     
0.23662    0.01828500      0.00899526     
0.23718    0.01593400      0.00886466     
0.23774    0.02421400      0.00873466     
0.23829    0.01488500      0.00860544     
0.23885    0.03052100      0.00847671     
0.23941    0.01171400      0.00834883     
0.23996    0.01542200      0.00822158     
0.24052    0.03174400      0.00809581     
0.24108    0.01289600      0.00797013     
0.24164    0.01728100      0.00784599     
0.24219    0.01278600      0.00772241     
0.24275    0.02961800      0.00759988     
0.24331    0.01936000      0.00747819     
0.24386    0.01697700      0.00735759     
0.24442    0.00988700      0.00723831     
0.24498    0.02259400      0.00711925     
0.24554    0.01906400      0.00700241     
0.24609    0.02443900      0.00688601     
0.24665    0.02704800      0.00677120     
0.24721    0.01794400      0.00665742     
0.24777    0.02090300      0.00654500     
0.24832    0.02141600      0.00643367     
0.24888    0.02063600      0.00632345     
0.24944    0.01893800      0.00621512     
0.25000    0.02206000      0.00610710     
