# Supplementary material for: Computational design of mechanically coupled axle-rotor protein assemblies
Source: Science. Author manuscript; Available in PMC 2023 Dec 11. (PMC10712554; doi:10.1126/science.abm1183)
Supplement: Data S2 [file NIHMS1871500-supplement-Data_S2.zip › SAXS/C3_A3.dat]

# SAXS profile: number of points = 432, q_min = 0.009755, q_max = 0.249996, delta_q = 0.000557403712296984
# offset = 0.00000000000000, scaling c = 9.04423465158340e-09, Chi = 0.00113032883759932
#  q       exp_intensity   model_intensity
0.00975    2.41928500      2.07657461     
0.01031    1.92170500      2.06676496     
0.01087    2.15878200      2.05657886     
0.01143    2.18130500      2.04570245     
0.01199    2.06066800      2.03464177     
0.01254    2.25195900      2.02273376     
0.01310    2.32465000      2.01067660     
0.01366    2.21087900      1.99792178     
0.01422    1.99885400      1.98488369     
0.01477    1.97545400      1.97135865     
0.01533    2.13374300      1.95735686     
0.01589    2.09149900      1.94306810     
0.01645    2.02996700      1.92816994     
0.01700    2.06241400      1.91314800     
0.01756    2.03132900      1.89740179     
0.01812    2.04870300      1.88154447     
0.01868    1.99058200      1.86513377     
0.01923    1.86467900      1.84849074     
0.01979    1.90190400      1.83148104     
0.02035    1.88089100      1.81407299     
0.02090    1.76234100      1.79647289     
0.02146    1.85366100      1.77838120     
0.02202    1.84148400      1.76020899     
0.02258    1.80513900      1.74150635     
0.02313    1.77159800      1.72272258     
0.02369    1.72841200      1.70354250     
0.02425    1.69908000      1.68420203     
0.02481    1.70026900      1.66458547     
0.02536    1.60855900      1.64474481     
0.02592    1.60316400      1.62476668     
0.02648    1.60319800      1.60444719     
0.02704    1.49581200      1.58409340     
0.02759    1.56909000      1.56340694     
0.02815    1.48710300      1.54268332     
0.02871    1.47459800      1.52172254     
0.02927    1.42865900      1.50068734     
0.02982    1.39268700      1.47949166     
0.03038    1.39597600      1.45820170     
0.03094    1.36770400      1.43685064     
0.03150    1.30479400      1.41532411     
0.03205    1.32007600      1.39380827     
0.03261    1.30085100      1.37215127     
0.03317    1.24385800      1.35051024     
0.03373    1.26802000      1.32877740     
0.03428    1.17457800      1.30706528     
0.03484    1.17150600      1.28529650     
0.03540    1.16346900      1.26356721     
0.03596    1.11919000      1.24183812     
0.03651    1.14343100      1.22010556     
0.03707    1.05028500      1.19842431     
0.03763    1.04333700      1.17676855     
0.03818    1.04404700      1.15518792     
0.03874    1.01563900      1.13364173     
0.03930    0.97929900      1.11221034     
0.03986    0.99087700      1.09080585     
0.04041    0.98259800      1.06957066     
0.04097    0.94165600      1.04834222     
0.04153    0.88561400      1.02734772     
0.04209    0.86662300      1.00640007     
0.04265    0.86710400      0.98561439     
0.04320    0.85957000      0.96496174     
0.04376    0.82742500      0.94444062     
0.04432    0.77333100      0.92412258     
0.04487    0.79768600      0.90389418     
0.04543    0.76763600      0.88394721     
0.04599    0.75520900      0.86403548     
0.04655    0.71081800      0.84449460     
0.04710    0.68614700      0.82502761     
0.04766    0.69297100      0.80582136     
0.04822    0.68075400      0.78680071     
0.04878    0.66644300      0.76797970     
0.04933    0.64571400      0.74943377     
0.04989    0.62992000      0.73101598     
0.05045    0.59894900      0.71297057     
0.05101    0.56754500      0.69498002     
0.05156    0.62147100      0.67745172     
0.05212    0.57341100      0.66002140     
0.05268    0.58201800      0.64291355     
0.05324    0.55735500      0.62603239     
0.05379    0.52560400      0.60938805     
0.05435    0.50108400      0.59307217     
0.05491    0.49594500      0.57690258     
0.05547    0.51595400      0.56116578     
0.05602    0.51559100      0.54550089     
0.05658    0.46136200      0.53033434     
0.05714    0.45028300      0.51529065     
0.05770    0.46157100      0.50059368     
0.05825    0.43122800      0.48615080     
0.05881    0.40605600      0.47195615     
0.05937    0.41405900      0.45811989     
0.05993    0.40566500      0.44443011     
0.06048    0.38025400      0.43120370     
0.06104    0.40173300      0.41805815     
0.06160    0.37690600      0.40540485     
0.06216    0.36100900      0.39289205     
0.06271    0.36338900      0.38072182     
0.06327    0.33630100      0.36881640     
0.06383    0.34585600      0.35714837     
0.06438    0.32822700      0.34584615     
0.06494    0.31942900      0.33467802     
0.06550    0.31072900      0.32397271     
0.06606    0.31742600      0.31336773     
0.06661    0.29909500      0.30318178     
0.06717    0.29241500      0.29316235     
0.06773    0.30767700      0.28345741     
0.06829    0.28776500      0.27401325     
0.06885    0.27850800      0.26478153     
0.06940    0.28770200      0.25590027     
0.06996    0.26366700      0.24713206     
0.07052    0.26622400      0.23880001     
0.07107    0.25319100      0.23055926     
0.07163    0.24548100      0.22268797     
0.07219    0.23534800      0.21497720     
0.07275    0.24286300      0.20753820     
0.07330    0.22284300      0.20034107     
0.07386    0.21845400      0.19332158     
0.07442    0.22967300      0.18662034     
0.07498    0.21428400      0.18000793     
0.07553    0.21759900      0.17378445     
0.07609    0.21619700      0.16763932     
0.07665    0.20977200      0.16180182     
0.07721    0.19397500      0.15611002     
0.07776    0.20676300      0.15063884     
0.07832    0.20004900      0.14538028     
0.07888    0.19517200      0.14026166     
0.07944    0.17274500      0.13541661     
0.07999    0.17142800      0.13064495     
0.08055    0.17478300      0.12618450     
0.08111    0.16195400      0.12179589     
0.08167    0.17634300      0.11764837     
0.08222    0.16878500      0.11362596     
0.08278    0.16839100      0.10977290     
0.08334    0.14813900      0.10609632     
0.08389    0.15470200      0.10252960     
0.08445    0.16649500      0.09917199     
0.08501    0.15155300      0.09587475     
0.08557    0.13565100      0.09281809     
0.08612    0.13115000      0.08981995     
0.08668    0.13858700      0.08700009     
0.08724    0.14851500      0.08428107     
0.08780    0.12793300      0.08168390     
0.08836    0.14224800      0.07922448     
0.08891    0.14126700      0.07684079     
0.08947    0.13497200      0.07461785     
0.09003    0.13279300      0.07243856     
0.09058    0.13598200      0.07042913     
0.09114    0.09981800      0.06846654     
0.09170    0.11477500      0.06662703     
0.09226    0.11426500      0.06486365     
0.09281    0.11443800      0.06318528     
0.09337    0.12029900      0.06160103     
0.09393    0.10888000      0.06006810     
0.09449    0.12685200      0.05864995     
0.09504    0.10625100      0.05726122     
0.09560    0.12992900      0.05598409     
0.09616    0.10353400      0.05474156     
0.09672    0.12041500      0.05357993     
0.09727    0.10037300      0.05246708     
0.09783    0.11187500      0.05140883     
0.09839    0.08379900      0.05041435     
0.09895    0.07761600      0.04945015     
0.09950    0.08250300      0.04856098     
0.10006    0.09363700      0.04769002     
0.10062    0.10134300      0.04688741     
0.10118    0.10481600      0.04610522     
0.10173    0.08717700      0.04537178     
0.10229    0.09001900      0.04466912     
0.10285    0.08928500      0.04399710     
0.10341    0.09732300      0.04336395     
0.10396    0.08393400      0.04274692     
0.10452    0.08445200      0.04217560     
0.10508    0.08327400      0.04161243     
0.10564    0.06979500      0.04108658     
0.10619    0.07689000      0.04057293     
0.10675    0.08897100      0.04008500     
0.10731    0.06239600      0.03961423     
0.10787    0.08463000      0.03915890     
0.10842    0.07747200      0.03872501     
0.10898    0.09919200      0.03829722     
0.10954    0.08107400      0.03789376     
0.11009    0.06045600      0.03749403     
0.11065    0.07574100      0.03711241     
0.11121    0.07173000      0.03673674     
0.11177    0.08020700      0.03637274     
0.11232    0.07756400      0.03601752     
0.11288    0.06527600      0.03566799     
0.11344    0.06898700      0.03532920     
0.11400    0.07502300      0.03499253     
0.11455    0.06225600      0.03466695     
0.11511    0.07769700      0.03434319     
0.11567    0.07035200      0.03402602     
0.11623    0.06731500      0.03371256     
0.11678    0.05849000      0.03340314     
0.11734    0.06767900      0.03309789     
0.11790    0.06254200      0.03279439     
0.11846    0.05499000      0.03249605     
0.11901    0.05495700      0.03219884     
0.11957    0.05890900      0.03190565     
0.12013    0.05548800      0.03161404     
0.12069    0.04589300      0.03132545     
0.12124    0.05049200      0.03103903     
0.12180    0.05795600      0.03075475     
0.12236    0.04711500      0.03047248     
0.12291    0.06695000      0.03019214     
0.12347    0.06135400      0.02991444     
0.12403    0.04377300      0.02963802     
0.12459    0.05794200      0.02936491     
0.12515    0.05063700      0.02909344     
0.12570    0.03678800      0.02882525     
0.12626    0.05769700      0.02855860     
0.12682    0.06618300      0.02829476     
0.12737    0.04717200      0.02803366     
0.12793    0.05121500      0.02777461     
0.12849    0.05856800      0.02752032     
0.12905    0.05470000      0.02726672     
0.12960    0.05579200      0.02701875     
0.13016    0.04937400      0.02677212     
0.13072    0.03057700      0.02653027     
0.13128    0.04510200      0.02629127     
0.13183    0.03935200      0.02605601     
0.13239    0.05497200      0.02582585     
0.13295    0.04389200      0.02559744     
0.13351    0.04114200      0.02537622     
0.13406    0.05478300      0.02515621     
0.13462    0.02964100      0.02494364     
0.13518    0.06035900      0.02473370     
0.13574    0.04443100      0.02452903     
0.13629    0.02574500      0.02432925     
0.13685    0.03350400      0.02413320     
0.13741    0.03786400      0.02394400     
0.13797    0.03625600      0.02375716     
0.13852    0.05462500      0.02357866     
0.13908    0.03845900      0.02340238     
0.13964    0.05130600      0.02323368     
0.14019    0.03857100      0.02306858     
0.14075    0.03962500      0.02290963     
0.14131    0.04904800      0.02275560     
0.14187    0.04574500      0.02260600     
0.14242    0.04700200      0.02246325     
0.14298    0.04573100      0.02232299     
0.14354    0.04672600      0.02219141     
0.14410    0.03214600      0.02206196     
0.14465    0.05428500      0.02194008     
0.14521    0.04309300      0.02182139     
0.14577    0.03608300      0.02170849     
0.14633    0.04321700      0.02160036     
0.14688    0.03720000      0.02149592     
0.14744    0.03936500      0.02139804     
0.14800    0.04039200      0.02130172     
0.14856    0.03347200      0.02121325     
0.14911    0.04190400      0.02112616     
0.14967    0.04226700      0.02104511     
0.15023    0.04439400      0.02096687     
0.15079    0.02332600      0.02089256     
0.15134    0.04582900      0.02082238     
0.15190    0.03694800      0.02075457     
0.15246    0.03903800      0.02069142     
0.15302    0.03847600      0.02062939     
0.15357    0.03642300      0.02057230     
0.15413    0.05418400      0.02051635     
0.15469    0.03044100      0.02046374     
0.15524    0.03822400      0.02041288     
0.15580    0.03973000      0.02036413     
0.15636    0.03449100      0.02031741     
0.15692    0.03708200      0.02027192     
0.15748    0.03434800      0.02022832     
0.15803    0.03373300      0.02018524     
0.15859    0.03632000      0.02014390     
0.15915    0.02514000      0.02010278     
0.15970    0.03511000      0.02006255     
0.16026    0.02709100      0.02002254     
0.16082    0.01951000      0.01998273     
0.16138    0.02735000      0.01994277     
0.16193    0.03061300      0.01990264     
0.16249    0.03498700      0.01986170     
0.16305    0.04117400      0.01982053     
0.16361    0.03925400      0.01977803     
0.16416    0.03932300      0.01973494     
0.16472    0.02758300      0.01969020     
0.16528    0.03242800      0.01964428     
0.16584    0.03257500      0.01959708     
0.16639    0.03069600      0.01954740     
0.16695    0.02699400      0.01949680     
0.16751    0.02773800      0.01944268     
0.16806    0.02759300      0.01938786     
0.16862    0.03339700      0.01932949     
0.16918    0.02803600      0.01926950     
0.16974    0.02007900      0.01920645     
0.17029    0.03593200      0.01914076     
0.17085    0.02643100      0.01907257     
0.17141    0.03399400      0.01900069     
0.17197    0.02201500      0.01892730     
0.17252    0.02888400      0.01884876     
0.17308    0.02593000      0.01876906     
0.17364    0.03500800      0.01868433     
0.17420    0.02699500      0.01859766     
0.17475    0.02984300      0.01850694     
0.17531    0.02397200      0.01841290     
0.17587    0.01920500      0.01831610     
0.17643    0.02806000      0.01821451     
0.17698    0.02338100      0.01811166     
0.17754    0.03005400      0.01800268     
0.17810    0.02706400      0.01789225     
0.17866    0.02654400      0.01777704     
0.17921    0.01732000      0.01765924     
0.17977    0.01970600      0.01753781     
0.18033    0.02629600      0.01741295     
0.18088    0.02612200      0.01728547     
0.18144    0.02993200      0.01715325     
0.18200    0.04181500      0.01701975     
0.18256    0.02550200      0.01688051     
0.18311    0.02984800      0.01674038     
0.18367    0.03427200      0.01659556     
0.18423    0.03830100      0.01644887     
0.18479    0.02041700      0.01629912     
0.18534    0.02683100      0.01614602     
0.18590    0.02384500      0.01599128     
0.18646    0.01815500      0.01583280     
0.18702    0.02182700      0.01567309     
0.18757    0.01657000      0.01550939     
0.18813    0.03188300      0.01534452     
0.18869    0.02161300      0.01517709     
0.18924    0.02998700      0.01500798     
0.18980    0.03354400      0.01483643     
0.19036    0.03807300      0.01466344     
0.19092    0.02057900      0.01448948     
0.19148    0.02852300      0.01431256     
0.19203    0.02354400      0.01413538     
0.19259    0.03339700      0.01395598     
0.19315    0.02037200      0.01377635     
0.19370    0.02285600      0.01359518     
0.19426    0.01295600      0.01341306     
0.19482    0.02578700      0.01323056     
0.19538    0.01538000      0.01304736     
0.19593    0.03520600      0.01286349     
0.19649    0.01452100      0.01267952     
0.19705    0.03486500      0.01249548     
0.19761    0.03464800      0.01231085     
0.19816    0.02577400      0.01212669     
0.19872    0.02913100      0.01194251     
0.19928    0.02434500      0.01175893     
0.19984    0.03399700      0.01157563     
0.20039    0.02846500      0.01139282     
0.20095    0.01732200      0.01121069     
0.20151    0.03107400      0.01102988     
0.20206    0.02484800      0.01084910     
0.20262    0.01279400      0.01067034     
0.20318    0.02508300      0.01049225     
0.20374    0.03639600      0.01031528     
0.20429    0.02135100      0.01013998     
0.20485    0.02353500      0.00996592     
0.20541    0.00794900      0.00979353     
0.20597    0.01148600      0.00962217     
0.20652    0.02038400      0.00945358     
0.20708    0.02060800      0.00928596     
0.20764    0.02721700      0.00912114     
0.20820    0.02663900      0.00895740     
0.20875    0.03532800      0.00879647     
0.20931    0.02313600      0.00863753     
0.20987    0.02470900      0.00847990     
0.21043    0.00827600      0.00832574     
0.21098    0.02242400      0.00817257     
0.21154    0.01354000      0.00802318     
0.21210    0.02598900      0.00787495     
0.21265    0.02614600      0.00773028     
0.21321    0.02051900      0.00758709     
0.21377    0.02078000      0.00744696     
0.21433    0.02466800      0.00730957     
0.21488    0.02214100      0.00717388     
0.21544    0.02289500      0.00704203     
0.21600    0.02561800      0.00691090     
0.21656    0.03021600      0.00678469     
0.21711    0.01980800      0.00665947     
0.21767    0.02472700      0.00653786     
0.21823    0.01805600      0.00641837     
0.21879    0.02766900      0.00630164     
0.21934    0.01236400      0.00618762     
0.21990    0.02310100      0.00607564     
0.22046    0.02656900      0.00596757     
0.22101    0.02609000      0.00586030     
0.22157    0.01992000      0.00575781     
0.22213    0.01187400      0.00565635     
0.22269    0.01505900      0.00555814     
0.22324    0.01658000      0.00546209     
0.22380    0.02591400      0.00536858     
0.22436    0.01421300      0.00527786     
0.22492    0.01557900      0.00518896     
0.22547    0.02516400      0.00510359     
0.22603    0.02455800      0.00501893     
0.22659    0.02912900      0.00493851     
0.22715    0.01871000      0.00485914     
0.22770    0.02354300      0.00478263     
0.22826    0.01498000      0.00470807     
0.22882    0.01572300      0.00463559     
0.22937    0.00715500      0.00456562     
0.22993    0.02050200      0.00449707     
0.23049    0.02247500      0.00443163     
0.23105    0.01738300      0.00436680     
0.23160    0.01745000      0.00430535     
0.23216    0.01851400      0.00424487     
0.23272    0.02171100      0.00418667     
0.23328    0.02259900      0.00413016     
0.23383    0.02290800      0.00407526     
0.23439    0.01851400      0.00402235     
0.23495    0.01745900      0.00397042     
0.23550    0.01561400      0.00392119     
0.23606    0.01697000      0.00387244     
0.23662    0.01360700      0.00382613     
0.23718    0.01351300      0.00378067     
0.23774    0.02877000      0.00373693     
0.23829    0.01510900      0.00369448     
0.23885    0.02523600      0.00365313     
0.23941    0.02704200      0.00361340     
0.23996    0.02165400      0.00357436     
0.24052    0.02067000      0.00353740     
0.24108    0.02442800      0.00350078     
0.24164    0.02541000      0.00346589     
0.24219    0.01927300      0.00343162     
0.24275    0.01715400      0.00339851     
0.24331    0.02314000      0.00336634     
0.24386    0.02392100      0.00333502     
0.24442    0.01320000      0.00330483     
0.24498    0.01787300      0.00327495     
0.24554    0.02561400      0.00324658     
0.24609    0.03067600      0.00321851     
0.24665    0.00480600      0.00319154     
0.24721    0.01907000      0.00316509     
0.24777    0.02154400      0.00313942     
0.24832    0.02525500      0.00311435     
0.24888    0.01480000      0.00308978     
0.24944    0.02494300      0.00306607     
0.25000    0.03125900      0.00304255     
