# Supplementary material for: Computational design of mechanically coupled axle-rotor protein assemblies
Source: Science. Author manuscript; Available in PMC 2023 Dec 11. (PMC10712554; doi:10.1126/science.abm1183)
Supplement: Data S2 [file NIHMS1871500-supplement-Data_S2.zip › SAXS/D3_1.dat]

# SAXS profile: number of points = 673, q_min = 0.01087, q_max = 0.3854, delta_q = 0.00055733630952381
# offset = 0.00000000000000, scaling c = 9.41361766352766e-05, Chi = 11.6178831295930
#  q       exp_intensity   model_intensity
0.01087    626.46066652    567.73670139   
0.01143    586.37339534    567.02554723   
0.01199    577.16957488    566.30005853   
0.01254    612.42205354    565.52858826   
0.01310    588.88741104    564.73110440   
0.01366    607.12948118    563.88359276   
0.01422    607.73783458    563.01245035   
0.01477    605.83930288    562.12099575   
0.01533    607.70035188    561.17800613   
0.01589    576.24117784    560.21039470   
0.01645    611.85983645    559.19532155   
0.01700    606.66511777    558.18698002   
0.01756    610.07263483    557.10166953   
0.01812    608.44418777    556.00392533   
0.01868    589.25985174    554.86059077   
0.01923    588.10955551    553.71409939   
0.01979    589.03114941    552.51336823   
0.02035    583.84819489    551.27737409   
0.02090    594.59782099    550.04267115   
0.02146    575.94021930    548.73934004   
0.02202    586.87814369    547.42400472   
0.02258    566.54127841    546.05560709   
0.02313    576.53665247    544.69899494   
0.02369    576.58146577    543.27610376   
0.02425    561.95181464    541.82932129   
0.02481    568.92751794    540.35291338   
0.02536    560.71538627    538.86892334   
0.02592    561.16497739    537.33970951   
0.02648    563.06496047    535.76610352   
0.02704    553.34534261    534.18143693   
0.02759    554.70460010    532.57831335   
0.02815    550.60157948    530.93267537   
0.02871    552.67113449    529.25050133   
0.02927    544.64992614    527.54458804   
0.02982    542.68284584    525.84409485   
0.03038    533.11347031    524.07995259   
0.03094    539.83143563    522.30030599   
0.03150    529.38370411    520.47845231   
0.03205    527.26252977    518.68005085   
0.03261    514.60776007    516.80713993   
0.03317    522.47905936    514.92044089   
0.03373    511.39359706    513.00210985   
0.03428    509.48059595    511.09601028   
0.03484    505.75153642    509.13363011   
0.03540    502.75766570    507.14035042   
0.03596    501.41525751    505.13471073   
0.03651    499.05044872    503.12686645   
0.03707    496.23554833    501.07435546   
0.03763    488.79727810    498.98597434   
0.03818    488.67615412    496.92215303   
0.03874    485.26615951    494.79415863   
0.03930    472.77793226    492.64531877   
0.03986    479.12843489    490.47841260   
0.04041    476.51052913    488.32285937   
0.04097    472.81352931    486.11860812   
0.04153    466.04070149    483.88004555   
0.04209    467.29762061    481.63387278   
0.04265    459.64042583    479.35810007   
0.04320    455.59470937    477.11085774   
0.04376    451.20913232    474.80118111   
0.04432    446.81458289    472.47284273   
0.04487    446.79683794    470.17233524   
0.04543    440.12991479    467.80561077   
0.04599    433.26120920    465.43151255   
0.04655    433.74533870    463.02781414   
0.04710    432.90481070    460.66129564   
0.04766    429.20638263    458.22785669   
0.04822    424.99431729    455.78351363   
0.04878    423.38763839    453.32231848   
0.04933    419.69524397    450.88927084   
0.04989    414.16309246    448.40125929   
0.05045    413.43344363    445.89303120   
0.05101    410.13436995    443.37942397   
0.05156    409.86406553    440.88708017   
0.05212    404.33019529    438.34457347   
0.05268    399.27143612    435.78429197   
0.05324    395.51675989    433.21465874   
0.05379    395.77794480    430.67866528   
0.05435    388.89392893    428.08389376   
0.05491    384.43967343    425.48152064   
0.05547    383.88240477    422.86292548   
0.05602    378.63479126    420.28740830   
0.05658    376.90154815    417.64801769   
0.05714    371.48222273    415.00443647   
0.05770    371.36548654    412.34828307   
0.05825    361.34987112    409.73259746   
0.05881    360.00295481    407.06084557   
0.05937    357.49455944    404.37981222   
0.05993    353.02815241    401.69401260   
0.06048    347.28596653    399.04516531   
0.06104    349.31918714    396.34568107   
0.06160    345.27077473    393.63525723   
0.06216    342.12238562    390.92187433   
0.06271    335.82538170    388.24967895   
0.06327    330.91762495    385.52421247   
0.06383    332.07738113    382.79371306   
0.06438    325.90594634    380.10674824   
0.06494    326.31575465    377.36854978   
0.06550    320.39876495    374.62410072   
0.06606    320.47559246    371.87827298   
0.06661    310.52343573    369.17633298   
0.06717    309.03947593    366.42396340   
0.06773    309.96487012    363.66860358   
0.06829    305.21888618    360.91148748   
0.06885    306.08041120    358.15273618   
0.06940    303.03004324    355.44160490   
0.06996    299.26620914    352.68055283   
0.07052    294.07128811    349.91838215   
0.07107    291.46026215    347.20546867   
0.07163    290.57989689    344.44334982   
0.07219    284.20733441    341.68163803   
0.07275    284.16171487    338.92071896   
0.07330    279.90900572    336.21029846   
0.07386    278.08461299    333.45161277   
0.07442    272.65483499    330.69543464   
0.07498    270.22059112    327.94009239   
0.07553    268.48585906    325.23782290   
0.07609    265.92597346    322.48748947   
0.07665    262.49696921    319.74195812   
0.07721    260.76166036    316.99876997   
0.07776    257.02423794    314.30840305   
0.07832    253.89879167    311.57325620   
0.07888    253.54976632    308.84121131   
0.07944    248.85803259    306.11605375   
0.07999    245.17620821    303.44140462   
0.08055    243.66896690    300.72736980   
0.08111    237.19571195    298.01547758   
0.08167    237.69569201    295.31166309   
0.08222    233.61126928    292.66058178   
0.08278    233.70349331    289.96809676   
0.08334    230.08670865    287.28299463   
0.08389    227.89998709    284.65053274   
0.08445    224.99340610    281.98066622   
0.08501    219.36087608    279.31360500   
0.08557    216.80496290    276.66022839   
0.08612    218.49580820    274.05740420   
0.08668    215.24213585    271.41882465   
0.08724    211.45095734    268.78679587   
0.08780    210.11328666    266.16350172   
0.08836    205.61723359    263.55088442   
0.08891    205.46358136    260.99074686   
0.08947    202.83259855    258.39835169   
0.09003    201.07525990    255.80964608   
0.09058    199.02382709    253.28370461   
0.09114    197.16546861    250.71646088   
0.09170    192.15654037    248.16308953   
0.09226    189.85538979    245.61879428   
0.09281    189.26308967    243.13021860   
0.09337    186.68696942    240.60926387   
0.09393    183.16029123    238.09491714   
0.09449    182.13728747    235.59870836   
0.09504    180.34392402    233.15114039   
0.09560    177.26100680    230.67881378   
0.09616    176.71284691    228.21275880   
0.09672    171.94085359    225.76238350   
0.09727    170.42008118    223.36653559   
0.09783    167.06006836    220.93849987   
0.09839    167.89588013    218.52658955   
0.09895    165.28929944    216.12170854   
0.09950    161.53931682    213.78042227   
0.10006    162.63396085    211.40124211   
0.10062    157.46049995    209.04349833   
0.10118    156.76321705    206.69367758   
0.10173    158.00547022    204.40224625   
0.10229    154.60010194    202.08195617   
0.10285    152.93249408    199.77358713   
0.10341    150.15573140    197.48384682   
0.10396    148.51821047    195.24168872   
0.10452    146.71333607    192.98297094   
0.10508    144.96381983    190.72976885   
0.10564    144.01813268    188.49848856   
0.10619    144.83678735    186.31615299   
0.10675    141.01752357    184.11169574   
0.10731    137.89724058    181.92205431   
0.10787    137.40024103    179.74436158   
0.10842    134.68863717    177.62594916   
0.10898    133.47394034    175.47544735   
0.10954    129.78500960    173.35136576   
0.11009    130.25241875    171.27063329   
0.11065    128.38080535    169.17526942   
0.11121    124.45229725    167.09036469   
0.11177    124.87729072    165.02289255   
0.11232    125.98148342    163.00843803   
0.11288    126.24596275    160.96913869   
0.11344    122.85195889    158.95219845   
0.11400    119.02459817    156.94135649   
0.11455    118.74056101    154.99442503   
0.11511    117.86253206    153.01773746   
0.11567    113.93600576    151.06413377   
0.11623    112.97057463    149.12242312   
0.11678    114.07788837    147.23214577   
0.11734    111.61561370    145.32489369   
0.11790    110.53923190    143.42889699   
0.11846    109.59091267    141.55678511   
0.11901    106.85968067    139.72372259   
0.11957    106.15961322    137.88587367   
0.12013    105.81614066    136.05485893   
0.12069    103.03180373    134.24645085   
0.12124    100.73813310    132.48279797   
0.12180    101.66850455    130.70346903   
0.12236    98.65941629     128.94290212   
0.12291    100.07326442    127.22401159   
0.12347    95.94961702     125.49824927   
0.12403    97.18174622     123.77872208   
0.12459    95.19961873     122.08686877   
0.12515    94.11247348     120.40287782   
0.12570    92.10342037     118.77006594   
0.12626    89.72469866     117.12099370   
0.12682    90.72875027     115.48741495   
0.12737    89.16001085     113.90220884   
0.12793    87.74693028     112.29769244   
0.12849    85.82705053     110.71846503   
0.12905    84.50489155     109.14543007   
0.12960    87.04327955     107.62632829   
0.13016    83.93646028     106.08773985   
0.13072    81.04484875     104.56948589   
0.13128    83.26401932     103.06556976   
0.13183    79.87270959     101.60259168   
0.13239    78.29878617     100.13285699   
0.13295    78.38420719     98.67177226    
0.13351    77.61474445     97.23637256    
0.13406    76.59636826     95.83207796    
0.13462    73.44115567     94.42719460    
0.13518    74.11018046     93.03126489    
0.13574    74.61342329     91.65423833    
0.13629    72.39890633     90.31613801    
0.13685    69.96389015     88.96679632    
0.13741    70.63390465     87.63752240    
0.13797    70.00791808     86.31559078    
0.13852    67.36554657     85.04262425    
0.13908    68.82371230     83.75185012    
0.13964    66.85657007     82.48416183    
0.14019    66.41688866     81.24818880    
0.14075    66.76951588     80.00725755    
0.14131    63.60732036     78.78100667    
0.14187    63.59530540     77.56659537    
0.14242    63.68639810     76.39346498    
0.14298    62.82027243     75.20518076    
0.14354    60.50088281     74.04182605    
0.14410    61.32749049     72.88401022    
0.14465    59.65473623     71.76772242    
0.14521    58.62099051     70.64061205    
0.14577    57.75162385     69.52929179    
0.14633    59.22839444     68.43287042    
0.14688    57.81420490     67.36622716    
0.14744    55.46715799     66.29937237    
0.14800    55.97555335     65.23774942    
0.14856    55.55280906     64.20072712    
0.14911    55.42582111     63.18694614    
0.14967    55.69530631     62.17396885    
0.15023    55.95654046     61.17079564    
0.15079    51.08456066     60.18168988    
0.15134    50.71131821     59.22452423    
0.15190    50.87074171     58.25893485    
0.15246    51.15752552     57.31240909    
0.15302    49.59025481     56.37083355    
0.15357    48.33534577     55.46744279    
0.15413    47.89638421     54.55287198    
0.15469    48.91213832     53.65565209    
0.15524    47.08412460     52.78384131    
0.15580    46.30494931     51.90852584    
0.15636    46.34180258     51.04743214    
0.15692    46.03311184     50.19423986    
0.15748    44.43605150     49.35909150    
0.15803    44.49014032     48.54294862    
0.15859    44.19690957     47.73205923    
0.15915    44.42739574     46.92665957    
0.15970    42.21734922     46.15038035    
0.16026    44.75755733     45.36960183    
0.16082    41.84513635     44.59991800    
0.16138    41.34935144     43.84363260    
0.16193    40.52685350     43.10708597    
0.16249    39.44716934     42.37433614    
0.16305    38.82014276     41.64576940    
0.16361    38.40612248     40.93482379    
0.16416    39.49490335     40.24198163    
0.16472    37.98555372     39.54996489    
0.16528    37.68923619     38.86723121    
0.16584    36.84807203     38.19378111    
0.16639    37.35178936     37.54494007    
0.16695    36.81847712     36.88955846    
0.16751    36.48755363     36.25041580    
0.16806    35.71409722     35.62614812    
0.16862    36.23651086     35.00631303    
0.16918    32.91801113     34.39194593    
0.16974    33.41792191     33.78912313    
0.17029    35.07536794     33.20574503    
0.17085    34.23178895     32.61968409    
0.17141    33.81162323     32.04570153    
0.17197    33.26747234     31.47613822    
0.17252    32.77136140     30.93163009    
0.17308    32.30292758     30.38037176    
0.17364    31.63781641     29.84276725    
0.17420    30.48620666     29.31063843    
0.17475    29.22367732     28.79769277    
0.17531    30.89054455     28.28367537    
0.17587    30.22116971     27.77631526    
0.17643    28.97491230     27.28038251    
0.17698    29.74112438     26.79669907    
0.17754    29.77750296     26.31808599    
0.17810    28.33833404     25.84249506    
0.17866    28.42498890     25.37844406    
0.17921    26.02302237     24.92788807    
0.17977    28.27394336     24.47772666    
0.18033    26.80690896     24.03555183    
0.18088    26.27893064     23.60674035    
0.18144    27.45818302     23.18015866    
0.18200    26.02889062     22.75631168    
0.18256    25.85817319     22.34551345    
0.18311    24.62314541     21.94449017    
0.18367    25.98657428     21.54611023    
0.18423    26.37460942     21.15277614    
0.18479    25.26802888     20.76668220    
0.18534    24.69854833     20.39468579    
0.18590    23.91825276     20.02045591    
0.18646    23.94629420     19.65575156    
0.18702    23.56247128     19.29352125    
0.18757    23.43958618     18.94845267    
0.18813    23.09186758     18.59970903    
0.18869    22.48194395     18.25956256    
0.18924    23.37266192     17.92995894    
0.18980    22.32570577     17.60024008    
0.19036    22.17422473     17.27753454    
0.19092    21.97375270     16.95872556    
0.19148    21.60591435     16.64842033    
0.19203    21.35362495     16.34558958    
0.19259    22.23206480     16.04680620    
0.19315    20.54039083     15.75060872    
0.19370    20.69071774     15.46664299    
0.19426    21.36294378     15.18186672    
0.19482    20.52453139     14.90211287    
0.19538    19.40836725     14.62863289    
0.19593    18.88556517     14.36295545    
0.19649    19.29519337     14.10029624    
0.19705    19.10591899     13.83953158    
0.19761    20.51906191     13.58665452    
0.19816    19.81304624     13.34074962    
0.19872    18.58501336     13.09647083    
0.19928    18.72541366     12.85621599    
0.19984    17.61076490     12.61998539    
0.20039    18.37279674     12.39367499    
0.20095    19.15707982     12.16563178    
0.20151    17.70602917     11.94459371    
0.20206    17.11076386     11.72900066    
0.20262    17.20035299     11.51633449    
0.20318    16.77029020     11.30601963    
0.20374    16.53597790     11.10066908    
0.20429    17.72490087     10.90274314    
0.20485    15.56506354     10.70464897    
0.20541    17.86803743     10.51159012    
0.20597    16.80653025     10.32037362    
0.20652    16.03457473     10.13893063    
0.20708    16.38805257     9.95549284     
0.20764    16.25206253     9.77763883     
0.20820    15.83977772     9.60215747     
0.20875    15.82574101     9.43400451     
0.20931    15.48594779     9.26611371     
0.20987    15.31876369     9.10090011     
0.21043    15.65174659     8.94039111     
0.21098    15.21198310     8.78414541     
0.21154    15.10595469     8.63075835     
0.21210    14.54677173     8.47858463     
0.21265    14.48529626     8.33365644     
0.21321    15.34700644     8.18822129     
0.21377    15.14527434     8.04633328     
0.21433    13.60708664     7.90765746     
0.21488    14.78075216     7.77365699     
0.21544    13.81851648     7.64125580     
0.21600    14.88120782     7.50995536     
0.21656    14.98784260     7.38381151     
0.21711    12.93612158     7.26087937     
0.21767    13.12347220     7.13961851     
0.21823    13.66435589     7.02031710     
0.21879    13.83983104     6.90382733     
0.21934    13.51828588     6.79223648     
0.21990    14.14099058     6.68038951     
0.22046    13.52917431     6.57237338     
0.22101    13.92027280     6.46718303     
0.22157    12.87214916     6.36442291     
0.22213    13.16680549     6.26261716     
0.22269    12.93435986     6.16396852     
0.22324    12.11371996     6.06885427     
0.22380    13.59543424     5.97434239     
0.22436    12.99606394     5.88253008     
0.22492    12.72841295     5.79221766     
0.22547    12.62791055     5.70667915     
0.22603    11.11296910     5.62034374     
0.22659    12.24462056     5.53772692     
0.22715    12.41022884     5.45607926     
0.22770    12.82968202     5.37849160     
0.22826    11.47236010     5.30110766     
0.22882    12.24965074     5.22558663     
0.22937    12.36349660     5.15377459     
0.22993    12.22041740     5.08182617     
0.23049    10.97913962     5.01283544     
0.23105    10.91209702     4.94454544     
0.23160    11.70534130     4.88026178     
0.23216    11.35747726     4.81574794     
0.23272    11.38116434     4.75358090     
0.23328    10.43220316     4.69296981     
0.23383    11.38539361     4.63496935     
0.23439    11.10647882     4.57785213     
0.23495    10.80689650     4.52157968     
0.23550    11.81184664     4.46899384     
0.23606    11.20256564     4.41602601     
0.23662    11.72547887     4.36556698     
0.23718    11.40590891     4.31597866     
0.23774    11.44060672     4.26822865     
0.23829    11.24660984     4.22265098     
0.23885    11.42350481     4.17744939     
0.23941    10.49442970     4.13411733     
0.23996    10.65879914     4.09223088     
0.24052    10.94655719     4.05200496     
0.24108    11.59111994     4.01229710     
0.24164    11.01437417     3.97457973     
0.24219    10.81520006     3.93828130     
0.24275    10.33645124     3.90276109     
0.24331    10.75073954     3.86852617     
0.24386    10.87461459     3.83592069     
0.24442    9.64713260      3.80428163     
0.24498    10.13465774     3.77316237     
0.24554    10.62357026     3.74412428     
0.24609    10.12063178     3.71600305     
0.24665    10.39290629     3.68904954     
0.24721    12.24334136     3.66284159     
0.24777    10.25615099     3.63787638     
0.24832    9.54778316      3.61433995     
0.24888    9.76121748      3.59109500     
0.24944    9.29283593      3.56938151     
0.25000    10.97482644     3.54808574     
