# Supplementary material for: Computational design of mechanically coupled axle-rotor protein assemblies
Source: Science. Author manuscript; Available in PMC 2023 Dec 11. (PMC10712554; doi:10.1126/science.abm1183)
Supplement: Data S2 [file NIHMS1871500-supplement-Data_S2.zip › SAXS/D3_6.dat]

# SAXS profile: number of points = 432, q_min = 0.009755, q_max = 0.249996, delta_q = 0.000557403712296984
# offset = 0.00000000000000, scaling c = 3.16227203033345e-07, Chi = 0.0113603013008968
#  q       exp_intensity   model_intensity
0.00975    21.38989700     22.40425224    
0.01031    21.80428500     22.33639812    
0.01087    21.85451600     22.26586676    
0.01143    21.48546900     22.19039154    
0.01199    21.62794100     22.11359102    
0.01254    21.36719000     22.03066342    
0.01310    21.53220300     21.94663805    
0.01366    21.36266500     21.85751168    
0.01422    21.44579400     21.76627683    
0.01477    21.28451000     21.67143394    
0.01533    21.31216900     21.57301881    
0.01589    21.21485400     21.47243381    
0.01645    21.28884900     21.36721444    
0.01700    21.16553000     21.26103522    
0.01756    20.96507500     21.14924872    
0.01812    20.98454600     21.03656020    
0.01868    20.85631600     20.91951622    
0.01923    20.83383300     20.80056461    
0.01979    20.62023800     20.67864682    
0.02035    20.60440400     20.55346672    
0.02090    20.44701800     20.42666365    
0.02146    20.37717600     20.29571777    
0.02202    20.21823900     20.16404064    
0.02258    20.09879100     20.02776337    
0.02313    19.99192100     19.89069008    
0.02369    19.76674300     19.75008101    
0.02425    19.73089100     19.60788619    
0.02481    19.51610300     19.46315881    
0.02536    19.39167100     19.31613264    
0.02592    19.25902800     19.16775009    
0.02648    19.03263400     19.01592212    
0.02704    18.91084900     18.86361683    
0.02759    18.86133000     18.70776083    
0.02815    18.62101500     18.55129857    
0.02871    18.45851000     18.39217003    
0.02927    18.33961300     18.23186489    
0.02982    18.11146000     18.06966990    
0.03038    18.01036000     17.90582460    
0.03094    17.78859300     17.74108267    
0.03150    17.61273100     17.57370977    
0.03205    17.47582500     17.40611806    
0.03261    17.28821700     17.23605933    
0.03317    17.11399200     17.06564519    
0.03373    16.91727700     16.89339373    
0.03428    16.75172900     16.72045922    
0.03484    16.60204000     16.54625229    
0.03540    16.37618300     16.37110969    
0.03596    16.17594000     16.19546856    
0.03651    16.04456800     16.01811647    
0.03707    15.84738500     15.84079550    
0.03763    15.59022000     15.66200954    
0.03818    15.42731200     15.48318367    
0.03874    15.22311000     15.30331090    
0.03930    15.03255900     15.12328090    
0.03986    14.79697000     14.94251611    
0.04041    14.57952500     14.76158260    
0.04097    14.47863400     14.58015536    
0.04153    14.30319300     14.39860858    
0.04209    14.00604300     14.21699807    
0.04265    13.84891400     14.03483923    
0.04320    13.70448000     13.85298267    
0.04376    13.48562500     13.67075704    
0.04432    13.27554500     13.48893637    
0.04487    13.10103400     13.30684871    
0.04543    12.91612700     13.12532717    
0.04599    12.68075400     12.94354926    
0.04655    12.49202600     12.76259615    
0.04710    12.32581100     12.58177925    
0.04766    12.15708700     12.40119226    
0.04822    11.97593500     12.22126863    
0.04878    11.81110400     12.04154728    
0.04933    11.64555800     11.86275955    
0.04989    11.38573600     11.68405988    
0.05045    11.23877000     11.50664377    
0.05101    11.04804100     11.32915806    
0.05156    10.92221500     11.15330948    
0.05212    10.71268400     10.97778807    
0.05268    10.53595900     10.80313252    
0.05324    10.35768700     10.62948422    
0.05379    10.21987200     10.45647014    
0.05435    10.03728900     10.28488870    
0.05491    9.90499600      10.11365926    
0.05547    9.72438400      9.94433288     
0.05602    9.58802400      9.77510300     
0.05658    9.42002300      9.60813620     
0.05714    9.27129400      9.44170118     
0.05770    9.09274400      9.27658493     
0.05825    8.96633300      9.11279580     
0.05881    8.82585900      8.94995396     
0.05937    8.65722300      8.78897101     
0.05993    8.49835100      8.62850531     
0.06048    8.36391600      8.47047513     
0.06104    8.20051500      8.31267974     
0.06160    8.10021600      8.15754419     
0.06216    7.97501400      8.00314649     
0.06271    7.83180900      7.85038875     
0.06327    7.69121600      7.69922249     
0.06383    7.52510800      7.54918808     
0.06438    7.40219600      7.40136490     
0.06494    7.32523200      7.25414567     
0.06550    7.22283100      7.10976224     
0.06606    7.07812300      6.96597128     
0.06661    6.97051500      6.82455195     
0.06717    6.84907600      6.68430590     
0.06773    6.71264100      6.54587073     
0.06829    6.60261200      6.40924501     
0.06885    6.49232200      6.27384553     
0.06940    6.38218700      6.14089895     
0.06996    6.30763900      6.00856744     
0.07052    6.19755500      5.87935104     
0.07107    6.10395400      5.75077284     
0.07163    6.01641300      5.62468100     
0.07219    5.90366300      5.49988780     
0.07275    5.80850200      5.37696292     
0.07330    5.75096400      5.25598661     
0.07386    5.61009700      5.13623405     
0.07442    5.50307600      5.01908979     
0.07498    5.46361100      4.90252504     
0.07553    5.32868600      4.78922577     
0.07609    5.28324400      4.67658047     
0.07665    5.18146600      4.56641244     
0.07721    5.08874600      4.45761897     
0.07776    5.02374100      4.35063953     
0.07832    4.93226200      4.24568573     
0.07888    4.86566800      4.14189426     
0.07944    4.77832300      4.04077012     
0.07999    4.67960900      3.94033464     
0.08055    4.62508900      3.84284179     
0.08111    4.55374400      3.74616933     
0.08167    4.46842100      3.65184755     
0.08222    4.40071500      3.55893967     
0.08278    4.32148200      3.46773290     
0.08334    4.25294000      3.37855861     
0.08389    4.15177800      3.29059533     
0.08445    4.12085300      3.20495384     
0.08501    4.06030400      3.12009365     
0.08557    3.98478900      3.03804535     
0.08612    3.92324500      2.95681172     
0.08668    3.86536000      2.87774383     
0.08724    3.79934600      2.80008015     
0.08780    3.71950600      2.72394764     
0.08836    3.65910500      2.64979478     
0.08891    3.59286000      2.57669075     
0.08947    3.55536700      2.50585672     
0.09003    3.48656300      2.43573378     
0.09058    3.41584600      2.36814690     
0.09114    3.38746300      2.30137999     
0.09170    3.33929800      2.23653936     
0.09226    3.27216300      2.17305873     
0.09281    3.22467600      2.11103004     
0.09337    3.16718100      2.05064633     
0.09393    3.13021700      1.99124745     
0.09449    3.04473200      1.93399776     
0.09504    3.02318500      1.87737830     
0.09560    2.95619900      1.82298554     
0.09616    2.89585600      1.76939349     
0.09672    2.86315800      1.71756177     
0.09727    2.82299600      1.66681901     
0.09783    2.79298300      1.61739020     
0.09839    2.74561200      1.56950881     
0.09895    2.70395900      1.52242280     
0.09950    2.66013800      1.47730873     
0.10006    2.61631600      1.43273822     
0.10062    2.57674400      1.39014174     
0.10118    2.51957900      1.34815000     
0.10173    2.49560000      1.30770951     
0.10229    2.44956100      1.26828501     
0.10285    2.41347800      1.22992821     
0.10341    2.38563600      1.19297944     
0.10396    2.34300800      1.15664884     
0.10452    2.29261900      1.12215408     
0.10508    2.27406700      1.08799220     
0.10564    2.23454900      1.05551296     
0.10619    2.20426100      1.02361262     
0.10675    2.17469800      0.99297242     
0.10731    2.11958800      0.96325315     
0.10787    2.11217100      0.93437791     
0.10842    2.07176500      0.90679387     
0.10898    2.04366300      0.87957413     
0.10954    2.02022500      0.85398530     
0.11009    1.98858400      0.82867897     
0.11065    1.94805500      0.80472863     
0.11121    1.93389700      0.78130574     
0.11177    1.92206700      0.75886849     
0.11232    1.88486600      0.73727798     
0.11288    1.85099800      0.71625874     
0.11344    1.82091900      0.69637740     
0.11400    1.81433000      0.67675665     
0.11455    1.78349400      0.65849711     
0.11511    1.73903300      0.64049876     
0.11567    1.73682600      0.62349052     
0.11623    1.70906400      0.60700816     
0.11678    1.68295800      0.59122310     
0.11734    1.66577500      0.57617217     
0.11790    1.64079800      0.56154216     
0.11846    1.60641800      0.54784512     
0.11901    1.58582000      0.53437336     
0.11957    1.57207900      0.52190221     
0.12013    1.56890800      0.50968361     
0.12069    1.53025100      0.49821607     
0.12124    1.52694000      0.48717928     
0.12180    1.49555500      0.47667258     
0.12236    1.48579100      0.46672193     
0.12291    1.46960100      0.45710973     
0.12347    1.44508600      0.44819420     
0.12403    1.41908800      0.43946550     
0.12459    1.42243300      0.43147427     
0.12515    1.39812100      0.42369314     
0.12570    1.37545400      0.41646831     
0.12626    1.36314800      0.40955692     
0.12682    1.33786600      0.40303140     
0.12737    1.32215600      0.39693663     
0.12793    1.30637400      0.39106835     
0.12849    1.29423600      0.38574178     
0.12905    1.27991300      0.38052943     
0.12960    1.25109700      0.37585058     
0.13016    1.24358200      0.37131800     
0.13072    1.23596000      0.36717097     
0.13128    1.22387800      0.36326225     
0.13183    1.21325600      0.35960943     
0.13239    1.18727000      0.35627956     
0.13295    1.17632800      0.35308107     
0.13351    1.14740800      0.35027037     
0.13406    1.15633800      0.34753761     
0.13462    1.14586800      0.34515199     
0.13518    1.12760500      0.34287974     
0.13574    1.13231200      0.34084526     
0.13629    1.10390400      0.33898358     
0.13685    1.09367200      0.33727127     
0.13741    1.05347400      0.33577548     
0.13797    1.06512100      0.33435765     
0.13852    1.04561400      0.33318612     
0.13908    1.03824000      0.33206714     
0.13964    1.03023500      0.33114827     
0.14019    1.02465300      0.33030452     
0.14075    1.01005400      0.32959716     
0.14131    1.00536700      0.32899132     
0.14187    0.99040400      0.32846866     
0.14242    0.97306300      0.32806722     
0.14298    0.97163100      0.32770465     
0.14354    0.95849700      0.32747537     
0.14410    0.93154400      0.32727159     
0.14465    0.94291300      0.32716567     
0.14521    0.92472200      0.32709734     
0.14577    0.91572800      0.32709067     
0.14633    0.90682200      0.32712982     
0.14688    0.89682300      0.32720120     
0.14744    0.89648200      0.32732111     
0.14800    0.89135500      0.32745402     
0.14856    0.87947300      0.32762939     
0.14911    0.87787000      0.32781138     
0.14967    0.85789400      0.32801725     
0.15023    0.83967400      0.32822938     
0.15079    0.84186300      0.32845097     
0.15134    0.83113300      0.32867507     
0.15190    0.81396500      0.32890140     
0.15246    0.82268500      0.32911664     
0.15302    0.81087000      0.32932896     
0.15357    0.78953500      0.32951946     
0.15413    0.79374600      0.32970238     
0.15469    0.78999100      0.32986180     
0.15524    0.76746600      0.33000197     
0.15580    0.77864700      0.33011796     
0.15636    0.74910000      0.33020357     
0.15692    0.74630900      0.33027224     
0.15748    0.74908400      0.33028820     
0.15803    0.72941500      0.33029129     
0.15859    0.72345100      0.33023483     
0.15915    0.71342800      0.33015927     
0.15970    0.71859900      0.33003084     
0.16026    0.71080000      0.32986758     
0.16082    0.69155900      0.32966444     
0.16138    0.69175400      0.32940489     
0.16193    0.69290300      0.32911749     
0.16249    0.67825400      0.32875499     
0.16305    0.66870900      0.32837478     
0.16361    0.66311800      0.32791367     
0.16416    0.66038600      0.32742615     
0.16472    0.64149900      0.32687177     
0.16528    0.63643800      0.32627212     
0.16584    0.63239500      0.32562603     
0.16639    0.62969300      0.32490957     
0.16695    0.62568100      0.32416537     
0.16751    0.61925400      0.32333018     
0.16806    0.60698800      0.32247666     
0.16862    0.60557600      0.32153964     
0.16918    0.60272500      0.32056868     
0.16974    0.59319300      0.31953182     
0.17029    0.58341600      0.31844307     
0.17085    0.58317700      0.31730585     
0.17141    0.57146400      0.31610015     
0.17197    0.57248500      0.31486671     
0.17252    0.56315700      0.31354495     
0.17308    0.55742100      0.31220379     
0.17364    0.53806900      0.31077955     
0.17420    0.54325700      0.30932537     
0.17475    0.53790300      0.30780865     
0.17531    0.53413100      0.30624240     
0.17587    0.53387600      0.30463482     
0.17643    0.50577800      0.30295864     
0.17698    0.51326700      0.30126515     
0.17754    0.50797900      0.29948665     
0.17810    0.49280700      0.29768799     
0.17866    0.49618700      0.29582567     
0.17921    0.47428300      0.29392925     
0.17977    0.47742100      0.29198650     
0.18033    0.48564200      0.29000087     
0.18088    0.47283800      0.28798146     
0.18144    0.47450200      0.28590314     
0.18200    0.47853900      0.28380855     
0.18256    0.45561700      0.28164380     
0.18311    0.44719500      0.27946931     
0.18367    0.43839100      0.27723844     
0.18423    0.44336500      0.27498663     
0.18479    0.43515000      0.27269908     
0.18534    0.43778500      0.27037127     
0.18590    0.42578000      0.26802518     
0.18646    0.42463900      0.26563623     
0.18702    0.40976900      0.26323225     
0.18757    0.41371100      0.26078342     
0.18813    0.39016800      0.25832039     
0.18869    0.40316100      0.25582988     
0.18924    0.41096500      0.25331957     
0.18980    0.40595400      0.25077950     
0.19036    0.38170500      0.24822515     
0.19092    0.39204600      0.24566047     
0.19148    0.38806200      0.24305899     
0.19203    0.36718900      0.24045522     
0.19259    0.36061900      0.23782498     
0.19315    0.37067500      0.23519260     
0.19370    0.36207200      0.23254110     
0.19426    0.35869500      0.22987674     
0.19482    0.35424200      0.22720803     
0.19538    0.34261500      0.22452904     
0.19593    0.34544900      0.22184028     
0.19649    0.33680500      0.21914865     
0.19705    0.33963200      0.21645528     
0.19761    0.32936100      0.21374970     
0.19816    0.32730600      0.21104908     
0.19872    0.33513900      0.20834389     
0.19928    0.32043100      0.20564316     
0.19984    0.31327800      0.20294203     
0.20039    0.32576700      0.20024123     
0.20095    0.30050600      0.19754744     
0.20151    0.30809600      0.19486163     
0.20206    0.29421000      0.19217347     
0.20262    0.29930100      0.18950290     
0.20318    0.28982000      0.18683715     
0.20374    0.29478600      0.18417685     
0.20429    0.29174900      0.18153235     
0.20485    0.29580800      0.17889771     
0.20541    0.27071700      0.17627315     
0.20597    0.28163500      0.17365868     
0.20652    0.27265300      0.17106685     
0.20708    0.26471700      0.16848525     
0.20764    0.26690200      0.16592599     
0.20820    0.26040600      0.16337484     
0.20875    0.25732100      0.16085168     
0.20931    0.25849200      0.15834477     
0.20987    0.26228000      0.15584634     
0.21043    0.25474200      0.15338208     
0.21098    0.26478600      0.15092705     
0.21154    0.25095400      0.14850429     
0.21210    0.24228600      0.14609401     
0.21265    0.23592200      0.14371651     
0.21321    0.24641500      0.14135131     
0.21377    0.23988600      0.13901735     
0.21433    0.24073400      0.13670985     
0.21488    0.23983000      0.13441700     
0.21544    0.23584000      0.13216239     
0.21600    0.23272900      0.12991272     
0.21656    0.22484300      0.12771445     
0.21711    0.22245400      0.12552608     
0.21767    0.22880700      0.12337244     
0.21823    0.22187400      0.12124206     
0.21879    0.21149900      0.11913967     
0.21934    0.20962500      0.11706418     
0.21990    0.21305900      0.11501161     
0.22046    0.21596700      0.11300104     
0.22101    0.21033400      0.11099744     
0.22157    0.21170600      0.10904703     
0.22213    0.20216900      0.10710809     
0.22269    0.21871900      0.10520384     
0.22324    0.20732100      0.10332515     
0.22380    0.20799100      0.10147485     
0.22436    0.19415800      0.09965597     
0.22492    0.21109200      0.09785956     
0.22547    0.19039200      0.09610413     
0.22603    0.19681000      0.09435580     
0.22659    0.20994800      0.09266091     
0.22715    0.19641500      0.09097881     
0.22770    0.19003100      0.08933015     
0.22826    0.19262800      0.08770735     
0.22882    0.18254500      0.08611073     
0.22937    0.18336900      0.08454589     
0.22993    0.19396300      0.08300072     
0.23049    0.18351900      0.08149730     
0.23105    0.18943200      0.08000103     
0.23160    0.18032900      0.07855133     
0.23216    0.17763800      0.07711536     
0.23272    0.17356800      0.07571065     
0.23328    0.17672900      0.07433155     
0.23383    0.18528400      0.07297595     
0.23439    0.17797400      0.07164855     
0.23495    0.18143100      0.07033658     
0.23550    0.16944700      0.06906698     
0.23606    0.17527700      0.06780431     
0.23662    0.17939300      0.06658180     
0.23718    0.17173300      0.06537300     
0.23774    0.17193000      0.06419149     
0.23829    0.16748700      0.06303284     
0.23885    0.17683000      0.06189301     
0.23941    0.15817000      0.06078151     
0.23996    0.15523500      0.05968327     
0.24052    0.15064400      0.05862296     
0.24108    0.16309700      0.05756873     
0.24164    0.15597900      0.05654882     
0.24219    0.16387000      0.05554143     
0.24275    0.15752400      0.05455764     
0.24331    0.15216600      0.05359282     
0.24386    0.14626600      0.05264652     
0.24442    0.15124700      0.05172571     
0.24498    0.15871700      0.05081142     
0.24554    0.14712300      0.04993264     
0.24609    0.15534300      0.04906087     
0.24665    0.16543300      0.04821588     
0.24721    0.14698100      0.04738444     
0.24777    0.16249800      0.04657305     
0.24832    0.14482700      0.04577823     
0.24888    0.15606200      0.04499784     
0.24944    0.14860600      0.04424178     
0.25000    0.14978600      0.04349100     
