# Supplementary material for: Computational design of mechanically coupled axle-rotor protein assemblies
Source: Science. Author manuscript; Available in PMC 2023 Dec 11. (PMC10712554; doi:10.1126/science.abm1183)
Supplement: Data S2 [file NIHMS1871500-supplement-Data_S2.zip › SAXS/C8-C4.dat]

# SAXS profile: number of points = 172, q_min = 0.008012, q_max = 0.096405, delta_q = 0.000516918128654971
# offset = 0.00000000000000, scaling c = 2.60190362867345e-10, Chi = 0.00116323525107113
#  q       exp_intensity   model_intensity
0.00801    0.41324000      0.84413712     
0.00853    0.54218700      0.83462387     
0.00905    0.71200600      0.82503367     
0.00956    1.06940800      0.81465546     
0.01008    0.62161900      0.80415536     
0.01060    0.81313900      0.79298944     
0.01111    0.81165100      0.78166775     
0.01163    0.67312000      0.76979536     
0.01215    0.63367500      0.75774506     
0.01266    0.92512500      0.74525114     
0.01318    0.75575400      0.73256899     
0.01370    0.63955600      0.71956560     
0.01422    0.76048000      0.70635153     
0.01473    0.72860400      0.69287692     
0.01525    0.74804200      0.67923016     
0.01577    0.74228700      0.66539810     
0.01628    0.64557900      0.65141886     
0.01680    0.79486400      0.63731791     
0.01732    0.63277700      0.62310509     
0.01783    0.75590000      0.60882170     
0.01835    0.69271200      0.59447186     
0.01887    0.66640000      0.58009059     
0.01938    0.59228000      0.56569677     
0.01990    0.55368000      0.55132649     
0.02042    0.57730500      0.53697750     
0.02093    0.59449200      0.52264016     
0.02145    0.51621400      0.50841920     
0.02197    0.53323400      0.49421499     
0.02249    0.51275700      0.48019994     
0.02300    0.50343600      0.46619848     
0.02352    0.46032900      0.45245856     
0.02404    0.46534100      0.43874152     
0.02455    0.41209500      0.42532126     
0.02507    0.41625300      0.41195172     
0.02559    0.36436200      0.39890081     
0.02610    0.40990100      0.38593388     
0.02662    0.39097900      0.37332085     
0.02714    0.36504700      0.36080359     
0.02765    0.33341200      0.34861644     
0.02817    0.35678000      0.33658953     
0.02869    0.30634900      0.32488405     
0.02921    0.32524700      0.31338014     
0.02972    0.30504700      0.30218055     
0.03024    0.31547400      0.29122450     
0.03076    0.28946900      0.28054957     
0.03127    0.28353000      0.27015921     
0.03179    0.25994300      0.26002123     
0.03231    0.24505900      0.25020758     
0.03282    0.21277500      0.24063257     
0.03334    0.22993700      0.23139898     
0.03386    0.22204400      0.22235119     
0.03438    0.20534700      0.21369747     
0.03489    0.20385000      0.20519297     
0.03541    0.18857900      0.19711221     
0.03593    0.17547700      0.18914335     
0.03644    0.17421400      0.18162423     
0.03696    0.19413600      0.17418025     
0.03748    0.17039000      0.16720687     
0.03799    0.17025100      0.16027295     
0.03851    0.15466700      0.15382624     
0.03903    0.13973800      0.14741085     
0.03954    0.13649900      0.14145415     
0.04006    0.14121700      0.13553918     
0.04058    0.13681200      0.13002236     
0.04109    0.11181700      0.12458417     
0.04161    0.14258000      0.11949530     
0.04213    0.14005000      0.11450719     
0.04265    0.13921300      0.10982212     
0.04316    0.15101600      0.10525650     
0.04368    0.12165800      0.10095029     
0.04420    0.11727300      0.09677894     
0.04471    0.09483500      0.09282666     
0.04523    0.11902700      0.08902122     
0.04575    0.12015900      0.08540457     
0.04626    0.11897200      0.08193626     
0.04678    0.11232300      0.07861684     
0.04730    0.08158400      0.07545886     
0.04782    0.09527100      0.07241953     
0.04833    0.08304000      0.06954531     
0.04885    0.08454500      0.06676309     
0.04937    0.09578100      0.06414715     
0.04988    0.09966900      0.06159982     
0.05040    0.07774100      0.05921820     
0.05092    0.07770600      0.05688505     
0.05143    0.06611600      0.05471508     
0.05195    0.07042500      0.05258046     
0.05247    0.08304400      0.05060109     
0.05298    0.07847600      0.04863878     
0.05350    0.06929900      0.04683105     
0.05402    0.05538400      0.04503327     
0.05454    0.06082700      0.04337472     
0.05505    0.06496500      0.04172926     
0.05557    0.06332600      0.04020093     
0.05609    0.04285300      0.03869221     
0.05660    0.04427700      0.03728175     
0.05712    0.05818300      0.03589599     
0.05764    0.06912600      0.03459446     
0.05815    0.05162200      0.03331900     
0.05867    0.05584800      0.03211157     
0.05919    0.06310800      0.03093589     
0.05970    0.05049400      0.02981625     
0.06022    0.05402300      0.02873089     
0.06074    0.05170900      0.02769147     
0.06125    0.04983900      0.02668830     
0.06177    0.04000100      0.02572237     
0.06229    0.05678800      0.02479434     
0.06281    0.04637200      0.02389621     
0.06332    0.04947900      0.02303725     
0.06384    0.03251500      0.02220344     
0.06436    0.03749700      0.02140843     
0.06487    0.02993200      0.02063169     
0.06539    0.05426800      0.01989644     
0.06591    0.03395100      0.01917471     
0.06642    0.04098200      0.01849554     
0.06694    0.04208500      0.01782572     
0.06746    0.03077400      0.01719958     
0.06797    0.03670200      0.01657906     
0.06849    0.03198900      0.01600335     
0.06901    0.01868500      0.01543070     
0.06953    0.03811100      0.01490334     
0.07004    0.02289300      0.01437847     
0.07056    0.03724200      0.01389337     
0.07108    0.02584700      0.01341440     
0.07159    0.02038300      0.01297102     
0.07211    0.03010900      0.01253622     
0.07263    0.03291800      0.01213314     
0.07314    0.02880100      0.01174086     
0.07366    0.02359500      0.01137655     
0.07418    0.02228300      0.01102510     
0.07469    0.03347000      0.01069816     
0.07521    0.02929000      0.01038653     
0.07573    0.02916600      0.01009555     
0.07624    0.00880300      0.00982092     
0.07676    0.01777100      0.00956444     
0.07728    0.01244900      0.00932570     
0.07780    0.01970500      0.00910210     
0.07831    0.01827600      0.00889742     
0.07883    0.02249700      0.00870509     
0.07935    0.02300100      0.00853260     
0.07986    0.01450500      0.00836983     
0.08038    0.01879300      0.00822747     
0.08090    0.01570700      0.00809266     
0.08141    0.00375000      0.00797817     
0.08193    0.00846900      0.00786882     
0.08245    0.01436500      0.00777994     
0.08296    0.01714400      0.00769423     
0.08348    0.02042100      0.00762855     
0.08400    0.00060100      0.00756433     
0.08452    0.02303500      0.00751932     
0.08503    0.02532400      0.00747543     
0.08555    0.00627200      0.00744734     
0.08607    0.01968000      0.00742115     
0.08658    0.01415900      0.00740755     
0.08710    0.00747800      0.00739628     
0.08762    0.01304400      0.00739473     
0.08813    0.01932100      0.00739566     
0.08865    0.00461600      0.00740369     
0.08917    0.00086400      0.00741405     
0.08969    0.01557400      0.00742926     
0.09020    0.00467000      0.00744630     
0.09072    0.00901700      0.00746621     
0.09124    0.01152500      0.00748720     
0.09175    0.01252400      0.00750944     
0.09227    0.00894500      0.00753178     
0.09279    0.00027900      0.00755418     
0.09330    0.01450200      0.00757537     
0.09382    0.02167200      0.00759571     
0.09434    0.01269800      0.00761341     
0.09485    0.01072700      0.00762970     
0.09537    0.02083900      0.00764178     
0.09589    0.00397700      0.00765221     
0.09641    0.00278800      0.00765674     
