# Supplementary material for: Computational design of mechanically coupled axle-rotor protein assemblies
Source: Science. Author manuscript; Available in PMC 2023 Dec 11. (PMC10712554; doi:10.1126/science.abm1183)
Supplement: Data S2 [file NIHMS1871500-supplement-Data_S2.zip › SAXS/pD6.dat]

# SAXS profile: number of points = 221, q_min = 0.019789, q_max = 0.142425, delta_q = 0.000557436363636364
# offset = 0.00000000000000, scaling c = 2.81556125431211e-08, Chi = 0.00484029544415138
#  q       exp_intensity   model_intensity
0.01979    3.82470800      3.83511084     
0.02035    3.66425400      3.76487882     
0.02090    3.63703000      3.69473768     
0.02146    3.57307700      3.62468144     
0.02202    3.51323900      3.55481459     
0.02258    3.44773000      3.48539249     
0.02313    3.39333800      3.41631126     
0.02369    3.32537000      3.34779057     
0.02425    3.24193500      3.27992556     
0.02481    3.31792000      3.21259904     
0.02536    3.16532600      3.14634459     
0.02592    3.27058700      3.08059459     
0.02648    3.08130800      3.01618635     
0.02704    3.16184800      2.95225718     
0.02759    3.10545300      2.89000111     
0.02815    2.88913200      2.82842476     
0.02871    2.95919900      2.76826819     
0.02927    2.85964800      2.70929352     
0.02982    2.76597300      2.65139014     
0.03038    2.73941500      2.59521700     
0.03094    2.64566100      2.53979519     
0.03150    2.61178000      2.48647765     
0.03205    2.62809200      2.43377300     
0.03261    2.56835900      2.38328263     
0.03317    2.56246200      2.33366271     
0.03373    2.54072300      2.28576295     
0.03428    2.47153300      2.23927250     
0.03484    2.37708000      2.19398227     
0.03540    2.35708000      2.15062585     
0.03596    2.27629500      2.10800956     
0.03651    2.24116500      2.06767626     
0.03707    2.27011800      2.02793661     
0.03763    2.17664700      1.99031950     
0.03818    2.17659700      1.95357748     
0.03874    2.14802400      1.91839652     
0.03930    2.17721300      1.88453652     
0.03986    2.02533300      1.85169529     
0.04041    2.02052400      1.82057458     
0.04097    1.91433300      1.78996759     
0.04153    1.96838700      1.76141975     
0.04209    1.92897600      1.73328226     
0.04265    1.84943300      1.70676240     
0.04320    1.81208600      1.68095442     
0.04376    1.79443600      1.65626977     
0.04432    1.79145100      1.63258841     
0.04487    1.77044900      1.60959195     
0.04543    1.65864000      1.58782378     
0.04599    1.65795500      1.56636063     
0.04655    1.64205700      1.54629014     
0.04710    1.59566700      1.52647302     
0.04766    1.47644600      1.50761793     
0.04822    1.54428100      1.48921907     
0.04878    1.46566600      1.47144034     
0.04933    1.53006000      1.45424854     
0.04989    1.50606900      1.43739714     
0.05045    1.43970100      1.42120962     
0.05101    1.37520500      1.40515390     
0.05156    1.34949200      1.38976868     
0.05212    1.36485700      1.37449792     
0.05268    1.27141300      1.35961292     
0.05324    1.31102200      1.34492809     
0.05379    1.21975400      1.33045330     
0.05435    1.22568800      1.31619645     
0.05491    1.22484800      1.30202690     
0.05547    1.20294200      1.28805814     
0.05602    1.16508600      1.27410418     
0.05658    1.10171000      1.26029864     
0.05714    1.18999900      1.24650684     
0.05770    1.09098600      1.23273208     
0.05825    1.07318200      1.21898101     
0.05881    1.02764500      1.20520408     
0.05937    1.02223800      1.19141900     
0.05993    1.01209300      1.17759227     
0.06048    0.97693400      1.16371673     
0.06104    1.01037100      1.14979687     
0.06160    0.97872200      1.13579990     
0.06216    0.95831900      1.12176830     
0.06271    0.94399900      1.10762156     
0.06327    0.90623300      1.09343655     
0.06383    0.89833600      1.07915833     
0.06438    0.82030200      1.06481950     
0.06494    0.84070300      1.05041635     
0.06550    0.79904400      1.03593656     
0.06606    0.80561100      1.02143528     
0.06661    0.83026600      1.00682183     
0.06717    0.75868800      0.99221274     
0.06773    0.74276200      0.97752847     
0.06829    0.71696500      0.96284944     
0.06885    0.74479800      0.94812419     
0.06940    0.71628000      0.93341896     
0.06996    0.67983400      0.91868487     
0.07052    0.70167300      0.90400276     
0.07107    0.62820800      0.88933129     
0.07163    0.65913700      0.87469007     
0.07219    0.65533200      0.86011074     
0.07275    0.59217000      0.84557480     
0.07330    0.60590000      0.83114233     
0.07386    0.58672900      0.81674850     
0.07442    0.58126900      0.80251571     
0.07498    0.55879700      0.78830199     
0.07553    0.55855200      0.77432033     
0.07609    0.51479500      0.76038846     
0.07665    0.50769600      0.74664133     
0.07721    0.51589200      0.73302206     
0.07776    0.51197600      0.71955451     
0.07832    0.45631100      0.70628832     
0.07888    0.50711200      0.69312884     
0.07944    0.42548900      0.68025247     
0.07999    0.50660300      0.66744813     
0.08055    0.41395300      0.65496838     
0.08111    0.42469100      0.64258634     
0.08167    0.46971200      0.63047756     
0.08222    0.36743400      0.61854188     
0.08278    0.39926600      0.60681192     
0.08334    0.41338100      0.59533700     
0.08389    0.43206200      0.58401369     
0.08445    0.38411800      0.57298640     
0.08501    0.41927500      0.56205904     
0.08557    0.37873900      0.55149427     
0.08612    0.35609100      0.54103466     
0.08668    0.34020900      0.53085480     
0.08724    0.33066100      0.52085537     
0.08780    0.30403000      0.51105259     
0.08836    0.34650000      0.50150119     
0.08891    0.34833100      0.49208283     
0.08947    0.30330600      0.48294631     
0.09003    0.33037200      0.47389839     
0.09058    0.30570600      0.46515659     
0.09114    0.23452900      0.45651249     
0.09170    0.27735300      0.44809307     
0.09226    0.25561700      0.43982937     
0.09281    0.24139500      0.43172984     
0.09337    0.28734800      0.42380550     
0.09393    0.23584400      0.41599005     
0.09449    0.27137900      0.40839326     
0.09504    0.26693500      0.40086344     
0.09560    0.25666200      0.39354795     
0.09616    0.20860600      0.38631067     
0.09672    0.21878900      0.37923638     
0.09727    0.21764600      0.37225250     
0.09783    0.20823600      0.36538785     
0.09839    0.22362100      0.35864556     
0.09895    0.21293700      0.35197378     
0.09950    0.17551700      0.34544888     
0.10006    0.15707200      0.33897042     
0.10062    0.16733800      0.33263643     
0.10118    0.15396600      0.32633831     
0.10173    0.18917600      0.32015386     
0.10229    0.16920200      0.31403012     
0.10285    0.17308400      0.30798313     
0.10341    0.15258900      0.30201917     
0.10396    0.12452300      0.29610098     
0.10452    0.13944900      0.29029673     
0.10508    0.12220700      0.28450613     
0.10564    0.13406600      0.27882382     
0.10619    0.13893400      0.27317035     
0.10675    0.11691000      0.26760069     
0.10731    0.09359600      0.26208104     
0.10787    0.09091100      0.25661992     
0.10842    0.08479500      0.25124086     
0.10898    0.09482500      0.24587845     
0.10954    0.12752300      0.24063040     
0.11009    0.11834700      0.23539574     
0.11065    0.13409800      0.23026243     
0.11121    0.09679100      0.22516230     
0.11177    0.09645100      0.22014147     
0.11232    0.09529800      0.21518847     
0.11288    0.12231600      0.21027545     
0.11344    0.08742300      0.20546647     
0.11400    0.08672000      0.20067450     
0.11455    0.11286800      0.19601482     
0.11511    0.05445900      0.19138156     
0.11567    0.10589100      0.18684354     
0.11623    0.07938200      0.18236804     
0.11678    0.06384500      0.17796429     
0.11734    0.09950300      0.17365190     
0.11790    0.09656300      0.16938473     
0.11846    0.08815800      0.16524112     
0.11901    0.07828000      0.16112653     
0.11957    0.07702400      0.15714532     
0.12013    0.05864800      0.15320520     
0.12069    0.07523900      0.14937200     
0.12124    0.06371400      0.14561004     
0.12180    0.09568300      0.14193125     
0.12236    0.07032000      0.13834176     
0.12291    0.02637700      0.13481218     
0.12347    0.05123900      0.13140236     
0.12403    0.09958800      0.12802923     
0.12459    0.06490100      0.12479011     
0.12515    0.04184800      0.12159492     
0.12570    0.06166700      0.11850806     
0.12626    0.09029800      0.11548208     
0.12682    0.05482300      0.11253752     
0.12737    0.04766700      0.10968125     
0.12793    0.01270900      0.10687570     
0.12849    0.02998500      0.10418859     
0.12905    0.04419600      0.10152405     
0.12960    0.04481600      0.09898252     
0.13016    0.04682700      0.09647228     
0.13072    0.02737600      0.09405403     
0.13128    0.04773300      0.09168974     
0.13183    0.02222400      0.08938871     
0.13239    0.04886700      0.08716564     
0.13295    0.04131800      0.08497175     
0.13351    0.05420200      0.08287597     
0.13406    0.04233500      0.08079704     
0.13462    0.02654000      0.07880744     
0.13518    0.03315800      0.07684662     
0.13574    0.03433300      0.07494365     
0.13629    0.01272600      0.07308784     
0.13685    0.03333900      0.07126818     
0.13741    0.01388700      0.06950795     
0.13797    0.02328300      0.06776823     
0.13852    0.01061800      0.06609186     
0.13908    0.03446800      0.06443227     
0.13964    0.01365100      0.06282550     
0.14019    0.00802900      0.06124258     
0.14075    0.01607300      0.05969862     
0.14131    0.01889000      0.05818271     
0.14187    0.03120000      0.05669414     
0.14242    0.03295300      0.05524210     
