# Supplementary material for: Computational design of mechanically coupled axle-rotor protein assemblies
Source: Science. Author manuscript; Available in PMC 2023 Dec 11. (PMC10712554; doi:10.1126/science.abm1183)
Supplement: Data S2 [file NIHMS1871500-supplement-Data_S2.zip › SAXS/C3-C1_1.dat]

# SAXS profile: number of points = 431, q_min = 0.010313, q_max = 0.249996, delta_q = 0.000557402325581395
# offset = 0.00000000000000, scaling c = 6.84277914414745e-07, Chi = 0.0414770999216081
#  q       exp_intensity   model_intensity
0.01031    46.49165100     38.88877097    
0.01087    44.45526800     38.73609295    
0.01143    43.33271800     38.57309116    
0.01199    43.13467900     38.40733448    
0.01254    42.61043100     38.22891383    
0.01310    41.56203400     38.04826580    
0.01366    42.34287800     37.85719335    
0.01422    42.03916700     37.66189287    
0.01477    41.15437000     37.45932213    
0.01533    40.84682900     37.24963181    
0.01589    40.20018700     37.03565792    
0.01645    39.49947400     36.81258961    
0.01700    38.62332400     36.58767576    
0.01756    38.53056500     36.35195066    
0.01812    37.86381100     36.11456891    
0.01868    37.45104900     35.86892801    
0.01923    37.09429800     35.61981797    
0.01979    36.77052400     35.36523141    
0.02035    36.09202300     35.10469481    
0.02090    35.90423100     34.84129098    
0.02146    35.18824000     34.57052863    
0.02202    34.83389600     34.29856036    
0.02258    34.57591500     34.01864525    
0.02313    34.09492100     33.73750878    
0.02369    33.70575200     33.45041877    
0.02425    33.45381100     33.16090800    
0.02481    32.93149800     32.86724015    
0.02536    32.54264200     32.57016947    
0.02592    32.20898700     32.27101548    
0.02648    31.76449100     31.96666444    
0.02704    31.30341500     31.66177718    
0.02759    31.25540700     31.35178339    
0.02815    30.56182400     31.04118847    
0.02871    30.27321100     30.72692033    
0.02927    29.76708500     30.41143969    
0.02982    29.62113300     30.09344653    
0.03038    29.15949100     29.77386725    
0.03094    28.83281000     29.45329199    
0.03150    28.64378100     29.12981848    
0.03205    28.06534400     28.80644045    
0.03261    27.75731800     28.48062980    
0.03317    27.18834200     28.15493605    
0.03373    27.00837800     27.82757427    
0.03428    26.43168900     27.50028908    
0.03484    26.29203500     27.17192153    
0.03540    26.00651800     26.84376817    
0.03596    25.47980900     26.51546528    
0.03651    25.14323300     26.18655542    
0.03707    24.83744200     25.85828792    
0.03763    24.54586900     25.52981067    
0.03818    24.06815400     25.20222158    
0.03874    23.64668600     24.87464767    
0.03930    23.49769300     24.54836192    
0.03986    23.08186700     24.22209207    
0.04041    22.59500400     23.89771065    
0.04097    22.45085700     23.57319376    
0.04153    21.92359400     23.25127313    
0.04209    21.57971900     22.92984461    
0.04265    21.32094800     22.60994680    
0.04320    20.98337400     22.29165144    
0.04376    20.68959200     21.97459659    
0.04432    20.36322500     21.65991982    
0.04487    20.03705900     21.34605085    
0.04543    19.63164900     21.03542590    
0.04599    19.27321300     20.72502058    
0.04655    19.01556000     20.41886506    
0.04710    18.68721000     20.11352564    
0.04766    18.39340200     19.81090451    
0.04822    18.14629100     19.51050190    
0.04878    17.84766800     19.21215164    
0.04933    17.43862100     18.91700921    
0.04989    17.15007800     18.62312490    
0.05045    16.79615500     18.33353143    
0.05101    16.59171800     18.04438567    
0.05156    16.23372900     17.76051875    
0.05212    15.96944800     17.47773808    
0.05268    15.78915400     17.19837099    
0.05324    15.47851000     16.92167128    
0.05379    15.11034600     16.64742726    
0.05435    14.95154600     16.37697455    
0.05491    14.67495000     16.10797646    
0.05547    14.33211100     15.84391141    
0.05602    14.00074900     15.58047653    
0.05658    13.69698000     15.32270016    
0.05714    13.48163600     15.06627313    
0.05770    13.24794100     14.81349007    
0.05825    12.96887700     14.56366172    
0.05881    12.75151800     14.31639630    
0.05937    12.40463700     14.07322722    
0.05993    12.22734600     13.83150123    
0.06048    12.02024700     13.59502315    
0.06104    11.70842300     13.35926748    
0.06160    11.49838600     13.12906974    
0.06216    11.23159700     12.90041242    
0.06271    10.96323900     12.67534703    
0.06327    10.80268700     12.45334439    
0.06383    10.47728600     12.23377517    
0.06438    10.32836900     12.01839047    
0.06494    10.01905300     11.80431582    
0.06550    9.82066300      11.59549211    
0.06606    9.59156800      11.38777241    
0.06661    9.34631800      11.18450554    
0.06717    9.18505200      10.98324268    
0.06773    8.92218900      10.78529552    
0.06829    8.72866200      10.59040606    
0.06885    8.62855000      10.39771419    
0.06940    8.43065300      10.20909097    
0.06996    8.19709000      10.02156735    
0.07052    8.09706700      9.83909767     
0.07107    7.82827100      9.65765737     
0.07163    7.70057300      9.48023542     
0.07219    7.46048000      9.30480313     
0.07275    7.30397600      9.13231677     
0.07330    7.16101800      8.96276958     
0.07386    6.97195800      8.79511081     
0.07442    6.87213100      8.63131253     
0.07498    6.69276500      8.46839482     
0.07553    6.45396900      8.31021268     
0.07609    6.30788500      8.15296632     
0.07665    6.16041800      7.99925651     
0.07721    6.02578400      7.84746491     
0.07776    5.85585000      7.69820495     
0.07832    5.67795300      7.55172321     
0.07888    5.58846900      7.40682774     
0.07944    5.41630900      7.26553322     
0.07999    5.34996700      7.12516601     
0.08055    5.21364100      6.98868108     
0.08111    5.04903300      6.85328276     
0.08167    4.93366800      6.72092989     
0.08222    4.82672800      6.59041386     
0.08278    4.62303700      6.46206374     
0.08334    4.57464200      6.33631474     
0.08389    4.45892100      6.21210208     
0.08445    4.33057500      6.09077614     
0.08501    4.22507500      5.97045431     
0.08557    4.06799200      5.85359745     
0.08612    4.02151300      5.73777117     
0.08668    3.87424400      5.62458001     
0.08724    3.78802200      5.51313323     
0.08780    3.66596100      5.40352616     
0.08836    3.59390900      5.29635356     
0.08891    3.50234500      5.19045448     
0.08947    3.37357600      5.08726671     
0.09003    3.34486400      4.98496894     
0.09058    3.26651600      4.88568887     
0.09114    3.18869200      4.78742661     
0.09170    3.10794900      4.69144706     
0.09226    2.96280800      4.59713419     
0.09281    2.87848500      4.50456614     
0.09337    2.84879900      4.41393851     
0.09393    2.85556600      4.32452476     
0.09449    2.65821900      4.23766630     
0.09504    2.65193400      4.15159920     
0.09560    2.60692500      4.06818639     
0.09616    2.50156100      3.98577594     
0.09672    2.44116900      3.90550048     
0.09727    2.38010700      3.82652051     
0.09783    2.38087400      3.74917159     
0.09839    2.25803400      3.67368881     
0.09895    2.19441000      3.59921086     
0.09950    2.17728800      3.52713574     
0.10006    2.14124600      3.45576310     
0.10062    2.07338200      3.38684626     
0.10118    2.00690200      3.31866030     
0.10173    2.01200400      3.25244818     
0.10229    1.93341100      3.18749564     
0.10285    1.91943700      3.12392204     
0.10341    1.84731000      3.06212291     
0.10396    1.84568600      3.00114035     
0.10452    1.78560500      2.94253393     
0.10508    1.72218800      2.88433571     
0.10564    1.64146300      2.82835515     
0.10619    1.63499900      2.77311654     
0.10675    1.63891900      2.71956739     
0.10731    1.61681800      2.66722648     
0.10787    1.56397200      2.61603625     
0.10842    1.53942500      2.56659031     
0.10898    1.51258100      2.51761463     
0.10954    1.46796300      2.47088936     
0.11009    1.47109800      2.42453364     
0.11065    1.41969300      2.38007448     
0.11121    1.36033900      2.33633287     
0.11177    1.41899500      2.29398870     
0.11232    1.34330200      2.25284255     
0.11288    1.30170300      2.21248565     
0.11344    1.24302200      2.17377642     
0.11400    1.31450600      2.13542192     
0.11455    1.28944500      2.09905142     
0.11511    1.21368700      2.06306230     
0.11567    1.19234400      2.02850197     
0.11623    1.19211900      1.99473372     
0.11678    1.19692400      1.96197619     
0.11734    1.17704300      1.93032678     
0.11790    1.12341100      1.89928649     
0.11846    1.09004300      1.86966264     
0.11901    1.16751400      1.84037715     
0.11957    1.20323200      1.81258793     
0.12013    1.05785100      1.78519906     
0.12069    1.07158900      1.75893805     
0.12124    1.04101700      1.73335142     
0.12180    1.03684400      1.70857543     
0.12236    1.04506700      1.68463926     
0.12291    1.02159200      1.66123914     
0.12347    0.99584300      1.63889887     
0.12403    0.98721200      1.61686250     
0.12459    1.03381100      1.59595158     
0.12515    0.98088500      1.57538178     
0.12570    0.98822200      1.55567480     
0.12626    0.99532300      1.53643763     
0.12682    0.94757800      1.51781295     
0.12737    0.98091500      1.49983870     
0.12793    0.99198400      1.48222979     
0.12849    0.94724900      1.46545516     
0.12905    0.92190000      1.44884068     
0.12960    0.96250200      1.43305970     
0.13016    0.92322000      1.41748549     
0.13072    0.90343600      1.40251294     
0.13128    0.87842000      1.38788397     
0.13183    0.86113700      1.37365639     
0.13239    0.88592400      1.35991067     
0.13295    0.87055100      1.34634523     
0.13351    0.83738400      1.33336318     
0.13406    0.91891000      1.32047849     
0.13462    0.88095800      1.30811160     
0.13518    0.87695300      1.29590415     
0.13574    0.86079500      1.28401490     
0.13629    0.89684800      1.27238016     
0.13685    0.89164200      1.26093506     
0.13741    0.81734300      1.24979443     
0.13797    0.83412800      1.23875751     
0.13852    0.86675900      1.22802269     
0.13908    0.84531400      1.21737025     
0.13964    0.83044800      1.20694737     
0.14019    0.85146400      1.19662920     
0.14075    0.77681900      1.18647075     
0.14131    0.85322300      1.17640643     
0.14187    0.79911600      1.16644987     
0.14242    0.84531900      1.15659873     
0.14298    0.82057200      1.14680377     
0.14354    0.84594900      1.13711233     
0.14410    0.84615400      1.12745901     
0.14465    0.79485900      1.11788504     
0.14521    0.79801200      1.10831810     
0.14577    0.77634600      1.09880777     
0.14633    0.78554200      1.08930056     
0.14688    0.75525200      1.07982462     
0.14744    0.76772400      1.07035582     
0.14800    0.79690400      1.06087190     
0.14856    0.75542200      1.05139167     
0.14911    0.78363300      1.04188860     
0.14967    0.77338200      1.03238006     
0.15023    0.76369100      1.02285321     
0.15079    0.78198500      1.01328279     
0.15134    0.76231600      1.00369614     
0.15190    0.76065700      0.99407141     
0.15246    0.74164800      0.98440614     
0.15302    0.73634400      0.97472627     
0.15357    0.74653200      0.96495296     
0.15413    0.75748200      0.95517911     
0.15469    0.74483500      0.94532832     
0.15524    0.74784400      0.93545723     
0.15580    0.76478200      0.92553782     
0.15636    0.70474400      0.91555024     
0.15692    0.67310200      0.90555292     
0.15748    0.73943000      0.89546311     
0.15803    0.72267900      0.88537409     
0.15859    0.72783800      0.87521473     
0.15915    0.71526100      0.86501767     
0.15970    0.72066800      0.85478458     
0.16026    0.72875100      0.84452325     
0.16082    0.70418500      0.83421142     
0.16138    0.69271100      0.82387767     
0.16193    0.66149300      0.81350588     
0.16249    0.67287400      0.80311054     
0.16305    0.68519500      0.79270674     
0.16361    0.65778300      0.78225453     
0.16416    0.68963500      0.77181363     
0.16472    0.67546700      0.76133601     
0.16528    0.66278400      0.75087327     
0.16584    0.69698500      0.74040660     
0.16639    0.68531200      0.72992009     
0.16695    0.66887900      0.71945192     
0.16751    0.63136500      0.70897915     
0.16806    0.65329900      0.69853086     
0.16862    0.65623100      0.68811524     
0.16918    0.69067000      0.67769441     
0.16974    0.65170700      0.66732055     
0.17029    0.68706300      0.65697820     
0.17085    0.63422900      0.64664554     
0.17141    0.61970400      0.63638779     
0.17197    0.68234600      0.62613208     
0.17252    0.64229800      0.61597739     
0.17308    0.60339500      0.60584336     
0.17364    0.60272300      0.59578205     
0.17420    0.62359300      0.58577968     
0.17475    0.62974900      0.57583483     
0.17531    0.56248600      0.56597818     
0.17587    0.55595400      0.55617721     
0.17643    0.61351000      0.54647107     
0.17698    0.60501700      0.53681709     
0.17754    0.59236400      0.52731040     
0.17810    0.58130600      0.51782126     
0.17866    0.51502200      0.50848949     
0.17921    0.53526700      0.49920792     
0.17977    0.56285800      0.49005125     
0.18033    0.54449600      0.48100766     
0.18088    0.53051400      0.47202753     
0.18144    0.52979700      0.46321163     
0.18200    0.54795300      0.45443428     
0.18256    0.52083300      0.44584932     
0.18311    0.53372400      0.43732318     
0.18367    0.52351500      0.42894936     
0.18423    0.51562800      0.42068079     
0.18479    0.50962500      0.41254146     
0.18534    0.48355300      0.40452373     
0.18590    0.49885900      0.39660497     
0.18646    0.49051600      0.38887448     
0.18702    0.48995900      0.38117743     
0.18757    0.46754000      0.37371593     
0.18813    0.51554200      0.36629760     
0.18869    0.47113400      0.35907662     
0.18924    0.46205300      0.35195550     
0.18980    0.47189800      0.34494902     
0.19036    0.42460100      0.33811631     
0.19092    0.41672100      0.33137182     
0.19148    0.49447100      0.32480836     
0.19203    0.45193200      0.31830448     
0.19259    0.48635300      0.31202100     
0.19315    0.45273000      0.30580966     
0.19370    0.44881800      0.29976810     
0.19426    0.41298900      0.29382730     
0.19482    0.43906900      0.28802302     
0.19538    0.41005200      0.28237491     
0.19593    0.43788200      0.27679197     
0.19649    0.44036000      0.27142287     
0.19705    0.36172200      0.26610053     
0.19761    0.39405100      0.26097429     
0.19816    0.37882400      0.25592331     
0.19872    0.37454000      0.25102329     
0.19928    0.37853000      0.24623834     
0.19984    0.35126600      0.24156006     
0.20039    0.32747500      0.23702725     
0.20095    0.33698300      0.23256705     
0.20151    0.37418100      0.22829534     
0.20206    0.30454500      0.22405857     
0.20262    0.35715800      0.22001096     
0.20318    0.35807800      0.21602634     
0.20374    0.35999800      0.21216780     
0.20429    0.37689300      0.20841902     
0.20485    0.36339400      0.20476223     
0.20541    0.29622200      0.20123277     
0.20597    0.34766800      0.19775834     
0.20652    0.33666600      0.19445154     
0.20708    0.30770300      0.19118690     
0.20764    0.31100100      0.18806904     
0.20820    0.30746700      0.18500771     
0.20875    0.32054300      0.18206643     
0.20931    0.32165800      0.17921068     
0.20987    0.30309900      0.17641808     
0.21043    0.28456400      0.17375331     
0.21098    0.26285200      0.17112669     
0.21154    0.29458700      0.16864005     
0.21210    0.29790600      0.16618747     
0.21265    0.28496900      0.16385245     
0.21321    0.27736200      0.16156677     
0.21377    0.30907600      0.15937240     
0.21433    0.27017700      0.15725696     
0.21488    0.29969100      0.15519376     
0.21544    0.25279200      0.15323063     
0.21600    0.26665900      0.15128937     
0.21656    0.28135900      0.14947350     
0.21711    0.27562500      0.14768131     
0.21767    0.27059400      0.14597825     
0.21823    0.23668800      0.14432190     
0.21879    0.22479600      0.14272856     
0.21934    0.24882200      0.14119646     
0.21990    0.23732200      0.13970720     
0.22046    0.27214400      0.13830047     
0.22101    0.24605200      0.13691183     
0.22157    0.20496900      0.13561700     
0.22213    0.20161900      0.13434171     
0.22269    0.22746100      0.13312908     
0.22324    0.22751600      0.13195437     
0.22380    0.23525900      0.13082554     
0.22436    0.25373900      0.12974872     
0.22492    0.21768200      0.12870375     
0.22547    0.19297000      0.12771545     
0.22603    0.23131200      0.12673952     
0.22659    0.20050900      0.12583432     
0.22715    0.20410300      0.12494521     
0.22770    0.19192100      0.12410032     
0.22826    0.19996700      0.12328342     
0.22882    0.21839000      0.12249678     
0.22937    0.21355800      0.12174795     
0.22993    0.22742800      0.12101957     
0.23049    0.19225000      0.12033329     
0.23105    0.24101200      0.11965556     
0.23160    0.20166700      0.11902156     
0.23216    0.21406900      0.11839979     
0.23272    0.22031100      0.11780709     
0.23328    0.15955700      0.11723484     
0.23383    0.18963300      0.11668232     
0.23439    0.19335800      0.11614995     
0.23495    0.17021900      0.11562756     
0.23550    0.16391500      0.11513612     
0.23606    0.18437100      0.11464989     
0.23662    0.15627100      0.11418724     
0.23718    0.13192200      0.11373254     
0.23774    0.21752200      0.11329415     
0.23829    0.20140600      0.11286549     
0.23885    0.17857000      0.11244496     
0.23941    0.17560500      0.11203647     
0.23996    0.19137900      0.11163346     
0.24052    0.16688200      0.11124625     
0.24108    0.18945400      0.11086083     
0.24164    0.15984100      0.11048440     
0.24219    0.18561600      0.11011001     
0.24275    0.18034500      0.10973947     
0.24331    0.15831200      0.10937266     
0.24386    0.18973400      0.10901007     
0.24442    0.16971800      0.10864748     
0.24498    0.14560700      0.10828425     
0.24554    0.18927100      0.10792383     
0.24609    0.17373900      0.10756340     
0.24665    0.15605700      0.10720192     
0.24721    0.15544300      0.10683974     
0.24777    0.14229500      0.10647533     
0.24832    0.16911800      0.10610630     
0.24888    0.19215400      0.10573506     
0.24944    0.16739900      0.10536008     
0.25000    0.18197800      0.10498341     
