# Supplementary material for: Computational design of mechanically coupled axle-rotor protein assemblies
Source: Science. Author manuscript; Available in PMC 2023 Dec 11. (PMC10712554; doi:10.1126/science.abm1183)
Supplement: Data S2 [file NIHMS1871500-supplement-Data_S2.zip › SAXS/R82.dat]

# SAXS profile: number of points = 432, q_min = 0.009755, q_max = 0.249996, delta_q = 0.000557403712296984
# offset = 0.00000000000000, scaling c = 7.01019858128365e-07, Chi = 0.0767171838352725
#  q       exp_intensity   model_intensity
0.00975    143.59044900    135.27557169   
0.01031    143.00160400    133.76810520   
0.01087    141.67413400    132.21114311   
0.01143    139.09955200    130.56693615   
0.01199    137.14498300    128.90007104   
0.01254    134.84710400    127.13239885   
0.01310    132.32234600    125.34896687   
0.01366    130.32919200    123.48802660   
0.01422    128.19620100    121.59952893   
0.01477    125.56854200    119.66189050   
0.01533    123.57485900    117.67960993   
0.01589    121.34081100    115.67249245   
0.01645    119.10360100    113.61493298   
0.01700    116.62828400    111.54901671   
0.01756    113.86862100    109.43167929   
0.01812    111.73706300    107.31039356   
0.01868    109.02617000    105.15612857   
0.01923    106.39576000    102.99486526   
0.01979    103.71289000    100.81838986   
0.02035    101.12848900    98.62844328    
0.02090    98.61103900     96.43661633    
0.02146    96.12786600     94.23670403    
0.02202    93.41037200     92.04005032    
0.02258    90.96695800     89.84447258    
0.02313    88.10431300     87.65640402    
0.02369    85.92544100     85.47571108    
0.02425    83.41569100     83.30974456    
0.02481    81.00465100     81.15329528    
0.02536    78.59504900     79.02221787    
0.02592    76.18547300     76.90254414    
0.02648    73.75925400     74.81446601    
0.02704    71.44922400     72.73910479    
0.02759    69.33156600     70.70563938    
0.02815    67.08862000     68.69092038    
0.02871    65.08506000     66.71326362    
0.02927    62.85774700     64.76870613    
0.02982    60.85486600     62.85304870    
0.03038    58.79674400     60.98697891    
0.03094    56.92177600     59.14223011    
0.03150    54.98432900     57.35849281    
0.03205    53.24101000     55.59324603    
0.03261    51.43788700     53.89406723    
0.03317    49.69319700     52.22194280    
0.03373    48.02285300     50.60250973    
0.03428    46.35134500     49.02778136    
0.03484    44.76227500     47.49077202    
0.03540    43.32713100     46.01657279    
0.03596    41.69474300     44.56636599    
0.03651    40.29283000     43.19208094    
0.03707    38.85160300     41.83789795    
0.03763    37.58694700     40.55630036    
0.03818    36.31807200     39.30539556    
0.03874    34.98576800     38.10944735    
0.03930    33.87270900     36.96119562    
0.03986    32.62300400     35.84997687    
0.04041    31.44754600     34.80276777    
0.04097    30.57904400     33.77493774    
0.04153    29.48604400     32.82623394    
0.04209    28.48058500     31.89377043    
0.04265    27.50851900     31.02621775    
0.04320    26.63539200     30.18772723    
0.04376    25.67275400     29.39616114    
0.04432    24.83785600     28.64731963    
0.04487    24.07082000     27.92846300    
0.04543    23.27659800     27.26431206    
0.04599    22.49890700     26.61445327    
0.04655    21.77844600     26.02957614    
0.04710    21.06363800     25.45721686    
0.04766    20.36970000     24.93336209    
0.04822    19.73731800     24.43265017    
0.04878    19.16101500     23.96537068    
0.04933    18.58377400     23.53008824    
0.04989    18.00107400     23.11486623    
0.05045    17.49299000     22.73863993    
0.05101    16.96361000     22.37149388    
0.05156    16.43859700     22.04730096    
0.05212    15.98529200     21.73143697    
0.05268    15.52122300     21.44507231    
0.05324    15.11080600     21.17355324    
0.05379    14.74179700     20.92107655    
0.05435    14.30741100     20.68762349    
0.05491    13.94998300     20.46467041    
0.05547    13.55828600     20.26321846    
0.05602    13.20606700     20.06644738    
0.05658    12.86642600     19.89033818    
0.05714    12.56461800     19.71852170    
0.05770    12.27964900     19.55945418    
0.05825    11.93837500     19.40692000    
0.05881    11.67004500     19.26163339    
0.05937    11.40015200     19.12347900    
0.05993    11.13966700     18.98861229    
0.06048    10.86539900     18.86035345    
0.06104    10.60434900     18.73317578    
0.06160    10.32936900     18.61043393    
0.06216    10.13540700     18.48826370    
0.06271    9.88297200      18.36735936    
0.06327    9.73455600      18.24658296    
0.06383    9.45573600      18.12549524    
0.06438    9.28628300      18.00322406    
0.06494    9.08169200      17.88010657    
0.06550    8.90816700      17.75392953    
0.06606    8.72064700      17.62686954    
0.06661    8.54944000      17.49510831    
0.06717    8.36804100      17.36173212    
0.06773    8.23900100      17.22396549    
0.06829    8.05540700      17.08296486    
0.06885    7.91911700      16.93843043    
0.06940    7.78510900      16.78889400    
0.06996    7.66679900      16.63705691    
0.07052    7.53422700      16.47847345    
0.07107    7.40214900      16.31833504    
0.07163    7.26704400      16.15129231    
0.07219    7.12933400      15.98201698    
0.07275    7.01066200      15.80749883    
0.07330    6.86636800      15.62937650    
0.07386    6.76808700      15.44766864    
0.07442    6.68029300      15.26124538    
0.07498    6.55606800      15.07282411    
0.07553    6.39567500      14.87888498    
0.07609    6.35630400      14.68381576    
0.07665    6.20291900      14.48389264    
0.07721    6.14180700      14.28262166    
0.07776    6.00125100      14.07807696    
0.07832    5.89961300      13.87174961    
0.07888    5.81708200      13.66346885    
0.07944    5.75453600      13.45335993    
0.07999    5.64708700      13.24264004    
0.08055    5.53682300      13.02969060    
0.08111    5.46893000      12.81691496    
0.08167    5.32533200      12.60298953    
0.08222    5.25955700      12.38944946    
0.08278    5.17935300      12.17552900    
0.08334    5.09429600      11.96254978    
0.08389    4.98686300      11.74993205    
0.08445    4.92988400      11.53839790    
0.08501    4.86095800      11.32762901    
0.08557    4.77701800      11.11906403    
0.08612    4.69295400      10.91163591    
0.08668    4.61168400      10.70647747    
0.08724    4.51744300      10.50345003    
0.08780    4.47219900      10.30239139    
0.08836    4.39013700      10.10471332    
0.08891    4.31970900      9.90875387     
0.08947    4.23013100      9.71691020     
0.09003    4.16358900      9.52652410     
0.09058    4.09372700      9.34127818     
0.09114    4.03713200      9.15793152     
0.09170    3.94695600      8.97884453     
0.09226    3.89438500      8.80306447     
0.09281    3.84100400      8.63077013     
0.09337    3.75494200      8.46261996     
0.09393    3.73507100      8.29699397     
0.09449    3.63070900      8.13704951     
0.09504    3.55578500      7.97880825     
0.09560    3.50638600      7.82666540     
0.09616    3.47759400      7.67677129     
0.09672    3.40377600      7.53182379     
0.09727    3.31785300      7.38999138     
0.09783    3.28153800      7.25190550     
0.09839    3.23065300      7.11828821     
0.09895    3.17478500      6.98695585     
0.09950    3.12129600      6.86132671     
0.10006    3.08504300      6.73725547     
0.10062    3.04615300      6.61885642     
0.10118    2.97554300      6.50218264     
0.10173    2.95827300      6.38991657     
0.10229    2.87209400      6.28049471     
0.10285    2.84166400      6.17405861     
0.10341    2.76465100      6.07147591     
0.10396    2.71866600      5.97058860     
0.10452    2.70427200      5.87459720     
0.10508    2.63986600      5.77946403     
0.10564    2.62490800      5.68868813     
0.10619    2.55024000      5.59933980     
0.10675    2.51450800      5.51315435     
0.10731    2.47469100      5.42915373     
0.10787    2.43461000      5.34719930     
0.10842    2.37740900      5.26821521     
0.10898    2.34111200      5.19004130     
0.10954    2.33325100      5.11548650     
0.11009    2.27324900      5.04149289     
0.11065    2.24180500      4.97038177     
0.11121    2.25082900      4.90028372     
0.11177    2.17142900      4.83219835     
0.11232    2.14388700      4.76572851     
0.11288    2.12505000      4.70030324     
0.11344    2.08946400      4.63700391     
0.11400    2.04854000      4.57413186     
0.11455    2.02554700      4.51368429     
0.11511    1.99767500      4.45367549     
0.11567    1.95393500      4.39527474     
0.11623    1.95642900      4.33778370     
0.11678    1.90310000      4.28137069     
0.11734    1.87616700      4.22616732     
0.11790    1.85544300      4.17156831     
0.11846    1.83287700      4.11847790     
0.11901    1.80137600      4.06573753     
0.11957    1.77160000      4.01447691     
0.12013    1.75462700      3.96366537     
0.12069    1.72227200      3.91396203     
0.12124    1.70978800      3.86498596     
0.12180    1.68601300      3.81683461     
0.12236    1.66556500      3.76951576     
0.12291    1.63008600      3.72279419     
0.12347    1.61447100      3.67716570     
0.12403    1.57248700      3.63190399     
0.12459    1.57386200      3.58786140     
0.12515    1.54468600      3.54425300     
0.12570    1.50972700      3.50165410     
0.12626    1.51108700      3.45960222     
0.12682    1.46881500      3.41833906     
0.12737    1.45698700      3.37790140     
0.12793    1.43684700      3.33797443     
0.12849    1.44194800      3.29922310     
0.12905    1.40775300      3.26067787     
0.12960    1.37117100      3.22341613     
0.13016    1.37174700      3.18646926     
0.13072    1.33769200      3.15052017     
0.13128    1.34312500      3.11515794     
0.13183    1.32357900      3.08051875     
0.13239    1.29939400      3.04679264     
0.13295    1.28956800      3.01339435     
0.13351    1.27915700      2.98120467     
0.13406    1.25828900      2.94921661     
0.13462    1.22773100      2.91839082     
0.13518    1.22289600      2.88794952     
0.13574    1.20994200      2.85827376     
0.13629    1.19433000      2.82926654     
0.13685    1.17066300      2.80076272     
0.13741    1.16182400      2.77312451     
0.13797    1.14698600      2.74578378     
0.13852    1.13856900      2.71940038     
0.13908    1.12856800      2.69327538     
0.13964    1.11664500      2.66796296     
0.14019    1.09463300      2.64302500     
0.14075    1.09637900      2.61869801     
0.14131    1.07032100      2.59480969     
0.14187    1.06865800      2.57134940     
0.14242    1.05689700      2.54845494     
0.14298    1.04174500      2.52579142     
0.14354    1.03620300      2.50378056     
0.14410    1.02034400      2.48194619     
0.14465    1.00063700      2.46065236     
0.14521    1.00250800      2.43953835     
0.14577    0.97437300      2.41881744     
0.14633    0.96354000      2.39835193     
0.14688    0.96228300      2.37812944     
0.14744    0.96754300      2.35824070     
0.14800    0.94662900      2.33840422     
0.14856    0.93619000      2.31896145     
0.14911    0.92843800      2.29954518     
0.14967    0.92592000      2.28039994     
0.15023    0.93621600      2.26135323     
0.15079    0.90865100      2.24241475     
0.15134    0.89502000      2.22363161     
0.15190    0.88497000      2.20489063     
0.15246    0.85662400      2.18629664     
0.15302    0.85926200      2.16772999     
0.15357    0.86030300      2.14923210     
0.15413    0.84240100      2.13078633     
0.15469    0.84303500      2.11236987     
0.15524    0.84616100      2.09400969     
0.15580    0.82548400      2.07567915     
0.15636    0.81611800      2.05734968     
0.15692    0.81880500      2.03907171     
0.15748    0.80796400      2.02078210     
0.15803    0.80835000      2.00253145     
0.15859    0.77984300      1.98432153     
0.15915    0.78350300      1.96608955     
0.15970    0.78281900      1.94791995     
0.16026    0.77816100      1.92978189     
0.16082    0.75835100      1.91164711     
0.16138    0.75911100      1.89359180     
0.16193    0.74469400      1.87552673     
0.16249    0.74634400      1.85757837     
0.16305    0.74644700      1.83965277     
0.16361    0.73854800      1.82181620     
0.16416    0.72584000      1.80405603     
0.16472    0.71370000      1.78637154     
0.16528    0.71914300      1.76881504     
0.16584    0.69756700      1.75135521     
0.16639    0.69507200      1.73401215     
0.16695    0.68340900      1.71676225     
0.16751    0.68312700      1.69970821     
0.16806    0.69500700      1.68274135     
0.16862    0.67618100      1.66603436     
0.16918    0.67334800      1.64939623     
0.16974    0.67554800      1.63299517     
0.17029    0.65513900      1.61677343     
0.17085    0.64702600      1.60068330     
0.17141    0.64640600      1.58489074     
0.17197    0.64090100      1.56916727     
0.17252    0.64283500      1.55383387     
0.17308    0.62805500      1.53858216     
0.17364    0.62234700      1.52364983     
0.17420    0.61101000      1.50888928     
0.17475    0.61906900      1.49436983     
0.17531    0.61099800      1.48010508     
0.17587    0.60898300      1.46602122     
0.17643    0.59621300      1.45224249     
0.17698    0.58620600      1.43859066     
0.17754    0.57847300      1.42533599     
0.17810    0.60130600      1.41214347     
0.17866    0.58014100      1.39931859     
0.17921    0.58181000      1.38662137     
0.17977    0.57567300      1.37419053     
0.18033    0.55976700      1.36198832     
0.18088    0.56511800      1.34992532     
0.18144    0.55600300      1.33815306     
0.18200    0.55462100      1.32645083     
0.18256    0.53602800      1.31506898     
0.18311    0.54083300      1.30376951     
0.18367    0.54933400      1.29268869     
0.18423    0.52734100      1.28174071     
0.18479    0.54213800      1.27095457     
0.18534    0.51258600      1.26029569     
0.18590    0.51696800      1.24974698     
0.18646    0.52186200      1.23936573     
0.18702    0.51244700      1.22900679     
0.18757    0.51019400      1.21882494     
0.18813    0.49916700      1.20865861     
0.18869    0.50670800      1.19862052     
0.18924    0.49562600      1.18861879     
0.18980    0.49407300      1.17864552     
0.19036    0.50032900      1.16874632     
0.19092    0.49056000      1.15887788     
0.19148    0.50214400      1.14900174     
0.19203    0.47060300      1.13914602     
0.19259    0.46713900      1.12928868     
0.19315    0.46039200      1.11944080     
0.19370    0.47838000      1.10957004     
0.19426    0.45570800      1.09966035     
0.19482    0.45751200      1.08974448     
0.19538    0.45544600      1.07978327     
0.19593    0.43084000      1.06978230     
0.19649    0.43467400      1.05972887     
0.19705    0.44107900      1.04965740     
0.19761    0.43226100      1.03947681     
0.19816    0.43789500      1.02928588     
0.19872    0.42156600      1.01900745     
0.19928    0.42587500      1.00869077     
0.19984    0.42553700      0.99831722     
0.20039    0.41545400      0.98785318     
0.20095    0.41294200      0.97737777     
0.20151    0.41088000      0.96680669     
0.20206    0.40181200      0.95619663     
0.20262    0.40240900      0.94552565     
0.20318    0.39084300      0.93482642     
0.20374    0.38881400      0.92404826     
0.20429    0.38267300      0.91325460     
0.20485    0.38836600      0.90242982     
0.20541    0.38081500      0.89154258     
0.20597    0.38350300      0.88065920     
0.20652    0.37232000      0.86973409     
0.20708    0.36601500      0.85882465     
0.20764    0.37407900      0.84790075     
0.20820    0.35428300      0.83696693     
0.20875    0.35337500      0.82607060     
0.20931    0.35437000      0.81518582     
0.20987    0.34507900      0.80429072     
0.21043    0.34473700      0.79346923     
0.21098    0.34371900      0.78266454     
0.21154    0.34310900      0.77192214     
0.21210    0.32552000      0.76122063     
0.21265    0.33883000      0.75060882     
0.21321    0.33161400      0.74003063     
0.21377    0.32353600      0.72955721     
0.21433    0.32929000      0.71917933     
0.21488    0.32680200      0.70885063     
0.21544    0.31749700      0.69867575     
0.21600    0.31082100      0.68851827     
0.21656    0.30629800      0.67857931     
0.21711    0.29763100      0.66868444     
0.21767    0.29780900      0.65894396     
0.21823    0.30126600      0.64931368     
0.21879    0.30758900      0.63981722     
0.21934    0.28703800      0.63045317     
0.21990    0.27912800      0.62119943     
0.22046    0.28741700      0.61215694     
0.22101    0.28228400      0.60315159     
0.22157    0.28588300      0.59441724     
0.22213    0.28921600      0.58574243     
0.22269    0.27214600      0.57724989     
0.22324    0.26585500      0.56888860     
0.22380    0.26563400      0.56067615     
0.22436    0.27557600      0.55262758     
0.22492    0.25924100      0.54469228     
0.22547    0.26062800      0.53697138     
0.22603    0.24547300      0.52928948     
0.22659    0.25423700      0.52187108     
0.22715    0.25348600      0.51451760     
0.22770    0.24573300      0.50733572     
0.22826    0.24317400      0.50027735     
0.22882    0.24377700      0.49334537     
0.22937    0.23532300      0.48656140     
0.22993    0.23595500      0.47986776     
0.23049    0.24716300      0.47336318     
0.23105    0.23195300      0.46689075     
0.23160    0.23470600      0.46061974     
0.23216    0.23568700      0.45440490     
0.23272    0.22624600      0.44831734     
0.23328    0.21864200      0.44233018     
0.23383    0.22635900      0.43643415     
0.23439    0.21675000      0.43064043     
0.23495    0.22129400      0.42490523     
0.23550    0.22461400      0.41931243     
0.23606    0.21116400      0.41373971     
0.23662    0.20898200      0.40829799     
0.23718    0.21285800      0.40289725     
0.23774    0.20280100      0.39757492     
0.23829    0.19982400      0.39231935     
0.23885    0.19909900      0.38711571     
0.23941    0.20062300      0.38197901     
0.23996    0.19443000      0.37687977     
0.24052    0.18922200      0.37187283     
0.24108    0.19534100      0.36687464     
0.24164    0.19265300      0.36195414     
0.24219    0.18684300      0.35705996     
0.24275    0.19129200      0.35221545     
0.24331    0.18978000      0.34740207     
0.24386    0.18394900      0.34262960     
0.24442    0.18813800      0.33790562     
0.24498    0.17682100      0.33318871     
0.24554    0.17529200      0.32854105     
0.24609    0.17083000      0.32390611     
0.24665    0.18281100      0.31931454     
0.24721    0.16394700      0.31475432     
0.24777    0.16884800      0.31023261     
0.24832    0.16954600      0.30573516     
0.24888    0.16766100      0.30126911     
0.24944    0.16857600      0.29685413     
0.25000    0.15996500      0.29244513     
