# Supplementary material for: Computational design of mechanically coupled axle-rotor protein assemblies
Source: Science. Author manuscript; Available in PMC 2023 Dec 11. (PMC10712554; doi:10.1126/science.abm1183)
Supplement: Data S2 [file NIHMS1871500-supplement-Data_S2.zip › SAXS/C5-C3_1.dat]

# SAXS profile: number of points = 470, q_min = 0.007495, q_max = 0.249907, delta_q = 0.000516869936034115
# offset = 0.00000000000000, scaling c = 5.50620114651945e-08, Chi = 0.0443031547697875
#  q       exp_intensity   model_intensity
0.00749    136.01844400    132.20625080   
0.00801    131.06756900    131.22063775   
0.00853    134.93154000    130.12222595   
0.00905    137.59568700    129.01403264   
0.00956    136.77533300    127.80568422   
0.01008    133.48557200    126.58127002   
0.01060    132.04629100    125.26909596   
0.01111    129.54934000    123.93546518   
0.01163    127.97170100    122.52598256   
0.01215    125.74995100    121.09064310   
0.01266    124.06434700    119.59083588   
0.01318    121.33273700    118.06179396   
0.01370    120.06817000    116.48200227   
0.01422    117.89999500    114.86779565   
0.01473    116.21185100    113.20954834   
0.01525    113.75208400    111.51875932   
0.01577    111.63498900    109.79294531   
0.01628    109.43250200    108.03458617   
0.01680    107.17618900    106.24931678   
0.01732    104.63603400    104.43259004   
0.01783    102.30684000    102.59601627   
0.01835    99.95464000     100.73024946   
0.01887    97.31683400     98.85067616    
0.01938    94.96187100     96.94523464    
0.01990    92.35512900     95.03462666    
0.02042    90.25403800     93.09895118    
0.02093    87.52866300     91.15821557    
0.02145    85.29179000     89.20145261    
0.02197    82.94764800     87.24238479    
0.02249    80.64619800     85.27369539    
0.02300    78.47709700     83.30437797    
0.02352    76.24870600     81.33261149    
0.02404    74.01941700     79.36121640    
0.02455    71.68115000     77.39463936    
0.02507    69.63432400     75.42976922    
0.02559    67.41324000     73.47562158    
0.02610    65.55900700     71.52542847    
0.02662    63.43901400     69.59449451    
0.02714    61.53870400     67.66676055    
0.02765    59.57888500     65.75809249    
0.02817    57.66246600     63.86017210    
0.02869    55.71774700     61.98380980    
0.02921    54.03440200     60.12259869    
0.02972    52.26042900     58.28426174    
0.03024    50.67774900     56.46607982    
0.03076    48.90918200     54.67116044    
0.03127    47.32629500     52.90180034    
0.03179    45.80844400     51.15510804    
0.03231    44.39328400     49.43979779    
0.03282    42.93110100     47.74905940    
0.03334    41.53126700     46.09229149    
0.03386    40.09241500     44.45474814    
0.03438    38.82415500     42.86066673    
0.03489    37.39740900     41.28304316    
0.03541    36.22317900     39.75503612    
0.03593    34.99358700     38.24013101    
0.03644    33.88332000     36.78104219    
0.03696    32.77465600     35.33127735    
0.03748    31.70536900     33.94327976    
0.03799    30.61387700     32.56046206    
0.03851    29.58471200     31.24521434    
0.03903    28.62631300     29.93450734    
0.03954    27.65582000     28.69165378    
0.04006    26.81266000     27.45461469    
0.04058    25.88841600     26.27904887    
0.04109    25.06732700     25.11628047    
0.04161    24.29624300     24.01036095    
0.04213    23.49042000     22.92171823    
0.04265    22.68679100     21.88504088    
0.04316    21.99971000     20.86993353    
0.04368    21.27664500     19.90167228    
0.04420    20.62664700     18.95904760    
0.04471    19.95540500     18.05806677    
0.04523    19.31954900     17.18645150    
0.04575    18.72344100     16.35280978    
0.04626    18.09714900     15.55021352    
0.04678    17.59496400     14.77891794    
0.04730    17.06549000     14.04327810    
0.04782    16.53878200     13.33384209    
0.04833    16.00385100     12.66266250    
0.04885    15.59935300     12.01280089    
0.04937    15.09482900     11.40330871    
0.04988    14.62528300     10.81047204    
0.05040    14.23783000     10.25970460    
0.05092    13.80182000     9.72124274     
0.05143    13.39259400     9.22601782     
0.05195    13.05753200     8.74000389     
0.05247    12.67623900     8.29696963     
0.05298    12.29482500     7.85863816     
0.05350    11.94788100     7.46448574     
0.05402    11.65103400     7.07322592     
0.05454    11.28498400     6.72304207     
0.05505    10.97420700     6.37682850     
0.05557    10.69036200     6.06612045     
0.05609    10.40267400     5.76147659     
0.05660    10.09541800     5.48722528     
0.05712    9.83866800      5.22072513     
0.05764    9.55221300      4.98033507     
0.05815    9.31703000      4.74849477     
0.05867    9.10258700      4.53810396     
0.05919    8.83951800      4.33768652     
0.05970    8.62780600      4.15486952     
0.06022    8.39160800      3.98265764     
0.06074    8.19125400      3.82465021     
0.06125    7.97167700      3.67755887     
0.06177    7.80966800      3.54168353     
0.06229    7.63001600      3.41676588     
0.06281    7.45851200      3.30049324     
0.06332    7.28347200      3.19495312     
0.06384    7.11871200      3.09605100     
0.06436    6.94201000      3.00726383     
0.06487    6.79735700      2.92313793     
0.06539    6.61706400      2.84871397     
0.06591    6.45763800      2.77744947     
0.06642    6.31619300      2.71514728     
0.06694    6.15370000      2.65481097     
0.06746    6.06918800      2.60259727     
0.06797    5.93253100      2.55142999     
0.06849    5.82229700      2.50747237     
0.06901    5.71352300      2.46398779     
0.06953    5.58836100      2.42659679     
0.07004    5.46047300      2.38952764     
0.07056    5.34023800      2.35691823     
0.07108    5.22135400      2.32485849     
0.07159    5.13816300      2.29598849     
0.07211    5.04443500      2.26771130     
0.07263    4.94398200      2.24162758     
0.07314    4.81369100      2.21608509     
0.07366    4.75470300      2.19194456     
0.07418    4.65409100      2.16823790     
0.07469    4.53857000      2.14535754     
0.07521    4.45073700      2.12280858     
0.07573    4.40697100      2.10063180     
0.07624    4.30400600      2.07858045     
0.07676    4.23961000      2.05666836     
0.07728    4.17123100      2.03470987     
0.07780    4.07480000      2.01271180     
0.07831    4.01192600      1.99052046     
0.07883    3.93212000      1.96820315     
0.07935    3.86337700      1.94557338     
0.07986    3.79044000      1.92279051     
0.08038    3.72421200      1.89960290     
0.08090    3.65959500      1.87631593     
0.08141    3.59943300      1.85253074     
0.08193    3.53187400      1.82863283     
0.08245    3.47833200      1.80427805     
0.08296    3.42263500      1.77985290     
0.08348    3.37781700      1.75501775     
0.08400    3.30582300      1.73015283     
0.08452    3.25880400      1.70497127     
0.08503    3.20637600      1.67977784     
0.08555    3.14136200      1.65441927     
0.08607    3.09964000      1.62910785     
0.08658    3.03350200      1.60373434     
0.08710    3.01027700      1.57839156     
0.08762    2.97677100      1.55317691     
0.08813    2.93643800      1.52804869     
0.08865    2.86874800      1.50316749     
0.08917    2.80418800      1.47845259     
0.08969    2.79296600      1.45408320     
0.09020    2.75522100      1.42997515     
0.09072    2.71885100      1.40627467     
0.09124    2.67099400      1.38294979     
0.09175    2.65066600      1.36011638     
0.09227    2.59784500      1.33774038     
0.09279    2.57272700      1.31582689     
0.09330    2.53297200      1.29454202     
0.09382    2.50607000      1.27370114     
0.09434    2.44231100      1.25362515     
0.09485    2.41415100      1.23395773     
0.09537    2.38387100      1.21518783     
0.09589    2.36759100      1.19677114     
0.09641    2.32919300      1.17937013     
0.09692    2.27686700      1.16228312     
0.09744    2.25555400      1.14628611     
0.09796    2.22229900      1.13049168     
0.09847    2.21038200      1.11591497     
0.09899    2.16986500      1.10145436     
0.09951    2.12826800      1.08827141     
0.10002    2.11966600      1.07517288     
0.10054    2.08470600      1.06329106     
0.10106    2.05832900      1.05154391     
0.10157    2.04250900      1.04088364     
0.10209    2.01240000      1.03044245     
0.10261    1.97028200      1.02092232     
0.10312    1.95665200      1.01165629     
0.10364    1.93793800      1.00319564     
0.10416    1.90537300      0.99503025     
0.10468    1.89272100      0.98753577     
0.10519    1.88744100      0.98035131     
0.10571    1.84962200      0.97369166     
0.10623    1.82267600      0.96735689     
0.10674    1.80960000      0.96145190     
0.10726    1.78382100      0.95584151     
0.10778    1.77180900      0.95053600     
0.10829    1.73141900      0.94550899     
0.10881    1.70161200      0.94069491     
0.10933    1.69127600      0.93611675     
0.10984    1.66289700      0.93167567     
0.11036    1.65776400      0.92741206     
0.11088    1.63144900      0.92322512     
0.11139    1.60073200      0.91914142     
0.11191    1.59173200      0.91509744     
0.11243    1.56221700      0.91107262     
0.11295    1.53471900      0.90705342     
0.11346    1.52092000      0.90298060     
0.11398    1.50654600      0.89890141     
0.11450    1.49175600      0.89466654     
0.11501    1.46892000      0.89041919     
0.11553    1.45784000      0.88594376     
0.11605    1.44457900      0.88144128     
0.11656    1.42124500      0.87667752     
0.11708    1.41058800      0.87184747     
0.11760    1.38280400      0.86670570     
0.11811    1.37636200      0.86147591     
0.11863    1.36464700      0.85593491     
0.11915    1.32574200      0.85026902     
0.11966    1.31968500      0.84429175     
0.12018    1.30190200      0.83815665     
0.12070    1.29078600      0.83173103     
0.12122    1.27923300      0.82512395     
0.12173    1.26229900      0.81823210     
0.12225    1.25214100      0.81111915     
0.12277    1.22950800      0.80376822     
0.12328    1.20890200      0.79617072     
0.12380    1.19176300      0.78836933     
0.12432    1.17967500      0.78030978     
0.12483    1.15563000      0.77208733     
0.12535    1.14706100      0.76361666     
0.12587    1.15179700      0.75500406     
0.12638    1.12301400      0.74612338     
0.12690    1.10394000      0.73714985     
0.12742    1.09105000      0.72792296     
0.12793    1.08148600      0.71863605     
0.12845    1.06452000      0.70912392     
0.12897    1.05931800      0.69957940     
0.12949    1.05356300      0.68983534     
0.13000    1.03143900      0.68009680     
0.13052    1.00088000      0.67018316     
0.13104    0.99941900      0.66026257     
0.13155    0.98483500      0.65024935     
0.13207    0.97084300      0.64023085     
0.13259    0.96078000      0.63017867     
0.13310    0.94473200      0.62012920     
0.13362    0.92435000      0.61009050     
0.13414    0.93434000      0.60008967     
0.13465    0.91063600      0.59012060     
0.13517    0.89540000      0.58019076     
0.13569    0.88721700      0.57034026     
0.13620    0.88668200      0.56055664     
0.13672    0.87126500      0.55087481     
0.13724    0.84943400      0.54129020     
0.13776    0.83601400      0.53181869     
0.13827    0.82858900      0.52250157     
0.13879    0.81771100      0.51328871     
0.13931    0.79347100      0.50424427     
0.13982    0.78746300      0.49531596     
0.14034    0.76794100      0.48659805     
0.14086    0.76720200      0.47798967     
0.14137    0.74916200      0.46962773     
0.14189    0.74737600      0.46136003     
0.14241    0.72746900      0.45339401     
0.14292    0.71541500      0.44548922     
0.14344    0.70292200      0.43790289     
0.14396    0.70424000      0.43037145     
0.14447    0.68634600      0.42319466     
0.14499    0.68157300      0.41604924     
0.14551    0.68159600      0.40928858     
0.14603    0.68452700      0.40255321     
0.14654    0.66029500      0.39619363     
0.14706    0.65712900      0.38986559     
0.14758    0.64471000      0.38387813     
0.14809    0.64565900      0.37795668     
0.14861    0.64452700      0.37233613     
0.14913    0.63797000      0.36680426     
0.14964    0.62444800      0.36154469     
0.15016    0.62066700      0.35639168     
0.15068    0.60944200      0.35148382     
0.15119    0.60877500      0.34668988     
0.15171    0.59405900      0.34210148     
0.15223    0.59646100      0.33764412     
0.15274    0.58733500      0.33335285     
0.15326    0.58615200      0.32920651     
0.15378    0.56807100      0.32520122     
0.15429    0.56985900      0.32134938     
0.15481    0.56818700      0.31759945     
0.15533    0.56304100      0.31399980     
0.15585    0.54890000      0.31048604     
0.15636    0.54275800      0.30712109     
0.15688    0.54423700      0.30381928     
0.15740    0.55343200      0.30066101     
0.15791    0.53271000      0.29755215     
0.15843    0.53153800      0.29457393     
0.15895    0.51501600      0.29162335     
0.15946    0.51341000      0.28880434     
0.15998    0.52415800      0.28600036     
0.16050    0.50566000      0.28331476     
0.16101    0.50689000      0.28063670     
0.16153    0.51019300      0.27806018     
0.16205    0.49899800      0.27549625     
0.16256    0.49074300      0.27300157     
0.16308    0.48412300      0.27051911     
0.16360    0.47271200      0.26810152     
0.16412    0.48569700      0.26569621     
0.16463    0.47303200      0.26333338     
0.16515    0.47137000      0.26098537     
0.16567    0.45553300      0.25867810     
0.16618    0.46884700      0.25637749     
0.16670    0.46818800      0.25409720     
0.16722    0.45511800      0.25182880     
0.16773    0.44931600      0.24957684     
0.16825    0.45596800      0.24733739     
0.16877    0.45230100      0.24511548     
0.16928    0.44394200      0.24289846     
0.16980    0.43602000      0.24068897     
0.17032    0.43624800      0.23848894     
0.17083    0.43331100      0.23629484     
0.17135    0.43291200      0.23411045     
0.17187    0.42368800      0.23193062     
0.17239    0.42256800      0.22976594     
0.17290    0.42549600      0.22760078     
0.17342    0.42211100      0.22544894     
0.17394    0.41613700      0.22330021     
0.17445    0.41238800      0.22116568     
0.17497    0.42225000      0.21903315     
0.17549    0.41022500      0.21691566     
0.17600    0.40048800      0.21480334     
0.17652    0.40106900      0.21271304     
0.17704    0.40143300      0.21062427     
0.17755    0.40106500      0.20855536     
0.17807    0.39609800      0.20649126     
0.17859    0.39104900      0.20445729     
0.17910    0.39458900      0.20243326     
0.17962    0.38803600      0.20042911     
0.18014    0.38653700      0.19843632     
0.18066    0.38577900      0.19647472     
0.18117    0.37457800      0.19452334     
0.18169    0.36738200      0.19259246     
0.18221    0.37013500      0.19068114     
0.18272    0.37172900      0.18880299     
0.18324    0.36863700      0.18694096     
0.18376    0.36757700      0.18510194     
0.18427    0.36927000      0.18328882     
0.18479    0.36451200      0.18149886     
0.18531    0.35669200      0.17973783     
0.18582    0.36197000      0.17799994     
0.18634    0.36110500      0.17629327     
0.18686    0.35505900      0.17460461     
0.18737    0.34929300      0.17295088     
0.18789    0.34666400      0.17131051     
0.18841    0.35415100      0.16971363     
0.18892    0.34809500      0.16813143     
0.18944    0.34167300      0.16658606     
0.18996    0.34743000      0.16504756     
0.19048    0.34151300      0.16356272     
0.19099    0.33651500      0.16208263     
0.19151    0.33389300      0.16064248     
0.19203    0.33783000      0.15920833     
0.19254    0.32329500      0.15782239     
0.19306    0.32338900      0.15644108     
0.19358    0.31833900      0.15509567     
0.19409    0.31982300      0.15375825     
0.19461    0.32709300      0.15245733     
0.19513    0.30932600      0.15116898     
0.19564    0.31663000      0.14990930     
0.19616    0.31258800      0.14866167     
0.19668    0.31388600      0.14744093     
0.19719    0.31012200      0.14623247     
0.19771    0.30565800      0.14504445     
0.19823    0.30204700      0.14387491     
0.19874    0.29690500      0.14272375     
0.19926    0.30350100      0.14158637     
0.19978    0.30529000      0.14046252     
0.20030    0.30016400      0.13935497     
0.20081    0.29944800      0.13825968     
0.20133    0.30018400      0.13718309     
0.20184    0.29895000      0.13611391     
0.20236    0.29321800      0.13506284     
0.20288    0.29705800      0.13401951     
0.20340    0.30840100      0.13299045     
0.20391    0.29313300      0.13196775     
0.20443    0.30161400      0.13096090     
0.20495    0.28880000      0.12995771     
0.20546    0.28728000      0.12896913     
0.20598    0.28407700      0.12798224     
0.20650    0.28177200      0.12701630     
0.20701    0.28575300      0.12605341     
0.20753    0.27651700      0.12510212     
0.20805    0.27286200      0.12415281     
0.20856    0.27829200      0.12322329     
0.20908    0.27434900      0.12229538     
0.20960    0.28094200      0.12137791     
0.21011    0.26750800      0.12046288     
0.21063    0.27557600      0.11956276     
0.21115    0.27164200      0.11866708     
0.21166    0.26872800      0.11778247     
0.21218    0.26837100      0.11690360     
0.21270    0.25678700      0.11603698     
0.21321    0.25940000      0.11517609     
0.21373    0.26809900      0.11432563     
0.21425    0.26447400      0.11348497     
0.21477    0.25410000      0.11265485     
0.21528    0.25948000      0.11183547     
0.21580    0.25795100      0.11102211     
0.21632    0.24648800      0.11022003     
0.21683    0.26169800      0.10942513     
0.21735    0.24971100      0.10864567     
0.21787    0.25796400      0.10787507     
0.21838    0.24881700      0.10711707     
0.21890    0.24886000      0.10636399     
0.21942    0.23388200      0.10562903     
0.21993    0.25011600      0.10489841     
0.22045    0.24647700      0.10419011     
0.22097    0.25451300      0.10348352     
0.22148    0.24877200      0.10280112     
0.22200    0.24108600      0.10212042     
0.22252    0.24057800      0.10146092     
0.22303    0.24047900      0.10080436     
0.22355    0.24502700      0.10017025     
0.22407    0.23777100      0.09953991     
0.22459    0.23801800      0.09893448     
0.22510    0.24660300      0.09833370     
0.22562    0.23138700      0.09775300     
0.22614    0.23349000      0.09717828     
0.22665    0.23874800      0.09662366     
0.22717    0.24564900      0.09607755     
0.22769    0.24158900      0.09554894     
0.22820    0.22703100      0.09503133     
0.22872    0.23338900      0.09452824     
0.22924    0.22797600      0.09403824     
0.22975    0.23572900      0.09356381     
0.23027    0.23225600      0.09310060     
0.23079    0.23078300      0.09264854     
0.23130    0.23462800      0.09221237     
0.23182    0.22718600      0.09178806     
0.23234    0.23258200      0.09137911     
0.23285    0.21633800      0.09097836     
0.23337    0.22396200      0.09059481     
0.23389    0.22427100      0.09021702     
0.23440    0.22361600      0.08985765     
0.23492    0.21436100      0.08950345     
0.23544    0.21843500      0.08916816     
0.23595    0.22292400      0.08883693     
0.23647    0.21831000      0.08852297     
0.23699    0.21255300      0.08821075     
0.23750    0.22337400      0.08792043     
0.23802    0.21979800      0.08763183     
0.23854    0.21610300      0.08735783     
0.23905    0.21701500      0.08708592     
0.23957    0.20696200      0.08683148     
0.24009    0.21804400      0.08658013     
0.24061    0.20528500      0.08634406     
0.24112    0.20928300      0.08611078     
0.24164    0.21174300      0.08588805     
0.24216    0.21086800      0.08566935     
0.24267    0.20752200      0.08546000     
0.24319    0.18915600      0.08525570     
0.24371    0.20422400      0.08505908     
0.24422    0.20495400      0.08486635     
0.24474    0.20555400      0.08467874     
0.24526    0.19090900      0.08449631     
0.24577    0.19751300      0.08431841     
0.24629    0.19992000      0.08414538     
0.24681    0.19319900      0.08397616     
0.24732    0.19050100      0.08381081     
0.24784    0.19502200      0.08364807     
0.24836    0.18914000      0.08348756     
0.24887    0.18995800      0.08332818     
0.24939    0.19710200      0.08317128     
0.24991    0.19057700      0.08301549     
