# Supplementary material for: Computational design of mechanically coupled axle-rotor protein assemblies
Source: Science. Author manuscript; Available in PMC 2023 Dec 11. (PMC10712554; doi:10.1126/science.abm1183)
Supplement: Data S2 [file NIHMS1871500-supplement-Data_S2.zip › SAXS/C3_R1.dat]

# SAXS profile: number of points = 432, q_min = 0.009755, q_max = 0.249996, delta_q = 0.000557403712296984
# offset = 0.00000000000000, scaling c = 7.01019858128365e-07, Chi = 0.0767171838352725
#  q    ty   model_intensity
0.00975 0    135.27557169   
0.01031 0    133.76810520   
0.01087 0    132.21114311   
0.01143 0    130.56693615   
0.01199 0    128.90007104   
0.01254 0    127.13239885   
0.01310 0    125.34896687   
0.01366 0    123.48802660   
0.01422 0    121.59952893   
0.01477 0    119.66189050   
0.01533 0    117.67960993   
0.01589 0    115.67249245   
0.01645 0    113.61493298   
0.01700 0    111.54901671   
0.01756 0    109.43167929   
0.01812 0    107.31039356   
0.01868 0    105.15612857   
0.01923 0    102.99486526   
0.01979 0    100.81838986   
0.02035 0    98.62844328    
0.02090      96.43661633    
0.02146      94.23670403    
0.02202      92.04005032    
0.02258      89.84447258    
0.02313      87.65640402    
0.02369      85.47571108    
0.02425      83.30974456    
0.02481      81.15329528    
0.02536      79.02221787    
0.02592      76.90254414    
0.02648      74.81446601    
0.02704      72.73910479    
0.02759      70.70563938    
0.02815      68.69092038    
0.02871      66.71326362    
0.02927      64.76870613    
0.02982      62.85304870    
0.03038      60.98697891    
0.03094      59.14223011    
0.03150      57.35849281    
0.03205      55.59324603    
0.03261      53.89406723    
0.03317      52.22194280    
0.03373      50.60250973    
0.03428      49.02778136    
0.03484      47.49077202    
0.03540      46.01657279    
0.03596      44.56636599    
0.03651      43.19208094    
0.03707      41.83789795    
0.03763      40.55630036    
0.03818      39.30539556    
0.03874      38.10944735    
0.03930      36.96119562    
0.03986      35.84997687    
0.04041      34.80276777    
0.04097      33.77493774    
0.04153      32.82623394    
0.04209      31.89377043    
0.04265      31.02621775    
0.04320      30.18772723    
0.04376      29.39616114    
0.04432      28.64731963    
0.04487      27.92846300    
0.04543      27.26431206    
0.04599      26.61445327    
0.04655      26.02957614    
0.04710      25.45721686    
0.04766      24.93336209    
0.04822      24.43265017    
0.04878      23.96537068    
0.04933      23.53008824    
0.04989      23.11486623    
0.05045      22.73863993    
0.05101      22.37149388    
0.05156      22.04730096    
0.05212      21.73143697    
0.05268      21.44507231    
0.05324      21.17355324    
0.05379      20.92107655    
0.05435      20.68762349    
0.05491      20.46467041    
0.05547      20.26321846    
0.05602      20.06644738    
0.05658      19.89033818    
0.05714      19.71852170    
0.05770      19.55945418    
0.05825      19.40692000    
0.05881      19.26163339    
0.05937      19.12347900    
0.05993      18.98861229    
0.06048      18.86035345    
0.06104      18.73317578    
0.06160      18.61043393    
0.06216      18.48826370    
0.06271      18.36735936    
0.06327      18.24658296    
0.06383      18.12549524    
0.06438      18.00322406    
0.06494      17.88010657    
0.06550      17.75392953    
0.06606      17.62686954    
0.06661      17.49510831    
0.06717      17.36173212    
0.06773      17.22396549    
0.06829      17.08296486    
0.06885      16.93843043    
0.06940      16.78889400    
0.06996      16.63705691    
0.07052      16.47847345    
0.07107      16.31833504    
0.07163      16.15129231    
0.07219      15.98201698    
0.07275      15.80749883    
0.07330      15.62937650    
0.07386      15.44766864    
0.07442      15.26124538    
0.07498      15.07282411    
0.07553      14.87888498    
0.07609      14.68381576    
0.07665      14.48389264    
0.07721      14.28262166    
0.07776      14.07807696    
0.07832      13.87174961    
0.07888      13.66346885    
0.07944      13.45335993    
0.07999      13.24264004    
0.08055      13.02969060    
0.08111      12.81691496    
0.08167      12.60298953    
0.08222      12.38944946    
0.08278      12.17552900    
0.08334      11.96254978    
0.08389      11.74993205    
0.08445      11.53839790    
0.08501      11.32762901    
0.08557      11.11906403    
0.08612      10.91163591    
0.08668      10.70647747    
0.08724      10.50345003    
0.08780      10.30239139    
0.08836      10.10471332    
0.08891      9.90875387     
0.08947      9.71691020     
0.09003      9.52652410     
0.09058      9.34127818     
0.09114      9.15793152     
0.09170      8.97884453     
0.09226      8.80306447     
0.09281      8.63077013     
0.09337      8.46261996     
0.09393      8.29699397     
0.09449      8.13704951     
0.09504      7.97880825     
0.09560      7.82666540     
0.09616      7.67677129     
0.09672      7.53182379     
0.09727      7.38999138     
0.09783      7.25190550     
0.09839      7.11828821     
0.09895      6.98695585     
0.09950      6.86132671     
0.10006      6.73725547     
0.10062      6.61885642     
0.10118      6.50218264     
0.10173      6.38991657     
0.10229      6.28049471     
0.10285      6.17405861     
0.10341      6.07147591     
0.10396      5.97058860     
0.10452      5.87459720     
0.10508      5.77946403     
0.10564      5.68868813     
0.10619      5.59933980     
0.10675      5.51315435     
0.10731      5.42915373     
0.10787      5.34719930     
0.10842      5.26821521     
0.10898      5.19004130     
0.10954      5.11548650     
0.11009      5.04149289     
0.11065      4.97038177     
0.11121      4.90028372     
0.11177      4.83219835     
0.11232      4.76572851     
0.11288      4.70030324     
0.11344      4.63700391     
0.11400      4.57413186     
0.11455      4.51368429     
0.11511      4.45367549     
0.11567      4.39527474     
0.11623      4.33778370     
0.11678      4.28137069     
0.11734      4.22616732     
0.11790      4.17156831     
0.11846      4.11847790     
0.11901      4.06573753     
0.11957      4.01447691     
0.12013      3.96366537     
0.12069      3.91396203     
0.12124      3.86498596     
0.12180      3.81683461     
0.12236      3.76951576     
0.12291      3.72279419     
0.12347      3.67716570     
0.12403      3.63190399     
0.12459      3.58786140     
0.12515      3.54425300     
0.12570      3.50165410     
0.12626      3.45960222     
0.12682      3.41833906     
0.12737      3.37790140     
0.12793      3.33797443     
0.12849      3.29922310     
0.12905      3.26067787     
0.12960      3.22341613     
0.13016      3.18646926     
0.13072      3.15052017     
0.13128      3.11515794     
0.13183      3.08051875     
0.13239      3.04679264     
0.13295      3.01339435     
0.13351      2.98120467     
0.13406      2.94921661     
0.13462      2.91839082     
0.13518      2.88794952     
0.13574      2.85827376     
0.13629      2.82926654     
0.13685      2.80076272     
0.13741      2.77312451     
0.13797      2.74578378     
0.13852      2.71940038     
0.13908      2.69327538     
0.13964      2.66796296     
0.14019      2.64302500     
0.14075      2.61869801     
0.14131      2.59480969     
0.14187      2.57134940     
0.14242      2.54845494     
0.14298      2.52579142     
0.14354      2.50378056     
0.14410      2.48194619     
0.14465      2.46065236     
0.14521      2.43953835     
0.14577      2.41881744     
0.14633      2.39835193     
0.14688      2.37812944     
0.14744      2.35824070     
0.14800      2.33840422     
0.14856      2.31896145     
0.14911      2.29954518     
0.14967      2.28039994     
0.15023      2.26135323     
0.15079      2.24241475     
0.15134      2.22363161     
0.15190      2.20489063     
0.15246      2.18629664     
0.15302      2.16772999     
0.15357      2.14923210     
0.15413      2.13078633     
0.15469      2.11236987     
0.15524      2.09400969     
0.15580      2.07567915     
0.15636      2.05734968     
0.15692      2.03907171     
0.15748      2.02078210     
0.15803      2.00253145     
0.15859      1.98432153     
0.15915      1.96608955     
0.15970      1.94791995     
0.16026      1.92978189     
0.16082      1.91164711     
0.16138      1.89359180     
0.16193      1.87552673     
0.16249      1.85757837     
0.16305      1.83965277     
0.16361      1.82181620     
0.16416      1.80405603     
0.16472      1.78637154     
0.16528      1.76881504     
0.16584      1.75135521     
0.16639      1.73401215     
0.16695      1.71676225     
0.16751      1.69970821     
0.16806      1.68274135     
0.16862      1.66603436     
0.16918      1.64939623     
0.16974      1.63299517     
0.17029      1.61677343     
0.17085      1.60068330     
0.17141      1.58489074     
0.17197      1.56916727     
0.17252      1.55383387     
0.17308      1.53858216     
0.17364      1.52364983     
0.17420      1.50888928     
0.17475      1.49436983     
0.17531      1.48010508     
0.17587      1.46602122     
0.17643      1.45224249     
0.17698      1.43859066     
0.17754      1.42533599     
0.17810      1.41214347     
0.17866      1.39931859     
0.17921      1.38662137     
0.17977      1.37419053     
0.18033      1.36198832     
0.18088      1.34992532     
0.18144      1.33815306     
0.18200      1.32645083     
0.18256      1.31506898     
0.18311      1.30376951     
0.18367      1.29268869     
0.18423      1.28174071     
0.18479      1.27095457     
0.18534      1.26029569     
0.18590      1.24974698     
0.18646      1.23936573     
0.18702      1.22900679     
0.18757      1.21882494     
0.18813      1.20865861     
0.18869      1.19862052     
0.18924      1.18861879     
0.18980      1.17864552     
0.19036      1.16874632     
0.19092      1.15887788     
0.19148      1.14900174     
0.19203      1.13914602     
0.19259      1.12928868     
0.19315      1.11944080     
0.19370      1.10957004     
0.19426      1.09966035     
0.19482      1.08974448     
0.19538      1.07978327     
0.19593      1.06978230     
0.19649      1.05972887     
0.19705      1.04965740     
0.19761      1.03947681     
0.19816      1.02928588     
0.19872      1.01900745     
0.19928      1.00869077     
0.19984      0.99831722     
0.20039      0.98785318     
0.20095      0.97737777     
0.20151      0.96680669     
0.20206      0.95619663     
0.20262      0.94552565     
0.20318      0.93482642     
0.20374      0.92404826     
0.20429      0.91325460     
0.20485      0.90242982     
0.20541      0.89154258     
0.20597      0.88065920     
0.20652      0.86973409     
0.20708      0.85882465     
0.20764      0.84790075     
0.20820      0.83696693     
0.20875      0.82607060     
0.20931      0.81518582     
0.20987      0.80429072     
0.21043      0.79346923     
0.21098      0.78266454     
0.21154      0.77192214     
0.21210      0.76122063     
0.21265      0.75060882     
0.21321      0.74003063     
0.21377      0.72955721     
0.21433      0.71917933     
0.21488      0.70885063     
0.21544      0.69867575     
0.21600      0.68851827     
0.21656      0.67857931     
0.21711      0.66868444     
0.21767      0.65894396     
0.21823      0.64931368     
0.21879      0.63981722     
0.21934      0.63045317     
0.21990      0.62119943     
0.22046      0.61215694     
0.22101      0.60315159     
0.22157      0.59441724     
0.22213      0.58574243     
0.22269      0.57724989     
0.22324      0.56888860     
0.22380      0.56067615     
0.22436      0.55262758     
0.22492      0.54469228     
0.22547      0.53697138     
0.22603      0.52928948     
0.22659      0.52187108     
0.22715      0.51451760     
0.22770      0.50733572     
0.22826      0.50027735     
0.22882      0.49334537     
0.22937      0.48656140     
0.22993      0.47986776     
0.23049      0.47336318     
0.23105      0.46689075     
0.23160      0.46061974     
0.23216      0.45440490     
0.23272      0.44831734     
0.23328      0.44233018     
0.23383      0.43643415     
0.23439      0.43064043     
0.23495      0.42490523     
0.23550      0.41931243     
0.23606      0.41373971     
0.23662      0.40829799     
0.23718      0.40289725     
0.23774      0.39757492     
0.23829      0.39231935     
0.23885      0.38711571     
0.23941      0.38197901     
0.23996      0.37687977     
0.24052      0.37187283     
0.24108      0.36687464     
0.24164      0.36195414     
0.24219      0.35705996     
0.24275      0.35221545     
0.24331      0.34740207     
0.24386      0.34262960     
0.24442      0.33790562     
0.24498      0.33318871     
0.24554      0.32854105     
0.24609      0.32390611     
0.24665      0.31931454     
0.24721      0.31475432     
0.24777      0.31023261     
0.24832      0.30573516     
0.24888      0.30126911     
0.24944      0.29685413     
0.25000      0.29244513     
