# Supplementary material for: Computational design of mechanically coupled axle-rotor protein assemblies
Source: Science. Author manuscript; Available in PMC 2023 Dec 11. (PMC10712554; doi:10.1126/science.abm1183)
Supplement: Data S2 [file NIHMS1871500-supplement-Data_S2.zip › SAXS/D3_7.dat]

# SAXS profile: number of points = 432, q_min = 0.009755, q_max = 0.249996, delta_q = 0.000557403712296984
# offset = 0.00000000000000, scaling c = 4.95491126499359e-07, Chi = 0.00596068105612983
#  q       exp_intensity   model_intensity
0.00975    33.79434900     35.39992353    
0.01031    33.57177000     35.29311718    
0.01087    34.12231000     35.18209666    
0.01143    33.95977400     35.06329282    
0.01199    33.61669600     34.94240245    
0.01254    33.66348400     34.81186652    
0.01310    33.66703200     34.67960237    
0.01366    33.72349200     34.53930795    
0.01422    33.36923800     34.39569367    
0.01477    33.18643600     34.24639857    
0.01533    33.33802100     34.09147861    
0.01589    33.17074800     33.93314182    
0.01645    33.17779200     33.76750948    
0.01700    33.09853400     33.60036609    
0.01756    32.93025600     33.42439286    
0.01812    32.87049300     33.24699886    
0.01868    32.83387400     33.06274551    
0.01923    32.46414000     32.87548859    
0.01979    32.29696600     32.68356147    
0.02035    32.17823800     32.48649497    
0.02090    32.05257500     32.28687127    
0.02146    31.93276900     32.08072329    
0.02202    31.69222500     31.87342353    
0.02258    31.54931700     31.65887864    
0.02313    31.30906800     31.44307919    
0.02369    31.14193600     31.22170900    
0.02425    30.93301600     30.99784016    
0.02481    30.86605500     30.76998152    
0.02536    30.49851400     30.53850043    
0.02592    30.25123100     30.30488209    
0.02648    30.18383400     30.06583365    
0.02704    29.85348800     29.82603235    
0.02759    29.59251400     29.58063416    
0.02815    29.50879200     29.33427989    
0.02871    29.32834700     29.08372346    
0.02927    29.09394500     28.83131026    
0.02982    28.84091500     28.57591682    
0.03038    28.54966400     28.31792044    
0.03094    28.35962000     28.05851019    
0.03150    28.15224000     27.79495007    
0.03205    27.84914100     27.53104350    
0.03261    27.66958400     27.26324221    
0.03317    27.48143200     26.99487885    
0.03373    27.12780100     26.72361658    
0.03428    26.96240600     26.45127297    
0.03484    26.61632300     26.17692002    
0.03540    26.47042700     25.90108729    
0.03596    26.12175200     25.62446696    
0.03651    25.90154400     25.34514153    
0.03707    25.50402400     25.06586253    
0.03763    25.26892800     24.78426469    
0.03818    25.02538200     24.50260088    
0.03874    24.76895200     24.21928188    
0.03930    24.50979300     23.93570674    
0.03986    24.11972400     23.65096691    
0.04041    23.92751600     23.36595269    
0.04097    23.66449000     23.08015780    
0.04153    23.38062100     22.79416180    
0.04209    23.10874200     22.50806200    
0.04265    22.81152000     22.22108346    
0.04320    22.44601100     21.93457627    
0.04376    22.18798600     21.64747911    
0.04432    21.87468600     21.36101070    
0.04487    21.60554300     21.07411463    
0.04543    21.24162500     20.78809690    
0.04599    21.04395500     20.50167125    
0.04655    20.68833500     20.21652898    
0.04710    20.43388300     19.93159723    
0.04766    20.07910100     19.64701117    
0.04822    19.78631500     19.36346419    
0.04878    19.51387300     19.08022618    
0.04933    19.28861500     18.79844744    
0.04989    18.97069700     18.51679935    
0.05045    18.61631300     18.23715773    
0.05101    18.38756800     17.95740212    
0.05156    18.05487600     17.68020642    
0.05212    17.80017700     17.40352178    
0.05268    17.51887900     17.12818525    
0.05324    17.23329200     16.85442690    
0.05379    16.91991900     16.58165517    
0.05435    16.69257500     16.31112738    
0.05491    16.36093900     16.04114583    
0.05547    16.11161300     15.77414584    
0.05602    15.80795200     15.50729317    
0.05658    15.55680200     15.24398472    
0.05714    15.22004400     14.98150882    
0.05770    15.02777200     14.72109416    
0.05825    14.68649500     14.46276044    
0.05881    14.42296800     14.20590610    
0.05937    14.18040100     13.95196673    
0.05993    13.91465500     13.69883443    
0.06048    13.62402400     13.44951937    
0.06104    13.40936200     13.20056883    
0.06160    13.15492200     12.95578848    
0.06216    12.88743000     12.71216493    
0.06271    12.61149400     12.47110966    
0.06327    12.39378500     12.23255071    
0.06383    12.05689900     11.99576174    
0.06438    11.85409400     11.76244186    
0.06494    11.64363400     11.53006581    
0.06550    11.37808400     11.30213817    
0.06606    11.11538300     11.07513948    
0.06661    10.92579200     10.85185734    
0.06717    10.66407400     10.63041721    
0.06773    10.45799700     10.41181285    
0.06829    10.23304700     10.19604956    
0.06885    10.03180700     9.98220733     
0.06940    9.83894900      9.77221425     
0.06996    9.63982100      9.56318297     
0.07052    9.41218300      9.35904001     
0.07107    9.21202200      9.15589832     
0.07163    9.03821700      8.95665547     
0.07219    8.78990300      8.75945240     
0.07275    8.60625900      8.56517764     
0.07330    8.40498800      8.37396280     
0.07386    8.28686400      8.18466561     
0.07442    8.07836600      7.99946453     
0.07498    7.87653200      7.81517056     
0.07553    7.69742800      7.63600285     
0.07609    7.51210800      7.45786160     
0.07665    7.35820000      7.28360664     
0.07721    7.15575200      7.11151154     
0.07776    6.98126700      6.94226128     
0.07832    6.86719200      6.77619266     
0.07888    6.67525800      6.61194589     
0.07944    6.51464100      6.45189088     
0.07999    6.35820800      6.29291753     
0.08055    6.23426100      6.13856119     
0.08111    6.07754000      5.98549553     
0.08167    5.91689000      5.83611953     
0.08222    5.80307500      5.68896575     
0.08278    5.66778300      5.54448051     
0.08334    5.49038900      5.40319032     
0.08389    5.35643600      5.26380258     
0.08445    5.22580600      5.12805981     
0.08501    5.08583400      4.99354654     
0.08557    4.97990100      4.86344914     
0.08612    4.86207600      4.73463387     
0.08668    4.74942500      4.60921930     
0.08724    4.60369200      4.48601354     
0.08780    4.45277300      4.36521199     
0.08836    4.37401400      4.24752323     
0.08891    4.26009700      4.13148255     
0.08947    4.13401600      4.01900793     
0.09003    4.05561600      3.90765315     
0.09058    3.93225700      3.80028388     
0.09114    3.83169200      3.69420565     
0.09170    3.72641800      3.59115363     
0.09226    3.65757000      3.49024258     
0.09281    3.56047900      3.39161522     
0.09337    3.46336700      3.29557293     
0.09393    3.36331900      3.20108140     
0.09449    3.27373000      3.10996906     
0.09504    3.18014300      3.01985013     
0.09560    3.13632800      2.93323305     
0.09616    3.03105300      2.84787752     
0.09672    2.95638700      2.76529139     
0.09727    2.87229900      2.68441751     
0.09783    2.80829500      2.60561357     
0.09839    2.73181200      2.52924479     
0.09895    2.66002600      2.45413032     
0.09950    2.61631300      2.38211836     
0.10006    2.53545600      2.31096414     
0.10062    2.46112100      2.24291952     
0.10118    2.40543900      2.17582554     
0.10173    2.33244800      2.11117618     
0.10229    2.28564400      2.04812643     
0.10285    2.22279900      1.98676111     
0.10341    2.17287900      1.92761373     
0.10396    2.11094800      1.86944243     
0.10452    2.06185300      1.81416453     
0.10508    2.02099300      1.75941024     
0.10564    1.96323700      1.70731328     
0.10619    1.92350900      1.65612728     
0.10675    1.88557800      1.60692938     
0.10731    1.82006900      1.55918383     
0.10787    1.78289400      1.51277222     
0.10842    1.74784500      1.46839884     
0.10898    1.69741100      1.42459903     
0.10954    1.67562800      1.38337628     
0.11009    1.61752500      1.34259846     
0.11065    1.59156200      1.30396483     
0.11121    1.56069100      1.26616340     
0.11177    1.50588600      1.22992111     
0.11232    1.47992400      1.19501760     
0.11288    1.46339800      1.16101596     
0.11344    1.44964300      1.12881640     
0.11400    1.40496100      1.09702791     
0.11455    1.38604300      1.06739474     
0.11511    1.34448100      1.03817521     
0.11567    1.33990400      1.01052253     
0.11623    1.29958200      0.98370475     
0.11678    1.26266700      0.95799116     
0.11734    1.25606200      0.93344240     
0.11790    1.23483300      0.90955952     
0.11846    1.20417800      0.88715852     
0.11901    1.19764500      0.86511507     
0.11957    1.18187800      0.84465893     
0.12013    1.14249700      0.82460552     
0.12069    1.13678000      0.80574533     
0.12124    1.10887600      0.78757086     
0.12180    1.11141700      0.77023883     
0.12236    1.07924100      0.75379090     
0.12291    1.05795300      0.73788285     
0.12347    1.05076300      0.72308420     
0.12403    1.05158400      0.70858444     
0.12459    1.03542600      0.69525963     
0.12515    1.00975400      0.68227140     
0.12570    0.99299700      0.67017175     
0.12626    0.99128000      0.65857227     
0.12682    0.97993100      0.64759070     
0.12737    0.96786400      0.63729755     
0.12793    0.94231700      0.62736783     
0.12849    0.95647200      0.61830639     
0.12905    0.91920800      0.60942729     
0.12960    0.92309600      0.60140665     
0.13016    0.89742000      0.59361999     
0.13072    0.90101500      0.58645335     
0.13128    0.90382100      0.57967077     
0.13183    0.90483900      0.57330229     
0.13239    0.89501800      0.56745447     
0.13295    0.86772800      0.56181761     
0.13351    0.86618100      0.55681039     
0.13406    0.86364300      0.55192885     
0.13462    0.85821000      0.54761179     
0.13518    0.85458900      0.54347895     
0.13574    0.85568400      0.53973171     
0.13629    0.84344300      0.53626795     
0.13685    0.82372100      0.53304781     
0.13741    0.83156500      0.53018416     
0.13797    0.82027200      0.52744860     
0.13852    0.81593000      0.52511691     
0.13908    0.81772300      0.52287283     
0.13964    0.80708900      0.52096001     
0.14019    0.79370700      0.51917308     
0.14075    0.78735100      0.51761349     
0.14131    0.78572700      0.51622299     
0.14187    0.78655300      0.51497225     
0.14242    0.77985800      0.51392710     
0.14298    0.77141400      0.51294875     
0.14354    0.76762200      0.51219748     
0.14410    0.77693000      0.51149091     
0.14465    0.75965600      0.51095380     
0.14521    0.75753000      0.51048247     
0.14577    0.76151000      0.51012075     
0.14633    0.74483500      0.50984121     
0.14688    0.74826000      0.50962058     
0.14744    0.74080000      0.50949098     
0.14800    0.73731800      0.50938514     
0.14856    0.74619000      0.50936518     
0.14911    0.71464300      0.50935878     
0.14967    0.71766700      0.50940459     
0.15023    0.71723800      0.50946749     
0.15079    0.70972600      0.50955519     
0.15134    0.72644100      0.50965829     
0.15190    0.72020100      0.50977130     
0.15246    0.70586800      0.50988120     
0.15302    0.70229000      0.50998994     
0.15357    0.69912900      0.51007971     
0.15413    0.69107700      0.51016181     
0.15469    0.70251500      0.51021936     
0.15524    0.70035900      0.51025401     
0.15580    0.69248000      0.51025962     
0.15636    0.68939700      0.51022755     
0.15692    0.66507500      0.51017485     
0.15748    0.67005700      0.51005171     
0.15803    0.67495200      0.50991166     
0.15859    0.66268100      0.50969187     
0.15915    0.64930800      0.50944547     
0.15970    0.64521300      0.50912634     
0.16026    0.65200200      0.50875930     
0.16082    0.63581200      0.50833718     
0.16138    0.64252100      0.50783574     
0.16193    0.63828500      0.50729478     
0.16249    0.62720000      0.50664711     
0.16305    0.63327300      0.50597420     
0.16361    0.62326600      0.50518564     
0.16416    0.63298500      0.50435920     
0.16472    0.61542200      0.50343611     
0.16528    0.60335600      0.50244759     
0.16584    0.59431800      0.50139177     
0.16639    0.60804800      0.50023327     
0.16695    0.60425800      0.49903462     
0.16751    0.59462400      0.49770312     
0.16806    0.59355900      0.49634493     
0.16862    0.59423700      0.49486393     
0.16918    0.58220800      0.49333279     
0.16974    0.58502300      0.49170484     
0.17029    0.57109900      0.49000007     
0.17085    0.57761300      0.48822338     
0.17141    0.56310700      0.48634584     
0.17197    0.56801400      0.48442720     
0.17252    0.56388100      0.48237690     
0.17308    0.55773900      0.48029781     
0.17364    0.53869600      0.47809562     
0.17420    0.54797000      0.47584866     
0.17475    0.53078600      0.47350776     
0.17531    0.53275100      0.47109278     
0.17587    0.53279800      0.46861589     
0.17643    0.52797400      0.46603597     
0.17698    0.51822500      0.46343017     
0.17754    0.51456800      0.46069697     
0.17810    0.50810000      0.45793341     
0.17866    0.50745700      0.45507436     
0.17921    0.50201800      0.45216356     
0.17977    0.50554300      0.44918259     
0.18033    0.48283400      0.44613712     
0.18088    0.48303700      0.44304071     
0.18144    0.48471600      0.43985464     
0.18200    0.47610300      0.43664380     
0.18256    0.46898400      0.43332691     
0.18311    0.46902000      0.42999530     
0.18367    0.46402100      0.42657797     
0.18423    0.46321400      0.42312865     
0.18479    0.45300000      0.41962475     
0.18534    0.44356500      0.41605921     
0.18590    0.43600300      0.41246568     
0.18646    0.43815900      0.40880693     
0.18702    0.43438800      0.40512523     
0.18757    0.42074100      0.40137428     
0.18813    0.42958600      0.39760148     
0.18869    0.41636400      0.39378628     
0.18924    0.41050900      0.38994061     
0.18980    0.41661500      0.38604915     
0.19036    0.39596900      0.38213518     
0.19092    0.40302900      0.37820507     
0.19148    0.39958200      0.37421840     
0.19203    0.38567900      0.37022816     
0.19259    0.37408700      0.36619643     
0.19315    0.38414700      0.36216090     
0.19370    0.36721300      0.35809462     
0.19426    0.39101200      0.35400845     
0.19482    0.38732800      0.34991542     
0.19538    0.37128500      0.34580605     
0.19593    0.33835700      0.34168143     
0.19649    0.36273100      0.33755020     
0.19705    0.33952500      0.33341595     
0.19761    0.34866900      0.32926224     
0.19816    0.33858000      0.32511571     
0.19872    0.33711800      0.32096107     
0.19928    0.33649600      0.31681233     
0.19984    0.33207900      0.31266204     
0.20039    0.34524500      0.30851158     
0.20095    0.32628000      0.30437162     
0.20151    0.33238200      0.30024212     
0.20206    0.30897400      0.29610858     
0.20262    0.31709300      0.29200013     
0.20318    0.31474900      0.28789878     
0.20374    0.29336400      0.28380505     
0.20429    0.30192500      0.27973460     
0.20485    0.29929500      0.27567842     
0.20541    0.28858900      0.27163654     
0.20597    0.28809900      0.26760975     
0.20652    0.28279400      0.26361568     
0.20708    0.29194400      0.25963701     
0.20764    0.27451600      0.25569158     
0.20820    0.28115700      0.25175787     
0.20875    0.27986600      0.24786590     
0.20931    0.27381600      0.24399785     
0.20987    0.27309900      0.24014197     
0.21043    0.27520600      0.23633743     
0.21098    0.26571000      0.23254670     
0.21154    0.25670200      0.22880369     
0.21210    0.26040900      0.22507961     
0.21265    0.25470300      0.22140493     
0.21321    0.24589500      0.21774816     
0.21377    0.25026100      0.21413789     
0.21433    0.25405700      0.21056805     
0.21488    0.25733300      0.20702050     
0.21544    0.24527400      0.20352993     
0.21600    0.24493300      0.20004644     
0.21656    0.24210500      0.19664067     
0.21711    0.24557000      0.19324991     
0.21767    0.23014600      0.18991163     
0.21823    0.23603800      0.18660828     
0.21879    0.22502700      0.18334671     
0.21934    0.23208900      0.18012606     
0.21990    0.23424200      0.17694045     
0.22046    0.22967600      0.17381831     
0.22101    0.21383700      0.17070656     
0.22157    0.23575400      0.16767566     
0.22213    0.21786400      0.16466200     
0.22269    0.21107400      0.16170028     
0.22324    0.21468400      0.15877762     
0.22380    0.20167600      0.15589826     
0.22436    0.20908100      0.15306690     
0.22492    0.20737800      0.15027005     
0.22547    0.21143200      0.14753490     
0.22603    0.20293000      0.14481031     
0.22659    0.19959100      0.14216690     
0.22715    0.21060400      0.13954326     
0.22770    0.19619100      0.13697123     
0.22826    0.20139600      0.13443830     
0.22882    0.19753200      0.13194478     
0.22937    0.19515800      0.12949984     
0.22993    0.18633300      0.12708513     
0.23049    0.19371700      0.12473468     
0.23105    0.18943300      0.12239510     
0.23160    0.18616400      0.12012644     
0.23216    0.18087200      0.11787895     
0.23272    0.19304900      0.11567960     
0.23328    0.18762300      0.11351947     
0.23383    0.17167800      0.11139525     
0.23439    0.18989700      0.10931443     
0.23495    0.16882500      0.10725746     
0.23550    0.18211100      0.10526543     
0.23606    0.17667200      0.10328395     
0.23662    0.17315000      0.10136429     
0.23718    0.17805500      0.09946584     
0.23774    0.17499000      0.09760958     
0.23829    0.17116400      0.09578886     
0.23885    0.17415100      0.09399738     
0.23941    0.17320100      0.09224962     
0.23996    0.16604800      0.09052238     
0.24052    0.17307400      0.08885380     
0.24108    0.16782500      0.08719457     
0.24164    0.16902900      0.08558840     
0.24219    0.16555300      0.08400207     
0.24275    0.17688800      0.08245316     
0.24331    0.16564800      0.08093319     
0.24386    0.16583100      0.07944165     
0.24442    0.17059700      0.07799028     
0.24498    0.16449800      0.07654918     
0.24554    0.16328700      0.07516398     
0.24609    0.15751800      0.07378964     
0.24665    0.15503800      0.07245659     
0.24721    0.16027300      0.07114507     
0.24777    0.16899200      0.06986541     
0.24832    0.16824800      0.06861172     
0.24888    0.16545900      0.06738066     
0.24944    0.15702100      0.06618830     
0.25000    0.14686000      0.06500433     
