# Supplementary material for: Computational design of mechanically coupled axle-rotor protein assemblies
Source: Science. Author manuscript; Available in PMC 2023 Dec 11. (PMC10712554; doi:10.1126/science.abm1183)
Supplement: Data S2 [file NIHMS1871500-supplement-Data_S2.zip › SAXS/D8_3.dat]

# SAXS profile: number of points = 464, q_min = 0.008012, q_max = 0.249907, delta_q = 0.000516869658119658
# offset = 0.00000000000000, scaling c = 5.68840682667298e-10, Chi = 0.00402496885456891
#  q       exp_intensity   model_intensity
0.01060    6.93111300      6.65642185     
0.01111    6.31837400      6.30168091     
0.01163    5.97035100      5.99939990     
0.01215    5.58726800      5.71307218     
0.01266    5.21958600      5.46652011     
0.01318    5.18666000      5.23476145     
0.01370    4.83558900      5.03062820     
0.01422    4.60243200      4.83810093     
0.01473    4.40645300      4.66243179     
0.01525    4.13699600      4.49551447     
0.01577    3.88666500      4.33801682     
0.01628    3.78469300      4.18652753     
0.01680    3.54579500      4.04000633     
0.01732    3.37334300      3.89799632     
0.01783    3.23934700      3.75883251     
0.01835    3.10451700      3.62420519     
0.01887    3.02438600      3.49172336     
0.01938    2.82398000      3.36510037     
0.01990    2.79611100      3.24072720     
0.02042    2.63623100      3.12398398     
0.02093    2.50837800      3.00910496     
0.02145    2.41329400      2.90407313     
0.02197    2.37435000      2.80045740     
0.02249    2.19829800      2.70794411     
0.02300    2.13253800      2.61620365     
0.02352    2.08002100      2.53554058     
0.02404    2.01494300      2.45555209     
0.02455    1.87995200      2.38431521     
0.02507    1.83174100      2.31404974     
0.02559    1.76212000      2.24988651     
0.02610    1.71341300      2.18666015     
0.02662    1.63391000      2.12722514     
0.02714    1.58288400      2.06834308     
0.02765    1.51734600      2.01129597     
0.02817    1.45866100      1.95460309     
0.02869    1.47772900      1.89862072     
0.02921    1.47360400      1.84279464     
0.02972    1.42108000      1.78720453     
0.03024    1.39105700      1.73180492     
0.03076    1.38590800      1.67662518     
0.03127    1.26755800      1.62191922     
0.03179    1.24381800      1.56763345     
0.03231    1.17677100      1.51429196     
0.03282    1.11530200      1.46169316     
0.03334    1.07509900      1.41046426     
0.03386    1.01838100      1.35999501     
0.03438    0.97875200      1.31147233     
0.03489    0.95894700      1.26368677     
0.03541    0.90891000      1.21817115     
0.03593    0.89321200      1.17325494     
0.03644    0.86372900      1.13076193     
0.03696    0.81215900      1.08867371     
0.03748    0.80512300      1.04901857     
0.03799    0.79807100      1.00956748     
0.03851    0.75002700      0.97249631     
0.03903    0.71336600      0.93557300     
0.03954    0.69499200      0.90081117     
0.04006    0.66862500      0.86623025     
0.04058    0.63955800      0.83350529     
0.04109    0.62882000      0.80115929     
0.04161    0.59257600      0.77049664     
0.04213    0.59079800      0.74034633     
0.04265    0.55681900      0.71173707     
0.04316    0.53780600      0.68376512     
0.04368    0.54329700      0.65717731     
0.04420    0.50102700      0.63132408     
0.04471    0.49959400      0.60666410     
0.04523    0.50075000      0.58278776     
0.04575    0.48232100      0.55992596     
0.04626    0.45229700      0.53779906     
0.04678    0.44384700      0.51641889     
0.04730    0.43470600      0.49577972     
0.04782    0.43093700      0.47568511     
0.04833    0.42990300      0.45629429     
0.04885    0.39297400      0.43729564     
0.04937    0.41494000      0.41900986     
0.04988    0.37253900      0.40101819     
0.05040    0.38092000      0.38383978     
0.05092    0.36083800      0.36689925     
0.05143    0.34965700      0.35098281     
0.05195    0.34722900      0.33529264     
0.05247    0.33436500      0.32090925     
0.05298    0.35784100      0.30666903     
0.05350    0.33664600      0.29413626     
0.05402    0.31454500      0.28172741     
0.05454    0.31361900      0.27124245     
0.05505    0.28796200      0.26096885     
0.05557    0.29908100      0.25258539     
0.05609    0.30483900      0.24454150     
0.05660    0.29664200      0.23819940     
0.05712    0.27346400      0.23227307     
0.05764    0.26787400      0.22773110     
0.05815    0.28772800      0.22358729     
0.05867    0.28786800      0.22041172     
0.05919    0.30760800      0.21753916     
0.05970    0.34706100      0.21520133     
0.06022    0.34784700      0.21297124     
0.06074    0.32596600      0.21088547     
0.06125    0.29594000      0.20864840     
0.06177    0.27434300      0.20625587     
0.06229    0.25229400      0.20343589     
0.06281    0.22162700      0.20027869     
0.06332    0.18838500      0.19645295     
0.06384    0.19699300      0.19223385     
0.06436    0.18399800      0.18718727     
0.06487    0.16597200      0.18177014     
0.06539    0.17684300      0.17550253     
0.06591    0.16743400      0.16895796     
0.06642    0.15600700      0.16167090     
0.06694    0.13645400      0.15422099     
0.06746    0.14082400      0.14626750     
0.06797    0.13748300      0.13824914     
0.06849    0.11976100      0.13006527     
0.06901    0.14063800      0.12187679     
0.06953    0.13336400      0.11391835     
0.07004    0.11089600      0.10598966     
0.07056    0.10424500      0.09857199     
0.07108    0.10644500      0.09127185     
0.07159    0.11184600      0.08465377     
0.07211    0.09639100      0.07823278     
0.07263    0.09576600      0.07254104     
0.07314    0.09447900      0.06710907     
0.07366    0.08023000      0.06234998     
0.07418    0.07159100      0.05787902     
0.07469    0.07844100      0.05395682     
0.07521    0.07396400      0.05031545     
0.07573    0.06994000      0.04706280     
0.07624    0.06179500      0.04403382     
0.07676    0.06620600      0.04125315     
0.07728    0.06004200      0.03862754     
0.07780    0.06093900      0.03613420     
0.07831    0.06625300      0.03373591     
0.07883    0.04989600      0.03139957     
0.07935    0.05734600      0.02913622     
0.07986    0.05011300      0.02690861     
0.08038    0.04587800      0.02479532     
0.08090    0.05555800      0.02272683     
0.08141    0.05965300      0.02088654     
0.08193    0.06225900      0.01910403     
0.08245    0.06487600      0.01774539     
0.08296    0.02436400      0.01645205     
0.08348    0.04298600      0.01582293     
0.08400    0.04172600      0.01524205     
0.08452    0.06100300      0.01557100     
0.08503    0.04983500      0.01596794     
0.08555    0.05019600      0.01733623     
0.08607    0.04844600      0.01883600     
0.08658    0.04502600      0.02125507     
0.08710    0.04881600      0.02385379     
0.08762    0.04782200      0.02720169     
0.08813    0.05607100      0.03072355     
0.08865    0.06183500      0.03474264     
0.08917    0.06104100      0.03886006     
0.08969    0.08590300      0.04318176     
0.09020    0.08817600      0.04745180     
0.09072    0.07659000      0.05164130     
0.09124    0.06836900      0.05556940     
0.09175    0.06926700      0.05917927     
0.09227    0.06466900      0.06229907     
0.09279    0.04525900      0.06496060     
0.09330    0.05335500      0.06690413     
0.09382    0.05459000      0.06834054     
0.09434    0.05554700      0.06890167     
0.09485    0.05513900      0.06899527     
0.09537    0.05486800      0.06815865     
0.09589    0.04307500      0.06695594     
0.09641    0.05348200      0.06489170     
0.09692    0.03544600      0.06259365     
0.09744    0.04988000      0.05962083     
0.09796    0.04460400      0.05652711     
0.09847    0.03971600      0.05304530     
0.09899    0.05521700      0.04952649     
0.09951    0.03540600      0.04594736     
0.10002    0.04839000      0.04237788     
0.10054    0.04446500      0.03904413     
0.10106    0.04307100      0.03576127     
0.10157    0.03644400      0.03288915     
0.10209    0.04545200      0.03012119     
0.10261    0.04461400      0.02781554     
0.10312    0.04043700      0.02564622     
0.10364    0.03049700      0.02390895     
0.10416    0.02918700      0.02232170     
0.10468    0.03056900      0.02107532     
0.10519    0.02862600      0.01996566     
0.10571    0.03582600      0.01908746     
0.10623    0.03621000      0.01831378     
0.10674    0.01950200      0.01767594     
0.10726    0.03530600      0.01710231     
0.10778    0.03046900      0.01659389     
0.10829    0.03204200      0.01612067     
0.10881    0.03548200      0.01567436     
0.10933    0.01432600      0.01525077     
0.10984    0.03231900      0.01484038     
0.11036    0.03398800      0.01446020     
0.11088    0.03741300      0.01409308     
0.11139    0.03996800      0.01377725     
0.11191    0.03050900      0.01347785     
0.11243    0.03235400      0.01325284     
0.11295    0.02831500      0.01304342     
0.11346    0.02886700      0.01292261     
0.11398    0.03774100      0.01281234     
0.11450    0.01303600      0.01278486     
0.11501    0.03478900      0.01276228     
0.11553    0.02548900      0.01279375     
0.11605    0.02776900      0.01282656     
0.11656    0.03689800      0.01287273     
0.11708    0.03213100      0.01291521     
0.11760    0.03016600      0.01293699     
0.11811    0.02826400      0.01294768     
0.11863    0.03067800      0.01291915     
0.11915    0.03638100      0.01287391     
0.11966    0.03253500      0.01278703     
0.12018    0.03637100      0.01268330     
0.12070    0.03757900      0.01254856     
0.12122    0.03108100      0.01240337     
0.12173    0.02647600      0.01224289     
0.12225    0.02313200      0.01208228     
0.12277    0.02507800      0.01192153     
0.12328    0.02227900      0.01177108     
0.12380    0.02075000      0.01162916     
0.12432    0.03877600      0.01150282     
0.12483    0.02835400      0.01138631     
0.12535    0.03080500      0.01128210     
0.12587    0.03073600      0.01118343     
0.12638    0.02491300      0.01108415     
0.12690    0.01897900      0.01098465     
0.12742    0.02078700      0.01086689     
0.12793    0.02875900      0.01074481     
0.12845    0.02041000      0.01058800     
0.12897    0.02526900      0.01042619     
0.12949    0.02407700      0.01022080     
0.13000    0.02323000      0.01001288     
0.13052    0.03196700      0.00976553     
0.13104    0.01972200      0.00951674     
0.13155    0.01701600      0.00924886     
0.13207    0.02249800      0.00898155     
0.13259    0.01319300      0.00871787     
0.13310    0.01835500      0.00845955     
0.13362    0.01087100      0.00822257     
0.13414    0.01919700      0.00799682     
0.13465    0.01635300      0.00780051     
0.13517    0.01900600      0.00761797     
0.13569    0.02084000      0.00746328     
0.13620    0.00585000      0.00732061     
0.13672    0.01874000      0.00719621     
0.13724    0.01955600      0.00707667     
0.13776    0.01732200      0.00696279     
0.13827    0.01885600      0.00684410     
0.13879    0.02648200      0.00672065     
0.13931    0.02387800      0.00658326     
0.13982    0.02641800      0.00643626     
0.14034    0.03196400      0.00627338     
0.14086    0.02482600      0.00610223     
0.14137    0.01542500      0.00592379     
0.14189    0.02244100      0.00574256     
0.14241    0.02103100      0.00557498     
0.14292    0.02035000      0.00541066     
0.14344    0.01782600      0.00528913     
0.14396    0.01165400      0.00517498     
0.14447    0.02055700      0.00513569     
0.14499    0.02450900      0.00510302     
0.14551    0.02607600      0.00517097     
0.14603    0.02138300      0.00524580     
0.14654    0.02676900      0.00542059     
0.14706    0.01932200      0.00560604     
0.14758    0.02536800      0.00587158     
0.14809    0.02015600      0.00614747     
0.14861    0.01653600      0.00647051     
0.14913    0.01850400      0.00679704     
0.14964    0.01657500      0.00713427     
0.15016    0.02053500      0.00746149     
0.15068    0.02961300      0.00776600     
0.15119    0.02551100      0.00804414     
0.15171    0.01952400      0.00827741     
0.15223    0.01628900      0.00846713     
0.15274    0.02111300      0.00860164     
0.15326    0.01933400      0.00868170     
0.15378    0.02120300      0.00870877     
0.15429    0.02444300      0.00867932     
0.15481    0.01497400      0.00860743     
0.15533    0.00968900      0.00848765     
0.15585    0.00593900      0.00834051     
0.15636    0.02286300      0.00816345     
0.15688    0.01961300      0.00797369     
0.15740    0.02626900      0.00777839     
0.15791    0.02207400      0.00758180     
0.15843    0.02384100      0.00740532     
0.15895    0.01747300      0.00723298     
0.15946    0.01703400      0.00710454     
0.15998    0.00698800      0.00698111     
0.16050    0.02272000      0.00691777     
0.16101    0.01638200      0.00685863     
0.16153    0.02353800      0.00686345     
0.16205    0.01651800      0.00687385     
0.16256    0.02036800      0.00693898     
0.16308    0.02449900      0.00701197     
0.16360    0.00979600      0.00712662     
0.16412    0.02270600      0.00724917     
0.16463    0.01683000      0.00739904     
0.16515    0.01648900      0.00755513     
0.16567    0.02300000      0.00772610     
0.16618    0.01173600      0.00790054     
0.16670    0.02819600      0.00808070     
0.16722    0.01878300      0.00826069     
0.16773    0.02119000      0.00844044     
0.16825    0.01953900      0.00861695     
0.16877    0.01474800      0.00878971     
0.16928    0.01877500      0.00895696     
0.16980    0.02432700      0.00911940     
0.17032    0.02642900      0.00927417     
0.17083    0.01336800      0.00942413     
0.17135    0.01943900      0.00956513     
0.17187    0.02133900      0.00970194     
0.17239    0.02012600      0.00982855     
0.17290    0.02276900      0.00995202     
0.17342    0.02147700      0.01006482     
0.17394    0.01828100      0.01017512     
0.17445    0.01610000      0.01027387     
0.17497    0.02499700      0.01037098     
0.17549    0.02491100      0.01045579     
0.17600    0.01922100      0.01053959     
0.17652    0.02318600      0.01061095     
0.17704    0.02834000      0.01068140     
0.17755    0.01934800      0.01074018     
0.17807    0.02366700      0.01079734     
0.17859    0.01987400      0.01084436     
0.17910    0.02553400      0.01088897     
0.17962    0.01167000      0.01092445     
0.18014    0.01802100      0.01095713     
0.18066    0.01968200      0.01098210     
0.18117    0.01733900      0.01100358     
0.18169    0.02119700      0.01101805     
0.18221    0.02602600      0.01102875     
0.18272    0.01392700      0.01103374     
0.18324    0.01918200      0.01103439     
0.18376    0.02059800      0.01102996     
0.18427    0.02610900      0.01102078     
0.18479    0.02310800      0.01100736     
0.18531    0.01686800      0.01098868     
0.18582    0.01832500      0.01096643     
0.18634    0.01932100      0.01093861     
0.18686    0.01640300      0.01090790     
0.18737    0.01828300      0.01087138     
0.18789    0.01935900      0.01083263     
0.18841    0.01443200      0.01078833     
0.18892    0.02024400      0.01074263     
0.18944    0.01992200      0.01069155     
0.18996    0.02399900      0.01063955     
0.19048    0.01727300      0.01058333     
0.19099    0.02908000      0.01052674     
0.19151    0.01796300      0.01046637     
0.19203    0.02434700      0.01040596     
0.19254    0.01704300      0.01034337     
0.19306    0.02212600      0.01028059     
0.19358    0.01443300      0.01021634     
0.19409    0.02546800      0.01015191     
0.19461    0.02151800      0.01008669     
0.19513    0.01727100      0.01002136     
0.19564    0.01896300      0.00995521     
0.19616    0.02607400      0.00988869     
0.19668    0.02600400      0.00982136     
0.19719    0.01030100      0.00975335     
0.19771    0.01268600      0.00968421     
0.19823    0.01801600      0.00961428     
0.19874    0.01808100      0.00954305     
0.19926    0.01782500      0.00947044     
0.19978    0.01657500      0.00939646     
0.20030    0.01870400      0.00932088     
0.20081    0.01376000      0.00924409     
0.20133    0.01595500      0.00916568     
0.20184    0.02294600      0.00908610     
0.20236    0.01837400      0.00900477     
0.20288    0.01120900      0.00892269     
0.20340    0.01724200      0.00883876     
0.20391    0.01911100      0.00875444     
0.20443    0.00907400      0.00866834     
0.20495    0.01316400      0.00858190     
0.20546    0.01671600      0.00849377     
0.20598    0.01451300      0.00840545     
0.20650    0.02103200      0.00831566     
0.20701    0.01072800      0.00822594     
0.20753    0.01437100      0.00813429     
0.20805    0.02268200      0.00804252     
0.20856    0.01143300      0.00794950     
0.20908    0.02287800      0.00785621     
0.20960    0.01370400      0.00776168     
0.21011    0.00962300      0.00766671     
0.21063    0.01250800      0.00757084     
0.21115    0.01086700      0.00747469     
0.21166    0.02481600      0.00737783     
0.21218    0.01790200      0.00728073     
0.21270    0.01923900      0.00718338     
0.21321    0.01835400      0.00708566     
0.21373    0.01334100      0.00698770     
0.21425    0.01957300      0.00688960     
0.21477    0.01739000      0.00679136     
0.21528    0.02072500      0.00669303     
0.21580    0.01345000      0.00659428     
0.21632    0.02027400      0.00649511     
0.21683    0.01835900      0.00639568     
0.21735    0.00694400      0.00629572     
0.21787    0.01787500      0.00619570     
0.21838    0.01058100      0.00609470     
0.21890    0.01498500      0.00599343     
0.21942    0.01771700      0.00589139     
0.21993    0.01551000      0.00578916     
0.22045    0.01872300      0.00568659     
0.22097    0.01242500      0.00558374     
0.22148    0.01105700      0.00548083     
0.22200    0.01257500      0.00537791     
0.22252    0.01253000      0.00527536     
0.22303    0.01374200      0.00517308     
0.22355    0.01176300      0.00507169     
0.22407    0.01682800      0.00497054     
0.22459    0.02380300      0.00487097     
0.22510    0.01400400      0.00477180     
0.22562    0.02209800      0.00467446     
0.22614    0.00653300      0.00457755     
0.22665    0.01971100      0.00448235     
0.22717    0.01526300      0.00438794     
0.22769    0.01361000      0.00429515     
0.22820    0.01313900      0.00420344     
0.22872    0.00923200      0.00411295     
0.22924    0.01416200      0.00402356     
0.22975    0.00937500      0.00393548     
0.23027    0.00751100      0.00384851     
0.23079    0.01739700      0.00376273     
0.23130    0.01225700      0.00367822     
0.23182    0.01557500      0.00359471     
0.23234    0.01311100      0.00351273     
0.23285    0.01738400      0.00343155     
0.23337    0.00963800      0.00335220     
0.23389    0.00658800      0.00327337     
0.23440    0.01926800      0.00319640     
0.23492    0.01439000      0.00311996     
0.23544    0.01074500      0.00304551     
0.23595    0.01433500      0.00297155     
0.23647    0.01365900      0.00289956     
0.23699    0.01550700      0.00282778     
0.23750    0.01870400      0.00275856     
0.23802    0.00955500      0.00268964     
0.23854    0.01386400      0.00262328     
0.23905    0.01705400      0.00255729     
0.23957    0.01443500      0.00249446     
0.24009    0.01033100      0.00243235     
0.24061    0.00673800      0.00237389     
0.24112    0.01685700      0.00231645     
0.24164    0.00900800      0.00226271     
0.24216    0.01181100      0.00221060     
0.24267    0.01135100      0.00216225     
0.24319    0.01564200      0.00211602     
0.24371    0.01691900      0.00207324     
0.24422    0.01493600      0.00203268     
0.24474    0.01527900      0.00199505     
0.24526    0.01309900      0.00195972     
0.24577    0.01179200      0.00192659     
0.24629    0.01029100      0.00189539     
0.24681    0.01843700      0.00186571     
0.24732    0.01518100      0.00183751     
0.24784    0.01444900      0.00181026     
0.24836    0.00720900      0.00178396     
0.24887    0.01751700      0.00175812     
0.24939    0.01081000      0.00173311     
0.24991    0.01474800      0.00170841     
