# Supplementary material for: Computational design of mechanically coupled axle-rotor protein assemblies
Source: Science. Author manuscript; Available in PMC 2023 Dec 11. (PMC10712554; doi:10.1126/science.abm1183)
Supplement: Data S2 [file NIHMS1871500-supplement-Data_S2.zip › SAXS/C3_A2.dat]

# SAXS profile: number of points = 432, q_min = 0.009755, q_max = 0.249996, delta_q = 0.000557403712296984
# offset = 0.00000000000000, scaling c = 2.80089011806581e-08, Chi = 0.00175978524410279
#  q       exp_intensity   model_intensity
0.00975    4.74403100      4.48318547     
0.01031    4.83457300      4.46314822     
0.01087    4.78570900      4.44233859     
0.01143    4.74821000      4.42011108     
0.01199    4.71914500      4.39750483     
0.01254    4.71521300      4.37315540     
0.01310    4.55339600      4.34849829     
0.01366    4.71864400      4.32240346     
0.01422    4.58669900      4.29572309     
0.01477    4.43559900      4.26803691     
0.01533    4.54288000      4.23936427     
0.01589    4.42046900      4.21009696     
0.01645    4.40431000      4.17956566     
0.01700    4.36619900      4.14877677     
0.01756    4.36350000      4.11648114     
0.01812    4.20947300      4.08395247     
0.01868    4.26564100      4.05026938     
0.01923    4.04453300      4.01609807     
0.01979    4.07712900      3.98115825     
0.02035    4.02744800      3.94538178     
0.02090    3.94103300      3.90919966     
0.02146    3.95626900      3.87198004     
0.02202    3.90431900      3.83458810     
0.02258    3.83132700      3.79607098     
0.02313    3.78297100      3.75737762     
0.02369    3.70134100      3.71783918     
0.02425    3.71083600      3.67795208     
0.02481    3.62620100      3.63747353     
0.02536    3.58871300      3.59650407     
0.02592    3.52515100      3.55523585     
0.02648    3.44521800      3.51322270     
0.02704    3.37322100      3.47112900     
0.02759    3.36934100      3.42830135     
0.02815    3.28786000      3.38538270     
0.02871    3.29460100      3.34193513     
0.02927    3.23436800      3.29830712     
0.02982    3.13800600      3.25431768     
0.03038    3.06310100      3.21009309     
0.03094    3.02341300      3.16572344     
0.03150    2.99694700      3.12093535     
0.03205    2.94048300      3.07615682     
0.03261    2.89010100      3.03102695     
0.03317    2.80251800      2.98591045     
0.03373    2.81555200      2.94055636     
0.03428    2.73946800      2.89521063     
0.03484    2.69376700      2.84971274     
0.03540    2.63485600      2.80424624     
0.03596    2.56306800      2.75875970     
0.03651    2.54583800      2.71319769     
0.03707    2.52200100      2.66772763     
0.03763    2.40985800      2.62224392     
0.03818    2.38098500      2.57689178     
0.03874    2.31338700      2.53155906     
0.03930    2.28782400      2.48642397     
0.03986    2.18485700      2.44130772     
0.04041    2.21746000      2.39648592     
0.04097    2.13121300      2.35165686     
0.04153    2.10812400      2.30724021     
0.04209    2.07982400      2.26290475     
0.04265    2.02745500      2.21883755     
0.04320    1.96227200      2.17501983     
0.04376    1.91698700      2.13142363     
0.04432    1.87059000      2.08820662     
0.04487    1.82028900      2.04514038     
0.04543    1.80895200      2.00260083     
0.04599    1.77477000      1.96011521     
0.04655    1.75404400      1.91832768     
0.04710    1.69035700      1.87667842     
0.04766    1.64702200      1.83550816     
0.04822    1.60646700      1.79469738     
0.04878    1.55231900      1.75425508     
0.04933    1.51802400      1.71434464     
0.04989    1.50971500      1.67466983     
0.05045    1.46832200      1.63571687     
0.05101    1.39314600      1.59686134     
0.05156    1.38413200      1.55890472     
0.05212    1.34045300      1.52113832     
0.05268    1.32020800      1.48399076     
0.05324    1.28149500      1.44729233     
0.05379    1.24378200      1.41104930     
0.05435    1.23344800      1.37545716     
0.05491    1.18669800      1.34014563     
0.05547    1.18859300      1.30569363     
0.05602    1.15037700      1.27137752     
0.05658    1.11928200      1.23805516     
0.05714    1.07476900      1.20497743     
0.05770    1.04882800      1.17258440     
0.05825    1.01671000      1.14070522     
0.05881    0.99723000      1.10931747     
0.05937    0.98143300      1.07865525     
0.05993    0.94728700      1.04828234     
0.06048    0.93401100      1.01885041     
0.06104    0.90477400      0.98957726     
0.06160    0.88112900      0.96130759     
0.06216    0.86087600      0.93332433     
0.06271    0.84154300      0.90603502     
0.06327    0.82090400      0.87929220     
0.06383    0.79534900      0.85303124     
0.06438    0.75199600      0.82752717     
0.06494    0.75069700      0.80229499     
0.06550    0.70229700      0.77802349     
0.06606    0.69284300      0.75395991     
0.06661    0.68106900      0.73076322     
0.06717    0.67032300      0.70791761     
0.06773    0.65568200      0.68572505     
0.06829    0.63688400      0.66408292     
0.06885    0.61828600      0.64288320     
0.06940    0.62624200      0.62242555     
0.06996    0.59624900      0.60220314     
0.07052    0.58620200      0.58290827     
0.07107    0.57477500      0.56380756     
0.07163    0.54076800      0.54549125     
0.07219    0.54070100      0.52752151     
0.07275    0.52727400      0.51013153     
0.07330    0.51260100      0.49326511     
0.07386    0.49059100      0.47677894     
0.07442    0.49862400      0.46098477     
0.07498    0.46129300      0.44538083     
0.07553    0.44954400      0.43062668     
0.07609    0.45225200      0.41604419     
0.07665    0.44148700      0.40213456     
0.07721    0.41574100      0.38854832     
0.07776    0.41559300      0.37544716     
0.07832    0.40175100      0.36282004     
0.07888    0.38388200      0.35050211     
0.07944    0.38432100      0.33879768     
0.07999    0.37933900      0.32725739     
0.08055    0.37445700      0.31641673     
0.08111    0.35867700      0.30574026     
0.08167    0.36425000      0.29560950     
0.08222    0.32874800      0.28576590     
0.08278    0.35308200      0.27630825     
0.08334    0.30522100      0.26725822     
0.08389    0.31863200      0.25846132     
0.08445    0.29600100      0.25014923     
0.08501    0.30516800      0.24197841     
0.08557    0.29607300      0.23437038     
0.08612    0.30425600      0.22690134     
0.08668    0.29441600      0.21985290     
0.08724    0.27586500      0.21304558     
0.08780    0.25925800      0.20652837     
0.08836    0.28938600      0.20034339     
0.08891    0.26406800      0.19434080     
0.08947    0.24609800      0.18872876     
0.09003    0.25744900      0.18322352     
0.09058    0.24597700      0.17813550     
0.09114    0.23151700      0.17316408     
0.09170    0.24322800      0.16849843     
0.09226    0.23294900      0.16402415     
0.09281    0.20316000      0.15976350     
0.09337    0.21454400      0.15574234     
0.09393    0.23060600      0.15185175     
0.09449    0.22810700      0.14825697     
0.09504    0.19713300      0.14473820     
0.09560    0.21782000      0.14151084     
0.09616    0.21197700      0.13837480     
0.09672    0.19918800      0.13545287     
0.09727    0.17415800      0.13266213     
0.09783    0.18115800      0.13001756     
0.09839    0.16423500      0.12754728     
0.09895    0.19200300      0.12515907     
0.09950    0.16195600      0.12297916     
0.10006    0.17508200      0.12084957     
0.10062    0.15700400      0.11891248     
0.10118    0.16781000      0.11703447     
0.10173    0.15601000      0.11529537     
0.10229    0.16570300      0.11364678     
0.10285    0.15692300      0.11208690     
0.10341    0.15148100      0.11064329     
0.10396    0.13429100      0.10924677     
0.10452    0.14478300      0.10798854     
0.10508    0.13096600      0.10675627     
0.10564    0.15455200      0.10563896     
0.10619    0.13399700      0.10456101     
0.10675    0.14044900      0.10356306     
0.10731    0.12333200      0.10262149     
0.10787    0.12967600      0.10172876     
0.10842    0.13051300      0.10090669     
0.10898    0.12429300      0.10010578     
0.10954    0.12694600      0.09938546     
0.11009    0.10061500      0.09867905     
0.11065    0.12001400      0.09803350     
0.11121    0.10191600      0.09741004     
0.11177    0.13063100      0.09682617     
0.11232    0.10846100      0.09627329     
0.11288    0.09828300      0.09574175     
0.11344    0.12830100      0.09524714     
0.11400    0.10565200      0.09476133     
0.11455    0.10862400      0.09431386     
0.11511    0.09156000      0.09387284     
0.11567    0.10155600      0.09345620     
0.11623    0.08960100      0.09305081     
0.11678    0.10672100      0.09266011     
0.11734    0.08951500      0.09228186     
0.11790    0.09185400      0.09191040     
0.11846    0.09438600      0.09155263     
0.11901    0.08471100      0.09119801     
0.11957    0.09940800      0.09085361     
0.12013    0.08367800      0.09051178     
0.12069    0.09871800      0.09017593     
0.12124    0.09468900      0.08984250     
0.12180    0.07415500      0.08951143     
0.12236    0.08688100      0.08918124     
0.12291    0.07893000      0.08885245     
0.12347    0.08061700      0.08852265     
0.12403    0.07304200      0.08819325     
0.12459    0.08745700      0.08786139     
0.12515    0.09068000      0.08752934     
0.12570    0.08096200      0.08719507     
0.12626    0.06654600      0.08685789     
0.12682    0.08156000      0.08651866     
0.12737    0.07317300      0.08617492     
0.12793    0.06367200      0.08582989     
0.12849    0.05828900      0.08547970     
0.12905    0.07728400      0.08512759     
0.12960    0.06177200      0.08476990     
0.13016    0.07364600      0.08440953     
0.13072    0.07990300      0.08404482     
0.13128    0.07648400      0.08367590     
0.13183    0.05979200      0.08330406     
0.13239    0.05070000      0.08292762     
0.13295    0.05240000      0.08254855     
0.13351    0.05071900      0.08216389     
0.13406    0.05179700      0.08177716     
0.13462    0.05115100      0.08138544     
0.13518    0.06323900      0.08099174     
0.13574    0.06802200      0.08059309     
0.13629    0.04747600      0.08019211     
0.13685    0.05141200      0.07978764     
0.13741    0.04777500      0.07937990     
0.13797    0.05681500      0.07897070     
0.13852    0.06159100      0.07855640     
0.13908    0.06030800      0.07814191     
0.13964    0.04644900      0.07772281     
0.14019    0.05368000      0.07730310     
0.14075    0.04291000      0.07688085     
0.14131    0.06727000      0.07645583     
0.14187    0.05483300      0.07602996     
0.14242    0.04776800      0.07560088     
0.14298    0.04141500      0.07517181     
0.14354    0.04779400      0.07473917     
0.14410    0.04433800      0.07430683     
0.14465    0.04680300      0.07387263     
0.14521    0.05263100      0.07343695     
0.14577    0.02392900      0.07300091     
0.14633    0.03614200      0.07256286     
0.14688    0.05631100      0.07212474     
0.14744    0.04293900      0.07168542     
0.14800    0.02572000      0.07124499     
0.14856    0.03262100      0.07080364     
0.14911    0.04258900      0.07036125     
0.14967    0.04292500      0.06991868     
0.15023    0.05042900      0.06947558     
0.15079    0.03247000      0.06903092     
0.15134    0.06176800      0.06858659     
0.15190    0.02767700      0.06814117     
0.15246    0.04259000      0.06769517     
0.15302    0.04206300      0.06724885     
0.15357    0.03472900      0.06680057     
0.15413    0.04602800      0.06635279     
0.15469    0.04197000      0.06590320     
0.15524    0.04420700      0.06545374     
0.15580    0.04366900      0.06500342     
0.15636    0.03718800      0.06455148     
0.15692    0.03967100      0.06409991     
0.15748    0.03682300      0.06364571     
0.15803    0.04042700      0.06319191     
0.15859    0.03941100      0.06273657     
0.15915    0.03437200      0.06227987     
0.15970    0.04009400      0.06182248     
0.16026    0.04133500      0.06136421     
0.16082    0.03648000      0.06090410     
0.16138    0.02887500      0.06044307     
0.16193    0.03082200      0.05998037     
0.16249    0.03179600      0.05951609     
0.16305    0.02601000      0.05905129     
0.16361    0.03154200      0.05858352     
0.16416    0.02424900      0.05811569     
0.16472    0.04309100      0.05764483     
0.16528    0.04290100      0.05717354     
0.16584    0.02984100      0.05670097     
0.16639    0.03334200      0.05622514     
0.16695    0.03350200      0.05574915     
0.16751    0.03003900      0.05526935     
0.16806    0.00790800      0.05478981     
0.16862    0.02503600      0.05430786     
0.16918    0.02816900      0.05382396     
0.16974    0.03173100      0.05333865     
0.17029    0.03567500      0.05285163     
0.17085    0.03051800      0.05236218     
0.17141    0.03372400      0.05187147     
0.17197    0.02159900      0.05137910     
0.17252    0.03012100      0.05088479     
0.17308    0.02205700      0.05038991     
0.17364    0.03731100      0.04989186     
0.17420    0.01461500      0.04939375     
0.17475    0.03393700      0.04889299     
0.17531    0.03808600      0.04839158     
0.17587    0.03228700      0.04788893     
0.17643    0.02444000      0.04738396     
0.17698    0.02963200      0.04687945     
0.17754    0.02729100      0.04637279     
0.17810    0.01854900      0.04586494     
0.17866    0.02180200      0.04535697     
0.17921    0.03173900      0.04484755     
0.17977    0.02318800      0.04433819     
0.18033    0.01271100      0.04382863     
0.18088    0.02246300      0.04331803     
0.18144    0.02826700      0.04280735     
0.18200    0.01372300      0.04229641     
0.18256    0.01396900      0.04178505     
0.18311    0.03733400      0.04127469     
0.18367    0.01996000      0.04076371     
0.18423    0.02842800      0.04025409     
0.18479    0.03005800      0.03974510     
0.18534    0.02737800      0.03923607     
0.18590    0.02879200      0.03872850     
0.18646    0.01921600      0.03822273     
0.18702    0.02375800      0.03771650     
0.18757    0.03557700      0.03721339     
0.18813    0.02510800      0.03671023     
0.18869    0.02642100      0.03621074     
0.18924    0.02143000      0.03571256     
0.18980    0.01671100      0.03521517     
0.19036    0.01563400      0.03472202     
0.19092    0.01555400      0.03423072     
0.19148    0.02348700      0.03374182     
0.19203    0.02280900      0.03325472     
0.19259    0.02009200      0.03277241     
0.19315    0.00812000      0.03229236     
0.19370    0.02453500      0.03181620     
0.19426    0.02772000      0.03134231     
0.19482    0.00947100      0.03087280     
0.19538    0.00391500      0.03040781     
0.19593    0.00866200      0.02994418     
0.19649    0.01961000      0.02948801     
0.19705    0.00482700      0.02903338     
0.19761    0.02799100      0.02858479     
0.19816    0.02832500      0.02813952     
0.19872    0.00759800      0.02769956     
0.19928    0.01703600      0.02726449     
0.19984    0.01535700      0.02683355     
0.20039    0.00404100      0.02640835     
0.20095    0.00969400      0.02598663     
0.20151    0.03148700      0.02557337     
0.20206    0.02534200      0.02516135     
0.20262    0.02012600      0.02475874     
0.20318    0.01529100      0.02435926     
0.20374    0.01434800      0.02396569     
0.20429    0.01859000      0.02357825     
0.20485    0.00930800      0.02319567     
0.20541    0.03218600      0.02281983     
0.20597    0.02092600      0.02244738     
0.20652    0.01890800      0.02208448     
0.20708    0.02116600      0.02172441     
0.20764    0.01119600      0.02137326     
0.20820    0.01247900      0.02102548     
0.20875    0.01972600      0.02068570     
0.20931    0.01233200      0.02035160     
0.20987    0.02349200      0.02002143     
0.21043    0.02081000      0.01970041     
0.21098    0.01399900      0.01938206     
0.21154    0.02134500      0.01907358     
0.21210    0.00880400      0.01876787     
0.21265    0.01914200      0.01847100     
0.21321    0.00187400      0.01817776     
0.21377    0.01488200      0.01789182     
0.21433    0.01267500      0.01761223     
0.21488    0.01886200      0.01733666     
0.21544    0.00976300      0.01706969     
0.21600    0.01637400      0.01680437     
0.21656    0.00719500      0.01654987     
0.21711    0.00969300      0.01629748     
0.21767    0.01966600      0.01605288     
0.21823    0.00888000      0.01581271     
0.21879    0.02134300      0.01557830     
0.21934    0.00999500      0.01534948     
0.21990    0.02140400      0.01512483     
0.22046    0.02296800      0.01490807     
0.22101    0.01498900      0.01469291     
0.22157    0.02225600      0.01448721     
0.22213    0.01417300      0.01428350     
0.22269    0.00845600      0.01408605     
0.22324    0.01257700      0.01389273     
0.22380    0.01672700      0.01370426     
0.22436    0.00725200      0.01352106     
0.22492    0.01552000      0.01334129     
0.22547    0.01724100      0.01316800     
0.22603    0.00584900      0.01299599     
0.22659    0.01269100      0.01283179     
0.22715    0.01036800      0.01266948     
0.22770    0.01687700      0.01251228     
0.22826    0.00857600      0.01235856     
0.22882    0.01966300      0.01220849     
0.22937    0.01399000      0.01206286     
0.22993    0.01427600      0.01191979     
0.23049    0.01008300      0.01178208     
0.23105    0.00614000      0.01164539     
0.23160    0.02168600      0.01151452     
0.23216    0.01220200      0.01138531     
0.23272    0.01376100      0.01125998     
0.23328    0.01836200      0.01113756     
0.23383    0.00773600      0.01101788     
0.23439    0.01246000      0.01090140     
0.23495    0.02221500      0.01078658     
0.23550    0.02541400      0.01067634     
0.23606    0.01232500      0.01056685     
0.23662    0.01571100      0.01046143     
0.23718    0.01260700      0.01035741     
0.23774    0.01344600      0.01025622     
0.23829    0.00932000      0.01015716     
0.23885    0.02609700      0.01005988     
0.23941    0.01289000      0.00996524     
0.23996    0.01380300      0.00987182     
0.24052    0.01485200      0.00978184     
0.24108    0.00337700      0.00969239     
0.24164    0.01269600      0.00960580     
0.24219    0.01003100      0.00952023     
0.24275    0.02806200      0.00943658     
0.24331    0.01928700      0.00935443     
0.24386    0.01009300      0.00927378     
0.24442    0.01487800      0.00919497     
0.24498    0.01400900      0.00911660     
0.24554    0.00159400      0.00904091     
0.24609    0.01096600      0.00896572     
0.24665    0.01077500      0.00889243     
0.24721    0.01404800      0.00882008     
0.24777    0.01123800      0.00874910     
0.24832    0.00503100      0.00867914     
0.24888    0.01923200      0.00861012     
0.24944    0.01598300      0.00854269     
0.25000    0.00975400      0.00847556     
