# Supplementary material for: Computational design of mechanically coupled axle-rotor protein assemblies
Source: Science. Author manuscript; Available in PMC 2023 Dec 11. (PMC10712554; doi:10.1126/science.abm1183)
Supplement: Data S2 [file NIHMS1871500-supplement-Data_S2.zip › SAXS/D4_4.dat]

# SAXS profile: number of points = 428, q_min = 0.011428, q_max = 0.250553, delta_q = 0.000560011709601874
# offset = 0.00000000000000, scaling c = 5.83711095753049e-07, Chi = 8.31859557012004
#  q       exp_intensity   model_intensity
0.01143    287.80236300    274.79232130   
0.01199    219.75189600    271.97206999   
0.01254    247.25411300    268.96538504   
0.01310    242.71464100    265.92810432   
0.01366    240.89703200    262.74352471   
0.01422    246.54493400    259.50355007   
0.01477    239.13533000    256.16637986   
0.01533    234.74965900    252.73808055   
0.01589    242.80375400    249.25720778   
0.01645    226.78962300    245.66748984   
0.01700    215.93754400    242.05779330   
0.01756    221.12107600    238.32875167   
0.01812    219.80094400    234.58595834   
0.01868    220.45526300    230.75945880   
0.01923    217.69385100    226.90585239   
0.01979    218.39252400    223.00466623   
0.02035    201.15511800    219.05564717   
0.02090    208.01799700    215.08892268   
0.02146    214.69431200    211.07364650   
0.02202    195.62873300    207.05580828   
0.02258    202.69274100    202.99772637   
0.02313    186.93964700    198.94236636   
0.02369    192.59644300    194.86533462   
0.02425    190.93393600    190.79392725   
0.02481    183.52937700    186.71312587   
0.02536    177.55688100    182.64661724   
0.02592    180.81676000    178.58380931   
0.02648    177.24547300    174.53510060   
0.02704    169.49109900    170.49963614   
0.02759    166.69522100    166.49268652   
0.02815    161.62376500    162.50678956   
0.02871    163.13559500    158.55110156   
0.02927    165.03905400    154.63263287   
0.02982    150.96112500    150.74015077   
0.03038    153.37417100    146.90559513   
0.03094    148.80251900    143.09457602   
0.03150    147.20488400    139.35226646   
0.03205    144.17284400    135.63509085   
0.03261    141.71384400    131.99698329   
0.03317    135.20874000    128.39647659   
0.03373    133.33529900    124.86160314   
0.03428    130.06108600    121.38944722   
0.03484    133.48961300    117.96574579   
0.03540    127.41378000    114.63219820   
0.03596    125.41418400    111.33221614   
0.03651    119.37351600    108.14009297   
0.03707    121.74812900    104.97976979   
0.03763    119.07283900    101.92609724   
0.03818    115.36586000    98.92181500    
0.03874    114.20007800    96.00060924    
0.03930    107.56882400    93.15731697    
0.03986    111.05376500    90.37129377    
0.04041    108.04060200    87.69240792    
0.04097    101.69743600    85.04372659    
0.04153    100.41914200    82.53110880    
0.04209    97.08531300     80.04676516    
0.04265    97.36737800     77.67477662    
0.04320    95.00391800     75.35688837    
0.04376    94.69601400     73.12260407    
0.04432    91.72098000     70.96974425    
0.04487    93.14512000     68.87174026    
0.04543    89.02681100     66.88112033    
0.04599    88.72662900     64.91696491    
0.04655    84.10300800     63.08473864    
0.04710    83.39609500     61.27857797    
0.04766    81.16784000     59.57267110    
0.04822    82.05886000     57.91813289    
0.04878    78.64453200     56.33532233    
0.04933    79.45697300     54.82609984    
0.04989    73.83291300     53.36149169    
0.05045    71.98716000     51.99047195    
0.05101    73.06538800     50.64025555    
0.05156    70.13186900     49.39817597    
0.05212    70.99337700     48.17807980    
0.05268    69.30577500     47.03515034    
0.05324    65.01633000     45.93444702    
0.05379    65.03133800     44.88651542    
0.05435    64.52531300     43.89615315    
0.05491    63.09023300     42.93675712    
0.05547    59.78140600     42.04743198    
0.05602    60.58721800     41.17311670    
0.05658    60.87528600     40.37221456    
0.05714    56.64690400     39.58820750    
0.05770    55.10881400     38.85418369    
0.05825    53.36828500     38.14943853    
0.05881    52.30927500     37.47708915    
0.05937    52.05331500     36.84222281    
0.05993    49.00766600     36.22488251    
0.06048    50.74774600     35.65069586    
0.06104    48.17069400     35.08503593    
0.06160    48.82154300     34.55945927    
0.06216    47.38374500     34.04393910    
0.06271    45.51715200     33.55362289    
0.06327    44.45787300     33.07886146    
0.06383    44.11968600     32.61887614    
0.06438    44.41241000     32.17695780    
0.06494    39.51237000     31.74196331    
0.06550    41.46924800     31.32549444    
0.06606    39.62427600     30.91258622    
0.06661    39.33230400     30.51244832    
0.06717    40.37306900     30.11632835    
0.06773    40.44687100     29.72689914    
0.06829    35.04257400     29.34165686    
0.06885    37.86339600     28.95901125    
0.06940    38.09116000     28.57936358    
0.06996    34.52374800     28.19992747    
0.07052    33.25404100     27.82129709    
0.07107    34.71151700     27.44234198    
0.07163    32.33723000     27.06051948    
0.07219    32.15010600     26.67779191    
0.07275    31.05886600     26.29127699    
0.07330    32.35099900     25.90187747    
0.07386    31.55448500     25.50879629    
0.07442    29.63969700     25.11046251    
0.07498    28.09343300     24.70944802    
0.07553    28.43585700     24.30063310    
0.07609    25.30260600     23.88990719    
0.07665    27.88500000     23.47052264    
0.07721    24.60538800     23.04828678    
0.07776    26.18862300     22.61914276    
0.07832    25.69247300     22.18524134    
0.07888    25.05421800     21.74649046    
0.07944    22.20042100     21.30137368    
0.07999    22.39956800     20.85427193    
0.08055    20.85555100     20.39804747    
0.08111    21.91587800     19.94108838    
0.08167    22.50729300     19.47728345    
0.08222    19.24526100     19.01181793    
0.08278    20.74452400     18.54177784    
0.08334    19.68411600     18.06966777    
0.08389    19.96585500     17.59567064    
0.08445    15.20678700     17.11822157    
0.08501    16.75952900     16.64099947    
0.08557    18.12327700     16.16144819    
0.08612    18.33054000     15.68283259    
0.08668    17.24035000     15.20362177    
0.08724    16.22310600     14.72622923    
0.08780    16.03036900     14.24924923    
0.08836    16.12821200     13.77579251    
0.08891    14.61636400     13.30385425    
0.08947    13.33039000     12.83626495    
0.09003    13.08441200     12.37087626    
0.09058    14.72750600     11.91235010    
0.09114    12.90946200     11.45718647    
0.09170    14.72636600     11.00864491    
0.09226    13.64467000     10.56637338    
0.09281    14.55525900     10.13048283    
0.09337    12.99683300     9.70284589     
0.09393    11.26998000     9.28048547     
0.09449    13.21955100     8.87066102     
0.09504    11.05122300     8.46482644     
0.09560    11.15097400     8.07368927     
0.09616    11.44281900     7.68841316     
0.09672    10.86203600     7.31605405     
0.09727    10.98975100     6.95251178     
0.09783    9.78576400      6.59943527     
0.09839    10.20818900     6.25992646     
0.09895    9.67015500      5.92718510     
0.09950    9.82676000      5.61298984     
0.10006    9.92036800      5.30380001     
0.10062    8.95560900      5.01408399     
0.10118    10.01246600     4.73091970     
0.10173    10.30865400     4.46358514     
0.10229    9.35596900      4.20760220     
0.10285    7.40676900      3.96291472     
0.10341    8.89560700      3.73441469     
0.10396    7.34709200      3.51253807     
0.10452    8.60036900      3.31192951     
0.10508    8.98220700      3.11562028     
0.10564    7.17519400      2.93897268     
0.10619    7.60985400      2.76968356     
0.10675    7.52426300      2.61518845     
0.10731    7.81195400      2.47232512     
0.10787    6.01346200      2.33936734     
0.10842    7.40819700      2.22220244     
0.10898    7.28786600      2.10988872     
0.10954    9.25269300      2.01705638     
0.11009    6.08806600      1.92802427     
0.11065    6.32945500      1.85495089     
0.11121    7.93606300      1.78850477     
0.11177    6.13846900      1.73335781     
0.11232    7.46545500      1.68797260     
0.11288    6.49057300      1.64953880     
0.11344    6.59777200      1.62342454     
0.11400    6.64394200      1.60056238     
0.11455    5.96187100      1.59185479     
0.11511    6.82774600      1.58578188     
0.11567    7.47847100      1.58999572     
0.11623    6.97671800      1.59884987     
0.11678    7.41737700      1.61453968     
0.11734    6.41584400      1.63631257     
0.11790    4.86718600      1.66200269     
0.11846    6.85098600      1.69469968     
0.11901    6.76329000      1.72912643     
0.11957    6.42318000      1.77063989     
0.12013    7.96962500      1.81342141     
0.12069    8.02423300      1.86078738     
0.12124    5.13399500      1.91000508     
0.12180    6.38346600      1.96172532     
0.12236    5.66337100      2.01557848     
0.12291    5.88042900      2.07047284     
0.12347    5.30949900      2.12709559     
0.12403    5.94253000      2.18395063     
0.12459    7.17287600      2.24163619     
0.12515    5.56657800      2.29914070     
0.12570    4.73277500      2.35642451     
0.12626    6.30181100      2.41318642     
0.12682    4.12597200      2.46913180     
0.12737    5.53230100      2.52367157     
0.12793    5.31571200      2.57737992     
0.12849    6.44286100      2.62842623     
0.12905    3.88305000      2.67887540     
0.12960    5.02753000      2.72578370     
0.13016    3.91126000      2.77150067     
0.13072    5.67249300      2.81402314     
0.13128    5.11120200      2.85418859     
0.13183    5.40603400      2.89181789     
0.13239    4.78308100      2.92573385     
0.13295    4.77871400      2.95813127     
0.13351    6.18811400      2.98536535     
0.13406    3.97286500      3.01146256     
0.13462    3.97972200      3.03234865     
0.13518    3.56858100      3.05133094     
0.13574    5.14436200      3.06628621     
0.13629    5.64741800      3.07806061     
0.13685    4.05321700      3.08700904     
0.13741    5.25311200      3.09158349     
0.13797    4.31565100      3.09456635     
0.13852    4.14363300      3.09210404     
0.13908    4.83688800      3.08847374     
0.13964    4.69000900      3.08000876     
0.14019    5.61761400      3.06968241     
0.14075    3.48489900      3.05587222     
0.14131    4.83101600      3.03922175     
0.14187    4.53294200      3.02035267     
0.14242    3.93229900      2.99787303     
0.14298    4.95467900      2.97431630     
0.14354    3.61675300      2.94655879     
0.14410    5.05450100      2.91804303     
0.14465    4.75161200      2.88635174     
0.14521    4.49547600      2.85331765     
0.14577    4.27685300      2.81824771     
0.14633    3.65017300      2.78139736     
0.14688    3.50812800      2.74340192     
0.14744    1.77452000      2.70348681     
0.14800    3.12841600      2.66299414     
0.14856    3.36135700      2.62062562     
0.14911    1.96001200      2.57787999     
0.14967    2.89548500      2.53405425     
0.15023    2.97196200      2.48982546     
0.15079    3.09554000      2.44493460     
0.15134    4.94809300      2.39980726     
0.15190    3.82419500      2.35440080     
0.15246    4.12238800      2.30898137     
0.15302    3.31103300      2.26355000     
0.15357    3.29952900      2.21834331     
0.15413    2.59542700      2.17337792     
0.15469    3.75497800      2.12885930     
0.15524    2.59571500      2.08487152     
0.15580    3.06208000      2.04145818     
0.15636    5.50163300      1.99883787     
0.15692    3.40417300      1.95677214     
0.15748    3.12132700      1.91598644     
0.15803    3.21906700      1.87561569     
0.15859    2.11434900      1.83697450     
0.15915    2.74723400      1.79879786     
0.15970    1.96769600      1.76217985     
0.16026    2.70357200      1.72657961     
0.16082    1.29295000      1.69207184     
0.16138    3.75920900      1.65915384     
0.16193    2.66052400      1.62691362     
0.16249    2.28807400      1.59678476     
0.16305    2.40065000      1.56713689     
0.16361    1.80502900      1.53961300     
0.16416    3.63344900      1.51282617     
0.16472    3.19553800      1.48765674     
0.16528    2.21497500      1.46369507     
0.16584    1.06175000      1.44090029     
0.16639    2.70586600      1.41963567     
0.16695    2.16988000      1.39906765     
0.16751    3.00481900      1.38041781     
0.16806    1.70867300      1.36223067     
0.16862    0.53974700      1.34583882     
0.16918    1.98203300      1.33001999     
0.16974    3.23260600      1.31549248     
0.17029    3.27145000      1.30186511     
0.17085    2.51085000      1.28901999     
0.17141    2.43522600      1.27732406     
0.17197    2.69425800      1.26601540     
0.17252    2.35697100      1.25598498     
0.17308    1.26625400      1.24620110     
0.17364    1.66121400      1.23738464     
0.17420    1.34351100      1.22891475     
0.17475    2.86136700      1.22104001     
0.17531    2.14087200      1.21358403     
0.17587    0.98667100      1.20644815     
0.17643    1.25742400      1.19972558     
0.17698    1.81161100      1.19314685     
0.17754    1.27842000      1.18689451     
0.17810    1.82078100      1.18067343     
0.17866    2.47303200      1.17461435     
0.17921    2.66099100      1.16853690     
0.17977    2.80236000      1.16245822     
0.18033    2.15277000      1.15629425     
0.18088    1.29801100      1.15005911     
0.18144    1.43120700      1.14355814     
0.18200    2.96951000      1.13698510     
0.18256    2.32091500      1.12997789     
0.18311    2.77712200      1.12286718     
0.18367    2.11366600      1.11529483     
0.18423    2.32401000      1.10747170     
0.18479    2.14835500      1.09926993     
0.18534    2.15562000      1.09060470     
0.18590    1.07214400      1.08167632     
0.18646    2.49529100      1.07211504     
0.18702    0.88460400      1.06237591     
0.18757    1.37842800      1.05185470     
0.18813    1.09628400      1.04112329     
0.18869    0.64611300      1.02978859     
0.18924    2.06749200      1.01808022     
0.18980    2.34393000      1.00587409     
0.19036    1.10195100      0.99318868     
0.19092    0.70764500      0.98022900     
0.19148    1.39302900      0.96655933     
0.19203    2.43235400      0.95275410     
0.19259    0.78210400      0.93826204     
0.19315    1.42230000      0.92361691     
0.19370    0.87110000      0.90847239     
0.19426    2.49831700      0.89302828     
0.19482    2.54881800      0.87730462     
0.19538    1.35949800      0.86124359     
0.19593    1.39959900      0.84499100     
0.19649    0.89019200      0.82841251     
0.19705    2.00680000      0.81175924     
0.19761    1.63625400      0.79478866     
0.19816    1.35137100      0.77779371     
0.19872    1.22998300      0.76063559     
0.19928    1.30983800      0.74345582     
0.19984    1.75946500      0.72622345     
0.20039    1.40542900      0.70897674     
0.20095    1.58723500      0.69176789     
0.20151    2.37109400      0.67467176     
0.20206    1.66262600      0.65758407     
0.20262    1.11488200      0.64073904     
0.20318    1.61370600      0.62399788     
0.20374    0.96746500      0.60744639     
0.20429    2.30178300      0.59115651     
0.20485    2.07223300      0.57507414     
0.20541    0.98611100      0.55933465     
0.20597    1.43121100      0.54375856     
0.20652    1.04641800      0.52873771     
0.20708    1.36010200      0.51387844     
0.20764    0.60392600      0.49958861     
0.20820    0.90751600      0.48554278     
0.20875    0.71740900      0.47201932     
0.20931    1.85594700      0.45892475     
0.20987    1.31539700      0.44614905     
0.21043    1.96295400      0.43404716     
0.21098    1.84916900      0.42214745     
0.21154    0.56875900      0.41106954     
0.21210    2.17476800      0.40019497     
0.21265    1.05137800      0.39005747     
0.21321    0.75812900      0.38024845     
0.21377    1.54918100      0.37102185     
0.21433    0.60687100      0.36233237     
0.21488    1.35143800      0.35400861     
0.21544    1.43227600      0.34640125     
0.21600    1.34711400      0.33896510     
0.21656    1.13550700      0.33241770     
0.21711    0.79900200      0.32604559     
0.21767    1.04753600      0.32034582     
0.21879    1.13703600      0.31010214     
0.21934    1.20904100      0.30568385     
0.21990    1.21012300      0.30157032     
0.22046    1.92977000      0.29805124     
0.22101    1.44146000      0.29467410     
0.22157    1.94232100      0.29195179     
0.22213    1.56747200      0.28936612     
0.22269    1.47688400      0.28723000     
0.22324    0.93617500      0.28533357     
0.22380    1.24510600      0.28373973     
0.22436    0.91177300      0.28245613     
0.22492    1.29718700      0.28134810     
0.22547    0.99386900      0.28057167     
0.22603    0.08843000      0.27987202     
0.22659    1.27550400      0.27949898     
0.22715    0.58749600      0.27919551     
0.22770    0.10996400      0.27908954     
0.22826    1.67859100      0.27907549     
0.22882    0.74043500      0.27916623     
0.22937    1.44546100      0.27936092     
0.22993    1.00457800      0.27960582     
0.23049    1.46197100      0.27990882     
0.23105    0.80384800      0.28022314     
0.23160    0.43157600      0.28056594     
0.23216    1.82402500      0.28090122     
0.23272    1.04693800      0.28121858     
0.23328    0.53630900      0.28149955     
0.23383    0.52597900      0.28174403     
0.23439    0.88323500      0.28190670     
0.23495    0.87397400      0.28203401     
0.23550    0.93829600      0.28203507     
0.23606    0.24757300      0.28200281     
0.23662    0.82345400      0.28181140     
0.23718    0.98921900      0.28156079     
0.23774    0.68233200      0.28118240     
0.23829    1.32867200      0.28068821     
0.23885    0.91330300      0.28008832     
0.23941    0.99765500      0.27933176     
0.23996    1.03092700      0.27851893     
0.24052    1.23752100      0.27750511     
0.24108    0.97096700      0.27644392     
0.24219    1.68854500      0.27386756     
0.24275    1.77171900      0.27240061     
0.24331    0.33645100      0.27082466     
0.24386    0.79196400      0.26916534     
0.24442    1.01390700      0.26736403     
0.24498    1.56946400      0.26551397     
0.24554    0.68173400      0.26351850     
0.24609    0.81061600      0.26149525     
0.24665    1.11897000      0.25935858     
0.24721    0.60586900      0.25718648     
0.24777    1.10502900      0.25494901     
0.24832    1.10785600      0.25266125     
0.24888    0.79165500      0.25034421     
0.24944    0.93170600      0.24799618     
0.25000    0.63938000      0.24563549     
0.25055    1.05113700      0.24326233     
