# Supplementary material for: Computational design of mechanically coupled axle-rotor protein assemblies
Source: Science. Author manuscript; Available in PMC 2023 Dec 11. (PMC10712554; doi:10.1126/science.abm1183)
Supplement: Data S2 [file NIHMS1871500-supplement-Data_S2.zip › SAXS/D4_3.dat]

# SAXS profile: number of points = 433, q_min = 0.009198, q_max = 0.249996, delta_q = 0.000557402777777778
# offset = 0.00000000000000, scaling c = 2.61109897239775e-07, Chi = 0.0943008042266200
#  q       exp_intensity   model_intensity  
0.00975    60.15387200     59.66120655    
0.01031    71.40162100     59.16510963    
0.01087    73.13313500     58.65163393    
0.01143    70.94322800     58.10700768    
0.01199    68.44852700     57.55419226    
0.01254    67.27601500     56.96441507    
0.01310    66.61926100     56.36853585    
0.01366    57.93972900     55.74335237    
0.01422    60.01215600     55.10707406    
0.01477    56.74707300     54.45136492    
0.01533    54.92516300     53.77736189    
0.01589    56.07642100     53.09276184    
0.01645    53.81592000     52.38617133    
0.01700    49.13841100     51.67550168    
0.01756    50.48738000     50.94051300    
0.01812    47.87899700     50.20262201    
0.01868    46.91880700     49.44750946    
0.01923    46.16557700     48.68662859    
0.01979    44.03005200     47.91577133    
0.02035    45.65902000     47.13477654    
0.02090    42.78866200     46.34986809    
0.02146    41.11260200     45.55435206    
0.02202    40.99352900     44.75807843    
0.02258    37.70162100     43.95256536    
0.02313    38.63030900     43.14725331    
0.02369    36.88435500     42.33656597    
0.02425    36.46459600     41.52631905    
0.02481    35.30905800     40.71336289    
0.02536    34.64310000     39.90219088    
0.02592    33.39441000     39.09119239    
0.02648    32.69570500     38.28151667    
0.02704    32.49256600     37.47412384    
0.02759    30.89836200     36.67070957    
0.02815    30.10256600     35.87098675    
0.02871    29.56741300     35.07589317    
0.02927    28.14925200     34.28729539    
0.02982    28.56997700     33.50283932    
0.03038    26.49681400     32.72857317    
0.03094    27.69521600     31.95836480    
0.03150    26.89756100     31.20001299    
0.03205    25.36893000     30.44627011    
0.03261    25.19347900     29.70639668    
0.03317    24.54685600     28.97341913    
0.03373    23.09955800     28.25204601    
0.03428    23.17292200     27.54215825    
0.03484    22.64766800     26.84088226    
0.03540    21.87271900     26.15615248    
0.03596    20.77591000     25.47753088    
0.03651    20.52340800     24.81853249    
0.03707    20.54015900     24.16550813    
0.03763    20.41077300     23.53199794    
0.03818    18.74286800     22.90775468    
0.03874    18.64420900     22.29877139    
0.03930    18.56277400     21.70439768    
0.03986    17.88417600     21.12055842    
0.04041    17.83803500     20.55686200    
0.04097    17.07791400     19.99869964    
0.04153    16.34989800     19.46619982    
0.04209    16.24862300     18.93902897    
0.04265    16.25358000     18.43295267    
0.04320    14.95604400     17.93723379    
0.04376    14.35942500     17.45726354    
0.04432    14.97363100     16.99290224    
0.04487    13.63516000     16.53889374    
0.04543    14.03388500     16.10553956    
0.04599    13.61395600     15.67715874    
0.04655    13.83955400     15.27425809    
0.04710    12.43854200     14.87640002    
0.04766    12.57139500     14.49786009    
0.04822    12.18385700     14.12940520    
0.04878    12.15521500     13.77483313    
0.04933    11.18206900     13.43475986    
0.04989    11.04878500     13.10334889    
0.05045    10.75825900     12.79048079    
0.05101    11.47561400     12.48164355    
0.05156    10.37058800     12.19437324    
0.05212    10.63584600     11.91151030    
0.05268    10.64818900     11.64404959    
0.05324    9.73933900      11.38519569    
0.05379    10.30967200     11.13695189    
0.05435    9.98005500      10.90053593    
0.05491    8.94508000      10.67038825    
0.05547    9.14506200      10.45478057    
0.05602    9.34317300      10.24222699    
0.05658    9.13584700      10.04509953    
0.05714    9.22053400      9.85156254     
0.05770    8.79739900      9.66859947     
0.05825    8.85146500      9.49200749     
0.05881    8.60106000      9.32237305     
0.05937    8.23555900      9.16104066     
0.05993    8.00268600      9.00353379     
0.06048    7.71879000      8.85579331     
0.06104    7.62313800      8.70996300     
0.06160    7.68462100      8.57345357     
0.06216    7.61892000      8.43935626     
0.06271    7.46703600      8.31128557     
0.06327    8.00878500      8.18711404     
0.06383    7.62740100      8.06662737     
0.06438    6.55864800      7.95089966     
0.06494    6.82128600      7.83699749     
0.06550    6.99279900      7.72831627     
0.06606    6.41765800      7.62068512     
0.06661    6.17982500      7.51706253     
0.06717    6.60193300      7.41480776     
0.06773    6.08362600      7.31502022     
0.06829    5.85156000      7.21698451     
0.06885    6.42133000      7.12025533     
0.06940    5.91772400      7.02538131     
0.06996    6.27911700      6.93098660     
0.07052    5.80958300      6.83833367     
0.07107    5.50105600      6.74595243     
0.07163    5.87167900      6.65438622     
0.07219    5.63211600      6.56320350     
0.07275    5.33427600      6.47228504     
0.07330    5.65536100      6.38164531     
0.07386    5.26981200      6.29093940     
0.07442    5.70860800      6.20029523     
0.07498    5.28484800      6.10945505     
0.07553    5.18098500      6.01838399     
0.07609    4.97670300      5.92719558     
0.07665    4.94879700      5.83532845     
0.07721    5.40332200      5.74333975     
0.07776    4.97522800      5.65069733     
0.07832    4.30140100      5.55773078     
0.07888    4.54761600      5.46423631     
0.07944    4.51817700      5.37022657     
0.07999    4.83022500      5.27602731     
0.08055    5.00120900      5.18082236     
0.08111    4.57432900      5.08562626     
0.08167    4.49110700      4.98962970     
0.08222    4.38011400      4.89354448     
0.08278    4.42126600      4.79689561     
0.08334    4.06886400      4.70012218     
0.08389    4.18373700      4.60315582     
0.08445    4.21844200      4.50577685     
0.08501    3.34411900      4.40851591     
0.08557    3.67075400      4.31100963     
0.08612    3.96408300      4.21371790     
0.08668    3.48032200      4.11638938     
0.08724    3.54921600      4.01942601     
0.08780    3.38885600      3.92254094     
0.08836    3.47487900      3.82629530     
0.08891    3.32021800      3.73031471     
0.08947    3.72244500      3.63502378     
0.09003    3.84270000      3.54012845     
0.09058    3.95087400      3.44631584     
0.09114    3.23222100      3.35308223     
0.09170    3.72113900      3.26088422     
0.09226    3.45970000      3.16973418     
0.09281    3.30377700      3.07961462     
0.09337    3.31317000      2.99079122     
0.09393    3.21167900      2.90285470     
0.09449    3.34949700      2.81691752     
0.09504    2.90095300      2.73166362     
0.09560    3.18562200      2.64877176     
0.09616    3.00005500      2.56687602     
0.09672    3.20328100      2.48710197     
0.09727    2.79637300      2.40875213     
0.09783    3.09783900      2.33216448     
0.09839    2.61785100      2.25780670     
0.09895    2.40842700      2.18460887     
0.09950    2.15790500      2.11449355     
0.10006    3.03290700      2.04525386     
0.10062    2.58185000      1.97931735     
0.10118    2.46731900      1.91447416     
0.10173    2.43058000      1.85237247     
0.10229    2.18276200      1.79220706     
0.10285    2.30389600      1.73402506     
0.10341    2.39138200      1.67864949     
0.10396    2.53730300      1.62446104     
0.10452    2.22619600      1.57404289     
0.10508    2.33913200      1.52436671     
0.10564    2.22461200      1.47824253     
0.10619    2.63229600      1.43343349     
0.10675    2.51734500      1.39134391     
0.10731    2.55531100      1.35137945     
0.10787    2.30081200      1.31326975     
0.10842    2.09807100      1.27812589     
0.10898    2.05183700      1.24386948     
0.10954    2.01711400      1.21336238     
0.11009    2.04215000      1.18357142     
0.11065    2.38284100      1.15691488     
0.11121    2.46561200      1.13155799     
0.11177    1.93955500      1.10847565     
0.11232    2.49242600      1.08738596     
0.11288    1.95422700      1.06769402     
0.11344    2.21736200      1.05060776     
0.11400    1.71262100      1.03418299     
0.11455    2.06150300      1.02084175     
0.11511    1.90051800      1.00809060     
0.11567    1.80963900      0.99762532     
0.11623    1.85221200      0.98826470     
0.11678    2.40302300      0.98048062     
0.11734    1.83969900      0.97420930     
0.11790    1.94743900      0.96887788     
0.11846    2.09322500      0.96539026     
0.11901    1.89047800      0.96235586     
0.11957    1.99007800      0.96128371     
0.12013    2.06095800      0.96062606     
0.12069    2.03895900      0.96135258     
0.12124    1.86092600      0.96275697     
0.12180    2.09123200      0.96503903     
0.12236    2.06665100      0.96818668     
0.12291    1.62667800      0.97180912     
0.12347    2.12447300      0.97638603     
0.12403    2.08778200      0.98117354     
0.12459    1.83460300      0.98682757     
0.12515    1.82492600      0.99265492     
0.12570    1.46029700      0.99900355     
0.12626    1.70438900      1.00559458     
0.12682    1.66269100      1.01243811     
0.12737    1.59024200      1.01950257     
0.12793    1.96431700      1.02665602     
0.12849    1.78946200      1.03392884     
0.12905    1.95817700      1.04122847     
0.12960    2.07618000      1.04848380     
0.13016    1.72147400      1.05569672     
0.13072    1.80718200      1.06276141     
0.13128    1.78019700      1.06967561     
0.13183    1.77473800      1.07641215     
0.13239    1.54261500      1.08283122     
0.13295    1.41292000      1.08912678     
0.13351    1.52412500      1.09489244     
0.13406    2.04920800      1.10053935     
0.13462    1.75823000      1.10558495     
0.13518    1.45997700      1.11038871     
0.13574    1.61625800      1.11468523     
0.13629    1.49379300      1.11853941     
0.13685    1.62614600      1.12200816     
0.13741    1.60729100      1.12482109     
0.13797    1.59535100      1.12739677     
0.13852    1.62353200      1.12910811     
0.13908    1.40023700      1.13061972     
0.13964    1.33205000      1.13130604     
0.14019    1.75352400      1.13164829     
0.14075    1.77635900      1.13135410     
0.14131    1.16789000      1.13050673     
0.14187    1.66646100      1.12921954     
0.14242    1.53111000      1.12717704     
0.14298    1.58306500      1.12490297     
0.14354    1.75646800      1.12167636     
0.14410    1.17167700      1.11825857     
0.14465    1.62970600      1.11405638     
0.14521    1.73200100      1.10949584     
0.14577    1.57034800      1.10437190     
0.14633    1.36872500      1.09871872     
0.14688    1.40757800      1.09270893     
0.14744    1.73451500      1.08603350     
0.14800    1.55092100      1.07917068     
0.14856    1.62326500      1.07153051     
0.14911    1.51761000      1.06372511     
0.14967    1.67670500      1.05535019     
0.15023    1.42512200      1.04669913     
0.15079    1.78850100      1.03763335     
0.15134    1.39667300      1.02820956     
0.15190    1.43088500      1.01853491     
0.15246    1.46825000      1.00842455     
0.15302    1.37132800      0.99820334     
0.15357    1.37370600      0.98749593     
0.15413    1.39637800      0.97671121     
0.15469    1.69862000      0.96558961     
0.15524    1.30855600      0.95433562     
0.15580    1.34372800      0.94288766     
0.15636    1.22089100      0.93124040     
0.15692    1.36383400      0.91951588     
0.15748    1.27723600      0.90758547     
0.15803    1.66840800      0.89563568     
0.15859    1.71721800      0.88354608     
0.15915    1.44906700      0.87141134     
0.15970    1.21041200      0.85923294     
0.16026    1.39518200      0.84704222     
0.16082    1.41764000      0.83481563     
0.16138    1.23005000      0.82262716     
0.16193    1.31869900      0.81042463     
0.16249    1.09406200      0.79831047     
0.16305    1.29219100      0.78621648     
0.16361    1.51741600      0.77422001     
0.16416    1.39912100      0.76229433     
0.16472    1.21766000      0.75046657     
0.16528    1.12528900      0.73876716     
0.16584    1.30024800      0.72717528     
0.16639    1.24776300      0.71573334     
0.16695    1.36910400      0.70438348     
0.16751    1.43994500      0.69326754     
0.16806    1.32365700      0.68223270     
0.16862    1.16614600      0.67147186     
0.16918    0.98380800      0.66079746     
0.16974    1.16624000      0.65036390     
0.17029    1.20994500      0.64011335     
0.17085    1.34514200      0.63000842     
0.17141    1.33381900      0.62018928     
0.17197    1.16533700      0.61044955     
0.17252    1.02706700      0.60107883     
0.17308    0.64351500      0.59178591     
0.17364    1.02285200      0.58280402     
0.17420    1.14026100      0.57397292     
0.17475    1.17304700      0.56537452     
0.17531    1.21651300      0.55700455     
0.17587    1.10218700      0.54880308     
0.17643    1.08815000      0.54088130     
0.17698    1.26307900      0.53306479     
0.17754    1.09101300      0.52560829     
0.17810    1.20452100      0.51821498     
0.17866    1.23813200      0.51114058     
0.17921    1.04981600      0.50418833     
0.17977    0.94220000      0.49746659     
0.18033    1.15323900      0.49094934     
0.18088    1.20480400      0.48456447     
0.18144    1.02790100      0.47844417     
0.18200    0.91000700      0.47238972     
0.18256    1.10813600      0.46663936     
0.18311    1.30097700      0.46095961     
0.18367    1.13328800      0.45550219     
0.18423    1.29270200      0.45016773     
0.18479    1.20200300      0.44499538     
0.18534    0.83632500      0.43997091     
0.18590    1.28009100      0.43505306     
0.18646    1.03255800      0.43032876     
0.18702    0.97478800      0.42564400     
0.18757    1.06769100      0.42117350     
0.18813    1.16052700      0.41674184     
0.18869    1.03939500      0.41247061     
0.18924    1.08705000      0.40827294     
0.18980    0.80150900      0.40416158     
0.19036    1.28964100      0.40016410     
0.19092    0.95564100      0.39622492     
0.19148    0.96609600      0.39238616     
0.19203    0.91658700      0.38858013     
0.19259    0.82466000      0.38488405     
0.19315    0.95728300      0.38121949     
0.19370    1.10773200      0.37762435     
0.19426    0.97169700      0.37406234     
0.19482    1.00622100      0.37055135     
0.19538    1.12243000      0.36708572     
0.19593    0.83158400      0.36363575     
0.19649    0.84379100      0.36023898     
0.19705    0.98594500      0.35685182     
0.19761    1.14843200      0.35349360     
0.19816    0.98726600      0.35015035     
0.19872    0.88922800      0.34682282     
0.19928    0.69225100      0.34350821     
0.19984    1.18435900      0.34020058     
0.20039    0.66391200      0.33689448     
0.20095    1.06750200      0.33359744     
0.20151    1.08446300      0.33030020     
0.20206    0.86183900      0.32699660     
0.20262    0.93609900      0.32369570     
0.20318    1.07302800      0.32039078     
0.20374    0.87304500      0.31707145     
0.20429    0.97196200      0.31375094     
0.20485    1.10090800      0.31042404     
0.20541    1.13040100      0.30707808     
0.20597    0.93721600      0.30373335     
0.20652    1.07019800      0.30036846     
0.20708    0.88967100      0.29700580     
0.20764    0.96255800      0.29362626     
0.20820    0.94694300      0.29023713     
0.20875    1.05660100      0.28684761     
0.20931    1.06083000      0.28344676     
0.20987    0.66951200      0.28003076     
0.21043    0.81515100      0.27661513     
0.21098    1.01287500      0.27319771     
0.21154    0.93171300      0.26976745     
0.21210    0.90918400      0.26634258     
0.21265    0.83729100      0.26291521     
0.21321    0.81616000      0.25948366     
0.21377    0.81256900      0.25606149     
0.21433    0.76475200      0.25264646     
0.21488    0.87101200      0.24923039     
0.21544    0.70511500      0.24583116     
0.21600    0.92306300      0.24242866     
0.21656    0.92295100      0.23905586     
0.21711    0.77078900      0.23568955     
0.21767    0.85709500      0.23234257     
0.21823    0.67436300      0.22901618     
0.21879    0.95609000      0.22571089     
0.21934    0.99835200      0.22242771     
0.21990    0.85121900      0.21916799     
0.22046    0.74845900      0.21595293     
0.22101    0.82124300      0.21274355     
0.22157    0.85617800      0.20959970     
0.22213    0.63754100      0.20647075     
0.22269    0.63963100      0.20338565     
0.22324    0.71845800      0.20033833     
0.22380    0.83307600      0.19733238     
0.22436    0.83034300      0.19437607     
0.22492    0.67210700      0.19145551     
0.22547    0.75717500      0.18860571     
0.22603    0.83580000      0.18576869     
0.22659    0.67137500      0.18302689     
0.22715    0.89942900      0.18031045     
0.22770    0.86018800      0.17766130     
0.22826    0.91493700      0.17506441     
0.22882    0.99384600      0.17252179     
0.22937    0.59924600      0.17004853     
0.22993    0.94862900      0.16761572     
0.23049    0.83054200      0.16527831     
0.23105    0.77798600      0.16295967     
0.23160    0.76684300      0.16075026     
0.23216    0.65824400      0.15857457     
0.23272    0.49563300      0.15647807     
0.23328    0.80470700      0.15444365     
0.23383    0.76415900      0.15246862     
0.23439    1.01048200      0.15057234     
0.23495    0.66062200      0.14871454     
0.23550    0.73348500      0.14696668     
0.23606    0.78517600      0.14524032     
0.23662    0.71340500      0.14362146     
0.23718    0.60631600      0.14204088     
0.23774    0.62906400      0.14053983     
0.23829    0.76791300      0.13910108     
0.23885    1.07616200      0.13771643     
0.23941    0.76867700      0.13641435     
0.23996    0.72813800      0.13514612     
0.24052    0.89348900      0.13398538     
0.24108    0.85163900      0.13284522     
0.24164    0.72296200      0.13179925     
0.24219    0.93695500      0.13078979     
0.24275    0.80099800      0.12984919     
0.24331    0.50894600      0.12896364     
0.24386    0.85838200      0.12812564     
0.24442    0.56564500      0.12736001     
0.24498    0.92717900      0.12661619     
0.24554    0.75405200      0.12596404     
0.24609    0.55207400      0.12533008     
0.24665    0.90182400      0.12476818     
0.24721    0.81299100      0.12423842     
0.24777    0.81999600      0.12376049     
0.24832    0.69660200      0.12332563     
0.24888    0.55646800      0.12292323     
0.24944    0.75095800      0.12257732     
0.25000    0.83194500      0.12224616     
