# Supplementary material for: Computational design of mechanically coupled axle-rotor protein assemblies
Source: Science. Author manuscript; Available in PMC 2023 Dec 11. (PMC10712554; doi:10.1126/science.abm1183)
Supplement: Data S2 [file NIHMS1871500-supplement-Data_S2.zip › SAXS/Untitled.ipynb]

# %% [code]
import pandas as pd
import os, sys
import os.path
import argparse
import shutil
import numpy as np
import glob
import matplotlib
import matplotlib.pyplot as plt
%matplotlib inline

import seaborn as sns
sns.set(
	font_scale=1, # make the font larger; default is pretty small
	style='darkgrid', # make the background white with black lines
	palette='colorblind' # a color palette that is colorblind friendly!
)
matplotlib.rcParams["figure.figsize"] = [12.0, 12.0]

# %% [code]
def plot_data(design):
    saxs_data = design + '.dat'
    df = pd.read_csv(saxs_data, skiprows=3, header=None ) #sep =' '
    df = df.iloc[:, 0].str.split(expand=True).astype(float)
    df.columns = ['q','Exp_Iq','Model_Iq']
    return df

# %% [code]
design_name = 'R14'
df_data = plot_data(design_name)
ax = sns.scatterplot(x=df_data.q, y=np.log(df_data.Exp_Iq), color="red", alpha=0.2, s=400)
ax = sns.lineplot(x=df_data.q, y=np.log(df_data.Model_Iq), color="grey", sort=False, lw=7, alpha=0.7)
plt.savefig(design_name + ".svg", metadata = "eps")

# %% [code]
for design_names in glob.iglob(r'*.dat'):
    design_name = design_names.split(".")[0]
    df_data = plot_data(design_name)
    #ax.set(xlim=(df_data['q'].min(), df_data['q'].max()))
    #ax.set(ylim=(df_data['Exp_Iq'].min(), df_data['Exp_Iq'].max()))
    ax = sns.scatterplot(x=df_data.q, y=np.log(df_data.Exp_Iq), color="red", alpha=0.2, s=400)
    ax = sns.lineplot(x=df_data.q, y=np.log(df_data.Model_Iq), color="grey", sort=False, lw=7, alpha=0.7)
    plt.savefig(design_name + ".svg", metadata = "eps")

# %% [code]
design_name = '1552_1na0C3_int2_11'
df_data = plot_data(design_name)
ax = sns.scatterplot(x=df_data.q, y=np.log(df_data.Exp_Iq), color="red", alpha=0.2, s=400)
ax = sns.lineplot(x=df_data.q, y=np.log(df_data.Model_Iq), color="grey", sort=False, lw=7, alpha=0.7)
plt.savefig(design_name + ".svg", metadata = "eps")

# %% [code]
design_name = '1na0C33_DSS_310_20'
df_data = plot_data(design_name)
ax = sns.scatterplot(x=df_data.q, y=np.log(df_data.Exp_Iq), color="red", alpha=0.2, s=400)
ax = sns.lineplot(x=df_data.q, y=np.log(df_data.Model_Iq), color="grey", sort=False, lw=7, alpha=0.7)
plt.savefig(design_name + ".svg", metadata = "eps")

# %% [code]
design_name = '31_4_1'
df_data = plot_data(design_name)
ax = sns.scatterplot(x=df_data.q, y=np.log(df_data.Exp_Iq), color="red", alpha=0.2, s=400)
ax = sns.lineplot(x=df_data.q, y=np.log(df_data.Model_Iq), color="grey", sort=False, lw=7, alpha=0.7)
plt.savefig(design_name + ".svg", metadata = "eps")

# %% [code]
design_name = '54_7_112'
df_data = plot_data(design_name)
ax = sns.scatterplot(x=df_data.q, y=np.log(df_data.Exp_Iq), color="red", alpha=0.2, s=400)
ax = sns.lineplot(x=df_data.q, y=np.log(df_data.Model_Iq), color="grey", sort=False, lw=7, alpha=0.7)
plt.savefig(design_name + ".svg", metadata = "eps")

# %% [code]
design_name = '62_7_20'
df_data = plot_data(design_name)
ax = sns.scatterplot(x=df_data.q, y=np.log(df_data.Exp_Iq), color="red", alpha=0.2, s=400)
ax = sns.lineplot(x=df_data.q, y=np.log(df_data.Model_Iq), color="grey", sort=False, lw=7, alpha=0.7)
plt.savefig(design_name + ".svg", metadata = "eps")

# %% [code]
design_name = 'A113_C2arms9'
df_data = plot_data(design_name)
ax = sns.scatterplot(x=df_data.q, y=np.log(df_data.Exp_Iq), color="red", alpha=0.2, s=400)
ax = sns.lineplot(x=df_data.q, y=np.log(df_data.Model_Iq), color="grey", sort=False, lw=7, alpha=0.7)
plt.savefig(design_name + ".svg", metadata = "eps")

# %% [code]
design_name = 'A15_5'
df_data = plot_data(design_name)
ax = sns.scatterplot(x=df_data.q, y=np.log(df_data.Exp_Iq), color="red", alpha=0.2, s=400)
ax = sns.lineplot(x=df_data.q, y=np.log(df_data.Model_Iq), color="grey", sort=False, lw=7, alpha=0.7)
plt.savefig(design_name + ".svg", metadata = "eps")

# %% [code]
design_name = 'A15_5R82'
df_data = plot_data(design_name)
ax = sns.scatterplot(x=df_data.q, y=np.log(df_data.Exp_Iq), color="red", alpha=0.2, s=400)
ax = sns.lineplot(x=df_data.q, y=np.log(df_data.Model_Iq), color="grey", sort=False, lw=7, alpha=0.7)
plt.savefig(design_name + ".svg", metadata = "eps")

# %% [code]
design_name = 'A26R76'
df_data = plot_data(design_name)
ax = sns.scatterplot(x=df_data.q, y=np.log(df_data.Exp_Iq), color="red", alpha=0.2, s=400)
ax = sns.lineplot(x=df_data.q, y=np.log(df_data.Model_Iq), color="grey", sort=False, lw=7, alpha=0.7)
plt.savefig(design_name + ".svg", metadata = "eps")

# %% [code]
design_name = 'A26'
df_data = plot_data(design_name)
ax = sns.scatterplot(x=df_data.q, y=np.log(df_data.Exp_Iq), color="red", alpha=0.2, s=400)
ax = sns.lineplot(x=df_data.q, y=np.log(df_data.Model_Iq), color="grey", sort=False, lw=7, alpha=0.7)
plt.savefig(design_name + ".svg", metadata = "eps")

# %% [code]
design_name = 'A64R76'
df_data = plot_data(design_name)
ax = sns.scatterplot(x=df_data.q, y=np.log(df_data.Exp_Iq), color="red", alpha=0.2, s=400)
ax = sns.lineplot(x=df_data.q, y=np.log(df_data.Model_Iq), color="grey", sort=False, lw=7, alpha=0.7)
plt.savefig(design_name + ".svg", metadata = "eps")

# %% [code]
design_name = 'A68_12R82'
df_data = plot_data(design_name)
ax = sns.scatterplot(x=df_data.q, y=np.log(df_data.Exp_Iq), color="red", alpha=0.2, s=400)
ax = sns.lineplot(x=df_data.q, y=np.log(df_data.Model_Iq), color="grey", sort=False, lw=7, alpha=0.7)
plt.savefig(design_name + ".svg", metadata = "eps")

# %% [code]
design_name = 'A64'
df_data = plot_data(design_name)
ax = sns.scatterplot(x=df_data.q, y=np.log(df_data.Exp_Iq), color="red", alpha=0.2, s=400)
ax = sns.lineplot(x=df_data.q, y=np.log(df_data.Model_Iq), color="grey", sort=False, lw=7, alpha=0.7)
plt.savefig(design_name + ".svg", metadata = "eps")

# %% [code]
design_name = 'A82'
df_data = plot_data(design_name)
ax = sns.scatterplot(x=df_data.q, y=np.log(df_data.Exp_Iq), color="red", alpha=0.2, s=400)
ax = sns.lineplot(x=df_data.q, y=np.log(df_data.Model_Iq), color="grey", sort=False, lw=7, alpha=0.7)
plt.savefig(design_name + ".svg", metadata = "eps")

# %% [code]
design_name = 'C3D3_AR113'
df_data = plot_data(design_name)
ax = sns.scatterplot(x=df_data.q, y=np.log(df_data.Exp_Iq), color="red", alpha=0.2, s=400)
ax = sns.lineplot(x=df_data.q, y=np.log(df_data.Model_Iq), color="grey", sort=False, lw=7, alpha=0.7)
plt.savefig(design_name + ".svg", metadata = "eps")

# %% [code]
design_name = 'C5C3_2412'
df_data = plot_data(design_name)
ax = sns.scatterplot(x=df_data.q, y=np.log(df_data.Exp_Iq), color="red", alpha=0.2, s=400)
ax = sns.lineplot(x=df_data.q, y=np.log(df_data.Model_Iq), color="grey", sort=False, lw=7, alpha=0.7)
plt.savefig(design_name + ".svg", metadata = "eps")

# %% [code]
design_name = 'C6D3_50'
df_data = plot_data(design_name)
ax = sns.scatterplot(x=df_data.q, y=np.log(df_data.Exp_Iq), color="red", alpha=0.2, s=400)
ax = sns.lineplot(x=df_data.q, y=np.log(df_data.Model_Iq), color="grey", sort=False, lw=7, alpha=0.7)
plt.savefig(design_name + ".svg", metadata = "eps")

# %% [code]
design_name = 'C8D8_6_49_119RC4_20'
df_data = plot_data(design_name)
ax = sns.scatterplot(x=df_data.q, y=np.log(df_data.Exp_Iq), color="red", alpha=0.2, s=400)
ax = sns.lineplot(x=df_data.q, y=np.log(df_data.Model_Iq), color="grey", sort=False, lw=7, alpha=0.7)
plt.savefig(design_name + ".svg", metadata = "eps")

# %% [code]
design_name = 'D_1na0C3_int2_1138'
df_data = plot_data(design_name)
ax = sns.scatterplot(x=df_data.q, y=np.log(df_data.Exp_Iq), color="red", alpha=0.2, s=400)
ax = sns.lineplot(x=df_data.q, y=np.log(df_data.Model_Iq), color="grey", sort=False, lw=7, alpha=0.7)
plt.savefig(design_name + ".svg", metadata = "eps")

# %% [code]
design_name = 'D_1na0C3_int2_418'
df_data = plot_data(design_name)
ax = sns.scatterplot(x=df_data.q, y=np.log(df_data.Exp_Iq), color="red", alpha=0.2, s=400)
ax = sns.lineplot(x=df_data.q, y=np.log(df_data.Model_Iq), color="grey", sort=False, lw=7, alpha=0.7)
plt.savefig(design_name + ".svg", metadata = "eps")

# %% [code]
design_name = 'D_1na0C3_int2_663'
df_data = plot_data(design_name)
ax = sns.scatterplot(x=df_data.q, y=np.log(df_data.Exp_Iq), color="red", alpha=0.2, s=400)
ax = sns.lineplot(x=df_data.q, y=np.log(df_data.Model_Iq), color="grey", sort=False, lw=7, alpha=0.7)
plt.savefig(design_name + ".svg", metadata = "eps")

# %% [code]
design_name = 'D_1na0C3_int2_441'
df_data = plot_data(design_name)
ax = sns.scatterplot(x=df_data.q, y=np.log(df_data.Exp_Iq), color="red", alpha=0.2, s=400)
ax = sns.lineplot(x=df_data.q, y=np.log(df_data.Model_Iq), color="grey", sort=False, lw=7, alpha=0.7)
plt.savefig(design_name + ".svg", metadata = "eps")

# %% [code]
design_name = 'D4_1550_700'
df_data = plot_data(design_name)
ax = sns.scatterplot(x=df_data.q, y=np.log(df_data.Exp_Iq), color="red", alpha=0.2, s=400)
ax = sns.lineplot(x=df_data.q, y=np.log(df_data.Model_Iq), color="grey", sort=False, lw=7, alpha=0.7)
plt.savefig(design_name + ".svg", metadata = "eps")

# %% [code]
design_name = 'D5_57C'
df_data = plot_data(design_name)
ax = sns.scatterplot(x=df_data.q, y=np.log(df_data.Exp_Iq), color="red", alpha=0.2, s=400)
ax = sns.lineplot(x=df_data.q, y=np.log(df_data.Model_Iq), color="grey", sort=False, lw=7, alpha=0.7)
plt.savefig(design_name + ".svg", metadata = "eps")

# %% [code]
design_name = 'D5_41_13'
df_data = plot_data(design_name)
ax = sns.scatterplot(x=df_data.q, y=np.log(df_data.Exp_Iq), color="red", alpha=0.2, s=400)
ax = sns.lineplot(x=df_data.q, y=np.log(df_data.Model_Iq), color="grey", sort=False, lw=7, alpha=0.7)
plt.savefig(design_name + ".svg", metadata = "eps")

# %% [code]
design_name = 'D8_6_49'
df_data = plot_data(design_name)
ax = sns.scatterplot(x=df_data.q, y=np.log(df_data.Exp_Iq), color="red", alpha=0.2, s=400)
ax = sns.lineplot(x=df_data.q, y=np.log(df_data.Model_Iq), color="grey", sort=False, lw=7, alpha=0.7)
plt.savefig(design_name + ".svg", metadata = "eps")

# %% [code]
design_name = 'D8A_6043'
df_data = plot_data(design_name)
ax = sns.scatterplot(x=df_data.q, y=np.log(df_data.Exp_Iq), color="red", alpha=0.2, s=400)
ax = sns.lineplot(x=df_data.q, y=np.log(df_data.Model_Iq), color="grey", sort=False, lw=7, alpha=0.7)
plt.savefig(design_name + ".svg", metadata = "eps")

# %% [code]
design_name = 'D8A_1615'
df_data = plot_data(design_name)
ax = sns.scatterplot(x=df_data.q, y=np.log(df_data.Exp_Iq), color="red", alpha=0.2, s=400)
ax = sns.lineplot(x=df_data.q, y=np.log(df_data.Model_Iq), color="grey", sort=False, lw=7, alpha=0.7)
plt.savefig(design_name + ".svg", metadata = "eps")

# %% [code]
design_name = 'DC4G1_1558'
df_data = plot_data(design_name)
ax = sns.scatterplot(x=df_data.q, y=np.log(df_data.Exp_Iq), color="red", alpha=0.2, s=400)
ax = sns.lineplot(x=df_data.q, y=np.log(df_data.Model_Iq), color="grey", sort=False, lw=7, alpha=0.7)
plt.savefig(design_name + ".svg", metadata = "eps")

# %% [code]
design_name = 'DC4G1_178'
df_data = plot_data(design_name)
ax = sns.scatterplot(x=df_data.q, y=np.log(df_data.Exp_Iq), color="red", alpha=0.2, s=400)
ax = sns.lineplot(x=df_data.q, y=np.log(df_data.Model_Iq), color="grey", sort=False, lw=7, alpha=0.7)
plt.savefig(design_name + ".svg", metadata = "eps")

# %% [code]
design_name = 'DSSR2_1552'
df_data = plot_data(design_name)
ax = sns.scatterplot(x=df_data.q, y=np.log(df_data.Exp_Iq), color="red", alpha=0.2, s=400)
ax = sns.lineplot(x=df_data.q, y=np.log(df_data.Model_Iq), color="grey", sort=False, lw=7, alpha=0.7)
plt.savefig(design_name + ".svg", metadata = "eps")

# %% [code]


# %% [code]
design_name = 'R14'
df_data = plot_data(design_name)
ax = sns.scatterplot(x=df_data.q, y=np.log(df_data.Exp_Iq), color="red", alpha=0.2, s=400)
ax = sns.lineplot(x=df_data.q, y=np.log(df_data.Model_Iq), color="grey", sort=False, lw=7, alpha=0.7)
plt.savefig(design_name + ".svg", metadata = "eps")

# %% [code]
design_name = 'R82'
df_data = plot_data(design_name)
ax = sns.scatterplot(x=df_data.q, y=np.log(df_data.Exp_Iq), color="red", alpha=0.2, s=400)
ax = sns.lineplot(x=df_data.q, y=np.log(df_data.Model_Iq), color="grey", sort=False, lw=7, alpha=0.7)
plt.savefig(design_name + ".svg", metadata = "eps")

# %% [code]


# %% [code]
design_name = '62_7_20'
df_data = plot_data(design_name)
ax = sns.scatterplot(x=df_data.q, y=np.log(df_data.Exp_Iq), color="red", alpha=0.2, s=400)
ax = sns.lineplot(x=df_data.q, y=np.log(df_data.Model_Iq), color="grey", sort=False, lw=7, alpha=0.7)
plt.savefig(design_name + ".svg", metadata = "eps")

# %% [code]
design_name = 'DSS_310_117'
df_data = plot_data(design_name)
ax = sns.scatterplot(x=df_data.q, y=np.log(df_data.Exp_Iq), color="red", alpha=0.2, s=400)
ax = sns.lineplot(x=df_data.q, y=np.log(df_data.Model_Iq), color="grey", sort=False, lw=7, alpha=0.7)
plt.savefig(design_name + ".svg", metadata = "eps")

# %% [code]
design_name = 'SB13_1na0C3'
df_data = plot_data(design_name)
ax = sns.scatterplot(x=df_data.q, y=np.log(df_data.Exp_Iq), color="red", alpha=0.2, s=400)
ax = sns.lineplot(x=df_data.q, y=np.log(df_data.Model_Iq), color="grey", sort=False, lw=7, alpha=0.7)
plt.savefig(design_name + ".svg", metadata = "eps")

# %% [code]
design_name = 'D_1na0C3_int2_418_AveFile'
df_data = plot_data(design_name)
ax = sns.scatterplot(x=df_data.q, y=np.log(df_data.Exp_Iq), color="red", alpha=0.2, s=400)
ax = sns.lineplot(x=df_data.q, y=np.log(df_data.Model_Iq), color="grey", sort=False, lw=7, alpha=0.7)
plt.savefig(design_name + ".svg", metadata = "eps")

# %% [code]
design_name = 'DC4G1_178_AveFile'
df_data = plot_data(design_name)
ax = sns.scatterplot(x=df_data.q, y=np.log(df_data.Exp_Iq), color="red", alpha=0.2, s=400)
ax = sns.lineplot(x=df_data.q, y=np.log(df_data.Model_Iq), color="grey", sort=False, lw=7, alpha=0.7)
plt.savefig(design_name + ".svg", metadata = "eps")

# %% [code]
design_name = 'DC4G1_178_AveFile'
df_data = plot_data(design_name)
ax = sns.scatterplot(x=df_data.q, y=np.log(df_data.Exp_Iq), color="red", alpha=0.2, s=400)
ax = sns.lineplot(x=df_data.q, y=np.log(df_data.Model_Iq), color="grey", sort=False, lw=7, alpha=0.7)
plt.savefig(design_name + ".svg", metadata = "eps")

# %% [code]
design_name = 'SB13_1na0C3'
df_data = plot_data(design_name)
ax = sns.scatterplot(x=df_data.q, y=np.log(df_data.Exp_Iq), color="red", alpha=0.2, s=400)
ax = sns.lineplot(x=df_data.q, y=np.log(df_data.Model_Iq), color="grey", sort=False, lw=7, alpha=0.7)
plt.savefig(design_name + ".svg", metadata = "eps")

# %% [code]

design_name = 'D_tj10C4_G1_678_AveFile'
df_data = plot_data(design_name)
ax = sns.scatterplot(x=df_data.q, y=np.log(df_data.Exp_Iq), color="red", alpha=0.2, s=400)
ax = sns.lineplot(x=df_data.q, y=np.log(df_data.Model_Iq), color="grey", sort=False, lw=7, alpha=0.7)
plt.savefig(design_name + ".svg", metadata = "eps")

# %% [code]
design_name = 'R76_R59_H'
df_data = plot_data(design_name)
ax = sns.scatterplot(x=df_data.q, y=np.log(df_data.Exp_Iq), color="red", alpha=0.2, s=400)
ax = sns.lineplot(x=df_data.q, y=np.log(df_data.Model_Iq), color="grey", sort=False, lw=7, alpha=0.7)
plt.savefig(design_name + ".svg", metadata = "eps")

# %% [code]


# %% [code]


# %% [code]
