# Supplementary material for: Computational design of mechanically coupled axle-rotor protein assemblies
Source: Science. Author manuscript; Available in PMC 2023 Dec 11. (PMC10712554; doi:10.1126/science.abm1183)
Supplement: Data S2 [file NIHMS1871500-supplement-Data_S2.zip › SAXS/C3_R2.dat]

# SAXS profile: number of points = 434, q_min = 0.00864, q_max = 0.249996, delta_q = 0.00055740415704388
# offset = 0.00000000000000, scaling c = 5.54380266596826e-07, Chi = 0.0204546020260370
#  q       exp_intensity   model_intensity
0.00864    46.17005600     47.86519396    
0.00920    46.08586600     47.59054314    
0.00975    45.42233100     47.29834770    
0.01031    45.13397500     46.99049078    
0.01087    44.53467500     46.67135840    
0.01143    44.15361700     46.33178635    
0.01199    44.00281900     45.98679935    
0.01254    43.68718800     45.61714479    
0.01310    43.36022100     45.24328268    
0.01366    43.22579200     44.84948936    
0.01422    42.81368000     44.44787084    
0.01477    42.53812400     44.03268212    
0.01533    42.51886600     43.60446027    
0.01589    42.02719700     43.16853132    
0.01645    41.71340000     42.71641439    
0.01700    41.40275100     42.26113880    
0.01756    41.18293000     41.78725454    
0.01812    40.96587000     41.31079903    
0.01868    40.63474700     40.82060145    
0.01923    40.19247200     40.32514036    
0.01979    39.79643500     39.82107514    
0.02035    39.36674400     39.30791959    
0.02090    39.17468500     38.79071527    
0.02146    38.74597300     38.26298013    
0.02202    38.23187200     37.73386016    
0.02258    37.75296200     37.19417697    
0.02313    37.43499000     36.65345232    
0.02369    37.01795100     36.10540472    
0.02425    36.67555200     35.55533773    
0.02481    36.18032200     35.00056373    
0.02536    35.58231500     34.44342113    
0.02592    35.13895400     33.88449548    
0.02648    34.66381100     33.32151711    
0.02704    34.17219900     32.75891477    
0.02759    33.67769800     32.19340468    
0.02815    33.26147700     31.62878019    
0.02871    32.62507800     31.06279761    
0.02927    32.32692500     30.49829639    
0.02982    31.64592100     29.93329357    
0.03038    31.24050800     29.37096860    
0.03094    30.61229300     28.80941291    
0.03150    30.20020800     28.25022974    
0.03205    29.63929600     27.69296125    
0.03261    29.16169900     27.13936715    
0.03317    28.47516700     26.58869123    
0.03373    28.01535200     26.04149449    
0.03428    27.52778000     25.49915273    
0.03484    26.99491500     24.95959518    
0.03540    26.44485600     24.42724193    
0.03596    25.91182100     23.89738053    
0.03651    25.35254600     23.37560866    
0.03707    24.83105700     22.85691874    
0.03763    24.26124100     22.34674322    
0.03818    23.66874200     21.84137187    
0.03874    23.14060700     21.34292916    
0.03930    22.65936300     20.85211688    
0.03986    22.08957100     20.36620536    
0.04041    21.64855900     19.89106694    
0.04097    21.09658900     19.41846989    
0.04153    20.67790800     18.95997742    
0.04209    20.08848800     18.50442827    
0.04265    19.63164600     18.06033537    
0.04320    19.14272700     17.62248308    
0.04376    18.66655400     17.19343077    
0.04432    18.17050000     16.77393625    
0.04487    17.72359600     16.36035471    
0.04543    17.30436700     15.95972859    
0.04599    16.84223700     15.56192384    
0.04655    16.37895300     15.18056803    
0.04710    15.98357000     14.80252136    
0.04766    15.53244600     14.43698046    
0.04822    15.12032600     14.07850149    
0.04878    14.74513900     13.72928503    
0.04933    14.36943500     13.39046465    
0.04989    13.93560100     13.05757107    
0.05045    13.56061000     12.73838333    
0.05101    13.21164900     12.42198402    
0.05156    12.84916600     12.12206760    
0.05212    12.51353500     11.82561874    
0.05268    12.14546300     11.54115513    
0.05324    11.88594600     11.26385214    
0.05379    11.54262100     10.99511398    
0.05435    11.19156100     10.73656364    
0.05491    10.88089000     10.48325598    
0.05547    10.58080600     10.24298075    
0.05602    10.33533900     10.00536624    
0.05658    10.04586000     9.78220002     
0.05714    9.74991500      9.56254490     
0.05770    9.45510300      9.35317532     
0.05825    9.18935500      9.15040287     
0.05881    8.99084800      8.95475608     
0.05937    8.75389300      8.76815865     
0.05993    8.47033500      8.58570191     
0.06048    8.27506700      8.41451498     
0.06104    8.03714100      8.24558566     
0.06160    7.82156300      8.08810346     
0.06216    7.62413600      7.93380150     
0.06271    7.41324300      7.78748563     
0.06327    7.17908500      7.64666119     
0.06383    7.00849200      7.51115249     
0.06438    6.84267700      7.38292232     
0.06494    6.66218000      7.25761088     
0.06550    6.45007700      7.14107592     
0.06606    6.30097400      7.02642402     
0.06661    6.15463100      6.91954672     
0.06717    6.00580400      6.81540411     
0.06773    5.85417600      6.71677744     
0.06829    5.69025700      6.62224199     
0.06885    5.57401100      6.53122613     
0.06940    5.43263100      6.44538999     
0.06996    5.30587900      6.36133753     
0.07052    5.21405000      6.28331368     
0.07107    5.04350200      6.20650519     
0.07163    4.92365400      6.13453200     
0.07219    4.79413800      6.06443237     
0.07275    4.71130500      5.99760993     
0.07330    4.61152800      5.93339585     
0.07386    4.49580800      5.87114139     
0.07442    4.40280400      5.81201773     
0.07498    4.28436200      5.75378416     
0.07553    4.18411800      5.69899724     
0.07609    4.15141300      5.64484452     
0.07665    4.02836600      5.59310954     
0.07721    3.90782400      5.54239847     
0.07776    3.84057900      5.49318588     
0.07832    3.76610600      5.44526250     
0.07888    3.69289900      5.39813767     
0.07944    3.62475200      5.35241395     
0.07999    3.51390300      5.30705564     
0.08055    3.44592200      5.26290418     
0.08111    3.37763700      5.21903255     
0.08167    3.30086300      5.17585002     
0.08222    3.25896700      5.13300210     
0.08278    3.17158100      5.09046323     
0.08334    3.14119800      5.04822110     
0.08389    3.06368700      5.00612185     
0.08445    2.99768100      4.96404271     
0.08501    2.95336400      4.92205932     
0.08557    2.88286700      4.87990182     
0.08612    2.82926100      4.83775569     
0.08668    2.77636900      4.79531170     
0.08724    2.73629300      4.75275281     
0.08780    2.66323900      4.70986482     
0.08836    2.62646500      4.66669435     
0.08891    2.58901700      4.62331940     
0.08947    2.53904600      4.57931008     
0.09003    2.47684600      4.53523989     
0.09058    2.45322700      4.49038793     
0.09114    2.39830700      4.44541740     
0.09170    2.34682100      4.39978358     
0.09226    2.32416700      4.35386540     
0.09281    2.28713300      4.30751981     
0.09337    2.24080500      4.26055041     
0.09393    2.20625400      4.21339535     
0.09449    2.15435600      4.16547624     
0.09504    2.13792300      4.11748587     
0.09560    2.09743200      4.06872883     
0.09616    2.05115900      4.01986454     
0.09672    2.03043500      3.97051308     
0.09727    2.00035800      3.92077209     
0.09783    1.95576100      3.87080890     
0.09839    1.95150800      3.82038826     
0.09895    1.88960300      3.76989850     
0.09950    1.86257500      3.71891810     
0.10006    1.85434300      3.66795032     
0.10062    1.81960300      3.61669022     
0.10118    1.80637600      3.56527019     
0.10173    1.75875400      3.51379518     
0.10229    1.72448200      3.46217243     
0.10285    1.71646000      3.41059150     
0.10341    1.68559600      3.35893363     
0.10396    1.67267200      3.30737420     
0.10452    1.65728800      3.25595736     
0.10508    1.63118400      3.20449376     
0.10564    1.60235800      3.15333974     
0.10619    1.57163300      3.10223294     
0.10675    1.55924800      3.05148023     
0.10731    1.52331800      3.00091847     
0.10787    1.50411100      2.95067586     
0.10842    1.48603600      2.90091310     
0.10898    1.46433700      2.85121481     
0.10954    1.45009700      2.80232551     
0.11009    1.43584800      2.75352163     
0.11065    1.40516200      2.70551707     
0.11121    1.38649900      2.65778637     
0.11177    1.38465900      2.61073677     
0.11232    1.36409600      2.56430095     
0.11288    1.33981500      2.51822396     
0.11344    1.32337700      2.47313348     
0.11400    1.31448400      2.42820547     
0.11455    1.27980100      2.38457153     
0.11511    1.27948900      2.34120189     
0.11567    1.25425500      2.29879181     
0.11623    1.24911500      2.25700940     
0.11678    1.22644500      2.21596145     
0.11734    1.21599500      2.17584378     
0.11790    1.18964300      2.13619775     
0.11846    1.17606300      2.09781486     
0.11901    1.16547300      2.05973059     
0.11957    1.16145300      2.02302731     
0.12013    1.14561500      1.98673922     
0.12069    1.12707200      1.95155924     
0.12124    1.10907100      1.91710514     
0.12180    1.09669600      1.88350760     
0.12236    1.09753400      1.85083623     
0.12291    1.07951600      1.81877356     
0.12347    1.06854700      1.78794970     
0.12403    1.05622900      1.75749555     
0.12459    1.03377300      1.72842845     
0.12515    1.03374300      1.69980626     
0.12570    1.02510000      1.67230034     
0.12626    1.00170400      1.64543239     
0.12682    0.99043500      1.61939904     
0.12737    0.97836300      1.59429046     
0.12793    0.96846500      1.56970014     
0.12849    0.95822500      1.54634830     
0.12905    0.94933000      1.52324204     
0.12960    0.94463300      1.50142497     
0.13016    0.92146800      1.47994992     
0.13072    0.91451000      1.45944353     
0.13128    0.90758000      1.43952690     
0.13183    0.89287700      1.42028049     
0.13239    0.88520700      1.40188265     
0.13295    0.86946900      1.38381270     
0.13351    0.86313000      1.36681199     
0.13406    0.84463900      1.35000978     
0.13462    0.83813500      1.33419553     
0.13518    0.84349700      1.31870580     
0.13574    0.83798700      1.30388046     
0.13629    0.82213100      1.28958248     
0.13685    0.80310200      1.27571089     
0.13741    0.79320300      1.26251044     
0.13797    0.78253000      1.24954603     
0.13852    0.77795100      1.23732938     
0.13908    0.76108200      1.22529398     
0.13964    0.75012600      1.21388117     
0.14019    0.75355700      1.20272973     
0.14075    0.75369200      1.19202551     
0.14131    0.73225800      1.18164773     
0.14187    0.73047300      1.17156458     
0.14242    0.72197500      1.16189119     
0.14298    0.72021000      1.15236881     
0.14354    0.69256800      1.14331096     
0.14410    0.69045700      1.13436316     
0.14465    0.69084700      1.12578427     
0.14521    0.67316100      1.11733731     
0.14577    0.66233700      1.10914555     
0.14633    0.66220700      1.10113507     
0.14688    0.65718200      1.09327718     
0.14744    0.65068600      1.08564370     
0.14800    0.64255400      1.07805566     
0.14856    0.63828000      1.07071957     
0.14911    0.63179200      1.06341092     
0.14967    0.61848900      1.05627160     
0.15023    0.61411500      1.04919667     
0.15079    0.60441100      1.04220212     
0.15134    0.60922100      1.03529751     
0.15190    0.58648900      1.02842889     
0.15246    0.58719900      1.02164233     
0.15302    0.58502700      1.01487244     
0.15357    0.56842600      1.00814770     
0.15413    0.56685400      1.00144342     
0.15469    0.55667600      0.99475474     
0.15524    0.55430500      0.98808236     
0.15580    0.55162900      0.98141546     
0.15636    0.54294500      0.97473482     
0.15692    0.51968300      0.96806519     
0.15748    0.53135700      0.96135908     
0.15803    0.51472600      0.95465881     
0.15859    0.51996000      0.94792753     
0.15915    0.51365700      0.94117126     
0.15970    0.51355900      0.93439112     
0.16026    0.50180600      0.92758786     
0.16082    0.48894300      0.92074610     
0.16138    0.48570200      0.91387380     
0.16193    0.48350800      0.90696851     
0.16249    0.47206100      0.90001855     
0.16305    0.47672500      0.89305550     
0.16361    0.47804500      0.88602248     
0.16416    0.46096500      0.87898300     
0.16472    0.44660100      0.87188468     
0.16528    0.45231400      0.86476921     
0.16584    0.45470800      0.85762376     
0.16639    0.44255300      0.85042063     
0.16695    0.42700900      0.84321161     
0.16751    0.43610900      0.83593788     
0.16806    0.41942100      0.82866703     
0.16862    0.43258800      0.82135781     
0.16918    0.41413400      0.81402050     
0.16974    0.41286800      0.80666496     
0.17029    0.41022900      0.79928978     
0.17085    0.41225300      0.79188375     
0.17141    0.39174600      0.78446992     
0.17197    0.39334200      0.77703515     
0.17252    0.39535400      0.76959394     
0.17308    0.38539700      0.76214965     
0.17364    0.38389300      0.75468121     
0.17420    0.38414700      0.74722357     
0.17475    0.37356900      0.73974780     
0.17531    0.36026200      0.73228428     
0.17587    0.36328800      0.72481984     
0.17643    0.35714000      0.71735275     
0.17698    0.35740700      0.70990237     
0.17754    0.35757100      0.70246404     
0.17810    0.35280400      0.69501751     
0.17866    0.35106500      0.68760669     
0.17921    0.34052000      0.68019373     
0.17977    0.34028500      0.67281208     
0.18033    0.34120300      0.66545494     
0.18088    0.33218600      0.65810186     
0.18144    0.34328400      0.65078884     
0.18200    0.32749600      0.64348281     
0.18256    0.32202200      0.63621677     
0.18311    0.33018800      0.62897441     
0.18367    0.31173100      0.62176013     
0.18423    0.31774300      0.61458296     
0.18479    0.31196000      0.60744042     
0.18534    0.31255500      0.60032264     
0.18590    0.30896500      0.59324096     
0.18646    0.30532900      0.58621377     
0.18702    0.30474700      0.57918767     
0.18757    0.28622400      0.57223898     
0.18813    0.28784300      0.56529582     
0.18869    0.29875700      0.55842372     
0.18924    0.27920900      0.55158100     
0.18980    0.29029800      0.54476348     
0.19036    0.28240900      0.53801449     
0.19092    0.28006200      0.53129632     
0.19148    0.28295600      0.52462514     
0.19203    0.27098100      0.51798118     
0.19259    0.27397000      0.51140684     
0.19315    0.26427600      0.50486488     
0.19370    0.27482500      0.49838037     
0.19426    0.25221300      0.49192390     
0.19482    0.25795900      0.48552372     
0.19538    0.26063600      0.47918045     
0.19593    0.24740200      0.47285324     
0.19649    0.25344100      0.46661383     
0.19705    0.25667800      0.46039198     
0.19761    0.24685600      0.45423632     
0.19816    0.24410300      0.44811803     
0.19872    0.23774400      0.44205255     
0.19928    0.24470200      0.43604058     
0.19984    0.24430900      0.43007141     
0.20039    0.23537300      0.42415666     
0.20095    0.23418500      0.41827982     
0.20151    0.23558100      0.41248406     
0.20206    0.23728300      0.40669686     
0.20262    0.22247400      0.40100297     
0.20318    0.23093800      0.39533832     
0.20374    0.22922600      0.38972533     
0.20429    0.21688900      0.38417241     
0.20485    0.22323600      0.37866423     
0.20541    0.22563700      0.37321436     
0.20597    0.21183000      0.36779906     
0.20652    0.22311300      0.36246771     
0.20708    0.21419800      0.35716587     
0.20764    0.22026800      0.35194561     
0.20820    0.20576100      0.34675318     
0.20875    0.20871300      0.34163862     
0.20931    0.20479100      0.33657594     
0.20987    0.21286400      0.33154557     
0.21043    0.21283700      0.32660521     
0.21098    0.20836700      0.32169000     
0.21154    0.20311500      0.31686507     
0.21210    0.20883200      0.31207017     
0.21265    0.20758100      0.30736096     
0.21321    0.19640400      0.30268446     
0.21377    0.20563300      0.29808342     
0.21433    0.20201400      0.29354647     
0.21488    0.20679700      0.28904686     
0.21544    0.19728700      0.28463882     
0.21600    0.20384000      0.28024488     
0.21656    0.19851500      0.27596914     
0.21711    0.19291100      0.27171613     
0.21767    0.19564700      0.26754420     
0.21823    0.18946900      0.26342476     
0.21879    0.18686100      0.25937026     
0.21934    0.18422300      0.25537759     
0.21990    0.18788900      0.25143532     
0.22046    0.18367100      0.24758704     
0.22101    0.18480500      0.24375551     
0.22157    0.18496900      0.24004184     
0.22213    0.18578600      0.23635349     
0.22269    0.18156600      0.23274274     
0.22324    0.18496300      0.22918745     
0.22380    0.18350600      0.22569503     
0.22436    0.17505400      0.22227201     
0.22492    0.17998900      0.21889701     
0.22547    0.17177000      0.21561305     
0.22603    0.17013700      0.21234570     
0.22659    0.17563400      0.20919127     
0.22715    0.17445100      0.20606515     
0.22770    0.17685900      0.20301401     
0.22826    0.17095100      0.20001792     
0.22882    0.16877500      0.19707847     
0.22937    0.16914500      0.19420755     
0.22993    0.16544200      0.19137773     
0.23049    0.16869800      0.18863825     
0.23105    0.16406500      0.18591504     
0.23160    0.16396900      0.18328999     
0.23216    0.16450000      0.18069428     
0.23272    0.16720800      0.17816621     
0.23328    0.16979200      0.17569116     
0.23383    0.17115000      0.17326549     
0.23439    0.16660900      0.17090045     
0.23495    0.15936000      0.16856735     
0.23550    0.15980100      0.16632043     
0.23606    0.16911000      0.16408840     
0.23662    0.15879900      0.16193909     
0.23718    0.16138100      0.15981740     
0.23774    0.16308100      0.15775134     
0.23829    0.16086700      0.15573168     
0.23885    0.15751900      0.15375076     
0.23941    0.16271800      0.15182545     
0.23996    0.16702800      0.14992549     
0.24052    0.15590100      0.14809966     
0.24108    0.16062900      0.14628591     
0.24164    0.15507600      0.14453739     
0.24219    0.15666900      0.14281311     
0.24275    0.15941800      0.14113458     
0.24331    0.15785500      0.13949037     
0.24386    0.16265700      0.13787935     
0.24442    0.16063600      0.13631579     
0.24498    0.15680500      0.13476464     
0.24554    0.15617400      0.13327537     
0.24609    0.15758100      0.13179807     
0.24665    0.15590800      0.13036625     
0.24721    0.15880100      0.12895770     
0.24777    0.14649600      0.12758360     
0.24832    0.15321100      0.12623583     
0.24888    0.15790600      0.12491124     
0.24944    0.15073300      0.12362583     
0.25000    0.14938900      0.12234878     
