# Supplementary material for: Computational design of mechanically coupled axle-rotor protein assemblies
Source: Science. Author manuscript; Available in PMC 2023 Dec 11. (PMC10712554; doi:10.1126/science.abm1183)
Supplement: Data S2 [file NIHMS1871500-supplement-Data_S2.zip › SAXS/D3_3.dat]

# SAXS profile: number of points = 422, q_min = 0.010313, q_max = 0.249996, delta_q = 0.000557402325581395
# offset = 0.00000000000000, scaling c = 3.45072110867648e-08, Chi = 0.0253895802006598
#  q       exp_intensity   model_intensity
0.01533    22.53452100     21.89801230    
0.01589    21.65590500     21.56772255    
0.01645    21.30377800     21.22874560    
0.01700    20.70009400     20.88829398    
0.01756    20.61432800     20.53876185    
0.01812    19.77039000     20.18842088    
0.01868    19.21315700     19.83204371    
0.01923    18.75403700     19.47412923    
0.01979    18.27693600     19.11316648    
0.02035    17.88572200     18.74929121    
0.02090    17.34220500     18.38469354    
0.02146    17.06320000     18.01767609    
0.02202    16.33560400     17.65092813    
0.02258    15.99678000     17.28289426    
0.02313    15.73050400     16.91569507    
0.02369    15.31241300     16.54839040    
0.02425    14.66986900     16.18266122    
0.02481    14.53633200     15.81741207    
0.02536    13.98118700     15.45494833    
0.02592    13.76568900     15.09361441    
0.02648    13.46369000     14.73541878    
0.02704    13.01558900     14.37883886    
0.02759    12.49488800     14.02669767    
0.02815    12.22900600     13.67691431    
0.02871    11.88594400     13.33115411    
0.02927    11.60851800     12.98944488    
0.02982    11.27483600     12.65088276    
0.03038    10.97960300     12.31834752    
0.03094    10.66563500     11.98831611    
0.03150    10.55478000     11.66529617    
0.03205    10.06237300     11.34466803    
0.03261    9.99552900      11.03169637    
0.03317    9.66182100      10.72214885    
0.03373    9.35422500      10.41868739    
0.03428    9.03710500      10.12077303    
0.03484    9.10723100      9.82717669     
0.03540    8.72449900      9.54131229     
0.03596    8.55962600      9.25832661     
0.03651    8.34618300      8.98428748     
0.03707    8.19561300      8.71286776     
0.03763    8.02564100      8.45002438     
0.03818    7.82199500      8.19109987     
0.03874    7.59947300      7.93865601     
0.03930    7.51435100      7.69222715     
0.03986    7.45280600      7.45012979     
0.04041    7.10740700      7.21610242     
0.04097    6.97750700      6.98427248     
0.04153    6.81737600      6.76246558     
0.04209    6.60560200      6.54269712     
0.04265    6.49858000      6.33091730     
0.04320    6.50722100      6.12303342     
0.04376    6.38002900      5.92096732     
0.04432    6.22532900      5.72464734     
0.04487    6.01833500      5.53205848     
0.04543    5.92207400      5.34693599     
0.04599    5.90253800      5.16354544     
0.04655    5.79817700      4.98923596     
0.04710    5.53207100      4.81669504     
0.04766    5.51404100      4.65086348     
0.04822    5.49372300      4.48860302     
0.04878    5.34393000      4.33111329     
0.04933    5.24961200      4.17871640     
0.04989    5.17601300      4.02926360     
0.05045    5.11536300      3.88631669     
0.05101    5.01114400      3.74470981     
0.05156    4.94545400      3.61070383     
0.05212    4.85298400      3.47825632     
0.05268    4.69877700      3.35119691     
0.05324    4.69812200      3.22728796     
0.05379    4.55026200      3.10713921     
0.05435    4.47761800      2.99139325     
0.05491    4.39000100      2.87790157     
0.05547    4.30450400      2.76996435     
0.05602    4.19673300      2.66314614     
0.05658    4.14180300      2.56242617     
0.05714    4.10611100      2.46317776     
0.05770    4.03846500      2.36822733     
0.05825    3.86914500      2.27605297     
0.05881    3.86056500      2.18685004     
0.05937    3.65921800      2.10146360     
0.05993    3.63206200      2.01780527     
0.06048    3.58565600      1.93893447     
0.06104    3.53726300      1.86101382     
0.06160    3.40592800      1.78801535     
0.06216    3.36263700      1.71640440     
0.06271    3.25858600      1.64827007     
0.06327    3.23870700      1.58258715     
0.06383    3.12433400      1.51926678     
0.06438    3.06910800      1.45927058     
0.06494    2.96363300      1.40060367     
0.06550    2.95978200      1.34605452     
0.06606    2.86727300      1.29240276     
0.06661    2.73651700      1.24252079     
0.06717    2.66382600      1.19400298     
0.06773    2.60105300      1.14825664     
0.06829    2.51965000      1.10463025     
0.06885    2.54201200      1.06284627     
0.06940    2.39621400      1.02385968     
0.06996    2.39181500      0.98585473     
0.07052    2.32900900      0.95125007     
0.07107    2.25108400      0.91735527     
0.07163    2.16921700      0.88635543     
0.07219    2.16631100      0.85650152     
0.07275    2.12215700      0.82872095     
0.07330    2.05835900      0.80263317     
0.07386    1.95539300      0.77786842     
0.07442    1.91529500      0.75526202     
0.07498    1.91258300      0.73331257     
0.07553    1.86774800      0.71390009     
0.07609    1.75940200      0.69498719     
0.07665    1.73514900      0.67805144     
0.07721    1.69533700      0.66195439     
0.07776    1.71349700      0.64720832     
0.07832    1.63601200      0.63362888     
0.07888    1.56788800      0.62086488     
0.07944    1.50631300      0.60951084     
0.07999    1.54632300      0.59854175     
0.08055    1.48506800      0.58910227     
0.08111    1.48565700      0.57996367     
0.08167    1.41500500      0.57190954     
0.08222    1.45926100      0.56433781     
0.08278    1.38100200      0.55745468     
0.08334    1.33661100      0.55117994     
0.08389    1.29143800      0.54529143     
0.08445    1.34790700      0.54004662     
0.08501    1.28694600      0.53497400     
0.08557    1.31493300      0.53051768     
0.08612    1.24849200      0.52617704     
0.08668    1.24249900      0.52220150     
0.08724    1.24673800      0.51837798     
0.08780    1.23991500      0.51473931     
0.08836    1.19425100      0.51123954     
0.08891    1.15918000      0.50781508     
0.08947    1.24621800      0.50446366     
0.09003    1.21092600      0.50113269     
0.09058    1.14758000      0.49778871     
0.09114    1.13413000      0.49442756     
0.09170    1.11038200      0.49099251     
0.09226    1.12224500      0.48749080     
0.09281    1.11855200      0.48390408     
0.09337    1.04916200      0.48016807     
0.09393    1.02999000      0.47636746     
0.09449    1.03430500      0.47234129     
0.09504    1.05618200      0.46826891     
0.09560    1.03782200      0.46393703     
0.09616    0.98484500      0.45953164     
0.09672    1.04451300      0.45492282     
0.09727    0.97252400      0.45016725     
0.09783    1.00771300      0.44527690     
0.09839    1.01535300      0.44019083     
0.09895    0.95333100      0.43503280     
0.09950    0.95130500      0.42964278     
0.10006    0.94855200      0.42421534     
0.10062    1.00598000      0.41859882     
0.10118    0.97344600      0.41291827     
0.10173    0.94016500      0.40713102     
0.10229    0.94029800      0.40126663     
0.10285    0.89991200      0.39535161     
0.10341    0.86732800      0.38937087     
0.10396    0.84733300      0.38338025     
0.10452    0.83721400      0.37736982     
0.10508    0.85760100      0.37135090     
0.10564    0.86225100      0.36536559     
0.10619    0.82999300      0.35939967     
0.10675    0.79299600      0.35350135     
0.10731    0.77378800      0.34766777     
0.10787    0.84332600      0.34190568     
0.10842    0.77264400      0.33628487     
0.10898    0.74949600      0.33069924     
0.10954    0.76591400      0.32534856     
0.11009    0.77929700      0.32004351     
0.11065    0.72777100      0.31497586     
0.11121    0.71129400      0.31001564     
0.11177    0.70196200      0.30525710     
0.11232    0.72174300      0.30069647     
0.11288    0.69813100      0.29627024     
0.11344    0.66826500      0.29213948     
0.11400    0.66452200      0.28807874     
0.11455    0.64854800      0.28440189     
0.11511    0.64415800      0.28080472     
0.11567    0.63565500      0.27751364     
0.11623    0.60400400      0.27438813     
0.11678    0.63659400      0.27149128     
0.11734    0.64103300      0.26883524     
0.11790    0.60878000      0.26632395     
0.11846    0.61647700      0.26412711     
0.11901    0.60793300      0.26200733     
0.11957    0.57305500      0.26023632     
0.12013    0.56821800      0.25854681     
0.12069    0.58958300      0.25711731     
0.12124    0.59696600      0.25582609     
0.12180    0.57597600      0.25471024     
0.12236    0.56731600      0.25377376     
0.12291    0.51126800      0.25294011     
0.12347    0.53965500      0.25231458     
0.12403    0.53495800      0.25173919     
0.12459    0.53722800      0.25136365     
0.12515    0.54732500      0.25103430     
0.12570    0.56229400      0.25083429     
0.12626    0.59927400      0.25069621     
0.12682    0.54183400      0.25062967     
0.12737    0.51571000      0.25062701     
0.12793    0.50257700      0.25065555     
0.12849    0.53109800      0.25073600     
0.12905    0.54080200      0.25082555     
0.12960    0.54607600      0.25093371     
0.13016    0.53836300      0.25103794     
0.13072    0.54117400      0.25113194     
0.13128    0.56385700      0.25120332     
0.13183    0.54889300      0.25125151     
0.13239    0.51098600      0.25124807     
0.13295    0.49943500      0.25122265     
0.13351    0.54300500      0.25110650     
0.13406    0.53030200      0.25096706     
0.13462    0.54566400      0.25072077     
0.13518    0.47487200      0.25043001     
0.13574    0.56645400      0.25004387     
0.13629    0.52465100      0.24957849     
0.13685    0.47542500      0.24904013     
0.13741    0.48178200      0.24838420     
0.13797    0.47087500      0.24768500     
0.13852    0.48829400      0.24682975     
0.13908    0.52747500      0.24594156     
0.13964    0.46806100      0.24490759     
0.14019    0.50862200      0.24381801     
0.14075    0.53351900      0.24262177     
0.14131    0.50877000      0.24133489     
0.14187    0.46133000      0.23997962     
0.14242    0.53471700      0.23850808     
0.14298    0.46271500      0.23700361     
0.14354    0.50411100      0.23536264     
0.14410    0.49916900      0.23369881     
0.14465    0.48643900      0.23193375     
0.14521    0.50347300      0.23012499     
0.14577    0.46273900      0.22825345     
0.14633    0.50448700      0.22632551     
0.14688    0.43683300      0.22436363     
0.14744    0.46220800      0.22234578     
0.14800    0.45586800      0.22030957     
0.14856    0.46360300      0.21822373     
0.14911    0.47120400      0.21612736     
0.14967    0.44783700      0.21400878     
0.15023    0.43032500      0.21188408     
0.15079    0.45262200      0.20974672     
0.15134    0.41219400      0.20761595     
0.15190    0.48883000      0.20548308     
0.15246    0.45382800      0.20336919     
0.15302    0.39982300      0.20125955     
0.15357    0.40499000      0.19918134     
0.15413    0.46245500      0.19711825     
0.15469    0.42718200      0.19508894     
0.15524    0.42134400      0.19309020     
0.15580    0.40190000      0.19112575     
0.15636    0.40229400      0.18920433     
0.15692    0.42013200      0.18731191     
0.15748    0.38306900      0.18548295     
0.15803    0.39685100      0.18367385     
0.15859    0.41451000      0.18194542     
0.15915    0.35735600      0.18023750     
0.15970    0.34987300      0.17859855     
0.16026    0.38966800      0.17700234     
0.16082    0.38713600      0.17545183     
0.16138    0.35727100      0.17396515     
0.16193    0.35681400      0.17250524     
0.16249    0.33800700      0.17112526     
0.16305    0.41152200      0.16976308     
0.16361    0.37105100      0.16847723     
0.16416    0.33838300      0.16721682     
0.16472    0.36266200      0.16601015     
0.16528    0.29138700      0.16484283     
0.16584    0.32897600      0.16371285     
0.16639    0.35028200      0.16262620     
0.16695    0.29607900      0.16156050     
0.16751    0.26006000      0.16054480     
0.16806    0.33078500      0.15954178     
0.16862    0.33404600      0.15858226     
0.16918    0.30332700      0.15763337     
0.16974    0.29876500      0.15671207     
0.17029    0.28552300      0.15580602     
0.17085    0.27452400      0.15491200     
0.17141    0.31238200      0.15403423     
0.17197    0.28726500      0.15316019     
0.17252    0.32585600      0.15229723     
0.17308    0.27712900      0.15143517     
0.17364    0.30173000      0.15057324     
0.17420    0.30975600      0.14971034     
0.17475    0.30137000      0.14884122     
0.17531    0.22123600      0.14796503     
0.17587    0.23733900      0.14708200     
0.17643    0.27622500      0.14618192     
0.17698    0.26758400      0.14527867     
0.17754    0.26837400      0.14434809     
0.17810    0.23815200      0.14340960     
0.17866    0.22128900      0.14244760     
0.17921    0.26352600      0.14146992     
0.17977    0.22281000      0.14047141     
0.18033    0.28956300      0.13945122     
0.18088    0.29185300      0.13841392     
0.18144    0.25398500      0.13734453     
0.18200    0.23515900      0.13626631     
0.18256    0.23804600      0.13514679     
0.18311    0.23824700      0.13402070     
0.18367    0.25300600      0.13285951     
0.18423    0.24738400      0.13168424     
0.18479    0.23071600      0.13048582     
0.18534    0.21662700      0.12926172     
0.18590    0.22747100      0.12802522     
0.18646    0.23542900      0.12676020     
0.18702    0.23128800      0.12548580     
0.18757    0.22794800      0.12418188     
0.18813    0.20711400      0.12286931     
0.18869    0.23821700      0.12153855     
0.18924    0.15727200      0.12019651     
0.18980    0.20467000      0.11883768     
0.19036    0.21632500      0.11747049     
0.19092    0.21123500      0.11609738     
0.19148    0.22158900      0.11470718     
0.19203    0.19596500      0.11331647     
0.19259    0.17641500      0.11191573     
0.19315    0.18531900      0.11051580     
0.19370    0.17079800      0.10911113     
0.19426    0.16136500      0.10770407     
0.19482    0.17068400      0.10629967     
0.19538    0.16543800      0.10489812     
0.19593    0.16218400      0.10349542     
0.19649    0.22433400      0.10210331     
0.19705    0.16054000      0.10071330     
0.19761    0.15258500      0.09933159     
0.19816    0.16417600      0.09795750     
0.19872    0.15687800      0.09659342     
0.19928    0.11660800      0.09524114     
0.19984    0.18408600      0.09389827     
0.20039    0.17624200      0.09256940     
0.20095    0.19004500      0.09124978     
0.20151    0.17012100      0.08995295     
0.20206    0.14676000      0.08865931     
0.20262    0.13449300      0.08739273     
0.20318    0.17383500      0.08613521     
0.20374    0.16649200      0.08489461     
0.20429    0.14092600      0.08367234     
0.20485    0.14413500      0.08246450     
0.20541    0.15587300      0.08127674     
0.20597    0.18950500      0.08009920     
0.20652    0.13421100      0.07895016     
0.20708    0.14899500      0.07780965     
0.20764    0.13601100      0.07669544     
0.20820    0.13419900      0.07559082     
0.20875    0.14232500      0.07450956     
0.20931    0.13986400      0.07344457     
0.20987    0.13282200      0.07239066     
0.21043    0.14053500      0.07136241     
0.21098    0.14115100      0.07034155     
0.21154    0.13805100      0.06934705     
0.21210    0.11248400      0.06836015     
0.21265    0.11977100      0.06739644     
0.21321    0.13066300      0.06644144     
0.21377    0.11563400      0.06550514     
0.21433    0.10248500      0.06458443     
0.21488    0.13199100      0.06367312     
0.21544    0.15839700      0.06278249     
0.21600    0.15530700      0.06189528     
0.21656    0.12845500      0.06103277     
0.21711    0.12833600      0.06017490     
0.21767    0.13368100      0.05933366     
0.21823    0.16592100      0.05850226     
0.21879    0.13142200      0.05768287     
0.21934    0.10656900      0.05687426     
0.21990    0.12471000      0.05607475     
0.22046    0.13432500      0.05529101     
0.22101    0.11724800      0.05450982     
0.22157    0.10845400      0.05374793     
0.22213    0.10891700      0.05298978     
0.22269    0.12348900      0.05224268     
0.22324    0.12360300      0.05150410     
0.22380    0.12286100      0.05077473     
0.22436    0.09977700      0.05005497     
0.22492    0.12012500      0.04934255     
0.22547    0.08762900      0.04864240     
0.22603    0.08558200      0.04794403     
0.22659    0.09815700      0.04726172     
0.22715    0.12105000      0.04658322     
0.22770    0.14261200      0.04591436     
0.22826    0.08432400      0.04525343     
0.22882    0.10369200      0.04460018     
0.22937    0.08718600      0.04395613     
0.22993    0.14744100      0.04331828     
0.23049    0.10461900      0.04269254     
0.23105    0.10546100      0.04206867     
0.23160    0.10721700      0.04145996     
0.23216    0.10315300      0.04085555     
0.23272    0.09460000      0.04026065     
0.23328    0.08681400      0.03967421     
0.23383    0.09357700      0.03909530     
0.23439    0.14571500      0.03852596     
0.23495    0.08645700      0.03796217     
0.23550    0.08862600      0.03741279     
0.23606    0.07147300      0.03686563     
0.23662    0.10603500      0.03633290     
0.23718    0.10417600      0.03580540     
0.23774    0.09829700      0.03528820     
0.23829    0.10199700      0.03477991     
0.23885    0.09216600      0.03427886     
0.23941    0.10308600      0.03378900     
0.23996    0.08578300      0.03330448     
0.24052    0.09940600      0.03283555     
0.24108    0.09414200      0.03236911     
0.24164    0.09005800      0.03191713     
0.24219    0.05720100      0.03147066     
0.24275    0.10369700      0.03103459     
0.24331    0.11538900      0.03060673     
0.24386    0.06255000      0.03018694     
0.24442    0.06631700      0.02977875     
0.24498    0.08504800      0.02937355     
0.24554    0.09621500      0.02898432     
0.24609    0.09350200      0.02859830     
0.24665    0.06766600      0.02822463     
0.24721    0.06987700      0.02785727     
0.24777    0.07912100      0.02749930     
0.24832    0.09782300      0.02714899     
0.24888    0.05840900      0.02680531     
0.24944    0.08167000      0.02647289     
0.25000    0.10435000      0.02614295     
