# Supplementary material for: Computational design of mechanically coupled axle-rotor protein assemblies
Source: Science. Author manuscript; Available in PMC 2023 Dec 11. (PMC10712554; doi:10.1126/science.abm1183)
Supplement: Data S2 [file NIHMS1871500-supplement-Data_S2.zip › SAXS/D3_4.dat]

# SAXS profile: number of points = 432, q_min = 0.009755, q_max = 0.249996, delta_q = 0.000557403712296984
# offset = 0.00000000000000, scaling c = 1.11953952913234e-08, Chi = 0.00137844165986010
#  q       exp_intensity   model_intensity
0.00975    1.93295200      1.90261746     
0.01031    1.93852100      1.89475547     
0.01087    2.17008100      1.88658856     
0.01143    2.28265100      1.87786098     
0.01199    2.04645700      1.86898351     
0.01254    2.07018600      1.85941527     
0.01310    2.05018400      1.84972461     
0.01366    1.97150100      1.83946278     
0.01422    2.02635000      1.82896742     
0.01477    2.09584000      1.81807131     
0.01533    1.98870400      1.80678119     
0.01589    1.95979800      1.79525305     
0.01645    1.99826500      1.78321829     
0.01700    1.98895700      1.77107982     
0.01756    1.86974400      1.75833503     
0.01812    1.93239700      1.74549543     
0.01868    1.81380100      1.73218953     
0.01923    1.83634200      1.71868450     
0.01979    1.81318800      1.70486710     
0.02035    1.76800000      1.69070862     
0.02090    1.79664100      1.67638354     
0.02146    1.74191700      1.66163274     
0.02202    1.73603100      1.64680996     
0.02258    1.68265200      1.63152240     
0.02313    1.68573700      1.61615983     
0.02369    1.67469700      1.60044579     
0.02425    1.61954700      1.58458309     
0.02481    1.62778800      1.56847279     
0.02536    1.58466400      1.55215127     
0.02592    1.53146500      1.53570246     
0.02648    1.54870400      1.51893456     
0.02704    1.45374700      1.50212913     
0.02759    1.47021300      1.48500482     
0.02815    1.40373200      1.46783622     
0.02871    1.42434800      1.45043485     
0.02927    1.35415700      1.43294649     
0.02982    1.37004900      1.41529720     
0.03038    1.35031100      1.39753131     
0.03094    1.30871000      1.37969693     
0.03150    1.24664300      1.36166387     
0.03205    1.25891900      1.34362747     
0.03261    1.26279200      1.32541714     
0.03317    1.19483900      1.30720087     
0.03373    1.21708100      1.28886242     
0.03428    1.17626700      1.27050741     
0.03484    1.14719400      1.25207151     
0.03540    1.15070500      1.23361918     
0.03596    1.06130100      1.21514707     
0.03651    1.04766500      1.19660526     
0.03707    1.03268800      1.17809191     
0.03763    1.00775000      1.15953441     
0.03818    0.97029200      1.14101548     
0.03874    0.97801300      1.12247399     
0.03930    0.96372300      1.10398792     
0.03986    0.96820600      1.08548772     
0.04041    0.90643300      1.06707213     
0.04097    0.90532900      1.04864112     
0.04153    0.87310800      1.03033200     
0.04209    0.88512700      1.01204590     
0.04265    0.85083900      0.99382695     
0.04320    0.85786500      0.97569199     
0.04376    0.82116700      0.95761486     
0.04432    0.79324100      0.93966422     
0.04487    0.77109400      0.92175271     
0.04543    0.72795000      0.90401735     
0.04599    0.72775600      0.88629191     
0.04655    0.68894900      0.86880222     
0.04710    0.69383900      0.85135862     
0.04766    0.66305000      0.83406857     
0.04822    0.65992000      0.81690643     
0.04878    0.69575300      0.79986333     
0.04933    0.61635400      0.78300855     
0.04989    0.63379100      0.76622905     
0.05045    0.59178200      0.74970596     
0.05101    0.58566700      0.73321144     
0.05156    0.54908000      0.71703780     
0.05212    0.54808200      0.70093169     
0.05268    0.51172400      0.68504042     
0.05324    0.51398200      0.66931457     
0.05379    0.53699800      0.65374709     
0.05435    0.51104200      0.63841910     
0.05491    0.49089800      0.62318801     
0.05547    0.48953300      0.60827390     
0.05602    0.46627000      0.59340507     
0.05658    0.45652400      0.57890482     
0.05714    0.42747200      0.56449488     
0.05770    0.43007000      0.55033377     
0.05825    0.44044900      0.53636755     
0.05881    0.42804000      0.52258030     
0.05937    0.40982300      0.50906832     
0.05993    0.37846200      0.49566099     
0.06048    0.37191500      0.48261182     
0.06104    0.36235500      0.46961917     
0.06160    0.33860800      0.45701059     
0.06216    0.36436400      0.44451138     
0.06271    0.35759400      0.43227386     
0.06327    0.34235700      0.42024941     
0.06383    0.31025200      0.40840691     
0.06438    0.31862900      0.39686018     
0.06494    0.31716800      0.38541561     
0.06550    0.28291900      0.37434782     
0.06606    0.29085800      0.36336122     
0.06661    0.28380200      0.35271138     
0.06717    0.27021200      0.34220262     
0.06773    0.28856000      0.33194859     
0.06829    0.28412100      0.32191562     
0.06885    0.25726400      0.31205567     
0.06940    0.27759700      0.30249463     
0.06996    0.25096800      0.29302507     
0.07052    0.22497700      0.28393091     
0.07107    0.23866200      0.27491518     
0.07163    0.23348200      0.26621483     
0.07219    0.21962400      0.25765803     
0.07275    0.22399800      0.24933548     
0.07330    0.22695300      0.24123005     
0.07386    0.20602600      0.23327866     
0.07442    0.20688500      0.22561562     
0.07498    0.21439100      0.21802926     
0.07553    0.18270600      0.21079912     
0.07609    0.19529400      0.20364098     
0.07665    0.18302400      0.19676365     
0.07721    0.19737900      0.19002503     
0.07776    0.18403300      0.18349003     
0.07832    0.17271800      0.17715914     
0.07888    0.17807400      0.17095858     
0.07944    0.16070700      0.16502372     
0.07999    0.16990600      0.15915951     
0.08055    0.15613000      0.15359771     
0.08111    0.14828000      0.14810927     
0.08167    0.16234900      0.14285851     
0.08222    0.14509500      0.13773615     
0.08278    0.13283600      0.13278315     
0.08334    0.15409800      0.12801354     
0.08389    0.13105800      0.12335700     
0.08445    0.14348400      0.11891798     
0.08501    0.12763000      0.11454398     
0.08557    0.11581300      0.11042540     
0.08612    0.13809700      0.10637198     
0.08668    0.13674700      0.10251135     
0.08724    0.12390400      0.09876412     
0.08780    0.11131800      0.09515106     
0.08836    0.13404300      0.09169568     
0.08891    0.12773100      0.08832635     
0.08947    0.10605000      0.08514263     
0.09003    0.12194600      0.08201094     
0.09058    0.10994000      0.07908024     
0.09114    0.10242000      0.07620748     
0.09170    0.10926700      0.07348386     
0.09226    0.11653200      0.07085611     
0.09281    0.10486200      0.06833459     
0.09337    0.10179900      0.06593332     
0.09393    0.09567600      0.06359864     
0.09449    0.11008100      0.06141496     
0.09504    0.08180400      0.05927107     
0.09560    0.09920900      0.05727851     
0.09616    0.08647100      0.05533486     
0.09672    0.09007600      0.05350472     
0.09727    0.08765800      0.05174498     
0.09783    0.10492100      0.05006464     
0.09839    0.07173500      0.04847982     
0.09895    0.07942300      0.04694057     
0.09950    0.08823100      0.04551809     
0.10006    0.10097400      0.04412455     
0.10062    0.07285500      0.04284156     
0.10118    0.06520200      0.04159300     
0.10173    0.07507300      0.04042628     
0.10229    0.09527600      0.03931395     
0.10285    0.07285200      0.03825535     
0.10341    0.07502900      0.03726846     
0.10396    0.08634000      0.03631085     
0.10452    0.07074700      0.03544109     
0.10508    0.06269300      0.03458812     
0.10564    0.07369700      0.03381084     
0.10619    0.07713700      0.03306014     
0.10675    0.08022600      0.03236361     
0.10731    0.06888100      0.03170673     
0.10787    0.08290900      0.03108416     
0.10842    0.06837100      0.03051316     
0.10898    0.06192900      0.02995766     
0.10954    0.04429500      0.02946344     
0.11009    0.07406100      0.02898033     
0.11065    0.05389100      0.02854555     
0.11121    0.06014000      0.02812955     
0.11177    0.05609300      0.02774665     
0.11232    0.06619600      0.02739130     
0.11288    0.04767000      0.02705515     
0.11344    0.06063100      0.02675349     
0.11400    0.06791400      0.02646041     
0.11455    0.06875800      0.02620617     
0.11511    0.04748000      0.02595904     
0.11567    0.06944800      0.02573929     
0.11623    0.05570600      0.02553263     
0.11678    0.06688700      0.02534422     
0.11734    0.04534300      0.02517276     
0.11790    0.04750000      0.02501153     
0.11846    0.07285300      0.02487078     
0.11901    0.06631600      0.02473500     
0.11957    0.05535300      0.02461989     
0.12013    0.05489300      0.02450939     
0.12069    0.04870700      0.02441347     
0.12124    0.05775100      0.02432474     
0.12180    0.05597800      0.02424506     
0.12236    0.05665000      0.02417433     
0.12291    0.05906600      0.02410880     
0.12347    0.04117500      0.02405315     
0.12403    0.05280700      0.02399994     
0.12459    0.05878300      0.02395616     
0.12515    0.05315700      0.02391469     
0.12570    0.04135400      0.02387953     
0.12626    0.06211300      0.02384738     
0.12682    0.05226000      0.02381879     
0.12737    0.03988500      0.02379367     
0.12793    0.04890700      0.02377031     
0.12849    0.03910800      0.02375064     
0.12905    0.03591100      0.02373169     
0.12960    0.03261100      0.02371537     
0.13016    0.04598400      0.02369954     
0.13072    0.05754400      0.02368500     
0.13128    0.04751000      0.02367090     
0.13183    0.03155100      0.02365728     
0.13239    0.03199200      0.02364388     
0.13295    0.05146600      0.02363053     
0.13351    0.04157100      0.02361665     
0.13406    0.05380900      0.02360256     
0.13462    0.03486100      0.02358744     
0.13518    0.02495400      0.02357177     
0.13574    0.03835300      0.02355489     
0.13629    0.04634600      0.02353685     
0.13685    0.03779700      0.02351770     
0.13741    0.04864900      0.02349663     
0.13797    0.03927100      0.02347484     
0.13852    0.04901000      0.02345034     
0.13908    0.05914600      0.02342523     
0.13964    0.02590300      0.02339723     
0.14019    0.03998200      0.02336804     
0.14075    0.03349800      0.02333657     
0.14131    0.04077000      0.02330294     
0.14187    0.02786400      0.02326770     
0.14242    0.04286000      0.02322937     
0.14298    0.03033100      0.02319017     
0.14354    0.03381500      0.02314687     
0.14410    0.03029600      0.02310281     
0.14465    0.04004200      0.02305535     
0.14521    0.03911100      0.02300620     
0.14577    0.02687200      0.02295452     
0.14633    0.03443100      0.02290012     
0.14688    0.03314900      0.02284397     
0.14744    0.03587900      0.02278436     
0.14800    0.03960100      0.02272373     
0.14856    0.04430900      0.02265859     
0.14911    0.03869800      0.02259242     
0.14967    0.03374800      0.02252283     
0.15023    0.04077400      0.02245139     
0.15079    0.02382100      0.02237714     
0.15134    0.02650500      0.02230035     
0.15190    0.02729700      0.02222175     
0.15246    0.02764600      0.02213939     
0.15302    0.02054500      0.02205607     
0.15357    0.02513300      0.02196824     
0.15413    0.03887800      0.02187952     
0.15469    0.02534500      0.02178720     
0.15524    0.02076200      0.02169306     
0.15580    0.02220200      0.02159641     
0.15636    0.03254400      0.02149680     
0.15692    0.01615200      0.02139585     
0.15748    0.02408900      0.02129083     
0.15803    0.04716500      0.02118507     
0.15859    0.03238200      0.02107530     
0.15915    0.02320500      0.02096422     
0.15970    0.02921300      0.02085021     
0.16026    0.02959200      0.02073429     
0.16082    0.03081800      0.02061598     
0.16138    0.04077000      0.02049504     
0.16193    0.02399500      0.02037251     
0.16249    0.01952700      0.02024658     
0.16305    0.03352900      0.02011982     
0.16361    0.03348400      0.01998938     
0.16416    0.02777000      0.01985802     
0.16472    0.01301800      0.01972361     
0.16528    0.02364800      0.01958766     
0.16584    0.03448300      0.01944993     
0.16639    0.03407700      0.01930930     
0.16695    0.02750600      0.01916781     
0.16751    0.01313400      0.01902284     
0.16806    0.02027200      0.01887745     
0.16862    0.02241500      0.01872928     
0.16918    0.01743300      0.01857978     
0.16974    0.01526400      0.01842832     
0.17029    0.03677600      0.01827525     
0.17085    0.02532800      0.01812045     
0.17141    0.02737800      0.01796389     
0.17197    0.03093400      0.01780631     
0.17252    0.02574800      0.01764648     
0.17308    0.02961600      0.01748613     
0.17364    0.03328200      0.01732343     
0.17420    0.03094900      0.01716023     
0.17475    0.02699700      0.01699524     
0.17531    0.02286500      0.01682930     
0.17587    0.02224400      0.01666237     
0.17643    0.01706900      0.01649381     
0.17698    0.02843700      0.01632514     
0.17754    0.02380700      0.01615477     
0.17810    0.01886000      0.01598382     
0.17866    0.02276500      0.01581215     
0.17921    0.02982000      0.01563968     
0.17977    0.02604700      0.01546673     
0.18033    0.02217000      0.01529337     
0.18088    0.02642400      0.01511939     
0.18144    0.02669200      0.01494490     
0.18200    0.02312100      0.01477018     
0.18256    0.03738200      0.01459491     
0.18311    0.03776100      0.01441990     
0.18367    0.03433500      0.01424437     
0.18423    0.02686100      0.01406919     
0.18479    0.02429000      0.01389407     
0.18534    0.02949200      0.01371879     
0.18590    0.01869900      0.01354391     
0.18646    0.02363900      0.01336957     
0.18702    0.03353800      0.01319506     
0.18757    0.02692500      0.01302152     
0.18813    0.02423100      0.01284796     
0.18869    0.02486900      0.01267566     
0.18924    0.01951600      0.01250381     
0.18980    0.02940600      0.01233224     
0.19036    0.02697000      0.01216223     
0.19092    0.03116700      0.01199291     
0.19148    0.03054100      0.01182446     
0.19203    0.02674200      0.01165664     
0.19259    0.02556300      0.01149069     
0.19315    0.03178900      0.01132554     
0.19370    0.02665800      0.01116185     
0.19426    0.02459900      0.01099906     
0.19482    0.01944600      0.01083790     
0.19538    0.01331300      0.01067847     
0.19593    0.02149900      0.01051959     
0.19649    0.03099600      0.01036352     
0.19705    0.02603900      0.01020803     
0.19761    0.02841900      0.01005486     
0.19816    0.03265000      0.00990293     
0.19872    0.02281800      0.00975306     
0.19928    0.01441200      0.00960501     
0.19984    0.01801800      0.00945851     
0.20039    0.02094000      0.00931423     
0.20095    0.03682500      0.00917125     
0.20151    0.02301700      0.00903144     
0.20206    0.02206100      0.00889213     
0.20262    0.01664200      0.00875634     
0.20318    0.02441800      0.00862173     
0.20374    0.03442600      0.00848936     
0.20429    0.02388100      0.00835925     
0.20485    0.01467300      0.00823096     
0.20541    0.02024400      0.00810519     
0.20597    0.01671600      0.00798065     
0.20652    0.02625000      0.00785970     
0.20708    0.02687100      0.00773977     
0.20764    0.01586100      0.00762309     
0.20820    0.00886600      0.00750770     
0.20875    0.02387900      0.00739526     
0.20931    0.01483700      0.00728487     
0.20987    0.01757400      0.00717592     
0.21043    0.03220700      0.00707029     
0.21098    0.03418300      0.00696563     
0.21154    0.01681300      0.00686457     
0.21210    0.02838900      0.00676449     
0.21265    0.02747700      0.00666758     
0.21321    0.03518600      0.00657198     
0.21377    0.01904300      0.00647898     
0.21433    0.02793600      0.00638826     
0.21488    0.02458700      0.00629898     
0.21544    0.01570900      0.00621272     
0.21600    0.02289700      0.00612705     
0.21656    0.02934400      0.00604516     
0.21711    0.02657500      0.00596402     
0.21767    0.02241800      0.00588562     
0.21823    0.02717900      0.00580873     
0.21879    0.01721600      0.00573382     
0.21934    0.01854300      0.00566085     
0.21990    0.02183600      0.00558930     
0.22046    0.02111700      0.00552044     
0.22101    0.02647000      0.00545214     
0.22157    0.01409600      0.00538705     
0.22213    0.02171500      0.00532262     
0.22269    0.02112700      0.00526025     
0.22324    0.02904400      0.00519925     
0.22380    0.02391800      0.00513986     
0.22436    0.02717900      0.00508222     
0.22492    0.02464100      0.00502572     
0.22547    0.02460200      0.00497127     
0.22603    0.03467700      0.00491723     
0.22659    0.01408900      0.00486573     
0.22715    0.03196800      0.00481482     
0.22770    0.02634200      0.00476550     
0.22826    0.02627400      0.00471726     
0.22882    0.02127100      0.00467014     
0.22937    0.02374800      0.00462440     
0.22993    0.02890600      0.00457946     
0.23049    0.01828400      0.00453610     
0.23105    0.02247400      0.00449302     
0.23160    0.02256100      0.00445170     
0.23216    0.02999300      0.00441085     
0.23272    0.02206800      0.00437109     
0.23328    0.03264600      0.00433217     
0.23383    0.02748100      0.00429403     
0.23439    0.02669200      0.00425674     
0.23495    0.02534500      0.00421992     
0.23550    0.02201900      0.00418435     
0.23606    0.01687700      0.00414897     
0.23662    0.02408400      0.00411463     
0.23718    0.01769200      0.00408066     
0.23774    0.02173300      0.00404742     
0.23829    0.01616100      0.00401468     
0.23885    0.02910200      0.00398235     
0.23941    0.02609800      0.00395064     
0.23996    0.02467400      0.00391925     
0.24052    0.01771700      0.00388867     
0.24108    0.03257400      0.00385819     
0.24164    0.01991000      0.00382834     
0.24219    0.01580300      0.00379869     
0.24275    0.02320200      0.00376941     
0.24331    0.02568400      0.00374043     
0.24386    0.02791500      0.00371180     
0.24442    0.02387200      0.00368346     
0.24498    0.02740800      0.00365517     
0.24554    0.02374200      0.00362741     
0.24609    0.01996000      0.00359975     
0.24665    0.01681200      0.00357241     
0.24721    0.01575400      0.00354525     
0.24777    0.02738700      0.00351831     
0.24832    0.03402600      0.00349149     
0.24888    0.03129400      0.00346482     
0.24944    0.01483200      0.00343842     
0.25000    0.02354300      0.00341205     
