# Supplementary material for: Computational design of mechanically coupled axle-rotor protein assemblies
Source: Science. Author manuscript; Available in PMC 2023 Dec 11. (PMC10712554; doi:10.1126/science.abm1183)
Supplement: Data S2 [file NIHMS1871500-supplement-Data_S2.zip › SAXS/C3_A1.dat]

# SAXS profile: number of points = 430, q_min = 0.009755, q_max = 0.249996, delta_q = 0.000560002331002331
# offset = 0.00000000000000, scaling c = 1.06833243102016e-08, Chi = 0.000882878052323712
#  q       exp_intensity   model_intensity
0.00975    2.38979200      2.21427779     
0.01031    2.24981300      2.20497028     
0.01087    2.07007500      2.19530161     
0.01143    2.17444800      2.18496884     
0.01199    2.21725700      2.17445850     
0.01254    2.04281200      2.16312976     
0.01310    2.25107200      2.15165597     
0.01366    2.12109200      2.13950551     
0.01422    2.02773200      2.12707824     
0.01477    2.31150900      2.11417602     
0.01533    2.17640200      2.10080682     
0.01589    2.23512100      2.08715550     
0.01645    2.15302300      2.07290362     
0.01700    2.09821600      2.05852878     
0.01756    2.06698000      2.04343512     
0.01812    2.04899800      2.02822899     
0.01868    2.04048000      2.01246995     
0.01923    2.04393500      1.99647469     
0.01979    2.04665100      1.98010898     
0.02035    2.01740000      1.96333874     
0.02090    1.99627900      1.94637084     
0.02146    1.89411600      1.92889797     
0.02202    1.89824900      1.91133966     
0.02258    1.90225600      1.89322995     
0.02313    1.85018800      1.87503120     
0.02369    1.84725600      1.85641553     
0.02425    1.85710600      1.83762341     
0.02481    1.82960300      1.81853755     
0.02536    1.81005300      1.79920106     
0.02592    1.79314700      1.77971355     
0.02648    1.73808800      1.75984754     
0.02704    1.71862900      1.73993696     
0.02759    1.67489700      1.71964824     
0.02815    1.67846100      1.69930698     
0.02871    1.66457200      1.67868975     
0.02927    1.62340300      1.65796945     
0.02982    1.59704900      1.63705846     
0.03038    1.60259200      1.61600948     
0.03094    1.56035700      1.59487943     
0.03150    1.56695600      1.57351439     
0.03205    1.54677900      1.55214551     
0.03261    1.45181200      1.53057123     
0.03317    1.49100800      1.50899024     
0.03373    1.46811700      1.48726524     
0.03428    1.44854100      1.46552137     
0.03484    1.37346500      1.44368240     
0.03540    1.35378400      1.42182527     
0.03596    1.36421000      1.39994525     
0.03651    1.33382900      1.37798465     
0.03707    1.30881700      1.35605830     
0.03763    1.29511900      1.33408213     
0.03818    1.23592900      1.31215265     
0.03874    1.21142800      1.29019851     
0.03930    1.22032500      1.26831208     
0.03986    1.20342900      1.24641068     
0.04041    1.16849400      1.22461263     
0.04097    1.18144500      1.20279741     
0.04153    1.10130100      1.18113117     
0.04209    1.12489500      1.15949325     
0.04265    1.07753700      1.13793947     
0.04320    1.05252800      1.11648731     
0.04376    1.02825800      1.09510753     
0.04432    1.00786800      1.07388129     
0.04487    1.00858800      1.05270433     
0.04543    1.00215400      1.03174155     
0.04599    0.94643400      1.01079221     
0.04655    0.93590900      0.99012983     
0.04710    0.93334200      0.96952374     
0.04766    0.90987200      0.94910645     
0.04822    0.86404900      0.92884414     
0.04878    0.85044000      0.90872853     
0.04933    0.84159200      0.88884170     
0.04989    0.84496200      0.86904808     
0.05045    0.80236600      0.84956632     
0.05101    0.79238600      0.83012071     
0.05156    0.77988000      0.81106583     
0.05212    0.72387000      0.79209342     
0.05268    0.75960100      0.77338466     
0.05324    0.75390200      0.75487674     
0.05379    0.70311900      0.73656358     
0.05435    0.69663200      0.71854176     
0.05491    0.67033700      0.70063958     
0.05547    0.66186400      0.68312358     
0.05602    0.65901000      0.66566422     
0.05658    0.64329800      0.64865402     
0.05714    0.63806300      0.63175424     
0.05770    0.61631800      0.61516001     
0.05825    0.60643900      0.59880276     
0.05881    0.56461400      0.58266561     
0.05937    0.54666100      0.56686384     
0.05993    0.57365800      0.55119137     
0.06048    0.52724900      0.53595564     
0.06104    0.53933900      0.52079034     
0.06160    0.50566300      0.50609350     
0.06216    0.49675000      0.49153044     
0.06271    0.51211500      0.47728880     
0.06327    0.48100500      0.46330655     
0.06383    0.47470800      0.44954826     
0.06438    0.46981600      0.43615042     
0.06494    0.46127800      0.42287881     
0.06550    0.46687200      0.41006679     
0.06606    0.42996900      0.39735406     
0.06661    0.43922800      0.38505445     
0.06717    0.41418100      0.37292608     
0.06773    0.39855100      0.36111050     
0.06829    0.38580600      0.34956381     
0.06885    0.40693900      0.33822987     
0.06940    0.37346800      0.32725991     
0.06996    0.36873200      0.31640300     
0.07052    0.35769100      0.30600330     
0.07107    0.36926200      0.29569936     
0.07163    0.35173700      0.28578165     
0.07219    0.35095500      0.27603778     
0.07275    0.32130400      0.26658085     
0.07330    0.33633300      0.25738735     
0.07386    0.32067200      0.24838283     
0.07442    0.31022800      0.23972821     
0.07498    0.30864100      0.23116818     
0.07553    0.28906500      0.22304027     
0.07609    0.28516600      0.21499986     
0.07665    0.27514900      0.20730178     
0.07721    0.27178500      0.19977083     
0.07776    0.28035000      0.19248813     
0.07832    0.27281700      0.18545151     
0.07888    0.27399100      0.17857389     
0.07944    0.25517600      0.17201649     
0.07999    0.24666700      0.16554455     
0.08055    0.24226200      0.15943862     
0.08111    0.24211500      0.15342000     
0.08167    0.23179500      0.14768870     
0.08222    0.22235500      0.14211063     
0.08278    0.23738900      0.13673707     
0.08334    0.23670000      0.13158223     
0.08389    0.21574900      0.12656287     
0.08445    0.21783200      0.12180433     
0.08501    0.19297500      0.11712246     
0.08557    0.22201200      0.11274570     
0.08612    0.18987900      0.10844533     
0.08668    0.19810300      0.10437460     
0.08724    0.16455600      0.10043705     
0.08780    0.18279100      0.09665900     
0.08836    0.17566600      0.09306558     
0.08891    0.19320100      0.08957337     
0.08947    0.16322000      0.08629935     
0.09003    0.18437300      0.08308538     
0.09058    0.16998900      0.08010637     
0.09114    0.16755100      0.07719373     
0.09170    0.17298400      0.07445459     
0.09226    0.15638900      0.07182508     
0.09281    0.15756900      0.06931783     
0.09337    0.15003700      0.06694872     
0.09393    0.13577100      0.06465506     
0.09449    0.15844700      0.06253336     
0.09504    0.12137400      0.06045603     
0.09560    0.12985900      0.05854959     
0.09616    0.13035300      0.05669712     
0.09672    0.11588000      0.05497119     
0.09727    0.14259600      0.05332353     
0.09783    0.12584200      0.05176302     
0.09839    0.13409300      0.05030729     
0.09895    0.13795000      0.04890084     
0.09950    0.13508900      0.04762087     
0.10006    0.12006000      0.04637148     
0.10062    0.12270700      0.04523977     
0.10118    0.11566100      0.04414462     
0.10173    0.11503500      0.04313503     
0.10229    0.09946600      0.04218197     
0.10285    0.11782900      0.04128403     
0.10341    0.09970100      0.04045924     
0.10396    0.10684100      0.03966387     
0.10452    0.11538100      0.03895599     
0.10508    0.09990900      0.03826483     
0.10564    0.09986000      0.03764715     
0.10619    0.09210800      0.03705499     
0.10675    0.11244700      0.03651418     
0.10731    0.09537100      0.03601027     
0.10787    0.10024500      0.03553795     
0.10842    0.09229800      0.03511201     
0.10898    0.07687500      0.03470018     
0.10954    0.08616400      0.03434152     
0.11009    0.08752100      0.03399234     
0.11065    0.08400100      0.03368356     
0.11121    0.06455900      0.03338989     
0.11177    0.07796600      0.03312267     
0.11232    0.07794700      0.03287651     
0.11288    0.09583600      0.03264509     
0.11344    0.07746300      0.03243861     
0.11400    0.08335600      0.03223838     
0.11455    0.08368300      0.03206428     
0.11511    0.07777800      0.03189465     
0.11567    0.07430800      0.03174213     
0.11623    0.07013700      0.03159715     
0.11678    0.08078200      0.03146259     
0.11734    0.07071800      0.03133652     
0.11790    0.07567000      0.03121546     
0.11846    0.06696700      0.03110358     
0.11901    0.08160300      0.03099387     
0.11957    0.07073500      0.03089140     
0.12013    0.05164100      0.03079040     
0.12069    0.07039500      0.03069350     
0.12124    0.05373000      0.03059789     
0.12180    0.05949400      0.03050371     
0.12236    0.05849600      0.03041002     
0.12291    0.05224800      0.03031685     
0.12347    0.05292200      0.03022263     
0.12403    0.07127300      0.03012829     
0.12459    0.04700900      0.03003164     
0.12515    0.05357700      0.02993433     
0.12570    0.04804500      0.02983464     
0.12626    0.06602600      0.02973261     
0.12682    0.06373300      0.02962827     
0.12737    0.06051200      0.02952018     
0.12793    0.06539000      0.02941055     
0.12849    0.04895200      0.02929602     
0.12905    0.05721100      0.02918009     
0.12960    0.04128600      0.02905869     
0.13016    0.04964200      0.02893522     
0.13072    0.05591300      0.02880742     
0.13128    0.04551100      0.02867617     
0.13183    0.04731900      0.02854191     
0.13239    0.04190000      0.02840333     
0.13295    0.05913100      0.02826267     
0.13351    0.03737100      0.02811662     
0.13406    0.03283700      0.02796907     
0.13462    0.05140200      0.02781661     
0.13518    0.04621100      0.02766240     
0.13574    0.05337700      0.02750415     
0.13629    0.04329100      0.02734353     
0.13685    0.03756700      0.02718022     
0.13741    0.03166100      0.02701382     
0.13797    0.04228500      0.02684619     
0.13852    0.06809300      0.02667463     
0.13908    0.05345900      0.02650265     
0.13964    0.03703900      0.02632738     
0.14019    0.04603600      0.02615147     
0.14075    0.04557200      0.02597375     
0.14131    0.04962200      0.02579450     
0.14187    0.03076500      0.02561459     
0.14242    0.03473300      0.02543313     
0.14298    0.04269500      0.02525160     
0.14354    0.04551300      0.02506880     
0.14410    0.03873400      0.02488625     
0.14465    0.04689200      0.02470348     
0.14521    0.03747900      0.02452052     
0.14577    0.02955700      0.02433811     
0.14633    0.03356100      0.02415577     
0.14688    0.03369800      0.02397404     
0.14744    0.02922500      0.02379343     
0.14800    0.03233500      0.02361279     
0.14856    0.04347100      0.02343414     
0.14911    0.02763900      0.02325566     
0.14967    0.03182200      0.02307935     
0.15023    0.03965600      0.02290413     
0.15079    0.04519600      0.02273016     
0.15134    0.03096800      0.02255850     
0.15190    0.03849600      0.02238779     
0.15246    0.03147000      0.02221995     
0.15302    0.03102600      0.02205276     
0.15357    0.04056300      0.02188886     
0.15413    0.03049400      0.02172614     
0.15469    0.03264200      0.02156605     
0.15524    0.03152100      0.02140797     
0.15580    0.01990400      0.02125211     
0.15636    0.02471000      0.02109871     
0.15692    0.03378600      0.02094709     
0.15748    0.03367300      0.02079859     
0.15803    0.02320600      0.02065120     
0.15859    0.04884400      0.02050782     
0.15915    0.02323700      0.02036529     
0.15970    0.02155200      0.02022612     
0.16026    0.03684400      0.02008890     
0.16082    0.03132100      0.01995368     
0.16138    0.01600800      0.01982133     
0.16193    0.03944300      0.01969002     
0.16249    0.02743800      0.01956224     
0.16305    0.03650800      0.01943525     
0.16361    0.00788700      0.01931154     
0.16416    0.04033000      0.01918902     
0.16472    0.02982000      0.01906866     
0.16528    0.03188700      0.01895020     
0.16584    0.02195700      0.01883344     
0.16639    0.02848000      0.01871843     
0.16695    0.01429300      0.01860444     
0.16751    0.03145800      0.01849265     
0.16806    0.01892600      0.01838160     
0.16862    0.03536700      0.01827282     
0.16918    0.01908400      0.01816448     
0.16974    0.03558400      0.01805767     
0.17029    0.03104300      0.01795174     
0.17085    0.02601200      0.01784643     
0.17141    0.01165900      0.01774242     
0.17197    0.01024300      0.01763863     
0.17252    0.03567800      0.01753601     
0.17308    0.02502100      0.01743357     
0.17364    0.02671800      0.01733168     
0.17420    0.02890000      0.01723013     
0.17475    0.01479500      0.01712867     
0.17531    0.02554200      0.01702736     
0.17587    0.00934700      0.01692600     
0.17643    0.00895900      0.01682444     
0.17698    0.00595300      0.01672305     
0.17754    0.01565800      0.01662107     
0.17810    0.01482000      0.01651878     
0.17866    0.03249000      0.01641619     
0.17921    0.01669400      0.01631298     
0.17977    0.01397200      0.01620925     
0.18033    0.02013600      0.01610492     
0.18088    0.01758100      0.01599998     
0.18144    0.01813900      0.01589370     
0.18200    0.00516300      0.01578703     
0.18256    0.02025000      0.01567870     
0.18311    0.02179900      0.01557016     
0.18367    0.01370000      0.01545987     
0.18423    0.02613700      0.01534896     
0.18479    0.02311900      0.01523687     
0.18534    0.01510700      0.01512321     
0.18590    0.02040700      0.01500889     
0.18646    0.02348000      0.01489279     
0.18702    0.01728300      0.01477603     
0.18757    0.00912300      0.01465707     
0.18813    0.01187400      0.01453738     
0.18869    0.02300800      0.01441622     
0.18924    0.01318800      0.01429389     
0.18980    0.01259800      0.01416982     
0.19036    0.01881800      0.01404471     
0.19092    0.01974700      0.01391891     
0.19148    0.02046600      0.01379049     
0.19203    0.00901000      0.01366177     
0.19259    0.01656900      0.01353091     
0.19315    0.02369500      0.01339963     
0.19370    0.03583100      0.01326649     
0.19426    0.00951700      0.01313217     
0.19482    0.01840400      0.01299701     
0.19538    0.01787800      0.01286045     
0.19593    0.01871600      0.01272297     
0.19649    0.02306600      0.01258415     
0.19816    0.02426900      0.01216244     
0.19872    0.01504000      0.01201988     
0.19928    0.01903900      0.01187680     
0.19984    0.02671200      0.01173293     
0.20039    0.01314200      0.01158807     
0.20095    0.02110900      0.01144315     
0.20151    0.02921200      0.01129732     
0.20206    0.00433600      0.01115106     
0.20262    0.02488900      0.01100450     
0.20318    0.00655100      0.01085775     
0.20374    0.00605100      0.01071033     
0.20429    0.02326200      0.01056306     
0.20485    0.02534200      0.01041569     
0.20541    0.01381300      0.01026795     
0.20597    0.01558000      0.01012043     
0.20652    0.01343600      0.00997300     
0.20708    0.01612700      0.00982592     
0.20764    0.02577000      0.00967910     
0.20820    0.01331900      0.00953237     
0.20875    0.01866300      0.00938656     
0.20931    0.02107600      0.00924111     
0.20987    0.01257500      0.00909568     
0.21043    0.02455000      0.00895154     
0.21098    0.01862400      0.00880772     
0.21154    0.02359100      0.00866497     
0.21210    0.01132600      0.00852280     
0.21265    0.01644900      0.00838196     
0.21321    0.00646700      0.00824159     
0.21377    0.01418800      0.00810266     
0.21433    0.02740100      0.00796500     
0.21488    0.01434200      0.00782801     
0.21544    0.01884400      0.00769294     
0.21600    0.01616400      0.00755807     
0.21656    0.00884900      0.00742589     
0.21711    0.00942900      0.00729426     
0.21767    0.00864300      0.00716454     
0.21823    0.02130700      0.00703614     
0.21879    0.02557000      0.00690930     
0.21934    0.02121400      0.00678406     
0.21990    0.00412100      0.00666017     
0.22046    0.02057700      0.00653883     
0.22101    0.01882900      0.00641792     
0.22157    0.02180000      0.00630038     
0.22213    0.01996800      0.00618356     
0.22269    0.01849100      0.00606891     
0.22324    0.01265900      0.00595593     
0.22380    0.00939000      0.00584484     
0.22436    0.00678300      0.00573586     
0.22492    0.01493600      0.00562837     
0.22547    0.01184400      0.00552367     
0.22603    0.01129000      0.00541949     
0.22659    0.00198300      0.00531894     
0.22715    0.01169700      0.00521929     
0.22770    0.01666700      0.00512207     
0.22826    0.00914300      0.00502663     
0.22882    0.01946600      0.00493305     
0.22937    0.00134600      0.00484179     
0.22993    0.01834300      0.00475191     
0.23049    0.01887200      0.00466500     
0.23105    0.02918000      0.00457865     
0.23160    0.02163200      0.00449573     
0.23216    0.01359800      0.00441381     
0.23272    0.01392800      0.00433420     
0.23328    0.02627800      0.00425644     
0.23383    0.01043100      0.00418040     
0.23439    0.01720700      0.00410652     
0.23495    0.01740400      0.00403375     
0.23550    0.00608200      0.00396405     
0.23606    0.01736800      0.00389489     
0.23662    0.00884100      0.00382862     
0.23718    0.01420800      0.00376338     
0.23774    0.02042800      0.00370022     
0.23829    0.01459700      0.00363869     
0.23885    0.01732000      0.00357852     
0.23941    0.01199900      0.00352044     
0.23996    0.01408600      0.00346327     
0.24052    0.00556700      0.00340883     
0.24108    0.01779800      0.00335486     
0.24164    0.01087300      0.00330328     
0.24219    0.00998900      0.00325257     
0.24275    0.01481500      0.00320350     
0.24331    0.01631000      0.00315577     
0.24386    0.00225700      0.00310928     
0.24442    0.01681200      0.00306448     
0.24498    0.01791800      0.00302015     
0.24554    0.00444700      0.00297813     
0.24609    0.00477600      0.00293656     
0.24665    0.01477200      0.00289671     
0.24721    0.01228900      0.00285768     
0.24777    0.01125700      0.00281992     
0.24832    0.00801900      0.00278317     
0.24888    0.02189700      0.00274725     
0.24944    0.01409200      0.00271275     
0.25000    0.01332100      0.00267858     
