# Supplementary material for: Computational design of mechanically coupled axle-rotor protein assemblies
Source: Science. Author manuscript; Available in PMC 2023 Dec 11. (PMC10712554; doi:10.1126/science.abm1183)
Supplement: Data S2 [file NIHMS1871500-supplement-Data_S2.zip › SAXS/C3-C3_3.dat]

# SAXS profile: number of points = 433, q_min = 0.008641, q_max = 0.249467, delta_q = 0.000557467592592593
# offset = 0.00000000000000, scaling c = 1.44173210564820e-06, Chi = 0.230061026493084
#  q       exp_intensity   model_intensity
0.01031    807.63706700    781.29926577   
0.01087    788.78644900    774.09920428   
0.01143    776.98806800    766.48383750   
0.01199    763.95049000    758.72680467   
0.01254    751.51722600    750.47281243   
0.01310    739.05778600    742.10226726   
0.01366    729.59628900    733.34730286   
0.01422    718.59296200    724.40038484   
0.01477    707.76925700    715.19305406   
0.01533    699.69804300    705.72179052   
0.01589    689.31450900    696.09938891   
0.01645    680.27003200    686.15798050   
0.01700    670.64414100    676.15717820   
0.01756    660.84420700    665.80359404   
0.01812    651.67768200    655.40530510   
0.01868    641.37737400    644.75508986   
0.01923    632.35544400    634.01660020   
0.01979    620.39288200    623.11036970   
0.02035    610.39718600    612.08946539   
0.02091    599.60745400    600.96863770   
0.02146    588.31958600    589.72291370   
0.02202    576.59811100    578.42267793   
0.02258    566.24710200    567.01520579   
0.02314    554.69400100    555.56437512   
0.02369    542.79412500    544.06388599   
0.02425    530.96855700    532.51867954   
0.02481    519.16077700    520.96498755   
0.02537    507.95565100    509.38054412   
0.02592    495.37350700    497.81166173   
0.02648    483.91328900    486.24153063   
0.02704    472.40208300    474.69926902   
0.02760    458.79052800    463.19033441   
0.02815    446.89666100    451.72776812   
0.02871    434.68735300    440.31211090   
0.02927    422.53062300    428.97751514   
0.02983    410.39788800    417.68757097   
0.03038    398.45485500    406.52605223   
0.03094    385.62240300    395.39332597   
0.03150    373.92514700    384.42732288   
0.03206    361.55032300    373.52211661   
0.03261    349.73228000    362.78924913   
0.03317    338.41153900    352.14906625   
0.03373    326.70952200    341.65448667   
0.03429    315.80170700    331.31334215   
0.03485    304.70534800    321.08051381   
0.03540    293.93787800    311.06918942   
0.03596    283.16431000    301.11836817   
0.03652    272.83141400    291.46412999   
0.03707    263.04302300    281.85672872   
0.03763    253.29410300    272.54016711   
0.03819    243.83391000    263.31954492   
0.03875    235.05545500    254.33327497   
0.03930    226.21279100    245.51780919   
0.03986    217.75763600    236.87293211   
0.04042    209.87178000    228.47741000   
0.04098    201.87380700    220.18380974   
0.04154    194.47131400    212.21929104   
0.04209    187.37371000    204.34380536   
0.04265    180.74910000    196.75798022   
0.04321    174.08265000    189.32180853   
0.04376    167.72095700    182.10275415   
0.04432    161.79064700    175.10904468   
0.04488    156.14611700    168.25807781   
0.04544    150.40120900    161.70662907   
0.04600    145.25739300    155.22243780   
0.04655    140.21303800    149.11045135   
0.04711    135.49672900    143.06172327   
0.04767    130.77468600    137.31231695   
0.04822    126.27573600    131.69546724   
0.04878    121.94656800    126.29976865   
0.04934    117.82051200    121.10568508   
0.04990    114.01554100    116.05615141   
0.05045    110.26805400    111.27356190   
0.05101    106.72201900    106.56897598   
0.05157    103.23702800    102.17729634   
0.05213    99.81843100     97.86587586    
0.05269    96.65126500     93.79225695    
0.05324    93.64585500     89.85872003    
0.05380    90.79392000     86.09127014    
0.05436    88.00523200     82.51860341    
0.05491    85.16464400     79.04505354    
0.05547    82.64530200     75.81520362    
0.05603    80.03652300     72.63677954    
0.05659    77.75400200     69.71671959    
0.05715    75.33594300     66.85722570    
0.05770    73.21888700     64.18996600    
0.05826    71.06514500     61.62943875    
0.05882    68.91326300     59.20109401    
0.05937    66.92386300     56.91958292    
0.05993    65.13810700     54.71581235    
0.06049    63.25904700     52.69319544    
0.06105    61.51753700     50.71316826    
0.06161    59.73038900     48.91593932    
0.06216    58.10427100     47.16878857    
0.06272    56.57409900     45.55371497    
0.06328    55.04109600     44.01965598    
0.06384    53.59098700     42.57271446    
0.06439    52.11740200     41.23253772    
0.06495    50.77449100     39.94059720    
0.06551    49.40475500     38.77566083    
0.06606    48.09910300     37.64059270    
0.06662    46.83071500     36.61779476    
0.06718    45.59805700     35.63468926    
0.06774    44.35185500     34.72925774    
0.06829    43.36165300     33.88142447    
0.06885    42.20851500     33.08187342    
0.06941    41.15894700     32.35343646    
0.06997    40.08823600     31.64872060    
0.07053    39.09784200     31.02479321    
0.07108    38.20783800     30.41573946    
0.07164    37.32318900     29.87140349    
0.07220    36.40258200     29.34950297    
0.07276    35.57034300     28.87103117    
0.07331    34.76871000     28.42393395    
0.07387    33.99827500     28.00282417    
0.07443    33.17694600     27.61917256    
0.07498    32.38497100     27.24779521    
0.07554    31.62835000     26.91738667    
0.07610    30.91314600     26.59525475    
0.07666    30.16628300     26.30246947    
0.07722    29.55403500     26.02198299    
0.07777    28.89097300     25.75975613    
0.07833    28.24993100     25.51306287    
0.07889    27.67019500     25.27630759    
0.07945    27.05892800     25.05667718    
0.08000    26.46229100     24.84095411    
0.08056    25.94150700     24.64237591    
0.08112    25.38239200     24.44625840    
0.08167    24.83107100     24.26097878    
0.08223    24.32647200     24.07966448    
0.08279    23.81599800     23.90465954    
0.08335    23.31954600     23.73417455    
0.08390    22.86875200     23.56690710    
0.08446    22.44339800     23.40398579    
0.08502    21.96846000     23.24244384    
0.08558    21.57194100     23.08426206    
0.08614    21.19019500     22.92692871    
0.08669    20.77124500     22.77108213    
0.08725    20.36515600     22.61604669    
0.08781    19.98507100     22.46138722    
0.08836    19.65258500     22.30721655    
0.08892    19.22674300     22.15288062    
0.08948    18.90707500     21.99858685    
0.09004    18.66013300     21.84392582    
0.09059    18.26512000     21.68882370    
0.09115    17.95646700     21.53316367    
0.09171    17.62759100     21.37704419    
0.09227    17.35411500     21.22012298    
0.09283    17.02557800     21.06291973    
0.09338    16.76263500     20.90461418    
0.09394    16.48232400     20.74621829    
0.09450    16.23471400     20.58661538    
0.09506    15.99996400     20.42710156    
0.09561    15.69434200     20.26651515    
0.09617    15.48927300     20.10600562    
0.09673    15.23398500     19.94472688    
0.09728    14.97778200     19.78350615    
0.09784    14.72096000     19.62206492    
0.09840    14.50100500     19.46020217    
0.09896    14.29643700     19.29857757    
0.09952    14.09151500     19.13663156    
0.10007    13.86752300     18.97500572    
0.10063    13.68599800     18.81330931    
0.10119    13.40929300     18.65207863    
0.10175    13.24480900     18.49090728    
0.10230    13.04140300     18.33036323    
0.10286    12.74769400     18.16981727    
0.10342    12.61194900     18.01020081    
0.10397    12.44050600     17.85051365    
0.10453    12.29460500     17.69210979    
0.10509    12.10306400     17.53361852    
0.10565    11.92861200     17.37619003    
0.10620    11.76957800     17.21892502    
0.10676    11.57404500     17.06270870    
0.10732    11.41269500     16.90686211    
0.10788    11.24819500     16.75177753    
0.10844    11.06526000     16.59731552    
0.10899    10.96400100     16.44338463    
0.10955    10.79341500     16.29031035    
0.11011    10.67106700     16.13773432    
0.11066    10.48678900     15.98575845    
0.11122    10.35063800     15.83444585    
0.11178    10.21741100     15.68345256    
0.11234    10.06636400     15.53328957    
0.11289    9.90670400      15.38322304    
0.11345    9.75406200      15.23413781    
0.11401    9.68112500      15.08496295    
0.11457    9.51961100      14.93672595    
0.11513    9.36093800      14.78836341    
0.11568    9.24932000      14.64075290    
0.11624    9.13251100      14.49312238    
0.11680    8.97516100      14.34608050    
0.11736    8.88579800      14.19898308    
0.11791    8.76945600      14.05226829    
0.11847    8.63210200      13.90561156    
0.11903    8.51760800      13.75929002    
0.11958    8.35585000      13.61294709    
0.12014    8.31328600      13.46694066    
0.12070    8.18250700      13.32115123    
0.12126    8.05992800      13.17516820    
0.12181    7.95418100      13.02952645    
0.12237    7.83895200      12.88375166    
0.12293    7.75182400      12.73830222    
0.12349    7.65626000      12.59273346    
0.12404    7.56446700      12.44746587    
0.12460    7.45666300      12.30216703    
0.12516    7.35866800      12.15722172    
0.12572    7.22963700      12.01224975    
0.12627    7.15594000      11.86770066    
0.12683    7.04982200      11.72306079    
0.12739    6.95750100      11.57899598    
0.12795    6.85651600      11.43480918    
0.12850    6.77676900      11.29146268    
0.12906    6.68206500      11.14800033    
0.12962    6.59918700      11.00543547    
0.13018    6.49579300      10.86289412    
0.13073    6.44629400      10.72120873    
0.13129    6.37084100      10.57982542    
0.13185    6.21456800      10.43920150    
0.13241    6.18407600      10.29926833    
0.13296    6.08336200      10.15993526    
0.13352    6.01255200      10.02194283    
0.13408    5.95060900      9.88403158     
0.13464    5.82061600      9.74779653     
0.13519    5.81572100      9.61195621     
0.13575    5.71837900      9.47755677     
0.13631    5.63241400      9.34405792     
0.13687    5.53453900      9.21171685     
0.13742    5.46622300      9.08084246     
0.13798    5.43844200      8.95074029     
0.13854    5.36843200      8.82282358     
0.13910    5.28859500      8.69567219     
0.13965    5.23272000      8.57046199     
0.14021    5.19983600      8.44655099     
0.14077    5.12827700      8.32418326     
0.14133    5.09678400      8.20377365     
0.14188    5.00935700      8.08438226     
0.14244    4.95343300      7.96769462     
0.14300    4.93094500      7.85166195     
0.14356    4.83983100      7.73865949     
0.14411    4.80854800      7.62656382     
0.14467    4.73196500      7.51699338     
0.14523    4.69718600      7.40905482     
0.14579    4.66924300      7.30299775     
0.14634    4.60150100      7.19930961     
0.14690    4.52025400      7.09679722     
0.14746    4.47892400      6.99745613     
0.14802    4.43371000      6.89868767     
0.14857    4.41892400      6.80361358     
0.14913    4.36549200      6.70923710     
0.14969    4.32490500      6.61785513     
0.15025    4.26686800      6.52792448     
0.15080    4.23117900      6.44020017     
0.15136    4.20071100      6.35485782     
0.15192    4.14443800      6.27066813     
0.15247    4.14551000      6.18965500     
0.15303    4.08904500      6.10922988     
0.15359    4.05897900      6.03228669     
0.15415    4.04587500      5.95611901     
0.15471    3.98694000      5.88261451     
0.15526    3.92462400      5.81056158     
0.15582    3.90327300      5.74041089     
0.15638    3.87054400      5.67234620     
0.15693    3.82706000      5.60545497     
0.15749    3.77985100      5.54117614     
0.15805    3.77967200      5.47764042     
0.15861    3.71113800      5.41682510     
0.15917    3.68194900      5.35674171     
0.15972    3.66129600      5.29876591     
0.16028    3.63874700      5.24204093     
0.16084    3.59587300      5.18676049     
0.16140    3.58022200      5.13315379     
0.16195    3.53706400      5.08037352     
0.16251    3.49260400      5.02962148     
0.16307    3.46870900      4.97942661     
0.16362    3.43965500      4.93109606     
0.16418    3.38126600      4.88349884     
0.16474    3.35620900      4.83723424     
0.16530    3.33881800      4.79188469     
0.16585    3.30220100      4.74749202     
0.16641    3.24316700      4.70421605     
0.16697    3.24183900      4.66144087     
0.16753    3.18000400      4.61999028     
0.16808    3.19083400      4.57890307     
0.16864    3.16017100      4.53890863     
0.16920    3.09291700      4.49939607     
0.16976    3.06756800      4.46055190     
0.17031    3.05409900      4.42234693     
0.17087    3.01016300      4.38458280     
0.17143    2.99421900      4.34742353     
0.17199    2.97283600      4.31053277     
0.17254    2.95859300      4.27429976     
0.17310    2.92438900      4.23826169     
0.17366    2.89753800      4.20266286     
0.17422    2.86409300      4.16731239     
0.17477    2.84073800      4.13219037     
0.17533    2.81342700      4.09733426     
0.17589    2.74435300      4.06261674     
0.17645    2.76505500      4.02808565     
0.17700    2.72190600      3.99367959     
0.17756    2.71247500      3.95935682     
0.17812    2.67728300      3.92512715     
0.17868    2.64690000      3.89095375     
0.17923    2.65076500      3.85684781     
0.17979    2.60542100      3.82268929     
0.18035    2.59093300      3.78861114     
0.18091    2.58340900      3.75454450     
0.18146    2.55277500      3.72029306     
0.18202    2.54123000      3.68607582     
0.18258    2.51451800      3.65174739     
0.18313    2.49151400      3.61744358     
0.18369    2.44296100      3.58296267     
0.18425    2.43538200      3.54848455     
0.18481    2.42650400      3.51387196     
0.18537    2.39033300      3.47921533     
0.18592    2.39345600      3.44450290     
0.18648    2.36842800      3.40960824     
0.18704    2.33035200      3.37474540     
0.18760    2.35467000      3.33966129     
0.18815    2.33393300      3.30461897     
0.18871    2.31343100      3.26945742     
0.18927    2.27653800      3.23428373     
0.18982    2.25218200      3.19902843     
0.19038    2.22019900      3.16372645     
0.19094    2.23131000      3.12849539     
0.19150    2.19046800      3.09309961     
0.19205    2.23518300      3.05776218     
0.19261    2.19263700      3.02242982     
0.19317    2.18672100      2.98716647     
0.19373    2.16206700      2.95191620     
0.19428    2.14711500      2.91666841     
0.19484    2.10922200      2.88154711     
0.19540    2.11594600      2.84648007     
0.19596    2.11347700      2.81152252     
0.19651    2.07877700      2.77672177     
0.19707    2.04914700      2.74203517     
0.19763    2.04614500      2.70757466     
0.19819    2.04921900      2.67317646     
0.19874    2.02748200      2.63908784     
0.19930    2.02603700      2.60513828     
0.19986    1.98884200      2.57142026     
0.20042    1.99828700      2.53799827     
0.20097    1.96297500      2.50475769     
0.20153    1.97199200      2.47200383     
0.20209    1.96456200      2.43931000     
0.20264    1.94671600      2.40717592     
0.20320    1.91885000      2.37520407     
0.20376    1.92295300      2.34367345     
0.20432    1.87371700      2.31247892     
0.20488    1.90376600      2.28163617     
0.20543    1.87147300      2.25133936     
0.20599    1.86986900      2.22114644     
0.20655    1.86137500      2.19179253     
0.20711    1.82164000      2.16254780     
0.20766    1.83352000      2.13399072     
0.20822    1.82305200      2.10578418     
0.20878    1.82575900      2.07806900     
0.20933    1.79975700      2.05088964     
0.20989    1.79672700      2.02398668     
0.21045    1.79234700      1.99787638     
0.21101    1.77301200      1.97190992     
0.21156    1.77491200      1.94688128     
0.21212    1.75140600      1.92205018     
0.21268    1.74863500      1.89788768     
0.21324    1.74161400      1.87416734     
0.21379    1.70659400      1.85094798     
0.21435    1.71072100      1.82836561     
0.21491    1.70718200      1.80613270     
0.21547    1.68045700      1.78461064     
0.21602    1.66260000      1.76331250     
0.21658    1.67003000      1.74284557     
0.21714    1.66972000      1.72263920     
0.21769    1.63886600      1.70311264     
0.21825    1.64974000      1.68393581     
0.21881    1.62997000      1.66525641     
0.21937    1.63547400      1.64709811     
0.21993    1.60863400      1.62925821     
0.22048    1.61318800      1.61209465     
0.22104    1.57941400      1.59512805     
0.22160    1.58819100      1.57889052     
0.22215    1.58156400      1.56281646     
0.22271    1.56760400      1.54727120     
0.22327    1.57367500      1.53202700     
0.22383    1.55011700      1.51716043     
0.22438    1.53956500      1.50275906     
0.22494    1.53042400      1.48854181     
0.22550    1.51751300      1.47484052     
0.22606    1.51704800      1.46122832     
0.22661    1.51399400      1.44813679     
0.22717    1.52573700      1.43519069     
0.22773    1.48649900      1.42255023     
0.22829    1.48055300      1.41014508     
0.22884    1.50254100      1.39791955     
0.22940    1.47633800      1.38600145     
0.22996    1.46197300      1.37419445     
0.23052    1.45427900      1.36263647     
0.23107    1.42587000      1.35115837     
0.23163    1.43838000      1.33992696     
0.23219    1.42595700      1.32874829     
0.23275    1.43224200      1.31773290     
0.23330    1.42515300      1.30678765     
0.23386    1.38709600      1.29593754     
0.23442    1.40800000      1.28517673     
0.23497    1.40328800      1.27442663     
0.23553    1.39538300      1.26378783     
0.23609    1.38577800      1.25313945     
0.23665    1.37612500      1.24253696     
0.23720    1.37208200      1.23194585     
0.23776    1.34306000      1.22135545     
0.23832    1.32871500      1.21075879     
0.23888    1.35230900      1.20012424     
0.23943    1.34195700      1.18948829     
0.23999    1.31923600      1.17884655     
0.24055    1.31102600      1.16813974     
0.24111    1.30779000      1.15743403     
0.24166    1.29222900      1.14665461     
0.24222    1.29421200      1.13581834     
0.24278    1.28339100      1.12494442     
0.24334    1.27827400      1.11399723     
0.24389    1.26768600      1.10303422     
0.24445    1.25179000      1.09197509     
0.24501    1.26393300      1.08087194     
0.24557    1.24246100      1.06970169     
0.24612    1.23873500      1.05849331     
0.24668    1.25990600      1.04724119     
0.24724    1.20979600      1.03595646     
0.24779    1.24151600      1.02460734     
0.24835    1.20913400      1.01322680     
0.24891    1.19822000      1.00181612     
0.24947    1.20957500      0.99035014     
