# Supplementary material for: Computational design of mechanically coupled axle-rotor protein assemblies
Source: Science. Author manuscript; Available in PMC 2023 Dec 11. (PMC10712554; doi:10.1126/science.abm1183)
Supplement: Data S2 [file NIHMS1871500-supplement-Data_S2.zip › SAXS/C3-C3_4.dat]

# SAXS profile: number of points = 431, q_min = 0.009756, q_max = 0.249467, delta_q = 0.000557467441860465
# offset = 0.00000000000000, scaling c = 3.58867455274153e-08, Chi = 0.0216702135040949
#  q       exp_intensity   model_intensity
0.00976    23.36096900     22.84675151    
0.01031    22.70946600     22.63927503    
0.01087    20.82955600     22.42422228    
0.01143    21.13746700     22.19698360    
0.01199    20.51862700     21.96557932    
0.01254    20.73721100     21.71967094    
0.01310    20.12841600     21.47036622    
0.01366    20.18917500     21.20991588    
0.01422    19.48294200     20.94391987    
0.01477    19.37343100     20.67043500    
0.01533    19.30829200     20.38939103    
0.01589    19.05502100     20.10404792    
0.01645    18.89457300     19.80966096    
0.01700    18.60082500     19.51361928    
0.01756    18.39798600     19.20769627    
0.01812    17.99622400     18.90058291    
0.01868    17.71218000     18.58650746    
0.01923    17.56905300     18.27010370    
0.01979    17.25666000     17.94913392    
0.02035    16.98557300     17.62522542    
0.02091    16.87631500     17.29863735    
0.02146    16.51665900     16.96899301    
0.02202    16.26461500     16.63790249    
0.02258    15.86131700     16.30440982    
0.02314    15.61625600     15.96984666    
0.02369    15.39277200     15.63443596    
0.02425    15.00076000     15.29809622    
0.02481    14.71333400     14.96196304    
0.02537    14.37130300     14.62549670    
0.02592    14.08215500     14.28977378    
0.02648    13.85503000     13.95476772    
0.02704    13.50771100     13.62074916    
0.02760    13.29603300     13.28851861    
0.02815    13.01429700     12.95787303    
0.02871    12.72350300     12.62922810    
0.02927    12.56916900     12.30334845    
0.02983    12.30279400     11.97921794    
0.03038    11.95978600     11.65938803    
0.03094    11.76487700     11.34066275    
0.03150    11.53630500     11.02750187    
0.03206    11.23105100     10.71625862    
0.03261    11.01145500     10.41071427    
0.03317    10.72696500     10.10806957    
0.03373    10.53199000     9.81015586     
0.03429    10.29430400     9.51701983     
0.03485    10.06973500     9.22735716     
0.03540    9.77975800      8.94453229     
0.03596    9.58020900      8.66364039     
0.03652    9.37438300      8.39181652     
0.03707    9.10457100      8.12146169     
0.03763    9.00762600      7.85990483     
0.03819    8.74357200      7.60126621     
0.03875    8.46810000      7.34964114     
0.03930    8.30571200      7.10313051     
0.03986    8.15122600      6.86167065     
0.04042    7.89643400      6.62758971     
0.04098    7.76216300      6.39649067     
0.04154    7.60408100      6.17502958     
0.04209    7.29196000      5.95613484     
0.04265    7.17042400      5.74564772     
0.04321    7.05623600      5.53944516     
0.04376    6.90256200      5.33949100     
0.04432    6.67184100      5.14594240     
0.04488    6.52876800      4.95646765     
0.04544    6.32544600      4.77544187     
0.04600    6.19610300      4.59632197     
0.04655    6.00629200      4.42761792     
0.04711    5.95853500      4.26067279     
0.04767    5.77090500      4.10203657     
0.04822    5.59555500      3.94705003     
0.04878    5.53895300      3.79815393     
0.04934    5.31560600      3.65476192     
0.04990    5.24652500      3.51532081     
0.05045    5.08852300      3.38310777     
0.05101    4.97137400      3.25301140     
0.05157    4.90328600      3.13131845     
0.05213    4.79414200      3.01177415     
0.05269    4.63445600      2.89856367     
0.05324    4.57624500      2.78906988     
0.05380    4.45836200      2.68396157     
0.05436    4.31085700      2.58398018     
0.05491    4.21784600      2.48659101     
0.05547    4.10532700      2.39556783     
0.05603    3.97987200      2.30587060     
0.05659    3.93498100      2.22287615     
0.05715    3.86845100      2.14142497     
0.05770    3.73804700      2.06493134     
0.05826    3.66565900      1.99115051     
0.05882    3.65688800      1.92076280     
0.05937    3.50830000      1.85409036     
0.05993    3.41500400      1.78940880     
0.06049    3.36695900      1.72929075     
0.06105    3.24676800      1.67024752     
0.06161    3.24753400      1.61582184     
0.06216    3.09551500      1.56263552     
0.06272    3.06213100      1.51277897     
0.06328    3.00545600      1.46493230     
0.06384    2.97003900      1.41928211     
0.06439    2.83754700      1.37628427     
0.06495    2.82118800      1.33450945     
0.06551    2.76826300      1.29589438     
0.06606    2.71920400      1.25804426     
0.06662    2.66833500      1.22299208     
0.06718    2.59715700      1.18895643     
0.06774    2.52248200      1.15686081     
0.06829    2.47543800      1.12624352     
0.06885    2.41566500      1.09683543     
0.06941    2.36253500      1.06926682     
0.06997    2.32924400      1.04229051     
0.07053    2.26697100      1.01743162     
0.07108    2.23832000      0.99294974     
0.07164    2.18790400      0.97019866     
0.07220    2.16502600      0.94804264     
0.07276    2.14250700      0.92708046     
0.07331    2.09861100      0.90698279     
0.07387    2.07784000      0.88762606     
0.07443    2.05193800      0.86934503     
0.07498    1.98334100      0.85143345     
0.07554    1.94182800      0.83475715     
0.07610    1.92719300      0.81835613     
0.07666    1.88741400      0.80288910     
0.07722    1.86777600      0.78785564     
0.07777    1.81864600      0.77344198     
0.07833    1.77993200      0.75961763     
0.07889    1.76593500      0.74615679     
0.07945    1.73562900      0.73340877     
0.08000    1.73586700      0.72081571     
0.08056    1.64421900      0.70902267     
0.08112    1.62358300      0.69735891     
0.08167    1.62386700      0.68627604     
0.08223    1.60367800      0.67544516     
0.08279    1.58571400      0.66501227     
0.08335    1.55020700      0.65493386     
0.08390    1.53642100      0.64509835     
0.08446    1.47510700      0.63570356     
0.08502    1.47993300      0.62643781     
0.08558    1.44702700      0.61764816     
0.08614    1.44393800      0.60898918     
0.08669    1.38777500      0.60067453     
0.08725    1.36227800      0.59257324     
0.08781    1.36140400      0.58470155     
0.08836    1.33572700      0.57711554     
0.08892    1.32739700      0.56965901     
0.08948    1.28747900      0.56255147     
0.09004    1.24578000      0.55550994     
0.09059    1.26371100      0.54882019     
0.09115    1.25602400      0.54221239     
0.09171    1.21409700      0.53586470     
0.09227    1.19280500      0.52966088     
0.09283    1.16710900      0.52363590     
0.09338    1.16884400      0.51780595     
0.09394    1.13685600      0.51208032     
0.09450    1.12416100      0.50659586     
0.09506    1.11946400      0.50117737     
0.09561    1.08396900      0.49598597     
0.09617    1.07716800      0.49087774     
0.09673    1.04449000      0.48592880     
0.09728    1.03773500      0.48110269     
0.09784    0.99427600      0.47638533     
0.09840    0.98751000      0.47180605     
0.09896    1.02461200      0.46729275     
0.09952    0.98979100      0.46293940     
0.10007    0.94792800      0.45862908     
0.10063    0.93465400      0.45445433     
0.10119    0.94205900      0.45033618     
0.10175    0.94104100      0.44630804     
0.10230    0.86475000      0.44235496     
0.10286    0.87509100      0.43845218     
0.10342    0.86965800      0.43463791     
0.10397    0.84099100      0.43084422     
0.10453    0.84278900      0.42714586     
0.10509    0.82028600      0.42345632     
0.10565    0.81117800      0.41983196     
0.10620    0.81456300      0.41622322     
0.10676    0.77797700      0.41265896     
0.10732    0.78860300      0.40911251     
0.10788    0.74168800      0.40559038     
0.10844    0.76954400      0.40208464     
0.10899    0.75812000      0.39859159     
0.10955    0.72345900      0.39510930     
0.11011    0.72118900      0.39163472     
0.11066    0.71315400      0.38815904     
0.11122    0.72534300      0.38468791     
0.11178    0.67393000      0.38120801     
0.11234    0.67149300      0.37772771     
0.11289    0.66540100      0.37423681     
0.11345    0.63112300      0.37073958     
0.11401    0.64717600      0.36723274     
0.11457    0.64438500      0.36370968     
0.11513    0.63612600      0.36017481     
0.11568    0.61728600      0.35662732     
0.11624    0.59536900      0.35306297     
0.11680    0.58180700      0.34949116     
0.11736    0.59182700      0.34589463     
0.11791    0.59348000      0.34229412     
0.11847    0.55393900      0.33866791     
0.11903    0.57471500      0.33504354     
0.11958    0.55337600      0.33139169     
0.12014    0.53952900      0.32774253     
0.12070    0.54393200      0.32408211     
0.12126    0.51371400      0.32040906     
0.12181    0.52510800      0.31673550     
0.12237    0.49979000      0.31305164     
0.12293    0.48938600      0.30937253     
0.12349    0.50971400      0.30568669     
0.12404    0.47414600      0.30200816     
0.12460    0.47051800      0.29833138     
0.12516    0.46508600      0.29466613     
0.12572    0.46861600      0.29100673     
0.12627    0.45535700      0.28736536     
0.12683    0.45210800      0.28372933     
0.12739    0.45103400      0.28012224     
0.12795    0.43342800      0.27651838     
0.12850    0.41878600      0.27295901     
0.12906    0.40200000      0.26940266     
0.12962    0.43678400      0.26589583     
0.13018    0.41228500      0.26240051     
0.13073    0.43998300      0.25894969     
0.13129    0.40248400      0.25552602     
0.13185    0.39445500      0.25213881     
0.13241    0.38542000      0.24879783     
0.13296    0.40030800      0.24548221     
0.13352    0.35745400      0.24223786     
0.13408    0.38177600      0.23900434     
0.13464    0.37996800      0.23584753     
0.13519    0.36760400      0.23271506     
0.13575    0.36102700      0.22964441     
0.13631    0.38350700      0.22661861     
0.13687    0.37556800      0.22363873     
0.13742    0.35340700      0.22072413     
0.13798    0.33827200      0.21783704     
0.13854    0.32823200      0.21503855     
0.13910    0.35028600      0.21226500     
0.13965    0.32765600      0.20956640     
0.14021    0.32615600      0.20690973     
0.14077    0.33274600      0.20430924     
0.14133    0.30986500      0.20177012     
0.14188    0.32164500      0.19926669     
0.14244    0.32204800      0.19684395     
0.14300    0.31275700      0.19444125     
0.14356    0.30774000      0.19212802     
0.14411    0.31861200      0.18983810     
0.14467    0.29591900      0.18761819     
0.14523    0.28409400      0.18543907     
0.14579    0.28225600      0.18330925     
0.14634    0.29667900      0.18123572     
0.14690    0.25839200      0.17919126     
0.14746    0.27258500      0.17721847     
0.14802    0.29013300      0.17525908     
0.14857    0.29228600      0.17337821     
0.14913    0.25411000      0.17151142     
0.14969    0.27706100      0.16970477     
0.15025    0.26474400      0.16792547     
0.15080    0.25817000      0.16618808     
0.15136    0.25906300      0.16449335     
0.15192    0.27359300      0.16281897     
0.15247    0.25544400      0.16119776     
0.15303    0.26963700      0.15958564     
0.15359    0.24729700      0.15802925     
0.15415    0.26317800      0.15648360     
0.15471    0.24503100      0.15497820     
0.15526    0.24834200      0.15349225     
0.15582    0.23421500      0.15203377     
0.15638    0.21868500      0.15060228     
0.15693    0.24779200      0.14918744     
0.15749    0.23005600      0.14780394     
0.15805    0.25230300      0.14643060     
0.15861    0.22863500      0.14508997     
0.15917    0.24178200      0.14375662     
0.15972    0.22594600      0.14244873     
0.16028    0.20783600      0.14115352     
0.16084    0.22568700      0.13987554     
0.16140    0.19766400      0.13861422     
0.16195    0.22258400      0.13736297     
0.16251    0.20718100      0.13613111     
0.16307    0.21080100      0.13490637     
0.16362    0.21005000      0.13370054     
0.16418    0.22477700      0.13250353     
0.16474    0.21523600      0.13132024     
0.16530    0.22109200      0.13014585     
0.16585    0.21193700      0.12898326     
0.16641    0.20575200      0.12783136     
0.16697    0.20874700      0.12668605     
0.16753    0.19883600      0.12555519     
0.16808    0.20487600      0.12443002     
0.16864    0.19567900      0.12331803     
0.16920    0.21936700      0.12221370     
0.16976    0.20002400      0.12111761     
0.17031    0.19068100      0.12003240     
0.17087    0.20764600      0.11895408     
0.17143    0.20451100      0.11788614     
0.17199    0.19510200      0.11682380     
0.17254    0.19185100      0.11577478     
0.17310    0.18450800      0.11473093     
0.17366    0.19283200      0.11369827     
0.17422    0.20679000      0.11267331     
0.17477    0.19619500      0.11165574     
0.17533    0.19000400      0.11064842     
0.17589    0.17740200      0.10964687     
0.17645    0.16505500      0.10865657     
0.17700    0.19144900      0.10767138     
0.17756    0.18433600      0.10669819     
0.17812    0.16500200      0.10573011     
0.17868    0.17888300      0.10477288     
0.17923    0.18427500      0.10382317     
0.17979    0.16718700      0.10287986     
0.18035    0.17889800      0.10194799     
0.18091    0.18596400      0.10102197     
0.18146    0.17476600      0.10010367     
0.18202    0.18334200      0.09918947     
0.18258    0.16962700      0.09828797     
0.18313    0.15635800      0.09739101     
0.18369    0.16371600      0.09650164     
0.18425    0.16386700      0.09561944     
0.18481    0.15167500      0.09474253     
0.18537    0.16760000      0.09387459     
0.18592    0.16132100      0.09301055     
0.18648    0.16862500      0.09215458     
0.18704    0.17443200      0.09130234     
0.18760    0.16679100      0.09045724     
0.18815    0.14406200      0.08961654     
0.18871    0.16447700      0.08878204     
0.18927    0.15536100      0.08795237     
0.18982    0.14540700      0.08712631     
0.19038    0.14363800      0.08630598     
0.19094    0.15518300      0.08549043     
0.19150    0.15433000      0.08467764     
0.19205    0.15215800      0.08386764     
0.19261    0.14974900      0.08306374     
0.19317    0.13856200      0.08226271     
0.19373    0.13542700      0.08146500     
0.19428    0.16250900      0.08066884     
0.19484    0.13994900      0.07987700     
0.19540    0.13097000      0.07908732     
0.19596    0.13846900      0.07830048     
0.19651    0.14197300      0.07751696     
0.19707    0.14812800      0.07673572     
0.19763    0.13420900      0.07595765     
0.19819    0.13204500      0.07517997     
0.19874    0.12019700      0.07440724     
0.19930    0.14383200      0.07363499     
0.19986    0.13221800      0.07286572     
0.20042    0.12478300      0.07209866     
0.20097    0.13366100      0.07133420     
0.20153    0.13841200      0.07057403     
0.20209    0.14128100      0.06981357     
0.20264    0.11969300      0.06905903     
0.20320    0.12831600      0.06830481     
0.20376    0.12002600      0.06755487     
0.20432    0.11911400      0.06680712     
0.20488    0.11635700      0.06606338     
0.20543    0.13020000      0.06532391     
0.20599    0.10687900      0.06458435     
0.20655    0.12525200      0.06385399     
0.20711    0.13789500      0.06312375     
0.20766    0.12684800      0.06240041     
0.20822    0.11217300      0.06168098     
0.20878    0.11960900      0.06096630     
0.20933    0.12364100      0.06025733     
0.20989    0.12438200      0.05955005     
0.21045    0.11851500      0.05885284     
0.21101    0.11817000      0.05815662     
0.21156    0.09541700      0.05747191     
0.21212    0.12285400      0.05678963     
0.21268    0.11064100      0.05611493     
0.21324    0.11042900      0.05544673     
0.21379    0.10505400      0.05478456     
0.21435    0.12093000      0.05413208     
0.21491    0.10360100      0.05348458     
0.21547    0.09545300      0.05284666     
0.21602    0.11059900      0.05221259     
0.21658    0.11965900      0.05159079     
0.21714    0.11118300      0.05097382     
0.21769    0.10897400      0.05036812     
0.21825    0.11606300      0.04976790     
0.21881    0.07758800      0.04917664     
0.21937    0.10522900      0.04859442     
0.21993    0.11330500      0.04801843     
0.22048    0.08549400      0.04745522     
0.22104    0.10475100      0.04689632     
0.22160    0.11338800      0.04635239     
0.22215    0.10705700      0.04581157     
0.22271    0.09983000      0.04528234     
0.22327    0.09851900      0.04475976     
0.22383    0.09621400      0.04424620     
0.22438    0.10170500      0.04374410     
0.22494    0.09227600      0.04324628     
0.22550    0.09477300      0.04276207     
0.22606    0.11228300      0.04228005     
0.22661    0.08998200      0.04181284     
0.22717    0.07780400      0.04135006     
0.22773    0.09038300      0.04089647     
0.22829    0.08344000      0.04045070     
0.22884    0.08987100      0.04001078     
0.22940    0.08690400      0.03958195     
0.22996    0.09074100      0.03915712     
0.23052    0.11440200      0.03874275     
0.23107    0.10645200      0.03833172     
0.23163    0.08729500      0.03793184     
0.23219    0.08856900      0.03753514     
0.23275    0.08408300      0.03714680     
0.23330    0.07136700      0.03676370     
0.23386    0.08201100      0.03638625     
0.23442    0.10743900      0.03601635     
0.23497    0.07913800      0.03564831     
0.23553    0.09714900      0.03529047     
0.23609    0.09098700      0.03493380     
0.23665    0.09663100      0.03458488     
0.23720    0.07817100      0.03423921     
0.23776    0.07693600      0.03389855     
0.23832    0.07903100      0.03356238     
0.23888    0.08952600      0.03322851     
0.23943    0.07670100      0.03290109     
0.23999    0.06527300      0.03257532     
0.24055    0.08555500      0.03225582     
0.24111    0.08785600      0.03193806     
0.24166    0.07603100      0.03162479     
0.24222    0.08384200      0.03131306     
0.24278    0.07617800      0.03100506     
0.24334    0.06931900      0.03069967     
0.24389    0.08652200      0.03039692     
0.24445    0.06790400      0.03009754     
0.24501    0.07671700      0.02979850     
0.24557    0.07231900      0.02950434     
0.24612    0.08035200      0.02921061     
0.24668    0.08434300      0.02892078     
0.24724    0.08212200      0.02863261     
0.24779    0.07640200      0.02834615     
0.24835    0.06843800      0.02806225     
0.24891    0.07481700      0.02777956     
0.24947    0.06882300      0.02749945     
