# Supplementary material for: Computational design of mechanically coupled axle-rotor protein assemblies
Source: Science. Author manuscript; Available in PMC 2023 Dec 11. (PMC10712554; doi:10.1126/science.abm1183)
Supplement: Data S2 [file NIHMS1871500-supplement-Data_S2.zip › SAXS/C3-C1_2.dat]

# SAXS profile: number of points = 430, q_min = 0.006968, q_max = 0.246094, delta_q = 0.000557403263403263
# offset = 0.00000000000000, scaling c = 1.08549465591337e-07, Chi = 0.00413303710521917
#  q       exp_intensity   model_intensity
0.00697    6.92720100      7.37910403     
0.00753    9.14942700      7.36249568     
0.00808    6.06603600      7.34547254     
0.00864    6.62255800      7.32662272     
0.00920    7.10900200      7.30698569     
0.00975    8.17494500      7.28601654     
0.01031    7.67845500      7.26383821     
0.01087    7.31323300      7.24078423     
0.01143    7.01946700      7.21611298     
0.01199    6.98387900      7.19100815     
0.01254    7.18158600      7.16389884     
0.01310    7.32259800      7.13643024     
0.01366    7.27175900      7.10729241     
0.01422    7.07555400      7.07746431     
0.01477    7.12156100      7.04645514     
0.01533    6.97795500      7.01427637     
0.01589    7.08365700      6.98138703     
0.01645    6.92537700      6.94698018     
0.01700    6.92435100      6.91225892     
0.01756    6.87669000      6.87570093     
0.01812    7.01994900      6.83884729     
0.01868    6.75145700      6.80056676     
0.01923    6.60269000      6.76166086     
0.01979    6.51029100      6.72178279     
0.02035    6.71539500      6.68083502     
0.02090    6.65116100      6.63935480     
0.02146    6.65986400      6.59651645     
0.02202    6.67062800      6.55343815     
0.02258    6.34462200      6.50885114     
0.02313    6.46761400      6.46400266     
0.02369    6.47287600      6.41799411     
0.02425    6.28956400      6.37146490     
0.02481    6.20298000      6.32410479     
0.02536    6.27206100      6.27598952     
0.02592    6.23132000      6.22742883     
0.02648    6.15624400      6.17773708     
0.02704    6.06564200      6.12788827     
0.02759    6.01747100      6.07687343     
0.02815    5.93743600      6.02565911     
0.02871    5.90711300      5.97356928     
0.02927    5.97342700      5.92109229     
0.02982    5.89186400      5.86799446     
0.03038    5.77828700      5.81435407     
0.03094    5.70828100      5.76041908     
0.03150    5.68884300      5.70561966     
0.03205    5.66021200      5.65074790     
0.03261    5.61246100      5.59506543     
0.03317    5.56611600      5.53926582     
0.03373    5.50154700      5.48286283     
0.03428    5.42889200      5.42623493     
0.03484    5.31875700      5.36918919     
0.03540    5.26975500      5.31183600     
0.03596    5.29202700      5.25431915     
0.03651    5.23853300      5.19624047     
0.03707    5.15075300      5.13817176     
0.03763    5.08613700      5.07962266     
0.03818    5.03145900      5.02106058     
0.03874    4.93126300      4.96215586     
0.03930    4.95312900      4.90319975     
0.03986    4.88818700      4.84400310     
0.04041    4.78453500      4.78475226     
0.04097    4.67483400      4.72534011     
0.04153    4.63024700      4.66589103     
0.04209    4.65896600      4.60642162     
0.04265    4.57705900      4.54677493     
0.04320    4.51044200      4.48722853     
0.04376    4.44837300      4.42756362     
0.04432    4.42172400      4.36803401     
0.04487    4.30127100      4.30841906     
0.04543    4.25049200      4.24899390     
0.04599    4.19561400      4.18948609     
0.04655    4.07930100      4.13025465     
0.04710    4.06949700      4.07106929     
0.04766    3.99287800      4.01196519     
0.04822    3.89817400      3.95308164     
0.04878    3.90161400      3.89426960     
0.04933    3.79727100      3.83576873     
0.04989    3.73101000      3.77730046     
0.05045    3.71032400      3.71926079     
0.05101    3.68570400      3.66120058     
0.05156    3.55754500      3.60368745     
0.05212    3.53154300      3.54628401     
0.05268    3.49314500      3.48917355     
0.05324    3.41486400      3.43239832     
0.05379    3.33422600      3.37583850     
0.05435    3.28058900      3.31975640     
0.05491    3.31837300      3.26379490     
0.05547    3.23945500      3.20846840     
0.05602    3.12135100      3.15317673     
0.05658    3.08324100      3.09864058     
0.05714    3.00844300      3.04428250     
0.05770    2.95603200      2.99036851     
0.05825    2.95027800      2.93689643     
0.05881    2.84442100      2.88374399     
0.05937    2.82327400      2.83121116     
0.05993    2.78136400      2.77885381     
0.06048    2.69402900      2.72730894     
0.06104    2.70045100      2.67584499     
0.06160    2.61511400      2.62526834     
0.06216    2.55799900      2.57493841     
0.06271    2.49598900      2.52515915     
0.06327    2.45854100      2.47590968     
0.06383    2.41049200      2.42704094     
0.06438    2.31116900      2.37890879     
0.06494    2.24665100      2.33098070     
0.06550    2.27070600      2.28399774     
0.06606    2.18637400      2.23721265     
0.06661    2.22875000      2.19122152     
0.06717    2.09638500      2.14561985     
0.06773    2.07837200      2.10062481     
0.06829    2.04850600      2.05623123     
0.06885    1.99537000      2.01224881     
0.06940    1.94013600      1.96908236     
0.06996    1.87945000      1.92612316     
0.07052    1.83135100      1.88419986     
0.07107    1.80690800      1.84248921     
0.07163    1.79685400      1.80160911     
0.07219    1.72363600      1.76115921     
0.07275    1.65529800      1.72133295     
0.07330    1.64846000      1.68215302     
0.07386    1.62434700      1.64338214     
0.07442    1.57096100      1.60547669     
0.07498    1.55299100      1.56776583     
0.07553    1.51427100      1.53113789     
0.07609    1.50699000      1.49472710     
0.07665    1.43270300      1.45914062     
0.07721    1.41053600      1.42400840     
0.07776    1.39937500      1.38947969     
0.07832    1.32144200      1.35562055     
0.07888    1.31110900      1.32214823     
0.07944    1.30702200      1.28955806     
0.07999    1.23472000      1.25719608     
0.08055    1.20091300      1.22580901     
0.08111    1.17965400      1.19469179     
0.08167    1.17546000      1.16435375     
0.08222    1.13784400      1.13448102     
0.08278    1.10280300      1.10517126     
0.08334    1.06225100      1.07653087     
0.08389    1.05438600      1.04829016     
0.08445    0.99983200      1.02081645     
0.08501    0.99815600      0.99359899     
0.08557    0.93843900      0.96730885     
0.08612    0.95333900      0.94128552     
0.08668    0.92871100      0.91597610     
0.08724    0.88437300      0.89112701     
0.08780    0.87741300      0.86678244     
0.08836    0.85311300      0.84308670     
0.08891    0.81963900      0.81973534     
0.08947    0.78249300      0.79712956     
0.09003    0.77042900      0.77475583     
0.09058    0.77598600      0.75321418     
0.09114    0.76124200      0.73193990     
0.09170    0.70910600      0.71129726     
0.09226    0.68798900      0.69109822     
0.09281    0.70310700      0.67137382     
0.09337    0.67715700      0.65218764     
0.09393    0.66430800      0.63332216     
0.09449    0.63025700      0.61515893     
0.09504    0.60290400      0.59720033     
0.09560    0.63478100      0.57996811     
0.09616    0.60533000      0.56299578     
0.09672    0.58882700      0.54659670     
0.09727    0.53001300      0.53055248     
0.09783    0.54262500      0.51493466     
0.09839    0.49674900      0.49982046     
0.09895    0.53918100      0.48496392     
0.09950    0.47842200      0.47074830     
0.10006    0.47968500      0.45670827     
0.10062    0.45868900      0.44330817     
0.10118    0.48095800      0.43010465     
0.10173    0.48842500      0.41740280     
0.10229    0.44146000      0.40503049     
0.10285    0.42625800      0.39300308     
0.10341    0.44042200      0.38143166     
0.10396    0.39925500      0.37005947     
0.10452    0.41187800      0.35928015     
0.10508    0.40279600      0.34860898     
0.10564    0.41651200      0.33848051     
0.10619    0.39248800      0.32853931     
0.10675    0.39115100      0.31900379     
0.10731    0.37862400      0.30976575     
0.10787    0.36933200      0.30079916     
0.10842    0.35156500      0.29224834     
0.10898    0.34709500      0.28381541     
0.10954    0.32413200      0.27590671     
0.11009    0.33123400      0.26808946     
0.11065    0.33230100      0.26070785     
0.11121    0.32979900      0.25349632     
0.11177    0.31930800      0.24660097     
0.11232    0.32621300      0.23997767     
0.11288    0.30419400      0.23353846     
0.11344    0.28399900      0.22746403     
0.11400    0.30960700      0.22147381     
0.11455    0.26899900      0.21591989     
0.11511    0.26829500      0.21044971     
0.11567    0.26878900      0.20529744     
0.11623    0.27157000      0.20031329     
0.11678    0.27136400      0.19555333     
0.11734    0.28257300      0.19102803     
0.11790    0.26563400      0.18663811     
0.11846    0.25193600      0.18254656     
0.11901    0.24575500      0.17852718     
0.11957    0.26600200      0.17482861     
0.12013    0.27061200      0.17121043     
0.12069    0.22782900      0.16783338     
0.12124    0.23937600      0.16459344     
0.12180    0.21779500      0.16152284     
0.12236    0.23259400      0.15863047     
0.12291    0.25538100      0.15584575     
0.12347    0.24932800      0.15328420     
0.12403    0.24330400      0.15078183     
0.12459    0.20645200      0.14851529     
0.12515    0.24820800      0.14631531     
0.12570    0.22507300      0.14429292     
0.12626    0.25992300      0.14237073     
0.12682    0.22326900      0.14057080     
0.12737    0.25484100      0.13890840     
0.12793    0.21686300      0.13731754     
0.12849    0.22167900      0.13589887     
0.12905    0.19290700      0.13451698     
0.12960    0.20070900      0.13330392     
0.13016    0.23434100      0.13213755     
0.13072    0.17071500      0.13109250     
0.13128    0.22246200      0.13012313     
0.13183    0.19739700      0.12923404     
0.13239    0.19929200      0.12844656     
0.13295    0.18974800      0.12770088     
0.13351    0.19823800      0.12707604     
0.13406    0.16432100      0.12647602     
0.13462    0.19321000      0.12598391     
0.13518    0.18857200      0.12552681     
0.13574    0.19119200      0.12514357     
0.13629    0.19957800      0.12481311     
0.13685    0.22516300      0.12452908     
0.13741    0.19467200      0.12431065     
0.13797    0.17171300      0.12411600     
0.13852    0.18578000      0.12399573     
0.13908    0.16823500      0.12389070     
0.13964    0.18350200      0.12384537     
0.14019    0.21176300      0.12382160     
0.14075    0.19303400      0.12383771     
0.14131    0.16848600      0.12388308     
0.14187    0.16244900      0.12395173     
0.14242    0.18298400      0.12405417     
0.14298    0.16276700      0.12416694     
0.14354    0.19250700      0.12431524     
0.14410    0.19365200      0.12446969     
0.14465    0.13837900      0.12464905     
0.14521    0.16249600      0.12483742     
0.14577    0.17777100      0.12503963     
0.14633    0.17436500      0.12525136     
0.14688    0.17528800      0.12546917     
0.14744    0.16787100      0.12569471     
0.14800    0.16549100      0.12592269     
0.14856    0.16994900      0.12615386     
0.14911    0.14465700      0.12638517     
0.14967    0.15549800      0.12661495     
0.15023    0.16761600      0.12684205     
0.15079    0.17249600      0.12706564     
0.15134    0.16243200      0.12728243     
0.15190    0.17822400      0.12749561     
0.15246    0.15140100      0.12769467     
0.15302    0.17947800      0.12789023     
0.15357    0.16750800      0.12806667     
0.15413    0.14075800      0.12823731     
0.15469    0.18323500      0.12839023     
0.15524    0.15411000      0.12853080     
0.15580    0.17188300      0.12865599     
0.15636    0.19334700      0.12876252     
0.15692    0.16619800      0.12885850     
0.15748    0.16331100      0.12892542     
0.15803    0.16603400      0.12898512     
0.15859    0.17479600      0.12901196     
0.15915    0.15322500      0.12902885     
0.15970    0.16422000      0.12901775     
0.16026    0.15399100      0.12898840     
0.16082    0.17900200      0.12893827     
0.16138    0.15953200      0.12885988     
0.16193    0.17879000      0.12876768     
0.16249    0.13879200      0.12863788     
0.16305    0.13343400      0.12849928     
0.16361    0.14723500      0.12832078     
0.16416    0.15888100      0.12812941     
0.16472    0.15888400      0.12790573     
0.16528    0.14366600      0.12766009     
0.16584    0.17891400      0.12739201     
0.16639    0.14086300      0.12709061     
0.16695    0.11652800      0.12677600     
0.16751    0.13127100      0.12641857     
0.16806    0.15918000      0.12605240     
0.16862    0.16779700      0.12564665     
0.16918    0.16306300      0.12522519     
0.16974    0.12984000      0.12477303     
0.17029    0.13612100      0.12429688     
0.17085    0.17090600      0.12379837     
0.17141    0.14244800      0.12326822     
0.17197    0.13349000      0.12272533     
0.17252    0.15052600      0.12214209     
0.17308    0.14060300      0.12155004     
0.17364    0.12563400      0.12092033     
0.17420    0.11024800      0.12027707     
0.17475    0.10491300      0.11960556     
0.17531    0.14273100      0.11891206     
0.17587    0.12131200      0.11820022     
0.17643    0.12495000      0.11745767     
0.17698    0.10980900      0.11670734     
0.17754    0.11509200      0.11591986     
0.17810    0.12587000      0.11512358     
0.17866    0.12771300      0.11429957     
0.17921    0.12080700      0.11346082     
0.17977    0.12843600      0.11260211     
0.18033    0.13627300      0.11172482     
0.18088    0.11753000      0.11083285     
0.18144    0.10554400      0.10991668     
0.18200    0.12016900      0.10899380     
0.18256    0.11561300      0.10804155     
0.18311    0.11189500      0.10708541     
0.18367    0.11843500      0.10610596     
0.18423    0.09416100      0.10511817     
0.18479    0.11846100      0.10411593     
0.18534    0.11030400      0.10309778     
0.18590    0.09961000      0.10207271     
0.18646    0.10393700      0.10103098     
0.18702    0.11118400      0.09998324     
0.18757    0.11633200      0.09891901     
0.18813    0.08679000      0.09784930     
0.18869    0.09094800      0.09676990     
0.18924    0.08636000      0.09568368     
0.18980    0.08708600      0.09458681     
0.19036    0.10572900      0.09348560     
0.19092    0.09968900      0.09238095     
0.19148    0.12035000      0.09126433     
0.19203    0.09082500      0.09014761     
0.19259    0.11341800      0.08902308     
0.19315    0.09569500      0.08789878     
0.19370    0.09682900      0.08676952     
0.19426    0.11426500      0.08563688     
0.19482    0.09188900      0.08450473     
0.19538    0.09576300      0.08337145     
0.19593    0.10970100      0.08223557     
0.19649    0.09181600      0.08110249     
0.19705    0.09238100      0.07996966     
0.19761    0.09151200      0.07883631     
0.19816    0.10466500      0.07770644     
0.19872    0.06277600      0.07657805     
0.19928    0.09854800      0.07545430     
0.19984    0.11708800      0.07433318     
0.20039    0.09268200      0.07321572     
0.20095    0.09834800      0.07210264     
0.20151    0.08251700      0.07099788     
0.20206    0.07311300      0.06989326     
0.20262    0.07736500      0.06880052     
0.20318    0.07696800      0.06771155     
0.20374    0.07645500      0.06662858     
0.20429    0.07029700      0.06555500     
0.20485    0.09367600      0.06448807     
0.20541    0.08231100      0.06342959     
0.20597    0.08231400      0.06237678     
0.20652    0.07863600      0.06133796     
0.20708    0.06939300      0.06030446     
0.20764    0.06362700      0.05928524     
0.20820    0.07440500      0.05827106     
0.20875    0.06327200      0.05727135     
0.20931    0.09019700      0.05628150     
0.20987    0.05240800      0.05529773     
0.21043    0.04870200      0.05433159     
0.21098    0.04168100      0.05337036     
0.21154    0.03662000      0.05242726     
0.21210    0.05983800      0.05149021     
0.21265    0.08643100      0.05057065     
0.21321    0.03412000      0.04965796     
0.21377    0.04855300      0.04876078     
0.21433    0.05916400      0.04787702     
0.21488    0.03898200      0.04700119     
0.21544    0.03298900      0.04614450     
0.21600    0.05062200      0.04529090     
0.21656    0.05738400      0.04446202     
0.21711    0.06179300      0.04363798     
0.21767    0.08075400      0.04283134     
0.21823    0.06142600      0.04203563     
0.21879    0.06341600      0.04125358     
0.21934    0.03813000      0.04048479     
0.21990    0.05289600      0.03972654     
0.22046    0.06877300      0.03898804     
0.22101    0.07132200      0.03825318     
0.22157    0.02774300      0.03754278     
0.22213    0.04414300      0.03683767     
0.22269    0.05118200      0.03614892     
0.22324    0.04028300      0.03547163     
0.22380    0.05348700      0.03480747     
0.22436    0.05789100      0.03415766     
0.22492    0.03853800      0.03351761     
0.22547    0.05197800      0.03289617     
0.22603    0.05720700      0.03227822     
0.22659    0.06159400      0.03168342     
0.22715    0.04032000      0.03109431     
0.22770    0.02990100      0.03052037     
0.22826    0.05158600      0.02995748     
0.22882    0.06043700      0.02940603     
0.22937    0.04515600      0.02886840     
0.22993    0.02046400      0.02833894     
0.23049    0.03126100      0.02782748     
0.23105    0.04724200      0.02731934     
0.23160    0.02021000      0.02683084     
0.23216    0.05838200      0.02634811     
0.23272    0.02373200      0.02587876     
0.23328    0.04401700      0.02541991     
0.23383    0.01313300      0.02497091     
0.23439    0.05553300      0.02453391     
0.23495    0.03007900      0.02410317     
0.23550    0.02215600      0.02368947     
0.23606    0.04970500      0.02327878     
0.23662    0.03711100      0.02288439     
0.23718    0.00592800      0.02249556     
0.23774    0.05250400      0.02211798     
0.23829    0.05454800      0.02174944     
0.23885    0.04901600      0.02138849     
0.23941    0.05452900      0.02103885     
0.23996    0.01768400      0.02069426     
0.24052    0.05442700      0.02036457     
0.24108    0.01804500      0.02003742     
0.24164    0.04321100      0.01972354     
0.24219    0.03351100      0.01941451     
0.24275    0.04984800      0.01911464     
0.24331    0.03246700      0.01882210     
0.24386    0.04714300      0.01853648     
0.24442    0.02416100      0.01826056     
0.24498    0.05678700      0.01798726     
0.24554    0.02502500      0.01772712     
0.24609    0.02820900      0.01746954     
