# Supplementary material for: Computational design of mechanically coupled axle-rotor protein assemblies
Source: Science. Author manuscript; Available in PMC 2023 Dec 11. (PMC10712554; doi:10.1126/science.abm1183)
Supplement: Data S2 [file NIHMS1871500-supplement-Data_S2.zip › SAXS/D3-C5.dat]

# SAXS profile: number of points = 434, q_min = 0.008084, q_max = 0.249467, delta_q = 0.000557466512702079
# offset = 0.00000000000000, scaling c = 1.05327606473684e-07, Chi = 0.0796342343687220
#  q       exp_intensity   model_intensity
0.00808    183.10613700    171.16567373   
0.00864    184.09854000    169.33327323   
0.00920    179.11681600    167.43500164   
0.00976    178.06061200    165.42743594   
0.01031    173.52962600    163.32459262   
0.01087    170.49262600    161.15051241   
0.01143    166.65524600    158.86532218   
0.01199    163.41624600    156.54165326   
0.01254    160.30172400    154.09005834   
0.01310    156.15774000    151.60879784   
0.01366    152.89391200    149.03335245   
0.01422    149.87970900    146.41213214   
0.01477    145.81453800    143.73105884   
0.01533    142.36205600    140.99130605   
0.01589    140.11944500    138.21986087   
0.01645    135.70017800    135.38337767   
0.01700    131.99814900    132.53666282   
0.01756    128.32831100    129.62572089   
0.01812    124.63476400    126.71058534   
0.01868    120.94102600    123.75551721   
0.01923    117.27159500    120.79356251   
0.01979    113.42580000    117.80944397   
0.02035    109.98199600    114.82177284   
0.02091    106.49836400    111.82342371   
0.02146    103.06312000    108.83038179   
0.02202    99.40032500     105.83249213   
0.02258    96.24626500     102.85308546   
0.02314    92.67257600     99.87485058    
0.02369    89.54967800     96.92195573    
0.02425    86.09729500     93.98129395    
0.02481    83.14653600     91.06715606    
0.02537    80.17724100     88.18072222    
0.02592    77.02525800     85.31657167    
0.02648    74.03461200     82.49960570    
0.02704    71.19644600     79.70081194    
0.02760    68.66921800     76.96203273    
0.02815    65.93123900     74.24982561    
0.02871    63.44356500     71.58954346    
0.02927    61.03050900     68.97540782    
0.02983    58.57554400     66.40096056    
0.03038    56.14560500     63.89464676    
0.03094    54.04262800     61.41250200    
0.03150    51.99773500     59.01779376    
0.03206    49.61484100     56.64792157    
0.03261    47.81382600     54.36536248    
0.03317    45.78476200     52.11932557    
0.03373    43.90528200     49.94198148    
0.03429    42.17401300     47.82391626    
0.03485    40.40276300     45.75423923    
0.03540    38.64224300     43.76679513    
0.03596    36.98222500     41.80611432    
0.03652    35.56531500     39.95050495    
0.03707    34.05502900     38.11412043    
0.03763    32.67835200     36.37542720    
0.03819    31.25254100     34.67047303    
0.03875    30.03493100     33.03984058    
0.03930    28.71342400     31.46444985    
0.03986    27.51005900     29.94004845    
0.04042    26.42374500     28.49128183    
0.04098    25.29760200     27.07081655    
0.04154    24.26281400     25.74476193    
0.04209    23.30528700     24.44135835    
0.04265    22.37384100     23.21720523    
0.04321    21.48985500     22.03007478    
0.04376    20.57324300     20.89980902    
0.04432    19.76123300     19.82337542    
0.04488    18.97249600     18.78288689    
0.04544    18.26656500     17.81106328    
0.04600    17.56953000     16.85587160    
0.04655    16.84166500     15.98227068    
0.04711    16.17610400     15.12280521    
0.04767    15.51921500     14.32577639    
0.04822    15.06366400     13.55603699    
0.04878    14.41627600     12.83010770    
0.04934    13.83621400     12.14332927    
0.04990    13.35875800     11.48367385    
0.05045    12.88160800     10.87313568    
0.05101    12.33477700     10.27628374    
0.05157    11.89143700     9.73411680     
0.05213    11.47917900     9.20487616     
0.05269    11.11109900     8.71523555     
0.05324    10.62846100     8.24735229     
0.05380    10.27388700     7.80585665     
0.05436    9.95737200      7.39331660     
0.05491    9.61132800      6.99584293     
0.05547    9.32965300      6.63298318     
0.05603    8.99272200      6.27754745     
0.05659    8.68475700      5.95717077     
0.05715    8.41332000      5.64478439     
0.05770    8.16306800      5.35731163     
0.05826    7.87279200      5.08322241     
0.05882    7.61287000      4.82552729     
0.05937    7.37158200      4.58545515     
0.05993    7.16169500      4.35462341     
0.06049    6.94772500      4.14470612     
0.06105    6.71951100      3.93963094     
0.06161    6.47609000      3.75488551     
0.06216    6.28050400      3.57557568     
0.06272    6.11504800      3.41053841     
0.06328    5.93563100      3.25406851     
0.06384    5.74536500      3.10679065     
0.06439    5.59057000      2.97061232     
0.06495    5.45891900      2.83944075     
0.06551    5.27750900      2.72133776     
0.06606    5.10726400      2.60630116     
0.06662    4.96772500      2.50279339     
0.06718    4.86259500      2.40338578     
0.06774    4.72740300      2.31201369     
0.06829    4.65869900      2.22668708     
0.06885    4.53418300      2.14644054     
0.06941    4.39459100      2.07384727     
0.06997    4.30587900      2.00382100     
0.07053    4.21449000      1.94279628     
0.07108    4.14042800      1.88350425     
0.07164    3.99452200      1.83174641     
0.07220    3.90662400      1.78278020     
0.07276    3.87377100      1.73913712     
0.07331    3.77449300      1.69964339     
0.07387    3.71588700      1.66352382     
0.07443    3.61689700      1.63271976     
0.07498    3.58011500      1.60360226     
0.07554    3.48710700      1.58077839     
0.07610    3.42246500      1.55925489     
0.07666    3.37846600      1.54265774     
0.07722    3.37305100      1.52823735     
0.07777    3.24483400      1.51721256     
0.07833    3.23108900      1.50923623     
0.07889    3.15792400      1.50333275     
0.07945    3.12607100      1.50116859     
0.08000    3.11118700      1.49996335     
0.08056    3.02470000      1.50294310     
0.08112    2.97347200      1.50672113     
0.08167    2.93382100      1.51344394     
0.08223    2.86941900      1.52154994     
0.08279    2.87494300      1.53155053     
0.08335    2.80221700      1.54333060     
0.08390    2.81686900      1.55615067     
0.08446    2.78008600      1.57095364     
0.08502    2.74682100      1.58619947     
0.08558    2.72985200      1.60330098     
0.08614    2.65737200      1.62072077     
0.08669    2.62002900      1.63926454     
0.08725    2.62136600      1.65822259     
0.08781    2.60371600      1.67776525     
0.08836    2.57918200      1.69764615     
0.08892    2.55245700      1.71775946     
0.08948    2.50306000      1.73798143     
0.09004    2.47005600      1.75824766     
0.09059    2.46318100      1.77826859     
0.09115    2.42211400      1.79816730     
0.09171    2.40639900      1.81761241     
0.09227    2.36814100      1.83666134     
0.09283    2.36327300      1.85521048     
0.09338    2.34656500      1.87297128     
0.09394    2.30412400      1.89032549     
0.09450    2.25494200      1.90642408     
0.09506    2.20348600      1.92217611     
0.09561    2.23548100      1.93646643     
0.09617    2.17894900      1.95017311     
0.09673    2.16610100      1.96263171     
0.09728    2.16521300      1.97406636     
0.09784    2.12496900      1.98454505     
0.09840    2.10610600      1.99357201     
0.09896    2.12180500      2.00200293     
0.09952    2.09841100      2.00849520     
0.10007    2.05856000      2.01453822     
0.10063    2.02505800      2.01873786     
0.10119    2.01147600      2.02222508     
0.10175    1.97367700      2.02432127     
0.10230    1.94915800      2.02529700     
0.10286    1.89799400      2.02532985     
0.10342    1.85967300      2.02388594     
0.10397    1.85116000      2.02194275     
0.10453    1.87145100      2.01822575     
0.10509    1.80499100      2.01413359     
0.10565    1.79068600      2.00857027     
0.10620    1.78001600      2.00241211     
0.10676    1.77504500      1.99525964     
0.10732    1.75353600      1.98726151     
0.10788    1.76080200      1.97865938     
0.10844    1.70994500      1.96904145     
0.10899    1.71386000      1.95915839     
0.10955    1.70293900      1.94816592     
0.11011    1.67788000      1.93699736     
0.11066    1.65306500      1.92505058     
0.11122    1.66811000      1.91281814     
0.11178    1.63315600      1.90009948     
0.11234    1.61019800      1.88703935     
0.11289    1.63495400      1.87371754     
0.11345    1.59609600      1.86006456     
0.11401    1.58724800      1.84629893     
0.11457    1.59260200      1.83225694     
0.11513    1.55394300      1.81815322     
0.11568    1.56060400      1.80394848     
0.11624    1.58121600      1.78970108     
0.11680    1.54383300      1.77545651     
0.11736    1.52241000      1.76121721     
0.11791    1.52455000      1.74702103     
0.11847    1.52110800      1.73292750     
0.11903    1.49793200      1.71889391     
0.11958    1.50008900      1.70504616     
0.12014    1.46874000      1.69129648     
0.12070    1.47634900      1.67776093     
0.12126    1.46433000      1.66434834     
0.12181    1.46292300      1.65113197     
0.12237    1.44362400      1.63812822     
0.12293    1.41790600      1.62526574     
0.12349    1.43387900      1.61269956     
0.12404    1.43490400      1.60023220     
0.12460    1.39648000      1.58809078     
0.12516    1.42312900      1.57607783     
0.12572    1.39623100      1.56431093     
0.12627    1.40240300      1.55273746     
0.12683    1.36613400      1.54132158     
0.12739    1.39188200      1.53015896     
0.12795    1.35896600      1.51907703     
0.12850    1.35114800      1.50830259     
0.12906    1.36472900      1.49757037     
0.12962    1.35404900      1.48710701     
0.13018    1.30452300      1.47670485     
0.13073    1.33262500      1.46649324     
0.13129    1.30587300      1.45637979     
0.13185    1.31077900      1.44639040     
0.13241    1.30839100      1.43652839     
0.13296    1.32569900      1.42673787     
0.13352    1.29057000      1.41710304     
0.13408    1.28982000      1.40748270     
0.13464    1.25088600      1.39800671     
0.13519    1.24749100      1.38855595     
0.13575    1.25399500      1.37920125     
0.13631    1.25967900      1.36989128     
0.13687    1.23359700      1.36064749     
0.13742    1.21944800      1.35145840     
0.13798    1.20094100      1.34230827     
0.13854    1.21214200      1.33323950     
0.13910    1.19069000      1.32420521     
0.13965    1.18565400      1.31522581     
0.14021    1.16651000      1.30629857     
0.14077    1.16457400      1.29741453     
0.14133    1.13420700      1.28860282     
0.14188    1.13232600      1.27981534     
0.14244    1.11664100      1.27113107     
0.14300    1.14314300      1.26246982     
0.14356    1.11556600      1.25390851     
0.14411    1.10419500      1.24539080     
0.14467    1.08477500      1.23696740     
0.14523    1.08976400      1.22862064     
0.14579    1.07140200      1.22034787     
0.14634    1.06193500      1.21218739     
0.14690    1.04336700      1.20407318     
0.14746    1.01900400      1.19612062     
0.14802    1.02511400      1.18819089     
0.14857    1.02591700      1.18045283     
0.14913    0.97301000      1.17274805     
0.14969    0.97710200      1.16521059     
0.15025    0.97482500      1.15774965     
0.15080    0.96189800      1.15041608     
0.15136    0.94126800      1.14322141     
0.15192    0.94331000      1.13608996     
0.15247    0.92721800      1.12914261     
0.15303    0.88429100      1.12222481     
0.15359    0.91162100      1.11551602     
0.15415    0.89793500      1.10884622     
0.15471    0.86589300      1.10232955     
0.15526    0.86228100      1.09588819     
0.15582    0.83499300      1.08955580     
0.15638    0.84274300      1.08332537     
0.15693    0.83466300      1.07715996     
0.15749    0.81750800      1.07111008     
0.15805    0.82977500      1.06509841     
0.15861    0.80925400      1.05919538     
0.15917    0.79648800      1.05330994     
0.15972    0.78740800      1.04750208     
0.16028    0.78686900      1.04171457     
0.16084    0.74232900      1.03596791     
0.16140    0.77959500      1.03023071     
0.16195    0.73760700      1.02451192     
0.16251    0.73116400      1.01877080     
0.16307    0.75133600      1.01303439     
0.16362    0.71043500      1.00725501     
0.16418    0.71518700      1.00145911     
0.16474    0.69954500      0.99560783     
0.16530    0.69631100      0.98968812     
0.16585    0.69790900      0.98372819     
0.16641    0.69600900      0.97764220     
0.16697    0.67287000      0.97152631     
0.16753    0.65831800      0.96522667     
0.16808    0.64899100      0.95889690     
0.16864    0.64429700      0.95237934     
0.16920    0.66059400      0.94578715     
0.16976    0.63825400      0.93902756     
0.17031    0.62792200      0.93213173     
0.17087    0.62689000      0.92512110     
0.17143    0.61958300      0.91787966     
0.17199    0.62125300      0.91058569     
0.17254    0.61804400      0.90298809     
0.17310    0.60273900      0.89534085     
0.17366    0.57858100      0.88742751     
0.17422    0.59062200      0.87940507     
0.17477    0.58897300      0.87117322     
0.17533    0.58971000      0.86276442     
0.17589    0.56385600      0.85422473     
0.17645    0.57436400      0.84542171     
0.17700    0.54316900      0.83657060     
0.17756    0.56394300      0.82739040     
0.17812    0.54714700      0.81816550     
0.17868    0.54050500      0.80869606     
0.17923    0.54395500      0.79912488     
0.17979    0.53156900      0.78937111     
0.18035    0.53520100      0.77947690     
0.18091    0.51109000      0.76948782     
0.18146    0.50681700      0.75927422     
0.18202    0.52093200      0.74902934     
0.18258    0.51539300      0.73857074     
0.18313    0.48316300      0.72808590     
0.18369    0.50369600      0.71744138     
0.18425    0.50668600      0.70674987     
0.18481    0.48302700      0.69595790     
0.18537    0.49041400      0.68510771     
0.18592    0.47058700      0.67421671     
0.18648    0.44869600      0.66323682     
0.18704    0.46480000      0.65226190     
0.18760    0.44515900      0.64121849     
0.18815    0.43670700      0.63019292     
0.18871    0.44932000      0.61914234     
0.18927    0.42689900      0.60811888     
0.18982    0.41979600      0.59710335     
0.19038    0.41185800      0.58611436     
0.19094    0.42484000      0.57516637     
0.19150    0.41701100      0.56426888     
0.19205    0.42613100      0.55341209     
0.19261    0.39022400      0.54265324     
0.19317    0.40323700      0.53195791     
0.19373    0.40746400      0.52136414     
0.19428    0.38464900      0.51084397     
0.19484    0.39471000      0.50043185     
0.19540    0.36789700      0.49014891     
0.19596    0.40004800      0.47994321     
0.19651    0.36800300      0.46993289     
0.19707    0.39218100      0.45999036     
0.19763    0.37330100      0.45026416     
0.19819    0.36236800      0.44061234     
0.19874    0.37082800      0.43116118     
0.19930    0.33731400      0.42184560     
0.19986    0.35769700      0.41267674     
0.20042    0.34406600      0.40371720     
0.20097    0.35254100      0.39485064     
0.20153    0.35847300      0.38628011     
0.20209    0.34898900      0.37776040     
0.20264    0.33306600      0.36952841     
0.20320    0.32511200      0.36139909     
0.20376    0.33924300      0.35348938     
0.20432    0.33037600      0.34575498     
0.20488    0.33429000      0.33817722     
0.20543    0.33661900      0.33085497     
0.20599    0.32719300      0.32359365     
0.20655    0.32766100      0.31667615     
0.20711    0.32650400      0.30981368     
0.20766    0.30956900      0.30322788     
0.20822    0.29632600      0.29677295     
0.20878    0.29903200      0.29050879     
0.20933    0.31525400      0.28444339     
0.20989    0.30236800      0.27849255     
0.21045    0.29338400      0.27280780     
0.21101    0.29231800      0.26717822     
0.21156    0.27499100      0.26185930     
0.21212    0.28655500      0.25660449     
0.21268    0.29777100      0.25157169     
0.21324    0.29124200      0.24666921     
0.21379    0.27373900      0.24192325     
0.21435    0.27339200      0.23736062     
0.21491    0.28711800      0.23290060     
0.21547    0.28096200      0.22865080     
0.21602    0.26510100      0.22446191     
0.21658    0.24463800      0.22050469     
0.21714    0.25725600      0.21661413     
0.21769    0.26888200      0.21290450     
0.21825    0.25318600      0.20928930     
0.21881    0.27211900      0.20580225     
0.21937    0.27733500      0.20244889     
0.21993    0.26115800      0.19917367     
0.22048    0.25074800      0.19606642     
0.22104    0.26054100      0.19300523     
0.22160    0.24139800      0.19011920     
0.22215    0.24879200      0.18727473     
0.22271    0.24285800      0.18455667     
0.22327    0.26302700      0.18191145     
0.22383    0.26271900      0.17935372     
0.22438    0.25028300      0.17690089     
0.22494    0.25607000      0.17449099     
0.22550    0.24438800      0.17220374     
0.22606    0.23716500      0.16993898     
0.22661    0.25211400      0.16779087     
0.22717    0.23345500      0.16567736     
0.22773    0.22138000      0.16363828     
0.22829    0.25373100      0.16165471     
0.22884    0.23903000      0.15971681     
0.22940    0.23249200      0.15785082     
0.22996    0.22443300      0.15601146     
0.23052    0.21926200      0.15424118     
0.23107    0.22036800      0.15249007     
0.23163    0.21382100      0.15080604     
0.23219    0.21600300      0.14914090     
0.23275    0.20996000      0.14752178     
0.23330    0.23061900      0.14593065     
0.23386    0.21880800      0.14436831     
0.23442    0.20887800      0.14284484     
0.23497    0.21667100      0.14133170     
0.23553    0.21849300      0.13986533     
0.23609    0.22095200      0.13840455     
0.23665    0.23850900      0.13697836     
0.23720    0.21785600      0.13556616     
0.23776    0.19930000      0.13417570     
0.23832    0.21720600      0.13280379     
0.23888    0.19554500      0.13144143     
0.23943    0.20119200      0.13010526     
0.23999    0.22862100      0.12877582     
0.24055    0.18523300      0.12747203     
0.24111    0.20527200      0.12617510     
0.24166    0.19673700      0.12489542     
0.24222    0.21380200      0.12362237     
0.24278    0.20841900      0.12236518     
0.24334    0.19778300      0.12111876     
0.24389    0.20104400      0.11988316     
0.24445    0.19056300      0.11866299     
0.24501    0.19296900      0.11744460     
0.24557    0.20433800      0.11624878     
0.24612    0.20508200      0.11505582     
0.24668    0.19374400      0.11388267     
0.24724    0.17987000      0.11271869     
0.24779    0.20505300      0.11156504     
0.24835    0.17892300      0.11042638     
0.24891    0.18986300      0.10929524     
0.24947    0.18072200      0.10818208     
