# Supplementary material for: Computational design of mechanically coupled axle-rotor protein assemblies
Source: Science. Author manuscript; Available in PMC 2023 Dec 11. (PMC10712554; doi:10.1126/science.abm1183)
Supplement: Data S2 [file NIHMS1871500-supplement-Data_S2.zip › SAXS/D4_1.dat]

# SAXS profile: number of points = 460, q_min = 0.007495, q_max = 0.249901, delta_q = 0.000516857142857143
# offset = 0.00000000000000, scaling c = 1.39696727610897e-08, Chi = 0.00374926184048494
#  q       exp_intensity   model_intensity     
0.01266    7.22219200      6.79795246     
0.01318    6.95295800      6.73574321     
0.01370    6.83093600      6.67112043     
0.01422    6.87204800      6.60505581     
0.01473    6.61783100      6.53696589     
0.01525    6.53960200      6.46732756     
0.01577    6.30329500      6.39602267     
0.01628    6.39513500      6.32310376     
0.01680    6.23563300      6.24885028     
0.01732    6.06028000      6.17310156     
0.01783    6.00204700      6.09616677     
0.01835    5.88383700      6.01760473     
0.01887    5.76636000      5.93826626     
0.01938    5.67090700      5.85734851     
0.01990    5.58067900      5.77588376     
0.02042    5.41874400      5.69293050     
0.02093    5.26837200      5.60962469     
0.02145    5.18920100      5.52495195     
0.02197    5.11764400      5.44008263     
0.02249    5.01005000      5.35401279     
0.02300    4.91102500      5.26802912     
0.02352    4.75134200      5.18088125     
0.02404    4.67033800      5.09368311     
0.02455    4.61737800      5.00581331     
0.02507    4.49327200      4.91788189     
0.02559    4.40502500      4.82955693     
0.02610    4.25388400      4.74119430     
0.02662    4.21815700      4.65268200     
0.02714    4.12804000      4.56418702     
0.02765    4.02969400      4.47573959     
0.02817    4.00087600      4.38756815     
0.02869    3.84852300      4.29943790     
0.02920    3.77548600      4.21152618     
0.02972    3.68702600      4.12394705     
0.03024    3.60105100      4.03672891     
0.03076    3.49869200      3.94993067     
0.03127    3.39814100      3.86365683     
0.03179    3.37671700      3.77785169     
0.03231    3.28411800      3.69275906     
0.03282    3.15038000      3.60815382     
0.03334    3.10051400      3.52446153     
0.03386    3.05668700      3.44140141     
0.03437    2.95575300      3.35931190     
0.03489    2.91347200      3.27765506     
0.03541    2.81924600      3.19735708     
0.03592    2.75831000      3.11742212     
0.03644    2.70276200      3.03908779     
0.03696    2.65266400      2.96102506     
0.03748    2.57204500      2.88480515     
0.03799    2.46003100      2.80874399     
0.03851    2.44240200      2.73477560     
0.03903    2.35948900      2.66095186     
0.03954    2.30461400      2.58937066     
0.04006    2.24885500      2.51791903     
0.04058    2.19539600      2.44851087     
0.04109    2.14314900      2.37953574     
0.04161    2.13391400      2.31250928     
0.04213    2.03178600      2.24608724     
0.04265    2.02010800      2.18150208     
0.04316    1.92824900      2.11769549     
0.04368    1.89495700      2.05559504     
0.04420    1.86285500      1.99444929     
0.04471    1.85985200      1.93498237     
0.04523    1.79018400      1.87652191     
0.04575    1.72785000      1.81947215     
0.04626    1.71187200      1.76371513     
0.04678    1.64592400      1.70920663     
0.04730    1.62989700      1.65615321     
0.04781    1.57512800      1.60417767     
0.04833    1.53325300      1.55381413     
0.04885    1.45879900      1.50435644     
0.04936    1.43527900      1.45665484     
0.04988    1.40109400      1.40977541     
0.05040    1.38028200      1.36469353     
0.05092    1.31712300      1.32017629     
0.05143    1.29114000      1.27766749     
0.05195    1.24817400      1.23555387     
0.05247    1.23393400      1.19556148     
0.05298    1.24231500      1.15580125     
0.05350    1.19731200      1.11825590     
0.05402    1.14087200      1.08085899     
0.05453    1.15268000      1.04561304     
0.05505    1.09827000      1.01064321     
0.05557    1.06618800      0.97754755     
0.05608    1.02799900      0.94478914     
0.05660    1.00147900      0.91376923     
0.05712    1.01674100      0.88320385     
0.05763    0.95448200      0.85417544     
0.05815    0.93811200      0.82570853     
0.05867    0.91160200      0.79859001     
0.05919    0.91536300      0.77212732     
0.05970    0.88392900      0.74683177     
0.06022    0.87517000      0.72227522     
0.06074    0.84049500      0.69876191     
0.06125    0.83021000      0.67600939     
0.06177    0.79921800      0.65409830     
0.06229    0.80252700      0.63305317     
0.06280    0.76290700      0.61270203     
0.06332    0.73954000      0.59326353     
0.06384    0.73704000      0.57438231     
0.06435    0.70854100      0.55645301     
0.06487    0.68502000      0.53895812     
0.06539    0.68910400      0.52247236     
0.06591    0.65571200      0.50627702     
0.06642    0.62371100      0.49107441     
0.06694    0.64063500      0.47609529     
0.06746    0.60699800      0.46211791     
0.06797    0.61162500      0.44827454     
0.06849    0.60104600      0.43543439     
0.06901    0.57152000      0.42266282     
0.06952    0.56516900      0.41086020     
0.07004    0.52652900      0.39912981     
0.07056    0.53714100      0.38825911     
0.07107    0.52527200      0.37748799     
0.07159    0.50550700      0.36743916     
0.07211    0.52000200      0.35755315     
0.07262    0.48905600      0.34828376     
0.07314    0.46508400      0.33921130     
0.07366    0.46708900      0.33065893     
0.07418    0.45789300      0.32233138     
0.07469    0.44455400      0.31443944     
0.07521    0.41872000      0.30679412     
0.07573    0.44618500      0.29952344     
0.07624    0.44064700      0.29250113     
0.07676    0.41739400      0.28577474     
0.07728    0.39930800      0.27932217     
0.07779    0.40358100      0.27310685     
0.07831    0.39578700      0.26717405     
0.07883    0.38431100      0.26142839     
0.07934    0.38044600      0.25597046     
0.07986    0.39296400      0.25065598     
0.08038    0.39673100      0.24564102     
0.08089    0.37873100      0.24072215     
0.08141    0.36646300      0.23609226     
0.08193    0.36316300      0.23153601     
0.08245    0.33915100      0.22726739     
0.08296    0.35586600      0.22304455     
0.08348    0.33902500      0.21910682     
0.08400    0.31928900      0.21519107     
0.08451    0.31363100      0.21155678     
0.08503    0.32353400      0.20794631     
0.08555    0.32095700      0.20457477     
0.08606    0.29680700      0.20123312     
0.08658    0.32574500      0.19810300     
0.08710    0.30943900      0.19501527     
0.08761    0.29523200      0.19210875     
0.08813    0.29931000      0.18925524     
0.08865    0.28300500      0.18655638     
0.08917    0.27739300      0.18391963     
0.08968    0.28751200      0.18141424     
0.09020    0.28671800      0.17898286     
0.09072    0.29320800      0.17665715     
0.09123    0.26519900      0.17440692     
0.09175    0.26291000      0.17224867     
0.09227    0.26661800      0.17017147     
0.09278    0.25819000      0.16817014     
0.09330    0.28202100      0.16625351     
0.09382    0.26669000      0.16439766     
0.09433    0.24959300      0.16263344     
0.09485    0.25951300      0.16091386     
0.09537    0.25356100      0.15928475     
0.09588    0.25184600      0.15769228     
0.09640    0.23781400      0.15619155     
0.09692    0.22427500      0.15471706     
0.09744    0.23236900      0.15333484     
0.09795    0.23785200      0.15196977     
0.09847    0.22370000      0.15069671     
0.09899    0.23521400      0.14943529     
0.09950    0.24083700      0.14826107     
0.10002    0.23114800      0.14709261     
0.10054    0.23579700      0.14600525     
0.10105    0.22478900      0.14492592     
0.10157    0.21543100      0.14391546     
0.10209    0.22112800      0.14291656     
0.10261    0.21966500      0.14197403     
0.10312    0.21547800      0.14104583     
0.10364    0.22042600      0.14016571     
0.10415    0.21058800      0.13929987     
0.10467    0.21732900      0.13847140     
0.10519    0.22999100      0.13765885     
0.10571    0.19747400      0.13687393     
0.10622    0.21018200      0.13610539     
0.10674    0.21259400      0.13535842     
0.10726    0.20536500      0.13462606     
0.10777    0.21081900      0.13390987     
0.10829    0.20131600      0.13320479     
0.10881    0.19130500      0.13250950     
0.10932    0.17114500      0.13182380     
0.10984    0.18972400      0.13114383     
0.11036    0.21543500      0.13046980     
0.11088    0.20627600      0.12979840     
0.11139    0.20731500      0.12912827     
0.11191    0.18016800      0.12845855     
0.11242    0.18473400      0.12778678     
0.11294    0.17935100      0.12711298     
0.11346    0.17183300      0.12643099     
0.11398    0.18639800      0.12574796     
0.11449    0.17659100      0.12505033     
0.11501    0.17444800      0.12435161     
0.11553    0.17567100      0.12363383     
0.11604    0.18745900      0.12291408     
0.11656    0.17255000      0.12217458     
0.11708    0.17942100      0.12142948     
0.11759    0.16424500      0.12066057     
0.11811    0.17225500      0.11988531     
0.11863    0.17992700      0.11908678     
0.11915    0.16690100      0.11827915     
0.11966    0.16798000      0.11744813     
0.12018    0.14794500      0.11660565     
0.12069    0.17325400      0.11574316     
0.12121    0.16201700      0.11486453     
0.12173    0.16599100      0.11396508     
0.12225    0.15532900      0.11304901     
0.12276    0.15431000      0.11211465     
0.12328    0.13506200      0.11116122     
0.12380    0.13968600      0.11019166     
0.12431    0.17898800      0.10920159     
0.12483    0.14116700      0.10820019     
0.12535    0.16547500      0.10717541     
0.12586    0.14228800      0.10614012     
0.12638    0.14443900      0.10508211     
0.12690    0.14074900      0.10401599     
0.12742    0.12289400      0.10292735     
0.12793    0.13889400      0.10183317     
0.12845    0.13919200      0.10071987     
0.12896    0.13465600      0.09960118     
0.12948    0.14260500      0.09846227     
0.13000    0.15300300      0.09732189     
0.13052    0.13401900      0.09616358     
0.13103    0.13191200      0.09500435     
0.13155    0.13728500      0.09383209     
0.13207    0.15121700      0.09265865     
0.13258    0.14243500      0.09147948     
0.13310    0.12141600      0.09029700     
0.13362    0.13537200      0.08911021     
0.13413    0.13943400      0.08792329     
0.13465    0.14124800      0.08673600     
0.13517    0.11414700      0.08554993     
0.13569    0.13191800      0.08436639     
0.13620    0.13980300      0.08318840     
0.13672    0.14844600      0.08201327     
0.13723    0.11533900      0.08084388     
0.13775    0.10493400      0.07968137     
0.13827    0.14169800      0.07852799     
0.13879    0.11933700      0.07738301     
0.13930    0.11718500      0.07625037     
0.13982    0.11616400      0.07512860     
0.14034    0.12577600      0.07402105     
0.14085    0.10532200      0.07292233     
0.14137    0.10435600      0.07184405     
0.14189    0.12061500      0.07077390     
0.14240    0.10387900      0.06972868     
0.14292    0.10346400      0.06869043     
0.14344    0.10412500      0.06768150     
0.14395    0.12338700      0.06667979     
0.14447    0.09730600      0.06571030     
0.14499    0.11285900      0.06474416     
0.14550    0.12031000      0.06381668     
0.14602    0.11199400      0.06289186     
0.14654    0.11522100      0.06200608     
0.14706    0.11152600      0.06112491     
0.14757    0.11112600      0.06028323     
0.14809    0.11333900      0.05944728     
0.14861    0.11546100      0.05864668     
0.14912    0.10365800      0.05785646     
0.14964    0.10537500      0.05709948     
0.15016    0.08707500      0.05635565     
0.15067    0.10788300      0.05564200     
0.15119    0.09699400      0.05494565     
0.15171    0.11964000      0.05427533     
0.15222    0.11484000      0.05362303     
0.15274    0.08850800      0.05299430     
0.15326    0.10820300      0.05238605     
0.15377    0.09649000      0.05179835     
0.15429    0.10144500      0.05123387     
0.15481    0.09625100      0.05068540     
0.15532    0.09445100      0.05016047     
0.15584    0.09319900      0.04964943     
0.15636    0.09847900      0.04916311     
0.15688    0.09859500      0.04868766     
0.15739    0.09347800      0.04823710     
0.15791    0.07894400      0.04779525     
0.15843    0.10048600      0.04737778     
0.15894    0.09767800      0.04696571     
0.15946    0.08034000      0.04657850     
0.15998    0.07911400      0.04619437     
0.16049    0.07176900      0.04583441     
0.16101    0.07977000      0.04547669     
0.16153    0.08606400      0.04513994     
0.16204    0.08558000      0.04480483     
0.16256    0.09185500      0.04448722     
0.16308    0.07911900      0.04417217     
0.16359    0.08738500      0.04387152     
0.16411    0.08902600      0.04357380     
0.16463    0.08116800      0.04328726     
0.16514    0.08174400      0.04300337     
0.16566    0.07414900      0.04272767     
0.16618    0.07562900      0.04245480     
0.16670    0.07069300      0.04218723     
0.16721    0.08130300      0.04192212     
0.16773    0.07390400      0.04166102     
0.16825    0.07796500      0.04140139     
0.16876    0.08514100      0.04114394     
0.16928    0.06999400      0.04088732     
0.16980    0.08745900      0.04063139     
0.17031    0.06253300      0.04037538     
0.17083    0.07016600      0.04011980     
0.17135    0.07786000      0.03986259     
0.17186    0.07002200      0.03960481     
0.17238    0.07397000      0.03934475     
0.17290    0.07851200      0.03908387     
0.17342    0.08478000      0.03881963     
0.17393    0.07261400      0.03855457     
0.17445    0.06573900      0.03828550     
0.17497    0.06126800      0.03801521     
0.17548    0.05500700      0.03773911     
0.17600    0.06856100      0.03746260     
0.17652    0.05390500      0.03718017     
0.17703    0.06231900      0.03689730     
0.17755    0.05606000      0.03660861     
0.17807    0.07516400      0.03631859     
0.17858    0.06778500      0.03602325     
0.17910    0.07574600      0.03572666     
0.17962    0.07355100      0.03542486     
0.18013    0.04900400      0.03512167     
0.18065    0.07874500      0.03481511     
0.18117    0.06258600      0.03450600     
0.18168    0.06754800      0.03419278     
0.18220    0.06050500      0.03387798     
0.18272    0.06552100      0.03356068     
0.18323    0.06238900      0.03324222     
0.18375    0.06356400      0.03292098     
0.18427    0.06535900      0.03259837     
0.18479    0.06550600      0.03227447     
0.18530    0.05566200      0.03194947     
0.18582    0.06573700      0.03162367     
0.18634    0.06902400      0.03129815     
0.18685    0.05663900      0.03097180     
0.18737    0.07025200      0.03064552     
0.18789    0.05735800      0.03031927     
0.18840    0.05016400      0.02999446     
0.18892    0.05960500      0.02967004     
0.18944    0.06243500      0.02934795     
0.18995    0.05023000      0.02902555     
0.19047    0.05552300      0.02870718     
0.19099    0.06988500      0.02838921     
0.19150    0.06066600      0.02807492     
0.19202    0.05629700      0.02776158     
0.19254    0.07871500      0.02745344     
0.19305    0.05409600      0.02714591     
0.19357    0.06900100      0.02684363     
0.19409    0.05752000      0.02654258     
0.19461    0.05836200      0.02624754     
0.19512    0.05824100      0.02595484     
0.19564    0.05401800      0.02566741     
0.19615    0.06828600      0.02538246     
0.19667    0.06109700      0.02510330     
0.19719    0.05435900      0.02482717     
0.19770    0.04138200      0.02455681     
0.19822    0.05481300      0.02428985     
0.19874    0.04494200      0.02402809     
0.19926    0.06488100      0.02377057     
0.19977    0.05152700      0.02351736     
0.20029    0.04964900      0.02326928     
0.20081    0.05349100      0.02302568     
0.20132    0.05276700      0.02278703     
0.20184    0.04865600      0.02255163     
0.20236    0.05082500      0.02232227     
0.20287    0.05556800      0.02209563     
0.20339    0.05439000      0.02187546     
0.20391    0.06508900      0.02165681     
0.20442    0.04375000      0.02144458     
0.20494    0.04809200      0.02123376     
0.20546    0.06860400      0.02102919     
0.20597    0.04588800      0.02082581     
0.20649    0.06335800      0.02062862     
0.20701    0.04318200      0.02043187     
0.20752    0.05129400      0.02024075     
0.20804    0.06162700      0.02005009     
0.20856    0.05094400      0.01986512     
0.20908    0.05229100      0.01968035     
0.20959    0.05021400      0.01949896     
0.21011    0.04313900      0.01931841     
0.21063    0.04728900      0.01914108     
0.21114    0.04571900      0.01896490     
0.21166    0.05249200      0.01879052     
0.21218    0.04972500      0.01861688     
0.21269    0.04790900      0.01844465     
0.21321    0.04477000      0.01827309     
0.21373    0.03190200      0.01810282     
0.21424    0.05549800      0.01793272     
0.21476    0.05848600      0.01776318     
0.21528    0.03846700      0.01759361     
0.21579    0.05468200      0.01742402     
0.21631    0.03673600      0.01725453     
0.21683    0.04670200      0.01708455     
0.21734    0.04248400      0.01691405     
0.21786    0.05147800      0.01674329     
0.21838    0.04494600      0.01657142     
0.21889    0.03565500      0.01639948     
0.21941    0.04029300      0.01622587     
0.21993    0.04896500      0.01605192     
0.22045    0.03226400      0.01587637     
0.22096    0.03504000      0.01570056     
0.22148    0.04152100      0.01552328     
0.22199    0.04610400      0.01534552     
0.22251    0.05412700      0.01516523     
0.22303    0.04142100      0.01498479     
0.22355    0.04220400      0.01480228     
0.22406    0.04736300      0.01461992     
0.22458    0.04782300      0.01443566     
0.22510    0.02915700      0.01425098     
0.22561    0.04418100      0.01406447     
0.22613    0.05426800      0.01387796     
0.22665    0.04606400      0.01368999     
0.22716    0.04148700      0.01350160     
0.22768    0.02702000      0.01331229     
0.22820    0.04207100      0.01312260     
0.22871    0.03190100      0.01293266     
0.22923    0.03528200      0.01274229     
0.22975    0.03813800      0.01255186     
0.23026    0.05941200      0.01236134     
0.23078    0.03835500      0.01217110     
0.23130    0.04700000      0.01198100     
0.23181    0.05106800      0.01179130     
0.23233    0.04463800      0.01160243     
0.23285    0.04863900      0.01141402     
0.23336    0.04503800      0.01122734     
0.23388    0.03955300      0.01104086     
0.23440    0.04653200      0.01085630     
0.23492    0.04359800      0.01067231     
0.23543    0.04895000      0.01049152     
0.23595    0.04058600      0.01031095     
0.23647    0.04352000      0.01013374     
0.23698    0.04439100      0.00995690     
0.23750    0.03812300      0.00978461     
0.23802    0.04563900      0.00961294     
0.23853    0.04017900      0.00944563     
0.23905    0.04389100      0.00927888     
0.23957    0.04265900      0.00911738     
0.24008    0.04287500      0.00895719     
0.24060    0.05143200      0.00880201     
0.24112    0.02964900      0.00864829     
0.24163    0.03595900      0.00849961     
0.24215    0.04771200      0.00835322     
0.24267    0.03473000      0.00821147     
0.24318    0.03702500      0.00807235     
0.24370    0.03225800      0.00793803     
0.24422    0.03274700      0.00780680     
0.24473    0.03615700      0.00768008     
0.24525    0.02997200      0.00755693     
0.24577    0.03402600      0.00743785     
0.24628    0.04162300      0.00732313     
0.24680    0.04325800      0.00721221     
0.24732    0.03770200      0.00710592     
0.24783    0.03373200      0.00700270     
0.24835    0.03458000      0.00690474     
0.24887    0.03407300      0.00680946     
0.24938    0.02771200      0.00671976     
0.24990    0.03941200      0.00663206     
