# Supplementary material for: Computational design of mechanically coupled axle-rotor protein assemblies
Source: Science. Author manuscript; Available in PMC 2023 Dec 11. (PMC10712554; doi:10.1126/science.abm1183)
Supplement: Data S2 [file NIHMS1871500-supplement-Data_S2.zip › SAXS/D3_5.dat]

# SAXS profile: number of points = 875, q_min = 0.011428, q_max = 0.593126, delta_q = 0.000557181992337165
# offset = 0.00000000000000, scaling c = 1.25511987800570e-06, Chi = 0.166646769291641
#  q       exp_intensity   model_intensity
0.01143    162.18801500    181.17476306   
0.01199    162.26609400    179.67825689   
0.01254    160.67629400    178.07851891   
0.01310    158.98467300    176.46147038   
0.01366    155.74041900    174.76183514   
0.01422    155.63381800    173.03037515   
0.01477    152.14241700    171.24344611   
0.01533    151.63613500    169.40378469   
0.01589    152.28188500    167.53326454   
0.01645    150.93845600    165.59831905   
0.01700    146.92296200    163.65111327   
0.01756    147.49818900    161.63125265   
0.01812    145.62151200    159.60202247   
0.01868    142.47383100    157.52021208   
0.01923    141.50797600    155.41947398   
0.01979    138.47823800    153.28699417   
0.02035    137.00679900    151.12156802   
0.02090    136.78441300    148.94234852   
0.02146    137.24501200    146.72660880   
0.02202    135.31500700    144.50699754   
0.02258    132.81472200    142.25279704   
0.02313    130.80501300    139.99680746   
0.02369    129.38539100    137.71833431   
0.02425    128.87255600    135.43645776   
0.02481    126.83847600    133.14120714   
0.02536    125.08946900    130.84380560   
0.02592    124.52566300    128.54308258   
0.02648    122.22580600    126.23613685   
0.02704    121.10206500    123.93326037   
0.02759    121.21132700    121.63030002   
0.02815    118.70916500    119.33446789   
0.02871    117.20547600    117.04259759   
0.02927    116.86792500    114.76310313   
0.02982    114.02921300    112.48857822   
0.03038    112.85367700    110.23415048   
0.03094    111.73110500    107.98712358   
0.03150    109.21108000    105.76195154   
0.03205    108.87141100    103.54728599   
0.03261    107.50546600    101.35997159   
0.03317    104.84006500    99.18846209    
0.03373    104.76628600    97.04062316    
0.03428    103.38230500    94.91907307    
0.03484    101.85980900    92.81547940    
0.03540    99.85136100     90.75013425    
0.03596    98.28277400     88.69856344    
0.03651    98.08338400     86.69137394    
0.03707    96.14487200     84.69896266    
0.03763    95.03158800     82.75157022    
0.03818    93.70270200     80.82711384    
0.03874    92.54113100     78.93837567    
0.03930    91.67597600     77.08585857    
0.03986    90.41390500     75.25819618    
0.04041    88.77487900     73.48092363    
0.04097    86.48327900     71.71661060    
0.04153    86.26457000     70.01718730    
0.04209    84.46418600     68.33124696    
0.04265    82.91765500     66.69823106    
0.04320    82.15575400     65.09247233    
0.04376    80.46995800     63.52666744    
0.04432    79.29045400     62.00217388    
0.04487    78.63832300     60.50414836    
0.04543    76.79530800     59.06131392    
0.04599    75.71383100     57.63110956    
0.04655    74.13462500     56.26983643    
0.04710    73.39432500     54.92228035    
0.04766    71.74083400     53.62686634    
0.04822    70.81096600     52.35978567    
0.04878    70.38766700     51.13064901    
0.04933    67.98083000     49.94263961    
0.04989    67.92312200     48.77853295    
0.05045    66.89088700     47.66772550    
0.05101    64.77005100     46.56804049    
0.05156    64.26177000     45.53130126    
0.05212    63.26390600     44.50757932    
0.05268    61.81884600     43.52901023    
0.05324    61.73263900     42.57665544    
0.05379    59.88328200     41.65592177    
0.05435    58.83206100     40.77178589    
0.05491    57.47226400     39.90661056    
0.05547    56.67641600     39.08729579    
0.05602    55.77139100     38.27735317    
0.05658    54.45911600     37.51716236    
0.05714    53.48537400     36.76878624    
0.05770    52.79130200     36.05500404    
0.05825    51.67040500     35.36293240    
0.05881    51.66254500     34.69421278    
0.05937    49.66092400     34.05455056    
0.05993    48.82597800     33.42807394    
0.06048    48.02937400     32.83685985    
0.06104    46.76001600     32.25251177    
0.06160    46.46232900     31.70303861    
0.06216    45.57847800     31.16294413    
0.06271    43.82585700     30.64624840    
0.06327    43.29520700     30.14543460    
0.06383    42.17318500     29.65964818    
0.06438    41.19792400     29.19424863    
0.06494    40.64673700     28.73674838    
0.06550    39.78259300     28.30298376    
0.06606    38.82174500     27.87418276    
0.06661    38.29114300     27.46527366    
0.06717    37.65138400     27.06343541    
0.06773    36.89978000     26.67508848    
0.06829    35.68682000     26.29681979    
0.06885    35.29057900     25.92671457    
0.06940    35.23335000     25.56879333    
0.06996    34.45870500     25.21467967    
0.07052    33.01982700     24.87410735    
0.07107    33.18296400     24.53612543    
0.07163    32.29498100     24.20794510    
0.07219    31.17032600     23.88383013    
0.07275    31.01285200     23.56591606    
0.07330    30.50099000     23.25325222    
0.07386    29.60709100     22.94392941    
0.07442    28.90671000     22.64052979    
0.07498    28.70382400     22.33835698    
0.07553    28.19124000     22.04231089    
0.07609    27.89921400     21.74727723    
0.07665    27.04377500     21.45567356    
0.07721    26.50145600     21.16595582    
0.07776    25.45964200     20.87804513    
0.07832    25.00577700     20.59231243    
0.07888    24.57009900     20.30729088    
0.07944    24.38568700     20.02452098    
0.07999    24.51318800     19.74223423    
0.08055    23.56196100     19.46111274    
0.08111    23.42058000     19.18075971    
0.08167    23.04687400     18.90091731    
0.08222    22.18570200     18.62198470    
0.08278    21.74922200     18.34316393    
0.08334    21.57461900     18.06537385    
0.08389    21.58546600     17.78792784    
0.08445    20.18766800     17.51067891    
0.08501    20.28966000     17.23410419    
0.08557    20.06471600     16.95793703    
0.08612    19.88586100     16.68251082    
0.08668    19.29952500     16.40744194    
0.08724    19.17465900     16.13343697    
0.08780    18.44085600     15.85969557    
0.08836    18.43730700     15.58752001    
0.08891    18.09712800     15.31595631    
0.08947    17.91307200     15.04565105    
0.09003    17.15443200     14.77627732    
0.09058    16.86047300     14.50879559    
0.09114    17.06141200     14.24255334    
0.09170    17.06310800     13.97805871    
0.09226    16.17669800     13.71566455    
0.09281    16.01449300     13.45516907    
0.09337    15.93412800     13.19688484    
0.09393    15.52439600     12.94040059    
0.09449    15.32208900     12.68747428    
0.09504    14.78532800     12.43599308    
0.09560    14.97561900     12.18881452    
0.09616    14.41599000     11.94370389    
0.09672    14.81507500     11.70266089    
0.09727    14.31987000     11.46424989    
0.09783    14.37462600     11.22943715    
0.09839    13.86117400     10.99891379    
0.09895    13.75493100     10.77084663    
0.09950    13.32028900     10.54887798    
0.10006    12.91504900     10.32884379    
0.10062    13.00609300     10.11564495    
0.10118    13.41403600     9.90462086     
0.10173    12.73123300     9.69951619     
0.10229    12.50189800     9.49844853     
0.10285    12.78161400     9.30177605     
0.10341    12.51792600     9.11114613     
0.10396    12.17795000     8.92324809     
0.10452    11.74175900     8.74382102     
0.10508    11.80649200     8.56596325     
0.10564    11.57822900     8.39633383     
0.10619    12.00052000     8.22967442     
0.10675    11.05546200     8.06949565     
0.10731    11.35856300     7.91428673     
0.10787    11.15202700     7.76361586     
0.10842    11.19756900     7.62019260     
0.10898    11.14267500     7.47883467     
0.10954    11.03263700     7.34695216     
0.11009    10.68375500     7.21679787     
0.11065    10.67513900     7.09476260     
0.11121    11.03952100     6.97604038     
0.11177    10.32789200     6.86337392     
0.11232    10.93257900     6.75607044     
0.11288    10.44288200     6.65243810     
0.11344    10.69164000     6.55609764     
0.11400    10.36872400     6.46149785     
0.11455    10.33664000     6.37574801     
0.11511    10.28716200     6.29172544     
0.11567    10.43869500     6.21431551     
0.11623    10.21239600     6.14033542     
0.11678    9.88445200      6.07105152     
0.11734    10.24405400     6.00658715     
0.11790    9.84531500      5.94498670     
0.11846    9.78884000      5.88948266     
0.11901    9.78934700      5.83546429     
0.11957    9.54814300      5.78804820     
0.12013    9.70966100      5.74219424     
0.12069    10.05867700     5.70121793     
0.12124    9.73825800      5.66288495     
0.12180    9.79550900      5.62787288     
0.12236    9.65028800      5.59628507     
0.12291    9.32648700      5.56669855     
0.12347    9.67774700      5.54122452     
0.12403    8.79833100      5.51678040     
0.12459    9.18191800      5.49646363     
0.12515    9.00445200      5.47720014     
0.12570    8.79798500      5.46082611     
0.12626    8.81866500      5.44599372     
0.12682    8.71907200      5.43298544     
0.12737    8.73806000      5.42188067     
0.12793    8.80920000      5.41173448     
0.12849    8.57799900      5.40368723     
0.12905    8.85069400      5.39607716     
0.12960    8.62050700      5.39020864     
0.13016    8.83472700      5.38474049     
0.13072    8.36740800      5.38028480     
0.13128    8.21575100      5.37630584     
0.13183    8.53386900      5.37282488     
0.13239    8.41696900      5.36973739     
0.13295    8.37805600      5.36681171     
0.13351    8.24788800      5.36401567     
0.13406    8.11151800      5.36120011     
0.13462    7.99051400      5.35818113     
0.13518    8.12514900      5.35497302     
0.13574    8.03844800      5.35135573     
0.13629    7.91830000      5.34726732     
0.13685    8.13715700      5.34274044     
0.13741    7.81770700      5.33733151     
0.13797    7.91961200      5.33159747     
0.13852    7.92421700      5.32448350     
0.13908    7.70856700      5.31704611     
0.13964    7.82692500      5.30813384     
0.14019    8.22721200      5.29857088     
0.14075    7.67044200      5.28777025     
0.14131    7.64034300      5.27579193     
0.14187    7.74829600      5.26291004     
0.14242    7.47433100      5.24831172     
0.14298    7.34393600      5.23321056     
0.14354    7.37503900      5.21581228     
0.14410    7.41481400      5.19795163     
0.14465    7.38927300      5.17810867     
0.14521    7.40128300      5.15729089     
0.14577    7.15499500      5.13498025     
0.14633    7.13307200      5.11116342     
0.14688    6.94743500      5.08635538     
0.14744    7.18305500      5.05956561     
0.14800    6.87607800      5.03220550     
0.14856    7.17029400      5.00241110     
0.14911    7.09964700      4.97206187     
0.14967    7.00834000      4.93983530     
0.15023    7.08938700      4.90663778     
0.15079    7.23581200      4.87197701     
0.15134    7.04677100      4.83598049     
0.15190    6.43242100      4.79904559     
0.15246    6.83761100      4.76037114     
0.15302    6.75121300      4.72125060     
0.15357    6.79734600      4.68004128     
0.15413    6.15862800      4.63845392     
0.15469    6.43410500      4.59530480     
0.15524    6.21272300      4.55144129     
0.15580    6.15313600      4.50656950     
0.15636    6.19532700      4.46056632     
0.15692    6.28095600      4.41406864     
0.15748    6.50944400      4.36620303     
0.15803    6.14414700      4.31812423     
0.15859    6.13225600      4.26881610     
0.15915    6.33256600      4.21911548     
0.15970    6.25820300      4.16865553     
0.16026    5.90748900      4.11774791     
0.16082    5.92832900      4.06624024     
0.16138    5.92399900      4.01427893     
0.16193    5.87734900      3.96196103     
0.16249    5.68238400      3.90918461     
0.16305    5.65704400      3.85629624     
0.16361    5.73803500      3.80291230     
0.16416    5.72415300      3.74954002     
0.16472    5.48568100      3.69586846     
0.16528    5.32378300      3.64224386     
0.16584    5.39643000      3.58856986     
0.16639    5.26919300      3.53482233     
0.16695    5.34052700      3.48118070     
0.16751    4.76276000      3.42762465     
0.16806    5.23519100      3.37422561     
0.16862    5.09158900      3.32115321     
0.16918    5.35636200      3.26814110     
0.16974    4.91928100      3.21555010     
0.17029    5.08483000      3.16328393     
0.17085    4.90254600      3.11121504     
0.17141    4.95208000      3.05978948     
0.17197    4.91668100      3.00847099     
0.17252    4.97952500      2.95804363     
0.17308    4.80342000      2.90780752     
0.17364    4.79885800      2.85831096     
0.17420    5.00535500      2.80927035     
0.17475    4.85820800      2.76081936     
0.17531    4.34712400      2.71307754     
0.17587    4.61527200      2.66582802     
0.17643    4.40773800      2.61942455     
0.17698    4.31937400      2.57339218     
0.17754    4.69918900      2.52856946     
0.17810    4.82906500      2.48393768     
0.17866    4.42445100      2.44047891     
0.17921    4.23074900      2.39745700     
0.17977    4.13034700      2.35534472     
0.18033    4.01876400      2.31405592     
0.18088    4.25573400      2.27327327     
0.18144    4.30291000      2.23365226     
0.18200    4.15936900      2.19431450     
0.18256    4.18445100      2.15634167     
0.18311    3.94637000      2.11872862     
0.18367    3.76182000      2.08217370     
0.18423    3.79514800      2.04627032     
0.18479    3.71326900      2.01120635     
0.18534    4.03177200      1.97694155     
0.18590    3.69408100      1.94327356     
0.18646    3.72436500      1.91075007     
0.18702    3.67705800      1.87845482     
0.18757    3.59414500      1.84752899     
0.18813    3.53079000      1.81686445     
0.18869    3.79736300      1.78728579     
0.18924    3.62693000      1.75826443     
0.18980    3.60986100      1.72990197     
0.19036    3.35412500      1.70242238     
0.19092    3.63304300      1.67539813     
0.19148    3.34015700      1.64932930     
0.19203    3.42557900      1.62355033     
0.19259    3.45404600      1.59884305     
0.19315    3.25976800      1.57446829     
0.19370    3.45601100      1.55089752     
0.19426    3.36435700      1.52778343     
0.19482    3.12262600      1.50527353     
0.19538    3.10590600      1.48344084     
0.19593    3.19861800      1.46189556     
0.19649    3.18821800      1.44122841     
0.19705    3.15015200      1.42075020     
0.19761    3.04184000      1.40104360     
0.19816    3.03726000      1.38162095     
0.19872    2.88618600      1.36276558     
0.19928    2.77902900      1.34432751     
0.19984    3.07089100      1.32627434     
0.20039    2.82226700      1.30870744     
0.20095    2.89388300      1.29138941     
0.20151    2.80599100      1.27468273     
0.20206    2.80396200      1.25808052     
0.20262    2.84714300      1.24206871     
0.20318    2.56993500      1.22624028     
0.20374    2.65903200      1.21077137     
0.20429    2.79569100      1.19561134     
0.20485    2.89661200      1.18070283     
0.20541    2.54136100      1.16611875     
0.20597    2.63889700      1.15168854     
0.20652    2.55143700      1.13766337     
0.20708    2.55701500      1.12374899     
0.20764    2.19161700      1.11017396     
0.20820    2.49789900      1.09671582     
0.20875    2.53877100      1.08354223     
0.20931    2.44735900      1.07054374     
0.20987    2.33682600      1.05766169     
0.21043    2.47383900      1.04505246     
0.21098    2.27937700      1.03252080     
0.21154    2.30108000      1.02024400     
0.21210    2.19343000      1.00804426     
0.21265    2.53804800      0.99606189     
0.21321    2.54920600      0.98415580     
0.21377    2.13637900      0.97243035     
0.21433    2.65631800      0.96084528     
0.21488    2.14654000      0.94933907     
0.21544    2.24981500      0.93801927     
0.21600    2.36011000      0.92672283     
0.21656    2.79407800      0.91565869     
0.21711    2.19424600      0.90463680     
0.21767    2.05909900      0.89375992     
0.21823    2.19394900      0.88298019     
0.21879    2.23756100      0.87231253     
0.21934    1.98469600      0.86174644     
0.21990    1.90251000      0.85127482     
0.22046    2.18039600      0.84096838     
0.22101    1.86181200      0.83068504     
0.22157    1.92446900      0.82061494     
0.22213    2.01916300      0.81058776     
0.22269    2.34810400      0.80068525     
0.22324    1.92715200      0.79088704     
0.22380    1.97407000      0.78119987     
0.22436    1.93841100      0.77163946     
0.22492    2.15641300      0.76217594     
0.22547    1.71573500      0.75287860     
0.22603    1.86399700      0.74360687     
0.22659    1.87570200      0.73456801     
0.22715    1.84249700      0.72558615     
0.22770    1.91611500      0.71675040     
0.22826    2.19969700      0.70803624     
0.22882    1.67653500      0.69944291     
0.22937    1.88853000      0.69100058     
0.22993    2.12334000      0.68265446     
0.23049    1.97334400      0.67451297     
0.23105    1.78590400      0.66640659     
0.23160    1.52674500      0.65854513     
0.23216    1.64847200      0.65075778     
0.23272    2.15621100      0.64313907     
0.23328    1.71451000      0.63566297     
0.23383    1.94675600      0.62831816     
0.23439    1.55893000      0.62113725     
0.23495    1.81882700      0.61404471     
0.23550    1.88434400      0.60720172     
0.23606    1.87500200      0.60040159     
0.23662    1.67020800      0.59384425     
0.23718    1.57233800      0.58737368     
0.23774    1.78231700      0.58107812     
0.23829    1.76489800      0.57492963     
0.23885    1.71400400      0.56890437     
0.23941    1.64700900      0.56306409     
0.23996    1.58305900      0.55730679     
0.24052    1.75862800      0.55180186     
0.24108    1.37454900      0.54634045     
0.24164    1.83369200      0.54110622     
0.24219    1.50602600      0.53595816     
0.24275    1.50083400      0.53097265     
0.24331    1.76523900      0.52611432     
0.24386    1.74663500      0.52137500     
0.24442    1.76957000      0.51681362     
0.24498    1.82986000      0.51230107     
0.24554    1.83821500      0.50801953     
0.24609    1.46511600      0.50378400     
0.24665    1.67604700      0.49972688     
0.24721    1.78207100      0.49575525     
0.24777    1.42294400      0.49191388     
0.24832    1.57476100      0.48817875     
0.24888    1.70963400      0.48453188     
0.24944    1.67438800      0.48103526     
0.25000    1.57400700      0.47757326     
