# Supplementary material for: Computational design of mechanically coupled axle-rotor protein assemblies
Source: Science. Author manuscript; Available in PMC 2023 Dec 11. (PMC10712554; doi:10.1126/science.abm1183)
Supplement: Data S2 [file NIHMS1871500-supplement-Data_S2.zip › SAXS/D8_1.dat]

# SAXS profile: number of points = 350, q_min = 0.008084, q_max = 0.202645, delta_q = 0.000557481375358166
# offset = 0.00000000000000, scaling c = 6.50452446859310e-09, Chi = 0.00694155720047633
#  q       exp_intensity   model_intensity
0.00808    4.12274400      5.44995944     
0.00864    5.07295700      5.38012140     
0.00920    4.91127100      5.30810360     
0.00976    4.87850100      5.23251533     
0.01031    5.15004700      5.15395851     
0.01087    4.44545900      5.07320036     
0.01143    4.44606100      4.98929560     
0.01199    4.30050800      4.90425642     
0.01254    4.45918100      4.81594864     
0.01310    4.04088500      4.72690062     
0.01366    4.18510000      4.63578178     
0.01422    4.08092700      4.54373609     
0.01477    3.99239400      4.45065808     
0.01533    3.89803100      4.35669209     
0.01589    3.90088100      4.26240467     
0.01645    3.95902400      4.16756081     
0.01700    3.70875100      4.07279241     
0.01756    3.79739100      3.97805580     
0.01812    3.60967800      3.88367006     
0.01868    3.71402100      3.78978258     
0.01923    3.64484500      3.69666679     
0.01979    3.45832500      3.60421827     
0.02035    3.36279700      3.51317063     
0.02091    3.32409400      3.42269703     
0.02146    3.38861000      3.33441580     
0.02202    3.30782600      3.24649603     
0.02258    3.26714800      3.16146511     
0.02314    3.17759000      3.07706275     
0.02369    3.12690600      2.99520808     
0.02425    3.16757300      2.91476494     
0.02481    3.03006600      2.83635503     
0.02537    2.93648100      2.76020319     
0.02592    2.95681100      2.68543404     
0.02648    2.87731900      2.61379762     
0.02704    2.86951700      2.54307278     
0.02760    2.88225700      2.47580041     
0.02815    2.70415400      2.40971461     
0.02871    2.76916300      2.34630482     
0.02927    2.66907100      2.28484858     
0.02983    2.67204900      2.22525542     
0.03038    2.55944300      2.16833359     
0.03094    2.53655700      2.11246704     
0.03150    2.57843100      2.05981849     
0.03206    2.39065000      2.00798674     
0.03261    2.40146800      1.95913611     
0.03317    2.39859600      1.91136651     
0.03373    2.35633200      1.86573894     
0.03429    2.29856500      1.82173948     
0.03485    2.31537500      1.77911840     
0.03540    2.22857300      1.73856831     
0.03596    2.19992800      1.69871588     
0.03652    2.18221200      1.66127655     
0.03707    2.05766200      1.62425784     
0.03763    2.04984800      1.58927477     
0.03819    1.97694900      1.55492267     
0.03875    1.99751200      1.52197348     
0.03930    1.93832200      1.48994867     
0.03986    1.94316300      1.45879565     
0.04042    1.94530300      1.42877531     
0.04098    1.84689000      1.39919863     
0.04154    1.83283700      1.37088222     
0.04209    1.75031200      1.34286777     
0.04265    1.73318300      1.31578958     
0.04321    1.72818900      1.28913570     
0.04376    1.64445700      1.26307051     
0.04432    1.68131100      1.23755308     
0.04488    1.65603500      1.21235617     
0.04544    1.64717700      1.18778613     
0.04600    1.54744000      1.16333199     
0.04655    1.50609600      1.13955828     
0.04711    1.48529300      1.11585875     
0.04767    1.41842600      1.09265330     
0.04822    1.39094300      1.06961033     
0.04878    1.40078500      1.04691026     
0.04934    1.38162700      1.02445287     
0.04990    1.36224500      1.00221714     
0.05045    1.32197800      0.98030371     
0.05101    1.28701900      0.95852075     
0.05157    1.28029700      0.93712370     
0.05213    1.20949100      0.91586531     
0.05269    1.19481800      0.89490908     
0.05324    1.17602400      0.87418701     
0.05380    1.16147400      0.85368413     
0.05436    1.12778000      0.83352179     
0.05491    1.11931300      0.81349377     
0.05547    1.11077700      0.79392413     
0.05603    1.06871700      0.77442401     
0.05659    1.06437400      0.75545837     
0.05715    1.03215000      0.73660274     
0.05770    1.02939500      0.71819049     
0.05826    0.98776400      0.70001615     
0.05882    0.95717100      0.68218440     
0.05937    0.99351500      0.66472629     
0.05993    0.91611400      0.64749709     
0.06049    0.89302000      0.63078354     
0.06105    0.91736600      0.61420041     
0.06161    0.84789600      0.59822576     
0.06216    0.81713700      0.58240965     
0.06272    0.79501700      0.56707477     
0.06328    0.79749600      0.55203078     
0.06384    0.80761400      0.53733389     
0.06439    0.82439500      0.52305778     
0.06495    0.76890000      0.50899468     
0.06551    0.74584000      0.49547184     
0.06606    0.71304300      0.48209901     
0.06662    0.70378100      0.46923468     
0.06718    0.71771000      0.45658045     
0.06774    0.65595200      0.44429600     
0.06829    0.69473700      0.43232608     
0.06885    0.61637800      0.42059494     
0.06941    0.61791800      0.40926865     
0.06997    0.57492900      0.39805989     
0.07053    0.56725300      0.38733252     
0.07108    0.56533100      0.37668206     
0.07164    0.58755400      0.36643921     
0.07220    0.55505500      0.35632873     
0.07276    0.52909000      0.34650998     
0.07331    0.54232500      0.33689312     
0.07387    0.55848600      0.32746502     
0.07443    0.49225200      0.31829709     
0.07498    0.51976900      0.30922961     
0.07554    0.50567700      0.30047008     
0.07610    0.47992100      0.29179051     
0.07666    0.46507900      0.28334866     
0.07722    0.42935400      0.27503216     
0.07777    0.47705000      0.26687639     
0.07833    0.43598000      0.25889426     
0.07889    0.43254800      0.25100740     
0.07945    0.45471000      0.24333801     
0.08000    0.44232300      0.23570743     
0.08056    0.42642600      0.22833359     
0.08112    0.40052700      0.22099666     
0.08167    0.40038800      0.21385960     
0.08223    0.36965500      0.20680751     
0.08279    0.34189600      0.19990420     
0.08335    0.35627300      0.19313402     
0.08390    0.33742300      0.18646363     
0.08446    0.35801000      0.17997633     
0.08502    0.34478000      0.17354913     
0.08558    0.36176600      0.16733995     
0.08614    0.31430500      0.16120058     
0.08669    0.32522100      0.15523396     
0.08725    0.35190500      0.14938888     
0.08781    0.29709200      0.14366965     
0.08836    0.29807200      0.13812590     
0.08892    0.29225900      0.13265927     
0.08948    0.25290800      0.12742381     
0.09004    0.28217700      0.12223225     
0.09059    0.28144500      0.11729224     
0.09115    0.26560500      0.11241536     
0.09171    0.26523300      0.10773749     
0.09227    0.26379700      0.10317777     
0.09283    0.25148300      0.09876293     
0.09338    0.24476800      0.09451967     
0.09394    0.25978800      0.09036590     
0.09450    0.24229500      0.08643533     
0.09506    0.22710500      0.08256450     
0.09561    0.21763800      0.07891498     
0.09617    0.23420700      0.07534688     
0.09673    0.21342700      0.07194317     
0.09728    0.24381300      0.06866646     
0.09784    0.18687200      0.06550515     
0.09840    0.19998000      0.06250034     
0.09896    0.19005400      0.05956485     
0.09952    0.21071000      0.05682130     
0.10007    0.20247900      0.05412506     
0.10063    0.18432200      0.05159915     
0.10119    0.15986200      0.04914077     
0.10175    0.16141200      0.04680286     
0.10230    0.14844100      0.04456315     
0.10286    0.18058800      0.04239894     
0.10342    0.18040700      0.04035862     
0.10397    0.16057900      0.03835499     
0.10453    0.17192400      0.03649600     
0.10509    0.17167900      0.03466193     
0.10565    0.13545000      0.03294335     
0.10620    0.15056500      0.03126739     
0.10676    0.15971600      0.02967300     
0.10732    0.13868300      0.02814085     
0.10788    0.14927400      0.02665979     
0.10844    0.11809300      0.02525803     
0.10899    0.12406600      0.02388191     
0.10955    0.16016700      0.02259991     
0.11011    0.15758000      0.02133937     
0.11066    0.15103100      0.02015141     
0.11122    0.13980700      0.01900057     
0.11178    0.13697400      0.01790056     
0.11234    0.14002400      0.01685427     
0.11289    0.13507600      0.01583995     
0.11345    0.13185600      0.01489578     
0.11401    0.12589200      0.01396731     
0.11457    0.14030400      0.01312226     
0.11513    0.11371900      0.01229450     
0.11568    0.10008700      0.01153328     
0.11624    0.12425900      0.01080737     
0.11680    0.10671600      0.01013128     
0.11736    0.10671700      0.00950835     
0.11791    0.10457900      0.00891759     
0.11847    0.10776600      0.00839960     
0.11903    0.13019700      0.00790061     
0.11958    0.06283600      0.00748466     
0.12014    0.13117000      0.00709223     
0.12070    0.08593500      0.00676640     
0.12126    0.12744300      0.00648079     
0.12181    0.10478400      0.00624341     
0.12237    0.11193200      0.00606434     
0.12293    0.11893500      0.00591491     
0.12349    0.09381400      0.00584028     
0.12404    0.11104200      0.00578328     
0.12460    0.11642200      0.00580292     
0.12516    0.08078900      0.00584523     
0.12572    0.08500200      0.00594456     
0.12627    0.09571300      0.00608006     
0.12683    0.08060700      0.00625339     
0.12739    0.08485900      0.00647400     
0.12795    0.08786800      0.00671559     
0.12850    0.06317600      0.00701240     
0.12906    0.06372800      0.00732157     
0.12962    0.06877400      0.00767786     
0.13018    0.08217100      0.00804920     
0.13073    0.06480500      0.00845085     
0.13129    0.06036800      0.00887250     
0.13185    0.08730300      0.00931093     
0.13241    0.06514500      0.00977089     
0.13296    0.06969000      0.01023771     
0.13352    0.07670100      0.01072262     
0.13408    0.05716100      0.01121121     
0.13464    0.06158600      0.01170839     
0.13519    0.05603400      0.01220749     
0.13575    0.04169800      0.01270760     
0.13631    0.06078100      0.01320614     
0.13687    0.06441500      0.01370181     
0.13742    0.08177000      0.01418998     
0.13798    0.05815700      0.01467463     
0.13854    0.07363700      0.01514443     
0.13910    0.02813100      0.01560917     
0.13965    0.06968900      0.01605711     
0.14021    0.06054900      0.01649496     
0.14077    0.06706500      0.01691835     
0.14133    0.08280400      0.01732517     
0.14188    0.05785300      0.01772150     
0.14244    0.05040500      0.01809474     
0.14300    0.05076700      0.01846210     
0.14356    0.08926100      0.01880169     
0.14411    0.05697100      0.01913498     
0.14467    0.06653500      0.01944682     
0.14523    0.07998200      0.01974749     
0.14579    0.07859300      0.02003338     
0.14634    0.04838100      0.02030400     
0.14690    0.05443300      0.02056589     
0.14746    0.06318200      0.02081025     
0.14802    0.03733400      0.02105085     
0.14857    0.05509900      0.02127372     
0.14913    0.03385100      0.02149372     
0.14969    0.06187700      0.02170264     
0.15025    0.04873500      0.02190731     
0.15080    0.07150500      0.02210574     
0.15136    0.06173000      0.02229980     
0.15192    0.06425200      0.02249182     
0.15247    0.05807300      0.02268005     
0.15303    0.05908500      0.02286797     
0.15359    0.04946300      0.02305479     
0.15415    0.07503800      0.02324230     
0.15471    0.04949700      0.02343048     
0.15526    0.04198900      0.02362052     
0.15582    0.04951100      0.02381192     
0.15638    0.03811600      0.02400674     
0.15693    0.06646600      0.02420268     
0.15749    0.04139700      0.02440315     
0.15805    0.04589100      0.02460424     
0.15861    0.06093000      0.02480971     
0.15917    0.05013300      0.02501675     
0.15972    0.05408100      0.02522629     
0.16028    0.06298200      0.02543756     
0.16084    0.05417700      0.02564980     
0.16140    0.04767500      0.02586292     
0.16195    0.04223700      0.02607586     
0.16251    0.06129100      0.02628761     
0.16307    0.05164600      0.02649836     
0.16362    0.06238200      0.02670602     
0.16418    0.04232500      0.02691098     
0.16474    0.05794800      0.02711114     
0.16530    0.03183200      0.02730648     
0.16585    0.05583500      0.02749694     
0.16641    0.05419900      0.02767804     
0.16697    0.04531300      0.02785538     
0.16753    0.04336200      0.02801822     
0.16808    0.03663000      0.02817719     
0.16864    0.04513800      0.02832114     
0.16920    0.04975200      0.02845748     
0.16976    0.02880300      0.02858080     
0.17031    0.04820700      0.02869122     
0.17087    0.04233300      0.02879183     
0.17143    0.03639200      0.02887441     
0.17199    0.03059700      0.02895136     
0.17254    0.04346400      0.02900411     
0.17310    0.02977100      0.02905156     
0.17366    0.03640800      0.02907841     
0.17422    0.05871100      0.02909538     
0.17477    0.02915800      0.02909682     
0.17533    0.04696400      0.02908327     
0.17589    0.05256200      0.02905950     
0.17645    0.04329200      0.02901654     
0.17700    0.03298700      0.02896873     
0.17756    0.03455700      0.02889785     
0.17812    0.02433300      0.02882263     
0.17868    0.04370900      0.02873062     
0.17923    0.05317200      0.02863047     
0.17979    0.04923300      0.02851857     
0.18035    0.03011000      0.02839606     
0.18091    0.03732100      0.02826706     
0.18146    0.03860100      0.02812435     
0.18202    0.04032700      0.02797865     
0.18258    0.04330200      0.02781977     
0.18313    0.04521800      0.02765831     
0.18369    0.03553900      0.02748762     
0.18425    0.02104800      0.02731285     
0.18481    0.03977600      0.02713236     
0.18537    0.02065100      0.02694677     
0.18592    0.03194600      0.02675833     
0.18648    0.02379100      0.02656383     
0.18704    0.02457800      0.02636837     
0.18760    0.03715800      0.02616720     
0.18815    0.02602900      0.02596521     
0.18871    0.03827100      0.02575972     
0.18927    0.02666400      0.02555255     
0.18982    0.04529400      0.02534315     
0.19038    0.04064400      0.02513138     
0.19094    0.02613200      0.02491906     
0.19150    0.00633500      0.02470290     
0.19205    0.02134300      0.02448643     
0.19261    0.05374100      0.02426692     
0.19317    0.03798300      0.02404665     
0.19373    0.03513400      0.02382370     
0.19428    0.02639900      0.02359846     
0.19484    0.04813900      0.02337181     
0.19540    0.03167700      0.02314175     
0.19596    0.03131900      0.02291091     
0.19651    0.02848900      0.02267554     
0.19707    0.02559600      0.02243960     
0.19763    0.02983200      0.02219919     
0.19819    0.02959100      0.02195669     
0.19874    0.04863600      0.02171131     
0.19930    0.03155900      0.02146249     
0.19986    0.02058500      0.02121156     
0.20042    0.03052900      0.02095625     
0.20097    0.02253900      0.02070006     
0.20153    0.02671800      0.02043894     
0.20209    0.04211700      0.02017637     
0.20264    0.03579200      0.01991035     
