# Supplementary material for: Computational design of mechanically coupled axle-rotor protein assemblies
Source: Science. Author manuscript; Available in PMC 2023 Dec 11. (PMC10712554; doi:10.1126/science.abm1183)
Supplement: Data S2 [file NIHMS1871500-supplement-Data_S2.zip › SAXS/D3_2.dat]

# SAXS profile: number of points = 377, q_min = 0.013075, q_max = 0.249619, delta_q = 0.000608082262210797
# offset = 0.00000000000000, scaling c = 1.81698085764397e-06, Chi = 0.0286780001271182
#  q       exp_intensity   model_intensity
0.02037    26.89518300     25.76933408    
0.02098    27.00832100     25.63130988    
0.02159    26.46213200     25.48797658    
0.02220    26.41358200     25.34307942    
0.02280    26.02009400     25.19478798    
0.02341    25.80446600     25.04321217    
0.02402    25.79483400     24.88992631    
0.02463    25.34767400     24.73218696    
0.02524    24.81587000     24.57272753    
0.02584    24.95677300     24.41057546    
0.02645    24.93459400     24.24503366    
0.02706    24.71860200     24.07829311    
0.02767    24.20041800     23.90797640    
0.02828    24.25193300     23.73595198    
0.02889    23.98687800     23.56190038    
0.02949    23.73055700     23.38498546    
0.03010    23.65225400     23.20685769    
0.03071    23.34647500     23.02599116    
0.03132    22.91931400     22.84321832    
0.03193    22.75367900     22.65928543    
0.03254    22.48599400     22.47287419    
0.03314    22.25002500     22.28550993    
0.03375    22.03483300     22.09614634    
0.03436    21.82959900     21.90539273    
0.03497    21.62957300     21.71367499    
0.03558    21.46230200     21.51992675    
0.03618    21.16440100     21.32516976    
0.03679    20.97240000     21.12941039    
0.03740    20.69214900     20.93254662    
0.03801    20.38536000     20.73508970    
0.03862    20.19308700     20.53621788    
0.03922    19.93556900     20.33689050    
0.03983    19.80926200     20.13678217    
0.04044    19.67444100     19.93596027    
0.04105    19.35640800     19.73447282    
0.04166    19.01235400     19.53260483    
0.04226    18.89637400     19.33049049    
0.04287    18.65905300     19.12805727    
0.04348    18.45916700     18.92535441    
0.04409    18.16649500     18.72256149    
0.04470    18.03114400     18.51965864    
0.04530    17.70034700     18.31678654    
0.04591    17.45164000     18.11361139    
0.04652    17.37521000     17.91100621    
0.04713    17.14142500     17.70853861    
0.04774    16.87277200     17.50643368    
0.04835    16.65254000     17.30470577    
0.04895    16.31833500     17.10326334    
0.04956    16.12943900     16.90259075    
0.05017    16.03559800     16.70226730    
0.05078    15.80698100     16.50235275    
0.05139    15.58360800     16.30351365    
0.05199    15.28266100     16.10510124    
0.05260    15.10241600     15.90804242    
0.05321    14.94374700     15.71151834    
0.05382    14.74443400     15.51597928    
0.05443    14.56353000     15.32160943    
0.05504    14.31876700     15.12783889    
0.05564    14.15633900     14.93545005    
0.05625    13.82808100     14.74418840    
0.05686    13.78187000     14.55407285    
0.05747    13.53494600     14.36554695    
0.05808    13.31655600     14.17777065    
0.05868    13.08412000     13.99191276    
0.05929    12.97055600     13.80716852    
0.05990    12.73154900     13.62362948    
0.06051    12.52689900     13.44181744    
0.06112    12.43968900     13.26118607    
0.06173    12.17700900     13.08258657    
0.06233    11.91460500     12.90542194    
0.06294    11.78705600     12.72944227    
0.06355    11.64615500     12.55587959    
0.06416    11.39421600     12.38329595    
0.06477    11.27869000     12.21277859    
0.06537    11.14013400     12.04372936    
0.06598    10.89892000     11.87605464    
0.06659    10.71208700     11.71119314    
0.06720    10.56715800     11.54738235    
0.06781    10.45751800     11.38556961    
0.06841    10.22106300     11.22580760    
0.06902    10.08681000     11.06711648    
0.06963    9.94734800      10.91135320    
0.07024    9.78026800      10.75679525    
0.07085    9.61519500      10.60386005    
0.07146    9.43847000      10.45349805    
0.07206    9.26719400      10.30424161    
0.07267    9.13294500      10.15779427    
0.07328    9.02345700      10.01278514    
0.07389    8.87491000      9.86947200     
0.07450    8.69244300      9.72871485     
0.07510    8.64756300      9.58907269     
0.07571    8.44092100      9.45181101     
0.07632    8.25149700      9.31643352     
0.07693    8.13242100      9.18254900     
0.07754    8.03959000      9.05140953     
0.07814    7.92373200      8.92137452     
0.07875    7.78526200      8.79371020     
0.07936    7.62776600      8.66787663     
0.07997    7.50375500      8.54330427     
0.08058    7.33152800      8.42163284     
0.08118    7.22766200      8.30084089     
0.08179    7.14317300      8.18234818     
0.08240    7.05320000      8.06582910     
0.08301    6.82091300      7.95037245     
0.08362    6.73579300      7.83781705     
0.08422    6.68396600      7.72633826     
0.08483    6.52449600      7.61669216     
0.08544    6.44805100      7.50911689     
0.08605    6.36795100      7.40255166     
0.08666    6.22228300      7.29839186     
0.08727    6.11743600      7.19560221     
0.08787    5.98332700      7.09435430     
0.08848    5.92543300      6.99524275     
0.08909    5.82432000      6.89707983     
0.08970    5.73301600      6.80116247     
0.09031    5.62163300      6.70653315     
0.09091    5.48794000      6.61317509     
0.09152    5.48085200      6.52196533     
0.09213    5.29627200      6.43148724     
0.09274    5.26663300      6.34307813     
0.09335    5.18067400      6.25601046     
0.09395    5.03177800      6.16995180     
0.09456    5.00650800      6.08602920     
0.09517    4.88801900      6.00290378     
0.09578    4.74341600      5.92137927     
0.09639    4.70954200      5.84123402     
0.09699    4.62916000      5.76187644     
0.09760    4.53610100      5.68446284     
0.09821    4.46992900      5.60789854     
0.09882    4.38725600      5.53265120     
0.09943    4.29778100      5.45876567     
0.10004    4.25475600      5.38556408     
0.10064    4.17566700      5.31412957     
0.10125    4.08013100      5.24344616     
0.10186    4.04328900      5.17382387     
0.10247    3.95258000      5.10553395     
0.10308    3.88218300      5.03774230     
0.10368    3.78160600      4.97151987     
0.10429    3.77516400      4.90607536     
0.10490    3.68678800      4.84146718     
0.10551    3.63233000      4.77812601     
0.10612    3.56708600      4.71531625     
0.10673    3.51877000      4.65370248     
0.10733    3.43166500      4.59285700     
0.10794    3.37821900      4.53264601     
0.10855    3.36634700      4.47355443     
0.10916    3.30730800      4.41502414     
0.10977    3.22244000      4.35744447     
0.11037    3.16855500      4.30062155     
0.11098    3.15814400      4.24427214     
0.11159    3.07174100      4.18905594     
0.11220    3.01648200      4.13423959     
0.11281    2.97991200      4.08017963     
0.11341    2.95369900      4.02684714     
0.11402    2.89812500      3.97389242     
0.11463    2.85699300      3.92183453     
0.11524    2.76972400      3.87024419     
0.11585    2.69832800      3.81924376     
0.11646    2.71233500      3.76894105     
0.11706    2.64094400      3.71896326     
0.11767    2.59937400      3.66976679     
0.11828    2.53716500      3.62096091     
0.11889    2.45665700      3.57261563     
0.11950    2.40948600      3.52492780     
0.12010    2.44934900      3.47752288     
0.12071    2.38294500      3.43069228     
0.12132    2.31947900      3.38432642     
0.12193    2.25869100      3.33830963     
0.12254    2.24451800      3.29292128     
0.12314    2.20014500      3.24777958     
0.12375    2.13948900      3.20316066     
0.12436    2.17603000      3.15893148     
0.12497    2.14151500      3.11497080     
0.12558    2.11198900      3.07162471     
0.12618    2.05203500      3.02849748     
0.12679    2.01039800      2.98572565     
0.12740    1.93398800      2.94341934     
0.12801    1.91743000      2.90132578     
0.12862    1.96455800      2.85981122     
0.12923    1.90848700      2.81850796     
0.12983    1.85474500      2.77756441     
0.13044    1.81245500      2.73702214     
0.13105    1.79424000      2.69667589     
0.13166    1.74896200      2.65683213     
0.13226    1.71653400      2.61722692     
0.13287    1.68445100      2.57793049     
0.13348    1.68255900      2.53898884     
0.13409    1.65529200      2.50029977     
0.13470    1.61732800      2.46206147     
0.13531    1.62771100      2.42408659     
0.13591    1.59542100      2.38637172     
0.13652    1.53306600      2.34910657     
0.13713    1.53500400      2.31202707     
0.13774    1.48020700      2.27535773     
0.13835    1.48277100      2.23898633     
0.13895    1.43077100      2.20284052     
0.13956    1.43539300      2.16718071     
0.14017    1.43371400      2.13165035     
0.14078    1.40508100      2.09655750     
0.14139    1.39081400      2.06180124     
0.14200    1.36793700      2.02723720     
0.14260    1.26487800      1.99320262     
0.14321    1.30081700      1.95935880     
0.14382    1.24555100      1.92586563     
0.14443    1.25930700      1.89275792     
0.14503    1.23774000      1.85984530     
0.14564    1.19376000      1.82745178     
0.14625    1.24267200      1.79528937     
0.14686    1.19523700      1.76340332     
0.14747    1.19239500      1.73199969     
0.14808    1.14369600      1.70079592     
0.14868    1.11985200      1.67009066     
0.14929    1.11366900      1.63966175     
0.14990    1.12731000      1.60953194     
0.15051    1.11236600      1.57989079     
0.15112    1.10934900      1.55045929     
0.15172    1.08084200      1.52150907     
0.15233    1.02318300      1.49288192     
0.15294    0.99867900      1.46452337     
0.15355    1.04070100      1.43670537     
0.15416    1.00921500      1.40910263     
0.15477    0.99969900      1.38190750     
0.15537    0.95153300      1.35513055     
0.15598    0.97606100      1.32858895     
0.15659    0.93165400      1.30265214     
0.15720    0.94762500      1.27693341     
0.15781    0.93101100      1.25162895     
0.15841    0.88357800      1.22675242     
0.15902    0.88216800      1.20209953     
0.15963    0.89221900      1.17804995     
0.16024    0.88547200      1.15424828     
0.16084    0.87084600      1.13083469     
0.16145    0.85589100      1.10788960     
0.16206    0.83596200      1.08516780     
0.16267    0.85513800      1.06297445     
0.16328    0.83054500      1.04110936     
0.16389    0.82244400      1.01959068     
0.16449    0.81677900      0.99858297     
0.16510    0.77450300      0.97779915     
0.16571    0.77676200      0.95754105     
0.16632    0.80410600      0.93760843     
0.16693    0.79612900      0.91797264     
0.16753    0.81063100      0.89888285     
0.16814    0.80441300      0.88001533     
0.16875    0.76009800      0.86162898     
0.16936    0.72334100      0.84360210     
0.16997    0.74160300      0.82582625     
0.17057    0.75105600      0.80862292     
0.17118    0.76180900      0.79160742     
0.17179    0.71313700      0.77504322     
0.17240    0.73701600      0.75886780     
0.17301    0.68804600      0.74290284     
0.17361    0.66501200      0.72752289     
0.17422    0.66515300      0.71235379     
0.17483    0.66636900      0.69754874     
0.17544    0.64663800      0.68315000     
0.17605    0.68759400      0.66895121     
0.17666    0.66937300      0.65527193     
0.17726    0.67071700      0.64182727     
0.17787    0.64906000      0.62869037     
0.17848    0.66655500      0.61597770     
0.17909    0.63656300      0.60345360     
0.17969    0.62715900      0.59137462     
0.18030    0.62522900      0.57953457     
0.18091    0.62871300      0.56797321     
0.18152    0.61034400      0.55682674     
0.18213    0.61179900      0.54585343     
0.18274    0.59880100      0.53526620     
0.18334    0.55171900      0.52494307     
0.18395    0.57368300      0.51482263     
0.18456    0.60970000      0.50512376     
0.18517    0.58701700      0.49558178     
0.18578    0.57994000      0.48635604     
0.18638    0.57385300      0.47739925     
0.18699    0.58240500      0.46859937     
0.18760    0.55292900      0.46019774     
0.18821    0.57711600      0.45193970     
0.18882    0.54323300      0.44394758     
0.18942    0.57731300      0.43621062     
0.19003    0.54180300      0.42860423     
0.19064    0.54437100      0.42134313     
0.19125    0.51640800      0.41423168     
0.19186    0.52394100      0.40731881     
0.19246    0.52164200      0.40066507     
0.19307    0.54839900      0.39412867     
0.19368    0.55244800      0.38786813     
0.19429    0.47039100      0.38175031     
0.19490    0.55294300      0.37579001     
0.19551    0.48302900      0.37006777     
0.19611    0.51071100      0.36444446     
0.19672    0.49557900      0.35904183     
0.19733    0.48545900      0.35377790     
0.19794    0.50889400      0.34863160     
0.19854    0.47298600      0.34370449     
0.19915    0.47854800      0.33885884     
0.19976    0.49687300      0.33418007     
0.20037    0.47599300      0.32963429     
0.20098    0.50815900      0.32517465     
0.20158    0.45827400      0.32090474     
0.20219    0.46938300      0.31670257     
0.20280    0.44075600      0.31262333     
0.20341    0.46718700      0.30866905     
0.20402    0.46098300      0.30477676     
0.20463    0.46411800      0.30104421     
0.20523    0.45064500      0.29736890     
0.20584    0.46194800      0.29378510     
0.20645    0.46942300      0.29030794     
0.20706    0.44525700      0.28688026     
0.20767    0.46186900      0.28356683     
0.20827    0.43308000      0.28031222     
0.20888    0.45990000      0.27712931     
0.20949    0.43983700      0.27402797     
0.21010    0.40179700      0.27096343     
0.21071    0.42127100      0.26798824     
0.21131    0.42514200      0.26506193     
0.21192    0.44326800      0.26218139     
0.21253    0.42674500      0.25937300     
0.21314    0.41309300      0.25659420     
0.21375    0.40832800      0.25387998     
0.21435    0.44060100      0.25120908     
0.21496    0.40156400      0.24856925     
0.21557    0.41087400      0.24598714     
0.21618    0.39121400      0.24342744     
0.21679    0.40251100      0.24091260     
0.21739    0.41935100      0.23843317     
0.21800    0.37825100      0.23597314     
0.21861    0.40100500      0.23356321     
0.21922    0.38228500      0.23116702     
0.21983    0.39490500      0.22880625     
0.22043    0.37629500      0.22647930     
0.22104    0.34950800      0.22416876     
0.22165    0.36395100      0.22189694     
0.22226    0.37097500      0.21963970     
0.22287    0.40332500      0.21740208     
0.22348    0.39403700      0.21519265     
0.22408    0.35034100      0.21299695     
0.22469    0.37801000      0.21083823     
0.22530    0.38176400      0.20869232     
0.22591    0.39172800      0.20655964     
0.22651    0.37910400      0.20445997     
0.22712    0.35906200      0.20237256     
0.22773    0.37828700      0.20031003     
0.22834    0.37902400      0.19826420     
0.22895    0.35791200      0.19623161     
0.22956    0.35436300      0.19423240     
0.23016    0.37402600      0.19224477     
0.23077    0.35247300      0.19028005     
0.23138    0.35173800      0.18833543     
0.23199    0.33618200      0.18640295     
0.23259    0.32911500      0.18450535     
0.23320    0.33074300      0.18262089     
0.23381    0.33604000      0.18076112     
0.23442    0.34283400      0.17892422     
0.23503    0.32368000      0.17709945     
0.23564    0.31671000      0.17531379     
0.23624    0.31706000      0.17354384     
0.23685    0.32831600      0.17179748     
0.23746    0.32910900      0.17008296     
0.23807    0.31950300      0.16838330     
0.23867    0.29637800      0.16672014     
0.23928    0.33163600      0.16507800     
0.23989    0.35419200      0.16346003     
0.24050    0.30857500      0.16188411     
0.24111    0.32385700      0.16032546     
0.24172    0.30149600      0.15880466     
0.24232    0.30453800      0.15730944     
0.24293    0.31937200      0.15583677     
0.24354    0.33427700      0.15441171     
0.24415    0.30988100      0.15300563     
0.24476    0.28865000      0.15163994     
0.24536    0.30062900      0.15030705     
0.24597    0.31633600      0.14899630     
0.24658    0.31697400      0.14773946     
0.24719    0.32805800      0.14650372     
0.24779    0.26789300      0.14530940     
0.24840    0.33566200      0.14415096     
0.24901    0.31246200      0.14301189     
0.24962    0.26634500      0.14193419     
