# Supplementary material for: Computational design of mechanically coupled axle-rotor protein assemblies
Source: Science. Author manuscript; Available in PMC 2023 Dec 11. (PMC10712554; doi:10.1126/science.abm1183)
Supplement: Data S2 [file NIHMS1871500-supplement-Data_S2.zip › SAXS/D3-C3.dat]

# SAXS profile: number of points = 432, q_min = 0.009755, q_max = 0.249996, delta_q = 0.000557403712296984
# offset = 0.00000000000000, scaling c = 2.33117122642000e-08, Chi = 0.00638428415805912
#  q       exp_intensity   model_intensity
0.00975    17.84330900     16.74483416    
0.01031    17.21900400     16.57789551    
0.01087    17.33823100     16.40545448    
0.01143    17.21391200     16.22329244    
0.01199    16.63217900     16.03860335    
0.01254    16.55218200     15.84264025    
0.01310    16.32317100     15.64490083    
0.01366    15.97945300     15.43844765    
0.01422    15.74797400     15.22886130    
0.01477    15.39087100     15.01370249    
0.01533    15.12321700     14.79343435    
0.01589    14.81603300     14.57030361    
0.01645    14.54534300     14.34130414    
0.01700    14.20229100     14.11130844    
0.01756    13.88471900     13.87517830    
0.01812    13.58176000     13.63850175    
0.01868    13.27550300     13.39774737    
0.01923    13.04947000     13.15595445    
0.01979    12.60728600     12.91210224    
0.02035    12.45864200     12.66628244    
0.02090    12.02092100     12.41997462    
0.02146    11.80879800     12.17203209    
0.02202    11.58047900     11.92427162    
0.02258    11.20430100     11.67564244    
0.02313    10.94176400     11.42757713    
0.02369    10.67215600     11.17944056    
0.02425    10.43923700     10.93236834    
0.02481    10.16016000     10.68562041    
0.02536    9.78390400      10.44075418    
0.02592    9.55164000      10.19665122    
0.02648    9.31544800      9.95466837     
0.02704    9.05821600      9.71377702     
0.02759    8.80662900      9.47588431     
0.02815    8.57330400      9.23958445     
0.02871    8.40206600      9.00600248     
0.02927    8.05471200      8.77515719     
0.02982    7.89689600      8.54643796     
0.03038    7.69366200      8.32179026     
0.03094    7.47575300      8.09883404     
0.03150    7.22917500      7.88061449     
0.03205    7.01096500      7.66401076     
0.03261    6.83019200      7.45257943     
0.03317    6.66700800      7.24346132     
0.03373    6.42574000      7.03845472     
0.03428    6.25672600      6.83719551     
0.03484    6.10133300      6.63885339     
0.03540    5.93170900      6.44573466     
0.03596    5.74069700      6.25456069     
0.03651    5.59458600      6.06943065     
0.03707    5.47699400      5.88607018     
0.03763    5.30509800      5.70850355     
0.03818    5.15042900      5.53358435     
0.03874    5.05127900      5.36304322     
0.03930    4.87598000      5.19656560     
0.03986    4.75685700      5.03301416     
0.04041    4.58819500      4.87491449     
0.04097    4.51280600      4.71829931     
0.04153    4.40340400      4.56845531     
0.04209    4.31175600      4.41998840     
0.04265    4.20453500      4.27691830     
0.04320    4.06209500      4.13648014     
0.04376    3.97380400      3.99997225     
0.04432    3.87648200      3.86734620     
0.04487    3.80320400      3.73724075     
0.04543    3.67349300      3.61217929     
0.04599    3.61008500      3.48828786     
0.04655    3.48624800      3.37053124     
0.04710    3.43360700      3.25396940     
0.04766    3.31087100      3.14194013     
0.04822    3.23193300      3.03232336     
0.04878    3.19639800      2.92592950     
0.04933    3.08159200      2.82297616     
0.04989    3.02804600      2.72201174     
0.05045    2.95960100      2.62544244     
0.05101    2.88725100      2.52977841     
0.05156    2.81527800      2.43924925     
0.05212    2.73990300      2.34977293     
0.05268    2.69911400      2.26393660     
0.05324    2.65718800      2.18022859     
0.05379    2.58318100      2.09906083     
0.05435    2.49103000      2.02086742     
0.05491    2.47606200      1.94419691     
0.05547    2.38858500      1.87127878     
0.05602    2.36388500      1.79911661     
0.05658    2.31644400      1.73107416     
0.05714    2.25441800      1.66402585     
0.05770    2.20331100      1.59988108     
0.05825    2.14454400      1.53761171     
0.05881    2.08249300      1.47734973     
0.05937    2.05912400      1.41966601     
0.05993    2.01412100      1.36314974     
0.06048    1.94588000      1.30986773     
0.06104    1.91551800      1.25722762     
0.06160    1.88489900      1.20791272     
0.06216    1.83748600      1.15953519     
0.06271    1.80011800      1.11350632     
0.06327    1.73425700      1.06913353     
0.06383    1.70218000      1.02635678     
0.06438    1.66727100      0.98582571     
0.06494    1.62500300      0.94619266     
0.06550    1.59006800      0.90934140     
0.06606    1.54891000      0.87309638     
0.06661    1.49958800      0.83939809     
0.06717    1.47599500      0.80662137     
0.06773    1.44476900      0.77571695     
0.06829    1.41962100      0.74624468     
0.06885    1.38195900      0.71801707     
0.06940    1.34275800      0.69167926     
0.06996    1.33358900      0.66600462     
0.07052    1.31027600      0.64262707     
0.07107    1.25151100      0.61972908     
0.07163    1.24234200      0.59878681     
0.07219    1.22073100      0.57861868     
0.07275    1.20692400      0.55985122     
0.07330    1.18434200      0.54222735     
0.07386    1.13606400      0.52549725     
0.07442    1.12897400      0.51022527     
0.07498    1.11325100      0.49539708     
0.07553    1.09277100      0.48228277     
0.07609    1.03478500      0.46950597     
0.07665    1.04971700      0.45806484     
0.07721    0.99337400      0.44719031     
0.07776    0.98820700      0.43722844     
0.07832    0.94458700      0.42805471     
0.07888    0.95611900      0.41943185     
0.07944    0.92071000      0.41176151     
0.07999    0.92541300      0.40435123     
0.08055    0.91514400      0.39797428     
0.08111    0.89114700      0.39180061     
0.08167    0.86251200      0.38635955     
0.08222    0.85579600      0.38124439     
0.08278    0.84366000      0.37659442     
0.08334    0.83751700      0.37235545     
0.08389    0.81876000      0.36837741     
0.08445    0.81508200      0.36483422     
0.08501    0.79926800      0.36140735     
0.08557    0.77909700      0.35839684     
0.08612    0.77385600      0.35546448     
0.08668    0.77006600      0.35277876     
0.08724    0.73425800      0.35019574     
0.08780    0.75787400      0.34773760     
0.08836    0.71045300      0.34537329     
0.08891    0.73689400      0.34305986     
0.08947    0.69376000      0.34079577     
0.09003    0.69881000      0.33854550     
0.09058    0.68988600      0.33628644     
0.09114    0.67395300      0.33401578     
0.09170    0.67591200      0.33169520     
0.09226    0.65026200      0.32932958     
0.09281    0.62012200      0.32690653     
0.09337    0.64469600      0.32438263     
0.09393    0.62512900      0.32181509     
0.09449    0.61878200      0.31909517     
0.09504    0.59678800      0.31634403     
0.09560    0.58721600      0.31341758     
0.09616    0.57375700      0.31044147     
0.09672    0.57617600      0.30732794     
0.09727    0.58178400      0.30411526     
0.09783    0.56824500      0.30081153     
0.09839    0.54498800      0.29737558     
0.09895    0.55885900      0.29389102     
0.09950    0.56123800      0.29024973     
0.10006    0.53491500      0.28658317     
0.10062    0.52249100      0.28278887     
0.10118    0.51188200      0.27895131     
0.10173    0.53245200      0.27504167     
0.10229    0.52757500      0.27107992     
0.10285    0.49314800      0.26708397     
0.10341    0.49807100      0.26304362     
0.10396    0.47014700      0.25899659     
0.10452    0.47938300      0.25493618     
0.10508    0.46847000      0.25087004     
0.10564    0.45136700      0.24682660     
0.10619    0.45784600      0.24279626     
0.10675    0.45853600      0.23881159     
0.10731    0.43229800      0.23487065     
0.10787    0.44814700      0.23097801     
0.10842    0.43533700      0.22718081     
0.10898    0.42881200      0.22340738     
0.10954    0.43278100      0.21979267     
0.11009    0.41796000      0.21620879     
0.11065    0.41303300      0.21278528     
0.11121    0.40044200      0.20943435     
0.11177    0.39357900      0.20621967     
0.11232    0.39764600      0.20313869     
0.11288    0.39944500      0.20014850     
0.11344    0.37725100      0.19735793     
0.11400    0.38656100      0.19461465     
0.11455    0.37254800      0.19213071     
0.11511    0.37033800      0.18970061     
0.11567    0.37182800      0.18747728     
0.11623    0.37887200      0.18536581     
0.11678    0.35002300      0.18340881     
0.11734    0.35448500      0.18161449     
0.11790    0.34951500      0.17991797     
0.11846    0.33215600      0.17843387     
0.11901    0.34062300      0.17700183     
0.11957    0.34342000      0.17580540     
0.12013    0.33518300      0.17466404     
0.12069    0.32179100      0.17369833     
0.12124    0.33396700      0.17282603     
0.12180    0.33804700      0.17207220     
0.12236    0.30997700      0.17143955     
0.12291    0.33477600      0.17087637     
0.12347    0.30358100      0.17045379     
0.12403    0.32105400      0.17006508     
0.12459    0.33466400      0.16981138     
0.12515    0.30675400      0.16958889     
0.12570    0.30251500      0.16945376     
0.12626    0.30080600      0.16936048     
0.12682    0.30848900      0.16931553     
0.12737    0.30271900      0.16931374     
0.12793    0.30853700      0.16933301     
0.12849    0.31829800      0.16938736     
0.12905    0.31504400      0.16944786     
0.12960    0.30498600      0.16952093     
0.13016    0.29965100      0.16959134     
0.13072    0.30448200      0.16965484     
0.13128    0.28729600      0.16970307     
0.13183    0.29781100      0.16973562     
0.13239    0.29179800      0.16973330     
0.13295    0.28921600      0.16971613     
0.13351    0.28999400      0.16963765     
0.13406    0.28761000      0.16954346     
0.13462    0.28542800      0.16937707     
0.13518    0.28065400      0.16918065     
0.13574    0.28493200      0.16891979     
0.13629    0.28288800      0.16860540     
0.13685    0.29241100      0.16824170     
0.13741    0.26862000      0.16779858     
0.13797    0.29161600      0.16732623     
0.13852    0.29034000      0.16674846     
0.13908    0.28874000      0.16614843     
0.13964    0.27971600      0.16544992     
0.14019    0.27857200      0.16471384     
0.14075    0.28245200      0.16390571     
0.14131    0.27445900      0.16303634     
0.14187    0.27324000      0.16212078     
0.14242    0.26043300      0.16112666     
0.14298    0.26722600      0.16011030     
0.14354    0.27371200      0.15900173     
0.14410    0.26783200      0.15787771     
0.14465    0.24901000      0.15668530     
0.14521    0.25854500      0.15546338     
0.14577    0.27201000      0.15419904     
0.14633    0.25872900      0.15289660     
0.14688    0.27524000      0.15157123     
0.14744    0.23341600      0.15020805     
0.14800    0.25653200      0.14883247     
0.14856    0.25671400      0.14742335     
0.14911    0.25480800      0.14600713     
0.14967    0.26735000      0.14457590     
0.15023    0.24435000      0.14314053     
0.15079    0.25459700      0.14169662     
0.15134    0.25012400      0.14025715     
0.15190    0.24245000      0.13881627     
0.15246    0.24606000      0.13738822     
0.15302    0.23530500      0.13596303     
0.15357    0.23202900      0.13455907     
0.15413    0.22543800      0.13316532     
0.15469    0.23617100      0.13179440     
0.15524    0.23274400      0.13044413     
0.15580    0.23321500      0.12911703     
0.15636    0.22812000      0.12781899     
0.15692    0.22821900      0.12654055     
0.15748    0.21446300      0.12530497     
0.15803    0.22541300      0.12408282     
0.15859    0.21859500      0.12291516     
0.15915    0.21715700      0.12176135     
0.15970    0.22204300      0.12065414     
0.16026    0.21443200      0.11957581     
0.16082    0.20416200      0.11852834     
0.16138    0.21046000      0.11752400     
0.16193    0.19735800      0.11653775     
0.16249    0.20002800      0.11560548     
0.16305    0.21025300      0.11468525     
0.16361    0.20878000      0.11381658     
0.16416    0.18586100      0.11296510     
0.16472    0.19467600      0.11214991     
0.16528    0.18278400      0.11136132     
0.16584    0.19542200      0.11059795     
0.16639    0.17686300      0.10986385     
0.16695    0.16854400      0.10914391     
0.16751    0.17926500      0.10845774     
0.16806    0.17360700      0.10778014     
0.16862    0.17819400      0.10713193     
0.16918    0.18132900      0.10649090     
0.16974    0.17806700      0.10586850     
0.17029    0.15413700      0.10525641     
0.17085    0.18779300      0.10465245     
0.17141    0.16622600      0.10405946     
0.17197    0.17445400      0.10346899     
0.17252    0.15709200      0.10288601     
0.17308    0.17692800      0.10230363     
0.17364    0.17292500      0.10172135     
0.17420    0.17347100      0.10113840     
0.17475    0.14954400      0.10055127     
0.17531    0.15209100      0.09995935     
0.17587    0.16472200      0.09936281     
0.17643    0.15200500      0.09875475     
0.17698    0.16615900      0.09814455     
0.17754    0.15899100      0.09751588     
0.17810    0.15663000      0.09688188     
0.17866    0.14176900      0.09623199     
0.17921    0.15094200      0.09557150     
0.17977    0.13842800      0.09489695     
0.18033    0.14989400      0.09420775     
0.18088    0.15389600      0.09350699     
0.18144    0.13849000      0.09278456     
0.18200    0.14715200      0.09205615     
0.18256    0.14391100      0.09129984     
0.18311    0.15136700      0.09053910     
0.18367    0.13633200      0.08975465     
0.18423    0.14045700      0.08896068     
0.18479    0.14027100      0.08815108     
0.18534    0.13669500      0.08732413     
0.18590    0.14088900      0.08648879     
0.18646    0.13139100      0.08563420     
0.18702    0.13116600      0.08477327     
0.18757    0.12435700      0.08389239     
0.18813    0.13323400      0.08300566     
0.18869    0.13337300      0.08210665     
0.18924    0.12539200      0.08120003     
0.18980    0.14071100      0.08028206     
0.19036    0.11954100      0.07935843     
0.19092    0.12523900      0.07843081     
0.19148    0.11889500      0.07749165     
0.19203    0.12538900      0.07655214     
0.19259    0.12758900      0.07560586     
0.19315    0.10780900      0.07466012     
0.19370    0.12058600      0.07371118     
0.19426    0.12415700      0.07276062     
0.19482    0.11766100      0.07181187     
0.19538    0.11980800      0.07086504     
0.19593    0.11704900      0.06991743     
0.19649    0.11309200      0.06897697     
0.19705    0.10326000      0.06803794     
0.19761    0.11799700      0.06710451     
0.19816    0.11643800      0.06617623     
0.19872    0.11648900      0.06525471     
0.19928    0.12011200      0.06434116     
0.19984    0.11255400      0.06343397     
0.20039    0.11553300      0.06253624     
0.20095    0.10254700      0.06164476     
0.20151    0.09851900      0.06076867     
0.20206    0.10504900      0.05989473     
0.20262    0.10312700      0.05903909     
0.20318    0.09500700      0.05818956     
0.20374    0.09372500      0.05735145     
0.20429    0.09435600      0.05652574     
0.20485    0.09236100      0.05570977     
0.20541    0.09643600      0.05490736     
0.20597    0.11118000      0.05411186     
0.20652    0.09399900      0.05333562     
0.20708    0.09232800      0.05256513     
0.20764    0.10117200      0.05181242     
0.20820    0.10033600      0.05106618     
0.20875    0.09464000      0.05033572     
0.20931    0.09221800      0.04961626     
0.20987    0.09233100      0.04890428     
0.21043    0.09515100      0.04820963     
0.21098    0.09512300      0.04751998     
0.21154    0.09386600      0.04684813     
0.21210    0.10048000      0.04618143     
0.21265    0.09107900      0.04553038     
0.21321    0.09538400      0.04488522     
0.21377    0.08394300      0.04425269     
0.21433    0.10141000      0.04363069     
0.21488    0.07853200      0.04301505     
0.21544    0.08670300      0.04241338     
0.21600    0.08463300      0.04181401     
0.21656    0.09377500      0.04123133     
0.21711    0.07175600      0.04065179     
0.21767    0.08391500      0.04008349     
0.21823    0.07512600      0.03952182     
0.21879    0.08036900      0.03896828     
0.21934    0.07448800      0.03842201     
0.21990    0.07302000      0.03788189     
0.22046    0.09347600      0.03735243     
0.22101    0.07992600      0.03682469     
0.22157    0.08488600      0.03630998     
0.22213    0.07572000      0.03579780     
0.22269    0.08724900      0.03529310     
0.22324    0.08853300      0.03479414     
0.22380    0.08089000      0.03430140     
0.22436    0.07882000      0.03381517     
0.22492    0.09530300      0.03333389     
0.22547    0.07927700      0.03286089     
0.22603    0.07321000      0.03238910     
0.22659    0.09262400      0.03192816     
0.22715    0.07263900      0.03146979     
0.22770    0.07143700      0.03101793     
0.22826    0.07959000      0.03057143     
0.22882    0.08281400      0.03013013     
0.22937    0.07707300      0.02969503     
0.22993    0.06797600      0.02926412     
0.23049    0.07258900      0.02884140     
0.23105    0.06736700      0.02841993     
0.23160    0.07043300      0.02800871     
0.23216    0.06918500      0.02760040     
0.23272    0.07434000      0.02719851     
0.23328    0.06694400      0.02680233     
0.23383    0.07304700      0.02641124     
0.23439    0.06995400      0.02602662     
0.23495    0.06703100      0.02564574     
0.23550    0.07745400      0.02527461     
0.23606    0.06815500      0.02490497     
0.23662    0.06760600      0.02454507     
0.23718    0.06336200      0.02418872     
0.23774    0.07121900      0.02383932     
0.23829    0.06579100      0.02349594     
0.23885    0.07285400      0.02315745     
0.23941    0.07852500      0.02282651     
0.23996    0.06891600      0.02249920     
0.24052    0.07221500      0.02218241     
0.24108    0.05885900      0.02186730     
0.24164    0.07060100      0.02156196     
0.24219    0.05297200      0.02126034     
0.24275    0.07369300      0.02096574     
0.24331    0.06076000      0.02067670     
0.24386    0.07263700      0.02039311     
0.24442    0.07348900      0.02011735     
0.24498    0.05733300      0.01984362     
0.24554    0.06081700      0.01958067     
0.24609    0.05599200      0.01931989     
0.24665    0.06028700      0.01906745     
0.24721    0.06503200      0.01881927     
0.24777    0.06858900      0.01857744     
0.24832    0.05564600      0.01834079     
0.24888    0.06970000      0.01810861     
0.24944    0.06980900      0.01788404     
0.25000    0.07061200      0.01766115     
