# Supplementary material for: Computational design of mechanically coupled axle-rotor protein assemblies
Source: Science. Author manuscript; Available in PMC 2023 Dec 11. (PMC10712554; doi:10.1126/science.abm1183)
Supplement: Data S2 [file NIHMS1871500-supplement-Data_S2.zip › SAXS/D5_1.dat]

# SAXS profile: number of points = 470, q_min = 0.007495, q_max = 0.249907, delta_q = 0.000516869936034115
# offset = 0.00000000000000, scaling c = 7.04194109210278e-08, Chi = 0.0481430204373864
#  q       exp_intensity   model_intensity
0.00749    186.64167100    159.96397310   
0.00801    178.49595500    158.69192614   
0.00853    166.35155800    157.27495934   
0.00905    158.77910700    155.84545032   
0.00956    154.87305100    154.28751856   
0.01008    153.41806200    152.70903473   
0.01060    151.36468200    151.01828435   
0.01111    148.93431600    149.30016458   
0.01163    146.88687200    147.48529105   
0.01215    144.88555400    145.63754964   
0.01266    142.75723400    143.70786019   
0.01318    140.45971500    141.74116966   
0.01370    138.06684200    139.71030819   
0.01422    135.93475100    137.63604042   
0.01473    134.24824700    135.50633006   
0.01525    131.92582600    133.33593160   
0.01577    129.51880300    131.12174007   
0.01628    126.94605000    128.86721527   
0.01680    124.45660700    126.57934050   
0.01732    122.10333800    124.25294181   
0.01783    119.40660400    121.90223765   
0.01835    116.40654000    119.51637745   
0.01887    113.92571000    117.11389063   
0.01938    111.14592900    114.68102706   
0.01990    108.62551100    112.24247438   
0.02042    106.11136000    109.77513791   
0.02093    103.15882400    107.30210345   
0.02145    100.60577600    104.81245486   
0.02197    98.00151600     102.32041702   
0.02249    95.57599300     99.82059869    
0.02300    92.82141800     97.32029580    
0.02352    90.53649700     94.82200764    
0.02404    88.04159100     92.32458790    
0.02455    85.43715500     89.83843472    
0.02507    83.02075100     87.35526195    
0.02559    80.65326900     84.89081159    
0.02610    78.10189500     82.43265002    
0.02662    75.97754100     80.00387178    
0.02714    73.74919200     77.58094893    
0.02765    71.35625400     75.18703458    
0.02817    68.89839500     72.80902299    
0.02869    66.83896700     70.46290976    
0.02921    64.85634500     68.13882009    
0.02972    62.78476700     65.84797994    
0.03024    60.81727800     63.58604610    
0.03076    58.68710800     61.35747533    
0.03127    56.70851600     59.16519966    
0.03179    54.86861900     57.00511310    
0.03231    53.07407400     54.88921769    
0.03282    51.16829100     52.80734412    
0.03334    49.34997600     50.77354231    
0.03386    47.66579200     48.76663448    
0.03438    46.00667100     46.82015781    
0.03489    44.28709600     44.89656477    
0.03541    42.68023700     43.04160825    
0.03593    41.21411900     41.20477615    
0.03644    39.65701700     39.44477477    
0.03696    38.27381700     37.69760776    
0.03748    36.88090100     36.03508095    
0.03799    35.50453300     34.37965219    
0.03851    34.15350400     32.81640415    
0.03903    32.94891400     31.25932899    
0.03954    31.70841600     29.79399649    
0.04006    30.47045700     28.33694451    
0.04058    29.41238600     26.96302426    
0.04109    28.24549100     25.60633492    
0.04161    27.21074000     24.32618900    
0.04213    26.21629500     23.06919639    
0.04265    25.16916800     21.88184467    
0.04316    24.23704600     20.72326023    
0.04368    23.31621700     19.62715313    
0.04420    22.42173900     18.56505575    
0.04471    21.58800000     17.55820355    
0.04523    20.78111200     16.59009682    
0.04575    20.05145000     15.67174123    
0.04626    19.28118200     14.79443385    
0.04678    18.52800500     13.95817063    
0.04730    17.83638700     13.16835788    
0.04782    17.18841200     12.41268216    
0.04833    16.59772000     11.70647920    
0.04885    15.95564300     11.02784442    
0.04937    15.39628000     10.40100429    
0.04988    14.87111100     9.79553345     
0.05040    14.30301100     9.24354732     
0.05092    13.78597600     8.70720587     
0.05143    13.29449500     8.22529543     
0.05195    12.86785700     7.75470696     
0.05247    12.38169600     7.33787352     
0.05298    11.97158900     6.92689340     
0.05350    11.59038600     6.57020747     
0.05402    11.20767600     6.21705024     
0.05454    10.83173000     5.91364695     
0.05505    10.50984900     5.61497374     
0.05557    10.18093300     5.35860076     
0.05609    9.87227400      5.10931521     
0.05660    9.54820400      4.89555053     
0.05712    9.27665800      4.69064785     
0.05764    9.01696700      4.51540411     
0.05815    8.70135500      4.34986355     
0.05867    8.46678500      4.20821628     
0.05919    8.24172100      4.07734493     
0.05970    8.03738600      3.96549037     
0.06022    7.79370800      3.86468356     
0.06074    7.63488700      3.77867408     
0.06125    7.39982500      3.70354618     
0.06177    7.22732800      3.63959883     
0.06229    7.07468500      3.58599753     
0.06281    6.89802200      3.54055869     
0.06332    6.76314000      3.50458602     
0.06384    6.59345600      3.47435764     
0.06436    6.45950300      3.45240420     
0.06487    6.29244400      3.43421968     
0.06539    6.16289000      3.42301634     
0.06591    6.03392200      3.41408644     
0.06642    5.92588100      3.41063116     
0.06694    5.83819100      3.40837674     
0.06746    5.73107300      3.40999890     
0.06797    5.61717300      3.41212048     
0.06849    5.51502900      3.41646864     
0.06901    5.43059100      3.42093947     
0.06953    5.33586300      3.42593777     
0.07004    5.25135600      3.43086649     
0.07056    5.15497900      3.43489853     
0.07108    5.06578200      3.43860073     
0.07159    4.97558000      3.44038888     
0.07211    4.92045800      3.44148326     
0.07263    4.81373900      3.44001061     
0.07314    4.73685500      3.43739971     
0.07366    4.67322600      3.43184030     
0.07418    4.58972400      3.42467332     
0.07469    4.51166400      3.41444463     
0.07521    4.46149200      3.40217261     
0.07573    4.38806900      3.38688873     
0.07624    4.31300400      3.36911409     
0.07676    4.24514200      3.34857413     
0.07728    4.18315100      3.32516847     
0.07780    4.12440900      3.29931815     
0.07831    4.05172200      3.27032367     
0.07883    3.97839100      3.23927989     
0.07935    3.90209700      3.20491740     
0.07986    3.85502900      3.16892898     
0.08038    3.78942800      3.12954958     
0.08090    3.74927800      3.08903822     
0.08141    3.69119300      3.04511831     
0.08193    3.63260000      3.00036988     
0.08245    3.56089200      2.95246737     
0.08296    3.50330800      2.90407904     
0.08348    3.44640500      2.85283812     
0.08400    3.38168000      2.80139003     
0.08452    3.34743700      2.74750946     
0.08503    3.29873200      2.69350937     
0.08555    3.21926500      2.63782569     
0.08607    3.16498700      2.58210344     
0.08658    3.12168800      2.52527382     
0.08710    3.06519400      2.46834822     
0.08762    3.02645700      2.41102241     
0.08813    2.97120800      2.35373211     
0.08865    2.92457000      2.29654333     
0.08917    2.86342100      2.23959766     
0.08969    2.83542700      2.18315705     
0.09020    2.77837200      2.12722794     
0.09072    2.74691500      2.07209651     
0.09124    2.70130300      2.01780189     
0.09175    2.65553700      1.96460679     
0.09227    2.61061300      1.91251067     
0.09279    2.55097800      1.86152283     
0.09330    2.52551100      1.81212445     
0.09382    2.48729300      1.76384871     
0.09434    2.44249500      1.71757357     
0.09485    2.42139800      1.67236704     
0.09537    2.36049100      1.62957067     
0.09589    2.31947700      1.58772282     
0.09641    2.29947700      1.54867415     
0.09692    2.25987800      1.51047365     
0.09744    2.19395300      1.47535796     
0.09796    2.17858500      1.44081206     
0.09847    2.13555800      1.40975541     
0.09899    2.11156600      1.37903145     
0.09951    2.08927300      1.35205940     
0.10002    2.05173800      1.32533818     
0.10054    2.03712800      1.30225230     
0.10106    1.99862500      1.27957646     
0.10157    1.96593300      1.26021005     
0.10209    1.93255300      1.24150200     
0.10261    1.90639600      1.22570256     
0.10312    1.89531800      1.21071448     
0.10364    1.85954400      1.19829799     
0.10416    1.86600600      1.18684757     
0.10468    1.83443800      1.17759230     
0.10519    1.80160500      1.16940217     
0.10571    1.78377100      1.16301510     
0.10623    1.77946100      1.15776538     
0.10674    1.76491600      1.15398752     
0.10726    1.72879100      1.15133919     
0.10778    1.70915000      1.14982336     
0.10829    1.70139500      1.14940703     
0.10881    1.69244500      1.14983131     
0.10933    1.66121900      1.15126674     
0.10984    1.64889000      1.15328970     
0.11036    1.61862300      1.15618647     
0.11088    1.59200400      1.15946087     
0.11139    1.59907800      1.16342362     
0.11191    1.59269500      1.16759090     
0.11243    1.54863800      1.17223525     
0.11295    1.53203800      1.17697712     
0.11346    1.53016500      1.18194195     
0.11398    1.52590500      1.18693332     
0.11450    1.49296300      1.19185384     
0.11501    1.49151800      1.19676246     
0.11553    1.47239500      1.20132584     
0.11605    1.47521900      1.20583349     
0.11656    1.45287100      1.20977615     
0.11708    1.43979200      1.21359231     
0.11760    1.42833500      1.21667562     
0.11811    1.42264900      1.21952550     
0.11863    1.40483000      1.22155013     
0.11915    1.38184000      1.22321925     
0.11966    1.37921300      1.22400192     
0.12018    1.36125600      1.22430016     
0.12070    1.35237500      1.22370670     
0.12122    1.33095400      1.22249104     
0.12173    1.31697600      1.22039863     
0.12225    1.29963800      1.21754901     
0.12277    1.29555000      1.21388437     
0.12328    1.27935100      1.20933073     
0.12380    1.27436200      1.20404199     
0.12432    1.25546400      1.19775285     
0.12483    1.24627400      1.19083251     
0.12535    1.21921500      1.18283145     
0.12587    1.21695500      1.17429494     
0.12638    1.21356100      1.16458212     
0.12690    1.19429600      1.15446187     
0.12742    1.17191900      1.14311874     
0.12793    1.15245900      1.13148596     
0.12845    1.13421600      1.11861786     
0.12897    1.13280900      1.10557210     
0.12949    1.11088800      1.09129514     
0.13000    1.09452600      1.07696284     
0.13052    1.08144000      1.06142721     
0.13104    1.07874200      1.04581954     
0.13155    1.05605500      1.02924902     
0.13207    1.04150600      1.01255997     
0.13259    1.03190300      0.99511394     
0.13310    1.01781900      0.97752420     
0.13362    0.99227500      0.95936375     
0.13414    0.98002100      0.94109450     
0.13465    0.97469500      0.92239090     
0.13517    0.96010800      0.90356324     
0.13569    0.94127600      0.88448455     
0.13620    0.92639300      0.86532647     
0.13672    0.90436400      0.84604756     
0.13724    0.89595900      0.82675231     
0.13776    0.87699100      0.80743803     
0.13827    0.85547500      0.78823355     
0.13879    0.84546200      0.76905696     
0.13931    0.81808500      0.75004767     
0.13982    0.80763300      0.73115373     
0.14034    0.78645100      0.71254575     
0.14086    0.77475700      0.69408664     
0.14137    0.76065200      0.67603501     
0.14189    0.75645800      0.65813918     
0.14241    0.74006300      0.64082037     
0.14292    0.72566600      0.62361355     
0.14344    0.70590800      0.60708060     
0.14396    0.70158000      0.59066378     
0.14447    0.70168600      0.57506303     
0.14499    0.67430400      0.55953445     
0.14551    0.66482500      0.54495407     
0.14603    0.66562400      0.53043968     
0.14654    0.66096700      0.51691629     
0.14706    0.63724400      0.50348836     
0.14758    0.63273400      0.49100512     
0.14809    0.63201200      0.47871683     
0.14861    0.61366100      0.46731743     
0.14913    0.60696300      0.45618902     
0.14964    0.61267700      0.44589283     
0.15016    0.60644500      0.43593815     
0.15068    0.58156900      0.42675647     
0.15119    0.58009600      0.41796369     
0.15171    0.57137500      0.40984810     
0.15223    0.57044300      0.40219127     
0.15274    0.55508800      0.39511595     
0.15326    0.54697800      0.38855154     
0.15378    0.53857800      0.38248440     
0.15429    0.53688800      0.37696874     
0.15481    0.52033900      0.37184756     
0.15533    0.51322100      0.36729100     
0.15585    0.51957200      0.36305710     
0.15636    0.52117600      0.35939505     
0.15688    0.50639900      0.35597562     
0.15740    0.50644700      0.35312094     
0.15791    0.49175800      0.35044216     
0.15843    0.49803100      0.34830011     
0.15895    0.49318900      0.34626772     
0.15946    0.47349500      0.34474701     
0.15998    0.47015600      0.34328475     
0.16050    0.47475700      0.34228284     
0.16101    0.45869000      0.34130981     
0.16153    0.46305200      0.34071515     
0.16205    0.45707000      0.34014902     
0.16256    0.44963400      0.33984938     
0.16308    0.45163100      0.33958481     
0.16360    0.45387600      0.33950633     
0.16412    0.44120600      0.33945670     
0.16463    0.44001200      0.33950676     
0.16515    0.44016200      0.33957383     
0.16567    0.43467900      0.33968232     
0.16618    0.43425100      0.33978199     
0.16670    0.42503900      0.33986522     
0.16722    0.42943500      0.33991163     
0.16773    0.42031700      0.33990713     
0.16825    0.41312900      0.33983267     
0.16877    0.40251100      0.33968438     
0.16928    0.41321000      0.33942457     
0.16980    0.40616500      0.33907350     
0.17032    0.39702300      0.33857066     
0.17083    0.39880700      0.33797284     
0.17135    0.40406900      0.33718101     
0.17187    0.39138000      0.33629823     
0.17239    0.39105800      0.33518360     
0.17290    0.38927700      0.33398718     
0.17342    0.38812600      0.33251987     
0.17394    0.38340200      0.33098920     
0.17445    0.38890700      0.32915080     
0.17497    0.38945200      0.32726892     
0.17549    0.38376700      0.32504770     
0.17600    0.38544600      0.32280788     
0.17652    0.37654400      0.32021391     
0.17704    0.37973600      0.31759469     
0.17755    0.37635400      0.31464787     
0.17807    0.37606400      0.31165606     
0.17859    0.36916500      0.30838165     
0.17910    0.37470000      0.30504948     
0.17962    0.35985900      0.30145645     
0.18014    0.36598800      0.29778800     
0.18066    0.36594700      0.29391243     
0.18117    0.36588000      0.28994677     
0.18169    0.35864700      0.28580040     
0.18221    0.35501300      0.28156621     
0.18272    0.35778500      0.27720787     
0.18324    0.35804600      0.27275100     
0.18376    0.35069500      0.26818934     
0.18427    0.34554800      0.26354797     
0.18479    0.33969400      0.25883537     
0.18531    0.34506800      0.25405495     
0.18582    0.33395900      0.24923748     
0.18634    0.33422100      0.24436436     
0.18686    0.33684000      0.23946712     
0.18737    0.33591300      0.23454484     
0.18789    0.32987700      0.22961299     
0.18841    0.33497400      0.22469194     
0.18892    0.32549900      0.21978328     
0.18944    0.32409300      0.21490229     
0.18996    0.32666300      0.21002772     
0.19048    0.32405600      0.20524144     
0.19099    0.32123200      0.20046296     
0.19151    0.31165600      0.19579598     
0.19203    0.31919100      0.19114767     
0.19254    0.31995100      0.18664570     
0.19306    0.31868200      0.18216450     
0.19358    0.31251900      0.17784458     
0.19409    0.30033500      0.17356343     
0.19461    0.30954700      0.16945903     
0.19513    0.30772100      0.16542093     
0.19564    0.31212100      0.16155602     
0.19616    0.31404800      0.15777136     
0.19668    0.30633700      0.15416577     
0.19719    0.30482400      0.15066276     
0.19771    0.30162000      0.14733057     
0.19823    0.30038500      0.14413341     
0.19874    0.29935100      0.14109409     
0.19926    0.29241000      0.13820371     
0.19978    0.29531800      0.13545943     
0.20030    0.29120000      0.13288934     
0.20081    0.29407100      0.13045033     
0.20133    0.29990600      0.12821070     
0.20184    0.29737300      0.12607854     
0.20236    0.30130000      0.12416199     
0.20288    0.28745900      0.12233778     
0.20340    0.28908500      0.12074134     
0.20391    0.28660200      0.11921744     
0.20443    0.28556100      0.11793538     
0.20495    0.28289200      0.11670354     
0.20546    0.28176800      0.11572359     
0.20598    0.28371900      0.11477302     
0.20650    0.28689700      0.11408760     
0.20701    0.28638900      0.11342052     
0.20753    0.27838100      0.11299870     
0.20805    0.28470400      0.11259932     
0.20856    0.28056400      0.11242429     
0.20908    0.28186900      0.11228305     
0.20960    0.27207300      0.11232356     
0.21011    0.26650800      0.11240977     
0.21063    0.26423300      0.11265729     
0.21115    0.27810900      0.11295702     
0.21166    0.27250500      0.11338693     
0.21218    0.26619000      0.11387417     
0.21270    0.26358200      0.11446581     
0.21321    0.27385300      0.11511798     
0.21373    0.26138900      0.11585356     
0.21425    0.26586900      0.11664902     
0.21477    0.26770700      0.11750893     
0.21528    0.26500800      0.11842129     
0.21580    0.26507700      0.11938041     
0.21632    0.25717200      0.12038824     
0.21683    0.25577400      0.12142707     
0.21735    0.25788400      0.12250952     
0.21787    0.25449000      0.12361066     
0.21838    0.24387400      0.12474445     
0.21890    0.25642400      0.12588891     
0.21942    0.25886500      0.12705470     
0.21993    0.25491500      0.12822560     
0.22045    0.25047500      0.12940388     
0.22097    0.25621200      0.13058585     
0.22148    0.24905800      0.13176561     
0.22200    0.24858700      0.13294518     
0.22252    0.25349500      0.13410266     
0.22303    0.24337500      0.13525593     
0.22355    0.24460300      0.13638360     
0.22407    0.23861000      0.13750633     
0.22459    0.24172200      0.13859648     
0.22510    0.24396200      0.13967628     
0.22562    0.24707600      0.14071202     
0.22614    0.24776100      0.14173492     
0.22665    0.25515600      0.14271583     
0.22717    0.24407000      0.14367576     
0.22769    0.25463100      0.14459245     
0.22820    0.24316900      0.14548008     
0.22872    0.24283100      0.14632691     
0.22924    0.25104600      0.14714175     
0.22975    0.24972100      0.14791850     
0.23027    0.24399600      0.14865355     
0.23079    0.24437800      0.14934910     
0.23130    0.24042300      0.15000295     
0.23182    0.24263700      0.15062639     
0.23234    0.23647700      0.15119855     
0.23285    0.22948400      0.15174332     
0.23337    0.23471200      0.15223096     
0.23389    0.23592500      0.15269737     
0.23440    0.23171900      0.15310448     
0.23492    0.22947600      0.15349499     
0.23544    0.24083300      0.15382274     
0.23595    0.23387800      0.15413854     
0.23647    0.23025300      0.15438706     
0.23699    0.23215700      0.15462894     
0.23750    0.22119100      0.15480495     
0.23802    0.23291100      0.15497619     
0.23854    0.22335100      0.15507990     
0.23905    0.22423400      0.15517697     
0.23957    0.22846300      0.15521830     
0.24009    0.22685200      0.15524943     
0.24061    0.22646900      0.15523160     
0.24112    0.22503700      0.15519959     
0.24164    0.23030900      0.15512180     
0.24216    0.21813800      0.15502722     
0.24267    0.22509100      0.15489378     
0.24319    0.20022700      0.15474171     
0.24371    0.21607100      0.15455662     
0.24422    0.21579500      0.15434927     
0.24474    0.21736400      0.15411256     
0.24526    0.21178400      0.15385302     
0.24577    0.21536800      0.15356927     
0.24629    0.21654100      0.15326065     
0.24681    0.21312000      0.15293256     
0.24732    0.20869100      0.15257738     
0.24784    0.21842800      0.15220679     
0.24836    0.20977000      0.15180598     
0.24887    0.21396200      0.15139194     
0.24939    0.21027100      0.15094724     
0.24991    0.20964900      0.15049355     
