# Supplementary material for: Computational design of mechanically coupled axle-rotor protein assemblies
Source: Science. Author manuscript; Available in PMC 2023 Dec 11. (PMC10712554; doi:10.1126/science.abm1183)
Supplement: Data S2 [file NIHMS1871500-supplement-Data_S2.zip › SAXS/C3-C1_3.dat]

# SAXS profile: number of points = 431, q_min = 0.010313, q_max = 0.249996, delta_q = 0.000557402325581395
# offset = 0.00000000000000, scaling c = 6.84277914414745e-07, Chi = 0.0414770999216081
#  q       exp_intensity   model_intensity
0.010313 128.266783 107.5221067
0.010870 127.020123 107.1908809
0.011428 126.743900 106.8363460
0.011985 124.121632 106.4755595
0.012543 122.062989 106.0858551
0.013100 121.725371 105.6909591
0.013658 125.631731 105.2719582
0.014215 125.235219 104.8429740
0.014772 121.284296 104.3969150
0.015330 119.683800 103.9339301
0.015887 117.555533 103.4606540
0.016445 116.389178 102.9653890
0.017002 113.671427 102.4655607
0.017560 112.661190 101.9390738
0.018117 111.038559 101.4082783
0.018675 109.522424 100.8567429
0.019232 108.259158 100.2960876
0.019789 106.879511 99.72127187
0.020347 105.706965 99.13086000
0.020904 103.935991 98.53266602
0.021462 102.610899 97.91461635
0.022019 101.344306 97.29303894
0.022577 100.017864 96.64936468
0.023134 98.636227 96.00182690
0.023692 98.082854 95.33726052
0.024249 96.371268 94.66499395
0.024807 95.186717 93.98050269
0.025364 94.241897 93.28482221
0.025921 92.791680 92.58255850
0.026479 91.402867 91.86354098
0.027036 89.961122 91.14215537
0.027594 89.104967 90.40343948
0.028151 87.618915 89.66169583
0.028709 86.828067 88.90689899
0.029266 85.738892 88.14623270
0.029824 84.679145 87.37628562
0.030381 83.576123 86.59807554
0.030938 82.425138 85.81541097
0.031496 81.330006 85.01966396
0.032053 80.187074 84.22274056
0.032611 79.094464 83.41347461
0.033168 77.804766 82.60230337
0.033726 76.884636 81.78189195
0.034283 75.917325 80.95786167
0.034841 74.617037 80.12741580
0.035398 73.504830 79.29197305
0.035955 72.519693 78.45393947
0.036513 71.728493 77.60703353
0.037070 70.566702 76.76011523
0.037628 69.461831 75.90550853
0.038185 68.400896 75.05044522
0.038743 67.437828 74.18984172
0.039300 66.162979 73.32803966
0.039858 65.332472 72.46233814
0.040415 64.429299 71.59520770
0.040973 63.373674 70.72549884
0.041530 62.535833 69.85440072
0.042087 60.951210 68.98282117
0.042645 60.437207 68.10788405
0.043202 59.302626 67.23408181
0.043760 58.685824 66.35794827
0.044317 57.350821 65.48325802
0.044875 56.368076 64.60690121
0.045432 55.620073 63.73257912
0.045990 54.700742 62.85682189
0.046547 53.692204 61.98415553
0.047104 52.635072 61.11196276
0.047662 51.935712 60.24014936
0.048219 51.100343 59.37118528
0.048777 50.194346 58.50265094
0.049334 49.459545 57.63808345
0.049892 48.495257 56.77357597
0.050449 47.654400 55.91455616
0.051007 46.880745 55.05501314
0.051564 45.775194 54.20251043
0.052121 45.236540 53.35140023
0.052679 44.385411 52.50378879
0.053236 43.673922 51.66068937
0.053794 42.944328 50.82015470
0.054351 42.017181 49.98602584
0.054909 41.443288 49.15328014
0.055466 40.406712 48.32906198
0.056024 39.877609 47.50513306
0.056581 39.067206 46.69140269
0.057138 38.340559 45.88005307
0.057696 37.545075 45.07448847
0.058253 36.849276 44.27502199
0.058811 36.138130 43.47972306
0.059368 35.340204 42.69296139
0.059926 34.805685 41.90844649
0.060483 34.054700 41.13514299
0.061041 33.430604 40.36282270
0.061598 32.677058 39.60279409
0.062155 32.000944 38.84616832
0.062713 31.274149 38.09702567
0.063270 30.728504 37.35532439
0.063828 30.013273 36.61878609
0.064385 29.448603 35.89260626
0.064943 28.850489 35.16916801
0.065500 28.104633 34.45903292
0.066057 27.501386 33.75166952
0.066615 26.980235 33.05536469
0.067172 26.301454 32.36463552
0.067730 25.633713 31.68237112
0.068287 25.104551 31.00870160
0.068845 24.646702 30.34077074
0.069402 24.114660 29.68450629
0.069960 23.552043 29.03110771
0.070517 23.046285 28.39255463
0.071074 22.644067 27.75704171
0.071632 22.142031 27.13334883
0.072189 21.719603 26.51590329
0.072747 21.113613 25.90735526
0.073304 20.606061 25.30818694
0.073862 20.168518 24.71485399
0.074419 19.683679 24.13410429
0.074977 19.232964 23.55611305
0.075534 18.773515 22.99390872
0.076091 18.327931 22.43486773
0.076649 17.943900 21.88779190
0.077206 17.452158 21.34740843
0.077764 17.094488 20.81580501
0.078321 16.686025 20.29407575
0.078879 16.249694 19.77798085
0.079436 15.899304 19.27493020
0.079993 15.479540 18.77524308
0.080551 15.092288 18.28993676
0.081108 14.780555 17.80866856
0.081666 14.403856 17.33892551
0.082223 14.059312 16.87614671
0.082781 13.748362 16.42172369
0.083338 13.391846 15.97734036
0.083895 13.081391 15.53893456
0.084453 12.743404 15.11200688
0.085010 12.469146 14.68895047
0.085568 12.135321 14.27983737
0.086125 11.776534 13.87477882
0.086683 11.448900 13.48049281
0.087240 11.223270 13.09321028
0.087798 10.951160 12.71356477
0.088355 10.674297 12.34381610
0.088912 10.416393 11.97931189
0.089470 10.149339 11.62619292
0.090027 9.926847 11.27663776
0.090585 9.701853 10.93984245
0.091142 9.417222 10.60717394
0.091700 9.245011 10.28422384
0.092257 9.031717 9.96814153 
0.092814 8.738290 9.65940074 
0.093372 8.583465 9.35901066 
0.093929 8.367783 9.06360359 
0.094487 8.122190 8.77913584 
0.095044 8.010777 8.49786342 
0.095602 7.749454 8.22795699 
0.096159 7.575117 7.96213041 
0.096716 7.386125 7.70530586 
0.097274 7.224660 7.45408143 
0.097831 7.047634 7.20957858 
0.098389 6.880671 6.97304847 
0.098946 6.738530 6.74059028 
0.099504 6.591964 6.51832863 
0.100061 6.336700 6.29885611 
0.100618 6.182106 6.08959359 
0.101176 6.032326 5.88348948 
0.101733 5.956457 5.68541189 
0.102291 5.790827 5.49264609 
0.102848 5.756725 5.30541660 
0.103406 5.613617 5.12555743 
0.103963 5.500523 4.94890072 
0.104520 5.302906 4.78185535 
0.105078 5.183715 4.61658260 
0.105635 5.105802 4.46012871 
0.106193 5.039843 4.30674775 
0.106750 4.877358 4.15997325 
0.107308 4.757225 4.01809665 
0.107865 4.729010 3.88065639 
0.108422 4.641444 3.75005769 
0.108980 4.505091 3.62141720 
0.109537 4.455805 3.50141614 
0.110095 4.330772 3.38295075 
0.110652 4.329799 3.27169054 
0.111210 4.274603 3.16328136 
0.111767 4.171199 3.06011318 
0.112324 4.057200 2.96148856 
0.112882 4.051238 2.86596031 
0.113439 3.934901 2.77651994 
0.113997 3.883261 2.68851230 
0.114554 3.798400 2.60781814 
0.115111 3.759924 2.52853700 
0.115669 3.735246 2.45464540 
0.116226 3.637211 2.38357241 
0.116784 3.597949 2.31631323 
0.117341 3.595273 2.25301591 
0.117899 3.523011 2.19204263 
0.118456 3.494679 2.13611992 
0.119013 3.383126 2.08142521 
0.119571 3.407739 2.03223030 
0.120128 3.344676 1.98438338 
0.120686 3.279788 1.94068076 
0.121243 3.258001 1.89930325 
0.121800 3.177773 1.86082911 
0.122358 3.195093 1.82544044 
0.122915 3.150638 1.79187442 
0.123473 3.096297 1.76217321 
0.124030 3.053455 1.73346444 
0.124588 3.032260 1.70884160 
0.125145 3.071240 1.68533744 
0.125702 3.015010 1.66488666 
0.126260 2.991443 1.64619281 
0.126817 2.979311 1.62958468 
0.127375 2.904859 1.61536891 
0.127932 2.853594 1.60235858 
0.128489 2.859642 1.59230997 
0.129047 2.847202 1.58291917 
0.129604 2.838511 1.57640228 
0.130162 2.768263 1.57071334 
0.130719 2.762416 1.56708353 
0.131277 2.767607 1.56477050 
0.131834 2.719626 1.56380166 
0.132391 2.759401 1.56455978 
0.132949 2.683015 1.56605379 
0.133506 2.690649 1.56956678 
0.134064 2.667048 1.57352233 
0.134621 2.670414 1.57925931 
0.135178 2.616760 1.58557960 
0.135736 2.671351 1.59315555 
0.136293 2.584012 1.60157055 
0.136851 2.608753 1.61077032 
0.137408 2.545050 1.62100176 
0.137965 2.549581 1.63161601 
0.138523 2.522139 1.64343392 
0.139080 2.484690 1.65546418 
0.139638 2.517540 1.66843830 
0.140195 2.513963 1.68170758 
0.140752 2.478924 1.69556799 
0.141310 2.459566 1.70986451 
0.141867 2.466920 1.72446382 
0.142425 2.456780 1.73953470 
0.142982 2.435156 1.75471772 
0.143540 2.444941 1.77034643 
0.144097 2.422854 1.78601310 
0.144654 2.420051 1.80192653 
0.145212 2.434275 1.81792894 
0.145769 2.392811 1.83400108 
0.146327 2.343656 1.85011585 
0.146884 2.351372 1.86621146 
0.147441 2.376846 1.88222666 
0.147999 2.338632 1.89824942 
0.148556 2.356206 1.91402234 
0.149114 2.282701 1.92975651 
0.149671 2.280819 1.94520326 
0.150228 2.312662 1.96047354 
0.150786 2.263483 1.97551614 
0.151343 2.295042 1.99021608 
0.151901 2.282180 2.00474509 
0.152458 2.257876 2.01872870 
0.153015 2.244667 2.03258100 
0.153573 2.223129 2.04576876 
0.154130 2.243571 2.05875197 
0.154688 2.150492 2.07116319 
0.155245 2.140371 2.08317357 
0.155802 2.205669 2.09470179 
0.156360 2.144016 2.10566776 
0.156917 2.164386 2.11629401 
0.157475 2.145130 2.12608982 
0.158032 2.075869 2.13566137 
0.158589 2.119720 2.14427279 
0.159147 2.113852 2.15261478 
0.159704 2.127663 2.16014663 
0.160261 2.068721 2.16716174 
0.160819 2.070670 2.17360232 
0.161376 2.040397 2.17924615 
0.161934 1.985569 2.18452141 
0.162491 2.075884 2.18874503 
0.163048 1.991342 2.19272562 
0.163606 2.027140 2.19561978 
0.164163 1.991241 2.19814908 
0.164721 1.981655 2.19981192 
0.165278 1.991516 2.20085996 
0.165835 1.950227 2.20129394 
0.166393 1.943639 2.20084584 
0.166950 1.902650 2.20002852 
0.167508 1.916316 2.19806931 
0.168065 1.878362 2.19585862 
0.168622 1.894777 2.19256590 
0.169180 1.889423 2.18886545 
0.169737 1.910772 2.18432927 
0.170294 1.805703 2.17914522 
0.170852 1.817893 2.17337123 
0.171409 1.823920 2.16672494 
0.171967 1.795455 2.15974672 
0.172524 1.794780 2.15166315 
0.173081 1.715997 2.14334064 
0.173639 1.769091 2.13401097 
0.174196 1.750233 2.12429857 
0.174754 1.720592 2.11383162 
0.175311 1.703649 2.10275901 
0.175868 1.711094 2.09119246 
0.176426 1.681857 2.07879580 
0.176983 1.670776 2.06617100 
0.177540 1.647182 2.05253461 
0.178098 1.661829 2.03866916 
0.178655 1.624821 2.02401948 
0.179213 1.563495 2.00897780 
0.179770 1.608842 1.99337177 
0.180327 1.553351 1.97724503 
0.180885 1.543923 1.96072241 
0.181442 1.533746 1.94352677 
0.181999 1.530908 1.92614831 
0.182557 1.489694 1.90794513 
0.183114 1.488447 1.88961718 
0.183672 1.445138 1.87064915 
0.184229 1.440814 1.85142784 
0.184786 1.445419 1.83179503 
0.185344 1.473587 1.81172072 
0.185901 1.414739 1.79143010 
0.186458 1.413932 1.77065326 
0.187016 1.426302 1.74971805 
0.187573 1.391868 1.72828640 
0.188131 1.352409 1.70670589 
0.188688 1.320943 1.68480487 
0.189245 1.319144 1.66270505 
0.189803 1.321930 1.64031194 
0.190360 1.268149 1.61773935 
0.190917 1.270638 1.59504657 
0.191475 1.290282 1.57201819 
0.192032 1.237068 1.54896598 
0.192590 1.230769 1.52564766 
0.193147 1.227249 1.50231267 
0.193704 1.249518 1.47881465 
0.194262 1.197613 1.45520825 
0.194819 1.186735 1.43156948 
0.195376 1.201564 1.40786374 
0.195934 1.174540 1.38408314 
0.196491 1.122143 1.36031323 
0.197048 1.086441 1.33653904 
0.197606 1.083691 1.31272244 
0.198163 1.093090 1.28896972 
0.198721 1.081140 1.26522568 
0.199278 1.090436 1.24157160 
0.199835 1.063386 1.21796512 
0.200393 1.042043 1.19443298 
0.200950 1.031184 1.17099192 
0.201507 1.027280 1.14773183 
0.202065 0.988533 1.12447717 
0.202622 1.015296 1.10148618 
0.203179 0.952845 1.07858566 
0.203737 0.977482 1.05583544 
0.204294 1.012361 1.03330186 
0.204851 0.935961 1.01092561 
0.205409 0.901600 0.98876914 
0.205966 0.940388 0.96674690 
0.206524 0.892794 0.94507195 
0.207081 0.884640 0.92352246 
0.207638 0.881913 0.90233476 
0.208196 0.863890 0.88127999 
0.208753 0.829071 0.86057817 
0.209310 0.850958 0.84013814 
0.209868 0.832638 0.81987038 
0.210425 0.829686 0.80004314 
0.210982 0.837819 0.78034146 
0.211540 0.809837 0.76112693 
0.212097 0.800470 0.74206181 
0.212654 0.829606 0.72345950 
0.213212 0.799105 0.70504644 
0.213769 0.787104 0.68702912 
0.214326 0.762295 0.66936692 
0.214884 0.779038 0.65192510 
0.215441 0.718480 0.63499045 
0.215999 0.752121 0.61815083 
0.216556 0.757366 0.60196565 
0.217113 0.708737 0.58591042 
0.217671 0.696404 0.57033345 
0.218228 0.723822 0.55504363 
0.218785 0.704753 0.54012791 
0.219343 0.692970 0.52558233 
0.219900 0.693326 0.51131118 
0.220457 0.687368 0.49757457 
0.221015 0.677633 0.48394795 
0.221572 0.663267 0.47097728 
0.222129 0.690191 0.45815369 
0.222687 0.715287 0.44579600 
0.223244 0.629157 0.43374073 
0.223801 0.614676 0.42204504 
0.224359 0.635519 0.41074622 
0.224916 0.642091 0.39969889 
0.225473 0.630585 0.38917368 
0.226031 0.608343 0.37875743 
0.226588 0.607310 0.36895315 
0.227145 0.641294 0.35930638 
0.227703 0.599191 0.35009065 
0.228260 0.565140 0.34116710 
0.228817 0.565218 0.33255846 
0.229375 0.596798 0.32433272 
0.229932 0.562588 0.31631580 
0.230489 0.578054 0.30879009 
0.231047 0.570992 0.30136599 
0.231604 0.554618 0.29446182 
0.232161 0.546592 0.28771216 
0.232719 0.543078 0.28133112 
0.233276 0.557489 0.27521862 
0.233833 0.548095 0.26936791 
0.234391 0.560580 0.26384990 
0.234948 0.516824 0.25848812 
0.235505 0.561181 0.25356730 
0.236063 0.499737 0.24873454 
0.236620 0.557203 0.24431370 
0.237177 0.530508 0.24003261 
0.237735 0.492867 0.23604444 
0.238292 0.525842 0.23227760 
0.238849 0.499425 0.22870515 
0.239407 0.525885 0.22541790 
0.239964 0.541496 0.22224454 
0.240521 0.492406 0.21942745 
0.241079 0.510493 0.21667930 
0.241636 0.479007 0.21423474 
0.242193 0.508713 0.21190234 
0.242750 0.478231 0.20978150 
0.243308 0.506099 0.20783108 
0.243865 0.477714 0.20602532 
0.244422 0.493042 0.20443094 
0.244980 0.478486 0.20290145 
0.245537 0.505346 0.20163287 
0.246094 0.490436 0.20041598 
0.246652 0.468008 0.19940455 
0.247209 0.487214 0.19847850 
0.247766 0.454973 0.19769160 
0.248324 0.480603 0.19701957 
0.248881 0.461642 0.19643259 
0.249438 0.499578 0.19599239 
0.249996 0.485251 0.19559136
