# Supplementary material for: Computational design of mechanically coupled axle-rotor protein assemblies
Source: Science. Author manuscript; Available in PMC 2023 Dec 11. (PMC10712554; doi:10.1126/science.abm1183)
Supplement: Data S2 [file NIHMS1871500-supplement-Data_S2.zip › SAXS/C3-C3_2.dat]

# SAXS profile: number of points = 423, q_min = 0.009755, q_max = 0.249996, delta_q = 0.000557403712296984
# offset = 0.00000000000000, scaling c = 1.64515499099045e-08, Chi = 0.00145700742431977
#  q       exp_intensity   model_intensity 
0.01477    3.00183100      2.93346202     
0.01533    3.03543500      2.91370898     
0.01589    3.07484200      2.89354568     
0.01645    3.06683300      2.87251013     
0.01700    3.02830300      2.85129677     
0.01756    2.95536700      2.82904340     
0.01812    2.98328000      2.80662903     
0.01868    2.97908100      2.78341762     
0.01923    2.95517800      2.75986888     
0.01979    2.94770000      2.73578932     
0.02035    2.91018500      2.71113173     
0.02090    2.80546100      2.68619372     
0.02146    2.75919000      2.66053855     
0.02202    2.75638400      2.63476410     
0.02258    2.68852700      2.60821168     
0.02313    2.65156800      2.58153716     
0.02369    2.66166500      2.55427812     
0.02425    2.60520800      2.52677747     
0.02481    2.60920900      2.49886750     
0.02536    2.50437900      2.47061730     
0.02592    2.50351800      2.44216017     
0.02648    2.46569500      2.41318707     
0.02704    2.38513300      2.38415786     
0.02759    2.36610800      2.35461979     
0.02815    2.32747400      2.32501824     
0.02871    2.33732900      2.29504997     
0.02927    2.24604400      2.26495589     
0.02982    2.22824800      2.23461103     
0.03038    2.15932000      2.20410222     
0.03094    2.15649300      2.17349254     
0.03150    2.11435700      2.14259185     
0.03205    2.07839300      2.11169726     
0.03261    2.03052300      2.08055821     
0.03317    1.98124700      2.04942769     
0.03373    1.94800600      2.01813157     
0.03428    1.93400100      1.98684019     
0.03484    1.88090400      1.95544282     
0.03540    1.87266900      1.92406581     
0.03596    1.78503800      1.89267444     
0.03651    1.78535600      1.86122952     
0.03707    1.69159500      1.82984776     
0.03763    1.69241300      1.79845548     
0.03818    1.67747600      1.76715366     
0.03874    1.63851700      1.73586456     
0.03930    1.59271400      1.70471156     
0.03986    1.55763400      1.67357132     
0.04041    1.50865100      1.64263413     
0.04097    1.49933200      1.61169186     
0.04153    1.41543000      1.58103438     
0.04209    1.42065600      1.55043304     
0.04265    1.42032000      1.52001735     
0.04320    1.35711200      1.48977425     
0.04376    1.30351700      1.45968474     
0.04432    1.30732800      1.42985781     
0.04487    1.24989600      1.40013558     
0.04543    1.22848700      1.37077846     
0.04599    1.19857400      1.34145904     
0.04655    1.15560400      1.31262396     
0.04710    1.11841800      1.28388494     
0.04766    1.09602200      1.25547902     
0.04822    1.09353500      1.22732261     
0.04878    1.07727600      1.19942270     
0.04933    1.01327300      1.17189230     
0.04989    0.99979200      1.14452619     
0.05045    0.96546600      1.11766195     
0.05101    0.97085500      1.09086595     
0.05156    0.91776900      1.06469538     
0.05212    0.91153600      1.03865729     
0.05268    0.88794900      1.01305071     
0.05324    0.84401900      0.98775659     
0.05379    0.85226900      0.96278030     
0.05435    0.81568300      0.93825728     
0.05491    0.79421000      0.91393040     
0.05547    0.77788600      0.89020244     
0.05602    0.75850600      0.86656979     
0.05658    0.72469900      0.84362982     
0.05714    0.72525000      0.82086054     
0.05770    0.69516000      0.79856964     
0.05825    0.66596300      0.77663679     
0.05881    0.65476500      0.75504751     
0.05937    0.66941800      0.73396423     
0.05993    0.59685400      0.71308356     
0.06048    0.59419700      0.69285926     
0.06104    0.60350000      0.67274642     
0.06160    0.58378000      0.65333385     
0.06216    0.57972300      0.63412132     
0.06271    0.54257400      0.61539407     
0.06327    0.53736000      0.59704796     
0.06383    0.53670900      0.57903905     
0.06438    0.50774600      0.56155814     
0.06494    0.48246700      0.54426773     
0.06550    0.47138600      0.52764774     
0.06606    0.47618700      0.51117296     
0.06661    0.44843500      0.49530419     
0.06717    0.43384800      0.47967995     
0.06773    0.42793700      0.46451223     
0.06829    0.43121600      0.44972815     
0.06885    0.41012600      0.43525347     
0.06940    0.41746800      0.42129604     
0.06996    0.38007300      0.40750333     
0.07052    0.39330800      0.39435707     
0.07107    0.36714300      0.38134621     
0.07163    0.35776900      0.36888276     
0.07219    0.35473600      0.35666024     
0.07275    0.35288000      0.34484218     
0.07330    0.34034700      0.33338817     
0.07386    0.35403600      0.32219946     
0.07442    0.33736000      0.31149165     
0.07498    0.32055000      0.30091669     
0.07553    0.30712200      0.29093199     
0.07609    0.31513600      0.28106651     
0.07665    0.30488500      0.27166865     
0.07721    0.27853900      0.26249465     
0.07776    0.27849300      0.25365756     
0.07832    0.28100200      0.24514837     
0.07888    0.24722800      0.23685375     
0.07944    0.28198300      0.22898299     
0.07999    0.25152700      0.22122575     
0.08055    0.25245300      0.21395201     
0.08111    0.25498200      0.20679109     
0.08167    0.23477300      0.20000660     
0.08222    0.23043700      0.19341927     
0.08278    0.22562700      0.18709770     
0.08334    0.23348600      0.18105558     
0.08389    0.22966000      0.17518718     
0.08445    0.22786300      0.16965094     
0.08501    0.20793100      0.16421109     
0.08557    0.20146900      0.15915565     
0.08612    0.20954500      0.15419459     
0.08668    0.19567800      0.14952003     
0.08724    0.18033600      0.14500881     
0.08780    0.19529000      0.14069456     
0.08836    0.19040800      0.13660467     
0.08891    0.18560300      0.13263804     
0.08947    0.18092300      0.12893446     
0.09003    0.19368100      0.12530255     
0.09058    0.16474100      0.12195032     
0.09114    0.17913200      0.11867579     
0.09170    0.16173600      0.11560528     
0.09226    0.18332700      0.11266167     
0.09281    0.16260300      0.10985978     
0.09337    0.15488000      0.10721581     
0.09393    0.16499200      0.10465793     
0.09449    0.16570700      0.10229385     
0.09504    0.15628900      0.09997948     
0.09560    0.15201100      0.09785470     
0.09616    0.15560300      0.09578895     
0.09672    0.15585500      0.09386142     
0.09727    0.14337800      0.09201778     
0.09783    0.15083600      0.09026783     
0.09839    0.13980900      0.08862826     
0.09895    0.13350200      0.08704087     
0.09950    0.12787700      0.08558399     
0.10006    0.12520000      0.08415868     
0.10062    0.13464900      0.08285278     
0.10118    0.13158800      0.08158286     
0.10173    0.12199400      0.08039825     
0.10229    0.12006000      0.07926805     
0.10285    0.12727900      0.07819168     
0.10341    0.13428900      0.07718415     
0.10396    0.13643800      0.07620487     
0.10452    0.11134600      0.07530642     
0.10508    0.10696200      0.07442261     
0.10564    0.10277100      0.07360484     
0.10619    0.12233900      0.07280878     
0.10675    0.12289200      0.07205790     
0.10731    0.09751400      0.07133744     
0.10787    0.10963500      0.07064400     
0.10842    0.11538200      0.06998804     
0.10898    0.09958400      0.06934292     
0.10954    0.12062200      0.06873960     
0.11009    0.10322800      0.06814276     
0.11065    0.11385000      0.06757639     
0.11121    0.09693700      0.06701996     
0.11177    0.08624200      0.06648265     
0.11232    0.08205000      0.06595924     
0.11288    0.11550000      0.06544490     
0.11344    0.07584600      0.06494662     
0.11400    0.09423200      0.06445152     
0.11455    0.09475700      0.06397169     
0.11511    0.08942600      0.06349413     
0.11567    0.07705400      0.06302447     
0.11623    0.09274400      0.06255890     
0.11678    0.08568600      0.06209728     
0.11734    0.07855300      0.06163908     
0.11790    0.07501300      0.06118171     
0.11846    0.06937800      0.06072764     
0.11901    0.06706700      0.06027414     
0.11957    0.09587100      0.05982040     
0.12013    0.07664100      0.05936746     
0.12069    0.08319600      0.05891363     
0.12124    0.09336600      0.05845971     
0.12180    0.07707000      0.05800463     
0.12236    0.06233700      0.05754724     
0.12291    0.07483600      0.05708984     
0.12347    0.07568900      0.05662901     
0.12403    0.07859000      0.05616838     
0.12459    0.05873700      0.05570408     
0.12515    0.07661400      0.05523993     
0.12570    0.07858400      0.05477384     
0.12626    0.06523300      0.05430557     
0.12682    0.06553100      0.05383660     
0.12737    0.05986100      0.05336523     
0.12793    0.07066200      0.05289396     
0.12849    0.06434300      0.05242154     
0.12905    0.06243100      0.05194806     
0.12960    0.05507600      0.05147468     
0.13016    0.06887200      0.05100044     
0.13072    0.05372100      0.05052704     
0.13128    0.07052700      0.05005330     
0.13183    0.06672100      0.04958091     
0.13239    0.05933000      0.04911018     
0.13295    0.05256500      0.04863931     
0.13351    0.05431100      0.04817205     
0.13406    0.05585800      0.04770473     
0.13462    0.05868200      0.04724198     
0.13518    0.05205300      0.04678093     
0.13574    0.07076000      0.04632266     
0.13629    0.05954800      0.04586852     
0.13685    0.05758900      0.04541657     
0.13741    0.06546500      0.04497074     
0.13797    0.02619000      0.04452686     
0.13852    0.05105500      0.04409018     
0.13908    0.04527400      0.04365614     
0.13964    0.06205300      0.04322917     
0.14019    0.05399900      0.04280651     
0.14075    0.03586100      0.04239045     
0.14131    0.03683000      0.04197964     
0.14187    0.05022900      0.04157437     
0.14242    0.04336700      0.04117709     
0.14298    0.03607200      0.04078324     
0.14354    0.02879700      0.04040030     
0.14410    0.03554200      0.04002063     
0.14465    0.03620100      0.03965141     
0.14521    0.03838200      0.03928650     
0.14577    0.04014100      0.03893035     
0.14633    0.03393000      0.03858119     
0.14688    0.04985800      0.03823803     
0.14744    0.04192500      0.03790547     
0.14800    0.03562400      0.03757511     
0.14856    0.03556900      0.03725850     
0.14911    0.02655700      0.03694409     
0.14967    0.06124700      0.03664093     
0.15023    0.02947000      0.03634314     
0.15079    0.05219000      0.03605259     
0.15134    0.03022100      0.03577070     
0.15190    0.03999000      0.03549339     
0.15246    0.03840600      0.03522665     
0.15302    0.04696000      0.03496242     
0.15357    0.03471700      0.03470962     
0.15413    0.04588600      0.03445999     
0.15469    0.03077300      0.03421884     
0.15524    0.03979300      0.03398295     
0.15580    0.02785500      0.03375321     
0.15636    0.02526300      0.03352991     
0.15692    0.03701300      0.03331077     
0.15748    0.02643000      0.03309925     
0.15803    0.02443600      0.03289003     
0.15859    0.04267200      0.03268932     
0.15915    0.03337700      0.03249040     
0.15970    0.02985500      0.03229781     
0.16026    0.03349800      0.03210869     
0.16082    0.02951500      0.03192319     
0.16138    0.03118300      0.03174226     
0.16193    0.02574000      0.03156304     
0.16249    0.02517500      0.03138886     
0.16305    0.02698100      0.03121573     
0.16361    0.01964500      0.03104670     
0.16416    0.04068200      0.03087900     
0.16472    0.03585700      0.03071349     
0.16528    0.03287600      0.03054978     
0.16584    0.02381900      0.03038759     
0.16639    0.04190700      0.03022626     
0.16695    0.03391500      0.03006571     
0.16751    0.02683400      0.02990574     
0.16806    0.02070400      0.02974620     
0.16862    0.02929100      0.02958706     
0.16918    0.03091200      0.02942738     
0.16974    0.02850700      0.02926746     
0.17029    0.01481800      0.02910677     
0.17085    0.02944500      0.02894508     
0.17141    0.02275600      0.02878221     
0.17197    0.01476700      0.02861851     
0.17252    0.02167400      0.02845244     
0.17308    0.01161500      0.02828572     
0.17364    0.03005600      0.02811586     
0.17420    0.01665800      0.02794490     
0.17475    0.03169000      0.02777105     
0.17531    0.03666500      0.02759485     
0.17587    0.02846200      0.02741657     
0.17643    0.01504700      0.02723436     
0.17698    0.01881000      0.02705136     
0.17754    0.02787100      0.02686303     
0.17810    0.03188900      0.02667324     
0.17866    0.01596000      0.02647937     
0.17921    0.02062600      0.02628285     
0.17977    0.02458100      0.02608299     
0.18033    0.01101100      0.02587980     
0.18088    0.01684600      0.02567389     
0.18144    0.01686500      0.02546304     
0.18200    0.02858600      0.02525082     
0.18256    0.01885100      0.02503236     
0.18311    0.02280000      0.02481300     
0.18367    0.02028800      0.02458828     
0.18423    0.03055800      0.02436151     
0.18479    0.01539900      0.02413124     
0.18534    0.02026300      0.02389684     
0.18590    0.02133800      0.02366057     
0.18646    0.01285600      0.02341973     
0.18702    0.01407500      0.02317730     
0.18757    0.01798100      0.02292991     
0.18813    0.01930500      0.02268093     
0.18869    0.02245400      0.02242873     
0.18924    0.02280100      0.02217427     
0.18980    0.01065200      0.02191648     
0.19036    0.02534500      0.02165678     
0.19092    0.01545300      0.02139578     
0.19148    0.01082400      0.02113053     
0.19203    0.01368100      0.02086492     
0.19259    0.01983300      0.02059610     
0.19315    0.01747800      0.02032692     
0.19370    0.01516100      0.02005538     
0.19426    0.01562100      0.01978237     
0.19482    0.03056700      0.01950872     
0.19538    0.00536800      0.01923389     
0.19593    0.02684000      0.01895798     
0.19649    0.01568700      0.01868166     
0.19705    0.01880100      0.01840516     
0.19761    0.01222200      0.01812751     
0.19816    0.01987400      0.01785045     
0.19872    0.02456200      0.01757313     
0.19928    0.01783300      0.01729652     
0.19984    0.01373800      0.01702012     
0.20039    0.00939600      0.01674424     
0.20095    0.00985700      0.01646928     
0.20151    0.02637700      0.01619599     
0.20206    0.00969800      0.01592267     
0.20262    0.01676200      0.01565214     
0.20318    0.01571500      0.01538255     
0.20374    0.01914700      0.01511445     
0.20429    0.00782700      0.01484878     
0.20485    0.01739600      0.01458484     
0.20541    0.00397200      0.01432335     
0.20597    0.02144500      0.01406338     
0.20652    0.01502300      0.01380751     
0.20708    0.01704100      0.01355312     
0.20764    0.02348900      0.01330295     
0.20820    0.00813500      0.01305443     
0.20875    0.01647400      0.01281022     
0.20931    0.01541000      0.01256912     
0.20987    0.01744000      0.01233006     
0.21043    0.00660100      0.01209644     
0.21098    0.00855300      0.01186439     
0.21154    0.01978400      0.01163837     
0.21210    0.01178400      0.01141418     
0.21265    0.01599400      0.01119574     
0.21321    0.02020800      0.01097972     
0.21377    0.01717500      0.01076865     
0.21433    0.00327400      0.01056207     
0.21488    0.02244100      0.01035830     
0.21544    0.01479300      0.01016083     
0.21600    0.01469500      0.00996456     
0.21656    0.01562300      0.00977649     
0.21711    0.00633200      0.00959006     
0.21767    0.01248900      0.00940972     
0.21823    0.00460300      0.00923292     
0.21879    0.01443800      0.00906076     
0.21934    0.02018800      0.00889326     
0.21990    0.00951400      0.00872916     
0.22046    0.01047300      0.00857172     
0.22101    0.01209000      0.00841567     
0.22157    0.01007300      0.00826773     
0.22213    0.01330500      0.00812156     
0.22269    0.01243700      0.00798104     
0.22324    0.01547800      0.00784418     
0.22380    0.01551300      0.00771167     
0.22436    0.01760300      0.00758400     
0.22492    0.01837900      0.00745936     
0.22547    0.00567100      0.00734083     
0.22603    0.01759900      0.00722358     
0.22659    0.01266600      0.00711354     
0.22715    0.01076900      0.00700531     
0.22770    0.01352800      0.00690203     
0.22826    0.01058600      0.00680202     
0.22882    0.01497200      0.00670555     
0.22937    0.00665600      0.00661339     
0.22993    0.01843100      0.00652360     
0.23049    0.01140800      0.00643906     
0.23105    0.01158700      0.00635561     
0.23160    0.01034100      0.00627774     
0.23216    0.00574400      0.00620147     
0.23272    0.00065200      0.00612901     
0.23328    0.02084800      0.00605928     
0.23383    0.01253300      0.00599218     
0.23439    0.01277100      0.00592830     
0.23495    0.00848400      0.00586597     
0.23550    0.00635600      0.00580788     
0.23606    0.01347600      0.00575059     
0.23662    0.01674400      0.00569705     
0.23718    0.02194400      0.00564476     
0.23774    0.00877300      0.00559510     
0.23829    0.01704900      0.00554729     
0.23885    0.01687000      0.00550107     
0.23941    0.01078500      0.00545718     
0.23996    0.00462900      0.00541425     
0.24052    0.01166200      0.00537411     
0.24108    0.01345600      0.00533444     
0.24164    0.01591800      0.00529699     
0.24219    0.01911300      0.00526029     
0.24275    0.01065400      0.00522500     
0.24331    0.00710400      0.00519078     
0.24386    0.01472400      0.00515753     
0.24442    0.01376500      0.00512543     
0.24498    0.01450400      0.00509364     
0.24554    0.00757600      0.00506335     
0.24609    0.01450800      0.00503332     
0.24665    0.00770800      0.00500422     
0.24721    0.00370700      0.00497553     
0.24777    0.00456600      0.00494742     
0.24832    0.00607700      0.00491963     
0.24888    0.01120300      0.00489215     
0.24944    0.01164400      0.00486511     
0.25000    0.01717800      0.00483814     
