# Supplementary material for: Computational design of mechanically coupled axle-rotor protein assemblies
Source: Science. Author manuscript; Available in PMC 2023 Dec 11. (PMC10712554; doi:10.1126/science.abm1183)
Supplement: Data S2 [file NIHMS1871500-supplement-Data_S2.zip › SAXS/pD3.dat]

# SAXS profile: number of points = 524, q_min = 0.011428, q_max = 0.302937, delta_q = 0.000557378585086042
# offset = 0.00000000000000, scaling c = 3.19614853486867e-07, Chi = 0.0332752506600972
#  q       exp_intensity   model_intensity
0.01143    39.41738200     44.34238741    
0.01199    42.07723400     43.95452925    
0.01254    43.87416000     43.54030074    
0.01310    44.31155100     43.12168225    
0.01366    42.20738900     42.68205653    
0.01422    46.31333900     42.23440148    
0.01477    42.41121200     41.77272088    
0.01533    42.44087400     41.29776891    
0.01589    40.84248300     40.81508684    
0.01645    40.33320100     40.31631170    
0.01700    41.20924800     39.81450939    
0.01756    42.22345500     39.29472349    
0.01812    41.95423400     38.77269869    
0.01868    39.69404900     38.23779222    
0.01923    40.64137400     37.69839686    
0.01979    39.56759100     37.15137027    
0.02035    37.77501500     36.59649943    
0.02090    36.23994800     36.03845777    
0.02146    37.62380000     35.47194601    
0.02202    36.36445800     34.90466360    
0.02258    34.95572800     34.32964422    
0.02313    35.24418900     33.75446359    
0.02369    33.17788900     33.17448152    
0.02425    34.38838400     32.59421734    
0.02481    33.60419200     32.01127382    
0.02536    31.81905900     31.42869257    
0.02592    31.29296100     30.84574948    
0.02648    31.61651000     30.26249458    
0.02704    30.55130700     29.68057669    
0.02759    29.79302700     29.10009019    
0.02815    28.97278000     28.52184184    
0.02871    29.59623000     27.94578190    
0.02927    28.44428000     27.37364621    
0.02982    27.48721100     26.80365272    
0.03038    26.94258800     26.23991058    
0.03094    26.24937200     25.67858437    
0.03150    25.57286900     25.12436190    
0.03205    24.46107800     24.57314533    
0.03261    24.62541500     24.03047087    
0.03317    24.12922400     23.49231299    
0.03373    23.69055400     22.96140998    
0.03428    23.19944900     22.43803588    
0.03484    21.62917700     21.92010196    
0.03540    21.73508200     21.41307557    
0.03596    21.09477700     20.91003597    
0.03651    21.07327400     20.41983805    
0.03707    20.47366700     19.93369716    
0.03763    19.73134400     19.46044871    
0.03818    18.74300600     18.99350628    
0.03874    18.66005200     18.53672023    
0.03930    17.92008100     18.08989681    
0.03986    17.82643500     17.65011873    
0.04041    17.15003000     17.22414455    
0.04097    17.05850600     16.80186727    
0.04153    16.51895600     16.39727657    
0.04209    16.28585900     15.99636389    
0.04265    15.39516800     15.60996927    
0.04320    15.10228900     15.23084572    
0.04376    14.47311800     14.86262386    
0.04432    14.49905400     14.50540099    
0.04487    13.85809200     14.15537867    
0.04543    13.95139500     13.81998428    
0.04599    13.24585100     13.48804622    
0.04655    12.63469100     13.17426746    
0.04710    12.31126500     12.86409508    
0.04766    11.48983800     12.56770150    
0.04822    11.65313000     12.27861952    
0.04878    11.67293100     11.99950229    
0.04933    10.72163600     11.73095052    
0.04989    10.73874400     11.46864899    
0.05045    10.08140000     11.21994968    
0.05101    9.89641200      10.97416542    
0.05156    9.83670200      10.74431105    
0.05212    9.31497600      10.51773249    
0.05268    9.08083300      10.30257236    
0.05324    9.09685100      10.09388858    
0.05379    8.40816100      9.89312965     
0.05435    7.90216600      9.70133616     
0.05491    8.32894600      9.51425812     
0.05547    7.80183300      9.33829594     
0.05602    7.89312900      9.16464885     
0.05658    7.88911100      9.00290660     
0.05714    7.32540800      8.84395947     
0.05770    6.82133700      8.69322906     
0.05825    6.63016200      8.54752656     
0.05881    6.62168900      8.40728973     
0.05937    6.90402000      8.27367541     
0.05993    6.44906800      8.14309931     
0.06048    5.93732100      8.02041061     
0.06104    5.62302900      7.89926550     
0.06160    5.45258500      7.78575352     
0.06216    5.51806800      7.67424626     
0.06271    5.58095600      7.56774760     
0.06327    4.91455100      7.46454306     
0.06383    5.24336600      7.36445787     
0.06438    5.08930300      7.26847169     
0.06494    5.23266200      7.17406748     
0.06550    4.55388900      7.08425620     
0.06606    4.31010800      6.99538231     
0.06661    4.36594800      6.91015460     
0.06717    4.42513100      6.82618507     
0.06773    3.94039300      6.74454366     
0.06829    4.17829200      6.66457790     
0.06885    3.86708400      6.58590995     
0.06940    3.46296600      6.50910469     
0.06996    3.96952000      6.43282658     
0.07052    3.34733000      6.35841614     
0.07107    3.40893500      6.28432393     
0.07163    3.35513000      6.21130391     
0.07219    3.11993000      6.13874359     
0.07275    3.24879500      6.06669446     
0.07330    3.05052400      5.99508931     
0.07386    3.09042800      5.92361813     
0.07442    3.01137400      5.85246625     
0.07498    2.91235500      5.78124973     
0.07553    3.17407700      5.71013420     
0.07609    2.83004200      5.63897713     
0.07665    2.72333200      5.56748516     
0.07721    2.71987300      5.49595789     
0.07776    2.20144000      5.42402327     
0.07832    2.70607700      5.35188894     
0.07888    2.44933300      5.27938306     
0.07944    2.01614800      5.20649260     
0.07999    2.48940600      5.13345934     
0.08055    2.16816800      5.05959877     
0.08111    2.38324800      4.98572174     
0.08167    1.84828800      4.91112902     
0.08222    1.78089700      4.83639558     
0.08278    2.17313000      4.76111624     
0.08334    1.79845200      4.68559402     
0.08389    2.06907900      4.60982701     
0.08445    2.12274700      4.53349591     
0.08501    2.02049100      4.45719526     
0.08557    1.77508000      4.38035755     
0.08612    2.29923600      4.30359930     
0.08668    1.75883400      4.22650165     
0.08724    1.63374100      4.14950094     
0.08780    1.56490700      4.07230745     
0.08836    2.07624700      3.99531288     
0.08891    1.94904200      3.91835278     
0.08947    1.99532500      3.84150164     
0.09003    1.98174200      3.76485856     
0.09058    1.65096000      3.68855261     
0.09114    1.38359000      3.61256535     
0.09170    1.73701800      3.53697434     
0.09226    1.89844200      3.46195362     
0.09281    1.48156000      3.38744049     
0.09337    1.26512200      3.31356066     
0.09393    1.37214700      3.24019611     
0.09449    1.78268200      3.16790401     
0.09504    1.36015200      3.09604228     
0.09560    1.56261800      3.02551823     
0.09616    1.40482300      2.95563312     
0.09672    1.61026400      2.88703110     
0.09727    1.27543000      2.81928450     
0.09783    1.24272800      2.75267182     
0.09839    1.21672300      2.68745896     
0.09895    1.38221400      2.62302190     
0.09950    1.12770700      2.56058162     
0.10006    1.46291400      2.49875235     
0.10062    1.36204700      2.43914434     
0.10118    1.31417700      2.38026149     
0.10173    1.44360500      2.32328721     
0.10229    1.42869900      2.26764354     
0.10285    1.55014800      2.21341199     
0.10341    1.50466200      2.16115857     
0.10396    1.53797700      2.10977446     
0.10452    1.35204100      2.06112705     
0.10508    1.49268200      2.01300294     
0.10564    1.32191000      1.96751780     
0.10619    1.23607800      1.92299985     
0.10675    1.27349000      1.88054178     
0.10731    1.23193500      1.83968329     
0.10787    1.29014300      1.80025589     
0.10842    1.32454800      1.76312571     
0.10898    1.29810100      1.72666512     
0.10954    0.95662900      1.69316996     
0.11009    1.26280000      1.66022879     
0.11065    1.49079100      1.62980799     
0.11121    0.94409200      1.60042688     
0.11177    1.19974600      1.57290865     
0.11232    1.21683300      1.54703514     
0.11288    1.49127400      1.52230012     
0.11344    1.19821400      1.49976751     
0.11400    1.20339100      1.47777561     
0.11455    1.11462700      1.45843258     
0.11511    1.18200600      1.43960266     
0.11567    1.32294900      1.42274744     
0.11623    1.26418400      1.40688603     
0.11678    1.22355700      1.39241002     
0.11734    1.27406800      1.37931767     
0.11790    1.08886800      1.36706342     
0.11846    1.45772700      1.35653233     
0.11901    1.25369300      1.34642266     
0.11957    0.79436600      1.33816520     
0.12013    1.03932800      1.33032608     
0.12069    1.14087900      1.32382789     
0.12124    1.09920400      1.31802855     
0.12180    1.07973400      1.31311724     
0.12236    1.03863500      1.30910289     
0.12291    1.38247400      1.30560086     
0.12347    1.06458500      1.30313968     
0.12403    1.15703400      1.30092800     
0.12459    1.03470800      1.29971983     
0.12515    0.93513800      1.29874790     
0.12570    0.87806600      1.29844111     
0.12626    1.10652200      1.29847119     
0.12682    0.66211500      1.29888727     
0.12737    1.15332200      1.29968322     
0.12793    1.24270400      1.30066243     
0.12849    0.74617400      1.30200306     
0.12905    0.88014600      1.30341817     
0.12960    1.08016900      1.30506636     
0.13016    1.00771000      1.30675059     
0.13072    1.23985300      1.30851252     
0.13128    1.09920500      1.31026949     
0.13183    0.94654900      1.31201509     
0.13239    1.09378300      1.31366378     
0.13295    0.96171100      1.31527421     
0.13351    0.98940600      1.31664782     
0.13406    0.95339700      1.31795898     
0.13462    0.96921500      1.31894953     
0.13518    1.01508700      1.31979494     
0.13574    1.06514200      1.32033223     
0.13629    1.07141000      1.32058635     
0.13685    0.82783200      1.32058617     
0.13741    0.92831000      1.32013867     
0.13797    0.71834900      1.31952781     
0.13852    0.64192600      1.31829057     
0.13908    0.87447700      1.31691019     
0.13964    0.87734900      1.31490863     
0.14019    0.97566500      1.31264545     
0.14075    1.01306800      1.30988992     
0.14131    0.96174200      1.30668984     
0.14187    0.85319400      1.30314443     
0.14242    0.80728100      1.29897723     
0.14298    1.00641800      1.29462522     
0.14354    0.99279100      1.28947109     
0.14410    0.92539100      1.28415791     
0.14465    0.86864500      1.27817202     
0.14521    0.75011000      1.27186795     
0.14577    0.78940900      1.26507431     
0.14633    1.10413500      1.25780275     
0.14688    0.77495200      1.25021580     
0.14744    0.90549800      1.24201901     
0.14800    0.49033600      1.23364680     
0.14856    0.86478200      1.22455009     
0.14911    0.74921900      1.21529201     
0.14967    0.83588700      1.20549182     
0.15023    0.92551500      1.19542033     
0.15079    0.57087500      1.18493855     
0.15134    1.06060200      1.17409824     
0.15190    0.90042600      1.16300263     
0.15246    0.75771300      1.15145856     
0.15302    0.69506100      1.13979937     
0.15357    0.71508000      1.12761719     
0.15413    0.91940800      1.11534975     
0.15469    0.68856100      1.10270788     
0.15524    0.85038600      1.08991082     
0.15580    0.68258400      1.07688728     
0.15636    0.70244000      1.06361995     
0.15692    0.61458900      1.05025538     
0.15748    0.59611200      1.03661883     
0.15803    0.55083800      1.02295047     
0.15859    0.73260900      1.00906884     
0.15915    0.73044800      0.99511674     
0.15970    0.75369400      0.98106252     
0.16026    0.76563500      0.96695661     
0.16082    0.74158700      0.95276666     
0.16138    0.76981400      0.93855991     
0.16193    0.62576200      0.92430730     
0.16249    0.67231400      0.91007245     
0.16305    0.64251700      0.89584050     
0.16361    0.76304000      0.88162494     
0.16416    0.66279500      0.86746102     
0.16472    0.54920200      0.85333507     
0.16528    0.66223500      0.83930321     
0.16584    0.42582300      0.82534040     
0.16639    0.68920400      0.81147470     
0.16695    0.52663900      0.79768505     
0.16751    0.57341100      0.78406607     
0.16806    0.46580200      0.77052037     
0.16862    0.56855700      0.75719927     
0.16918    0.68263200      0.74394406     
0.16974    0.56241800      0.73090088     
0.17029    0.73644500      0.71802024     
0.17085    0.44588600      0.70526216     
0.17141    0.64769700      0.69277155     
0.17197    0.82775600      0.68034720     
0.17252    0.48838000      0.66827607     
0.17308    0.64188100      0.65627982     
0.17364    0.70929800      0.64458014     
0.17420    0.57693300      0.63303564     
0.17475    0.59822100      0.62171804     
0.17531    0.52616600      0.61063799     
0.17587    0.57320400      0.59972981     
0.17643    0.77615200      0.58911041     
0.17698    0.39285900      0.57860543     
0.17754    0.33785800      0.56848874     
0.17810    0.47856900      0.55843777     
0.17866    0.37277700      0.54874044     
0.17921    0.54785400      0.53917909     
0.17977    0.66405100      0.52988291     
0.18033    0.58347400      0.52082359     
0.18088    0.45251800      0.51191491     
0.18144    0.68201000      0.50332779     
0.18200    0.41482700      0.49482019     
0.18256    0.30692600      0.48668574     
0.18311    0.54371000      0.47864287     
0.18367    0.58261800      0.47088259     
0.18423    0.60369500      0.46328630     
0.18479    0.52466600      0.45590498     
0.18534    0.49493600      0.44872575     
0.18590    0.64357900      0.44169311     
0.18646    0.49247200      0.43493768     
0.18702    0.25907700      0.42823932     
0.18757    0.54319100      0.42186307     
0.18813    0.51726500      0.41554843     
0.18869    0.35588000      0.40948282     
0.18924    0.47293600      0.40354163     
0.18980    0.44511400      0.39774851     
0.19036    0.20513800      0.39214864     
0.19092    0.48121400      0.38664884     
0.19148    0.29082600      0.38135187     
0.19203    0.23687100      0.37611565     
0.19259    0.53824500      0.37110276     
0.19315    0.25859200      0.36615697     
0.19370    0.54504300      0.36137330     
0.19426    0.49163200      0.35667971     
0.19482    0.10363400      0.35210583     
0.19538    0.37890000      0.34766161     
0.19593    0.47901100      0.34327194     
0.19649    0.38607100      0.33904743     
0.19705    0.32328700      0.33485795     
0.19761    0.35738800      0.33080860     
0.19816    0.21440200      0.32681085     
0.19872    0.12128900      0.32291333     
0.19928    0.38229500      0.31908850     
0.19984    0.54258100      0.31532961     
0.20039    0.48326200      0.31165292     
0.20095    0.41812000      0.30802009     
0.20151    0.52030500      0.30448729     
0.20206    0.19536900      0.30097002     
0.20262    0.35211500      0.29754980     
0.20318    0.42621700      0.29415806     
0.20374    0.31779000      0.29082048     
0.20429    0.35467700      0.28753264     
0.20485    0.35382500      0.28428395     
0.20541    0.31734300      0.28108127     
0.20597    0.49969000      0.27790320     
0.20652    0.37867000      0.27478415     
0.20708    0.26761900      0.27168311     
0.20764    0.39257100      0.26863037     
0.20820    0.31763700      0.26559324     
0.20875    0.31931500      0.26260044     
0.20931    0.20351100      0.25963105     
0.20987    0.09608200      0.25667502     
0.21043    0.52231700      0.25376040     
0.21098    0.37767900      0.25085700     
0.21154    0.33482500      0.24798736     
0.21210    0.38582600      0.24513064     
0.21265    0.23701100      0.24230464     
0.21321    0.27435500      0.23948783     
0.21377    0.20899400      0.23669934     
0.21433    0.23350300      0.23393204     
0.21488    0.28749300      0.23117483     
0.21544    0.49918300      0.22844672     
0.21600    0.57284500      0.22572007     
0.21656    0.24942100      0.22303153     
0.21711    0.35088700      0.22034986     
0.21767    0.42995400      0.21769024     
0.21823    0.34241300      0.21504816     
0.21879    0.37006100      0.21242450     
0.21934    0.36343300      0.20981680     
0.21990    0.14970200      0.20722671     
0.22046    0.33201300      0.20466699     
0.22101    0.10053000      0.20211031     
0.22157    0.13296800      0.19959362     
0.22213    0.22673600      0.19708502     
0.22269    0.40269200      0.19459886     
0.22324    0.41543800      0.19213384     
0.22380    0.14677400      0.18969023     
0.22436    0.39506000      0.18727166     
0.22492    0.35043000      0.18487370     
0.22547    0.38135700      0.18250813     
0.22603    0.27029900      0.18014675     
0.22659    0.40528900      0.17783493     
0.22715    0.11666600      0.17553500     
0.22770    0.35867500      0.17326478     
0.22826    0.15780100      0.17102054     
0.22882    0.20658700      0.16880131     
0.22937    0.22977700      0.16661423     
0.22993    0.21836500      0.16444867     
0.23049    0.24447200      0.16232727     
0.23105    0.34147500      0.16021286     
0.23160    0.18524000      0.15815269     
0.23216    0.21337400      0.15610885     
0.23272    0.21993700      0.15410160     
0.23328    0.23268600      0.15212661     
0.23383    0.34273000      0.15018081     
0.23439    0.14263300      0.14827145     
0.23495    0.40033600      0.14638253     
0.23550    0.34877000      0.14455073     
0.23606    0.10050900      0.14272829     
0.23662    0.16385900      0.14096224     
0.23718    0.47283200      0.13921655     
0.23774    0.06942000      0.13751154     
0.23829    0.23307900      0.13584167     
0.23885    0.43558700      0.13420092     
0.23941    0.34664600      0.13260438     
0.23996    0.32317400      0.13102816     
0.24052    0.25581500      0.12951359     
0.24108    0.24350500      0.12800952     
0.24164    0.33303000      0.12656238     
0.24219    0.31203300      0.12513707     
0.24275    0.13045500      0.12375294     
0.24331    0.34221400      0.12240196     
0.24386    0.40187100      0.12108228     
0.24442    0.28840200      0.11980929     
0.24498    0.15729600      0.11854898     
0.24554    0.12547400      0.11735124     
0.24609    0.19809400      0.11616618     
0.24665    0.43260000      0.11503046     
0.24721    0.21156000      0.11391923     
0.24777    0.25331300      0.11284539     
0.24832    0.29083800      0.11180261     
0.24888    0.34297100      0.11078548     
0.24944    0.31886900      0.10981390     
0.25000    0.06225600      0.10885298     
