# Supplementary material for: Computational design of mechanically coupled axle-rotor protein assemblies
Source: Science. Author manuscript; Available in PMC 2023 Dec 11. (PMC10712554; doi:10.1126/science.abm1183)
Supplement: Data S4 [file NIHMS1871500-supplement-Data_S4.fasta]

##Sequences of de novo proteins designed as components and full rotary machine assemblies. A/B denotes the two different asymmetric units in a two component machine.

>C3_A1_A
DIEEAKEESRKIADHGHDGHKAVADLQRLNIELAHKLLDEVEQLQNLNDELARELLDLVDRLAELLIDLV
RKTSELTDEDTIRREILKVDVRMLAISLAASAKDEELRKEIKKCLQLAEELASRSTNKELQKQAMEVAKL
ALELARKATDEELIKEILKCCQLAFELASRSTNDELIKQILEVAKLAFELASKATDEELIKEILKCCQLA
FELASRSTNDEEIKQILETAKEAFERASKATDEEEIKEILKKCQEKFEKKS
>C3_A2_A
DIEEAKEESRKIADHGHDGHKAVADLQRLNIELAHKLLDEVEQLQNLNIELARDLERLVAELADLLIELV
WKTSELTDEDTIRMEILDVALKALAIIAKDEEVRQIAKEVSKQARRLLEEAKRSNSDECRRLADEVMKAV
RLLVKLALKAQDEEVIRVALEVARELIRLAQEACRSNDDECLRLASEVVKAVQELVKLAEQATDEEVIRV
ALEVARELIRLAQEACRSNDEECLREASEVVKEVQELVKEAEKSTDEEEIRELLQRAEERIREAQERCR
>C3_A3_A
DIEEAKEESRKIADHGHDGHKAVADLQRLNIELAHKLLDEVEQLQNLNIELARDLKRRVAELMSLAIDLV
RKTSELTDEITILLEILKVLAEAARIAGAEKMLEEALRLAEELAREAKKRLEQAEKEGDPEVALKAVEAV
VKVAEMLLKIAKLLGSEEALERALRVAEEAARLAKRVLELAEKQGDPEVALRAVELVVRVAELLLRIAKE
SGSEEALERALRVAEEAARLAKRVLELAEKQGDPEVARRAVELVKRVAELLERIARESGSEEAKERAERV
REEARELQERVKELRERE
>C3_A4_A
DIEEAKEESRKIADHGHDGHKAVADLQRLNIELAHKLLDEVEQLQNLNIELARDLLRLVELLAKLLIELV
KRTSELTDEKDIRKMIEMVDLIADVMSVEARISLRPDDEEAVERAVRLARELKKVAEELQEEAKKKGDPK
LLEAALRALEVAVRAVELAIKANPDNDEAVETAVRLARELKKVAEELQERAKKTGDPELLKLALRALEVA
VRAVELAIKSNPDNEEAVETAKRLAEELRKVAELLEERAKETGDPELQELAKRAKEVADRARELAKKS
>C3_R1_A
VEELLLLARAAHHSGTDVTEAFELAERLGISVKELLLLARAAHNSGTTVEEAYKLALKLGISVEELLLLA
KAAHYSGTTVEEAYKLALKLGISVRELLLLAKAAHFAGIDVEEAYILELALGLAKKAKEAKDKETVIEIV
KKLAELAKRARGSKIVEAIVRLLAQVAKVATDKELVIYIVKILAELAKQSTDSELVNEIVKQLAEVAKEA
TDKELVIYIVKILAELAKQSTDSELVNEIVKQLEEVAKEATDKELVEHIEKILEELKKQ
>C3_R2_A
VEELLLLARAAHHSGTDVAEAFELADKLGISVKELLLLARAAHNSGTTVEEAYKLALKLGISVEELLLLA
KAAHYSGTTVEEAYKLALKLGISVRELLLLAKAAHFAGIDVKVAYAAERALEVAREVKKVAQEAEEKGAP
DLRDSAEELKRALSEALKEAAKQGNAELVEWVARAAEVAARVIRVALQAEDEGNRDLFRAALELVRAVIE
AIEEAVKQGNPELVEWVARAAKVAAEVIKVAIQAEKEGNRDLFRAALELVRAVIEAIEEAVKQGNPELVE
RVARLAKKAAELIKRAIRAEKEGNRDERREALERVREVIERIEELVRQ
>C3_R3_A
VEELLLLARAAHHSGTTVEEAYKLAKKLGISVKELLLLARAAHNSGTTVEEAYKLALKLGISVEELLLLA
KAAHYSGTTVEEAYKLALELGISVRELLLLAKAAHFAGRTVREAYALELALGALRLEDRARELIKEAEKK
GDPEKLREALEALEEAVRLVEEAIKLRPDMDLAVEIAVRLARMLKRVAELLQELAKKTGDPELLKLALRA
LEVAVRAVELAIKSNPDNDEAVETAVRLARELKKVAEELQERAKKTGDPELLKLALRALEVAVRAVELAI
KSNPDNEEAVETAKRLAEELRKVAELLEERAKETGDPELQELAKRAKEVADRARELAKKS
>C3_R4_G
QRSGHARQLKRHLHRLRRHLERLDKHAKHLRQILSERPQDERVKDSIDLLEESVRIVKISIKIFEASVRA
LLWAINKEAEELAKSPDPHDLHRAVRLARAVVQADPGSNLSKKALEIILRAAAELAKLPDPNALAAAARA
ASQVQREQPGSNLAKAAQEIMRQASRAAEEAARRAKETLEKAEKRGDPKTALQAVRTVVKVAAALNQIAT
MAGSEEAQERAARVAAEAAELALRVFELAEKQGDPHVARRARKLIQTVLQILLRILTQILETATKIIEEA
NKLLRKHRRSSRKDPKLVETHVELVKRHERLVRQHLKIALMHALAVLELAFPDAEAAKLASKAAKEAEEL
CKQSTDERLCDLLAELAALLIELAARYPDSEAAKLALKAALEAIELCKQSTDEELCEELVKLAQKLIELA
KRYPDSEEAKRALKEAKELIEQCKESTDEDECRELVKRAEELIREAKE
>C4_1_A
CDAIQAAAALGEAGISSNEILELLAAAAELGLDPDAIQAAAQLGEAGISSEEILELLRAAHELGLDPDAI
AAAADLGQAGISSEEILELLRAAHELGLDPDAIQAAAALGEAGISSEEILELLRAAHELGLDPDAIQAAA
QLGEAGISSEEILELLRAAHELGLDPDCIAAAADLGQAGISSSEITALLLAAAAIELAKRADDKDVREIV
RDALELASRSTNDEVIRLALEAAVLAARSTDSDVLEIVKDALELAKQSTNEEVIKLALKAAVLAAKSTDE
EVLEEVKEALRRAKESTDEEEIKEELRKAVEEAE
>C5_1_A
SDEEEKKELEKRIEEAAQRAREAAERTGDPRVRELARELARLAERARELVERDPSSSDVNEALKLIVEAI
EAAVRALEAAERAGDPELREDAREAVRLAVEAAEEVQRNPSSSTANLLLKAIVALAEALAAAANGDKEKF
KKAAESALEIAKRVVEVASKEGDPEAVLEAAKVALRVAELAAKNGDKEVFKKAAESALEVAKRLVEVASK
EGDPELVLEAAKVALRVAELAAKNGDKEVFQKAAASAVEVALRLTEVASKEGDSELETEAAKVITRVREL
ASKQGDAAVAILAETAEVKLEIEESKKRPQSESAKNLILIMQLLINQIRLLVLQIRMLDEQRQNQQREAR
VKSNEMERLAESLRLSARDRRGAMSGSEEDQERIRKRMEEEEKDAEKVEKELRKVEEKMKSHEDTSLRLL
VLIARLLINQIRLLILQIRSLSNLERNQAREAMVHSNEMERRAEVLRLSAREQRRAG
>C5_2_A
DRSEHAKKLKTFLENLRRHLDRLDKHIKQLRDILSENPEDERVKDVIDLSERSVRIVKTVIKIFEDSVRE
LEKAILWLAEELAKSPDPEDLKRAVELARAVIEANPGSNLSRKAMEIIERAARELSKLPDPEAQRTAIEA
ASQLATMAAATGNTDQVRRAAELMVEIARLAGTEEAQDLALDALLDVLETALQIATKIIDDANKLLEKLR
RSERKDPKVVETYVELLKRHEEAVRLLLEVARVHEELVRFTIIEEKVRSPDCEDIRDAVREAEELLRENP
SEMAEELLRRAIEAAVRCPDCEAIREAVRAAEELLRENPSTEAEELLRRAIEAAVRCPDCEAIREAVRAA
EELLRENPSEEAKELLRRAIESAKKCPDPEAQREAKRAEEELRKE
>C8_1_A
SEEEQERIRRILKEARKSGTEESLRQAIEDVAQLAKKSQDSEVLEEAIRVILRIAKESGSEEALRQAIRA
VAEIAKEAQDSEVLEEAVRVIEEIAKESGSEEALRQAKRAIEEIAREARDLRVEALALLAMARLYLLMVK
LEQEEKAKEFQELLKELSERSEELIRELEEKGAASEAELARMKQQHMTAYLEAQLTAWEIESKSKIALLE
LQQNQLNLELRLMKEILRRKEKALELRKLLLAAQALVQAAAQAERQTREDDSLREAEELLRRSREYLKKV
KEEQERKAKEFQELLKELSERSEELIRELEEKGAASEAELARMKQQHMTAYLEAQLTAWEIESKSKIALL
ELQQNQLNLELRLHEAQKRRKEKALELRKLLLAAQALVQAAAQAERQTR
>D2_1_A
DKAERSLDKQRRVAEELQKIIEKLQRAVKELQDVLETLKKVSTEQDRTTK
>D2_2_A
EREELSELAERILQKARKLSEEARERGDLKELALALILEALAVLLLAIAALLRGNSEEAERASEKAQRVL
EEARKVSEEAREQGDDEVLALALIAIALAVLALALVACSRGNSEEAERASEKAQRVLEEARKVSEEAREQ
GDDEVLALALIAIALAVLALAIVASCRGNKEEAERAAEDAIKVAMEALEVLLSAVEQGDLKVALAAVIAI
LLAIAALLMVIIKRRQDEKMERSLDKQRRVAEELQKIIEKLQRAVKELQDVLETLKKVSTEQDRTTK
>D3_1_A
TLVEILARAQIESSRVNIELAREALERAKR
>D3_2_A
SQEEESKRLVEEIAKRLKKIAEEIARAVEKLARAIIEALEVAWRSNKKIS
>D3_3_A
SEEEESKRLVEEIAKRLKKIAEEIARAVEKLARAIIEALEVAWRSNKKINEQVQRVEQSMAELAYLLGEL
AYKLGEYRIAIRAYRIALKHDPNNAEAWYNLGNAYYKQGDYDEAIEYYQKALELDPNNAEAWYNLGNAYY
KQGDYDEAIEYYQKALELDPNNAEAKQNLGNAKQKQG
>D3_4_A
TLVEILARAQIESSRVNIELAREALERAKHLHREAKGLAEKMYKAGNAMYRKGQYTIAIIAYTLALLSDP
NNAEAWYNLGNAAYKKGEYDEAIEAYQKALELDPNNAEAWYNLGNAYYKQGDYDEAIEYYQKALELDPNN
AEAKQNLGNAKQKQG
>D3_5_A
DHDAEEMFKRAAHASKRASKENADAAELLATAIAKDLAELAYLLGELAYKLGEYRIAIRAYRIALKRDPN
NAEAWYNLGNAYYKQGDYDEAIEYYQKALELDPNNAEAWYNLGNAYYKQGDYDEAIEYYQKALELDPNNA
EAKQNLGNAKQKQG
>D3_6_A
SSEAKELIEKALKNLLKIATKQAELQATIVKAQALDVAELAYLLGELAYKLGEYRIAIRAYRIALKRDPN
NAEAWYNLGNAYYKQGDYDEAIEYYQKALELDPNNAEAWYNLGNAYYKQGDYDEAIEYYQKALELDPNNA
EAKQNLGNAKQKQG
>D3_7_A
SEHNKDMITEALRVFEEAAEMAARAYKTLVTAQNQSVAELAYLLGELAYKLGEYRIAIRAYRIALKRDPN
NAEAWYNLGNAYYKQGDYDEAIEYYQKALELDPNNAEAWYNLGNAYYKQGDYDEAIEYYQKALELDPNNA
EAKQNLGNAKQKQG
>D3_8_A
SDEQDTLLDRMIREAAEAAKRALEAQARQQRTQSKDEAELAYLLGELAYKLGEYRIAIRAYRIALKRDPN
NAEAWYNLGNAYYKQGDYDEAIEYYQKALELDPNNAEAWYNLGNAYYKQGDYDEAIEYYQKALELDPNNA
EAKQNLGNAKQKQG
>D4_1_A
TEDELKERQDRLIEKFIKAMAKAASAHAELMRINSELVSR
>D4_2_A
DECEEKARRVAEKVERLKRSGTSEDEIAEEVAREISEVIRTLKESGSSYEVICECVARIVAEIVEALKRS
GTSAVEIAKIVARVISEVIRTLKESGSSYEVICECVARIVAEIVEALKRSGTSAAIIALIVALVISEVIR
TLKESGSSFEVILECVIRIVLEIIEALKRSGTSEQDVMLIVMAVLLVVLATLQTEILKAINHALAVMAQA
LAEAAQRAAEAAKKSATHI
>D4_3_A
SEEEARTIAKEAATAFAKLALLQAEAFATLVKAAARVAYILGAIAYAQGEYDIAITAYQVALDLDPNNAE
AWYNLGNAYYKQGDYDEAIEYYQKALELDPNNAEAWYNLGNAYYKQGDYDEAIEYYQKALELDPNNAEAK
QNLGNAKQKQG
>C3_A1_A
DIEEAKEESRKIADHGHDGHKAVADLQRLNIELAHKLLDEVEQLQNLNDELARELLDLVDRLAELLIDLV
RKTSELTDEDTIRREILKVDVRMLAISLAASAKDEELRKEIKKCLQLAEELASRSTNKELQKQAMEVAKL
ALELARKATDEELIKEILKCCQLAFELASRSTNDELIKQILEVAKLAFELASKATDEELIKEILKCCQLA
FELASRSTNDEEIKQILETAKEAFERASKATDEEEIKEILKKCQEKFEKKS
>C3_A2_A
DIEEAKEESRKIADHGHDGHKAVADLQRLNIELAHKLLDEVEQLQNLNIELARDLERLVAELADLLIELV
WKTSELTDEDTIRMEILDVALKALAIIAKDEEVRQIAKEVSKQARRLLEEAKRSNSDECRRLADEVMKAV
RLLVKLALKAQDEEVIRVALEVARELIRLAQEACRSNDDECLRLASEVVKAVQELVKLAEQATDEEVIRV
ALEVARELIRLAQEACRSNDEECLREASEVVKEVQELVKEAEKSTDEEEIRELLQRAEERIREAQERCR
>C3_A3_A
DIEEAKEESRKIADHGHDGHKAVADLQRLNIELAHKLLDEVEQLQNLNIELARDLKRRVAELMSLAIDLV
RKTSELTDEITILLEILKVLAEAARIAGAEKMLEEALRLAEELAREAKKRLEQAEKEGDPEVALKAVEAV
VKVAEMLLKIAKLLGSEEALERALRVAEEAARLAKRVLELAEKQGDPEVALRAVELVVRVAELLLRIAKE
SGSEEALERALRVAEEAARLAKRVLELAEKQGDPEVARRAVELVKRVAELLERIARESGSEEAKERAERV
REEARELQERVKELRERE
>C3_A4_A
DIEEAKEESRKIADHGHDGHKAVADLQRLNIELAHKLLDEVEQLQNLNIELARDLLRLVELLAKLLIELV
KRTSELTDEKDIRKMIEMVDLIADVMSVEARISLRPDDEEAVERAVRLARELKKVAEELQEEAKKKGDPK
LLEAALRALEVAVRAVELAIKANPDNDEAVETAVRLARELKKVAEELQERAKKTGDPELLKLALRALEVA
VRAVELAIKSNPDNEEAVETAKRLAEELRKVAELLEERAKETGDPELQELAKRAKEVADRARELAKKS
>C3_R1_A
VEELLLLARAAHHSGTDVTEAFELAERLGISVKELLLLARAAHNSGTTVEEAYKLALKLGISVEELLLLA
KAAHYSGTTVEEAYKLALKLGISVRELLLLAKAAHFAGIDVEEAYILELALGLAKKAKEAKDKETVIEIV
KKLAELAKRARGSKIVEAIVRLLAQVAKVATDKELVIYIVKILAELAKQSTDSELVNEIVKQLAEVAKEA
TDKELVIYIVKILAELAKQSTDSELVNEIVKQLEEVAKEATDKELVEHIEKILEELKKQ
>C3_R2_A
VEELLLLARAAHHSGTDVAEAFELADKLGISVKELLLLARAAHNSGTTVEEAYKLALKLGISVEELLLLA
KAAHYSGTTVEEAYKLALKLGISVRELLLLAKAAHFAGIDVKVAYAAERALEVAREVKKVAQEAEEKGAP
DLRDSAEELKRALSEALKEAAKQGNAELVEWVARAAEVAARVIRVALQAEDEGNRDLFRAALELVRAVIE
AIEEAVKQGNPELVEWVARAAKVAAEVIKVAIQAEKEGNRDLFRAALELVRAVIEAIEEAVKQGNPELVE
RVARLAKKAAELIKRAIRAEKEGNRDERREALERVREVIERIEELVRQ
>C3_R3_A
VEELLLLARAAHHSGTTVEEAYKLAKKLGISVKELLLLARAAHNSGTTVEEAYKLALKLGISVEELLLLA
KAAHYSGTTVEEAYKLALELGISVRELLLLAKAAHFAGRTVREAYALELALGALRLEDRARELIKEAEKK
GDPEKLREALEALEEAVRLVEEAIKLRPDMDLAVEIAVRLARMLKRVAELLQELAKKTGDPELLKLALRA
LEVAVRAVELAIKSNPDNDEAVETAVRLARELKKVAEELQERAKKTGDPELLKLALRALEVAVRAVELAI
KSNPDNEEAVETAKRLAEELRKVAELLEERAKETGDPELQELAKRAKEVADRARELAKKS
>C3_R4_G
QRSGHARQLKRHLHRLRRHLERLDKHAKHLRQILSERPQDERVKDSIDLLEESVRIVKISIKIFEASVRA
LLWAINKEAEELAKSPDPHDLHRAVRLARAVVQADPGSNLSKKALEIILRAAAELAKLPDPNALAAAARA
ASQVQREQPGSNLAKAAQEIMRQASRAAEEAARRAKETLEKAEKRGDPKTALQAVRTVVKVAAALNQIAT
MAGSEEAQERAARVAAEAAELALRVFELAEKQGDPHVARRARKLIQTVLQILLRILTQILETATKIIEEA
NKLLRKHRRSSRKDPKLVETHVELVKRHERLVRQHLKIALMHALAVLELAFPDAEAAKLASKAAKEAEEL
CKQSTDERLCDLLAELAALLIELAARYPDSEAAKLALKAALEAIELCKQSTDEELCEELVKLAQKLIELA
KRYPDSEEAKRALKEAKELIEQCKESTDEDECRELVKRAEELIREAKE
>C4_1_A
CDAIQAAAALGEAGISSNEILELLAAAAELGLDPDAIQAAAQLGEAGISSEEILELLRAAHELGLDPDAI
AAAADLGQAGISSEEILELLRAAHELGLDPDAIQAAAALGEAGISSEEILELLRAAHELGLDPDAIQAAA
QLGEAGISSEEILELLRAAHELGLDPDCIAAAADLGQAGISSSEITALLLAAAAIELAKRADDKDVREIV
RDALELASRSTNDEVIRLALEAAVLAARSTDSDVLEIVKDALELAKQSTNEEVIKLALKAAVLAAKSTDE
EVLEEVKEALRRAKESTDEEEIKEELRKAVEEAE
>C5_1_A
SDEEEKKELEKRIEEAAQRAREAAERTGDPRVRELARELARLAERARELVERDPSSSDVNEALKLIVEAI
EAAVRALEAAERAGDPELREDAREAVRLAVEAAEEVQRNPSSSTANLLLKAIVALAEALAAAANGDKEKF
KKAAESALEIAKRVVEVASKEGDPEAVLEAAKVALRVAELAAKNGDKEVFKKAAESALEVAKRLVEVASK
EGDPELVLEAAKVALRVAELAAKNGDKEVFQKAAASAVEVALRLTEVASKEGDSELETEAAKVITRVREL
ASKQGDAAVAILAETAEVKLEIEESKKRPQSESAKNLILIMQLLINQIRLLVLQIRMLDEQRQNQQREAR
VKSNEMERLAESLRLSARDRRGAMSGSEEDQERIRKRMEEEEKDAEKVEKELRKVEEKMKSHEDTSLRLL
VLIARLLINQIRLLILQIRSLSNLERNQAREAMVHSNEMERRAEVLRLSAREQRRAG
>C5_2_A
DRSEHAKKLKTFLENLRRHLDRLDKHIKQLRDILSENPEDERVKDVIDLSERSVRIVKTVIKIFEDSVRE
LEKAILWLAEELAKSPDPEDLKRAVELARAVIEANPGSNLSRKAMEIIERAARELSKLPDPEAQRTAIEA
ASQLATMAAATGNTDQVRRAAELMVEIARLAGTEEAQDLALDALLDVLETALQIATKIIDDANKLLEKLR
RSERKDPKVVETYVELLKRHEEAVRLLLEVARVHEELVRFTIIEEKVRSPDCEDIRDAVREAEELLRENP
SEMAEELLRRAIEAAVRCPDCEAIREAVRAAEELLRENPSTEAEELLRRAIEAAVRCPDCEAIREAVRAA
EELLRENPSEEAKELLRRAIESAKKCPDPEAQREAKRAEEELRKE
>C8_1_A
SEEEQERIRRILKEARKSGTEESLRQAIEDVAQLAKKSQDSEVLEEAIRVILRIAKESGSEEALRQAIRA
VAEIAKEAQDSEVLEEAVRVIEEIAKESGSEEALRQAKRAIEEIAREARDLRVEALALLAMARLYLLMVK
LEQEEKAKEFQELLKELSERSEELIRELEEKGAASEAELARMKQQHMTAYLEAQLTAWEIESKSKIALLE
LQQNQLNLELRLMKEILRRKEKALELRKLLLAAQALVQAAAQAERQTREDDSLREAEELLRRSREYLKKV
KEEQERKAKEFQELLKELSERSEELIRELEEKGAASEAELARMKQQHMTAYLEAQLTAWEIESKSKIALL
ELQQNQLNLELRLHEAQKRRKEKALELRKLLLAAQALVQAAAQAERQTR
>D2_1_A
DKAERSLDKQRRVAEELQKIIEKLQRAVKELQDVLETLKKVSTEQDRTTK
>D2_2_A
EREELSELAERILQKARKLSEEARERGDLKELALALILEALAVLLLAIAALLRGNSEEAERASEKAQRVL
EEARKVSEEAREQGDDEVLALALIAIALAVLALALVACSRGNSEEAERASEKAQRVLEEARKVSEEAREQ
GDDEVLALALIAIALAVLALAIVASCRGNKEEAERAAEDAIKVAMEALEVLLSAVEQGDLKVALAAVIAI
LLAIAALLMVIIKRRQDEKMERSLDKQRRVAEELQKIIEKLQRAVKELQDVLETLKKVSTEQDRTTK
>D3_1_A
TLVEILARAQIESSRVNIELAREALERAKR
>D3_2_A
SQEEESKRLVEEIAKRLKKIAEEIARAVEKLARAIIEALEVAWRSNKKIS
>D3_3_A
SEEEESKRLVEEIAKRLKKIAEEIARAVEKLARAIIEALEVAWRSNKKINEQVQRVEQSMAELAYLLGEL
AYKLGEYRIAIRAYRIALKHDPNNAEAWYNLGNAYYKQGDYDEAIEYYQKALELDPNNAEAWYNLGNAYY
KQGDYDEAIEYYQKALELDPNNAEAKQNLGNAKQKQG
>D3_4_A
TLVEILARAQIESSRVNIELAREALERAKHLHREAKGLAEKMYKAGNAMYRKGQYTIAIIAYTLALLSDP
NNAEAWYNLGNAAYKKGEYDEAIEAYQKALELDPNNAEAWYNLGNAYYKQGDYDEAIEYYQKALELDPNN
AEAKQNLGNAKQKQG
>D3_5_A
DHDAEEMFKRAAHASKRASKENADAAELLATAIAKDLAELAYLLGELAYKLGEYRIAIRAYRIALKRDPN
NAEAWYNLGNAYYKQGDYDEAIEYYQKALELDPNNAEAWYNLGNAYYKQGDYDEAIEYYQKALELDPNNA
EAKQNLGNAKQKQG
>D3_6_A
SSEAKELIEKALKNLLKIATKQAELQATIVKAQALDVAELAYLLGELAYKLGEYRIAIRAYRIALKRDPN
NAEAWYNLGNAYYKQGDYDEAIEYYQKALELDPNNAEAWYNLGNAYYKQGDYDEAIEYYQKALELDPNNA
EAKQNLGNAKQKQG
>D3_7_A
SEHNKDMITEALRVFEEAAEMAARAYKTLVTAQNQSVAELAYLLGELAYKLGEYRIAIRAYRIALKRDPN
NAEAWYNLGNAYYKQGDYDEAIEYYQKALELDPNNAEAWYNLGNAYYKQGDYDEAIEYYQKALELDPNNA
EAKQNLGNAKQKQG
>D3_8_A
SDEQDTLLDRMIREAAEAAKRALEAQARQQRTQSKDEAELAYLLGELAYKLGEYRIAIRAYRIALKRDPN
NAEAWYNLGNAYYKQGDYDEAIEYYQKALELDPNNAEAWYNLGNAYYKQGDYDEAIEYYQKALELDPNNA
EAKQNLGNAKQKQG
>D4_1_A
TEDELKERQDRLIEKFIKAMAKAASAHAELMRINSELVSR
>D4_2_A
DECEEKARRVAEKVERLKRSGTSEDEIAEEVAREISEVIRTLKESGSSYEVICECVARIVAEIVEALKRS
GTSAVEIAKIVARVISEVIRTLKESGSSYEVICECVARIVAEIVEALKRSGTSAAIIALIVALVISEVIR
TLKESGSSFEVILECVIRIVLEIIEALKRSGTSEQDVMLIVMAVLLVVLATLQTEILKAINHALAVMAQA
LAEAAQRAAEAAKKSATHI
>D4_3_A
SEEEARTIAKEAATAFAKLALLQAEAFATLVKAAARVAYILGAIAYAQGEYDIAITAYQVALDLDPNNAE
AWYNLGNAYYKQGDYDEAIEYYQKALELDPNNAEAWYNLGNAYYKQGDYDEAIEYYQKALELDPNNAEAK
QNLGNAKQKQG

>C3-C1_1_A
HMGTEDLKYSLERLREILERLEENPSEKQIVEAIRAIVENNAQIVEAIRAIVDILRLIVSNNAAIVAILA
LIVDNNRAIVEILALIVENNRAIIEALEAIGGGTKILEEMKKQLKDLKRALET
>C3-C1_1_B
VEELLMLAIAAAASGTTVEEAYKLALKLGISVTELLALAAAAAASGTTVEEAYKLALKLGISVEELLMLA
QAAAFSGTTVEEAYKLALKLGISVEELLMLAIAAAASGTTVEEAYKLALKLGISVTELLALAAAAAASGT
TVEEAYKLALKLGISVEELLMLAQAAAFSGTTVEEAYKLALKLGISVEELLMLAIAAAASGTTVEEAYKL
ALKLGISVTELLALAAAAAASGTTVEEAYKLALKLGISVEELLMLAQAAAFSGTTVEEAYKLALKLGIS
>C3-C1_2_A
DIEEAKEESRKIADHGHDGHKAVADLQRLNIELAHKLLDEVEQLQNLNIELARDLLRLVEELQRLNIDLV
RKTSELTDEKTIREEIRKVKEESKRIV
>C3-C1_2_B
VEELLLLARAAHHSGTTVEEAYKLALKLGISVKELLLLARAAHNSGTTVEEAYKLALKLGISVEELLLLA
KAAHYSGTTVEEAYKLALKLGISVRELLLLAKAAHFSGTTVEEAYKLALKLGISVEELLLLARAAHHSGT
TVEEAYKLALKLGISVKELLLLARAAHNSGTTVEEAYKLALKLGISVEELLLLAKAAHYSGTTVEEAYKL
ALKLGISVRELLLLAKAAHFSGTTVEEAYKLALKLGISVEELLLLARAAHHSGTTVEEAYKLALKLGISV
KELLLLARAAHNSGTTVEEAYKLALKLGISVEELLLLAKAAHYSGTTVEEAYKLALKLGISVRELLLLAK
AAHFSGTTVEEAYKLALKLGIS
>C3-C1_3_A
SIEEAEEESRKIADKGSDGHKAVADLQRLNIKLAEDLLRHVEELQELNIDLARQLLRLVEELQKLNIDLV
RKTSELTDEKTIREEIRKVKEKSKEIV
>C3-C1_3_B
VEELLLLARAAHYSGTTVEEAYKLALKLGISVEELLLLARAAHQSGTTVEEAYKLALKLGISVKELLLLA
QAARNSGTTVEEAYKLALKLGISVEELLLLAKAADFSGTTVEEAYKLALKLGISVEELLLLARAAHYSGT
TVEEAYKLALKLGISVEELLLLARAAHQSGTTVEEAYKLALKLGISVKELLLLAQAARNSGTTVEEAYKL
ALKLGISVEELLLLAKAADFSGTTVEEAYKLALKLGISVEELLLLARAAHYSGTTVEEAYKLALKLGISV
EELLLLARAAHQSGTTVEEAYKLALKLGISVKELLLLAQAARNSGTTVEEAYKLALKLGISVEELLLLAK
AADFSGTTVEEAYKLALKLGIS
>C3-C3_1_A
DIEEAKEESRKIADHGHDGHKAVADLQRLNIELAHKLLDEVEQLQNLNDELARELLDLVDRLAELLIDLV
RKTSELTDEDTIRREILKVDVRMLAISLAASAKDEELRKEIKKCLQLAEELASRSTNKELQKQAMEVAKL
ALELARKATDEELIKEILKCCQLAFELASRSTNDELIKQILEVAKLAFELASKATDEELIKEILKCCQLA
FELASRSTNDEEIKQILETAKEAFERASKATDEEEIKEILKKCQEKFEKKS
>C3-C3_1_B
VEELLLLARAAHHSGTTVEEAYKLAKKLGISVKELLLLARAAHNSGTTVEEAYKLALKLGISVEELLLLA
KAAHYSGTTVEEAYKLALELGISVRELLLLAKAAHFAGRTVREAYALELALGALRLEDRARELIKEAEKK
GDPEKLREALEALEEAVRLVEEAIKLRPDMDLAVEIAVRLARMLKRVAELLQELAKKTGDPELLKLALRA
LEVAVRAVELAIKSNPDNDEAVETAVRLARELKKVAEELQERAKKTGDPELLKLALRALEVAVRAVELAI
KSNPDNEEAVETAKRLAEELRKVAELLEERAKETGDPELQELAKRAKEVADRARELAKKS
>C3-C3_2_A
DIEEAKEESRKIADHGHDGHKAVADLQRLNIELAHKLLDEVEQLQNLNIELARDLERLVAELADLLIELV
WKTSELTDEDTIRMEILDVALKALAIIAKDEEVRQIAKEVSKQARRLLEEAKRSNSDECRRLADEVMKAV
RLLVKLALKAQDEEVIRVALEVARELIRLAQEACRSNDDECLRLASEVVKAVQELVKLAEQATDEEVIRV
ALEVARELIRLAQEACRSNDEECLREASEVVKEVQELVKEAEKSTDEEEIRELLQRAEERIREAQERCR
>C3-C3_2_B
VEELLLLARAAHHSGTDVAEAFELADKLGISVKELLLLARAAHNSGTTVEEAYKLALKLGISVEELLLLA
KAAHYSGTTVEEAYKLALKLGISVRELLLLAKAAHFAGIDVKVAYAAERALEVAREVKKVAQEAEEKGAP
DLRDSAEELKRALSEALKEAAKQGNAELVEWVARAAEVAARVIRVALQAEDEGNRDLFRAALELVRAVIE
AIEEAVKQGNPELVEWVARAAKVAAEVIKVAIQAEKEGNRDLFRAALELVRAVIEAIEEAVKQGNPELVE
RVARLAKKAAELIKRAIRAEKEGNRDERREALERVREVIERIEELVRQ
>C3-C3_3_A
DIEEAKEESRKIADHGHDGHKAVADLQRLNIELAHKLLDEVEQLQNLNIELARDLKRRVAELMSLAIDLV
RKTSELTDEITILLEILKVLAEAARIAGAEKMLEEALRLAEELAREAKKRLEQAEKEGDPEVALKAVEAV
VKVAEMLLKIAKLLGSEEALERALRVAEEAARLAKRVLELAEKQGDPEVALRAVELVVRVAELLLRIAKE
SGSEEALERALRVAEEAARLAKRVLELAEKQGDPEVARRAVELVKRVAELLERIARESGSEEAKERAERV
REEARELQERVKELRERE
>C3-C3_3_B
VEELLLLARAAHHSGTDVAEAFELADKLGISVKELLLLARAAHNSGTTVEEAYKLALKLGISVEELLLLA
KAAHYSGTTVEEAYKLALKLGISVRELLLLAKAAHFAGIDVKVAYAAERALEVAREVKKVAQEAEEKGAP
DLRDSAEELKRALSEALKEAAKQGNAELVEWVARAAEVAARVIRVALQAEDEGNRDLFRAALELVRAVIE
AIEEAVKQGNPELVEWVARAAKVAAEVIKVAIQAEKEGNRDLFRAALELVRAVIEAIEEAVKQGNPELVE
RVARLAKKAAELIKRAIRAEKEGNRDERREALERVREVIERIEELVRQ
>C3-C3_4_A
DIEEAKEESRKIADHGHDGHKAVADLQRLNIELAHKLLDEVEQLQNLNIELARKLAEIVARLALLLIDLV
RKTSELTDKLTILLEIAEVAVRAAEAALEAGAKEAAEEILRWARELIREITRLAEEIAKNSDTPELALRA
AEILVALIKLLIEIAKLLQEAGNKEEAEKVLREATELIKRVTELLEKIAKNSDTPELALRAAELLVRLIK
LLIEIAKLLQEQGNKEEAEKVLREATELIKRVTELLEKIAKNSDTPELAKRAAELLKRLIELLKEIAKLL
EEEGNEDEAEKVKEEAKELEERVRELEERIRK
>C3-C3_4_B
VEELLLLARAAHHSGTTVEEAYKLAKKLGISVKELLLLARAAHNSGTTVEEAYKLALKLGISVEELLLLA
KAAHYSGTTVEEAYKLALELGISVRELLLLAKAAHFAGRTVREAYALELALGALRLEDRARELIKEAEKK
GDPEKLREALEALEEAVRLVEEAIKLRPDMDLAVEIAVRLARMLKRVAELLQELAKKTGDPELLKLALRA
LEVAVRAVELAIKSNPDNDEAVETAVRLARELKKVAEELQERAKKTGDPELLKLALRALEVAVRAVELAI
KSNPDNEEAVETAKRLAEELRKVAELLEERAKETGDPELQELAKRAKEVADRARELAKKS
>C5-C3_1_A
SDEEERKELEKRIREAAQRAREAAERTGDPRVRELARELARLAERARELVERDPSSSDVNEALKLIVEAI
EAAVRALEAAERAGDPELREDAREAVRLAVEAAEEVQRNPSSSTANLLLKAIVALAEALAAAANGDKEKF
KKAAESALEIAKRVVEVASKEGDPEAVLEAAKVALRVAELAAKNGDKEVFKKAAESALEVAKRLVEVASK
EGDPELVLEAAKVALRVAELAAKNGDKEVFQKAAASAVEVALRLTEVASKEGDSELETEAAKVITRVREL
ASKQGDAAVAILAETAEVKLEIEESKKRPQSESAKNLILIMQLLINQIRLLVLQIRMLDEQRQRLEQQMR
MEVRQLEIRSECLRKESAVVSMVNSVGTHDQMKLKEQMEEEERHTEKVEKEIRKVEEKMKSHEDTSLRLL
VLIARLLINQIRLLILQIRSLSNLELRLQQQMRMEVEQLRIRSQCLQEESEVVEEVE
>C5-C3_1_B
NRSLHAN?LKTHLENLREHLKRLDEHAKQLRDILSEHPHDERVKDSIDLLEESVRIVKISIKIFEASVRA
LLWAINKEAEELAKSPDPADLERAVRLAAAVVRADPGSNLSKKALEIILRAAAELAKLPDPKALAAAAEA
ASRVQREQPGSNLAKAAQEIMRQASRAAEEAARRAKETLEKAEKDGDPRTALQAVMTVVEVAKALNIIAT
MAGSEEAQERAARVAAEAAELALRVFELAEKQGDPEVAHNARKLIEIVLHILLQILTQILETATKIIREA
NELLEKHRRSHHHDPKLVETHVELVKRHERLVRQHLKIALMHALAVLELAFPDAEAAKLASKAAKEAEEL
CKQSTDERLCDLLAELAALLIELAARYPDSEAAKLALKAALEAIELCKQSTDEELCEELVKLAQKLIELA
KRYPDSEEAKRALKEAKELIEQCKESTDEDECRELVKRAEELIREAKE
>C5-C3_2_A
SDEEEKKELEKRIEEAAQRAREAAERTGDPRVRELARELARLAERARELVERDPSSSDVNEALKLIVEAI
EAAVRALEAAERAGDPELREDAREAVRLAVEAAEEVQRNPSSSTANLLLKAIVALAEALAAAANGDKEKF
KKAAESALEIAKRVVEVASKEGDPEAVLEAAKVALRVAELAAKNGDKEVFKKAAESALEVAKRLVEVASK
EGDPELVLEAAKVALRVAELAAKNGDKEVFQKAAASAVEVALRLTEVASKEGDSELETEAAKVITRVREL
ASKQGDAAVAILAETAEVKLEIEESKKRPQSESAKNLILIMQLLINQIRLLVLQIRMLDEQRQNQQREAR
VKSNEMERLAEVLRLSARARRGAMSGSEEDQERLRKEMEEERKHMEEVEKELRKVEEKMKSHEDTSLRLL
VLIARLLINQIRLLILQIRSLSNLERNQAREAMVESNEMEREAETLRLSAREQRRAG
>C5-C3_2_B
DRSGHAK?LKTHLENLRRHLDRLDKHAKQLRDILSEHPHDERVKDSIDLLEESVRIVKISIKIFEASVRA
LLWAINKEAEELAKSPDPEDLKRAVELAEAVVRADPGSNLSKKALEIILRAAAELAKLPDPDALAAAARA
ASKVQQEMPGSNLAKAAQEIMRQASRAAEEAARRAKETLEKAEKDGDPETALKAVETVVKVARALNQIAT
AAGSEEAQERAARVAAEAAELALRVFELAEKQGDPEVARRARELIEKVLDLLLSLLTQILQTATKVIDDS
NKLLEKLRRSHHHDPKLVETHVELVKRHERLVRQHLKIALMHALAVLELAFPDAEAAKLASKAAKEAEEL
CKQSTDERLCDLLAELAALLIELAARYPDSEAAKLALKAALEAIELCKQSTDEELCEELVKLAQKLIELA
KRYPDSEEAKRALKEAKELIEQCKESTDEDECRELVKRAEELIREAKE
>C8-C4_A
SEEEQERIRRILKEARKSGTEESLRQAIEDVAQLAKKSQDSEVLEEAIRVILRIAKESGSEEALRQAIRA
VAEIAKEAQDSEVLEEAVRVIEEIAKESGSEEALRQAKRAIEEIAREARDLRVEALALLAMARLYLLMVK
LEQEEKAKEFQELLKELSERSEELIRELEEKGAASEAELARMKQQHMTAYLEAQLTAWEIESKSKIALLE
LQQNQLNLELRLMKEILRRKEKALELRKLLLAAQALVQAAAQAERQTREDDSLREAEELLRRSREYLKKV
KEEQERKAKEFQELLKELSERSEELIRELEEKGAASEAELARMKQQHMTAYLEAQLTAWEIESKSKIALL
ELQQNQLNLELRLHEAQKRRKEKALELRKLLLAAQALVQAAAQAERQTR
>C8-C4_B
CDAIQAAAALGEAGISSNEILELLAAAAELGLDPDAIQAAAQLGEAGISSEEILELLRAAHELGLDPDAI
AAAADLGQAGISSEEILELLRAAHELGLDPDAIQAAAALGEAGISSEEILELLRAAHELGLDPDAIQAAA
QLGEAGISSEEILELLRAAHELGLDPDCIAAAADLGQAGISSSEITALLLAAAAIELAKRADDKDVREIV
RDALELASRSTNDEVIRLALEAAVLAARSTDSDVLEIVKDALELAKQSTNEEVIKLALKAAVLAAKSTDE
EVLEEVKEALRRAKESTDEEEIKEELRKAVEEAE
>D3-C3_A
DEEDESYELVEHIAEELEEIAEEIAEAVENLAQAIIEALYVAWESNQQINEQVQEVEQSMAELAYLLGEL
AYKLGEYRIAIRAYRIALKHDPNNAEAWYNLGNAYYKQGDYDEAIEYYQKALELDPNNAEAWYNLGNAYY
KQGDYDEAIEYYQKALELDPNNAEAKQNLGNAKQKQG
>D3-C3_B
QRSGHARQLKRHLHRLRRHLERLDKHAKHLRQILSERPQDERVKDSIDLLEESVRIVKISIKIFEASVRA
LLWAINKEAEELAKSPDPHDLHRAVRLARAVVQADPGSNLSKKALEIILRAAAELAKLPDPNALAAAARA
ASQVQREQPGSNLAKAAQEIMRQASRAAEEAARRAKETLEKAEKRGDPKTALQAVRTVVKVAAALNQIAT
MAGSEEAQERAARVAAEAAELALRVFELAEKQGDPHVARRARKLIQTVLQILLRILTQILETATKIIEEA
NKLLRKHRRSSRKDPKLVETHVELVKRHERLVRQHLKIALMHALAVLELAFPDAEAAKLASKAAKEAEEL
CKQSTDERLCDLLAELAALLIELAARYPDSEAAKLALKAALEAIELCKQSTDEELCEELVKLAQKLIELA
KRYPDSEEAKRALKEAKELIEQCKESTDEDECRELVKRAEELIREAKE
>D3-C5_A
CRSHHARKLKTFLKKLRKHLDRLDKHIKQLRDILSENPEDERVKDVIDLSERSVRIVKTVIKIFEDSVRE
LEKAILWLAEELAKSPDPHDLRRAVHLATAVIRANPGSNLSRKAMEIIERAARELSKLPDPHAQTTAIHA
ASSLATMAAATGNTDQVRRAAELMVEIARLAGTEKAQCLALTALLQVLTTALRIATTIIRRANRLLQKLR
RSERKDPKVVETYVELLKRHEEAVRLLLEVARVHEELVRFTIIEEKVRSPDCEDIRDAVREAEELLRENP
SEMAEELLRRAIEAAVRCPDCEAIREAVRAAEELLRENPSTEAEELLRRAIEAAVRCPDCEAIREAVRAA
EELLRENPSEEAKELLRRAIESAKKCPDPEAQREAKRAEEELRKE
>D3-C5_B
DEEDESYELVEHIAEELEEIAEEIAEAVENLAQAIIEALYVAWESNQQINEQVQEVEQSMAELAYLLGEL
AYKLGEYRIAIRAYRIALKHDPNNAEAWYNLGNAYYKQGDYDEAIEYYQKALELDPNNAEAWYNLGNAYY
KQGDYDEAIEYYQKALELDPNNAEAKQNLGNAKQKQG
 
