# Supplementary material for: Computational design of mechanically coupled axle-rotor protein assemblies
Source: Science. Author manuscript; Available in PMC 2023 Dec 11. (PMC10712554; doi:10.1126/science.abm1183)
Supplement: Data S5 [file NIHMS1871500-supplement-Data_S5.zip]

Archive with 51 entries (50 files):
- pdbs/
- pdbs/C3_R3.pdb
- pdbs/D8-C4_rotation_bin2.pdb
- pdbs/tor9x.pdb
- pdbs/C5_2.pdb
- pdbs/D3-C3.pdb
- pdbs/C3-C3_1.pdb
- pdbs/D3_4.pdb
- pdbs/D3_3.pdb
- pdbs/C5-C3_1.pdb
- pdbs/D2_2.pdb
- pdbs/D5_1.pdb
- pdbs/C3_R2.pdb
- pdbs/C3_A1.pdb
- pdbs/D3_2.pdb
- pdbs/D8_1.pdb
- pdbs/D3_5.pdb
- pdbs/D4_1.pdb
- pdbs/D3-C3_rotation_bin2.pdb
- pdbs/D3-C5.pdb
- pdbs/pD6.pdb
- pdbs/C3-C1_1.pdb
- pdbs/tor12x.pdb
- pdbs/C3-C3_3.pdb
- pdbs/D8_2.pdb
- pdbs/D3_6.pdb
- pdbs/D3_1.pdb
- pdbs/C3-C3_4.pdb
- pdbs/D3-C3_rotation_bin1.pdb
- pdbs/D4_2.pdb
- pdbs/D3_8.pdb
- pdbs/C3-C1_2.pdb
- pdbs/C5-C3_2.pdb
- pdbs/D2_1.pdb
- pdbs/C3_R1.pdb
- pdbs/D5_2.pdb
- pdbs/C3_A2.pdb
- pdbs/C3-C1_3.pdb
- pdbs/pD3.pdb
- pdbs/D4_3.pdb
- pdbs/C8_1.pdb
- pdbs/D4_4.pdb
- pdbs/C4_1.pdb
- pdbs/C3-C3_2.pdb
- pdbs/D8_3.pdb
- pdbs/D3_7.pdb
- pdbs/C3_A3.pdb
- pdbs/C3_A4.pdb
- pdbs/C8-C4.pdb
- pdbs/D8-C4_rotation_bin1.pdb
- pdbs/C5_1.pdb
