# Supplementary material for: Computational design of mechanically coupled axle-rotor protein assemblies
Source: Science. Author manuscript; Available in PMC 2023 Dec 11. (PMC10712554; doi:10.1126/science.abm1183)
Supplement: Data S5 [file NIHMS1871500-supplement-Data_S5.zip › pdbs/C3_R3.pdb]

ATOM      1  N   GLN G   1      11.727 -16.613  10.143  1.00  0.00           N  
ATOM      2  CA  GLN G   1      12.879 -16.110   9.401  1.00  0.00           C  
ATOM      3  C   GLN G   1      13.348 -17.119   8.380  1.00  0.00           C  
ATOM      4  O   GLN G   1      13.625 -16.730   7.220  1.00  0.00           O  
ATOM      5  CB  GLN G   1      14.028 -15.763  10.352  1.00  0.00           C  
ATOM      6  CG  GLN G   1      15.238 -15.149   9.668  1.00  0.00           C  
ATOM      7  CD  GLN G   1      16.323 -14.758  10.654  1.00  0.00           C  
ATOM      8  NE2 GLN G   1      16.976 -13.631  10.397  1.00  0.00           N  
ATOM      9  OE1 GLN G   1      16.571 -15.462  11.636  1.00  0.00           O  
ATOM     10 1H   GLN G   1      11.436 -15.929  10.811  1.00  0.00           H  
ATOM     11 2H   GLN G   1      10.977 -16.799   9.509  1.00  0.00           H  
ATOM     12 3H   GLN G   1      11.978 -17.456  10.618  1.00  0.00           H  
ATOM     13  HA  GLN G   1      12.579 -15.197   8.855  1.00  0.00           H  
ATOM     14 1HB  GLN G   1      13.675 -15.060  11.107  1.00  0.00           H  
ATOM     15 2HB  GLN G   1      14.355 -16.663  10.871  1.00  0.00           H  
ATOM     16 1HG  GLN G   1      15.655 -15.875   8.970  1.00  0.00           H  
ATOM     17 2HG  GLN G   1      14.924 -14.253   9.133  1.00  0.00           H  
ATOM     18 1HE2 GLN G   1      17.703 -13.322  11.012  1.00  0.00           H  
ATOM     19 2HE2 GLN G   1      16.743 -13.090   9.588  1.00  0.00           H  
ATOM     20  N   ARG G   2      13.515 -18.392   8.732  1.00  0.00           N  
ATOM     21  CA  ARG G   2      14.080 -19.379   7.801  1.00  0.00           C  
ATOM     22  C   ARG G   2      13.294 -19.500   6.502  1.00  0.00           C  
ATOM     23  O   ARG G   2      13.881 -19.730   5.453  1.00  0.00           O  
ATOM     24  CB  ARG G   2      14.142 -20.748   8.461  1.00  0.00           C  
ATOM     25  CG  ARG G   2      15.281 -20.930   9.452  1.00  0.00           C  
ATOM     26  CD  ARG G   2      15.244 -22.270  10.092  1.00  0.00           C  
ATOM     27  NE  ARG G   2      16.332 -22.448  11.040  1.00  0.00           N  
ATOM     28  CZ  ARG G   2      16.460 -23.503  11.868  1.00  0.00           C  
ATOM     29  NH1 ARG G   2      15.563 -24.464  11.851  1.00  0.00           N1+
ATOM     30  NH2 ARG G   2      17.488 -23.573  12.696  1.00  0.00           N  
ATOM     31  H   ARG G   2      13.276 -18.700   9.664  1.00  0.00           H  
ATOM     32  HA  ARG G   2      15.081 -19.052   7.536  1.00  0.00           H  
ATOM     33 1HB  ARG G   2      13.210 -20.939   8.992  1.00  0.00           H  
ATOM     34 2HB  ARG G   2      14.246 -21.517   7.695  1.00  0.00           H  
ATOM     35 1HG  ARG G   2      16.234 -20.823   8.934  1.00  0.00           H  
ATOM     36 2HG  ARG G   2      15.207 -20.174  10.235  1.00  0.00           H  
ATOM     37 1HD  ARG G   2      14.303 -22.392  10.626  1.00  0.00           H  
ATOM     38 2HD  ARG G   2      15.330 -23.040   9.327  1.00  0.00           H  
ATOM     39  HE  ARG G   2      17.042 -21.729  11.082  1.00  0.00           H  
ATOM     40 1HH1 ARG G   2      14.778 -24.411  11.218  1.00  0.00           H  
ATOM     41 2HH1 ARG G   2      15.660 -25.255  12.471  1.00  0.00           H  
ATOM     42 1HH2 ARG G   2      18.178 -22.834  12.708  1.00  0.00           H  
ATOM     43 2HH2 ARG G   2      17.584 -24.363  13.316  1.00  0.00           H  
ATOM     44  N   SER G   3      11.978 -19.315   6.526  1.00  0.00           N  
ATOM     45  CA  SER G   3      11.247 -19.451   5.272  1.00  0.00           C  
ATOM     46  C   SER G   3      11.619 -18.349   4.273  1.00  0.00           C  
ATOM     47  O   SER G   3      11.619 -18.577   3.063  1.00  0.00           O  
ATOM     48  CB  SER G   3       9.755 -19.419   5.541  1.00  0.00           C  
ATOM     49  OG  SER G   3       9.392 -18.250   6.222  1.00  0.00           O  
ATOM     50  H   SER G   3      11.500 -19.108   7.386  1.00  0.00           H  
ATOM     51  HA  SER G   3      11.519 -20.403   4.822  1.00  0.00           H  
ATOM     52 1HB  SER G   3       9.214 -19.476   4.597  1.00  0.00           H  
ATOM     53 2HB  SER G   3       9.474 -20.290   6.132  1.00  0.00           H  
ATOM     54  HG  SER G   3       8.443 -18.304   6.354  1.00  0.00           H  
ATOM     55  N   GLY G   4      11.887 -17.140   4.775  1.00  0.00           N  
ATOM     56  CA  GLY G   4      12.198 -16.040   3.868  1.00  0.00           C  
ATOM     57  C   GLY G   4      13.596 -16.176   3.312  1.00  0.00           C  
ATOM     58  O   GLY G   4      13.868 -15.934   2.153  1.00  0.00           O  
ATOM     59  H   GLY G   4      11.874 -16.989   5.774  1.00  0.00           H  
ATOM     60 1HA  GLY G   4      11.475 -16.026   3.052  1.00  0.00           H  
ATOM     61 2HA  GLY G   4      12.102 -15.093   4.398  1.00  0.00           H  
ATOM     62  N   HIS G   5      14.468 -16.689   4.194  1.00  0.00           N  
ATOM     63  CA  HIS G   5      15.877 -16.853   3.876  1.00  0.00           C  
ATOM     64  C   HIS G   5      15.979 -17.882   2.755  1.00  0.00           C  
ATOM     65  O   HIS G   5      16.669 -17.679   1.752  1.00  0.00           O  
ATOM     66  CB  HIS G   5      16.684 -17.304   5.099  1.00  0.00           C  
ATOM     67  CG  HIS G   5      18.149 -17.449   4.832  1.00  0.00           C  
ATOM     68  CD2 HIS G   5      18.935 -18.547   4.741  1.00  0.00           C  
ATOM     69  ND1 HIS G   5      18.978 -16.367   4.621  1.00  0.00           N  
ATOM     70  CE1 HIS G   5      20.211 -16.794   4.413  1.00  0.00           C  
ATOM     71  NE2 HIS G   5      20.211 -18.114   4.480  1.00  0.00           N  
ATOM     72  H   HIS G   5      14.143 -16.926   5.132  1.00  0.00           H  
ATOM     73  HA  HIS G   5      16.312 -15.911   3.540  1.00  0.00           H  
ATOM     74 1HB  HIS G   5      16.553 -16.583   5.906  1.00  0.00           H  
ATOM     75 2HB  HIS G   5      16.304 -18.263   5.451  1.00  0.00           H  
ATOM     76  HD1 HIS G   5      18.722 -15.403   4.695  1.00  0.00           H  
ATOM     77  HD2 HIS G   5      18.730 -19.614   4.834  1.00  0.00           H  
ATOM     78  HE1 HIS G   5      21.020 -16.087   4.226  1.00  0.00           H  
ATOM     79  N   ALA G   6      15.256 -18.982   2.923  1.00  0.00           N  
ATOM     80  CA  ALA G   6      15.218 -20.058   1.957  1.00  0.00           C  
ATOM     81  C   ALA G   6      14.722 -19.610   0.586  1.00  0.00           C  
ATOM     82  O   ALA G   6      15.287 -20.021  -0.428  1.00  0.00           O  
ATOM     83  CB  ALA G   6      14.347 -21.189   2.485  1.00  0.00           C  
ATOM     84  H   ALA G   6      14.720 -19.087   3.785  1.00  0.00           H  
ATOM     85  HA  ALA G   6      16.231 -20.447   1.849  1.00  0.00           H  
ATOM     86 1HB  ALA G   6      14.338 -22.008   1.764  1.00  0.00           H  
ATOM     87 2HB  ALA G   6      14.749 -21.545   3.433  1.00  0.00           H  
ATOM     88 3HB  ALA G   6      13.332 -20.826   2.634  1.00  0.00           H  
ATOM     89  N   ARG G   7      13.693 -18.733   0.526  1.00  0.00           N  
ATOM     90  CA  ARG G   7      13.310 -18.220  -0.786  1.00  0.00           C  
ATOM     91  C   ARG G   7      14.423 -17.396  -1.390  1.00  0.00           C  
ATOM     92  O   ARG G   7      14.677 -17.479  -2.593  1.00  0.00           O  
ATOM     93  CB  ARG G   7      12.053 -17.368  -0.689  1.00  0.00           C  
ATOM     94  CG  ARG G   7      10.776 -18.143  -0.403  1.00  0.00           C  
ATOM     95  CD  ARG G   7       9.567 -17.306  -0.613  1.00  0.00           C  
ATOM     96  NE  ARG G   7       9.513 -16.189   0.317  1.00  0.00           N  
ATOM     97  CZ  ARG G   7       8.968 -16.243   1.548  1.00  0.00           C  
ATOM     98  NH1 ARG G   7       8.436 -17.364   1.982  1.00  0.00           N1+
ATOM     99  NH2 ARG G   7       8.968 -15.170   2.319  1.00  0.00           N  
ATOM    100  H   ARG G   7      13.206 -18.442   1.362  1.00  0.00           H  
ATOM    101  HA  ARG G   7      13.134 -19.085  -1.453  1.00  0.00           H  
ATOM    102 1HB  ARG G   7      12.174 -16.629   0.101  1.00  0.00           H  
ATOM    103 2HB  ARG G   7      11.907 -16.827  -1.624  1.00  0.00           H  
ATOM    104 1HG  ARG G   7      10.716 -19.004  -1.069  1.00  0.00           H  
ATOM    105 2HG  ARG G   7      10.782 -18.484   0.633  1.00  0.00           H  
ATOM    106 1HD  ARG G   7       9.573 -16.906  -1.626  1.00  0.00           H  
ATOM    107 2HD  ARG G   7       8.675 -17.913  -0.468  1.00  0.00           H  
ATOM    108  HE  ARG G   7       9.913 -15.309   0.018  1.00  0.00           H  
ATOM    109 1HH1 ARG G   7       8.435 -18.185   1.392  1.00  0.00           H  
ATOM    110 2HH1 ARG G   7       8.027 -17.405   2.904  1.00  0.00           H  
ATOM    111 1HH2 ARG G   7       9.378 -14.308   1.985  1.00  0.00           H  
ATOM    112 2HH2 ARG G   7       8.560 -15.211   3.240  1.00  0.00           H  
ATOM    113  N   GLN G   8      15.101 -16.597  -0.532  1.00  0.00           N  
ATOM    114  CA  GLN G   8      16.194 -15.782  -1.051  1.00  0.00           C  
ATOM    115  C   GLN G   8      17.352 -16.645  -1.493  1.00  0.00           C  
ATOM    116  O   GLN G   8      18.015 -16.342  -2.478  1.00  0.00           O  
ATOM    117  CB  GLN G   8      16.669 -14.777   0.002  1.00  0.00           C  
ATOM    118  CG  GLN G   8      15.649 -13.704   0.343  1.00  0.00           C  
ATOM    119  CD  GLN G   8      15.304 -12.834  -0.851  1.00  0.00           C  
ATOM    120  NE2 GLN G   8      14.012 -12.688  -1.122  1.00  0.00           N  
ATOM    121  OE1 GLN G   8      16.190 -12.298  -1.523  1.00  0.00           O  
ATOM    122  H   GLN G   8      14.855 -16.567   0.447  1.00  0.00           H  
ATOM    123  HA  GLN G   8      15.833 -15.226  -1.936  1.00  0.00           H  
ATOM    124 1HB  GLN G   8      16.920 -15.306   0.922  1.00  0.00           H  
ATOM    125 2HB  GLN G   8      17.574 -14.282  -0.349  1.00  0.00           H  
ATOM    126 1HG  GLN G   8      14.735 -14.184   0.692  1.00  0.00           H  
ATOM    127 2HG  GLN G   8      16.058 -13.065   1.125  1.00  0.00           H  
ATOM    128 1HE2 GLN G   8      13.724 -12.125  -1.898  1.00  0.00           H  
ATOM    129 2HE2 GLN G   8      13.327 -13.140  -0.551  1.00  0.00           H  
ATOM    130  N   LEU G   9      17.603 -17.753  -0.780  1.00  0.00           N  
ATOM    131  CA  LEU G   9      18.666 -18.657  -1.188  1.00  0.00           C  
ATOM    132  C   LEU G   9      18.413 -19.297  -2.527  1.00  0.00           C  
ATOM    133  O   LEU G   9      19.317 -19.359  -3.359  1.00  0.00           O  
ATOM    134  CB  LEU G   9      18.851 -19.756  -0.134  1.00  0.00           C  
ATOM    135  CG  LEU G   9      19.432 -19.298   1.210  1.00  0.00           C  
ATOM    136  CD1 LEU G   9      19.380 -20.450   2.204  1.00  0.00           C  
ATOM    137  CD2 LEU G   9      20.860 -18.814   1.007  1.00  0.00           C  
ATOM    138  H   LEU G   9      17.077 -17.931   0.077  1.00  0.00           H  
ATOM    139  HA  LEU G   9      19.573 -18.069  -1.277  1.00  0.00           H  
ATOM    140 1HB  LEU G   9      17.882 -20.214   0.062  1.00  0.00           H  
ATOM    141 2HB  LEU G   9      19.515 -20.518  -0.540  1.00  0.00           H  
ATOM    142  HG  LEU G   9      18.826 -18.485   1.610  1.00  0.00           H  
ATOM    143 1HD1 LEU G   9      19.793 -20.124   3.159  1.00  0.00           H  
ATOM    144 2HD1 LEU G   9      18.346 -20.763   2.345  1.00  0.00           H  
ATOM    145 3HD1 LEU G   9      19.965 -21.286   1.823  1.00  0.00           H  
ATOM    146 1HD2 LEU G   9      21.272 -18.488   1.962  1.00  0.00           H  
ATOM    147 2HD2 LEU G   9      21.467 -19.627   0.608  1.00  0.00           H  
ATOM    148 3HD2 LEU G   9      20.865 -17.980   0.306  1.00  0.00           H  
ATOM    149  N   LYS G  10      17.190 -19.740  -2.776  1.00  0.00           N  
ATOM    150  CA  LYS G  10      16.937 -20.403  -4.039  1.00  0.00           C  
ATOM    151  C   LYS G  10      17.023 -19.347  -5.147  1.00  0.00           C  
ATOM    152  O   LYS G  10      17.519 -19.626  -6.242  1.00  0.00           O  
ATOM    153  CB  LYS G  10      15.572 -21.095  -4.038  1.00  0.00           C  
ATOM    154  CG  LYS G  10      15.170 -21.694  -5.379  1.00  0.00           C  
ATOM    155  CD  LYS G  10      15.922 -22.988  -5.654  1.00  0.00           C  
ATOM    156  CE  LYS G  10      15.447 -23.641  -6.944  1.00  0.00           C  
ATOM    157  NZ  LYS G  10      16.200 -24.889  -7.245  1.00  0.00           N1+
ATOM    158  H   LYS G  10      16.453 -19.636  -2.077  1.00  0.00           H  
ATOM    159  HA  LYS G  10      17.722 -21.137  -4.214  1.00  0.00           H  
ATOM    160 1HB  LYS G  10      15.571 -21.896  -3.299  1.00  0.00           H  
ATOM    161 2HB  LYS G  10      14.802 -20.380  -3.746  1.00  0.00           H  
ATOM    162 1HG  LYS G  10      14.099 -21.900  -5.378  1.00  0.00           H  
ATOM    163 2HG  LYS G  10      15.385 -20.982  -6.175  1.00  0.00           H  
ATOM    164 1HD  LYS G  10      16.990 -22.778  -5.735  1.00  0.00           H  
ATOM    165 2HD  LYS G  10      15.768 -23.682  -4.828  1.00  0.00           H  
ATOM    166 1HE  LYS G  10      14.388 -23.881  -6.861  1.00  0.00           H  
ATOM    167 2HE  LYS G  10      15.576 -22.946  -7.773  1.00  0.00           H  
ATOM    168 1HZ  LYS G  10      15.856 -25.291  -8.106  1.00  0.00           H  
ATOM    169 2HZ  LYS G  10      17.183 -24.675  -7.342  1.00  0.00           H  
ATOM    170 3HZ  LYS G  10      16.073 -25.550  -6.491  1.00  0.00           H  
ATOM    171  N   ARG G  11      16.593 -18.092  -4.838  1.00  0.00           N  
ATOM    172  CA  ARG G  11      16.679 -17.014  -5.820  1.00  0.00           C  
ATOM    173  C   ARG G  11      18.114 -16.762  -6.220  1.00  0.00           C  
ATOM    174  O   ARG G  11      18.398 -16.596  -7.407  1.00  0.00           O  
ATOM    175  CB  ARG G  11      16.080 -15.728  -5.269  1.00  0.00           C  
ATOM    176  CG  ARG G  11      16.096 -14.551  -6.231  1.00  0.00           C  
ATOM    177  CD  ARG G  11      15.539 -13.324  -5.606  1.00  0.00           C  
ATOM    178  NE  ARG G  11      16.341 -12.878  -4.478  1.00  0.00           N  
ATOM    179  CZ  ARG G  11      17.494 -12.190  -4.584  1.00  0.00           C  
ATOM    180  NH1 ARG G  11      17.967 -11.876  -5.770  1.00  0.00           N1+
ATOM    181  NH2 ARG G  11      18.151 -11.829  -3.495  1.00  0.00           N  
ATOM    182  H   ARG G  11      16.211 -17.905  -3.922  1.00  0.00           H  
ATOM    183  HA  ARG G  11      16.130 -17.333  -6.726  1.00  0.00           H  
ATOM    184 1HB  ARG G  11      15.045 -15.904  -4.980  1.00  0.00           H  
ATOM    185 2HB  ARG G  11      16.624 -15.429  -4.372  1.00  0.00           H  
ATOM    186 1HG  ARG G  11      17.122 -14.345  -6.537  1.00  0.00           H  
ATOM    187 2HG  ARG G  11      15.496 -14.791  -7.110  1.00  0.00           H  
ATOM    188 1HD  ARG G  11      15.512 -12.522  -6.343  1.00  0.00           H  
ATOM    189 2HD  ARG G  11      14.530 -13.523  -5.249  1.00  0.00           H  
ATOM    190  HE  ARG G  11      16.010 -13.101  -3.549  1.00  0.00           H  
ATOM    191 1HH1 ARG G  11      17.465 -12.152  -6.602  1.00  0.00           H  
ATOM    192 2HH1 ARG G  11      18.831 -11.360  -5.849  1.00  0.00           H  
ATOM    193 1HH2 ARG G  11      17.788 -12.070  -2.583  1.00  0.00           H  
ATOM    194 2HH2 ARG G  11      19.014 -11.313  -3.574  1.00  0.00           H  
ATOM    195  N   HIS G  12      19.054 -16.704  -5.218  1.00  0.00           N  
ATOM    196  CA  HIS G  12      20.454 -16.496  -5.578  1.00  0.00           C  
ATOM    197  C   HIS G  12      20.979 -17.646  -6.400  1.00  0.00           C  
ATOM    198  O   HIS G  12      21.707 -17.421  -7.353  1.00  0.00           O  
ATOM    199  CB  HIS G  12      21.322 -16.324  -4.328  1.00  0.00           C  
ATOM    200  CG  HIS G  12      22.762 -16.042  -4.629  1.00  0.00           C  
ATOM    201  CD2 HIS G  12      23.871 -16.803  -4.475  1.00  0.00           C  
ATOM    202  ND1 HIS G  12      23.189 -14.843  -5.160  1.00  0.00           N  
ATOM    203  CE1 HIS G  12      24.501 -14.879  -5.318  1.00  0.00           C  
ATOM    204  NE2 HIS G  12      24.938 -16.057  -4.911  1.00  0.00           N  
ATOM    205  H   HIS G  12      18.784 -16.814  -4.251  1.00  0.00           H  
ATOM    206  HA  HIS G  12      20.504 -15.599  -6.220  1.00  0.00           H  
ATOM    207 1HB  HIS G  12      20.933 -15.504  -3.724  1.00  0.00           H  
ATOM    208 2HB  HIS G  12      21.272 -17.229  -3.722  1.00  0.00           H  
ATOM    209  HD2 HIS G  12      23.910 -17.818  -4.079  1.00  0.00           H  
ATOM    210  HE1 HIS G  12      25.117 -14.073  -5.717  1.00  0.00           H  
ATOM    211  HE2 HIS G  12      25.900 -16.364  -4.916  1.00  0.00           H  
ATOM    212  N   LEU G  13      20.619 -18.870  -6.026  1.00  0.00           N  
ATOM    213  CA  LEU G  13      21.049 -20.026  -6.786  1.00  0.00           C  
ATOM    214  C   LEU G  13      20.593 -19.911  -8.238  1.00  0.00           C  
ATOM    215  O   LEU G  13      21.376 -20.173  -9.152  1.00  0.00           O  
ATOM    216  CB  LEU G  13      20.491 -21.310  -6.159  1.00  0.00           C  
ATOM    217  CG  LEU G  13      20.879 -22.617  -6.864  1.00  0.00           C  
ATOM    218  CD1 LEU G  13      22.393 -22.777  -6.841  1.00  0.00           C  
ATOM    219  CD2 LEU G  13      20.195 -23.788  -6.174  1.00  0.00           C  
ATOM    220  H   LEU G  13      20.039 -19.013  -5.204  1.00  0.00           H  
ATOM    221  HA  LEU G  13      22.131 -20.066  -6.770  1.00  0.00           H  
ATOM    222 1HB  LEU G  13      20.839 -21.373  -5.129  1.00  0.00           H  
ATOM    223 2HB  LEU G  13      19.403 -21.248  -6.150  1.00  0.00           H  
ATOM    224  HG  LEU G  13      20.563 -22.575  -7.907  1.00  0.00           H  
ATOM    225 1HD1 LEU G  13      22.668 -23.705  -7.342  1.00  0.00           H  
ATOM    226 2HD1 LEU G  13      22.855 -21.936  -7.358  1.00  0.00           H  
ATOM    227 3HD1 LEU G  13      22.740 -22.805  -5.809  1.00  0.00           H  
ATOM    228 1HD2 LEU G  13      20.469 -24.716  -6.675  1.00  0.00           H  
ATOM    229 2HD2 LEU G  13      20.510 -23.831  -5.131  1.00  0.00           H  
ATOM    230 3HD2 LEU G  13      19.113 -23.656  -6.220  1.00  0.00           H  
ATOM    231  N   HIS G  14      19.314 -19.460  -8.459  1.00  0.00           N  
ATOM    232  CA  HIS G  14      18.897 -19.261  -9.845  1.00  0.00           C  
ATOM    233  C   HIS G  14      19.760 -18.229 -10.528  1.00  0.00           C  
ATOM    234  O   HIS G  14      20.217 -18.465 -11.639  1.00  0.00           O  
ATOM    235  CB  HIS G  14      17.429 -18.829  -9.920  1.00  0.00           C  
ATOM    236  CG  HIS G  14      16.924 -18.654 -11.318  1.00  0.00           C  
ATOM    237  CD2 HIS G  14      16.594 -17.541 -12.014  1.00  0.00           C  
ATOM    238  ND1 HIS G  14      16.707 -19.717 -12.169  1.00  0.00           N  
ATOM    239  CE1 HIS G  14      16.264 -19.265 -13.330  1.00  0.00           C  
ATOM    240  NE2 HIS G  14      16.187 -17.948 -13.261  1.00  0.00           N  
ATOM    241  H   HIS G  14      18.685 -19.272  -7.691  1.00  0.00           H  
ATOM    242  HA  HIS G  14      19.057 -20.212 -10.381  1.00  0.00           H  
ATOM    243 1HB  HIS G  14      16.805 -19.573  -9.422  1.00  0.00           H  
ATOM    244 2HB  HIS G  14      17.300 -17.886  -9.390  1.00  0.00           H  
ATOM    245  HD1 HIS G  14      16.785 -20.687 -11.936  1.00  0.00           H  
ATOM    246  HD2 HIS G  14      16.602 -16.480 -11.762  1.00  0.00           H  
ATOM    247  HE1 HIS G  14      16.031 -19.953 -14.142  1.00  0.00           H  
ATOM    248  N   ARG G  15      20.065 -17.130  -9.825  1.00  0.00           N  
ATOM    249  CA  ARG G  15      20.864 -16.065 -10.422  1.00  0.00           C  
ATOM    250  C   ARG G  15      22.259 -16.574 -10.767  1.00  0.00           C  
ATOM    251  O   ARG G  15      22.824 -16.196 -11.796  1.00  0.00           O  
ATOM    252  CB  ARG G  15      20.975 -14.878  -9.476  1.00  0.00           C  
ATOM    253  CG  ARG G  15      19.673 -14.133  -9.230  1.00  0.00           C  
ATOM    254  CD  ARG G  15      19.160 -13.497 -10.470  1.00  0.00           C  
ATOM    255  NE  ARG G  15      20.042 -12.442 -10.943  1.00  0.00           N  
ATOM    256  CZ  ARG G  15      19.999 -11.904 -12.178  1.00  0.00           C  
ATOM    257  NH1 ARG G  15      19.114 -12.333 -13.050  1.00  0.00           N1+
ATOM    258  NH2 ARG G  15      20.846 -10.947 -12.511  1.00  0.00           N  
ATOM    259  H   ARG G  15      19.695 -17.017  -8.881  1.00  0.00           H  
ATOM    260  HA  ARG G  15      20.373 -15.731 -11.334  1.00  0.00           H  
ATOM    261 1HB  ARG G  15      21.350 -15.216  -8.511  1.00  0.00           H  
ATOM    262 2HB  ARG G  15      21.694 -14.162  -9.874  1.00  0.00           H  
ATOM    263 1HG  ARG G  15      18.918 -14.830  -8.865  1.00  0.00           H  
ATOM    264 2HG  ARG G  15      19.835 -13.352  -8.486  1.00  0.00           H  
ATOM    265 1HD  ARG G  15      19.076 -14.247 -11.255  1.00  0.00           H  
ATOM    266 2HD  ARG G  15      18.180 -13.062 -10.277  1.00  0.00           H  
ATOM    267  HE  ARG G  15      20.736 -12.086 -10.299  1.00  0.00           H  
ATOM    268 1HH1 ARG G  15      18.466 -13.065 -12.795  1.00  0.00           H  
ATOM    269 2HH1 ARG G  15      19.082 -11.930 -13.976  1.00  0.00           H  
ATOM    270 1HH2 ARG G  15      21.527 -10.617 -11.840  1.00  0.00           H  
ATOM    271 2HH2 ARG G  15      20.814 -10.544 -13.436  1.00  0.00           H  
ATOM    272  N   LEU G  16      22.802 -17.469  -9.946  1.00  0.00           N  
ATOM    273  CA  LEU G  16      24.078 -18.102 -10.248  1.00  0.00           C  
ATOM    274  C   LEU G  16      24.004 -18.927 -11.523  1.00  0.00           C  
ATOM    275  O   LEU G  16      24.903 -18.843 -12.369  1.00  0.00           O  
ATOM    276  CB  LEU G  16      24.513 -18.996  -9.080  1.00  0.00           C  
ATOM    277  CG  LEU G  16      24.917 -18.263  -7.795  1.00  0.00           C  
ATOM    278  CD1 LEU G  16      25.140 -19.276  -6.680  1.00  0.00           C  
ATOM    279  CD2 LEU G  16      26.174 -17.445  -8.050  1.00  0.00           C  
ATOM    280  H   LEU G  16      22.324 -17.700  -9.074  1.00  0.00           H  
ATOM    281  HA  LEU G  16      24.814 -17.313 -10.391  1.00  0.00           H  
ATOM    282 1HB  LEU G  16      23.693 -19.669  -8.834  1.00  0.00           H  
ATOM    283 2HB  LEU G  16      25.365 -19.597  -9.401  1.00  0.00           H  
ATOM    284  HG  LEU G  16      24.109 -17.599  -7.485  1.00  0.00           H  
ATOM    285 1HD1 LEU G  16      25.427 -18.755  -5.767  1.00  0.00           H  
ATOM    286 2HD1 LEU G  16      24.220 -19.833  -6.505  1.00  0.00           H  
ATOM    287 3HD1 LEU G  16      25.933 -19.965  -6.969  1.00  0.00           H  
ATOM    288 1HD2 LEU G  16      26.460 -16.923  -7.137  1.00  0.00           H  
ATOM    289 2HD2 LEU G  16      26.983 -18.107  -8.358  1.00  0.00           H  
ATOM    290 3HD2 LEU G  16      25.980 -16.717  -8.839  1.00  0.00           H  
ATOM    291  N   ARG G  17      22.920 -19.684 -11.714  1.00  0.00           N  
ATOM    292  CA  ARG G  17      22.832 -20.502 -12.912  1.00  0.00           C  
ATOM    293  C   ARG G  17      22.625 -19.621 -14.148  1.00  0.00           C  
ATOM    294  O   ARG G  17      23.149 -19.932 -15.219  1.00  0.00           O  
ATOM    295  CB  ARG G  17      21.691 -21.502 -12.795  1.00  0.00           C  
ATOM    296  CG  ARG G  17      21.917 -22.615 -11.784  1.00  0.00           C  
ATOM    297  CD  ARG G  17      20.743 -23.520 -11.693  1.00  0.00           C  
ATOM    298  NE  ARG G  17      20.953 -24.586 -10.727  1.00  0.00           N  
ATOM    299  CZ  ARG G  17      20.014 -25.478 -10.355  1.00  0.00           C  
ATOM    300  NH1 ARG G  17      18.808 -25.419 -10.875  1.00  0.00           N1+
ATOM    301  NH2 ARG G  17      20.305 -26.413  -9.467  1.00  0.00           N  
ATOM    302  H   ARG G  17      22.180 -19.707 -11.011  1.00  0.00           H  
ATOM    303  HA  ARG G  17      23.776 -21.032 -13.034  1.00  0.00           H  
ATOM    304 1HB  ARG G  17      20.778 -20.980 -12.512  1.00  0.00           H  
ATOM    305 2HB  ARG G  17      21.515 -21.967 -13.765  1.00  0.00           H  
ATOM    306 1HG  ARG G  17      22.783 -23.206 -12.081  1.00  0.00           H  
ATOM    307 2HG  ARG G  17      22.092 -22.181 -10.799  1.00  0.00           H  
ATOM    308 1HD  ARG G  17      19.866 -22.949 -11.385  1.00  0.00           H  
ATOM    309 2HD  ARG G  17      20.556 -23.973 -12.666  1.00  0.00           H  
ATOM    310  HE  ARG G  17      21.870 -24.664 -10.305  1.00  0.00           H  
ATOM    311 1HH1 ARG G  17      18.586 -24.705 -11.554  1.00  0.00           H  
ATOM    312 2HH1 ARG G  17      18.105 -26.087 -10.596  1.00  0.00           H  
ATOM    313 1HH2 ARG G  17      21.233 -26.458  -9.067  1.00  0.00           H  
ATOM    314 2HH2 ARG G  17      19.602 -27.079  -9.188  1.00  0.00           H  
ATOM    315  N   ARG G  18      21.895 -18.488 -14.002  1.00  0.00           N  
ATOM    316  CA  ARG G  18      21.747 -17.583 -15.138  1.00  0.00           C  
ATOM    317  C   ARG G  18      23.067 -16.938 -15.490  1.00  0.00           C  
ATOM    318  O   ARG G  18      23.404 -16.773 -16.660  1.00  0.00           O  
ATOM    319  CB  ARG G  18      20.724 -16.498 -14.837  1.00  0.00           C  
ATOM    320  CG  ARG G  18      19.296 -16.993 -14.672  1.00  0.00           C  
ATOM    321  CD  ARG G  18      18.762 -17.560 -15.937  1.00  0.00           C  
ATOM    322  NE  ARG G  18      17.362 -17.934 -15.815  1.00  0.00           N  
ATOM    323  CZ  ARG G  18      16.664 -18.601 -16.754  1.00  0.00           C  
ATOM    324  NH1 ARG G  18      17.247 -18.959 -17.876  1.00  0.00           N1+
ATOM    325  NH2 ARG G  18      15.392 -18.894 -16.548  1.00  0.00           N  
ATOM    326  H   ARG G  18      21.458 -18.272 -13.118  1.00  0.00           H  
ATOM    327  HA  ARG G  18      21.423 -18.180 -16.012  1.00  0.00           H  
ATOM    328 1HB  ARG G  18      21.002 -15.981 -13.919  1.00  0.00           H  
ATOM    329 2HB  ARG G  18      20.727 -15.761 -15.641  1.00  0.00           H  
ATOM    330 1HG  ARG G  18      19.266 -17.770 -13.908  1.00  0.00           H  
ATOM    331 2HG  ARG G  18      18.655 -16.163 -14.371  1.00  0.00           H  
ATOM    332 1HD  ARG G  18      18.850 -16.821 -16.733  1.00  0.00           H  
ATOM    333 2HD  ARG G  18      19.330 -18.450 -16.204  1.00  0.00           H  
ATOM    334  HE  ARG G  18      16.879 -17.675 -14.965  1.00  0.00           H  
ATOM    335 1HH1 ARG G  18      18.220 -18.735 -18.034  1.00  0.00           H  
ATOM    336 2HH1 ARG G  18      16.724 -19.459 -18.580  1.00  0.00           H  
ATOM    337 1HH2 ARG G  18      14.943 -18.619 -15.685  1.00  0.00           H  
ATOM    338 2HH2 ARG G  18      14.869 -19.394 -17.252  1.00  0.00           H  
ATOM    339  N   HIS G  19      23.830 -16.600 -14.449  1.00  0.00           N  
ATOM    340  CA  HIS G  19      25.150 -16.013 -14.584  1.00  0.00           C  
ATOM    341  C   HIS G  19      26.033 -16.992 -15.343  1.00  0.00           C  
ATOM    342  O   HIS G  19      26.679 -16.629 -16.327  1.00  0.00           O  
ATOM    343  CB  HIS G  19      25.761 -15.688 -13.217  1.00  0.00           C  
ATOM    344  CG  HIS G  19      27.125 -15.076 -13.297  1.00  0.00           C  
ATOM    345  CD2 HIS G  19      28.357 -15.637 -13.263  1.00  0.00           C  
ATOM    346  ND1 HIS G  19      27.324 -13.718 -13.432  1.00  0.00           N  
ATOM    347  CE1 HIS G  19      28.622 -13.470 -13.476  1.00  0.00           C  
ATOM    348  NE2 HIS G  19      29.269 -14.617 -13.376  1.00  0.00           N  
ATOM    349  H   HIS G  19      23.463 -16.732 -13.509  1.00  0.00           H  
ATOM    350  HA  HIS G  19      25.094 -15.080 -15.145  1.00  0.00           H  
ATOM    351 1HB  HIS G  19      25.108 -14.998 -12.681  1.00  0.00           H  
ATOM    352 2HB  HIS G  19      25.830 -16.600 -12.624  1.00  0.00           H  
ATOM    353  HD1 HIS G  19      26.616 -13.013 -13.415  1.00  0.00           H  
ATOM    354  HD2 HIS G  19      28.699 -16.668 -13.169  1.00  0.00           H  
ATOM    355  HE1 HIS G  19      28.988 -12.449 -13.580  1.00  0.00           H  
ATOM    356  N   LEU G  20      26.049 -18.250 -14.881  1.00  0.00           N  
ATOM    357  CA  LEU G  20      26.833 -19.290 -15.522  1.00  0.00           C  
ATOM    358  C   LEU G  20      26.460 -19.440 -16.996  1.00  0.00           C  
ATOM    359  O   LEU G  20      27.339 -19.495 -17.853  1.00  0.00           O  
ATOM    360  CB  LEU G  20      26.631 -20.626 -14.795  1.00  0.00           C  
ATOM    361  CG  LEU G  20      27.387 -21.823 -15.381  1.00  0.00           C  
ATOM    362  CD1 LEU G  20      28.885 -21.561 -15.314  1.00  0.00           C  
ATOM    363  CD2 LEU G  20      27.019 -23.083 -14.610  1.00  0.00           C  
ATOM    364  H   LEU G  20      25.507 -18.487 -14.050  1.00  0.00           H  
ATOM    365  HA  LEU G  20      27.882 -19.005 -15.465  1.00  0.00           H  
ATOM    366 1HB  LEU G  20      26.947 -20.508 -13.759  1.00  0.00           H  
ATOM    367 2HB  LEU G  20      25.568 -20.867 -14.804  1.00  0.00           H  
ATOM    368  HG  LEU G  20      27.117 -21.947 -16.430  1.00  0.00           H  
ATOM    369 1HD1 LEU G  20      29.424 -22.413 -15.730  1.00  0.00           H  
ATOM    370 2HD1 LEU G  20      29.125 -20.665 -15.889  1.00  0.00           H  
ATOM    371 3HD1 LEU G  20      29.184 -21.416 -14.276  1.00  0.00           H  
ATOM    372 1HD2 LEU G  20      27.556 -23.936 -15.027  1.00  0.00           H  
ATOM    373 2HD2 LEU G  20      27.290 -22.961 -13.562  1.00  0.00           H  
ATOM    374 3HD2 LEU G  20      25.946 -23.257 -14.690  1.00  0.00           H  
ATOM    375  N   GLU G  21      25.157 -19.473 -17.311  1.00  0.00           N  
ATOM    376  CA  GLU G  21      24.760 -19.619 -18.707  1.00  0.00           C  
ATOM    377  C   GLU G  21      25.239 -18.421 -19.516  1.00  0.00           C  
ATOM    378  O   GLU G  21      25.709 -18.576 -20.648  1.00  0.00           O  
ATOM    379  CB  GLU G  21      23.241 -19.761 -18.826  1.00  0.00           C  
ATOM    380  CG  GLU G  21      22.688 -21.073 -18.289  1.00  0.00           C  
ATOM    381  CD  GLU G  21      21.188 -21.150 -18.363  1.00  0.00           C  
ATOM    382  OE1 GLU G  21      20.579 -20.168 -18.713  1.00  0.00           O  
ATOM    383  OE2 GLU G  21      20.652 -22.192 -18.068  1.00  0.00           O1-
ATOM    384  H   GLU G  21      24.450 -19.432 -16.578  1.00  0.00           H  
ATOM    385  HA  GLU G  21      25.238 -20.512 -19.111  1.00  0.00           H  
ATOM    386 1HB  GLU G  21      22.756 -18.948 -18.285  1.00  0.00           H  
ATOM    387 2HB  GLU G  21      22.949 -19.678 -19.873  1.00  0.00           H  
ATOM    388 1HG  GLU G  21      23.111 -21.896 -18.865  1.00  0.00           H  
ATOM    389 2HG  GLU G  21      23.003 -21.192 -17.254  1.00  0.00           H  
ATOM    390  N   ARG G  22      25.185 -17.218 -18.908  1.00  0.00           N  
ATOM    391  CA  ARG G  22      25.668 -16.053 -19.643  1.00  0.00           C  
ATOM    392  C   ARG G  22      27.135 -16.193 -19.974  1.00  0.00           C  
ATOM    393  O   ARG G  22      27.541 -15.915 -21.085  1.00  0.00           O  
ATOM    394  CB  ARG G  22      25.456 -14.779 -18.839  1.00  0.00           C  
ATOM    395  CG  ARG G  22      24.006 -14.340 -18.706  1.00  0.00           C  
ATOM    396  CD  ARG G  22      23.873 -13.139 -17.843  1.00  0.00           C  
ATOM    397  NE  ARG G  22      24.550 -11.984 -18.412  1.00  0.00           N  
ATOM    398  CZ  ARG G  22      24.009 -11.152 -19.323  1.00  0.00           C  
ATOM    399  NH1 ARG G  22      22.785 -11.359 -19.757  1.00  0.00           N1+
ATOM    400  NH2 ARG G  22      24.708 -10.128 -19.780  1.00  0.00           N  
ATOM    401  H   ARG G  22      24.821 -17.126 -17.970  1.00  0.00           H  
ATOM    402  HA  ARG G  22      25.113 -15.998 -20.599  1.00  0.00           H  
ATOM    403 1HB  ARG G  22      25.853 -14.912 -17.834  1.00  0.00           H  
ATOM    404 2HB  ARG G  22      26.007 -13.960 -19.303  1.00  0.00           H  
ATOM    405 1HG  ARG G  22      23.606 -14.101 -19.692  1.00  0.00           H  
ATOM    406 2HG  ARG G  22      23.421 -15.147 -18.263  1.00  0.00           H  
ATOM    407 1HD  ARG G  22      22.818 -12.891 -17.725  1.00  0.00           H  
ATOM    408 2HD  ARG G  22      24.309 -13.342 -16.866  1.00  0.00           H  
ATOM    409  HE  ARG G  22      25.493 -11.793 -18.102  1.00  0.00           H  
ATOM    410 1HH1 ARG G  22      22.251 -12.142 -19.408  1.00  0.00           H  
ATOM    411 2HH1 ARG G  22      22.380 -10.735 -20.440  1.00  0.00           H  
ATOM    412 1HH2 ARG G  22      25.649  -9.969 -19.446  1.00  0.00           H  
ATOM    413 2HH2 ARG G  22      24.303  -9.505 -20.463  1.00  0.00           H  
ATOM    414  N   LEU G  23      27.913 -16.712 -19.011  1.00  0.00           N  
ATOM    415  CA  LEU G  23      29.341 -16.898 -19.241  1.00  0.00           C  
ATOM    416  C   LEU G  23      29.625 -17.901 -20.349  1.00  0.00           C  
ATOM    417  O   LEU G  23      30.517 -17.670 -21.168  1.00  0.00           O  
ATOM    418  CB  LEU G  23      30.022 -17.362 -17.948  1.00  0.00           C  
ATOM    419  CG  LEU G  23      30.228 -16.282 -16.879  1.00  0.00           C  
ATOM    420  CD1 LEU G  23      30.560 -16.941 -15.547  1.00  0.00           C  
ATOM    421  CD2 LEU G  23      31.341 -15.341 -17.315  1.00  0.00           C  
ATOM    422  H   LEU G  23      27.503 -16.950 -18.106  1.00  0.00           H  
ATOM    423  HA  LEU G  23      29.762 -15.938 -19.526  1.00  0.00           H  
ATOM    424 1HB  LEU G  23      29.423 -18.157 -17.505  1.00  0.00           H  
ATOM    425 2HB  LEU G  23      31.002 -17.772 -18.198  1.00  0.00           H  
ATOM    426  HG  LEU G  23      29.304 -15.718 -16.750  1.00  0.00           H  
ATOM    427 1HD1 LEU G  23      30.706 -16.173 -14.787  1.00  0.00           H  
ATOM    428 2HD1 LEU G  23      29.739 -17.594 -15.249  1.00  0.00           H  
ATOM    429 3HD1 LEU G  23      31.473 -17.528 -15.649  1.00  0.00           H  
ATOM    430 1HD2 LEU G  23      31.486 -14.572 -16.555  1.00  0.00           H  
ATOM    431 2HD2 LEU G  23      32.265 -15.904 -17.443  1.00  0.00           H  
ATOM    432 3HD2 LEU G  23      31.069 -14.870 -18.260  1.00  0.00           H  
ATOM    433  N   ASP G  24      28.867 -18.990 -20.429  1.00  0.00           N  
ATOM    434  CA  ASP G  24      29.106 -19.945 -21.502  1.00  0.00           C  
ATOM    435  C   ASP G  24      28.773 -19.336 -22.872  1.00  0.00           C  
ATOM    436  O   ASP G  24      29.496 -19.546 -23.850  1.00  0.00           O  
ATOM    437  CB  ASP G  24      28.277 -21.214 -21.279  1.00  0.00           C  
ATOM    438  CG  ASP G  24      28.787 -22.057 -20.119  1.00  0.00           C  
ATOM    439  OD1 ASP G  24      29.898 -21.844 -19.696  1.00  0.00           O  
ATOM    440  OD2 ASP G  24      28.059 -22.910 -19.666  1.00  0.00           O1-
ATOM    441  H   ASP G  24      28.149 -19.163 -19.722  1.00  0.00           H  
ATOM    442  HA  ASP G  24      30.166 -20.197 -21.500  1.00  0.00           H  
ATOM    443 1HB  ASP G  24      27.240 -20.940 -21.083  1.00  0.00           H  
ATOM    444 2HB  ASP G  24      28.290 -21.821 -22.185  1.00  0.00           H  
ATOM    445  N   LYS G  25      27.692 -18.534 -22.950  1.00  0.00           N  
ATOM    446  CA  LYS G  25      27.391 -17.917 -24.239  1.00  0.00           C  
ATOM    447  C   LYS G  25      28.412 -16.859 -24.584  1.00  0.00           C  
ATOM    448  O   LYS G  25      28.825 -16.706 -25.725  1.00  0.00           O  
ATOM    449  CB  LYS G  25      25.960 -17.317 -24.204  1.00  0.00           C  
ATOM    450  CG  LYS G  25      24.842 -18.390 -24.174  1.00  0.00           C  
ATOM    451  CD  LYS G  25      23.416 -17.833 -24.144  1.00  0.00           C  
ATOM    452  CE  LYS G  25      22.420 -18.999 -24.081  1.00  0.00           C  
ATOM    453  NZ  LYS G  25      21.047 -18.468 -24.028  1.00  0.00           N1+
ATOM    454  H   LYS G  25      27.109 -18.365 -22.143  1.00  0.00           H  
ATOM    455  HA  LYS G  25      27.445 -18.698 -25.021  1.00  0.00           H  
ATOM    456 1HB  LYS G  25      25.852 -16.684 -23.323  1.00  0.00           H  
ATOM    457 2HB  LYS G  25      25.815 -16.646 -25.075  1.00  0.00           H  
ATOM    458 1HG  LYS G  25      24.921 -19.023 -25.058  1.00  0.00           H  
ATOM    459 2HG  LYS G  25      25.001 -19.068 -23.313  1.00  0.00           H  
ATOM    460 1HD  LYS G  25      23.295 -17.189 -23.272  1.00  0.00           H  
ATOM    461 2HD  LYS G  25      23.232 -17.221 -25.050  1.00  0.00           H  
ATOM    462 1HE  LYS G  25      22.544 -19.631 -24.960  1.00  0.00           H  
ATOM    463 2HE  LYS G  25      22.606 -19.638 -23.193  1.00  0.00           H  
ATOM    464 1HZ  LYS G  25      20.959 -17.630 -24.615  1.00  0.00           H  
ATOM    465 2HZ  LYS G  25      20.370 -19.145 -24.395  1.00  0.00           H  
ATOM    466 3HZ  LYS G  25      20.859 -18.262 -23.057  1.00  0.00           H  
ATOM    467  N   HIS G  26      28.849 -16.162 -23.536  1.00  0.00           N  
ATOM    468  CA  HIS G  26      29.848 -15.119 -23.628  1.00  0.00           C  
ATOM    469  C   HIS G  26      31.131 -15.670 -24.228  1.00  0.00           C  
ATOM    470  O   HIS G  26      31.678 -15.090 -25.166  1.00  0.00           O  
ATOM    471  CB  HIS G  26      30.131 -14.512 -22.250  1.00  0.00           C  
ATOM    472  CG  HIS G  26      31.162 -13.427 -22.271  1.00  0.00           C  
ATOM    473  CD2 HIS G  26      32.439 -13.402 -21.821  1.00  0.00           C  
ATOM    474  ND1 HIS G  26      30.920 -12.181 -22.808  1.00  0.00           N  
ATOM    475  CE1 HIS G  26      32.004 -11.434 -22.688  1.00  0.00           C  
ATOM    476  NE2 HIS G  26      32.939 -12.152 -22.093  1.00  0.00           N  
ATOM    477  H   HIS G  26      28.456 -16.344 -22.618  1.00  0.00           H  
ATOM    478  HA  HIS G  26      29.489 -14.330 -24.281  1.00  0.00           H  
ATOM    479 1HB  HIS G  26      29.210 -14.100 -21.838  1.00  0.00           H  
ATOM    480 2HB  HIS G  26      30.472 -15.294 -21.571  1.00  0.00           H  
ATOM    481  HD2 HIS G  26      32.971 -14.220 -21.335  1.00  0.00           H  
ATOM    482  HE1 HIS G  26      32.108 -10.402 -23.022  1.00  0.00           H  
ATOM    483  HE2 HIS G  26      33.873 -11.838 -21.870  1.00  0.00           H  
ATOM    484  N   ALA G  27      31.645 -16.791 -23.658  1.00  0.00           N  
ATOM    485  CA  ALA G  27      32.863 -17.408 -24.175  1.00  0.00           C  
ATOM    486  C   ALA G  27      32.681 -17.844 -25.609  1.00  0.00           C  
ATOM    487  O   ALA G  27      33.606 -17.718 -26.396  1.00  0.00           O  
ATOM    488  CB  ALA G  27      33.272 -18.594 -23.314  1.00  0.00           C  
ATOM    489  H   ALA G  27      31.176 -17.204 -22.864  1.00  0.00           H  
ATOM    490  HA  ALA G  27      33.674 -16.656 -24.161  1.00  0.00           H  
ATOM    491 1HB  ALA G  27      34.177 -19.046 -23.721  1.00  0.00           H  
ATOM    492 2HB  ALA G  27      33.462 -18.256 -22.295  1.00  0.00           H  
ATOM    493 3HB  ALA G  27      32.471 -19.331 -23.307  1.00  0.00           H  
ATOM    494  N   LYS G  28      31.513 -18.406 -25.941  1.00  0.00           N  
ATOM    495  CA  LYS G  28      31.292 -18.820 -27.326  1.00  0.00           C  
ATOM    496  C   LYS G  28      31.497 -17.641 -28.281  1.00  0.00           C  
ATOM    497  O   LYS G  28      32.213 -17.771 -29.283  1.00  0.00           O  
ATOM    498  CB  LYS G  28      29.888 -19.403 -27.496  1.00  0.00           C  
ATOM    499  CG  LYS G  28      29.580 -19.899 -28.903  1.00  0.00           C  
ATOM    500  CD  LYS G  28      28.189 -20.511 -28.980  1.00  0.00           C  
ATOM    501  CE  LYS G  28      27.862 -20.969 -30.394  1.00  0.00           C  
ATOM    502  NZ  LYS G  28      26.504 -21.569 -30.485  1.00  0.00           N1+
ATOM    503  H   LYS G  28      30.785 -18.555 -25.240  1.00  0.00           H  
ATOM    504  HA  LYS G  28      32.018 -19.591 -27.578  1.00  0.00           H  
ATOM    505 1HB  LYS G  28      29.756 -20.239 -26.810  1.00  0.00           H  
ATOM    506 2HB  LYS G  28      29.146 -18.647 -27.238  1.00  0.00           H  
ATOM    507 1HG  LYS G  28      29.641 -19.067 -29.604  1.00  0.00           H  
ATOM    508 2HG  LYS G  28      30.314 -20.650 -29.192  1.00  0.00           H  
ATOM    509 1HD  LYS G  28      28.129 -21.367 -28.307  1.00  0.00           H  
ATOM    510 2HD  LYS G  28      27.449 -19.773 -28.668  1.00  0.00           H  
ATOM    511 1HE  LYS G  28      27.917 -20.119 -31.073  1.00  0.00           H  
ATOM    512 2HE  LYS G  28      28.595 -21.709 -30.714  1.00  0.00           H  
ATOM    513 1HZ  LYS G  28      26.326 -21.860 -31.436  1.00  0.00           H  
ATOM    514 2HZ  LYS G  28      26.447 -22.371 -29.872  1.00  0.00           H  
ATOM    515 3HZ  LYS G  28      25.814 -20.885 -30.208  1.00  0.00           H  
ATOM    516  N   HIS G  29      30.918 -16.449 -27.932  1.00  0.00           N  
ATOM    517  CA  HIS G  29      31.086 -15.291 -28.806  1.00  0.00           C  
ATOM    518  C   HIS G  29      32.530 -14.853 -28.854  1.00  0.00           C  
ATOM    519  O   HIS G  29      33.000 -14.409 -29.905  1.00  0.00           O  
ATOM    520  CB  HIS G  29      30.212 -14.122 -28.341  1.00  0.00           C  
ATOM    521  CG  HIS G  29      30.249 -12.940 -29.260  1.00  0.00           C  
ATOM    522  CD2 HIS G  29      29.692 -12.740 -30.478  1.00  0.00           C  
ATOM    523  ND1 HIS G  29      30.926 -11.779 -28.952  1.00  0.00           N  
ATOM    524  CE1 HIS G  29      30.784 -10.915 -29.943  1.00  0.00           C  
ATOM    525  NE2 HIS G  29      30.040 -11.474 -30.879  1.00  0.00           N  
ATOM    526  H   HIS G  29      30.381 -16.373 -27.080  1.00  0.00           H  
ATOM    527  HA  HIS G  29      30.816 -15.603 -29.829  1.00  0.00           H  
ATOM    528 1HB  HIS G  29      29.177 -14.453 -28.252  1.00  0.00           H  
ATOM    529 2HB  HIS G  29      30.537 -13.795 -27.353  1.00  0.00           H  
ATOM    530  HD1 HIS G  29      31.507 -11.628 -28.152  1.00  0.00           H  
ATOM    531  HD2 HIS G  29      29.073 -13.367 -31.121  1.00  0.00           H  
ATOM    532  HE1 HIS G  29      31.249  -9.931 -29.891  1.00  0.00           H  
ATOM    533  N   LEU G  30      33.242 -14.975 -27.737  1.00  0.00           N  
ATOM    534  CA  LEU G  30      34.662 -14.672 -27.682  1.00  0.00           C  
ATOM    535  C   LEU G  30      35.437 -15.618 -28.592  1.00  0.00           C  
ATOM    536  O   LEU G  30      36.314 -15.185 -29.348  1.00  0.00           O  
ATOM    537  CB  LEU G  30      35.177 -14.787 -26.242  1.00  0.00           C  
ATOM    538  CG  LEU G  30      36.667 -14.481 -26.042  1.00  0.00           C  
ATOM    539  CD1 LEU G  30      36.957 -13.053 -26.481  1.00  0.00           C  
ATOM    540  CD2 LEU G  30      37.037 -14.691 -24.581  1.00  0.00           C  
ATOM    541  H   LEU G  30      32.772 -15.282 -26.888  1.00  0.00           H  
ATOM    542  HA  LEU G  30      34.816 -13.653 -28.032  1.00  0.00           H  
ATOM    543 1HB  LEU G  30      34.612 -14.100 -25.615  1.00  0.00           H  
ATOM    544 2HB  LEU G  30      34.997 -15.802 -25.888  1.00  0.00           H  
ATOM    545  HG  LEU G  30      37.262 -15.148 -26.666  1.00  0.00           H  
ATOM    546 1HD1 LEU G  30      38.015 -12.836 -26.340  1.00  0.00           H  
ATOM    547 2HD1 LEU G  30      36.700 -12.937 -27.535  1.00  0.00           H  
ATOM    548 3HD1 LEU G  30      36.362 -12.361 -25.885  1.00  0.00           H  
ATOM    549 1HD2 LEU G  30      38.097 -14.474 -24.440  1.00  0.00           H  
ATOM    550 2HD2 LEU G  30      36.443 -14.023 -23.957  1.00  0.00           H  
ATOM    551 3HD2 LEU G  30      36.837 -15.724 -24.300  1.00  0.00           H  
ATOM    552  N   ARG G  31      35.089 -16.908 -28.556  1.00  0.00           N  
ATOM    553  CA  ARG G  31      35.753 -17.887 -29.396  1.00  0.00           C  
ATOM    554  C   ARG G  31      35.440 -17.634 -30.868  1.00  0.00           C  
ATOM    555  O   ARG G  31      36.285 -17.877 -31.733  1.00  0.00           O  
ATOM    556  CB  ARG G  31      35.324 -19.297 -29.017  1.00  0.00           C  
ATOM    557  CG  ARG G  31      35.840 -19.783 -27.672  1.00  0.00           C  
ATOM    558  CD  ARG G  31      35.341 -21.144 -27.351  1.00  0.00           C  
ATOM    559  NE  ARG G  31      35.832 -21.613 -26.065  1.00  0.00           N  
ATOM    560  CZ  ARG G  31      35.440 -22.755 -25.467  1.00  0.00           C  
ATOM    561  NH1 ARG G  31      34.553 -23.531 -26.049  1.00  0.00           N1+
ATOM    562  NH2 ARG G  31      35.947 -23.094 -24.295  1.00  0.00           N  
ATOM    563  H   ARG G  31      34.359 -17.214 -27.912  1.00  0.00           H  
ATOM    564  HA  ARG G  31      36.831 -17.773 -29.267  1.00  0.00           H  
ATOM    565 1HB  ARG G  31      34.237 -19.351 -28.992  1.00  0.00           H  
ATOM    566 2HB  ARG G  31      35.670 -19.999 -29.776  1.00  0.00           H  
ATOM    567 1HG  ARG G  31      36.930 -19.812 -27.690  1.00  0.00           H  
ATOM    568 2HG  ARG G  31      35.508 -19.102 -26.887  1.00  0.00           H  
ATOM    569 1HD  ARG G  31      34.252 -21.133 -27.317  1.00  0.00           H  
ATOM    570 2HD  ARG G  31      35.672 -21.843 -28.118  1.00  0.00           H  
ATOM    571  HE  ARG G  31      36.516 -21.042 -25.587  1.00  0.00           H  
ATOM    572 1HH1 ARG G  31      34.165 -23.272 -26.945  1.00  0.00           H  
ATOM    573 2HH1 ARG G  31      34.260 -24.387 -25.600  1.00  0.00           H  
ATOM    574 1HH2 ARG G  31      36.629 -22.497 -23.847  1.00  0.00           H  
ATOM    575 2HH2 ARG G  31      35.654 -23.949 -23.846  1.00  0.00           H  
ATOM    576  N   GLN G  32      34.219 -17.116 -31.157  1.00  0.00           N  
ATOM    577  CA  GLN G  32      33.898 -16.775 -32.539  1.00  0.00           C  
ATOM    578  C   GLN G  32      34.829 -15.709 -33.064  1.00  0.00           C  
ATOM    579  O   GLN G  32      35.225 -15.726 -34.224  1.00  0.00           O  
ATOM    580  CB  GLN G  32      32.447 -16.300 -32.658  1.00  0.00           C  
ATOM    581  CG  GLN G  32      31.415 -17.394 -32.443  1.00  0.00           C  
ATOM    582  CD  GLN G  32      29.994 -16.867 -32.499  1.00  0.00           C  
ATOM    583  NE2 GLN G  32      29.059 -17.729 -32.882  1.00  0.00           N  
ATOM    584  OE1 GLN G  32      29.738 -15.697 -32.201  1.00  0.00           O  
ATOM    585  H   GLN G  32      33.541 -16.969 -30.423  1.00  0.00           H  
ATOM    586  HA  GLN G  32      34.032 -17.675 -33.167  1.00  0.00           H  
ATOM    587 1HB  GLN G  32      32.261 -15.513 -31.927  1.00  0.00           H  
ATOM    588 2HB  GLN G  32      32.284 -15.874 -33.648  1.00  0.00           H  
ATOM    589 1HG  GLN G  32      31.531 -18.148 -33.222  1.00  0.00           H  
ATOM    590 2HG  GLN G  32      31.575 -17.842 -31.462  1.00  0.00           H  
ATOM    591 1HE2 GLN G  32      28.102 -17.439 -32.939  1.00  0.00           H  
ATOM    592 2HE2 GLN G  32      29.310 -18.669 -33.115  1.00  0.00           H  
ATOM    593  N   ILE G  33      35.214 -14.781 -32.180  1.00  0.00           N  
ATOM    594  CA  ILE G  33      36.127 -13.742 -32.604  1.00  0.00           C  
ATOM    595  C   ILE G  33      37.439 -14.388 -33.031  1.00  0.00           C  
ATOM    596  O   ILE G  33      37.962 -14.103 -34.106  1.00  0.00           O  
ATOM    597  CB  ILE G  33      36.376 -12.719 -31.480  1.00  0.00           C  
ATOM    598  CG1 ILE G  33      35.134 -11.848 -31.268  1.00  0.00           C  
ATOM    599  CG2 ILE G  33      37.585 -11.857 -31.804  1.00  0.00           C  
ATOM    600  CD1 ILE G  33      35.185 -11.010 -30.010  1.00  0.00           C  
ATOM    601  H   ILE G  33      34.848 -14.794 -31.227  1.00  0.00           H  
ATOM    602  HA  ILE G  33      35.692 -13.224 -33.452  1.00  0.00           H  
ATOM    603  HB  ILE G  33      36.556 -13.245 -30.543  1.00  0.00           H  
ATOM    604 1HG1 ILE G  33      35.010 -11.179 -32.118  1.00  0.00           H  
ATOM    605 2HG1 ILE G  33      34.249 -12.482 -31.219  1.00  0.00           H  
ATOM    606 1HG2 ILE G  33      37.747 -11.139 -31.000  1.00  0.00           H  
ATOM    607 2HG2 ILE G  33      38.466 -12.490 -31.907  1.00  0.00           H  
ATOM    608 3HG2 ILE G  33      37.412 -11.322 -32.738  1.00  0.00           H  
ATOM    609 1HD1 ILE G  33      34.271 -10.422 -29.928  1.00  0.00           H  
ATOM    610 2HD1 ILE G  33      35.274 -11.664 -29.141  1.00  0.00           H  
ATOM    611 3HD1 ILE G  33      36.044 -10.342 -30.052  1.00  0.00           H  
ATOM    612  N   LEU G  34      37.945 -15.327 -32.241  1.00  0.00           N  
ATOM    613  CA  LEU G  34      39.192 -15.976 -32.611  1.00  0.00           C  
ATOM    614  C   LEU G  34      39.029 -16.725 -33.928  1.00  0.00           C  
ATOM    615  O   LEU G  34      39.892 -16.661 -34.793  1.00  0.00           O  
ATOM    616  CB  LEU G  34      39.638 -16.944 -31.508  1.00  0.00           C  
ATOM    617  CG  LEU G  34      40.955 -17.687 -31.768  1.00  0.00           C  
ATOM    618  CD1 LEU G  34      42.085 -16.678 -31.925  1.00  0.00           C  
ATOM    619  CD2 LEU G  34      41.233 -18.644 -30.618  1.00  0.00           C  
ATOM    620  H   LEU G  34      37.486 -15.559 -31.358  1.00  0.00           H  
ATOM    621  HA  LEU G  34      39.952 -15.205 -32.750  1.00  0.00           H  
ATOM    622 1HB  LEU G  34      39.750 -16.386 -30.580  1.00  0.00           H  
ATOM    623 2HB  LEU G  34      38.858 -17.693 -31.367  1.00  0.00           H  
ATOM    624  HG  LEU G  34      40.878 -18.250 -32.698  1.00  0.00           H  
ATOM    625 1HD1 LEU G  34      43.021 -17.206 -32.110  1.00  0.00           H  
ATOM    626 2HD1 LEU G  34      41.869 -16.019 -32.766  1.00  0.00           H  
ATOM    627 3HD1 LEU G  34      42.175 -16.088 -31.014  1.00  0.00           H  
ATOM    628 1HD2 LEU G  34      42.169 -19.173 -30.803  1.00  0.00           H  
ATOM    629 2HD2 LEU G  34      41.311 -18.082 -29.687  1.00  0.00           H  
ATOM    630 3HD2 LEU G  34      40.419 -19.365 -30.540  1.00  0.00           H  
ATOM    631  N   SER G  35      37.907 -17.425 -34.098  1.00  0.00           N  
ATOM    632  CA  SER G  35      37.651 -18.163 -35.327  1.00  0.00           C  
ATOM    633  C   SER G  35      37.621 -17.261 -36.562  1.00  0.00           C  
ATOM    634  O   SER G  35      38.115 -17.647 -37.621  1.00  0.00           O  
ATOM    635  CB  SER G  35      36.336 -18.907 -35.209  1.00  0.00           C  
ATOM    636  OG  SER G  35      36.409 -19.906 -34.228  1.00  0.00           O  
ATOM    637  H   SER G  35      37.232 -17.476 -33.338  1.00  0.00           H  
ATOM    638  HA  SER G  35      38.453 -18.884 -35.454  1.00  0.00           H  
ATOM    639 1HB  SER G  35      35.542 -18.204 -34.956  1.00  0.00           H  
ATOM    640 2HB  SER G  35      36.083 -19.355 -36.169  1.00  0.00           H  
ATOM    641  HG  SER G  35      35.546 -20.327 -34.214  1.00  0.00           H  
ATOM    642  N   GLU G  36      37.041 -16.061 -36.446  1.00  0.00           N  
ATOM    643  CA  GLU G  36      37.083 -15.149 -37.596  1.00  0.00           C  
ATOM    644  C   GLU G  36      38.476 -14.537 -37.800  1.00  0.00           C  
ATOM    645  O   GLU G  36      38.868 -14.233 -38.931  1.00  0.00           O  
ATOM    646  CB  GLU G  36      36.052 -14.032 -37.419  1.00  0.00           C  
ATOM    647  CG  GLU G  36      34.604 -14.497 -37.486  1.00  0.00           C  
ATOM    648  CD  GLU G  36      33.620 -13.377 -37.292  1.00  0.00           C  
ATOM    649  OE1 GLU G  36      33.916 -12.475 -36.545  1.00  0.00           O  
ATOM    650  OE2 GLU G  36      32.572 -13.423 -37.891  1.00  0.00           O1-
ATOM    651  H   GLU G  36      36.573 -15.804 -35.570  1.00  0.00           H  
ATOM    652  HA  GLU G  36      36.852 -15.735 -38.486  1.00  0.00           H  
ATOM    653 1HB  GLU G  36      36.203 -13.546 -36.455  1.00  0.00           H  
ATOM    654 2HB  GLU G  36      36.197 -13.277 -38.192  1.00  0.00           H  
ATOM    655 1HG  GLU G  36      34.426 -14.957 -38.458  1.00  0.00           H  
ATOM    656 2HG  GLU G  36      34.441 -15.254 -36.721  1.00  0.00           H  
ATOM    657  N   ARG G  37      39.260 -14.358 -36.688  1.00  0.00           N  
ATOM    658  CA  ARG G  37      40.636 -13.883 -36.797  1.00  0.00           C  
ATOM    659  C   ARG G  37      41.574 -14.759 -36.001  1.00  0.00           C  
ATOM    660  O   ARG G  37      42.069 -14.355 -34.942  1.00  0.00           O  
ATOM    661  CB  ARG G  37      40.755 -12.448 -36.307  1.00  0.00           C  
ATOM    662  CG  ARG G  37      39.990 -11.425 -37.131  1.00  0.00           C  
ATOM    663  CD  ARG G  37      40.151 -10.051 -36.590  1.00  0.00           C  
ATOM    664  NE  ARG G  37      39.493  -9.058 -37.424  1.00  0.00           N  
ATOM    665  CZ  ARG G  37      38.195  -8.712 -37.321  1.00  0.00           C  
ATOM    666  NH1 ARG G  37      37.431  -9.285 -36.418  1.00  0.00           N1+
ATOM    667  NH2 ARG G  37      37.690  -7.796 -38.129  1.00  0.00           N  
ATOM    668  H   ARG G  37      38.877 -14.559 -35.775  1.00  0.00           H  
ATOM    669  HA  ARG G  37      40.937 -13.949 -37.860  1.00  0.00           H  
ATOM    670 1HB  ARG G  37      40.392 -12.382 -35.282  1.00  0.00           H  
ATOM    671 2HB  ARG G  37      41.803 -12.150 -36.302  1.00  0.00           H  
ATOM    672 1HG  ARG G  37      40.359 -11.434 -38.157  1.00  0.00           H  
ATOM    673 2HG  ARG G  37      38.928 -11.673 -37.125  1.00  0.00           H  
ATOM    674 1HD  ARG G  37      39.717 -10.000 -35.592  1.00  0.00           H  
ATOM    675 2HD  ARG G  37      41.211  -9.803 -36.537  1.00  0.00           H  
ATOM    676  HE  ARG G  37      40.049  -8.595 -38.131  1.00  0.00           H  
ATOM    677 1HH1 ARG G  37      37.818  -9.986 -35.801  1.00  0.00           H  
ATOM    678 2HH1 ARG G  37      36.459  -9.026 -36.341  1.00  0.00           H  
ATOM    679 1HH2 ARG G  37      38.278  -7.355 -38.823  1.00  0.00           H  
ATOM    680 2HH2 ARG G  37      36.718  -7.536 -38.052  1.00  0.00           H  
ATOM    681  N   PRO G  38      41.942 -15.872 -36.588  1.00  0.00           N  
ATOM    682  CA  PRO G  38      42.851 -16.827 -35.946  1.00  0.00           C  
ATOM    683  C   PRO G  38      44.193 -16.197 -35.562  1.00  0.00           C  
ATOM    684  O   PRO G  38      44.900 -16.684 -34.681  1.00  0.00           O  
ATOM    685  CB  PRO G  38      43.026 -17.899 -37.026  1.00  0.00           C  
ATOM    686  CG  PRO G  38      41.788 -17.796 -37.848  1.00  0.00           C  
ATOM    687  CD  PRO G  38      41.476 -16.324 -37.872  1.00  0.00           C  
ATOM    688  HA  PRO G  38      42.366 -17.194 -35.040  1.00  0.00           H  
ATOM    689 1HB  PRO G  38      43.940 -17.705 -37.605  1.00  0.00           H  
ATOM    690 2HB  PRO G  38      43.147 -18.888 -36.558  1.00  0.00           H  
ATOM    691 1HG  PRO G  38      41.963 -18.208 -38.853  1.00  0.00           H  
ATOM    692 2HG  PRO G  38      40.981 -18.393 -37.397  1.00  0.00           H  
ATOM    693 1HD  PRO G  38      42.023 -15.846 -38.698  1.00  0.00           H  
ATOM    694 2HD  PRO G  38      40.391 -16.180 -37.991  1.00  0.00           H  
ATOM    695  N   GLN G  39      44.547 -15.070 -36.245  1.00  0.00           N  
ATOM    696  CA  GLN G  39      45.820 -14.386 -36.037  1.00  0.00           C  
ATOM    697  C   GLN G  39      45.876 -13.749 -34.669  1.00  0.00           C  
ATOM    698  O   GLN G  39      47.013 -13.534 -34.158  1.00  0.00           O  
ATOM    699  CB  GLN G  39      46.046 -13.321 -37.114  1.00  0.00           C  
ATOM    700  CG  GLN G  39      46.219 -13.881 -38.516  1.00  0.00           C  
ATOM    701  CD  GLN G  39      44.892 -14.189 -39.183  1.00  0.00           C  
ATOM    702  NE2 GLN G  39      44.915 -14.339 -40.502  1.00  0.00           N  
ATOM    703  OE1 GLN G  39      43.856 -14.291 -38.520  1.00  0.00           O  
ATOM    704  H   GLN G  39      43.901 -14.693 -36.924  1.00  0.00           H  
ATOM    705  HA  GLN G  39      46.636 -15.130 -36.093  1.00  0.00           H  
ATOM    706 1HB  GLN G  39      45.202 -12.633 -37.128  1.00  0.00           H  
ATOM    707 2HB  GLN G  39      46.937 -12.742 -36.871  1.00  0.00           H  
ATOM    708 1HG  GLN G  39      46.746 -13.148 -39.126  1.00  0.00           H  
ATOM    709 2HG  GLN G  39      46.795 -14.804 -38.459  1.00  0.00           H  
ATOM    710 1HE2 GLN G  39      44.070 -14.543 -40.998  1.00  0.00           H  
ATOM    711 2HE2 GLN G  39      45.777 -14.248 -41.002  1.00  0.00           H  
ATOM    712  N   ASP G  40      44.781 -13.386 -34.029  1.00  0.00           N  
ATOM    713  CA  ASP G  40      44.931 -12.629 -32.799  1.00  0.00           C  
ATOM    714  C   ASP G  40      45.083 -13.558 -31.604  1.00  0.00           C  
ATOM    715  O   ASP G  40      44.136 -13.904 -30.890  1.00  0.00           O  
ATOM    716  CB  ASP G  40      43.730 -11.704 -32.588  1.00  0.00           C  
ATOM    717  CG  ASP G  40      43.947 -10.697 -31.467  1.00  0.00           C  
ATOM    718  OD1 ASP G  40      44.939 -10.801 -30.785  1.00  0.00           O  
ATOM    719  OD2 ASP G  40      43.120  -9.833 -31.303  1.00  0.00           O1-
ATOM    720  H   ASP G  40      43.863 -13.660 -34.386  1.00  0.00           H  
ATOM    721  HA  ASP G  40      45.843 -12.044 -32.872  1.00  0.00           H  
ATOM    722 1HB  ASP G  40      43.523 -11.160 -33.510  1.00  0.00           H  
ATOM    723 2HB  ASP G  40      42.847 -12.300 -32.355  1.00  0.00           H  
ATOM    724  N   GLU G  41      46.349 -13.847 -31.344  1.00  0.00           N  
ATOM    725  CA  GLU G  41      46.755 -14.760 -30.286  1.00  0.00           C  
ATOM    726  C   GLU G  41      46.237 -14.293 -28.932  1.00  0.00           C  
ATOM    727  O   GLU G  41      45.965 -15.096 -28.046  1.00  0.00           O  
ATOM    728  CB  GLU G  41      48.280 -14.885 -30.246  1.00  0.00           C  
ATOM    729  CG  GLU G  41      48.882 -15.624 -31.434  1.00  0.00           C  
ATOM    730  CD  GLU G  41      50.383 -15.681 -31.388  1.00  0.00           C  
ATOM    731  OE1 GLU G  41      50.956 -15.069 -30.518  1.00  0.00           O  
ATOM    732  OE2 GLU G  41      50.959 -16.338 -32.223  1.00  0.00           O1-
ATOM    733  H   GLU G  41      47.032 -13.483 -32.011  1.00  0.00           H  
ATOM    734  HA  GLU G  41      46.322 -15.741 -30.500  1.00  0.00           H  
ATOM    735 1HB  GLU G  41      48.726 -13.891 -30.209  1.00  0.00           H  
ATOM    736 2HB  GLU G  41      48.579 -15.412 -29.340  1.00  0.00           H  
ATOM    737 1HG  GLU G  41      48.490 -16.641 -31.452  1.00  0.00           H  
ATOM    738 2HG  GLU G  41      48.569 -15.127 -32.352  1.00  0.00           H  
ATOM    739  N   ARG G  42      46.119 -12.972 -28.781  1.00  0.00           N  
ATOM    740  CA  ARG G  42      45.688 -12.387 -27.523  1.00  0.00           C  
ATOM    741  C   ARG G  42      44.254 -12.801 -27.192  1.00  0.00           C  
ATOM    742  O   ARG G  42      43.893 -12.894 -26.021  1.00  0.00           O  
ATOM    743  CB  ARG G  42      45.780 -10.869 -27.581  1.00  0.00           C  
ATOM    744  CG  ARG G  42      47.182 -10.322 -27.794  1.00  0.00           C  
ATOM    745  CD  ARG G  42      48.035 -10.510 -26.592  1.00  0.00           C  
ATOM    746  NE  ARG G  42      48.534 -11.872 -26.490  1.00  0.00           N  
ATOM    747  CZ  ARG G  42      49.540 -12.375 -27.231  1.00  0.00           C  
ATOM    748  NH1 ARG G  42      50.142 -11.619 -28.123  1.00  0.00           N1+
ATOM    749  NH2 ARG G  42      49.922 -13.629 -27.062  1.00  0.00           N  
ATOM    750  H   ARG G  42      46.328 -12.377 -29.566  1.00  0.00           H  
ATOM    751  HA  ARG G  42      46.340 -12.754 -26.734  1.00  0.00           H  
ATOM    752 1HB  ARG G  42      45.154 -10.498 -28.391  1.00  0.00           H  
ATOM    753 2HB  ARG G  42      45.399 -10.446 -26.652  1.00  0.00           H  
ATOM    754 1HG  ARG G  42      47.652 -10.839 -28.632  1.00  0.00           H  
ATOM    755 2HG  ARG G  42      47.127  -9.254 -28.012  1.00  0.00           H  
ATOM    756 1HD  ARG G  42      48.889  -9.836 -26.643  1.00  0.00           H  
ATOM    757 2HD  ARG G  42      47.454 -10.292 -25.697  1.00  0.00           H  
ATOM    758  HE  ARG G  42      48.096 -12.484 -25.815  1.00  0.00           H  
ATOM    759 1HH1 ARG G  42      49.850 -10.661 -28.252  1.00  0.00           H  
ATOM    760 2HH1 ARG G  42      50.896 -11.997 -28.678  1.00  0.00           H  
ATOM    761 1HH2 ARG G  42      49.459 -14.210 -26.377  1.00  0.00           H  
ATOM    762 2HH2 ARG G  42      50.676 -14.006 -27.617  1.00  0.00           H  
ATOM    763  N   VAL G  43      43.419 -13.038 -28.214  1.00  0.00           N  
ATOM    764  CA  VAL G  43      42.055 -13.482 -27.970  1.00  0.00           C  
ATOM    765  C   VAL G  43      42.092 -14.877 -27.393  1.00  0.00           C  
ATOM    766  O   VAL G  43      41.329 -15.212 -26.492  1.00  0.00           O  
ATOM    767  CB  VAL G  43      41.229 -13.477 -29.270  1.00  0.00           C  
ATOM    768  CG1 VAL G  43      39.862 -14.106 -29.037  1.00  0.00           C  
ATOM    769  CG2 VAL G  43      41.085 -12.053 -29.787  1.00  0.00           C  
ATOM    770  H   VAL G  43      43.747 -12.987 -29.172  1.00  0.00           H  
ATOM    771  HA  VAL G  43      41.601 -12.814 -27.240  1.00  0.00           H  
ATOM    772  HB  VAL G  43      41.740 -14.085 -30.017  1.00  0.00           H  
ATOM    773 1HG1 VAL G  43      39.293 -14.095 -29.966  1.00  0.00           H  
ATOM    774 2HG1 VAL G  43      39.989 -15.135 -28.702  1.00  0.00           H  
ATOM    775 3HG1 VAL G  43      39.327 -13.540 -28.276  1.00  0.00           H  
ATOM    776 1HG2 VAL G  43      40.502 -12.057 -30.707  1.00  0.00           H  
ATOM    777 2HG2 VAL G  43      40.580 -11.444 -29.038  1.00  0.00           H  
ATOM    778 3HG2 VAL G  43      42.073 -11.638 -29.986  1.00  0.00           H  
ATOM    779  N   LYS G  44      42.999 -15.700 -27.923  1.00  0.00           N  
ATOM    780  CA  LYS G  44      43.123 -17.056 -27.404  1.00  0.00           C  
ATOM    781  C   LYS G  44      43.486 -17.008 -25.917  1.00  0.00           C  
ATOM    782  O   LYS G  44      42.929 -17.752 -25.105  1.00  0.00           O  
ATOM    783  CB  LYS G  44      44.172 -17.845 -28.189  1.00  0.00           C  
ATOM    784  CG  LYS G  44      44.228 -19.328 -27.850  1.00  0.00           C  
ATOM    785  CD  LYS G  44      45.202 -19.598 -26.712  1.00  0.00           C  
ATOM    786  CE  LYS G  44      45.384 -21.091 -26.481  1.00  0.00           C  
ATOM    787  NZ  LYS G  44      46.285 -21.370 -25.331  1.00  0.00           N1+
ATOM    788  H   LYS G  44      43.589 -15.359 -28.684  1.00  0.00           H  
ATOM    789  HA  LYS G  44      42.161 -17.552 -27.508  1.00  0.00           H  
ATOM    790 1HB  LYS G  44      43.972 -17.753 -29.257  1.00  0.00           H  
ATOM    791 2HB  LYS G  44      45.160 -17.421 -28.004  1.00  0.00           H  
ATOM    792 1HG  LYS G  44      43.236 -19.672 -27.557  1.00  0.00           H  
ATOM    793 2HG  LYS G  44      44.544 -19.890 -28.728  1.00  0.00           H  
ATOM    794 1HD  LYS G  44      46.170 -19.155 -26.948  1.00  0.00           H  
ATOM    795 2HD  LYS G  44      44.826 -19.142 -25.796  1.00  0.00           H  
ATOM    796 1HE  LYS G  44      44.415 -21.550 -26.287  1.00  0.00           H  
ATOM    797 2HE  LYS G  44      45.805 -21.549 -27.376  1.00  0.00           H  
ATOM    798 1HZ  LYS G  44      46.380 -22.369 -25.211  1.00  0.00           H  
ATOM    799 2HZ  LYS G  44      47.194 -20.965 -25.508  1.00  0.00           H  
ATOM    800 3HZ  LYS G  44      45.895 -20.967 -24.491  1.00  0.00           H  
ATOM    801  N   ASP G  45      44.379 -16.085 -25.556  1.00  0.00           N  
ATOM    802  CA  ASP G  45      44.889 -15.991 -24.187  1.00  0.00           C  
ATOM    803  C   ASP G  45      43.711 -15.835 -23.243  1.00  0.00           C  
ATOM    804  O   ASP G  45      43.588 -16.541 -22.236  1.00  0.00           O  
ATOM    805  CB  ASP G  45      45.853 -14.813 -24.029  1.00  0.00           C  
ATOM    806  CG  ASP G  45      47.190 -15.043 -24.721  1.00  0.00           C  
ATOM    807  OD1 ASP G  45      47.479 -16.169 -25.051  1.00  0.00           O  
ATOM    808  OD2 ASP G  45      47.908 -14.092 -24.913  1.00  0.00           O1-
ATOM    809  H   ASP G  45      44.736 -15.450 -26.272  1.00  0.00           H  
ATOM    810  HA  ASP G  45      45.422 -16.902 -23.922  1.00  0.00           H  
ATOM    811 1HB  ASP G  45      45.398 -13.912 -24.441  1.00  0.00           H  
ATOM    812 2HB  ASP G  45      46.036 -14.631 -22.969  1.00  0.00           H  
ATOM    813  N   SER G  46      42.848 -14.905 -23.573  1.00  0.00           N  
ATOM    814  CA  SER G  46      41.749 -14.474 -22.715  1.00  0.00           C  
ATOM    815  C   SER G  46      40.629 -15.488 -22.720  1.00  0.00           C  
ATOM    816  O   SER G  46      39.837 -15.570 -21.757  1.00  0.00           O  
ATOM    817  CB  SER G  46      41.221 -13.127 -23.169  1.00  0.00           C  
ATOM    818  OG  SER G  46      40.619 -13.223 -24.430  1.00  0.00           O  
ATOM    819  H   SER G  46      42.952 -14.461 -24.474  1.00  0.00           H  
ATOM    820  HA  SER G  46      42.128 -14.420 -21.677  1.00  0.00           H  
ATOM    821 1HB  SER G  46      40.497 -12.757 -22.444  1.00  0.00           H  
ATOM    822 2HB  SER G  46      42.041 -12.410 -23.208  1.00  0.00           H  
ATOM    823  HG  SER G  46      40.313 -12.339 -24.646  1.00  0.00           H  
ATOM    824  N   ILE G  47      40.503 -16.247 -23.809  1.00  0.00           N  
ATOM    825  CA  ILE G  47      39.576 -17.364 -23.853  1.00  0.00           C  
ATOM    826  C   ILE G  47      39.936 -18.392 -22.781  1.00  0.00           C  
ATOM    827  O   ILE G  47      39.061 -18.850 -22.039  1.00  0.00           O  
ATOM    828  CB  ILE G  47      39.580 -18.031 -25.241  1.00  0.00           C  
ATOM    829  CG1 ILE G  47      38.888 -17.130 -26.268  1.00  0.00           C  
ATOM    830  CG2 ILE G  47      38.903 -19.391 -25.179  1.00  0.00           C  
ATOM    831  CD1 ILE G  47      39.090 -17.570 -27.700  1.00  0.00           C  
ATOM    832  H   ILE G  47      41.063 -16.039 -24.634  1.00  0.00           H  
ATOM    833  HA  ILE G  47      38.579 -16.986 -23.645  1.00  0.00           H  
ATOM    834  HB  ILE G  47      40.608 -18.161 -25.579  1.00  0.00           H  
ATOM    835 1HG1 ILE G  47      37.818 -17.105 -26.066  1.00  0.00           H  
ATOM    836 2HG1 ILE G  47      39.263 -16.111 -26.169  1.00  0.00           H  
ATOM    837 1HG2 ILE G  47      38.914 -19.848 -26.169  1.00  0.00           H  
ATOM    838 2HG2 ILE G  47      39.437 -20.031 -24.478  1.00  0.00           H  
ATOM    839 3HG2 ILE G  47      37.872 -19.270 -24.847  1.00  0.00           H  
ATOM    840 1HD1 ILE G  47      38.570 -16.883 -28.368  1.00  0.00           H  
ATOM    841 2HD1 ILE G  47      40.155 -17.569 -27.934  1.00  0.00           H  
ATOM    842 3HD1 ILE G  47      38.690 -18.574 -27.831  1.00  0.00           H  
ATOM    843  N   ASP G  48      41.229 -18.711 -22.652  1.00  0.00           N  
ATOM    844  CA  ASP G  48      41.670 -19.628 -21.604  1.00  0.00           C  
ATOM    845  C   ASP G  48      41.402 -19.035 -20.223  1.00  0.00           C  
ATOM    846  O   ASP G  48      40.975 -19.749 -19.308  1.00  0.00           O  
ATOM    847  CB  ASP G  48      43.160 -19.943 -21.754  1.00  0.00           C  
ATOM    848  CG  ASP G  48      43.460 -20.836 -22.950  1.00  0.00           C  
ATOM    849  OD1 ASP G  48      42.545 -21.432 -23.466  1.00  0.00           O  
ATOM    850  OD2 ASP G  48      44.601 -20.913 -23.337  1.00  0.00           O1-
ATOM    851  H   ASP G  48      41.910 -18.346 -23.322  1.00  0.00           H  
ATOM    852  HA  ASP G  48      41.103 -20.552 -21.692  1.00  0.00           H  
ATOM    853 1HB  ASP G  48      43.719 -19.013 -21.863  1.00  0.00           H  
ATOM    854 2HB  ASP G  48      43.520 -20.437 -20.851  1.00  0.00           H  
ATOM    855  N   LEU G  49      41.588 -17.717 -20.077  1.00  0.00           N  
ATOM    856  CA  LEU G  49      41.360 -17.079 -18.782  1.00  0.00           C  
ATOM    857  C   LEU G  49      39.873 -17.075 -18.447  1.00  0.00           C  
ATOM    858  O   LEU G  49      39.475 -17.344 -17.308  1.00  0.00           O  
ATOM    859  CB  LEU G  49      41.896 -15.642 -18.790  1.00  0.00           C  
ATOM    860  CG  LEU G  49      43.422 -15.502 -18.866  1.00  0.00           C  
ATOM    861  CD1 LEU G  49      43.790 -14.034 -19.041  1.00  0.00           C  
ATOM    862  CD2 LEU G  49      44.048 -16.076 -17.605  1.00  0.00           C  
ATOM    863  H   LEU G  49      41.927 -17.170 -20.872  1.00  0.00           H  
ATOM    864  HA  LEU G  49      41.897 -17.634 -18.015  1.00  0.00           H  
ATOM    865 1HB  LEU G  49      41.472 -15.118 -19.645  1.00  0.00           H  
ATOM    866 2HB  LEU G  49      41.563 -15.142 -17.881  1.00  0.00           H  
ATOM    867  HG  LEU G  49      43.795 -16.044 -19.736  1.00  0.00           H  
ATOM    868 1HD1 LEU G  49      44.874 -13.935 -19.095  1.00  0.00           H  
ATOM    869 2HD1 LEU G  49      43.345 -13.654 -19.960  1.00  0.00           H  
ATOM    870 3HD1 LEU G  49      43.416 -13.463 -18.192  1.00  0.00           H  
ATOM    871 1HD2 LEU G  49      45.134 -15.978 -17.659  1.00  0.00           H  
ATOM    872 2HD2 LEU G  49      43.678 -15.534 -16.735  1.00  0.00           H  
ATOM    873 3HD2 LEU G  49      43.785 -17.130 -17.515  1.00  0.00           H  
ATOM    874  N   LEU G  50      39.065 -16.826 -19.442  1.00  0.00           N  
ATOM    875  CA  LEU G  50      37.615 -16.750 -19.290  1.00  0.00           C  
ATOM    876  C   LEU G  50      37.052 -18.061 -18.801  1.00  0.00           C  
ATOM    877  O   LEU G  50      36.213 -18.127 -17.891  1.00  0.00           O  
ATOM    878  CB  LEU G  50      36.955 -16.373 -20.622  1.00  0.00           C  
ATOM    879  CG  LEU G  50      35.422 -16.426 -20.643  1.00  0.00           C  
ATOM    880  CD1 LEU G  50      34.868 -15.580 -19.504  1.00  0.00           C  
ATOM    881  CD2 LEU G  50      34.915 -15.931 -21.989  1.00  0.00           C  
ATOM    882  H   LEU G  50      39.462 -16.682 -20.360  1.00  0.00           H  
ATOM    883  HA  LEU G  50      37.386 -16.003 -18.507  1.00  0.00           H  
ATOM    884 1HB  LEU G  50      37.255 -15.360 -20.884  1.00  0.00           H  
ATOM    885 2HB  LEU G  50      37.320 -17.049 -21.395  1.00  0.00           H  
ATOM    886  HG  LEU G  50      35.091 -17.453 -20.486  1.00  0.00           H  
ATOM    887 1HD1 LEU G  50      33.779 -15.617 -19.519  1.00  0.00           H  
ATOM    888 2HD1 LEU G  50      35.232 -15.969 -18.553  1.00  0.00           H  
ATOM    889 3HD1 LEU G  50      35.197 -14.548 -19.625  1.00  0.00           H  
ATOM    890 1HD2 LEU G  50      33.825 -15.969 -22.004  1.00  0.00           H  
ATOM    891 2HD2 LEU G  50      35.243 -14.904 -22.146  1.00  0.00           H  
ATOM    892 3HD2 LEU G  50      35.311 -16.564 -22.783  1.00  0.00           H  
ATOM    893  N   GLU G  51      37.556 -19.156 -19.391  1.00  0.00           N  
ATOM    894  CA  GLU G  51      37.208 -20.519 -19.023  1.00  0.00           C  
ATOM    895  C   GLU G  51      37.593 -20.817 -17.568  1.00  0.00           C  
ATOM    896  O   GLU G  51      36.809 -21.424 -16.823  1.00  0.00           O  
ATOM    897  CB  GLU G  51      37.895 -21.513 -19.962  1.00  0.00           C  
ATOM    898  CG  GLU G  51      37.561 -22.972 -19.689  1.00  0.00           C  
ATOM    899  CD  GLU G  51      36.117 -23.300 -19.949  1.00  0.00           C  
ATOM    900  OE1 GLU G  51      35.483 -22.569 -20.671  1.00  0.00           O  
ATOM    901  OE2 GLU G  51      35.648 -24.283 -19.425  1.00  0.00           O1-
ATOM    902  H   GLU G  51      38.196 -19.021 -20.177  1.00  0.00           H  
ATOM    903  HA  GLU G  51      36.128 -20.629 -19.105  1.00  0.00           H  
ATOM    904 1HB  GLU G  51      37.615 -21.292 -20.993  1.00  0.00           H  
ATOM    905 2HB  GLU G  51      38.976 -21.397 -19.886  1.00  0.00           H  
ATOM    906 1HG  GLU G  51      38.185 -23.602 -20.322  1.00  0.00           H  
ATOM    907 2HG  GLU G  51      37.799 -23.199 -18.651  1.00  0.00           H  
ATOM    908  N   GLU G  52      38.778 -20.356 -17.145  1.00  0.00           N  
ATOM    909  CA  GLU G  52      39.194 -20.554 -15.758  1.00  0.00           C  
ATOM    910  C   GLU G  52      38.172 -19.940 -14.808  1.00  0.00           C  
ATOM    911  O   GLU G  52      37.776 -20.557 -13.811  1.00  0.00           O  
ATOM    912  CB  GLU G  52      40.574 -19.939 -15.514  1.00  0.00           C  
ATOM    913  CG  GLU G  52      41.102 -20.121 -14.098  1.00  0.00           C  
ATOM    914  CD  GLU G  52      41.413 -21.555 -13.770  1.00  0.00           C  
ATOM    915  OE1 GLU G  52      41.142 -22.403 -14.585  1.00  0.00           O  
ATOM    916  OE2 GLU G  52      41.922 -21.802 -12.702  1.00  0.00           O1-
ATOM    917  H   GLU G  52      39.402 -19.878 -17.798  1.00  0.00           H  
ATOM    918  HA  GLU G  52      39.250 -21.623 -15.559  1.00  0.00           H  
ATOM    919 1HB  GLU G  52      41.296 -20.381 -16.200  1.00  0.00           H  
ATOM    920 2HB  GLU G  52      40.537 -18.869 -15.722  1.00  0.00           H  
ATOM    921 1HG  GLU G  52      42.009 -19.529 -13.980  1.00  0.00           H  
ATOM    922 2HG  GLU G  52      40.361 -19.744 -13.394  1.00  0.00           H  
ATOM    923  N   SER G  53      37.735 -18.718 -15.124  1.00  0.00           N  
ATOM    924  CA  SER G  53      36.749 -18.044 -14.308  1.00  0.00           C  
ATOM    925  C   SER G  53      35.475 -18.855 -14.181  1.00  0.00           C  
ATOM    926  O   SER G  53      34.890 -18.926 -13.096  1.00  0.00           O  
ATOM    927  CB  SER G  53      36.434 -16.683 -14.898  1.00  0.00           C  
ATOM    928  OG  SER G  53      35.478 -16.010 -14.125  1.00  0.00           O  
ATOM    929  H   SER G  53      38.116 -18.233 -15.940  1.00  0.00           H  
ATOM    930  HA  SER G  53      37.166 -17.909 -13.311  1.00  0.00           H  
ATOM    931 1HB  SER G  53      37.346 -16.089 -14.951  1.00  0.00           H  
ATOM    932 2HB  SER G  53      36.063 -16.805 -15.915  1.00  0.00           H  
ATOM    933  HG  SER G  53      35.333 -15.166 -14.559  1.00  0.00           H  
ATOM    934  N   VAL G  54      35.011 -19.440 -15.290  1.00  0.00           N  
ATOM    935  CA  VAL G  54      33.803 -20.245 -15.237  1.00  0.00           C  
ATOM    936  C   VAL G  54      33.986 -21.425 -14.297  1.00  0.00           C  
ATOM    937  O   VAL G  54      33.106 -21.700 -13.475  1.00  0.00           O  
ATOM    938  CB  VAL G  54      33.437 -20.758 -16.642  1.00  0.00           C  
ATOM    939  CG1 VAL G  54      32.298 -21.764 -16.562  1.00  0.00           C  
ATOM    940  CG2 VAL G  54      33.062 -19.588 -17.539  1.00  0.00           C  
ATOM    941  H   VAL G  54      35.493 -19.317 -16.182  1.00  0.00           H  
ATOM    942  HA  VAL G  54      33.006 -19.633 -14.835  1.00  0.00           H  
ATOM    943  HB  VAL G  54      34.297 -21.279 -17.064  1.00  0.00           H  
ATOM    944 1HG1 VAL G  54      32.053 -22.117 -17.564  1.00  0.00           H  
ATOM    945 2HG1 VAL G  54      32.602 -22.609 -15.945  1.00  0.00           H  
ATOM    946 3HG1 VAL G  54      31.423 -21.288 -16.121  1.00  0.00           H  
ATOM    947 1HG2 VAL G  54      32.805 -19.958 -18.531  1.00  0.00           H  
ATOM    948 2HG2 VAL G  54      32.205 -19.064 -17.114  1.00  0.00           H  
ATOM    949 3HG2 VAL G  54      33.905 -18.903 -17.615  1.00  0.00           H  
ATOM    950  N   ARG G  55      35.146 -22.093 -14.345  1.00  0.00           N  
ATOM    951  CA  ARG G  55      35.320 -23.224 -13.439  1.00  0.00           C  
ATOM    952  C   ARG G  55      35.200 -22.805 -11.977  1.00  0.00           C  
ATOM    953  O   ARG G  55      34.651 -23.551 -11.161  1.00  0.00           O  
ATOM    954  CB  ARG G  55      36.675 -23.879 -13.662  1.00  0.00           C  
ATOM    955  CG  ARG G  55      36.941 -25.106 -12.806  1.00  0.00           C  
ATOM    956  CD  ARG G  55      38.263 -25.713 -13.110  1.00  0.00           C  
ATOM    957  NE  ARG G  55      39.359 -24.810 -12.797  1.00  0.00           N  
ATOM    958  CZ  ARG G  55      39.867 -24.624 -11.563  1.00  0.00           C  
ATOM    959  NH1 ARG G  55      39.369 -25.283 -10.540  1.00  0.00           N1+
ATOM    960  NH2 ARG G  55      40.867 -23.778 -11.381  1.00  0.00           N  
ATOM    961  H   ARG G  55      35.871 -21.833 -15.024  1.00  0.00           H  
ATOM    962  HA  ARG G  55      34.519 -23.936 -13.638  1.00  0.00           H  
ATOM    963 1HB  ARG G  55      36.767 -24.178 -14.705  1.00  0.00           H  
ATOM    964 2HB  ARG G  55      37.466 -23.157 -13.458  1.00  0.00           H  
ATOM    965 1HG  ARG G  55      36.927 -24.826 -11.752  1.00  0.00           H  
ATOM    966 2HG  ARG G  55      36.170 -25.854 -12.992  1.00  0.00           H  
ATOM    967 1HD  ARG G  55      38.390 -26.621 -12.522  1.00  0.00           H  
ATOM    968 2HD  ARG G  55      38.315 -25.957 -14.171  1.00  0.00           H  
ATOM    969  HE  ARG G  55      39.768 -24.285 -13.558  1.00  0.00           H  
ATOM    970 1HH1 ARG G  55      38.605 -25.929 -10.679  1.00  0.00           H  
ATOM    971 2HH1 ARG G  55      39.750 -25.143  -9.616  1.00  0.00           H  
ATOM    972 1HH2 ARG G  55      41.250 -23.271 -12.168  1.00  0.00           H  
ATOM    973 2HH2 ARG G  55      41.248 -23.638 -10.457  1.00  0.00           H  
ATOM    974  N   ILE G  56      35.668 -21.612 -11.653  1.00  0.00           N  
ATOM    975  CA  ILE G  56      35.531 -21.102 -10.292  1.00  0.00           C  
ATOM    976  C   ILE G  56      34.082 -20.850  -9.951  1.00  0.00           C  
ATOM    977  O   ILE G  56      33.630 -21.128  -8.845  1.00  0.00           O  
ATOM    978  CB  ILE G  56      36.333 -19.802 -10.102  1.00  0.00           C  
ATOM    979  CG1 ILE G  56      37.810 -20.033 -10.431  1.00  0.00           C  
ATOM    980  CG2 ILE G  56      36.176 -19.283  -8.680  1.00  0.00           C  
ATOM    981  CD1 ILE G  56      38.472 -21.079  -9.564  1.00  0.00           C  
ATOM    982  H   ILE G  56      36.124 -21.046 -12.355  1.00  0.00           H  
ATOM    983  HA  ILE G  56      35.882 -21.892  -9.603  1.00  0.00           H  
ATOM    984  HB  ILE G  56      35.969 -19.046 -10.797  1.00  0.00           H  
ATOM    985 1HG1 ILE G  56      37.908 -20.340 -11.471  1.00  0.00           H  
ATOM    986 2HG1 ILE G  56      38.359 -19.098 -10.315  1.00  0.00           H  
ATOM    987 1HG2 ILE G  56      36.750 -18.364  -8.563  1.00  0.00           H  
ATOM    988 2HG2 ILE G  56      35.124 -19.082  -8.481  1.00  0.00           H  
ATOM    989 3HG2 ILE G  56      36.541 -20.032  -7.977  1.00  0.00           H  
ATOM    990 1HD1 ILE G  56      39.518 -21.186  -9.857  1.00  0.00           H  
ATOM    991 2HD1 ILE G  56      38.418 -20.773  -8.518  1.00  0.00           H  
ATOM    992 3HD1 ILE G  56      37.962 -22.033  -9.690  1.00  0.00           H  
ATOM    993  N   VAL G  57      33.352 -20.272 -10.911  1.00  0.00           N  
ATOM    994  CA  VAL G  57      31.937 -20.031 -10.677  1.00  0.00           C  
ATOM    995  C   VAL G  57      31.214 -21.344 -10.358  1.00  0.00           C  
ATOM    996  O   VAL G  57      30.404 -21.400  -9.427  1.00  0.00           O  
ATOM    997  CB  VAL G  57      31.296 -19.372 -11.912  1.00  0.00           C  
ATOM    998  CG1 VAL G  57      29.783 -19.312 -11.759  1.00  0.00           C  
ATOM    999  CG2 VAL G  57      31.873 -17.979 -12.114  1.00  0.00           C  
ATOM   1000  H   VAL G  57      33.785 -20.011 -11.798  1.00  0.00           H  
ATOM   1001  HA  VAL G  57      31.836 -19.375  -9.816  1.00  0.00           H  
ATOM   1002  HB  VAL G  57      31.506 -19.984 -12.790  1.00  0.00           H  
ATOM   1003 1HG1 VAL G  57      29.346 -18.844 -12.642  1.00  0.00           H  
ATOM   1004 2HG1 VAL G  57      29.388 -20.322 -11.653  1.00  0.00           H  
ATOM   1005 3HG1 VAL G  57      29.530 -18.727 -10.876  1.00  0.00           H  
ATOM   1006 1HG2 VAL G  57      31.415 -17.519 -12.990  1.00  0.00           H  
ATOM   1007 2HG2 VAL G  57      31.667 -17.369 -11.234  1.00  0.00           H  
ATOM   1008 3HG2 VAL G  57      32.950 -18.050 -12.263  1.00  0.00           H  
ATOM   1009  N   LYS G  58      31.526 -22.415 -11.106  1.00  0.00           N  
ATOM   1010  CA  LYS G  58      30.895 -23.705 -10.845  1.00  0.00           C  
ATOM   1011  C   LYS G  58      31.238 -24.197  -9.441  1.00  0.00           C  
ATOM   1012  O   LYS G  58      30.389 -24.791  -8.769  1.00  0.00           O  
ATOM   1013  CB  LYS G  58      31.326 -24.737 -11.888  1.00  0.00           C  
ATOM   1014  CG  LYS G  58      30.758 -24.498 -13.281  1.00  0.00           C  
ATOM   1015  CD  LYS G  58      31.244 -25.552 -14.265  1.00  0.00           C  
ATOM   1016  CE  LYS G  58      30.685 -25.310 -15.659  1.00  0.00           C  
ATOM   1017  NZ  LYS G  58      31.182 -26.312 -16.640  1.00  0.00           N1+
ATOM   1018  H   LYS G  58      32.185 -22.329 -11.882  1.00  0.00           H  
ATOM   1019  HA  LYS G  58      29.815 -23.575 -10.904  1.00  0.00           H  
ATOM   1020 1HB  LYS G  58      32.413 -24.743 -11.967  1.00  0.00           H  
ATOM   1021 2HB  LYS G  58      31.015 -25.731 -11.567  1.00  0.00           H  
ATOM   1022 1HG  LYS G  58      29.669 -24.526 -13.240  1.00  0.00           H  
ATOM   1023 2HG  LYS G  58      31.065 -23.514 -13.635  1.00  0.00           H  
ATOM   1024 1HD  LYS G  58      32.334 -25.532 -14.311  1.00  0.00           H  
ATOM   1025 2HD  LYS G  58      30.931 -26.539 -13.924  1.00  0.00           H  
ATOM   1026 1HE  LYS G  58      29.597 -25.359 -15.627  1.00  0.00           H  
ATOM   1027 2HE  LYS G  58      30.971 -24.315 -15.998  1.00  0.00           H  
ATOM   1028 1HZ  LYS G  58      30.789 -26.117 -17.550  1.00  0.00           H  
ATOM   1029 2HZ  LYS G  58      32.190 -26.262 -16.691  1.00  0.00           H  
ATOM   1030 3HZ  LYS G  58      30.906 -27.238 -16.346  1.00  0.00           H  
ATOM   1031  N   ILE G  59      32.460 -23.922  -8.970  1.00  0.00           N  
ATOM   1032  CA  ILE G  59      32.808 -24.309  -7.608  1.00  0.00           C  
ATOM   1033  C   ILE G  59      31.909 -23.560  -6.636  1.00  0.00           C  
ATOM   1034  O   ILE G  59      31.393 -24.142  -5.677  1.00  0.00           O  
ATOM   1035  CB  ILE G  59      34.286 -24.013  -7.295  1.00  0.00           C  
ATOM   1036  CG1 ILE G  59      35.199 -24.922  -8.122  1.00  0.00           C  
ATOM   1037  CG2 ILE G  59      34.561 -24.186  -5.810  1.00  0.00           C  
ATOM   1038  CD1 ILE G  59      36.655 -24.517  -8.089  1.00  0.00           C  
ATOM   1039  H   ILE G  59      33.153 -23.473  -9.570  1.00  0.00           H  
ATOM   1040  HA  ILE G  59      32.630 -25.378  -7.491  1.00  0.00           H  
ATOM   1041  HB  ILE G  59      34.520 -22.988  -7.581  1.00  0.00           H  
ATOM   1042 1HG1 ILE G  59      35.121 -25.945  -7.757  1.00  0.00           H  
ATOM   1043 2HG1 ILE G  59      34.870 -24.921  -9.161  1.00  0.00           H  
ATOM   1044 1HG2 ILE G  59      35.610 -23.974  -5.606  1.00  0.00           H  
ATOM   1045 2HG2 ILE G  59      33.935 -23.499  -5.242  1.00  0.00           H  
ATOM   1046 3HG2 ILE G  59      34.335 -25.211  -5.515  1.00  0.00           H  
ATOM   1047 1HD1 ILE G  59      37.239 -25.208  -8.698  1.00  0.00           H  
ATOM   1048 2HD1 ILE G  59      36.762 -23.506  -8.484  1.00  0.00           H  
ATOM   1049 3HD1 ILE G  59      37.018 -24.545  -7.062  1.00  0.00           H  
ATOM   1050  N   SER G  60      31.731 -22.257  -6.879  1.00  0.00           N  
ATOM   1051  CA  SER G  60      30.872 -21.454  -6.014  1.00  0.00           C  
ATOM   1052  C   SER G  60      29.477 -22.031  -5.950  1.00  0.00           C  
ATOM   1053  O   SER G  60      28.893 -22.155  -4.892  1.00  0.00           O  
ATOM   1054  CB  SER G  60      30.811 -20.022  -6.512  1.00  0.00           C  
ATOM   1055  OG  SER G  60      32.014 -19.351  -6.257  1.00  0.00           O  
ATOM   1056  H   SER G  60      32.193 -21.826  -7.667  1.00  0.00           H  
ATOM   1057  HA  SER G  60      31.285 -21.498  -4.989  1.00  0.00           H  
ATOM   1058 1HB  SER G  60      30.608 -20.019  -7.582  1.00  0.00           H  
ATOM   1059 2HB  SER G  60      29.991 -19.502  -6.021  1.00  0.00           H  
ATOM   1060  HG  SER G  60      31.897 -18.460  -6.598  1.00  0.00           H  
ATOM   1061  N   ILE G  61      28.947 -22.399  -7.126  1.00  0.00           N  
ATOM   1062  CA  ILE G  61      27.591 -22.920  -7.191  1.00  0.00           C  
ATOM   1063  C   ILE G  61      27.443 -24.176  -6.348  1.00  0.00           C  
ATOM   1064  O   ILE G  61      26.478 -24.313  -5.590  1.00  0.00           O  
ATOM   1065  CB  ILE G  61      27.190 -23.227  -8.646  1.00  0.00           C  
ATOM   1066  CG1 ILE G  61      27.064 -21.930  -9.450  1.00  0.00           C  
ATOM   1067  CG2 ILE G  61      25.887 -24.010  -8.684  1.00  0.00           C  
ATOM   1068  CD1 ILE G  61      26.951 -22.145 -10.941  1.00  0.00           C  
ATOM   1069  H   ILE G  61      29.483 -22.282  -7.987  1.00  0.00           H  
ATOM   1070  HA  ILE G  61      26.925 -22.172  -6.785  1.00  0.00           H  
ATOM   1071  HB  ILE G  61      27.972 -23.818  -9.121  1.00  0.00           H  
ATOM   1072 1HG1 ILE G  61      26.185 -21.380  -9.116  1.00  0.00           H  
ATOM   1073 2HG1 ILE G  61      27.934 -21.300  -9.262  1.00  0.00           H  
ATOM   1074 1HG2 ILE G  61      25.618 -24.218  -9.719  1.00  0.00           H  
ATOM   1075 2HG2 ILE G  61      26.011 -24.949  -8.146  1.00  0.00           H  
ATOM   1076 3HG2 ILE G  61      25.096 -23.424  -8.215  1.00  0.00           H  
ATOM   1077 1HD1 ILE G  61      26.865 -21.181 -11.443  1.00  0.00           H  
ATOM   1078 2HD1 ILE G  61      27.839 -22.665 -11.303  1.00  0.00           H  
ATOM   1079 3HD1 ILE G  61      26.067 -22.745 -11.156  1.00  0.00           H  
ATOM   1080  N   LYS G  62      28.413 -25.087  -6.439  1.00  0.00           N  
ATOM   1081  CA  LYS G  62      28.329 -26.338  -5.695  1.00  0.00           C  
ATOM   1082  C   LYS G  62      28.343 -26.077  -4.190  1.00  0.00           C  
ATOM   1083  O   LYS G  62      27.509 -26.610  -3.451  1.00  0.00           O  
ATOM   1084  CB  LYS G  62      29.478 -27.271  -6.082  1.00  0.00           C  
ATOM   1085  CG  LYS G  62      29.365 -27.861  -7.481  1.00  0.00           C  
ATOM   1086  CD  LYS G  62      30.413 -28.940  -7.712  1.00  0.00           C  
ATOM   1087  CE  LYS G  62      31.805 -28.341  -7.845  1.00  0.00           C  
ATOM   1088  NZ  LYS G  62      32.820 -29.366  -8.211  1.00  0.00           N1+
ATOM   1089  H   LYS G  62      29.203 -24.919  -7.067  1.00  0.00           H  
ATOM   1090  HA  LYS G  62      27.380 -26.819  -5.941  1.00  0.00           H  
ATOM   1091 1HB  LYS G  62      30.422 -26.729  -6.023  1.00  0.00           H  
ATOM   1092 2HB  LYS G  62      29.530 -28.097  -5.373  1.00  0.00           H  
ATOM   1093 1HG  LYS G  62      28.373 -28.295  -7.614  1.00  0.00           H  
ATOM   1094 2HG  LYS G  62      29.499 -27.072  -8.221  1.00  0.00           H  
ATOM   1095 1HD  LYS G  62      30.406 -29.639  -6.875  1.00  0.00           H  
ATOM   1096 2HD  LYS G  62      30.175 -29.489  -8.623  1.00  0.00           H  
ATOM   1097 1HE  LYS G  62      31.796 -27.566  -8.611  1.00  0.00           H  
ATOM   1098 2HE  LYS G  62      32.096 -27.882  -6.900  1.00  0.00           H  
ATOM   1099 1HZ  LYS G  62      33.727 -28.929  -8.289  1.00  0.00           H  
ATOM   1100 2HZ  LYS G  62      32.850 -30.080  -7.498  1.00  0.00           H  
ATOM   1101 3HZ  LYS G  62      32.571 -29.785  -9.096  1.00  0.00           H  
ATOM   1102  N   ILE G  63      29.260 -25.213  -3.742  1.00  0.00           N  
ATOM   1103  CA  ILE G  63      29.420 -24.918  -2.319  1.00  0.00           C  
ATOM   1104  C   ILE G  63      28.126 -24.335  -1.767  1.00  0.00           C  
ATOM   1105  O   ILE G  63      27.612 -24.792  -0.740  1.00  0.00           O  
ATOM   1106  CB  ILE G  63      30.581 -23.937  -2.076  1.00  0.00           C  
ATOM   1107  CG1 ILE G  63      31.910 -24.565  -2.504  1.00  0.00           C  
ATOM   1108  CG2 ILE G  63      30.630 -23.522  -0.614  1.00  0.00           C  
ATOM   1109  CD1 ILE G  63      33.023 -23.562  -2.704  1.00  0.00           C  
ATOM   1110  H   ILE G  63      29.887 -24.769  -4.421  1.00  0.00           H  
ATOM   1111  HA  ILE G  63      29.632 -25.849  -1.794  1.00  0.00           H  
ATOM   1112  HB  ILE G  63      30.440 -23.048  -2.691  1.00  0.00           H  
ATOM   1113 1HG1 ILE G  63      32.231 -25.285  -1.751  1.00  0.00           H  
ATOM   1114 2HG1 ILE G  63      31.771 -25.110  -3.438  1.00  0.00           H  
ATOM   1115 1HG2 ILE G  63      31.457 -22.829  -0.460  1.00  0.00           H  
ATOM   1116 2HG2 ILE G  63      29.694 -23.036  -0.342  1.00  0.00           H  
ATOM   1117 3HG2 ILE G  63      30.776 -24.404   0.010  1.00  0.00           H  
ATOM   1118 1HD1 ILE G  63      33.932 -24.083  -3.006  1.00  0.00           H  
ATOM   1119 2HD1 ILE G  63      32.737 -22.852  -3.480  1.00  0.00           H  
ATOM   1120 3HD1 ILE G  63      33.204 -23.029  -1.772  1.00  0.00           H  
ATOM   1121  N   PHE G  64      27.583 -23.344  -2.469  1.00  0.00           N  
ATOM   1122  CA  PHE G  64      26.358 -22.665  -2.084  1.00  0.00           C  
ATOM   1123  C   PHE G  64      25.170 -23.613  -2.121  1.00  0.00           C  
ATOM   1124  O   PHE G  64      24.437 -23.747  -1.137  1.00  0.00           O  
ATOM   1125  CB  PHE G  64      26.096 -21.473  -3.006  1.00  0.00           C  
ATOM   1126  CG  PHE G  64      24.943 -20.613  -2.573  1.00  0.00           C  
ATOM   1127  CD1 PHE G  64      25.088 -19.705  -1.535  1.00  0.00           C  
ATOM   1128  CD2 PHE G  64      23.711 -20.711  -3.201  1.00  0.00           C  
ATOM   1129  CE1 PHE G  64      24.028 -18.913  -1.135  1.00  0.00           C  
ATOM   1130  CE2 PHE G  64      22.650 -19.921  -2.805  1.00  0.00           C  
ATOM   1131  CZ  PHE G  64      22.809 -19.021  -1.770  1.00  0.00           C  
ATOM   1132  H   PHE G  64      28.061 -23.038  -3.324  1.00  0.00           H  
ATOM   1133  HA  PHE G  64      26.479 -22.305  -1.055  1.00  0.00           H  
ATOM   1134 1HB  PHE G  64      26.987 -20.848  -3.055  1.00  0.00           H  
ATOM   1135 2HB  PHE G  64      25.893 -21.831  -4.015  1.00  0.00           H  
ATOM   1136  HD1 PHE G  64      26.053 -19.619  -1.034  1.00  0.00           H  
ATOM   1137  HD2 PHE G  64      23.585 -21.422  -4.019  1.00  0.00           H  
ATOM   1138  HE1 PHE G  64      24.156 -18.204  -0.318  1.00  0.00           H  
ATOM   1139  HE2 PHE G  64      21.687 -20.007  -3.308  1.00  0.00           H  
ATOM   1140  HZ  PHE G  64      21.973 -18.398  -1.455  1.00  0.00           H  
ATOM   1141  N   GLU G  65      25.001 -24.311  -3.253  1.00  0.00           N  
ATOM   1142  CA  GLU G  65      23.834 -25.170  -3.410  1.00  0.00           C  
ATOM   1143  C   GLU G  65      23.793 -26.228  -2.312  1.00  0.00           C  
ATOM   1144  O   GLU G  65      22.730 -26.487  -1.744  1.00  0.00           O  
ATOM   1145  CB  GLU G  65      23.844 -25.843  -4.785  1.00  0.00           C  
ATOM   1146  CG  GLU G  65      22.626 -26.711  -5.068  1.00  0.00           C  
ATOM   1147  CD  GLU G  65      22.636 -27.297  -6.453  1.00  0.00           C  
ATOM   1148  OE1 GLU G  65      23.552 -27.020  -7.189  1.00  0.00           O  
ATOM   1149  OE2 GLU G  65      21.724 -28.021  -6.776  1.00  0.00           O1-
ATOM   1150  H   GLU G  65      25.674 -24.225  -4.014  1.00  0.00           H  
ATOM   1151  HA  GLU G  65      22.936 -24.557  -3.334  1.00  0.00           H  
ATOM   1152 1HB  GLU G  65      23.899 -25.080  -5.562  1.00  0.00           H  
ATOM   1153 2HB  GLU G  65      24.731 -26.469  -4.877  1.00  0.00           H  
ATOM   1154 1HG  GLU G  65      22.596 -27.524  -4.343  1.00  0.00           H  
ATOM   1155 2HG  GLU G  65      21.727 -26.111  -4.938  1.00  0.00           H  
ATOM   1156  N   ALA G  66      24.958 -26.790  -1.955  1.00  0.00           N  
ATOM   1157  CA  ALA G  66      24.998 -27.772  -0.880  1.00  0.00           C  
ATOM   1158  C   ALA G  66      24.496 -27.183   0.420  1.00  0.00           C  
ATOM   1159  O   ALA G  66      23.734 -27.827   1.148  1.00  0.00           O  
ATOM   1160  CB  ALA G  66      26.410 -28.310  -0.702  1.00  0.00           C  
ATOM   1161  H   ALA G  66      25.817 -26.570  -2.464  1.00  0.00           H  
ATOM   1162  HA  ALA G  66      24.339 -28.599  -1.151  1.00  0.00           H  
ATOM   1163 1HB  ALA G  66      26.422 -29.041   0.107  1.00  0.00           H  
ATOM   1164 2HB  ALA G  66      26.736 -28.789  -1.626  1.00  0.00           H  
ATOM   1165 3HB  ALA G  66      27.084 -27.491  -0.460  1.00  0.00           H  
ATOM   1166  N   SER G  67      24.917 -25.965   0.723  1.00  0.00           N  
ATOM   1167  CA  SER G  67      24.473 -25.332   1.942  1.00  0.00           C  
ATOM   1168  C   SER G  67      22.957 -25.144   1.915  1.00  0.00           C  
ATOM   1169  O   SER G  67      22.271 -25.410   2.901  1.00  0.00           O  
ATOM   1170  CB  SER G  67      25.168 -23.996   2.120  1.00  0.00           C  
ATOM   1171  OG  SER G  67      24.746 -23.364   3.298  1.00  0.00           O  
ATOM   1172  H   SER G  67      25.547 -25.464   0.112  1.00  0.00           H  
ATOM   1173  HA  SER G  67      24.732 -25.980   2.782  1.00  0.00           H  
ATOM   1174 1HB  SER G  67      26.246 -24.148   2.152  1.00  0.00           H  
ATOM   1175 2HB  SER G  67      24.953 -23.357   1.264  1.00  0.00           H  
ATOM   1176  HG  SER G  67      24.960 -22.434   3.190  1.00  0.00           H  
ATOM   1177  N   VAL G  68      22.427 -24.676   0.775  1.00  0.00           N  
ATOM   1178  CA  VAL G  68      21.006 -24.366   0.708  1.00  0.00           C  
ATOM   1179  C   VAL G  68      20.183 -25.634   0.933  1.00  0.00           C  
ATOM   1180  O   VAL G  68      19.210 -25.628   1.688  1.00  0.00           O  
ATOM   1181  CB  VAL G  68      20.650 -23.751  -0.659  1.00  0.00           C  
ATOM   1182  CG1 VAL G  68      19.153 -23.500  -0.757  1.00  0.00           C  
ATOM   1183  CG2 VAL G  68      21.428 -22.460  -0.864  1.00  0.00           C  
ATOM   1184  H   VAL G  68      23.001 -24.534  -0.044  1.00  0.00           H  
ATOM   1185  HA  VAL G  68      20.771 -23.642   1.489  1.00  0.00           H  
ATOM   1186  HB  VAL G  68      20.909 -24.461  -1.445  1.00  0.00           H  
ATOM   1187 1HG1 VAL G  68      18.920 -23.066  -1.729  1.00  0.00           H  
ATOM   1188 2HG1 VAL G  68      18.618 -24.442  -0.643  1.00  0.00           H  
ATOM   1189 3HG1 VAL G  68      18.848 -22.810   0.031  1.00  0.00           H  
ATOM   1190 1HG2 VAL G  68      21.174 -22.031  -1.832  1.00  0.00           H  
ATOM   1191 2HG2 VAL G  68      21.174 -21.753  -0.074  1.00  0.00           H  
ATOM   1192 3HG2 VAL G  68      22.498 -22.671  -0.831  1.00  0.00           H  
ATOM   1193  N   ARG G  69      20.574 -26.733   0.272  1.00  0.00           N  
ATOM   1194  CA  ARG G  69      19.855 -27.997   0.401  1.00  0.00           C  
ATOM   1195  C   ARG G  69      19.929 -28.551   1.823  1.00  0.00           C  
ATOM   1196  O   ARG G  69      18.981 -29.168   2.309  1.00  0.00           O  
ATOM   1197  CB  ARG G  69      20.416 -29.027  -0.568  1.00  0.00           C  
ATOM   1198  CG  ARG G  69      20.112 -28.760  -2.033  1.00  0.00           C  
ATOM   1199  CD  ARG G  69      20.665 -29.821  -2.912  1.00  0.00           C  
ATOM   1200  NE  ARG G  69      20.454 -29.525  -4.320  1.00  0.00           N  
ATOM   1201  CZ  ARG G  69      19.323 -29.801  -4.998  1.00  0.00           C  
ATOM   1202  NH1 ARG G  69      18.313 -30.378  -4.385  1.00  0.00           N1+
ATOM   1203  NH2 ARG G  69      19.228 -29.492  -6.279  1.00  0.00           N  
ATOM   1204  H   ARG G  69      21.383 -26.687  -0.329  1.00  0.00           H  
ATOM   1205  HA  ARG G  69      18.805 -27.826   0.157  1.00  0.00           H  
ATOM   1206 1HB  ARG G  69      21.499 -29.076  -0.460  1.00  0.00           H  
ATOM   1207 2HB  ARG G  69      20.019 -30.012  -0.323  1.00  0.00           H  
ATOM   1208 1HG  ARG G  69      19.032 -28.722  -2.180  1.00  0.00           H  
ATOM   1209 2HG  ARG G  69      20.552 -27.806  -2.328  1.00  0.00           H  
ATOM   1210 1HD  ARG G  69      21.737 -29.913  -2.741  1.00  0.00           H  
ATOM   1211 2HD  ARG G  69      20.180 -30.770  -2.687  1.00  0.00           H  
ATOM   1212  HE  ARG G  69      21.209 -29.081  -4.826  1.00  0.00           H  
ATOM   1213 1HH1 ARG G  69      18.385 -30.615  -3.405  1.00  0.00           H  
ATOM   1214 2HH1 ARG G  69      17.465 -30.585  -4.893  1.00  0.00           H  
ATOM   1215 1HH2 ARG G  69      20.005 -29.048  -6.751  1.00  0.00           H  
ATOM   1216 2HH2 ARG G  69      18.381 -29.698  -6.787  1.00  0.00           H  
ATOM   1217  N   ALA G  70      21.055 -28.343   2.515  1.00  0.00           N  
ATOM   1218  CA  ALA G  70      21.161 -28.822   3.892  1.00  0.00           C  
ATOM   1219  C   ALA G  70      20.328 -27.951   4.835  1.00  0.00           C  
ATOM   1220  O   ALA G  70      19.802 -28.432   5.838  1.00  0.00           O  
ATOM   1221  CB  ALA G  70      22.617 -28.848   4.336  1.00  0.00           C  
ATOM   1222  H   ALA G  70      21.836 -27.858   2.101  1.00  0.00           H  
ATOM   1223  HA  ALA G  70      20.766 -29.839   3.937  1.00  0.00           H  
ATOM   1224 1HB  ALA G  70      22.678 -29.205   5.364  1.00  0.00           H  
ATOM   1225 2HB  ALA G  70      23.184 -29.515   3.686  1.00  0.00           H  
ATOM   1226 3HB  ALA G  70      23.033 -27.844   4.275  1.00  0.00           H  
ATOM   1227  N   LEU G  71      20.212 -26.660   4.505  1.00  0.00           N  
ATOM   1228  CA  LEU G  71      19.425 -25.722   5.306  1.00  0.00           C  
ATOM   1229  C   LEU G  71      17.909 -25.952   5.206  1.00  0.00           C  
ATOM   1230  O   LEU G  71      17.180 -25.782   6.183  1.00  0.00           O  
ATOM   1231  CB  LEU G  71      19.749 -24.286   4.875  1.00  0.00           C  
ATOM   1232  CG  LEU G  71      18.922 -23.186   5.551  1.00  0.00           C  
ATOM   1233  CD1 LEU G  71      19.802 -21.968   5.800  1.00  0.00           C  
ATOM   1234  CD2 LEU G  71      17.733 -22.830   4.670  1.00  0.00           C  
ATOM   1235  H   LEU G  71      20.684 -26.326   3.676  1.00  0.00           H  
ATOM   1236  HA  LEU G  71      19.694 -25.852   6.355  1.00  0.00           H  
ATOM   1237 1HB  LEU G  71      20.799 -24.088   5.086  1.00  0.00           H  
ATOM   1238 2HB  LEU G  71      19.595 -24.203   3.799  1.00  0.00           H  
ATOM   1239  HG  LEU G  71      18.564 -23.542   6.517  1.00  0.00           H  
ATOM   1240 1HD1 LEU G  71      19.214 -21.186   6.281  1.00  0.00           H  
ATOM   1241 2HD1 LEU G  71      20.633 -22.247   6.448  1.00  0.00           H  
ATOM   1242 3HD1 LEU G  71      20.189 -21.599   4.851  1.00  0.00           H  
ATOM   1243 1HD2 LEU G  71      17.145 -22.049   5.152  1.00  0.00           H  
ATOM   1244 2HD2 LEU G  71      18.090 -22.473   3.704  1.00  0.00           H  
ATOM   1245 3HD2 LEU G  71      17.111 -23.714   4.524  1.00  0.00           H  
ATOM   1246  N   LEU G  72      17.423 -26.364   3.936  1.00  0.00           N  
ATOM   1247  CA  LEU G  72      16.060 -26.840   3.725  1.00  0.00           C  
ATOM   1248  C   LEU G  72      15.769 -28.070   4.572  1.00  0.00           C  
ATOM   1249  O   LEU G  72      14.673 -28.217   5.114  1.00  0.00           O  
ATOM   1250  CB  LEU G  72      15.836 -27.168   2.244  1.00  0.00           C  
ATOM   1251  CG  LEU G  72      15.811 -25.965   1.292  1.00  0.00           C  
ATOM   1252  CD1 LEU G  72      15.760 -26.458  -0.148  1.00  0.00           C  
ATOM   1253  CD2 LEU G  72      14.609 -25.089   1.613  1.00  0.00           C  
ATOM   1254  H   LEU G  72      18.056 -26.322   3.150  1.00  0.00           H  
ATOM   1255  HA  LEU G  72      15.369 -26.051   4.024  1.00  0.00           H  
ATOM   1256 1HB  LEU G  72      16.629 -27.836   1.912  1.00  0.00           H  
ATOM   1257 2HB  LEU G  72      14.884 -27.690   2.143  1.00  0.00           H  
ATOM   1258  HG  LEU G  72      16.726 -25.386   1.414  1.00  0.00           H  
ATOM   1259 1HD1 LEU G  72      15.742 -25.603  -0.824  1.00  0.00           H  
ATOM   1260 2HD1 LEU G  72      16.640 -27.066  -0.356  1.00  0.00           H  
ATOM   1261 3HD1 LEU G  72      14.862 -27.056  -0.297  1.00  0.00           H  
ATOM   1262 1HD2 LEU G  72      14.592 -24.233   0.937  1.00  0.00           H  
ATOM   1263 2HD2 LEU G  72      13.693 -25.667   1.490  1.00  0.00           H  
ATOM   1264 3HD2 LEU G  72      14.680 -24.737   2.642  1.00  0.00           H  
ATOM   1265  N   TRP G  73      16.756 -28.954   4.683  1.00  0.00           N  
ATOM   1266  CA  TRP G  73      16.650 -30.113   5.560  1.00  0.00           C  
ATOM   1267  C   TRP G  73      16.387 -29.694   7.001  1.00  0.00           C  
ATOM   1268  O   TRP G  73      15.504 -30.236   7.664  1.00  0.00           O  
ATOM   1269  CB  TRP G  73      17.929 -30.949   5.494  1.00  0.00           C  
ATOM   1270  CG  TRP G  73      17.900 -32.159   6.378  1.00  0.00           C  
ATOM   1271  CD1 TRP G  73      17.385 -33.382   6.070  1.00  0.00           C  
ATOM   1272  CD2 TRP G  73      18.411 -32.268   7.729  1.00  0.00           C  
ATOM   1273  CE2 TRP G  73      18.165 -33.576   8.154  1.00  0.00           C  
ATOM   1274  CE3 TRP G  73      19.047 -31.373   8.599  1.00  0.00           C  
ATOM   1275  NE1 TRP G  73      17.538 -34.241   7.130  1.00  0.00           N  
ATOM   1276  CZ2 TRP G  73      18.531 -34.019   9.415  1.00  0.00           C  
ATOM   1277  CZ3 TRP G  73      19.416 -31.818   9.863  1.00  0.00           C  
ATOM   1278  CH2 TRP G  73      19.165 -33.107  10.259  1.00  0.00           C  
ATOM   1279  H   TRP G  73      17.600 -28.817   4.146  1.00  0.00           H  
ATOM   1280  HA  TRP G  73      15.805 -30.718   5.232  1.00  0.00           H  
ATOM   1281 1HB  TRP G  73      18.096 -31.279   4.468  1.00  0.00           H  
ATOM   1282 2HB  TRP G  73      18.781 -30.334   5.782  1.00  0.00           H  
ATOM   1283  HD1 TRP G  73      16.921 -33.641   5.120  1.00  0.00           H  
ATOM   1284  HE1 TRP G  73      17.238 -35.205   7.155  1.00  0.00           H  
ATOM   1285  HE3 TRP G  73      19.252 -30.349   8.288  1.00  0.00           H  
ATOM   1286  HZ2 TRP G  73      18.340 -35.039   9.749  1.00  0.00           H  
ATOM   1287  HZ3 TRP G  73      19.910 -31.115  10.534  1.00  0.00           H  
ATOM   1288  HH2 TRP G  73      19.467 -33.423  11.258  1.00  0.00           H  
ATOM   1289  N   ALA G  74      17.157 -28.722   7.479  1.00  0.00           N  
ATOM   1290  CA  ALA G  74      16.985 -28.200   8.828  1.00  0.00           C  
ATOM   1291  C   ALA G  74      15.586 -27.633   9.025  1.00  0.00           C  
ATOM   1292  O   ALA G  74      14.944 -27.876  10.049  1.00  0.00           O  
ATOM   1293  CB  ALA G  74      18.032 -27.137   9.122  1.00  0.00           C  
ATOM   1294  H   ALA G  74      17.882 -28.332   6.889  1.00  0.00           H  
ATOM   1295  HA  ALA G  74      17.114 -29.020   9.535  1.00  0.00           H  
ATOM   1296 1HB  ALA G  74      17.891 -26.756  10.134  1.00  0.00           H  
ATOM   1297 2HB  ALA G  74      19.028 -27.572   9.034  1.00  0.00           H  
ATOM   1298 3HB  ALA G  74      17.930 -26.319   8.410  1.00  0.00           H  
ATOM   1299  N   ILE G  75      15.113 -26.879   8.039  1.00  0.00           N  
ATOM   1300  CA  ILE G  75      13.774 -26.302   8.090  1.00  0.00           C  
ATOM   1301  C   ILE G  75      12.710 -27.387   8.204  1.00  0.00           C  
ATOM   1302  O   ILE G  75      11.744 -27.245   8.952  1.00  0.00           O  
ATOM   1303  CB  ILE G  75      13.499 -25.441   6.843  1.00  0.00           C  
ATOM   1304  CG1 ILE G  75      14.376 -24.187   6.857  1.00  0.00           C  
ATOM   1305  CG2 ILE G  75      12.027 -25.066   6.771  1.00  0.00           C  
ATOM   1306  CD1 ILE G  75      14.375 -23.429   5.549  1.00  0.00           C  
ATOM   1307  H   ILE G  75      15.696 -26.701   7.236  1.00  0.00           H  
ATOM   1308  HA  ILE G  75      13.703 -25.673   8.976  1.00  0.00           H  
ATOM   1309  HB  ILE G  75      13.766 -26.004   5.948  1.00  0.00           H  
ATOM   1310 1HG1 ILE G  75      14.034 -23.514   7.643  1.00  0.00           H  
ATOM   1311 2HG1 ILE G  75      15.404 -24.465   7.088  1.00  0.00           H  
ATOM   1312 1HG2 ILE G  75      11.851 -24.459   5.884  1.00  0.00           H  
ATOM   1313 2HG2 ILE G  75      11.423 -25.971   6.716  1.00  0.00           H  
ATOM   1314 3HG2 ILE G  75      11.752 -24.499   7.660  1.00  0.00           H  
ATOM   1315 1HD1 ILE G  75      15.019 -22.552   5.637  1.00  0.00           H  
ATOM   1316 2HD1 ILE G  75      14.747 -24.073   4.753  1.00  0.00           H  
ATOM   1317 3HD1 ILE G  75      13.360 -23.110   5.315  1.00  0.00           H  
ATOM   1318  N   ASN G  76      12.894 -28.471   7.460  1.00  0.00           N  
ATOM   1319  CA  ASN G  76      11.988 -29.609   7.525  1.00  0.00           C  
ATOM   1320  C   ASN G  76      11.990 -30.233   8.915  1.00  0.00           C  
ATOM   1321  O   ASN G  76      10.938 -30.588   9.447  1.00  0.00           O  
ATOM   1322  CB  ASN G  76      12.352 -30.642   6.474  1.00  0.00           C  
ATOM   1323  CG  ASN G  76      11.822 -30.290   5.111  1.00  0.00           C  
ATOM   1324  ND2 ASN G  76      12.459 -30.800   4.088  1.00  0.00           N  
ATOM   1325  OD1 ASN G  76      10.835 -29.556   4.986  1.00  0.00           O  
ATOM   1326  H   ASN G  76      13.684 -28.506   6.829  1.00  0.00           H  
ATOM   1327  HA  ASN G  76      10.975 -29.258   7.322  1.00  0.00           H  
ATOM   1328 1HB  ASN G  76      13.437 -30.736   6.416  1.00  0.00           H  
ATOM   1329 2HB  ASN G  76      11.954 -31.614   6.766  1.00  0.00           H  
ATOM   1330 1HD2 ASN G  76      12.151 -30.601   3.157  1.00  0.00           H  
ATOM   1331 2HD2 ASN G  76      13.252 -31.390   4.236  1.00  0.00           H  
ATOM   1332  N   LYS G  77      13.176 -30.368   9.496  1.00  0.00           N  
ATOM   1333  CA  LYS G  77      13.314 -30.927  10.836  1.00  0.00           C  
ATOM   1334  C   LYS G  77      12.594 -30.071  11.869  1.00  0.00           C  
ATOM   1335  O   LYS G  77      11.885 -30.587  12.730  1.00  0.00           O  
ATOM   1336  CB  LYS G  77      14.791 -31.068  11.208  1.00  0.00           C  
ATOM   1337  CG  LYS G  77      15.038 -31.687  12.577  1.00  0.00           C  
ATOM   1338  CD  LYS G  77      16.525 -31.856  12.847  1.00  0.00           C  
ATOM   1339  CE  LYS G  77      16.775 -32.447  14.226  1.00  0.00           C  
ATOM   1340  NZ  LYS G  77      18.228 -32.618  14.504  1.00  0.00           N1+
ATOM   1341  H   LYS G  77      14.004 -30.072   8.999  1.00  0.00           H  
ATOM   1342  HA  LYS G  77      12.854 -31.918  10.847  1.00  0.00           H  
ATOM   1343 1HB  LYS G  77      15.295 -31.685  10.465  1.00  0.00           H  
ATOM   1344 2HB  LYS G  77      15.265 -30.086  11.194  1.00  0.00           H  
ATOM   1345 1HG  LYS G  77      14.608 -31.047  13.349  1.00  0.00           H  
ATOM   1346 2HG  LYS G  77      14.555 -32.663  12.628  1.00  0.00           H  
ATOM   1347 1HD  LYS G  77      16.959 -32.516  12.094  1.00  0.00           H  
ATOM   1348 2HD  LYS G  77      17.019 -30.886  12.782  1.00  0.00           H  
ATOM   1349 1HE  LYS G  77      16.348 -31.793  14.985  1.00  0.00           H  
ATOM   1350 2HE  LYS G  77      16.288 -33.419  14.300  1.00  0.00           H  
ATOM   1351 1HZ  LYS G  77      18.350 -33.011  15.426  1.00  0.00           H  
ATOM   1352 2HZ  LYS G  77      18.631 -33.238  13.816  1.00  0.00           H  
ATOM   1353 3HZ  LYS G  77      18.687 -31.721  14.457  1.00  0.00           H  
ATOM   1354  N   GLU G  78      12.782 -28.757  11.775  1.00  0.00           N  
ATOM   1355  CA  GLU G  78      12.140 -27.825  12.696  1.00  0.00           C  
ATOM   1356  C   GLU G  78      10.628 -27.821  12.510  1.00  0.00           C  
ATOM   1357  O   GLU G  78       9.875 -27.854  13.485  1.00  0.00           O  
ATOM   1358  CB  GLU G  78      12.692 -26.412  12.496  1.00  0.00           C  
ATOM   1359  CG  GLU G  78      12.108 -25.370  13.440  1.00  0.00           C  
ATOM   1360  CD  GLU G  78      12.466 -25.618  14.879  1.00  0.00           C  
ATOM   1361  OE1 GLU G  78      13.424 -26.311  15.122  1.00  0.00           O  
ATOM   1362  OE2 GLU G  78      11.779 -25.114  15.736  1.00  0.00           O1-
ATOM   1363  H   GLU G  78      13.383 -28.398  11.049  1.00  0.00           H  
ATOM   1364  HA  GLU G  78      12.349 -28.148  13.716  1.00  0.00           H  
ATOM   1365 1HB  GLU G  78      13.773 -26.420  12.635  1.00  0.00           H  
ATOM   1366 2HB  GLU G  78      12.495 -26.085  11.475  1.00  0.00           H  
ATOM   1367 1HG  GLU G  78      12.476 -24.386  13.150  1.00  0.00           H  
ATOM   1368 2HG  GLU G  78      11.024 -25.367  13.335  1.00  0.00           H  
ATOM   1369  N   ALA G  79      10.190 -27.782  11.258  1.00  0.00           N  
ATOM   1370  CA  ALA G  79       8.766 -27.779  10.943  1.00  0.00           C  
ATOM   1371  C   ALA G  79       8.099 -29.072  11.392  1.00  0.00           C  
ATOM   1372  O   ALA G  79       6.971 -29.061  11.887  1.00  0.00           O  
ATOM   1373  CB  ALA G  79       8.555 -27.564   9.451  1.00  0.00           C  
ATOM   1374  H   ALA G  79      10.861 -27.754  10.503  1.00  0.00           H  
ATOM   1375  HA  ALA G  79       8.295 -26.958  11.486  1.00  0.00           H  
ATOM   1376 1HB  ALA G  79       7.486 -27.563   9.232  1.00  0.00           H  
ATOM   1377 2HB  ALA G  79       8.985 -26.608   9.157  1.00  0.00           H  
ATOM   1378 3HB  ALA G  79       9.039 -28.366   8.897  1.00  0.00           H  
ATOM   1379  N   GLU G  80       8.804 -30.186  11.219  1.00  0.00           N  
ATOM   1380  CA  GLU G  80       8.299 -31.485  11.649  1.00  0.00           C  
ATOM   1381  C   GLU G  80       8.024 -31.501  13.146  1.00  0.00           C  
ATOM   1382  O   GLU G  80       6.977 -31.976  13.588  1.00  0.00           O  
ATOM   1383  CB  GLU G  80       9.296 -32.590  11.293  1.00  0.00           C  
ATOM   1384  CG  GLU G  80       8.836 -33.994  11.660  1.00  0.00           C  
ATOM   1385  CD  GLU G  80       9.822 -35.056  11.259  1.00  0.00           C  
ATOM   1386  OE1 GLU G  80      10.948 -34.988  11.689  1.00  0.00           O  
ATOM   1387  OE2 GLU G  80       9.448 -35.937  10.520  1.00  0.00           O1-
ATOM   1388  H   GLU G  80       9.711 -30.131  10.778  1.00  0.00           H  
ATOM   1389  HA  GLU G  80       7.356 -31.677  11.136  1.00  0.00           H  
ATOM   1390 1HB  GLU G  80       9.491 -32.572  10.220  1.00  0.00           H  
ATOM   1391 2HB  GLU G  80      10.242 -32.404  11.801  1.00  0.00           H  
ATOM   1392 1HG  GLU G  80       8.684 -34.044  12.738  1.00  0.00           H  
ATOM   1393 2HG  GLU G  80       7.881 -34.190  11.176  1.00  0.00           H  
ATOM   1394  N   GLU G  81       8.969 -30.983  13.922  1.00  0.00           N  
ATOM   1395  CA  GLU G  81       8.821 -30.921  15.371  1.00  0.00           C  
ATOM   1396  C   GLU G  81       7.706 -29.966  15.772  1.00  0.00           C  
ATOM   1397  O   GLU G  81       6.990 -30.204  16.744  1.00  0.00           O  
ATOM   1398  CB  GLU G  81      10.136 -30.488  16.023  1.00  0.00           C  
ATOM   1399  CG  GLU G  81      11.255 -31.514  15.925  1.00  0.00           C  
ATOM   1400  CD  GLU G  81      10.937 -32.797  16.643  1.00  0.00           C  
ATOM   1401  OE1 GLU G  81      10.344 -32.736  17.693  1.00  0.00           O  
ATOM   1402  OE2 GLU G  81      11.290 -33.838  16.142  1.00  0.00           O1-
ATOM   1403  H   GLU G  81       9.812 -30.623  13.497  1.00  0.00           H  
ATOM   1404  HA  GLU G  81       8.553 -31.913  15.734  1.00  0.00           H  
ATOM   1405 1HB  GLU G  81      10.486 -29.566  15.558  1.00  0.00           H  
ATOM   1406 2HB  GLU G  81       9.966 -30.277  17.079  1.00  0.00           H  
ATOM   1407 1HG  GLU G  81      11.439 -31.735  14.875  1.00  0.00           H  
ATOM   1408 2HG  GLU G  81      12.165 -31.085  16.343  1.00  0.00           H  
ATOM   1409  N   LEU G  82       7.563 -28.882  15.015  1.00  0.00           N  
ATOM   1410  CA  LEU G  82       6.460 -27.949  15.215  1.00  0.00           C  
ATOM   1411  C   LEU G  82       5.121 -28.604  14.904  1.00  0.00           C  
ATOM   1412  O   LEU G  82       4.114 -28.317  15.549  1.00  0.00           O  
ATOM   1413  CB  LEU G  82       6.646 -26.709  14.331  1.00  0.00           C  
ATOM   1414  CG  LEU G  82       7.719 -25.716  14.796  1.00  0.00           C  
ATOM   1415  CD1 LEU G  82       8.041 -24.749  13.664  1.00  0.00           C  
ATOM   1416  CD2 LEU G  82       7.222 -24.971  16.026  1.00  0.00           C  
ATOM   1417  H   LEU G  82       8.235 -28.699  14.284  1.00  0.00           H  
ATOM   1418  HA  LEU G  82       6.446 -27.646  16.261  1.00  0.00           H  
ATOM   1419 1HB  LEU G  82       6.911 -27.036  13.326  1.00  0.00           H  
ATOM   1420 2HB  LEU G  82       5.699 -26.174  14.278  1.00  0.00           H  
ATOM   1421  HG  LEU G  82       8.633 -26.256  15.044  1.00  0.00           H  
ATOM   1422 1HD1 LEU G  82       8.804 -24.044  13.995  1.00  0.00           H  
ATOM   1423 2HD1 LEU G  82       8.413 -25.308  12.805  1.00  0.00           H  
ATOM   1424 3HD1 LEU G  82       7.141 -24.205  13.383  1.00  0.00           H  
ATOM   1425 1HD2 LEU G  82       7.984 -24.266  16.357  1.00  0.00           H  
ATOM   1426 2HD2 LEU G  82       6.308 -24.429  15.779  1.00  0.00           H  
ATOM   1427 3HD2 LEU G  82       7.016 -25.684  16.825  1.00  0.00           H  
ATOM   1428  N   ALA G  83       5.116 -29.488  13.911  1.00  0.00           N  
ATOM   1429  CA  ALA G  83       3.925 -30.262  13.579  1.00  0.00           C  
ATOM   1430  C   ALA G  83       3.571 -31.235  14.696  1.00  0.00           C  
ATOM   1431  O   ALA G  83       2.398 -31.491  14.958  1.00  0.00           O  
ATOM   1432  CB  ALA G  83       4.128 -31.011  12.270  1.00  0.00           C  
ATOM   1433  H   ALA G  83       5.960 -29.628  13.374  1.00  0.00           H  
ATOM   1434  HA  ALA G  83       3.089 -29.573  13.462  1.00  0.00           H  
ATOM   1435 1HB  ALA G  83       3.230 -31.584  12.036  1.00  0.00           H  
ATOM   1436 2HB  ALA G  83       4.322 -30.297  11.469  1.00  0.00           H  
ATOM   1437 3HB  ALA G  83       4.976 -31.688  12.366  1.00  0.00           H  
ATOM   1438  N   LYS G  84       4.594 -31.773  15.350  1.00  0.00           N  
ATOM   1439  CA  LYS G  84       4.393 -32.657  16.491  1.00  0.00           C  
ATOM   1440  C   LYS G  84       3.746 -31.916  17.656  1.00  0.00           C  
ATOM   1441  O   LYS G  84       2.897 -32.462  18.356  1.00  0.00           O  
ATOM   1442  CB  LYS G  84       5.722 -33.272  16.931  1.00  0.00           C  
ATOM   1443  CG  LYS G  84       6.294 -34.297  15.960  1.00  0.00           C  
ATOM   1444  CD  LYS G  84       7.622 -34.849  16.457  1.00  0.00           C  
ATOM   1445  CE  LYS G  84       8.198 -35.866  15.483  1.00  0.00           C  
ATOM   1446  NZ  LYS G  84       9.516 -36.386  15.938  1.00  0.00           N1+
ATOM   1447  H   LYS G  84       5.537 -31.566  15.047  1.00  0.00           H  
ATOM   1448  HA  LYS G  84       3.717 -33.459  16.194  1.00  0.00           H  
ATOM   1449 1HB  LYS G  84       6.464 -32.483  17.060  1.00  0.00           H  
ATOM   1450 2HB  LYS G  84       5.594 -33.762  17.897  1.00  0.00           H  
ATOM   1451 1HG  LYS G  84       5.588 -35.120  15.843  1.00  0.00           H  
ATOM   1452 2HG  LYS G  84       6.445 -33.830  14.987  1.00  0.00           H  
ATOM   1453 1HD  LYS G  84       8.333 -34.031  16.579  1.00  0.00           H  
ATOM   1454 2HD  LYS G  84       7.477 -35.328  17.425  1.00  0.00           H  
ATOM   1455 1HE  LYS G  84       7.508 -36.701  15.379  1.00  0.00           H  
ATOM   1456 2HE  LYS G  84       8.323 -35.402  14.504  1.00  0.00           H  
ATOM   1457 1HZ  LYS G  84       9.864 -37.056  15.266  1.00  0.00           H  
ATOM   1458 2HZ  LYS G  84      10.171 -35.621  16.020  1.00  0.00           H  
ATOM   1459 3HZ  LYS G  84       9.410 -36.835  16.836  1.00  0.00           H  
ATOM   1460  N   SER G  85       4.155 -30.668  17.853  1.00  0.00           N  
ATOM   1461  CA  SER G  85       3.612 -29.844  18.928  1.00  0.00           C  
ATOM   1462  C   SER G  85       2.112 -29.633  18.755  1.00  0.00           C  
ATOM   1463  O   SER G  85       1.638 -29.363  17.655  1.00  0.00           O  
ATOM   1464  CB  SER G  85       4.318 -28.503  18.967  1.00  0.00           C  
ATOM   1465  OG  SER G  85       3.754 -27.665  19.938  1.00  0.00           O  
ATOM   1466  H   SER G  85       4.862 -30.278  17.246  1.00  0.00           H  
ATOM   1467  HA  SER G  85       3.768 -30.363  19.874  1.00  0.00           H  
ATOM   1468 1HB  SER G  85       5.376 -28.655  19.183  1.00  0.00           H  
ATOM   1469 2HB  SER G  85       4.250 -28.027  17.989  1.00  0.00           H  
ATOM   1470  HG  SER G  85       4.251 -26.845  19.901  1.00  0.00           H  
ATOM   1471  N   PRO G  86       1.374 -29.761  19.850  1.00  0.00           N  
ATOM   1472  CA  PRO G  86      -0.074 -29.592  19.823  1.00  0.00           C  
ATOM   1473  C   PRO G  86      -0.455 -28.120  19.750  1.00  0.00           C  
ATOM   1474  O   PRO G  86      -1.603 -27.781  19.470  1.00  0.00           O  
ATOM   1475  CB  PRO G  86      -0.519 -30.227  21.144  1.00  0.00           C  
ATOM   1476  CG  PRO G  86       0.644 -30.028  22.056  1.00  0.00           C  
ATOM   1477  CD  PRO G  86       1.848 -30.185  21.166  1.00  0.00           C  
ATOM   1478  HA  PRO G  86      -0.462 -30.080  18.927  1.00  0.00           H  
ATOM   1479 1HB  PRO G  86      -1.435 -29.737  21.507  1.00  0.00           H  
ATOM   1480 2HB  PRO G  86      -0.764 -31.288  20.989  1.00  0.00           H  
ATOM   1481 1HG  PRO G  86       0.592 -29.036  22.527  1.00  0.00           H  
ATOM   1482 2HG  PRO G  86       0.619 -30.768  22.869  1.00  0.00           H  
ATOM   1483 1HD  PRO G  86       2.656 -29.530  21.523  1.00  0.00           H  
ATOM   1484 2HD  PRO G  86       2.170 -31.236  21.167  1.00  0.00           H  
ATOM   1485  N   ASP G  87       0.515 -27.250  20.002  1.00  0.00           N  
ATOM   1486  CA  ASP G  87       0.274 -25.813  20.004  1.00  0.00           C  
ATOM   1487  C   ASP G  87      -0.221 -25.335  18.646  1.00  0.00           C  
ATOM   1488  O   ASP G  87       0.424 -25.563  17.623  1.00  0.00           O  
ATOM   1489  CB  ASP G  87       1.548 -25.055  20.384  1.00  0.00           C  
ATOM   1490  CG  ASP G  87       1.323 -23.557  20.539  1.00  0.00           C  
ATOM   1491  OD1 ASP G  87       1.036 -22.915  19.557  1.00  0.00           O  
ATOM   1492  OD2 ASP G  87       1.443 -23.070  21.637  1.00  0.00           O1-
ATOM   1493  H   ASP G  87       1.444 -27.593  20.199  1.00  0.00           H  
ATOM   1494  HA  ASP G  87      -0.504 -25.593  20.734  1.00  0.00           H  
ATOM   1495 1HB  ASP G  87       1.939 -25.449  21.323  1.00  0.00           H  
ATOM   1496 2HB  ASP G  87       2.309 -25.217  19.620  1.00  0.00           H  
ATOM   1497  N   PRO G  88      -1.373 -24.671  18.643  1.00  0.00           N  
ATOM   1498  CA  PRO G  88      -1.998 -24.229  17.402  1.00  0.00           C  
ATOM   1499  C   PRO G  88      -1.032 -23.405  16.561  1.00  0.00           C  
ATOM   1500  O   PRO G  88      -0.974 -23.554  15.339  1.00  0.00           O  
ATOM   1501  CB  PRO G  88      -3.180 -23.387  17.893  1.00  0.00           C  
ATOM   1502  CG  PRO G  88      -3.542 -23.995  19.205  1.00  0.00           C  
ATOM   1503  CD  PRO G  88      -2.221 -24.340  19.836  1.00  0.00           C  
ATOM   1504  HA  PRO G  88      -2.274 -25.111  16.820  1.00  0.00           H  
ATOM   1505 1HB  PRO G  88      -2.880 -22.332  17.980  1.00  0.00           H  
ATOM   1506 2HB  PRO G  88      -4.001 -23.427  17.162  1.00  0.00           H  
ATOM   1507 1HG  PRO G  88      -4.126 -23.282  19.806  1.00  0.00           H  
ATOM   1508 2HG  PRO G  88      -4.182 -24.876  19.050  1.00  0.00           H  
ATOM   1509 1HD  PRO G  88      -1.833 -23.464  20.378  1.00  0.00           H  
ATOM   1510 2HD  PRO G  88      -2.350 -25.193  20.519  1.00  0.00           H  
ATOM   1511  N   HIS G  89      -0.263 -22.512  17.236  1.00  0.00           N  
ATOM   1512  CA  HIS G  89       0.593 -21.591  16.492  1.00  0.00           C  
ATOM   1513  C   HIS G  89       1.821 -22.296  15.969  1.00  0.00           C  
ATOM   1514  O   HIS G  89       2.297 -21.958  14.879  1.00  0.00           O  
ATOM   1515  CB  HIS G  89       1.017 -20.407  17.368  1.00  0.00           C  
ATOM   1516  CG  HIS G  89      -0.104 -19.471  17.698  1.00  0.00           C  
ATOM   1517  CD2 HIS G  89      -0.764 -19.245  18.857  1.00  0.00           C  
ATOM   1518  ND1 HIS G  89      -0.668 -18.628  16.764  1.00  0.00           N  
ATOM   1519  CE1 HIS G  89      -1.629 -17.923  17.336  1.00  0.00           C  
ATOM   1520  NE2 HIS G  89      -1.707 -18.279  18.605  1.00  0.00           N  
ATOM   1521  H   HIS G  89      -0.282 -22.485  18.245  1.00  0.00           H  
ATOM   1522  HA  HIS G  89       0.026 -21.248  15.609  1.00  0.00           H  
ATOM   1523 1HB  HIS G  89       1.438 -20.779  18.302  1.00  0.00           H  
ATOM   1524 2HB  HIS G  89       1.797 -19.840  16.860  1.00  0.00           H  
ATOM   1525  HD2 HIS G  89      -0.582 -19.737  19.813  1.00  0.00           H  
ATOM   1526  HE1 HIS G  89      -2.251 -17.176  16.843  1.00  0.00           H  
ATOM   1527  HE2 HIS G  89      -2.353 -17.904  19.285  1.00  0.00           H  
ATOM   1528  N   ASP G  90       2.336 -23.263  16.712  1.00  0.00           N  
ATOM   1529  CA  ASP G  90       3.418 -24.111  16.225  1.00  0.00           C  
ATOM   1530  C   ASP G  90       2.999 -24.870  14.973  1.00  0.00           C  
ATOM   1531  O   ASP G  90       3.778 -25.008  14.028  1.00  0.00           O  
ATOM   1532  CB  ASP G  90       3.854 -25.101  17.308  1.00  0.00           C  
ATOM   1533  CG  ASP G  90       4.614 -24.437  18.448  1.00  0.00           C  
ATOM   1534  OD1 ASP G  90       5.048 -23.322  18.275  1.00  0.00           O  
ATOM   1535  OD2 ASP G  90       4.753 -25.049  19.479  1.00  0.00           O1-
ATOM   1536  H   ASP G  90       1.970 -23.415  17.639  1.00  0.00           H  
ATOM   1537  HA  ASP G  90       4.265 -23.480  15.961  1.00  0.00           H  
ATOM   1538 1HB  ASP G  90       2.976 -25.601  17.719  1.00  0.00           H  
ATOM   1539 2HB  ASP G  90       4.489 -25.868  16.865  1.00  0.00           H  
ATOM   1540  N   LEU G  91       1.764 -25.362  14.968  1.00  0.00           N  
ATOM   1541  CA  LEU G  91       1.226 -26.072  13.814  1.00  0.00           C  
ATOM   1542  C   LEU G  91       1.149 -25.159  12.593  1.00  0.00           C  
ATOM   1543  O   LEU G  91       1.439 -25.583  11.475  1.00  0.00           O  
ATOM   1544  CB  LEU G  91      -0.168 -26.625  14.136  1.00  0.00           C  
ATOM   1545  CG  LEU G  91      -0.227 -27.662  15.266  1.00  0.00           C  
ATOM   1546  CD1 LEU G  91      -1.680 -27.981  15.587  1.00  0.00           C  
ATOM   1547  CD2 LEU G  91       0.528 -28.915  14.846  1.00  0.00           C  
ATOM   1548  H   LEU G  91       1.185 -25.240  15.787  1.00  0.00           H  
ATOM   1549  HA  LEU G  91       1.896 -26.894  13.569  1.00  0.00           H  
ATOM   1550 1HB  LEU G  91      -0.816 -25.796  14.414  1.00  0.00           H  
ATOM   1551 2HB  LEU G  91      -0.573 -27.091  13.238  1.00  0.00           H  
ATOM   1552  HG  LEU G  91       0.230 -27.247  16.165  1.00  0.00           H  
ATOM   1553 1HD1 LEU G  91      -1.722 -28.717  16.390  1.00  0.00           H  
ATOM   1554 2HD1 LEU G  91      -2.192 -27.071  15.903  1.00  0.00           H  
ATOM   1555 3HD1 LEU G  91      -2.169 -28.383  14.700  1.00  0.00           H  
ATOM   1556 1HD2 LEU G  91       0.487 -29.651  15.649  1.00  0.00           H  
ATOM   1557 2HD2 LEU G  91       0.072 -29.330  13.948  1.00  0.00           H  
ATOM   1558 3HD2 LEU G  91       1.568 -28.661  14.640  1.00  0.00           H  
ATOM   1559  N   HIS G  92       0.749 -23.881  12.823  1.00  0.00           N  
ATOM   1560  CA  HIS G  92       0.745 -22.914  11.729  1.00  0.00           C  
ATOM   1561  C   HIS G  92       2.143 -22.670  11.216  1.00  0.00           C  
ATOM   1562  O   HIS G  92       2.339 -22.569  10.002  1.00  0.00           O  
ATOM   1563  CB  HIS G  92       0.125 -21.586  12.174  1.00  0.00           C  
ATOM   1564  CG  HIS G  92      -1.355 -21.655  12.389  1.00  0.00           C  
ATOM   1565  CD2 HIS G  92      -2.389 -21.255  11.612  1.00  0.00           C  
ATOM   1566  ND1 HIS G  92      -1.917 -22.194  13.528  1.00  0.00           N  
ATOM   1567  CE1 HIS G  92      -3.234 -22.121  13.441  1.00  0.00           C  
ATOM   1568  NE2 HIS G  92      -3.545 -21.556  12.289  1.00  0.00           N  
ATOM   1569  H   HIS G  92       0.454 -23.601  13.748  1.00  0.00           H  
ATOM   1570  HA  HIS G  92       0.175 -23.357  10.894  1.00  0.00           H  
ATOM   1571 1HB  HIS G  92       0.590 -21.260  13.105  1.00  0.00           H  
ATOM   1572 2HB  HIS G  92       0.325 -20.821  11.423  1.00  0.00           H  
ATOM   1573  HD1 HIS G  92      -1.422 -22.514  14.336  1.00  0.00           H  
ATOM   1574  HD2 HIS G  92      -2.439 -20.780  10.632  1.00  0.00           H  
ATOM   1575  HE1 HIS G  92      -3.864 -22.496  14.248  1.00  0.00           H  
ATOM   1576  N   ARG G  93       3.121 -22.561  12.119  1.00  0.00           N  
ATOM   1577  CA  ARG G  93       4.500 -22.303  11.715  1.00  0.00           C  
ATOM   1578  C   ARG G  93       5.081 -23.491  10.986  1.00  0.00           C  
ATOM   1579  O   ARG G  93       5.922 -23.322  10.099  1.00  0.00           O  
ATOM   1580  CB  ARG G  93       5.368 -21.984  12.923  1.00  0.00           C  
ATOM   1581  CG  ARG G  93       5.073 -20.649  13.589  1.00  0.00           C  
ATOM   1582  CD  ARG G  93       5.917 -20.437  14.792  1.00  0.00           C  
ATOM   1583  NE  ARG G  93       7.325 -20.305  14.451  1.00  0.00           N  
ATOM   1584  CZ  ARG G  93       8.335 -20.354  15.340  1.00  0.00           C  
ATOM   1585  NH1 ARG G  93       8.079 -20.531  16.617  1.00  0.00           N1+
ATOM   1586  NH2 ARG G  93       9.584 -20.223  14.929  1.00  0.00           N  
ATOM   1587  H   ARG G  93       2.903 -22.659  13.100  1.00  0.00           H  
ATOM   1588  HA  ARG G  93       4.496 -21.448  11.012  1.00  0.00           H  
ATOM   1589 1HB  ARG G  93       5.245 -22.762  13.675  1.00  0.00           H  
ATOM   1590 2HB  ARG G  93       6.417 -21.979  12.626  1.00  0.00           H  
ATOM   1591 1HG  ARG G  93       5.269 -19.840  12.885  1.00  0.00           H  
ATOM   1592 2HG  ARG G  93       4.026 -20.619  13.894  1.00  0.00           H  
ATOM   1593 1HD  ARG G  93       5.603 -19.526  15.301  1.00  0.00           H  
ATOM   1594 2HD  ARG G  93       5.808 -21.285  15.467  1.00  0.00           H  
ATOM   1595  HE  ARG G  93       7.561 -20.167  13.477  1.00  0.00           H  
ATOM   1596 1HH1 ARG G  93       7.124 -20.631  16.932  1.00  0.00           H  
ATOM   1597 2HH1 ARG G  93       8.837 -20.567  17.284  1.00  0.00           H  
ATOM   1598 1HH2 ARG G  93       9.781 -20.086  13.947  1.00  0.00           H  
ATOM   1599 2HH2 ARG G  93      10.342 -20.259  15.595  1.00  0.00           H  
ATOM   1600  N   ALA G  94       4.675 -24.688  11.381  1.00  0.00           N  
ATOM   1601  CA  ALA G  94       5.097 -25.903  10.696  1.00  0.00           C  
ATOM   1602  C   ALA G  94       4.717 -25.864   9.222  1.00  0.00           C  
ATOM   1603  O   ALA G  94       5.525 -26.195   8.354  1.00  0.00           O  
ATOM   1604  CB  ALA G  94       4.491 -27.127  11.367  1.00  0.00           C  
ATOM   1605  H   ALA G  94       4.048 -24.760  12.170  1.00  0.00           H  
ATOM   1606  HA  ALA G  94       6.185 -25.975  10.754  1.00  0.00           H  
ATOM   1607 1HB  ALA G  94       4.815 -28.026  10.844  1.00  0.00           H  
ATOM   1608 2HB  ALA G  94       4.819 -27.173  12.405  1.00  0.00           H  
ATOM   1609 3HB  ALA G  94       3.404 -27.060  11.332  1.00  0.00           H  
ATOM   1610  N   VAL G  95       3.481 -25.463   8.945  1.00  0.00           N  
ATOM   1611  CA  VAL G  95       3.002 -25.353   7.572  1.00  0.00           C  
ATOM   1612  C   VAL G  95       3.755 -24.273   6.809  1.00  0.00           C  
ATOM   1613  O   VAL G  95       4.145 -24.469   5.658  1.00  0.00           O  
ATOM   1614  CB  VAL G  95       1.496 -25.032   7.556  1.00  0.00           C  
ATOM   1615  CG1 VAL G  95       1.031 -24.731   6.139  1.00  0.00           C  
ATOM   1616  CG2 VAL G  95       0.712 -26.195   8.145  1.00  0.00           C  
ATOM   1617  H   VAL G  95       2.858 -25.228   9.704  1.00  0.00           H  
ATOM   1618  HA  VAL G  95       3.179 -26.303   7.067  1.00  0.00           H  
ATOM   1619  HB  VAL G  95       1.318 -24.135   8.149  1.00  0.00           H  
ATOM   1620 1HG1 VAL G  95      -0.036 -24.506   6.146  1.00  0.00           H  
ATOM   1621 2HG1 VAL G  95       1.579 -23.873   5.750  1.00  0.00           H  
ATOM   1622 3HG1 VAL G  95       1.214 -25.598   5.504  1.00  0.00           H  
ATOM   1623 1HG2 VAL G  95      -0.352 -25.960   8.131  1.00  0.00           H  
ATOM   1624 2HG2 VAL G  95       0.894 -27.093   7.554  1.00  0.00           H  
ATOM   1625 3HG2 VAL G  95       1.032 -26.365   9.173  1.00  0.00           H  
ATOM   1626  N   ARG G  96       3.964 -23.130   7.455  1.00  0.00           N  
ATOM   1627  CA  ARG G  96       4.643 -22.002   6.825  1.00  0.00           C  
ATOM   1628  C   ARG G  96       6.039 -22.385   6.393  1.00  0.00           C  
ATOM   1629  O   ARG G  96       6.423 -22.183   5.235  1.00  0.00           O  
ATOM   1630  CB  ARG G  96       4.721 -20.816   7.775  1.00  0.00           C  
ATOM   1631  CG  ARG G  96       3.394 -20.124   8.044  1.00  0.00           C  
ATOM   1632  CD  ARG G  96       3.540 -19.019   9.026  1.00  0.00           C  
ATOM   1633  NE  ARG G  96       2.274 -18.353   9.286  1.00  0.00           N  
ATOM   1634  CZ  ARG G  96       2.082 -17.417  10.236  1.00  0.00           C  
ATOM   1635  NH1 ARG G  96       3.082 -17.048  11.006  1.00  0.00           N1+
ATOM   1636  NH2 ARG G  96       0.889 -16.871  10.394  1.00  0.00           N  
ATOM   1637  H   ARG G  96       3.643 -23.039   8.409  1.00  0.00           H  
ATOM   1638  HA  ARG G  96       4.076 -21.724   5.917  1.00  0.00           H  
ATOM   1639 1HB  ARG G  96       5.121 -21.144   8.734  1.00  0.00           H  
ATOM   1640 2HB  ARG G  96       5.406 -20.071   7.372  1.00  0.00           H  
ATOM   1641 1HG  ARG G  96       3.006 -19.707   7.114  1.00  0.00           H  
ATOM   1642 2HG  ARG G  96       2.681 -20.846   8.444  1.00  0.00           H  
ATOM   1643 1HD  ARG G  96       3.916 -19.417   9.968  1.00  0.00           H  
ATOM   1644 2HD  ARG G  96       4.241 -18.279   8.639  1.00  0.00           H  
ATOM   1645  HE  ARG G  96       1.481 -18.611   8.713  1.00  0.00           H  
ATOM   1646 1HH1 ARG G  96       3.993 -17.466  10.885  1.00  0.00           H  
ATOM   1647 2HH1 ARG G  96       2.938 -16.347  11.718  1.00  0.00           H  
ATOM   1648 1HH2 ARG G  96       0.121 -17.154   9.801  1.00  0.00           H  
ATOM   1649 2HH2 ARG G  96       0.746 -16.169  11.105  1.00  0.00           H  
ATOM   1650  N   LEU G  97       6.822 -22.933   7.317  1.00  0.00           N  
ATOM   1651  CA  LEU G  97       8.206 -23.302   7.040  1.00  0.00           C  
ATOM   1652  C   LEU G  97       8.283 -24.373   5.960  1.00  0.00           C  
ATOM   1653  O   LEU G  97       9.131 -24.310   5.070  1.00  0.00           O  
ATOM   1654  CB  LEU G  97       8.886 -23.807   8.319  1.00  0.00           C  
ATOM   1655  CG  LEU G  97       9.143 -22.748   9.398  1.00  0.00           C  
ATOM   1656  CD1 LEU G  97       9.460 -23.436  10.719  1.00  0.00           C  
ATOM   1657  CD2 LEU G  97      10.287 -21.846   8.963  1.00  0.00           C  
ATOM   1658  H   LEU G  97       6.443 -23.099   8.238  1.00  0.00           H  
ATOM   1659  HA  LEU G  97       8.731 -22.422   6.670  1.00  0.00           H  
ATOM   1660 1HB  LEU G  97       8.264 -24.585   8.759  1.00  0.00           H  
ATOM   1661 2HB  LEU G  97       9.847 -24.247   8.051  1.00  0.00           H  
ATOM   1662  HG  LEU G  97       8.243 -22.150   9.542  1.00  0.00           H  
ATOM   1663 1HD1 LEU G  97       9.642 -22.683  11.487  1.00  0.00           H  
ATOM   1664 2HD1 LEU G  97       8.617 -24.060  11.017  1.00  0.00           H  
ATOM   1665 3HD1 LEU G  97      10.348 -24.056  10.602  1.00  0.00           H  
ATOM   1666 1HD2 LEU G  97      10.470 -21.093   9.730  1.00  0.00           H  
ATOM   1667 2HD2 LEU G  97      11.188 -22.444   8.820  1.00  0.00           H  
ATOM   1668 3HD2 LEU G  97      10.027 -21.354   8.026  1.00  0.00           H  
ATOM   1669  N   ALA G  98       7.397 -25.359   6.045  1.00  0.00           N  
ATOM   1670  CA  ALA G  98       7.326 -26.415   5.044  1.00  0.00           C  
ATOM   1671  C   ALA G  98       6.980 -25.852   3.671  1.00  0.00           C  
ATOM   1672  O   ALA G  98       7.574 -26.233   2.664  1.00  0.00           O  
ATOM   1673  CB  ALA G  98       6.309 -27.468   5.457  1.00  0.00           C  
ATOM   1674  H   ALA G  98       6.754 -25.376   6.823  1.00  0.00           H  
ATOM   1675  HA  ALA G  98       8.306 -26.888   4.969  1.00  0.00           H  
ATOM   1676 1HB  ALA G  98       6.268 -28.251   4.700  1.00  0.00           H  
ATOM   1677 2HB  ALA G  98       6.602 -27.902   6.413  1.00  0.00           H  
ATOM   1678 3HB  ALA G  98       5.328 -27.007   5.554  1.00  0.00           H  
ATOM   1679  N   ARG G  99       6.009 -24.930   3.636  1.00  0.00           N  
ATOM   1680  CA  ARG G  99       5.631 -24.280   2.384  1.00  0.00           C  
ATOM   1681  C   ARG G  99       6.820 -23.599   1.749  1.00  0.00           C  
ATOM   1682  O   ARG G  99       6.990 -23.657   0.529  1.00  0.00           O  
ATOM   1683  CB  ARG G  99       4.532 -23.254   2.616  1.00  0.00           C  
ATOM   1684  CG  ARG G  99       3.134 -23.835   2.757  1.00  0.00           C  
ATOM   1685  CD  ARG G  99       2.660 -24.441   1.487  1.00  0.00           C  
ATOM   1686  NE  ARG G  99       2.481 -23.445   0.443  1.00  0.00           N  
ATOM   1687  CZ  ARG G  99       2.391 -23.722  -0.872  1.00  0.00           C  
ATOM   1688  NH1 ARG G  99       2.465 -24.966  -1.288  1.00  0.00           N1+
ATOM   1689  NH2 ARG G  99       2.228 -22.742  -1.744  1.00  0.00           N  
ATOM   1690  H   ARG G  99       5.530 -24.681   4.489  1.00  0.00           H  
ATOM   1691  HA  ARG G  99       5.280 -25.062   1.685  1.00  0.00           H  
ATOM   1692 1HB  ARG G  99       4.747 -22.689   3.521  1.00  0.00           H  
ATOM   1693 2HB  ARG G  99       4.513 -22.547   1.786  1.00  0.00           H  
ATOM   1694 1HG  ARG G  99       3.137 -24.608   3.526  1.00  0.00           H  
ATOM   1695 2HG  ARG G  99       2.438 -23.044   3.040  1.00  0.00           H  
ATOM   1696 1HD  ARG G  99       3.390 -25.172   1.138  1.00  0.00           H  
ATOM   1697 2HD  ARG G  99       1.704 -24.935   1.654  1.00  0.00           H  
ATOM   1698  HE  ARG G  99       2.419 -22.475   0.725  1.00  0.00           H  
ATOM   1699 1HH1 ARG G  99       2.590 -25.715  -0.622  1.00  0.00           H  
ATOM   1700 2HH1 ARG G  99       2.398 -25.174  -2.274  1.00  0.00           H  
ATOM   1701 1HH2 ARG G  99       2.171 -21.785  -1.424  1.00  0.00           H  
ATOM   1702 2HH2 ARG G  99       2.161 -22.949  -2.729  1.00  0.00           H  
ATOM   1703  N   ALA G 100       7.619 -22.919   2.560  1.00  0.00           N  
ATOM   1704  CA  ALA G 100       8.810 -22.239   2.068  1.00  0.00           C  
ATOM   1705  C   ALA G 100       9.756 -23.215   1.378  1.00  0.00           C  
ATOM   1706  O   ALA G 100      10.327 -22.905   0.334  1.00  0.00           O  
ATOM   1707  CB  ALA G 100       9.523 -21.528   3.209  1.00  0.00           C  
ATOM   1708  H   ALA G 100       7.400 -22.879   3.547  1.00  0.00           H  
ATOM   1709  HA  ALA G 100       8.504 -21.498   1.330  1.00  0.00           H  
ATOM   1710 1HB  ALA G 100      10.411 -21.025   2.826  1.00  0.00           H  
ATOM   1711 2HB  ALA G 100       8.854 -20.792   3.655  1.00  0.00           H  
ATOM   1712 3HB  ALA G 100       9.817 -22.256   3.964  1.00  0.00           H  
ATOM   1713  N   VAL G 101       9.917 -24.392   1.971  1.00  0.00           N  
ATOM   1714  CA  VAL G 101      10.742 -25.440   1.380  1.00  0.00           C  
ATOM   1715  C   VAL G 101      10.196 -25.870   0.023  1.00  0.00           C  
ATOM   1716  O   VAL G 101      10.953 -26.037  -0.934  1.00  0.00           O  
ATOM   1717  CB  VAL G 101      10.807 -26.663   2.315  1.00  0.00           C  
ATOM   1718  CG1 VAL G 101      11.492 -27.830   1.620  1.00  0.00           C  
ATOM   1719  CG2 VAL G 101      11.536 -26.296   3.598  1.00  0.00           C  
ATOM   1720  H   VAL G 101       9.455 -24.568   2.853  1.00  0.00           H  
ATOM   1721  HA  VAL G 101      11.745 -25.044   1.224  1.00  0.00           H  
ATOM   1722  HB  VAL G 101       9.791 -26.982   2.552  1.00  0.00           H  
ATOM   1723 1HG1 VAL G 101      11.528 -28.686   2.295  1.00  0.00           H  
ATOM   1724 2HG1 VAL G 101      10.932 -28.100   0.724  1.00  0.00           H  
ATOM   1725 3HG1 VAL G 101      12.506 -27.544   1.343  1.00  0.00           H  
ATOM   1726 1HG2 VAL G 101      11.578 -27.164   4.255  1.00  0.00           H  
ATOM   1727 2HG2 VAL G 101      12.550 -25.972   3.360  1.00  0.00           H  
ATOM   1728 3HG2 VAL G 101      11.006 -25.487   4.100  1.00  0.00           H  
ATOM   1729  N   VAL G 102       8.880 -26.049  -0.051  1.00  0.00           N  
ATOM   1730  CA  VAL G 102       8.231 -26.415  -1.302  1.00  0.00           C  
ATOM   1731  C   VAL G 102       8.462 -25.356  -2.375  1.00  0.00           C  
ATOM   1732  O   VAL G 102       8.754 -25.683  -3.526  1.00  0.00           O  
ATOM   1733  CB  VAL G 102       6.717 -26.598  -1.083  1.00  0.00           C  
ATOM   1734  CG1 VAL G 102       6.003 -26.772  -2.415  1.00  0.00           C  
ATOM   1735  CG2 VAL G 102       6.466 -27.794  -0.177  1.00  0.00           C  
ATOM   1736  H   VAL G 102       8.320 -25.927   0.780  1.00  0.00           H  
ATOM   1737  HA  VAL G 102       8.665 -27.347  -1.661  1.00  0.00           H  
ATOM   1738  HB  VAL G 102       6.315 -25.698  -0.618  1.00  0.00           H  
ATOM   1739 1HG1 VAL G 102       4.935 -26.900  -2.241  1.00  0.00           H  
ATOM   1740 2HG1 VAL G 102       6.167 -25.889  -3.033  1.00  0.00           H  
ATOM   1741 3HG1 VAL G 102       6.395 -27.651  -2.926  1.00  0.00           H  
ATOM   1742 1HG2 VAL G 102       5.395 -27.917  -0.025  1.00  0.00           H  
ATOM   1743 2HG2 VAL G 102       6.874 -28.693  -0.639  1.00  0.00           H  
ATOM   1744 3HG2 VAL G 102       6.952 -27.629   0.786  1.00  0.00           H  
ATOM   1745  N   GLN G 103       8.330 -24.094  -1.992  1.00  0.00           N  
ATOM   1746  CA  GLN G 103       8.487 -22.989  -2.929  1.00  0.00           C  
ATOM   1747  C   GLN G 103       9.931 -22.862  -3.395  1.00  0.00           C  
ATOM   1748  O   GLN G 103      10.194 -22.463  -4.529  1.00  0.00           O  
ATOM   1749  CB  GLN G 103       8.027 -21.676  -2.291  1.00  0.00           C  
ATOM   1750  CG  GLN G 103       6.529 -21.592  -2.050  1.00  0.00           C  
ATOM   1751  CD  GLN G 103       6.124 -20.299  -1.367  1.00  0.00           C  
ATOM   1752  NE2 GLN G 103       5.205 -19.567  -1.987  1.00  0.00           N  
ATOM   1753  OE1 GLN G 103       6.632 -19.962  -0.294  1.00  0.00           O  
ATOM   1754  H   GLN G 103       8.115 -23.894  -1.025  1.00  0.00           H  
ATOM   1755  HA  GLN G 103       7.873 -23.187  -3.806  1.00  0.00           H  
ATOM   1756 1HB  GLN G 103       8.529 -21.541  -1.333  1.00  0.00           H  
ATOM   1757 2HB  GLN G 103       8.312 -20.841  -2.930  1.00  0.00           H  
ATOM   1758 1HG  GLN G 103       6.014 -21.649  -3.008  1.00  0.00           H  
ATOM   1759 2HG  GLN G 103       6.227 -22.424  -1.413  1.00  0.00           H  
ATOM   1760 1HE2 GLN G 103       4.898 -18.704  -1.584  1.00  0.00           H  
ATOM   1761 2HE2 GLN G 103       4.819 -19.878  -2.855  1.00  0.00           H  
ATOM   1762  N   ALA G 104      10.865 -23.208  -2.516  1.00  0.00           N  
ATOM   1763  CA  ALA G 104      12.285 -23.123  -2.832  1.00  0.00           C  
ATOM   1764  C   ALA G 104      12.684 -24.187  -3.850  1.00  0.00           C  
ATOM   1765  O   ALA G 104      13.446 -23.914  -4.778  1.00  0.00           O  
ATOM   1766  CB  ALA G 104      13.119 -23.261  -1.566  1.00  0.00           C  
ATOM   1767  H   ALA G 104      10.583 -23.538  -1.603  1.00  0.00           H  
ATOM   1768  HA  ALA G 104      12.483 -22.150  -3.278  1.00  0.00           H  
ATOM   1769 1HB  ALA G 104      14.177 -23.195  -1.819  1.00  0.00           H  
ATOM   1770 2HB  ALA G 104      12.862 -22.461  -0.872  1.00  0.00           H  
ATOM   1771 3HB  ALA G 104      12.916 -24.224  -1.100  1.00  0.00           H  
ATOM   1772  N   ASP G 105      12.168 -25.396  -3.669  1.00  0.00           N  
ATOM   1773  CA  ASP G 105      12.444 -26.494  -4.589  1.00  0.00           C  
ATOM   1774  C   ASP G 105      11.179 -27.286  -4.894  1.00  0.00           C  
ATOM   1775  O   ASP G 105      10.996 -28.395  -4.391  1.00  0.00           O  
ATOM   1776  CB  ASP G 105      13.510 -27.426  -4.009  1.00  0.00           C  
ATOM   1777  CG  ASP G 105      14.918 -26.857  -4.116  1.00  0.00           C  
ATOM   1778  OD1 ASP G 105      15.391 -26.700  -5.216  1.00  0.00           O  
ATOM   1779  OD2 ASP G 105      15.505 -26.584  -3.096  1.00  0.00           O1-
ATOM   1780  H   ASP G 105      11.570 -25.562  -2.872  1.00  0.00           H  
ATOM   1781  HA  ASP G 105      12.803 -26.072  -5.528  1.00  0.00           H  
ATOM   1782 1HB  ASP G 105      13.290 -27.621  -2.958  1.00  0.00           H  
ATOM   1783 2HB  ASP G 105      13.480 -28.383  -4.531  1.00  0.00           H  
ATOM   1784  N   PRO G 106      10.310 -26.714  -5.720  1.00  0.00           N  
ATOM   1785  CA  PRO G 106       9.063 -27.369  -6.094  1.00  0.00           C  
ATOM   1786  C   PRO G 106       9.325 -28.714  -6.756  1.00  0.00           C  
ATOM   1787  O   PRO G 106      10.093 -28.808  -7.713  1.00  0.00           O  
ATOM   1788  CB  PRO G 106       8.429 -26.373  -7.070  1.00  0.00           C  
ATOM   1789  CG  PRO G 106       9.008 -25.057  -6.677  1.00  0.00           C  
ATOM   1790  CD  PRO G 106      10.429 -25.372  -6.294  1.00  0.00           C  
ATOM   1791  HA  PRO G 106       8.484 -27.552  -5.190  1.00  0.00           H  
ATOM   1792 1HB  PRO G 106       8.673 -26.654  -8.106  1.00  0.00           H  
ATOM   1793 2HB  PRO G 106       7.334 -26.402  -6.979  1.00  0.00           H  
ATOM   1794 1HG  PRO G 106       8.943 -24.347  -7.515  1.00  0.00           H  
ATOM   1795 2HG  PRO G 106       8.432 -24.622  -5.847  1.00  0.00           H  
ATOM   1796 1HD  PRO G 106      11.063 -25.363  -7.193  1.00  0.00           H  
ATOM   1797 2HD  PRO G 106      10.785 -24.632  -5.561  1.00  0.00           H  
ATOM   1798  N   GLY G 107       8.679 -29.756  -6.242  1.00  0.00           N  
ATOM   1799  CA  GLY G 107       8.700 -31.062  -6.886  1.00  0.00           C  
ATOM   1800  C   GLY G 107       9.859 -31.912  -6.378  1.00  0.00           C  
ATOM   1801  O   GLY G 107      10.029 -33.058  -6.793  1.00  0.00           O  
ATOM   1802  H   GLY G 107       8.162 -29.639  -5.383  1.00  0.00           H  
ATOM   1803 1HA  GLY G 107       7.757 -31.577  -6.695  1.00  0.00           H  
ATOM   1804 2HA  GLY G 107       8.784 -30.937  -7.965  1.00  0.00           H  
ATOM   1805  N   SER G 108      10.651 -31.341  -5.478  1.00  0.00           N  
ATOM   1806  CA  SER G 108      11.797 -32.042  -4.909  1.00  0.00           C  
ATOM   1807  C   SER G 108      11.360 -33.020  -3.826  1.00  0.00           C  
ATOM   1808  O   SER G 108      10.234 -32.956  -3.337  1.00  0.00           O  
ATOM   1809  CB  SER G 108      12.786 -31.047  -4.335  1.00  0.00           C  
ATOM   1810  OG  SER G 108      12.251 -30.396  -3.215  1.00  0.00           O  
ATOM   1811  H   SER G 108      10.455 -30.395  -5.178  1.00  0.00           H  
ATOM   1812  HA  SER G 108      12.277 -32.620  -5.700  1.00  0.00           H  
ATOM   1813 1HB  SER G 108      13.703 -31.565  -4.054  1.00  0.00           H  
ATOM   1814 2HB  SER G 108      13.046 -30.312  -5.096  1.00  0.00           H  
ATOM   1815  HG  SER G 108      11.947 -29.540  -3.527  1.00  0.00           H  
ATOM   1816  N   ASN G 109      12.264 -33.924  -3.454  1.00  0.00           N  
ATOM   1817  CA  ASN G 109      12.008 -34.854  -2.361  1.00  0.00           C  
ATOM   1818  C   ASN G 109      11.889 -34.120  -1.032  1.00  0.00           C  
ATOM   1819  O   ASN G 109      11.158 -34.553  -0.138  1.00  0.00           O  
ATOM   1820  CB  ASN G 109      13.096 -35.909  -2.293  1.00  0.00           C  
ATOM   1821  CG  ASN G 109      12.994 -36.918  -3.403  1.00  0.00           C  
ATOM   1822  ND2 ASN G 109      14.101 -37.528  -3.742  1.00  0.00           N  
ATOM   1823  OD1 ASN G 109      11.910 -37.145  -3.953  1.00  0.00           O  
ATOM   1824  H   ASN G 109      13.146 -33.967  -3.943  1.00  0.00           H  
ATOM   1825  HA  ASN G 109      11.060 -35.353  -2.555  1.00  0.00           H  
ATOM   1826 1HB  ASN G 109      14.075 -35.428  -2.344  1.00  0.00           H  
ATOM   1827 2HB  ASN G 109      13.038 -36.431  -1.337  1.00  0.00           H  
ATOM   1828 1HD2 ASN G 109      14.092 -38.210  -4.475  1.00  0.00           H  
ATOM   1829 2HD2 ASN G 109      14.955 -37.313  -3.270  1.00  0.00           H  
ATOM   1830  N   LEU G 110      12.604 -33.009  -0.906  1.00  0.00           N  
ATOM   1831  CA  LEU G 110      12.466 -32.133   0.250  1.00  0.00           C  
ATOM   1832  C   LEU G 110      11.073 -31.518   0.310  1.00  0.00           C  
ATOM   1833  O   LEU G 110      10.481 -31.397   1.383  1.00  0.00           O  
ATOM   1834  CB  LEU G 110      13.522 -31.021   0.201  1.00  0.00           C  
ATOM   1835  CG  LEU G 110      14.950 -31.444   0.567  1.00  0.00           C  
ATOM   1836  CD1 LEU G 110      15.930 -30.366   0.123  1.00  0.00           C  
ATOM   1837  CD2 LEU G 110      15.042 -31.680   2.067  1.00  0.00           C  
ATOM   1838  H   LEU G 110      13.264 -32.766  -1.631  1.00  0.00           H  
ATOM   1839  HA  LEU G 110      12.600 -32.729   1.155  1.00  0.00           H  
ATOM   1840 1HB  LEU G 110      13.546 -30.610  -0.807  1.00  0.00           H  
ATOM   1841 2HB  LEU G 110      13.225 -30.229   0.888  1.00  0.00           H  
ATOM   1842  HG  LEU G 110      15.204 -32.363   0.039  1.00  0.00           H  
ATOM   1843 1HD1 LEU G 110      16.944 -30.667   0.383  1.00  0.00           H  
ATOM   1844 2HD1 LEU G 110      15.857 -30.232  -0.957  1.00  0.00           H  
ATOM   1845 3HD1 LEU G 110      15.690 -29.428   0.623  1.00  0.00           H  
ATOM   1846 1HD2 LEU G 110      16.056 -31.982   2.328  1.00  0.00           H  
ATOM   1847 2HD2 LEU G 110      14.789 -30.761   2.597  1.00  0.00           H  
ATOM   1848 3HD2 LEU G 110      14.344 -32.467   2.355  1.00  0.00           H  
ATOM   1849  N   SER G 111      10.556 -31.121  -0.850  1.00  0.00           N  
ATOM   1850  CA  SER G 111       9.207 -30.578  -0.942  1.00  0.00           C  
ATOM   1851  C   SER G 111       8.163 -31.635  -0.601  1.00  0.00           C  
ATOM   1852  O   SER G 111       7.140 -31.334   0.013  1.00  0.00           O  
ATOM   1853  CB  SER G 111       8.957 -30.037  -2.336  1.00  0.00           C  
ATOM   1854  OG  SER G 111       8.774 -31.080  -3.254  1.00  0.00           O  
ATOM   1855  H   SER G 111      11.114 -31.203  -1.689  1.00  0.00           H  
ATOM   1856  HA  SER G 111       9.110 -29.770  -0.217  1.00  0.00           H  
ATOM   1857 1HB  SER G 111       8.073 -29.400  -2.326  1.00  0.00           H  
ATOM   1858 2HB  SER G 111       9.801 -29.422  -2.645  1.00  0.00           H  
ATOM   1859  HG  SER G 111       9.654 -31.396  -3.475  1.00  0.00           H  
ATOM   1860  N   LYS G 112       8.428 -32.874  -1.001  1.00  0.00           N  
ATOM   1861  CA  LYS G 112       7.548 -33.990  -0.676  1.00  0.00           C  
ATOM   1862  C   LYS G 112       7.451 -34.194   0.829  1.00  0.00           C  
ATOM   1863  O   LYS G 112       6.366 -34.414   1.368  1.00  0.00           O  
ATOM   1864  CB  LYS G 112       8.037 -35.273  -1.349  1.00  0.00           C  
ATOM   1865  CG  LYS G 112       7.860 -35.297  -2.862  1.00  0.00           C  
ATOM   1866  CD  LYS G 112       8.388 -36.592  -3.460  1.00  0.00           C  
ATOM   1867  CE  LYS G 112       8.224 -36.612  -4.972  1.00  0.00           C  
ATOM   1868  NZ  LYS G 112       8.773 -37.857  -5.575  1.00  0.00           N1+
ATOM   1869  H   LYS G 112       9.263 -33.048  -1.545  1.00  0.00           H  
ATOM   1870  HA  LYS G 112       6.548 -33.760  -1.042  1.00  0.00           H  
ATOM   1871 1HB  LYS G 112       9.097 -35.415  -1.134  1.00  0.00           H  
ATOM   1872 2HB  LYS G 112       7.502 -36.129  -0.936  1.00  0.00           H  
ATOM   1873 1HG  LYS G 112       6.802 -35.200  -3.106  1.00  0.00           H  
ATOM   1874 2HG  LYS G 112       8.396 -34.459  -3.304  1.00  0.00           H  
ATOM   1875 1HD  LYS G 112       9.445 -36.701  -3.215  1.00  0.00           H  
ATOM   1876 2HD  LYS G 112       7.846 -37.437  -3.035  1.00  0.00           H  
ATOM   1877 1HE  LYS G 112       7.168 -36.535  -5.225  1.00  0.00           H  
ATOM   1878 2HE  LYS G 112       8.742 -35.756  -5.405  1.00  0.00           H  
ATOM   1879 1HZ  LYS G 112       8.646 -37.831  -6.577  1.00  0.00           H  
ATOM   1880 2HZ  LYS G 112       9.758 -37.929  -5.363  1.00  0.00           H  
ATOM   1881 3HZ  LYS G 112       8.288 -38.657  -5.196  1.00  0.00           H  
ATOM   1882  N   LYS G 113       8.593 -34.118   1.505  1.00  0.00           N  
ATOM   1883  CA  LYS G 113       8.627 -34.192   2.963  1.00  0.00           C  
ATOM   1884  C   LYS G 113       7.931 -32.991   3.589  1.00  0.00           C  
ATOM   1885  O   LYS G 113       7.251 -33.117   4.610  1.00  0.00           O  
ATOM   1886  CB  LYS G 113      10.070 -34.283   3.463  1.00  0.00           C  
ATOM   1887  CG  LYS G 113      10.217 -34.200   4.977  1.00  0.00           C  
ATOM   1888  CD  LYS G 113       9.593 -35.408   5.659  1.00  0.00           C  
ATOM   1889  CE  LYS G 113       9.829 -35.379   7.162  1.00  0.00           C  
ATOM   1890  NZ  LYS G 113       9.193 -36.536   7.848  1.00  0.00           N1+
ATOM   1891  H   LYS G 113       9.460 -34.011   1.000  1.00  0.00           H  
ATOM   1892  HA  LYS G 113       8.092 -35.088   3.276  1.00  0.00           H  
ATOM   1893 1HB  LYS G 113      10.510 -35.225   3.135  1.00  0.00           H  
ATOM   1894 2HB  LYS G 113      10.658 -33.477   3.025  1.00  0.00           H  
ATOM   1895 1HG  LYS G 113      11.275 -34.152   5.237  1.00  0.00           H  
ATOM   1896 2HG  LYS G 113       9.730 -33.296   5.341  1.00  0.00           H  
ATOM   1897 1HD  LYS G 113       8.519 -35.420   5.469  1.00  0.00           H  
ATOM   1898 2HD  LYS G 113      10.027 -36.321   5.251  1.00  0.00           H  
ATOM   1899 1HE  LYS G 113      10.899 -35.397   7.363  1.00  0.00           H  
ATOM   1900 2HE  LYS G 113       9.420 -34.458   7.577  1.00  0.00           H  
ATOM   1901 1HZ  LYS G 113       9.372 -36.480   8.841  1.00  0.00           H  
ATOM   1902 2HZ  LYS G 113       8.196 -36.519   7.685  1.00  0.00           H  
ATOM   1903 3HZ  LYS G 113       9.579 -37.396   7.486  1.00  0.00           H  
ATOM   1904  N   ALA G 114       8.098 -31.826   2.975  1.00  0.00           N  
ATOM   1905  CA  ALA G 114       7.420 -30.615   3.424  1.00  0.00           C  
ATOM   1906  C   ALA G 114       5.907 -30.782   3.373  1.00  0.00           C  
ATOM   1907  O   ALA G 114       5.200 -30.397   4.304  1.00  0.00           O  
ATOM   1908  CB  ALA G 114       7.850 -29.423   2.581  1.00  0.00           C  
ATOM   1909  H   ALA G 114       8.713 -31.777   2.174  1.00  0.00           H  
ATOM   1910  HA  ALA G 114       7.700 -30.428   4.462  1.00  0.00           H  
ATOM   1911 1HB  ALA G 114       7.334 -28.528   2.928  1.00  0.00           H  
ATOM   1912 2HB  ALA G 114       8.926 -29.281   2.674  1.00  0.00           H  
ATOM   1913 3HB  ALA G 114       7.596 -29.606   1.538  1.00  0.00           H  
ATOM   1914  N   LEU G 115       5.415 -31.356   2.280  1.00  0.00           N  
ATOM   1915  CA  LEU G 115       3.989 -31.606   2.123  1.00  0.00           C  
ATOM   1916  C   LEU G 115       3.478 -32.576   3.179  1.00  0.00           C  
ATOM   1917  O   LEU G 115       2.380 -32.412   3.709  1.00  0.00           O  
ATOM   1918  CB  LEU G 115       3.701 -32.166   0.724  1.00  0.00           C  
ATOM   1919  CG  LEU G 115       3.900 -31.185  -0.439  1.00  0.00           C  
ATOM   1920  CD1 LEU G 115       3.750 -31.926  -1.760  1.00  0.00           C  
ATOM   1921  CD2 LEU G 115       2.888 -30.054  -0.328  1.00  0.00           C  
ATOM   1922  H   LEU G 115       6.048 -31.626   1.540  1.00  0.00           H  
ATOM   1923  HA  LEU G 115       3.456 -30.664   2.254  1.00  0.00           H  
ATOM   1924 1HB  LEU G 115       4.352 -33.021   0.551  1.00  0.00           H  
ATOM   1925 2HB  LEU G 115       2.667 -32.510   0.694  1.00  0.00           H  
ATOM   1926  HG  LEU G 115       4.909 -30.774  -0.399  1.00  0.00           H  
ATOM   1927 1HD1 LEU G 115       3.892 -31.229  -2.586  1.00  0.00           H  
ATOM   1928 2HD1 LEU G 115       4.498 -32.717  -1.821  1.00  0.00           H  
ATOM   1929 3HD1 LEU G 115       2.754 -32.363  -1.821  1.00  0.00           H  
ATOM   1930 1HD2 LEU G 115       3.030 -29.356  -1.154  1.00  0.00           H  
ATOM   1931 2HD2 LEU G 115       1.879 -30.464  -0.368  1.00  0.00           H  
ATOM   1932 3HD2 LEU G 115       3.030 -29.530   0.617  1.00  0.00           H  
ATOM   1933  N   GLU G 116       4.283 -33.587   3.485  1.00  0.00           N  
ATOM   1934  CA  GLU G 116       3.985 -34.501   4.582  1.00  0.00           C  
ATOM   1935  C   GLU G 116       3.836 -33.750   5.898  1.00  0.00           C  
ATOM   1936  O   GLU G 116       2.872 -33.958   6.638  1.00  0.00           O  
ATOM   1937  CB  GLU G 116       5.083 -35.559   4.709  1.00  0.00           C  
ATOM   1938  CG  GLU G 116       4.841 -36.588   5.804  1.00  0.00           C  
ATOM   1939  CD  GLU G 116       5.927 -37.625   5.882  1.00  0.00           C  
ATOM   1940  OE1 GLU G 116       6.519 -37.915   4.871  1.00  0.00           O  
ATOM   1941  OE2 GLU G 116       6.163 -38.129   6.955  1.00  0.00           O1-
ATOM   1942  H   GLU G 116       5.125 -33.730   2.944  1.00  0.00           H  
ATOM   1943  HA  GLU G 116       3.037 -34.994   4.373  1.00  0.00           H  
ATOM   1944 1HB  GLU G 116       5.185 -36.093   3.764  1.00  0.00           H  
ATOM   1945 2HB  GLU G 116       6.036 -35.071   4.914  1.00  0.00           H  
ATOM   1946 1HG  GLU G 116       4.775 -36.075   6.763  1.00  0.00           H  
ATOM   1947 2HG  GLU G 116       3.887 -37.081   5.621  1.00  0.00           H  
ATOM   1948  N   ILE G 117       4.795 -32.878   6.187  1.00  0.00           N  
ATOM   1949  CA  ILE G 117       4.761 -32.077   7.406  1.00  0.00           C  
ATOM   1950  C   ILE G 117       3.509 -31.211   7.460  1.00  0.00           C  
ATOM   1951  O   ILE G 117       2.860 -31.105   8.501  1.00  0.00           O  
ATOM   1952  CB  ILE G 117       6.010 -31.182   7.511  1.00  0.00           C  
ATOM   1953  CG1 ILE G 117       7.260 -32.036   7.736  1.00  0.00           C  
ATOM   1954  CG2 ILE G 117       5.844 -30.168   8.633  1.00  0.00           C  
ATOM   1955  CD1 ILE G 117       8.556 -31.275   7.573  1.00  0.00           C  
ATOM   1956  H   ILE G 117       5.569 -32.765   5.547  1.00  0.00           H  
ATOM   1957  HA  ILE G 117       4.733 -32.751   8.263  1.00  0.00           H  
ATOM   1958  HB  ILE G 117       6.156 -30.650   6.572  1.00  0.00           H  
ATOM   1959 1HG1 ILE G 117       7.237 -32.458   8.740  1.00  0.00           H  
ATOM   1960 2HG1 ILE G 117       7.265 -32.868   7.032  1.00  0.00           H  
ATOM   1961 1HG2 ILE G 117       6.736 -29.545   8.693  1.00  0.00           H  
ATOM   1962 2HG2 ILE G 117       4.977 -29.542   8.431  1.00  0.00           H  
ATOM   1963 3HG2 ILE G 117       5.702 -30.692   9.578  1.00  0.00           H  
ATOM   1964 1HD1 ILE G 117       9.397 -31.946   7.748  1.00  0.00           H  
ATOM   1965 2HD1 ILE G 117       8.617 -30.872   6.562  1.00  0.00           H  
ATOM   1966 3HD1 ILE G 117       8.591 -30.457   8.292  1.00  0.00           H  
ATOM   1967  N   ILE G 118       3.173 -30.593   6.334  1.00  0.00           N  
ATOM   1968  CA  ILE G 118       1.973 -29.770   6.240  1.00  0.00           C  
ATOM   1969  C   ILE G 118       0.724 -30.577   6.556  1.00  0.00           C  
ATOM   1970  O   ILE G 118      -0.167 -30.109   7.264  1.00  0.00           O  
ATOM   1971  CB  ILE G 118       1.841 -29.149   4.837  1.00  0.00           C  
ATOM   1972  CG1 ILE G 118       2.947 -28.114   4.606  1.00  0.00           C  
ATOM   1973  CG2 ILE G 118       0.471 -28.515   4.663  1.00  0.00           C  
ATOM   1974  CD1 ILE G 118       3.065 -27.659   3.169  1.00  0.00           C  
ATOM   1975  H   ILE G 118       3.764 -30.697   5.521  1.00  0.00           H  
ATOM   1976  HA  ILE G 118       2.048 -28.968   6.977  1.00  0.00           H  
ATOM   1977  HB  ILE G 118       1.973 -29.923   4.083  1.00  0.00           H  
ATOM   1978 1HG1 ILE G 118       2.761 -27.238   5.227  1.00  0.00           H  
ATOM   1979 2HG1 ILE G 118       3.906 -28.532   4.910  1.00  0.00           H  
ATOM   1980 1HG2 ILE G 118       0.393 -28.080   3.667  1.00  0.00           H  
ATOM   1981 2HG2 ILE G 118      -0.300 -29.275   4.786  1.00  0.00           H  
ATOM   1982 3HG2 ILE G 118       0.332 -27.734   5.411  1.00  0.00           H  
ATOM   1983 1HD1 ILE G 118       3.868 -26.928   3.084  1.00  0.00           H  
ATOM   1984 2HD1 ILE G 118       3.285 -28.516   2.532  1.00  0.00           H  
ATOM   1985 3HD1 ILE G 118       2.126 -27.204   2.853  1.00  0.00           H  
ATOM   1986  N   LEU G 119       0.663 -31.795   6.028  1.00  0.00           N  
ATOM   1987  CA  LEU G 119      -0.450 -32.698   6.306  1.00  0.00           C  
ATOM   1988  C   LEU G 119      -0.521 -33.040   7.789  1.00  0.00           C  
ATOM   1989  O   LEU G 119      -1.603 -33.063   8.377  1.00  0.00           O  
ATOM   1990  CB  LEU G 119      -0.308 -33.985   5.484  1.00  0.00           C  
ATOM   1991  CG  LEU G 119      -0.509 -33.834   3.971  1.00  0.00           C  
ATOM   1992  CD1 LEU G 119      -0.154 -35.142   3.278  1.00  0.00           C  
ATOM   1993  CD2 LEU G 119      -1.951 -33.439   3.688  1.00  0.00           C  
ATOM   1994  H   LEU G 119       1.406 -32.106   5.419  1.00  0.00           H  
ATOM   1995  HA  LEU G 119      -1.376 -32.192   6.037  1.00  0.00           H  
ATOM   1996 1HB  LEU G 119       0.689 -34.393   5.646  1.00  0.00           H  
ATOM   1997 2HB  LEU G 119      -1.038 -34.710   5.845  1.00  0.00           H  
ATOM   1998  HG  LEU G 119       0.160 -33.063   3.590  1.00  0.00           H  
ATOM   1999 1HD1 LEU G 119      -0.297 -35.035   2.202  1.00  0.00           H  
ATOM   2000 2HD1 LEU G 119       0.887 -35.391   3.481  1.00  0.00           H  
ATOM   2001 3HD1 LEU G 119      -0.798 -35.938   3.651  1.00  0.00           H  
ATOM   2002 1HD2 LEU G 119      -2.094 -33.331   2.612  1.00  0.00           H  
ATOM   2003 2HD2 LEU G 119      -2.621 -34.211   4.067  1.00  0.00           H  
ATOM   2004 3HD2 LEU G 119      -2.172 -32.492   4.180  1.00  0.00           H  
ATOM   2005  N   ARG G 120       0.634 -33.308   8.387  1.00  0.00           N  
ATOM   2006  CA  ARG G 120       0.706 -33.633   9.806  1.00  0.00           C  
ATOM   2007  C   ARG G 120       0.208 -32.477  10.662  1.00  0.00           C  
ATOM   2008  O   ARG G 120      -0.565 -32.670  11.598  1.00  0.00           O  
ATOM   2009  CB  ARG G 120       2.134 -33.977  10.205  1.00  0.00           C  
ATOM   2010  CG  ARG G 120       2.645 -35.304   9.669  1.00  0.00           C  
ATOM   2011  CD  ARG G 120       4.033 -35.581  10.122  1.00  0.00           C  
ATOM   2012  NE  ARG G 120       4.555 -36.811   9.548  1.00  0.00           N  
ATOM   2013  CZ  ARG G 120       4.337 -38.042  10.049  1.00  0.00           C  
ATOM   2014  NH1 ARG G 120       3.607 -38.192  11.132  1.00  0.00           N1+
ATOM   2015  NH2 ARG G 120       4.858 -39.100   9.452  1.00  0.00           N  
ATOM   2016  H   ARG G 120       1.485 -33.287   7.843  1.00  0.00           H  
ATOM   2017  HA  ARG G 120       0.056 -34.488   9.998  1.00  0.00           H  
ATOM   2018 1HB  ARG G 120       2.807 -33.197   9.852  1.00  0.00           H  
ATOM   2019 2HB  ARG G 120       2.210 -34.008  11.292  1.00  0.00           H  
ATOM   2020 1HG  ARG G 120       2.002 -36.111  10.021  1.00  0.00           H  
ATOM   2021 2HG  ARG G 120       2.638 -35.284   8.579  1.00  0.00           H  
ATOM   2022 1HD  ARG G 120       4.684 -34.761   9.821  1.00  0.00           H  
ATOM   2023 2HD  ARG G 120       4.048 -35.678  11.207  1.00  0.00           H  
ATOM   2024  HE  ARG G 120       5.122 -36.736   8.713  1.00  0.00           H  
ATOM   2025 1HH1 ARG G 120       3.209 -37.383  11.588  1.00  0.00           H  
ATOM   2026 2HH1 ARG G 120       3.443 -39.115  11.507  1.00  0.00           H  
ATOM   2027 1HH2 ARG G 120       5.419 -38.986   8.619  1.00  0.00           H  
ATOM   2028 2HH2 ARG G 120       4.694 -40.023   9.827  1.00  0.00           H  
ATOM   2029  N   ALA G 121       0.660 -31.268  10.335  1.00  0.00           N  
ATOM   2030  CA  ALA G 121       0.249 -30.076  11.063  1.00  0.00           C  
ATOM   2031  C   ALA G 121      -1.233 -29.788  10.856  1.00  0.00           C  
ATOM   2032  O   ALA G 121      -1.954 -29.477  11.805  1.00  0.00           O  
ATOM   2033  CB  ALA G 121       1.086 -28.878  10.634  1.00  0.00           C  
ATOM   2034  H   ALA G 121       1.304 -31.177   9.563  1.00  0.00           H  
ATOM   2035  HA  ALA G 121       0.404 -30.250  12.129  1.00  0.00           H  
ATOM   2036 1HB  ALA G 121       0.766 -27.995  11.187  1.00  0.00           H  
ATOM   2037 2HB  ALA G 121       2.137 -29.077  10.842  1.00  0.00           H  
ATOM   2038 3HB  ALA G 121       0.953 -28.706   9.567  1.00  0.00           H  
ATOM   2039  N   ALA G 122      -1.683 -29.890   9.610  1.00  0.00           N  
ATOM   2040  CA  ALA G 122      -3.081 -29.648   9.277  1.00  0.00           C  
ATOM   2041  C   ALA G 122      -3.992 -30.659   9.959  1.00  0.00           C  
ATOM   2042  O   ALA G 122      -5.082 -30.318  10.420  1.00  0.00           O  
ATOM   2043  CB  ALA G 122      -3.281 -29.688   7.769  1.00  0.00           C  
ATOM   2044  H   ALA G 122      -1.038 -30.143   8.874  1.00  0.00           H  
ATOM   2045  HA  ALA G 122      -3.357 -28.659   9.640  1.00  0.00           H  
ATOM   2046 1HB  ALA G 122      -4.330 -29.505   7.536  1.00  0.00           H  
ATOM   2047 2HB  ALA G 122      -2.667 -28.920   7.300  1.00  0.00           H  
ATOM   2048 3HB  ALA G 122      -2.991 -30.667   7.390  1.00  0.00           H  
ATOM   2049  N   ALA G 123      -3.542 -31.909  10.019  1.00  0.00           N  
ATOM   2050  CA  ALA G 123      -4.284 -32.958  10.703  1.00  0.00           C  
ATOM   2051  C   ALA G 123      -4.500 -32.613  12.172  1.00  0.00           C  
ATOM   2052  O   ALA G 123      -5.604 -32.758  12.698  1.00  0.00           O  
ATOM   2053  CB  ALA G 123      -3.560 -34.289  10.572  1.00  0.00           C  
ATOM   2054  H   ALA G 123      -2.660 -32.136   9.579  1.00  0.00           H  
ATOM   2055  HA  ALA G 123      -5.265 -33.050  10.238  1.00  0.00           H  
ATOM   2056 1HB  ALA G 123      -4.127 -35.065  11.088  1.00  0.00           H  
ATOM   2057 2HB  ALA G 123      -3.465 -34.551   9.518  1.00  0.00           H  
ATOM   2058 3HB  ALA G 123      -2.569 -34.210  11.017  1.00  0.00           H  
ATOM   2059  N   GLU G 124      -3.439 -32.158  12.830  1.00  0.00           N  
ATOM   2060  CA  GLU G 124      -3.516 -31.771  14.233  1.00  0.00           C  
ATOM   2061  C   GLU G 124      -4.393 -30.540  14.421  1.00  0.00           C  
ATOM   2062  O   GLU G 124      -5.100 -30.416  15.420  1.00  0.00           O  
ATOM   2063  CB  GLU G 124      -2.115 -31.501  14.788  1.00  0.00           C  
ATOM   2064  CG  GLU G 124      -1.239 -32.739  14.912  1.00  0.00           C  
ATOM   2065  CD  GLU G 124      -1.788 -33.752  15.879  1.00  0.00           C  
ATOM   2066  OE1 GLU G 124      -2.318 -33.353  16.889  1.00  0.00           O  
ATOM   2067  OE2 GLU G 124      -1.681 -34.923  15.606  1.00  0.00           O1-
ATOM   2068  H   GLU G 124      -2.559 -32.073  12.344  1.00  0.00           H  
ATOM   2069  HA  GLU G 124      -3.973 -32.588  14.792  1.00  0.00           H  
ATOM   2070 1HB  GLU G 124      -1.600 -30.790  14.144  1.00  0.00           H  
ATOM   2071 2HB  GLU G 124      -2.197 -31.048  15.777  1.00  0.00           H  
ATOM   2072 1HG  GLU G 124      -1.145 -33.205  13.931  1.00  0.00           H  
ATOM   2073 2HG  GLU G 124      -0.245 -32.437  15.237  1.00  0.00           H  
ATOM   2074  N   LEU G 125      -4.341 -29.631  13.454  1.00  0.00           N  
ATOM   2075  CA  LEU G 125      -5.220 -28.468  13.450  1.00  0.00           C  
ATOM   2076  C   LEU G 125      -6.679 -28.879  13.299  1.00  0.00           C  
ATOM   2077  O   LEU G 125      -7.570 -28.260  13.879  1.00  0.00           O  
ATOM   2078  CB  LEU G 125      -4.831 -27.514  12.313  1.00  0.00           C  
ATOM   2079  CG  LEU G 125      -3.559 -26.688  12.544  1.00  0.00           C  
ATOM   2080  CD1 LEU G 125      -3.105 -26.077  11.225  1.00  0.00           C  
ATOM   2081  CD2 LEU G 125      -3.835 -25.609  13.580  1.00  0.00           C  
ATOM   2082  H   LEU G 125      -3.675 -29.748  12.703  1.00  0.00           H  
ATOM   2083  HA  LEU G 125      -5.119 -27.954  14.406  1.00  0.00           H  
ATOM   2084 1HB  LEU G 125      -4.688 -28.096  11.405  1.00  0.00           H  
ATOM   2085 2HB  LEU G 125      -5.653 -26.817  12.148  1.00  0.00           H  
ATOM   2086  HG  LEU G 125      -2.762 -27.340  12.902  1.00  0.00           H  
ATOM   2087 1HD1 LEU G 125      -2.201 -25.490  11.389  1.00  0.00           H  
ATOM   2088 2HD1 LEU G 125      -2.896 -26.871  10.509  1.00  0.00           H  
ATOM   2089 3HD1 LEU G 125      -3.889 -25.431  10.834  1.00  0.00           H  
ATOM   2090 1HD2 LEU G 125      -2.931 -25.022  13.745  1.00  0.00           H  
ATOM   2091 2HD2 LEU G 125      -4.632 -24.955  13.223  1.00  0.00           H  
ATOM   2092 3HD2 LEU G 125      -4.141 -26.074  14.517  1.00  0.00           H  
ATOM   2093  N   ALA G 126      -6.914 -29.927  12.518  1.00  0.00           N  
ATOM   2094  CA  ALA G 126      -8.251 -30.488  12.369  1.00  0.00           C  
ATOM   2095  C   ALA G 126      -8.726 -31.128  13.667  1.00  0.00           C  
ATOM   2096  O   ALA G 126      -9.910 -31.074  14.000  1.00  0.00           O  
ATOM   2097  CB  ALA G 126      -8.276 -31.504  11.237  1.00  0.00           C  
ATOM   2098  H   ALA G 126      -6.145 -30.348  12.013  1.00  0.00           H  
ATOM   2099  HA  ALA G 126      -8.941 -29.678  12.128  1.00  0.00           H  
ATOM   2100 1HB  ALA G 126      -9.281 -31.914  11.139  1.00  0.00           H  
ATOM   2101 2HB  ALA G 126      -7.990 -31.018  10.305  1.00  0.00           H  
ATOM   2102 3HB  ALA G 126      -7.577 -32.309  11.456  1.00  0.00           H  
ATOM   2103  N   LYS G 127      -7.796 -31.736  14.395  1.00  0.00           N  
ATOM   2104  CA  LYS G 127      -8.105 -32.330  15.691  1.00  0.00           C  
ATOM   2105  C   LYS G 127      -8.528 -31.266  16.696  1.00  0.00           C  
ATOM   2106  O   LYS G 127      -9.425 -31.484  17.509  1.00  0.00           O  
ATOM   2107  CB  LYS G 127      -6.902 -33.109  16.225  1.00  0.00           C  
ATOM   2108  CG  LYS G 127      -6.596 -34.393  15.465  1.00  0.00           C  
ATOM   2109  CD  LYS G 127      -5.379 -35.100  16.041  1.00  0.00           C  
ATOM   2110  CE  LYS G 127      -5.067 -36.379  15.278  1.00  0.00           C  
ATOM   2111  NZ  LYS G 127      -3.856 -37.062  15.807  1.00  0.00           N1+
ATOM   2112  H   LYS G 127      -6.852 -31.792  14.042  1.00  0.00           H  
ATOM   2113  HA  LYS G 127      -8.942 -33.018  15.567  1.00  0.00           H  
ATOM   2114 1HB  LYS G 127      -6.013 -32.478  16.186  1.00  0.00           H  
ATOM   2115 2HB  LYS G 127      -7.072 -33.371  17.269  1.00  0.00           H  
ATOM   2116 1HG  LYS G 127      -7.456 -35.063  15.521  1.00  0.00           H  
ATOM   2117 2HG  LYS G 127      -6.408 -34.160  14.417  1.00  0.00           H  
ATOM   2118 1HD  LYS G 127      -4.515 -34.437  15.991  1.00  0.00           H  
ATOM   2119 2HD  LYS G 127      -5.563 -35.349  17.086  1.00  0.00           H  
ATOM   2120 1HE  LYS G 127      -5.914 -37.060  15.349  1.00  0.00           H  
ATOM   2121 2HE  LYS G 127      -4.906 -36.144  14.225  1.00  0.00           H  
ATOM   2122 1HZ  LYS G 127      -3.683 -37.903  15.274  1.00  0.00           H  
ATOM   2123 2HZ  LYS G 127      -3.059 -36.445  15.728  1.00  0.00           H  
ATOM   2124 3HZ  LYS G 127      -4.000 -37.302  16.777  1.00  0.00           H  
ATOM   2125  N   LEU G 128      -7.872 -30.109  16.636  1.00  0.00           N  
ATOM   2126  CA  LEU G 128      -8.177 -29.010  17.542  1.00  0.00           C  
ATOM   2127  C   LEU G 128      -9.614 -28.535  17.370  1.00  0.00           C  
ATOM   2128  O   LEU G 128     -10.101 -28.394  16.248  1.00  0.00           O  
ATOM   2129  CB  LEU G 128      -7.213 -27.842  17.300  1.00  0.00           C  
ATOM   2130  CG  LEU G 128      -5.788 -28.033  17.834  1.00  0.00           C  
ATOM   2131  CD1 LEU G 128      -4.871 -26.982  17.223  1.00  0.00           C  
ATOM   2132  CD2 LEU G 128      -5.798 -27.934  19.352  1.00  0.00           C  
ATOM   2133  H   LEU G 128      -7.145 -29.991  15.946  1.00  0.00           H  
ATOM   2134  HA  LEU G 128      -8.067 -29.363  18.567  1.00  0.00           H  
ATOM   2135 1HB  LEU G 128      -7.144 -27.665  16.228  1.00  0.00           H  
ATOM   2136 2HB  LEU G 128      -7.626 -26.948  17.768  1.00  0.00           H  
ATOM   2137  HG  LEU G 128      -5.417 -29.014  17.536  1.00  0.00           H  
ATOM   2138 1HD1 LEU G 128      -3.858 -27.118  17.603  1.00  0.00           H  
ATOM   2139 2HD1 LEU G 128      -4.869 -27.088  16.138  1.00  0.00           H  
ATOM   2140 3HD1 LEU G 128      -5.228 -25.988  17.491  1.00  0.00           H  
ATOM   2141 1HD2 LEU G 128      -4.784 -28.072  19.732  1.00  0.00           H  
ATOM   2142 2HD2 LEU G 128      -6.168 -26.953  19.651  1.00  0.00           H  
ATOM   2143 3HD2 LEU G 128      -6.446 -28.708  19.763  1.00  0.00           H  
ATOM   2144  N   PRO G 129     -10.289 -28.288  18.487  1.00  0.00           N  
ATOM   2145  CA  PRO G 129     -11.676 -27.844  18.462  1.00  0.00           C  
ATOM   2146  C   PRO G 129     -11.775 -26.372  18.088  1.00  0.00           C  
ATOM   2147  O   PRO G 129     -12.856 -25.873  17.770  1.00  0.00           O  
ATOM   2148  CB  PRO G 129     -12.144 -28.095  19.899  1.00  0.00           C  
ATOM   2149  CG  PRO G 129     -10.907 -27.951  20.717  1.00  0.00           C  
ATOM   2150  CD  PRO G 129      -9.816 -28.522  19.850  1.00  0.00           C  
ATOM   2151  HA  PRO G 129     -12.211 -28.413  17.701  1.00  0.00           H  
ATOM   2152 1HB  PRO G 129     -12.923 -27.368  20.173  1.00  0.00           H  
ATOM   2153 2HB  PRO G 129     -12.595 -29.095  19.979  1.00  0.00           H  
ATOM   2154 1HG  PRO G 129     -10.737 -26.894  20.969  1.00  0.00           H  
ATOM   2155 2HG  PRO G 129     -11.016 -28.491  21.669  1.00  0.00           H  
ATOM   2156 1HD  PRO G 129      -8.876 -27.983  20.039  1.00  0.00           H  
ATOM   2157 2HD  PRO G 129      -9.698 -29.595  20.066  1.00  0.00           H  
ATOM   2158  N   ASP G 130     -10.644 -25.677  18.128  1.00  0.00           N  
ATOM   2159  CA  ASP G 130     -10.607 -24.251  17.825  1.00  0.00           C  
ATOM   2160  C   ASP G 130     -11.094 -23.975  16.410  1.00  0.00           C  
ATOM   2161  O   ASP G 130     -10.551 -24.508  15.442  1.00  0.00           O  
ATOM   2162  CB  ASP G 130      -9.189 -23.702  17.998  1.00  0.00           C  
ATOM   2163  CG  ASP G 130      -9.113 -22.191  17.827  1.00  0.00           C  
ATOM   2164  OD1 ASP G 130      -9.382 -21.491  18.775  1.00  0.00           O  
ATOM   2165  OD2 ASP G 130      -8.788 -21.751  16.751  1.00  0.00           O1-
ATOM   2166  H   ASP G 130      -9.786 -26.150  18.374  1.00  0.00           H  
ATOM   2167  HA  ASP G 130     -11.277 -23.735  18.512  1.00  0.00           H  
ATOM   2168 1HB  ASP G 130      -8.817 -23.960  18.990  1.00  0.00           H  
ATOM   2169 2HB  ASP G 130      -8.526 -24.169  17.269  1.00  0.00           H  
ATOM   2170  N   PRO G 131     -12.119 -23.138  16.296  1.00  0.00           N  
ATOM   2171  CA  PRO G 131     -12.732 -22.851  15.004  1.00  0.00           C  
ATOM   2172  C   PRO G 131     -11.696 -22.380  13.994  1.00  0.00           C  
ATOM   2173  O   PRO G 131     -11.725 -22.778  12.830  1.00  0.00           O  
ATOM   2174  CB  PRO G 131     -13.738 -21.745  15.337  1.00  0.00           C  
ATOM   2175  CG  PRO G 131     -14.120 -22.013  16.753  1.00  0.00           C  
ATOM   2176  CD  PRO G 131     -12.837 -22.439  17.413  1.00  0.00           C  
ATOM   2177  HA  PRO G 131     -13.175 -23.770  14.620  1.00  0.00           H  
ATOM   2178 1HB  PRO G 131     -13.272 -20.758  15.200  1.00  0.00           H  
ATOM   2179 2HB  PRO G 131     -14.593 -21.794  14.648  1.00  0.00           H  
ATOM   2180 1HG  PRO G 131     -14.550 -21.107  17.208  1.00  0.00           H  
ATOM   2181 2HG  PRO G 131     -14.898 -22.789  16.797  1.00  0.00           H  
ATOM   2182 1HD  PRO G 131     -12.286 -21.551  17.755  1.00  0.00           H  
ATOM   2183 2HD  PRO G 131     -13.062 -23.106  18.259  1.00  0.00           H  
ATOM   2184  N   ASN G 132     -10.784 -21.528  14.446  1.00  0.00           N  
ATOM   2185  CA  ASN G 132      -9.808 -20.908  13.555  1.00  0.00           C  
ATOM   2186  C   ASN G 132      -8.736 -21.904  13.134  1.00  0.00           C  
ATOM   2187  O   ASN G 132      -8.263 -21.879  11.998  1.00  0.00           O  
ATOM   2188  CB  ASN G 132      -9.179 -19.694  14.213  1.00  0.00           C  
ATOM   2189  CG  ASN G 132     -10.124 -18.527  14.297  1.00  0.00           C  
ATOM   2190  ND2 ASN G 132      -9.900 -17.662  15.253  1.00  0.00           N  
ATOM   2191  OD1 ASN G 132     -11.057 -18.410  13.495  1.00  0.00           O  
ATOM   2192  H   ASN G 132     -10.764 -21.301  15.429  1.00  0.00           H  
ATOM   2193  HA  ASN G 132     -10.324 -20.575  12.655  1.00  0.00           H  
ATOM   2194 1HB  ASN G 132      -8.851 -19.954  15.220  1.00  0.00           H  
ATOM   2195 2HB  ASN G 132      -8.296 -19.391  13.650  1.00  0.00           H  
ATOM   2196 1HD2 ASN G 132     -10.496 -16.866  15.356  1.00  0.00           H  
ATOM   2197 2HD2 ASN G 132      -9.133 -17.796  15.879  1.00  0.00           H  
ATOM   2198  N   ALA G 133      -8.356 -22.781  14.058  1.00  0.00           N  
ATOM   2199  CA  ALA G 133      -7.456 -23.884  13.740  1.00  0.00           C  
ATOM   2200  C   ALA G 133      -8.053 -24.793  12.673  1.00  0.00           C  
ATOM   2201  O   ALA G 133      -7.350 -25.255  11.774  1.00  0.00           O  
ATOM   2202  CB  ALA G 133      -7.130 -24.681  14.995  1.00  0.00           C  
ATOM   2203  H   ALA G 133      -8.697 -22.682  15.003  1.00  0.00           H  
ATOM   2204  HA  ALA G 133      -6.529 -23.472  13.342  1.00  0.00           H  
ATOM   2205 1HB  ALA G 133      -6.458 -25.500  14.741  1.00  0.00           H  
ATOM   2206 2HB  ALA G 133      -6.652 -24.030  15.726  1.00  0.00           H  
ATOM   2207 3HB  ALA G 133      -8.050 -25.084  15.416  1.00  0.00           H  
ATOM   2208  N   LEU G 134      -9.353 -25.045  12.778  1.00  0.00           N  
ATOM   2209  CA  LEU G 134     -10.055 -25.858  11.793  1.00  0.00           C  
ATOM   2210  C   LEU G 134     -10.028 -25.208  10.418  1.00  0.00           C  
ATOM   2211  O   LEU G 134      -9.872 -25.886   9.403  1.00  0.00           O  
ATOM   2212  CB  LEU G 134     -11.508 -26.081  12.230  1.00  0.00           C  
ATOM   2213  CG  LEU G 134     -11.697 -26.850  13.544  1.00  0.00           C  
ATOM   2214  CD1 LEU G 134     -13.170 -26.837  13.933  1.00  0.00           C  
ATOM   2215  CD2 LEU G 134     -11.188 -28.274  13.378  1.00  0.00           C  
ATOM   2216  H   LEU G 134      -9.865 -24.663  13.557  1.00  0.00           H  
ATOM   2217  HA  LEU G 134      -9.548 -26.822  11.713  1.00  0.00           H  
ATOM   2218 1HB  LEU G 134     -11.991 -25.112  12.341  1.00  0.00           H  
ATOM   2219 2HB  LEU G 134     -12.026 -26.634  11.446  1.00  0.00           H  
ATOM   2220  HG  LEU G 134     -11.138 -26.355  14.339  1.00  0.00           H  
ATOM   2221 1HD1 LEU G 134     -13.304 -27.383  14.867  1.00  0.00           H  
ATOM   2222 2HD1 LEU G 134     -13.502 -25.807  14.064  1.00  0.00           H  
ATOM   2223 3HD1 LEU G 134     -13.757 -27.312  13.148  1.00  0.00           H  
ATOM   2224 1HD2 LEU G 134     -11.322 -28.819  14.312  1.00  0.00           H  
ATOM   2225 2HD2 LEU G 134     -11.747 -28.770  12.584  1.00  0.00           H  
ATOM   2226 3HD2 LEU G 134     -10.130 -28.253  13.118  1.00  0.00           H  
ATOM   2227  N   ALA G 135     -10.182 -23.888  10.390  1.00  0.00           N  
ATOM   2228  CA  ALA G 135     -10.079 -23.130   9.149  1.00  0.00           C  
ATOM   2229  C   ALA G 135      -8.689 -23.261   8.538  1.00  0.00           C  
ATOM   2230  O   ALA G 135      -8.548 -23.457   7.332  1.00  0.00           O  
ATOM   2231  CB  ALA G 135     -10.414 -21.666   9.393  1.00  0.00           C  
ATOM   2232  H   ALA G 135     -10.376 -23.398  11.251  1.00  0.00           H  
ATOM   2233  HA  ALA G 135     -10.793 -23.536   8.434  1.00  0.00           H  
ATOM   2234 1HB  ALA G 135     -10.333 -21.113   8.457  1.00  0.00           H  
ATOM   2235 2HB  ALA G 135     -11.431 -21.585   9.776  1.00  0.00           H  
ATOM   2236 3HB  ALA G 135      -9.718 -21.251  10.121  1.00  0.00           H  
ATOM   2237  N   ALA G 136      -7.666 -23.152   9.379  1.00  0.00           N  
ATOM   2238  CA  ALA G 136      -6.284 -23.234   8.920  1.00  0.00           C  
ATOM   2239  C   ALA G 136      -5.938 -24.642   8.458  1.00  0.00           C  
ATOM   2240  O   ALA G 136      -5.132 -24.827   7.545  1.00  0.00           O  
ATOM   2241  CB  ALA G 136      -5.333 -22.792  10.022  1.00  0.00           C  
ATOM   2242  H   ALA G 136      -7.850 -23.011  10.363  1.00  0.00           H  
ATOM   2243  HA  ALA G 136      -6.164 -22.566   8.064  1.00  0.00           H  
ATOM   2244 1HB  ALA G 136      -4.305 -22.859   9.664  1.00  0.00           H  
ATOM   2245 2HB  ALA G 136      -5.553 -21.761  10.301  1.00  0.00           H  
ATOM   2246 3HB  ALA G 136      -5.457 -23.437  10.890  1.00  0.00           H  
ATOM   2247  N   ALA G 137      -6.552 -25.635   9.093  1.00  0.00           N  
ATOM   2248  CA  ALA G 137      -6.393 -27.026   8.680  1.00  0.00           C  
ATOM   2249  C   ALA G 137      -6.819 -27.221   7.231  1.00  0.00           C  
ATOM   2250  O   ALA G 137      -6.124 -27.874   6.453  1.00  0.00           O  
ATOM   2251  CB  ALA G 137      -7.191 -27.944   9.593  1.00  0.00           C  
ATOM   2252  H   ALA G 137      -7.145 -25.423   9.882  1.00  0.00           H  
ATOM   2253  HA  ALA G 137      -5.338 -27.289   8.753  1.00  0.00           H  
ATOM   2254 1HB  ALA G 137      -7.062 -28.978   9.272  1.00  0.00           H  
ATOM   2255 2HB  ALA G 137      -6.835 -27.837  10.618  1.00  0.00           H  
ATOM   2256 3HB  ALA G 137      -8.246 -27.679   9.546  1.00  0.00           H  
ATOM   2257  N   ALA G 138      -7.963 -26.648   6.873  1.00  0.00           N  
ATOM   2258  CA  ALA G 138      -8.459 -26.718   5.504  1.00  0.00           C  
ATOM   2259  C   ALA G 138      -7.532 -25.983   4.544  1.00  0.00           C  
ATOM   2260  O   ALA G 138      -7.239 -26.474   3.451  1.00  0.00           O  
ATOM   2261  CB  ALA G 138      -9.867 -26.147   5.421  1.00  0.00           C  
ATOM   2262  H   ALA G 138      -8.503 -26.152   7.567  1.00  0.00           H  
ATOM   2263  HA  ALA G 138      -8.487 -27.765   5.198  1.00  0.00           H  
ATOM   2264 1HB  ALA G 138     -10.224 -26.206   4.393  1.00  0.00           H  
ATOM   2265 2HB  ALA G 138     -10.531 -26.719   6.069  1.00  0.00           H  
ATOM   2266 3HB  ALA G 138      -9.856 -25.106   5.741  1.00  0.00           H  
ATOM   2267  N   ARG G 139      -7.074 -24.807   4.955  1.00  0.00           N  
ATOM   2268  CA  ARG G 139      -6.187 -23.998   4.128  1.00  0.00           C  
ATOM   2269  C   ARG G 139      -4.904 -24.749   3.799  1.00  0.00           C  
ATOM   2270  O   ARG G 139      -4.514 -24.854   2.636  1.00  0.00           O  
ATOM   2271  CB  ARG G 139      -5.841 -22.693   4.831  1.00  0.00           C  
ATOM   2272  CG  ARG G 139      -6.927 -21.631   4.777  1.00  0.00           C  
ATOM   2273  CD  ARG G 139      -6.507 -20.381   5.461  1.00  0.00           C  
ATOM   2274  NE  ARG G 139      -7.570 -19.389   5.479  1.00  0.00           N  
ATOM   2275  CZ  ARG G 139      -7.837 -18.534   4.473  1.00  0.00           C  
ATOM   2276  NH1 ARG G 139      -7.112 -18.563   3.377  1.00  0.00           N1+
ATOM   2277  NH2 ARG G 139      -8.828 -17.668   4.587  1.00  0.00           N  
ATOM   2278  H   ARG G 139      -7.350 -24.462   5.865  1.00  0.00           H  
ATOM   2279  HA  ARG G 139      -6.691 -23.781   3.186  1.00  0.00           H  
ATOM   2280 1HB  ARG G 139      -5.626 -22.892   5.880  1.00  0.00           H  
ATOM   2281 2HB  ARG G 139      -4.941 -22.268   4.387  1.00  0.00           H  
ATOM   2282 1HG  ARG G 139      -7.153 -21.393   3.737  1.00  0.00           H  
ATOM   2283 2HG  ARG G 139      -7.827 -22.004   5.268  1.00  0.00           H  
ATOM   2284 1HD  ARG G 139      -6.231 -20.605   6.491  1.00  0.00           H  
ATOM   2285 2HD  ARG G 139      -5.651 -19.952   4.941  1.00  0.00           H  
ATOM   2286  HE  ARG G 139      -8.150 -19.337   6.306  1.00  0.00           H  
ATOM   2287 1HH1 ARG G 139      -6.354 -19.225   3.289  1.00  0.00           H  
ATOM   2288 2HH1 ARG G 139      -7.312 -17.922   2.622  1.00  0.00           H  
ATOM   2289 1HH2 ARG G 139      -9.386 -17.646   5.430  1.00  0.00           H  
ATOM   2290 2HH2 ARG G 139      -9.028 -17.028   3.833  1.00  0.00           H  
ATOM   2291  N   ALA G 140      -4.249 -25.272   4.832  1.00  0.00           N  
ATOM   2292  CA  ALA G 140      -2.985 -25.976   4.660  1.00  0.00           C  
ATOM   2293  C   ALA G 140      -3.159 -27.221   3.801  1.00  0.00           C  
ATOM   2294  O   ALA G 140      -2.338 -27.505   2.929  1.00  0.00           O  
ATOM   2295  CB  ALA G 140      -2.397 -26.346   6.014  1.00  0.00           C  
ATOM   2296  H   ALA G 140      -4.640 -25.180   5.759  1.00  0.00           H  
ATOM   2297  HA  ALA G 140      -2.288 -25.314   4.145  1.00  0.00           H  
ATOM   2298 1HB  ALA G 140      -1.453 -26.871   5.869  1.00  0.00           H  
ATOM   2299 2HB  ALA G 140      -2.223 -25.440   6.595  1.00  0.00           H  
ATOM   2300 3HB  ALA G 140      -3.092 -26.991   6.548  1.00  0.00           H  
ATOM   2301  N   ALA G 141      -4.230 -27.964   4.055  1.00  0.00           N  
ATOM   2302  CA  ALA G 141      -4.544 -29.150   3.269  1.00  0.00           C  
ATOM   2303  C   ALA G 141      -4.792 -28.795   1.809  1.00  0.00           C  
ATOM   2304  O   ALA G 141      -4.311 -29.478   0.904  1.00  0.00           O  
ATOM   2305  CB  ALA G 141      -5.754 -29.866   3.852  1.00  0.00           C  
ATOM   2306  H   ALA G 141      -4.845 -27.697   4.811  1.00  0.00           H  
ATOM   2307  HA  ALA G 141      -3.687 -29.827   3.303  1.00  0.00           H  
ATOM   2308 1HB  ALA G 141      -5.977 -30.750   3.254  1.00  0.00           H  
ATOM   2309 2HB  ALA G 141      -5.541 -30.165   4.878  1.00  0.00           H  
ATOM   2310 3HB  ALA G 141      -6.612 -29.196   3.841  1.00  0.00           H  
ATOM   2311  N   SER G 142      -5.548 -27.727   1.584  1.00  0.00           N  
ATOM   2312  CA  SER G 142      -5.823 -27.250   0.234  1.00  0.00           C  
ATOM   2313  C   SER G 142      -4.530 -26.964  -0.522  1.00  0.00           C  
ATOM   2314  O   SER G 142      -4.409 -27.291  -1.703  1.00  0.00           O  
ATOM   2315  CB  SER G 142      -6.677 -25.998   0.287  1.00  0.00           C  
ATOM   2316  OG  SER G 142      -6.813 -25.429  -0.987  1.00  0.00           O  
ATOM   2317  H   SER G 142      -5.940 -27.228   2.372  1.00  0.00           H  
ATOM   2318  HA  SER G 142      -6.355 -28.033  -0.306  1.00  0.00           H  
ATOM   2319 1HB  SER G 142      -7.661 -26.246   0.684  1.00  0.00           H  
ATOM   2320 2HB  SER G 142      -6.223 -25.276   0.964  1.00  0.00           H  
ATOM   2321  HG  SER G 142      -7.588 -24.864  -0.943  1.00  0.00           H  
ATOM   2322  N   GLN G 143      -3.571 -26.354   0.165  1.00  0.00           N  
ATOM   2323  CA  GLN G 143      -2.277 -26.048  -0.432  1.00  0.00           C  
ATOM   2324  C   GLN G 143      -1.598 -27.312  -0.948  1.00  0.00           C  
ATOM   2325  O   GLN G 143      -1.022 -27.318  -2.035  1.00  0.00           O  
ATOM   2326  CB  GLN G 143      -1.372 -25.344   0.582  1.00  0.00           C  
ATOM   2327  CG  GLN G 143      -1.804 -23.928   0.923  1.00  0.00           C  
ATOM   2328  CD  GLN G 143      -0.931 -23.299   1.993  1.00  0.00           C  
ATOM   2329  NE2 GLN G 143      -0.832 -21.975   1.971  1.00  0.00           N  
ATOM   2330  OE1 GLN G 143      -0.351 -23.996   2.830  1.00  0.00           O  
ATOM   2331  H   GLN G 143      -3.746 -26.093   1.125  1.00  0.00           H  
ATOM   2332  HA  GLN G 143      -2.435 -25.385  -1.284  1.00  0.00           H  
ATOM   2333 1HB  GLN G 143      -1.346 -25.919   1.507  1.00  0.00           H  
ATOM   2334 2HB  GLN G 143      -0.355 -25.302   0.194  1.00  0.00           H  
ATOM   2335 1HG  GLN G 143      -1.740 -23.314   0.025  1.00  0.00           H  
ATOM   2336 2HG  GLN G 143      -2.830 -23.950   1.289  1.00  0.00           H  
ATOM   2337 1HE2 GLN G 143      -0.271 -21.502   2.652  1.00  0.00           H  
ATOM   2338 2HE2 GLN G 143      -1.319 -21.447   1.275  1.00  0.00           H  
ATOM   2339  N   VAL G 144      -1.668 -28.379  -0.160  1.00  0.00           N  
ATOM   2340  CA  VAL G 144      -1.110 -29.664  -0.560  1.00  0.00           C  
ATOM   2341  C   VAL G 144      -1.793 -30.198  -1.813  1.00  0.00           C  
ATOM   2342  O   VAL G 144      -1.138 -30.685  -2.730  1.00  0.00           O  
ATOM   2343  CB  VAL G 144      -1.261 -30.689   0.580  1.00  0.00           C  
ATOM   2344  CG1 VAL G 144      -0.869 -32.079   0.102  1.00  0.00           C  
ATOM   2345  CG2 VAL G 144      -0.413 -30.268   1.770  1.00  0.00           C  
ATOM   2346  H   VAL G 144      -2.123 -28.296   0.739  1.00  0.00           H  
ATOM   2347  HA  VAL G 144      -0.055 -29.524  -0.797  1.00  0.00           H  
ATOM   2348  HB  VAL G 144      -2.309 -30.735   0.878  1.00  0.00           H  
ATOM   2349 1HG1 VAL G 144      -0.982 -32.791   0.920  1.00  0.00           H  
ATOM   2350 2HG1 VAL G 144      -1.512 -32.374  -0.727  1.00  0.00           H  
ATOM   2351 3HG1 VAL G 144       0.170 -32.070  -0.229  1.00  0.00           H  
ATOM   2352 1HG2 VAL G 144      -0.525 -30.997   2.572  1.00  0.00           H  
ATOM   2353 2HG2 VAL G 144       0.634 -30.216   1.470  1.00  0.00           H  
ATOM   2354 3HG2 VAL G 144      -0.738 -29.289   2.121  1.00  0.00           H  
ATOM   2355  N   GLN G 145      -3.121 -30.103  -1.841  1.00  0.00           N  
ATOM   2356  CA  GLN G 145      -3.895 -30.547  -2.992  1.00  0.00           C  
ATOM   2357  C   GLN G 145      -3.503 -29.781  -4.247  1.00  0.00           C  
ATOM   2358  O   GLN G 145      -3.355 -30.363  -5.321  1.00  0.00           O  
ATOM   2359  CB  GLN G 145      -5.394 -30.381  -2.726  1.00  0.00           C  
ATOM   2360  CG  GLN G 145      -6.285 -30.877  -3.853  1.00  0.00           C  
ATOM   2361  CD  GLN G 145      -7.760 -30.724  -3.534  1.00  0.00           C  
ATOM   2362  NE2 GLN G 145      -8.234 -29.483  -3.505  1.00  0.00           N  
ATOM   2363  OE1 GLN G 145      -8.467 -31.711  -3.315  1.00  0.00           O  
ATOM   2364  H   GLN G 145      -3.602 -29.715  -1.042  1.00  0.00           H  
ATOM   2365  HA  GLN G 145      -3.680 -31.600  -3.168  1.00  0.00           H  
ATOM   2366 1HB  GLN G 145      -5.665 -30.924  -1.820  1.00  0.00           H  
ATOM   2367 2HB  GLN G 145      -5.620 -29.328  -2.556  1.00  0.00           H  
ATOM   2368 1HG  GLN G 145      -6.069 -30.301  -4.752  1.00  0.00           H  
ATOM   2369 2HG  GLN G 145      -6.080 -31.932  -4.027  1.00  0.00           H  
ATOM   2370 1HE2 GLN G 145      -9.199 -29.321  -3.301  1.00  0.00           H  
ATOM   2371 2HE2 GLN G 145      -7.625 -28.711  -3.689  1.00  0.00           H  
ATOM   2372  N   ARG G 146      -3.338 -28.469  -4.107  1.00  0.00           N  
ATOM   2373  CA  ARG G 146      -2.996 -27.616  -5.237  1.00  0.00           C  
ATOM   2374  C   ARG G 146      -1.585 -27.898  -5.736  1.00  0.00           C  
ATOM   2375  O   ARG G 146      -1.303 -27.790  -6.929  1.00  0.00           O  
ATOM   2376  CB  ARG G 146      -3.111 -26.148  -4.852  1.00  0.00           C  
ATOM   2377  CG  ARG G 146      -4.532 -25.654  -4.630  1.00  0.00           C  
ATOM   2378  CD  ARG G 146      -4.558 -24.230  -4.211  1.00  0.00           C  
ATOM   2379  NE  ARG G 146      -5.915 -23.753  -3.996  1.00  0.00           N  
ATOM   2380  CZ  ARG G 146      -6.231 -22.542  -3.495  1.00  0.00           C  
ATOM   2381  NH1 ARG G 146      -5.278 -21.700  -3.162  1.00  0.00           N1+
ATOM   2382  NH2 ARG G 146      -7.498 -22.203  -3.338  1.00  0.00           N  
ATOM   2383  H   ARG G 146      -3.454 -28.053  -3.193  1.00  0.00           H  
ATOM   2384  HA  ARG G 146      -3.684 -27.832  -6.056  1.00  0.00           H  
ATOM   2385 1HB  ARG G 146      -2.552 -25.968  -3.935  1.00  0.00           H  
ATOM   2386 2HB  ARG G 146      -2.665 -25.532  -5.633  1.00  0.00           H  
ATOM   2387 1HG  ARG G 146      -5.099 -25.750  -5.555  1.00  0.00           H  
ATOM   2388 2HG  ARG G 146      -5.006 -26.251  -3.849  1.00  0.00           H  
ATOM   2389 1HD  ARG G 146      -4.005 -24.114  -3.279  1.00  0.00           H  
ATOM   2390 2HD  ARG G 146      -4.099 -23.614  -4.984  1.00  0.00           H  
ATOM   2391  HE  ARG G 146      -6.676 -24.373  -4.241  1.00  0.00           H  
ATOM   2392 1HH1 ARG G 146      -4.309 -21.961  -3.282  1.00  0.00           H  
ATOM   2393 2HH1 ARG G 146      -5.514 -20.793  -2.786  1.00  0.00           H  
ATOM   2394 1HH2 ARG G 146      -8.230 -22.850  -3.594  1.00  0.00           H  
ATOM   2395 2HH2 ARG G 146      -7.734 -21.296  -2.963  1.00  0.00           H  
ATOM   2396  N   GLU G 147      -0.700 -28.261  -4.813  1.00  0.00           N  
ATOM   2397  CA  GLU G 147       0.689 -28.549  -5.154  1.00  0.00           C  
ATOM   2398  C   GLU G 147       0.807 -29.846  -5.942  1.00  0.00           C  
ATOM   2399  O   GLU G 147       1.558 -29.926  -6.913  1.00  0.00           O  
ATOM   2400  CB  GLU G 147       1.543 -28.632  -3.887  1.00  0.00           C  
ATOM   2401  CG  GLU G 147       3.024 -28.875  -4.142  1.00  0.00           C  
ATOM   2402  CD  GLU G 147       3.679 -27.751  -4.897  1.00  0.00           C  
ATOM   2403  OE1 GLU G 147       3.145 -26.668  -4.893  1.00  0.00           O  
ATOM   2404  OE2 GLU G 147       4.714 -27.977  -5.477  1.00  0.00           O1-
ATOM   2405  H   GLU G 147      -0.996 -28.340  -3.850  1.00  0.00           H  
ATOM   2406  HA  GLU G 147       1.062 -27.743  -5.785  1.00  0.00           H  
ATOM   2407 1HB  GLU G 147       1.448 -27.705  -3.322  1.00  0.00           H  
ATOM   2408 2HB  GLU G 147       1.177 -29.441  -3.254  1.00  0.00           H  
ATOM   2409 1HG  GLU G 147       3.532 -28.999  -3.186  1.00  0.00           H  
ATOM   2410 2HG  GLU G 147       3.139 -29.800  -4.706  1.00  0.00           H  
ATOM   2411  N   GLN G 148       0.057 -30.858  -5.521  1.00  0.00           N  
ATOM   2412  CA  GLN G 148       0.058 -32.147  -6.202  1.00  0.00           C  
ATOM   2413  C   GLN G 148      -1.354 -32.705  -6.329  1.00  0.00           C  
ATOM   2414  O   GLN G 148      -1.736 -33.627  -5.609  1.00  0.00           O  
ATOM   2415  CB  GLN G 148       0.950 -33.144  -5.458  1.00  0.00           C  
ATOM   2416  CG  GLN G 148       2.420 -32.762  -5.427  1.00  0.00           C  
ATOM   2417  CD  GLN G 148       3.310 -33.919  -5.014  1.00  0.00           C  
ATOM   2418  NE2 GLN G 148       4.608 -33.658  -4.908  1.00  0.00           N  
ATOM   2419  OE1 GLN G 148       2.836 -35.037  -4.793  1.00  0.00           O  
ATOM   2420  H   GLN G 148      -0.530 -30.730  -4.708  1.00  0.00           H  
ATOM   2421  HA  GLN G 148       0.452 -32.007  -7.209  1.00  0.00           H  
ATOM   2422 1HB  GLN G 148       0.605 -33.243  -4.429  1.00  0.00           H  
ATOM   2423 2HB  GLN G 148       0.867 -34.126  -5.926  1.00  0.00           H  
ATOM   2424 1HG  GLN G 148       2.721 -32.438  -6.423  1.00  0.00           H  
ATOM   2425 2HG  GLN G 148       2.559 -31.951  -4.712  1.00  0.00           H  
ATOM   2426 1HE2 GLN G 148       5.244 -34.382  -4.639  1.00  0.00           H  
ATOM   2427 2HE2 GLN G 148       4.949 -32.736  -5.096  1.00  0.00           H  
ATOM   2428  N   PRO G 149      -2.126 -32.141  -7.251  1.00  0.00           N  
ATOM   2429  CA  PRO G 149      -3.497 -32.585  -7.480  1.00  0.00           C  
ATOM   2430  C   PRO G 149      -3.543 -34.060  -7.853  1.00  0.00           C  
ATOM   2431  O   PRO G 149      -2.854 -34.499  -8.775  1.00  0.00           O  
ATOM   2432  CB  PRO G 149      -3.959 -31.695  -8.638  1.00  0.00           C  
ATOM   2433  CG  PRO G 149      -3.110 -30.476  -8.524  1.00  0.00           C  
ATOM   2434  CD  PRO G 149      -1.766 -30.995  -8.088  1.00  0.00           C  
ATOM   2435  HA  PRO G 149      -4.060 -32.460  -6.554  1.00  0.00           H  
ATOM   2436 1HB  PRO G 149      -3.823 -32.222  -9.595  1.00  0.00           H  
ATOM   2437 2HB  PRO G 149      -5.033 -31.479  -8.541  1.00  0.00           H  
ATOM   2438 1HG  PRO G 149      -3.069 -29.950  -9.489  1.00  0.00           H  
ATOM   2439 2HG  PRO G 149      -3.549 -29.774  -7.799  1.00  0.00           H  
ATOM   2440 1HD  PRO G 149      -1.185 -31.296  -8.972  1.00  0.00           H  
ATOM   2441 2HD  PRO G 149      -1.236 -30.213  -7.524  1.00  0.00           H  
ATOM   2442  N   GLY G 150      -4.355 -34.822  -7.129  1.00  0.00           N  
ATOM   2443  CA  GLY G 150      -4.627 -36.210  -7.490  1.00  0.00           C  
ATOM   2444  C   GLY G 150      -3.629 -37.156  -6.831  1.00  0.00           C  
ATOM   2445  O   GLY G 150      -3.707 -38.371  -7.004  1.00  0.00           O  
ATOM   2446  H   GLY G 150      -4.795 -34.431  -6.308  1.00  0.00           H  
ATOM   2447 1HA  GLY G 150      -5.639 -36.473  -7.184  1.00  0.00           H  
ATOM   2448 2HA  GLY G 150      -4.578 -36.321  -8.571  1.00  0.00           H  
ATOM   2449  N   SER G 151      -2.692 -36.589  -6.079  1.00  0.00           N  
ATOM   2450  CA  SER G 151      -1.674 -37.379  -5.397  1.00  0.00           C  
ATOM   2451  C   SER G 151      -2.228 -38.015  -4.127  1.00  0.00           C  
ATOM   2452  O   SER G 151      -3.295 -37.635  -3.649  1.00  0.00           O  
ATOM   2453  CB  SER G 151      -0.479 -36.509  -5.058  1.00  0.00           C  
ATOM   2454  OG  SER G 151      -0.812 -35.554  -4.089  1.00  0.00           O  
ATOM   2455  H   SER G 151      -2.684 -35.583  -5.974  1.00  0.00           H  
ATOM   2456  HA  SER G 151      -1.362 -38.186  -6.060  1.00  0.00           H  
ATOM   2457 1HB  SER G 151       0.334 -37.135  -4.692  1.00  0.00           H  
ATOM   2458 2HB  SER G 151      -0.126 -36.009  -5.959  1.00  0.00           H  
ATOM   2459  HG  SER G 151      -0.963 -34.734  -4.566  1.00  0.00           H  
ATOM   2460  N   ASN G 152      -1.493 -38.984  -3.588  1.00  0.00           N  
ATOM   2461  CA  ASN G 152      -1.856 -39.600  -2.319  1.00  0.00           C  
ATOM   2462  C   ASN G 152      -1.765 -38.603  -1.173  1.00  0.00           C  
ATOM   2463  O   ASN G 152      -2.510 -38.694  -0.197  1.00  0.00           O  
ATOM   2464  CB  ASN G 152      -0.980 -40.809  -2.044  1.00  0.00           C  
ATOM   2465  CG  ASN G 152      -1.330 -41.986  -2.912  1.00  0.00           C  
ATOM   2466  ND2 ASN G 152      -0.377 -42.854  -3.131  1.00  0.00           N  
ATOM   2467  OD1 ASN G 152      -2.466 -42.107  -3.385  1.00  0.00           O  
ATOM   2468  H   ASN G 152      -0.661 -39.295  -4.069  1.00  0.00           H  
ATOM   2469  HA  ASN G 152      -2.888 -39.936  -2.389  1.00  0.00           H  
ATOM   2470 1HB  ASN G 152       0.065 -40.547  -2.212  1.00  0.00           H  
ATOM   2471 2HB  ASN G 152      -1.081 -41.101  -0.999  1.00  0.00           H  
ATOM   2472 1HD2 ASN G 152      -0.552 -43.657  -3.701  1.00  0.00           H  
ATOM   2473 2HD2 ASN G 152       0.527 -42.716  -2.728  1.00  0.00           H  
ATOM   2474  N   LEU G 153      -0.848 -37.650  -1.298  1.00  0.00           N  
ATOM   2475  CA  LEU G 153      -0.759 -36.544  -0.350  1.00  0.00           C  
ATOM   2476  C   LEU G 153      -2.010 -35.674  -0.401  1.00  0.00           C  
ATOM   2477  O   LEU G 153      -2.514 -35.233   0.632  1.00  0.00           O  
ATOM   2478  CB  LEU G 153       0.478 -35.688  -0.647  1.00  0.00           C  
ATOM   2479  CG  LEU G 153       1.831 -36.353  -0.362  1.00  0.00           C  
ATOM   2480  CD1 LEU G 153       2.940 -35.558  -1.039  1.00  0.00           C  
ATOM   2481  CD2 LEU G 153       2.053 -36.430   1.141  1.00  0.00           C  
ATOM   2482  H   LEU G 153      -0.195 -37.690  -2.067  1.00  0.00           H  
ATOM   2483  HA  LEU G 153      -0.684 -36.953   0.656  1.00  0.00           H  
ATOM   2484 1HB  LEU G 153       0.462 -35.407  -1.699  1.00  0.00           H  
ATOM   2485 2HB  LEU G 153       0.423 -34.778  -0.049  1.00  0.00           H  
ATOM   2486  HG  LEU G 153       1.838 -37.359  -0.782  1.00  0.00           H  
ATOM   2487 1HD1 LEU G 153       3.901 -36.031  -0.836  1.00  0.00           H  
ATOM   2488 2HD1 LEU G 153       2.767 -35.536  -2.115  1.00  0.00           H  
ATOM   2489 3HD1 LEU G 153       2.948 -34.541  -0.650  1.00  0.00           H  
ATOM   2490 1HD2 LEU G 153       3.013 -36.903   1.344  1.00  0.00           H  
ATOM   2491 2HD2 LEU G 153       2.047 -35.424   1.562  1.00  0.00           H  
ATOM   2492 3HD2 LEU G 153       1.255 -37.018   1.596  1.00  0.00           H  
ATOM   2493  N   ALA G 154      -2.504 -35.430  -1.610  1.00  0.00           N  
ATOM   2494  CA  ALA G 154      -3.740 -34.674  -1.793  1.00  0.00           C  
ATOM   2495  C   ALA G 154      -4.935 -35.429  -1.232  1.00  0.00           C  
ATOM   2496  O   ALA G 154      -5.855 -34.827  -0.675  1.00  0.00           O  
ATOM   2497  CB  ALA G 154      -3.957 -34.361  -3.266  1.00  0.00           C  
ATOM   2498  H   ALA G 154      -2.015 -35.776  -2.422  1.00  0.00           H  
ATOM   2499  HA  ALA G 154      -3.654 -33.735  -1.246  1.00  0.00           H  
ATOM   2500 1HB  ALA G 154      -4.883 -33.798  -3.386  1.00  0.00           H  
ATOM   2501 2HB  ALA G 154      -3.121 -33.768  -3.640  1.00  0.00           H  
ATOM   2502 3HB  ALA G 154      -4.023 -35.290  -3.829  1.00  0.00           H  
ATOM   2503  N   LYS G 155      -4.918 -36.750  -1.377  1.00  0.00           N  
ATOM   2504  CA  LYS G 155      -5.972 -37.595  -0.832  1.00  0.00           C  
ATOM   2505  C   LYS G 155      -6.047 -37.473   0.685  1.00  0.00           C  
ATOM   2506  O   LYS G 155      -7.132 -37.374   1.257  1.00  0.00           O  
ATOM   2507  CB  LYS G 155      -5.751 -39.054  -1.233  1.00  0.00           C  
ATOM   2508  CG  LYS G 155      -5.988 -39.343  -2.709  1.00  0.00           C  
ATOM   2509  CD  LYS G 155      -5.728 -40.806  -3.034  1.00  0.00           C  
ATOM   2510  CE  LYS G 155      -5.951 -41.095  -4.512  1.00  0.00           C  
ATOM   2511  NZ  LYS G 155      -5.661 -42.515  -4.852  1.00  0.00           N1+
ATOM   2512  H   LYS G 155      -4.154 -37.178  -1.880  1.00  0.00           H  
ATOM   2513  HA  LYS G 155      -6.928 -37.261  -1.236  1.00  0.00           H  
ATOM   2514 1HB  LYS G 155      -4.727 -39.345  -0.995  1.00  0.00           H  
ATOM   2515 2HB  LYS G 155      -6.416 -39.696  -0.655  1.00  0.00           H  
ATOM   2516 1HG  LYS G 155      -7.020 -39.101  -2.967  1.00  0.00           H  
ATOM   2517 2HG  LYS G 155      -5.327 -38.723  -3.313  1.00  0.00           H  
ATOM   2518 1HD  LYS G 155      -4.699 -41.059  -2.774  1.00  0.00           H  
ATOM   2519 2HD  LYS G 155      -6.397 -41.434  -2.447  1.00  0.00           H  
ATOM   2520 1HE  LYS G 155      -6.985 -40.875  -4.773  1.00  0.00           H  
ATOM   2521 2HE  LYS G 155      -5.304 -40.453  -5.109  1.00  0.00           H  
ATOM   2522 1HZ  LYS G 155      -5.821 -42.664  -5.838  1.00  0.00           H  
ATOM   2523 2HZ  LYS G 155      -4.698 -42.725  -4.631  1.00  0.00           H  
ATOM   2524 3HZ  LYS G 155      -6.269 -43.119  -4.318  1.00  0.00           H  
ATOM   2525  N   ALA G 156      -4.887 -37.482   1.332  1.00  0.00           N  
ATOM   2526  CA  ALA G 156      -4.809 -37.264   2.772  1.00  0.00           C  
ATOM   2527  C   ALA G 156      -5.244 -35.852   3.138  1.00  0.00           C  
ATOM   2528  O   ALA G 156      -5.894 -35.637   4.159  1.00  0.00           O  
ATOM   2529  CB  ALA G 156      -3.397 -37.530   3.273  1.00  0.00           C  
ATOM   2530  H   ALA G 156      -4.035 -37.647   0.812  1.00  0.00           H  
ATOM   2531  HA  ALA G 156      -5.490 -37.960   3.264  1.00  0.00           H  
ATOM   2532 1HB  ALA G 156      -3.355 -37.363   4.349  1.00  0.00           H  
ATOM   2533 2HB  ALA G 156      -3.122 -38.562   3.056  1.00  0.00           H  
ATOM   2534 3HB  ALA G 156      -2.702 -36.857   2.774  1.00  0.00           H  
ATOM   2535  N   ALA G 157      -4.879 -34.889   2.298  1.00  0.00           N  
ATOM   2536  CA  ALA G 157      -5.297 -33.506   2.491  1.00  0.00           C  
ATOM   2537  C   ALA G 157      -6.815 -33.380   2.473  1.00  0.00           C  
ATOM   2538  O   ALA G 157      -7.401 -32.692   3.310  1.00  0.00           O  
ATOM   2539  CB  ALA G 157      -4.680 -32.613   1.425  1.00  0.00           C  
ATOM   2540  H   ALA G 157      -4.298 -35.122   1.506  1.00  0.00           H  
ATOM   2541  HA  ALA G 157      -4.949 -33.172   3.467  1.00  0.00           H  
ATOM   2542 1HB  ALA G 157      -5.000 -31.583   1.582  1.00  0.00           H  
ATOM   2543 2HB  ALA G 157      -3.593 -32.669   1.488  1.00  0.00           H  
ATOM   2544 3HB  ALA G 157      -5.002 -32.947   0.440  1.00  0.00           H  
ATOM   2545  N   GLN G 158      -7.449 -34.052   1.518  1.00  0.00           N  
ATOM   2546  CA  GLN G 158      -8.902 -34.044   1.411  1.00  0.00           C  
ATOM   2547  C   GLN G 158      -9.549 -34.666   2.643  1.00  0.00           C  
ATOM   2548  O   GLN G 158     -10.576 -34.187   3.125  1.00  0.00           O  
ATOM   2549  CB  GLN G 158      -9.351 -34.790   0.151  1.00  0.00           C  
ATOM   2550  CG  GLN G 158      -9.015 -34.076  -1.147  1.00  0.00           C  
ATOM   2551  CD  GLN G 158      -9.161 -34.979  -2.358  1.00  0.00           C  
ATOM   2552  NE2 GLN G 158      -8.854 -34.444  -3.534  1.00  0.00           N  
ATOM   2553  OE1 GLN G 158      -9.546 -36.146  -2.237  1.00  0.00           O  
ATOM   2554  H   GLN G 158      -6.910 -34.580   0.846  1.00  0.00           H  
ATOM   2555  HA  GLN G 158      -9.237 -33.009   1.349  1.00  0.00           H  
ATOM   2556 1HB  GLN G 158      -8.883 -35.774   0.126  1.00  0.00           H  
ATOM   2557 2HB  GLN G 158     -10.430 -34.942   0.183  1.00  0.00           H  
ATOM   2558 1HG  GLN G 158      -9.690 -33.229  -1.269  1.00  0.00           H  
ATOM   2559 2HG  GLN G 158      -7.983 -33.729  -1.102  1.00  0.00           H  
ATOM   2560 1HE2 GLN G 158      -8.932 -34.992  -4.368  1.00  0.00           H  
ATOM   2561 2HE2 GLN G 158      -8.547 -33.494  -3.587  1.00  0.00           H  
ATOM   2562  N   GLU G 159      -8.943 -35.736   3.147  1.00  0.00           N  
ATOM   2563  CA  GLU G 159      -9.366 -36.332   4.409  1.00  0.00           C  
ATOM   2564  C   GLU G 159      -9.314 -35.316   5.541  1.00  0.00           C  
ATOM   2565  O   GLU G 159     -10.269 -35.177   6.307  1.00  0.00           O  
ATOM   2566  CB  GLU G 159      -8.487 -37.537   4.752  1.00  0.00           C  
ATOM   2567  CG  GLU G 159      -8.861 -38.239   6.050  1.00  0.00           C  
ATOM   2568  CD  GLU G 159     -10.188 -38.942   5.974  1.00  0.00           C  
ATOM   2569  OE1 GLU G 159     -10.416 -39.636   5.012  1.00  0.00           O  
ATOM   2570  OE2 GLU G 159     -10.974 -38.785   6.878  1.00  0.00           O1-
ATOM   2571  H   GLU G 159      -8.169 -36.146   2.643  1.00  0.00           H  
ATOM   2572  HA  GLU G 159     -10.399 -36.663   4.306  1.00  0.00           H  
ATOM   2573 1HB  GLU G 159      -8.545 -38.270   3.947  1.00  0.00           H  
ATOM   2574 2HB  GLU G 159      -7.448 -37.219   4.831  1.00  0.00           H  
ATOM   2575 1HG  GLU G 159      -8.089 -38.969   6.291  1.00  0.00           H  
ATOM   2576 2HG  GLU G 159      -8.891 -37.503   6.853  1.00  0.00           H  
ATOM   2577  N   ILE G 160      -8.195 -34.609   5.646  1.00  0.00           N  
ATOM   2578  CA  ILE G 160      -8.025 -33.592   6.678  1.00  0.00           C  
ATOM   2579  C   ILE G 160      -9.082 -32.504   6.559  1.00  0.00           C  
ATOM   2580  O   ILE G 160      -9.650 -32.065   7.558  1.00  0.00           O  
ATOM   2581  CB  ILE G 160      -6.625 -32.956   6.599  1.00  0.00           C  
ATOM   2582  CG1 ILE G 160      -5.552 -33.976   6.990  1.00  0.00           C  
ATOM   2583  CG2 ILE G 160      -6.547 -31.727   7.492  1.00  0.00           C  
ATOM   2584  CD1 ILE G 160      -4.142 -33.531   6.676  1.00  0.00           C  
ATOM   2585  H   ILE G 160      -7.441 -34.779   4.997  1.00  0.00           H  
ATOM   2586  HA  ILE G 160      -8.147 -34.064   7.653  1.00  0.00           H  
ATOM   2587  HB  ILE G 160      -6.417 -32.660   5.571  1.00  0.00           H  
ATOM   2588 1HG1 ILE G 160      -5.616 -34.178   8.059  1.00  0.00           H  
ATOM   2589 2HG1 ILE G 160      -5.736 -34.917   6.469  1.00  0.00           H  
ATOM   2590 1HG2 ILE G 160      -5.550 -31.292   7.424  1.00  0.00           H  
ATOM   2591 2HG2 ILE G 160      -7.285 -30.995   7.169  1.00  0.00           H  
ATOM   2592 3HG2 ILE G 160      -6.748 -32.015   8.524  1.00  0.00           H  
ATOM   2593 1HD1 ILE G 160      -3.439 -34.306   6.982  1.00  0.00           H  
ATOM   2594 2HD1 ILE G 160      -4.046 -33.357   5.604  1.00  0.00           H  
ATOM   2595 3HD1 ILE G 160      -3.923 -32.611   7.215  1.00  0.00           H  
ATOM   2596  N   MET G 161      -9.341 -32.069   5.329  1.00  0.00           N  
ATOM   2597  CA  MET G 161     -10.366 -31.067   5.071  1.00  0.00           C  
ATOM   2598  C   MET G 161     -11.733 -31.537   5.553  1.00  0.00           C  
ATOM   2599  O   MET G 161     -12.489 -30.770   6.149  1.00  0.00           O  
ATOM   2600  CB  MET G 161     -10.412 -30.732   3.581  1.00  0.00           C  
ATOM   2601  CG  MET G 161      -9.211 -29.946   3.076  1.00  0.00           C  
ATOM   2602  SD  MET G 161      -9.491 -29.218   1.449  1.00  0.00           S  
ATOM   2603  CE  MET G 161      -9.382 -30.669   0.406  1.00  0.00           C  
ATOM   2604  H   MET G 161      -8.814 -32.446   4.553  1.00  0.00           H  
ATOM   2605  HA  MET G 161     -10.113 -30.162   5.625  1.00  0.00           H  
ATOM   2606 1HB  MET G 161     -10.474 -31.654   3.004  1.00  0.00           H  
ATOM   2607 2HB  MET G 161     -11.308 -30.149   3.367  1.00  0.00           H  
ATOM   2608 1HG  MET G 161      -8.980 -29.144   3.776  1.00  0.00           H  
ATOM   2609 2HG  MET G 161      -8.344 -30.604   3.014  1.00  0.00           H  
ATOM   2610 1HE  MET G 161      -9.534 -30.382  -0.635  1.00  0.00           H  
ATOM   2611 2HE  MET G 161      -8.397 -31.125   0.517  1.00  0.00           H  
ATOM   2612 3HE  MET G 161     -10.148 -31.388   0.700  1.00  0.00           H  
ATOM   2613  N   ARG G 162     -12.045 -32.800   5.290  1.00  0.00           N  
ATOM   2614  CA  ARG G 162     -13.293 -33.394   5.753  1.00  0.00           C  
ATOM   2615  C   ARG G 162     -13.362 -33.414   7.273  1.00  0.00           C  
ATOM   2616  O   ARG G 162     -14.403 -33.116   7.860  1.00  0.00           O  
ATOM   2617  CB  ARG G 162     -13.440 -34.813   5.223  1.00  0.00           C  
ATOM   2618  CG  ARG G 162     -13.882 -34.911   3.772  1.00  0.00           C  
ATOM   2619  CD  ARG G 162     -14.289 -36.294   3.414  1.00  0.00           C  
ATOM   2620  NE  ARG G 162     -13.177 -37.227   3.504  1.00  0.00           N  
ATOM   2621  CZ  ARG G 162     -12.310 -37.482   2.506  1.00  0.00           C  
ATOM   2622  NH1 ARG G 162     -12.439 -36.868   1.350  1.00  0.00           N1+
ATOM   2623  NH2 ARG G 162     -11.329 -38.350   2.687  1.00  0.00           N  
ATOM   2624  H   ARG G 162     -11.399 -33.364   4.754  1.00  0.00           H  
ATOM   2625  HA  ARG G 162     -14.121 -32.783   5.391  1.00  0.00           H  
ATOM   2626 1HB  ARG G 162     -12.489 -35.335   5.314  1.00  0.00           H  
ATOM   2627 2HB  ARG G 162     -14.169 -35.353   5.828  1.00  0.00           H  
ATOM   2628 1HG  ARG G 162     -14.733 -34.250   3.605  1.00  0.00           H  
ATOM   2629 2HG  ARG G 162     -13.060 -34.616   3.120  1.00  0.00           H  
ATOM   2630 1HD  ARG G 162     -15.072 -36.630   4.093  1.00  0.00           H  
ATOM   2631 2HD  ARG G 162     -14.665 -36.310   2.392  1.00  0.00           H  
ATOM   2632  HE  ARG G 162     -13.046 -37.718   4.378  1.00  0.00           H  
ATOM   2633 1HH1 ARG G 162     -13.188 -36.205   1.211  1.00  0.00           H  
ATOM   2634 2HH1 ARG G 162     -11.789 -37.060   0.602  1.00  0.00           H  
ATOM   2635 1HH2 ARG G 162     -11.230 -38.821   3.576  1.00  0.00           H  
ATOM   2636 2HH2 ARG G 162     -10.680 -38.541   1.939  1.00  0.00           H  
ATOM   2637  N   GLN G 163     -12.251 -33.771   7.908  1.00  0.00           N  
ATOM   2638  CA  GLN G 163     -12.178 -33.807   9.363  1.00  0.00           C  
ATOM   2639  C   GLN G 163     -12.412 -32.427   9.964  1.00  0.00           C  
ATOM   2640  O   GLN G 163     -13.172 -32.277  10.920  1.00  0.00           O  
ATOM   2641  CB  GLN G 163     -10.821 -34.351   9.817  1.00  0.00           C  
ATOM   2642  CG  GLN G 163     -10.618 -35.830   9.537  1.00  0.00           C  
ATOM   2643  CD  GLN G 163      -9.231 -36.308   9.926  1.00  0.00           C  
ATOM   2644  NE2 GLN G 163      -8.957 -37.584   9.684  1.00  0.00           N  
ATOM   2645  OE1 GLN G 163      -8.415 -35.537  10.438  1.00  0.00           O  
ATOM   2646  H   GLN G 163     -11.435 -34.016   7.368  1.00  0.00           H  
ATOM   2647  HA  GLN G 163     -12.967 -34.465   9.732  1.00  0.00           H  
ATOM   2648 1HB  GLN G 163     -10.023 -33.801   9.317  1.00  0.00           H  
ATOM   2649 2HB  GLN G 163     -10.705 -34.192  10.889  1.00  0.00           H  
ATOM   2650 1HG  GLN G 163     -11.349 -36.401  10.110  1.00  0.00           H  
ATOM   2651 2HG  GLN G 163     -10.755 -36.010   8.471  1.00  0.00           H  
ATOM   2652 1HE2 GLN G 163      -8.058 -37.957   9.919  1.00  0.00           H  
ATOM   2653 2HE2 GLN G 163      -9.648 -38.175   9.267  1.00  0.00           H  
ATOM   2654  N   ALA G 164     -11.838 -31.406   9.332  1.00  0.00           N  
ATOM   2655  CA  ALA G 164     -12.055 -30.027   9.749  1.00  0.00           C  
ATOM   2656  C   ALA G 164     -13.525 -29.640   9.626  1.00  0.00           C  
ATOM   2657  O   ALA G 164     -14.078 -28.984  10.510  1.00  0.00           O  
ATOM   2658  CB  ALA G 164     -11.189 -29.083   8.929  1.00  0.00           C  
ATOM   2659  H   ALA G 164     -11.235 -31.595   8.544  1.00  0.00           H  
ATOM   2660  HA  ALA G 164     -11.774 -29.934  10.798  1.00  0.00           H  
ATOM   2661 1HB  ALA G 164     -11.362 -28.056   9.252  1.00  0.00           H  
ATOM   2662 2HB  ALA G 164     -10.138 -29.336   9.072  1.00  0.00           H  
ATOM   2663 3HB  ALA G 164     -11.443 -29.179   7.874  1.00  0.00           H  
ATOM   2664  N   SER G 165     -14.147 -30.048   8.527  1.00  0.00           N  
ATOM   2665  CA  SER G 165     -15.556 -29.751   8.291  1.00  0.00           C  
ATOM   2666  C   SER G 165     -16.436 -30.373   9.369  1.00  0.00           C  
ATOM   2667  O   SER G 165     -17.344 -29.726   9.892  1.00  0.00           O  
ATOM   2668  CB  SER G 165     -15.976 -30.260   6.926  1.00  0.00           C  
ATOM   2669  OG  SER G 165     -17.329 -29.989   6.683  1.00  0.00           O  
ATOM   2670  H   SER G 165     -13.635 -30.576   7.836  1.00  0.00           H  
ATOM   2671  HA  SER G 165     -15.695 -28.671   8.336  1.00  0.00           H  
ATOM   2672 1HB  SER G 165     -15.364 -29.789   6.158  1.00  0.00           H  
ATOM   2673 2HB  SER G 165     -15.802 -31.334   6.869  1.00  0.00           H  
ATOM   2674  HG  SER G 165     -17.516 -30.338   5.809  1.00  0.00           H  
ATOM   2675  N   ARG G 166     -16.164 -31.632   9.695  1.00  0.00           N  
ATOM   2676  CA  ARG G 166     -16.967 -32.360  10.668  1.00  0.00           C  
ATOM   2677  C   ARG G 166     -16.837 -31.750  12.057  1.00  0.00           C  
ATOM   2678  O   ARG G 166     -17.830 -31.584  12.767  1.00  0.00           O  
ATOM   2679  CB  ARG G 166     -16.550 -33.822  10.718  1.00  0.00           C  
ATOM   2680  CG  ARG G 166     -17.310 -34.670  11.727  1.00  0.00           C  
ATOM   2681  CD  ARG G 166     -18.743 -34.805  11.361  1.00  0.00           C  
ATOM   2682  NE  ARG G 166     -19.484 -35.576  12.347  1.00  0.00           N  
ATOM   2683  CZ  ARG G 166     -20.044 -35.059  13.458  1.00  0.00           C  
ATOM   2684  NH1 ARG G 166     -19.939 -33.773  13.709  1.00  0.00           N1+
ATOM   2685  NH2 ARG G 166     -20.699 -35.845  14.294  1.00  0.00           N  
ATOM   2686  H   ARG G 166     -15.378 -32.094   9.259  1.00  0.00           H  
ATOM   2687  HA  ARG G 166     -18.013 -32.295  10.373  1.00  0.00           H  
ATOM   2688 1HB  ARG G 166     -16.689 -34.274   9.737  1.00  0.00           H  
ATOM   2689 2HB  ARG G 166     -15.490 -33.890  10.963  1.00  0.00           H  
ATOM   2690 1HG  ARG G 166     -16.871 -35.667  11.769  1.00  0.00           H  
ATOM   2691 2HG  ARG G 166     -17.250 -34.205  12.711  1.00  0.00           H  
ATOM   2692 1HD  ARG G 166     -19.196 -33.817  11.290  1.00  0.00           H  
ATOM   2693 2HD  ARG G 166     -18.827 -35.312  10.400  1.00  0.00           H  
ATOM   2694  HE  ARG G 166     -19.586 -36.569  12.187  1.00  0.00           H  
ATOM   2695 1HH1 ARG G 166     -19.439 -33.172  13.070  1.00  0.00           H  
ATOM   2696 2HH1 ARG G 166     -20.359 -33.385  14.542  1.00  0.00           H  
ATOM   2697 1HH2 ARG G 166     -20.780 -36.834  14.101  1.00  0.00           H  
ATOM   2698 2HH2 ARG G 166     -21.119 -35.457  15.126  1.00  0.00           H  
ATOM   2699  N   ALA G 167     -15.611 -31.419  12.442  1.00  0.00           N  
ATOM   2700  CA  ALA G 167     -15.351 -30.827  13.749  1.00  0.00           C  
ATOM   2701  C   ALA G 167     -15.947 -29.430  13.852  1.00  0.00           C  
ATOM   2702  O   ALA G 167     -16.507 -29.058  14.884  1.00  0.00           O  
ATOM   2703  CB  ALA G 167     -13.853 -30.783  14.021  1.00  0.00           C  
ATOM   2704  H   ALA G 167     -14.838 -31.579  11.812  1.00  0.00           H  
ATOM   2705  HA  ALA G 167     -15.825 -31.445  14.510  1.00  0.00           H  
ATOM   2706 1HB  ALA G 167     -13.674 -30.340  15.000  1.00  0.00           H  
ATOM   2707 2HB  ALA G 167     -13.451 -31.796  14.003  1.00  0.00           H  
ATOM   2708 3HB  ALA G 167     -13.363 -30.184  13.256  1.00  0.00           H  
ATOM   2709  N   ALA G 168     -15.829 -28.661  12.774  1.00  0.00           N  
ATOM   2710  CA  ALA G 168     -16.376 -27.310  12.734  1.00  0.00           C  
ATOM   2711  C   ALA G 168     -17.872 -27.313  13.021  1.00  0.00           C  
ATOM   2712  O   ALA G 168     -18.347 -26.595  13.903  1.00  0.00           O  
ATOM   2713  CB  ALA G 168     -16.098 -26.666  11.384  1.00  0.00           C  
ATOM   2714  H   ALA G 168     -15.348 -29.021  11.963  1.00  0.00           H  
ATOM   2715  HA  ALA G 168     -15.894 -26.717  13.510  1.00  0.00           H  
ATOM   2716 1HB  ALA G 168     -16.512 -25.657  11.370  1.00  0.00           H  
ATOM   2717 2HB  ALA G 168     -15.022 -26.619  11.218  1.00  0.00           H  
ATOM   2718 3HB  ALA G 168     -16.559 -27.260  10.596  1.00  0.00           H  
ATOM   2719  N   GLU G 169     -18.612 -28.124  12.273  1.00  0.00           N  
ATOM   2720  CA  GLU G 169     -20.054 -28.234  12.459  1.00  0.00           C  
ATOM   2721  C   GLU G 169     -20.392 -28.734  13.857  1.00  0.00           C  
ATOM   2722  O   GLU G 169     -21.315 -28.232  14.499  1.00  0.00           O  
ATOM   2723  CB  GLU G 169     -20.657 -29.173  11.412  1.00  0.00           C  
ATOM   2724  CG  GLU G 169     -22.135 -29.476  11.615  1.00  0.00           C  
ATOM   2725  CD  GLU G 169     -22.709 -30.346  10.532  1.00  0.00           C  
ATOM   2726  OE1 GLU G 169     -22.231 -30.276   9.425  1.00  0.00           O  
ATOM   2727  OE2 GLU G 169     -23.626 -31.081  10.812  1.00  0.00           O1-
ATOM   2728  H   GLU G 169     -18.164 -28.677  11.557  1.00  0.00           H  
ATOM   2729  HA  GLU G 169     -20.495 -27.244  12.344  1.00  0.00           H  
ATOM   2730 1HB  GLU G 169     -20.539 -28.735  10.420  1.00  0.00           H  
ATOM   2731 2HB  GLU G 169     -20.118 -30.120  11.418  1.00  0.00           H  
ATOM   2732 1HG  GLU G 169     -22.263 -29.977  12.574  1.00  0.00           H  
ATOM   2733 2HG  GLU G 169     -22.686 -28.537  11.651  1.00  0.00           H  
ATOM   2734  N   GLU G 170     -19.641 -29.724  14.325  1.00  0.00           N  
ATOM   2735  CA  GLU G 170     -19.801 -30.234  15.682  1.00  0.00           C  
ATOM   2736  C   GLU G 170     -19.668 -29.118  16.708  1.00  0.00           C  
ATOM   2737  O   GLU G 170     -20.445 -29.040  17.659  1.00  0.00           O  
ATOM   2738  CB  GLU G 170     -18.769 -31.327  15.967  1.00  0.00           C  
ATOM   2739  CG  GLU G 170     -18.878 -31.949  17.352  1.00  0.00           C  
ATOM   2740  CD  GLU G 170     -20.139 -32.746  17.538  1.00  0.00           C  
ATOM   2741  OE1 GLU G 170     -20.719 -33.142  16.556  1.00  0.00           O  
ATOM   2742  OE2 GLU G 170     -20.523 -32.959  18.664  1.00  0.00           O1-
ATOM   2743  H   GLU G 170     -18.939 -30.137  13.725  1.00  0.00           H  
ATOM   2744  HA  GLU G 170     -20.804 -30.655  15.775  1.00  0.00           H  
ATOM   2745 1HB  GLU G 170     -18.872 -32.126  15.233  1.00  0.00           H  
ATOM   2746 2HB  GLU G 170     -17.765 -30.915  15.863  1.00  0.00           H  
ATOM   2747 1HG  GLU G 170     -18.021 -32.603  17.514  1.00  0.00           H  
ATOM   2748 2HG  GLU G 170     -18.841 -31.157  18.099  1.00  0.00           H  
ATOM   2749  N   ALA G 171     -18.677 -28.256  16.510  1.00  0.00           N  
ATOM   2750  CA  ALA G 171     -18.437 -27.141  17.424  1.00  0.00           C  
ATOM   2751  C   ALA G 171     -19.674 -26.259  17.553  1.00  0.00           C  
ATOM   2752  O   ALA G 171     -20.049 -25.859  18.653  1.00  0.00           O  
ATOM   2753  CB  ALA G 171     -17.247 -26.317  16.955  1.00  0.00           C  
ATOM   2754  H   ALA G 171     -18.078 -28.370  15.706  1.00  0.00           H  
ATOM   2755  HA  ALA G 171     -18.216 -27.547  18.410  1.00  0.00           H  
ATOM   2756 1HB  ALA G 171     -17.082 -25.491  17.646  1.00  0.00           H  
ATOM   2757 2HB  ALA G 171     -16.358 -26.947  16.924  1.00  0.00           H  
ATOM   2758 3HB  ALA G 171     -17.447 -25.924  15.960  1.00  0.00           H  
ATOM   2759  N   ALA G 172     -20.302 -25.961  16.421  1.00  0.00           N  
ATOM   2760  CA  ALA G 172     -21.523 -25.163  16.411  1.00  0.00           C  
ATOM   2761  C   ALA G 172     -22.635 -25.850  17.194  1.00  0.00           C  
ATOM   2762  O   ALA G 172     -23.349 -25.210  17.964  1.00  0.00           O  
ATOM   2763  CB  ALA G 172     -21.970 -24.896  14.981  1.00  0.00           C  
ATOM   2764  H   ALA G 172     -19.923 -26.292  15.546  1.00  0.00           H  
ATOM   2765  HA  ALA G 172     -21.316 -24.209  16.897  1.00  0.00           H  
ATOM   2766 1HB  ALA G 172     -22.882 -24.299  14.991  1.00  0.00           H  
ATOM   2767 2HB  ALA G 172     -21.186 -24.352  14.451  1.00  0.00           H  
ATOM   2768 3HB  ALA G 172     -22.159 -25.841  14.477  1.00  0.00           H  
ATOM   2769  N   ARG G 173     -22.776 -27.154  16.990  1.00  0.00           N  
ATOM   2770  CA  ARG G 173     -23.784 -27.937  17.698  1.00  0.00           C  
ATOM   2771  C   ARG G 173     -23.521 -27.946  19.198  1.00  0.00           C  
ATOM   2772  O   ARG G 173     -24.449 -27.842  20.001  1.00  0.00           O  
ATOM   2773  CB  ARG G 173     -23.811 -29.369  17.183  1.00  0.00           C  
ATOM   2774  CG  ARG G 173     -24.375 -29.533  15.780  1.00  0.00           C  
ATOM   2775  CD  ARG G 173     -24.393 -30.957  15.359  1.00  0.00           C  
ATOM   2776  NE  ARG G 173     -24.853 -31.112  13.989  1.00  0.00           N  
ATOM   2777  CZ  ARG G 173     -26.147 -31.171  13.619  1.00  0.00           C  
ATOM   2778  NH1 ARG G 173     -27.095 -31.088  14.526  1.00  0.00           N1+
ATOM   2779  NH2 ARG G 173     -26.464 -31.314  12.343  1.00  0.00           N  
ATOM   2780  H   ARG G 173     -22.169 -27.618  16.328  1.00  0.00           H  
ATOM   2781  HA  ARG G 173     -24.758 -27.473  17.537  1.00  0.00           H  
ATOM   2782 1HB  ARG G 173     -22.799 -29.773  17.181  1.00  0.00           H  
ATOM   2783 2HB  ARG G 173     -24.408 -29.986  17.853  1.00  0.00           H  
ATOM   2784 1HG  ARG G 173     -25.396 -29.154  15.752  1.00  0.00           H  
ATOM   2785 2HG  ARG G 173     -23.760 -28.974  15.073  1.00  0.00           H  
ATOM   2786 1HD  ARG G 173     -23.387 -31.370  15.430  1.00  0.00           H  
ATOM   2787 2HD  ARG G 173     -25.062 -31.520  16.009  1.00  0.00           H  
ATOM   2788  HE  ARG G 173     -24.152 -31.180  13.263  1.00  0.00           H  
ATOM   2789 1HH1 ARG G 173     -26.853 -30.979  15.500  1.00  0.00           H  
ATOM   2790 2HH1 ARG G 173     -28.064 -31.132  14.248  1.00  0.00           H  
ATOM   2791 1HH2 ARG G 173     -25.734 -31.378  11.646  1.00  0.00           H  
ATOM   2792 2HH2 ARG G 173     -27.433 -31.358  12.066  1.00  0.00           H  
ATOM   2793  N   ARG G 174     -22.251 -28.069  19.571  1.00  0.00           N  
ATOM   2794  CA  ARG G 174     -21.860 -28.067  20.975  1.00  0.00           C  
ATOM   2795  C   ARG G 174     -22.030 -26.685  21.594  1.00  0.00           C  
ATOM   2796  O   ARG G 174     -22.372 -26.558  22.768  1.00  0.00           O  
ATOM   2797  CB  ARG G 174     -20.414 -28.514  21.128  1.00  0.00           C  
ATOM   2798  CG  ARG G 174     -20.165 -29.985  20.832  1.00  0.00           C  
ATOM   2799  CD  ARG G 174     -18.726 -30.332  20.955  1.00  0.00           C  
ATOM   2800  NE  ARG G 174     -18.482 -31.738  20.673  1.00  0.00           N  
ATOM   2801  CZ  ARG G 174     -17.260 -32.302  20.592  1.00  0.00           C  
ATOM   2802  NH1 ARG G 174     -16.185 -31.568  20.774  1.00  0.00           N1+
ATOM   2803  NH2 ARG G 174     -17.144 -33.592  20.330  1.00  0.00           N  
ATOM   2804  H   ARG G 174     -21.538 -28.162  18.861  1.00  0.00           H  
ATOM   2805  HA  ARG G 174     -22.514 -28.754  21.515  1.00  0.00           H  
ATOM   2806 1HB  ARG G 174     -19.781 -27.932  20.460  1.00  0.00           H  
ATOM   2807 2HB  ARG G 174     -20.079 -28.321  22.147  1.00  0.00           H  
ATOM   2808 1HG  ARG G 174     -20.727 -30.598  21.537  1.00  0.00           H  
ATOM   2809 2HG  ARG G 174     -20.487 -30.211  19.815  1.00  0.00           H  
ATOM   2810 1HD  ARG G 174     -18.146 -29.738  20.249  1.00  0.00           H  
ATOM   2811 2HD  ARG G 174     -18.386 -30.125  21.969  1.00  0.00           H  
ATOM   2812  HE  ARG G 174     -19.285 -32.334  20.527  1.00  0.00           H  
ATOM   2813 1HH1 ARG G 174     -16.273 -30.582  20.975  1.00  0.00           H  
ATOM   2814 2HH1 ARG G 174     -15.270 -31.991  20.714  1.00  0.00           H  
ATOM   2815 1HH2 ARG G 174     -17.971 -34.156  20.191  1.00  0.00           H  
ATOM   2816 2HH2 ARG G 174     -16.230 -34.014  20.270  1.00  0.00           H  
ATOM   2817  N   ALA G 175     -21.785 -25.653  20.796  1.00  0.00           N  
ATOM   2818  CA  ALA G 175     -21.984 -24.277  21.238  1.00  0.00           C  
ATOM   2819  C   ALA G 175     -23.447 -24.012  21.559  1.00  0.00           C  
ATOM   2820  O   ALA G 175     -23.762 -23.289  22.508  1.00  0.00           O  
ATOM   2821  CB  ALA G 175     -21.488 -23.303  20.180  1.00  0.00           C  
ATOM   2822  H   ALA G 175     -21.452 -25.822  19.856  1.00  0.00           H  
ATOM   2823  HA  ALA G 175     -21.410 -24.122  22.152  1.00  0.00           H  
ATOM   2824 1HB  ALA G 175     -21.645 -22.281  20.525  1.00  0.00           H  
ATOM   2825 2HB  ALA G 175     -20.425 -23.468  20.003  1.00  0.00           H  
ATOM   2826 3HB  ALA G 175     -22.038 -23.461  19.254  1.00  0.00           H  
ATOM   2827  N   LYS G 176     -24.339 -24.594  20.766  1.00  0.00           N  
ATOM   2828  CA  LYS G 176     -25.773 -24.471  21.004  1.00  0.00           C  
ATOM   2829  C   LYS G 176     -26.166 -25.106  22.329  1.00  0.00           C  
ATOM   2830  O   LYS G 176     -27.053 -24.612  23.027  1.00  0.00           O  
ATOM   2831  CB  LYS G 176     -26.564 -25.109  19.861  1.00  0.00           C  
ATOM   2832  CG  LYS G 176     -28.074 -24.948  19.974  1.00  0.00           C  
ATOM   2833  CD  LYS G 176     -28.784 -25.519  18.755  1.00  0.00           C  
ATOM   2834  CE  LYS G 176     -30.293 -25.372  18.874  1.00  0.00           C  
ATOM   2835  NZ  LYS G 176     -31.001 -25.927  17.688  1.00  0.00           N1+
ATOM   2836  H   LYS G 176     -24.015 -25.136  19.979  1.00  0.00           H  
ATOM   2837  HA  LYS G 176     -26.024 -23.412  21.054  1.00  0.00           H  
ATOM   2838 1HB  LYS G 176     -26.251 -24.671  18.913  1.00  0.00           H  
ATOM   2839 2HB  LYS G 176     -26.344 -26.176  19.817  1.00  0.00           H  
ATOM   2840 1HG  LYS G 176     -28.430 -25.465  20.866  1.00  0.00           H  
ATOM   2841 2HG  LYS G 176     -28.321 -23.891  20.066  1.00  0.00           H  
ATOM   2842 1HD  LYS G 176     -28.445 -24.996  17.859  1.00  0.00           H  
ATOM   2843 2HD  LYS G 176     -28.538 -26.576  18.653  1.00  0.00           H  
ATOM   2844 1HE  LYS G 176     -30.640 -25.893  19.765  1.00  0.00           H  
ATOM   2845 2HE  LYS G 176     -30.550 -24.318  18.973  1.00  0.00           H  
ATOM   2846 1HZ  LYS G 176     -31.998 -25.810  17.805  1.00  0.00           H  
ATOM   2847 2HZ  LYS G 176     -30.700 -25.437  16.856  1.00  0.00           H  
ATOM   2848 3HZ  LYS G 176     -30.786 -26.909  17.596  1.00  0.00           H  
ATOM   2849  N   GLU G 177     -25.505 -26.201  22.676  1.00  0.00           N  
ATOM   2850  CA  GLU G 177     -25.684 -26.827  23.983  1.00  0.00           C  
ATOM   2851  C   GLU G 177     -25.259 -25.889  25.105  1.00  0.00           C  
ATOM   2852  O   GLU G 177     -25.931 -25.790  26.132  1.00  0.00           O  
ATOM   2853  CB  GLU G 177     -24.886 -28.130  24.066  1.00  0.00           C  
ATOM   2854  CG  GLU G 177     -25.429 -29.256  23.198  1.00  0.00           C  
ATOM   2855  CD  GLU G 177     -24.575 -30.493  23.242  1.00  0.00           C  
ATOM   2856  OE1 GLU G 177     -23.526 -30.447  23.839  1.00  0.00           O  
ATOM   2857  OE2 GLU G 177     -24.973 -31.486  22.679  1.00  0.00           O1-
ATOM   2858  H   GLU G 177     -24.858 -26.617  22.019  1.00  0.00           H  
ATOM   2859  HA  GLU G 177     -26.742 -27.045  24.119  1.00  0.00           H  
ATOM   2860 1HB  GLU G 177     -23.854 -27.944  23.766  1.00  0.00           H  
ATOM   2861 2HB  GLU G 177     -24.868 -28.481  25.097  1.00  0.00           H  
ATOM   2862 1HG  GLU G 177     -26.433 -29.509  23.536  1.00  0.00           H  
ATOM   2863 2HG  GLU G 177     -25.499 -28.906  22.169  1.00  0.00           H  
ATOM   2864  N   THR G 178     -24.140 -25.199  24.902  1.00  0.00           N  
ATOM   2865  CA  THR G 178     -23.673 -24.202  25.857  1.00  0.00           C  
ATOM   2866  C   THR G 178     -24.672 -23.059  25.994  1.00  0.00           C  
ATOM   2867  O   THR G 178     -24.945 -22.590  27.100  1.00  0.00           O  
ATOM   2868  CB  THR G 178     -22.300 -23.642  25.446  1.00  0.00           C  
ATOM   2869  CG2 THR G 178     -21.846 -22.571  26.425  1.00  0.00           C  
ATOM   2870  OG1 THR G 178     -21.336 -24.703  25.425  1.00  0.00           O  
ATOM   2871  H   THR G 178     -23.601 -25.372  24.067  1.00  0.00           H  
ATOM   2872  HA  THR G 178     -23.576 -24.676  26.834  1.00  0.00           H  
ATOM   2873  HB  THR G 178     -22.366 -23.210  24.448  1.00  0.00           H  
ATOM   2874  HG1 THR G 178     -21.610 -25.371  24.792  1.00  0.00           H  
ATOM   2875 1HG2 THR G 178     -20.873 -22.187  26.119  1.00  0.00           H  
ATOM   2876 2HG2 THR G 178     -22.571 -21.758  26.436  1.00  0.00           H  
ATOM   2877 3HG2 THR G 178     -21.769 -22.999  27.424  1.00  0.00           H  
ATOM   2878  N   LEU G 179     -25.218 -22.618  24.866  1.00  0.00           N  
ATOM   2879  CA  LEU G 179     -26.254 -21.591  24.867  1.00  0.00           C  
ATOM   2880  C   LEU G 179     -27.426 -21.993  25.753  1.00  0.00           C  
ATOM   2881  O   LEU G 179     -27.884 -21.209  26.584  1.00  0.00           O  
ATOM   2882  CB  LEU G 179     -26.750 -21.336  23.438  1.00  0.00           C  
ATOM   2883  CG  LEU G 179     -27.875 -20.304  23.299  1.00  0.00           C  
ATOM   2884  CD1 LEU G 179     -27.384 -18.947  23.784  1.00  0.00           C  
ATOM   2885  CD2 LEU G 179     -28.326 -20.236  21.847  1.00  0.00           C  
ATOM   2886  H   LEU G 179     -24.907 -23.003  23.987  1.00  0.00           H  
ATOM   2887  HA  LEU G 179     -25.830 -20.672  25.274  1.00  0.00           H  
ATOM   2888 1HB  LEU G 179     -25.910 -20.994  22.835  1.00  0.00           H  
ATOM   2889 2HB  LEU G 179     -27.109 -22.278  23.021  1.00  0.00           H  
ATOM   2890  HG  LEU G 179     -28.718 -20.598  23.926  1.00  0.00           H  
ATOM   2891 1HD1 LEU G 179     -28.185 -18.214  23.685  1.00  0.00           H  
ATOM   2892 2HD1 LEU G 179     -27.088 -19.020  24.830  1.00  0.00           H  
ATOM   2893 3HD1 LEU G 179     -26.530 -18.634  23.185  1.00  0.00           H  
ATOM   2894 1HD2 LEU G 179     -29.127 -19.503  21.748  1.00  0.00           H  
ATOM   2895 2HD2 LEU G 179     -27.484 -19.942  21.219  1.00  0.00           H  
ATOM   2896 3HD2 LEU G 179     -28.688 -21.214  21.532  1.00  0.00           H  
ATOM   2897  N   GLU G 180     -27.906 -23.219  25.571  1.00  0.00           N  
ATOM   2898  CA  GLU G 180     -28.989 -23.746  26.394  1.00  0.00           C  
ATOM   2899  C   GLU G 180     -28.648 -23.657  27.876  1.00  0.00           C  
ATOM   2900  O   GLU G 180     -29.448 -23.171  28.676  1.00  0.00           O  
ATOM   2901  CB  GLU G 180     -29.288 -25.198  26.016  1.00  0.00           C  
ATOM   2902  CG  GLU G 180     -30.436 -25.827  26.793  1.00  0.00           C  
ATOM   2903  CD  GLU G 180     -30.713 -27.246  26.383  1.00  0.00           C  
ATOM   2904  OE1 GLU G 180     -30.047 -27.730  25.499  1.00  0.00           O  
ATOM   2905  OE2 GLU G 180     -31.593 -27.847  26.953  1.00  0.00           O1-
ATOM   2906  H   GLU G 180     -27.510 -23.800  24.847  1.00  0.00           H  
ATOM   2907  HA  GLU G 180     -29.880 -23.142  26.222  1.00  0.00           H  
ATOM   2908 1HB  GLU G 180     -29.532 -25.256  24.955  1.00  0.00           H  
ATOM   2909 2HB  GLU G 180     -28.400 -25.808  26.181  1.00  0.00           H  
ATOM   2910 1HG  GLU G 180     -30.195 -25.808  27.856  1.00  0.00           H  
ATOM   2911 2HG  GLU G 180     -31.334 -25.228  26.643  1.00  0.00           H  
ATOM   2912  N   LYS G 181     -27.462 -24.130  28.236  1.00  0.00           N  
ATOM   2913  CA  LYS G 181     -27.004 -24.083  29.619  1.00  0.00           C  
ATOM   2914  C   LYS G 181     -26.959 -22.650  30.135  1.00  0.00           C  
ATOM   2915  O   LYS G 181     -27.398 -22.368  31.251  1.00  0.00           O  
ATOM   2916  CB  LYS G 181     -25.626 -24.733  29.749  1.00  0.00           C  
ATOM   2917  CG  LYS G 181     -25.625 -26.247  29.580  1.00  0.00           C  
ATOM   2918  CD  LYS G 181     -24.220 -26.816  29.701  1.00  0.00           C  
ATOM   2919  CE  LYS G 181     -24.216 -28.326  29.516  1.00  0.00           C  
ATOM   2920  NZ  LYS G 181     -22.842 -28.892  29.593  1.00  0.00           N1+
ATOM   2921  H   LYS G 181     -26.860 -24.533  27.531  1.00  0.00           H  
ATOM   2922  HA  LYS G 181     -27.716 -24.633  30.236  1.00  0.00           H  
ATOM   2923 1HB  LYS G 181     -24.953 -24.313  29.001  1.00  0.00           H  
ATOM   2924 2HB  LYS G 181     -25.207 -24.506  30.730  1.00  0.00           H  
ATOM   2925 1HG  LYS G 181     -26.258 -26.698  30.345  1.00  0.00           H  
ATOM   2926 2HG  LYS G 181     -26.029 -26.503  28.601  1.00  0.00           H  
ATOM   2927 1HD  LYS G 181     -23.577 -26.364  28.944  1.00  0.00           H  
ATOM   2928 2HD  LYS G 181     -23.815 -26.579  30.685  1.00  0.00           H  
ATOM   2929 1HE  LYS G 181     -24.829 -28.788  30.288  1.00  0.00           H  
ATOM   2930 2HE  LYS G 181     -24.643 -28.575  28.545  1.00  0.00           H  
ATOM   2931 1HZ  LYS G 181     -22.882 -29.894  29.465  1.00  0.00           H  
ATOM   2932 2HZ  LYS G 181     -22.267 -28.484  28.868  1.00  0.00           H  
ATOM   2933 3HZ  LYS G 181     -22.441 -28.685  30.496  1.00  0.00           H  
ATOM   2934  N   ALA G 182     -26.425 -21.749  29.318  1.00  0.00           N  
ATOM   2935  CA  ALA G 182     -26.317 -20.344  29.691  1.00  0.00           C  
ATOM   2936  C   ALA G 182     -27.694 -19.728  29.917  1.00  0.00           C  
ATOM   2937  O   ALA G 182     -27.886 -18.933  30.838  1.00  0.00           O  
ATOM   2938  CB  ALA G 182     -25.559 -19.569  28.623  1.00  0.00           C  
ATOM   2939  H   ALA G 182     -26.084 -22.045  28.415  1.00  0.00           H  
ATOM   2940  HA  ALA G 182     -25.768 -20.276  30.630  1.00  0.00           H  
ATOM   2941 1HB  ALA G 182     -25.487 -18.522  28.916  1.00  0.00           H  
ATOM   2942 2HB  ALA G 182     -24.557 -19.985  28.514  1.00  0.00           H  
ATOM   2943 3HB  ALA G 182     -26.088 -19.645  27.675  1.00  0.00           H  
ATOM   2944  N   GLU G 183     -28.649 -20.101  29.072  1.00  0.00           N  
ATOM   2945  CA  GLU G 183     -30.022 -19.630  29.212  1.00  0.00           C  
ATOM   2946  C   GLU G 183     -30.643 -20.129  30.511  1.00  0.00           C  
ATOM   2947  O   GLU G 183     -31.354 -19.391  31.193  1.00  0.00           O  
ATOM   2948  CB  GLU G 183     -30.868 -20.088  28.021  1.00  0.00           C  
ATOM   2949  CG  GLU G 183     -30.520 -19.407  26.705  1.00  0.00           C  
ATOM   2950  CD  GLU G 183     -31.096 -20.115  25.510  1.00  0.00           C  
ATOM   2951  OE1 GLU G 183     -31.656 -21.171  25.682  1.00  0.00           O  
ATOM   2952  OE2 GLU G 183     -30.977 -19.599  24.424  1.00  0.00           O1-
ATOM   2953  H   GLU G 183     -28.419 -20.724  28.311  1.00  0.00           H  
ATOM   2954  HA  GLU G 183     -30.014 -18.541  29.247  1.00  0.00           H  
ATOM   2955 1HB  GLU G 183     -30.751 -21.162  27.883  1.00  0.00           H  
ATOM   2956 2HB  GLU G 183     -31.921 -19.897  28.228  1.00  0.00           H  
ATOM   2957 1HG  GLU G 183     -30.898 -18.385  26.725  1.00  0.00           H  
ATOM   2958 2HG  GLU G 183     -29.436 -19.362  26.607  1.00  0.00           H  
ATOM   2959  N   LYS G 184     -30.371 -21.385  30.847  1.00  0.00           N  
ATOM   2960  CA  LYS G 184     -30.871 -21.971  32.086  1.00  0.00           C  
ATOM   2961  C   LYS G 184     -30.219 -21.324  33.303  1.00  0.00           C  
ATOM   2962  O   LYS G 184     -30.866 -21.122  34.332  1.00  0.00           O  
ATOM   2963  CB  LYS G 184     -30.630 -23.481  32.100  1.00  0.00           C  
ATOM   2964  CG  LYS G 184     -31.492 -24.265  31.120  1.00  0.00           C  
ATOM   2965  CD  LYS G 184     -31.185 -25.754  31.182  1.00  0.00           C  
ATOM   2966  CE  LYS G 184     -32.042 -26.538  30.199  1.00  0.00           C  
ATOM   2967  NZ  LYS G 184     -31.724 -27.992  30.221  1.00  0.00           N1+
ATOM   2968  H   LYS G 184     -29.806 -21.948  30.230  1.00  0.00           H  
ATOM   2969  HA  LYS G 184     -31.943 -21.790  32.148  1.00  0.00           H  
ATOM   2970 1HB  LYS G 184     -29.585 -23.685  31.863  1.00  0.00           H  
ATOM   2971 2HB  LYS G 184     -30.821 -23.871  33.100  1.00  0.00           H  
ATOM   2972 1HG  LYS G 184     -32.546 -24.111  31.358  1.00  0.00           H  
ATOM   2973 2HG  LYS G 184     -31.310 -23.907  30.108  1.00  0.00           H  
ATOM   2974 1HD  LYS G 184     -30.132 -25.918  30.945  1.00  0.00           H  
ATOM   2975 2HD  LYS G 184     -31.375 -26.124  32.189  1.00  0.00           H  
ATOM   2976 1HE  LYS G 184     -33.093 -26.405  30.447  1.00  0.00           H  
ATOM   2977 2HE  LYS G 184     -31.878 -26.159  29.190  1.00  0.00           H  
ATOM   2978 1HZ  LYS G 184     -32.312 -28.475  29.556  1.00  0.00           H  
ATOM   2979 2HZ  LYS G 184     -30.754 -28.129  29.974  1.00  0.00           H  
ATOM   2980 3HZ  LYS G 184     -31.891 -28.360  31.146  1.00  0.00           H  
ATOM   2981  N   ARG G 185     -28.930 -20.993  33.181  1.00  0.00           N  
ATOM   2982  CA  ARG G 185     -28.212 -20.331  34.266  1.00  0.00           C  
ATOM   2983  C   ARG G 185     -28.653 -18.893  34.407  1.00  0.00           C  
ATOM   2984  O   ARG G 185     -28.721 -18.371  35.519  1.00  0.00           O  
ATOM   2985  CB  ARG G 185     -26.710 -20.373  34.027  1.00  0.00           C  
ATOM   2986  CG  ARG G 185     -26.079 -21.750  34.158  1.00  0.00           C  
ATOM   2987  CD  ARG G 185     -24.624 -21.718  33.861  1.00  0.00           C  
ATOM   2988  NE  ARG G 185     -24.017 -23.034  33.985  1.00  0.00           N  
ATOM   2989  CZ  ARG G 185     -22.740 -23.320  33.663  1.00  0.00           C  
ATOM   2990  NH1 ARG G 185     -21.951 -22.376  33.201  1.00  0.00           N1+
ATOM   2991  NH2 ARG G 185     -22.282 -24.551  33.812  1.00  0.00           N  
ATOM   2992  H   ARG G 185     -28.444 -21.205  32.321  1.00  0.00           H  
ATOM   2993  HA  ARG G 185     -28.463 -20.852  35.210  1.00  0.00           H  
ATOM   2994 1HB  ARG G 185     -26.491 -20.003  33.026  1.00  0.00           H  
ATOM   2995 2HB  ARG G 185     -26.210 -19.713  34.736  1.00  0.00           H  
ATOM   2996 1HG  ARG G 185     -26.214 -22.117  35.175  1.00  0.00           H  
ATOM   2997 2HG  ARG G 185     -26.557 -22.437  33.458  1.00  0.00           H  
ATOM   2998 1HD  ARG G 185     -24.468 -21.365  32.842  1.00  0.00           H  
ATOM   2999 2HD  ARG G 185     -24.126 -21.046  34.558  1.00  0.00           H  
ATOM   3000  HE  ARG G 185     -24.593 -23.786  34.337  1.00  0.00           H  
ATOM   3001 1HH1 ARG G 185     -22.302 -21.435  33.087  1.00  0.00           H  
ATOM   3002 2HH1 ARG G 185     -20.995 -22.591  32.959  1.00  0.00           H  
ATOM   3003 1HH2 ARG G 185     -22.888 -25.277  34.167  1.00  0.00           H  
ATOM   3004 2HH2 ARG G 185     -21.325 -24.765  33.571  1.00  0.00           H  
ATOM   3005  N   GLY G 186     -28.902 -18.238  33.281  1.00  0.00           N  
ATOM   3006  CA  GLY G 186     -29.267 -16.826  33.283  1.00  0.00           C  
ATOM   3007  C   GLY G 186     -28.058 -15.945  32.997  1.00  0.00           C  
ATOM   3008  O   GLY G 186     -27.999 -14.793  33.425  1.00  0.00           O  
ATOM   3009  H   GLY G 186     -28.852 -18.733  32.403  1.00  0.00           H  
ATOM   3010 1HA  GLY G 186     -30.037 -16.648  32.532  1.00  0.00           H  
ATOM   3011 2HA  GLY G 186     -29.694 -16.562  34.248  1.00  0.00           H  
ATOM   3012  N   ASP G 187     -27.093 -16.493  32.264  1.00  0.00           N  
ATOM   3013  CA  ASP G 187     -25.875 -15.762  31.930  1.00  0.00           C  
ATOM   3014  C   ASP G 187     -25.853 -15.375  30.459  1.00  0.00           C  
ATOM   3015  O   ASP G 187     -25.565 -16.202  29.592  1.00  0.00           O  
ATOM   3016  CB  ASP G 187     -24.637 -16.602  32.261  1.00  0.00           C  
ATOM   3017  CG  ASP G 187     -23.333 -15.867  31.984  1.00  0.00           C  
ATOM   3018  OD1 ASP G 187     -23.384 -14.796  31.428  1.00  0.00           O  
ATOM   3019  OD2 ASP G 187     -22.298 -16.385  32.331  1.00  0.00           O1-
ATOM   3020  H   ASP G 187     -27.205 -17.440  31.932  1.00  0.00           H  
ATOM   3021  HA  ASP G 187     -25.853 -14.845  32.515  1.00  0.00           H  
ATOM   3022 1HB  ASP G 187     -24.662 -16.886  33.313  1.00  0.00           H  
ATOM   3023 2HB  ASP G 187     -24.652 -17.520  31.673  1.00  0.00           H  
ATOM   3024  N   PRO G 188     -26.157 -14.111  30.180  1.00  0.00           N  
ATOM   3025  CA  PRO G 188     -26.304 -13.642  28.806  1.00  0.00           C  
ATOM   3026  C   PRO G 188     -24.945 -13.443  28.145  1.00  0.00           C  
ATOM   3027  O   PRO G 188     -24.848 -13.348  26.922  1.00  0.00           O  
ATOM   3028  CB  PRO G 188     -27.052 -12.317  28.972  1.00  0.00           C  
ATOM   3029  CG  PRO G 188     -26.637 -11.828  30.317  1.00  0.00           C  
ATOM   3030  CD  PRO G 188     -26.510 -13.078  31.147  1.00  0.00           C  
ATOM   3031  HA  PRO G 188     -26.840 -14.407  28.243  1.00  0.00           H  
ATOM   3032 1HB  PRO G 188     -26.776 -11.624  28.162  1.00  0.00           H  
ATOM   3033 2HB  PRO G 188     -28.136 -12.484  28.895  1.00  0.00           H  
ATOM   3034 1HG  PRO G 188     -25.691 -11.271  30.244  1.00  0.00           H  
ATOM   3035 2HG  PRO G 188     -27.387 -11.129  30.716  1.00  0.00           H  
ATOM   3036 1HD  PRO G 188     -25.710 -12.946  31.891  1.00  0.00           H  
ATOM   3037 2HD  PRO G 188     -27.470 -13.289  31.642  1.00  0.00           H  
ATOM   3038  N   LYS G 189     -23.899 -13.380  28.962  1.00  0.00           N  
ATOM   3039  CA  LYS G 189     -22.547 -13.167  28.458  1.00  0.00           C  
ATOM   3040  C   LYS G 189     -21.981 -14.437  27.839  1.00  0.00           C  
ATOM   3041  O   LYS G 189     -21.418 -14.411  26.745  1.00  0.00           O  
ATOM   3042  CB  LYS G 189     -21.629 -12.675  29.578  1.00  0.00           C  
ATOM   3043  CG  LYS G 189     -21.921 -11.258  30.054  1.00  0.00           C  
ATOM   3044  CD  LYS G 189     -20.978 -10.847  31.175  1.00  0.00           C  
ATOM   3045  CE  LYS G 189     -21.274  -9.434  31.658  1.00  0.00           C  
ATOM   3046  NZ  LYS G 189     -20.385  -9.033  32.781  1.00  0.00           N1+
ATOM   3047  H   LYS G 189     -24.044 -13.484  29.955  1.00  0.00           H  
ATOM   3048  HA  LYS G 189     -22.585 -12.407  27.679  1.00  0.00           H  
ATOM   3049 1HB  LYS G 189     -21.715 -13.341  30.438  1.00  0.00           H  
ATOM   3050 2HB  LYS G 189     -20.593 -12.708  29.241  1.00  0.00           H  
ATOM   3051 1HG  LYS G 189     -21.806 -10.564  29.221  1.00  0.00           H  
ATOM   3052 2HG  LYS G 189     -22.947 -11.200  30.415  1.00  0.00           H  
ATOM   3053 1HD  LYS G 189     -21.084 -11.538  32.012  1.00  0.00           H  
ATOM   3054 2HD  LYS G 189     -19.948 -10.890  30.819  1.00  0.00           H  
ATOM   3055 1HE  LYS G 189     -21.139  -8.733  30.835  1.00  0.00           H  
ATOM   3056 2HE  LYS G 189     -22.309  -9.374  31.991  1.00  0.00           H  
ATOM   3057 1HZ  LYS G 189     -20.612  -8.092  33.072  1.00  0.00           H  
ATOM   3058 2HZ  LYS G 189     -20.515  -9.666  33.558  1.00  0.00           H  
ATOM   3059 3HZ  LYS G 189     -19.422  -9.067  32.478  1.00  0.00           H  
ATOM   3060  N   THR G 190     -22.137 -15.553  28.544  1.00  0.00           N  
ATOM   3061  CA  THR G 190     -21.789 -16.860  27.999  1.00  0.00           C  
ATOM   3062  C   THR G 190     -22.678 -17.215  26.813  1.00  0.00           C  
ATOM   3063  O   THR G 190     -22.205 -17.744  25.807  1.00  0.00           O  
ATOM   3064  CB  THR G 190     -21.898 -17.956  29.075  1.00  0.00           C  
ATOM   3065  CG2 THR G 190     -21.571 -19.319  28.483  1.00  0.00           C  
ATOM   3066  OG1 THR G 190     -20.987 -17.673  30.144  1.00  0.00           O  
ATOM   3067  H   THR G 190     -22.502 -15.496  29.483  1.00  0.00           H  
ATOM   3068  HA  THR G 190     -20.760 -16.821  27.639  1.00  0.00           H  
ATOM   3069  HB  THR G 190     -22.912 -17.974  29.475  1.00  0.00           H  
ATOM   3070  HG1 THR G 190     -21.464 -17.269  30.873  1.00  0.00           H  
ATOM   3071 1HG2 THR G 190     -21.654 -20.081  29.257  1.00  0.00           H  
ATOM   3072 2HG2 THR G 190     -22.270 -19.542  27.677  1.00  0.00           H  
ATOM   3073 3HG2 THR G 190     -20.556 -19.310  28.090  1.00  0.00           H  
ATOM   3074  N   ALA G 191     -23.967 -16.920  26.938  1.00  0.00           N  
ATOM   3075  CA  ALA G 191     -24.916 -17.165  25.858  1.00  0.00           C  
ATOM   3076  C   ALA G 191     -24.503 -16.437  24.587  1.00  0.00           C  
ATOM   3077  O   ALA G 191     -24.525 -17.009  23.498  1.00  0.00           O  
ATOM   3078  CB  ALA G 191     -26.317 -16.743  26.277  1.00  0.00           C  
ATOM   3079  H   ALA G 191     -24.297 -16.518  27.802  1.00  0.00           H  
ATOM   3080  HA  ALA G 191     -24.928 -18.231  25.641  1.00  0.00           H  
ATOM   3081 1HB  ALA G 191     -27.014 -16.933  25.460  1.00  0.00           H  
ATOM   3082 2HB  ALA G 191     -26.623 -17.317  27.153  1.00  0.00           H  
ATOM   3083 3HB  ALA G 191     -26.321 -15.683  26.518  1.00  0.00           H  
ATOM   3084  N   LEU G 192     -24.126 -15.171  24.730  1.00  0.00           N  
ATOM   3085  CA  LEU G 192     -23.656 -14.380  23.601  1.00  0.00           C  
ATOM   3086  C   LEU G 192     -22.419 -15.005  22.967  1.00  0.00           C  
ATOM   3087  O   LEU G 192     -22.366 -15.205  21.753  1.00  0.00           O  
ATOM   3088  CB  LEU G 192     -23.340 -12.949  24.053  1.00  0.00           C  
ATOM   3089  CG  LEU G 192     -22.768 -12.022  22.973  1.00  0.00           C  
ATOM   3090  CD1 LEU G 192     -23.843 -11.724  21.937  1.00  0.00           C  
ATOM   3091  CD2 LEU G 192     -22.263 -10.740  23.620  1.00  0.00           C  
ATOM   3092  H   LEU G 192     -24.166 -14.748  25.646  1.00  0.00           H  
ATOM   3093  HA  LEU G 192     -24.439 -14.356  22.844  1.00  0.00           H  
ATOM   3094 1HB  LEU G 192     -24.255 -12.493  24.429  1.00  0.00           H  
ATOM   3095 2HB  LEU G 192     -22.618 -12.993  24.869  1.00  0.00           H  
ATOM   3096  HG  LEU G 192     -21.942 -12.521  22.465  1.00  0.00           H  
ATOM   3097 1HD1 LEU G 192     -23.436 -11.065  21.169  1.00  0.00           H  
ATOM   3098 2HD1 LEU G 192     -24.171 -12.656  21.476  1.00  0.00           H  
ATOM   3099 3HD1 LEU G 192     -24.690 -11.238  22.420  1.00  0.00           H  
ATOM   3100 1HD2 LEU G 192     -21.855 -10.081  22.853  1.00  0.00           H  
ATOM   3101 2HD2 LEU G 192     -23.087 -10.239  24.128  1.00  0.00           H  
ATOM   3102 3HD2 LEU G 192     -21.483 -10.981  24.343  1.00  0.00           H  
ATOM   3103  N   GLN G 193     -21.416 -15.316  23.799  1.00  0.00           N  
ATOM   3104  CA  GLN G 193     -20.150 -15.836  23.294  1.00  0.00           C  
ATOM   3105  C   GLN G 193     -20.328 -17.210  22.693  1.00  0.00           C  
ATOM   3106  O   GLN G 193     -19.592 -17.586  21.774  1.00  0.00           O  
ATOM   3107  CB  GLN G 193     -19.103 -15.890  24.410  1.00  0.00           C  
ATOM   3108  CG  GLN G 193     -18.670 -14.528  24.923  1.00  0.00           C  
ATOM   3109  CD  GLN G 193     -18.006 -13.688  23.849  1.00  0.00           C  
ATOM   3110  NE2 GLN G 193     -16.722 -13.936  23.614  1.00  0.00           N  
ATOM   3111  OE1 GLN G 193     -18.640 -12.825  23.236  1.00  0.00           O  
ATOM   3112  H   GLN G 193     -21.539 -15.188  24.793  1.00  0.00           H  
ATOM   3113  HA  GLN G 193     -19.785 -15.165  22.493  1.00  0.00           H  
ATOM   3114 1HB  GLN G 193     -19.498 -16.458  25.252  1.00  0.00           H  
ATOM   3115 2HB  GLN G 193     -18.216 -16.412  24.051  1.00  0.00           H  
ATOM   3116 1HG  GLN G 193     -19.547 -13.991  25.283  1.00  0.00           H  
ATOM   3117 2HG  GLN G 193     -17.958 -14.667  25.737  1.00  0.00           H  
ATOM   3118 1HE2 GLN G 193     -16.231 -13.414  22.916  1.00  0.00           H  
ATOM   3119 2HE2 GLN G 193     -16.246 -14.645  24.135  1.00  0.00           H  
ATOM   3120  N   ALA G 194     -21.276 -17.973  23.216  1.00  0.00           N  
ATOM   3121  CA  ALA G 194     -21.614 -19.273  22.651  1.00  0.00           C  
ATOM   3122  C   ALA G 194     -22.055 -19.143  21.197  1.00  0.00           C  
ATOM   3123  O   ALA G 194     -21.615 -19.905  20.336  1.00  0.00           O  
ATOM   3124  CB  ALA G 194     -22.703 -19.943  23.477  1.00  0.00           C  
ATOM   3125  H   ALA G 194     -21.783 -17.640  24.025  1.00  0.00           H  
ATOM   3126  HA  ALA G 194     -20.724 -19.901  22.672  1.00  0.00           H  
ATOM   3127 1HB  ALA G 194     -22.943 -20.913  23.043  1.00  0.00           H  
ATOM   3128 2HB  ALA G 194     -22.350 -20.080  24.500  1.00  0.00           H  
ATOM   3129 3HB  ALA G 194     -23.593 -19.317  23.481  1.00  0.00           H  
ATOM   3130  N   VAL G 195     -22.928 -18.178  20.934  1.00  0.00           N  
ATOM   3131  CA  VAL G 195     -23.386 -17.910  19.578  1.00  0.00           C  
ATOM   3132  C   VAL G 195     -22.258 -17.363  18.711  1.00  0.00           C  
ATOM   3133  O   VAL G 195     -22.142 -17.708  17.535  1.00  0.00           O  
ATOM   3134  CB  VAL G 195     -24.551 -16.903  19.598  1.00  0.00           C  
ATOM   3135  CG1 VAL G 195     -24.917 -16.484  18.182  1.00  0.00           C  
ATOM   3136  CG2 VAL G 195     -25.750 -17.513  20.308  1.00  0.00           C  
ATOM   3137  H   VAL G 195     -23.281 -17.614  21.694  1.00  0.00           H  
ATOM   3138  HA  VAL G 195     -23.718 -18.849  19.133  1.00  0.00           H  
ATOM   3139  HB  VAL G 195     -24.233 -16.004  20.126  1.00  0.00           H  
ATOM   3140 1HG1 VAL G 195     -25.742 -15.772  18.214  1.00  0.00           H  
ATOM   3141 2HG1 VAL G 195     -24.055 -16.019  17.705  1.00  0.00           H  
ATOM   3142 3HG1 VAL G 195     -25.219 -17.362  17.610  1.00  0.00           H  
ATOM   3143 1HG2 VAL G 195     -26.570 -16.794  20.318  1.00  0.00           H  
ATOM   3144 2HG2 VAL G 195     -26.065 -18.414  19.782  1.00  0.00           H  
ATOM   3145 3HG2 VAL G 195     -25.477 -17.765  21.332  1.00  0.00           H  
ATOM   3146  N   ARG G 196     -21.418 -16.508  19.303  1.00  0.00           N  
ATOM   3147  CA  ARG G 196     -20.237 -16.005  18.605  1.00  0.00           C  
ATOM   3148  C   ARG G 196     -19.417 -17.143  18.044  1.00  0.00           C  
ATOM   3149  O   ARG G 196     -18.935 -17.059  16.912  1.00  0.00           O  
ATOM   3150  CB  ARG G 196     -19.368 -15.174  19.538  1.00  0.00           C  
ATOM   3151  CG  ARG G 196     -18.164 -14.521  18.877  1.00  0.00           C  
ATOM   3152  CD  ARG G 196     -17.352 -13.752  19.854  1.00  0.00           C  
ATOM   3153  NE  ARG G 196     -18.101 -12.647  20.432  1.00  0.00           N  
ATOM   3154  CZ  ARG G 196     -18.244 -11.437  19.857  1.00  0.00           C  
ATOM   3155  NH1 ARG G 196     -17.684 -11.191  18.694  1.00  0.00           N1+
ATOM   3156  NH2 ARG G 196     -18.946 -10.496  20.464  1.00  0.00           N  
ATOM   3157  H   ARG G 196     -21.602 -16.204  20.248  1.00  0.00           H  
ATOM   3158  HA  ARG G 196     -20.580 -15.388  17.754  1.00  0.00           H  
ATOM   3159 1HB  ARG G 196     -19.968 -14.383  19.985  1.00  0.00           H  
ATOM   3160 2HB  ARG G 196     -18.999 -15.804  20.348  1.00  0.00           H  
ATOM   3161 1HG  ARG G 196     -17.530 -15.290  18.434  1.00  0.00           H  
ATOM   3162 2HG  ARG G 196     -18.503 -13.837  18.098  1.00  0.00           H  
ATOM   3163 1HD  ARG G 196     -17.037 -14.410  20.663  1.00  0.00           H  
ATOM   3164 2HD  ARG G 196     -16.473 -13.344  19.356  1.00  0.00           H  
ATOM   3165  HE  ARG G 196     -18.546 -12.798  21.327  1.00  0.00           H  
ATOM   3166 1HH1 ARG G 196     -17.147 -11.910  18.230  1.00  0.00           H  
ATOM   3167 2HH1 ARG G 196     -17.791 -10.284  18.263  1.00  0.00           H  
ATOM   3168 1HH2 ARG G 196     -19.376 -10.685  21.360  1.00  0.00           H  
ATOM   3169 2HH2 ARG G 196     -19.053  -9.589  20.034  1.00  0.00           H  
ATOM   3170  N   THR G 197     -19.224 -18.186  18.839  1.00  0.00           N  
ATOM   3171  CA  THR G 197     -18.479 -19.359  18.396  1.00  0.00           C  
ATOM   3172  C   THR G 197     -19.144 -20.010  17.189  1.00  0.00           C  
ATOM   3173  O   THR G 197     -18.472 -20.454  16.261  1.00  0.00           O  
ATOM   3174  CB  THR G 197     -18.343 -20.391  19.531  1.00  0.00           C  
ATOM   3175  CG2 THR G 197     -17.608 -21.629  19.041  1.00  0.00           C  
ATOM   3176  OG1 THR G 197     -17.619 -19.810  20.624  1.00  0.00           O  
ATOM   3177  H   THR G 197     -19.609 -18.172  19.774  1.00  0.00           H  
ATOM   3178  HA  THR G 197     -17.484 -19.040  18.089  1.00  0.00           H  
ATOM   3179  HB  THR G 197     -19.334 -20.679  19.882  1.00  0.00           H  
ATOM   3180  HG1 THR G 197     -18.210 -19.258  21.141  1.00  0.00           H  
ATOM   3181 1HG2 THR G 197     -17.521 -22.347  19.857  1.00  0.00           H  
ATOM   3182 2HG2 THR G 197     -18.162 -22.079  18.218  1.00  0.00           H  
ATOM   3183 3HG2 THR G 197     -16.612 -21.349  18.698  1.00  0.00           H  
ATOM   3184  N   VAL G 198     -20.473 -20.065  17.213  1.00  0.00           N  
ATOM   3185  CA  VAL G 198     -21.237 -20.611  16.098  1.00  0.00           C  
ATOM   3186  C   VAL G 198     -21.030 -19.785  14.834  1.00  0.00           C  
ATOM   3187  O   VAL G 198     -20.884 -20.333  13.741  1.00  0.00           O  
ATOM   3188  CB  VAL G 198     -22.737 -20.648  16.445  1.00  0.00           C  
ATOM   3189  CG1 VAL G 198     -23.546 -21.148  15.258  1.00  0.00           C  
ATOM   3190  CG2 VAL G 198     -22.965 -21.529  17.663  1.00  0.00           C  
ATOM   3191  H   VAL G 198     -20.967 -19.722  18.026  1.00  0.00           H  
ATOM   3192  HA  VAL G 198     -20.878 -21.620  15.894  1.00  0.00           H  
ATOM   3193  HB  VAL G 198     -23.076 -19.634  16.660  1.00  0.00           H  
ATOM   3194 1HG1 VAL G 198     -24.604 -21.167  15.521  1.00  0.00           H  
ATOM   3195 2HG1 VAL G 198     -23.396 -20.482  14.408  1.00  0.00           H  
ATOM   3196 3HG1 VAL G 198     -23.221 -22.154  14.994  1.00  0.00           H  
ATOM   3197 1HG2 VAL G 198     -24.028 -21.550  17.903  1.00  0.00           H  
ATOM   3198 2HG2 VAL G 198     -22.621 -22.541  17.450  1.00  0.00           H  
ATOM   3199 3HG2 VAL G 198     -22.410 -21.129  18.512  1.00  0.00           H  
ATOM   3200  N   VAL G 199     -21.017 -18.465  14.991  1.00  0.00           N  
ATOM   3201  CA  VAL G 199     -20.738 -17.564  13.879  1.00  0.00           C  
ATOM   3202  C   VAL G 199     -19.335 -17.781  13.332  1.00  0.00           C  
ATOM   3203  O   VAL G 199     -19.125 -17.792  12.118  1.00  0.00           O  
ATOM   3204  CB  VAL G 199     -20.890 -16.099  14.328  1.00  0.00           C  
ATOM   3205  CG1 VAL G 199     -20.409 -15.155  13.235  1.00  0.00           C  
ATOM   3206  CG2 VAL G 199     -22.341 -15.815  14.686  1.00  0.00           C  
ATOM   3207  H   VAL G 199     -21.203 -18.077  15.905  1.00  0.00           H  
ATOM   3208  HA  VAL G 199     -21.443 -17.780  13.074  1.00  0.00           H  
ATOM   3209  HB  VAL G 199     -20.259 -15.929  15.200  1.00  0.00           H  
ATOM   3210 1HG1 VAL G 199     -20.523 -14.124  13.569  1.00  0.00           H  
ATOM   3211 2HG1 VAL G 199     -19.359 -15.352  13.020  1.00  0.00           H  
ATOM   3212 3HG1 VAL G 199     -21.001 -15.311  12.334  1.00  0.00           H  
ATOM   3213 1HG2 VAL G 199     -22.440 -14.778  15.003  1.00  0.00           H  
ATOM   3214 2HG2 VAL G 199     -22.972 -15.990  13.815  1.00  0.00           H  
ATOM   3215 3HG2 VAL G 199     -22.650 -16.474  15.498  1.00  0.00           H  
ATOM   3216  N   LYS G 200     -18.370 -17.960  14.231  1.00  0.00           N  
ATOM   3217  CA  LYS G 200     -16.993 -18.231  13.829  1.00  0.00           C  
ATOM   3218  C   LYS G 200     -16.896 -19.539  13.079  1.00  0.00           C  
ATOM   3219  O   LYS G 200     -16.135 -19.652  12.113  1.00  0.00           O  
ATOM   3220  CB  LYS G 200     -16.068 -18.258  15.046  1.00  0.00           C  
ATOM   3221  CG  LYS G 200     -15.722 -16.883  15.604  1.00  0.00           C  
ATOM   3222  CD  LYS G 200     -14.817 -16.992  16.822  1.00  0.00           C  
ATOM   3223  CE  LYS G 200     -14.479 -15.620  17.386  1.00  0.00           C  
ATOM   3224  NZ  LYS G 200     -13.625 -15.713  18.601  1.00  0.00           N1+
ATOM   3225  H   LYS G 200     -18.596 -17.907  15.214  1.00  0.00           H  
ATOM   3226  HA  LYS G 200     -16.665 -17.429  13.143  1.00  0.00           H  
ATOM   3227 1HB  LYS G 200     -16.534 -18.835  15.845  1.00  0.00           H  
ATOM   3228 2HB  LYS G 200     -15.135 -18.756  14.784  1.00  0.00           H  
ATOM   3229 1HG  LYS G 200     -15.215 -16.296  14.837  1.00  0.00           H  
ATOM   3230 2HG  LYS G 200     -16.637 -16.365  15.887  1.00  0.00           H  
ATOM   3231 1HD  LYS G 200     -15.315 -17.581  17.594  1.00  0.00           H  
ATOM   3232 2HD  LYS G 200     -13.892 -17.498  16.544  1.00  0.00           H  
ATOM   3233 1HE  LYS G 200     -13.954 -15.036  16.632  1.00  0.00           H  
ATOM   3234 2HE  LYS G 200     -15.399 -15.096  17.644  1.00  0.00           H  
ATOM   3235 1HZ  LYS G 200     -13.424 -14.785  18.944  1.00  0.00           H  
ATOM   3236 2HZ  LYS G 200     -14.111 -16.238  19.316  1.00  0.00           H  
ATOM   3237 3HZ  LYS G 200     -12.760 -16.181  18.371  1.00  0.00           H  
ATOM   3238  N   VAL G 201     -17.639 -20.541  13.531  1.00  0.00           N  
ATOM   3239  CA  VAL G 201     -17.724 -21.814  12.823  1.00  0.00           C  
ATOM   3240  C   VAL G 201     -18.272 -21.623  11.413  1.00  0.00           C  
ATOM   3241  O   VAL G 201     -17.732 -22.167  10.451  1.00  0.00           O  
ATOM   3242  CB  VAL G 201     -18.628 -22.796  13.593  1.00  0.00           C  
ATOM   3243  CG1 VAL G 201     -18.987 -23.987  12.719  1.00  0.00           C  
ATOM   3244  CG2 VAL G 201     -17.929 -23.251  14.866  1.00  0.00           C  
ATOM   3245  H   VAL G 201     -18.164 -20.417  14.385  1.00  0.00           H  
ATOM   3246  HA  VAL G 201     -16.721 -22.229  12.735  1.00  0.00           H  
ATOM   3247  HB  VAL G 201     -19.559 -22.292  13.850  1.00  0.00           H  
ATOM   3248 1HG1 VAL G 201     -19.626 -24.671  13.279  1.00  0.00           H  
ATOM   3249 2HG1 VAL G 201     -19.517 -23.641  11.832  1.00  0.00           H  
ATOM   3250 3HG1 VAL G 201     -18.076 -24.507  12.419  1.00  0.00           H  
ATOM   3251 1HG2 VAL G 201     -18.574 -23.944  15.406  1.00  0.00           H  
ATOM   3252 2HG2 VAL G 201     -16.994 -23.749  14.610  1.00  0.00           H  
ATOM   3253 3HG2 VAL G 201     -17.719 -22.387  15.495  1.00  0.00           H  
ATOM   3254  N   ALA G 202     -19.344 -20.847  11.301  1.00  0.00           N  
ATOM   3255  CA  ALA G 202     -19.962 -20.579  10.007  1.00  0.00           C  
ATOM   3256  C   ALA G 202     -18.945 -20.028   9.016  1.00  0.00           C  
ATOM   3257  O   ALA G 202     -18.919 -20.430   7.852  1.00  0.00           O  
ATOM   3258  CB  ALA G 202     -21.124 -19.610  10.164  1.00  0.00           C  
ATOM   3259  H   ALA G 202     -19.742 -20.435  12.132  1.00  0.00           H  
ATOM   3260  HA  ALA G 202     -20.343 -21.517   9.604  1.00  0.00           H  
ATOM   3261 1HB  ALA G 202     -21.573 -19.419   9.190  1.00  0.00           H  
ATOM   3262 2HB  ALA G 202     -21.871 -20.042  10.830  1.00  0.00           H  
ATOM   3263 3HB  ALA G 202     -20.763 -18.673  10.586  1.00  0.00           H  
ATOM   3264  N   ALA G 203     -18.110 -19.107   9.482  1.00  0.00           N  
ATOM   3265  CA  ALA G 203     -17.005 -18.599   8.677  1.00  0.00           C  
ATOM   3266  C   ALA G 203     -16.037 -19.713   8.304  1.00  0.00           C  
ATOM   3267  O   ALA G 203     -15.648 -19.846   7.143  1.00  0.00           O  
ATOM   3268  CB  ALA G 203     -16.273 -17.491   9.420  1.00  0.00           C  
ATOM   3269  H   ALA G 203     -18.244 -18.750  10.417  1.00  0.00           H  
ATOM   3270  HA  ALA G 203     -17.412 -18.188   7.753  1.00  0.00           H  
ATOM   3271 1HB  ALA G 203     -15.451 -17.123   8.806  1.00  0.00           H  
ATOM   3272 2HB  ALA G 203     -16.964 -16.675   9.628  1.00  0.00           H  
ATOM   3273 3HB  ALA G 203     -15.879 -17.880  10.357  1.00  0.00           H  
ATOM   3274  N   ALA G 204     -15.650 -20.509   9.293  1.00  0.00           N  
ATOM   3275  CA  ALA G 204     -14.720 -21.610   9.070  1.00  0.00           C  
ATOM   3276  C   ALA G 204     -15.283 -22.610   8.067  1.00  0.00           C  
ATOM   3277  O   ALA G 204     -14.555 -23.134   7.223  1.00  0.00           O  
ATOM   3278  CB  ALA G 204     -14.396 -22.305  10.385  1.00  0.00           C  
ATOM   3279  H   ALA G 204     -16.008 -20.349  10.223  1.00  0.00           H  
ATOM   3280  HA  ALA G 204     -13.799 -21.208   8.653  1.00  0.00           H  
ATOM   3281 1HB  ALA G 204     -13.702 -23.124  10.201  1.00  0.00           H  
ATOM   3282 2HB  ALA G 204     -13.942 -21.590  11.071  1.00  0.00           H  
ATOM   3283 3HB  ALA G 204     -15.312 -22.697  10.824  1.00  0.00           H  
ATOM   3284  N   LEU G 205     -16.581 -22.872   8.161  1.00  0.00           N  
ATOM   3285  CA  LEU G 205     -17.242 -23.810   7.262  1.00  0.00           C  
ATOM   3286  C   LEU G 205     -17.161 -23.336   5.818  1.00  0.00           C  
ATOM   3287  O   LEU G 205     -16.939 -24.134   4.904  1.00  0.00           O  
ATOM   3288  CB  LEU G 205     -18.711 -23.988   7.666  1.00  0.00           C  
ATOM   3289  CG  LEU G 205     -18.952 -24.724   8.990  1.00  0.00           C  
ATOM   3290  CD1 LEU G 205     -20.432 -24.663   9.344  1.00  0.00           C  
ATOM   3291  CD2 LEU G 205     -18.479 -26.165   8.863  1.00  0.00           C  
ATOM   3292  H   LEU G 205     -17.125 -22.409   8.877  1.00  0.00           H  
ATOM   3293  HA  LEU G 205     -16.731 -24.770   7.327  1.00  0.00           H  
ATOM   3294 1HB  LEU G 205     -19.170 -23.004   7.747  1.00  0.00           H  
ATOM   3295 2HB  LEU G 205     -19.223 -24.543   6.881  1.00  0.00           H  
ATOM   3296  HG  LEU G 205     -18.397 -24.230   9.788  1.00  0.00           H  
ATOM   3297 1HD1 LEU G 205     -20.603 -25.187  10.285  1.00  0.00           H  
ATOM   3298 2HD1 LEU G 205     -20.738 -23.623   9.448  1.00  0.00           H  
ATOM   3299 3HD1 LEU G 205     -21.014 -25.138   8.555  1.00  0.00           H  
ATOM   3300 1HD2 LEU G 205     -18.650 -26.689   9.805  1.00  0.00           H  
ATOM   3301 2HD2 LEU G 205     -19.034 -26.661   8.067  1.00  0.00           H  
ATOM   3302 3HD2 LEU G 205     -17.415 -26.179   8.628  1.00  0.00           H  
ATOM   3303  N   ASN G 206     -17.339 -22.036   5.614  1.00  0.00           N  
ATOM   3304  CA  ASN G 206     -17.158 -21.434   4.298  1.00  0.00           C  
ATOM   3305  C   ASN G 206     -15.722 -21.596   3.813  1.00  0.00           C  
ATOM   3306  O   ASN G 206     -15.484 -22.018   2.683  1.00  0.00           O  
ATOM   3307  CB  ASN G 206     -17.552 -19.969   4.322  1.00  0.00           C  
ATOM   3308  CG  ASN G 206     -17.267 -19.272   3.020  1.00  0.00           C  
ATOM   3309  ND2 ASN G 206     -17.940 -19.687   1.977  1.00  0.00           N  
ATOM   3310  OD1 ASN G 206     -16.437 -18.358   2.960  1.00  0.00           O  
ATOM   3311  H   ASN G 206     -17.610 -21.450   6.391  1.00  0.00           H  
ATOM   3312  HA  ASN G 206     -17.805 -21.948   3.590  1.00  0.00           H  
ATOM   3313 1HB  ASN G 206     -18.617 -19.882   4.541  1.00  0.00           H  
ATOM   3314 2HB  ASN G 206     -17.011 -19.459   5.119  1.00  0.00           H  
ATOM   3315 1HD2 ASN G 206     -17.791 -19.260   1.084  1.00  0.00           H  
ATOM   3316 2HD2 ASN G 206     -18.602 -20.429   2.071  1.00  0.00           H  
ATOM   3317  N   GLN G 207     -14.761 -21.259   4.680  1.00  0.00           N  
ATOM   3318  CA  GLN G 207     -13.350 -21.365   4.324  1.00  0.00           C  
ATOM   3319  C   GLN G 207     -12.983 -22.788   3.977  1.00  0.00           C  
ATOM   3320  O   GLN G 207     -12.236 -23.027   3.026  1.00  0.00           O  
ATOM   3321  CB  GLN G 207     -12.463 -20.866   5.468  1.00  0.00           C  
ATOM   3322  CG  GLN G 207     -12.525 -19.365   5.693  1.00  0.00           C  
ATOM   3323  CD  GLN G 207     -11.701 -18.925   6.889  1.00  0.00           C  
ATOM   3324  NE2 GLN G 207     -12.324 -18.908   8.062  1.00  0.00           N  
ATOM   3325  OE1 GLN G 207     -10.517 -18.603   6.759  1.00  0.00           O  
ATOM   3326  H   GLN G 207     -15.017 -20.924   5.598  1.00  0.00           H  
ATOM   3327  HA  GLN G 207     -13.161 -20.743   3.429  1.00  0.00           H  
ATOM   3328 1HB  GLN G 207     -12.755 -21.358   6.396  1.00  0.00           H  
ATOM   3329 2HB  GLN G 207     -11.426 -21.133   5.267  1.00  0.00           H  
ATOM   3330 1HG  GLN G 207     -12.140 -18.858   4.808  1.00  0.00           H  
ATOM   3331 2HG  GLN G 207     -13.562 -19.076   5.868  1.00  0.00           H  
ATOM   3332 1HE2 GLN G 207     -11.831 -18.627   8.886  1.00  0.00           H  
ATOM   3333 2HE2 GLN G 207     -13.285 -19.177   8.122  1.00  0.00           H  
ATOM   3334  N   ILE G 208     -13.477 -23.738   4.764  1.00  0.00           N  
ATOM   3335  CA  ILE G 208     -13.245 -25.152   4.499  1.00  0.00           C  
ATOM   3336  C   ILE G 208     -13.872 -25.576   3.178  1.00  0.00           C  
ATOM   3337  O   ILE G 208     -13.256 -26.290   2.387  1.00  0.00           O  
ATOM   3338  CB  ILE G 208     -13.807 -26.022   5.637  1.00  0.00           C  
ATOM   3339  CG1 ILE G 208     -13.080 -25.720   6.950  1.00  0.00           C  
ATOM   3340  CG2 ILE G 208     -13.689 -27.497   5.287  1.00  0.00           C  
ATOM   3341  CD1 ILE G 208     -13.818 -26.196   8.181  1.00  0.00           C  
ATOM   3342  H   ILE G 208     -14.039 -23.471   5.561  1.00  0.00           H  
ATOM   3343  HA  ILE G 208     -12.168 -25.315   4.421  1.00  0.00           H  
ATOM   3344  HB  ILE G 208     -14.858 -25.781   5.796  1.00  0.00           H  
ATOM   3345 1HG1 ILE G 208     -12.098 -26.189   6.938  1.00  0.00           H  
ATOM   3346 2HG1 ILE G 208     -12.926 -24.645   7.041  1.00  0.00           H  
ATOM   3347 1HG2 ILE G 208     -14.090 -28.098   6.102  1.00  0.00           H  
ATOM   3348 2HG2 ILE G 208     -14.250 -27.701   4.376  1.00  0.00           H  
ATOM   3349 3HG2 ILE G 208     -12.640 -27.751   5.131  1.00  0.00           H  
ATOM   3350 1HD1 ILE G 208     -13.240 -25.946   9.071  1.00  0.00           H  
ATOM   3351 2HD1 ILE G 208     -14.793 -25.710   8.232  1.00  0.00           H  
ATOM   3352 3HD1 ILE G 208     -13.952 -27.276   8.129  1.00  0.00           H  
ATOM   3353  N   ALA G 209     -15.101 -25.133   2.944  1.00  0.00           N  
ATOM   3354  CA  ALA G 209     -15.809 -25.443   1.704  1.00  0.00           C  
ATOM   3355  C   ALA G 209     -15.046 -24.922   0.492  1.00  0.00           C  
ATOM   3356  O   ALA G 209     -15.001 -25.575  -0.551  1.00  0.00           O  
ATOM   3357  CB  ALA G 209     -17.214 -24.862   1.734  1.00  0.00           C  
ATOM   3358  H   ALA G 209     -15.562 -24.566   3.642  1.00  0.00           H  
ATOM   3359  HA  ALA G 209     -15.879 -26.528   1.611  1.00  0.00           H  
ATOM   3360 1HB  ALA G 209     -17.727 -25.100   0.802  1.00  0.00           H  
ATOM   3361 2HB  ALA G 209     -17.767 -25.288   2.572  1.00  0.00           H  
ATOM   3362 3HB  ALA G 209     -17.158 -23.781   1.850  1.00  0.00           H  
ATOM   3363  N   THR G 210     -14.454 -23.745   0.636  1.00  0.00           N  
ATOM   3364  CA  THR G 210     -13.698 -23.127  -0.449  1.00  0.00           C  
ATOM   3365  C   THR G 210     -12.433 -23.919  -0.759  1.00  0.00           C  
ATOM   3366  O   THR G 210     -12.102 -24.149  -1.922  1.00  0.00           O  
ATOM   3367  CB  THR G 210     -13.327 -21.672  -0.108  1.00  0.00           C  
ATOM   3368  CG2 THR G 210     -12.633 -21.008  -1.288  1.00  0.00           C  
ATOM   3369  OG1 THR G 210     -14.513 -20.937   0.219  1.00  0.00           O  
ATOM   3370  H   THR G 210     -14.525 -23.261   1.519  1.00  0.00           H  
ATOM   3371  HA  THR G 210     -14.319 -23.135  -1.347  1.00  0.00           H  
ATOM   3372  HB  THR G 210     -12.659 -21.659   0.753  1.00  0.00           H  
ATOM   3373  HG1 THR G 210     -14.942 -21.344   0.976  1.00  0.00           H  
ATOM   3374 1HG2 THR G 210     -12.378 -19.981  -1.028  1.00  0.00           H  
ATOM   3375 2HG2 THR G 210     -11.724 -21.558  -1.532  1.00  0.00           H  
ATOM   3376 3HG2 THR G 210     -13.300 -21.009  -2.149  1.00  0.00           H  
ATOM   3377  N   MET G 211     -11.729 -24.330   0.291  1.00  0.00           N  
ATOM   3378  CA  MET G 211     -10.483 -25.071   0.133  1.00  0.00           C  
ATOM   3379  C   MET G 211     -10.738 -26.472  -0.404  1.00  0.00           C  
ATOM   3380  O   MET G 211      -9.948 -26.999  -1.189  1.00  0.00           O  
ATOM   3381  CB  MET G 211      -9.737 -25.138   1.464  1.00  0.00           C  
ATOM   3382  CG  MET G 211      -9.243 -23.793   1.978  1.00  0.00           C  
ATOM   3383  SD  MET G 211      -8.096 -22.993   0.839  1.00  0.00           S  
ATOM   3384  CE  MET G 211      -9.196 -21.864  -0.011  1.00  0.00           C  
ATOM   3385  H   MET G 211     -12.065 -24.125   1.220  1.00  0.00           H  
ATOM   3386  HA  MET G 211      -9.858 -24.548  -0.591  1.00  0.00           H  
ATOM   3387 1HB  MET G 211     -10.388 -25.567   2.224  1.00  0.00           H  
ATOM   3388 2HB  MET G 211      -8.873 -25.796   1.364  1.00  0.00           H  
ATOM   3389 1HG  MET G 211     -10.092 -23.129   2.135  1.00  0.00           H  
ATOM   3390 2HG  MET G 211      -8.738 -23.932   2.933  1.00  0.00           H  
ATOM   3391 1HE  MET G 211      -8.633 -21.294  -0.751  1.00  0.00           H  
ATOM   3392 2HE  MET G 211      -9.984 -22.429  -0.510  1.00  0.00           H  
ATOM   3393 3HE  MET G 211      -9.644 -21.179   0.710  1.00  0.00           H  
ATOM   3394  N   ALA G 212     -11.846 -27.072   0.021  1.00  0.00           N  
ATOM   3395  CA  ALA G 212     -12.198 -28.422  -0.403  1.00  0.00           C  
ATOM   3396  C   ALA G 212     -12.928 -28.405  -1.739  1.00  0.00           C  
ATOM   3397  O   ALA G 212     -12.878 -29.375  -2.495  1.00  0.00           O  
ATOM   3398  CB  ALA G 212     -13.049 -29.105   0.657  1.00  0.00           C  
ATOM   3399  H   ALA G 212     -12.458 -26.577   0.655  1.00  0.00           H  
ATOM   3400  HA  ALA G 212     -11.279 -28.992  -0.533  1.00  0.00           H  
ATOM   3401 1HB  ALA G 212     -13.305 -30.111   0.325  1.00  0.00           H  
ATOM   3402 2HB  ALA G 212     -12.491 -29.162   1.591  1.00  0.00           H  
ATOM   3403 3HB  ALA G 212     -13.962 -28.534   0.814  1.00  0.00           H  
ATOM   3404  N   GLY G 213     -13.604 -27.299  -2.027  1.00  0.00           N  
ATOM   3405  CA  GLY G 213     -14.397 -27.180  -3.242  1.00  0.00           C  
ATOM   3406  C   GLY G 213     -15.682 -27.997  -3.146  1.00  0.00           C  
ATOM   3407  O   GLY G 213     -16.112 -28.605  -4.125  1.00  0.00           O  
ATOM   3408  H   GLY G 213     -13.568 -26.519  -1.384  1.00  0.00           H  
ATOM   3409 1HA  GLY G 213     -14.640 -26.130  -3.416  1.00  0.00           H  
ATOM   3410 2HA  GLY G 213     -13.810 -27.517  -4.095  1.00  0.00           H  
ATOM   3411  N   SER G 214     -16.281 -28.005  -1.963  1.00  0.00           N  
ATOM   3412  CA  SER G 214     -17.425 -28.869  -1.692  1.00  0.00           C  
ATOM   3413  C   SER G 214     -18.717 -28.065  -1.622  1.00  0.00           C  
ATOM   3414  O   SER G 214     -18.876 -27.198  -0.766  1.00  0.00           O  
ATOM   3415  CB  SER G 214     -17.216 -29.621  -0.392  1.00  0.00           C  
ATOM   3416  OG  SER G 214     -18.405 -30.222   0.038  1.00  0.00           O  
ATOM   3417  H   SER G 214     -15.939 -27.397  -1.231  1.00  0.00           H  
ATOM   3418  HA  SER G 214     -17.523 -29.583  -2.510  1.00  0.00           H  
ATOM   3419 1HB  SER G 214     -16.449 -30.384  -0.532  1.00  0.00           H  
ATOM   3420 2HB  SER G 214     -16.856 -28.932   0.372  1.00  0.00           H  
ATOM   3421  HG  SER G 214     -18.146 -30.914   0.651  1.00  0.00           H  
ATOM   3422  N   GLU G 215     -19.641 -28.364  -2.530  1.00  0.00           N  
ATOM   3423  CA  GLU G 215     -20.957 -27.735  -2.520  1.00  0.00           C  
ATOM   3424  C   GLU G 215     -21.762 -28.161  -1.300  1.00  0.00           C  
ATOM   3425  O   GLU G 215     -22.554 -27.384  -0.764  1.00  0.00           O  
ATOM   3426  CB  GLU G 215     -21.725 -28.084  -3.797  1.00  0.00           C  
ATOM   3427  CG  GLU G 215     -21.156 -27.461  -5.063  1.00  0.00           C  
ATOM   3428  CD  GLU G 215     -21.912 -27.857  -6.301  1.00  0.00           C  
ATOM   3429  OE1 GLU G 215     -22.786 -28.684  -6.201  1.00  0.00           O  
ATOM   3430  OE2 GLU G 215     -21.615 -27.332  -7.348  1.00  0.00           O1-
ATOM   3431  H   GLU G 215     -19.426 -29.043  -3.248  1.00  0.00           H  
ATOM   3432  HA  GLU G 215     -20.821 -26.652  -2.467  1.00  0.00           H  
ATOM   3433 1HB  GLU G 215     -21.735 -29.166  -3.931  1.00  0.00           H  
ATOM   3434 2HB  GLU G 215     -22.761 -27.757  -3.699  1.00  0.00           H  
ATOM   3435 1HG  GLU G 215     -21.185 -26.376  -4.966  1.00  0.00           H  
ATOM   3436 2HG  GLU G 215     -20.115 -27.762  -5.167  1.00  0.00           H  
ATOM   3437  N   GLU G 216     -21.557 -29.400  -0.865  1.00  0.00           N  
ATOM   3438  CA  GLU G 216     -22.152 -29.885   0.373  1.00  0.00           C  
ATOM   3439  C   GLU G 216     -21.709 -29.045   1.565  1.00  0.00           C  
ATOM   3440  O   GLU G 216     -22.532 -28.623   2.379  1.00  0.00           O  
ATOM   3441  CB  GLU G 216     -21.781 -31.353   0.603  1.00  0.00           C  
ATOM   3442  CG  GLU G 216     -22.390 -31.966   1.856  1.00  0.00           C  
ATOM   3443  CD  GLU G 216     -22.030 -33.413   2.034  1.00  0.00           C  
ATOM   3444  OE1 GLU G 216     -21.821 -34.079   1.048  1.00  0.00           O  
ATOM   3445  OE2 GLU G 216     -21.960 -33.854   3.157  1.00  0.00           O1-
ATOM   3446  H   GLU G 216     -20.972 -30.020  -1.406  1.00  0.00           H  
ATOM   3447  HA  GLU G 216     -23.237 -29.797   0.293  1.00  0.00           H  
ATOM   3448 1HB  GLU G 216     -22.103 -31.948  -0.251  1.00  0.00           H  
ATOM   3449 2HB  GLU G 216     -20.697 -31.446   0.678  1.00  0.00           H  
ATOM   3450 1HG  GLU G 216     -22.046 -31.408   2.726  1.00  0.00           H  
ATOM   3451 2HG  GLU G 216     -23.475 -31.870   1.804  1.00  0.00           H  
ATOM   3452  N   ALA G 217     -20.407 -28.806   1.661  1.00  0.00           N  
ATOM   3453  CA  ALA G 217     -19.854 -28.002   2.746  1.00  0.00           C  
ATOM   3454  C   ALA G 217     -20.399 -26.581   2.712  1.00  0.00           C  
ATOM   3455  O   ALA G 217     -20.639 -25.973   3.756  1.00  0.00           O  
ATOM   3456  CB  ALA G 217     -18.335 -27.987   2.674  1.00  0.00           C  
ATOM   3457  H   ALA G 217     -19.782 -29.189   0.965  1.00  0.00           H  
ATOM   3458  HA  ALA G 217     -20.153 -28.449   3.695  1.00  0.00           H  
ATOM   3459 1HB  ALA G 217     -17.938 -27.383   3.490  1.00  0.00           H  
ATOM   3460 2HB  ALA G 217     -17.957 -29.005   2.760  1.00  0.00           H  
ATOM   3461 3HB  ALA G 217     -18.019 -27.563   1.722  1.00  0.00           H  
ATOM   3462  N   GLN G 218     -20.589 -26.056   1.507  1.00  0.00           N  
ATOM   3463  CA  GLN G 218     -21.196 -24.740   1.333  1.00  0.00           C  
ATOM   3464  C   GLN G 218     -22.618 -24.712   1.878  1.00  0.00           C  
ATOM   3465  O   GLN G 218     -23.021 -23.758   2.542  1.00  0.00           O  
ATOM   3466  CB  GLN G 218     -21.196 -24.340  -0.145  1.00  0.00           C  
ATOM   3467  CG  GLN G 218     -19.818 -24.035  -0.707  1.00  0.00           C  
ATOM   3468  CD  GLN G 218     -19.854 -23.728  -2.192  1.00  0.00           C  
ATOM   3469  NE2 GLN G 218     -18.893 -22.937  -2.655  1.00  0.00           N  
ATOM   3470  OE1 GLN G 218     -20.736 -24.198  -2.916  1.00  0.00           O  
ATOM   3471  H   GLN G 218     -20.308 -26.579   0.691  1.00  0.00           H  
ATOM   3472  HA  GLN G 218     -20.612 -24.013   1.896  1.00  0.00           H  
ATOM   3473 1HB  GLN G 218     -21.631 -25.144  -0.739  1.00  0.00           H  
ATOM   3474 2HB  GLN G 218     -21.818 -23.456  -0.283  1.00  0.00           H  
ATOM   3475 1HG  GLN G 218     -19.409 -23.168  -0.188  1.00  0.00           H  
ATOM   3476 2HG  GLN G 218     -19.174 -24.901  -0.552  1.00  0.00           H  
ATOM   3477 1HE2 GLN G 218     -18.865 -22.699  -3.627  1.00  0.00           H  
ATOM   3478 2HE2 GLN G 218     -18.197 -22.578  -2.033  1.00  0.00           H  
ATOM   3479  N   GLU G 219     -23.376 -25.768   1.598  1.00  0.00           N  
ATOM   3480  CA  GLU G 219     -24.715 -25.921   2.154  1.00  0.00           C  
ATOM   3481  C   GLU G 219     -24.675 -25.962   3.676  1.00  0.00           C  
ATOM   3482  O   GLU G 219     -25.456 -25.285   4.347  1.00  0.00           O  
ATOM   3483  CB  GLU G 219     -25.375 -27.192   1.616  1.00  0.00           C  
ATOM   3484  CG  GLU G 219     -25.759 -27.127   0.144  1.00  0.00           C  
ATOM   3485  CD  GLU G 219     -26.318 -28.423  -0.372  1.00  0.00           C  
ATOM   3486  OE1 GLU G 219     -26.306 -29.386   0.356  1.00  0.00           O  
ATOM   3487  OE2 GLU G 219     -26.759 -28.451  -1.497  1.00  0.00           O1-
ATOM   3488  H   GLU G 219     -23.015 -26.482   0.980  1.00  0.00           H  
ATOM   3489  HA  GLU G 219     -25.310 -25.055   1.862  1.00  0.00           H  
ATOM   3490 1HB  GLU G 219     -24.699 -28.037   1.748  1.00  0.00           H  
ATOM   3491 2HB  GLU G 219     -26.279 -27.403   2.188  1.00  0.00           H  
ATOM   3492 1HG  GLU G 219     -26.503 -26.344   0.008  1.00  0.00           H  
ATOM   3493 2HG  GLU G 219     -24.878 -26.859  -0.438  1.00  0.00           H  
ATOM   3494  N   ARG G 220     -23.763 -26.764   4.217  1.00  0.00           N  
ATOM   3495  CA  ARG G 220     -23.606 -26.877   5.663  1.00  0.00           C  
ATOM   3496  C   ARG G 220     -23.263 -25.531   6.288  1.00  0.00           C  
ATOM   3497  O   ARG G 220     -23.781 -25.178   7.346  1.00  0.00           O  
ATOM   3498  CB  ARG G 220     -22.518 -27.884   6.007  1.00  0.00           C  
ATOM   3499  CG  ARG G 220     -22.879 -29.335   5.730  1.00  0.00           C  
ATOM   3500  CD  ARG G 220     -21.706 -30.232   5.887  1.00  0.00           C  
ATOM   3501  NE  ARG G 220     -22.025 -31.607   5.541  1.00  0.00           N  
ATOM   3502  CZ  ARG G 220     -22.592 -32.496   6.380  1.00  0.00           C  
ATOM   3503  NH1 ARG G 220     -22.895 -32.139   7.608  1.00  0.00           N1+
ATOM   3504  NH2 ARG G 220     -22.843 -33.726   5.969  1.00  0.00           N  
ATOM   3505  H   ARG G 220     -23.164 -27.306   3.614  1.00  0.00           H  
ATOM   3506  HA  ARG G 220     -24.553 -27.208   6.089  1.00  0.00           H  
ATOM   3507 1HB  ARG G 220     -21.618 -27.654   5.439  1.00  0.00           H  
ATOM   3508 2HB  ARG G 220     -22.268 -27.801   7.064  1.00  0.00           H  
ATOM   3509 1HG  ARG G 220     -23.653 -29.656   6.427  1.00  0.00           H  
ATOM   3510 2HG  ARG G 220     -23.249 -29.429   4.708  1.00  0.00           H  
ATOM   3511 1HD  ARG G 220     -20.900 -29.894   5.236  1.00  0.00           H  
ATOM   3512 2HD  ARG G 220     -21.368 -30.211   6.922  1.00  0.00           H  
ATOM   3513  HE  ARG G 220     -21.806 -31.919   4.604  1.00  0.00           H  
ATOM   3514 1HH1 ARG G 220     -22.702 -31.198   7.923  1.00  0.00           H  
ATOM   3515 2HH1 ARG G 220     -23.319 -32.805   8.237  1.00  0.00           H  
ATOM   3516 1HH2 ARG G 220     -22.610 -34.001   5.024  1.00  0.00           H  
ATOM   3517 2HH2 ARG G 220     -23.267 -34.392   6.597  1.00  0.00           H  
ATOM   3518  N   ALA G 221     -22.390 -24.782   5.626  1.00  0.00           N  
ATOM   3519  CA  ALA G 221     -22.047 -23.434   6.063  1.00  0.00           C  
ATOM   3520  C   ALA G 221     -23.272 -22.522   6.041  1.00  0.00           C  
ATOM   3521  O   ALA G 221     -23.488 -21.738   6.962  1.00  0.00           O  
ATOM   3522  CB  ALA G 221     -20.941 -22.859   5.190  1.00  0.00           C  
ATOM   3523  H   ALA G 221     -21.946 -25.157   4.799  1.00  0.00           H  
ATOM   3524  HA  ALA G 221     -21.694 -23.484   7.094  1.00  0.00           H  
ATOM   3525 1HB  ALA G 221     -20.696 -21.853   5.528  1.00  0.00           H  
ATOM   3526 2HB  ALA G 221     -20.057 -23.492   5.261  1.00  0.00           H  
ATOM   3527 3HB  ALA G 221     -21.278 -22.822   4.155  1.00  0.00           H  
ATOM   3528  N   ALA G 222     -24.066 -22.635   4.981  1.00  0.00           N  
ATOM   3529  CA  ALA G 222     -25.268 -21.824   4.838  1.00  0.00           C  
ATOM   3530  C   ALA G 222     -26.247 -22.084   5.975  1.00  0.00           C  
ATOM   3531  O   ALA G 222     -26.792 -21.153   6.563  1.00  0.00           O  
ATOM   3532  CB  ALA G 222     -25.932 -22.096   3.496  1.00  0.00           C  
ATOM   3533  H   ALA G 222     -23.828 -23.298   4.257  1.00  0.00           H  
ATOM   3534  HA  ALA G 222     -24.984 -20.773   4.881  1.00  0.00           H  
ATOM   3535 1HB  ALA G 222     -26.829 -21.482   3.403  1.00  0.00           H  
ATOM   3536 2HB  ALA G 222     -25.240 -21.849   2.691  1.00  0.00           H  
ATOM   3537 3HB  ALA G 222     -26.205 -23.147   3.431  1.00  0.00           H  
ATOM   3538  N   ARG G 223     -26.465 -23.359   6.280  1.00  0.00           N  
ATOM   3539  CA  ARG G 223     -27.436 -23.748   7.297  1.00  0.00           C  
ATOM   3540  C   ARG G 223     -27.005 -23.279   8.679  1.00  0.00           C  
ATOM   3541  O   ARG G 223     -27.812 -22.753   9.448  1.00  0.00           O  
ATOM   3542  CB  ARG G 223     -27.620 -25.259   7.313  1.00  0.00           C  
ATOM   3543  CG  ARG G 223     -28.354 -25.827   6.109  1.00  0.00           C  
ATOM   3544  CD  ARG G 223     -28.888 -27.185   6.383  1.00  0.00           C  
ATOM   3545  NE  ARG G 223     -27.826 -28.146   6.631  1.00  0.00           N  
ATOM   3546  CZ  ARG G 223     -27.195 -28.853   5.672  1.00  0.00           C  
ATOM   3547  NH1 ARG G 223     -27.530 -28.694   4.411  1.00  0.00           N1+
ATOM   3548  NH2 ARG G 223     -26.239 -29.704   6.000  1.00  0.00           N  
ATOM   3549  H   ARG G 223     -25.946 -24.075   5.797  1.00  0.00           H  
ATOM   3550  HA  ARG G 223     -28.388 -23.270   7.066  1.00  0.00           H  
ATOM   3551 1HB  ARG G 223     -26.645 -25.743   7.363  1.00  0.00           H  
ATOM   3552 2HB  ARG G 223     -28.175 -25.548   8.205  1.00  0.00           H  
ATOM   3553 1HG  ARG G 223     -29.189 -25.175   5.852  1.00  0.00           H  
ATOM   3554 2HG  ARG G 223     -27.670 -25.892   5.263  1.00  0.00           H  
ATOM   3555 1HD  ARG G 223     -29.531 -27.153   7.263  1.00  0.00           H  
ATOM   3556 2HD  ARG G 223     -29.466 -27.528   5.526  1.00  0.00           H  
ATOM   3557  HE  ARG G 223     -27.541 -28.296   7.589  1.00  0.00           H  
ATOM   3558 1HH1 ARG G 223     -28.261 -28.043   4.160  1.00  0.00           H  
ATOM   3559 2HH1 ARG G 223     -27.056 -29.223   3.693  1.00  0.00           H  
ATOM   3560 1HH2 ARG G 223     -25.983 -29.827   6.970  1.00  0.00           H  
ATOM   3561 2HH2 ARG G 223     -25.767 -30.234   5.283  1.00  0.00           H  
ATOM   3562  N   VAL G 224     -25.728 -23.469   8.992  1.00  0.00           N  
ATOM   3563  CA  VAL G 224     -25.191 -23.086  10.293  1.00  0.00           C  
ATOM   3564  C   VAL G 224     -25.195 -21.573  10.467  1.00  0.00           C  
ATOM   3565  O   VAL G 224     -25.524 -21.062  11.538  1.00  0.00           O  
ATOM   3566  CB  VAL G 224     -23.753 -23.614  10.454  1.00  0.00           C  
ATOM   3567  CG1 VAL G 224     -23.081 -22.969  11.657  1.00  0.00           C  
ATOM   3568  CG2 VAL G 224     -23.771 -25.129  10.595  1.00  0.00           C  
ATOM   3569  H   VAL G 224     -25.113 -23.889   8.310  1.00  0.00           H  
ATOM   3570  HA  VAL G 224     -25.830 -23.509  11.068  1.00  0.00           H  
ATOM   3571  HB  VAL G 224     -23.173 -23.337   9.574  1.00  0.00           H  
ATOM   3572 1HG1 VAL G 224     -22.065 -23.353  11.756  1.00  0.00           H  
ATOM   3573 2HG1 VAL G 224     -23.047 -21.888  11.518  1.00  0.00           H  
ATOM   3574 3HG1 VAL G 224     -23.646 -23.203  12.559  1.00  0.00           H  
ATOM   3575 1HG2 VAL G 224     -22.751 -25.495  10.708  1.00  0.00           H  
ATOM   3576 2HG2 VAL G 224     -24.356 -25.406  11.472  1.00  0.00           H  
ATOM   3577 3HG2 VAL G 224     -24.219 -25.571   9.705  1.00  0.00           H  
ATOM   3578  N   ALA G 225     -24.834 -20.859   9.406  1.00  0.00           N  
ATOM   3579  CA  ALA G 225     -24.822 -19.401   9.431  1.00  0.00           C  
ATOM   3580  C   ALA G 225     -26.191 -18.844   9.794  1.00  0.00           C  
ATOM   3581  O   ALA G 225     -26.319 -18.036  10.713  1.00  0.00           O  
ATOM   3582  CB  ALA G 225     -24.367 -18.851   8.087  1.00  0.00           C  
ATOM   3583  H   ALA G 225     -24.560 -21.339   8.560  1.00  0.00           H  
ATOM   3584  HA  ALA G 225     -24.117 -19.075  10.198  1.00  0.00           H  
ATOM   3585 1HB  ALA G 225     -24.364 -17.762   8.121  1.00  0.00           H  
ATOM   3586 2HB  ALA G 225     -23.362 -19.211   7.867  1.00  0.00           H  
ATOM   3587 3HB  ALA G 225     -25.050 -19.187   7.307  1.00  0.00           H  
ATOM   3588  N   ALA G 226     -27.213 -19.283   9.067  1.00  0.00           N  
ATOM   3589  CA  ALA G 226     -28.579 -18.836   9.318  1.00  0.00           C  
ATOM   3590  C   ALA G 226     -29.026 -19.200  10.729  1.00  0.00           C  
ATOM   3591  O   ALA G 226     -29.653 -18.395  11.419  1.00  0.00           O  
ATOM   3592  CB  ALA G 226     -29.528 -19.435   8.291  1.00  0.00           C  
ATOM   3593  H   ALA G 226     -27.038 -19.940   8.319  1.00  0.00           H  
ATOM   3594  HA  ALA G 226     -28.611 -17.750   9.232  1.00  0.00           H  
ATOM   3595 1HB  ALA G 226     -30.545 -19.092   8.492  1.00  0.00           H  
ATOM   3596 2HB  ALA G 226     -29.230 -19.119   7.291  1.00  0.00           H  
ATOM   3597 3HB  ALA G 226     -29.495 -20.521   8.353  1.00  0.00           H  
ATOM   3598  N   GLU G 227     -28.699 -20.416  11.153  1.00  0.00           N  
ATOM   3599  CA  GLU G 227     -28.976 -20.853  12.516  1.00  0.00           C  
ATOM   3600  C   GLU G 227     -28.355 -19.908  13.536  1.00  0.00           C  
ATOM   3601  O   GLU G 227     -28.973 -19.578  14.548  1.00  0.00           O  
ATOM   3602  CB  GLU G 227     -28.451 -22.274  12.738  1.00  0.00           C  
ATOM   3603  CG  GLU G 227     -28.751 -22.845  14.116  1.00  0.00           C  
ATOM   3604  CD  GLU G 227     -28.272 -24.261  14.278  1.00  0.00           C  
ATOM   3605  OE1 GLU G 227     -27.099 -24.496  14.104  1.00  0.00           O  
ATOM   3606  OE2 GLU G 227     -29.079 -25.110  14.576  1.00  0.00           O1-
ATOM   3607  H   GLU G 227     -28.243 -21.053  10.515  1.00  0.00           H  
ATOM   3608  HA  GLU G 227     -30.057 -20.839  12.669  1.00  0.00           H  
ATOM   3609 1HB  GLU G 227     -28.888 -22.943  11.996  1.00  0.00           H  
ATOM   3610 2HB  GLU G 227     -27.371 -22.288  12.596  1.00  0.00           H  
ATOM   3611 1HG  GLU G 227     -28.267 -22.222  14.869  1.00  0.00           H  
ATOM   3612 2HG  GLU G 227     -29.825 -22.809  14.289  1.00  0.00           H  
ATOM   3613  N   ALA G 228     -27.127 -19.476  13.263  1.00  0.00           N  
ATOM   3614  CA  ALA G 228     -26.415 -18.579  14.165  1.00  0.00           C  
ATOM   3615  C   ALA G 228     -27.222 -17.315  14.435  1.00  0.00           C  
ATOM   3616  O   ALA G 228     -27.299 -16.848  15.571  1.00  0.00           O  
ATOM   3617  CB  ALA G 228     -25.051 -18.223  13.591  1.00  0.00           C  
ATOM   3618  H   ALA G 228     -26.679 -19.776  12.412  1.00  0.00           H  
ATOM   3619  HA  ALA G 228     -26.268 -19.087  15.118  1.00  0.00           H  
ATOM   3620 1HB  ALA G 228     -24.532 -17.553  14.276  1.00  0.00           H  
ATOM   3621 2HB  ALA G 228     -24.465 -19.132  13.458  1.00  0.00           H  
ATOM   3622 3HB  ALA G 228     -25.180 -17.730  12.629  1.00  0.00           H  
ATOM   3623  N   ALA G 229     -27.820 -16.763  13.384  1.00  0.00           N  
ATOM   3624  CA  ALA G 229     -28.661 -15.580  13.515  1.00  0.00           C  
ATOM   3625  C   ALA G 229     -29.840 -15.842  14.443  1.00  0.00           C  
ATOM   3626  O   ALA G 229     -30.176 -15.006  15.283  1.00  0.00           O  
ATOM   3627  CB  ALA G 229     -29.154 -15.128  12.148  1.00  0.00           C  
ATOM   3628  H   ALA G 229     -27.687 -17.174  12.472  1.00  0.00           H  
ATOM   3629  HA  ALA G 229     -28.066 -14.778  13.954  1.00  0.00           H  
ATOM   3630 1HB  ALA G 229     -29.779 -14.243  12.262  1.00  0.00           H  
ATOM   3631 2HB  ALA G 229     -28.300 -14.889  11.514  1.00  0.00           H  
ATOM   3632 3HB  ALA G 229     -29.733 -15.926  11.689  1.00  0.00           H  
ATOM   3633  N   GLU G 230     -30.461 -17.005  14.287  1.00  0.00           N  
ATOM   3634  CA  GLU G 230     -31.570 -17.400  15.148  1.00  0.00           C  
ATOM   3635  C   GLU G 230     -31.121 -17.544  16.596  1.00  0.00           C  
ATOM   3636  O   GLU G 230     -31.837 -17.157  17.518  1.00  0.00           O  
ATOM   3637  CB  GLU G 230     -32.181 -18.716  14.661  1.00  0.00           C  
ATOM   3638  CG  GLU G 230     -32.935 -18.609  13.343  1.00  0.00           C  
ATOM   3639  CD  GLU G 230     -33.458 -19.933  12.859  1.00  0.00           C  
ATOM   3640  OE1 GLU G 230     -33.149 -20.930  13.466  1.00  0.00           O  
ATOM   3641  OE2 GLU G 230     -34.168 -19.947  11.882  1.00  0.00           O1-
ATOM   3642  H   GLU G 230     -30.159 -17.631  13.555  1.00  0.00           H  
ATOM   3643  HA  GLU G 230     -32.332 -16.619  15.113  1.00  0.00           H  
ATOM   3644 1HB  GLU G 230     -31.393 -19.459  14.536  1.00  0.00           H  
ATOM   3645 2HB  GLU G 230     -32.873 -19.096  15.413  1.00  0.00           H  
ATOM   3646 1HG  GLU G 230     -33.774 -17.925  13.471  1.00  0.00           H  
ATOM   3647 2HG  GLU G 230     -32.271 -18.188  12.589  1.00  0.00           H  
ATOM   3648  N   LEU G 231     -29.933 -18.105  16.788  1.00  0.00           N  
ATOM   3649  CA  LEU G 231     -29.389 -18.308  18.127  1.00  0.00           C  
ATOM   3650  C   LEU G 231     -29.030 -16.977  18.779  1.00  0.00           C  
ATOM   3651  O   LEU G 231     -29.182 -16.810  19.990  1.00  0.00           O  
ATOM   3652  CB  LEU G 231     -28.148 -19.207  18.065  1.00  0.00           C  
ATOM   3653  CG  LEU G 231     -28.380 -20.626  17.530  1.00  0.00           C  
ATOM   3654  CD1 LEU G 231     -27.042 -21.336  17.377  1.00  0.00           C  
ATOM   3655  CD2 LEU G 231     -29.296 -21.383  18.479  1.00  0.00           C  
ATOM   3656  H   LEU G 231     -29.393 -18.400  15.989  1.00  0.00           H  
ATOM   3657  HA  LEU G 231     -30.150 -18.784  18.743  1.00  0.00           H  
ATOM   3658 1HB  LEU G 231     -27.405 -18.730  17.428  1.00  0.00           H  
ATOM   3659 2HB  LEU G 231     -27.732 -19.295  19.069  1.00  0.00           H  
ATOM   3660  HG  LEU G 231     -28.843 -20.571  16.545  1.00  0.00           H  
ATOM   3661 1HD1 LEU G 231     -27.206 -22.344  16.996  1.00  0.00           H  
ATOM   3662 2HD1 LEU G 231     -26.414 -20.783  16.678  1.00  0.00           H  
ATOM   3663 3HD1 LEU G 231     -26.546 -21.391  18.345  1.00  0.00           H  
ATOM   3664 1HD2 LEU G 231     -29.461 -22.392  18.098  1.00  0.00           H  
ATOM   3665 2HD2 LEU G 231     -28.832 -21.439  19.465  1.00  0.00           H  
ATOM   3666 3HD2 LEU G 231     -30.251 -20.863  18.556  1.00  0.00           H  
ATOM   3667  N   ALA G 232     -28.552 -16.035  17.972  1.00  0.00           N  
ATOM   3668  CA  ALA G 232     -28.264 -14.690  18.452  1.00  0.00           C  
ATOM   3669  C   ALA G 232     -29.536 -13.988  18.915  1.00  0.00           C  
ATOM   3670  O   ALA G 232     -29.521 -13.240  19.894  1.00  0.00           O  
ATOM   3671  CB  ALA G 232     -27.575 -13.877  17.366  1.00  0.00           C  
ATOM   3672  H   ALA G 232     -28.384 -16.259  17.003  1.00  0.00           H  
ATOM   3673  HA  ALA G 232     -27.596 -14.766  19.311  1.00  0.00           H  
ATOM   3674 1HB  ALA G 232     -27.365 -12.874  17.740  1.00  0.00           H  
ATOM   3675 2HB  ALA G 232     -26.639 -14.362  17.087  1.00  0.00           H  
ATOM   3676 3HB  ALA G 232     -28.223 -13.811  16.494  1.00  0.00           H  
ATOM   3677  N   LEU G 233     -30.629 -14.229  18.203  1.00  0.00           N  
ATOM   3678  CA  LEU G 233     -31.925 -13.671  18.578  1.00  0.00           C  
ATOM   3679  C   LEU G 233     -32.383 -14.204  19.931  1.00  0.00           C  
ATOM   3680  O   LEU G 233     -33.002 -13.482  20.713  1.00  0.00           O  
ATOM   3681  CB  LEU G 233     -32.974 -14.002  17.509  1.00  0.00           C  
ATOM   3682  CG  LEU G 233     -32.881 -13.190  16.211  1.00  0.00           C  
ATOM   3683  CD1 LEU G 233     -33.871 -13.741  15.194  1.00  0.00           C  
ATOM   3684  CD2 LEU G 233     -33.161 -11.724  16.508  1.00  0.00           C  
ATOM   3685  H   LEU G 233     -30.567 -14.811  17.383  1.00  0.00           H  
ATOM   3686  HA  LEU G 233     -31.823 -12.590  18.665  1.00  0.00           H  
ATOM   3687 1HB  LEU G 233     -32.884 -15.055  17.248  1.00  0.00           H  
ATOM   3688 2HB  LEU G 233     -33.965 -13.838  17.933  1.00  0.00           H  
ATOM   3689  HG  LEU G 233     -31.880 -13.290  15.790  1.00  0.00           H  
ATOM   3690 1HD1 LEU G 233     -33.805 -13.164  14.272  1.00  0.00           H  
ATOM   3691 2HD1 LEU G 233     -33.635 -14.785  14.986  1.00  0.00           H  
ATOM   3692 3HD1 LEU G 233     -34.882 -13.669  15.595  1.00  0.00           H  
ATOM   3693 1HD2 LEU G 233     -33.094 -11.146  15.586  1.00  0.00           H  
ATOM   3694 2HD2 LEU G 233     -34.162 -11.623  16.928  1.00  0.00           H  
ATOM   3695 3HD2 LEU G 233     -32.428 -11.351  17.224  1.00  0.00           H  
ATOM   3696  N   ARG G 234     -32.074 -15.465  20.200  1.00  0.00           N  
ATOM   3697  CA  ARG G 234     -32.329 -16.056  21.506  1.00  0.00           C  
ATOM   3698  C   ARG G 234     -31.540 -15.341  22.598  1.00  0.00           C  
ATOM   3699  O   ARG G 234     -32.059 -15.085  23.685  1.00  0.00           O  
ATOM   3700  CB  ARG G 234     -31.965 -17.533  21.504  1.00  0.00           C  
ATOM   3701  CG  ARG G 234     -32.898 -18.420  20.696  1.00  0.00           C  
ATOM   3702  CD  ARG G 234     -32.596 -19.862  20.897  1.00  0.00           C  
ATOM   3703  NE  ARG G 234     -32.808 -20.273  22.276  1.00  0.00           N  
ATOM   3704  CZ  ARG G 234     -33.995 -20.648  22.789  1.00  0.00           C  
ATOM   3705  NH1 ARG G 234     -35.066 -20.659  22.027  1.00  0.00           N1+
ATOM   3706  NH2 ARG G 234     -34.084 -21.006  24.058  1.00  0.00           N  
ATOM   3707  H   ARG G 234     -31.650 -16.033  19.478  1.00  0.00           H  
ATOM   3708  HA  ARG G 234     -33.389 -15.943  21.737  1.00  0.00           H  
ATOM   3709 1HB  ARG G 234     -30.960 -17.660  21.103  1.00  0.00           H  
ATOM   3710 2HB  ARG G 234     -31.957 -17.907  22.528  1.00  0.00           H  
ATOM   3711 1HG  ARG G 234     -33.928 -18.240  21.004  1.00  0.00           H  
ATOM   3712 2HG  ARG G 234     -32.790 -18.192  19.636  1.00  0.00           H  
ATOM   3713 1HD  ARG G 234     -33.245 -20.461  20.260  1.00  0.00           H  
ATOM   3714 2HD  ARG G 234     -31.556 -20.054  20.640  1.00  0.00           H  
ATOM   3715  HE  ARG G 234     -32.006 -20.276  22.893  1.00  0.00           H  
ATOM   3716 1HH1 ARG G 234     -34.999 -20.386  21.057  1.00  0.00           H  
ATOM   3717 2HH1 ARG G 234     -35.956 -20.940  22.411  1.00  0.00           H  
ATOM   3718 1HH2 ARG G 234     -33.260 -20.997  24.644  1.00  0.00           H  
ATOM   3719 2HH2 ARG G 234     -34.973 -21.287  24.442  1.00  0.00           H  
ATOM   3720  N   VAL G 235     -30.288 -15.018  22.299  1.00  0.00           N  
ATOM   3721  CA  VAL G 235     -29.449 -14.259  23.222  1.00  0.00           C  
ATOM   3722  C   VAL G 235     -30.039 -12.880  23.490  1.00  0.00           C  
ATOM   3723  O   VAL G 235     -30.047 -12.407  24.628  1.00  0.00           O  
ATOM   3724  CB  VAL G 235     -28.027 -14.104  22.650  1.00  0.00           C  
ATOM   3725  CG1 VAL G 235     -27.210 -13.148  23.506  1.00  0.00           C  
ATOM   3726  CG2 VAL G 235     -27.351 -15.464  22.565  1.00  0.00           C  
ATOM   3727  H   VAL G 235     -29.902 -15.307  21.412  1.00  0.00           H  
ATOM   3728  HA  VAL G 235     -29.414 -14.792  24.172  1.00  0.00           H  
ATOM   3729  HB  VAL G 235     -28.092 -13.667  21.653  1.00  0.00           H  
ATOM   3730 1HG1 VAL G 235     -26.209 -13.050  23.087  1.00  0.00           H  
ATOM   3731 2HG1 VAL G 235     -27.693 -12.171  23.523  1.00  0.00           H  
ATOM   3732 3HG1 VAL G 235     -27.141 -13.537  24.522  1.00  0.00           H  
ATOM   3733 1HG2 VAL G 235     -26.347 -15.346  22.159  1.00  0.00           H  
ATOM   3734 2HG2 VAL G 235     -27.292 -15.903  23.561  1.00  0.00           H  
ATOM   3735 3HG2 VAL G 235     -27.932 -16.118  21.914  1.00  0.00           H  
ATOM   3736  N   PHE G 236     -30.530 -12.237  22.437  1.00  0.00           N  
ATOM   3737  CA  PHE G 236     -31.204 -10.951  22.570  1.00  0.00           C  
ATOM   3738  C   PHE G 236     -32.350 -11.028  23.570  1.00  0.00           C  
ATOM   3739  O   PHE G 236     -32.468 -10.183  24.458  1.00  0.00           O  
ATOM   3740  CB  PHE G 236     -31.736 -10.484  21.214  1.00  0.00           C  
ATOM   3741  CG  PHE G 236     -32.496  -9.190  21.274  1.00  0.00           C  
ATOM   3742  CD1 PHE G 236     -31.826  -7.978  21.352  1.00  0.00           C  
ATOM   3743  CD2 PHE G 236     -33.883  -9.182  21.253  1.00  0.00           C  
ATOM   3744  CE1 PHE G 236     -32.525  -6.787  21.408  1.00  0.00           C  
ATOM   3745  CE2 PHE G 236     -34.584  -7.993  21.307  1.00  0.00           C  
ATOM   3746  CZ  PHE G 236     -33.904  -6.794  21.385  1.00  0.00           C  
ATOM   3747  H   PHE G 236     -30.436 -12.650  21.520  1.00  0.00           H  
ATOM   3748  HA  PHE G 236     -30.485 -10.221  22.947  1.00  0.00           H  
ATOM   3749 1HB  PHE G 236     -30.904 -10.358  20.521  1.00  0.00           H  
ATOM   3750 2HB  PHE G 236     -32.394 -11.247  20.799  1.00  0.00           H  
ATOM   3751  HD1 PHE G 236     -30.736  -7.973  21.369  1.00  0.00           H  
ATOM   3752  HD2 PHE G 236     -34.420 -10.129  21.191  1.00  0.00           H  
ATOM   3753  HE1 PHE G 236     -31.986  -5.842  21.469  1.00  0.00           H  
ATOM   3754  HE2 PHE G 236     -35.674  -8.000  21.289  1.00  0.00           H  
ATOM   3755  HZ  PHE G 236     -34.455  -5.856  21.429  1.00  0.00           H  
ATOM   3756  N   GLU G 237     -33.190 -12.046  23.420  1.00  0.00           N  
ATOM   3757  CA  GLU G 237     -34.297 -12.267  24.342  1.00  0.00           C  
ATOM   3758  C   GLU G 237     -33.806 -12.370  25.779  1.00  0.00           C  
ATOM   3759  O   GLU G 237     -34.325 -11.704  26.675  1.00  0.00           O  
ATOM   3760  CB  GLU G 237     -35.062 -13.537  23.962  1.00  0.00           C  
ATOM   3761  CG  GLU G 237     -36.265 -13.834  24.846  1.00  0.00           C  
ATOM   3762  CD  GLU G 237     -37.001 -15.078  24.433  1.00  0.00           C  
ATOM   3763  OE1 GLU G 237     -36.604 -15.689  23.470  1.00  0.00           O  
ATOM   3764  OE2 GLU G 237     -37.962 -15.419  25.082  1.00  0.00           O1-
ATOM   3765  H   GLU G 237     -33.059 -12.682  22.647  1.00  0.00           H  
ATOM   3766  HA  GLU G 237     -34.972 -11.413  24.285  1.00  0.00           H  
ATOM   3767 1HB  GLU G 237     -35.413 -13.456  22.934  1.00  0.00           H  
ATOM   3768 2HB  GLU G 237     -34.391 -14.395  24.013  1.00  0.00           H  
ATOM   3769 1HG  GLU G 237     -35.928 -13.950  25.875  1.00  0.00           H  
ATOM   3770 2HG  GLU G 237     -36.947 -12.985  24.809  1.00  0.00           H  
ATOM   3771  N   LEU G 238     -32.799 -13.211  25.997  1.00  0.00           N  
ATOM   3772  CA  LEU G 238     -32.224 -13.391  27.324  1.00  0.00           C  
ATOM   3773  C   LEU G 238     -31.668 -12.080  27.865  1.00  0.00           C  
ATOM   3774  O   LEU G 238     -31.900 -11.728  29.021  1.00  0.00           O  
ATOM   3775  CB  LEU G 238     -31.112 -14.447  27.282  1.00  0.00           C  
ATOM   3776  CG  LEU G 238     -30.403 -14.720  28.614  1.00  0.00           C  
ATOM   3777  CD1 LEU G 238     -31.414 -15.234  29.631  1.00  0.00           C  
ATOM   3778  CD2 LEU G 238     -29.285 -15.729  28.397  1.00  0.00           C  
ATOM   3779  H   LEU G 238     -32.424 -13.740  25.221  1.00  0.00           H  
ATOM   3780  HA  LEU G 238     -33.010 -13.722  28.000  1.00  0.00           H  
ATOM   3781 1HB  LEU G 238     -31.540 -15.387  26.935  1.00  0.00           H  
ATOM   3782 2HB  LEU G 238     -30.357 -14.129  26.564  1.00  0.00           H  
ATOM   3783  HG  LEU G 238     -29.985 -13.792  29.001  1.00  0.00           H  
ATOM   3784 1HD1 LEU G 238     -30.910 -15.429  30.578  1.00  0.00           H  
ATOM   3785 2HD1 LEU G 238     -32.191 -14.486  29.782  1.00  0.00           H  
ATOM   3786 3HD1 LEU G 238     -31.863 -16.156  29.264  1.00  0.00           H  
ATOM   3787 1HD2 LEU G 238     -28.781 -15.922  29.344  1.00  0.00           H  
ATOM   3788 2HD2 LEU G 238     -29.704 -16.659  28.012  1.00  0.00           H  
ATOM   3789 3HD2 LEU G 238     -28.569 -15.329  27.679  1.00  0.00           H  
ATOM   3790  N   ALA G 239     -30.934 -11.360  27.023  1.00  0.00           N  
ATOM   3791  CA  ALA G 239     -30.351 -10.083  27.414  1.00  0.00           C  
ATOM   3792  C   ALA G 239     -31.430  -9.065  27.761  1.00  0.00           C  
ATOM   3793  O   ALA G 239     -31.287  -8.289  28.705  1.00  0.00           O  
ATOM   3794  CB  ALA G 239     -29.457  -9.547  26.305  1.00  0.00           C  
ATOM   3795  H   ALA G 239     -30.775 -11.709  26.087  1.00  0.00           H  
ATOM   3796  HA  ALA G 239     -29.743 -10.236  28.307  1.00  0.00           H  
ATOM   3797 1HB  ALA G 239     -29.029  -8.592  26.612  1.00  0.00           H  
ATOM   3798 2HB  ALA G 239     -28.655 -10.258  26.108  1.00  0.00           H  
ATOM   3799 3HB  ALA G 239     -30.046  -9.405  25.400  1.00  0.00           H  
ATOM   3800  N   GLU G 240     -32.514  -9.078  26.990  1.00  0.00           N  
ATOM   3801  CA  GLU G 240     -33.645  -8.193  27.246  1.00  0.00           C  
ATOM   3802  C   GLU G 240     -34.289  -8.497  28.592  1.00  0.00           C  
ATOM   3803  O   GLU G 240     -34.643  -7.588  29.342  1.00  0.00           O  
ATOM   3804  CB  GLU G 240     -34.686  -8.321  26.132  1.00  0.00           C  
ATOM   3805  CG  GLU G 240     -35.878  -7.385  26.274  1.00  0.00           C  
ATOM   3806  CD  GLU G 240     -36.840  -7.484  25.123  1.00  0.00           C  
ATOM   3807  OE1 GLU G 240     -36.582  -8.245  24.221  1.00  0.00           O  
ATOM   3808  OE2 GLU G 240     -37.835  -6.798  25.146  1.00  0.00           O1-
ATOM   3809  H   GLU G 240     -32.555  -9.714  26.208  1.00  0.00           H  
ATOM   3810  HA  GLU G 240     -33.279  -7.166  27.281  1.00  0.00           H  
ATOM   3811 1HB  GLU G 240     -34.215  -8.120  25.169  1.00  0.00           H  
ATOM   3812 2HB  GLU G 240     -35.065  -9.343  26.104  1.00  0.00           H  
ATOM   3813 1HG  GLU G 240     -36.406  -7.624  27.196  1.00  0.00           H  
ATOM   3814 2HG  GLU G 240     -35.514  -6.361  26.350  1.00  0.00           H  
ATOM   3815  N   LYS G 241     -34.438  -9.784  28.893  1.00  0.00           N  
ATOM   3816  CA  LYS G 241     -34.995 -10.210  30.170  1.00  0.00           C  
ATOM   3817  C   LYS G 241     -34.067  -9.859  31.325  1.00  0.00           C  
ATOM   3818  O   LYS G 241     -34.521  -9.490  32.409  1.00  0.00           O  
ATOM   3819  CB  LYS G 241     -35.271 -11.714  30.157  1.00  0.00           C  
ATOM   3820  CG  LYS G 241     -36.428 -12.134  29.260  1.00  0.00           C  
ATOM   3821  CD  LYS G 241     -36.631 -13.641  29.288  1.00  0.00           C  
ATOM   3822  CE  LYS G 241     -37.782 -14.063  28.386  1.00  0.00           C  
ATOM   3823  NZ  LYS G 241     -37.968 -15.539  28.374  1.00  0.00           N1+
ATOM   3824  H   LYS G 241     -34.156 -10.482  28.221  1.00  0.00           H  
ATOM   3825  HA  LYS G 241     -35.937  -9.683  30.330  1.00  0.00           H  
ATOM   3826 1HB  LYS G 241     -34.380 -12.245  29.823  1.00  0.00           H  
ATOM   3827 2HB  LYS G 241     -35.494 -12.052  31.169  1.00  0.00           H  
ATOM   3828 1HG  LYS G 241     -37.344 -11.646  29.595  1.00  0.00           H  
ATOM   3829 2HG  LYS G 241     -36.226 -11.822  28.236  1.00  0.00           H  
ATOM   3830 1HD  LYS G 241     -35.718 -14.137  28.954  1.00  0.00           H  
ATOM   3831 2HD  LYS G 241     -36.845 -13.961  30.307  1.00  0.00           H  
ATOM   3832 1HE  LYS G 241     -38.704 -13.596  28.732  1.00  0.00           H  
ATOM   3833 2HE  LYS G 241     -37.590 -13.725  27.368  1.00  0.00           H  
ATOM   3834 1HZ  LYS G 241     -38.738 -15.777  27.766  1.00  0.00           H  
ATOM   3835 2HZ  LYS G 241     -37.124 -15.982  28.037  1.00  0.00           H  
ATOM   3836 3HZ  LYS G 241     -38.166 -15.862  29.310  1.00  0.00           H  
ATOM   3837  N   GLN G 242     -32.764  -9.974  31.087  1.00  0.00           N  
ATOM   3838  CA  GLN G 242     -31.767  -9.621  32.089  1.00  0.00           C  
ATOM   3839  C   GLN G 242     -31.689  -8.110  32.281  1.00  0.00           C  
ATOM   3840  O   GLN G 242     -31.507  -7.626  33.397  1.00  0.00           O  
ATOM   3841  CB  GLN G 242     -30.394 -10.170  31.694  1.00  0.00           C  
ATOM   3842  CG  GLN G 242     -30.303 -11.686  31.707  1.00  0.00           C  
ATOM   3843  CD  GLN G 242     -30.546 -12.269  33.086  1.00  0.00           C  
ATOM   3844  NE2 GLN G 242     -31.456 -13.234  33.167  1.00  0.00           N  
ATOM   3845  OE1 GLN G 242     -29.924 -11.855  34.069  1.00  0.00           O  
ATOM   3846  H   GLN G 242     -32.458 -10.314  30.186  1.00  0.00           H  
ATOM   3847  HA  GLN G 242     -32.060 -10.069  33.040  1.00  0.00           H  
ATOM   3848 1HB  GLN G 242     -30.139  -9.826  30.692  1.00  0.00           H  
ATOM   3849 2HB  GLN G 242     -29.637  -9.782  32.376  1.00  0.00           H  
ATOM   3850 1HG  GLN G 242     -31.053 -12.090  31.028  1.00  0.00           H  
ATOM   3851 2HG  GLN G 242     -29.306 -11.982  31.382  1.00  0.00           H  
ATOM   3852 1HE2 GLN G 242     -31.658 -13.658  34.051  1.00  0.00           H  
ATOM   3853 2HE2 GLN G 242     -31.936 -13.538  32.345  1.00  0.00           H  
ATOM   3854  N   GLY G 243     -31.831  -7.371  31.187  1.00  0.00           N  
ATOM   3855  CA  GLY G 243     -31.727  -5.919  31.224  1.00  0.00           C  
ATOM   3856  C   GLY G 243     -30.329  -5.457  30.828  1.00  0.00           C  
ATOM   3857  O   GLY G 243     -29.868  -4.399  31.256  1.00  0.00           O  
ATOM   3858  H   GLY G 243     -32.018  -7.828  30.305  1.00  0.00           H  
ATOM   3859 1HA  GLY G 243     -32.463  -5.481  30.549  1.00  0.00           H  
ATOM   3860 2HA  GLY G 243     -31.959  -5.562  32.226  1.00  0.00           H  
ATOM   3861  N   ASP G 244     -29.657  -6.260  30.008  1.00  0.00           N  
ATOM   3862  CA  ASP G 244     -28.307  -5.940  29.562  1.00  0.00           C  
ATOM   3863  C   ASP G 244     -28.292  -5.540  28.092  1.00  0.00           C  
ATOM   3864  O   ASP G 244     -28.348  -6.392  27.207  1.00  0.00           O  
ATOM   3865  CB  ASP G 244     -27.374  -7.133  29.782  1.00  0.00           C  
ATOM   3866  CG  ASP G 244     -25.933  -6.840  29.384  1.00  0.00           C  
ATOM   3867  OD1 ASP G 244     -25.727  -5.972  28.569  1.00  0.00           O  
ATOM   3868  OD2 ASP G 244     -25.053  -7.487  29.899  1.00  0.00           O1-
ATOM   3869  H   ASP G 244     -30.094  -7.110  29.685  1.00  0.00           H  
ATOM   3870  HA  ASP G 244     -27.942  -5.092  30.140  1.00  0.00           H  
ATOM   3871 1HB  ASP G 244     -27.393  -7.422  30.833  1.00  0.00           H  
ATOM   3872 2HB  ASP G 244     -27.729  -7.986  29.202  1.00  0.00           H  
ATOM   3873  N   PRO G 245     -28.218  -4.239  27.839  1.00  0.00           N  
ATOM   3874  CA  PRO G 245     -28.325  -3.712  26.484  1.00  0.00           C  
ATOM   3875  C   PRO G 245     -27.026  -3.907  25.713  1.00  0.00           C  
ATOM   3876  O   PRO G 245     -26.996  -3.802  24.488  1.00  0.00           O  
ATOM   3877  CB  PRO G 245     -28.627  -2.228  26.714  1.00  0.00           C  
ATOM   3878  CG  PRO G 245     -27.976  -1.920  28.019  1.00  0.00           C  
ATOM   3879  CD  PRO G 245     -28.163  -3.171  28.835  1.00  0.00           C  
ATOM   3880  HA  PRO G 245     -29.106  -4.269  25.967  1.00  0.00           H  
ATOM   3881 1HB  PRO G 245     -28.224  -1.628  25.884  1.00  0.00           H  
ATOM   3882 2HB  PRO G 245     -29.715  -2.064  26.731  1.00  0.00           H  
ATOM   3883 1HG  PRO G 245     -26.916  -1.668  27.865  1.00  0.00           H  
ATOM   3884 2HG  PRO G 245     -28.447  -1.039  28.480  1.00  0.00           H  
ATOM   3885 1HD  PRO G 245     -27.300  -3.304  29.506  1.00  0.00           H  
ATOM   3886 2HD  PRO G 245     -29.095  -3.099  29.412  1.00  0.00           H  
ATOM   3887  N   HIS G 246     -25.922  -4.195  26.456  1.00  0.00           N  
ATOM   3888  CA  HIS G 246     -24.631  -4.370  25.798  1.00  0.00           C  
ATOM   3889  C   HIS G 246     -24.537  -5.725  25.139  1.00  0.00           C  
ATOM   3890  O   HIS G 246     -24.051  -5.818  24.007  1.00  0.00           O  
ATOM   3891  CB  HIS G 246     -23.481  -4.206  26.796  1.00  0.00           C  
ATOM   3892  CG  HIS G 246     -23.303  -2.802  27.284  1.00  0.00           C  
ATOM   3893  CD2 HIS G 246     -23.555  -2.238  28.489  1.00  0.00           C  
ATOM   3894  ND1 HIS G 246     -22.807  -1.794  26.485  1.00  0.00           N  
ATOM   3895  CE1 HIS G 246     -22.761  -0.669  27.178  1.00  0.00           C  
ATOM   3896  NE2 HIS G 246     -23.209  -0.912  28.396  1.00  0.00           N  
ATOM   3897  H   HIS G 246     -25.996  -4.287  27.459  1.00  0.00           H  
ATOM   3898  HA  HIS G 246     -24.564  -3.621  24.990  1.00  0.00           H  
ATOM   3899 1HB  HIS G 246     -23.654  -4.848  27.661  1.00  0.00           H  
ATOM   3900 2HB  HIS G 246     -22.548  -4.526  26.333  1.00  0.00           H  
ATOM   3901  HD2 HIS G 246     -23.956  -2.741  29.369  1.00  0.00           H  
ATOM   3902  HE1 HIS G 246     -22.414   0.295  26.806  1.00  0.00           H  
ATOM   3903  HE2 HIS G 246     -23.288  -0.236  29.142  1.00  0.00           H  
ATOM   3904  N   VAL G 247     -24.981  -6.770  25.823  1.00  0.00           N  
ATOM   3905  CA  VAL G 247     -25.105  -8.089  25.216  1.00  0.00           C  
ATOM   3906  C   VAL G 247     -26.112  -8.080  24.074  1.00  0.00           C  
ATOM   3907  O   VAL G 247     -25.885  -8.681  23.025  1.00  0.00           O  
ATOM   3908  CB  VAL G 247     -25.540  -9.123  26.271  1.00  0.00           C  
ATOM   3909  CG1 VAL G 247     -25.982 -10.416  25.600  1.00  0.00           C  
ATOM   3910  CG2 VAL G 247     -24.400  -9.383  27.244  1.00  0.00           C  
ATOM   3911  H   VAL G 247     -25.248  -6.645  26.790  1.00  0.00           H  
ATOM   3912  HA  VAL G 247     -24.136  -8.368  24.798  1.00  0.00           H  
ATOM   3913  HB  VAL G 247     -26.401  -8.735  26.815  1.00  0.00           H  
ATOM   3914 1HG1 VAL G 247     -26.285 -11.135  26.360  1.00  0.00           H  
ATOM   3915 2HG1 VAL G 247     -26.821 -10.213  24.936  1.00  0.00           H  
ATOM   3916 3HG1 VAL G 247     -25.153 -10.827  25.023  1.00  0.00           H  
ATOM   3917 1HG2 VAL G 247     -24.715 -10.114  27.987  1.00  0.00           H  
ATOM   3918 2HG2 VAL G 247     -23.537  -9.767  26.699  1.00  0.00           H  
ATOM   3919 3HG2 VAL G 247     -24.129  -8.451  27.743  1.00  0.00           H  
ATOM   3920  N   ALA G 248     -27.231  -7.395  24.286  1.00  0.00           N  
ATOM   3921  CA  ALA G 248     -28.248  -7.249  23.252  1.00  0.00           C  
ATOM   3922  C   ALA G 248     -27.674  -6.594  22.002  1.00  0.00           C  
ATOM   3923  O   ALA G 248     -27.924  -7.042  20.884  1.00  0.00           O  
ATOM   3924  CB  ALA G 248     -29.426  -6.440  23.778  1.00  0.00           C  
ATOM   3925  H   ALA G 248     -27.382  -6.961  25.189  1.00  0.00           H  
ATOM   3926  HA  ALA G 248     -28.602  -8.243  22.972  1.00  0.00           H  
ATOM   3927 1HB  ALA G 248     -30.176  -6.339  22.995  1.00  0.00           H  
ATOM   3928 2HB  ALA G 248     -29.862  -6.951  24.637  1.00  0.00           H  
ATOM   3929 3HB  ALA G 248     -29.081  -5.453  24.080  1.00  0.00           H  
ATOM   3930  N   ARG G 249     -26.893  -5.526  22.198  1.00  0.00           N  
ATOM   3931  CA  ARG G 249     -26.248  -4.848  21.077  1.00  0.00           C  
ATOM   3932  C   ARG G 249     -25.343  -5.792  20.323  1.00  0.00           C  
ATOM   3933  O   ARG G 249     -25.405  -5.871  19.097  1.00  0.00           O  
ATOM   3934  CB  ARG G 249     -25.436  -3.655  21.559  1.00  0.00           C  
ATOM   3935  CG  ARG G 249     -24.784  -2.837  20.455  1.00  0.00           C  
ATOM   3936  CD  ARG G 249     -24.073  -1.651  20.998  1.00  0.00           C  
ATOM   3937  NE  ARG G 249     -22.932  -2.030  21.816  1.00  0.00           N  
ATOM   3938  CZ  ARG G 249     -22.884  -1.924  23.158  1.00  0.00           C  
ATOM   3939  NH1 ARG G 249     -23.918  -1.449  23.817  1.00  0.00           N1+
ATOM   3940  NH2 ARG G 249     -21.798  -2.296  23.812  1.00  0.00           N  
ATOM   3941  H   ARG G 249     -26.747  -5.183  23.137  1.00  0.00           H  
ATOM   3942  HA  ARG G 249     -27.039  -4.513  20.379  1.00  0.00           H  
ATOM   3943 1HB  ARG G 249     -26.077  -2.986  22.130  1.00  0.00           H  
ATOM   3944 2HB  ARG G 249     -24.645  -3.999  22.226  1.00  0.00           H  
ATOM   3945 1HG  ARG G 249     -24.062  -3.456  19.922  1.00  0.00           H  
ATOM   3946 2HG  ARG G 249     -25.549  -2.490  19.759  1.00  0.00           H  
ATOM   3947 1HD  ARG G 249     -23.712  -1.036  20.174  1.00  0.00           H  
ATOM   3948 2HD  ARG G 249     -24.756  -1.068  21.614  1.00  0.00           H  
ATOM   3949  HE  ARG G 249     -22.117  -2.400  21.344  1.00  0.00           H  
ATOM   3950 1HH1 ARG G 249     -24.748  -1.164  23.317  1.00  0.00           H  
ATOM   3951 2HH1 ARG G 249     -23.882  -1.369  24.823  1.00  0.00           H  
ATOM   3952 1HH2 ARG G 249     -21.003  -2.661  23.305  1.00  0.00           H  
ATOM   3953 2HH2 ARG G 249     -21.762  -2.216  24.817  1.00  0.00           H  
ATOM   3954  N   ARG G 250     -24.462  -6.482  21.049  1.00  0.00           N  
ATOM   3955  CA  ARG G 250     -23.480  -7.358  20.417  1.00  0.00           C  
ATOM   3956  C   ARG G 250     -24.153  -8.544  19.768  1.00  0.00           C  
ATOM   3957  O   ARG G 250     -23.641  -9.086  18.782  1.00  0.00           O  
ATOM   3958  CB  ARG G 250     -22.462  -7.855  21.433  1.00  0.00           C  
ATOM   3959  CG  ARG G 250     -21.502  -6.794  21.947  1.00  0.00           C  
ATOM   3960  CD  ARG G 250     -20.572  -7.343  22.967  1.00  0.00           C  
ATOM   3961  NE  ARG G 250     -19.651  -6.332  23.462  1.00  0.00           N  
ATOM   3962  CZ  ARG G 250     -18.785  -6.517  24.477  1.00  0.00           C  
ATOM   3963  NH1 ARG G 250     -18.735  -7.677  25.095  1.00  0.00           N1+
ATOM   3964  NH2 ARG G 250     -17.987  -5.533  24.853  1.00  0.00           N  
ATOM   3965  H   ARG G 250     -24.475  -6.397  22.056  1.00  0.00           H  
ATOM   3966  HA  ARG G 250     -22.973  -6.783  19.618  1.00  0.00           H  
ATOM   3967 1HB  ARG G 250     -22.983  -8.273  22.294  1.00  0.00           H  
ATOM   3968 2HB  ARG G 250     -21.867  -8.653  20.991  1.00  0.00           H  
ATOM   3969 1HG  ARG G 250     -20.910  -6.407  21.117  1.00  0.00           H  
ATOM   3970 2HG  ARG G 250     -22.067  -5.980  22.401  1.00  0.00           H  
ATOM   3971 1HD  ARG G 250     -21.144  -7.725  23.812  1.00  0.00           H  
ATOM   3972 2HD  ARG G 250     -19.988  -8.152  22.529  1.00  0.00           H  
ATOM   3973  HE  ARG G 250     -19.661  -5.427  23.011  1.00  0.00           H  
ATOM   3974 1HH1 ARG G 250     -19.345  -8.429  24.808  1.00  0.00           H  
ATOM   3975 2HH1 ARG G 250     -18.086  -7.815  25.856  1.00  0.00           H  
ATOM   3976 1HH2 ARG G 250     -18.026  -4.641  24.378  1.00  0.00           H  
ATOM   3977 2HH2 ARG G 250     -17.339  -5.672  25.614  1.00  0.00           H  
ATOM   3978  N   ALA G 251     -25.274  -8.971  20.326  1.00  0.00           N  
ATOM   3979  CA  ALA G 251     -26.058 -10.055  19.741  1.00  0.00           C  
ATOM   3980  C   ALA G 251     -26.487  -9.718  18.320  1.00  0.00           C  
ATOM   3981  O   ALA G 251     -26.395 -10.551  17.418  1.00  0.00           O  
ATOM   3982  CB  ALA G 251     -27.277 -10.353  20.603  1.00  0.00           C  
ATOM   3983  H   ALA G 251     -25.601  -8.532  21.174  1.00  0.00           H  
ATOM   3984  HA  ALA G 251     -25.435 -10.949  19.696  1.00  0.00           H  
ATOM   3985 1HB  ALA G 251     -27.850 -11.162  20.152  1.00  0.00           H  
ATOM   3986 2HB  ALA G 251     -26.953 -10.651  21.600  1.00  0.00           H  
ATOM   3987 3HB  ALA G 251     -27.900  -9.462  20.674  1.00  0.00           H  
ATOM   3988  N   ARG G 252     -26.955  -8.488  18.124  1.00  0.00           N  
ATOM   3989  CA  ARG G 252     -27.365  -8.025  16.802  1.00  0.00           C  
ATOM   3990  C   ARG G 252     -26.174  -7.939  15.856  1.00  0.00           C  
ATOM   3991  O   ARG G 252     -26.281  -8.274  14.676  1.00  0.00           O  
ATOM   3992  CB  ARG G 252     -28.034  -6.662  16.895  1.00  0.00           C  
ATOM   3993  CG  ARG G 252     -29.411  -6.668  17.540  1.00  0.00           C  
ATOM   3994  CD  ARG G 252     -30.119  -5.378  17.336  1.00  0.00           C  
ATOM   3995  NE  ARG G 252     -29.433  -4.274  17.988  1.00  0.00           N  
ATOM   3996  CZ  ARG G 252     -29.627  -3.902  19.268  1.00  0.00           C  
ATOM   3997  NH1 ARG G 252     -30.486  -4.554  20.019  1.00  0.00           N1+
ATOM   3998  NH2 ARG G 252     -28.953  -2.881  19.769  1.00  0.00           N  
ATOM   3999  H   ARG G 252     -27.031  -7.858  18.911  1.00  0.00           H  
ATOM   4000  HA  ARG G 252     -28.064  -8.748  16.385  1.00  0.00           H  
ATOM   4001 1HB  ARG G 252     -27.404  -5.986  17.471  1.00  0.00           H  
ATOM   4002 2HB  ARG G 252     -28.140  -6.239  15.896  1.00  0.00           H  
ATOM   4003 1HG  ARG G 252     -30.014  -7.463  17.103  1.00  0.00           H  
ATOM   4004 2HG  ARG G 252     -29.310  -6.837  18.613  1.00  0.00           H  
ATOM   4005 1HD  ARG G 252     -30.178  -5.161  16.270  1.00  0.00           H  
ATOM   4006 2HD  ARG G 252     -31.125  -5.446  17.749  1.00  0.00           H  
ATOM   4007  HE  ARG G 252     -28.764  -3.748  17.441  1.00  0.00           H  
ATOM   4008 1HH1 ARG G 252     -31.002  -5.334  19.636  1.00  0.00           H  
ATOM   4009 2HH1 ARG G 252     -30.631  -4.276  20.979  1.00  0.00           H  
ATOM   4010 1HH2 ARG G 252     -28.292  -2.380  19.191  1.00  0.00           H  
ATOM   4011 2HH2 ARG G 252     -29.098  -2.603  20.728  1.00  0.00           H  
ATOM   4012  N   LYS G 253     -25.034  -7.496  16.380  1.00  0.00           N  
ATOM   4013  CA  LYS G 253     -23.799  -7.465  15.602  1.00  0.00           C  
ATOM   4014  C   LYS G 253     -23.494  -8.823  15.015  1.00  0.00           C  
ATOM   4015  O   LYS G 253     -23.072  -8.926  13.864  1.00  0.00           O  
ATOM   4016  CB  LYS G 253     -22.627  -6.994  16.464  1.00  0.00           C  
ATOM   4017  CG  LYS G 253     -21.301  -6.891  15.721  1.00  0.00           C  
ATOM   4018  CD  LYS G 253     -20.198  -6.366  16.629  1.00  0.00           C  
ATOM   4019  CE  LYS G 253     -18.864  -6.305  15.901  1.00  0.00           C  
ATOM   4020  NZ  LYS G 253     -17.775  -5.793  16.776  1.00  0.00           N1+
ATOM   4021  H   LYS G 253     -25.023  -7.175  17.337  1.00  0.00           H  
ATOM   4022  HA  LYS G 253     -23.935  -6.762  14.759  1.00  0.00           H  
ATOM   4023 1HB  LYS G 253     -22.853  -6.013  16.882  1.00  0.00           H  
ATOM   4024 2HB  LYS G 253     -22.490  -7.682  17.299  1.00  0.00           H  
ATOM   4025 1HG  LYS G 253     -21.015  -7.876  15.348  1.00  0.00           H  
ATOM   4026 2HG  LYS G 253     -21.412  -6.219  14.871  1.00  0.00           H  
ATOM   4027 1HD  LYS G 253     -20.459  -5.366  16.978  1.00  0.00           H  
ATOM   4028 2HD  LYS G 253     -20.098  -7.020  17.495  1.00  0.00           H  
ATOM   4029 1HE  LYS G 253     -18.594  -7.300  15.551  1.00  0.00           H  
ATOM   4030 2HE  LYS G 253     -18.952  -5.651  15.033  1.00  0.00           H  
ATOM   4031 1HZ  LYS G 253     -16.909  -5.766  16.257  1.00  0.00           H  
ATOM   4032 2HZ  LYS G 253     -18.006  -4.861  17.092  1.00  0.00           H  
ATOM   4033 3HZ  LYS G 253     -17.670  -6.402  17.575  1.00  0.00           H  
ATOM   4034  N   LEU G 254     -23.656  -9.863  15.824  1.00  0.00           N  
ATOM   4035  CA  LEU G 254     -23.420 -11.227  15.370  1.00  0.00           C  
ATOM   4036  C   LEU G 254     -24.341 -11.591  14.213  1.00  0.00           C  
ATOM   4037  O   LEU G 254     -23.925 -12.248  13.258  1.00  0.00           O  
ATOM   4038  CB  LEU G 254     -23.627 -12.214  16.526  1.00  0.00           C  
ATOM   4039  CG  LEU G 254     -22.580 -12.156  17.646  1.00  0.00           C  
ATOM   4040  CD1 LEU G 254     -23.015 -13.054  18.795  1.00  0.00           C  
ATOM   4041  CD2 LEU G 254     -21.227 -12.585  17.098  1.00  0.00           C  
ATOM   4042  H   LEU G 254     -23.965  -9.706  16.773  1.00  0.00           H  
ATOM   4043  HA  LEU G 254     -22.392 -11.300  15.010  1.00  0.00           H  
ATOM   4044 1HB  LEU G 254     -24.601 -12.024  16.974  1.00  0.00           H  
ATOM   4045 2HB  LEU G 254     -23.626 -13.226  16.124  1.00  0.00           H  
ATOM   4046  HG  LEU G 254     -22.511 -11.137  18.027  1.00  0.00           H  
ATOM   4047 1HD1 LEU G 254     -22.271 -13.013  19.591  1.00  0.00           H  
ATOM   4048 2HD1 LEU G 254     -23.976 -12.714  19.180  1.00  0.00           H  
ATOM   4049 3HD1 LEU G 254     -23.109 -14.080  18.440  1.00  0.00           H  
ATOM   4050 1HD2 LEU G 254     -20.482 -12.543  17.894  1.00  0.00           H  
ATOM   4051 2HD2 LEU G 254     -21.295 -13.604  16.718  1.00  0.00           H  
ATOM   4052 3HD2 LEU G 254     -20.932 -11.915  16.290  1.00  0.00           H  
ATOM   4053  N   ILE G 255     -25.594 -11.159  14.301  1.00  0.00           N  
ATOM   4054  CA  ILE G 255     -26.561 -11.392  13.236  1.00  0.00           C  
ATOM   4055  C   ILE G 255     -26.141 -10.701  11.946  1.00  0.00           C  
ATOM   4056  O   ILE G 255     -26.277 -11.260  10.858  1.00  0.00           O  
ATOM   4057  CB  ILE G 255     -27.961 -10.901  13.649  1.00  0.00           C  
ATOM   4058  CG1 ILE G 255     -28.519 -11.769  14.780  1.00  0.00           C  
ATOM   4059  CG2 ILE G 255     -28.901 -10.909  12.454  1.00  0.00           C  
ATOM   4060  CD1 ILE G 255     -29.760 -11.201  15.429  1.00  0.00           C  
ATOM   4061  H   ILE G 255     -25.882 -10.654  15.127  1.00  0.00           H  
ATOM   4062  HA  ILE G 255     -26.606 -12.465  13.037  1.00  0.00           H  
ATOM   4063  HB  ILE G 255     -27.890  -9.886  14.037  1.00  0.00           H  
ATOM   4064 1HG1 ILE G 255     -28.757 -12.760  14.394  1.00  0.00           H  
ATOM   4065 2HG1 ILE G 255     -27.759 -11.894  15.552  1.00  0.00           H  
ATOM   4066 1HG2 ILE G 255     -29.886 -10.560  12.763  1.00  0.00           H  
ATOM   4067 2HG2 ILE G 255     -28.511 -10.251  11.679  1.00  0.00           H  
ATOM   4068 3HG2 ILE G 255     -28.982 -11.923  12.061  1.00  0.00           H  
ATOM   4069 1HD1 ILE G 255     -30.096 -11.873  16.220  1.00  0.00           H  
ATOM   4070 2HD1 ILE G 255     -29.534 -10.223  15.854  1.00  0.00           H  
ATOM   4071 3HD1 ILE G 255     -30.547 -11.101  14.682  1.00  0.00           H  
ATOM   4072  N   GLN G 256     -25.622  -9.473  12.073  1.00  0.00           N  
ATOM   4073  CA  GLN G 256     -25.105  -8.750  10.915  1.00  0.00           C  
ATOM   4074  C   GLN G 256     -23.929  -9.474  10.304  1.00  0.00           C  
ATOM   4075  O   GLN G 256     -23.796  -9.517   9.078  1.00  0.00           O  
ATOM   4076  CB  GLN G 256     -24.693  -7.328  11.303  1.00  0.00           C  
ATOM   4077  CG  GLN G 256     -25.857  -6.414  11.647  1.00  0.00           C  
ATOM   4078  CD  GLN G 256     -25.400  -5.041  12.103  1.00  0.00           C  
ATOM   4079  NE2 GLN G 256     -24.090  -4.820  12.091  1.00  0.00           N  
ATOM   4080  OE1 GLN G 256     -26.216  -4.188  12.464  1.00  0.00           O  
ATOM   4081  H   GLN G 256     -25.587  -9.040  12.985  1.00  0.00           H  
ATOM   4082  HA  GLN G 256     -25.900  -8.695  10.148  1.00  0.00           H  
ATOM   4083 1HB  GLN G 256     -24.028  -7.364  12.166  1.00  0.00           H  
ATOM   4084 2HB  GLN G 256     -24.139  -6.873  10.482  1.00  0.00           H  
ATOM   4085 1HG  GLN G 256     -26.481  -6.289  10.762  1.00  0.00           H  
ATOM   4086 2HG  GLN G 256     -26.436  -6.867  12.451  1.00  0.00           H  
ATOM   4087 1HE2 GLN G 256     -23.730  -3.933  12.381  1.00  0.00           H  
ATOM   4088 2HE2 GLN G 256     -23.464  -5.539  11.790  1.00  0.00           H  
ATOM   4089  N   THR G 257     -23.069 -10.020  11.134  1.00  0.00           N  
ATOM   4090  CA  THR G 257     -21.932 -10.808  10.672  1.00  0.00           C  
ATOM   4091  C   THR G 257     -22.392 -12.028   9.909  1.00  0.00           C  
ATOM   4092  O   THR G 257     -21.788 -12.416   8.905  1.00  0.00           O  
ATOM   4093  CB  THR G 257     -21.038 -11.245  11.847  1.00  0.00           C  
ATOM   4094  CG2 THR G 257     -19.885 -12.103  11.351  1.00  0.00           C  
ATOM   4095  OG1 THR G 257     -20.515 -10.086  12.510  1.00  0.00           O  
ATOM   4096  H   THR G 257     -23.205  -9.896  12.127  1.00  0.00           H  
ATOM   4097  HA  THR G 257     -21.338 -10.188   9.975  1.00  0.00           H  
ATOM   4098  HB  THR G 257     -21.630 -11.818  12.561  1.00  0.00           H  
ATOM   4099  HG1 THR G 257     -21.183  -9.725  13.098  1.00  0.00           H  
ATOM   4100 1HG2 THR G 257     -19.265 -12.403  12.195  1.00  0.00           H  
ATOM   4101 2HG2 THR G 257     -20.280 -12.991  10.857  1.00  0.00           H  
ATOM   4102 3HG2 THR G 257     -19.285 -11.532  10.644  1.00  0.00           H  
ATOM   4103  N   VAL G 258     -23.445 -12.667  10.405  1.00  0.00           N  
ATOM   4104  CA  VAL G 258     -24.059 -13.790   9.707  1.00  0.00           C  
ATOM   4105  C   VAL G 258     -24.544 -13.384   8.323  1.00  0.00           C  
ATOM   4106  O   VAL G 258     -24.357 -14.115   7.351  1.00  0.00           O  
ATOM   4107  CB  VAL G 258     -25.246 -14.341  10.520  1.00  0.00           C  
ATOM   4108  CG1 VAL G 258     -26.088 -15.276   9.667  1.00  0.00           C  
ATOM   4109  CG2 VAL G 258     -24.736 -15.056  11.762  1.00  0.00           C  
ATOM   4110  H   VAL G 258     -23.835 -12.360  11.284  1.00  0.00           H  
ATOM   4111  HA  VAL G 258     -23.310 -14.575   9.587  1.00  0.00           H  
ATOM   4112  HB  VAL G 258     -25.887 -13.510  10.816  1.00  0.00           H  
ATOM   4113 1HG1 VAL G 258     -26.924 -15.655  10.257  1.00  0.00           H  
ATOM   4114 2HG1 VAL G 258     -26.474 -14.734   8.803  1.00  0.00           H  
ATOM   4115 3HG1 VAL G 258     -25.476 -16.112   9.329  1.00  0.00           H  
ATOM   4116 1HG2 VAL G 258     -25.580 -15.441  12.333  1.00  0.00           H  
ATOM   4117 2HG2 VAL G 258     -24.089 -15.882  11.466  1.00  0.00           H  
ATOM   4118 3HG2 VAL G 258     -24.171 -14.357  12.378  1.00  0.00           H  
ATOM   4119  N   LEU G 259     -25.157 -12.195   8.324  1.00  0.00           N  
ATOM   4120  CA  LEU G 259     -25.728 -11.811   7.045  1.00  0.00           C  
ATOM   4121  C   LEU G 259     -24.633 -11.774   5.986  1.00  0.00           C  
ATOM   4122  O   LEU G 259     -24.846 -12.184   4.844  1.00  0.00           O  
ATOM   4123  CB  LEU G 259     -26.411 -10.441   7.149  1.00  0.00           C  
ATOM   4124  CG  LEU G 259     -27.693 -10.399   7.989  1.00  0.00           C  
ATOM   4125  CD1 LEU G 259     -28.151  -8.956   8.146  1.00  0.00           C  
ATOM   4126  CD2 LEU G 259     -28.767 -11.244   7.320  1.00  0.00           C  
ATOM   4127  H   LEU G 259     -25.250 -11.570   9.111  1.00  0.00           H  
ATOM   4128  HA  LEU G 259     -26.474 -12.553   6.762  1.00  0.00           H  
ATOM   4129 1HB  LEU G 259     -25.706  -9.734   7.585  1.00  0.00           H  
ATOM   4130 2HB  LEU G 259     -26.661 -10.101   6.145  1.00  0.00           H  
ATOM   4131  HG  LEU G 259     -27.489 -10.794   8.985  1.00  0.00           H  
ATOM   4132 1HD1 LEU G 259     -29.063  -8.926   8.744  1.00  0.00           H  
ATOM   4133 2HD1 LEU G 259     -27.372  -8.379   8.645  1.00  0.00           H  
ATOM   4134 3HD1 LEU G 259     -28.348  -8.528   7.164  1.00  0.00           H  
ATOM   4135 1HD2 LEU G 259     -29.678 -11.215   7.918  1.00  0.00           H  
ATOM   4136 2HD2 LEU G 259     -28.973 -10.849   6.325  1.00  0.00           H  
ATOM   4137 3HD2 LEU G 259     -28.420 -12.274   7.237  1.00  0.00           H  
ATOM   4138  N   GLN G 260     -23.461 -11.266   6.398  1.00  0.00           N  
ATOM   4139  CA  GLN G 260     -22.345 -11.113   5.471  1.00  0.00           C  
ATOM   4140  C   GLN G 260     -21.764 -12.456   5.095  1.00  0.00           C  
ATOM   4141  O   GLN G 260     -21.365 -12.670   3.956  1.00  0.00           O  
ATOM   4142  CB  GLN G 260     -21.254 -10.227   6.078  1.00  0.00           C  
ATOM   4143  CG  GLN G 260     -20.020 -10.074   5.206  1.00  0.00           C  
ATOM   4144  CD  GLN G 260     -20.326  -9.392   3.886  1.00  0.00           C  
ATOM   4145  NE2 GLN G 260     -19.489  -9.640   2.884  1.00  0.00           N  
ATOM   4146  OE1 GLN G 260     -21.304  -8.649   3.767  1.00  0.00           O  
ATOM   4147  H   GLN G 260     -23.351 -10.986   7.362  1.00  0.00           H  
ATOM   4148  HA  GLN G 260     -22.715 -10.638   4.544  1.00  0.00           H  
ATOM   4149 1HB  GLN G 260     -21.657  -9.233   6.269  1.00  0.00           H  
ATOM   4150 2HB  GLN G 260     -20.939 -10.642   7.036  1.00  0.00           H  
ATOM   4151 1HG  GLN G 260     -19.283  -9.472   5.738  1.00  0.00           H  
ATOM   4152 2HG  GLN G 260     -19.612 -11.062   4.993  1.00  0.00           H  
ATOM   4153 1HE2 GLN G 260     -19.640  -9.218   1.989  1.00  0.00           H  
ATOM   4154 2HE2 GLN G 260     -18.708 -10.249   3.024  1.00  0.00           H  
ATOM   4155  N   ILE G 261     -21.710 -13.385   6.059  1.00  0.00           N  
ATOM   4156  CA  ILE G 261     -21.272 -14.736   5.739  1.00  0.00           C  
ATOM   4157  C   ILE G 261     -22.242 -15.401   4.746  1.00  0.00           C  
ATOM   4158  O   ILE G 261     -21.823 -16.140   3.854  1.00  0.00           O  
ATOM   4159  CB  ILE G 261     -21.160 -15.591   7.015  1.00  0.00           C  
ATOM   4160  CG1 ILE G 261     -20.016 -15.085   7.897  1.00  0.00           C  
ATOM   4161  CG2 ILE G 261     -20.955 -17.055   6.658  1.00  0.00           C  
ATOM   4162  CD1 ILE G 261     -20.001 -15.689   9.283  1.00  0.00           C  
ATOM   4163  H   ILE G 261     -21.970 -13.163   7.009  1.00  0.00           H  
ATOM   4164  HA  ILE G 261     -20.290 -14.679   5.265  1.00  0.00           H  
ATOM   4165  HB  ILE G 261     -22.074 -15.493   7.599  1.00  0.00           H  
ATOM   4166 1HG1 ILE G 261     -19.062 -15.306   7.419  1.00  0.00           H  
ATOM   4167 2HG1 ILE G 261     -20.086 -14.001   7.999  1.00  0.00           H  
ATOM   4168 1HG2 ILE G 261     -20.877 -17.644   7.571  1.00  0.00           H  
ATOM   4169 2HG2 ILE G 261     -21.800 -17.407   6.069  1.00  0.00           H  
ATOM   4170 3HG2 ILE G 261     -20.038 -17.162   6.078  1.00  0.00           H  
ATOM   4171 1HD1 ILE G 261     -19.162 -15.281   9.849  1.00  0.00           H  
ATOM   4172 2HD1 ILE G 261     -20.933 -15.449   9.795  1.00  0.00           H  
ATOM   4173 3HD1 ILE G 261     -19.895 -16.770   9.208  1.00  0.00           H  
ATOM   4174  N   LEU G 262     -23.552 -15.142   4.897  1.00  0.00           N  
ATOM   4175  CA  LEU G 262     -24.505 -15.669   3.922  1.00  0.00           C  
ATOM   4176  C   LEU G 262     -24.262 -15.050   2.555  1.00  0.00           C  
ATOM   4177  O   LEU G 262     -24.370 -15.723   1.530  1.00  0.00           O  
ATOM   4178  CB  LEU G 262     -25.945 -15.389   4.371  1.00  0.00           C  
ATOM   4179  CG  LEU G 262     -26.419 -16.163   5.608  1.00  0.00           C  
ATOM   4180  CD1 LEU G 262     -27.791 -15.656   6.030  1.00  0.00           C  
ATOM   4181  CD2 LEU G 262     -26.459 -17.651   5.293  1.00  0.00           C  
ATOM   4182  H   LEU G 262     -23.895 -14.588   5.670  1.00  0.00           H  
ATOM   4183  HA  LEU G 262     -24.363 -16.748   3.849  1.00  0.00           H  
ATOM   4184 1HB  LEU G 262     -26.042 -14.326   4.588  1.00  0.00           H  
ATOM   4185 2HB  LEU G 262     -26.619 -15.634   3.550  1.00  0.00           H  
ATOM   4186  HG  LEU G 262     -25.729 -15.986   6.434  1.00  0.00           H  
ATOM   4187 1HD1 LEU G 262     -28.128 -16.205   6.910  1.00  0.00           H  
ATOM   4188 2HD1 LEU G 262     -27.729 -14.594   6.268  1.00  0.00           H  
ATOM   4189 3HD1 LEU G 262     -28.499 -15.804   5.216  1.00  0.00           H  
ATOM   4190 1HD2 LEU G 262     -26.795 -18.200   6.173  1.00  0.00           H  
ATOM   4191 2HD2 LEU G 262     -27.149 -17.830   4.468  1.00  0.00           H  
ATOM   4192 3HD2 LEU G 262     -25.461 -17.990   5.012  1.00  0.00           H  
ATOM   4193  N   LEU G 263     -23.929 -13.761   2.510  1.00  0.00           N  
ATOM   4194  CA  LEU G 263     -23.689 -13.163   1.209  1.00  0.00           C  
ATOM   4195  C   LEU G 263     -22.454 -13.730   0.549  1.00  0.00           C  
ATOM   4196  O   LEU G 263     -22.472 -14.073  -0.633  1.00  0.00           O  
ATOM   4197  CB  LEU G 263     -23.543 -11.643   1.346  1.00  0.00           C  
ATOM   4198  CG  LEU G 263     -23.278 -10.880   0.042  1.00  0.00           C  
ATOM   4199  CD1 LEU G 263     -24.433 -11.109  -0.925  1.00  0.00           C  
ATOM   4200  CD2 LEU G 263     -23.106  -9.399   0.345  1.00  0.00           C  
ATOM   4201  H   LEU G 263     -23.839 -13.190   3.338  1.00  0.00           H  
ATOM   4202  HA  LEU G 263     -24.544 -13.378   0.568  1.00  0.00           H  
ATOM   4203 1HB  LEU G 263     -24.456 -11.244   1.784  1.00  0.00           H  
ATOM   4204 2HB  LEU G 263     -22.716 -11.433   2.026  1.00  0.00           H  
ATOM   4205  HG  LEU G 263     -22.370 -11.262  -0.426  1.00  0.00           H  
ATOM   4206 1HD1 LEU G 263     -24.244 -10.568  -1.852  1.00  0.00           H  
ATOM   4207 2HD1 LEU G 263     -24.520 -12.175  -1.139  1.00  0.00           H  
ATOM   4208 3HD1 LEU G 263     -25.359 -10.752  -0.476  1.00  0.00           H  
ATOM   4209 1HD2 LEU G 263     -22.917  -8.857  -0.582  1.00  0.00           H  
ATOM   4210 2HD2 LEU G 263     -24.013  -9.015   0.812  1.00  0.00           H  
ATOM   4211 3HD2 LEU G 263     -22.264  -9.262   1.024  1.00  0.00           H  
ATOM   4212  N   ARG G 264     -21.333 -13.840   1.300  1.00  0.00           N  
ATOM   4213  CA  ARG G 264     -20.157 -14.403   0.644  1.00  0.00           C  
ATOM   4214  C   ARG G 264     -20.459 -15.768   0.072  1.00  0.00           C  
ATOM   4215  O   ARG G 264     -20.011 -16.117  -1.018  1.00  0.00           O  
ATOM   4216  CB  ARG G 264     -18.994 -14.515   1.619  1.00  0.00           C  
ATOM   4217  CG  ARG G 264     -17.753 -15.191   1.058  1.00  0.00           C  
ATOM   4218  CD  ARG G 264     -16.649 -15.223   2.052  1.00  0.00           C  
ATOM   4219  NE  ARG G 264     -15.476 -15.911   1.537  1.00  0.00           N  
ATOM   4220  CZ  ARG G 264     -14.507 -15.327   0.805  1.00  0.00           C  
ATOM   4221  NH1 ARG G 264     -14.586 -14.048   0.510  1.00  0.00           N1+
ATOM   4222  NH2 ARG G 264     -13.478 -16.040   0.382  1.00  0.00           N  
ATOM   4223  H   ARG G 264     -21.311 -13.547   2.267  1.00  0.00           H  
ATOM   4224  HA  ARG G 264     -19.885 -13.740  -0.199  1.00  0.00           H  
ATOM   4225 1HB  ARG G 264     -18.704 -13.521   1.955  1.00  0.00           H  
ATOM   4226 2HB  ARG G 264     -19.308 -15.079   2.497  1.00  0.00           H  
ATOM   4227 1HG  ARG G 264     -17.992 -16.217   0.778  1.00  0.00           H  
ATOM   4228 2HG  ARG G 264     -17.407 -14.646   0.179  1.00  0.00           H  
ATOM   4229 1HD  ARG G 264     -16.362 -14.205   2.310  1.00  0.00           H  
ATOM   4230 2HD  ARG G 264     -16.983 -15.744   2.949  1.00  0.00           H  
ATOM   4231  HE  ARG G 264     -15.380 -16.896   1.743  1.00  0.00           H  
ATOM   4232 1HH1 ARG G 264     -15.373 -13.503   0.833  1.00  0.00           H  
ATOM   4233 2HH1 ARG G 264     -13.860 -13.611  -0.038  1.00  0.00           H  
ATOM   4234 1HH2 ARG G 264     -13.417 -17.023   0.609  1.00  0.00           H  
ATOM   4235 2HH2 ARG G 264     -12.752 -15.603  -0.166  1.00  0.00           H  
ATOM   4236  N   ILE G 265     -21.286 -16.536   0.796  1.00  0.00           N  
ATOM   4237  CA  ILE G 265     -21.684 -17.844   0.303  1.00  0.00           C  
ATOM   4238  C   ILE G 265     -22.462 -17.698  -1.005  1.00  0.00           C  
ATOM   4239  O   ILE G 265     -22.203 -18.415  -1.979  1.00  0.00           O  
ATOM   4240  CB  ILE G 265     -22.538 -18.591   1.343  1.00  0.00           C  
ATOM   4241  CG1 ILE G 265     -21.694 -18.957   2.566  1.00  0.00           C  
ATOM   4242  CG2 ILE G 265     -23.156 -19.838   0.728  1.00  0.00           C  
ATOM   4243  CD1 ILE G 265     -22.505 -19.441   3.746  1.00  0.00           C  
ATOM   4244  H   ILE G 265     -21.624 -16.207   1.705  1.00  0.00           H  
ATOM   4245  HA  ILE G 265     -20.781 -18.425   0.105  1.00  0.00           H  
ATOM   4246  HB  ILE G 265     -23.336 -17.938   1.695  1.00  0.00           H  
ATOM   4247 1HG1 ILE G 265     -20.982 -19.737   2.297  1.00  0.00           H  
ATOM   4248 2HG1 ILE G 265     -21.118 -18.086   2.883  1.00  0.00           H  
ATOM   4249 1HG2 ILE G 265     -23.757 -20.354   1.476  1.00  0.00           H  
ATOM   4250 2HG2 ILE G 265     -23.789 -19.552  -0.112  1.00  0.00           H  
ATOM   4251 3HG2 ILE G 265     -22.365 -20.500   0.377  1.00  0.00           H  
ATOM   4252 1HD1 ILE G 265     -21.836 -19.679   4.574  1.00  0.00           H  
ATOM   4253 2HD1 ILE G 265     -23.200 -18.658   4.055  1.00  0.00           H  
ATOM   4254 3HD1 ILE G 265     -23.063 -20.331   3.463  1.00  0.00           H  
ATOM   4255  N   LEU G 266     -23.395 -16.745  -1.040  1.00  0.00           N  
ATOM   4256  CA  LEU G 266     -24.160 -16.496  -2.252  1.00  0.00           C  
ATOM   4257  C   LEU G 266     -23.275 -16.141  -3.434  1.00  0.00           C  
ATOM   4258  O   LEU G 266     -23.532 -16.592  -4.554  1.00  0.00           O  
ATOM   4259  CB  LEU G 266     -25.166 -15.363  -2.010  1.00  0.00           C  
ATOM   4260  CG  LEU G 266     -26.329 -15.696  -1.068  1.00  0.00           C  
ATOM   4261  CD1 LEU G 266     -27.131 -14.433  -0.784  1.00  0.00           C  
ATOM   4262  CD2 LEU G 266     -27.204 -16.768  -1.700  1.00  0.00           C  
ATOM   4263  H   LEU G 266     -23.592 -16.202  -0.199  1.00  0.00           H  
ATOM   4264  HA  LEU G 266     -24.698 -17.404  -2.506  1.00  0.00           H  
ATOM   4265 1HB  LEU G 266     -24.634 -14.510  -1.592  1.00  0.00           H  
ATOM   4266 2HB  LEU G 266     -25.590 -15.065  -2.969  1.00  0.00           H  
ATOM   4267  HG  LEU G 266     -25.936 -16.062  -0.119  1.00  0.00           H  
ATOM   4268 1HD1 LEU G 266     -27.957 -14.670  -0.114  1.00  0.00           H  
ATOM   4269 2HD1 LEU G 266     -26.485 -13.691  -0.314  1.00  0.00           H  
ATOM   4270 3HD1 LEU G 266     -27.524 -14.034  -1.718  1.00  0.00           H  
ATOM   4271 1HD2 LEU G 266     -28.031 -17.006  -1.030  1.00  0.00           H  
ATOM   4272 2HD2 LEU G 266     -27.599 -16.403  -2.648  1.00  0.00           H  
ATOM   4273 3HD2 LEU G 266     -26.610 -17.666  -1.876  1.00  0.00           H  
ATOM   4274  N   THR G 267     -22.258 -15.324  -3.207  1.00  0.00           N  
ATOM   4275  CA  THR G 267     -21.404 -14.873  -4.301  1.00  0.00           C  
ATOM   4276  C   THR G 267     -20.670 -16.034  -4.930  1.00  0.00           C  
ATOM   4277  O   THR G 267     -20.622 -16.171  -6.154  1.00  0.00           O  
ATOM   4278  CB  THR G 267     -20.386 -13.822  -3.821  1.00  0.00           C  
ATOM   4279  CG2 THR G 267     -19.475 -13.401  -4.964  1.00  0.00           C  
ATOM   4280  OG1 THR G 267     -21.082 -12.673  -3.321  1.00  0.00           O  
ATOM   4281  H   THR G 267     -22.070 -15.009  -2.266  1.00  0.00           H  
ATOM   4282  HA  THR G 267     -22.045 -14.427  -5.083  1.00  0.00           H  
ATOM   4283  HB  THR G 267     -19.781 -14.242  -3.017  1.00  0.00           H  
ATOM   4284  HG1 THR G 267     -21.643 -12.933  -2.586  1.00  0.00           H  
ATOM   4285 1HG2 THR G 267     -18.762 -12.658  -4.606  1.00  0.00           H  
ATOM   4286 2HG2 THR G 267     -18.936 -14.271  -5.338  1.00  0.00           H  
ATOM   4287 3HG2 THR G 267     -20.073 -12.972  -5.766  1.00  0.00           H  
ATOM   4288  N   GLN G 268     -20.096 -16.920  -4.100  1.00  0.00           N  
ATOM   4289  CA  GLN G 268     -19.319 -18.033  -4.636  1.00  0.00           C  
ATOM   4290  C   GLN G 268     -20.216 -19.000  -5.430  1.00  0.00           C  
ATOM   4291  O   GLN G 268     -19.826 -19.504  -6.495  1.00  0.00           O  
ATOM   4292  CB  GLN G 268     -18.608 -18.779  -3.504  1.00  0.00           C  
ATOM   4293  CG  GLN G 268     -17.487 -17.992  -2.848  1.00  0.00           C  
ATOM   4294  CD  GLN G 268     -16.860 -18.738  -1.685  1.00  0.00           C  
ATOM   4295  NE2 GLN G 268     -15.546 -18.925  -1.742  1.00  0.00           N  
ATOM   4296  OE1 GLN G 268     -17.549 -19.142  -0.744  1.00  0.00           O  
ATOM   4297  H   GLN G 268     -20.189 -16.802  -3.087  1.00  0.00           H  
ATOM   4298  HA  GLN G 268     -18.574 -17.629  -5.321  1.00  0.00           H  
ATOM   4299 1HB  GLN G 268     -19.330 -19.043  -2.732  1.00  0.00           H  
ATOM   4300 2HB  GLN G 268     -18.186 -19.708  -3.889  1.00  0.00           H  
ATOM   4301 1HG  GLN G 268     -16.710 -17.799  -3.588  1.00  0.00           H  
ATOM   4302 2HG  GLN G 268     -17.888 -17.051  -2.473  1.00  0.00           H  
ATOM   4303 1HE2 GLN G 268     -15.077 -19.411  -1.004  1.00  0.00           H  
ATOM   4304 2HE2 GLN G 268     -15.025 -18.581  -2.524  1.00  0.00           H  
ATOM   4305  N   ILE G 269     -21.447 -19.227  -4.938  1.00  0.00           N  
ATOM   4306  CA  ILE G 269     -22.327 -20.202  -5.589  1.00  0.00           C  
ATOM   4307  C   ILE G 269     -22.719 -19.660  -6.963  1.00  0.00           C  
ATOM   4308  O   ILE G 269     -22.680 -20.398  -7.956  1.00  0.00           O  
ATOM   4309  CB  ILE G 269     -23.588 -20.480  -4.751  1.00  0.00           C  
ATOM   4310  CG1 ILE G 269     -23.218 -21.196  -3.450  1.00  0.00           C  
ATOM   4311  CG2 ILE G 269     -24.588 -21.302  -5.549  1.00  0.00           C  
ATOM   4312  CD1 ILE G 269     -24.347 -21.268  -2.448  1.00  0.00           C  
ATOM   4313  H   ILE G 269     -21.743 -18.754  -4.085  1.00  0.00           H  
ATOM   4314  HA  ILE G 269     -21.801 -21.136  -5.716  1.00  0.00           H  
ATOM   4315  HB  ILE G 269     -24.053 -19.536  -4.469  1.00  0.00           H  
ATOM   4316 1HG1 ILE G 269     -22.895 -22.213  -3.674  1.00  0.00           H  
ATOM   4317 2HG1 ILE G 269     -22.377 -20.685  -2.979  1.00  0.00           H  
ATOM   4318 1HG2 ILE G 269     -25.473 -21.490  -4.942  1.00  0.00           H  
ATOM   4319 2HG2 ILE G 269     -24.873 -20.756  -6.447  1.00  0.00           H  
ATOM   4320 3HG2 ILE G 269     -24.133 -22.252  -5.832  1.00  0.00           H  
ATOM   4321 1HD1 ILE G 269     -24.008 -21.789  -1.553  1.00  0.00           H  
ATOM   4322 2HD1 ILE G 269     -24.662 -20.258  -2.183  1.00  0.00           H  
ATOM   4323 3HD1 ILE G 269     -25.187 -21.807  -2.885  1.00  0.00           H  
ATOM   4324  N   LEU G 270     -23.065 -18.375  -7.020  1.00  0.00           N  
ATOM   4325  CA  LEU G 270     -23.468 -17.726  -8.258  1.00  0.00           C  
ATOM   4326  C   LEU G 270     -22.365 -17.762  -9.297  1.00  0.00           C  
ATOM   4327  O   LEU G 270     -22.612 -18.098 -10.454  1.00  0.00           O  
ATOM   4328  CB  LEU G 270     -23.867 -16.270  -7.985  1.00  0.00           C  
ATOM   4329  CG  LEU G 270     -24.289 -15.455  -9.213  1.00  0.00           C  
ATOM   4330  CD1 LEU G 270     -25.512 -16.097  -9.854  1.00  0.00           C  
ATOM   4331  CD2 LEU G 270     -24.581 -14.021  -8.795  1.00  0.00           C  
ATOM   4332  H   LEU G 270     -23.066 -17.830  -6.155  1.00  0.00           H  
ATOM   4333  HA  LEU G 270     -24.338 -18.251  -8.650  1.00  0.00           H  
ATOM   4334 1HB  LEU G 270     -24.698 -16.264  -7.281  1.00  0.00           H  
ATOM   4335 2HB  LEU G 270     -23.023 -15.760  -7.522  1.00  0.00           H  
ATOM   4336  HG  LEU G 270     -23.485 -15.461  -9.949  1.00  0.00           H  
ATOM   4337 1HD1 LEU G 270     -25.812 -15.518 -10.727  1.00  0.00           H  
ATOM   4338 2HD1 LEU G 270     -25.269 -17.115 -10.161  1.00  0.00           H  
ATOM   4339 3HD1 LEU G 270     -26.330 -16.120  -9.135  1.00  0.00           H  
ATOM   4340 1HD2 LEU G 270     -24.881 -13.441  -9.668  1.00  0.00           H  
ATOM   4341 2HD2 LEU G 270     -25.387 -14.013  -8.060  1.00  0.00           H  
ATOM   4342 3HD2 LEU G 270     -23.686 -13.581  -8.357  1.00  0.00           H  
ATOM   4343  N   GLU G 271     -21.142 -17.435  -8.901  1.00  0.00           N  
ATOM   4344  CA  GLU G 271     -20.048 -17.459  -9.856  1.00  0.00           C  
ATOM   4345  C   GLU G 271     -19.835 -18.857 -10.420  1.00  0.00           C  
ATOM   4346  O   GLU G 271     -19.525 -19.008 -11.607  1.00  0.00           O  
ATOM   4347  CB  GLU G 271     -18.759 -16.961  -9.199  1.00  0.00           C  
ATOM   4348  CG  GLU G 271     -18.758 -15.477  -8.861  1.00  0.00           C  
ATOM   4349  CD  GLU G 271     -18.842 -14.600 -10.079  1.00  0.00           C  
ATOM   4350  OE1 GLU G 271     -17.931 -14.627 -10.872  1.00  0.00           O  
ATOM   4351  OE2 GLU G 271     -19.818 -13.901 -10.218  1.00  0.00           O1-
ATOM   4352  H   GLU G 271     -20.979 -17.144  -7.936  1.00  0.00           H  
ATOM   4353  HA  GLU G 271     -20.312 -16.804 -10.687  1.00  0.00           H  
ATOM   4354 1HB  GLU G 271     -18.584 -17.514  -8.276  1.00  0.00           H  
ATOM   4355 2HB  GLU G 271     -17.915 -17.154  -9.861  1.00  0.00           H  
ATOM   4356 1HG  GLU G 271     -19.608 -15.261  -8.214  1.00  0.00           H  
ATOM   4357 2HG  GLU G 271     -17.848 -15.240  -8.311  1.00  0.00           H  
ATOM   4358  N   THR G 272     -20.053 -19.886  -9.600  1.00  0.00           N  
ATOM   4359  CA  THR G 272     -19.952 -21.243 -10.100  1.00  0.00           C  
ATOM   4360  C   THR G 272     -21.035 -21.430 -11.176  1.00  0.00           C  
ATOM   4361  O   THR G 272     -20.771 -21.978 -12.255  1.00  0.00           O  
ATOM   4362  CB  THR G 272     -20.116 -22.280  -8.973  1.00  0.00           C  
ATOM   4363  CG2 THR G 272     -20.055 -23.692  -9.535  1.00  0.00           C  
ATOM   4364  OG1 THR G 272     -19.070 -22.108  -8.007  1.00  0.00           O  
ATOM   4365  H   THR G 272     -20.247 -19.736  -8.609  1.00  0.00           H  
ATOM   4366  HA  THR G 272     -18.976 -21.384 -10.559  1.00  0.00           H  
ATOM   4367  HB  THR G 272     -21.076 -22.132  -8.479  1.00  0.00           H  
ATOM   4368  HG1 THR G 272     -19.291 -21.378  -7.424  1.00  0.00           H  
ATOM   4369 1HG2 THR G 272     -20.173 -24.411  -8.724  1.00  0.00           H  
ATOM   4370 2HG2 THR G 272     -20.856 -23.829 -10.261  1.00  0.00           H  
ATOM   4371 3HG2 THR G 272     -19.094 -23.849 -10.021  1.00  0.00           H  
ATOM   4372  N   ALA G 273     -22.259 -20.973 -10.878  1.00  0.00           N  
ATOM   4373  CA  ALA G 273     -23.384 -21.096 -11.799  1.00  0.00           C  
ATOM   4374  C   ALA G 273     -23.068 -20.382 -13.116  1.00  0.00           C  
ATOM   4375  O   ALA G 273     -23.379 -20.898 -14.197  1.00  0.00           O  
ATOM   4376  CB  ALA G 273     -24.651 -20.536 -11.173  1.00  0.00           C  
ATOM   4377  H   ALA G 273     -22.420 -20.533  -9.971  1.00  0.00           H  
ATOM   4378  HA  ALA G 273     -23.537 -22.153 -12.012  1.00  0.00           H  
ATOM   4379 1HB  ALA G 273     -25.478 -20.632 -11.877  1.00  0.00           H  
ATOM   4380 2HB  ALA G 273     -24.885 -21.089 -10.263  1.00  0.00           H  
ATOM   4381 3HB  ALA G 273     -24.503 -19.485 -10.930  1.00  0.00           H  
ATOM   4382  N   THR G 274     -22.402 -19.218 -13.031  1.00  0.00           N  
ATOM   4383  CA  THR G 274     -22.057 -18.449 -14.226  1.00  0.00           C  
ATOM   4384  C   THR G 274     -21.073 -19.240 -15.073  1.00  0.00           C  
ATOM   4385  O   THR G 274     -21.206 -19.308 -16.300  1.00  0.00           O  
ATOM   4386  CB  THR G 274     -21.455 -17.078 -13.866  1.00  0.00           C  
ATOM   4387  CG2 THR G 274     -21.067 -16.318 -15.125  1.00  0.00           C  
ATOM   4388  OG1 THR G 274     -22.415 -16.311 -13.127  1.00  0.00           O  
ATOM   4389  H   THR G 274     -22.182 -18.841 -12.110  1.00  0.00           H  
ATOM   4390  HA  THR G 274     -22.954 -18.292 -14.814  1.00  0.00           H  
ATOM   4391  HB  THR G 274     -20.569 -17.220 -13.247  1.00  0.00           H  
ATOM   4392  HG1 THR G 274     -22.038 -15.456 -12.903  1.00  0.00           H  
ATOM   4393 1HG2 THR G 274     -20.643 -15.352 -14.851  1.00  0.00           H  
ATOM   4394 2HG2 THR G 274     -20.329 -16.893 -15.684  1.00  0.00           H  
ATOM   4395 3HG2 THR G 274     -21.950 -16.164 -15.744  1.00  0.00           H  
ATOM   4396  N   LYS G 275     -20.070 -19.838 -14.423  1.00  0.00           N  
ATOM   4397  CA  LYS G 275     -19.127 -20.695 -15.132  1.00  0.00           C  
ATOM   4398  C   LYS G 275     -19.882 -21.823 -15.845  1.00  0.00           C  
ATOM   4399  O   LYS G 275     -19.632 -22.101 -17.030  1.00  0.00           O  
ATOM   4400  CB  LYS G 275     -18.087 -21.269 -14.169  1.00  0.00           C  
ATOM   4401  CG  LYS G 275     -17.083 -20.250 -13.646  1.00  0.00           C  
ATOM   4402  CD  LYS G 275     -16.098 -20.890 -12.680  1.00  0.00           C  
ATOM   4403  CE  LYS G 275     -15.104 -19.870 -12.144  1.00  0.00           C  
ATOM   4404  NZ  LYS G 275     -14.157 -20.474 -11.168  1.00  0.00           N1+
ATOM   4405  H   LYS G 275     -19.958 -19.674 -13.421  1.00  0.00           H  
ATOM   4406  HA  LYS G 275     -18.620 -20.098 -15.890  1.00  0.00           H  
ATOM   4407 1HB  LYS G 275     -18.592 -21.712 -13.310  1.00  0.00           H  
ATOM   4408 2HB  LYS G 275     -17.529 -22.063 -14.666  1.00  0.00           H  
ATOM   4409 1HG  LYS G 275     -16.532 -19.820 -14.483  1.00  0.00           H  
ATOM   4410 2HG  LYS G 275     -17.613 -19.448 -13.133  1.00  0.00           H  
ATOM   4411 1HD  LYS G 275     -16.641 -21.330 -11.843  1.00  0.00           H  
ATOM   4412 2HD  LYS G 275     -15.550 -21.682 -13.191  1.00  0.00           H  
ATOM   4413 1HE  LYS G 275     -14.534 -19.448 -12.971  1.00  0.00           H  
ATOM   4414 2HE  LYS G 275     -15.643 -19.059 -11.654  1.00  0.00           H  
ATOM   4415 1HZ  LYS G 275     -13.517 -19.766 -10.837  1.00  0.00           H  
ATOM   4416 2HZ  LYS G 275     -14.675 -20.852 -10.387  1.00  0.00           H  
ATOM   4417 3HZ  LYS G 275     -13.637 -21.214 -11.617  1.00  0.00           H  
ATOM   4418  N   ILE G 276     -20.860 -22.441 -15.160  1.00  0.00           N  
ATOM   4419  CA  ILE G 276     -21.594 -23.531 -15.796  1.00  0.00           C  
ATOM   4420  C   ILE G 276     -22.256 -23.052 -17.073  1.00  0.00           C  
ATOM   4421  O   ILE G 276     -22.224 -23.760 -18.078  1.00  0.00           O  
ATOM   4422  CB  ILE G 276     -22.662 -24.110 -14.850  1.00  0.00           C  
ATOM   4423  CG1 ILE G 276     -21.999 -24.759 -13.631  1.00  0.00           C  
ATOM   4424  CG2 ILE G 276     -23.535 -25.116 -15.584  1.00  0.00           C  
ATOM   4425  CD1 ILE G 276     -21.092 -25.918 -13.974  1.00  0.00           C  
ATOM   4426  H   ILE G 276     -21.055 -22.166 -14.195  1.00  0.00           H  
ATOM   4427  HA  ILE G 276     -20.883 -24.313 -16.056  1.00  0.00           H  
ATOM   4428  HB  ILE G 276     -23.292 -23.304 -14.474  1.00  0.00           H  
ATOM   4429 1HG1 ILE G 276     -21.413 -24.013 -13.096  1.00  0.00           H  
ATOM   4430 2HG1 ILE G 276     -22.769 -25.120 -12.948  1.00  0.00           H  
ATOM   4431 1HG2 ILE G 276     -24.282 -25.517 -14.900  1.00  0.00           H  
ATOM   4432 2HG2 ILE G 276     -24.032 -24.625 -16.419  1.00  0.00           H  
ATOM   4433 3HG2 ILE G 276     -22.914 -25.931 -15.959  1.00  0.00           H  
ATOM   4434 1HD1 ILE G 276     -20.661 -26.326 -13.060  1.00  0.00           H  
ATOM   4435 2HD1 ILE G 276     -21.667 -26.694 -14.481  1.00  0.00           H  
ATOM   4436 3HD1 ILE G 276     -20.293 -25.572 -14.629  1.00  0.00           H  
ATOM   4437  N   ILE G 277     -22.848 -21.838 -17.060  1.00  0.00           N  
ATOM   4438  CA  ILE G 277     -23.421 -21.294 -18.288  1.00  0.00           C  
ATOM   4439  C   ILE G 277     -22.384 -21.222 -19.383  1.00  0.00           C  
ATOM   4440  O   ILE G 277     -22.680 -21.540 -20.503  1.00  0.00           O  
ATOM   4441  CB  ILE G 277     -24.012 -19.892 -18.053  1.00  0.00           C  
ATOM   4442  CG1 ILE G 277     -25.243 -19.976 -17.148  1.00  0.00           C  
ATOM   4443  CG2 ILE G 277     -24.365 -19.235 -19.378  1.00  0.00           C  
ATOM   4444  CD1 ILE G 277     -25.714 -18.636 -16.630  1.00  0.00           C  
ATOM   4445  H   ILE G 277     -22.897 -21.309 -16.201  1.00  0.00           H  
ATOM   4446  HA  ILE G 277     -24.198 -22.000 -18.636  1.00  0.00           H  
ATOM   4447  HB  ILE G 277     -23.281 -19.272 -17.534  1.00  0.00           H  
ATOM   4448 1HG1 ILE G 277     -26.065 -20.438 -17.694  1.00  0.00           H  
ATOM   4449 2HG1 ILE G 277     -25.023 -20.613 -16.291  1.00  0.00           H  
ATOM   4450 1HG2 ILE G 277     -24.782 -18.245 -19.194  1.00  0.00           H  
ATOM   4451 2HG2 ILE G 277     -23.468 -19.142 -19.989  1.00  0.00           H  
ATOM   4452 3HG2 ILE G 277     -25.100 -19.845 -19.903  1.00  0.00           H  
ATOM   4453 1HD1 ILE G 277     -26.589 -18.778 -15.996  1.00  0.00           H  
ATOM   4454 2HD1 ILE G 277     -24.917 -18.171 -16.049  1.00  0.00           H  
ATOM   4455 3HD1 ILE G 277     -25.974 -17.993 -17.469  1.00  0.00           H  
ATOM   4456  N   GLU G 278     -21.244 -20.627 -19.032  1.00  0.00           N  
ATOM   4457  CA  GLU G 278     -20.233 -20.414 -20.058  1.00  0.00           C  
ATOM   4458  C   GLU G 278     -19.743 -21.747 -20.616  1.00  0.00           C  
ATOM   4459  O   GLU G 278     -19.535 -21.888 -21.824  1.00  0.00           O  
ATOM   4460  CB  GLU G 278     -19.056 -19.616 -19.492  1.00  0.00           C  
ATOM   4461  CG  GLU G 278     -17.986 -19.263 -20.515  1.00  0.00           C  
ATOM   4462  CD  GLU G 278     -16.893 -18.402 -19.946  1.00  0.00           C  
ATOM   4463  OE1 GLU G 278     -17.166 -17.650 -19.041  1.00  0.00           O  
ATOM   4464  OE2 GLU G 278     -15.785 -18.497 -20.416  1.00  0.00           O1-
ATOM   4465  H   GLU G 278     -21.068 -20.357 -18.064  1.00  0.00           H  
ATOM   4466  HA  GLU G 278     -20.687 -19.855 -20.875  1.00  0.00           H  
ATOM   4467 1HB  GLU G 278     -19.423 -18.686 -19.057  1.00  0.00           H  
ATOM   4468 2HB  GLU G 278     -18.581 -20.186 -18.694  1.00  0.00           H  
ATOM   4469 1HG  GLU G 278     -17.545 -20.185 -20.897  1.00  0.00           H  
ATOM   4470 2HG  GLU G 278     -18.454 -18.744 -21.351  1.00  0.00           H  
ATOM   4471  N   GLU G 279     -19.620 -22.754 -19.754  1.00  0.00           N  
ATOM   4472  CA  GLU G 279     -19.188 -24.063 -20.203  1.00  0.00           C  
ATOM   4473  C   GLU G 279     -20.268 -24.661 -21.106  1.00  0.00           C  
ATOM   4474  O   GLU G 279     -19.970 -25.242 -22.156  1.00  0.00           O  
ATOM   4475  CB  GLU G 279     -18.912 -24.983 -19.012  1.00  0.00           C  
ATOM   4476  CG  GLU G 279     -17.689 -24.599 -18.191  1.00  0.00           C  
ATOM   4477  CD  GLU G 279     -17.489 -25.481 -16.990  1.00  0.00           C  
ATOM   4478  OE1 GLU G 279     -18.339 -26.299 -16.730  1.00  0.00           O  
ATOM   4479  OE2 GLU G 279     -16.486 -25.337 -16.332  1.00  0.00           O1-
ATOM   4480  H   GLU G 279     -19.788 -22.605 -18.757  1.00  0.00           H  
ATOM   4481  HA  GLU G 279     -18.268 -23.958 -20.777  1.00  0.00           H  
ATOM   4482 1HB  GLU G 279     -19.775 -24.984 -18.345  1.00  0.00           H  
ATOM   4483 2HB  GLU G 279     -18.770 -26.004 -19.365  1.00  0.00           H  
ATOM   4484 1HG  GLU G 279     -16.804 -24.662 -18.825  1.00  0.00           H  
ATOM   4485 2HG  GLU G 279     -17.794 -23.566 -17.863  1.00  0.00           H  
ATOM   4486  N   ALA G 280     -21.525 -24.489 -20.694  1.00  0.00           N  
ATOM   4487  CA  ALA G 280     -22.693 -24.934 -21.428  1.00  0.00           C  
ATOM   4488  C   ALA G 280     -22.826 -24.199 -22.755  1.00  0.00           C  
ATOM   4489  O   ALA G 280     -23.234 -24.792 -23.750  1.00  0.00           O  
ATOM   4490  CB  ALA G 280     -23.947 -24.742 -20.587  1.00  0.00           C  
ATOM   4491  H   ALA G 280     -21.681 -24.027 -19.802  1.00  0.00           H  
ATOM   4492  HA  ALA G 280     -22.570 -25.985 -21.647  1.00  0.00           H  
ATOM   4493 1HB  ALA G 280     -24.816 -25.085 -21.147  1.00  0.00           H  
ATOM   4494 2HB  ALA G 280     -23.858 -25.319 -19.666  1.00  0.00           H  
ATOM   4495 3HB  ALA G 280     -24.064 -23.689 -20.344  1.00  0.00           H  
ATOM   4496  N   ASN G 281     -22.459 -22.913 -22.782  1.00  0.00           N  
ATOM   4497  CA  ASN G 281     -22.560 -22.101 -23.986  1.00  0.00           C  
ATOM   4498  C   ASN G 281     -21.547 -22.579 -25.012  1.00  0.00           C  
ATOM   4499  O   ASN G 281     -21.883 -22.728 -26.192  1.00  0.00           O  
ATOM   4500  CB  ASN G 281     -22.360 -20.630 -23.670  1.00  0.00           C  
ATOM   4501  CG  ASN G 281     -22.605 -19.745 -24.861  1.00  0.00           C  
ATOM   4502  ND2 ASN G 281     -23.826 -19.302 -25.018  1.00  0.00           N  
ATOM   4503  OD1 ASN G 281     -21.687 -19.463 -25.640  1.00  0.00           O  
ATOM   4504  H   ASN G 281     -22.148 -22.469 -21.923  1.00  0.00           H  
ATOM   4505  HA  ASN G 281     -23.543 -22.229 -24.427  1.00  0.00           H  
ATOM   4506 1HB  ASN G 281     -23.037 -20.335 -22.868  1.00  0.00           H  
ATOM   4507 2HB  ASN G 281     -21.342 -20.469 -23.316  1.00  0.00           H  
ATOM   4508 1HD2 ASN G 281     -24.047 -18.709 -25.793  1.00  0.00           H  
ATOM   4509 2HD2 ASN G 281     -24.538 -19.555 -24.364  1.00  0.00           H  
ATOM   4510  N   LYS G 282     -20.317 -22.869 -24.563  1.00  0.00           N  
ATOM   4511  CA  LYS G 282     -19.343 -23.403 -25.512  1.00  0.00           C  
ATOM   4512  C   LYS G 282     -19.776 -24.756 -26.027  1.00  0.00           C  
ATOM   4513  O   LYS G 282     -19.598 -25.067 -27.203  1.00  0.00           O  
ATOM   4514  CB  LYS G 282     -17.950 -23.488 -24.831  1.00  0.00           C  
ATOM   4515  CG  LYS G 282     -17.308 -22.103 -24.568  1.00  0.00           C  
ATOM   4516  CD  LYS G 282     -15.931 -22.147 -23.901  1.00  0.00           C  
ATOM   4517  CE  LYS G 282     -15.433 -20.714 -23.670  1.00  0.00           C  
ATOM   4518  NZ  LYS G 282     -14.118 -20.753 -23.007  1.00  0.00           N1+
ATOM   4519  H   LYS G 282     -20.070 -22.722 -23.595  1.00  0.00           H  
ATOM   4520  HA  LYS G 282     -19.289 -22.719 -26.379  1.00  0.00           H  
ATOM   4521 1HB  LYS G 282     -18.042 -24.011 -23.879  1.00  0.00           H  
ATOM   4522 2HB  LYS G 282     -17.269 -24.107 -25.450  1.00  0.00           H  
ATOM   4523 1HG  LYS G 282     -17.190 -21.571 -25.513  1.00  0.00           H  
ATOM   4524 2HG  LYS G 282     -17.999 -21.481 -23.965  1.00  0.00           H  
ATOM   4525 1HD  LYS G 282     -16.004 -22.676 -22.950  1.00  0.00           H  
ATOM   4526 2HD  LYS G 282     -15.218 -22.700 -24.547  1.00  0.00           H  
ATOM   4527 1HE  LYS G 282     -15.355 -20.198 -24.626  1.00  0.00           H  
ATOM   4528 2HE  LYS G 282     -16.147 -20.138 -23.046  1.00  0.00           H  
ATOM   4529 1HZ  LYS G 282     -13.557 -21.537 -23.360  1.00  0.00           H  
ATOM   4530 2HZ  LYS G 282     -13.577 -19.904 -23.202  1.00  0.00           H  
ATOM   4531 3HZ  LYS G 282     -14.301 -20.843 -22.017  1.00  0.00           H  
ATOM   4532  N   LEU G 283     -20.408 -25.554 -25.154  1.00  0.00           N  
ATOM   4533  CA  LEU G 283     -20.920 -26.849 -25.565  1.00  0.00           C  
ATOM   4534  C   LEU G 283     -21.902 -26.696 -26.719  1.00  0.00           C  
ATOM   4535  O   LEU G 283     -21.824 -27.427 -27.708  1.00  0.00           O  
ATOM   4536  CB  LEU G 283     -21.605 -27.550 -24.384  1.00  0.00           C  
ATOM   4537  CG  LEU G 283     -22.207 -28.928 -24.687  1.00  0.00           C  
ATOM   4538  CD1 LEU G 283     -21.104 -29.878 -25.132  1.00  0.00           C  
ATOM   4539  CD2 LEU G 283     -22.916 -29.454 -23.448  1.00  0.00           C  
ATOM   4540  H   LEU G 283     -20.502 -25.269 -24.177  1.00  0.00           H  
ATOM   4541  HA  LEU G 283     -20.080 -27.453 -25.906  1.00  0.00           H  
ATOM   4542 1HB  LEU G 283     -20.876 -27.674 -23.585  1.00  0.00           H  
ATOM   4543 2HB  LEU G 283     -22.408 -26.910 -24.019  1.00  0.00           H  
ATOM   4544  HG  LEU G 283     -22.922 -28.841 -25.505  1.00  0.00           H  
ATOM   4545 1HD1 LEU G 283     -21.532 -30.857 -25.347  1.00  0.00           H  
ATOM   4546 2HD1 LEU G 283     -20.626 -29.486 -26.030  1.00  0.00           H  
ATOM   4547 3HD1 LEU G 283     -20.363 -29.973 -24.338  1.00  0.00           H  
ATOM   4548 1HD2 LEU G 283     -23.344 -30.434 -23.663  1.00  0.00           H  
ATOM   4549 2HD2 LEU G 283     -22.201 -29.543 -22.630  1.00  0.00           H  
ATOM   4550 3HD2 LEU G 283     -23.710 -28.765 -23.163  1.00  0.00           H  
ATOM   4551  N   LEU G 284     -22.812 -25.723 -26.605  1.00  0.00           N  
ATOM   4552  CA  LEU G 284     -23.838 -25.520 -27.610  1.00  0.00           C  
ATOM   4553  C   LEU G 284     -23.209 -25.034 -28.902  1.00  0.00           C  
ATOM   4554  O   LEU G 284     -23.665 -25.393 -29.988  1.00  0.00           O  
ATOM   4555  CB  LEU G 284     -24.879 -24.507 -27.119  1.00  0.00           C  
ATOM   4556  CG  LEU G 284     -25.762 -24.973 -25.953  1.00  0.00           C  
ATOM   4557  CD1 LEU G 284     -26.767 -23.882 -25.608  1.00  0.00           C  
ATOM   4558  CD2 LEU G 284     -26.468 -26.266 -26.335  1.00  0.00           C  
ATOM   4559  H   LEU G 284     -22.813 -25.124 -25.785  1.00  0.00           H  
ATOM   4560  HA  LEU G 284     -24.325 -26.474 -27.801  1.00  0.00           H  
ATOM   4561 1HB  LEU G 284     -24.362 -23.603 -26.802  1.00  0.00           H  
ATOM   4562 2HB  LEU G 284     -25.537 -24.253 -27.950  1.00  0.00           H  
ATOM   4563  HG  LEU G 284     -25.141 -25.146 -25.073  1.00  0.00           H  
ATOM   4564 1HD1 LEU G 284     -27.393 -24.212 -24.780  1.00  0.00           H  
ATOM   4565 2HD1 LEU G 284     -26.235 -22.975 -25.320  1.00  0.00           H  
ATOM   4566 3HD1 LEU G 284     -27.392 -23.675 -26.476  1.00  0.00           H  
ATOM   4567 1HD2 LEU G 284     -27.095 -26.597 -25.507  1.00  0.00           H  
ATOM   4568 2HD2 LEU G 284     -27.090 -26.094 -27.214  1.00  0.00           H  
ATOM   4569 3HD2 LEU G 284     -25.727 -27.033 -26.559  1.00  0.00           H  
ATOM   4570  N   ARG G 285     -22.131 -24.240 -28.790  1.00  0.00           N  
ATOM   4571  CA  ARG G 285     -21.444 -23.758 -29.985  1.00  0.00           C  
ATOM   4572  C   ARG G 285     -20.844 -24.906 -30.762  1.00  0.00           C  
ATOM   4573  O   ARG G 285     -20.906 -24.939 -31.994  1.00  0.00           O  
ATOM   4574  CB  ARG G 285     -20.344 -22.773 -29.618  1.00  0.00           C  
ATOM   4575  CG  ARG G 285     -20.835 -21.427 -29.109  1.00  0.00           C  
ATOM   4576  CD  ARG G 285     -19.706 -20.543 -28.719  1.00  0.00           C  
ATOM   4577  NE  ARG G 285     -20.171 -19.254 -28.231  1.00  0.00           N  
ATOM   4578  CZ  ARG G 285     -19.378 -18.312 -27.684  1.00  0.00           C  
ATOM   4579  NH1 ARG G 285     -18.087 -18.529 -27.563  1.00  0.00           N1+
ATOM   4580  NH2 ARG G 285     -19.897 -17.170 -27.270  1.00  0.00           N  
ATOM   4581  H   ARG G 285     -21.795 -23.975 -27.875  1.00  0.00           H  
ATOM   4582  HA  ARG G 285     -22.193 -23.269 -30.636  1.00  0.00           H  
ATOM   4583 1HB  ARG G 285     -19.710 -23.206 -28.846  1.00  0.00           H  
ATOM   4584 2HB  ARG G 285     -19.717 -22.587 -30.490  1.00  0.00           H  
ATOM   4585 1HG  ARG G 285     -21.407 -20.928 -29.891  1.00  0.00           H  
ATOM   4586 2HG  ARG G 285     -21.469 -21.578 -28.235  1.00  0.00           H  
ATOM   4587 1HD  ARG G 285     -19.128 -21.019 -27.928  1.00  0.00           H  
ATOM   4588 2HD  ARG G 285     -19.066 -20.369 -29.583  1.00  0.00           H  
ATOM   4589  HE  ARG G 285     -21.158 -19.051 -28.307  1.00  0.00           H  
ATOM   4590 1HH1 ARG G 285     -17.689 -19.402 -27.880  1.00  0.00           H  
ATOM   4591 2HH1 ARG G 285     -17.492 -17.823 -27.154  1.00  0.00           H  
ATOM   4592 1HH2 ARG G 285     -20.890 -17.003 -27.363  1.00  0.00           H  
ATOM   4593 2HH2 ARG G 285     -19.303 -16.464 -26.860  1.00  0.00           H  
ATOM   4594  N   LYS G 286     -20.266 -25.870 -30.039  1.00  0.00           N  
ATOM   4595  CA  LYS G 286     -19.707 -27.045 -30.678  1.00  0.00           C  
ATOM   4596  C   LYS G 286     -20.810 -27.841 -31.353  1.00  0.00           C  
ATOM   4597  O   LYS G 286     -20.615 -28.400 -32.433  1.00  0.00           O  
ATOM   4598  CB  LYS G 286     -18.965 -27.915 -29.662  1.00  0.00           C  
ATOM   4599  CG  LYS G 286     -17.664 -27.312 -29.149  1.00  0.00           C  
ATOM   4600  CD  LYS G 286     -16.995 -28.225 -28.133  1.00  0.00           C  
ATOM   4601  CE  LYS G 286     -15.699 -27.620 -27.613  1.00  0.00           C  
ATOM   4602  NZ  LYS G 286     -15.053 -28.485 -26.589  1.00  0.00           N1+
ATOM   4603  H   LYS G 286     -20.192 -25.773 -29.025  1.00  0.00           H  
ATOM   4604  HA  LYS G 286     -19.001 -26.719 -31.440  1.00  0.00           H  
ATOM   4605 1HB  LYS G 286     -19.610 -28.101 -28.803  1.00  0.00           H  
ATOM   4606 2HB  LYS G 286     -18.732 -28.881 -30.112  1.00  0.00           H  
ATOM   4607 1HG  LYS G 286     -16.983 -27.153 -29.985  1.00  0.00           H  
ATOM   4608 2HG  LYS G 286     -17.869 -26.350 -28.681  1.00  0.00           H  
ATOM   4609 1HD  LYS G 286     -17.671 -28.392 -27.293  1.00  0.00           H  
ATOM   4610 2HD  LYS G 286     -16.775 -29.187 -28.596  1.00  0.00           H  
ATOM   4611 1HE  LYS G 286     -15.007 -27.479 -28.441  1.00  0.00           H  
ATOM   4612 2HE  LYS G 286     -15.905 -26.647 -27.169  1.00  0.00           H  
ATOM   4613 1HZ  LYS G 286     -14.198 -28.050 -26.270  1.00  0.00           H  
ATOM   4614 2HZ  LYS G 286     -15.680 -28.608 -25.806  1.00  0.00           H  
ATOM   4615 3HZ  LYS G 286     -14.840 -29.386 -26.994  1.00  0.00           H  
ATOM   4616  N   HIS G 287     -21.998 -27.894 -30.692  1.00  0.00           N  
ATOM   4617  CA  HIS G 287     -23.119 -28.596 -31.310  1.00  0.00           C  
ATOM   4618  C   HIS G 287     -23.561 -27.903 -32.576  1.00  0.00           C  
ATOM   4619  O   HIS G 287     -23.692 -28.551 -33.601  1.00  0.00           O  
ATOM   4620  CB  HIS G 287     -24.303 -28.697 -30.343  1.00  0.00           C  
ATOM   4621  CG  HIS G 287     -25.379 -29.629 -30.804  1.00  0.00           C  
ATOM   4622  CD2 HIS G 287     -26.507 -29.406 -31.519  1.00  0.00           C  
ATOM   4623  ND1 HIS G 287     -25.358 -30.981 -30.533  1.00  0.00           N  
ATOM   4624  CE1 HIS G 287     -26.429 -31.549 -31.062  1.00  0.00           C  
ATOM   4625  NE2 HIS G 287     -27.141 -30.615 -31.665  1.00  0.00           N  
ATOM   4626  H   HIS G 287     -22.102 -27.454 -29.789  1.00  0.00           H  
ATOM   4627  HA  HIS G 287     -22.763 -29.597 -31.606  1.00  0.00           H  
ATOM   4628 1HB  HIS G 287     -23.949 -29.038 -29.369  1.00  0.00           H  
ATOM   4629 2HB  HIS G 287     -24.743 -27.710 -30.203  1.00  0.00           H  
ATOM   4630  HD2 HIS G 287     -26.848 -28.445 -31.907  1.00  0.00           H  
ATOM   4631  HE1 HIS G 287     -26.680 -32.608 -31.008  1.00  0.00           H  
ATOM   4632  HE2 HIS G 287     -28.012 -30.761 -32.155  1.00  0.00           H  
ATOM   4633  N   ARG G 288     -23.736 -26.590 -32.551  1.00  0.00           N  
ATOM   4634  CA  ARG G 288     -24.277 -25.885 -33.707  1.00  0.00           C  
ATOM   4635  C   ARG G 288     -23.372 -26.034 -34.931  1.00  0.00           C  
ATOM   4636  O   ARG G 288     -23.842 -26.115 -36.066  1.00  0.00           O  
ATOM   4637  CB  ARG G 288     -24.458 -24.408 -33.391  1.00  0.00           C  
ATOM   4638  CG  ARG G 288     -25.122 -23.595 -34.490  1.00  0.00           C  
ATOM   4639  CD  ARG G 288     -25.372 -22.194 -34.063  1.00  0.00           C  
ATOM   4640  NE  ARG G 288     -25.967 -21.401 -35.127  1.00  0.00           N  
ATOM   4641  CZ  ARG G 288     -26.272 -20.092 -35.026  1.00  0.00           C  
ATOM   4642  NH1 ARG G 288     -26.033 -19.446 -33.907  1.00  0.00           N1+
ATOM   4643  NH2 ARG G 288     -26.811 -19.459 -36.053  1.00  0.00           N  
ATOM   4644  H   ARG G 288     -23.540 -26.066 -31.701  1.00  0.00           H  
ATOM   4645  HA  ARG G 288     -25.247 -26.319 -33.947  1.00  0.00           H  
ATOM   4646 1HB  ARG G 288     -25.062 -24.300 -32.491  1.00  0.00           H  
ATOM   4647 2HB  ARG G 288     -23.486 -23.957 -33.188  1.00  0.00           H  
ATOM   4648 1HG  ARG G 288     -24.476 -23.575 -35.369  1.00  0.00           H  
ATOM   4649 2HG  ARG G 288     -26.078 -24.049 -34.753  1.00  0.00           H  
ATOM   4650 1HD  ARG G 288     -26.053 -22.190 -33.213  1.00  0.00           H  
ATOM   4651 2HD  ARG G 288     -24.430 -21.728 -33.776  1.00  0.00           H  
ATOM   4652  HE  ARG G 288     -26.165 -21.864 -36.004  1.00  0.00           H  
ATOM   4653 1HH1 ARG G 288     -25.621 -19.930 -33.122  1.00  0.00           H  
ATOM   4654 2HH1 ARG G 288     -26.262 -18.466 -33.831  1.00  0.00           H  
ATOM   4655 1HH2 ARG G 288     -26.995 -19.956 -36.914  1.00  0.00           H  
ATOM   4656 2HH2 ARG G 288     -27.040 -18.479 -35.977  1.00  0.00           H  
ATOM   4657  N   ARG G 289     -22.062 -26.065 -34.683  1.00  0.00           N  
ATOM   4658  CA  ARG G 289     -21.034 -26.189 -35.707  1.00  0.00           C  
ATOM   4659  C   ARG G 289     -20.671 -27.635 -36.091  1.00  0.00           C  
ATOM   4660  O   ARG G 289     -19.736 -27.842 -36.868  1.00  0.00           O  
ATOM   4661  CB  ARG G 289     -19.773 -25.477 -35.241  1.00  0.00           C  
ATOM   4662  CG  ARG G 289     -19.907 -23.970 -35.093  1.00  0.00           C  
ATOM   4663  CD  ARG G 289     -18.659 -23.356 -34.572  1.00  0.00           C  
ATOM   4664  NE  ARG G 289     -18.386 -23.760 -33.202  1.00  0.00           N  
ATOM   4665  CZ  ARG G 289     -17.230 -23.526 -32.551  1.00  0.00           C  
ATOM   4666  NH1 ARG G 289     -16.251 -22.892 -33.157  1.00  0.00           N1+
ATOM   4667  NH2 ARG G 289     -17.080 -23.935 -31.303  1.00  0.00           N  
ATOM   4668  H   ARG G 289     -21.756 -25.959 -33.713  1.00  0.00           H  
ATOM   4669  HA  ARG G 289     -21.402 -25.693 -36.604  1.00  0.00           H  
ATOM   4670 1HB  ARG G 289     -19.465 -25.877 -34.275  1.00  0.00           H  
ATOM   4671 2HB  ARG G 289     -18.965 -25.668 -35.947  1.00  0.00           H  
ATOM   4672 1HG  ARG G 289     -20.127 -23.527 -36.064  1.00  0.00           H  
ATOM   4673 2HG  ARG G 289     -20.717 -23.743 -34.398  1.00  0.00           H  
ATOM   4674 1HD  ARG G 289     -17.817 -23.662 -35.191  1.00  0.00           H  
ATOM   4675 2HD  ARG G 289     -18.750 -22.270 -34.595  1.00  0.00           H  
ATOM   4676  HE  ARG G 289     -19.116 -24.251 -32.703  1.00  0.00           H  
ATOM   4677 1HH1 ARG G 289     -16.366 -22.579 -34.111  1.00  0.00           H  
ATOM   4678 2HH1 ARG G 289     -15.385 -22.717 -32.669  1.00  0.00           H  
ATOM   4679 1HH2 ARG G 289     -17.833 -24.423 -30.837  1.00  0.00           H  
ATOM   4680 2HH2 ARG G 289     -16.214 -23.760 -30.815  1.00  0.00           H  
ATOM   4681  N   SER G 290     -21.345 -28.631 -35.518  1.00  0.00           N  
ATOM   4682  CA  SER G 290     -21.034 -30.019 -35.850  1.00  0.00           C  
ATOM   4683  C   SER G 290     -21.468 -30.367 -37.273  1.00  0.00           C  
ATOM   4684  O   SER G 290     -22.482 -29.884 -37.770  1.00  0.00           O  
ATOM   4685  CB  SER G 290     -21.710 -30.952 -34.865  1.00  0.00           C  
ATOM   4686  OG  SER G 290     -21.500 -32.292 -35.216  1.00  0.00           O  
ATOM   4687  H   SER G 290     -22.074 -28.434 -34.833  1.00  0.00           H  
ATOM   4688  HA  SER G 290     -19.963 -30.172 -35.755  1.00  0.00           H  
ATOM   4689 1HB  SER G 290     -21.319 -30.770 -33.864  1.00  0.00           H  
ATOM   4690 2HB  SER G 290     -22.779 -30.743 -34.841  1.00  0.00           H  
ATOM   4691  HG  SER G 290     -22.187 -32.794 -34.771  1.00  0.00           H  
ATOM   4692  N   SER G 291     -20.718 -31.292 -37.937  1.00  0.00           N  
ATOM   4693  CA  SER G 291     -21.113 -31.803 -39.247  1.00  0.00           C  
ATOM   4694  C   SER G 291     -22.089 -32.947 -39.108  1.00  0.00           C  
ATOM   4695  O   SER G 291     -22.651 -33.369 -40.183  1.00  0.00           O  
ATOM   4696  CB  SER G 291     -19.896 -32.262 -40.025  1.00  0.00           C  
ATOM   4697  OG  SER G 291     -19.309 -33.384 -39.424  1.00  0.00           O  
ATOM   4698  H   SER G 291     -19.868 -31.632 -37.512  1.00  0.00           H  
ATOM   4699  HA  SER G 291     -21.642 -30.994 -39.783  1.00  0.00           H  
ATOM   4700 1HB  SER G 291     -20.187 -32.505 -41.047  1.00  0.00           H  
ATOM   4701 2HB  SER G 291     -19.169 -31.452 -40.076  1.00  0.00           H  
ATOM   4702  HG  SER G 291     -18.553 -33.612 -39.970  1.00  0.00           H  
ATOM   4703  N   ARG G 292     -22.288 -33.565 -37.951  1.00  0.00           N  
ATOM   4704  CA  ARG G 292     -23.174 -34.702 -37.718  1.00  0.00           C  
ATOM   4705  C   ARG G 292     -23.991 -34.503 -36.464  1.00  0.00           C  
ATOM   4706  O   ARG G 292     -23.567 -33.825 -35.557  1.00  0.00           O  
ATOM   4707  CB  ARG G 292     -22.379 -35.993 -37.596  1.00  0.00           C  
ATOM   4708  CG  ARG G 292     -21.616 -36.395 -38.849  1.00  0.00           C  
ATOM   4709  CD  ARG G 292     -22.532 -36.830 -39.934  1.00  0.00           C  
ATOM   4710  NE  ARG G 292     -21.804 -37.305 -41.100  1.00  0.00           N  
ATOM   4711  CZ  ARG G 292     -21.376 -36.520 -42.107  1.00  0.00           C  
ATOM   4712  NH1 ARG G 292     -21.609 -35.226 -42.077  1.00  0.00           N1+
ATOM   4713  NH2 ARG G 292     -20.721 -37.050 -43.126  1.00  0.00           N  
ATOM   4714  H   ARG G 292     -21.778 -33.214 -37.154  1.00  0.00           H  
ATOM   4715  HA  ARG G 292     -23.878 -34.768 -38.569  1.00  0.00           H  
ATOM   4716 1HB  ARG G 292     -21.657 -35.901 -36.786  1.00  0.00           H  
ATOM   4717 2HB  ARG G 292     -23.052 -36.813 -37.343  1.00  0.00           H  
ATOM   4718 1HG  ARG G 292     -21.036 -35.545 -39.210  1.00  0.00           H  
ATOM   4719 2HG  ARG G 292     -20.943 -37.221 -38.616  1.00  0.00           H  
ATOM   4720 1HD  ARG G 292     -23.164 -37.641 -39.573  1.00  0.00           H  
ATOM   4721 2HD  ARG G 292     -23.156 -35.992 -40.241  1.00  0.00           H  
ATOM   4722  HE  ARG G 292     -21.606 -38.295 -41.159  1.00  0.00           H  
ATOM   4723 1HH1 ARG G 292     -22.109 -34.822 -41.298  1.00  0.00           H  
ATOM   4724 2HH1 ARG G 292     -21.288 -34.638 -42.832  1.00  0.00           H  
ATOM   4725 1HH2 ARG G 292     -20.541 -38.044 -43.149  1.00  0.00           H  
ATOM   4726 2HH2 ARG G 292     -20.400 -36.461 -43.880  1.00  0.00           H  
ATOM   4727  N   LYS G 293     -25.113 -35.253 -36.367  1.00  0.00           N  
ATOM   4728  CA  LYS G 293     -25.822 -35.261 -35.090  1.00  0.00           C  
ATOM   4729  C   LYS G 293     -25.099 -36.115 -34.075  1.00  0.00           C  
ATOM   4730  O   LYS G 293     -24.581 -37.183 -34.339  1.00  0.00           O  
ATOM   4731  CB  LYS G 293     -27.255 -35.764 -35.268  1.00  0.00           C  
ATOM   4732  CG  LYS G 293     -28.144 -34.849 -36.101  1.00  0.00           C  
ATOM   4733  CD  LYS G 293     -29.561 -35.395 -36.199  1.00  0.00           C  
ATOM   4734  CE  LYS G 293     -30.470 -34.442 -36.961  1.00  0.00           C  
ATOM   4735  NZ  LYS G 293     -30.072 -34.316 -38.390  1.00  0.00           N1+
ATOM   4736  H   LYS G 293     -25.450 -35.790 -37.153  1.00  0.00           H  
ATOM   4737  HA  LYS G 293     -25.846 -34.227 -34.698  1.00  0.00           H  
ATOM   4738 1HB  LYS G 293     -27.241 -36.743 -35.747  1.00  0.00           H  
ATOM   4739 2HB  LYS G 293     -27.723 -35.884 -34.291  1.00  0.00           H  
ATOM   4740 1HG  LYS G 293     -28.175 -33.859 -35.646  1.00  0.00           H  
ATOM   4741 2HG  LYS G 293     -27.730 -34.756 -37.105  1.00  0.00           H  
ATOM   4742 1HD  LYS G 293     -29.546 -36.358 -36.711  1.00  0.00           H  
ATOM   4743 2HD  LYS G 293     -29.964 -35.542 -35.197  1.00  0.00           H  
ATOM   4744 1HE  LYS G 293     -31.496 -34.803 -36.913  1.00  0.00           H  
ATOM   4745 2HE  LYS G 293     -30.433 -33.456 -36.499  1.00  0.00           H  
ATOM   4746 1HZ  LYS G 293     -30.698 -33.677 -38.859  1.00  0.00           H  
ATOM   4747 2HZ  LYS G 293     -29.126 -33.964 -38.447  1.00  0.00           H  
ATOM   4748 3HZ  LYS G 293     -30.121 -35.222 -38.834  1.00  0.00           H  
ATOM   4749  N   ASP G 294     -25.221 -35.632 -32.824  1.00  0.00           N  
ATOM   4750  CA  ASP G 294     -24.659 -36.276 -31.652  1.00  0.00           C  
ATOM   4751  C   ASP G 294     -25.502 -35.940 -30.432  1.00  0.00           C  
ATOM   4752  O   ASP G 294     -25.249 -34.967 -29.718  1.00  0.00           O  
ATOM   4753  CB  ASP G 294     -23.210 -35.837 -31.430  1.00  0.00           C  
ATOM   4754  CG  ASP G 294     -22.533 -36.582 -30.287  1.00  0.00           C  
ATOM   4755  OD1 ASP G 294     -23.202 -37.328 -29.612  1.00  0.00           O  
ATOM   4756  OD2 ASP G 294     -21.354 -36.399 -30.101  1.00  0.00           O1-
ATOM   4757  H   ASP G 294     -25.692 -34.748 -32.704  1.00  0.00           H  
ATOM   4758  HA  ASP G 294     -24.677 -37.356 -31.807  1.00  0.00           H  
ATOM   4759 1HB  ASP G 294     -22.636 -36.001 -32.342  1.00  0.00           H  
ATOM   4760 2HB  ASP G 294     -23.182 -34.768 -31.213  1.00  0.00           H  
ATOM   4761  N   PRO G 295     -26.506 -36.775 -30.179  1.00  0.00           N  
ATOM   4762  CA  PRO G 295     -27.450 -36.580 -29.075  1.00  0.00           C  
ATOM   4763  C   PRO G 295     -26.735 -36.476 -27.737  1.00  0.00           C  
ATOM   4764  O   PRO G 295     -27.229 -35.856 -26.793  1.00  0.00           O  
ATOM   4765  CB  PRO G 295     -28.327 -37.835 -29.145  1.00  0.00           C  
ATOM   4766  CG  PRO G 295     -28.249 -38.256 -30.573  1.00  0.00           C  
ATOM   4767  CD  PRO G 295     -26.832 -37.948 -30.977  1.00  0.00           C  
ATOM   4768  HA  PRO G 295     -27.987 -35.644 -29.248  1.00  0.00           H  
ATOM   4769 1HB  PRO G 295     -27.946 -38.598 -28.453  1.00  0.00           H  
ATOM   4770 2HB  PRO G 295     -29.352 -37.594 -28.827  1.00  0.00           H  
ATOM   4771 1HG  PRO G 295     -28.493 -39.324 -30.667  1.00  0.00           H  
ATOM   4772 2HG  PRO G 295     -28.990 -37.705 -31.173  1.00  0.00           H  
ATOM   4773 1HD  PRO G 295     -26.184 -38.801 -30.729  1.00  0.00           H  
ATOM   4774 2HD  PRO G 295     -26.795 -37.733 -32.055  1.00  0.00           H  
ATOM   4775  N   LYS G 296     -25.559 -37.089 -27.666  1.00  0.00           N  
ATOM   4776  CA  LYS G 296     -24.770 -37.147 -26.451  1.00  0.00           C  
ATOM   4777  C   LYS G 296     -24.311 -35.759 -26.020  1.00  0.00           C  
ATOM   4778  O   LYS G 296     -24.024 -35.528 -24.837  1.00  0.00           O  
ATOM   4779  CB  LYS G 296     -23.563 -38.067 -26.645  1.00  0.00           C  
ATOM   4780  CG  LYS G 296     -23.910 -39.545 -26.768  1.00  0.00           C  
ATOM   4781  CD  LYS G 296     -22.662 -40.390 -26.970  1.00  0.00           C  
ATOM   4782  CE  LYS G 296     -23.008 -41.868 -27.093  1.00  0.00           C  
ATOM   4783  NZ  LYS G 296     -21.800 -42.704 -27.329  1.00  0.00           N1+
ATOM   4784  H   LYS G 296     -25.200 -37.531 -28.495  1.00  0.00           H  
ATOM   4785  HA  LYS G 296     -25.388 -37.571 -25.661  1.00  0.00           H  
ATOM   4786 1HB  LYS G 296     -23.023 -37.775 -27.547  1.00  0.00           H  
ATOM   4787 2HB  LYS G 296     -22.879 -37.953 -25.804  1.00  0.00           H  
ATOM   4788 1HG  LYS G 296     -24.420 -39.875 -25.863  1.00  0.00           H  
ATOM   4789 2HG  LYS G 296     -24.579 -39.690 -27.615  1.00  0.00           H  
ATOM   4790 1HD  LYS G 296     -22.148 -40.069 -27.876  1.00  0.00           H  
ATOM   4791 2HD  LYS G 296     -21.990 -40.254 -26.123  1.00  0.00           H  
ATOM   4792 1HE  LYS G 296     -23.496 -42.204 -26.180  1.00  0.00           H  
ATOM   4793 2HE  LYS G 296     -23.700 -42.010 -27.923  1.00  0.00           H  
ATOM   4794 1HZ  LYS G 296     -22.071 -43.674 -27.405  1.00  0.00           H  
ATOM   4795 2HZ  LYS G 296     -21.349 -42.412 -28.185  1.00  0.00           H  
ATOM   4796 3HZ  LYS G 296     -21.159 -42.594 -26.557  1.00  0.00           H  
ATOM   4797  N   LEU G 297     -24.184 -34.846 -26.978  1.00  0.00           N  
ATOM   4798  CA  LEU G 297     -23.827 -33.480 -26.605  1.00  0.00           C  
ATOM   4799  C   LEU G 297     -24.933 -32.829 -25.810  1.00  0.00           C  
ATOM   4800  O   LEU G 297     -24.686 -32.134 -24.844  1.00  0.00           O  
ATOM   4801  CB  LEU G 297     -23.533 -32.641 -27.855  1.00  0.00           C  
ATOM   4802  CG  LEU G 297     -22.259 -33.018 -28.624  1.00  0.00           C  
ATOM   4803  CD1 LEU G 297     -22.198 -32.227 -29.924  1.00  0.00           C  
ATOM   4804  CD2 LEU G 297     -21.041 -32.739 -27.756  1.00  0.00           C  
ATOM   4805  H   LEU G 297     -24.333 -35.092 -27.946  1.00  0.00           H  
ATOM   4806  HA  LEU G 297     -22.946 -33.520 -25.938  1.00  0.00           H  
ATOM   4807 1HB  LEU G 297     -24.372 -32.734 -28.541  1.00  0.00           H  
ATOM   4808 2HB  LEU G 297     -23.444 -31.596 -27.560  1.00  0.00           H  
ATOM   4809  HG  LEU G 297     -22.288 -34.077 -28.879  1.00  0.00           H  
ATOM   4810 1HD1 LEU G 297     -21.293 -32.495 -30.470  1.00  0.00           H  
ATOM   4811 2HD1 LEU G 297     -23.072 -32.460 -30.533  1.00  0.00           H  
ATOM   4812 3HD1 LEU G 297     -22.185 -31.161 -29.700  1.00  0.00           H  
ATOM   4813 1HD2 LEU G 297     -20.136 -33.007 -28.302  1.00  0.00           H  
ATOM   4814 2HD2 LEU G 297     -21.010 -31.680 -27.501  1.00  0.00           H  
ATOM   4815 3HD2 LEU G 297     -21.102 -33.330 -26.842  1.00  0.00           H  
ATOM   4816  N   VAL G 298     -26.169 -33.086 -26.270  1.00  0.00           N  
ATOM   4817  CA  VAL G 298     -27.337 -32.526 -25.606  1.00  0.00           C  
ATOM   4818  C   VAL G 298     -27.498 -33.183 -24.253  1.00  0.00           C  
ATOM   4819  O   VAL G 298     -27.828 -32.529 -23.270  1.00  0.00           O  
ATOM   4820  CB  VAL G 298     -28.609 -32.746 -26.447  1.00  0.00           C  
ATOM   4821  CG1 VAL G 298     -29.827 -32.188 -25.726  1.00  0.00           C  
ATOM   4822  CG2 VAL G 298     -28.445 -32.097 -27.813  1.00  0.00           C  
ATOM   4823  H   VAL G 298     -26.296 -33.693 -27.071  1.00  0.00           H  
ATOM   4824  HA  VAL G 298     -27.170 -31.462 -25.455  1.00  0.00           H  
ATOM   4825  HB  VAL G 298     -28.771 -33.817 -26.570  1.00  0.00           H  
ATOM   4826 1HG1 VAL G 298     -30.717 -32.352 -26.335  1.00  0.00           H  
ATOM   4827 2HG1 VAL G 298     -29.945 -32.692 -24.767  1.00  0.00           H  
ATOM   4828 3HG1 VAL G 298     -29.693 -31.119 -25.561  1.00  0.00           H  
ATOM   4829 1HG2 VAL G 298     -29.347 -32.257 -28.402  1.00  0.00           H  
ATOM   4830 2HG2 VAL G 298     -28.277 -31.027 -27.689  1.00  0.00           H  
ATOM   4831 3HG2 VAL G 298     -27.593 -32.541 -28.327  1.00  0.00           H  
ATOM   4832  N   GLU G 299     -27.224 -34.482 -24.180  1.00  0.00           N  
ATOM   4833  CA  GLU G 299     -27.305 -35.164 -22.896  1.00  0.00           C  
ATOM   4834  C   GLU G 299     -26.326 -34.551 -21.892  1.00  0.00           C  
ATOM   4835  O   GLU G 299     -26.646 -34.390 -20.706  1.00  0.00           O  
ATOM   4836  CB  GLU G 299     -27.017 -36.657 -23.067  1.00  0.00           C  
ATOM   4837  CG  GLU G 299     -28.104 -37.427 -23.804  1.00  0.00           C  
ATOM   4838  CD  GLU G 299     -27.754 -38.873 -24.015  1.00  0.00           C  
ATOM   4839  OE1 GLU G 299     -26.650 -39.251 -23.702  1.00  0.00           O  
ATOM   4840  OE2 GLU G 299     -28.592 -39.603 -24.491  1.00  0.00           O1-
ATOM   4841  H   GLU G 299     -27.005 -34.999 -25.033  1.00  0.00           H  
ATOM   4842  HA  GLU G 299     -28.315 -35.040 -22.505  1.00  0.00           H  
ATOM   4843 1HB  GLU G 299     -26.083 -36.787 -23.615  1.00  0.00           H  
ATOM   4844 2HB  GLU G 299     -26.887 -37.117 -22.087  1.00  0.00           H  
ATOM   4845 1HG  GLU G 299     -29.028 -37.368 -23.231  1.00  0.00           H  
ATOM   4846 2HG  GLU G 299     -28.276 -36.955 -24.770  1.00  0.00           H  
ATOM   4847  N   THR G 300     -25.146 -34.161 -22.391  1.00  0.00           N  
ATOM   4848  CA  THR G 300     -24.164 -33.477 -21.567  1.00  0.00           C  
ATOM   4849  C   THR G 300     -24.734 -32.149 -21.092  1.00  0.00           C  
ATOM   4850  O   THR G 300     -24.605 -31.786 -19.914  1.00  0.00           O  
ATOM   4851  CB  THR G 300     -22.848 -33.244 -22.332  1.00  0.00           C  
ATOM   4852  CG2 THR G 300     -21.854 -32.486 -21.466  1.00  0.00           C  
ATOM   4853  OG1 THR G 300     -22.282 -34.506 -22.710  1.00  0.00           O  
ATOM   4854  H   THR G 300     -24.912 -34.381 -23.359  1.00  0.00           H  
ATOM   4855  HA  THR G 300     -23.939 -34.091 -20.701  1.00  0.00           H  
ATOM   4856  HB  THR G 300     -23.049 -32.667 -23.235  1.00  0.00           H  
ATOM   4857  HG1 THR G 300     -22.728 -34.835 -23.494  1.00  0.00           H  
ATOM   4858 1HG2 THR G 300     -20.930 -32.331 -22.023  1.00  0.00           H  
ATOM   4859 2HG2 THR G 300     -22.277 -31.521 -21.187  1.00  0.00           H  
ATOM   4860 3HG2 THR G 300     -21.642 -33.063 -20.566  1.00  0.00           H  
ATOM   4861  N   HIS G 301     -25.405 -31.432 -22.040  1.00  0.00           N  
ATOM   4862  CA  HIS G 301     -26.028 -30.160 -21.690  1.00  0.00           C  
ATOM   4863  C   HIS G 301     -27.038 -30.338 -20.581  1.00  0.00           C  
ATOM   4864  O   HIS G 301     -27.115 -29.495 -19.696  1.00  0.00           O  
ATOM   4865  CB  HIS G 301     -26.711 -29.532 -22.909  1.00  0.00           C  
ATOM   4866  CG  HIS G 301     -27.114 -28.104 -22.704  1.00  0.00           C  
ATOM   4867  CD2 HIS G 301     -26.405 -26.955 -22.802  1.00  0.00           C  
ATOM   4868  ND1 HIS G 301     -28.395 -27.736 -22.352  1.00  0.00           N  
ATOM   4869  CE1 HIS G 301     -28.457 -26.420 -22.241  1.00  0.00           C  
ATOM   4870  NE2 HIS G 301     -27.262 -25.923 -22.509  1.00  0.00           N  
ATOM   4871  H   HIS G 301     -25.472 -31.785 -22.985  1.00  0.00           H  
ATOM   4872  HA  HIS G 301     -25.238 -29.498 -21.295  1.00  0.00           H  
ATOM   4873 1HB  HIS G 301     -26.039 -29.578 -23.767  1.00  0.00           H  
ATOM   4874 2HB  HIS G 301     -27.603 -30.105 -23.162  1.00  0.00           H  
ATOM   4875  HD1 HIS G 301     -29.148 -28.355 -22.127  1.00  0.00           H  
ATOM   4876  HD2 HIS G 301     -25.364 -26.746 -23.052  1.00  0.00           H  
ATOM   4877  HE1 HIS G 301     -29.390 -25.930 -21.967  1.00  0.00           H  
ATOM   4878  N   VAL G 302     -27.806 -31.431 -20.611  1.00  0.00           N  
ATOM   4879  CA  VAL G 302     -28.756 -31.736 -19.552  1.00  0.00           C  
ATOM   4880  C   VAL G 302     -28.061 -31.847 -18.207  1.00  0.00           C  
ATOM   4881  O   VAL G 302     -28.540 -31.282 -17.219  1.00  0.00           O  
ATOM   4882  CB  VAL G 302     -29.493 -33.054 -19.856  1.00  0.00           C  
ATOM   4883  CG1 VAL G 302     -30.326 -33.486 -18.659  1.00  0.00           C  
ATOM   4884  CG2 VAL G 302     -30.366 -32.886 -21.090  1.00  0.00           C  
ATOM   4885  H   VAL G 302     -27.740 -32.060 -21.409  1.00  0.00           H  
ATOM   4886  HA  VAL G 302     -29.479 -30.928 -19.501  1.00  0.00           H  
ATOM   4887  HB  VAL G 302     -28.757 -33.837 -20.036  1.00  0.00           H  
ATOM   4888 1HG1 VAL G 302     -30.839 -34.421 -18.892  1.00  0.00           H  
ATOM   4889 2HG1 VAL G 302     -29.676 -33.636 -17.798  1.00  0.00           H  
ATOM   4890 3HG1 VAL G 302     -31.061 -32.715 -18.431  1.00  0.00           H  
ATOM   4891 1HG2 VAL G 302     -30.883 -33.822 -21.299  1.00  0.00           H  
ATOM   4892 2HG2 VAL G 302     -31.098 -32.098 -20.912  1.00  0.00           H  
ATOM   4893 3HG2 VAL G 302     -29.744 -32.616 -21.943  1.00  0.00           H  
ATOM   4894  N   GLU G 303     -26.932 -32.553 -18.136  1.00  0.00           N  
ATOM   4895  CA  GLU G 303     -26.218 -32.622 -16.866  1.00  0.00           C  
ATOM   4896  C   GLU G 303     -25.897 -31.196 -16.385  1.00  0.00           C  
ATOM   4897  O   GLU G 303     -26.077 -30.864 -15.204  1.00  0.00           O  
ATOM   4898  CB  GLU G 303     -24.934 -33.442 -17.010  1.00  0.00           C  
ATOM   4899  CG  GLU G 303     -24.150 -33.616 -15.717  1.00  0.00           C  
ATOM   4900  CD  GLU G 303     -22.922 -34.466 -15.887  1.00  0.00           C  
ATOM   4901  OE1 GLU G 303     -22.931 -35.327 -16.734  1.00  0.00           O  
ATOM   4902  OE2 GLU G 303     -21.974 -34.254 -15.169  1.00  0.00           O1-
ATOM   4903  H   GLU G 303     -26.575 -33.041 -18.965  1.00  0.00           H  
ATOM   4904  HA  GLU G 303     -26.868 -33.085 -16.125  1.00  0.00           H  
ATOM   4905 1HB  GLU G 303     -25.176 -34.434 -17.391  1.00  0.00           H  
ATOM   4906 2HB  GLU G 303     -24.277 -32.964 -17.738  1.00  0.00           H  
ATOM   4907 1HG  GLU G 303     -23.851 -32.634 -15.351  1.00  0.00           H  
ATOM   4908 2HG  GLU G 303     -24.800 -34.069 -14.969  1.00  0.00           H  
ATOM   4909  N   LEU G 304     -25.437 -30.342 -17.310  1.00  0.00           N  
ATOM   4910  CA  LEU G 304     -25.046 -28.977 -16.962  1.00  0.00           C  
ATOM   4911  C   LEU G 304     -26.242 -28.153 -16.489  1.00  0.00           C  
ATOM   4912  O   LEU G 304     -26.106 -27.311 -15.595  1.00  0.00           O  
ATOM   4913  CB  LEU G 304     -24.393 -28.292 -18.169  1.00  0.00           C  
ATOM   4914  CG  LEU G 304     -23.025 -28.844 -18.588  1.00  0.00           C  
ATOM   4915  CD1 LEU G 304     -22.584 -28.179 -19.885  1.00  0.00           C  
ATOM   4916  CD2 LEU G 304     -22.016 -28.598 -17.477  1.00  0.00           C  
ATOM   4917  H   LEU G 304     -25.352 -30.659 -18.279  1.00  0.00           H  
ATOM   4918  HA  LEU G 304     -24.314 -29.023 -16.158  1.00  0.00           H  
ATOM   4919 1HB  LEU G 304     -25.063 -28.381 -19.023  1.00  0.00           H  
ATOM   4920 2HB  LEU G 304     -24.268 -27.233 -17.942  1.00  0.00           H  
ATOM   4921  HG  LEU G 304     -23.107 -29.915 -18.774  1.00  0.00           H  
ATOM   4922 1HD1 LEU G 304     -21.612 -28.572 -20.183  1.00  0.00           H  
ATOM   4923 2HD1 LEU G 304     -23.314 -28.388 -20.668  1.00  0.00           H  
ATOM   4924 3HD1 LEU G 304     -22.510 -27.103 -19.735  1.00  0.00           H  
ATOM   4925 1HD2 LEU G 304     -21.043 -28.992 -17.775  1.00  0.00           H  
ATOM   4926 2HD2 LEU G 304     -21.932 -27.527 -17.291  1.00  0.00           H  
ATOM   4927 3HD2 LEU G 304     -22.347 -29.099 -16.567  1.00  0.00           H  
ATOM   4928  N   VAL G 305     -27.415 -28.405 -17.066  1.00  0.00           N  
ATOM   4929  CA  VAL G 305     -28.650 -27.764 -16.625  1.00  0.00           C  
ATOM   4930  C   VAL G 305     -28.959 -28.115 -15.189  1.00  0.00           C  
ATOM   4931  O   VAL G 305     -29.342 -27.247 -14.405  1.00  0.00           O  
ATOM   4932  CB  VAL G 305     -29.831 -28.193 -17.516  1.00  0.00           C  
ATOM   4933  CG1 VAL G 305     -31.153 -27.798 -16.876  1.00  0.00           C  
ATOM   4934  CG2 VAL G 305     -29.692 -27.568 -18.896  1.00  0.00           C  
ATOM   4935  H   VAL G 305     -27.451 -29.060 -17.833  1.00  0.00           H  
ATOM   4936  HA  VAL G 305     -28.519 -26.667 -16.669  1.00  0.00           H  
ATOM   4937  HB  VAL G 305     -29.829 -29.279 -17.607  1.00  0.00           H  
ATOM   4938 1HG1 VAL G 305     -31.976 -28.109 -17.519  1.00  0.00           H
[truncated: 1,436,399 more chars]
