# Supplementary material for: Computational design of mechanically coupled axle-rotor protein assemblies
Source: Science. Author manuscript; Available in PMC 2023 Dec 11. (PMC10712554; doi:10.1126/science.abm1183)
Supplement: Data S5 [file NIHMS1871500-supplement-Data_S5.zip › pdbs/D8-C4_rotation_bin2.pdb]

ATOM      1  N   SER A   1       5.219  24.224  35.501  1.00  0.00           N  
ATOM      2  CA  SER A   1       5.681  23.192  34.586  1.00  0.00           C  
ATOM      3  C   SER A   1       6.066  21.927  35.329  1.00  0.00           C  
ATOM      4  O   SER A   1       6.231  21.936  36.550  1.00  0.00           O  
ATOM      5  CB  SER A   1       6.866  23.697  33.785  1.00  0.00           C  
ATOM      6  OG  SER A   1       7.981  23.895  34.610  1.00  0.00           O  
ATOM      7 1H   SER A   1       4.622  24.876  35.011  1.00  0.00           H  
ATOM      8 2H   SER A   1       4.707  23.806  36.269  1.00  0.00           H  
ATOM      9 3H   SER A   1       6.030  24.712  35.865  1.00  0.00           H  
ATOM     10  HA  SER A   1       4.877  22.956  33.884  1.00  0.00           H  
ATOM     11 1HB  SER A   1       7.110  22.977  33.005  1.00  0.00           H  
ATOM     12 2HB  SER A   1       6.601  24.633  33.295  1.00  0.00           H  
ATOM     13  HG  SER A   1       8.682  24.211  34.035  1.00  0.00           H  
ATOM     14  N   ALA A   2       6.225  20.833  34.583  1.00  0.00           N  
ATOM     15  CA  ALA A   2       6.584  19.548  35.172  1.00  0.00           C  
ATOM     16  C   ALA A   2       7.932  19.614  35.869  1.00  0.00           C  
ATOM     17  O   ALA A   2       8.116  19.069  36.965  1.00  0.00           O  
ATOM     18  CB  ALA A   2       6.629  18.503  34.078  1.00  0.00           C  
ATOM     19  H   ALA A   2       6.100  20.897  33.578  1.00  0.00           H  
ATOM     20  HA  ALA A   2       5.831  19.280  35.911  1.00  0.00           H  
ATOM     21 1HB  ALA A   2       6.885  17.556  34.493  1.00  0.00           H  
ATOM     22 2HB  ALA A   2       5.658  18.436  33.590  1.00  0.00           H  
ATOM     23 3HB  ALA A   2       7.386  18.786  33.340  1.00  0.00           H  
ATOM     24  N   GLU A   3       8.859  20.346  35.265  1.00  0.00           N  
ATOM     25  CA  GLU A   3      10.200  20.470  35.787  1.00  0.00           C  
ATOM     26  C   GLU A   3      10.224  21.270  37.086  1.00  0.00           C  
ATOM     27  O   GLU A   3      10.892  20.871  38.048  1.00  0.00           O  
ATOM     28  CB  GLU A   3      11.084  21.088  34.704  1.00  0.00           C  
ATOM     29  CG  GLU A   3      11.268  20.166  33.468  1.00  0.00           C  
ATOM     30  CD  GLU A   3      10.039  20.140  32.546  1.00  0.00           C  
ATOM     31  OE1 GLU A   3       9.187  20.994  32.718  1.00  0.00           O  
ATOM     32  OE2 GLU A   3       9.947  19.266  31.695  1.00  0.00           O1-
ATOM     33  H   GLU A   3       8.637  20.799  34.373  1.00  0.00           H  
ATOM     34  HA  GLU A   3      10.571  19.466  36.001  1.00  0.00           H  
ATOM     35 1HB  GLU A   3      10.648  22.030  34.370  1.00  0.00           H  
ATOM     36 2HB  GLU A   3      12.068  21.307  35.114  1.00  0.00           H  
ATOM     37 1HG  GLU A   3      12.128  20.511  32.892  1.00  0.00           H  
ATOM     38 2HG  GLU A   3      11.481  19.156  33.814  1.00  0.00           H  
ATOM     39  N   GLU A   4       9.447  22.359  37.150  1.00  0.00           N  
ATOM     40  CA  GLU A   4       9.411  23.144  38.379  1.00  0.00           C  
ATOM     41  C   GLU A   4       8.708  22.373  39.487  1.00  0.00           C  
ATOM     42  O   GLU A   4       9.114  22.464  40.652  1.00  0.00           O  
ATOM     43  CB  GLU A   4       8.705  24.481  38.143  1.00  0.00           C  
ATOM     44  CG  GLU A   4       7.213  24.363  37.864  1.00  0.00           C  
ATOM     45  CD  GLU A   4       6.568  25.687  37.561  1.00  0.00           C  
ATOM     46  OE1 GLU A   4       7.252  26.682  37.598  1.00  0.00           O  
ATOM     47  OE2 GLU A   4       5.391  25.704  37.291  1.00  0.00           O1-
ATOM     48  H   GLU A   4       8.940  22.671  36.324  1.00  0.00           H  
ATOM     49  HA  GLU A   4      10.436  23.324  38.699  1.00  0.00           H  
ATOM     50 1HB  GLU A   4       8.832  25.119  39.018  1.00  0.00           H  
ATOM     51 2HB  GLU A   4       9.164  24.991  37.297  1.00  0.00           H  
ATOM     52 1HG  GLU A   4       7.065  23.697  37.014  1.00  0.00           H  
ATOM     53 2HG  GLU A   4       6.726  23.917  38.730  1.00  0.00           H  
ATOM     54  N   LEU A   5       7.677  21.591  39.161  1.00  0.00           N  
ATOM     55  CA  LEU A   5       7.016  20.840  40.207  1.00  0.00           C  
ATOM     56  C   LEU A   5       7.962  19.828  40.826  1.00  0.00           C  
ATOM     57  O   LEU A   5       7.996  19.671  42.052  1.00  0.00           O  
ATOM     58  CB  LEU A   5       5.801  20.097  39.673  1.00  0.00           C  
ATOM     59  CG  LEU A   5       4.568  20.895  39.252  1.00  0.00           C  
ATOM     60  CD1 LEU A   5       3.600  19.948  38.514  1.00  0.00           C  
ATOM     61  CD2 LEU A   5       3.886  21.473  40.494  1.00  0.00           C  
ATOM     62  H   LEU A   5       7.331  21.562  38.194  1.00  0.00           H  
ATOM     63  HA  LEU A   5       6.714  21.536  40.990  1.00  0.00           H  
ATOM     64 1HB  LEU A   5       6.119  19.489  38.823  1.00  0.00           H  
ATOM     65 2HB  LEU A   5       5.485  19.461  40.440  1.00  0.00           H  
ATOM     66  HG  LEU A   5       4.850  21.699  38.586  1.00  0.00           H  
ATOM     67 1HD1 LEU A   5       2.708  20.500  38.210  1.00  0.00           H  
ATOM     68 2HD1 LEU A   5       4.088  19.550  37.632  1.00  0.00           H  
ATOM     69 3HD1 LEU A   5       3.301  19.131  39.171  1.00  0.00           H  
ATOM     70 1HD2 LEU A   5       2.994  22.025  40.185  1.00  0.00           H  
ATOM     71 2HD2 LEU A   5       3.588  20.658  41.161  1.00  0.00           H  
ATOM     72 3HD2 LEU A   5       4.554  22.145  41.016  1.00  0.00           H  
ATOM     73  N   LEU A   6       8.764  19.156  39.987  1.00  0.00           N  
ATOM     74  CA  LEU A   6       9.711  18.181  40.500  1.00  0.00           C  
ATOM     75  C   LEU A   6      10.783  18.848  41.334  1.00  0.00           C  
ATOM     76  O   LEU A   6      11.205  18.283  42.348  1.00  0.00           O  
ATOM     77  CB  LEU A   6      10.319  17.391  39.344  1.00  0.00           C  
ATOM     78  CG  LEU A   6       9.364  16.398  38.645  1.00  0.00           C  
ATOM     79  CD1 LEU A   6       9.992  15.933  37.380  1.00  0.00           C  
ATOM     80  CD2 LEU A   6       9.110  15.190  39.541  1.00  0.00           C  
ATOM     81  H   LEU A   6       8.668  19.290  38.974  1.00  0.00           H  
ATOM     82  HA  LEU A   6       9.176  17.501  41.148  1.00  0.00           H  
ATOM     83 1HB  LEU A   6      10.663  18.104  38.592  1.00  0.00           H  
ATOM     84 2HB  LEU A   6      11.181  16.832  39.713  1.00  0.00           H  
ATOM     85  HG  LEU A   6       8.418  16.895  38.412  1.00  0.00           H  
ATOM     86 1HD1 LEU A   6       9.333  15.233  36.869  1.00  0.00           H  
ATOM     87 2HD1 LEU A   6      10.158  16.812  36.768  1.00  0.00           H  
ATOM     88 3HD1 LEU A   6      10.927  15.457  37.569  1.00  0.00           H  
ATOM     89 1HD2 LEU A   6       8.463  14.516  39.027  1.00  0.00           H  
ATOM     90 2HD2 LEU A   6      10.037  14.698  39.757  1.00  0.00           H  
ATOM     91 3HD2 LEU A   6       8.657  15.474  40.469  1.00  0.00           H  
ATOM     92  N   ARG A   7      11.224  20.043  40.938  1.00  0.00           N  
ATOM     93  CA  ARG A   7      12.227  20.738  41.721  1.00  0.00           C  
ATOM     94  C   ARG A   7      11.679  21.061  43.109  1.00  0.00           C  
ATOM     95  O   ARG A   7      12.388  20.888  44.103  1.00  0.00           O  
ATOM     96  CB  ARG A   7      12.659  22.021  41.026  1.00  0.00           C  
ATOM     97  CG  ARG A   7      13.362  21.821  39.693  1.00  0.00           C  
ATOM     98  CD  ARG A   7      13.482  23.095  38.939  1.00  0.00           C  
ATOM     99  NE  ARG A   7      14.154  22.908  37.663  1.00  0.00           N  
ATOM    100  CZ  ARG A   7      14.276  23.859  36.716  1.00  0.00           C  
ATOM    101  NH1 ARG A   7      13.768  25.055  36.917  1.00  0.00           N1+
ATOM    102  NH2 ARG A   7      14.907  23.590  35.587  1.00  0.00           N  
ATOM    103  H   ARG A   7      10.896  20.438  40.050  1.00  0.00           H  
ATOM    104  HA  ARG A   7      13.085  20.086  41.840  1.00  0.00           H  
ATOM    105 1HB  ARG A   7      11.787  22.649  40.848  1.00  0.00           H  
ATOM    106 2HB  ARG A   7      13.336  22.576  41.676  1.00  0.00           H  
ATOM    107 1HG  ARG A   7      14.364  21.428  39.865  1.00  0.00           H  
ATOM    108 2HG  ARG A   7      12.795  21.115  39.085  1.00  0.00           H  
ATOM    109 1HD  ARG A   7      12.489  23.498  38.745  1.00  0.00           H  
ATOM    110 2HD  ARG A   7      14.057  23.811  39.525  1.00  0.00           H  
ATOM    111  HE  ARG A   7      14.558  22.001  37.472  1.00  0.00           H  
ATOM    112 1HH1 ARG A   7      13.286  25.261  37.780  1.00  0.00           H  
ATOM    113 2HH1 ARG A   7      13.860  25.768  36.208  1.00  0.00           H  
ATOM    114 1HH2 ARG A   7      15.297  22.671  35.432  1.00  0.00           H  
ATOM    115 2HH2 ARG A   7      14.998  24.303  34.878  1.00  0.00           H  
ATOM    116  N   ARG A   8      10.415  21.508  43.183  1.00  0.00           N  
ATOM    117  CA  ARG A   8       9.805  21.851  44.464  1.00  0.00           C  
ATOM    118  C   ARG A   8       9.669  20.615  45.351  1.00  0.00           C  
ATOM    119  O   ARG A   8       9.936  20.680  46.557  1.00  0.00           O  
ATOM    120  CB  ARG A   8       8.435  22.478  44.255  1.00  0.00           C  
ATOM    121  CG  ARG A   8       8.455  23.875  43.654  1.00  0.00           C  
ATOM    122  CD  ARG A   8       7.083  24.396  43.428  1.00  0.00           C  
ATOM    123  NE  ARG A   8       7.098  25.731  42.853  1.00  0.00           N  
ATOM    124  CZ  ARG A   8       6.005  26.391  42.422  1.00  0.00           C  
ATOM    125  NH1 ARG A   8       4.820  25.827  42.507  1.00  0.00           N1+
ATOM    126  NH2 ARG A   8       6.123  27.605  41.913  1.00  0.00           N  
ATOM    127  H   ARG A   8       9.900  21.673  42.312  1.00  0.00           H  
ATOM    128  HA  ARG A   8      10.437  22.583  44.967  1.00  0.00           H  
ATOM    129 1HB  ARG A   8       7.841  21.845  43.597  1.00  0.00           H  
ATOM    130 2HB  ARG A   8       7.912  22.538  45.210  1.00  0.00           H  
ATOM    131 1HG  ARG A   8       8.974  24.554  44.330  1.00  0.00           H  
ATOM    132 2HG  ARG A   8       8.975  23.850  42.695  1.00  0.00           H  
ATOM    133 1HD  ARG A   8       6.551  23.736  42.744  1.00  0.00           H  
ATOM    134 2HD  ARG A   8       6.550  24.439  44.377  1.00  0.00           H  
ATOM    135  HE  ARG A   8       7.991  26.198  42.771  1.00  0.00           H  
ATOM    136 1HH1 ARG A   8       4.730  24.899  42.896  1.00  0.00           H  
ATOM    137 2HH1 ARG A   8       4.001  26.321  42.184  1.00  0.00           H  
ATOM    138 1HH2 ARG A   8       7.034  28.039  41.848  1.00  0.00           H  
ATOM    139 2HH2 ARG A   8       5.305  28.099  41.590  1.00  0.00           H  
ATOM    140  N   SER A   9       9.290  19.481  44.750  1.00  0.00           N  
ATOM    141  CA  SER A   9       9.123  18.237  45.487  1.00  0.00           C  
ATOM    142  C   SER A   9      10.468  17.805  46.078  1.00  0.00           C  
ATOM    143  O   SER A   9      10.533  17.403  47.250  1.00  0.00           O  
ATOM    144  CB  SER A   9       8.508  17.180  44.589  1.00  0.00           C  
ATOM    145  OG  SER A   9       8.282  15.971  45.278  1.00  0.00           O  
ATOM    146  H   SER A   9       9.049  19.502  43.752  1.00  0.00           H  
ATOM    147  HA  SER A   9       8.434  18.411  46.308  1.00  0.00           H  
ATOM    148 1HB  SER A   9       7.561  17.561  44.208  1.00  0.00           H  
ATOM    149 2HB  SER A   9       9.150  17.007  43.731  1.00  0.00           H  
ATOM    150  HG  SER A   9       9.082  15.428  45.171  1.00  0.00           H  
ATOM    151  N   ARG A  10      11.555  17.920  45.292  1.00  0.00           N  
ATOM    152  CA  ARG A  10      12.873  17.573  45.807  1.00  0.00           C  
ATOM    153  C   ARG A  10      13.274  18.466  46.971  1.00  0.00           C  
ATOM    154  O   ARG A  10      13.828  17.974  47.960  1.00  0.00           O  
ATOM    155  CB  ARG A  10      13.967  17.696  44.754  1.00  0.00           C  
ATOM    156  CG  ARG A  10      13.979  16.645  43.684  1.00  0.00           C  
ATOM    157  CD  ARG A  10      15.261  16.653  42.897  1.00  0.00           C  
ATOM    158  NE  ARG A  10      15.472  17.893  42.133  1.00  0.00           N  
ATOM    159  CZ  ARG A  10      14.992  18.135  40.890  1.00  0.00           C  
ATOM    160  NH1 ARG A  10      14.239  17.252  40.280  1.00  0.00           N1+
ATOM    161  NH2 ARG A  10      15.288  19.277  40.278  1.00  0.00           N  
ATOM    162  H   ARG A  10      11.443  18.213  44.316  1.00  0.00           H  
ATOM    163  HA  ARG A  10      12.841  16.540  46.154  1.00  0.00           H  
ATOM    164 1HB  ARG A  10      13.857  18.656  44.249  1.00  0.00           H  
ATOM    165 2HB  ARG A  10      14.940  17.696  45.240  1.00  0.00           H  
ATOM    166 1HG  ARG A  10      13.874  15.665  44.140  1.00  0.00           H  
ATOM    167 2HG  ARG A  10      13.155  16.812  43.000  1.00  0.00           H  
ATOM    168 1HD  ARG A  10      16.092  16.549  43.595  1.00  0.00           H  
ATOM    169 2HD  ARG A  10      15.282  15.811  42.210  1.00  0.00           H  
ATOM    170  HE  ARG A  10      16.051  18.605  42.554  1.00  0.00           H  
ATOM    171 1HH1 ARG A  10      14.005  16.358  40.734  1.00  0.00           H  
ATOM    172 2HH1 ARG A  10      13.889  17.435  39.354  1.00  0.00           H  
ATOM    173 1HH2 ARG A  10      15.874  19.960  40.738  1.00  0.00           H  
ATOM    174 2HH2 ARG A  10      14.934  19.459  39.346  1.00  0.00           H  
ATOM    175  N   GLU A  11      12.970  19.770  46.893  1.00  0.00           N  
ATOM    176  CA  GLU A  11      13.355  20.654  47.984  1.00  0.00           C  
ATOM    177  C   GLU A  11      12.590  20.318  49.258  1.00  0.00           C  
ATOM    178  O   GLU A  11      13.179  20.326  50.345  1.00  0.00           O  
ATOM    179  CB  GLU A  11      13.120  22.126  47.623  1.00  0.00           C  
ATOM    180  CG  GLU A  11      14.027  22.681  46.510  1.00  0.00           C  
ATOM    181  CD  GLU A  11      15.502  22.661  46.823  1.00  0.00           C  
ATOM    182  OE1 GLU A  11      15.897  23.169  47.844  1.00  0.00           O  
ATOM    183  OE2 GLU A  11      16.235  22.078  46.038  1.00  0.00           O1-
ATOM    184  H   GLU A  11      12.555  20.149  46.033  1.00  0.00           H  
ATOM    185  HA  GLU A  11      14.415  20.515  48.179  1.00  0.00           H  
ATOM    186 1HB  GLU A  11      12.084  22.251  47.298  1.00  0.00           H  
ATOM    187 2HB  GLU A  11      13.260  22.743  48.509  1.00  0.00           H  
ATOM    188 1HG  GLU A  11      13.869  22.101  45.614  1.00  0.00           H  
ATOM    189 2HG  GLU A  11      13.722  23.705  46.295  1.00  0.00           H  
ATOM    190  N   TYR A  12      11.304  19.950  49.142  1.00  0.00           N  
ATOM    191  CA  TYR A  12      10.544  19.609  50.338  1.00  0.00           C  
ATOM    192  C   TYR A  12      11.093  18.339  50.984  1.00  0.00           C  
ATOM    193  O   TYR A  12      11.218  18.266  52.214  1.00  0.00           O  
ATOM    194  CB  TYR A  12       9.061  19.440  50.003  1.00  0.00           C  
ATOM    195  CG  TYR A  12       8.294  20.743  49.955  1.00  0.00           C  
ATOM    196  CD1 TYR A  12       7.940  21.295  48.732  1.00  0.00           C  
ATOM    197  CD2 TYR A  12       7.945  21.386  51.133  1.00  0.00           C  
ATOM    198  CE1 TYR A  12       7.240  22.485  48.689  1.00  0.00           C  
ATOM    199  CE2 TYR A  12       7.244  22.576  51.089  1.00  0.00           C  
ATOM    200  CZ  TYR A  12       6.892  23.125  49.873  1.00  0.00           C  
ATOM    201  OH  TYR A  12       6.195  24.310  49.830  1.00  0.00           O  
ATOM    202  H   TYR A  12      10.845  20.002  48.224  1.00  0.00           H  
ATOM    203  HA  TYR A  12      10.657  20.418  51.058  1.00  0.00           H  
ATOM    204 1HB  TYR A  12       8.960  18.950  49.033  1.00  0.00           H  
ATOM    205 2HB  TYR A  12       8.591  18.796  50.745  1.00  0.00           H  
ATOM    206  HD1 TYR A  12       8.215  20.790  47.806  1.00  0.00           H  
ATOM    207  HD2 TYR A  12       8.224  20.953  52.094  1.00  0.00           H  
ATOM    208  HE1 TYR A  12       6.962  22.919  47.728  1.00  0.00           H  
ATOM    209  HE2 TYR A  12       6.970  23.082  52.016  1.00  0.00           H  
ATOM    210  HH  TYR A  12       6.031  24.551  48.915  1.00  0.00           H  
ATOM    211  N   LEU A  13      11.475  17.350  50.164  1.00  0.00           N  
ATOM    212  CA  LEU A  13      12.018  16.113  50.709  1.00  0.00           C  
ATOM    213  C   LEU A  13      13.345  16.372  51.412  1.00  0.00           C  
ATOM    214  O   LEU A  13      13.577  15.851  52.510  1.00  0.00           O  
ATOM    215  CB  LEU A  13      12.177  15.064  49.584  1.00  0.00           C  
ATOM    216  CG  LEU A  13      12.793  13.643  49.954  1.00  0.00           C  
ATOM    217  CD1 LEU A  13      11.968  12.959  51.021  1.00  0.00           C  
ATOM    218  CD2 LEU A  13      12.817  12.755  48.683  1.00  0.00           C  
ATOM    219  H   LEU A  13      11.320  17.443  49.154  1.00  0.00           H  
ATOM    220  HA  LEU A  13      11.313  15.736  51.443  1.00  0.00           H  
ATOM    221 1HB  LEU A  13      11.194  14.894  49.143  1.00  0.00           H  
ATOM    222 2HB  LEU A  13      12.814  15.502  48.811  1.00  0.00           H  
ATOM    223  HG  LEU A  13      13.812  13.770  50.330  1.00  0.00           H  
ATOM    224 1HD1 LEU A  13      12.404  11.978  51.250  1.00  0.00           H  
ATOM    225 2HD1 LEU A  13      11.955  13.560  51.925  1.00  0.00           H  
ATOM    226 3HD1 LEU A  13      10.963  12.835  50.653  1.00  0.00           H  
ATOM    227 1HD2 LEU A  13      13.250  11.789  48.938  1.00  0.00           H  
ATOM    228 2HD2 LEU A  13      11.803  12.609  48.305  1.00  0.00           H  
ATOM    229 3HD2 LEU A  13      13.424  13.230  47.911  1.00  0.00           H  
ATOM    230  N   LYS A  14      14.220  17.185  50.807  1.00  0.00           N  
ATOM    231  CA  LYS A  14      15.500  17.486  51.434  1.00  0.00           C  
ATOM    232  C   LYS A  14      15.326  18.233  52.755  1.00  0.00           C  
ATOM    233  O   LYS A  14      16.032  17.940  53.727  1.00  0.00           O  
ATOM    234  CB  LYS A  14      16.380  18.307  50.502  1.00  0.00           C  
ATOM    235  CG  LYS A  14      16.949  17.534  49.308  1.00  0.00           C  
ATOM    236  CD  LYS A  14      17.972  18.371  48.533  1.00  0.00           C  
ATOM    237  CE  LYS A  14      17.293  19.510  47.776  1.00  0.00           C  
ATOM    238  NZ  LYS A  14      18.233  20.267  46.902  1.00  0.00           N1+
ATOM    239  H   LYS A  14      13.999  17.576  49.885  1.00  0.00           H  
ATOM    240  HA  LYS A  14      16.004  16.546  51.649  1.00  0.00           H  
ATOM    241 1HB  LYS A  14      15.777  19.130  50.119  1.00  0.00           H  
ATOM    242 2HB  LYS A  14      17.208  18.739  51.063  1.00  0.00           H  
ATOM    243 1HG  LYS A  14      17.432  16.626  49.669  1.00  0.00           H  
ATOM    244 2HG  LYS A  14      16.140  17.246  48.642  1.00  0.00           H  
ATOM    245 1HD  LYS A  14      18.703  18.789  49.224  1.00  0.00           H  
ATOM    246 2HD  LYS A  14      18.494  17.735  47.818  1.00  0.00           H  
ATOM    247 1HE  LYS A  14      16.490  19.100  47.158  1.00  0.00           H  
ATOM    248 2HE  LYS A  14      16.867  20.214  48.482  1.00  0.00           H  
ATOM    249 1HZ  LYS A  14      17.678  21.007  46.447  1.00  0.00           H  
ATOM    250 2HZ  LYS A  14      18.965  20.684  47.455  1.00  0.00           H  
ATOM    251 3HZ  LYS A  14      18.636  19.661  46.206  1.00  0.00           H  
ATOM    252  N   LYS A  15      14.374  19.183  52.806  1.00  0.00           N  
ATOM    253  CA  LYS A  15      14.132  19.948  54.024  1.00  0.00           C  
ATOM    254  C   LYS A  15      13.738  19.014  55.147  1.00  0.00           C  
ATOM    255  O   LYS A  15      14.291  19.098  56.253  1.00  0.00           O  
ATOM    256  CB  LYS A  15      13.027  20.992  53.792  1.00  0.00           C  
ATOM    257  CG  LYS A  15      12.686  21.914  55.004  1.00  0.00           C  
ATOM    258  CD  LYS A  15      11.597  22.940  54.610  1.00  0.00           C  
ATOM    259  CE  LYS A  15      11.302  24.001  55.709  1.00  0.00           C  
ATOM    260  NZ  LYS A  15      10.586  23.444  56.921  1.00  0.00           N1+
ATOM    261  H   LYS A  15      13.845  19.417  51.959  1.00  0.00           H  
ATOM    262  HA  LYS A  15      15.054  20.457  54.307  1.00  0.00           H  
ATOM    263 1HB  LYS A  15      13.312  21.632  52.955  1.00  0.00           H  
ATOM    264 2HB  LYS A  15      12.109  20.481  53.500  1.00  0.00           H  
ATOM    265 1HG  LYS A  15      12.324  21.305  55.839  1.00  0.00           H  
ATOM    266 2HG  LYS A  15      13.582  22.443  55.329  1.00  0.00           H  
ATOM    267 1HD  LYS A  15      11.912  23.463  53.704  1.00  0.00           H  
ATOM    268 2HD  LYS A  15      10.672  22.406  54.388  1.00  0.00           H  
ATOM    269 1HE  LYS A  15      12.239  24.451  56.031  1.00  0.00           H  
ATOM    270 2HE  LYS A  15      10.675  24.776  55.267  1.00  0.00           H  
ATOM    271 1HZ  LYS A  15      10.418  24.193  57.574  1.00  0.00           H  
ATOM    272 2HZ  LYS A  15       9.709  23.042  56.647  1.00  0.00           H  
ATOM    273 3HZ  LYS A  15      11.144  22.726  57.404  1.00  0.00           H  
ATOM    274  N   VAL A  16      12.819  18.096  54.873  1.00  0.00           N  
ATOM    275  CA  VAL A  16      12.379  17.171  55.893  1.00  0.00           C  
ATOM    276  C   VAL A  16      13.498  16.246  56.323  1.00  0.00           C  
ATOM    277  O   VAL A  16      13.634  15.988  57.509  1.00  0.00           O  
ATOM    278  CB  VAL A  16      11.143  16.403  55.465  1.00  0.00           C  
ATOM    279  CG1 VAL A  16      10.785  15.308  56.496  1.00  0.00           C  
ATOM    280  CG2 VAL A  16       9.964  17.390  55.328  1.00  0.00           C  
ATOM    281  H   VAL A  16      12.395  18.066  53.932  1.00  0.00           H  
ATOM    282  HA  VAL A  16      12.098  17.777  56.770  1.00  0.00           H  
ATOM    283  HB  VAL A  16      11.354  15.926  54.510  1.00  0.00           H  
ATOM    284 1HG1 VAL A  16       9.905  14.783  56.154  1.00  0.00           H  
ATOM    285 2HG1 VAL A  16      11.602  14.603  56.603  1.00  0.00           H  
ATOM    286 3HG1 VAL A  16      10.583  15.770  57.462  1.00  0.00           H  
ATOM    287 1HG2 VAL A  16       9.067  16.868  55.009  1.00  0.00           H  
ATOM    288 2HG2 VAL A  16       9.780  17.863  56.290  1.00  0.00           H  
ATOM    289 3HG2 VAL A  16      10.214  18.157  54.596  1.00  0.00           H  
ATOM    290  N   LYS A  17      14.269  15.702  55.362  1.00  0.00           N  
ATOM    291  CA  LYS A  17      15.354  14.803  55.716  1.00  0.00           C  
ATOM    292  C   LYS A  17      16.303  15.447  56.713  1.00  0.00           C  
ATOM    293  O   LYS A  17      16.646  14.823  57.723  1.00  0.00           O  
ATOM    294  CB  LYS A  17      16.120  14.372  54.464  1.00  0.00           C  
ATOM    295  CG  LYS A  17      17.264  13.403  54.730  1.00  0.00           C  
ATOM    296  CD  LYS A  17      17.762  12.768  53.440  1.00  0.00           C  
ATOM    297  CE  LYS A  17      18.840  11.729  53.713  1.00  0.00           C  
ATOM    298  NZ  LYS A  17      20.086  12.346  54.243  1.00  0.00           N1+
ATOM    299  H   LYS A  17      14.093  15.913  54.376  1.00  0.00           H  
ATOM    300  HA  LYS A  17      14.931  13.922  56.184  1.00  0.00           H  
ATOM    301 1HB  LYS A  17      15.434  13.895  53.764  1.00  0.00           H  
ATOM    302 2HB  LYS A  17      16.534  15.251  53.970  1.00  0.00           H  
ATOM    303 1HG  LYS A  17      18.090  13.935  55.204  1.00  0.00           H  
ATOM    304 2HG  LYS A  17      16.927  12.617  55.405  1.00  0.00           H  
ATOM    305 1HD  LYS A  17      16.928  12.288  52.925  1.00  0.00           H  
ATOM    306 2HD  LYS A  17      18.171  13.540  52.789  1.00  0.00           H  
ATOM    307 1HE  LYS A  17      18.471  11.004  54.437  1.00  0.00           H  
ATOM    308 2HE  LYS A  17      19.076  11.199  52.790  1.00  0.00           H  
ATOM    309 1HZ  LYS A  17      20.774  11.626  54.410  1.00  0.00           H  
ATOM    310 2HZ  LYS A  17      20.447  13.008  53.569  1.00  0.00           H  
ATOM    311 3HZ  LYS A  17      19.883  12.825  55.109  1.00  0.00           H  
ATOM    312  N   GLU A  18      16.708  16.698  56.461  1.00  0.00           N  
ATOM    313  CA  GLU A  18      17.612  17.360  57.393  1.00  0.00           C  
ATOM    314  C   GLU A  18      16.976  17.531  58.761  1.00  0.00           C  
ATOM    315  O   GLU A  18      17.627  17.297  59.786  1.00  0.00           O  
ATOM    316  CB  GLU A  18      18.057  18.724  56.869  1.00  0.00           C  
ATOM    317  CG  GLU A  18      19.023  19.450  57.820  1.00  0.00           C  
ATOM    318  CD  GLU A  18      19.560  20.735  57.274  1.00  0.00           C  
ATOM    319  OE1 GLU A  18      19.308  21.038  56.135  1.00  0.00           O  
ATOM    320  OE2 GLU A  18      20.219  21.434  58.018  1.00  0.00           O1-
ATOM    321  H   GLU A  18      16.407  17.172  55.600  1.00  0.00           H  
ATOM    322  HA  GLU A  18      18.497  16.732  57.508  1.00  0.00           H  
ATOM    323 1HB  GLU A  18      18.546  18.598  55.904  1.00  0.00           H  
ATOM    324 2HB  GLU A  18      17.178  19.356  56.714  1.00  0.00           H  
ATOM    325 1HG  GLU A  18      18.492  19.674  58.744  1.00  0.00           H  
ATOM    326 2HG  GLU A  18      19.849  18.780  58.065  1.00  0.00           H  
ATOM    327  N   GLU A  19      15.698  17.923  58.791  1.00  0.00           N  
ATOM    328  CA  GLU A  19      15.020  18.118  60.058  1.00  0.00           C  
ATOM    329  C   GLU A  19      14.897  16.813  60.836  1.00  0.00           C  
ATOM    330  O   GLU A  19      15.072  16.813  62.055  1.00  0.00           O  
ATOM    331  CB  GLU A  19      13.636  18.706  59.828  1.00  0.00           C  
ATOM    332  CG  GLU A  19      13.632  20.143  59.340  1.00  0.00           C  
ATOM    333  CD  GLU A  19      12.254  20.622  59.011  1.00  0.00           C  
ATOM    334  OE1 GLU A  19      11.337  19.837  59.151  1.00  0.00           O  
ATOM    335  OE2 GLU A  19      12.109  21.758  58.608  1.00  0.00           O1-
ATOM    336  H   GLU A  19      15.207  18.142  57.916  1.00  0.00           H  
ATOM    337  HA  GLU A  19      15.602  18.819  60.652  1.00  0.00           H  
ATOM    338 1HB  GLU A  19      13.110  18.103  59.087  1.00  0.00           H  
ATOM    339 2HB  GLU A  19      13.060  18.660  60.751  1.00  0.00           H  
ATOM    340 1HG  GLU A  19      14.047  20.774  60.119  1.00  0.00           H  
ATOM    341 2HG  GLU A  19      14.267  20.231  58.465  1.00  0.00           H  
ATOM    342  N   GLN A  20      14.630  15.698  60.143  1.00  0.00           N  
ATOM    343  CA  GLN A  20      14.498  14.407  60.808  1.00  0.00           C  
ATOM    344  C   GLN A  20      15.825  13.946  61.406  1.00  0.00           C  
ATOM    345  O   GLN A  20      15.851  13.379  62.509  1.00  0.00           O  
ATOM    346  CB  GLN A  20      13.949  13.365  59.820  1.00  0.00           C  
ATOM    347  CG  GLN A  20      12.490  13.596  59.437  1.00  0.00           C  
ATOM    348  CD  GLN A  20      11.597  13.353  60.581  1.00  0.00           C  
ATOM    349  NE2 GLN A  20      10.920  14.396  61.055  1.00  0.00           N  
ATOM    350  OE1 GLN A  20      11.553  12.215  61.075  1.00  0.00           O  
ATOM    351  H   GLN A  20      14.453  15.780  59.138  1.00  0.00           H  
ATOM    352  HA  GLN A  20      13.790  14.516  61.624  1.00  0.00           H  
ATOM    353 1HB  GLN A  20      14.541  13.397  58.902  1.00  0.00           H  
ATOM    354 2HB  GLN A  20      14.047  12.368  60.240  1.00  0.00           H  
ATOM    355 1HG  GLN A  20      12.362  14.628  59.134  1.00  0.00           H  
ATOM    356 2HG  GLN A  20      12.214  12.923  58.623  1.00  0.00           H  
ATOM    357 1HE2 GLN A  20      10.328  14.317  61.868  1.00  0.00           H  
ATOM    358 2HE2 GLN A  20      11.039  15.292  60.620  1.00  0.00           H  
ATOM    359  N   GLU A  21      16.934  14.220  60.718  1.00  0.00           N  
ATOM    360  CA  GLU A  21      18.240  13.849  61.245  1.00  0.00           C  
ATOM    361  C   GLU A  21      18.552  14.672  62.495  1.00  0.00           C  
ATOM    362  O   GLU A  21      19.036  14.137  63.506  1.00  0.00           O  
ATOM    363  CB  GLU A  21      19.301  14.065  60.165  1.00  0.00           C  
ATOM    364  CG  GLU A  21      19.190  13.080  58.999  1.00  0.00           C  
ATOM    365  CD  GLU A  21      20.067  13.425  57.820  1.00  0.00           C  
ATOM    366  OE1 GLU A  21      20.735  14.432  57.862  1.00  0.00           O  
ATOM    367  OE2 GLU A  21      20.044  12.676  56.858  1.00  0.00           O1-
ATOM    368  H   GLU A  21      16.855  14.629  59.777  1.00  0.00           H  
ATOM    369  HA  GLU A  21      18.220  12.795  61.518  1.00  0.00           H  
ATOM    370 1HB  GLU A  21      19.202  15.078  59.761  1.00  0.00           H  
ATOM    371 2HB  GLU A  21      20.295  13.980  60.601  1.00  0.00           H  
ATOM    372 1HG  GLU A  21      19.469  12.092  59.361  1.00  0.00           H  
ATOM    373 2HG  GLU A  21      18.156  13.033  58.669  1.00  0.00           H  
ATOM    374  N   ARG A  22      18.204  15.964  62.451  1.00  0.00           N  
ATOM    375  CA  ARG A  22      18.429  16.842  63.584  1.00  0.00           C  
ATOM    376  C   ARG A  22      17.523  16.488  64.756  1.00  0.00           C  
ATOM    377  O   ARG A  22      17.962  16.542  65.909  1.00  0.00           O  
ATOM    378  CB  ARG A  22      18.221  18.295  63.191  1.00  0.00           C  
ATOM    379  CG  ARG A  22      19.315  18.870  62.291  1.00  0.00           C  
ATOM    380  CD  ARG A  22      19.083  20.311  61.970  1.00  0.00           C  
ATOM    381  NE  ARG A  22      20.110  20.842  61.059  1.00  0.00           N  
ATOM    382  CZ  ARG A  22      21.337  21.272  61.406  1.00  0.00           C  
ATOM    383  NH1 ARG A  22      21.762  21.248  62.661  1.00  0.00           N1+
ATOM    384  NH2 ARG A  22      22.107  21.719  60.441  1.00  0.00           N  
ATOM    385  H   ARG A  22      17.830  16.352  61.578  1.00  0.00           H  
ATOM    386  HA  ARG A  22      19.462  16.724  63.901  1.00  0.00           H  
ATOM    387 1HB  ARG A  22      17.277  18.386  62.656  1.00  0.00           H  
ATOM    388 2HB  ARG A  22      18.155  18.911  64.087  1.00  0.00           H  
ATOM    389 1HG  ARG A  22      20.275  18.770  62.789  1.00  0.00           H  
ATOM    390 2HG  ARG A  22      19.340  18.318  61.354  1.00  0.00           H  
ATOM    391 1HD  ARG A  22      18.114  20.404  61.469  1.00  0.00           H  
ATOM    392 2HD  ARG A  22      19.077  20.909  62.877  1.00  0.00           H  
ATOM    393  HE  ARG A  22      19.891  20.918  60.051  1.00  0.00           H  
ATOM    394 1HH1 ARG A  22      21.162  20.906  63.395  1.00  0.00           H  
ATOM    395 2HH1 ARG A  22      22.690  21.580  62.887  1.00  0.00           H  
ATOM    396 1HH2 ARG A  22      21.721  21.719  59.481  1.00  0.00           H  
ATOM    397 2HH2 ARG A  22      23.037  22.056  60.632  1.00  0.00           H  
ATOM    398  N   LYS A  23      16.277  16.092  64.480  1.00  0.00           N  
ATOM    399  CA  LYS A  23      15.358  15.757  65.550  1.00  0.00           C  
ATOM    400  C   LYS A  23      15.824  14.516  66.286  1.00  0.00           C  
ATOM    401  O   LYS A  23      15.727  14.458  67.516  1.00  0.00           O  
ATOM    402  CB  LYS A  23      13.947  15.547  65.010  1.00  0.00           C  
ATOM    403  CG  LYS A  23      12.875  15.251  66.068  1.00  0.00           C  
ATOM    404  CD  LYS A  23      12.668  16.433  67.002  1.00  0.00           C  
ATOM    405  CE  LYS A  23      11.479  16.225  67.905  1.00  0.00           C  
ATOM    406  NZ  LYS A  23      11.294  17.364  68.822  1.00  0.00           N1+
ATOM    407  H   LYS A  23      15.944  16.102  63.514  1.00  0.00           H  
ATOM    408  HA  LYS A  23      15.352  16.588  66.254  1.00  0.00           H  
ATOM    409 1HB  LYS A  23      13.642  16.429  64.448  1.00  0.00           H  
ATOM    410 2HB  LYS A  23      13.956  14.707  64.310  1.00  0.00           H  
ATOM    411 1HG  LYS A  23      11.934  15.042  65.563  1.00  0.00           H  
ATOM    412 2HG  LYS A  23      13.156  14.373  66.655  1.00  0.00           H  
ATOM    413 1HD  LYS A  23      13.548  16.564  67.639  1.00  0.00           H  
ATOM    414 2HD  LYS A  23      12.524  17.344  66.418  1.00  0.00           H  
ATOM    415 1HE  LYS A  23      10.582  16.119  67.291  1.00  0.00           H  
ATOM    416 2HE  LYS A  23      11.615  15.316  68.492  1.00  0.00           H  
ATOM    417 1HZ  LYS A  23      10.474  17.185  69.383  1.00  0.00           H  
ATOM    418 2HZ  LYS A  23      12.111  17.468  69.418  1.00  0.00           H  
ATOM    419 3HZ  LYS A  23      11.158  18.197  68.265  1.00  0.00           H  
ATOM    420  N   ALA A  24      16.328  13.514  65.547  1.00  0.00           N  
ATOM    421  CA  ALA A  24      16.821  12.321  66.207  1.00  0.00           C  
ATOM    422  C   ALA A  24      17.980  12.671  67.118  1.00  0.00           C  
ATOM    423  O   ALA A  24      18.058  12.170  68.244  1.00  0.00           O  
ATOM    424  CB  ALA A  24      17.269  11.302  65.185  1.00  0.00           C  
ATOM    425  H   ALA A  24      16.325  13.577  64.521  1.00  0.00           H  
ATOM    426  HA  ALA A  24      16.022  11.912  66.818  1.00  0.00           H  
ATOM    427 1HB  ALA A  24      17.625  10.410  65.701  1.00  0.00           H  
ATOM    428 2HB  ALA A  24      16.437  11.042  64.539  1.00  0.00           H  
ATOM    429 3HB  ALA A  24      18.072  11.725  64.582  1.00  0.00           H  
ATOM    430  N   LYS A  25      18.859  13.579  66.665  1.00  0.00           N  
ATOM    431  CA  LYS A  25      19.993  13.980  67.480  1.00  0.00           C  
ATOM    432  C   LYS A  25      19.522  14.659  68.758  1.00  0.00           C  
ATOM    433  O   LYS A  25      20.050  14.358  69.833  1.00  0.00           O  
ATOM    434  CB  LYS A  25      20.922  14.909  66.699  1.00  0.00           C  
ATOM    435  CG  LYS A  25      22.200  15.336  67.453  1.00  0.00           C  
ATOM    436  CD  LYS A  25      23.103  16.198  66.552  1.00  0.00           C  
ATOM    437  CE  LYS A  25      24.465  16.509  67.200  1.00  0.00           C  
ATOM    438  NZ  LYS A  25      24.349  17.387  68.402  1.00  0.00           N1+
ATOM    439  H   LYS A  25      18.777  13.931  65.703  1.00  0.00           H  
ATOM    440  HA  LYS A  25      20.549  13.085  67.759  1.00  0.00           H  
ATOM    441 1HB  LYS A  25      21.212  14.426  65.766  1.00  0.00           H  
ATOM    442 2HB  LYS A  25      20.380  15.816  66.436  1.00  0.00           H  
ATOM    443 1HG  LYS A  25      21.920  15.913  68.340  1.00  0.00           H  
ATOM    444 2HG  LYS A  25      22.746  14.449  67.777  1.00  0.00           H  
ATOM    445 1HD  LYS A  25      23.270  15.683  65.606  1.00  0.00           H  
ATOM    446 2HD  LYS A  25      22.596  17.141  66.346  1.00  0.00           H  
ATOM    447 1HE  LYS A  25      24.941  15.574  67.493  1.00  0.00           H  
ATOM    448 2HE  LYS A  25      25.094  17.008  66.464  1.00  0.00           H  
ATOM    449 1HZ  LYS A  25      25.256  17.564  68.792  1.00  0.00           H  
ATOM    450 2HZ  LYS A  25      23.919  18.262  68.162  1.00  0.00           H  
ATOM    451 3HZ  LYS A  25      23.775  16.935  69.125  1.00  0.00           H  
ATOM    452  N   GLU A  26      18.522  15.552  68.657  1.00  0.00           N  
ATOM    453  CA  GLU A  26      18.029  16.252  69.842  1.00  0.00           C  
ATOM    454  C   GLU A  26      17.437  15.270  70.841  1.00  0.00           C  
ATOM    455  O   GLU A  26      17.664  15.400  72.044  1.00  0.00           O  
ATOM    456  CB  GLU A  26      16.953  17.277  69.479  1.00  0.00           C  
ATOM    457  CG  GLU A  26      17.431  18.506  68.716  1.00  0.00           C  
ATOM    458  CD  GLU A  26      16.286  19.422  68.341  1.00  0.00           C  
ATOM    459  OE1 GLU A  26      15.166  19.088  68.666  1.00  0.00           O  
ATOM    460  OE2 GLU A  26      16.525  20.438  67.735  1.00  0.00           O1-
ATOM    461  H   GLU A  26      18.152  15.787  67.728  1.00  0.00           H  
ATOM    462  HA  GLU A  26      18.870  16.762  70.314  1.00  0.00           H  
ATOM    463 1HB  GLU A  26      16.194  16.791  68.864  1.00  0.00           H  
ATOM    464 2HB  GLU A  26      16.459  17.621  70.390  1.00  0.00           H  
ATOM    465 1HG  GLU A  26      18.138  19.055  69.335  1.00  0.00           H  
ATOM    466 2HG  GLU A  26      17.949  18.188  67.817  1.00  0.00           H  
ATOM    467  N   PHE A  27      16.699  14.264  70.348  1.00  0.00           N  
ATOM    468  CA  PHE A  27      16.101  13.283  71.241  1.00  0.00           C  
ATOM    469  C   PHE A  27      17.176  12.548  72.013  1.00  0.00           C  
ATOM    470  O   PHE A  27      17.065  12.342  73.229  1.00  0.00           O  
ATOM    471  CB  PHE A  27      15.264  12.254  70.501  1.00  0.00           C  
ATOM    472  CG  PHE A  27      14.621  11.319  71.471  1.00  0.00           C  
ATOM    473  CD1 PHE A  27      13.469  11.709  72.117  1.00  0.00           C  
ATOM    474  CD2 PHE A  27      15.173  10.074  71.777  1.00  0.00           C  
ATOM    475  CE1 PHE A  27      12.880  10.895  73.027  1.00  0.00           C  
ATOM    476  CE2 PHE A  27      14.570   9.248  72.704  1.00  0.00           C  
ATOM    477  CZ  PHE A  27      13.425   9.657  73.327  1.00  0.00           C  
ATOM    478  H   PHE A  27      16.508  14.232  69.340  1.00  0.00           H  
ATOM    479  HA  PHE A  27      15.463  13.807  71.950  1.00  0.00           H  
ATOM    480 1HB  PHE A  27      14.496  12.744  69.903  1.00  0.00           H  
ATOM    481 2HB  PHE A  27      15.899  11.678  69.821  1.00  0.00           H  
ATOM    482  HD1 PHE A  27      13.031  12.686  71.902  1.00  0.00           H  
ATOM    483  HD2 PHE A  27      16.093   9.757  71.279  1.00  0.00           H  
ATOM    484  HE1 PHE A  27      11.973  11.235  73.537  1.00  0.00           H  
ATOM    485  HE2 PHE A  27      15.005   8.272  72.945  1.00  0.00           H  
ATOM    486  HZ  PHE A  27      12.947   9.010  74.060  1.00  0.00           H  
ATOM    487  N   GLN A  28      18.219  12.121  71.293  1.00  0.00           N  
ATOM    488  CA  GLN A  28      19.305  11.373  71.897  1.00  0.00           C  
ATOM    489  C   GLN A  28      20.013  12.221  72.958  1.00  0.00           C  
ATOM    490  O   GLN A  28      20.344  11.706  74.032  1.00  0.00           O  
ATOM    491  CB  GLN A  28      20.296  10.976  70.803  1.00  0.00           C  
ATOM    492  CG  GLN A  28      19.779   9.921  69.811  1.00  0.00           C  
ATOM    493  CD  GLN A  28      20.720   9.775  68.624  1.00  0.00           C  
ATOM    494  NE2 GLN A  28      20.314   9.049  67.586  1.00  0.00           N  
ATOM    495  OE1 GLN A  28      21.812  10.358  68.657  1.00  0.00           O  
ATOM    496  H   GLN A  28      18.230  12.294  70.281  1.00  0.00           H  
ATOM    497  HA  GLN A  28      18.899  10.486  72.372  1.00  0.00           H  
ATOM    498 1HB  GLN A  28      20.567  11.860  70.228  1.00  0.00           H  
ATOM    499 2HB  GLN A  28      21.210  10.596  71.260  1.00  0.00           H  
ATOM    500 1HG  GLN A  28      19.729   8.962  70.322  1.00  0.00           H  
ATOM    501 2HG  GLN A  28      18.794  10.194  69.449  1.00  0.00           H  
ATOM    502 1HE2 GLN A  28      20.896   8.942  66.784  1.00  0.00           H  
ATOM    503 2HE2 GLN A  28      19.386   8.611  67.573  1.00  0.00           H  
ATOM    504  N   GLU A  29      20.188  13.528  72.692  1.00  0.00           N  
ATOM    505  CA  GLU A  29      20.811  14.406  73.676  1.00  0.00           C  
ATOM    506  C   GLU A  29      19.933  14.563  74.919  1.00  0.00           C  
ATOM    507  O   GLU A  29      20.457  14.557  76.042  1.00  0.00           O  
ATOM    508  CB  GLU A  29      21.067  15.796  73.080  1.00  0.00           C  
ATOM    509  CG  GLU A  29      22.168  15.852  72.034  1.00  0.00           C  
ATOM    510  CD  GLU A  29      22.299  17.214  71.420  1.00  0.00           C  
ATOM    511  OE1 GLU A  29      21.518  18.072  71.755  1.00  0.00           O  
ATOM    512  OE2 GLU A  29      23.179  17.397  70.596  1.00  0.00           O1-
ATOM    513  H   GLU A  29      19.946  13.885  71.763  1.00  0.00           H  
ATOM    514  HA  GLU A  29      21.759  13.976  73.974  1.00  0.00           H  
ATOM    515 1HB  GLU A  29      20.154  16.158  72.609  1.00  0.00           H  
ATOM    516 2HB  GLU A  29      21.321  16.493  73.877  1.00  0.00           H  
ATOM    517 1HG  GLU A  29      23.114  15.584  72.502  1.00  0.00           H  
ATOM    518 2HG  GLU A  29      21.963  15.124  71.256  1.00  0.00           H  
ATOM    519  N   LEU A  30      18.603  14.647  74.740  1.00  0.00           N  
ATOM    520  CA  LEU A  30      17.716  14.783  75.886  1.00  0.00           C  
ATOM    521  C   LEU A  30      17.767  13.532  76.737  1.00  0.00           C  
ATOM    522  O   LEU A  30      17.846  13.624  77.964  1.00  0.00           O  
ATOM    523  CB  LEU A  30      16.256  14.975  75.446  1.00  0.00           C  
ATOM    524  CG  LEU A  30      15.867  16.285  74.747  1.00  0.00           C  
ATOM    525  CD1 LEU A  30      14.419  16.129  74.246  1.00  0.00           C  
ATOM    526  CD2 LEU A  30      16.023  17.468  75.708  1.00  0.00           C  
ATOM    527  H   LEU A  30      18.236  14.705  73.783  1.00  0.00           H  
ATOM    528  HA  LEU A  30      18.045  15.617  76.493  1.00  0.00           H  
ATOM    529 1HB  LEU A  30      16.005  14.164  74.763  1.00  0.00           H  
ATOM    530 2HB  LEU A  30      15.627  14.885  76.327  1.00  0.00           H  
ATOM    531  HG  LEU A  30      16.501  16.452  73.888  1.00  0.00           H  
ATOM    532 1HD1 LEU A  30      14.102  17.035  73.728  1.00  0.00           H  
ATOM    533 2HD1 LEU A  30      14.362  15.285  73.558  1.00  0.00           H  
ATOM    534 3HD1 LEU A  30      13.769  15.945  75.078  1.00  0.00           H  
ATOM    535 1HD2 LEU A  30      15.733  18.385  75.193  1.00  0.00           H  
ATOM    536 2HD2 LEU A  30      15.406  17.331  76.580  1.00  0.00           H  
ATOM    537 3HD2 LEU A  30      17.058  17.558  76.023  1.00  0.00           H  
ATOM    538  N   LEU A  31      17.840  12.366  76.103  1.00  0.00           N  
ATOM    539  CA  LEU A  31      17.916  11.129  76.856  1.00  0.00           C  
ATOM    540  C   LEU A  31      19.215  11.111  77.631  1.00  0.00           C  
ATOM    541  O   LEU A  31      19.215  10.808  78.827  1.00  0.00           O  
ATOM    542  CB  LEU A  31      17.836   9.914  75.923  1.00  0.00           C  
ATOM    543  CG  LEU A  31      18.092   8.552  76.582  1.00  0.00           C  
ATOM    544  CD1 LEU A  31      17.053   8.310  77.669  1.00  0.00           C  
ATOM    545  CD2 LEU A  31      18.041   7.459  75.524  1.00  0.00           C  
ATOM    546  H   LEU A  31      17.754  12.342  75.080  1.00  0.00           H  
ATOM    547  HA  LEU A  31      17.088  11.097  77.555  1.00  0.00           H  
ATOM    548 1HB  LEU A  31      16.844   9.884  75.476  1.00  0.00           H  
ATOM    549 2HB  LEU A  31      18.568  10.039  75.126  1.00  0.00           H  
ATOM    550  HG  LEU A  31      19.074   8.555  77.054  1.00  0.00           H  
ATOM    551 1HD1 LEU A  31      17.235   7.343  78.137  1.00  0.00           H  
ATOM    552 2HD1 LEU A  31      17.125   9.096  78.422  1.00  0.00           H  
ATOM    553 3HD1 LEU A  31      16.057   8.319  77.229  1.00  0.00           H  
ATOM    554 1HD2 LEU A  31      18.223   6.491  75.992  1.00  0.00           H  
ATOM    555 2HD2 LEU A  31      17.058   7.455  75.053  1.00  0.00           H  
ATOM    556 3HD2 LEU A  31      18.805   7.647  74.770  1.00  0.00           H  
ATOM    557  N   LYS A  32      20.336  11.442  76.994  1.00  0.00           N  
ATOM    558  CA  LYS A  32      21.605  11.408  77.696  1.00  0.00           C  
ATOM    559  C   LYS A  32      21.568  12.271  78.954  1.00  0.00           C  
ATOM    560  O   LYS A  32      21.952  11.807  80.028  1.00  0.00           O  
ATOM    561  CB  LYS A  32      22.729  11.887  76.771  1.00  0.00           C  
ATOM    562  CG  LYS A  32      24.161  11.871  77.367  1.00  0.00           C  
ATOM    563  CD  LYS A  32      25.176  12.364  76.316  1.00  0.00           C  
ATOM    564  CE  LYS A  32      26.655  12.223  76.756  1.00  0.00           C  
ATOM    565  NZ  LYS A  32      27.040  13.136  77.896  1.00  0.00           N1+
ATOM    566  H   LYS A  32      20.309  11.681  75.996  1.00  0.00           H  
ATOM    567  HA  LYS A  32      21.805  10.379  77.998  1.00  0.00           H  
ATOM    568 1HB  LYS A  32      22.730  11.272  75.870  1.00  0.00           H  
ATOM    569 2HB  LYS A  32      22.515  12.908  76.457  1.00  0.00           H  
ATOM    570 1HG  LYS A  32      24.200  12.529  78.241  1.00  0.00           H  
ATOM    571 2HG  LYS A  32      24.421  10.863  77.685  1.00  0.00           H  
ATOM    572 1HD  LYS A  32      25.032  11.800  75.392  1.00  0.00           H  
ATOM    573 2HD  LYS A  32      24.977  13.415  76.105  1.00  0.00           H  
ATOM    574 1HE  LYS A  32      26.848  11.193  77.051  1.00  0.00           H  
ATOM    575 2HE  LYS A  32      27.280  12.466  75.897  1.00  0.00           H  
ATOM    576 1HZ  LYS A  32      28.015  13.001  78.108  1.00  0.00           H  
ATOM    577 2HZ  LYS A  32      26.885  14.095  77.641  1.00  0.00           H  
ATOM    578 3HZ  LYS A  32      26.499  12.921  78.749  1.00  0.00           H  
ATOM    579  N   GLU A  33      21.072  13.512  78.845  1.00  0.00           N  
ATOM    580  CA  GLU A  33      21.039  14.384  80.016  1.00  0.00           C  
ATOM    581  C   GLU A  33      20.142  13.864  81.127  1.00  0.00           C  
ATOM    582  O   GLU A  33      20.516  13.876  82.304  1.00  0.00           O  
ATOM    583  CB  GLU A  33      20.551  15.788  79.648  1.00  0.00           C  
ATOM    584  CG  GLU A  33      20.484  16.752  80.858  1.00  0.00           C  
ATOM    585  CD  GLU A  33      20.048  18.142  80.514  1.00  0.00           C  
ATOM    586  OE1 GLU A  33      19.957  18.459  79.354  1.00  0.00           O  
ATOM    587  OE2 GLU A  33      19.769  18.886  81.434  1.00  0.00           O1-
ATOM    588  H   GLU A  33      20.753  13.855  77.929  1.00  0.00           H  
ATOM    589  HA  GLU A  33      22.054  14.456  80.410  1.00  0.00           H  
ATOM    590 1HB  GLU A  33      21.214  16.217  78.896  1.00  0.00           H  
ATOM    591 2HB  GLU A  33      19.554  15.718  79.204  1.00  0.00           H  
ATOM    592 1HG  GLU A  33      19.775  16.357  81.585  1.00  0.00           H  
ATOM    593 2HG  GLU A  33      21.463  16.785  81.335  1.00  0.00           H  
ATOM    594  N   LEU A  34      18.950  13.404  80.758  1.00  0.00           N  
ATOM    595  CA  LEU A  34      17.987  12.960  81.744  1.00  0.00           C  
ATOM    596  C   LEU A  34      18.482  11.680  82.415  1.00  0.00           C  
ATOM    597  O   LEU A  34      18.301  11.503  83.625  1.00  0.00           O  
ATOM    598  CB  LEU A  34      16.655  12.771  81.028  1.00  0.00           C  
ATOM    599  CG  LEU A  34      16.030  14.108  80.444  1.00  0.00           C  
ATOM    600  CD1 LEU A  34      14.875  13.750  79.586  1.00  0.00           C  
ATOM    601  CD2 LEU A  34      15.587  15.060  81.521  1.00  0.00           C  
ATOM    602  H   LEU A  34      18.686  13.410  79.767  1.00  0.00           H  
ATOM    603  HA  LEU A  34      17.894  13.722  82.506  1.00  0.00           H  
ATOM    604 1HB  LEU A  34      16.807  12.082  80.195  1.00  0.00           H  
ATOM    605 2HB  LEU A  34      15.941  12.330  81.721  1.00  0.00           H  
ATOM    606  HG  LEU A  34      16.774  14.606  79.838  1.00  0.00           H  
ATOM    607 1HD1 LEU A  34      14.474  14.651  79.152  1.00  0.00           H  
ATOM    608 2HD1 LEU A  34      15.211  13.089  78.797  1.00  0.00           H  
ATOM    609 3HD1 LEU A  34      14.111  13.254  80.190  1.00  0.00           H  
ATOM    610 1HD2 LEU A  34      15.167  15.954  81.057  1.00  0.00           H  
ATOM    611 2HD2 LEU A  34      14.846  14.591  82.096  1.00  0.00           H  
ATOM    612 3HD2 LEU A  34      16.423  15.347  82.153  1.00  0.00           H  
ATOM    613  N   SER A  35      19.147  10.807  81.647  1.00  0.00           N  
ATOM    614  CA  SER A  35      19.704   9.573  82.174  1.00  0.00           C  
ATOM    615  C   SER A  35      20.772   9.890  83.210  1.00  0.00           C  
ATOM    616  O   SER A  35      20.796   9.296  84.289  1.00  0.00           O  
ATOM    617  CB  SER A  35      20.306   8.743  81.057  1.00  0.00           C  
ATOM    618  OG  SER A  35      20.858   7.554  81.551  1.00  0.00           O  
ATOM    619  H   SER A  35      19.239  10.986  80.644  1.00  0.00           H  
ATOM    620  HA  SER A  35      18.907   9.002  82.653  1.00  0.00           H  
ATOM    621 1HB  SER A  35      19.539   8.512  80.323  1.00  0.00           H  
ATOM    622 2HB  SER A  35      21.077   9.326  80.547  1.00  0.00           H  
ATOM    623  HG  SER A  35      21.244   7.113  80.791  1.00  0.00           H  
ATOM    624  N   GLU A  36      21.650  10.852  82.901  1.00  0.00           N  
ATOM    625  CA  GLU A  36      22.701  11.217  83.837  1.00  0.00           C  
ATOM    626  C   GLU A  36      22.112  11.789  85.123  1.00  0.00           C  
ATOM    627  O   GLU A  36      22.572  11.442  86.218  1.00  0.00           O  
ATOM    628  CB  GLU A  36      23.639  12.233  83.178  1.00  0.00           C  
ATOM    629  CG  GLU A  36      24.498  11.639  82.074  1.00  0.00           C  
ATOM    630  CD  GLU A  36      25.236  12.671  81.265  1.00  0.00           C  
ATOM    631  OE1 GLU A  36      25.074  13.840  81.521  1.00  0.00           O  
ATOM    632  OE2 GLU A  36      25.958  12.280  80.366  1.00  0.00           O1-
ATOM    633  H   GLU A  36      21.616  11.279  81.971  1.00  0.00           H  
ATOM    634  HA  GLU A  36      23.272  10.325  84.082  1.00  0.00           H  
ATOM    635 1HB  GLU A  36      23.047  13.038  82.738  1.00  0.00           H  
ATOM    636 2HB  GLU A  36      24.294  12.673  83.928  1.00  0.00           H  
ATOM    637 1HG  GLU A  36      25.224  10.967  82.526  1.00  0.00           H  
ATOM    638 2HG  GLU A  36      23.872  11.049  81.414  1.00  0.00           H  
ATOM    639  N   ARG A  37      21.052  12.596  85.013  1.00  0.00           N  
ATOM    640  CA  ARG A  37      20.429  13.152  86.208  1.00  0.00           C  
ATOM    641  C   ARG A  37      19.820  12.041  87.068  1.00  0.00           C  
ATOM    642  O   ARG A  37      19.985  12.047  88.293  1.00  0.00           O  
ATOM    643  CB  ARG A  37      19.368  14.157  85.816  1.00  0.00           C  
ATOM    644  CG  ARG A  37      19.903  15.471  85.267  1.00  0.00           C  
ATOM    645  CD  ARG A  37      18.804  16.401  84.873  1.00  0.00           C  
ATOM    646  NE  ARG A  37      19.319  17.656  84.312  1.00  0.00           N  
ATOM    647  CZ  ARG A  37      19.748  18.714  85.019  1.00  0.00           C  
ATOM    648  NH1 ARG A  37      19.753  18.714  86.343  1.00  0.00           N1+
ATOM    649  NH2 ARG A  37      20.168  19.755  84.340  1.00  0.00           N  
ATOM    650  H   ARG A  37      20.732  12.880  84.079  1.00  0.00           H  
ATOM    651  HA  ARG A  37      21.192  13.661  86.789  1.00  0.00           H  
ATOM    652 1HB  ARG A  37      18.762  13.721  85.034  1.00  0.00           H  
ATOM    653 2HB  ARG A  37      18.720  14.372  86.665  1.00  0.00           H  
ATOM    654 1HG  ARG A  37      20.516  15.949  86.024  1.00  0.00           H  
ATOM    655 2HG  ARG A  37      20.510  15.276  84.386  1.00  0.00           H  
ATOM    656 1HD  ARG A  37      18.204  15.915  84.101  1.00  0.00           H  
ATOM    657 2HD  ARG A  37      18.171  16.627  85.727  1.00  0.00           H  
ATOM    658  HE  ARG A  37      19.357  17.771  83.284  1.00  0.00           H  
ATOM    659 1HH1 ARG A  37      19.428  17.908  86.853  1.00  0.00           H  
ATOM    660 2HH1 ARG A  37      20.082  19.525  86.848  1.00  0.00           H  
ATOM    661 1HH2 ARG A  37      20.140  19.699  83.307  1.00  0.00           H  
ATOM    662 2HH2 ARG A  37      20.502  20.581  84.810  1.00  0.00           H  
ATOM    663  N   SER A  38      19.180  11.060  86.424  1.00  0.00           N  
ATOM    664  CA  SER A  38      18.573   9.938  87.124  1.00  0.00           C  
ATOM    665  C   SER A  38      19.611   9.098  87.867  1.00  0.00           C  
ATOM    666  O   SER A  38      19.419   8.751  89.044  1.00  0.00           O  
ATOM    667  CB  SER A  38      17.791   9.108  86.120  1.00  0.00           C  
ATOM    668  OG  SER A  38      17.243   7.958  86.695  1.00  0.00           O  
ATOM    669  H   SER A  38      19.047  11.136  85.410  1.00  0.00           H  
ATOM    670  HA  SER A  38      17.873  10.328  87.852  1.00  0.00           H  
ATOM    671 1HB  SER A  38      16.990   9.728  85.716  1.00  0.00           H  
ATOM    672 2HB  SER A  38      18.429   8.834  85.289  1.00  0.00           H  
ATOM    673  HG  SER A  38      17.836   7.238  86.390  1.00  0.00           H  
ATOM    674  N   GLU A  39      20.745   8.802  87.213  1.00  0.00           N  
ATOM    675  CA  GLU A  39      21.780   8.019  87.875  1.00  0.00           C  
ATOM    676  C   GLU A  39      22.315   8.760  89.094  1.00  0.00           C  
ATOM    677  O   GLU A  39      22.517   8.150  90.154  1.00  0.00           O  
ATOM    678  CB  GLU A  39      22.939   7.698  86.931  1.00  0.00           C  
ATOM    679  CG  GLU A  39      24.001   6.777  87.556  1.00  0.00           C  
ATOM    680  CD  GLU A  39      25.093   6.387  86.608  1.00  0.00           C  
ATOM    681  OE1 GLU A  39      25.062   6.810  85.479  1.00  0.00           O  
ATOM    682  OE2 GLU A  39      25.964   5.661  87.017  1.00  0.00           O1-
ATOM    683  H   GLU A  39      20.857   9.091  86.235  1.00  0.00           H  
ATOM    684  HA  GLU A  39      21.339   7.081  88.208  1.00  0.00           H  
ATOM    685 1HB  GLU A  39      22.559   7.233  86.028  1.00  0.00           H  
ATOM    686 2HB  GLU A  39      23.428   8.630  86.635  1.00  0.00           H  
ATOM    687 1HG  GLU A  39      24.451   7.286  88.410  1.00  0.00           H  
ATOM    688 2HG  GLU A  39      23.508   5.879  87.924  1.00  0.00           H  
ATOM    689  N   GLU A  40      22.516  10.083  88.969  1.00  0.00           N  
ATOM    690  CA  GLU A  40      23.022  10.873  90.083  1.00  0.00           C  
ATOM    691  C   GLU A  40      22.032  10.914  91.243  1.00  0.00           C  
ATOM    692  O   GLU A  40      22.442  10.802  92.400  1.00  0.00           O  
ATOM    693  CB  GLU A  40      23.366  12.285  89.601  1.00  0.00           C  
ATOM    694  CG  GLU A  40      24.638  12.333  88.755  1.00  0.00           C  
ATOM    695  CD  GLU A  40      25.844  12.094  89.607  1.00  0.00           C  
ATOM    696  OE1 GLU A  40      26.099  12.924  90.442  1.00  0.00           O  
ATOM    697  OE2 GLU A  40      26.482  11.074  89.490  1.00  0.00           O1-
ATOM    698  H   GLU A  40      22.371  10.534  88.059  1.00  0.00           H  
ATOM    699  HA  GLU A  40      23.938  10.407  90.436  1.00  0.00           H  
ATOM    700 1HB  GLU A  40      22.547  12.675  88.998  1.00  0.00           H  
ATOM    701 2HB  GLU A  40      23.494  12.945  90.460  1.00  0.00           H  
ATOM    702 1HG  GLU A  40      24.582  11.558  87.990  1.00  0.00           H  
ATOM    703 2HG  GLU A  40      24.709  13.300  88.260  1.00  0.00           H  
ATOM    704  N   LEU A  41      20.729  10.982  90.963  1.00  0.00           N  
ATOM    705  CA  LEU A  41      19.778  10.996  92.070  1.00  0.00           C  
ATOM    706  C   LEU A  41      19.855   9.698  92.859  1.00  0.00           C  
ATOM    707  O   LEU A  41      19.876   9.726  94.097  1.00  0.00           O  
ATOM    708  CB  LEU A  41      18.346  11.138  91.532  1.00  0.00           C  
ATOM    709  CG  LEU A  41      17.948  12.488  90.935  1.00  0.00           C  
ATOM    710  CD1 LEU A  41      16.603  12.334  90.217  1.00  0.00           C  
ATOM    711  CD2 LEU A  41      17.828  13.529  92.041  1.00  0.00           C  
ATOM    712  H   LEU A  41      20.424  11.125  89.995  1.00  0.00           H  
ATOM    713  HA  LEU A  41      20.026  11.816  92.733  1.00  0.00           H  
ATOM    714 1HB  LEU A  41      18.194  10.381  90.760  1.00  0.00           H  
ATOM    715 2HB  LEU A  41      17.673  10.932  92.340  1.00  0.00           H  
ATOM    716  HG  LEU A  41      18.693  12.808  90.218  1.00  0.00           H  
ATOM    717 1HD1 LEU A  41      16.323  13.287  89.785  1.00  0.00           H  
ATOM    718 2HD1 LEU A  41      16.696  11.598  89.428  1.00  0.00           H  
ATOM    719 3HD1 LEU A  41      15.843  12.008  90.917  1.00  0.00           H  
ATOM    720 1HD2 LEU A  41      17.543  14.475  91.598  1.00  0.00           H  
ATOM    721 2HD2 LEU A  41      17.072  13.212  92.759  1.00  0.00           H  
ATOM    722 3HD2 LEU A  41      18.776  13.652  92.550  1.00  0.00           H  
ATOM    723  N   ILE A  42      19.989   8.571  92.170  1.00  0.00           N  
ATOM    724  CA  ILE A  42      20.065   7.303  92.877  1.00  0.00           C  
ATOM    725  C   ILE A  42      21.359   7.233  93.684  1.00  0.00           C  
ATOM    726  O   ILE A  42      21.355   6.755  94.824  1.00  0.00           O  
ATOM    727  CB  ILE A  42      19.960   6.099  91.939  1.00  0.00           C  
ATOM    728  CG1 ILE A  42      18.564   6.068  91.303  1.00  0.00           C  
ATOM    729  CG2 ILE A  42      20.160   4.804  92.772  1.00  0.00           C  
ATOM    730  CD1 ILE A  42      18.423   5.109  90.136  1.00  0.00           C  
ATOM    731  H   ILE A  42      19.959   8.606  91.140  1.00  0.00           H  
ATOM    732  HA  ILE A  42      19.230   7.255  93.578  1.00  0.00           H  
ATOM    733  HB  ILE A  42      20.709   6.174  91.142  1.00  0.00           H  
ATOM    734 1HG1 ILE A  42      17.858   5.787  92.070  1.00  0.00           H  
ATOM    735 2HG1 ILE A  42      18.313   7.069  90.950  1.00  0.00           H  
ATOM    736 1HG2 ILE A  42      20.074   3.962  92.143  1.00  0.00           H  
ATOM    737 2HG2 ILE A  42      21.145   4.784  93.237  1.00  0.00           H  
ATOM    738 3HG2 ILE A  42      19.395   4.751  93.553  1.00  0.00           H  
ATOM    739 1HD1 ILE A  42      17.410   5.145  89.758  1.00  0.00           H  
ATOM    740 2HD1 ILE A  42      19.119   5.396  89.340  1.00  0.00           H  
ATOM    741 3HD1 ILE A  42      18.635   4.109  90.453  1.00  0.00           H  
ATOM    742  N   ARG A  43      22.484   7.652  93.075  1.00  0.00           N  
ATOM    743  CA  ARG A  43      23.772   7.618  93.758  1.00  0.00           C  
ATOM    744  C   ARG A  43      23.717   8.435  95.042  1.00  0.00           C  
ATOM    745  O   ARG A  43      24.187   7.971  96.087  1.00  0.00           O  
ATOM    746  CB  ARG A  43      24.896   8.145  92.866  1.00  0.00           C  
ATOM    747  CG  ARG A  43      26.311   8.072  93.499  1.00  0.00           C  
ATOM    748  CD  ARG A  43      27.422   8.566  92.580  1.00  0.00           C  
ATOM    749  NE  ARG A  43      27.352  10.016  92.278  1.00  0.00           N  
ATOM    750  CZ  ARG A  43      27.780  11.019  93.098  1.00  0.00           C  
ATOM    751  NH1 ARG A  43      28.306  10.775  94.285  1.00  0.00           N1+
ATOM    752  NH2 ARG A  43      27.665  12.277  92.704  1.00  0.00           N  
ATOM    753  H   ARG A  43      22.441   7.993  92.108  1.00  0.00           H  
ATOM    754  HA  ARG A  43      23.995   6.583  94.018  1.00  0.00           H  
ATOM    755 1HB  ARG A  43      24.907   7.595  91.926  1.00  0.00           H  
ATOM    756 2HB  ARG A  43      24.700   9.193  92.626  1.00  0.00           H  
ATOM    757 1HG  ARG A  43      26.329   8.679  94.406  1.00  0.00           H  
ATOM    758 2HG  ARG A  43      26.528   7.038  93.766  1.00  0.00           H  
ATOM    759 1HD  ARG A  43      28.385   8.360  93.047  1.00  0.00           H  
ATOM    760 2HD  ARG A  43      27.362   8.024  91.635  1.00  0.00           H  
ATOM    761  HE  ARG A  43      26.984  10.298  91.347  1.00  0.00           H  
ATOM    762 1HH1 ARG A  43      28.413   9.828  94.660  1.00  0.00           H  
ATOM    763 2HH1 ARG A  43      28.605  11.537  94.874  1.00  0.00           H  
ATOM    764 1HH2 ARG A  43      27.239  12.495  91.789  1.00  0.00           H  
ATOM    765 2HH2 ARG A  43      27.969  13.025  93.304  1.00  0.00           H  
ATOM    766  N   GLU A  44      23.119   9.633  95.001  1.00  0.00           N  
ATOM    767  CA  GLU A  44      23.046  10.409  96.226  1.00  0.00           C  
ATOM    768  C   GLU A  44      22.170   9.735  97.271  1.00  0.00           C  
ATOM    769  O   GLU A  44      22.514   9.750  98.454  1.00  0.00           O  
ATOM    770  CB  GLU A  44      22.532  11.831  95.995  1.00  0.00           C  
ATOM    771  CG  GLU A  44      23.503  12.777  95.278  1.00  0.00           C  
ATOM    772  CD  GLU A  44      23.010  14.217  95.267  1.00  0.00           C  
ATOM    773  OE1 GLU A  44      21.945  14.462  95.800  1.00  0.00           O  
ATOM    774  OE2 GLU A  44      23.698  15.066  94.757  1.00  0.00           O1-
ATOM    775  H   GLU A  44      22.761  10.009  94.118  1.00  0.00           H  
ATOM    776  HA  GLU A  44      24.053  10.483  96.633  1.00  0.00           H  
ATOM    777 1HB  GLU A  44      21.627  11.777  95.380  1.00  0.00           H  
ATOM    778 2HB  GLU A  44      22.244  12.264  96.938  1.00  0.00           H  
ATOM    779 1HG  GLU A  44      24.472  12.733  95.777  1.00  0.00           H  
ATOM    780 2HG  GLU A  44      23.637  12.429  94.249  1.00  0.00           H  
ATOM    781  N   LEU A  45      21.064   9.095  96.872  1.00  0.00           N  
ATOM    782  CA  LEU A  45      20.235   8.478  97.899  1.00  0.00           C  
ATOM    783  C   LEU A  45      21.001   7.379  98.599  1.00  0.00           C  
ATOM    784  O   LEU A  45      20.900   7.223  99.823  1.00  0.00           O  
ATOM    785  CB  LEU A  45      18.984   7.825  97.314  1.00  0.00           C  
ATOM    786  CG  LEU A  45      17.943   8.713  96.685  1.00  0.00           C  
ATOM    787  CD1 LEU A  45      16.907   7.819  96.117  1.00  0.00           C  
ATOM    788  CD2 LEU A  45      17.360   9.682  97.650  1.00  0.00           C  
ATOM    789  H   LEU A  45      20.767   9.128  95.889  1.00  0.00           H  
ATOM    790  HA  LEU A  45      19.974   9.233  98.634  1.00  0.00           H  
ATOM    791 1HB  LEU A  45      19.313   7.135  96.534  1.00  0.00           H  
ATOM    792 2HB  LEU A  45      18.496   7.239  98.094  1.00  0.00           H  
ATOM    793  HG  LEU A  45      18.392   9.268  95.882  1.00  0.00           H  
ATOM    794 1HD1 LEU A  45      16.163   8.402  95.635  1.00  0.00           H  
ATOM    795 2HD1 LEU A  45      17.369   7.147  95.392  1.00  0.00           H  
ATOM    796 3HD1 LEU A  45      16.447   7.238  96.917  1.00  0.00           H  
ATOM    797 1HD2 LEU A  45      16.637  10.284  97.123  1.00  0.00           H  
ATOM    798 2HD2 LEU A  45      16.874   9.149  98.452  1.00  0.00           H  
ATOM    799 3HD2 LEU A  45      18.126  10.335  98.048  1.00  0.00           H  
ATOM    800  N   GLU A  46      21.800   6.619  97.844  1.00  0.00           N  
ATOM    801  CA  GLU A  46      22.576   5.562  98.466  1.00  0.00           C  
ATOM    802  C   GLU A  46      23.631   6.116  99.413  1.00  0.00           C  
ATOM    803  O   GLU A  46      23.705   5.704 100.574  1.00  0.00           O  
ATOM    804  CB  GLU A  46      23.256   4.692  97.398  1.00  0.00           C  
ATOM    805  CG  GLU A  46      24.091   3.517  97.955  1.00  0.00           C  
ATOM    806  CD  GLU A  46      24.589   2.553  96.883  1.00  0.00           C  
ATOM    807  OE1 GLU A  46      24.274   2.746  95.719  1.00  0.00           O  
ATOM    808  OE2 GLU A  46      25.272   1.624  97.228  1.00  0.00           O1-
ATOM    809  H   GLU A  46      21.810   6.749  96.822  1.00  0.00           H  
ATOM    810  HA  GLU A  46      21.903   4.944  99.049  1.00  0.00           H  
ATOM    811 1HB  GLU A  46      22.512   4.302  96.713  1.00  0.00           H  
ATOM    812 2HB  GLU A  46      23.928   5.319  96.810  1.00  0.00           H  
ATOM    813 1HG  GLU A  46      24.960   3.928  98.473  1.00  0.00           H  
ATOM    814 2HG  GLU A  46      23.500   2.974  98.689  1.00  0.00           H  
ATOM    815  N   GLU A  47      24.390   7.116  98.967  1.00  0.00           N  
ATOM    816  CA  GLU A  47      25.480   7.669  99.773  1.00  0.00           C  
ATOM    817  C   GLU A  47      24.982   8.359 101.033  1.00  0.00           C  
ATOM    818  O   GLU A  47      25.632   8.309 102.082  1.00  0.00           O  
ATOM    819  CB  GLU A  47      26.317   8.649  98.956  1.00  0.00           C  
ATOM    820  CG  GLU A  47      27.149   8.007  97.846  1.00  0.00           C  
ATOM    821  CD  GLU A  47      27.926   9.013  97.073  1.00  0.00           C  
ATOM    822  OE1 GLU A  47      27.904  10.165  97.462  1.00  0.00           O  
ATOM    823  OE2 GLU A  47      28.526   8.653  96.080  1.00  0.00           O1-
ATOM    824  H   GLU A  47      24.251   7.462  98.010  1.00  0.00           H  
ATOM    825  HA  GLU A  47      26.121   6.844 100.075  1.00  0.00           H  
ATOM    826 1HB  GLU A  47      25.653   9.386  98.493  1.00  0.00           H  
ATOM    827 2HB  GLU A  47      26.992   9.190  99.620  1.00  0.00           H  
ATOM    828 1HG  GLU A  47      27.837   7.291  98.289  1.00  0.00           H  
ATOM    829 2HG  GLU A  47      26.487   7.468  97.172  1.00  0.00           H  
ATOM    830  N   LYS A  48      23.814   8.981 100.946  1.00  0.00           N  
ATOM    831  CA  LYS A  48      23.231   9.717 102.053  1.00  0.00           C  
ATOM    832  C   LYS A  48      22.407   8.843 103.000  1.00  0.00           C  
ATOM    833  O   LYS A  48      21.905   9.346 104.007  1.00  0.00           O  
ATOM    834  CB  LYS A  48      22.336  10.832 101.508  1.00  0.00           C  
ATOM    835  CG  LYS A  48      23.078  11.936 100.733  1.00  0.00           C  
ATOM    836  CD  LYS A  48      22.093  12.976 100.185  1.00  0.00           C  
ATOM    837  CE  LYS A  48      22.795  14.040  99.326  1.00  0.00           C  
ATOM    838  NZ  LYS A  48      21.817  15.029  98.751  1.00  0.00           N1+
ATOM    839  H   LYS A  48      23.338   9.007 100.039  1.00  0.00           H  
ATOM    840  HA  LYS A  48      24.041  10.160 102.630  1.00  0.00           H  
ATOM    841 1HB  LYS A  48      21.593  10.392 100.835  1.00  0.00           H  
ATOM    842 2HB  LYS A  48      21.794  11.296 102.330  1.00  0.00           H  
ATOM    843 1HG  LYS A  48      23.785  12.425 101.400  1.00  0.00           H  
ATOM    844 2HG  LYS A  48      23.635  11.494  99.905  1.00  0.00           H  
ATOM    845 1HD  LYS A  48      21.346  12.467  99.568  1.00  0.00           H  
ATOM    846 2HD  LYS A  48      21.583  13.467 101.012  1.00  0.00           H  
ATOM    847 1HE  LYS A  48      23.527  14.574  99.927  1.00  0.00           H  
ATOM    848 2HE  LYS A  48      23.314  13.544  98.511  1.00  0.00           H  
ATOM    849 1HZ  LYS A  48      22.309  15.705  98.172  1.00  0.00           H  
ATOM    850 2HZ  LYS A  48      21.130  14.536  98.180  1.00  0.00           H  
ATOM    851 3HZ  LYS A  48      21.342  15.508  99.496  1.00  0.00           H  
ATOM    852  N   GLY A  49      22.201   7.557 102.662  1.00  0.00           N  
ATOM    853  CA  GLY A  49      21.374   6.686 103.492  1.00  0.00           C  
ATOM    854  C   GLY A  49      19.867   6.981 103.393  1.00  0.00           C  
ATOM    855  O   GLY A  49      19.126   6.750 104.348  1.00  0.00           O  
ATOM    856  H   GLY A  49      22.687   7.149 101.860  1.00  0.00           H  
ATOM    857 1HA  GLY A  49      21.558   5.653 103.198  1.00  0.00           H  
ATOM    858 2HA  GLY A  49      21.692   6.778 104.529  1.00  0.00           H  
ATOM    859  N   ALA A  50      19.406   7.504 102.255  1.00  0.00           N  
ATOM    860  CA  ALA A  50      17.998   7.881 102.084  1.00  0.00           C  
ATOM    861  C   ALA A  50      17.095   6.720 101.674  1.00  0.00           C  
ATOM    862  O   ALA A  50      15.876   6.883 101.590  1.00  0.00           O  
ATOM    863  CB  ALA A  50      17.885   8.971 101.057  1.00  0.00           C  
ATOM    864  H   ALA A  50      20.043   7.634 101.465  1.00  0.00           H  
ATOM    865  HA  ALA A  50      17.639   8.254 103.045  1.00  0.00           H  
ATOM    866 1HB  ALA A  50      16.843   9.264 100.962  1.00  0.00           H  
ATOM    867 2HB  ALA A  50      18.489   9.830 101.352  1.00  0.00           H  
ATOM    868 3HB  ALA A  50      18.244   8.577 100.134  1.00  0.00           H  
ATOM    869  N   ALA A  51      17.674   5.565 101.375  1.00  0.00           N  
ATOM    870  CA  ALA A  51      16.882   4.432 100.927  1.00  0.00           C  
ATOM    871  C   ALA A  51      17.567   3.117 101.295  1.00  0.00           C  
ATOM    872  O   ALA A  51      18.791   3.048 101.429  1.00  0.00           O  
ATOM    873  CB  ALA A  51      16.654   4.543  99.425  1.00  0.00           C  
ATOM    874  H   ALA A  51      18.676   5.465 101.479  1.00  0.00           H  
ATOM    875  HA  ALA A  51      15.920   4.456 101.435  1.00  0.00           H  
ATOM    876 1HB  ALA A  51      16.050   3.707  99.077  1.00  0.00           H  
ATOM    877 2HB  ALA A  51      16.143   5.478  99.202  1.00  0.00           H  
ATOM    878 3HB  ALA A  51      17.596   4.533  98.937  1.00  0.00           H  
ATOM    879  N   SER A  52      16.758   2.063 101.443  1.00  0.00           N  
ATOM    880  CA  SER A  52      17.240   0.715 101.735  1.00  0.00           C  
ATOM    881  C   SER A  52      17.897   0.112 100.517  1.00  0.00           C  
ATOM    882  O   SER A  52      17.695   0.587  99.400  1.00  0.00           O  
ATOM    883  CB  SER A  52      16.089  -0.172 102.170  1.00  0.00           C  
ATOM    884  OG  SER A  52      15.204  -0.431 101.094  1.00  0.00           O  
ATOM    885  H   SER A  52      15.760   2.199 101.350  1.00  0.00           H  
ATOM    886  HA  SER A  52      17.981   0.769 102.539  1.00  0.00           H  
ATOM    887 1HB  SER A  52      16.481  -1.113 102.556  1.00  0.00           H  
ATOM    888 2HB  SER A  52      15.547   0.313 102.976  1.00  0.00           H  
ATOM    889  HG  SER A  52      14.455  -0.905 101.485  1.00  0.00           H  
ATOM    890  N   GLU A  53      18.647  -0.971 100.711  1.00  0.00           N  
ATOM    891  CA  GLU A  53      19.321  -1.598  99.592  1.00  0.00           C  
ATOM    892  C   GLU A  53      18.344  -2.148  98.568  1.00  0.00           C  
ATOM    893  O   GLU A  53      18.601  -2.060  97.364  1.00  0.00           O  
ATOM    894  CB  GLU A  53      20.206  -2.734 100.104  1.00  0.00           C  
ATOM    895  CG  GLU A  53      21.364  -2.286 100.983  1.00  0.00           C  
ATOM    896  CD  GLU A  53      20.939  -2.021 102.415  1.00  0.00           C  
ATOM    897  OE1 GLU A  53      19.774  -2.219 102.717  1.00  0.00           O  
ATOM    898  OE2 GLU A  53      21.758  -1.609 103.193  1.00  0.00           O1-
ATOM    899  H   GLU A  53      18.792  -1.339 101.655  1.00  0.00           H  
ATOM    900  HA  GLU A  53      19.946  -0.855  99.107  1.00  0.00           H  
ATOM    901 1HB  GLU A  53      19.607  -3.419 100.677  1.00  0.00           H  
ATOM    902 2HB  GLU A  53      20.620  -3.282  99.262  1.00  0.00           H  
ATOM    903 1HG  GLU A  53      22.131  -3.061 100.980  1.00  0.00           H  
ATOM    904 2HG  GLU A  53      21.795  -1.379 100.563  1.00  0.00           H  
ATOM    905  N   ALA A  54      17.229  -2.728  99.022  1.00  0.00           N  
ATOM    906  CA  ALA A  54      16.267  -3.277  98.076  1.00  0.00           C  
ATOM    907  C   ALA A  54      15.615  -2.157  97.288  1.00  0.00           C  
ATOM    908  O   ALA A  54      15.415  -2.282  96.076  1.00  0.00           O  
ATOM    909  CB  ALA A  54      15.233  -4.125  98.780  1.00  0.00           C  
ATOM    910  H   ALA A  54      17.070  -2.777 100.020  1.00  0.00           H  
ATOM    911  HA  ALA A  54      16.796  -3.903  97.371  1.00  0.00           H  
ATOM    912 1HB  ALA A  54      14.549  -4.542  98.042  1.00  0.00           H  
ATOM    913 2HB  ALA A  54      15.732  -4.940  99.312  1.00  0.00           H  
ATOM    914 3HB  ALA A  54      14.682  -3.514  99.489  1.00  0.00           H  
ATOM    915  N   GLU A  55      15.335  -1.022  97.942  1.00  0.00           N  
ATOM    916  CA  GLU A  55      14.717   0.079  97.219  1.00  0.00           C  
ATOM    917  C   GLU A  55      15.690   0.661  96.214  1.00  0.00           C  
ATOM    918  O   GLU A  55      15.301   1.009  95.103  1.00  0.00           O  
ATOM    919  CB  GLU A  55      14.224   1.164  98.173  1.00  0.00           C  
ATOM    920  CG  GLU A  55      13.528   2.358  97.488  1.00  0.00           C  
ATOM    921  CD  GLU A  55      12.235   2.016  96.734  1.00  0.00           C  
ATOM    922  OE1 GLU A  55      11.585   1.021  97.028  1.00  0.00           O  
ATOM    923  OE2 GLU A  55      11.926   2.756  95.828  1.00  0.00           O1-
ATOM    924  H   GLU A  55      15.492  -0.948  98.946  1.00  0.00           H  
ATOM    925  HA  GLU A  55      13.861  -0.304  96.669  1.00  0.00           H  
ATOM    926 1HB  GLU A  55      13.526   0.728  98.886  1.00  0.00           H  
ATOM    927 2HB  GLU A  55      15.072   1.543  98.742  1.00  0.00           H  
ATOM    928 1HG  GLU A  55      13.292   3.096  98.254  1.00  0.00           H  
ATOM    929 2HG  GLU A  55      14.228   2.825  96.794  1.00  0.00           H  
ATOM    930  N   LEU A  56      16.969   0.757  96.588  1.00  0.00           N  
ATOM    931  CA  LEU A  56      17.946   1.289  95.666  1.00  0.00           C  
ATOM    932  C   LEU A  56      18.122   0.352  94.485  1.00  0.00           C  
ATOM    933  O   LEU A  56      18.246   0.830  93.356  1.00  0.00           O  
ATOM    934  CB  LEU A  56      19.260   1.482  96.409  1.00  0.00           C  
ATOM    935  CG  LEU A  56      19.259   2.612  97.443  1.00  0.00           C  
ATOM    936  CD1 LEU A  56      20.454   2.461  98.316  1.00  0.00           C  
ATOM    937  CD2 LEU A  56      19.299   4.003  96.727  1.00  0.00           C  
ATOM    938  H   LEU A  56      17.244   0.495  97.535  1.00  0.00           H  
ATOM    939  HA  LEU A  56      17.589   2.240  95.296  1.00  0.00           H  
ATOM    940 1HB  LEU A  56      19.498   0.555  96.929  1.00  0.00           H  
ATOM    941 2HB  LEU A  56      20.047   1.687  95.685  1.00  0.00           H  
ATOM    942  HG  LEU A  56      18.376   2.538  98.062  1.00  0.00           H  
ATOM    943 1HD1 LEU A  56      20.448   3.244  99.066  1.00  0.00           H  
ATOM    944 2HD1 LEU A  56      20.416   1.498  98.816  1.00  0.00           H  
ATOM    945 3HD1 LEU A  56      21.346   2.518  97.715  1.00  0.00           H  
ATOM    946 1HD2 LEU A  56      19.321   4.788  97.472  1.00  0.00           H  
ATOM    947 2HD2 LEU A  56      20.195   4.078  96.111  1.00  0.00           H  
ATOM    948 3HD2 LEU A  56      18.424   4.139  96.100  1.00  0.00           H  
ATOM    949  N   ALA A  57      18.107  -0.973  94.713  1.00  0.00           N  
ATOM    950  CA  ALA A  57      18.226  -1.898  93.594  1.00  0.00           C  
ATOM    951  C   ALA A  57      17.037  -1.733  92.666  1.00  0.00           C  
ATOM    952  O   ALA A  57      17.213  -1.719  91.441  1.00  0.00           O  
ATOM    953  CB  ALA A  57      18.276  -3.319  94.098  1.00  0.00           C  
ATOM    954  H   ALA A  57      18.066  -1.331  95.671  1.00  0.00           H  
ATOM    955  HA  ALA A  57      19.131  -1.670  93.047  1.00  0.00           H  
ATOM    956 1HB  ALA A  57      18.353  -4.003  93.265  1.00  0.00           H  
ATOM    957 2HB  ALA A  57      19.132  -3.447  94.761  1.00  0.00           H  
ATOM    958 3HB  ALA A  57      17.358  -3.507  94.640  1.00  0.00           H  
ATOM    959  N   ARG A  58      15.842  -1.534  93.231  1.00  0.00           N  
ATOM    960  CA  ARG A  58      14.657  -1.327  92.425  1.00  0.00           C  
ATOM    961  C   ARG A  58      14.763  -0.043  91.620  1.00  0.00           C  
ATOM    962  O   ARG A  58      14.421  -0.038  90.435  1.00  0.00           O  
ATOM    963  CB  ARG A  58      13.403  -1.291  93.298  1.00  0.00           C  
ATOM    964  CG  ARG A  58      12.914  -2.651  93.830  1.00  0.00           C  
ATOM    965  CD  ARG A  58      11.547  -2.546  94.464  1.00  0.00           C  
ATOM    966  NE  ARG A  58      11.580  -1.866  95.790  1.00  0.00           N  
ATOM    967  CZ  ARG A  58      11.737  -2.496  96.982  1.00  0.00           C  
ATOM    968  NH1 ARG A  58      11.840  -3.814  97.052  1.00  0.00           N1+
ATOM    969  NH2 ARG A  58      11.762  -1.765  98.080  1.00  0.00           N  
ATOM    970  H   ARG A  58      15.753  -1.593  94.250  1.00  0.00           H  
ATOM    971  HA  ARG A  58      14.566  -2.166  91.735  1.00  0.00           H  
ATOM    972 1HB  ARG A  58      13.591  -0.661  94.163  1.00  0.00           H  
ATOM    973 2HB  ARG A  58      12.587  -0.832  92.740  1.00  0.00           H  
ATOM    974 1HG  ARG A  58      12.851  -3.358  93.002  1.00  0.00           H  
ATOM    975 2HG  ARG A  58      13.610  -3.032  94.570  1.00  0.00           H  
ATOM    976 1HD  ARG A  58      10.896  -1.967  93.809  1.00  0.00           H  
ATOM    977 2HD  ARG A  58      11.124  -3.543  94.590  1.00  0.00           H  
ATOM    978  HE  ARG A  58      11.492  -0.833  95.834  1.00  0.00           H  
ATOM    979 1HH1 ARG A  58      11.801  -4.374  96.205  1.00  0.00           H  
ATOM    980 2HH1 ARG A  58      11.931  -4.275  97.944  1.00  0.00           H  
ATOM    981 1HH2 ARG A  58      11.679  -0.737  97.988  1.00  0.00           H  
ATOM    982 2HH2 ARG A  58      11.868  -2.194  98.983  1.00  0.00           H  
ATOM    983  N   MET A  59      15.276   1.037  92.224  1.00  0.00           N  
ATOM    984  CA  MET A  59      15.404   2.277  91.478  1.00  0.00           C  
ATOM    985  C   MET A  59      16.421   2.139  90.359  1.00  0.00           C  
ATOM    986  O   MET A  59      16.215   2.697  89.279  1.00  0.00           O  
ATOM    987  CB  MET A  59      15.782   3.449  92.364  1.00  0.00           C  
ATOM    988  CG  MET A  59      14.698   3.873  93.341  1.00  0.00           C  
ATOM    989  SD  MET A  59      15.187   5.259  94.379  1.00  0.00           S  
ATOM    990  CE  MET A  59      15.028   6.629  93.204  1.00  0.00           C  
ATOM    991  H   MET A  59      15.503   1.001  93.223  1.00  0.00           H  
ATOM    992  HA  MET A  59      14.440   2.499  91.023  1.00  0.00           H  
ATOM    993 1HB  MET A  59      16.680   3.195  92.934  1.00  0.00           H  
ATOM    994 2HB  MET A  59      16.014   4.288  91.736  1.00  0.00           H  
ATOM    995 1HG  MET A  59      13.810   4.159  92.775  1.00  0.00           H  
ATOM    996 2HG  MET A  59      14.426   3.040  93.985  1.00  0.00           H  
ATOM    997 1HE  MET A  59      15.286   7.560  93.676  1.00  0.00           H  
ATOM    998 2HE  MET A  59      15.673   6.480  92.352  1.00  0.00           H  
ATOM    999 3HE  MET A  59      13.996   6.686  92.857  1.00  0.00           H  
ATOM   1000  N   LYS A  60      17.512   1.405  90.607  1.00  0.00           N  
ATOM   1001  CA  LYS A  60      18.527   1.202  89.588  1.00  0.00           C  
ATOM   1002  C   LYS A  60      17.932   0.414  88.430  1.00  0.00           C  
ATOM   1003  O   LYS A  60      18.186   0.740  87.273  1.00  0.00           O  
ATOM   1004  CB  LYS A  60      19.749   0.506  90.179  1.00  0.00           C  
ATOM   1005  CG  LYS A  60      20.553   1.396  91.117  1.00  0.00           C  
ATOM   1006  CD  LYS A  60      21.725   0.679  91.784  1.00  0.00           C  
ATOM   1007  CE  LYS A  60      22.431   1.608  92.807  1.00  0.00           C  
ATOM   1008  NZ  LYS A  60      23.580   0.935  93.532  1.00  0.00           N1+
ATOM   1009  H   LYS A  60      17.652   1.019  91.548  1.00  0.00           H  
ATOM   1010  HA  LYS A  60      18.844   2.169  89.206  1.00  0.00           H  
ATOM   1011 1HB  LYS A  60      19.416  -0.350  90.755  1.00  0.00           H  
ATOM   1012 2HB  LYS A  60      20.397   0.153  89.382  1.00  0.00           H  
ATOM   1013 1HG  LYS A  60      20.934   2.248  90.550  1.00  0.00           H  
ATOM   1014 2HG  LYS A  60      19.896   1.765  91.879  1.00  0.00           H  
ATOM   1015 1HD  LYS A  60      21.338  -0.186  92.319  1.00  0.00           H  
ATOM   1016 2HD  LYS A  60      22.438   0.344  91.035  1.00  0.00           H  
ATOM   1017 1HE  LYS A  60      22.806   2.493  92.293  1.00  0.00           H  
ATOM   1018 2HE  LYS A  60      21.692   1.922  93.551  1.00  0.00           H  
ATOM   1019 1HZ  LYS A  60      23.988   1.601  94.225  1.00  0.00           H  
ATOM   1020 2HZ  LYS A  60      23.242   0.126  94.033  1.00  0.00           H  
ATOM   1021 3HZ  LYS A  60      24.293   0.652  92.879  1.00  0.00           H  
ATOM   1022  N   GLN A  61      17.098  -0.580  88.727  1.00  0.00           N  
ATOM   1023  CA  GLN A  61      16.454  -1.344  87.672  1.00  0.00           C  
ATOM   1024  C   GLN A  61      15.442  -0.508  86.885  1.00  0.00           C  
ATOM   1025  O   GLN A  61      15.354  -0.654  85.656  1.00  0.00           O  
ATOM   1026  CB  GLN A  61      15.799  -2.574  88.270  1.00  0.00           C  
ATOM   1027  CG  GLN A  61      16.802  -3.586  88.738  1.00  0.00           C  
ATOM   1028  CD  GLN A  61      16.175  -4.695  89.483  1.00  0.00           C  
ATOM   1029  NE2 GLN A  61      16.384  -5.900  88.998  1.00  0.00           N  
ATOM   1030  OE1 GLN A  61      15.474  -4.489  90.478  1.00  0.00           O  
ATOM   1031  H   GLN A  61      16.964  -0.848  89.707  1.00  0.00           H  
ATOM   1032  HA  GLN A  61      17.213  -1.677  86.982  1.00  0.00           H  
ATOM   1033 1HB  GLN A  61      15.187  -2.280  89.125  1.00  0.00           H  
ATOM   1034 2HB  GLN A  61      15.145  -3.042  87.537  1.00  0.00           H  
ATOM   1035 1HG  GLN A  61      17.315  -4.002  87.872  1.00  0.00           H  
ATOM   1036 2HG  GLN A  61      17.518  -3.101  89.388  1.00  0.00           H  
ATOM   1037 1HE2 GLN A  61      15.984  -6.694  89.445  1.00  0.00           H  
ATOM   1038 2HE2 GLN A  61      16.939  -6.029  88.158  1.00  0.00           H  
ATOM   1039  N   GLN A  62      14.702   0.379  87.565  1.00  0.00           N  
ATOM   1040  CA  GLN A  62      13.730   1.253  86.906  1.00  0.00           C  
ATOM   1041  C   GLN A  62      14.459   2.231  85.995  1.00  0.00           C  
ATOM   1042  O   GLN A  62      14.007   2.521  84.885  1.00  0.00           O  
ATOM   1043  CB  GLN A  62      12.913   2.013  87.947  1.00  0.00           C  
ATOM   1044  CG  GLN A  62      11.950   1.148  88.752  1.00  0.00           C  
ATOM   1045  CD  GLN A  62      11.382   1.895  89.939  1.00  0.00           C  
ATOM   1046  NE2 GLN A  62      10.339   1.353  90.555  1.00  0.00           N  
ATOM   1047  OE1 GLN A  62      11.897   2.962  90.295  1.00  0.00           O  
ATOM   1048  H   GLN A  62      14.782   0.403  88.590  1.00  0.00           H  
ATOM   1049  HA  GLN A  62      13.062   0.641  86.298  1.00  0.00           H  
ATOM   1050 1HB  GLN A  62      13.597   2.495  88.644  1.00  0.00           H  
ATOM   1051 2HB  GLN A  62      12.340   2.799  87.459  1.00  0.00           H  
ATOM   1052 1HG  GLN A  62      11.119   0.872  88.105  1.00  0.00           H  
ATOM   1053 2HG  GLN A  62      12.452   0.258  89.095  1.00  0.00           H  
ATOM   1054 1HE2 GLN A  62       9.930   1.809  91.347  1.00  0.00           H  
ATOM   1055 2HE2 GLN A  62       9.956   0.487  90.227  1.00  0.00           H  
ATOM   1056  N   HIS A  63      15.607   2.715  86.473  1.00  0.00           N  
ATOM   1057  CA  HIS A  63      16.492   3.614  85.751  1.00  0.00           C  
ATOM   1058  C   HIS A  63      17.022   2.980  84.484  1.00  0.00           C  
ATOM   1059  O   HIS A  63      16.889   3.542  83.388  1.00  0.00           O  
ATOM   1060  CB  HIS A  63      17.648   3.992  86.681  1.00  0.00           C  
ATOM   1061  CG  HIS A  63      18.792   4.613  86.037  1.00  0.00           C  
ATOM   1062  CD2 HIS A  63      20.019   4.104  85.770  1.00  0.00           C  
ATOM   1063  ND1 HIS A  63      18.795   5.890  85.581  1.00  0.00           N  
ATOM   1064  CE1 HIS A  63      19.973   6.145  85.028  1.00  0.00           C  
ATOM   1065  NE2 HIS A  63      20.730   5.076  85.143  1.00  0.00           N  
ATOM   1066  H   HIS A  63      15.875   2.471  87.430  1.00  0.00           H  
ATOM   1067  HA  HIS A  63      15.951   4.518  85.480  1.00  0.00           H  
ATOM   1068 1HB  HIS A  63      17.272   4.683  87.424  1.00  0.00           H  
ATOM   1069 2HB  HIS A  63      17.988   3.133  87.205  1.00  0.00           H  
ATOM   1070  HD2 HIS A  63      20.365   3.097  86.008  1.00  0.00           H  
ATOM   1071  HE1 HIS A  63      20.269   7.061  84.570  1.00  0.00           H  
ATOM   1072  HE2 HIS A  63      21.687   4.993  84.812  1.00  0.00           H  
ATOM   1073  N   MET A  64      17.583   1.778  84.620  1.00  0.00           N  
ATOM   1074  CA  MET A  64      18.140   1.060  83.496  1.00  0.00           C  
ATOM   1075  C   MET A  64      17.064   0.706  82.482  1.00  0.00           C  
ATOM   1076  O   MET A  64      17.287   0.797  81.270  1.00  0.00           O  
ATOM   1077  CB  MET A  64      18.834  -0.187  84.010  1.00  0.00           C  
ATOM   1078  CG  MET A  64      20.132   0.098  84.777  1.00  0.00           C  
ATOM   1079  SD  MET A  64      21.069  -1.376  85.172  1.00  0.00           S  
ATOM   1080  CE  MET A  64      20.110  -2.152  86.466  1.00  0.00           C  
ATOM   1081  H   MET A  64      17.659   1.372  85.559  1.00  0.00           H  
ATOM   1082  HA  MET A  64      18.870   1.704  83.003  1.00  0.00           H  
ATOM   1083 1HB  MET A  64      18.161  -0.686  84.702  1.00  0.00           H  
ATOM   1084 2HB  MET A  64      19.020  -0.878  83.199  1.00  0.00           H  
ATOM   1085 1HG  MET A  64      20.761   0.762  84.194  1.00  0.00           H  
ATOM   1086 2HG  MET A  64      19.912   0.606  85.693  1.00  0.00           H  
ATOM   1087 1HE  MET A  64      20.613  -3.050  86.797  1.00  0.00           H  
ATOM   1088 2HE  MET A  64      20.003  -1.467  87.306  1.00  0.00           H  
ATOM   1089 3HE  MET A  64      19.135  -2.414  86.083  1.00  0.00           H  
ATOM   1090  N   THR A  65      15.875   0.342  82.976  1.00  0.00           N  
ATOM   1091  CA  THR A  65      14.785  -0.014  82.098  1.00  0.00           C  
ATOM   1092  C   THR A  65      14.321   1.211  81.321  1.00  0.00           C  
ATOM   1093  O   THR A  65      14.158   1.124  80.101  1.00  0.00           O  
ATOM   1094  CB  THR A  65      13.600  -0.605  82.902  1.00  0.00           C  
ATOM   1095  CG2 THR A  65      12.460  -0.963  81.948  1.00  0.00           C  
ATOM   1096  OG1 THR A  65      14.030  -1.795  83.582  1.00  0.00           O  
ATOM   1097  H   THR A  65      15.739   0.257  83.981  1.00  0.00           H  
ATOM   1098  HA  THR A  65      15.132  -0.759  81.391  1.00  0.00           H  
ATOM   1099  HB  THR A  65      13.253   0.122  83.634  1.00  0.00           H  
ATOM   1100  HG1 THR A  65      14.618  -1.541  84.325  1.00  0.00           H  
ATOM   1101 1HG2 THR A  65      11.636  -1.386  82.520  1.00  0.00           H  
ATOM   1102 2HG2 THR A  65      12.108  -0.074  81.427  1.00  0.00           H  
ATOM   1103 3HG2 THR A  65      12.804  -1.693  81.219  1.00  0.00           H  
ATOM   1104  N   ALA A  66      14.144   2.358  81.993  1.00  0.00           N  
ATOM   1105  CA  ALA A  66      13.683   3.566  81.322  1.00  0.00           C  
ATOM   1106  C   ALA A  66      14.667   4.009  80.252  1.00  0.00           C  
ATOM   1107  O   ALA A  66      14.270   4.472  79.179  1.00  0.00           O  
ATOM   1108  CB  ALA A  66      13.473   4.679  82.330  1.00  0.00           C  
ATOM   1109  H   ALA A  66      14.285   2.384  83.010  1.00  0.00           H  
ATOM   1110  HA  ALA A  66      12.731   3.341  80.833  1.00  0.00           H  
ATOM   1111 1HB  ALA A  66      13.106   5.569  81.826  1.00  0.00           H  
ATOM   1112 2HB  ALA A  66      12.746   4.357  83.074  1.00  0.00           H  
ATOM   1113 3HB  ALA A  66      14.425   4.897  82.825  1.00  0.00           H  
ATOM   1114  N   TYR A  67      15.961   3.867  80.548  1.00  0.00           N  
ATOM   1115  CA  TYR A  67      17.007   4.200  79.600  1.00  0.00           C  
ATOM   1116  C   TYR A  67      16.877   3.372  78.336  1.00  0.00           C  
ATOM   1117  O   TYR A  67      16.881   3.906  77.216  1.00  0.00           O  
ATOM   1118  CB  TYR A  67      18.376   3.951  80.227  1.00  0.00           C  
ATOM   1119  CG  TYR A  67      19.500   4.074  79.261  1.00  0.00           C  
ATOM   1120  CD1 TYR A  67      20.085   5.278  78.990  1.00  0.00           C  
ATOM   1121  CD2 TYR A  67      19.928   2.939  78.617  1.00  0.00           C  
ATOM   1122  CE1 TYR A  67      21.109   5.340  78.062  1.00  0.00           C  
ATOM   1123  CE2 TYR A  67      20.913   2.992  77.708  1.00  0.00           C  
ATOM   1124  CZ  TYR A  67      21.517   4.187  77.417  1.00  0.00           C  
ATOM   1125  OH  TYR A  67      22.523   4.250  76.487  1.00  0.00           O  
ATOM   1126  H   TYR A  67      16.234   3.536  81.481  1.00  0.00           H  
ATOM   1127  HA  TYR A  67      16.906   5.249  79.340  1.00  0.00           H  
ATOM   1128 1HB  TYR A  67      18.540   4.661  81.041  1.00  0.00           H  
ATOM   1129 2HB  TYR A  67      18.407   2.959  80.656  1.00  0.00           H  
ATOM   1130  HD1 TYR A  67      19.741   6.179  79.492  1.00  0.00           H  
ATOM   1131  HD2 TYR A  67      19.454   1.993  78.834  1.00  0.00           H  
ATOM   1132  HE1 TYR A  67      21.584   6.294  77.835  1.00  0.00           H  
ATOM   1133  HE2 TYR A  67      21.214   2.086  77.221  1.00  0.00           H  
ATOM   1134  HH  TYR A  67      22.665   3.377  76.106  1.00  0.00           H  
ATOM   1135  N   LEU A  68      16.767   2.055  78.507  1.00  0.00           N  
ATOM   1136  CA  LEU A  68      16.732   1.189  77.349  1.00  0.00           C  
ATOM   1137  C   LEU A  68      15.441   1.401  76.565  1.00  0.00           C  
ATOM   1138  O   LEU A  68      15.445   1.278  75.333  1.00  0.00           O  
ATOM   1139  CB  LEU A  68      16.899  -0.273  77.759  1.00  0.00           C  
ATOM   1140  CG  LEU A  68      17.185  -1.305  76.610  1.00  0.00           C  
ATOM   1141  CD1 LEU A  68      18.528  -0.956  75.863  1.00  0.00           C  
ATOM   1142  CD2 LEU A  68      17.287  -2.672  77.186  1.00  0.00           C  
ATOM   1143  H   LEU A  68      16.778   1.654  79.453  1.00  0.00           H  
ATOM   1144  HA  LEU A  68      17.566   1.473  76.715  1.00  0.00           H  
ATOM   1145 1HB  LEU A  68      17.704  -0.326  78.471  1.00  0.00           H  
ATOM   1146 2HB  LEU A  68      15.982  -0.583  78.272  1.00  0.00           H  
ATOM   1147  HG  LEU A  68      16.367  -1.276  75.894  1.00  0.00           H  
ATOM   1148 1HD1 LEU A  68      18.721  -1.701  75.081  1.00  0.00           H  
ATOM   1149 2HD1 LEU A  68      18.484   0.024  75.402  1.00  0.00           H  
ATOM   1150 3HD1 LEU A  68      19.343  -0.984  76.571  1.00  0.00           H  
ATOM   1151 1HD2 LEU A  68      17.474  -3.379  76.375  1.00  0.00           H  
ATOM   1152 2HD2 LEU A  68      18.111  -2.707  77.902  1.00  0.00           H  
ATOM   1153 3HD2 LEU A  68      16.357  -2.931  77.690  1.00  0.00           H  
ATOM   1154  N   GLU A  69      14.321   1.680  77.261  1.00  0.00           N  
ATOM   1155  CA  GLU A  69      13.064   1.927  76.569  1.00  0.00           C  
ATOM   1156  C   GLU A  69      13.171   3.184  75.720  1.00  0.00           C  
ATOM   1157  O   GLU A  69      12.707   3.197  74.581  1.00  0.00           O  
ATOM   1158  CB  GLU A  69      11.900   2.062  77.543  1.00  0.00           C  
ATOM   1159  CG  GLU A  69      11.461   0.772  78.209  1.00  0.00           C  
ATOM   1160  CD  GLU A  69      10.395   1.009  79.236  1.00  0.00           C  
ATOM   1161  OE1 GLU A  69      10.112   2.154  79.508  1.00  0.00           O  
ATOM   1162  OE2 GLU A  69       9.864   0.054  79.749  1.00  0.00           O1-
ATOM   1163  H   GLU A  69      14.345   1.701  78.287  1.00  0.00           H  
ATOM   1164  HA  GLU A  69      12.860   1.085  75.926  1.00  0.00           H  
ATOM   1165 1HB  GLU A  69      12.182   2.758  78.333  1.00  0.00           H  
ATOM   1166 2HB  GLU A  69      11.040   2.487  77.025  1.00  0.00           H  
ATOM   1167 1HG  GLU A  69      11.077   0.098  77.446  1.00  0.00           H  
ATOM   1168 2HG  GLU A  69      12.318   0.295  78.671  1.00  0.00           H  
ATOM   1169  N   ALA A  70      13.818   4.240  76.226  1.00  0.00           N  
ATOM   1170  CA  ALA A  70      13.984   5.439  75.419  1.00  0.00           C  
ATOM   1171  C   ALA A  70      14.791   5.110  74.165  1.00  0.00           C  
ATOM   1172  O   ALA A  70      14.520   5.634  73.080  1.00  0.00           O  
ATOM   1173  CB  ALA A  70      14.668   6.523  76.212  1.00  0.00           C  
ATOM   1174  H   ALA A  70      14.133   4.226  77.206  1.00  0.00           H  
ATOM   1175  HA  ALA A  70      12.996   5.781  75.110  1.00  0.00           H  
ATOM   1176 1HB  ALA A  70      14.778   7.419  75.605  1.00  0.00           H  
ATOM   1177 2HB  ALA A  70      14.076   6.751  77.096  1.00  0.00           H  
ATOM   1178 3HB  ALA A  70      15.645   6.152  76.515  1.00  0.00           H  
ATOM   1179  N   GLN A  71      15.780   4.214  74.319  1.00  0.00           N  
ATOM   1180  CA  GLN A  71      16.597   3.819  73.185  1.00  0.00           C  
ATOM   1181  C   GLN A  71      15.829   2.960  72.179  1.00  0.00           C  
ATOM   1182  O   GLN A  71      15.992   3.187  70.976  1.00  0.00           O  
ATOM   1183  CB  GLN A  71      17.835   3.063  73.673  1.00  0.00           C  
ATOM   1184  CG  GLN A  71      18.813   3.915  74.465  1.00  0.00           C  
ATOM   1185  CD  GLN A  71      19.592   4.872  73.583  1.00  0.00           C  
ATOM   1186  NE2 GLN A  71      20.546   5.578  74.177  1.00  0.00           N  
ATOM   1187  OE1 GLN A  71      19.339   4.975  72.379  1.00  0.00           O  
ATOM   1188  H   GLN A  71      15.981   3.866  75.260  1.00  0.00           H  
ATOM   1189  HA  GLN A  71      16.914   4.721  72.671  1.00  0.00           H  
ATOM   1190 1HB  GLN A  71      17.527   2.229  74.305  1.00  0.00           H  
ATOM   1191 2HB  GLN A  71      18.367   2.646  72.818  1.00  0.00           H  
ATOM   1192 1HG  GLN A  71      18.258   4.500  75.198  1.00  0.00           H  
ATOM   1193 2HG  GLN A  71      19.523   3.260  74.970  1.00  0.00           H  
ATOM   1194 1HE2 GLN A  71      21.094   6.226  73.646  1.00  0.00           H  
ATOM   1195 2HE2 GLN A  71      20.719   5.464  75.155  1.00  0.00           H  
ATOM   1196  N   LEU A  72      14.947   2.055  72.629  1.00  0.00           N  
ATOM   1197  CA  LEU A  72      14.223   1.250  71.644  1.00  0.00           C  
ATOM   1198  C   LEU A  72      13.179   2.102  70.932  1.00  0.00           C  
ATOM   1199  O   LEU A  72      12.930   1.889  69.746  1.00  0.00           O  
ATOM   1200  CB  LEU A  72      13.587  -0.028  72.247  1.00  0.00           C  
ATOM   1201  CG  LEU A  72      12.339   0.066  73.164  1.00  0.00           C  
ATOM   1202  CD1 LEU A  72      11.036  -0.019  72.341  1.00  0.00           C  
ATOM   1203  CD2 LEU A  72      12.418  -1.079  74.203  1.00  0.00           C  
ATOM   1204  H   LEU A  72      14.871   1.868  73.640  1.00  0.00           H  
ATOM   1205  HA  LEU A  72      14.945   0.919  70.896  1.00  0.00           H  
ATOM   1206 1HB  LEU A  72      13.346  -0.701  71.432  1.00  0.00           H  
ATOM   1207 2HB  LEU A  72      14.320  -0.496  72.846  1.00  0.00           H  
ATOM   1208  HG  LEU A  72      12.334   1.007  73.667  1.00  0.00           H  
ATOM   1209 1HD1 LEU A  72      10.185   0.051  73.019  1.00  0.00           H  
ATOM   1210 2HD1 LEU A  72      10.964   0.780  71.622  1.00  0.00           H  
ATOM   1211 3HD1 LEU A  72      11.006  -0.966  71.813  1.00  0.00           H  
ATOM   1212 1HD2 LEU A  72      11.555  -1.026  74.872  1.00  0.00           H  
ATOM   1213 2HD2 LEU A  72      12.418  -2.032  73.698  1.00  0.00           H  
ATOM   1214 3HD2 LEU A  72      13.339  -0.985  74.788  1.00  0.00           H  
ATOM   1215  N   THR A  73      12.582   3.091  71.620  1.00  0.00           N  
ATOM   1216  CA  THR A  73      11.604   3.921  70.944  1.00  0.00           C  
ATOM   1217  C   THR A  73      12.304   4.801  69.927  1.00  0.00           C  
ATOM   1218  O   THR A  73      11.794   4.990  68.821  1.00  0.00           O  
ATOM   1219  CB  THR A  73      10.785   4.781  71.923  1.00  0.00           C  
ATOM   1220  CG2 THR A  73       9.970   3.904  72.850  1.00  0.00           C  
ATOM   1221  OG1 THR A  73      11.670   5.602  72.690  1.00  0.00           O  
ATOM   1222  H   THR A  73      12.776   3.237  72.621  1.00  0.00           H  
ATOM   1223  HA  THR A  73      10.912   3.265  70.406  1.00  0.00           H  
ATOM   1224  HB  THR A  73      10.122   5.425  71.366  1.00  0.00           H  
ATOM   1225  HG1 THR A  73      11.989   6.330  72.154  1.00  0.00           H  
ATOM   1226 1HG2 THR A  73       9.408   4.530  73.541  1.00  0.00           H  
ATOM   1227 2HG2 THR A  73       9.288   3.302  72.258  1.00  0.00           H  
ATOM   1228 3HG2 THR A  73      10.617   3.248  73.411  1.00  0.00           H  
ATOM   1229  N   ALA A  74      13.508   5.300  70.262  1.00  0.00           N  
ATOM   1230  CA  ALA A  74      14.243   6.108  69.306  1.00  0.00           C  
ATOM   1231  C   ALA A  74      14.626   5.265  68.109  1.00  0.00           C  
ATOM   1232  O   ALA A  74      14.522   5.710  66.971  1.00  0.00           O  
ATOM   1233  CB  ALA A  74      15.493   6.688  69.939  1.00  0.00           C  
ATOM   1234  H   ALA A  74      13.886   5.163  71.208  1.00  0.00           H  
ATOM   1235  HA  ALA A  74      13.595   6.905  68.967  1.00  0.00           H  
ATOM   1236 1HB  ALA A  74      16.031   7.300  69.209  1.00  0.00           H  
ATOM   1237 2HB  ALA A  74      15.212   7.291  70.779  1.00  0.00           H  
ATOM   1238 3HB  ALA A  74      16.135   5.874  70.279  1.00  0.00           H  
ATOM   1239  N   TRP A  75      15.003   4.008  68.358  1.00  0.00           N  
ATOM   1240  CA  TRP A  75      15.397   3.102  67.302  1.00  0.00           C  
ATOM   1241  C   TRP A  75      14.246   2.891  66.345  1.00  0.00           C  
ATOM   1242  O   TRP A  75      14.414   3.044  65.134  1.00  0.00           O  
ATOM   1243  CB  TRP A  75      15.843   1.777  67.925  1.00  0.00           C  
ATOM   1244  CG  TRP A  75      16.257   0.690  66.995  1.00  0.00           C  
ATOM   1245  CD1 TRP A  75      16.557   0.751  65.661  1.00  0.00           C  
ATOM   1246  CD2 TRP A  75      16.401  -0.683  67.372  1.00  0.00           C  
ATOM   1247  CE2 TRP A  75      16.783  -1.385  66.234  1.00  0.00           C  
ATOM   1248  CE3 TRP A  75      16.232  -1.371  68.571  1.00  0.00           C  
ATOM   1249  NE1 TRP A  75      16.877  -0.496  65.202  1.00  0.00           N  
ATOM   1250  CZ2 TRP A  75      16.989  -2.734  66.257  1.00  0.00           C  
ATOM   1251  CZ3 TRP A  75      16.445  -2.719  68.587  1.00  0.00           C  
ATOM   1252  CH2 TRP A  75      16.814  -3.386  67.466  1.00  0.00           C  
ATOM   1253  H   TRP A  75      15.087   3.692  69.326  1.00  0.00           H  
ATOM   1254  HA  TRP A  75      16.229   3.541  66.758  1.00  0.00           H  
ATOM   1255 1HB  TRP A  75      16.654   1.964  68.618  1.00  0.00           H  
ATOM   1256 2HB  TRP A  75      15.023   1.385  68.506  1.00  0.00           H  
ATOM   1257  HD1 TRP A  75      16.543   1.650  65.044  1.00  0.00           H  
ATOM   1258  HE1 TRP A  75      17.131  -0.723  64.246  1.00  0.00           H  
ATOM   1259  HE3 TRP A  75      15.933  -0.849  69.474  1.00  0.00           H  
ATOM   1260  HZ2 TRP A  75      17.279  -3.284  65.371  1.00  0.00           H  
ATOM   1261  HZ3 TRP A  75      16.306  -3.245  69.521  1.00  0.00           H  
ATOM   1262  HH2 TRP A  75      16.975  -4.463  67.525  1.00  0.00           H  
ATOM   1263  N   GLU A  76      13.057   2.567  66.864  1.00  0.00           N  
ATOM   1264  CA  GLU A  76      11.945   2.322  65.969  1.00  0.00           C  
ATOM   1265  C   GLU A  76      11.585   3.566  65.159  1.00  0.00           C  
ATOM   1266  O   GLU A  76      11.316   3.461  63.954  1.00  0.00           O  
ATOM   1267  CB  GLU A  76      10.717   1.828  66.733  1.00  0.00           C  
ATOM   1268  CG  GLU A  76       9.562   1.412  65.817  1.00  0.00           C  
ATOM   1269  CD  GLU A  76       8.389   0.810  66.537  1.00  0.00           C  
ATOM   1270  OE1 GLU A  76       8.425   0.726  67.732  1.00  0.00           O  
ATOM   1271  OE2 GLU A  76       7.439   0.436  65.873  1.00  0.00           O1-
ATOM   1272  H   GLU A  76      12.951   2.457  67.878  1.00  0.00           H  
ATOM   1273  HA  GLU A  76      12.243   1.540  65.272  1.00  0.00           H  
ATOM   1274 1HB  GLU A  76      10.988   0.995  67.361  1.00  0.00           H  
ATOM   1275 2HB  GLU A  76      10.360   2.627  67.386  1.00  0.00           H  
ATOM   1276 1HG  GLU A  76       9.221   2.297  65.288  1.00  0.00           H  
ATOM   1277 2HG  GLU A  76       9.939   0.703  65.075  1.00  0.00           H  
ATOM   1278  N   ILE A  77      11.605   4.756  65.789  1.00  0.00           N  
ATOM   1279  CA  ILE A  77      11.227   5.961  65.068  1.00  0.00           C  
ATOM   1280  C   ILE A  77      12.272   6.274  63.993  1.00  0.00           C  
ATOM   1281  O   ILE A  77      11.900   6.626  62.870  1.00  0.00           O  
ATOM   1282  CB  ILE A  77      11.062   7.192  65.990  1.00  0.00           C  
ATOM   1283  CG1 ILE A  77       9.866   6.995  66.956  1.00  0.00           C  
ATOM   1284  CG2 ILE A  77      10.746   8.431  65.090  1.00  0.00           C  
ATOM   1285  CD1 ILE A  77       9.812   8.029  68.111  1.00  0.00           C  
ATOM   1286  H   ILE A  77      11.826   4.800  66.790  1.00  0.00           H  
ATOM   1287  HA  ILE A  77      10.279   5.784  64.574  1.00  0.00           H  
ATOM   1288  HB  ILE A  77      11.965   7.357  66.582  1.00  0.00           H  
ATOM   1289 1HG1 ILE A  77       8.939   7.056  66.392  1.00  0.00           H  
ATOM   1290 2HG1 ILE A  77       9.935   6.001  67.393  1.00  0.00           H  
ATOM   1291 1HG2 ILE A  77      10.594   9.297  65.691  1.00  0.00           H  
ATOM   1292 2HG2 ILE A  77      11.566   8.631  64.403  1.00  0.00           H  
ATOM   1293 3HG2 ILE A  77       9.837   8.242  64.515  1.00  0.00           H  
ATOM   1294 1HD1 ILE A  77       8.952   7.816  68.750  1.00  0.00           H  
ATOM   1295 2HD1 ILE A  77      10.727   7.957  68.701  1.00  0.00           H  
ATOM   1296 3HD1 ILE A  77       9.713   9.035  67.726  1.00  0.00           H  
ATOM   1297  N   GLU A  78      13.569   6.172  64.327  1.00  0.00           N  
ATOM   1298  CA  GLU A  78      14.626   6.458  63.366  1.00  0.00           C  
ATOM   1299  C   GLU A  78      14.576   5.484  62.191  1.00  0.00           C  
ATOM   1300  O   GLU A  78      14.780   5.902  61.045  1.00  0.00           O  
ATOM   1301  CB  GLU A  78      16.010   6.397  64.042  1.00  0.00           C  
ATOM   1302  CG  GLU A  78      16.266   7.530  65.035  1.00  0.00           C  
ATOM   1303  CD  GLU A  78      17.582   7.429  65.821  1.00  0.00           C  
ATOM   1304  OE1 GLU A  78      18.458   6.698  65.408  1.00  0.00           O  
ATOM   1305  OE2 GLU A  78      17.703   8.064  66.864  1.00  0.00           O1-
ATOM   1306  H   GLU A  78      13.832   5.894  65.276  1.00  0.00           H  
ATOM   1307  HA  GLU A  78      14.477   7.466  62.984  1.00  0.00           H  
ATOM   1308 1HB  GLU A  78      16.102   5.452  64.586  1.00  0.00           H  
ATOM   1309 2HB  GLU A  78      16.791   6.420  63.283  1.00  0.00           H  
ATOM   1310 1HG  GLU A  78      16.272   8.461  64.478  1.00  0.00           H  
ATOM   1311 2HG  GLU A  78      15.443   7.560  65.711  1.00  0.00           H  
ATOM   1312  N   SER A  79      14.266   4.197  62.444  1.00  0.00           N  
ATOM   1313  CA  SER A  79      14.183   3.224  61.364  1.00  0.00           C  
ATOM   1314  C   SER A  79      13.035   3.576  60.442  1.00  0.00           C  
ATOM   1315  O   SER A  79      13.195   3.572  59.217  1.00  0.00           O  
ATOM   1316  CB  SER A  79      13.912   1.828  61.919  1.00  0.00           C  
ATOM   1317  OG  SER A  79      14.969   1.353  62.702  1.00  0.00           O  
ATOM   1318  H   SER A  79      14.151   3.869  63.410  1.00  0.00           H  
ATOM   1319  HA  SER A  79      15.115   3.234  60.800  1.00  0.00           H  
ATOM   1320 1HB  SER A  79      13.007   1.863  62.526  1.00  0.00           H  
ATOM   1321 2HB  SER A  79      13.725   1.136  61.100  1.00  0.00           H  
ATOM   1322  HG  SER A  79      15.630   1.014  62.084  1.00  0.00           H  
ATOM   1323  N   LYS A  80      11.886   3.948  61.011  1.00  0.00           N  
ATOM   1324  CA  LYS A  80      10.739   4.293  60.186  1.00  0.00           C  
ATOM   1325  C   LYS A  80      10.947   5.567  59.396  1.00  0.00           C  
ATOM   1326  O   LYS A  80      10.576   5.627  58.222  1.00  0.00           O  
ATOM   1327  CB  LYS A  80       9.498   4.442  61.049  1.00  0.00           C  
ATOM   1328  CG  LYS A  80       8.930   3.157  61.591  1.00  0.00           C  
ATOM   1329  CD  LYS A  80       7.771   3.471  62.513  1.00  0.00           C  
ATOM   1330  CE  LYS A  80       7.092   2.224  63.045  1.00  0.00           C  
ATOM   1331  NZ  LYS A  80       6.055   2.571  64.060  1.00  0.00           N1+
ATOM   1332  H   LYS A  80      11.788   3.930  62.032  1.00  0.00           H  
ATOM   1333  HA  LYS A  80      10.578   3.485  59.477  1.00  0.00           H  
ATOM   1334 1HB  LYS A  80       9.737   5.074  61.906  1.00  0.00           H  
ATOM   1335 2HB  LYS A  80       8.719   4.944  60.477  1.00  0.00           H  
ATOM   1336 1HG  LYS A  80       8.588   2.529  60.768  1.00  0.00           H  
ATOM   1337 2HG  LYS A  80       9.699   2.620  62.143  1.00  0.00           H  
ATOM   1338 1HD  LYS A  80       8.151   4.049  63.361  1.00  0.00           H  
ATOM   1339 2HD  LYS A  80       7.035   4.074  61.987  1.00  0.00           H  
ATOM   1340 1HE  LYS A  80       6.613   1.701  62.216  1.00  0.00           H  
ATOM   1341 2HE  LYS A  80       7.827   1.563  63.492  1.00  0.00           H  
ATOM   1342 1HZ  LYS A  80       5.592   1.738  64.403  1.00  0.00           H  
ATOM   1343 2HZ  LYS A  80       6.495   3.048  64.843  1.00  0.00           H  
ATOM   1344 3HZ  LYS A  80       5.372   3.179  63.641  1.00  0.00           H  
ATOM   1345  N   SER A  81      11.552   6.583  60.017  1.00  0.00           N  
ATOM   1346  CA  SER A  81      11.772   7.834  59.324  1.00  0.00           C  
ATOM   1347  C   SER A  81      12.768   7.661  58.188  1.00  0.00           C  
ATOM   1348  O   SER A  81      12.515   8.125  57.076  1.00  0.00           O  
ATOM   1349  CB  SER A  81      12.208   8.918  60.288  1.00  0.00           C  
ATOM   1350  OG  SER A  81      12.423  10.126  59.610  1.00  0.00           O  
ATOM   1351  H   SER A  81      11.823   6.503  61.001  1.00  0.00           H  
ATOM   1352  HA  SER A  81      10.825   8.150  58.891  1.00  0.00           H  
ATOM   1353 1HB  SER A  81      11.433   9.056  61.046  1.00  0.00           H  
ATOM   1354 2HB  SER A  81      13.118   8.611  60.806  1.00  0.00           H  
ATOM   1355  HG  SER A  81      12.330  10.833  60.278  1.00  0.00           H  
ATOM   1356  N   LYS A  82      13.885   6.961  58.437  1.00  0.00           N  
ATOM   1357  CA  LYS A  82      14.864   6.797  57.371  1.00  0.00           C  
ATOM   1358  C   LYS A  82      14.300   5.958  56.236  1.00  0.00           C  
ATOM   1359  O   LYS A  82      14.495   6.313  55.069  1.00  0.00           O  
ATOM   1360  CB  LYS A  82      16.163   6.223  57.922  1.00  0.00           C  
ATOM   1361  CG  LYS A  82      16.920   7.248  58.769  1.00  0.00           C  
ATOM   1362  CD  LYS A  82      18.207   6.707  59.366  1.00  0.00           C  
ATOM   1363  CE  LYS A  82      18.907   7.799  60.195  1.00  0.00           C  
ATOM   1364  NZ  LYS A  82      20.152   7.306  60.846  1.00  0.00           N1+
ATOM   1365  H   LYS A  82      14.071   6.573  59.366  1.00  0.00           H  
ATOM   1366  HA  LYS A  82      15.089   7.779  56.967  1.00  0.00           H  
ATOM   1367 1HB  LYS A  82      15.943   5.355  58.548  1.00  0.00           H  
ATOM   1368 2HB  LYS A  82      16.799   5.894  57.104  1.00  0.00           H  
ATOM   1369 1HG  LYS A  82      17.155   8.114  58.148  1.00  0.00           H  
ATOM   1370 2HG  LYS A  82      16.267   7.579  59.577  1.00  0.00           H  
ATOM   1371 1HD  LYS A  82      17.982   5.853  60.009  1.00  0.00           H  
ATOM   1372 2HD  LYS A  82      18.881   6.379  58.575  1.00  0.00           H  
ATOM   1373 1HE  LYS A  82      19.160   8.633  59.541  1.00  0.00           H  
ATOM   1374 2HE  LYS A  82      18.223   8.151  60.969  1.00  0.00           H  
ATOM   1375 1HZ  LYS A  82      20.583   8.049  61.376  1.00  0.00           H  
ATOM   1376 2HZ  LYS A  82      19.929   6.541  61.465  1.00  0.00           H  
ATOM   1377 3HZ  LYS A  82      20.820   6.976  60.131  1.00  0.00           H  
ATOM   1378  N   ILE A  83      13.540   4.906  56.543  1.00  0.00           N  
ATOM   1379  CA  ILE A  83      12.972   4.102  55.479  1.00  0.00           C  
ATOM   1380  C   ILE A  83      11.956   4.911  54.703  1.00  0.00           C  
ATOM   1381  O   ILE A  83      11.936   4.822  53.478  1.00  0.00           O  
ATOM   1382  CB  ILE A  83      12.346   2.800  56.009  1.00  0.00           C  
ATOM   1383  CG1 ILE A  83      13.436   1.641  56.096  1.00  0.00           C  
ATOM   1384  CG2 ILE A  83      11.150   2.361  55.092  1.00  0.00           C  
ATOM   1385  CD1 ILE A  83      14.793   2.008  56.710  1.00  0.00           C  
ATOM   1386  H   ILE A  83      13.393   4.619  57.517  1.00  0.00           H  
ATOM   1387  HA  ILE A  83      13.763   3.838  54.788  1.00  0.00           H  
ATOM   1388  HB  ILE A  83      11.973   2.975  57.018  1.00  0.00           H  
ATOM   1389 1HG1 ILE A  83      13.024   0.848  56.706  1.00  0.00           H  
ATOM   1390 2HG1 ILE A  83      13.613   1.255  55.096  1.00  0.00           H  
ATOM   1391 1HG2 ILE A  83      10.708   1.469  55.493  1.00  0.00           H  
ATOM   1392 2HG2 ILE A  83      10.374   3.118  55.051  1.00  0.00           H  
ATOM   1393 3HG2 ILE A  83      11.504   2.169  54.076  1.00  0.00           H  
ATOM   1394 1HD1 ILE A  83      15.432   1.124  56.722  1.00  0.00           H  
ATOM   1395 2HD1 ILE A  83      15.270   2.780  56.123  1.00  0.00           H  
ATOM   1396 3HD1 ILE A  83      14.661   2.360  57.727  1.00  0.00           H  
ATOM   1397  N   ALA A  84      11.095   5.678  55.382  1.00  0.00           N  
ATOM   1398  CA  ALA A  84      10.108   6.461  54.659  1.00  0.00           C  
ATOM   1399  C   ALA A  84      10.776   7.465  53.739  1.00  0.00           C  
ATOM   1400  O   ALA A  84      10.319   7.665  52.615  1.00  0.00           O  
ATOM   1401  CB  ALA A  84       9.217   7.180  55.620  1.00  0.00           C  
ATOM   1402  H   ALA A  84      11.101   5.703  56.405  1.00  0.00           H  
ATOM   1403  HA  ALA A  84       9.511   5.781  54.049  1.00  0.00           H  
ATOM   1404 1HB  ALA A  84       8.493   7.731  55.052  1.00  0.00           H  
ATOM   1405 2HB  ALA A  84       8.715   6.461  56.265  1.00  0.00           H  
ATOM   1406 3HB  ALA A  84       9.821   7.855  56.229  1.00  0.00           H  
ATOM   1407  N   LEU A  85      11.873   8.079  54.194  1.00  0.00           N  
ATOM   1408  CA  LEU A  85      12.576   9.031  53.357  1.00  0.00           C  
ATOM   1409  C   LEU A  85      13.187   8.319  52.156  1.00  0.00           C  
ATOM   1410  O   LEU A  85      13.171   8.871  51.053  1.00  0.00           O  
ATOM   1411  CB  LEU A  85      13.609   9.781  54.198  1.00  0.00           C  
ATOM   1412  CG  LEU A  85      13.014  10.791  55.255  1.00  0.00           C  
ATOM   1413  CD1 LEU A  85      14.108  11.216  56.193  1.00  0.00           C  
ATOM   1414  CD2 LEU A  85      12.435  12.050  54.545  1.00  0.00           C  
ATOM   1415  H   LEU A  85      12.186   7.923  55.158  1.00  0.00           H  
ATOM   1416  HA  LEU A  85      11.858   9.745  52.981  1.00  0.00           H  
ATOM   1417 1HB  LEU A  85      14.199   9.043  54.745  1.00  0.00           H  
ATOM   1418 2HB  LEU A  85      14.272  10.332  53.534  1.00  0.00           H  
ATOM   1419  HG  LEU A  85      12.228  10.303  55.830  1.00  0.00           H  
ATOM   1420 1HD1 LEU A  85      13.704  11.907  56.927  1.00  0.00           H  
ATOM   1421 2HD1 LEU A  85      14.506  10.338  56.707  1.00  0.00           H  
ATOM   1422 3HD1 LEU A  85      14.892  11.692  55.633  1.00  0.00           H  
ATOM   1423 1HD2 LEU A  85      12.046  12.730  55.291  1.00  0.00           H  
ATOM   1424 2HD2 LEU A  85      13.223  12.551  53.977  1.00  0.00           H  
ATOM   1425 3HD2 LEU A  85      11.634  11.778  53.875  1.00  0.00           H  
ATOM   1426  N   LEU A  86      13.691   7.089  52.341  1.00  0.00           N  
ATOM   1427  CA  LEU A  86      14.222   6.322  51.218  1.00  0.00           C  
ATOM   1428  C   LEU A  86      13.099   5.963  50.244  1.00  0.00           C  
ATOM   1429  O   LEU A  86      13.303   6.016  49.028  1.00  0.00           O  
ATOM   1430  CB  LEU A  86      14.896   5.037  51.701  1.00  0.00           C  
ATOM   1431  CG  LEU A  86      16.208   5.175  52.503  1.00  0.00           C  
ATOM   1432  CD1 LEU A  86      16.575   3.839  53.065  1.00  0.00           C  
ATOM   1433  CD2 LEU A  86      17.325   5.659  51.625  1.00  0.00           C  
ATOM   1434  H   LEU A  86      13.753   6.715  53.294  1.00  0.00           H  
ATOM   1435  HA  LEU A  86      14.940   6.941  50.686  1.00  0.00           H  
ATOM   1436 1HB  LEU A  86      14.189   4.513  52.330  1.00  0.00           H  
ATOM   1437 2HB  LEU A  86      15.106   4.415  50.835  1.00  0.00           H  
ATOM   1438  HG  LEU A  86      16.068   5.869  53.317  1.00  0.00           H  
ATOM   1439 1HD1 LEU A  86      17.457   3.935  53.609  1.00  0.00           H  
ATOM   1440 2HD1 LEU A  86      15.786   3.480  53.717  1.00  0.00           H  
ATOM   1441 3HD1 LEU A  86      16.731   3.151  52.264  1.00  0.00           H  
ATOM   1442 1HD2 LEU A  86      18.231   5.729  52.228  1.00  0.00           H  
ATOM   1443 2HD2 LEU A  86      17.482   4.957  50.806  1.00  0.00           H  
ATOM   1444 3HD2 LEU A  86      17.092   6.635  51.220  1.00  0.00           H  
ATOM   1445  N   GLU A  87      11.901   5.625  50.766  1.00  0.00           N  
ATOM   1446  CA  GLU A  87      10.779   5.299  49.887  1.00  0.00           C  
ATOM   1447  C   GLU A  87      10.398   6.528  49.080  1.00  0.00           C  
ATOM   1448  O   GLU A  87      10.143   6.417  47.878  1.00  0.00           O  
ATOM   1449  CB  GLU A  87       9.537   4.845  50.681  1.00  0.00           C  
ATOM   1450  CG  GLU A  87       9.627   3.490  51.363  1.00  0.00           C  
ATOM   1451  CD  GLU A  87       8.418   3.159  52.170  1.00  0.00           C  
ATOM   1452  OE1 GLU A  87       7.590   4.016  52.338  1.00  0.00           O  
ATOM   1453  OE2 GLU A  87       8.318   2.046  52.622  1.00  0.00           O1-
ATOM   1454  H   GLU A  87      11.806   5.536  51.780  1.00  0.00           H  
ATOM   1455  HA  GLU A  87      11.079   4.509  49.201  1.00  0.00           H  
ATOM   1456 1HB  GLU A  87       9.320   5.580  51.452  1.00  0.00           H  
ATOM   1457 2HB  GLU A  87       8.676   4.820  50.014  1.00  0.00           H  
ATOM   1458 1HG  GLU A  87       9.776   2.715  50.612  1.00  0.00           H  
ATOM   1459 2HG  GLU A  87      10.475   3.488  52.025  1.00  0.00           H  
ATOM   1460  N   LEU A  88      10.417   7.701  49.724  1.00  0.00           N  
ATOM   1461  CA  LEU A  88      10.111   8.957  49.067  1.00  0.00           C  
ATOM   1462  C   LEU A  88      11.153   9.295  48.023  1.00  0.00           C  
ATOM   1463  O   LEU A  88      10.790   9.787  46.954  1.00  0.00           O  
ATOM   1464  CB  LEU A  88       9.990  10.085  50.092  1.00  0.00           C  
ATOM   1465  CG  LEU A  88       8.728  10.081  51.005  1.00  0.00           C  
ATOM   1466  CD1 LEU A  88       8.908  11.035  52.138  1.00  0.00           C  
ATOM   1467  CD2 LEU A  88       7.540  10.564  50.199  1.00  0.00           C  
ATOM   1468  H   LEU A  88      10.600   7.701  50.733  1.00  0.00           H  
ATOM   1469  HA  LEU A  88       9.158   8.843  48.559  1.00  0.00           H  
ATOM   1470 1HB  LEU A  88      10.860  10.047  50.735  1.00  0.00           H  
ATOM   1471 2HB  LEU A  88      10.003  11.026  49.554  1.00  0.00           H  
ATOM   1472  HG  LEU A  88       8.543   9.081  51.404  1.00  0.00           H  
ATOM   1473 1HD1 LEU A  88       8.011  11.049  52.753  1.00  0.00           H  
ATOM   1474 2HD1 LEU A  88       9.756  10.734  52.742  1.00  0.00           H  
ATOM   1475 3HD1 LEU A  88       9.078  11.994  51.727  1.00  0.00           H  
ATOM   1476 1HD2 LEU A  88       6.688  10.595  50.834  1.00  0.00           H  
ATOM   1477 2HD2 LEU A  88       7.733  11.566  49.815  1.00  0.00           H  
ATOM   1478 3HD2 LEU A  88       7.347   9.895  49.370  1.00  0.00           H  
ATOM   1479  N   GLN A  89      12.436   9.016  48.287  1.00  0.00           N  
ATOM   1480  CA  GLN A  89      13.453   9.305  47.284  1.00  0.00           C  
ATOM   1481  C   GLN A  89      13.237   8.409  46.065  1.00  0.00           C  
ATOM   1482  O   GLN A  89      13.367   8.873  44.931  1.00  0.00           O  
ATOM   1483  CB  GLN A  89      14.859   9.074  47.849  1.00  0.00           C  
ATOM   1484  CG  GLN A  89      16.021   9.503  46.922  1.00  0.00           C  
ATOM   1485  CD  GLN A  89      16.048  11.009  46.667  1.00  0.00           C  
ATOM   1486  NE2 GLN A  89      16.128  11.407  45.405  1.00  0.00           N  
ATOM   1487  OE1 GLN A  89      16.006  11.803  47.610  1.00  0.00           O  
ATOM   1488  H   GLN A  89      12.702   8.685  49.220  1.00  0.00           H  
ATOM   1489  HA  GLN A  89      13.357  10.341  46.972  1.00  0.00           H  
ATOM   1490 1HB  GLN A  89      14.958   9.605  48.798  1.00  0.00           H  
ATOM   1491 2HB  GLN A  89      14.981   8.010  48.067  1.00  0.00           H  
ATOM   1492 1HG  GLN A  89      16.963   9.218  47.388  1.00  0.00           H  
ATOM   1493 2HG  GLN A  89      15.918   8.993  45.960  1.00  0.00           H  
ATOM   1494 1HE2 GLN A  89      16.156  12.385  45.187  1.00  0.00           H  
ATOM   1495 2HE2 GLN A  89      16.160  10.730  44.666  1.00  0.00           H  
ATOM   1496  N   GLN A  90      12.855   7.148  46.281  1.00  0.00           N  
ATOM   1497  CA  GLN A  90      12.607   6.257  45.156  1.00  0.00           C  
ATOM   1498  C   GLN A  90      11.362   6.666  44.379  1.00  0.00           C  
ATOM   1499  O   GLN A  90      11.347   6.582  43.144  1.00  0.00           O  
ATOM   1500  CB  GLN A  90      12.493   4.810  45.617  1.00  0.00           C  
ATOM   1501  CG  GLN A  90      13.806   4.224  46.093  1.00  0.00           C  
ATOM   1502  CD  GLN A  90      13.644   2.834  46.572  1.00  0.00           C  
ATOM   1503  NE2 GLN A  90      14.722   2.062  46.567  1.00  0.00           N  
ATOM   1504  OE1 GLN A  90      12.524   2.456  46.931  1.00  0.00           O  
ATOM   1505  H   GLN A  90      12.810   6.793  47.244  1.00  0.00           H  
ATOM   1506  HA  GLN A  90      13.459   6.318  44.481  1.00  0.00           H  
ATOM   1507 1HB  GLN A  90      11.777   4.755  46.442  1.00  0.00           H  
ATOM   1508 2HB  GLN A  90      12.110   4.191  44.806  1.00  0.00           H  
ATOM   1509 1HG  GLN A  90      14.516   4.217  45.262  1.00  0.00           H  
ATOM   1510 2HG  GLN A  90      14.198   4.834  46.906  1.00  0.00           H  
ATOM   1511 1HE2 GLN A  90      14.658   1.086  46.866  1.00  0.00           H  
ATOM   1512 2HE2 GLN A  90      15.623   2.426  46.221  1.00  0.00           H  
ATOM   1513  N   ASN A  91      10.334   7.150  45.082  1.00  0.00           N  
ATOM   1514  CA  ASN A  91       9.118   7.605  44.428  1.00  0.00           C  
ATOM   1515  C   ASN A  91       9.413   8.879  43.637  1.00  0.00           C  
ATOM   1516  O   ASN A  91       8.859   9.088  42.545  1.00  0.00           O  
ATOM   1517  CB  ASN A  91       8.042   7.880  45.453  1.00  0.00           C  
ATOM   1518  CG  ASN A  91       7.480   6.650  46.082  1.00  0.00           C  
ATOM   1519  ND2 ASN A  91       6.904   6.830  47.240  1.00  0.00           N  
ATOM   1520  OD1 ASN A  91       7.554   5.537  45.545  1.00  0.00           O  
ATOM   1521  H   ASN A  91      10.379   7.129  46.106  1.00  0.00           H  
ATOM   1522  HA  ASN A  91       8.779   6.838  43.733  1.00  0.00           H  
ATOM   1523 1HB  ASN A  91       8.467   8.498  46.239  1.00  0.00           H  
ATOM   1524 2HB  ASN A  91       7.234   8.448  44.996  1.00  0.00           H  
ATOM   1525 1HD2 ASN A  91       6.506   6.054  47.728  1.00  0.00           H  
ATOM   1526 2HD2 ASN A  91       6.863   7.747  47.642  1.00  0.00           H  
ATOM   1527  N   GLN A  92      10.339   9.697  44.162  1.00  0.00           N  
ATOM   1528  CA  GLN A  92      10.730  10.935  43.519  1.00  0.00           C  
ATOM   1529  C   GLN A  92      11.403  10.597  42.205  1.00  0.00           C  
ATOM   1530  O   GLN A  92      11.063  11.177  41.170  1.00  0.00           O  
ATOM   1531  CB  GLN A  92      11.712  11.701  44.428  1.00  0.00           C  
ATOM   1532  CG  GLN A  92      12.118  13.072  43.998  1.00  0.00           C  
ATOM   1533  CD  GLN A  92      10.966  14.061  43.960  1.00  0.00           C  
ATOM   1534  NE2 GLN A  92      10.931  14.838  42.878  1.00  0.00           N  
ATOM   1535  OE1 GLN A  92      10.117  14.132  44.885  1.00  0.00           O  
ATOM   1536  H   GLN A  92      10.709   9.478  45.088  1.00  0.00           H  
ATOM   1537  HA  GLN A  92       9.843  11.539  43.326  1.00  0.00           H  
ATOM   1538 1HB  GLN A  92      11.324  11.763  45.427  1.00  0.00           H  
ATOM   1539 2HB  GLN A  92      12.632  11.139  44.495  1.00  0.00           H  
ATOM   1540 1HG  GLN A  92      12.865  13.440  44.697  1.00  0.00           H  
ATOM   1541 2HG  GLN A  92      12.549  13.010  42.996  1.00  0.00           H  
ATOM   1542 1HE2 GLN A  92      10.205  15.513  42.758  1.00  0.00           H  
ATOM   1543 2HE2 GLN A  92      11.673  14.742  42.166  1.00  0.00           H  
ATOM   1544  N   LEU A  93      12.247   9.559  42.216  1.00  0.00           N  
ATOM   1545  CA  LEU A  93      12.903   9.123  41.004  1.00  0.00           C  
ATOM   1546  C   LEU A  93      11.945   8.478  40.039  1.00  0.00           C  
ATOM   1547  O   LEU A  93      12.009   8.730  38.847  1.00  0.00           O  
ATOM   1548  CB  LEU A  93      13.996   8.124  41.283  1.00  0.00           C  
ATOM   1549  CG  LEU A  93      15.365   8.621  41.423  1.00  0.00           C  
ATOM   1550  CD1 LEU A  93      15.531   9.555  42.595  1.00  0.00           C  
ATOM   1551  CD2 LEU A  93      16.242   7.427  41.532  1.00  0.00           C  
ATOM   1552  H   LEU A  93      12.504   9.138  43.116  1.00  0.00           H  
ATOM   1553  HA  LEU A  93      13.338   9.994  40.522  1.00  0.00           H  
ATOM   1554 1HB  LEU A  93      13.739   7.578  42.192  1.00  0.00           H  
ATOM   1555 2HB  LEU A  93      14.015   7.450  40.490  1.00  0.00           H  
ATOM   1556  HG  LEU A  93      15.611   9.173  40.534  1.00  0.00           H  
ATOM   1557 1HD1 LEU A  93      16.568   9.890  42.641  1.00  0.00           H  
ATOM   1558 2HD1 LEU A  93      14.876  10.420  42.483  1.00  0.00           H  
ATOM   1559 3HD1 LEU A  93      15.288   9.025  43.503  1.00  0.00           H  
ATOM   1560 1HD2 LEU A  93      17.238   7.727  41.604  1.00  0.00           H  
ATOM   1561 2HD2 LEU A  93      15.976   6.848  42.421  1.00  0.00           H  
ATOM   1562 3HD2 LEU A  93      16.104   6.821  40.644  1.00  0.00           H  
ATOM   1563  N   ASN A  94      10.994   7.689  40.522  1.00  0.00           N  
ATOM   1564  CA  ASN A  94      10.075   7.060  39.594  1.00  0.00           C  
ATOM   1565  C   ASN A  94       9.451   8.138  38.708  1.00  0.00           C  
ATOM   1566  O   ASN A  94       9.411   8.006  37.474  1.00  0.00           O  
ATOM   1567  CB  ASN A  94       9.030   6.271  40.370  1.00  0.00           C  
ATOM   1568  CG  ASN A  94       8.058   5.493  39.519  1.00  0.00           C  
ATOM   1569  ND2 ASN A  94       6.802   5.811  39.673  1.00  0.00           N  
ATOM   1570  OD1 ASN A  94       8.426   4.595  38.746  1.00  0.00           O  
ATOM   1571  H   ASN A  94      10.954   7.471  41.521  1.00  0.00           H  
ATOM   1572  HA  ASN A  94      10.633   6.384  38.949  1.00  0.00           H  
ATOM   1573 1HB  ASN A  94       9.542   5.579  41.043  1.00  0.00           H  
ATOM   1574 2HB  ASN A  94       8.464   6.958  40.998  1.00  0.00           H  
ATOM   1575 1HD2 ASN A  94       6.090   5.335  39.152  1.00  0.00           H  
ATOM   1576 2HD2 ASN A  94       6.552   6.534  40.316  1.00  0.00           H  
ATOM   1577  N   LEU A  95       8.994   9.237  39.311  1.00  0.00           N  
ATOM   1578  CA  LEU A  95       8.395  10.270  38.484  1.00  0.00           C  
ATOM   1579  C   LEU A  95       9.435  11.052  37.660  1.00  0.00           C  
ATOM   1580  O   LEU A  95       9.169  11.379  36.499  1.00  0.00           O  
ATOM   1581  CB  LEU A  95       7.534  11.211  39.324  1.00  0.00           C  
ATOM   1582  CG  LEU A  95       6.712  12.270  38.538  1.00  0.00           C  
ATOM   1583  CD1 LEU A  95       5.746  11.623  37.531  1.00  0.00           C  
ATOM   1584  CD2 LEU A  95       5.909  13.076  39.507  1.00  0.00           C  
ATOM   1585  H   LEU A  95       9.034   9.312  40.337  1.00  0.00           H  
ATOM   1586  HA  LEU A  95       7.747   9.772  37.780  1.00  0.00           H  
ATOM   1587 1HB  LEU A  95       6.843  10.618  39.919  1.00  0.00           H  
ATOM   1588 2HB  LEU A  95       8.200  11.747  40.009  1.00  0.00           H  
ATOM   1589  HG  LEU A  95       7.390  12.898  37.979  1.00  0.00           H  
ATOM   1590 1HD1 LEU A  95       5.193  12.399  37.013  1.00  0.00           H  
ATOM   1591 2HD1 LEU A  95       6.286  11.038  36.792  1.00  0.00           H  
ATOM   1592 3HD1 LEU A  95       5.045  10.991  38.059  1.00  0.00           H  
ATOM   1593 1HD2 LEU A  95       5.341  13.808  38.947  1.00  0.00           H  
ATOM   1594 2HD2 LEU A  95       5.223  12.428  40.052  1.00  0.00           H  
ATOM   1595 3HD2 LEU A  95       6.564  13.574  40.216  1.00  0.00           H  
ATOM   1596  N   GLU A  96      10.617  11.353  38.233  1.00  0.00           N  
ATOM   1597  CA  GLU A  96      11.626  12.110  37.487  1.00  0.00           C  
ATOM   1598  C   GLU A  96      12.141  11.342  36.274  1.00  0.00           C  
ATOM   1599  O   GLU A  96      12.382  11.940  35.218  1.00  0.00           O  
ATOM   1600  CB  GLU A  96      12.824  12.481  38.370  1.00  0.00           C  
ATOM   1601  CG  GLU A  96      12.515  13.506  39.428  1.00  0.00           C  
ATOM   1602  CD  GLU A  96      13.630  13.873  40.260  1.00  0.00           C  
ATOM   1603  OE1 GLU A  96      14.714  13.460  39.987  1.00  0.00           O  
ATOM   1604  OE2 GLU A  96      13.412  14.581  41.218  1.00  0.00           O1-
ATOM   1605  H   GLU A  96      10.804  11.094  39.206  1.00  0.00           H  
ATOM   1606  HA  GLU A  96      11.166  13.029  37.132  1.00  0.00           H  
ATOM   1607 1HB  GLU A  96      13.197  11.589  38.860  1.00  0.00           H  
ATOM   1608 2HB  GLU A  96      13.628  12.869  37.746  1.00  0.00           H  
ATOM   1609 1HG  GLU A  96      12.207  14.396  38.934  1.00  0.00           H  
ATOM   1610 2HG  GLU A  96      11.706  13.171  40.042  1.00  0.00           H  
ATOM   1611  N   LEU A  97      12.287  10.021  36.400  1.00  0.00           N  
ATOM   1612  CA  LEU A  97      12.774   9.234  35.288  1.00  0.00           C  
ATOM   1613  C   LEU A  97      11.686   9.113  34.231  1.00  0.00           C  
ATOM   1614  O   LEU A  97      12.003   9.129  33.041  1.00  0.00           O  
ATOM   1615  CB  LEU A  97      13.287   7.849  35.723  1.00  0.00           C  
ATOM   1616  CG  LEU A  97      14.809   7.801  36.120  1.00  0.00           C  
ATOM   1617  CD1 LEU A  97      15.060   8.530  37.441  1.00  0.00           C  
ATOM   1618  CD2 LEU A  97      15.298   6.373  36.197  1.00  0.00           C  
ATOM   1619  H   LEU A  97      12.100   9.581  37.297  1.00  0.00           H  
ATOM   1620  HA  LEU A  97      13.614   9.763  34.843  1.00  0.00           H  
ATOM   1621 1HB  LEU A  97      12.701   7.523  36.584  1.00  0.00           H  
ATOM   1622 2HB  LEU A  97      13.126   7.145  34.907  1.00  0.00           H  
ATOM   1623  HG  LEU A  97      15.355   8.323  35.366  1.00  0.00           H  
ATOM   1624 1HD1 LEU A  97      16.128   8.500  37.667  1.00  0.00           H  
ATOM   1625 2HD1 LEU A  97      14.737   9.560  37.368  1.00  0.00           H  
ATOM   1626 3HD1 LEU A  97      14.515   8.040  38.231  1.00  0.00           H  
ATOM   1627 1HD2 LEU A  97      16.359   6.372  36.442  1.00  0.00           H  
ATOM   1628 2HD2 LEU A  97      14.765   5.862  36.951  1.00  0.00           H  
ATOM   1629 3HD2 LEU A  97      15.142   5.875  35.241  1.00  0.00           H  
ATOM   1630  N   ARG A  98      10.411   9.019  34.634  1.00  0.00           N  
ATOM   1631  CA  ARG A  98       9.350   8.982  33.632  1.00  0.00           C  
ATOM   1632  C   ARG A  98       9.275  10.316  32.875  1.00  0.00           C  
ATOM   1633  O   ARG A  98       9.048  10.318  31.660  1.00  0.00           O  
ATOM   1634  CB  ARG A  98       8.011   8.644  34.260  1.00  0.00           C  
ATOM   1635  CG  ARG A  98       7.846   7.170  34.658  1.00  0.00           C  
ATOM   1636  CD  ARG A  98       6.525   6.913  35.278  1.00  0.00           C  
ATOM   1637  NE  ARG A  98       6.446   7.500  36.603  1.00  0.00           N  
ATOM   1638  CZ  ARG A  98       5.304   7.859  37.235  1.00  0.00           C  
ATOM   1639  NH1 ARG A  98       4.123   7.706  36.677  1.00  0.00           N1+
ATOM   1640  NH2 ARG A  98       5.342   8.388  38.433  1.00  0.00           N  
ATOM   1641  H   ARG A  98      10.176   8.915  35.625  1.00  0.00           H  
ATOM   1642  HA  ARG A  98       9.587   8.197  32.916  1.00  0.00           H  
ATOM   1643 1HB  ARG A  98       7.879   9.244  35.161  1.00  0.00           H  
ATOM   1644 2HB  ARG A  98       7.204   8.903  33.574  1.00  0.00           H  
ATOM   1645 1HG  ARG A  98       7.933   6.548  33.769  1.00  0.00           H  
ATOM   1646 2HG  ARG A  98       8.624   6.895  35.368  1.00  0.00           H  
ATOM   1647 1HD  ARG A  98       5.751   7.350  34.653  1.00  0.00           H  
ATOM   1648 2HD  ARG A  98       6.367   5.838  35.367  1.00  0.00           H  
ATOM   1649  HE  ARG A  98       7.336   7.653  37.091  1.00  0.00           H  
ATOM   1650 1HH1 ARG A  98       4.028   7.310  35.756  1.00  0.00           H  
ATOM   1651 2HH1 ARG A  98       3.300   8.017  37.209  1.00  0.00           H  
ATOM   1652 1HH2 ARG A  98       6.222   8.546  38.904  1.00  0.00           H  
ATOM   1653 2HH2 ARG A  98       4.459   8.676  38.857  1.00  0.00           H  
ATOM   1654  N   LEU A  99       9.505  11.456  33.564  1.00  0.00           N  
ATOM   1655  CA  LEU A  99       9.493  12.732  32.859  1.00  0.00           C  
ATOM   1656  C   LEU A  99      10.665  12.778  31.887  1.00  0.00           C  
ATOM   1657  O   LEU A  99      10.510  13.224  30.751  1.00  0.00           O  
ATOM   1658  CB  LEU A  99       9.582  13.947  33.796  1.00  0.00           C  
ATOM   1659  CG  LEU A  99       9.522  15.379  33.066  1.00  0.00           C  
ATOM   1660  CD1 LEU A  99       8.199  15.558  32.312  1.00  0.00           C  
ATOM   1661  CD2 LEU A  99       9.699  16.480  34.065  1.00  0.00           C  
ATOM   1662  H   LEU A  99       9.621  11.418  34.583  1.00  0.00           H  
ATOM   1663  HA  LEU A  99       8.568  12.789  32.295  1.00  0.00           H  
ATOM   1664 1HB  LEU A  99       8.767  13.889  34.515  1.00  0.00           H  
ATOM   1665 2HB  LEU A  99      10.525  13.886  34.349  1.00  0.00           H  
ATOM   1666  HG  LEU A  99      10.324  15.436  32.341  1.00  0.00           H  
ATOM   1667 1HD1 LEU A  99       8.204  16.534  31.820  1.00  0.00           H  
ATOM   1668 2HD1 LEU A  99       8.077  14.796  31.554  1.00  0.00           H  
ATOM   1669 3HD1 LEU A  99       7.366  15.508  33.008  1.00  0.00           H  
ATOM   1670 1HD2 LEU A  99       9.676  17.439  33.552  1.00  0.00           H  
ATOM   1671 2HD2 LEU A  99       8.902  16.448  34.789  1.00  0.00           H  
ATOM   1672 3HD2 LEU A  99      10.659  16.360  34.556  1.00  0.00           H  
ATOM   1673  N   HIS A 100      11.832  12.279  32.306  1.00  0.00           N  
ATOM   1674  CA  HIS A 100      13.010  12.240  31.450  1.00  0.00           C  
ATOM   1675  C   HIS A 100      12.694  11.460  30.170  1.00  0.00           C  
ATOM   1676  O   HIS A 100      13.048  11.902  29.066  1.00  0.00           O  
ATOM   1677  CB  HIS A 100      14.184  11.616  32.217  1.00  0.00           C  
ATOM   1678  CG  HIS A 100      15.454  11.479  31.461  1.00  0.00           C  
ATOM   1679  CD2 HIS A 100      16.067  10.379  30.985  1.00  0.00           C  
ATOM   1680  ND1 HIS A 100      16.262  12.555  31.130  1.00  0.00           N  
ATOM   1681  CE1 HIS A 100      17.321  12.110  30.472  1.00  0.00           C  
ATOM   1682  NE2 HIS A 100      17.227  10.792  30.368  1.00  0.00           N  
ATOM   1683  H   HIS A 100      11.923  11.958  33.276  1.00  0.00           H  
ATOM   1684  HA  HIS A 100      13.289  13.254  31.167  1.00  0.00           H  
ATOM   1685 1HB  HIS A 100      14.376  12.202  33.112  1.00  0.00           H  
ATOM   1686 2HB  HIS A 100      13.905  10.626  32.542  1.00  0.00           H  
ATOM   1687  HD1 HIS A 100      16.006  13.534  31.188  1.00  0.00           H  
ATOM   1688  HD2 HIS A 100      15.800   9.316  31.013  1.00  0.00           H  
ATOM   1689  HE1 HIS A 100      18.084  12.803  30.117  1.00  0.00           H  
ATOM   1690  N   GLU A 101      12.023  10.307  30.295  1.00  0.00           N  
ATOM   1691  CA  GLU A 101      11.667   9.539  29.112  1.00  0.00           C  
ATOM   1692  C   GLU A 101      10.668  10.314  28.241  1.00  0.00           C  
ATOM   1693  O   GLU A 101      10.762  10.282  27.011  1.00  0.00           O  
ATOM   1694  CB  GLU A 101      11.083   8.174  29.493  1.00  0.00           C  
ATOM   1695  CG  GLU A 101      12.076   7.179  30.138  1.00  0.00           C  
ATOM   1696  CD  GLU A 101      13.207   6.816  29.233  1.00  0.00           C  
ATOM   1697  OE1 GLU A 101      12.961   6.546  28.077  1.00  0.00           O  
ATOM   1698  OE2 GLU A 101      14.338   6.799  29.688  1.00  0.00           O1-
ATOM   1699  H   GLU A 101      11.807   9.949  31.234  1.00  0.00           H  
ATOM   1700  HA  GLU A 101      12.570   9.379  28.522  1.00  0.00           H  
ATOM   1701 1HB  GLU A 101      10.266   8.324  30.201  1.00  0.00           H  
ATOM   1702 2HB  GLU A 101      10.662   7.698  28.608  1.00  0.00           H  
ATOM   1703 1HG  GLU A 101      12.483   7.623  31.044  1.00  0.00           H  
ATOM   1704 2HG  GLU A 101      11.536   6.276  30.421  1.00  0.00           H  
ATOM   1705  N   ALA A 102       9.719  11.033  28.871  1.00  0.00           N  
ATOM   1706  CA  ALA A 102       8.754  11.845  28.131  1.00  0.00           C  
ATOM   1707  C   ALA A 102       9.450  12.969  27.353  1.00  0.00           C  
ATOM   1708  O   ALA A 102       9.053  13.300  26.233  1.00  0.00           O  
ATOM   1709  CB  ALA A 102       7.732  12.436  29.077  1.00  0.00           C  
ATOM   1710  H   ALA A 102       9.639  10.954  29.890  1.00  0.00           H  
ATOM   1711  HA  ALA A 102       8.244  11.197  27.422  1.00  0.00           H  
ATOM   1712 1HB  ALA A 102       7.007  13.011  28.510  1.00  0.00           H  
ATOM   1713 2HB  ALA A 102       7.225  11.635  29.615  1.00  0.00           H  
ATOM   1714 3HB  ALA A 102       8.223  13.086  29.786  1.00  0.00           H  
ATOM   1715  N   GLN A 103      10.502  13.545  27.942  1.00  0.00           N  
ATOM   1716  CA  GLN A 103      11.256  14.607  27.286  1.00  0.00           C  
ATOM   1717  C   GLN A 103      11.986  14.043  26.064  1.00  0.00           C  
ATOM   1718  O   GLN A 103      12.032  14.681  25.005  1.00  0.00           O  
ATOM   1719  CB  GLN A 103      12.236  15.224  28.284  1.00  0.00           C  
ATOM   1720  CG  GLN A 103      11.568  16.044  29.407  1.00  0.00           C  
ATOM   1721  CD  GLN A 103      12.552  16.421  30.499  1.00  0.00           C  
ATOM   1722  NE2 GLN A 103      12.208  17.385  31.348  1.00  0.00           N  
ATOM   1723  OE1 GLN A 103      13.634  15.820  30.554  1.00  0.00           O  
ATOM   1724  H   GLN A 103      10.729  13.263  28.899  1.00  0.00           H  
ATOM   1725  HA  GLN A 103      10.563  15.373  26.948  1.00  0.00           H  
ATOM   1726 1HB  GLN A 103      12.811  14.431  28.752  1.00  0.00           H  
ATOM   1727 2HB  GLN A 103      12.937  15.869  27.758  1.00  0.00           H  
ATOM   1728 1HG  GLN A 103      11.176  16.963  28.980  1.00  0.00           H  
ATOM   1729 2HG  GLN A 103      10.761  15.472  29.843  1.00  0.00           H  
ATOM   1730 1HE2 GLN A 103      12.831  17.660  32.079  1.00  0.00           H  
ATOM   1731 2HE2 GLN A 103      11.304  17.869  31.271  1.00  0.00           H  
ATOM   1732  N   LYS A 104      12.521  12.824  26.192  1.00  0.00           N  
ATOM   1733  CA  LYS A 104      13.159  12.175  25.056  1.00  0.00           C  
ATOM   1734  C   LYS A 104      12.117  11.843  23.984  1.00  0.00           C  
ATOM   1735  O   LYS A 104      12.390  12.002  22.794  1.00  0.00           O  
ATOM   1736  CB  LYS A 104      13.925  10.936  25.495  1.00  0.00           C  
ATOM   1737  CG  LYS A 104      15.199  11.258  26.289  1.00  0.00           C  
ATOM   1738  CD  LYS A 104      16.061  10.024  26.543  1.00  0.00           C  
ATOM   1739  CE  LYS A 104      15.411   9.124  27.573  1.00  0.00           C  
ATOM   1740  NZ  LYS A 104      16.291   8.026  28.022  1.00  0.00           N1+
ATOM   1741  H   LYS A 104      12.522  12.380  27.118  1.00  0.00           H  
ATOM   1742  HA  LYS A 104      13.870  12.871  24.618  1.00  0.00           H  
ATOM   1743 1HB  LYS A 104      13.274  10.332  26.120  1.00  0.00           H  
ATOM   1744 2HB  LYS A 104      14.191  10.342  24.620  1.00  0.00           H  
ATOM   1745 1HG  LYS A 104      15.784  11.998  25.744  1.00  0.00           H  
ATOM   1746 2HG  LYS A 104      14.919  11.690  27.251  1.00  0.00           H  
ATOM   1747 1HD  LYS A 104      16.220   9.470  25.615  1.00  0.00           H  
ATOM   1748 2HD  LYS A 104      17.031  10.340  26.932  1.00  0.00           H  
ATOM   1749 1HE  LYS A 104      15.132   9.728  28.425  1.00  0.00           H  
ATOM   1750 2HE  LYS A 104      14.514   8.677  27.159  1.00  0.00           H  
ATOM   1751 1HZ  LYS A 104      15.752   7.485  28.712  1.00  0.00           H  
ATOM   1752 2HZ  LYS A 104      16.536   7.438  27.252  1.00  0.00           H  
ATOM   1753 3HZ  LYS A 104      17.128   8.394  28.450  1.00  0.00           H  
ATOM   1754  N   ARG A 105      10.908  11.442  24.396  1.00  0.00           N  
ATOM   1755  CA  ARG A 105       9.831  11.142  23.454  1.00  0.00           C  
ATOM   1756  C   ARG A 105       9.532  12.384  22.607  1.00  0.00           C  
ATOM   1757  O   ARG A 105       9.323  12.283  21.392  1.00  0.00           O  
ATOM   1758  CB  ARG A 105       8.579  10.702  24.194  1.00  0.00           C  
ATOM   1759  CG  ARG A 105       7.414  10.311  23.331  1.00  0.00           C  
ATOM   1760  CD  ARG A 105       6.199  10.012  24.157  1.00  0.00           C  
ATOM   1761  NE  ARG A 105       5.713  11.199  24.906  1.00  0.00           N  
ATOM   1762  CZ  ARG A 105       5.005  12.230  24.364  1.00  0.00           C  
ATOM   1763  NH1 ARG A 105       4.730  12.233  23.070  1.00  0.00           N1+
ATOM   1764  NH2 ARG A 105       4.588  13.234  25.133  1.00  0.00           N  
ATOM   1765  H   ARG A 105      10.759  11.278  25.396  1.00  0.00           H  
ATOM   1766  HA  ARG A 105      10.157  10.331  22.797  1.00  0.00           H  
ATOM   1767 1HB  ARG A 105       8.818   9.862  24.841  1.00  0.00           H  
ATOM   1768 2HB  ARG A 105       8.238  11.505  24.822  1.00  0.00           H  
ATOM   1769 1HG  ARG A 105       7.193  11.114  22.636  1.00  0.00           H  
ATOM   1770 2HG  ARG A 105       7.676   9.413  22.770  1.00  0.00           H  
ATOM   1771 1HD  ARG A 105       5.396   9.648  23.518  1.00  0.00           H  
ATOM   1772 2HD  ARG A 105       6.453   9.239  24.885  1.00  0.00           H  
ATOM   1773  HE  ARG A 105       5.900  11.234  25.905  1.00  0.00           H  
ATOM   1774 1HH1 ARG A 105       5.038  11.480  22.482  1.00  0.00           H  
ATOM   1775 2HH1 ARG A 105       4.209  13.015  22.637  1.00  0.00           H  
ATOM   1776 1HH2 ARG A 105       4.769  13.253  26.147  1.00  0.00           H  
ATOM   1777 2HH2 ARG A 105       4.049  13.993  24.744  1.00  0.00           H  
ATOM   1778  N   ARG A 106       9.495  13.556  23.254  1.00  0.00           N  
ATOM   1779  CA  ARG A 106       9.267  14.818  22.559  1.00  0.00           C  
ATOM   1780  C   ARG A 106      10.370  15.059  21.524  1.00  0.00           C  
ATOM   1781  O   ARG A 106      10.089  15.477  20.391  1.00  0.00           O  
ATOM   1782  CB  ARG A 106       9.260  15.963  23.559  1.00  0.00           C  
ATOM   1783  CG  ARG A 106       8.982  17.346  23.007  1.00  0.00           C  
ATOM   1784  CD  ARG A 106       8.968  18.332  24.112  1.00  0.00           C  
ATOM   1785  NE  ARG A 106       8.730  19.664  23.640  1.00  0.00           N  
ATOM   1786  CZ  ARG A 106       8.715  20.777  24.384  1.00  0.00           C  
ATOM   1787  NH1 ARG A 106       8.930  20.763  25.688  1.00  0.00           N1+
ATOM   1788  NH2 ARG A 106       8.476  21.881  23.753  1.00  0.00           N  
ATOM   1789  H   ARG A 106       9.580  13.542  24.278  1.00  0.00           H  
ATOM   1790  HA  ARG A 106       8.304  14.771  22.056  1.00  0.00           H  
ATOM   1791 1HB  ARG A 106       8.520  15.755  24.331  1.00  0.00           H  
ATOM   1792 2HB  ARG A 106      10.222  16.017  24.050  1.00  0.00           H  
ATOM   1793 1HG  ARG A 106       9.760  17.639  22.299  1.00  0.00           H  
ATOM   1794 2HG  ARG A 106       8.010  17.366  22.511  1.00  0.00           H  
ATOM   1795 1HD  ARG A 106       8.180  18.071  24.820  1.00  0.00           H  
ATOM   1796 2HD  ARG A 106       9.936  18.317  24.615  1.00  0.00           H  
ATOM   1797  HE  ARG A 106       8.544  19.805  22.637  1.00  0.00           H  
ATOM   1798 1HH1 ARG A 106       9.117  19.898  26.163  1.00  0.00           H  
ATOM   1799 2HH1 ARG A 106       8.913  21.629  26.209  1.00  0.00           H  
ATOM   1800 1HH2 ARG A 106       8.336  21.814  22.730  1.00  0.00           H  
ATOM   1801 2HH2 ARG A 106       8.462  22.767  24.224  1.00  0.00           H  
ATOM   1802  N   LYS A 107      11.624  14.781  21.905  1.00  0.00           N  
ATOM   1803  CA  LYS A 107      12.749  14.919  20.987  1.00  0.00           C  
ATOM   1804  C   LYS A 107      12.603  13.973  19.794  1.00  0.00           C  
ATOM   1805  O   LYS A 107      12.896  14.368  18.657  1.00  0.00           O  
ATOM   1806  CB  LYS A 107      14.074  14.669  21.705  1.00  0.00           C  
ATOM   1807  CG  LYS A 107      15.300  14.868  20.842  1.00  0.00           C  
ATOM   1808  CD  LYS A 107      16.567  14.689  21.665  1.00  0.00           C  
ATOM   1809  CE  LYS A 107      17.800  14.779  20.797  1.00  0.00           C  
ATOM   1810  NZ  LYS A 107      17.996  16.168  20.267  1.00  0.00           N1+
ATOM   1811  H   LYS A 107      11.791  14.520  22.885  1.00  0.00           H  
ATOM   1812  HA  LYS A 107      12.755  15.940  20.609  1.00  0.00           H  
ATOM   1813 1HB  LYS A 107      14.148  15.324  22.572  1.00  0.00           H  
ATOM   1814 2HB  LYS A 107      14.101  13.647  22.070  1.00  0.00           H  
ATOM   1815 1HG  LYS A 107      15.301  14.136  20.026  1.00  0.00           H  
ATOM   1816 2HG  LYS A 107      15.274  15.866  20.410  1.00  0.00           H  
ATOM   1817 1HD  LYS A 107      16.616  15.468  22.428  1.00  0.00           H  
ATOM   1818 2HD  LYS A 107      16.546  13.717  22.161  1.00  0.00           H  
ATOM   1819 1HE  LYS A 107      18.674  14.494  21.383  1.00  0.00           H  
ATOM   1820 2HE  LYS A 107      17.693  14.086  19.969  1.00  0.00           H  
ATOM   1821 1HZ  LYS A 107      18.842  16.230  19.670  1.00  0.00           H  
ATOM   1822 2HZ  LYS A 107      17.204  16.437  19.713  1.00  0.00           H  
ATOM   1823 3HZ  LYS A 107      18.103  16.806  21.037  1.00  0.00           H  
ATOM   1824  N   GLU A 108      12.165  12.734  20.036  1.00  0.00           N  
ATOM   1825  CA  GLU A 108      11.970  11.759  18.967  1.00  0.00           C  
ATOM   1826  C   GLU A 108      10.927  12.258  17.973  1.00  0.00           C  
ATOM   1827  O   GLU A 108      11.093  12.106  16.763  1.00  0.00           O  
ATOM   1828  CB  GLU A 108      11.554  10.399  19.516  1.00  0.00           C  
ATOM   1829  CG  GLU A 108      12.626   9.645  20.294  1.00  0.00           C  
ATOM   1830  CD  GLU A 108      12.084   8.399  20.958  1.00  0.00           C  
ATOM   1831  OE1 GLU A 108      10.894   8.185  20.884  1.00  0.00           O  
ATOM   1832  OE2 GLU A 108      12.851   7.670  21.550  1.00  0.00           O1-
ATOM   1833  H   GLU A 108      12.004  12.457  21.016  1.00  0.00           H  
ATOM   1834  HA  GLU A 108      12.923  11.647  18.433  1.00  0.00           H  
ATOM   1835 1HB  GLU A 108      10.701  10.532  20.180  1.00  0.00           H  
ATOM   1836 2HB  GLU A 108      11.222   9.763  18.697  1.00  0.00           H  
ATOM   1837 1HG  GLU A 108      13.421   9.363  19.604  1.00  0.00           H  
ATOM   1838 2HG  GLU A 108      13.047  10.303  21.046  1.00  0.00           H  
ATOM   1839  N   LYS A 109       9.853  12.883  18.491  1.00  0.00           N  
ATOM   1840  CA  LYS A 109       8.829  13.417  17.602  1.00  0.00           C  
ATOM   1841  C   LYS A 109       9.414  14.531  16.754  1.00  0.00           C  
ATOM   1842  O   LYS A 109       9.157  14.581  15.545  1.00  0.00           O  
ATOM   1843  CB  LYS A 109       7.631  13.942  18.404  1.00  0.00           C  
ATOM   1844  CG  LYS A 109       6.490  14.578  17.564  1.00  0.00           C  
ATOM   1845  CD  LYS A 109       5.792  13.570  16.653  1.00  0.00           C  
ATOM   1846  CE  LYS A 109       4.591  14.202  15.941  1.00  0.00           C  
ATOM   1847  NZ  LYS A 109       3.925  13.237  15.006  1.00  0.00           N1+
ATOM   1848  H   LYS A 109       9.736  12.906  19.507  1.00  0.00           H  
ATOM   1849  HA  LYS A 109       8.500  12.619  16.945  1.00  0.00           H  
ATOM   1850 1HB  LYS A 109       7.209  13.126  18.988  1.00  0.00           H  
ATOM   1851 2HB  LYS A 109       7.976  14.696  19.112  1.00  0.00           H  
ATOM   1852 1HG  LYS A 109       5.754  15.004  18.247  1.00  0.00           H  
ATOM   1853 2HG  LYS A 109       6.892  15.387  16.953  1.00  0.00           H  
ATOM   1854 1HD  LYS A 109       6.492  13.227  15.887  1.00  0.00           H  
ATOM   1855 2HD  LYS A 109       5.461  12.711  17.237  1.00  0.00           H  
ATOM   1856 1HE  LYS A 109       3.864  14.534  16.684  1.00  0.00           H  
ATOM   1857 2HE  LYS A 109       4.932  15.063  15.374  1.00  0.00           H  
ATOM   1858 1HZ  LYS A 109       3.122  13.681  14.523  1.00  0.00           H  
ATOM   1859 2HZ  LYS A 109       4.588  12.936  14.308  1.00  0.00           H  
ATOM   1860 3HZ  LYS A 109       3.589  12.436  15.515  1.00  0.00           H  
ATOM   1861  N   ALA A 110      10.226  15.404  17.356  1.00  0.00           N  
ATOM   1862  CA  ALA A 110      10.834  16.481  16.596  1.00  0.00           C  
ATOM   1863  C   ALA A 110      11.740  15.924  15.490  1.00  0.00           C  
ATOM   1864  O   ALA A 110      11.769  16.469  14.382  1.00  0.00           O  
ATOM   1865  CB  ALA A 110      11.608  17.403  17.519  1.00  0.00           C  
ATOM   1866  H   ALA A 110      10.363  15.339  18.373  1.00  0.00           H  
ATOM   1867  HA  ALA A 110      10.043  17.052  16.125  1.00  0.00           H  
ATOM   1868 1HB  ALA A 110      12.032  18.223  16.944  1.00  0.00           H  
ATOM   1869 2HB  ALA A 110      10.934  17.800  18.280  1.00  0.00           H  
ATOM   1870 3HB  ALA A 110      12.407  16.840  18.002  1.00  0.00           H  
ATOM   1871  N   LEU A 111      12.453  14.815  15.760  1.00  0.00           N  
ATOM   1872  CA  LEU A 111      13.309  14.219  14.738  1.00  0.00           C  
ATOM   1873  C   LEU A 111      12.489  13.626  13.588  1.00  0.00           C  
ATOM   1874  O   LEU A 111      12.900  13.725  12.424  1.00  0.00           O  
ATOM   1875  CB  LEU A 111      14.233  13.144  15.337  1.00  0.00           C  
ATOM   1876  CG  LEU A 111      15.352  13.650  16.321  1.00  0.00           C  
ATOM   1877  CD1 LEU A 111      16.079  12.428  16.931  1.00  0.00           C  
ATOM   1878  CD2 LEU A 111      16.342  14.576  15.586  1.00  0.00           C  
ATOM   1879  H   LEU A 111      12.437  14.446  16.718  1.00  0.00           H  
ATOM   1880  HA  LEU A 111      13.917  15.006  14.312  1.00  0.00           H  
ATOM   1881 1HB  LEU A 111      13.609  12.438  15.887  1.00  0.00           H  
ATOM   1882 2HB  LEU A 111      14.718  12.609  14.524  1.00  0.00           H  
ATOM   1883  HG  LEU A 111      14.891  14.203  17.136  1.00  0.00           H  
ATOM   1884 1HD1 LEU A 111      16.843  12.767  17.633  1.00  0.00           H  
ATOM   1885 2HD1 LEU A 111      15.361  11.803  17.462  1.00  0.00           H  
ATOM   1886 3HD1 LEU A 111      16.551  11.843  16.148  1.00  0.00           H  
ATOM   1887 1HD2 LEU A 111      17.091  14.908  16.291  1.00  0.00           H  
ATOM   1888 2HD2 LEU A 111      16.816  14.054  14.772  1.00  0.00           H  
ATOM   1889 3HD2 LEU A 111      15.837  15.446  15.194  1.00  0.00           H  
ATOM   1890  N   GLU A 112      11.322  13.039  13.889  1.00  0.00           N  
ATOM   1891  CA  GLU A 112      10.467  12.510  12.827  1.00  0.00           C  
ATOM   1892  C   GLU A 112       9.912  13.655  11.974  1.00  0.00           C  
ATOM   1893  O   GLU A 112       9.781  13.526  10.748  1.00  0.00           O  
ATOM   1894  CB  GLU A 112       9.312  11.684  13.404  1.00  0.00           C  
ATOM   1895  CG  GLU A 112       9.714  10.337  14.020  1.00  0.00           C  
ATOM   1896  CD  GLU A 112      10.279   9.363  13.009  1.00  0.00           C  
ATOM   1897  OE1 GLU A 112       9.720   9.252  11.946  1.00  0.00           O  
ATOM   1898  OE2 GLU A 112      11.260   8.707  13.301  1.00  0.00           O1-
ATOM   1899  H   GLU A 112      11.074  12.906  14.877  1.00  0.00           H  
ATOM   1900  HA  GLU A 112      11.067  11.863  12.187  1.00  0.00           H  
ATOM   1901 1HB  GLU A 112       8.818  12.265  14.186  1.00  0.00           H  
ATOM   1902 2HB  GLU A 112       8.577  11.495  12.625  1.00  0.00           H  
ATOM   1903 1HG  GLU A 112      10.460  10.515  14.791  1.00  0.00           H  
ATOM   1904 2HG  GLU A 112       8.839   9.895  14.496  1.00  0.00           H  
ATOM   1905  N   LEU A 113       9.616  14.794  12.613  1.00  0.00           N  
ATOM   1906  CA  LEU A 113       9.127  15.959  11.892  1.00  0.00           C  
ATOM   1907  C   LEU A 113      10.228  16.512  10.990  1.00  0.00           C  
ATOM   1908  O   LEU A 113       9.950  16.914   9.855  1.00  0.00           O  
ATOM   1909  CB  LEU A 113       8.634  17.015  12.886  1.00  0.00           C  
ATOM   1910  CG  LEU A 113       7.348  16.634  13.688  1.00  0.00           C  
ATOM   1911  CD1 LEU A 113       7.127  17.671  14.780  1.00  0.00           C  
ATOM   1912  CD2 LEU A 113       6.142  16.560  12.739  1.00  0.00           C  
ATOM   1913  H   LEU A 113       9.684  14.808  13.637  1.00  0.00           H  
ATOM   1914  HA  LEU A 113       8.312  15.653  11.248  1.00  0.00           H  
ATOM   1915 1HB  LEU A 113       9.428  17.206  13.601  1.00  0.00           H  
ATOM   1916 2HB  LEU A 113       8.435  17.945  12.346  1.00  0.00           H  
ATOM   1917  HG  LEU A 113       7.479  15.672  14.167  1.00  0.00           H  
ATOM   1918 1HD1 LEU A 113       6.237  17.417  15.356  1.00  0.00           H  
ATOM   1919 2HD1 LEU A 113       7.976  17.699  15.446  1.00  0.00           H  
ATOM   1920 3HD1 LEU A 113       7.004  18.620  14.330  1.00  0.00           H  
ATOM   1921 1HD2 LEU A 113       5.252  16.310  13.311  1.00  0.00           H  
ATOM   1922 2HD2 LEU A 113       6.006  17.507  12.255  1.00  0.00           H  
ATOM   1923 3HD2 LEU A 113       6.289  15.801  11.986  1.00  0.00           H  
ATOM   1924  N   ARG A 114      11.485  16.465  11.459  1.00  0.00           N  
ATOM   1925  CA  ARG A 114      12.616  16.899  10.651  1.00  0.00           C  
ATOM   1926  C   ARG A 114      12.777  16.002   9.429  1.00  0.00           C  
ATOM   1927  O   ARG A 114      13.065  16.498   8.339  1.00  0.00           O  
ATOM   1928  CB  ARG A 114      13.908  16.871  11.452  1.00  0.00           C  
ATOM   1929  CG  ARG A 114      15.191  17.233  10.679  1.00  0.00           C  
ATOM   1930  CD  ARG A 114      15.195  18.623  10.149  1.00  0.00           C  
ATOM   1931  NE  ARG A 114      15.122  19.615  11.220  1.00  0.00           N  
ATOM   1932  CZ  ARG A 114      16.186  20.064  11.935  1.00  0.00           C  
ATOM   1933  NH1 ARG A 114      17.413  19.601  11.714  1.00  0.00           N1+
ATOM   1934  NH2 ARG A 114      15.996  20.975  12.875  1.00  0.00           N  
ATOM   1935  H   ARG A 114      11.636  16.193  12.436  1.00  0.00           H  
ATOM   1936  HA  ARG A 114      12.420  17.920  10.326  1.00  0.00           H  
ATOM   1937 1HB  ARG A 114      13.818  17.555  12.295  1.00  0.00           H  
ATOM   1938 2HB  ARG A 114      14.056  15.880  11.863  1.00  0.00           H  
ATOM   1939 1HG  ARG A 114      16.032  17.124  11.356  1.00  0.00           H  
ATOM   1940 2HG  ARG A 114      15.329  16.551   9.838  1.00  0.00           H  
ATOM   1941 1HD  ARG A 114      16.114  18.785   9.589  1.00  0.00           H  
ATOM   1942 2HD  ARG A 114      14.352  18.775   9.479  1.00  0.00           H  
ATOM   1943  HE  ARG A 114      14.190  20.018  11.453  1.00  0.00           H  
ATOM   1944 1HH1 ARG A 114      17.594  18.868  11.018  1.00  0.00           H  
ATOM   1945 2HH1 ARG A 114      18.185  19.947  12.263  1.00  0.00           H  
ATOM   1946 1HH2 ARG A 114      15.043  21.324  13.072  1.00  0.00           H  
ATOM   1947 2HH2 ARG A 114      16.772  21.314  13.415  1.00  0.00           H  
ATOM   1948  N   LYS A 115      12.598  14.684   9.603  1.00  0.00           N  
ATOM   1949  CA  LYS A 115      12.671  13.764   8.475  1.00  0.00           C  
ATOM   1950  C   LYS A 115      11.620  14.117   7.434  1.00  0.00           C  
ATOM   1951  O   LYS A 115      11.928  14.161   6.233  1.00  0.00           O  
ATOM   1952  CB  LYS A 115      12.483  12.317   8.928  1.00  0.00           C  
ATOM   1953  CG  LYS A 115      12.523  11.262   7.782  1.00  0.00           C  
ATOM   1954  CD  LYS A 115      12.398   9.830   8.319  1.00  0.00           C  
ATOM   1955  CE  LYS A 115      10.974   9.544   8.845  1.00  0.00           C  
ATOM   1956  NZ  LYS A 115      10.782   8.118   9.230  1.00  0.00           N1+
ATOM   1957  H   LYS A 115      12.450  14.328  10.553  1.00  0.00           H  
ATOM   1958  HA  LYS A 115      13.643  13.872   8.009  1.00  0.00           H  
ATOM   1959 1HB  LYS A 115      13.250  12.065   9.660  1.00  0.00           H  
ATOM   1960 2HB  LYS A 115      11.529  12.243   9.428  1.00  0.00           H  
ATOM   1961 1HG  LYS A 115      11.693  11.449   7.098  1.00  0.00           H  
ATOM   1962 2HG  LYS A 115      13.446  11.352   7.218  1.00  0.00           H  
ATOM   1963 1HD  LYS A 115      12.625   9.127   7.517  1.00  0.00           H  
ATOM   1964 2HD  LYS A 115      13.115   9.678   9.127  1.00  0.00           H  
ATOM   1965 1HE  LYS A 115      10.783  10.153   9.726  1.00  0.00           H  
ATOM   1966 2HE  LYS A 115      10.252   9.803   8.073  1.00  0.00           H  
ATOM   1967 1HZ  LYS A 115       9.832   7.986   9.570  1.00  0.00           H  
ATOM   1968 2HZ  LYS A 115      10.936   7.526   8.432  1.00  0.00           H  
ATOM   1969 3HZ  LYS A 115      11.434   7.870   9.963  1.00  0.00           H  
ATOM   1970  N   LEU A 116      10.385  14.401   7.884  1.00  0.00           N  
ATOM   1971  CA  LEU A 116       9.343  14.782   6.942  1.00  0.00           C  
ATOM   1972  C   LEU A 116       9.714  16.051   6.235  1.00  0.00           C  
ATOM   1973  O   LEU A 116       9.536  16.145   5.023  1.00  0.00           O  
ATOM   1974  CB  LEU A 116       7.974  15.006   7.611  1.00  0.00           C  
ATOM   1975  CG  LEU A 116       6.812  15.518   6.632  1.00  0.00           C  
ATOM   1976  CD1 LEU A 116       6.566  14.507   5.503  1.00  0.00           C  
ATOM   1977  CD2 LEU A 116       5.529  15.762   7.443  1.00  0.00           C  
ATOM   1978  H   LEU A 116      10.174  14.299   8.882  1.00  0.00           H  
ATOM   1979  HA  LEU A 116       9.256  13.986   6.212  1.00  0.00           H  
ATOM   1980 1HB  LEU A 116       7.654  14.073   8.067  1.00  0.00           H  
ATOM   1981 2HB  LEU A 116       8.095  15.748   8.405  1.00  0.00           H  
ATOM   1982  HG  LEU A 116       7.117  16.459   6.169  1.00  0.00           H  
ATOM   1983 1HD1 LEU A 116       5.796  14.881   4.853  1.00  0.00           H  
ATOM   1984 2HD1 LEU A 116       7.467  14.368   4.915  1.00  0.00           H  
ATOM   1985 3HD1 LEU A 116       6.255  13.552   5.925  1.00  0.00           H  
ATOM   1986 1HD2 LEU A 116       4.748  16.134   6.775  1.00  0.00           H  
ATOM   1987 2HD2 LEU A 116       5.204  14.831   7.902  1.00  0.00           H  
ATOM   1988 3HD2 LEU A 116       5.719  16.501   8.219  1.00  0.00           H  
ATOM   1989  N   LEU A 117      10.249  17.026   6.966  1.00  0.00           N  
ATOM   1990  CA  LEU A 117      10.600  18.270   6.335  1.00  0.00           C  
ATOM   1991  C   LEU A 117      11.651  18.091   5.277  1.00  0.00           C  
ATOM   1992  O   LEU A 117      11.508  18.636   4.185  1.00  0.00           O  
ATOM   1993  CB  LEU A 117      11.140  19.263   7.369  1.00  0.00           C  
ATOM   1994  CG  LEU A 117      11.617  20.607   6.840  1.00  0.00           C  
ATOM   1995  CD1 LEU A 117      10.514  21.281   6.103  1.00  0.00           C  
ATOM   1996  CD2 LEU A 117      12.038  21.453   8.022  1.00  0.00           C  
ATOM   1997  H   LEU A 117      10.347  16.913   7.977  1.00  0.00           H  
ATOM   1998  HA  LEU A 117       9.699  18.663   5.877  1.00  0.00           H  
ATOM   1999 1HB  LEU A 117      10.405  19.446   8.125  1.00  0.00           H  
ATOM   2000 2HB  LEU A 117      11.993  18.797   7.856  1.00  0.00           H  
ATOM   2001  HG  LEU A 117      12.467  20.480   6.160  1.00  0.00           H  
ATOM   2002 1HD1 LEU A 117      10.880  22.238   5.765  1.00  0.00           H  
ATOM   2003 2HD1 LEU A 117      10.216  20.704   5.243  1.00  0.00           H  
ATOM   2004 3HD1 LEU A 117       9.667  21.408   6.753  1.00  0.00           H  
ATOM   2005 1HD2 LEU A 117      12.382  22.426   7.666  1.00  0.00           H  
ATOM   2006 2HD2 LEU A 117      11.190  21.588   8.698  1.00  0.00           H  
ATOM   2007 3HD2 LEU A 117      12.849  20.954   8.553  1.00  0.00           H  
ATOM   2008  N   LEU A 118      12.694  17.323   5.561  1.00  0.00           N  
ATOM   2009  CA  LEU A 118      13.730  17.170   4.566  1.00  0.00           C  
ATOM   2010  C   LEU A 118      13.191  16.453   3.338  1.00  0.00           C  
ATOM   2011  O   LEU A 118      13.513  16.829   2.201  1.00  0.00           O  
ATOM   2012  CB  LEU A 118      14.908  16.401   5.190  1.00  0.00           C  
ATOM   2013  CG  LEU A 118      15.730  17.176   6.281  1.00  0.00           C  
ATOM   2014  CD1 LEU A 118      16.674  16.208   6.990  1.00  0.00           C  
ATOM   2015  CD2 LEU A 118      16.540  18.292   5.625  1.00  0.00           C  
ATOM   2016  H   LEU A 118      12.778  16.894   6.487  1.00  0.00           H  
ATOM   2017  HA  LEU A 118      14.053  18.159   4.254  1.00  0.00           H  
ATOM   2018 1HB  LEU A 118      14.511  15.496   5.659  1.00  0.00           H  
ATOM   2019 2HB  LEU A 118      15.598  16.104   4.406  1.00  0.00           H  
ATOM   2020  HG  LEU A 118      15.051  17.604   7.019  1.00  0.00           H  
ATOM   2021 1HD1 LEU A 118      17.246  16.737   7.752  1.00  0.00           H  
ATOM   2022 2HD1 LEU A 118      16.085  15.438   7.462  1.00  0.00           H  
ATOM   2023 3HD1 LEU A 118      17.358  15.762   6.270  1.00  0.00           H  
ATOM   2024 1HD2 LEU A 118      17.110  18.816   6.389  1.00  0.00           H  
ATOM   2025 2HD2 LEU A 118      17.226  17.857   4.893  1.00  0.00           H  
ATOM   2026 3HD2 LEU A 118      15.885  19.005   5.126  1.00  0.00           H  
ATOM   2027  N   ALA A 119      12.353  15.429   3.538  1.00  0.00           N  
ATOM   2028  CA  ALA A 119      11.794  14.730   2.395  1.00  0.00           C  
ATOM   2029  C   ALA A 119      10.871  15.650   1.608  1.00  0.00           C  
ATOM   2030  O   ALA A 119      10.878  15.640   0.374  1.00  0.00           O  
ATOM   2031  CB  ALA A 119      11.039  13.504   2.859  1.00  0.00           C  
ATOM   2032  H   ALA A 119      12.126  15.116   4.489  1.00  0.00           H  
ATOM   2033  HA  ALA A 119      12.606  14.428   1.743  1.00  0.00           H  
ATOM   2034 1HB  ALA A 119      10.639  12.976   1.997  1.00  0.00           H  
ATOM   2035 2HB  ALA A 119      11.721  12.848   3.407  1.00  0.00           H  
ATOM   2036 3HB  ALA A 119      10.224  13.813   3.517  1.00  0.00           H  
ATOM   2037  N   ALA A 120      10.087  16.468   2.319  1.00  0.00           N  
ATOM   2038  CA  ALA A 120       9.165  17.377   1.681  1.00  0.00           C  
ATOM   2039  C   ALA A 120       9.902  18.429   0.881  1.00  0.00           C  
ATOM   2040  O   ALA A 120       9.474  18.761  -0.225  1.00  0.00           O  
ATOM   2041  CB  ALA A 120       8.287  18.024   2.723  1.00  0.00           C  
ATOM   2042  H   ALA A 120      10.100  16.415   3.336  1.00  0.00           H  
ATOM   2043  HA  ALA A 120       8.539  16.805   1.002  1.00  0.00           H  
ATOM   2044 1HB  ALA A 120       7.582  18.668   2.230  1.00  0.00           H  
ATOM   2045 2HB  ALA A 120       7.762  17.252   3.273  1.00  0.00           H  
ATOM   2046 3HB  ALA A 120       8.899  18.601   3.411  1.00  0.00           H  
ATOM   2047  N   GLU A 121      11.035  18.928   1.404  1.00  0.00           N  
ATOM   2048  CA  GLU A 121      11.814  19.924   0.688  1.00  0.00           C  
ATOM   2049  C   GLU A 121      12.364  19.313  -0.586  1.00  0.00           C  
ATOM   2050  O   GLU A 121      12.404  19.980  -1.623  1.00  0.00           O  
ATOM   2051  CB  GLU A 121      12.945  20.491   1.550  1.00  0.00           C  
ATOM   2052  CG  GLU A 121      12.510  21.432   2.698  1.00  0.00           C  
ATOM   2053  CD  GLU A 121      13.683  21.857   3.559  1.00  0.00           C  
ATOM   2054  OE1 GLU A 121      14.721  21.247   3.438  1.00  0.00           O  
ATOM   2055  OE2 GLU A 121      13.568  22.812   4.304  1.00  0.00           O1-
ATOM   2056  H   GLU A 121      11.319  18.650   2.348  1.00  0.00           H  
ATOM   2057  HA  GLU A 121      11.154  20.744   0.413  1.00  0.00           H  
ATOM   2058 1HB  GLU A 121      13.492  19.659   2.001  1.00  0.00           H  
ATOM   2059 2HB  GLU A 121      13.644  21.036   0.919  1.00  0.00           H  
ATOM   2060 1HG  GLU A 121      12.043  22.317   2.270  1.00  0.00           H  
ATOM   2061 2HG  GLU A 121      11.776  20.933   3.309  1.00  0.00           H  
ATOM   2062  N   ALA A 122      12.788  18.039  -0.518  1.00  0.00           N  
ATOM   2063  CA  ALA A 122      13.282  17.344  -1.697  1.00  0.00           C  
ATOM   2064  C   ALA A 122      12.196  17.203  -2.745  1.00  0.00           C  
ATOM   2065  O   ALA A 122      12.478  17.329  -3.940  1.00  0.00           O  
ATOM   2066  CB  ALA A 122      13.779  15.980  -1.328  1.00  0.00           C  
ATOM   2067  H   ALA A 122      12.813  17.575   0.398  1.00  0.00           H  
ATOM   2068  HA  ALA A 122      14.097  17.923  -2.123  1.00  0.00           H  
ATOM   2069 1HB  ALA A 122      14.134  15.512  -2.204  1.00  0.00           H  
ATOM   2070 2HB  ALA A 122      14.572  16.086  -0.614  1.00  0.00           H  
ATOM   2071 3HB  ALA A 122      12.977  15.393  -0.902  1.00  0.00           H  
ATOM   2072  N   LEU A 123      10.953  16.956  -2.316  1.00  0.00           N  
ATOM   2073  CA  LEU A 123       9.839  16.847  -3.245  1.00  0.00           C  
ATOM   2074  C   LEU A 123       9.516  18.204  -3.853  1.00  0.00           C  
ATOM   2075  O   LEU A 123       9.167  18.286  -5.030  1.00  0.00           O  
ATOM   2076  CB  LEU A 123       8.600  16.285  -2.561  1.00  0.00           C  
ATOM   2077  CG  LEU A 123       8.638  14.830  -2.089  1.00  0.00           C  
ATOM   2078  CD1 LEU A 123       7.351  14.579  -1.291  1.00  0.00           C  
ATOM   2079  CD2 LEU A 123       8.771  13.868  -3.291  1.00  0.00           C  
ATOM   2080  H   LEU A 123      10.810  16.779  -1.312  1.00  0.00           H  
ATOM   2081  HA  LEU A 123      10.132  16.188  -4.058  1.00  0.00           H  
ATOM   2082 1HB  LEU A 123       8.413  16.886  -1.681  1.00  0.00           H  
ATOM   2083 2HB  LEU A 123       7.763  16.385  -3.240  1.00  0.00           H  
ATOM   2084  HG  LEU A 123       9.484  14.678  -1.425  1.00  0.00           H  
ATOM   2085 1HD1 LEU A 123       7.348  13.555  -0.917  1.00  0.00           H  
ATOM   2086 2HD1 LEU A 123       7.307  15.268  -0.449  1.00  0.00           H  
ATOM   2087 3HD1 LEU A 123       6.486  14.737  -1.931  1.00  0.00           H  
ATOM   2088 1HD2 LEU A 123       8.784  12.842  -2.923  1.00  0.00           H  
ATOM   2089 2HD2 LEU A 123       7.938  13.996  -3.963  1.00  0.00           H  
ATOM   2090 3HD2 LEU A 123       9.695  14.053  -3.829  1.00  0.00           H  
ATOM   2091  N   VAL A 124       9.645  19.278  -3.054  1.00  0.00           N  
ATOM   2092  CA  VAL A 124       9.394  20.618  -3.577  1.00  0.00           C  
ATOM   2093  C   VAL A 124      10.428  20.946  -4.630  1.00  0.00           C  
ATOM   2094  O   VAL A 124      10.074  21.459  -5.699  1.00  0.00           O  
ATOM   2095  CB  VAL A 124       9.476  21.698  -2.456  1.00  0.00           C  
ATOM   2096  CG1 VAL A 124       9.467  23.085  -3.036  1.00  0.00           C  
ATOM   2097  CG2 VAL A 124       8.286  21.600  -1.566  1.00  0.00           C  
ATOM   2098  H   VAL A 124       9.861  19.131  -2.066  1.00  0.00           H  
ATOM   2099  HA  VAL A 124       8.407  20.643  -4.021  1.00  0.00           H  
ATOM   2100  HB  VAL A 124      10.394  21.567  -1.891  1.00  0.00           H  
ATOM   2101 1HG1 VAL A 124       9.515  23.808  -2.225  1.00  0.00           H  
ATOM   2102 2HG1 VAL A 124      10.320  23.235  -3.694  1.00  0.00           H  
ATOM   2103 3HG1 VAL A 124       8.561  23.236  -3.582  1.00  0.00           H  
ATOM   2104 1HG2 VAL A 124       8.340  22.365  -0.809  1.00  0.00           H  
ATOM   2105 2HG2 VAL A 124       7.392  21.748  -2.162  1.00  0.00           H  
ATOM   2106 3HG2 VAL A 124       8.255  20.642  -1.099  1.00  0.00           H  
ATOM   2107  N   GLU A 125      11.696  20.660  -4.359  1.00  0.00           N  
ATOM   2108  CA  GLU A 125      12.727  20.967  -5.320  1.00  0.00           C  
ATOM   2109  C   GLU A 125      12.596  20.077  -6.542  1.00  0.00           C  
ATOM   2110  O   GLU A 125      12.733  20.556  -7.664  1.00  0.00           O  
ATOM   2111  CB  GLU A 125      14.108  20.818  -4.683  1.00  0.00           C  
ATOM   2112  CG  GLU A 125      15.299  21.173  -5.583  1.00  0.00           C  
ATOM   2113  CD  GLU A 125      15.345  22.629  -6.026  1.00  0.00           C  
ATOM   2114  OE1 GLU A 125      14.622  23.435  -5.481  1.00  0.00           O  
ATOM   2115  OE2 GLU A 125      16.138  22.928  -6.902  1.00  0.00           O1-
ATOM   2116  H   GLU A 125      11.945  20.264  -3.445  1.00  0.00           H  
ATOM   2117  HA  GLU A 125      12.599  22.004  -5.636  1.00  0.00           H  
ATOM   2118 1HB  GLU A 125      14.163  21.441  -3.790  1.00  0.00           H  
ATOM   2119 2HB  GLU A 125      14.237  19.782  -4.358  1.00  0.00           H  
ATOM   2120 1HG  GLU A 125      16.219  20.937  -5.056  1.00  0.00           H  
ATOM   2121 2HG  GLU A 125      15.250  20.535  -6.460  1.00  0.00           H  
ATOM   2122  N   ALA A 126      12.292  18.789  -6.345  1.00  0.00           N  
ATOM   2123  CA  ALA A 126      12.159  17.898  -7.476  1.00  0.00           C  
ATOM   2124  C   ALA A 126      11.013  18.301  -8.378  1.00  0.00           C  
ATOM   2125  O   ALA A 126      11.146  18.248  -9.603  1.00  0.00           O  
ATOM   2126  CB  ALA A 126      11.901  16.492  -6.989  1.00  0.00           C  
ATOM   2127  H   ALA A 126      12.212  18.404  -5.406  1.00  0.00           H  
ATOM   2128  HA  ALA A 126      13.081  17.935  -8.047  1.00  0.00           H  
ATOM   2129 1HB  ALA A 126      11.817  15.843  -7.850  1.00  0.00           H  
ATOM   2130 2HB  ALA A 126      12.713  16.162  -6.350  1.00  0.00           H  
ATOM   2131 3HB  ALA A 126      10.972  16.474  -6.422  1.00  0.00           H  
ATOM   2132  N   ALA A 127       9.879  18.703  -7.785  1.00  0.00           N  
ATOM   2133  CA  ALA A 127       8.734  19.099  -8.571  1.00  0.00           C  
ATOM   2134  C   ALA A 127       9.022  20.396  -9.312  1.00  0.00           C  
ATOM   2135  O   ALA A 127       8.621  20.538 -10.469  1.00  0.00           O  
ATOM   2136  CB  ALA A 127       7.521  19.220  -7.683  1.00  0.00           C  
ATOM   2137  H   ALA A 127       9.792  18.689  -6.766  1.00  0.00           H  
ATOM   2138  HA  ALA A 127       8.544  18.321  -9.305  1.00  0.00           H  
ATOM   2139 1HB  ALA A 127       6.663  19.467  -8.294  1.00  0.00           H  
ATOM   2140 2HB  ALA A 127       7.346  18.282  -7.185  1.00  0.00           H  
ATOM   2141 3HB  ALA A 127       7.700  19.988  -6.939  1.00  0.00           H  
ATOM   2142  N   ARG A 128       9.754  21.331  -8.682  1.00  0.00           N  
ATOM   2143  CA  ARG A 128      10.080  22.579  -9.361  1.00  0.00           C  
ATOM   2144  C   ARG A 128      11.081  22.358 -10.482  1.00  0.00           C  
ATOM   2145  O   ARG A 128      10.951  22.961 -11.552  1.00  0.00           O  
ATOM   2146  CB  ARG A 128      10.660  23.598  -8.393  1.00  0.00           C  
ATOM   2147  CG  ARG A 128       9.679  24.169  -7.424  1.00  0.00           C  
ATOM   2148  CD  ARG A 128      10.290  25.070  -6.435  1.00  0.00           C  
ATOM   2149  NE  ARG A 128       9.290  25.547  -5.486  1.00  0.00           N  
ATOM   2150  CZ  ARG A 128       9.540  26.265  -4.375  1.00  0.00           C  
ATOM   2151  NH1 ARG A 128      10.776  26.614  -4.064  1.00  0.00           N1+
ATOM   2152  NH2 ARG A 128       8.536  26.618  -3.585  1.00  0.00           N  
ATOM   2153  H   ARG A 128      10.027  21.203  -7.703  1.00  0.00           H  
ATOM   2154  HA  ARG A 128       9.164  22.987  -9.784  1.00  0.00           H  
ATOM   2155 1HB  ARG A 128      11.454  23.125  -7.813  1.00  0.00           H  
ATOM   2156 2HB  ARG A 128      11.100  24.416  -8.949  1.00  0.00           H  
ATOM   2157 1HG  ARG A 128       8.901  24.708  -7.958  1.00  0.00           H  
ATOM   2158 2HG  ARG A 128       9.254  23.371  -6.894  1.00  0.00           H  
ATOM   2159 1HD  ARG A 128      11.059  24.523  -5.883  1.00  0.00           H  
ATOM   2160 2HD  ARG A 128      10.730  25.927  -6.938  1.00  0.00           H  
ATOM   2161  HE  ARG A 128       8.322  25.310  -5.677  1.00  0.00           H  
ATOM   2162 1HH1 ARG A 128      11.549  26.345  -4.657  1.00  0.00           H  
ATOM   2163 2HH1 ARG A 128      10.954  27.152  -3.227  1.00  0.00           H  
ATOM   2164 1HH2 ARG A 128       7.564  26.337  -3.808  1.00  0.00           H  
ATOM   2165 2HH2 ARG A 128       8.711  27.154  -2.749  1.00  0.00           H  
ATOM   2166  N   GLN A 129      12.082  21.490 -10.268  1.00  0.00           N  
ATOM   2167  CA  GLN A 129      13.041  21.271 -11.332  1.00  0.00           C  
ATOM   2168  C   GLN A 129      12.374  20.546 -12.476  1.00  0.00           C  
ATOM   2169  O   GLN A 129      12.562  20.917 -13.637  1.00  0.00           O  
ATOM   2170  CB  GLN A 129      14.234  20.424 -10.862  1.00  0.00           C  
ATOM   2171  CG  GLN A 129      15.183  21.094  -9.888  1.00  0.00           C  
ATOM   2172  CD  GLN A 129      16.345  20.173  -9.471  1.00  0.00           C  
ATOM   2173  NE2 GLN A 129      17.109  20.595  -8.472  1.00  0.00           N  
ATOM   2174  OE1 GLN A 129      16.541  19.091 -10.056  1.00  0.00           O  
ATOM   2175  H   GLN A 129      12.194  21.026  -9.364  1.00  0.00           H  
ATOM   2176  HA  GLN A 129      13.395  22.233 -11.694  1.00  0.00           H  
ATOM   2177 1HB  GLN A 129      13.851  19.531 -10.361  1.00  0.00           H  
ATOM   2178 2HB  GLN A 129      14.807  20.089 -11.727  1.00  0.00           H  
ATOM   2179 1HG  GLN A 129      15.609  21.961 -10.366  1.00  0.00           H  
ATOM   2180 2HG  GLN A 129      14.640  21.396  -8.997  1.00  0.00           H  
ATOM   2181 1HE2 GLN A 129      17.873  20.045  -8.152  1.00  0.00           H  
ATOM   2182 2HE2 GLN A 129      16.897  21.488  -7.998  1.00  0.00           H  
ATOM   2183  N   ALA A 130      11.545  19.552 -12.164  1.00  0.00           N  
ATOM   2184  CA  ALA A 130      10.892  18.815 -13.210  1.00  0.00           C  
ATOM   2185  C   ALA A 130       9.930  19.693 -13.981  1.00  0.00           C  
ATOM   2186  O   ALA A 130       9.881  19.587 -15.210  1.00  0.00           O  
ATOM   2187  CB  ALA A 130      10.190  17.626 -12.619  1.00  0.00           C  
ATOM   2188  H   ALA A 130      11.405  19.262 -11.190  1.00  0.00           H  
ATOM   2189  HA  ALA A 130      11.646  18.475 -13.904  1.00  0.00           H  
ATOM   2190 1HB  ALA A 130       9.714  17.047 -13.406  1.00  0.00           H  
ATOM   2191 2HB  ALA A 130      10.910  17.003 -12.093  1.00  0.00           H  
ATOM   2192 3HB  ALA A 130       9.451  17.996 -11.917  1.00  0.00           H  
ATOM   2193  N   GLU A 131       9.191  20.589 -13.307  1.00  0.00           N  
ATOM   2194  CA  GLU A 131       8.270  21.454 -14.021  1.00  0.00           C  
ATOM   2195  C   GLU A 131       9.015  22.396 -14.944  1.00  0.00           C  
ATOM   2196  O   GLU A 131       8.621  22.590 -16.097  1.00  0.00           O  
ATOM   2197  CB  GLU A 131       7.384  22.261 -13.067  1.00  0.00           C  
ATOM   2198  CG  GLU A 131       6.421  23.195 -13.808  1.00  0.00           C  
ATOM   2199  CD  GLU A 131       5.440  23.981 -12.947  1.00  0.00           C  
ATOM   2200  OE1 GLU A 131       5.143  23.607 -11.837  1.00  0.00           O  
ATOM   2201  OE2 GLU A 131       5.005  25.013 -13.419  1.00  0.00           O1-
ATOM   2202  H   GLU A 131       9.218  20.640 -12.284  1.00  0.00           H  
ATOM   2203  HA  GLU A 131       7.618  20.829 -14.627  1.00  0.00           H  
ATOM   2204 1HB  GLU A 131       6.799  21.575 -12.451  1.00  0.00           H  
ATOM   2205 2HB  GLU A 131       8.009  22.858 -12.402  1.00  0.00           H  
ATOM   2206 1HG  GLU A 131       7.014  23.911 -14.366  1.00  0.00           H  
ATOM   2207 2HG  GLU A 131       5.862  22.592 -14.527  1.00  0.00           H  
ATOM   2208  N   ARG A 132      10.123  22.981 -14.470  1.00  0.00           N  
ATOM   2209  CA  ARG A 132      10.854  23.904 -15.329  1.00  0.00           C  
ATOM   2210  C   ARG A 132      11.416  23.214 -16.556  1.00  0.00           C  
ATOM   2211  O   ARG A 132      11.396  23.782 -17.648  1.00  0.00           O  
ATOM   2212  CB  ARG A 132      12.012  24.564 -14.602  1.00  0.00           C  
ATOM   2213  CG  ARG A 132      11.650  25.622 -13.577  1.00  0.00           C  
ATOM   2214  CD  ARG A 132      12.855  26.414 -13.186  1.00  0.00           C  
ATOM   2215  NE  ARG A 132      13.882  25.597 -12.509  1.00  0.00           N  
ATOM   2216  CZ  ARG A 132      13.960  25.365 -11.174  1.00  0.00           C  
ATOM   2217  NH1 ARG A 132      13.086  25.885 -10.342  1.00  0.00           N1+
ATOM   2218  NH2 ARG A 132      14.942  24.620 -10.696  1.00  0.00           N  
ATOM   2219  H   ARG A 132      10.433  22.819 -13.507  1.00  0.00           H  
ATOM   2220  HA  ARG A 132      10.162  24.678 -15.660  1.00  0.00           H  
ATOM   2221 1HB  ARG A 132      12.569  23.787 -14.070  1.00  0.00           H  
ATOM   2222 2HB  ARG A 132      12.690  25.003 -15.331  1.00  0.00           H  
ATOM   2223 1HG  ARG A 132      10.912  26.300 -14.005  1.00  0.00           H  
ATOM   2224 2HG  ARG A 132      11.239  25.151 -12.692  1.00  0.00           H  
ATOM   2225 1HD  ARG A 132      13.306  26.838 -14.085  1.00  0.00           H  
ATOM   2226 2HD  ARG A 132      12.562  27.228 -12.526  1.00  0.00           H  
ATOM   2227  HE  ARG A 132      14.593  25.176 -13.094  1.00  0.00           H  
ATOM   2228 1HH1 ARG A 132      12.333  26.462 -10.686  1.00  0.00           H  
ATOM   2229 2HH1 ARG A 132      13.186  25.717  -9.350  1.00  0.00           H  
ATOM   2230 1HH2 ARG A 132      15.627  24.222 -11.323  1.00  0.00           H  
ATOM   2231 2HH2 ARG A 132      15.010  24.445  -9.696  1.00  0.00           H  
ATOM   2232  N   GLU A 133      11.912  21.990 -16.381  1.00  0.00           N  
ATOM   2233  CA  GLU A 133      12.475  21.242 -17.483  1.00  0.00           C  
ATOM   2234  C   GLU A 133      11.395  20.673 -18.428  1.00  0.00           C  
ATOM   2235  O   GLU A 133      11.604  20.623 -19.643  1.00  0.00           O  
ATOM   2236  CB  GLU A 133      13.362  20.136 -16.917  1.00  0.00           C  
ATOM   2237  CG  GLU A 133      14.642  20.635 -16.197  1.00  0.00           C  
ATOM   2238  CD  GLU A 133      15.612  21.357 -17.090  1.00  0.00           C  
ATOM   2239  OE1 GLU A 133      15.889  20.870 -18.172  1.00  0.00           O  
ATOM   2240  OE2 GLU A 133      16.090  22.395 -16.696  1.00  0.00           O1-
ATOM   2241  H   GLU A 133      11.949  21.589 -15.439  1.00  0.00           H  
ATOM   2242  HA  GLU A 133      13.100  21.920 -18.065  1.00  0.00           H  
ATOM   2243 1HB  GLU A 133      12.783  19.569 -16.187  1.00  0.00           H  
ATOM   2244 2HB  GLU A 133      13.656  19.464 -17.692  1.00  0.00           H  
ATOM   2245 1HG  GLU A 133      14.341  21.320 -15.405  1.00  0.00           H  
ATOM   2246 2HG  GLU A 133      15.142  19.794 -15.725  1.00  0.00           H  
ATOM   2247  N   THR A 134      10.236  20.278 -17.865  1.00  0.00           N  
ATOM   2248  CA  THR A 134       9.119  19.715 -18.629  1.00  0.00           C  
ATOM   2249  C   THR A 134       8.422  20.734 -19.522  1.00  0.00           C  
ATOM   2250  O   THR A 134       8.150  20.419 -20.687  1.00  0.00           O  
ATOM   2251  CB  THR A 134       8.052  19.099 -17.683  1.00  0.00           C  
ATOM   2252  CG2 THR A 134       6.830  18.540 -18.477  1.00  0.00           C  
ATOM   2253  OG1 THR A 134       8.649  18.038 -16.944  1.00  0.00           O  
ATOM   2254  H   THR A 134      10.145  20.320 -16.856  1.00  0.00           H  
ATOM   2255  HA  THR A 134       9.508  18.924 -19.262  1.00  0.00           H  
ATOM   2256  HB  THR A 134       7.703  19.863 -16.986  1.00  0.00           H  
ATOM   2257  HG1 THR A 134       9.332  18.428 -16.361  1.00  0.00           H  
ATOM   2258 1HG2 THR A 134       6.111  18.114 -17.781  1.00  0.00           H  
ATOM   2259 2HG2 THR A 134       6.344  19.337 -19.038  1.00  0.00           H  
ATOM   2260 3HG2 THR A 134       7.168  17.768 -19.168  1.00  0.00           H  
ATOM   2261  N   ARG A 135       8.138  21.926 -18.988  1.00  0.00           N  
ATOM   2262  CA  ARG A 135       7.417  22.969 -19.714  1.00  0.00           C  
ATOM   2263  C   ARG A 135       8.264  23.674 -20.763  1.00  0.00           C  
ATOM   2264  O   ARG A 135       9.309  24.239 -20.441  1.00  0.00           O  
ATOM   2265  CB  ARG A 135       6.892  24.015 -18.748  1.00  0.00           C  
ATOM   2266  CG  ARG A 135       5.766  23.534 -17.835  1.00  0.00           C  
ATOM   2267  CD  ARG A 135       5.336  24.579 -16.873  1.00  0.00           C  
ATOM   2268  NE  ARG A 135       4.711  25.712 -17.526  1.00  0.00           N  
ATOM   2269  CZ  ARG A 135       4.373  26.860 -16.909  1.00  0.00           C  
ATOM   2270  NH1 ARG A 135       4.585  27.014 -15.613  1.00  0.00           N1+
ATOM   2271  NH2 ARG A 135       3.824  27.841 -17.612  1.00  0.00           N  
ATOM   2272  OXT ARG A 135       7.787  23.870 -21.884  1.00  0.00           O1-
ATOM   2273  H   ARG A 135       8.409  22.110 -18.014  1.00  0.00           H  
ATOM   2274  HA  ARG A 135       6.571  22.502 -20.218  1.00  0.00           H  
ATOM   2275 1HB  ARG A 135       7.717  24.349 -18.110  1.00  0.00           H  
ATOM   2276 2HB  ARG A 135       6.546  24.878 -19.313  1.00  0.00           H  
ATOM   2277 1HG  ARG A 135       4.909  23.242 -18.435  1.00  0.00           H  
ATOM   2278 2HG  ARG A 135       6.122  22.674 -17.263  1.00  0.00           H  
ATOM   2279 1HD  ARG A 135       4.622  24.147 -16.170  1.00  0.00           H  
ATOM   2280 2HD  ARG A 135       6.211  24.937 -16.333  1.00  0.00           H  
ATOM   2281  HE  ARG A 135       4.526  25.640 -18.517  1.00  0.00           H  
ATOM   2282 1HH1 ARG A 135       4.987  26.251 -15.043  1.00  0.00           H  
ATOM   2283 2HH1 ARG A 135       4.333  27.879 -15.163  1.00  0.00           H  
ATOM   2284 1HH2 ARG A 135       3.662  27.721 -18.602  1.00  0.00           H  
ATOM   2285 2HH2 ARG A 135       3.566  28.708 -17.163  1.00  0.00           H  
TER   
ATOM   2286  N   SER B   1     -13.438  20.819  35.501  1.00  0.00           N  
ATOM   2287  CA  SER B   1     -12.382  20.416  34.586  1.00  0.00           C  
ATOM   2288  C   SER B   1     -11.215  19.794  35.329  1.00  0.00           C  
ATOM   2289  O   SER B   1     -11.105  19.917  36.550  1.00  0.00           O  
ATOM   2290  CB  SER B   1     -11.902  21.610  33.785  1.00  0.00           C  
ATOM   2291  OG  SER B   1     -11.253  22.540  34.609  1.00  0.00           O  
ATOM   2292 1H   SER B   1     -14.322  20.858  35.011  1.00  0.00           H  
ATOM   2293 2H   SER B   1     -13.505  20.162  36.269  1.00  0.00           H  
ATOM   2294 3H   SER B   1     -13.210  21.738  35.865  1.00  0.00           H  
ATOM   2295  HA  SER B   1     -12.784  19.681  33.884  1.00  0.00           H  
ATOM   2296 1HB  SER B   1     -11.220  21.274  33.004  1.00  0.00           H  
ATOM   2297 2HB  SER B   1     -12.751  22.085  33.295  1.00  0.00           H  
ATOM   2298  HG  SER B   1     -10.982  23.259  34.034  1.00  0.00           H  
ATOM   2299  N   ALA B   2     -10.330  19.133  34.583  1.00  0.00           N  
ATOM   2300  CA  ALA B   2      -9.166  18.478  35.172  1.00  0.00           C  
ATOM   2301  C   ALA B   2      -8.261  19.478  35.869  1.00  0.00           C  
ATOM   2302  O   ALA B   2      -7.745  19.223  36.965  1.00  0.00           O  
ATOM   2303  CB  ALA B   2      -8.397  17.771  34.078  1.00  0.00           C  
ATOM   2304  H   ALA B   2     -10.463  19.090  33.578  1.00  0.00           H  
ATOM   2305  HA  ALA B   2      -9.510  17.756  35.911  1.00  0.00           H  
ATOM   2306 1HB  ALA B   2      -7.546  17.283  34.493  1.00  0.00           H  
ATOM   2307 2HB  ALA B   2      -9.035  17.037  33.590  1.00  0.00           H  
ATOM   2308 3HB  ALA B   2      -8.061  18.506  33.340  1.00  0.00           H  
ATOM   2309  N   GLU B   3      -8.122  20.651  35.265  1.00  0.00           N  
ATOM   2310  CA  GLU B   3      -7.262  21.687  35.787  1.00  0.00           C  
ATOM   2311  C   GLU B   3      -7.811  22.269  37.086  1.00  0.00           C  
ATOM   2312  O   GLU B   3      -7.056  22.460  38.048  1.00  0.00           O  
ATOM   2313  CB  GLU B   3      -7.074  22.749  34.704  1.00  0.00           C  
ATOM   2314  CG  GLU B   3      -6.292  22.227  33.468  1.00  0.00           C  
ATOM   2315  CD  GLU B   3      -7.143  21.339  32.546  1.00  0.00           C  
ATOM   2316  OE1 GLU B   3      -8.349  21.341  32.718  1.00  0.00           O  
ATOM   2317  OE2 GLU B   3      -6.590  20.657  31.695  1.00  0.00           O1-
ATOM   2318  H   GLU B   3      -8.600  20.814  34.373  1.00  0.00           H  
ATOM   2319  HA  GLU B   3      -6.290  21.239  36.001  1.00  0.00           H  
ATOM   2320 1HB  GLU B   3      -8.048  23.107  34.370  1.00  0.00           H  
ATOM   2321 2HB  GLU B   3      -6.533  23.600  35.114  1.00  0.00           H  
ATOM   2322 1HG  GLU B   3      -5.927  23.080  32.892  1.00  0.00           H  
ATOM   2323 2HG  GLU B   3      -5.427  21.663  33.814  1.00  0.00           H  
ATOM   2324  N   GLU B   4      -9.130  22.491  37.150  1.00  0.00           N  
ATOM   2325  CA  GLU B   4      -9.711  23.020  38.379  1.00  0.00           C  
ATOM   2326  C   GLU B   4      -9.662  21.977  39.487  1.00  0.00           C  
ATOM   2327  O   GLU B   4      -9.440  22.329  40.652  1.00  0.00           O  
ATOM   2328  CB  GLU B   4     -11.156  23.465  38.143  1.00  0.00           C  
ATOM   2329  CG  GLU B   4     -12.127  22.326  37.863  1.00  0.00           C  
ATOM   2330  CD  GLU B   4     -13.519  22.806  37.560  1.00  0.00           C  
ATOM   2331  OE1 GLU B   4     -13.740  23.992  37.598  1.00  0.00           O  
ATOM   2332  OE2 GLU B   4     -14.363  21.984  37.290  1.00  0.00           O1-
ATOM   2333  H   GLU B   4      -9.709  22.352  36.324  1.00  0.00           H  
ATOM   2334  HA  GLU B   4      -9.113  23.872  38.699  1.00  0.00           H  
ATOM   2335 1HB  GLU B   4     -11.518  24.005  39.018  1.00  0.00           H  
ATOM   2336 2HB  GLU B   4     -11.192  24.151  37.297  1.00  0.00           H  
ATOM   2337 1HG  GLU B   4     -11.760  21.751  37.013  1.00  0.00           H  
ATOM   2338 2HG  GLU B   4     -12.155  21.666  38.729  1.00  0.00           H  
ATOM   2339  N   LEU B   5      -9.838  20.696  39.161  1.00  0.00           N  
ATOM   2340  CA  LEU B   5      -9.775  19.698  40.207  1.00  0.00           C  
ATOM   2341  C   LEU B   5      -8.391  19.650  40.826  1.00  0.00           C  
ATOM   2342  O   LEU B   5      -8.256  19.563  42.052  1.00  0.00           O  
ATOM   2343  CB  LEU B   5     -10.109  18.312  39.673  1.00  0.00           C  
ATOM   2344  CG  LEU B   5     -11.545  18.005  39.252  1.00  0.00           C  
ATOM   2345  CD1 LEU B   5     -11.560  16.651  38.514  1.00  0.00           C  
ATOM   2346  CD2 LEU B   5     -12.436  17.931  40.494  1.00  0.00           C  
ATOM   2347  H   LEU B   5     -10.063  20.430  38.194  1.00  0.00           H  
ATOM   2348  HA  LEU B   5     -10.481  19.976  40.990  1.00  0.00           H  
ATOM   2349 1HB  LEU B   5      -9.454  18.107  38.823  1.00  0.00           H  
ATOM   2350 2HB  LEU B   5      -9.883  17.639  40.440  1.00  0.00           H  
ATOM   2351  HG  LEU B   5     -11.914  18.773  38.586  1.00  0.00           H  
ATOM   2352 1HD1 LEU B   5     -12.580  16.410  38.210  1.00  0.00           H  
ATOM   2353 2HD1 LEU B   5     -10.933  16.715  37.632  1.00  0.00           H  
ATOM   2354 3HD1 LEU B   5     -11.193  15.862  39.171  1.00  0.00           H  
ATOM   2355 1HD2 LEU B   5     -13.457  17.692  40.185  1.00  0.00           H  
ATOM   2356 2HD2 LEU B   5     -12.070  17.145  41.161  1.00  0.00           H  
ATOM   2357 3HD2 LEU B   5     -12.439  18.879  41.016  1.00  0.00           H  
ATOM   2358  N   LEU B   6      -7.348  19.743  39.987  1.00  0.00           N  
ATOM   2359  CA  LEU B   6      -5.989  19.722  40.500  1.00  0.00           C  
ATOM   2360  C   LEU B   6      -5.703  20.952  41.334  1.00  0.00           C  
ATOM   2361  O   LEU B   6      -5.005  20.852  42.348  1.00  0.00           O  
ATOM   2362  CB  LEU B   6      -5.001  19.594  39.344  1.00  0.00           C  
ATOM   2363  CG  LEU B   6      -4.974  18.216  38.645  1.00  0.00           C  
ATOM   2364  CD1 LEU B   6      -4.201  18.332  37.380  1.00  0.00           C  
ATOM   2365  CD2 LEU B   6      -4.299  17.183  39.541  1.00  0.00           C  
ATOM   2366  H   LEU B   6      -7.511  19.769  38.974  1.00  0.00           H  
ATOM   2367  HA  LEU B   6      -5.887  18.864  41.148  1.00  0.00           H  
ATOM   2368 1HB  LEU B   6      -5.262  20.342  38.592  1.00  0.00           H  
ATOM   2369 2HB  LEU B   6      -3.996  19.808  39.713  1.00  0.00           H  
ATOM   2370  HG  LEU B   6      -5.994  17.899  38.412  1.00  0.00           H  
ATOM   2371 1HD1 LEU B   6      -4.172  17.371  36.869  1.00  0.00           H  
ATOM   2372 2HD1 LEU B   6      -4.705  19.070  36.768  1.00  0.00           H  
ATOM   2373 3HD1 LEU B   6      -3.204  18.656  37.569  1.00  0.00           H  
ATOM   2374 1HD2 LEU B   6      -4.280  16.249  39.027  1.00  0.00           H  
ATOM   2375 2HD2 LEU B   6      -3.296  17.491  39.757  1.00  0.00           H  
ATOM   2376 3HD2 LEU B   6      -4.820  17.064  40.469  1.00  0.00           H  
ATOM   2377  N   ARG B   7      -6.236  22.109  40.938  1.00  0.00           N  
ATOM   2378  CA  ARG B   7      -6.019  23.310  41.721  1.00  0.00           C  
ATOM   2379  C   ARG B   7      -6.634  23.151  43.109  1.00  0.00           C  
ATOM   2380  O   ARG B   7      -6.010  23.529  44.103  1.00  0.00           O  
ATOM   2381  CB  ARG B   7      -6.622  24.522  41.026  1.00  0.00           C  
ATOM   2382  CG  ARG B   7      -5.984  24.878  39.693  1.00  0.00           C  
ATOM   2383  CD  ARG B   7      -6.801  25.863  38.939  1.00  0.00           C  
ATOM   2384  NE  ARG B   7      -6.195  26.207  37.663  1.00  0.00           N  
ATOM   2385  CZ  ARG B   7      -6.782  26.965  36.717  1.00  0.00           C  
ATOM   2386  NH1 ARG B   7      -7.987  27.451  36.917  1.00  0.00           N1+
ATOM   2387  NH2 ARG B   7      -6.146  27.222  35.587  1.00  0.00           N  
ATOM   2388  H   ARG B   7      -6.747  22.156  40.050  1.00  0.00           H  
ATOM   2389  HA  ARG B   7      -4.951  23.455  41.840  1.00  0.00           H  
ATOM   2390 1HB  ARG B   7      -7.682  24.349  40.849  1.00  0.00           H  
ATOM   2391 2HB  ARG B   7      -6.537  25.393  41.676  1.00  0.00           H  
ATOM   2392 1HG  ARG B   7      -4.998  25.310  39.865  1.00  0.00           H  
ATOM   2393 2HG  ARG B   7      -5.885  23.978  39.085  1.00  0.00           H  
ATOM   2394 1HD  ARG B   7      -7.788  25.445  38.746  1.00  0.00           H  
ATOM   2395 2HD  ARG B   7      -6.902  26.776  39.525  1.00  0.00           H  
ATOM   2396  HE  ARG B   7      -5.267  25.852  37.472  1.00  0.00           H  
ATOM   2397 1HH1 ARG B   7      -8.473  27.255  37.781  1.00  0.00           H  
ATOM   2398 2HH1 ARG B   7      -8.427  28.019  36.208  1.00  0.00           H  
ATOM   2399 1HH2 ARG B   7      -5.219  26.849  35.432  1.00  0.00           H  
ATOM   2400 2HH2 ARG B   7      -6.586  27.790  34.878  1.00  0.00           H  
ATOM   2401  N   ARG B   8      -7.844  22.574  43.183  1.00  0.00           N  
ATOM   2402  CA  ARG B   8      -8.518  22.384  44.464  1.00  0.00           C  
ATOM   2403  C   ARG B   8      -7.740  21.414  45.351  1.00  0.00           C  
ATOM   2404  O   ARG B   8      -7.597  21.649  46.557  1.00  0.00           O  
ATOM   2405  CB  ARG B   8      -9.930  21.858  44.254  1.00  0.00           C  
ATOM   2406  CG  ARG B   8     -10.903  22.859  43.654  1.00  0.00           C  
ATOM   2407  CD  ARG B   8     -12.242  22.257  43.428  1.00  0.00           C  
ATOM   2408  NE  ARG B   8     -13.177  23.211  42.853  1.00  0.00           N  
ATOM   2409  CZ  ARG B   8     -14.415  22.904  42.421  1.00  0.00           C  
ATOM   2410  NH1 ARG B   8     -14.853  21.667  42.506  1.00  0.00           N1+
ATOM   2411  NH2 ARG B   8     -15.191  23.846  41.913  1.00  0.00           N  
ATOM   2412  H   ARG B   8      -8.325  22.325  42.312  1.00  0.00           H  
ATOM   2413  HA  ARG B   8      -8.588  23.348  44.967  1.00  0.00           H  
ATOM   2414 1HB  ARG B   8      -9.901  20.991  43.596  1.00  0.00           H  
ATOM   2415 2HB  ARG B   8     -10.342  21.530  45.209  1.00  0.00           H  
ATOM   2416 1HG  ARG B   8     -11.019  23.706  44.331  1.00  0.00           H  
ATOM   2417 2HG  ARG B   8     -10.519  23.210  42.695  1.00  0.00           H  
ATOM   2418 1HD  ARG B   8     -12.151  21.414  42.743  1.00  0.00           H  
ATOM   2419 2HD  ARG B   8     -12.650  21.910  44.377  1.00  0.00           H  
ATOM   2420  HE  ARG B   8     -12.876  24.173  42.772  1.00  0.00           H  
ATOM   2421 1HH1 ARG B   8     -14.260  20.947  42.894  1.00  0.00           H  
ATOM   2422 2HH1 ARG B   8     -15.781  21.437  42.182  1.00  0.00           H  
ATOM   2423 1HH2 ARG B   8     -14.854  24.797  41.848  1.00  0.00           H  
ATOM   2424 2HH2 ARG B   8     -16.118  23.616  41.590  1.00  0.00           H  
ATOM   2425  N   SER B   9      -7.206  20.344  44.750  1.00  0.00           N  
ATOM   2426  CA  SER B   9      -6.445  19.347  45.487  1.00  0.00           C  
ATOM   2427  C   SER B   9      -5.188  19.992  46.078  1.00  0.00           C  
ATOM   2428  O   SER B   9      -4.857  19.754  47.250  1.00  0.00           O  
ATOM   2429  CB  SER B   9      -6.132  18.164  44.589  1.00  0.00           C  
ATOM   2430  OG  SER B   9      -5.437  17.149  45.278  1.00  0.00           O  
ATOM   2431  H   SER B   9      -7.391  20.188  43.752  1.00  0.00           H  
ATOM   2432  HA  SER B   9      -7.055  18.982  46.308  1.00  0.00           H  
ATOM   2433 1HB  SER B   9      -7.071  17.764  44.208  1.00  0.00           H  
ATOM   2434 2HB  SER B   9      -5.555  18.496  43.731  1.00  0.00           H  
ATOM   2435  HG  SER B   9      -4.487  17.331  45.171  1.00  0.00           H  
ATOM   2436  N   ARG B  10      -4.501  20.842  45.292  1.00  0.00           N  
ATOM   2437  CA  ARG B  10      -3.324  21.529  45.807  1.00  0.00           C  
ATOM   2438  C   ARG B  10      -3.671  22.444  46.971  1.00  0.00           C  
ATOM   2439  O   ARG B  10      -2.932  22.487  47.960  1.00  0.00           O  
ATOM   2440  CB  ARG B  10      -2.637  22.389  44.754  1.00  0.00           C  
ATOM   2441  CG  ARG B  10      -1.885  21.655  43.684  1.00  0.00           C  
ATOM   2442  CD  ARG B  10      -0.985  22.567  42.897  1.00  0.00           C  
ATOM   2443  NE  ARG B  10      -1.712  23.592  42.133  1.00  0.00           N  
ATOM   2444  CZ  ARG B  10      -2.222  23.425  40.890  1.00  0.00           C  
ATOM   2445  NH1 ARG B  10      -2.130  22.268  40.280  1.00  0.00           N1+
ATOM   2446  NH2 ARG B  10      -2.821  24.441  40.278  1.00  0.00           N  
ATOM   2447  H   ARG B  10      -4.787  20.970  44.316  1.00  0.00           H  
ATOM   2448  HA  ARG B  10      -2.616  20.776  46.154  1.00  0.00           H  
ATOM   2449 1HB  ARG B  10      -3.394  22.990  44.249  1.00  0.00           H  
ATOM   2450 2HB  ARG B  10      -1.949  23.077  45.240  1.00  0.00           H  
ATOM   2451 1HG  ARG B  10      -1.266  20.887  44.140  1.00  0.00           H  
ATOM   2452 2HG  ARG B  10      -2.586  21.190  43.000  1.00  0.00           H  
ATOM   2453 1HD  ARG B  10      -0.323  23.080  43.595  1.00  0.00           H  
ATOM   2454 2HD  ARG B  10      -0.374  21.986  42.210  1.00  0.00           H  
ATOM   2455  HE  ARG B  10      -1.806  24.505  42.554  1.00  0.00           H  
ATOM   2456 1HH1 ARG B  10      -1.664  21.470  40.734  1.00  0.00           H  
ATOM   2457 2HH1 ARG B  10      -2.507  22.149  39.354  1.00  0.00           H  
ATOM   2458 1HH2 ARG B  10      -2.890  25.338  40.738  1.00  0.00           H  
ATOM   2459 2HH2 ARG B  10      -3.199  24.319  39.346  1.00  0.00           H  
ATOM   2460  N   GLU B  11      -4.808  23.151  46.893  1.00  0.00           N  
ATOM   2461  CA  GLU B  11      -5.161  24.048  47.984  1.00  0.00           C  
ATOM   2462  C   GLU B  11      -5.465  23.270  49.258  1.00  0.00           C  
ATOM   2463  O   GLU B  11      -5.054  23.692  50.345  1.00  0.00           O  
ATOM   2464  CB  GLU B  11      -6.368  24.923  47.623  1.00  0.00           C  
ATOM   2465  CG  GLU B  11      -6.119  25.956  46.510  1.00  0.00           C  
ATOM   2466  CD  GLU B  11      -5.063  26.985  46.823  1.00  0.00           C  
ATOM   2467  OE1 GLU B  11      -5.142  27.624  47.844  1.00  0.00           O  
ATOM   2468  OE2 GLU B  11      -4.132  27.092  46.038  1.00  0.00           O1-
ATOM   2469  H   GLU B  11      -5.370  23.125  46.033  1.00  0.00           H  
ATOM   2470  HA  GLU B  11      -4.313  24.699  48.179  1.00  0.00           H  
ATOM   2471 1HB  GLU B  11      -7.189  24.278  47.298  1.00  0.00           H  
ATOM   2472 2HB  GLU B  11      -6.706  25.458  48.509  1.00  0.00           H  
ATOM   2473 1HG  GLU B  11      -5.821  25.435  45.614  1.00  0.00           H  
ATOM   2474 2HG  GLU B  11      -7.059  26.465  46.295  1.00  0.00           H  
ATOM   2475  N   TYR B  12      -6.113  22.100  49.142  1.00  0.00           N  
ATOM   2476  CA  TYR B  12      -6.410  21.322  50.338  1.00  0.00           C  
ATOM   2477  C   TYR B  12      -5.124  20.811  50.984  1.00  0.00           C  
ATOM   2478  O   TYR B  12      -4.984  20.848  52.214  1.00  0.00           O  
ATOM   2479  CB  TYR B  12      -7.340  20.154  50.002  1.00  0.00           C  
ATOM   2480  CG  TYR B  12      -8.804  20.534  49.953  1.00  0.00           C  
ATOM   2481  CD1 TYR B  12      -9.444  20.675  48.731  1.00  0.00           C  
ATOM   2482  CD2 TYR B  12      -9.506  20.742  51.132  1.00  0.00           C  
ATOM   2483  CE1 TYR B  12     -10.780  21.022  48.687  1.00  0.00           C  
ATOM   2484  CE2 TYR B  12     -10.842  21.089  51.087  1.00  0.00           C  
ATOM   2485  CZ  TYR B  12     -11.479  21.229  49.871  1.00  0.00           C  
ATOM   2486  OH  TYR B  12     -12.810  21.575  49.827  1.00  0.00           O  
ATOM   2487  H   TYR B  12      -6.475  21.812  48.224  1.00  0.00           H  
ATOM   2488  HA  TYR B  12      -6.903  21.973  51.058  1.00  0.00           H  
ATOM   2489 1HB  TYR B  12      -7.065  19.737  49.032  1.00  0.00           H  
ATOM   2490 2HB  TYR B  12      -7.218  19.366  50.744  1.00  0.00           H  
ATOM   2491  HD1 TYR B  12      -8.892  20.512  47.805  1.00  0.00           H  
ATOM   2492  HD2 TYR B  12      -9.002  20.633  52.092  1.00  0.00           H  
ATOM   2493  HE1 TYR B  12     -11.283  21.133  47.726  1.00  0.00           H  
ATOM   2494  HE2 TYR B  12     -11.393  21.253  52.014  1.00  0.00           H  
ATOM   2495  HH  TYR B  12     -13.095  21.630  48.912  1.00  0.00           H  
ATOM   2496  N   LEU B  13      -4.154  20.383  50.164  1.00  0.00           N  
ATOM   2497  CA  LEU B  13      -2.895  19.892  50.709  1.00  0.00           C  
ATOM   2498  C   LEU B  13      -2.140  21.013  51.412  1.00  0.00           C  
ATOM   2499  O   LEU B  13      -1.608  20.809  52.510  1.00  0.00           O  
ATOM   2500  CB  LEU B  13      -2.041  19.263  49.584  1.00  0.00           C  
ATOM   2501  CG  LEU B  13      -0.601  18.693  49.954  1.00  0.00           C  
ATOM   2502  CD1 LEU B  13      -0.701  17.626  51.021  1.00  0.00           C  
ATOM   2503  CD2 LEU B  13       0.044  18.082  48.683  1.00  0.00           C  
ATOM   2504  H   LEU B  13      -4.330  20.339  49.154  1.00  0.00           H  
ATOM   2505  HA  LEU B  13      -3.127  19.127  51.443  1.00  0.00           H  
ATOM   2506 1HB  LEU B  13      -2.617  18.447  49.143  1.00  0.00           H  
ATOM   2507 2HB  LEU B  13      -1.901  20.022  48.811  1.00  0.00           H  
ATOM   2508  HG  LEU B  13       0.029  19.503  50.330  1.00  0.00           H  
ATOM   2509 1HD1 LEU B  13       0.301  17.241  51.250  1.00  0.00           H  
ATOM   2510 2HD1 LEU B  13      -1.134  18.042  51.925  1.00  0.00           H  
ATOM   2511 3HD1 LEU B  13      -1.323  16.828  50.653  1.00  0.00           H  
ATOM   2512 1HD2 LEU B  13       1.033  17.705  48.938  1.00  0.00           H  
ATOM   2513 2HD2 LEU B  13      -0.570  17.261  48.305  1.00  0.00           H  
ATOM   2514 3HD2 LEU B  13       0.138  18.847  47.911  1.00  0.00           H  
ATOM   2515  N   LYS B  14      -2.096  22.207  50.807  1.00  0.00           N  
ATOM   2516  CA  LYS B  14      -1.404  23.325  51.434  1.00  0.00           C  
ATOM   2517  C   LYS B  14      -2.056  23.730  52.755  1.00  0.00           C  
ATOM   2518  O   LYS B  14      -1.350  24.022  53.727  1.00  0.00           O  
ATOM   2519  CB  LYS B  14      -1.362  24.527  50.502  1.00  0.00           C  
ATOM   2520  CG  LYS B  14      -0.414  24.383  49.308  1.00  0.00           C  
ATOM   2521  CD  LYS B  14      -0.282  25.698  48.533  1.00  0.00           C  
ATOM   2522  CE  LYS B  14      -1.567  26.024  47.776  1.00  0.00           C  
ATOM   2523  NZ  LYS B  14      -1.438  27.224  46.902  1.00  0.00           N1+
ATOM   2524  H   LYS B  14      -2.529  22.327  49.885  1.00  0.00           H  
ATOM   2525  HA  LYS B  14      -0.383  23.017  51.649  1.00  0.00           H  
ATOM   2526 1HB  LYS B  14      -2.371  24.683  50.119  1.00  0.00           H  
ATOM   2527 2HB  LYS B  14      -1.083  25.418  51.063  1.00  0.00           H  
ATOM   2528 1HG  LYS B  14       0.570  24.082  49.669  1.00  0.00           H  
ATOM   2529 2HG  LYS B  14      -0.782  23.608  48.642  1.00  0.00           H  
ATOM   2530 1HD  LYS B  14      -0.061  26.511  49.224  1.00  0.00           H  
ATOM   2531 2HD  LYS B  14       0.537  25.618  47.818  1.00  0.00           H  
ATOM   2532 1HE  LYS B  14      -1.845  25.166  47.158  1.00  0.00           H  
ATOM   2533 2HE  LYS B  14      -2.367  26.220  48.482  1.00  0.00           H  
ATOM   2534 1HZ  LYS B  14      -2.354  27.354  46.447  1.00  0.00           H  
ATOM   2535 2HZ  LYS B  14      -1.215  28.036  47.455  1.00  0.00           H  
ATOM   2536 3HZ  LYS B  14      -0.725  27.080  46.206  1.00  0.00           H  
ATOM   2537  N   LYS B  15      -3.401  23.729  52.806  1.00  0.00           N  
ATOM   2538  CA  LYS B  15      -4.112  24.098  54.024  1.00  0.00           C  
ATOM   2539  C   LYS B  15      -3.731  23.159  55.147  1.00  0.00           C  
ATOM   2540  O   LYS B  15      -3.399  23.610  56.253  1.00  0.00           O  
ATOM   2541  CB  LYS B  15      -5.633  24.055  53.792  1.00  0.00           C  
ATOM   2542  CG  LYS B  15      -6.526  24.466  55.004  1.00  0.00           C  
ATOM   2543  CD  LYS B  15      -8.021  24.421  54.610  1.00  0.00           C  
ATOM   2544  CE  LYS B  15      -8.979  24.963  55.709  1.00  0.00           C  
ATOM   2545  NZ  LYS B  15      -9.092  24.063  56.921  1.00  0.00           N1+
ATOM   2546  H   LYS B  15      -3.940  23.520  51.959  1.00  0.00           H  
ATOM   2547  HA  LYS B  15      -3.821  25.109  54.307  1.00  0.00           H  
ATOM   2548 1HB  LYS B  15      -5.883  24.709  52.955  1.00  0.00           H  
ATOM   2549 2HB  LYS B  15      -5.920  23.044  53.500  1.00  0.00           H  
ATOM   2550 1HG  LYS B  15      -6.350  23.779  55.839  1.00  0.00           H  
ATOM   2551 2HG  LYS B  15      -6.266  25.473  55.329  1.00  0.00           H  
ATOM   2552 1HD  LYS B  15      -8.168  25.014  53.704  1.00  0.00           H  
ATOM   2553 2HD  LYS B  15      -8.297  23.390  54.388  1.00  0.00           H  
ATOM   2554 1HE  LYS B  15      -8.635  25.944  56.031  1.00  0.00           H  
ATOM   2555 2HE  LYS B  15      -9.971  25.068  55.267  1.00  0.00           H  
ATOM   2556 1HZ  LYS B  15      -9.741  24.474  57.574  1.00  0.00           H  
ATOM   2557 2HZ  LYS B  15      -9.428  23.158  56.647  1.00  0.00           H  
ATOM   2558 3HZ  LYS B  15      -8.189  23.950  57.404  1.00  0.00           H  
ATOM   2559  N   VAL B  16      -3.732  21.860  54.873  1.00  0.00           N  
ATOM   2560  CA  VAL B  16      -3.388  20.896  55.893  1.00  0.00           C  
ATOM   2561  C   VAL B  16      -1.943  21.032  56.323  1.00  0.00           C  
ATOM   2562  O   VAL B  16      -1.664  20.946  57.509  1.00  0.00           O  
ATOM   2563  CB  VAL B  16      -3.719  19.478  55.465  1.00  0.00           C  
ATOM   2564  CG1 VAL B  16      -3.198  18.451  56.496  1.00  0.00           C  
ATOM   2565  CG2 VAL B  16      -5.251  19.343  55.328  1.00  0.00           C  
ATOM   2566  H   VAL B  16      -4.010  21.540  53.932  1.00  0.00           H  
ATOM   2567  HA  VAL B  16      -4.015  21.125  56.770  1.00  0.00           H  
ATOM   2568  HB  VAL B  16      -3.233  19.290  54.510  1.00  0.00           H  
ATOM   2569 1HG1 VAL B  16      -3.449  17.457  56.154  1.00  0.00           H  
ATOM   2570 2HG1 VAL B  16      -2.122  18.530  56.603  1.00  0.00           H  
ATOM   2571 3HG1 VAL B  16      -3.668  18.635  57.462  1.00  0.00           H  
ATOM   2572 1HG2 VAL B  16      -5.516  18.339  55.009  1.00  0.00           H  
ATOM   2573 2HG2 VAL B  16      -5.716  19.547  56.290  1.00  0.00           H  
ATOM   2574 3HG2 VAL B  16      -5.616  20.062  54.596  1.00  0.00           H  
ATOM   2575  N   LYS B  17      -1.013  21.193  55.362  1.00  0.00           N  
ATOM   2576  CA  LYS B  17       0.390  21.324  55.716  1.00  0.00           C  
ATOM   2577  C   LYS B  17       0.605  22.450  56.713  1.00  0.00           C  
ATOM   2578  O   LYS B  17       1.289  22.252  57.723  1.00  0.00           O  
ATOM   2579  CB  LYS B  17       1.237  21.561  54.465  1.00  0.00           C  
ATOM   2580  CG  LYS B  17       2.731  21.684  54.731  1.00  0.00           C  
ATOM   2581  CD  LYS B  17       3.532  21.588  53.441  1.00  0.00           C  
ATOM   2582  CE  LYS B  17       5.029  21.615  53.714  1.00  0.00           C  
ATOM   2583  NZ  LYS B  17       5.474  22.932  54.245  1.00  0.00           N1+
ATOM   2584  H   LYS B  17      -1.287  21.217  54.376  1.00  0.00           H  
ATOM   2585  HA  LYS B  17       0.713  20.402  56.184  1.00  0.00           H  
ATOM   2586 1HB  LYS B  17       1.089  20.739  53.764  1.00  0.00           H  
ATOM   2587 2HB  LYS B  17       0.908  22.476  53.971  1.00  0.00           H  
ATOM   2588 1HG  LYS B  17       2.938  22.644  55.206  1.00  0.00           H  
ATOM   2589 2HG  LYS B  17       3.048  20.890  55.405  1.00  0.00           H  
ATOM   2590 1HD  LYS B  17       3.282  20.659  52.926  1.00  0.00           H  
ATOM   2591 2HD  LYS B  17       3.276  22.424  52.790  1.00  0.00           H  
ATOM   2592 1HE  LYS B  17       5.280  20.842  54.438  1.00  0.00           H  
ATOM   2593 2HE  LYS B  17       5.571  21.408  52.791  1.00  0.00           H  
ATOM   2594 1HZ  LYS B  17       6.470  22.909  54.412  1.00  0.00           H  
ATOM   2595 2HZ  LYS B  17       5.262  23.656  53.572  1.00  0.00           H  
ATOM   2596 3HZ  LYS B  17       4.992  23.127  55.111  1.00  0.00           H  
ATOM   2597  N   GLU B  18       0.007  23.622  56.461  1.00  0.00           N  
ATOM   2598  CA  GLU B  18       0.178  24.729  57.393  1.00  0.00           C  
ATOM   2599  C   GLU B  18      -0.393  24.401  58.761  1.00  0.00           C  
ATOM   2600  O   GLU B  18       0.233  24.694  59.786  1.00  0.00           O  
ATOM   2601  CB  GLU B  18      -0.471  26.008  56.869  1.00  0.00           C  
ATOM   2602  CG  GLU B  18      -0.301  27.204  57.820  1.00  0.00           C  
ATOM   2603  CD  GLU B  18      -0.831  28.493  57.274  1.00  0.00           C  
ATOM   2604  OE1 GLU B  18      -1.223  28.528  56.135  1.00  0.00           O  
ATOM   2605  OE2 GLU B  18      -0.859  29.453  58.018  1.00  0.00           O1-
ATOM   2606  H   GLU B  18      -0.541  23.744  55.600  1.00  0.00           H  
ATOM   2607  HA  GLU B  18       1.248  24.911  57.508  1.00  0.00           H  
ATOM   2608 1HB  GLU B  18      -0.037  26.265  55.904  1.00  0.00           H  
ATOM   2609 2HB  GLU B  18      -1.540  25.834  56.714  1.00  0.00           H  
ATOM   2610 1HG  GLU B  18      -0.836  26.988  58.744  1.00  0.00           H  
ATOM   2611 2HG  GLU B  18       0.755  27.315  58.065  1.00  0.00           H  
ATOM   2612  N   GLU B  19      -1.573  23.774  58.791  1.00  0.00           N  
ATOM   2613  CA  GLU B  19      -2.190  23.432  60.058  1.00  0.00           C  
ATOM   2614  C   GLU B  19      -1.355  22.423  60.836  1.00  0.00           C  
ATOM   2615  O   GLU B  19      -1.231  22.546  62.055  1.00  0.00           O  
ATOM   2616  CB  GLU B  19      -3.585  22.870  59.828  1.00  0.00           C  
ATOM   2617  CG  GLU B  19      -4.604  23.883  59.340  1.00  0.00           C  
ATOM   2618  CD  GLU B  19      -5.917  23.247  59.011  1.00  0.00           C  
ATOM   2619  OE1 GLU B  19      -6.010  22.043  59.151  1.00  0.00           O  
ATOM   2620  OE2 GLU B  19      -6.823  23.948  58.608  1.00  0.00           O1-
ATOM   2621  H   GLU B  19      -2.075  23.581  57.916  1.00  0.00           H  
ATOM   2622  HA  GLU B  19      -2.275  24.339  60.652  1.00  0.00           H  
ATOM   2623 1HB  GLU B  19      -3.530  22.071  59.087  1.00  0.00           H  
ATOM   2624 2HB  GLU B  19      -3.960  22.430  60.751  1.00  0.00           H  
ATOM   2625 1HG  GLU B  19      -4.757  24.622  60.119  1.00  0.00           H  
ATOM   2626 2HG  GLU B  19      -4.217  24.394  58.465  1.00  0.00           H  
ATOM   2627  N   GLN B  20      -0.756  21.445  60.143  1.00  0.00           N  
ATOM   2628  CA  GLN B  20       0.064  20.439  60.808  1.00  0.00           C  
ATOM   2629  C   GLN B  20       1.329  21.051  61.406  1.00  0.00           C  
ATOM   2630  O   GLN B  20       1.749  20.669  62.509  1.00  0.00           O  
ATOM   2631  CB  GLN B  20       0.413  19.314  59.820  1.00  0.00           C  
ATOM   2632  CG  GLN B  20      -0.782  18.446  59.437  1.00  0.00           C  
ATOM   2633  CD  GLN B  20      -1.242  17.642  60.581  1.00  0.00           C  
ATOM   2634  NE2 GLN B  20      -2.458  17.901  61.055  1.00  0.00           N  
ATOM   2635  OE1 GLN B  20      -0.468  16.807  61.075  1.00  0.00           O  
ATOM   2636  H   GLN B  20      -0.939  21.378  59.138  1.00  0.00           H  
ATOM   2637  HA  GLN B  20      -0.514  20.015  61.624  1.00  0.00           H  
ATOM   2638 1HB  GLN B  20       0.809  19.755  58.902  1.00  0.00           H  
ATOM   2639 2HB  GLN B  20       1.187  18.679  60.240  1.00  0.00           H  
ATOM   2640 1HG  GLN B  20      -1.602  19.085  59.134  1.00  0.00           H  
ATOM   2641 2HG  GLN B  20      -0.502  17.775  58.623  1.00  0.00           H  
ATOM   2642 1HE2 GLN B  20      -2.821  17.426  61.868  1.00  0.00           H  
ATOM   2643 2HE2 GLN B  20      -3.008  18.619  60.620  1.00  0.00           H  
ATOM   2644  N   GLU B  21       1.919  22.029  60.718  1.00  0.00           N  
ATOM   2645  CA  GLU B  21       3.105  22.690  61.245  1.00  0.00           C  
ATOM   2646  C   GLU B  21       2.744  23.493  62.495  1.00  0.00           C  
ATOM   2647  O   GLU B  21       3.464  23.457  63.506  1.00  0.00           O  
ATOM   2648  CB  GLU B  21       3.702  23.593  60.165  1.00  0.00           C  
ATOM   2649  CG  GLU B  21       4.321  22.819  58.999  1.00  0.00           C  
ATOM   2650  CD  GLU B  21       4.696  23.683  57.820  1.00  0.00           C  
ATOM   2651  OE1 GLU B  21       4.456  24.867  57.862  1.00  0.00           O  
ATOM   2652  OE2 GLU B  21       5.210  23.137  56.858  1.00  0.00           O1-
ATOM   2653  H   GLU B  21       1.574  22.263  59.777  1.00  0.00           H  
ATOM   2654  HA  GLU B  21       3.836  21.931  61.518  1.00  0.00           H  
ATOM   2655 1HB  GLU B  21       2.916  24.239  59.761  1.00  0.00           H  
ATOM   2656 2HB  GLU B  21       4.465  24.236  60.601  1.00  0.00           H  
ATOM   2657 1HG  GLU B  21       5.216  22.317  59.361  1.00  0.00           H  
ATOM   2658 2HG  GLU B  21       3.622  22.054  58.669  1.00  0.00           H  
ATOM   2659  N   ARG B  22       1.584  24.161  62.451  1.00  0.00           N  
ATOM   2660  CA  ARG B  22       1.122  24.940  63.584  1.00  0.00           C  
ATOM   2661  C   ARG B  22       0.732  24.049  64.756  1.00  0.00           C  
ATOM   2662  O   ARG B  22       1.004  24.398  65.909  1.00  0.00           O  
ATOM   2663  CB  ARG B  22      -0.052  25.821  63.191  1.00  0.00           C  
ATOM   2664  CG  ARG B  22       0.315  27.001  62.291  1.00  0.00           C  
ATOM   2665  CD  ARG B  22      -0.868  27.856  61.970  1.00  0.00           C  
ATOM   2666  NE  ARG B  22      -0.518  28.958  61.059  1.00  0.00           N  
ATOM   2667  CZ  ARG B  22       0.046  30.129  61.406  1.00  0.00           C  
ATOM   2668  NH1 ARG B  22       0.363  30.413  62.661  1.00  0.00           N1+
ATOM   2669  NH2 ARG B  22       0.275  30.989  60.441  1.00  0.00           N  
ATOM   2670  H   ARG B  22       1.045  24.171  61.578  1.00  0.00           H  
ATOM   2671  HA  ARG B  22       1.936  25.587  63.901  1.00  0.00           H  
ATOM   2672 1HB  ARG B  22      -0.784  25.218  62.656  1.00  0.00           H  
ATOM   2673 2HB  ARG B  22      -0.535  26.209  64.087  1.00  0.00           H  
ATOM   2674 1HG  ARG B  22       1.065  27.609  62.789  1.00  0.00           H  
ATOM   2675 2HG  ARG B  22       0.722  26.628  61.354  1.00  0.00           H  
ATOM   2676 1HD  ARG B  22      -1.619  27.237  61.469  1.00  0.00           H  
ATOM   2677 2HD  ARG B  22      -1.295  28.274  62.877  1.00  0.00           H  
ATOM   2678  HE  ARG B  22      -0.726  28.856  60.051  1.00  0.00           H  
ATOM   2679 1HH1 ARG B  22       0.182  29.747  63.395  1.00  0.00           H  
ATOM   2680 2HH1 ARG B  22       0.785  31.303  62.887  1.00  0.00           H  
ATOM   2681 1HH2 ARG B  22       0.002  30.717  59.481  1.00  0.00           H  
ATOM   2682 2HH2 ARG B  22       0.694  31.886  60.632  1.00  0.00           H  
ATOM   2683  N   LYS B  23       0.131  22.888  64.480  1.00  0.00           N  
ATOM   2684  CA  LYS B  23      -0.282  22.002  65.550  1.00  0.00           C  
ATOM   2685  C   LYS B  23       0.925  21.454  66.286  1.00  0.00           C  
ATOM   2686  O   LYS B  23       0.898  21.344  67.516  1.00  0.00           O  
ATOM   2687  CB  LYS B  23      -1.132  20.855  65.010  1.00  0.00           C  
ATOM   2688  CG  LYS B  23      -1.680  19.888  66.068  1.00  0.00           C  
ATOM   2689  CD  LYS B  23      -2.662  20.577  67.002  1.00  0.00           C  
ATOM   2690  CE  LYS B  23      -3.355  19.589  67.905  1.00  0.00           C  
ATOM   2691  NZ  LYS B  23      -4.292  20.264  68.822  1.00  0.00           N1+
ATOM   2692  H   LYS B  23      -0.111  22.660  63.514  1.00  0.00           H  
ATOM   2693  HA  LYS B  23      -0.874  22.586  66.254  1.00  0.00           H  
ATOM   2694 1HB  LYS B  23      -1.971  21.263  64.448  1.00  0.00           H  
ATOM   2695 2HB  LYS B  23      -0.531  20.268  64.310  1.00  0.00           H  
ATOM   2696 1HG  LYS B  23      -2.198  19.075  65.563  1.00  0.00           H  
ATOM   2697 2HG  LYS B  23      -0.861  19.466  66.655  1.00  0.00           H  
ATOM   2698 1HD  LYS B  23      -2.133  21.293  67.639  1.00  0.00           H  
ATOM   2699 2HD  LYS B  23      -3.408  21.120  66.418  1.00  0.00           H  
ATOM   2700 1HE  LYS B  23      -3.915  18.880  67.291  1.00  0.00           H  
ATOM   2701 2HE  LYS B  23      -2.617  19.043  68.492  1.00  0.00           H  
ATOM   2702 1HZ  LYS B  23      -4.745  19.558  69.383  1.00  0.00           H  
ATOM   2703 2HZ  LYS B  23      -3.788  20.916  69.418  1.00  0.00           H  
ATOM   2704 3HZ  LYS B  23      -4.977  20.757  68.265  1.00  0.00           H  
ATOM   2705  N   ALA B  24       1.990  21.102  65.547  1.00  0.00           N  
ATOM   2706  CA  ALA B  24       3.182  20.607  66.207  1.00  0.00           C  
ATOM   2707  C   ALA B  24       3.754  21.674  67.118  1.00  0.00           C  
ATOM   2708  O   ALA B  24       4.163  21.374  68.244  1.00  0.00           O  
ATOM   2709  CB  ALA B  24       4.219  20.202  65.185  1.00  0.00           C  
ATOM   2710  H   ALA B  24       1.943  21.143  64.521  1.00  0.00           H  
ATOM   2711  HA  ALA B  24       2.906  19.752  66.818  1.00  0.00           H  
ATOM   2712 1HB  ALA B  24       5.101  19.824  65.701  1.00  0.00           H  
ATOM   2713 2HB  ALA B  24       3.814  19.430  64.539  1.00  0.00           H  
ATOM   2714 3HB  ALA B  24       4.488  21.070  64.582  1.00  0.00           H  
ATOM   2715  N   LYS B  25       3.734  22.937  66.665  1.00  0.00           N  
ATOM   2716  CA  LYS B  25       4.252  24.023  67.480  1.00  0.00           C  
ATOM   2717  C   LYS B  25       3.439  24.169  68.758  1.00  0.00           C  
ATOM   2718  O   LYS B  25       4.024  24.330  69.833  1.00  0.00           O  
ATOM   2719  CB  LYS B  25       4.252  25.336  66.699  1.00  0.00           C  
ATOM   2720  CG  LYS B  25       4.853  26.542  67.453  1.00  0.00           C  
ATOM   2721  CD  LYS B  25       4.882  27.790  66.552  1.00  0.00           C  
ATOM   2722  CE  LYS B  25       5.626  28.973  67.200  1.00  0.00           C  
ATOM   2723  NZ  LYS B  25       4.923  29.512  68.402  1.00  0.00           N1+
ATOM   2724  H   LYS B  25       3.427  23.129  65.703  1.00  0.00           H  
ATOM   2725  HA  LYS B  25       5.278  23.783  67.759  1.00  0.00           H  
ATOM   2726 1HB  LYS B  25       4.799  25.199  65.766  1.00  0.00           H  
ATOM   2727 2HB  LYS B  25       3.227  25.594  66.436  1.00  0.00           H  
ATOM   2728 1HG  LYS B  25       4.248  26.752  68.340  1.00  0.00           H  
ATOM   2729 2HG  LYS B  25       5.867  26.301  67.777  1.00  0.00           H  
ATOM   2730 1HD  LYS B  25       5.365  27.544  65.606  1.00  0.00           H  
ATOM   2731 2HD  LYS B  25       3.858  28.098  66.346  1.00  0.00           H  
ATOM   2732 1HE  LYS B  25       6.623  28.649  67.493  1.00  0.00           H  
ATOM   2733 2HE  LYS B  25       5.718  29.771  66.464  1.00  0.00           H  
ATOM   2734 1HZ  LYS B  25       5.439  30.279  68.792  1.00  0.00           H  
ATOM   2735 2HZ  LYS B  25       4.000  29.827  68.162  1.00  0.00           H  
ATOM   2736 3HZ  LYS B  25       4.837  28.786  69.125  1.00  0.00           H  
ATOM   2737  N   GLU B  26       2.100  24.094  68.657  1.00  0.00           N  
ATOM   2738  CA  GLU B  26       1.257  24.240  69.842  1.00  0.00           C  
ATOM   2739  C   GLU B  26       1.532  23.128  70.841  1.00  0.00           C  
ATOM   2740  O   GLU B  26       1.601  23.380  72.044  1.00  0.00           O  
ATOM   2741  CB  GLU B  26      -0.230  24.204  69.479  1.00  0.00           C  
ATOM   2742  CG  GLU B  26      -0.761  25.411  68.716  1.00  0.00           C  
ATOM   2743  CD  GLU B  26      -2.218  25.250  68.341  1.00  0.00           C  
ATOM   2744  OE1 GLU B  26      -2.773  24.221  68.666  1.00  0.00           O  
ATOM   2745  OE2 GLU B  26      -2.767  26.137  67.735  1.00  0.00           O1-
ATOM   2746  H   GLU B  26       1.672  23.999  67.728  1.00  0.00           H  
ATOM   2747  HA  GLU B  26       1.491  25.196  70.314  1.00  0.00           H  
ATOM   2748 1HB  GLU B  26      -0.422  23.323  68.864  1.00  0.00           H  
ATOM   2749 2HB  GLU B  26      -0.821  24.098  70.390  1.00  0.00           H  
ATOM   2750 1HG  GLU B  26      -0.648  26.299  69.335  1.00  0.00           H  
ATOM   2751 2HG  GLU B  26      -0.169  25.553  67.817  1.00  0.00           H  
ATOM   2752  N   PHE B  27       1.722  21.894  70.348  1.00  0.00           N  
ATOM   2753  CA  PHE B  27       1.992  20.778  71.241  1.00  0.00           C  
ATOM   2754  C   PHE B  27       3.273  21.018  72.013  1.00  0.00           C  
ATOM   2755  O   PHE B  27       3.340  20.794  73.229  1.00  0.00           O  
ATOM   2756  CB  PHE B  27       2.129  19.458  70.501  1.00  0.00           C  
ATOM   2757  CG  PHE B  27       2.334  18.342  71.471  1.00  0.00           C  
ATOM   2758  CD1 PHE B  27       1.244  17.803  72.117  1.00  0.00           C  
ATOM   2759  CD2 PHE B  27       3.605  17.852  71.777  1.00  0.00           C  
ATOM   2760  CE1 PHE B  27       1.404  16.811  73.027  1.00  0.00           C  
ATOM   2761  CE2 PHE B  27       3.763  16.842  72.704  1.00  0.00           C  
ATOM   2762  CZ  PHE B  27       2.664  16.322  73.327  1.00  0.00           C  
ATOM   2763  H   PHE B  27       1.609  21.736  69.340  1.00  0.00           H  
ATOM   2764  HA  PHE B  27       1.171  20.697  71.950  1.00  0.00           H  
ATOM   2765 1HB  PHE B  27       1.239  19.262  69.903  1.00  0.00           H  
ATOM   2766 2HB  PHE B  27       2.985  19.500  69.821  1.00  0.00           H  
ATOM   2767  HD1 PHE B  27       0.244  18.184  71.902  1.00  0.00           H  
ATOM   2768  HD2 PHE B  27       4.480  18.279  71.279  1.00  0.00           H  
ATOM   2769  HE1 PHE B  27       0.522  16.411  73.537  1.00  0.00           H  
ATOM   2770  HE2 PHE B  27       4.761  16.460  72.945  1.00  0.00           H  
ATOM   2771  HZ  PHE B  27       2.784  15.526  74.060  1.00  0.00           H  
ATOM   2772  N   GLN B  28       4.312  21.454  71.293  1.00  0.00           N  
ATOM   2773  CA  GLN B  28       5.608  21.693  71.897  1.00  0.00           C  
ATOM   2774  C   GLN B  28       5.510  22.792  72.958  1.00  0.00           C  
ATOM   2775  O   GLN B  28       6.108  22.663  74.032  1.00  0.00           O  
ATOM   2776  CB  GLN B  28       6.591  22.113  70.803  1.00  0.00           C  
ATOM   2777  CG  GLN B  28       6.971  21.001  69.811  1.00  0.00           C  
ATOM   2778  CD  GLN B  28       7.740  21.563  68.624  1.00  0.00           C  
ATOM   2779  NE2 GLN B  28       7.966  20.763  67.586  1.00  0.00           N  
ATOM   2780  OE1 GLN B  28       8.099  22.748  68.657  1.00  0.00           O  
ATOM   2781  H   GLN B  28       4.198  21.584  70.281  1.00  0.00           H  
ATOM   2782  HA  GLN B  28       5.949  20.778  72.372  1.00  0.00           H  
ATOM   2783 1HB  GLN B  28       6.157  22.929  70.228  1.00  0.00           H  
ATOM   2784 2HB  GLN B  28       7.506  22.490  71.260  1.00  0.00           H  
ATOM   2785 1HG  GLN B  28       7.614  20.287  70.322  1.00  0.00           H  
ATOM   2786 2HG  GLN B  28       6.081  20.498  69.449  1.00  0.00           H  
ATOM   2787 1HE2 GLN B  28       8.453  21.099  66.784  1.00  0.00           H  
ATOM   2788 2HE2 GLN B  28       7.619  19.797  67.573  1.00  0.00           H  
ATOM   2789  N   GLU B  29       4.709  23.841  72.692  1.00  0.00           N  
ATOM   2790  CA  GLU B  29       4.529  24.902  73.676  1.00  0.00           C  
ATOM   2791  C   GLU B  29       3.797  24.392  74.919  1.00  0.00           C  
ATOM   2792  O   GLU B  29       4.172  24.758  76.042  1.00  0.00           O  
ATOM   2793  CB  GLU B  29       3.727  26.067  73.080  1.00  0.00           C  
ATOM   2794  CG  GLU B  29       4.466  26.884  72.034  1.00  0.00           C  
ATOM   2795  CD  GLU B  29       3.595  27.940  71.420  1.00  0.00           C  
ATOM   2796  OE1 GLU B  29       2.437  27.995  71.755  1.00  0.00           O  
ATOM   2797  OE2 GLU B  29       4.088  28.691  70.596  1.00  0.00           O1-
ATOM   2798  H   GLU B  29       4.286  23.922  71.763  1.00  0.00           H  
ATOM   2799  HA  GLU B  29       5.503  25.268  73.974  1.00  0.00           H  
ATOM   2800 1HB  GLU B  29       2.826  25.676  72.609  1.00  0.00           H  
ATOM   2801 2HB  GLU B  29       3.414  26.738  73.877  1.00  0.00           H  
ATOM   2802 1HG  GLU B  29       5.324  27.364  72.502  1.00  0.00           H  
ATOM   2803 2HG  GLU B  29       4.836  26.224  71.256  1.00  0.00           H  
ATOM   2804  N   LEU B  30       2.797  23.511  74.740  1.00  0.00           N  
ATOM   2805  CA  LEU B  30       2.074  22.980  75.886  1.00  0.00           C  
ATOM   2806  C   LEU B  30       2.995  22.131  76.737  1.00  0.00           C  
ATOM   2807  O   LEU B  30       2.985  22.253  77.964  1.00  0.00           O  
ATOM   2808  CB  LEU B  30       0.906  22.084  75.446  1.00  0.00           C  
ATOM   2809  CG  LEU B  30      -0.296  22.735  74.747  1.00  0.00           C  
ATOM   2810  CD1 LEU B  30      -1.209  21.601  74.246  1.00  0.00           C  
ATOM   2811  CD2 LEU B  30      -1.022  23.681  75.708  1.00  0.00           C  
ATOM   2812  H   LEU B  30       2.497  23.293  73.783  1.00  0.00           H  
ATOM   2813  HA  LEU B  30       1.717  23.802  76.493  1.00  0.00           H  
ATOM   2814 1HB  LEU B  30       1.302  21.333  74.763  1.00  0.00           H  
ATOM   2815 2HB  LEU B  30       0.525  21.575  76.327  1.00  0.00           H  
ATOM   2816  HG  LEU B  30       0.035  23.301  73.888  1.00  0.00           H  
ATOM   2817 1HD1 LEU B  30      -2.074  22.017  73.728  1.00  0.00           H  
ATOM   2818 2HD1 LEU B  30      -0.653  20.964  73.558  1.00  0.00           H  
ATOM   2819 3HD1 LEU B  30      -1.538  21.011  75.078  1.00  0.00           H  
ATOM   2820 1HD2 LEU B  30      -1.875  24.125  75.193  1.00  0.00           H  
ATOM   2821 2HD2 LEU B  30      -1.361  23.148  76.580  1.00  0.00           H  
ATOM   2822 3HD2 LEU B  30      -0.354  24.477  76.023  1.00  0.00           H  
ATOM   2823  N   LEU B  31       3.870  21.359  76.103  1.00  0.00           N  
ATOM   2824  CA  LEU B  31       4.799  20.537  76.856  1.00  0.00           C  
ATOM   2825  C   LEU B  31       5.730  21.444  77.631  1.00  0.00           C  
ATOM   2826  O   LEU B  31       5.944  21.229  78.827  1.00  0.00           O  
ATOM   2827  CB  LEU B  31       5.602  19.622  75.923  1.00  0.00           C  
ATOM   2828  CG  LEU B  31       6.746  18.840  76.582  1.00  0.00           C  
ATOM   2829  CD1 LEU B  31       6.183  17.934  77.669  1.00  0.00           C  
ATOM   2830  CD2 LEU B  31       7.483  18.031  75.524  1.00  0.00           C  
ATOM   2831  H   LEU B  31       3.827  21.281  75.080  1.00  0.00           H  
ATOM   2832  HA  LEU B  31       4.237  19.930  77.555  1.00  0.00           H  
ATOM   2833 1HB  LEU B  31       4.922  18.899  75.476  1.00  0.00           H  
ATOM   2834 2HB  LEU B  31       6.031  20.228  75.126  1.00  0.00           H  
ATOM   2835  HG  LEU B  31       7.438  19.537  77.054  1.00  0.00           H  
ATOM   2836 1HD1 LEU B  31       6.996  17.378  78.137  1.00  0.00           H  
ATOM   2837 2HD1 LEU B  31       5.678  18.539  78.421  1.00  0.00           H  
ATOM   2838 3HD1 LEU B  31       5.473  17.235  77.228  1.00  0.00           H  
ATOM   2839 1HD2 LEU B  31       8.297  17.476  75.992  1.00  0.00           H  
ATOM   2840 2HD2 LEU B  31       6.792  17.333  75.052  1.00  0.00           H  
ATOM   2841 3HD2 LEU B  31       7.890  18.705  74.770  1.00  0.00           H  
ATOM   2842  N   LYS B  32       6.289  22.470  76.994  1.00  0.00           N  
ATOM   2843  CA  LYS B  32       7.210  23.343  77.696  1.00  0.00           C  
ATOM   2844  C   LYS B  32       6.574  23.928  78.954  1.00  0.00           C  
ATOM   2845  O   LYS B  32       7.173  23.871  80.028  1.00  0.00           O  
ATOM   2846  CB  LYS B  32       7.666  24.477  76.771  1.00  0.00           C  
ATOM   2847  CG  LYS B  32       8.690  25.479  77.367  1.00  0.00           C  
ATOM   2848  CD  LYS B  32       9.060  26.545  76.316  1.00  0.00           C  
ATOM   2849  CE  LYS B  32      10.204  27.491  76.756  1.00  0.00           C  
ATOM   2850  NZ  LYS B  32       9.831  28.409  77.896  1.00  0.00           N1+
ATOM   2851  H   LYS B  32       6.101  22.621  75.996  1.00  0.00           H  
ATOM   2852  HA  LYS B  32       8.079  22.758  77.998  1.00  0.00           H  
ATOM   2853 1HB  LYS B  32       8.102  24.043  75.870  1.00  0.00           H  
ATOM   2854 2HB  LYS B  32       6.793  25.048  76.457  1.00  0.00           H  
ATOM   2855 1HG  LYS B  32       8.252  25.971  78.241  1.00  0.00           H  
ATOM   2856 2HG  LYS B  32       9.587  24.949  77.685  1.00  0.00           H  
ATOM   2857 1HD  LYS B  32       9.357  26.044  75.392  1.00  0.00           H  
ATOM   2858 2HD  LYS B  32       8.176  27.147  76.105  1.00  0.00           H  
ATOM   2859 1HE  LYS B  32      11.070  26.898  77.051  1.00  0.00           H  
ATOM   2860 2HE  LYS B  32      10.475  28.104  75.897  1.00  0.00           H  
ATOM   2861 1HZ  LYS B  32      10.617  29.003  78.108  1.00  0.00           H  
ATOM   2862 2HZ  LYS B  32       9.044  28.977  77.641  1.00  0.00           H  
ATOM   2863 3HZ  LYS B  32       9.601  27.874  78.749  1.00  0.00           H  
ATOM   2864  N   GLU B  33       5.346  24.455  78.845  1.00  0.00           N  
ATOM   2865  CA  GLU B  33       4.705  25.048  80.016  1.00  0.00           C  
ATOM   2866  C   GLU B  33       4.439  24.046  81.127  1.00  0.00           C  
ATOM   2867  O   GLU B  33       4.695  24.318  82.304  1.00  0.00           O  
ATOM   2868  CB  GLU B  33       3.368  25.695  79.648  1.00  0.00           C  
ATOM   2869  CG  GLU B  33       2.639  26.330  80.858  1.00  0.00           C  
ATOM   2870  CD  GLU B  33       1.348  27.004  80.514  1.00  0.00           C  
ATOM   2871  OE1 GLU B  33       1.059  27.164  79.354  1.00  0.00           O  
ATOM   2872  OE2 GLU B  33       0.624  27.333  81.434  1.00  0.00           O1-
ATOM   2873  H   GLU B  33       4.877  24.472  77.929  1.00  0.00           H  
ATOM   2874  HA  GLU B  33       5.373  25.817  80.410  1.00  0.00           H  
ATOM   2875 1HB  GLU B  33       3.533  26.468  78.896  1.00  0.00           H  
ATOM   2876 2HB  GLU B  33       2.712  24.941  79.204  1.00  0.00           H  
ATOM   2877 1HG  GLU B  33       2.417  25.549  81.585  1.00  0.00           H  
ATOM   2878 2HG  GLU B  33       3.308  27.046  81.335  1.00  0.00           H  
ATOM   2879  N   LEU B  34       3.922  22.878  80.758  1.00  0.00           N  
ATOM   2880  CA  LEU B  34       3.555  21.883  81.744  1.00  0.00           C  
ATOM   2881  C   LEU B  34       4.810  21.327  82.415  1.00  0.00           C  
ATOM   2882  O   LEU B  34       4.807  21.075  83.625  1.00  0.00           O  
ATOM   2883  CB  LEU B  34       2.747  20.807  81.028  1.00  0.00           C  
ATOM   2884  CG  LEU B  34       1.359  21.311  80.444  1.00  0.00           C  
ATOM   2885  CD1 LEU B  34       0.795  20.241  79.586  1.00  0.00           C  
ATOM   2886  CD2 LEU B  34       0.373  21.671  81.521  1.00  0.00           C  
ATOM   2887  H   LEU B  34       3.731  22.695  79.767  1.00  0.00           H  
ATOM   2888  HA  LEU B  34       2.950  22.356  82.506  1.00  0.00           H  
ATOM   2889 1HB  LEU B  34       3.341  20.427  80.195  1.00  0.00           H  
ATOM   2890 2HB  LEU B  34       2.553  19.991  81.721  1.00  0.00           H  
ATOM   2891  HG  LEU B  34       1.533  22.189  79.838  1.00  0.00           H  
ATOM   2892 1HD1 LEU B  34      -0.125  20.595  79.152  1.00  0.00           H  
ATOM   2893 2HD1 LEU B  34       1.501  20.011  78.797  1.00  0.00           H  
ATOM   2894 3HD1 LEU B  34       0.605  19.350  80.190  1.00  0.00           H  
ATOM   2895 1HD2 LEU B  34      -0.556  22.005  81.057  1.00  0.00           H  
ATOM   2896 2HD2 LEU B  34       0.180  20.815  82.096  1.00  0.00           H  
ATOM   2897 3HD2 LEU B  34       0.761  22.464  82.153  1.00  0.00           H  
ATOM   2898  N   SER B  35       5.898  21.181  81.647  1.00  0.00           N  
ATOM   2899  CA  SER B  35       7.164  20.702  82.174  1.00  0.00           C  
ATOM   2900  C   SER B  35       7.695  21.681  83.210  1.00  0.00           C  
ATOM   2901  O   SER B  35       8.132  21.278  84.289  1.00  0.00           O  
ATOM   2902  CB  SER B  35       8.176  20.541  81.057  1.00  0.00           C  
ATOM   2903  OG  SER B  35       9.407  20.091  81.551  1.00  0.00           O  
ATOM   2904  H   SER B  35       5.836  21.372  80.644  1.00  0.00           H  
ATOM   2905  HA  SER B  35       7.004  19.735  82.653  1.00  0.00           H  
ATOM   2906 1HB  SER B  35       7.797  19.835  80.323  1.00  0.00           H  
ATOM   2907 2HB  SER B  35       8.309  21.499  80.547  1.00  0.00           H  
ATOM   2908  HG  SER B  35       9.992  20.051  80.791  1.00  0.00           H  
ATOM   2909  N   GLU B  36       7.636  22.982  82.901  1.00  0.00           N  
ATOM   2910  CA  GLU B  36       8.120  23.984  83.837  1.00  0.00           C  
ATOM   2911  C   GLU B  36       7.300  23.971  85.123  1.00  0.00           C  
ATOM   2912  O   GLU B  36       7.870  24.052  86.218  1.00  0.00           O  
ATOM   2913  CB  GLU B  36       8.065  25.365  83.178  1.00  0.00           C  
ATOM   2914  CG  GLU B  36       9.093  25.552  82.074  1.00  0.00           C  
ATOM   2915  CD  GLU B  36       8.885  26.805  81.265  1.00  0.00           C  
ATOM   2916  OE1 GLU B  36       7.944  27.517  81.521  1.00  0.00           O  
ATOM   2917  OE2 GLU B  36       9.672  27.038  80.366  1.00  0.00           O1-
ATOM   2918  H   GLU B  36       7.310  23.260  81.971  1.00  0.00           H  
ATOM   2919  HA  GLU B  36       9.155  23.757  84.082  1.00  0.00           H  
ATOM   2920 1HB  GLU B  36       7.078  25.516  82.738  1.00  0.00           H  
ATOM   2921 2HB  GLU B  36       8.217  26.140  83.928  1.00  0.00           H  
ATOM   2922 1HG  GLU B  36      10.081  25.591  82.526  1.00  0.00           H  
ATOM   2923 2HG  GLU B  36       9.067  24.692  81.414  1.00  0.00           H  
ATOM   2924  N   ARG B  37       5.979  23.793  85.013  1.00  0.00           N  
ATOM   2925  CA  ARG B  37       5.146  23.745  86.208  1.00  0.00           C  
ATOM   2926  C   ARG B  37       5.500  22.529  87.068  1.00  0.00           C  
ATOM   2927  O   ARG B  37       5.613  22.650  88.293  1.00  0.00           O  
ATOM   2928  CB  ARG B  37       3.684  23.706  85.816  1.00  0.00           C  
ATOM   2929  CG  ARG B  37       3.134  25.013  85.267  1.00  0.00           C  
ATOM   2930  CD  ARG B  37       1.699  24.894  84.873  1.00  0.00           C  
ATOM   2931  NE  ARG B  37       1.176  26.145  84.312  1.00  0.00           N  
ATOM   2932  CZ  ARG B  37       0.731  27.197  85.019  1.00  0.00           C  
ATOM   2933  NH1 ARG B  37       0.734  27.200  86.343  1.00  0.00           N1+
ATOM   2934  NH2 ARG B  37       0.292  28.230  84.340  1.00  0.00           N  
ATOM   2935  H   ARG B  37       5.552  23.767  84.079  1.00  0.00           H  
ATOM   2936  HA  ARG B  37       5.326  24.644  86.789  1.00  0.00           H  
ATOM   2937 1HB  ARG B  37       3.565  22.968  85.034  1.00  0.00           H  
ATOM   2938 2HB  ARG B  37       3.075  23.399  86.665  1.00  0.00           H  
ATOM   2939 1HG  ARG B  37       3.229  25.785  86.024  1.00  0.00           H  
ATOM   2940 2HG  ARG B  37       3.701  25.304  84.386  1.00  0.00           H  
ATOM   2941 1HD  ARG B  37       1.618  24.126  84.101  1.00  0.00           H  
ATOM   2942 2HD  ARG B  37       1.092  24.607  85.727  1.00  0.00           H  
ATOM   2943  HE  ARG B  37       1.121  26.254  83.284  1.00  0.00           H  
ATOM   2944 1HH1 ARG B  37       1.075  26.400  86.853  1.00  0.00           H  
ATOM   2945 2HH1 ARG B  37       0.394  28.007  86.848  1.00  0.00           H  
ATOM   2946 1HH2 ARG B  37       0.312  28.170  83.307  1.00  0.00           H  
ATOM   2947 2HH2 ARG B  37      -0.056  29.050  84.810  1.00  0.00           H  
ATOM   2948  N   SER B  38       5.741  21.383  86.424  1.00  0.00           N  
ATOM   2949  CA  SER B  38       6.105  20.160  87.124  1.00  0.00           C  
ATOM   2950  C   SER B  38       7.434  20.300  87.867  1.00  0.00           C  
ATOM   2951  O   SER B  38       7.544  19.919  89.044  1.00  0.00           O  
ATOM   2952  CB  SER B  38       6.139  19.021  86.120  1.00  0.00           C  
ATOM   2953  OG  SER B  38       6.565  17.819  86.695  1.00  0.00           O  
ATOM   2954  H   SER B  38       5.594  21.343  85.410  1.00  0.00           H  
ATOM   2955  HA  SER B  38       5.335  19.941  87.852  1.00  0.00           H  
ATOM   2956 1HB  SER B  38       5.135  18.892  85.716  1.00  0.00           H  
ATOM   2957 2HB  SER B  38       6.784  19.278  85.289  1.00  0.00           H  
ATOM   2958  HG  SER B  38       7.494  17.730  86.390  1.00  0.00           H  
ATOM   2959  N   GLU B  39       8.445  20.893  87.213  1.00  0.00           N  
ATOM   2960  CA  GLU B  39       9.730  21.071  87.875  1.00  0.00           C  
ATOM   2961  C   GLU B  39       9.585  21.974  89.094  1.00  0.00           C  
ATOM   2962  O   GLU B  39      10.159  21.685  90.154  1.00  0.00           O  
ATOM   2963  CB  GLU B  39      10.777  21.664  86.931  1.00  0.00           C  
ATOM   2964  CG  GLU B  39      12.179  21.764  87.556  1.00  0.00           C  
ATOM   2965  CD  GLU B  39      13.227  22.260  86.608  1.00  0.00           C  
ATOM   2966  OE1 GLU B  39      12.906  22.537  85.479  1.00  0.00           O  
ATOM   2967  OE2 GLU B  39      14.357  22.362  87.017  1.00  0.00           O1-
ATOM   2968  H   GLU B  39       8.320  21.176  86.235  1.00  0.00           H  
ATOM   2969  HA  GLU B  39      10.082  20.096  88.208  1.00  0.00           H  
ATOM   2970 1HB  GLU B  39      10.838  21.066  86.028  1.00  0.00           H  
ATOM   2971 2HB  GLU B  39      10.464  22.668  86.635  1.00  0.00           H  
ATOM   2972 1HG  GLU B  39      12.138  22.441  88.410  1.00  0.00           H  
ATOM   2973 2HG  GLU B  39      12.465  20.779  87.924  1.00  0.00           H  
ATOM   2974  N   GLU B  40       8.792  23.051  88.969  1.00  0.00           N  
ATOM   2975  CA  GLU B  40       8.590  23.967  90.083  1.00  0.00           C  
ATOM   2976  C   GLU B  40       7.862  23.296  91.243  1.00  0.00           C  
ATOM   2977  O   GLU B  40       8.230  23.507  92.400  1.00  0.00           O  
ATOM   2978  CB  GLU B  40       7.836  25.209  89.601  1.00  0.00           C  
ATOM   2979  CG  GLU B  40       8.701  26.142  88.755  1.00  0.00           C  
ATOM   2980  CD  GLU B  40       9.722  26.826  89.607  1.00  0.00           C  
ATOM   2981  OE1 GLU B  40       9.316  27.593  90.442  1.00  0.00           O  
ATOM   2982  OE2 GLU B  40      10.895  26.556  89.490  1.00  0.00           O1-
ATOM   2983  H   GLU B  40       8.370  23.267  88.059  1.00  0.00           H  
ATOM   2984  HA  GLU B  40       9.568  24.285  90.436  1.00  0.00           H  
ATOM   2985 1HB  GLU B  40       6.980  24.906  88.998  1.00  0.00           H  
ATOM   2986 2HB  GLU B  40       7.459  25.766  90.460  1.00  0.00           H  
ATOM   2987 1HG  GLU B  40       9.209  25.555  87.990  1.00  0.00           H  
ATOM   2988 2HG  GLU B  40       8.068  26.877  88.260  1.00  0.00           H  
ATOM   2989  N   LEU B  41       6.892  22.423  90.963  1.00  0.00           N  
ATOM   2990  CA  LEU B  41       6.209  21.761  92.070  1.00  0.00           C  
ATOM   2991  C   LEU B  41       7.182  20.897  92.859  1.00  0.00           C  
ATOM   2992  O   LEU B  41       7.177  20.932  94.097  1.00  0.00           O  
ATOM   2993  CB  LEU B  41       5.097  20.848  91.532  1.00  0.00           C  
ATOM   2994  CG  LEU B  41       3.860  21.522  90.935  1.00  0.00           C  
ATOM   2995  CD1 LEU B  41       3.019  20.462  90.217  1.00  0.00           C  
ATOM   2996  CD2 LEU B  41       3.040  22.172  92.041  1.00  0.00           C  
ATOM   2997  H   LEU B  41       6.575  22.309  89.995  1.00  0.00           H  
ATOM   2998  HA  LEU B  41       5.805  22.516  92.733  1.00  0.00           H  
ATOM   2999 1HB  LEU B  41       5.524  20.206  90.760  1.00  0.00           H  
ATOM   3000 2HB  LEU B  41       4.767  20.227  92.340  1.00  0.00           H  
ATOM   3001  HG  LEU B  41       4.161  22.274  90.218  1.00  0.00           H  
ATOM   3002 1HD1 LEU B  41       2.147  20.937  89.785  1.00  0.00           H  
ATOM   3003 2HD1 LEU B  41       3.604  20.007  89.428  1.00  0.00           H  
ATOM   3004 3HD1 LEU B  41       2.712  19.694  90.917  1.00  0.00           H  
ATOM   3005 1HD2 LEU B  41       2.169  22.640  91.598  1.00  0.00           H  
ATOM   3006 2HD2 LEU B  41       2.729  21.414  92.759  1.00  0.00           H  
ATOM   3007 3HD2 LEU B  41       3.624  22.930  92.550  1.00  0.00           H  
ATOM   3008  N   ILE B  42       8.074  20.195  92.170  1.00  0.00           N  
ATOM   3009  CA  ILE B  42       9.024  19.352  92.877  1.00  0.00           C  
ATOM   3010  C   ILE B  42       9.989  20.217  93.684  1.00  0.00           C  
ATOM   3011  O   ILE B  42      10.324  19.876  94.824  1.00  0.00           O  
ATOM   3012  CB  ILE B  42       9.801  18.426  91.939  1.00  0.00           C  
ATOM   3013  CG1 ILE B  42       8.836  17.417  91.303  1.00  0.00           C  
ATOM   3014  CG2 ILE B  42      10.859  17.652  92.772  1.00  0.00           C  
ATOM   3015  CD1 ILE B  42       9.414  16.640  90.136  1.00  0.00           C  
ATOM   3016  H   ILE B  42       8.027  20.198  91.140  1.00  0.00           H  
ATOM   3017  HA  ILE B  42       8.467  18.728  93.578  1.00  0.00           H  
ATOM   3018  HB  ILE B  42      10.278  19.009  91.142  1.00  0.00           H  
ATOM   3019 1HG1 ILE B  42       8.536  16.719  92.070  1.00  0.00           H  
ATOM   3020 2HG1 ILE B  42       7.951  17.948  90.950  1.00  0.00           H  
ATOM   3021 1HG2 ILE B  42      11.393  16.996  92.143  1.00  0.00           H  
ATOM   3022 2HG2 ILE B  42      11.569  18.335  93.237  1.00  0.00           H  
ATOM   3023 3HG2 ILE B  42      10.354  17.074  93.553  1.00  0.00           H  
ATOM   3024 1HD1 ILE B  42       8.673  15.949  89.758  1.00  0.00           H  
ATOM   3025 2HD1 ILE B  42       9.704  17.335  89.340  1.00  0.00           H  
ATOM   3026 3HD1 ILE B  42      10.272  16.082  90.453  1.00  0.00           H  
ATOM   3027  N   ARG B  43      10.488  21.309  93.075  1.00  0.00           N  
ATOM   3028  CA  ARG B  43      11.422  22.195  93.758  1.00  0.00           C  
ATOM   3029  C   ARG B  43      10.806  22.735  95.042  1.00  0.00           C  
ATOM   3030  O   ARG B  43      11.466  22.739  96.087  1.00  0.00           O  
ATOM   3031  CB  ARG B  43      11.844  23.363  92.866  1.00  0.00           C  
ATOM   3032  CG  ARG B  43      12.897  24.313  93.499  1.00  0.00           C  
ATOM   3033  CD  ARG B  43      13.333  25.448  92.580  1.00  0.00           C  
ATOM   3034  NE  ARG B  43      12.258  26.423  92.278  1.00  0.00           N  
ATOM   3035  CZ  ARG B  43      11.852  27.435  93.098  1.00  0.00           C  
ATOM   3036  NH1 ARG B  43      12.396  27.635  94.285  1.00  0.00           N1+
ATOM   3037  NH2 ARG B  43      10.881  28.243  92.704  1.00  0.00           N  
ATOM   3038  H   ARG B  43      10.216  21.520  92.108  1.00  0.00           H  
ATOM   3039  HA  ARG B  43      12.312  21.622  94.018  1.00  0.00           H  
ATOM   3040 1HB  ARG B  43      12.241  22.982  91.926  1.00  0.00           H  
ATOM   3041 2HB  ARG B  43      10.965  23.966  92.626  1.00  0.00           H  
ATOM   3042 1HG  ARG B  43      12.480  24.754  94.406  1.00  0.00           H  
ATOM   3043 2HG  ARG B  43      13.782  23.735  93.766  1.00  0.00           H  
ATOM   3044 1HD  ARG B  43      14.160  25.982  93.047  1.00  0.00           H  
ATOM   3045 2HD  ARG B  43      13.673  25.022  91.635  1.00  0.00           H  
ATOM   3046  HE  ARG B  43      11.799  26.362  91.347  1.00  0.00           H  
ATOM   3047 1HH1 ARG B  43      13.142  27.040  94.660  1.00  0.00           H  
ATOM   3048 2HH1 ARG B  43      12.069  28.385  94.874  1.00  0.00           H  
ATOM   3049 1HH2 ARG B  43      10.425  28.097  91.789  1.00  0.00           H  
ATOM   3050 2HH2 ARG B  43      10.567  28.987  93.304  1.00  0.00           H  
ATOM   3051  N   GLU B  44       9.536  23.159  95.001  1.00  0.00           N  
ATOM   3052  CA  GLU B  44       8.936  23.657  96.226  1.00  0.00           C  
ATOM   3053  C   GLU B  44       8.793  22.560  97.271  1.00  0.00           C  
ATOM   3054  O   GLU B  44       9.026  22.814  98.454  1.00  0.00           O  
ATOM   3055  CB  GLU B  44       7.567  24.299  95.995  1.00  0.00           C  
ATOM   3056  CG  GLU B  44       7.585  25.654  95.278  1.00  0.00           C  
ATOM   3057  CD  GLU B  44       6.218  26.323  95.267  1.00  0.00           C  
ATOM   3058  OE1 GLU B  44       5.291  25.744  95.800  1.00  0.00           O  
ATOM   3059  OE2 GLU B  44       6.104  27.410  94.757  1.00  0.00           O1-
ATOM   3060  H   GLU B  44       9.017  23.172  94.118  1.00  0.00           H  
ATOM   3061  HA  GLU B  44       9.595  24.420  96.633  1.00  0.00           H  
ATOM   3062 1HB  GLU B  44       6.965  23.620  95.380  1.00  0.00           H  
ATOM   3063 2HB  GLU B  44       7.057  24.401  96.938  1.00  0.00           H  
ATOM   3064 1HG  GLU B  44       8.301  26.308  95.777  1.00  0.00           H  
ATOM   3065 2HG  GLU B  44       7.925  25.503  94.249  1.00  0.00           H  
ATOM   3066  N   LEU B  45       8.463  21.325  96.872  1.00  0.00           N  
ATOM   3067  CA  LEU B  45       8.313  20.304  97.899  1.00  0.00           C  
ATOM   3068  C   LEU B  45       9.632  20.067  98.599  1.00  0.00           C  
ATOM   3069  O   LEU B  45       9.671  19.886  99.823  1.00  0.00           O  
ATOM   3070  CB  LEU B  45       7.891  18.957  97.314  1.00  0.00           C  
ATOM   3071  CG  LEU B  45       6.527  18.849  96.685  1.00  0.00           C  
ATOM   3072  CD1 LEU B  45       6.427  17.484  96.117  1.00  0.00           C  
ATOM   3073  CD2 LEU B  45       5.430  19.121  97.650  1.00  0.00           C  
ATOM   3074  H   LEU B  45       8.230  21.139  95.889  1.00  0.00           H  
ATOM   3075  HA  LEU B  45       7.595  20.652  98.634  1.00  0.00           H  
ATOM   3076 1HB  LEU B  45       8.611  18.702  96.534  1.00  0.00           H  
ATOM   3077 2HB  LEU B  45       7.960  18.198  98.094  1.00  0.00           H  
ATOM   3078  HG  LEU B  45       6.452  19.558  95.882  1.00  0.00           H  
ATOM   3079 1HD1 LEU B  45       5.488  17.370  95.635  1.00  0.00           H  
ATOM   3080 2HD1 LEU B  45       7.228  17.335  95.392  1.00  0.00           H  
ATOM   3081 3HD1 LEU B  45       6.512  16.747  96.917  1.00  0.00           H  
ATOM   3082 1HD2 LEU B  45       4.492  19.036  97.123  1.00  0.00           H  
ATOM   3083 2HD2 LEU B  45       5.462  18.401  98.452  1.00  0.00           H  
ATOM   3084 3HD2 LEU B  45       5.510  20.125  98.048  1.00  0.00           H  
ATOM   3085  N   GLU B  46      10.735  20.095  97.844  1.00  0.00           N  
ATOM   3086  CA  GLU B  46      12.031  19.896  98.466  1.00  0.00           C  
ATOM   3087  C   GLU B  46      12.385  21.034  99.413  1.00  0.00           C  
ATOM   3088  O   GLU B  46      12.729  20.795 100.574  1.00  0.00           O  
ATOM   3089  CB  GLU B  46      13.126  19.762  97.398  1.00  0.00           C  
ATOM   3090  CG  GLU B  46      14.548  19.522  97.955  1.00  0.00           C  
ATOM   3091  CD  GLU B  46      15.582  19.192  96.883  1.00  0.00           C  
ATOM   3092  OE1 GLU B  46      15.222  19.106  95.719  1.00  0.00           O  
ATOM   3093  OE2 GLU B  46      16.721  19.018  97.228  1.00  0.00           O1-
ATOM   3094  H   GLU B  46      10.650  20.194  96.822  1.00  0.00           H  
ATOM   3095  HA  GLU B  46      11.991  18.984  99.049  1.00  0.00           H  
ATOM   3096 1HB  GLU B  46      12.877  18.961  96.713  1.00  0.00           H  
ATOM   3097 2HB  GLU B  46      13.158  20.681  96.810  1.00  0.00           H  
ATOM   3098 1HG  GLU B  46      14.872  20.427  98.473  1.00  0.00           H  
ATOM   3099 2HG  GLU B  46      14.514  18.720  98.689  1.00  0.00           H  
ATOM   3100  N   GLU B  47      12.214  22.278  98.967  1.00  0.00           N  
ATOM   3101  CA  GLU B  47      12.594  23.440  99.773  1.00  0.00           C  
ATOM   3102  C   GLU B  47      11.754  23.575 101.033  1.00  0.00           C  
ATOM   3103  O   GLU B  47      12.249  24.000 102.082  1.00  0.00           O  
ATOM   3104  CB  GLU B  47      12.493  24.725  98.956  1.00  0.00           C  
ATOM   3105  CG  GLU B  47      13.535  24.859  97.846  1.00  0.00           C  
ATOM   3106  CD  GLU B  47      13.374  26.120  97.073  1.00  0.00           C  
ATOM   3107  OE1 GLU B  47      12.543  26.918  97.462  1.00  0.00           O  
ATOM   3108  OE2 GLU B  47      14.053  26.290  96.080  1.00  0.00           O1-
ATOM   3109  H   GLU B  47      11.872  22.425  98.010  1.00  0.00           H  
ATOM   3110  HA  GLU B  47      13.631  23.310 100.075  1.00  0.00           H  
ATOM   3111 1HB  GLU B  47      11.503  24.777  98.493  1.00  0.00           H  
ATOM   3112 2HB  GLU B  47      12.588  25.585  99.620  1.00  0.00           H  
ATOM   3113 1HG  GLU B  47      14.528  24.839  98.289  1.00  0.00           H  
ATOM   3114 2HG  GLU B  47      13.449  24.009  97.172  1.00  0.00           H  
ATOM   3115  N   LYS B  48      10.488  23.189 100.946  1.00  0.00           N  
ATOM   3116  CA  LYS B  48       9.556  23.298 102.053  1.00  0.00           C  
ATOM   3117  C   LYS B  48       9.591  22.097 103.000  1.00  0.00           C  
ATOM   3118  O   LYS B  48       8.880  22.098 104.007  1.00  0.00           O  
ATOM   3119  CB  LYS B  48       8.135  23.453 101.508  1.00  0.00           C  
ATOM   3120  CG  LYS B  48       7.879  24.759 100.733  1.00  0.00           C  
ATOM   3121  CD  LYS B  48       6.447  24.798 100.185  1.00  0.00           C  
ATOM   3122  CE  LYS B  48       6.191  26.046  99.326  1.00  0.00           C  
ATOM   3123  NZ  LYS B  48       4.800  26.054  98.751  1.00  0.00           N1+
ATOM   3124  H   LYS B  48      10.134  22.871 100.039  1.00  0.00           H  
ATOM   3125  HA  LYS B  48       9.816  24.184 102.630  1.00  0.00           H  
ATOM   3126 1HB  LYS B  48       7.920  22.617 100.835  1.00  0.00           H  
ATOM   3127 2HB  LYS B  48       7.423  23.398 102.330  1.00  0.00           H  
ATOM   3128 1HG  LYS B  48       8.033  25.604 101.400  1.00  0.00           H  
ATOM   3129 2HG  LYS B  48       8.585  24.839  99.905  1.00  0.00           H  
ATOM   3130 1HD  LYS B  48       6.278  23.910  99.568  1.00  0.00           H  
ATOM   3131 2HD  LYS B  48       5.739  24.784 101.012  1.00  0.00           H  
ATOM   3132 1HE  LYS B  48       6.330  26.942  99.927  1.00  0.00           H  
ATOM   3133 2HE  LYS B  48       6.909  26.063  98.511  1.00  0.00           H  
ATOM   3134 1HZ  LYS B  48       4.670  26.880  98.172  1.00  0.00           H  
ATOM   3135 2HZ  LYS B  48       4.662  25.220  98.180  1.00  0.00           H  
ATOM   3136 3HZ  LYS B  48       4.125  26.057  99.496  1.00  0.00           H  
ATOM   3137  N   GLY B  49      10.355  21.042 102.662  1.00  0.00           N  
ATOM   3138  CA  GLY B  49      10.386  19.841 103.492  1.00  0.00           C  
ATOM   3139  C   GLY B  49       9.112  18.985 103.393  1.00  0.00           C  
ATOM   3140  O   GLY B  49       8.751  18.297 104.348  1.00  0.00           O  
ATOM   3141  H   GLY B  49      10.987  21.097 101.860  1.00  0.00           H  
ATOM   3142 1HA  GLY B  49      11.247  19.241 103.198  1.00  0.00           H  
ATOM   3143 2HA  GLY B  49      10.546  20.131 104.529  1.00  0.00           H  
ATOM   3144  N   ALA B  50       8.416  19.029 102.255  1.00  0.00           N  
ATOM   3145  CA  ALA B  50       7.154  18.299 102.084  1.00  0.00           C  
ATOM   3146  C   ALA B  50       7.336  16.840 101.674  1.00  0.00           C  
ATOM   3147  O   ALA B  50       6.359  16.093 101.590  1.00  0.00           O  
ATOM   3148  CB  ALA B  50       6.303  18.990 101.057  1.00  0.00           C  
ATOM   3149  H   ALA B  50       8.774  19.571 101.465  1.00  0.00           H  
ATOM   3150  HA  ALA B  50       6.636  18.309 103.045  1.00  0.00           H  
ATOM   3151 1HB  ALA B  50       5.359  18.460 100.962  1.00  0.00           H  
ATOM   3152 2HB  ALA B  50       6.123  20.025 101.352  1.00  0.00           H  
ATOM   3153 3HB  ALA B  50       6.835  18.966 100.134  1.00  0.00           H  
ATOM   3154  N   ALA B  51       8.563  16.432 101.375  1.00  0.00           N  
ATOM   3155  CA  ALA B  51       8.803  15.071 100.927  1.00  0.00           C  
ATOM   3156  C   ALA B  51      10.218  14.625 101.295  1.00  0.00           C  
ATOM   3157  O   ALA B  51      11.132  15.443 101.429  1.00  0.00           O  
ATOM   3158  CB  ALA B  51       8.563  14.988  99.425  1.00  0.00           C  
ATOM   3159  H   ALA B  51       9.341  17.070 101.479  1.00  0.00           H  
ATOM   3160  HA  ALA B  51       8.106  14.408 101.435  1.00  0.00           H  
ATOM   3161 1HB  ALA B  51       8.728  13.970  99.077  1.00  0.00           H  
ATOM   3162 2HB  ALA B  51       7.541  15.289  99.202  1.00  0.00           H  
ATOM   3163 3HB  ALA B  51       9.237  15.647  98.937  1.00  0.00           H  
ATOM   3164  N   SER B  52      10.391  13.309 101.443  1.00  0.00           N  
ATOM   3165  CA  SER B  52      11.685  12.696 101.735  1.00  0.00           C  
ATOM   3166  C   SER B  52      12.575  12.735 100.517  1.00  0.00           C  
ATOM   3167  O   SER B  52      12.097  12.928  99.400  1.00  0.00           O  
ATOM   3168  CB  SER B  52      11.498  11.255 102.170  1.00  0.00           C  
ATOM   3169  OG  SER B  52      11.055  10.446 101.094  1.00  0.00           O  
ATOM   3170  H   SER B  52       9.589  12.699 101.350  1.00  0.00           H  
ATOM   3171  HA  SER B  52      12.171  13.258 102.539  1.00  0.00           H  
ATOM   3172 1HB  SER B  52      12.441  10.867 102.556  1.00  0.00           H  
ATOM   3173 2HB  SER B  52      10.772  11.215 102.976  1.00  0.00           H  
ATOM   3174  HG  SER B  52      10.861   9.581 101.485  1.00  0.00           H  
ATOM   3175  N   GLU B  53      13.872  12.499 100.711  1.00  0.00           N  
ATOM   3176  CA  GLU B  53      14.792  12.532  99.592  1.00  0.00           C  
ATOM   3177  C   GLU B  53      14.490  11.452  98.568  1.00  0.00           C  
ATOM   3178  O   GLU B  53      14.609  11.696  97.364  1.00  0.00           O  
ATOM   3179  CB  GLU B  53      16.221  12.354 100.104  1.00  0.00           C  
ATOM   3180  CG  GLU B  53      16.723  13.490 100.983  1.00  0.00           C  
ATOM   3181  CD  GLU B  53      16.235  13.377 102.415  1.00  0.00           C  
ATOM   3182  OE1 GLU B  53      15.551  12.413 102.717  1.00  0.00           O  
ATOM   3183  OE2 GLU B  53      16.523  14.247 103.193  1.00  0.00           O1-
ATOM   3184  H   GLU B  53      14.234  12.341 101.655  1.00  0.00           H  
ATOM   3185  HA  GLU B  53      14.709  13.499  99.107  1.00  0.00           H  
ATOM   3186 1HB  GLU B  53      16.282  11.447 100.677  1.00  0.00           H  
ATOM   3187 2HB  GLU B  53      16.901  12.260  99.262  1.00  0.00           H  
ATOM   3188 1HG  GLU B  53      17.814  13.485 100.980  1.00  0.00           H  
ATOM   3189 2HG  GLU B  53      16.387  14.437 100.563  1.00  0.00           H  
ATOM   3190  N   ALA B  54      14.111  10.254  99.022  1.00  0.00           N  
ATOM   3191  CA  ALA B  54      13.820   9.185  98.076  1.00  0.00           C  
ATOM   3192  C   ALA B  54      12.567   9.516  97.288  1.00  0.00           C  
ATOM   3193  O   ALA B  54      12.514   9.286  96.076  1.00  0.00           O  
ATOM   3194  CB  ALA B  54      13.688   7.855  98.780  1.00  0.00           C  
ATOM   3195  H   ALA B  54      14.034  10.106 100.020  1.00  0.00           H  
ATOM   3196  HA  ALA B  54      14.636   9.117  97.371  1.00  0.00           H  
ATOM   3197 1HB  ALA B  54      13.500   7.076  98.042  1.00  0.00           H  
ATOM   3198 2HB  ALA B  54      14.617   7.631  99.312  1.00  0.00           H  
ATOM   3199 3HB  ALA B  54      12.866   7.897  99.489  1.00  0.00           H  
ATOM   3200  N   GLU B  55      11.566  10.121  97.942  1.00  0.00           N  
ATOM   3201  CA  GLU B  55      10.350  10.462  97.219  1.00  0.00           C  
ATOM   3202  C   GLU B  55      10.627  11.562  96.214  1.00  0.00           C  
ATOM   3203  O   GLU B  55      10.106  11.533  95.103  1.00  0.00           O  
ATOM   3204  CB  GLU B  55       9.235  10.881  98.173  1.00  0.00           C  
ATOM   3205  CG  GLU B  55       7.898  11.233  97.488  1.00  0.00           C  
ATOM   3206  CD  GLU B  55       7.226  10.077  96.734  1.00  0.00           C  
ATOM   3207  OE1 GLU B  55       7.470   8.914  97.028  1.00  0.00           O  
ATOM   3208  OE2 GLU B  55       6.484  10.382  95.828  1.00  0.00           O1-
ATOM   3209  H   GLU B  55      11.625  10.284  98.946  1.00  0.00           H  
ATOM   3210  HA  GLU B  55      10.016   9.586  96.669  1.00  0.00           H  
ATOM   3211 1HB  GLU B  55       9.050  10.080  98.886  1.00  0.00           H  
ATOM   3212 2HB  GLU B  55       9.566  11.748  98.742  1.00  0.00           H  
ATOM   3213 1HG  GLU B  55       7.210  11.588  98.254  1.00  0.00           H  
ATOM   3214 2HG  GLU B  55       8.063  12.059  96.794  1.00  0.00           H  
ATOM   3215  N   LEU B  56      11.463  12.534  96.588  1.00  0.00           N  
ATOM   3216  CA  LEU B  56      11.778  13.601  95.666  1.00  0.00           C  
ATOM   3217  C   LEU B  56      12.565  13.063  94.485  1.00  0.00           C  
ATOM   3218  O   LEU B  56      12.315  13.489  93.356  1.00  0.00           O  
ATOM   3219  CB  LEU B  56      12.571  14.667  96.409  1.00  0.00           C  
ATOM   3220  CG  LEU B  56      11.771  15.465  97.443  1.00  0.00           C  
ATOM   3221  CD1 LEU B  56      12.723  16.203  98.316  1.00  0.00           C  
ATOM   3222  CD2 LEU B  56      10.816  16.477  96.727  1.00  0.00           C  
ATOM   3223  H   LEU B  56      11.843  12.544  97.535  1.00  0.00           H  
ATOM   3224  HA  LEU B  56      10.853  14.021  95.296  1.00  0.00           H  
ATOM   3225 1HB  LEU B  56      13.394  14.180  96.929  1.00  0.00           H  
ATOM   3226 2HB  LEU B  56      12.983  15.368  95.685  1.00  0.00           H  
ATOM   3227  HG  LEU B  56      11.199  14.788  98.062  1.00  0.00           H  
ATOM   3228 1HD1 LEU B  56      12.165  16.753  99.066  1.00  0.00           H  
ATOM   3229 2HD1 LEU B  56      13.377  15.495  98.816  1.00  0.00           H  
ATOM   3230 3HD1 LEU B  56      13.314  16.875  97.715  1.00  0.00           H  
ATOM   3231 1HD2 LEU B  56      10.276  17.047  97.472  1.00  0.00           H  
ATOM   3232 2HD2 LEU B  56      11.397  17.164  96.111  1.00  0.00           H  
ATOM   3233 3HD2 LEU B  56      10.101  15.954  96.100  1.00  0.00           H  
ATOM   3234  N   ALA B  57      13.492  12.116  94.713  1.00  0.00           N  
ATOM   3235  CA  ALA B  57      14.230  11.546  93.594  1.00  0.00           C  
ATOM   3236  C   ALA B  57      13.273  10.822  92.666  1.00  0.00           C  
ATOM   3237  O   ALA B  57      13.387  10.956  91.441  1.00  0.00           O  
ATOM   3238  CB  ALA B  57      15.270  10.576  94.098  1.00  0.00           C  
ATOM   3239  H   ALA B  57      13.716  11.833  95.671  1.00  0.00           H  
ATOM   3240  HA  ALA B  57      14.708  12.347  93.047  1.00  0.00           H  
ATOM   3241 1HB  ALA B  57      15.808  10.147  93.265  1.00  0.00           H  
ATOM   3242 2HB  ALA B  57      15.966  11.091  94.761  1.00  0.00           H  
ATOM   3243 3HB  ALA B  57      14.754   9.794  94.640  1.00  0.00           H  
ATOM   3244  N   ARG B  58      12.287  10.117  93.231  1.00  0.00           N  
ATOM   3245  CA  ARG B  58      11.302   9.426  92.425  1.00  0.00           C  
ATOM   3246  C   ARG B  58      10.469  10.409  91.620  1.00  0.00           C  
ATOM   3247  O   ARG B  58      10.224  10.170  90.435  1.00  0.00           O  
ATOM   3248  CB  ARG B  58      10.390   8.564  93.298  1.00  0.00           C  
ATOM   3249  CG  ARG B  58      11.006   7.257  93.830  1.00  0.00           C  
ATOM   3250  CD  ARG B  58       9.965   6.365  94.464  1.00  0.00           C  
ATOM   3251  NE  ARG B  58       9.507   6.869  95.790  1.00  0.00           N  
ATOM   3252  CZ  ARG B  58      10.064   6.534  96.982  1.00  0.00           C  
ATOM   3253  NH1 ARG B  58      11.069   5.676  97.052  1.00  0.00           N1+
ATOM   3254  NH2 ARG B  58       9.565   7.069  98.080  1.00  0.00           N  
ATOM   3255  H   ARG B  58      12.266  10.013  94.250  1.00  0.00           H  
ATOM   3256  HA  ARG B  58      11.831   8.768  91.735  1.00  0.00           H  
ATOM   3257 1HB  ARG B  58      10.078   9.142  94.163  1.00  0.00           H  
ATOM   3258 2HB  ARG B  58       9.488   8.312  92.740  1.00  0.00           H  
ATOM   3259 1HG  ARG B  58      11.462   6.712  93.002  1.00  0.00           H  
ATOM   3260 2HG  ARG B  58      11.767   7.480  94.570  1.00  0.00           H  
ATOM   3261 1HD  ARG B  58       9.096   6.314  93.809  1.00  0.00           H  
ATOM   3262 2HD  ARG B  58      10.371   5.361  94.590  1.00  0.00           H  
ATOM   3263  HE  ARG B  58       8.715   7.537  95.834  1.00  0.00           H  
ATOM   3264 1HH1 ARG B  58      11.438   5.252  96.205  1.00  0.00           H  
ATOM   3265 2HH1 ARG B  58      11.460   5.414  97.944  1.00  0.00           H  
ATOM   3266 1HH2 ARG B  58       8.779   7.737  97.988  1.00  0.00           H  
ATOM   3267 2HH2 ARG B  58       9.943   6.841  98.983  1.00  0.00           H  
ATOM   3268  N   MET B  59      10.068  11.535  92.224  1.00  0.00           N  
ATOM   3269  CA  MET B  59       9.283  12.503  91.478  1.00  0.00           C  
ATOM   3270  C   MET B  59      10.099  13.124  90.359  1.00  0.00           C  
ATOM   3271  O   MET B  59       9.559  13.373  89.279  1.00  0.00           O  
ATOM   3272  CB  MET B  59       8.721  13.598  92.364  1.00  0.00           C  
ATOM   3273  CG  MET B  59       7.655  13.131  93.341  1.00  0.00           C  
ATOM   3274  SD  MET B  59       7.021  14.457  94.379  1.00  0.00           S  
ATOM   3275  CE  MET B  59       5.939  15.314  93.204  1.00  0.00           C  
ATOM   3276  H   MET B  59      10.255  11.670  93.223  1.00  0.00           H  
ATOM   3277  HA  MET B  59       8.444  11.978  91.023  1.00  0.00           H  
ATOM   3278 1HB  MET B  59       9.535  14.053  92.934  1.00  0.00           H  
ATOM   3279 2HB  MET B  59       8.291  14.356  91.736  1.00  0.00           H  
ATOM   3280 1HG  MET B  59       6.824  12.707  92.775  1.00  0.00           H  
ATOM   3281 2HG  MET B  59       8.051  12.350  93.985  1.00  0.00           H  
ATOM   3282 1HE  MET B  59       5.463  16.155  93.676  1.00  0.00           H  
ATOM   3283 2HE  MET B  59       6.501  15.664  92.352  1.00  0.00           H  
ATOM   3284 3HE  MET B  59       5.169  14.624  92.857  1.00  0.00           H  
ATOM   3285  N   LYS B  60      11.389  13.376  90.607  1.00  0.00           N  
ATOM   3286  CA  LYS B  60      12.251  13.950  89.588  1.00  0.00           C  
ATOM   3287  C   LYS B  60      12.387  12.973  88.430  1.00  0.00           C  
ATOM   3288  O   LYS B  60      12.336  13.382  87.273  1.00  0.00           O  
ATOM   3289  CB  LYS B  60      13.607  14.323  90.179  1.00  0.00           C  
ATOM   3290  CG  LYS B  60      13.546  15.520  91.117  1.00  0.00           C  
ATOM   3291  CD  LYS B  60      14.881  15.842  91.784  1.00  0.00           C  
ATOM   3292  CE  LYS B  60      14.724  16.998  92.807  1.00  0.00           C  
ATOM   3293  NZ  LYS B  60      16.013  17.335  93.532  1.00  0.00           N1+
ATOM   3294  H   LYS B  60      11.761  13.202  91.548  1.00  0.00           H  
ATOM   3295  HA  LYS B  60      11.791  14.858  89.206  1.00  0.00           H  
ATOM   3296 1HB  LYS B  60      13.977  13.482  90.755  1.00  0.00           H  
ATOM   3297 2HB  LYS B  60      14.315  14.531  89.382  1.00  0.00           H  
ATOM   3298 1HG  LYS B  60      13.213  16.392  90.550  1.00  0.00           H  
ATOM   3299 2HG  LYS B  60      12.821  15.316  91.879  1.00  0.00           H  
ATOM   3300 1HD  LYS B  60      15.220  14.956  92.319  1.00  0.00           H  
ATOM   3301 2HD  LYS B  60      15.623  16.110  91.035  1.00  0.00           H  
ATOM   3302 1HE  LYS B  60      14.364  17.889  92.293  1.00  0.00           H  
ATOM   3303 2HE  LYS B  60      13.980  16.698  93.551  1.00  0.00           H  
ATOM   3304 1HZ  LYS B  60      15.830  18.095  94.225  1.00  0.00           H  
ATOM   3305 2HZ  LYS B  60      16.346  16.524  94.033  1.00  0.00           H  
ATOM   3306 3HZ  LYS B  60      16.717  17.639  92.879  1.00  0.00           H  
ATOM   3307  N   GLN B  61      12.501  11.680  88.727  1.00  0.00           N  
ATOM   3308  CA  GLN B  61      12.586  10.685  87.672  1.00  0.00           C  
ATOM   3309  C   GLN B  61      11.278  10.560  86.885  1.00  0.00           C  
ATOM   3310  O   GLN B  61      11.319  10.394  85.656  1.00  0.00           O  
ATOM   3311  CB  GLN B  61      12.991   9.351  88.270  1.00  0.00           C  
ATOM   3312  CG  GLN B  61      14.417   9.345  88.738  1.00  0.00           C  
ATOM   3313  CD  GLN B  61      14.758   8.118  89.483  1.00  0.00           C  
ATOM   3314  NE2 GLN B  61      15.757   7.414  88.998  1.00  0.00           N  
ATOM   3315  OE1 GLN B  61      14.116   7.768  90.478  1.00  0.00           O  
ATOM   3316  H   GLN B  61      12.595  11.396  89.707  1.00  0.00           H  
ATOM   3317  HA  GLN B  61      13.357  10.986  86.982  1.00  0.00           H  
ATOM   3318 1HB  GLN B  61      12.351   9.126  89.125  1.00  0.00           H  
ATOM   3319 2HB  GLN B  61      12.860   8.559  87.537  1.00  0.00           H  
ATOM   3320 1HG  GLN B  61      15.073   9.413  87.872  1.00  0.00           H  
ATOM   3321 2HG  GLN B  61      14.580  10.194  89.388  1.00  0.00           H  
ATOM   3322 1HE2 GLN B  61      16.036   6.569  89.445  1.00  0.00           H  
ATOM   3323 2HE2 GLN B  61      16.241   7.715  88.158  1.00  0.00           H  
ATOM   3324  N   GLN B  62      10.128  10.664  87.565  1.00  0.00           N  
ATOM   3325  CA  GLN B  62       8.822  10.594  86.906  1.00  0.00           C  
ATOM   3326  C   GLN B  62       8.647  11.802  85.995  1.00  0.00           C  
ATOM   3327  O   GLN B  62       8.122  11.687  84.885  1.00  0.00           O  
ATOM   3328  CB  GLN B  62       7.708  10.555  87.947  1.00  0.00           C  
ATOM   3329  CG  GLN B  62       7.638   9.261  88.752  1.00  0.00           C  
ATOM   3330  CD  GLN B  62       6.708   9.388  89.939  1.00  0.00           C  
ATOM   3331  NE2 GLN B  62       6.354   8.267  90.555  1.00  0.00           N  
ATOM   3332  OE1 GLN B  62       6.318  10.507  90.295  1.00  0.00           O  
ATOM   3333  H   GLN B  62      10.167  10.737  88.590  1.00  0.00           H  
ATOM   3334  HA  GLN B  62       8.783   9.689  86.298  1.00  0.00           H  
ATOM   3335 1HB  GLN B  62       7.850  11.379  88.644  1.00  0.00           H  
ATOM   3336 2HB  GLN B  62       6.747  10.704  87.459  1.00  0.00           H  
ATOM   3337 1HG  GLN B  62       7.246   8.479  88.105  1.00  0.00           H  
ATOM   3338 2HG  GLN B  62       8.623   8.987  89.095  1.00  0.00           H  
ATOM   3339 1HE2 GLN B  62       5.742   8.301  91.347  1.00  0.00           H  
ATOM   3340 2HE2 GLN B  62       6.696   7.384  90.227  1.00  0.00           H  
ATOM   3341  N   HIS B  63       9.116  12.956  86.473  1.00  0.00           N  
ATOM   3342  CA  HIS B  63       9.106  14.217  85.751  1.00  0.00           C  
ATOM   3343  C   HIS B  63       9.929  14.143  84.484  1.00  0.00           C  
ATOM   3344  O   HIS B  63       9.437  14.447  83.388  1.00  0.00           O  
ATOM   3345  CB  HIS B  63       9.656  15.302  86.681  1.00  0.00           C  
ATOM   3346  CG  HIS B  63      10.026  16.550  86.037  1.00  0.00           C  
ATOM   3347  CD2 HIS B  63      11.254  17.058  85.770  1.00  0.00           C  
ATOM   3348  ND1 HIS B  63       9.126  17.455  85.581  1.00  0.00           N  
ATOM   3349  CE1 HIS B  63       9.778  18.468  85.028  1.00  0.00           C  
ATOM   3350  NE2 HIS B  63      11.069  18.248  85.143  1.00  0.00           N  
ATOM   3351  H   HIS B  63       9.478  12.973  87.430  1.00  0.00           H  
ATOM   3352  HA  HIS B  63       8.084  14.474  85.480  1.00  0.00           H  
ATOM   3353 1HB  HIS B  63       8.902  15.525  87.424  1.00  0.00           H  
ATOM   3354 2HB  HIS B  63      10.504  14.934  87.205  1.00  0.00           H  
ATOM   3355  HD2 HIS B  63      12.210  16.590  86.008  1.00  0.00           H  
ATOM   3356  HE1 HIS B  63       9.339  19.325  84.570  1.00  0.00           H  
ATOM   3357  HE2 HIS B  63      11.804  18.866  84.812  1.00  0.00           H  
ATOM   3358  N   MET B  64      11.176  13.690  84.620  1.00  0.00           N  
ATOM   3359  CA  MET B  64      12.077  13.577  83.496  1.00  0.00           C  
ATOM   3360  C   MET B  64      11.567  12.565  82.482  1.00  0.00           C  
ATOM   3361  O   MET B  64      11.660  12.787  81.270  1.00  0.00           O  
ATOM   3362  CB  MET B  64      13.450  13.185  84.010  1.00  0.00           C  
ATOM   3363  CG  MET B  64      14.166  14.305  84.777  1.00  0.00           C  
ATOM   3364  SD  MET B  64      15.871  13.925  85.172  1.00  0.00           S  
ATOM   3365  CE  MET B  64      15.742  12.699  86.466  1.00  0.00           C  
ATOM   3366  H   MET B  64      11.517  13.457  85.559  1.00  0.00           H  
ATOM   3367  HA  MET B  64      12.138  14.548  83.003  1.00  0.00           H  
ATOM   3368 1HB  MET B  64      13.327  12.357  84.702  1.00  0.00           H  
ATOM   3369 2HB  MET B  64      14.070  12.828  83.199  1.00  0.00           H  
ATOM   3370 1HG  MET B  64      14.142  15.219  84.194  1.00  0.00           H  
ATOM   3371 2HG  MET B  64      13.651  14.508  85.693  1.00  0.00           H  
ATOM   3372 1HE  MET B  64      16.732  12.419  86.797  1.00  0.00           H  
ATOM   3373 2HE  MET B  64      15.182  13.107  87.306  1.00  0.00           H  
ATOM   3374 3HE  MET B  64      15.237  11.824  86.083  1.00  0.00           H  
ATOM   3375  N   THR B  65      10.984  11.467  82.976  1.00  0.00           N  
ATOM   3376  CA  THR B  65      10.464  10.445  82.098  1.00  0.00           C  
ATOM   3377  C   THR B  65       9.270  10.983  81.321  1.00  0.00           C  
ATOM   3378  O   THR B  65       9.217  10.806  80.101  1.00  0.00           O  
ATOM   3379  CB  THR B  65      10.045   9.189  82.902  1.00  0.00           C  
ATOM   3380  CG2 THR B  65       9.491   8.129  81.948  1.00  0.00           C  
ATOM   3381  OG1 THR B  65      11.190   8.651  83.582  1.00  0.00           O  
ATOM   3382  H   THR B  65      10.947  11.310  83.981  1.00  0.00           H  
ATOM   3383  HA  THR B  65      11.237  10.163  81.391  1.00  0.00           H  
ATOM   3384  HB  THR B  65       9.285   9.458  83.634  1.00  0.00           H  
ATOM   3385  HG1 THR B  65      11.426   9.247  84.325  1.00  0.00           H  
ATOM   3386 1HG2 THR B  65       9.208   7.248  82.520  1.00  0.00           H  
ATOM   3387 2HG2 THR B  65       8.614   8.509  81.427  1.00  0.00           H  
ATOM   3388 3HG2 THR B  65      10.251   7.857  81.219  1.00  0.00           H  
ATOM   3389  N   ALA B  66       8.334  11.669  81.993  1.00  0.00           N  
ATOM   3390  CA  ALA B  66       7.154  12.196  81.322  1.00  0.00           C  
ATOM   3391  C   ALA B  66       7.536  13.206  80.252  1.00  0.00           C  
ATOM   3392  O   ALA B  66       6.928  13.252  79.179  1.00  0.00           O  
ATOM   3393  CB  ALA B  66       6.219  12.835  82.330  1.00  0.00           C  
ATOM   3394  H   ALA B  66       8.415  11.787  83.010  1.00  0.00           H  
ATOM   3395  HA  ALA B  66       6.640  11.364  80.833  1.00  0.00           H  
ATOM   3396 1HB  ALA B  66       5.329  13.205  81.826  1.00  0.00           H  
ATOM   3397 2HB  ALA B  66       5.932  12.094  83.074  1.00  0.00           H  
ATOM   3398 3HB  ALA B  66       6.737  13.662  82.825  1.00  0.00           H  
ATOM   3399  N   TYR B  67       8.552  14.021  80.548  1.00  0.00           N  
ATOM   3400  CA  TYR B  67       9.056  14.995  79.600  1.00  0.00           C  
ATOM   3401  C   TYR B  67       9.550  14.318  78.336  1.00  0.00           C  
ATOM   3402  O   TYR B  67       9.175  14.699  77.216  1.00  0.00           O  
ATOM   3403  CB  TYR B  67      10.200  15.788  80.227  1.00  0.00           C  
ATOM   3404  CG  TYR B  67      10.908  16.670  79.261  1.00  0.00           C  
ATOM   3405  CD1 TYR B  67      10.470  17.935  78.990  1.00  0.00           C  
ATOM   3406  CD2 TYR B  67      12.013  16.169  78.617  1.00  0.00           C  
ATOM   3407  CE1 TYR B  67      11.150  18.702  78.062  1.00  0.00           C  
ATOM   3408  CE2 TYR B  67      12.672  16.903  77.708  1.00  0.00           C  
ATOM   3409  CZ  TYR B  67      12.255  18.176  77.417  1.00  0.00           C  
ATOM   3410  OH  TYR B  67      12.921  18.931  76.487  1.00  0.00           O  
ATOM   3411  H   TYR B  67       8.979  13.980  81.481  1.00  0.00           H  
ATOM   3412  HA  TYR B  67       8.243  15.666  79.340  1.00  0.00           H  
ATOM   3413 1HB  TYR B  67       9.814  16.405  81.041  1.00  0.00           H  
ATOM   3414 2HB  TYR B  67      10.923  15.108  80.656  1.00  0.00           H  
ATOM   3415  HD1 TYR B  67       9.590  18.328  79.492  1.00  0.00           H  
ATOM   3416  HD2 TYR B  67      12.346  15.165  78.834  1.00  0.00           H  
ATOM   3417  HE1 TYR B  67      10.811  19.713  77.835  1.00  0.00           H  
ATOM   3418  HE2 TYR B  67      13.526  16.475  77.221  1.00  0.00           H  
ATOM   3419  HH  TYR B  67      13.639  18.415  76.106  1.00  0.00           H  
ATOM   3420  N   LEU B  68      10.403  13.310  78.507  1.00  0.00           N  
ATOM   3421  CA  LEU B  68      10.990  12.672  77.349  1.00  0.00           C  
ATOM   3422  C   LEU B  68       9.928  11.909  76.565  1.00  0.00           C  
ATOM   3423  O   LEU B  68      10.018  11.826  75.333  1.00  0.00           O  
ATOM   3424  CB  LEU B  68      12.143  11.756  77.759  1.00  0.00           C  
ATOM   3425  CG  LEU B  68      13.074  11.229  76.610  1.00  0.00           C  
ATOM   3426  CD1 LEU B  68      13.777  12.425  75.863  1.00  0.00           C  
ATOM   3427  CD2 LEU B  68      14.114  10.334  77.186  1.00  0.00           C  
ATOM   3428  H   LEU B  68      10.694  13.033  79.453  1.00  0.00           H  
ATOM   3429  HA  LEU B  68      11.379  13.463  76.715  1.00  0.00           H  
ATOM   3430 1HB  LEU B  68      12.750  12.288  78.471  1.00  0.00           H  
ATOM   3431 2HB  LEU B  68      11.713  10.889  78.272  1.00  0.00           H  
ATOM   3432  HG  LEU B  68      12.476  10.671  75.894  1.00  0.00           H  
ATOM   3433 1HD1 LEU B  68      14.440  12.035  75.081  1.00  0.00           H  
ATOM   3434 2HD1 LEU B  68      13.053  13.087  75.402  1.00  0.00           H  
ATOM   3435 3HD1 LEU B  68      14.374  12.982  76.571  1.00  0.00           H  
ATOM   3436 1HD2 LEU B  68      14.745   9.967  76.375  1.00  0.00           H  
ATOM   3437 2HD2 LEU B  68      14.720  10.892  77.902  1.00  0.00           H  
ATOM   3438 3HD2 LEU B  68      13.639   9.494  77.690  1.00  0.00           H  
ATOM   3439  N   GLU B  69       8.938  11.314  77.261  1.00  0.00           N  
ATOM   3440  CA  GLU B  69       7.875  10.601  76.569  1.00  0.00           C  
ATOM   3441  C   GLU B  69       7.062  11.565  75.720  1.00  0.00           C  
ATOM   3442  O   GLU B  69       6.724  11.246  74.581  1.00  0.00           O  
ATOM   3443  CB  GLU B  69       6.956   9.873  77.543  1.00  0.00           C  
ATOM   3444  CG  GLU B  69       7.559   8.650  78.209  1.00  0.00           C  
ATOM   3445  CD  GLU B  69       6.637   8.064  79.236  1.00  0.00           C  
ATOM   3446  OE1 GLU B  69       5.627   8.673  79.508  1.00  0.00           O  
ATOM   3447  OE2 GLU B  69       6.937   7.013  79.749  1.00  0.00           O1-
ATOM   3448  H   GLU B  69       8.940  11.346  78.287  1.00  0.00           H  
ATOM   3449  HA  GLU B  69       8.327   9.861  75.926  1.00  0.00           H  
ATOM   3450 1HB  GLU B  69       6.664  10.564  78.333  1.00  0.00           H  
ATOM   3451 2HB  GLU B  69       6.048   9.564  77.025  1.00  0.00           H  
ATOM   3452 1HG  GLU B  69       7.763   7.902  77.446  1.00  0.00           H  
ATOM   3453 2HG  GLU B  69       8.501   8.919  78.671  1.00  0.00           H  
ATOM   3454  N   ALA B  70       6.773  12.769  76.226  1.00  0.00           N  
ATOM   3455  CA  ALA B  70       6.042  13.734  75.419  1.00  0.00           C  
ATOM   3456  C   ALA B  70       6.845  14.072  74.165  1.00  0.00           C  
ATOM   3457  O   ALA B  70       6.283  14.251  73.080  1.00  0.00           O  
ATOM   3458  CB  ALA B  70       5.759  14.984  76.212  1.00  0.00           C  
ATOM   3459  H   ALA B  70       7.005  12.982  77.206  1.00  0.00           H  
ATOM   3460  HA  ALA B  70       5.102  13.277  75.110  1.00  0.00           H  
ATOM   3461 1HB  ALA B  70       5.204  15.695  75.605  1.00  0.00           H  
ATOM   3462 2HB  ALA B  70       5.179  14.727  77.096  1.00  0.00           H  
ATOM   3463 3HB  ALA B  70       6.713  15.413  76.515  1.00  0.00           H  
ATOM   3464  N   GLN B  71       8.178  14.138  74.319  1.00  0.00           N  
ATOM   3465  CA  GLN B  71       9.035  14.436  73.185  1.00  0.00           C  
ATOM   3466  C   GLN B  71       9.100  13.286  72.179  1.00  0.00           C  
ATOM   3467  O   GLN B  71       9.054  13.562  70.976  1.00  0.00           O  
ATOM   3468  CB  GLN B  71      10.446  14.777  73.673  1.00  0.00           C  
ATOM   3469  CG  GLN B  71      10.535  16.071  74.465  1.00  0.00           C  
ATOM   3470  CD  GLN B  71      10.409  17.298  73.583  1.00  0.00           C  
ATOM   3471  NE2 GLN B  71      10.584  18.473  74.177  1.00  0.00           N  
ATOM   3472  OE1 GLN B  71      10.157  17.192  72.379  1.00  0.00           O  
ATOM   3473  H   GLN B  71       8.566  14.034  75.260  1.00  0.00           H  
ATOM   3474  HA  GLN B  71       8.622  15.298  72.671  1.00  0.00           H  
ATOM   3475 1HB  GLN B  71      10.817  13.970  74.305  1.00  0.00           H  
ATOM   3476 2HB  GLN B  71      11.117  14.859  72.818  1.00  0.00           H  
ATOM   3477 1HG  GLN B  71       9.728  16.092  75.198  1.00  0.00           H  
ATOM   3478 2HG  GLN B  71      11.500  16.110  74.970  1.00  0.00           H  
ATOM   3479 1HE2 GLN B  71      10.513  19.318  73.646  1.00  0.00           H  
ATOM   3480 2HE2 GLN B  71      10.787  18.514  75.155  1.00  0.00           H  
ATOM   3481  N   LEU B  72       9.116  12.023  72.629  1.00  0.00           N  
ATOM   3482  CA  LEU B  72       9.173  10.941  71.644  1.00  0.00           C  
ATOM   3483  C   LEU B  72       7.832  10.805  70.932  1.00  0.00           C  
ATOM   3484  O   LEU B  72       7.807  10.479  69.746  1.00  0.00           O  
ATOM   3485  CB  LEU B  72       9.627   9.587  72.247  1.00  0.00           C  
ATOM   3486  CG  LEU B  72       8.679   8.772  73.164  1.00  0.00           C  
ATOM   3487  CD1 LEU B  72       7.817   7.791  72.341  1.00  0.00           C  
ATOM   3488  CD2 LEU B  72       9.544   8.017  74.203  1.00  0.00           C  
ATOM   3489  H   LEU B  72       9.195  11.836  73.640  1.00  0.00           H  
ATOM   3490  HA  LEU B  72       9.918  11.217  70.896  1.00  0.00           H  
ATOM   3491 1HB  LEU B  72       9.933   8.941  71.432  1.00  0.00           H  
ATOM   3492 2HB  LEU B  72      10.476   9.775  72.846  1.00  0.00           H  
ATOM   3493  HG  LEU B  72       8.009   9.433  73.667  1.00  0.00           H  
ATOM   3494 1HD1 LEU B  72       7.166   7.238  73.019  1.00  0.00           H  
ATOM   3495 2HD1 LEU B  72       7.201   8.304  71.622  1.00  0.00           H  
ATOM   3496 3HD1 LEU B  72       8.465   7.100  71.813  1.00  0.00           H  
ATOM   3497 1HD2 LEU B  72       8.896   7.445  74.872  1.00  0.00           H  
ATOM   3498 2HD2 LEU B  72      10.218   7.343  73.698  1.00  0.00           H  
ATOM   3499 3HD2 LEU B  72      10.128   8.735  74.788  1.00  0.00           H  
ATOM   3500  N   THR B  73       6.711  11.083  71.620  1.00  0.00           N  
ATOM   3501  CA  THR B  73       5.433  10.977  70.944  1.00  0.00           C  
ATOM   3502  C   THR B  73       5.306  12.095  69.927  1.00  0.00           C  
ATOM   3503  O   THR B  73       4.811  11.868  68.821  1.00  0.00           O  
ATOM   3504  CB  THR B  73       4.245  11.007  71.923  1.00  0.00           C  
ATOM   3505  CG2 THR B  73       4.290   9.811  72.850  1.00  0.00           C  
ATOM   3506  OG1 THR B  73       4.291  12.213  72.690  1.00  0.00           O  
ATOM   3507  H   THR B  73       6.745  11.323  72.621  1.00  0.00           H  
ATOM   3508  HA  THR B  73       5.407  10.025  70.406  1.00  0.00           H  
ATOM   3509  HB  THR B  73       3.321  10.994  71.366  1.00  0.00           H  
ATOM   3510  HG1 THR B  73       4.002  12.953  72.154  1.00  0.00           H  
ATOM   3511 1HG2 THR B  73       3.449   9.856  73.541  1.00  0.00           H  
ATOM   3512 2HG2 THR B  73       4.232   8.902  72.258  1.00  0.00           H  
ATOM   3513 3HG2 THR B  73       5.211   9.804  73.411  1.00  0.00           H  
ATOM   3514  N   ALA B  74       5.804  13.299  70.262  1.00  0.00           N  
ATOM   3515  CA  ALA B  74       5.752  14.390  69.306  1.00  0.00           C  
ATOM   3516  C   ALA B  74       6.619  14.065  68.109  1.00  0.00           C  
ATOM   3517  O   ALA B  74       6.231  14.306  66.971  1.00  0.00           O  
ATOM   3518  CB  ALA B  74       6.226  15.685  69.939  1.00  0.00           C  
ATOM   3519  H   ALA B  74       6.169  13.470  71.208  1.00  0.00           H  
ATOM   3520  HA  ALA B  74       4.731  14.496  68.967  1.00  0.00           H  
ATOM   3521 1HB  ALA B  74       6.174  16.498  69.209  1.00  0.00           H  
ATOM   3522 2HB  ALA B  74       5.601  15.912  70.779  1.00  0.00           H  
ATOM   3523 3HB  ALA B  74       7.256  15.562  70.279  1.00  0.00           H  
ATOM   3524  N   TRP B  75       7.775  13.442  68.358  1.00  0.00           N  
ATOM   3525  CA  TRP B  75       8.694  13.081  67.302  1.00  0.00           C  
ATOM   3526  C   TRP B  75       8.029  12.117  66.345  1.00  0.00           C  
ATOM   3527  O   TRP B  75       8.040  12.345  65.134  1.00  0.00           O  
ATOM   3528  CB  TRP B  75       9.946  12.459  67.925  1.00  0.00           C  
ATOM   3529  CG  TRP B  75      11.007  11.984  66.995  1.00  0.00           C  
ATOM   3530  CD1 TRP B  75      11.177  12.239  65.661  1.00  0.00           C  
ATOM   3531  CD2 TRP B  75      12.080  11.114  67.372  1.00  0.00           C  
ATOM   3532  CE2 TRP B  75      12.847  10.888  66.234  1.00  0.00           C  
ATOM   3533  CE3 TRP B  75      12.447  10.509  68.571  1.00  0.00           C  
ATOM   3534  NE1 TRP B  75      12.284  11.583  65.202  1.00  0.00           N  
ATOM   3535  CZ2 TRP B  75      13.946  10.080  66.257  1.00  0.00           C  
ATOM   3536  CZ3 TRP B  75      13.551   9.706  68.587  1.00  0.00           C  
ATOM   3537  CH2 TRP B  75      14.283   9.495  67.466  1.00  0.00           C  
ATOM   3538  H   TRP B  75       8.057  13.279  69.326  1.00  0.00           H  
ATOM   3539  HA  TRP B  75       8.972  13.979  66.758  1.00  0.00           H  
ATOM   3540 1HB  TRP B  75      10.387  13.165  68.618  1.00  0.00           H  
ATOM   3541 2HB  TRP B  75       9.644  11.602  68.506  1.00  0.00           H  
ATOM   3542  HD1 TRP B  75      10.531  12.864  65.044  1.00  0.00           H  
ATOM   3543  HE1 TRP B  75      12.625  11.602  64.246  1.00  0.00           H  
ATOM   3544  HE3 TRP B  75      11.866  10.666  69.474  1.00  0.00           H  
ATOM   3545  HZ2 TRP B  75      14.540   9.896  65.371  1.00  0.00           H  
ATOM   3546  HZ3 TRP B  75      13.825   9.235  69.521  1.00  0.00           H  
ATOM   3547  HH2 TRP B  75      15.159   8.847  67.525  1.00  0.00           H  
ATOM   3548  N   GLU B  76       7.418  11.047  66.864  1.00  0.00           N  
ATOM   3549  CA  GLU B  76       6.805  10.089  65.969  1.00  0.00           C  
ATOM   3550  C   GLU B  76       5.671  10.713  65.159  1.00  0.00           C  
ATOM   3551  O   GLU B  76       5.554  10.449  63.954  1.00  0.00           O  
ATOM   3552  CB  GLU B  76       6.286   8.870  66.733  1.00  0.00           C  
ATOM   3553  CG  GLU B  76       5.763   7.760  65.817  1.00  0.00           C  
ATOM   3554  CD  GLU B  76       5.359   6.505  66.537  1.00  0.00           C  
ATOM   3555  OE1 GLU B  76       5.444   6.471  67.732  1.00  0.00           O  
ATOM   3556  OE2 GLU B  76       4.952   5.569  65.873  1.00  0.00           O1-
ATOM   3557  H   GLU B  76       7.421  10.895  67.878  1.00  0.00           H  
ATOM   3558  HA  GLU B  76       7.568   9.746  65.272  1.00  0.00           H  
ATOM   3559 1HB  GLU B  76       7.066   8.473  67.361  1.00  0.00           H  
ATOM   3560 2HB  GLU B  76       5.469   9.183  67.386  1.00  0.00           H  
ATOM   3561 1HG  GLU B  76       4.896   8.145  65.288  1.00  0.00           H  
ATOM   3562 2HG  GLU B  76       6.530   7.525  65.075  1.00  0.00           H  
ATOM   3563  N   ILE B  77       4.843  11.569  65.789  1.00  0.00           N  
ATOM   3564  CA  ILE B  77       3.724  12.154  65.068  1.00  0.00           C  
ATOM   3565  C   ILE B  77       4.241  13.114  63.993  1.00  0.00           C  
ATOM   3566  O   ILE B  77       3.729  13.100  62.870  1.00  0.00           O  
ATOM   3567  CB  ILE B  77       2.736  12.908  65.990  1.00  0.00           C  
ATOM   3568  CG1 ILE B  77       2.030  11.923  66.956  1.00  0.00           C  
ATOM   3569  CG2 ILE B  77       1.637  13.561  65.090  1.00  0.00           C  
ATOM   3570  CD1 ILE B  77       1.261  12.615  68.111  1.00  0.00           C  
ATOM   3571  H   ILE B  77       4.968  11.756  66.790  1.00  0.00           H  
ATOM   3572  HA  ILE B  77       3.178  11.358  64.574  1.00  0.00           H  
ATOM   3573  HB  ILE B  77       3.258  13.663  66.582  1.00  0.00           H  
ATOM   3574 1HG1 ILE B  77       1.332  11.310  66.392  1.00  0.00           H  
ATOM   3575 2HG1 ILE B  77       2.782  11.269  67.393  1.00  0.00           H  
ATOM   3576 1HG2 ILE B  77       0.917  14.065  65.691  1.00  0.00           H  
ATOM   3577 2HG2 ILE B  77       2.075  14.281  64.403  1.00  0.00           H  
ATOM   3578 3HG2 ILE B  77       1.128  12.784  64.515  1.00  0.00           H  
ATOM   3579 1HD1 ILE B  77       0.803  11.857  68.750  1.00  0.00           H  
ATOM   3580 2HD1 ILE B  77       1.959  13.211  68.701  1.00  0.00           H  
ATOM   3581 3HD1 ILE B  77       0.479  13.257  67.726  1.00  0.00           H  
ATOM   3582  N   GLU B  78       5.231  13.958  64.327  1.00  0.00           N  
ATOM   3583  CA  GLU B  78       5.775  14.908  63.366  1.00  0.00           C  
ATOM   3584  C   GLU B  78       6.429  14.185  62.191  1.00  0.00           C  
ATOM   3585  O   GLU B  78       6.278  14.624  61.045  1.00  0.00           O  
ATOM   3586  CB  GLU B  78       6.797  15.844  64.042  1.00  0.00           C  
ATOM   3587  CG  GLU B  78       6.177  16.827  65.035  1.00  0.00           C  
ATOM   3588  CD  GLU B  78       7.180  17.685  65.821  1.00  0.00           C  
ATOM   3589  OE1 GLU B  78       8.316  17.788  65.408  1.00  0.00           O  
ATOM   3590  OE2 GLU B  78       6.816  18.220  66.864  1.00  0.00           O1-
ATOM   3591  H   GLU B  78       5.613  13.949  65.276  1.00  0.00           H  
ATOM   3592  HA  GLU B  78       4.958  15.516  62.984  1.00  0.00           H  
ATOM   3593 1HB  GLU B  78       7.531  15.241  64.586  1.00  0.00           H  
ATOM   3594 2HB  GLU B  78       7.333  16.413  63.283  1.00  0.00           H  
ATOM   3595 1HG  GLU B  78       5.523  17.489  64.478  1.00  0.00           H  
ATOM   3596 2HG  GLU B  78       5.574  16.266  65.711  1.00  0.00           H  
ATOM   3597  N   SER B  79       7.120  13.055  62.444  1.00  0.00           N  
ATOM   3598  CA  SER B  79       7.749  12.309  61.364  1.00  0.00           C  
ATOM   3599  C   SER B  79       6.689  11.746  60.442  1.00  0.00           C  
ATOM   3600  O   SER B  79       6.804  11.856  59.217  1.00  0.00           O  
ATOM   3601  CB  SER B  79       8.545  11.130  61.919  1.00  0.00           C  
ATOM   3602  OG  SER B  79       9.628  11.542  62.702  1.00  0.00           O  
ATOM   3603  H   SER B  79       7.270  12.742  63.410  1.00  0.00           H  
ATOM   3604  HA  SER B  79       8.401  12.974  60.800  1.00  0.00           H  
ATOM   3605 1HB  SER B  79       7.880  10.514  62.526  1.00  0.00           H  
ATOM   3606 2HB  SER B  79       8.902  10.508  61.100  1.00  0.00           H  
ATOM   3607  HG  SER B  79      10.335  11.768  62.084  1.00  0.00           H  
ATOM   3608  N   LYS B  80       5.613  11.196  61.011  1.00  0.00           N  
ATOM   3609  CA  LYS B  80       4.558  10.629  60.186  1.00  0.00           C  
ATOM   3610  C   LYS B  80       3.805  11.677  59.396  1.00  0.00           C  
ATOM   3611  O   LYS B  80       3.500  11.457  58.222  1.00  0.00           O  
ATOM   3612  CB  LYS B  80       3.575   9.857  61.049  1.00  0.00           C  
ATOM   3613  CG  LYS B  80       4.082   8.547  61.591  1.00  0.00           C  
ATOM   3614  CD  LYS B  80       3.041   7.950  62.513  1.00  0.00           C  
ATOM   3615  CE  LYS B  80       3.442   6.587  63.045  1.00  0.00           C  
ATOM   3616  NZ  LYS B  80       2.464   6.099  64.060  1.00  0.00           N1+
ATOM   3617  H   LYS B  80       5.557  11.114  62.032  1.00  0.00           H  
ATOM   3618  HA  LYS B  80       5.016   9.944  59.477  1.00  0.00           H  
ATOM   3619 1HB  LYS B  80       3.297  10.474  61.906  1.00  0.00           H  
ATOM   3620 2HB  LYS B  80       2.669   9.662  60.477  1.00  0.00           H  
ATOM   3621 1HG  LYS B  80       4.284   7.861  60.768  1.00  0.00           H  
ATOM   3622 2HG  LYS B  80       5.006   8.711  62.143  1.00  0.00           H  
ATOM   3623 1HD  LYS B  80       2.901   8.626  63.361  1.00  0.00           H  
ATOM   3624 2HD  LYS B  80       2.094   7.856  61.987  1.00  0.00           H  
ATOM   3625 1HE  LYS B  80       3.474   5.879  62.216  1.00  0.00           H  
ATOM   3626 2HE  LYS B  80       4.429   6.640  63.492  1.00  0.00           H  
ATOM   3627 1HZ  LYS B  80       2.725   5.183  64.403  1.00  0.00           H  
ATOM   3628 2HZ  LYS B  80       2.437   6.748  64.843  1.00  0.00           H  
ATOM   3629 3HZ  LYS B  80       1.550   6.046  63.641  1.00  0.00           H  
ATOM   3630  N   SER B  81       3.514  12.824  60.017  1.00  0.00           N  
ATOM   3631  CA  SER B  81       2.784  13.864  59.324  1.00  0.00           C  
ATOM   3632  C   SER B  81       3.611  14.446  58.188  1.00  0.00           C  
ATOM   3633  O   SER B  81       3.104  14.595  57.076  1.00  0.00           O  
ATOM   3634  CB  SER B  81       2.326  14.939  60.288  1.00  0.00           C  
ATOM   3635  OG  SER B  81       1.624  15.945  59.610  1.00  0.00           O  
ATOM   3636  H   SER B  81       3.762  12.958  61.001  1.00  0.00           H  
ATOM   3637  HA  SER B  81       1.892  13.418  58.891  1.00  0.00           H  
ATOM   3638 1HB  SER B  81       1.680  14.488  61.046  1.00  0.00           H  
ATOM   3639 2HB  SER B  81       3.187  15.365  60.806  1.00  0.00           H  
ATOM   3640  HG  SER B  81       1.059  16.379  60.278  1.00  0.00           H  
ATOM   3641  N   LYS B  82       4.896  14.740  58.437  1.00  0.00           N  
ATOM   3642  CA  LYS B  82       5.704  15.316  57.371  1.00  0.00           C  
ATOM   3643  C   LYS B  82       5.899  14.325  56.236  1.00  0.00           C  
ATOM   3644  O   LYS B  82       5.786  14.714  55.069  1.00  0.00           O  
ATOM   3645  CB  LYS B  82       7.028  15.829  57.922  1.00  0.00           C  
ATOM   3646  CG  LYS B  82       6.839  17.089  58.769  1.00  0.00           C  
ATOM   3647  CD  LYS B  82       8.132  17.617  59.366  1.00  0.00           C  
ATOM   3648  CE  LYS B  82       7.855  18.884  60.195  1.00  0.00           C  
ATOM   3649  NZ  LYS B  82       9.083  19.416  60.846  1.00  0.00           N1+
ATOM   3650  H   LYS B  82       5.302  14.597  59.366  1.00  0.00           H  
ATOM   3651  HA  LYS B  82       5.169  16.170  56.967  1.00  0.00           H  
ATOM   3652 1HB  LYS B  82       7.486  15.060  58.548  1.00  0.00           H  
ATOM   3653 2HB  LYS B  82       7.711  16.047  57.104  1.00  0.00           H  
ATOM   3654 1HG  LYS B  82       6.393  17.868  58.148  1.00  0.00           H  
ATOM   3655 2HG  LYS B  82       6.143  16.861  59.577  1.00  0.00           H  
ATOM   3656 1HD  LYS B  82       8.577  16.853  60.009  1.00  0.00           H  
ATOM   3657 2HD  LYS B  82       8.840  17.862  58.575  1.00  0.00           H  
ATOM   3658 1HE  LYS B  82       7.444  19.652  59.541  1.00  0.00           H  
ATOM   3659 2HE  LYS B  82       7.122  18.650  60.969  1.00  0.00           H  
ATOM   3660 1HZ  LYS B  82       8.863  20.246  61.376  1.00  0.00           H  
ATOM   3661 2HZ  LYS B  82       9.466  18.717  61.465  1.00  0.00           H  
ATOM   3662 3HZ  LYS B  82       9.789  19.655  60.131  1.00  0.00           H  
ATOM   3663  N   ILE B  83       6.105  13.044  56.543  1.00  0.00           N  
ATOM   3664  CA  ILE B  83       6.271  12.073  55.479  1.00  0.00           C  
ATOM   3665  C   ILE B  83       4.982  11.927  54.703  1.00  0.00           C  
ATOM   3666  O   ILE B  83       5.031  11.850  53.478  1.00  0.00           O  
ATOM   3667  CB  ILE B  83       6.750  10.710  56.009  1.00  0.00           C  
ATOM   3668  CG1 ILE B  83       8.341  10.661  56.096  1.00  0.00           C  
ATOM   3669  CG2 ILE B  83       6.214   9.554  55.092  1.00  0.00           C  
ATOM   3670  CD1 ILE B  83       9.041  11.881  56.710  1.00  0.00           C  
ATOM   3671  H   ILE B  83       6.205  12.737  57.517  1.00  0.00           H  
ATOM   3672  HA  ILE B  83       7.018  12.445  54.788  1.00  0.00           H  
ATOM   3673  HB  ILE B  83       6.363  10.570  57.018  1.00  0.00           H  
ATOM   3674 1HG1 ILE B  83       8.609   9.809  56.706  1.00  0.00           H  
ATOM   3675 2HG1 ILE B  83       8.739  10.514  55.096  1.00  0.00           H  
ATOM   3676 1HG2 ILE B  83       6.533   8.611  55.493  1.00  0.00           H  
ATOM   3677 2HG2 ILE B  83       5.131   9.540  55.051  1.00  0.00           H  
ATOM   3678 3HG2 ILE B  83       6.601   9.668  54.076  1.00  0.00           H  
ATOM   3679 1HD1 ILE B  83      10.117  11.707  56.722  1.00  0.00           H  
ATOM   3680 2HD1 ILE B  83       8.832  12.763  56.123  1.00  0.00           H  
ATOM   3681 3HD1 ILE B  83       8.698  12.036  57.727  1.00  0.00           H  
ATOM   3682  N   ALA B  84       3.830  11.860  55.382  1.00  0.00           N  
ATOM   3683  CA  ALA B  84       2.579  11.716  54.659  1.00  0.00           C  
ATOM   3684  C   ALA B  84       2.342  12.898  53.739  1.00  0.00           C  
ATOM   3685  O   ALA B  84       1.876  12.716  52.615  1.00  0.00           O  
ATOM   3686  CB  ALA B  84       1.440  11.594  55.620  1.00  0.00           C  
ATOM   3687  H   ALA B  84       3.817  11.883  56.405  1.00  0.00           H  
ATOM   3688  HA  ALA B  84       2.637  10.814  54.049  1.00  0.00           H  
ATOM   3689 1HB  ALA B  84       0.539  11.473  55.052  1.00  0.00           H  
ATOM   3690 2HB  ALA B  84       1.594  10.731  56.265  1.00  0.00           H  
ATOM   3691 3HB  ALA B  84       1.390  12.499  56.229  1.00  0.00           H  
ATOM   3692  N   LEU B  85       2.683  14.108  54.194  1.00  0.00           N  
ATOM   3693  CA  LEU B  85       2.507  15.279  53.357  1.00  0.00           C  
ATOM   3694  C   LEU B  85       3.442  15.207  52.156  1.00  0.00           C  
ATOM   3695  O   LEU B  85       3.041  15.587  51.053  1.00  0.00           O  
ATOM   3696  CB  LEU B  85       2.707  16.539  54.198  1.00  0.00           C  
ATOM   3697  CG  LEU B  85       1.572  16.833  55.255  1.00  0.00           C  
ATOM   3698  CD1 LEU B  85       2.045  17.907  56.193  1.00  0.00           C  
ATOM   3699  CD2 LEU B  85       0.272  17.314  54.545  1.00  0.00           C  
ATOM   3700  H   LEU B  85       3.014  14.219  55.158  1.00  0.00           H  
ATOM   3701  HA  LEU B  85       1.494  15.276  52.981  1.00  0.00           H  
ATOM   3702 1HB  LEU B  85       3.646  16.434  54.745  1.00  0.00           H  
ATOM   3703 2HB  LEU B  85       2.786  17.398  53.534  1.00  0.00           H  
ATOM   3704  HG  LEU B  85       1.361  15.932  55.830  1.00  0.00           H  
ATOM   3705 1HD1 LEU B  85       1.270  18.110  56.927  1.00  0.00           H  
ATOM   3706 2HD1 LEU B  85       2.948  17.567  56.707  1.00  0.00           H  
ATOM   3707 3HD1 LEU B  85       2.263  18.798  55.633  1.00  0.00           H  
ATOM   3708 1HD2 LEU B  85      -0.484  17.520  55.291  1.00  0.00           H  
ATOM   3709 2HD2 LEU B  85       0.476  18.225  53.977  1.00  0.00           H  
ATOM   3710 3HD2 LEU B  85      -0.102  16.555  53.875  1.00  0.00           H  
ATOM   3711  N   LEU B  86       4.668  14.694  52.341  1.00  0.00           N  
ATOM   3712  CA  LEU B  86       5.586  14.527  51.218  1.00  0.00           C  
ATOM   3713  C   LEU B  86       5.046  13.478  50.244  1.00  0.00           C  
ATOM   3714  O   LEU B  86       5.152  13.661  49.028  1.00  0.00           O  
ATOM   3715  CB  LEU B  86       6.971  14.095  51.701  1.00  0.00           C  
ATOM   3716  CG  LEU B  86       7.802  15.120  52.503  1.00  0.00           C  
ATOM   3717  CD1 LEU B  86       9.005  14.435  53.065  1.00  0.00           C  
ATOM   3718  CD2 LEU B  86       8.250  16.252  51.625  1.00  0.00           C  
ATOM   3719  H   LEU B  86       4.977  14.473  53.294  1.00  0.00           H  
ATOM   3720  HA  LEU B  86       5.657  15.472  50.686  1.00  0.00           H  
ATOM   3721 1HB  LEU B  86       6.842  13.224  52.330  1.00  0.00           H  
ATOM   3722 2HB  LEU B  86       7.560  13.804  50.835  1.00  0.00           H  
ATOM   3723  HG  LEU B  86       7.212  15.511  53.317  1.00  0.00           H  
ATOM   3724 1HD1 LEU B  86       9.561  15.127  53.609  1.00  0.00           H  
ATOM   3725 2HD1 LEU B  86       8.702  13.623  53.717  1.00  0.00           H  
ATOM   3726 3HD1 LEU B  86       9.602  14.059  52.264  1.00  0.00           H  
ATOM   3727 1HD2 LEU B  86       8.840  16.942  52.228  1.00  0.00           H  
ATOM   3728 2HD2 LEU B  86       8.857  15.867  50.806  1.00  0.00           H  
ATOM   3729 3HD2 LEU B  86       7.394  16.778  51.220  1.00  0.00           H  
ATOM   3730  N   GLU B  87       4.438  12.393  50.766  1.00  0.00           N  
ATOM   3731  CA  GLU B  87       3.875  11.369  49.887  1.00  0.00           C  
ATOM   3732  C   GLU B  87       2.737  11.969  49.080  1.00  0.00           C  
ATOM   3733  O   GLU B  87       2.635  11.709  47.878  1.00  0.00           O  
ATOM   3734  CB  GLU B  87       3.318  10.169  50.681  1.00  0.00           C  
ATOM   3735  CG  GLU B  87       4.340   9.275  51.363  1.00  0.00           C  
ATOM   3736  CD  GLU B  87       3.719   8.186  52.170  1.00  0.00           C  
ATOM   3737  OE1 GLU B  87       2.527   8.206  52.338  1.00  0.00           O  
ATOM   3738  OE2 GLU B  87       4.435   7.329  52.622  1.00  0.00           O1-
ATOM   3739  H   GLU B  87       4.434  12.263  51.780  1.00  0.00           H  
ATOM   3740  HA  GLU B  87       4.646  11.023  49.201  1.00  0.00           H  
ATOM   3741 1HB  GLU B  87       2.644  10.536  51.452  1.00  0.00           H  
ATOM   3742 2HB  GLU B  87       2.727   9.543  50.014  1.00  0.00           H  
ATOM   3743 1HG  GLU B  87       4.993   8.832  50.612  1.00  0.00           H  
ATOM   3744 2HG  GLU B  87       4.941   9.873  52.025  1.00  0.00           H  
ATOM   3745  N   LEU B  88       1.920  12.811  49.724  1.00  0.00           N  
ATOM   3746  CA  LEU B  88       0.816  13.483  49.067  1.00  0.00           C  
ATOM   3747  C   LEU B  88       1.314  14.459  48.023  1.00  0.00           C  
ATOM   3748  O   LEU B  88       0.710  14.550  46.954  1.00  0.00           O  
ATOM   3749  CB  LEU B  88      -0.067  14.196  50.092  1.00  0.00           C  
ATOM   3750  CG  LEU B  88      -0.957  13.300  51.005  1.00  0.00           C  
ATOM   3751  CD1 LEU B  88      -1.504  14.102  52.138  1.00  0.00           C  
ATOM   3752  CD2 LEU B  88      -2.138  12.802  50.199  1.00  0.00           C  
ATOM   3753  H   LEU B  88       2.051  12.941  50.733  1.00  0.00           H  
ATOM   3754  HA  LEU B  88       0.223  12.729  48.559  1.00  0.00           H  
ATOM   3755 1HB  LEU B  88       0.575  14.784  50.735  1.00  0.00           H  
ATOM   3756 2HB  LEU B  88      -0.724  14.870  49.554  1.00  0.00           H  
ATOM   3757  HG  LEU B  88      -0.380  12.462  51.404  1.00  0.00           H  
ATOM   3758 1HD1 LEU B  88      -2.148  13.477  52.753  1.00  0.00           H  
ATOM   3759 2HD1 LEU B  88      -0.692  14.488  52.742  1.00  0.00           H  
ATOM   3760 3HD1 LEU B  88      -2.062  14.900  51.727  1.00  0.00           H  
ATOM   3761 1HD2 LEU B  88      -2.762  12.221  50.834  1.00  0.00           H  
ATOM   3762 2HD2 LEU B  88      -2.710  13.646  49.815  1.00  0.00           H  
ATOM   3763 3HD2 LEU B  88      -1.801  12.192  49.370  1.00  0.00           H  
ATOM   3764  N   GLN B  89       2.419  15.169  48.287  1.00  0.00           N  
ATOM   3765  CA  GLN B  89       2.933  16.092  47.284  1.00  0.00           C  
ATOM   3766  C   GLN B  89       3.414  15.307  46.065  1.00  0.00           C  
ATOM   3767  O   GLN B  89       3.178  15.726  44.931  1.00  0.00           O  
ATOM   3768  CB  GLN B  89       4.091  16.924  47.849  1.00  0.00           C  
ATOM   3769  CG  GLN B  89       4.609  18.048  46.922  1.00  0.00           C  
ATOM   3770  CD  GLN B  89       3.563  19.132  46.667  1.00  0.00           C  
ATOM   3771  NE2 GLN B  89       3.338  19.470  45.405  1.00  0.00           N  
ATOM   3772  OE1 GLN B  89       2.971  19.664  47.610  1.00  0.00           O  
ATOM   3773  H   GLN B  89       2.841  15.123  49.220  1.00  0.00           H  
ATOM   3774  HA  GLN B  89       2.133  16.757  46.972  1.00  0.00           H  
ATOM   3775 1HB  GLN B  89       3.785  17.368  48.798  1.00  0.00           H  
ATOM   3776 2HB  GLN B  89       4.930  16.257  48.067  1.00  0.00           H  
ATOM   3777 1HG  GLN B  89       5.476  18.512  47.388  1.00  0.00           H  
ATOM   3778 2HG  GLN B  89       4.897  17.615  45.960  1.00  0.00           H  
ATOM   3779 1HE2 GLN B  89       2.666  20.181  45.187  1.00  0.00           H  
ATOM   3780 2HE2 GLN B  89       3.840  19.014  44.666  1.00  0.00           H  
ATOM   3781  N   GLN B  90       4.036  14.144  46.281  1.00  0.00           N  
ATOM   3782  CA  GLN B  90       4.490  13.339  45.156  1.00  0.00           C  
ATOM   3783  C   GLN B  90       3.321  12.747  44.379  1.00  0.00           C  
ATOM   3784  O   GLN B  90       3.369  12.678  43.144  1.00  0.00           O  
ATOM   3785  CB  GLN B  90       5.432  12.235  45.617  1.00  0.00           C  
ATOM   3786  CG  GLN B  90       6.776  12.749  46.093  1.00  0.00           C  
ATOM   3787  CD  GLN B  90       7.644  11.652  46.572  1.00  0.00           C  
ATOM   3788  NE2 GLN B  90       8.952  11.868  46.567  1.00  0.00           N  
ATOM   3789  OE1 GLN B  90       7.119  10.592  46.931  1.00  0.00           O  
ATOM   3790  H   GLN B  90       4.255  13.862  47.244  1.00  0.00           H  
ATOM   3791  HA  GLN B  90       5.049  13.984  44.481  1.00  0.00           H  
ATOM   3792 1HB  GLN B  90       4.965  11.690  46.442  1.00  0.00           H  
ATOM   3793 2HB  GLN B  90       5.600  11.526  44.806  1.00  0.00           H  
ATOM   3794 1HG  GLN B  90       7.283  13.246  45.262  1.00  0.00           H  
ATOM   3795 2HG  GLN B  90       6.621  13.458  46.906  1.00  0.00           H  
ATOM   3796 1HE2 GLN B  90       9.597  11.132  46.866  1.00  0.00           H  
ATOM   3797 2HE2 GLN B  90       9.331  12.763  46.221  1.00  0.00           H  
ATOM   3798  N   ASN B  91       2.252  12.363  45.082  1.00  0.00           N  
ATOM   3799  CA  ASN B  91       1.070  11.825  44.428  1.00  0.00           C  
ATOM   3800  C   ASN B  91       0.378  12.934  43.637  1.00  0.00           C  
ATOM   3801  O   ASN B  91      -0.162  12.691  42.545  1.00  0.00           O  
ATOM   3802  CB  ASN B  91       0.115  11.259  45.453  1.00  0.00           C  
ATOM   3803  CG  ASN B  91       0.587   9.991  46.082  1.00  0.00           C  
ATOM   3804  ND2 ASN B  91       0.052   9.711  47.240  1.00  0.00           N  
ATOM   3805  OD1 ASN B  91       1.426   9.257  45.545  1.00  0.00           O  
ATOM   3806  H   ASN B  91       2.298  12.380  46.106  1.00  0.00           H  
ATOM   3807  HA  ASN B  91       1.372  11.043  43.733  1.00  0.00           H  
ATOM   3808 1HB  ASN B  91      -0.021  11.996  46.239  1.00  0.00           H  
ATOM   3809 2HB  ASN B  91      -0.858  11.089  44.996  1.00  0.00           H  
ATOM   3810 1HD2 ASN B  91       0.320   8.881  47.728  1.00  0.00           H  
ATOM   3811 2HD2 ASN B  91      -0.625  10.330  47.642  1.00  0.00           H  
ATOM   3812  N   GLN B  92       0.454  14.167  44.162  1.00  0.00           N  
ATOM   3813  CA  GLN B  92      -0.145  15.320  43.519  1.00  0.00           C  
ATOM   3814  C   GLN B  92       0.570  15.557  42.205  1.00  0.00           C  
ATOM   3815  O   GLN B  92      -0.081  15.726  41.170  1.00  0.00           O  
ATOM   3816  CB  GLN B  92       0.008  16.556  44.428  1.00  0.00           C  
ATOM   3817  CG  GLN B  92      -0.674  17.812  43.998  1.00  0.00           C  
ATOM   3818  CD  GLN B  92      -2.188  17.697  43.960  1.00  0.00           C  
ATOM   3819  NE2 GLN B  92      -2.762  18.221  42.878  1.00  0.00           N  
ATOM   3820  OE1 GLN B  92      -2.839  17.146  44.885  1.00  0.00           O  
ATOM   3821  H   GLN B  92       0.871  14.275  45.088  1.00  0.00           H  
ATOM   3822  HA  GLN B  92      -1.199  15.119  43.326  1.00  0.00           H  
ATOM   3823 1HB  GLN B  92      -0.311  16.325  45.427  1.00  0.00           H  
ATOM   3824 2HB  GLN B  92       1.056  16.808  44.495  1.00  0.00           H  
ATOM   3825 1HG  GLN B  92      -0.407  18.601  44.697  1.00  0.00           H  
ATOM   3826 2HG  GLN B  92      -0.326  18.073  42.996  1.00  0.00           H  
ATOM   3827 1HE2 GLN B  92      -3.753  18.185  42.758  1.00  0.00           H  
ATOM   3828 2HE2 GLN B  92      -2.170  18.678  42.166  1.00  0.00           H  
ATOM   3829  N   LEU B  93       1.901  15.419  42.216  1.00  0.00           N  
ATOM   3830  CA  LEU B  93       2.673  15.574  41.004  1.00  0.00           C  
ATOM   3831  C   LEU B  93       2.452  14.441  40.039  1.00  0.00           C  
ATOM   3832  O   LEU B  93       2.319  14.665  38.847  1.00  0.00           O  
ATOM   3833  CB  LEU B  93       4.152  15.641  41.283  1.00  0.00           C  
ATOM   3834  CG  LEU B  93       4.769  16.960  41.423  1.00  0.00           C  
ATOM   3835  CD1 LEU B  93       4.226  17.738  42.595  1.00  0.00           C  
ATOM   3836  CD2 LEU B  93       6.234  16.736  41.532  1.00  0.00           C  
ATOM   3837  H   LEU B  93       2.380  15.303  43.116  1.00  0.00           H  
ATOM   3838  HA  LEU B  93       2.364  16.498  40.522  1.00  0.00           H  
ATOM   3839 1HB  LEU B  93       4.357  15.074  42.192  1.00  0.00           H  
ATOM   3840 2HB  LEU B  93       4.642  15.178  40.490  1.00  0.00           H  
ATOM   3841  HG  LEU B  93       4.553  17.525  40.534  1.00  0.00           H  
ATOM   3842 1HD1 LEU B  93       4.722  18.709  42.641  1.00  0.00           H  
ATOM   3843 2HD1 LEU B  93       3.150  17.887  42.483  1.00  0.00           H  
ATOM   3844 3HD1 LEU B  93       4.429  17.192  43.503  1.00  0.00           H  
ATOM   3845 1HD2 LEU B  93       6.725  17.653  41.604  1.00  0.00           H  
ATOM   3846 2HD2 LEU B  93       6.454  16.139  42.421  1.00  0.00           H  
ATOM   3847 3HD2 LEU B  93       6.564  16.210  40.644  1.00  0.00           H  
ATOM   3848  N   ASN B  94       2.337  13.211  40.522  1.00  0.00           N  
ATOM   3849  CA  ASN B  94       2.132  12.116  39.594  1.00  0.00           C  
ATOM   3850  C   ASN B  94       0.928  12.437  38.708  1.00  0.00           C  
ATOM   3851  O   ASN B  94       0.994  12.316  37.474  1.00  0.00           O  
ATOM   3852  CB  ASN B  94       1.951  10.820  40.370  1.00  0.00           C  
ATOM   3853  CG  ASN B  94       1.814   9.582  39.519  1.00  0.00           C  
ATOM   3854  ND2 ASN B  94       0.700   8.919  39.673  1.00  0.00           N  
ATOM   3855  OD1 ASN B  94       2.709   9.208  38.746  1.00  0.00           O  
ATOM   3856  H   ASN B  94       2.463  13.028  41.521  1.00  0.00           H  
ATOM   3857  HA  ASN B  94       3.004  12.033  38.949  1.00  0.00           H  
ATOM   3858 1HB  ASN B  94       2.803  10.692  41.043  1.00  0.00           H  
ATOM   3859 2HB  ASN B  94       1.065  10.905  40.998  1.00  0.00           H  
ATOM   3860 1HD2 ASN B  94       0.534   8.079  39.152  1.00  0.00           H  
ATOM   3861 2HD2 ASN B  94       0.013   9.253  40.316  1.00  0.00           H  
ATOM   3862  N   LEU B  95      -0.172  12.891  39.311  1.00  0.00           N  
ATOM   3863  CA  LEU B  95      -1.326  13.198  38.484  1.00  0.00           C  
ATOM   3864  C   LEU B  95      -1.143  14.486  37.660  1.00  0.00           C  
ATOM   3865  O   LEU B  95      -1.563  14.530  36.499  1.00  0.00           O  
ATOM   3866  CB  LEU B  95      -2.600  13.255  39.324  1.00  0.00           C  
ATOM   3867  CG  LEU B  95      -3.930  13.422  38.538  1.00  0.00           C  
ATOM   3868  CD1 LEU B  95      -4.156  12.282  37.531  1.00  0.00           C  
ATOM   3869  CD2 LEU B  95      -5.068  13.424  39.507  1.00  0.00           C  
ATOM   3870  H   LEU B  95      -0.196  12.972  40.337  1.00  0.00           H  
ATOM   3871  HA  LEU B  95      -1.432  12.388  37.780  1.00  0.00           H  
ATOM   3872 1HB  LEU B  95      -2.670  12.347  39.919  1.00  0.00           H  
ATOM   3873 2HB  LEU B  95      -2.508  14.104  40.009  1.00  0.00           H  
ATOM   3874  HG  LEU B  95      -3.895  14.346  37.979  1.00  0.00           H  
ATOM   3875 1HD1 LEU B  95      -5.095  12.439  37.013  1.00  0.00           H  
ATOM   3876 2HD1 LEU B  95      -3.360  12.250  36.792  1.00  0.00           H  
ATOM   3877 3HD1 LEU B  95      -4.204  11.339  38.059  1.00  0.00           H  
ATOM   3878 1HD2 LEU B  95      -5.987  13.540  38.947  1.00  0.00           H  
ATOM   3879 2HD2 LEU B  95      -5.095  12.481  40.052  1.00  0.00           H  
ATOM   3880 3HD2 LEU B  95      -4.957  14.239  40.216  1.00  0.00           H  
ATOM   3881  N   GLU B  96      -0.520  15.536  38.233  1.00  0.00           N  
ATOM   3882  CA  GLU B  96      -0.342  16.784  37.487  1.00  0.00           C  
ATOM   3883  C   GLU B  96       0.566  16.605  36.274  1.00  0.00           C  
ATOM   3884  O   GLU B  96       0.313  17.199  35.218  1.00  0.00           O  
ATOM   3885  CB  GLU B  96       0.242  17.893  38.370  1.00  0.00           C  
ATOM   3886  CG  GLU B  96      -0.701  18.400  39.428  1.00  0.00           C  
ATOM   3887  CD  GLU B  96      -0.172  19.447  40.260  1.00  0.00           C  
ATOM   3888  OE1 GLU B  96       0.887  19.922  39.987  1.00  0.00           O  
ATOM   3889  OE2 GLU B  96      -0.827  19.794  41.218  1.00  0.00           O1-
ATOM   3890  H   GLU B  96      -0.205  15.484  39.206  1.00  0.00           H  
ATOM   3891  HA  GLU B  96      -1.318  17.108  37.132  1.00  0.00           H  
ATOM   3892 1HB  GLU B  96       1.137  17.526  38.860  1.00  0.00           H  
ATOM   3893 2HB  GLU B  96       0.537  18.736  37.746  1.00  0.00           H  
ATOM   3894 1HG  GLU B  96      -1.548  18.811  38.934  1.00  0.00           H  
ATOM   3895 2HG  GLU B  96      -1.036  17.591  40.042  1.00  0.00           H  
ATOM   3896  N   LEU B  97       1.602  15.774  36.400  1.00  0.00           N  
ATOM   3897  CA  LEU B  97       2.503  15.562  35.288  1.00  0.00           C  
ATOM   3898  C   LEU B  97       1.819  14.707  34.231  1.00  0.00           C  
ATOM   3899  O   LEU B  97       2.033  14.942  33.041  1.00  0.00           O  
ATOM   3900  CB  LEU B  97       3.846  14.946  35.723  1.00  0.00           C  
ATOM   3901  CG  LEU B  97       4.955  15.988  36.120  1.00  0.00           C  
ATOM   3902  CD1 LEU B  97       4.617  16.680  37.441  1.00  0.00           C  
ATOM   3903  CD2 LEU B  97       6.311  15.324  36.197  1.00  0.00           C  
ATOM   3904  H   LEU B  97       1.782  15.331  37.297  1.00  0.00           H  
ATOM   3905  HA  LEU B  97       2.723  16.530  34.843  1.00  0.00           H  
ATOM   3906 1HB  LEU B  97       3.662  14.301  36.584  1.00  0.00           H  
ATOM   3907 2HB  LEU B  97       4.229  14.334  34.907  1.00  0.00           H  
ATOM   3908  HG  LEU B  97       4.972  16.743  35.366  1.00  0.00           H  
ATOM   3909 1HD1 LEU B  97       5.394  17.415  37.667  1.00  0.00           H  
ATOM   3910 2HD1 LEU B  97       3.660  17.181  37.368  1.00  0.00           H  
ATOM   3911 3HD1 LEU B  97       4.579  15.949  38.231  1.00  0.00           H  
ATOM   3912 1HD2 LEU B  97       7.061  16.073  36.442  1.00  0.00           H  
ATOM   3913 2HD2 LEU B  97       6.296  14.586  36.951  1.00  0.00           H  
ATOM   3914 3HD2 LEU B  97       6.553  14.861  35.241  1.00  0.00           H  
ATOM   3915  N   ARG B  98       0.984  13.739  34.634  1.00  0.00           N  
ATOM   3916  CA  ARG B  98       0.260  12.963  33.632  1.00  0.00           C  
ATOM   3917  C   ARG B  98      -0.736  13.853  32.875  1.00  0.00           C  
ATOM   3918  O   ARG B  98      -0.899  13.694  31.660  1.00  0.00           O  
ATOM   3919  CB  ARG B  98      -0.448  11.777  34.260  1.00  0.00           C  
ATOM   3920  CG  ARG B  98       0.478  10.618  34.658  1.00  0.00           C  
ATOM   3921  CD  ARG B  98      -0.274   9.502  35.278  1.00  0.00           C  
ATOM   3922  NE  ARG B  98      -0.745   9.861  36.603  1.00  0.00           N  
ATOM   3923  CZ  ARG B  98      -1.807   9.307  37.235  1.00  0.00           C  
ATOM   3924  NH1 ARG B  98      -2.533   8.365  36.677  1.00  0.00           N1+
ATOM   3925  NH2 ARG B  98      -2.154   9.709  38.433  1.00  0.00           N  
ATOM   3926  H   ARG B  98       0.892  13.500  35.625  1.00  0.00           H  
ATOM   3927  HA  ARG B  98       0.983  12.575  32.916  1.00  0.00           H  
ATOM   3928 1HB  ARG B  98      -0.965  12.108  35.161  1.00  0.00           H  
ATOM   3929 2HB  ARG B  98      -1.201  11.390  33.574  1.00  0.00           H  
ATOM   3930 1HG  ARG B  98       0.979  10.240  33.769  1.00  0.00           H  
ATOM   3931 2HG  ARG B  98       1.223  10.974  35.368  1.00  0.00           H  
ATOM   3932 1HD  ARG B  98      -1.131   9.263  34.653  1.00  0.00           H  
ATOM   3933 2HD  ARG B  98       0.375   8.630  35.367  1.00  0.00           H  
ATOM   3934  HE  ARG B  98      -0.224  10.599  37.091  1.00  0.00           H  
ATOM   3935 1HH1 ARG B  98      -2.321   8.017  35.756  1.00  0.00           H  
ATOM   3936 2HH1 ARG B  98      -3.335   8.002  37.209  1.00  0.00           H  
ATOM   3937 1HH2 ARG B  98      -1.643  10.442  38.904  1.00  0.00           H  
ATOM   3938 2HH2 ARG B  98      -2.982   9.288  38.857  1.00  0.00           H  
ATOM   3939  N   LEU B  99      -1.380  14.822  33.564  1.00  0.00           N  
ATOM   3940  CA  LEU B  99      -2.291  15.715  32.859  1.00  0.00           C  
ATOM   3941  C   LEU B  99      -1.494  16.577  31.887  1.00  0.00           C  
ATOM   3942  O   LEU B  99      -1.920  16.783  30.751  1.00  0.00           O  
ATOM   3943  CB  LEU B  99      -3.087  16.638  33.796  1.00  0.00           C  
ATOM   3944  CG  LEU B  99      -4.141  17.607  33.066  1.00  0.00           C  
ATOM   3945  CD1 LEU B  99      -5.203  16.799  32.312  1.00  0.00           C  
ATOM   3946  CD2 LEU B  99      -4.795  18.512  34.065  1.00  0.00           C  
ATOM   3947  H   LEU B  99      -1.270  14.877  34.583  1.00  0.00           H  
ATOM   3948  HA  LEU B  99      -2.985  15.102  32.295  1.00  0.00           H  
ATOM   3949 1HB  LEU B  99      -3.622  16.020  34.515  1.00  0.00           H  
ATOM   3950 2HB  LEU B  99      -2.377  17.261  34.349  1.00  0.00           H  
ATOM   3951  HG  LEU B  99      -3.615  18.215  32.341  1.00  0.00           H  
ATOM   3952 1HD1 LEU B  99      -5.891  17.493  31.820  1.00  0.00           H  
ATOM   3953 2HD1 LEU B  99      -4.751  16.173  31.554  1.00  0.00           H  
ATOM   3954 3HD1 LEU B  99      -5.757  16.175  33.008  1.00  0.00           H  
ATOM   3955 1HD2 LEU B  99      -5.489  19.173  33.552  1.00  0.00           H  
ATOM   3956 2HD2 LEU B  99      -5.336  17.925  34.789  1.00  0.00           H  
ATOM   3957 3HD2 LEU B  99      -4.031  19.105  34.556  1.00  0.00           H  
ATOM   3958  N   HIS B 100      -0.316  17.049  32.306  1.00  0.00           N  
ATOM   3959  CA  HIS B 100       0.545  17.854  31.450  1.00  0.00           C  
ATOM   3960  C   HIS B 100       0.872  17.080  30.170  1.00  0.00           C  
ATOM   3961  O   HIS B 100       0.810  17.642  29.066  1.00  0.00           O  
ATOM   3962  CB  HIS B 100       1.816  18.243  32.217  1.00  0.00           C  
ATOM   3963  CG  HIS B 100       2.811  19.045  31.461  1.00  0.00           C  
ATOM   3964  CD2 HIS B 100       4.022  18.700  30.985  1.00  0.00           C  
ATOM   3965  ND1 HIS B 100       2.621  20.376  31.130  1.00  0.00           N  
ATOM   3966  CE1 HIS B 100       3.685  20.811  30.472  1.00  0.00           C  
ATOM   3967  NE2 HIS B 100       4.550  19.812  30.368  1.00  0.00           N  
ATOM   3968  H   HIS B 100      -0.025  16.887  33.276  1.00  0.00           H  
ATOM   3969  HA  HIS B 100       0.025  18.769  31.167  1.00  0.00           H  
ATOM   3970 1HB  HIS B 100       1.537  18.794  33.112  1.00  0.00           H  
ATOM   3971 2HB  HIS B 100       2.318  17.346  32.542  1.00  0.00           H  
ATOM   3972  HD1 HIS B 100       1.747  20.888  31.188  1.00  0.00           H  
ATOM   3973  HD2 HIS B 100       4.585  17.760  31.013  1.00  0.00           H  
ATOM   3974  HE1 HIS B 100       3.734  21.840  30.117  1.00  0.00           H  
ATOM   3975  N   GLU B 101       1.213  15.790  30.295  1.00  0.00           N  
ATOM   3976  CA  GLU B 101       1.505  14.995  29.112  1.00  0.00           C  
ATOM   3977  C   GLU B 101       0.251  14.836  28.241  1.00  0.00           C  
ATOM   3978  O   GLU B 101       0.339  14.880  27.011  1.00  0.00           O  
ATOM   3979  CB  GLU B 101       2.057  13.616  29.493  1.00  0.00           C  
ATOM   3980  CG  GLU B 101       3.462  13.615  30.138  1.00  0.00           C  
ATOM   3981  CD  GLU B 101       4.519  14.158  29.233  1.00  0.00           C  
ATOM   3982  OE1 GLU B 101       4.536  13.793  28.077  1.00  0.00           O  
ATOM   3983  OE2 GLU B 101       5.331  14.946  29.688  1.00  0.00           O1-
ATOM   3984  H   GLU B 101       1.314  15.383  31.234  1.00  0.00           H  
ATOM   3985  HA  GLU B 101       2.256  15.520  28.522  1.00  0.00           H  
ATOM   3986 1HB  GLU B 101       1.373  13.145  30.201  1.00  0.00           H  
ATOM   3987 2HB  GLU B 101       2.096  12.982  28.608  1.00  0.00           H  
ATOM   3988 1HG  GLU B 101       3.436  14.217  31.044  1.00  0.00           H  
ATOM   3989 2HG  GLU B 101       3.719  12.595  30.421  1.00  0.00           H  
ATOM   3990  N   ALA B 102      -0.929  14.674  28.871  1.00  0.00           N  
ATOM   3991  CA  ALA B 102      -2.185  14.566  28.131  1.00  0.00           C  
ATOM   3992  C   ALA B 102      -2.488  15.852  27.353  1.00  0.00           C  
ATOM   3993  O   ALA B 102      -3.003  15.806  26.233  1.00  0.00           O  
ATOM   3994  CB  ALA B 102      -3.326  14.261  29.077  1.00  0.00           C  
ATOM   3995  H   ALA B 102      -0.930  14.561  29.890  1.00  0.00           H  
ATOM   3996  HA  ALA B 102      -2.088  13.747  27.422  1.00  0.00           H  
ATOM   3997 1HB  ALA B 102      -4.245  14.155  28.510  1.00  0.00           H  
ATOM   3998 2HB  ALA B 102      -3.119  13.336  29.615  1.00  0.00           H  
ATOM   3999 3HB  ALA B 102      -3.439  15.068  29.786  1.00  0.00           H  
ATOM   4000  N   GLN B 103      -2.152  17.004  27.942  1.00  0.00           N  
ATOM   4001  CA  GLN B 103      -2.370  18.288  27.286  1.00  0.00           C  
ATOM   4002  C   GLN B 103      -1.455  18.405  26.064  1.00  0.00           C  
ATOM   4003  O   GLN B 103      -1.873  18.889  25.005  1.00  0.00           O  
ATOM   4004  CB  GLN B 103      -2.113  19.418  28.284  1.00  0.00           C  
ATOM   4005  CG  GLN B 103      -3.166  19.525  29.407  1.00  0.00           C  
ATOM   4006  CD  GLN B 103      -2.735  20.487  30.499  1.00  0.00           C  
ATOM   4007  NE2 GLN B 103      -3.661  20.925  31.348  1.00  0.00           N  
ATOM   4008  OE1 GLN B 103      -1.546  20.827  30.554  1.00  0.00           O  
ATOM   4009  H   GLN B 103      -1.792  16.965  28.899  1.00  0.00           H  
ATOM   4010  HA  GLN B 103      -3.401  18.339  26.948  1.00  0.00           H  
ATOM   4011 1HB  GLN B 103      -1.145  19.264  28.752  1.00  0.00           H  
ATOM   4012 2HB  GLN B 103      -2.074  20.369  27.758  1.00  0.00           H  
ATOM   4013 1HG  GLN B 103      -4.092  19.897  28.980  1.00  0.00           H  
ATOM   4014 2HG  GLN B 103      -3.331  18.550  29.843  1.00  0.00           H  
ATOM   4015 1HE2 GLN B 103      -3.415  21.560  32.079  1.00  0.00           H  
ATOM   4016 2HE2 GLN B 103      -4.642  20.628  31.271  1.00  0.00           H  
ATOM   4017  N   LYS B 104      -0.214  17.921  26.192  1.00  0.00           N  
ATOM   4018  CA  LYS B 104       0.695  17.914  25.056  1.00  0.00           C  
ATOM   4019  C   LYS B 104       0.194  16.942  23.984  1.00  0.00           C  
ATOM   4020  O   LYS B 104       0.275  17.248  22.794  1.00  0.00           O  
ATOM   4021  CB  LYS B 104       2.114  17.580  25.495  1.00  0.00           C  
ATOM   4022  CG  LYS B 104       2.787  18.708  26.289  1.00  0.00           C  
ATOM   4023  CD  LYS B 104       4.269  18.445  26.543  1.00  0.00           C  
ATOM   4024  CE  LYS B 104       4.445  17.349  27.573  1.00  0.00           C  
ATOM   4025  NZ  LYS B 104       5.844  17.195  28.022  1.00  0.00           N1+
ATOM   4026  H   LYS B 104       0.100  17.608  27.118  1.00  0.00           H  
ATOM   4027  HA  LYS B 104       0.707  18.908  24.618  1.00  0.00           H  
ATOM   4028 1HB  LYS B 104       2.081  16.692  26.120  1.00  0.00           H  
ATOM   4029 2HB  LYS B 104       2.721  17.347  24.620  1.00  0.00           H  
ATOM   4030 1HG  LYS B 104       2.677  19.645  25.744  1.00  0.00           H  
ATOM   4031 2HG  LYS B 104       2.283  18.815  27.251  1.00  0.00           H  
ATOM   4032 1HD  LYS B 104       4.773  18.166  25.615  1.00  0.00           H  
ATOM   4033 2HD  LYS B 104       4.731  19.354  26.932  1.00  0.00           H  
ATOM   4034 1HE  LYS B 104       3.822  17.579  28.425  1.00  0.00           H  
ATOM   4035 2HE  LYS B 104       4.128  16.399  27.159  1.00  0.00           H  
ATOM   4036 1HZ  LYS B 104       5.846  16.431  28.712  1.00  0.00           H  
ATOM   4037 2HZ  LYS B 104       6.433  16.952  27.252  1.00  0.00           H  
ATOM   4038 3HZ  LYS B 104       6.176  18.047  28.450  1.00  0.00           H  
ATOM   4039  N   ARG B 105      -0.377  15.804  24.396  1.00  0.00           N  
ATOM   4040  CA  ARG B 105      -0.927  14.830  23.454  1.00  0.00           C  
ATOM   4041  C   ARG B 105      -2.017  15.497  22.607  1.00  0.00           C  
ATOM   4042  O   ARG B 105      -2.093  15.277  21.392  1.00  0.00           O  
ATOM   4043  CB  ARG B 105      -1.501  13.634  24.194  1.00  0.00           C  
ATOM   4044  CG  ARG B 105      -2.048  12.534  23.331  1.00  0.00           C  
ATOM   4045  CD  ARG B 105      -2.697  11.463  24.157  1.00  0.00           C  
ATOM   4046  NE  ARG B 105      -3.879  11.959  24.906  1.00  0.00           N  
ATOM   4047  CZ  ARG B 105      -5.109  12.187  24.364  1.00  0.00           C  
ATOM   4048  NH1 ARG B 105      -5.305  11.994  23.070  1.00  0.00           N1+
ATOM   4049  NH2 ARG B 105      -6.114  12.602  25.133  1.00  0.00           N  
ATOM   4050  H   ARG B 105      -0.367  15.583  25.396  1.00  0.00           H  
ATOM   4051  HA  ARG B 105      -0.123  14.487  22.797  1.00  0.00           H  
ATOM   4052 1HB  ARG B 105      -0.738  13.208  24.841  1.00  0.00           H  
ATOM   4053 2HB  ARG B 105      -2.309  13.960  24.822  1.00  0.00           H  
ATOM   4054 1HG  ARG B 105      -2.773  12.945  22.636  1.00  0.00           H  
ATOM   4055 2HG  ARG B 105      -1.228  12.084  22.770  1.00  0.00           H  
ATOM   4056 1HD  ARG B 105      -3.007  10.638  23.518  1.00  0.00           H  
ATOM   4057 2HD  ARG B 105      -1.971  11.096  24.885  1.00  0.00           H  
ATOM   4058  HE  ARG B 105      -3.772  12.115  25.905  1.00  0.00           H  
ATOM   4059 1HH1 ARG B 105      -4.555  11.680  22.482  1.00  0.00           H  
ATOM   4060 2HH1 ARG B 105      -6.227  12.180  22.637  1.00  0.00           H  
ATOM   4061 1HH2 ARG B 105      -5.999  12.743  26.147  1.00  0.00           H  
ATOM   4062 2HH2 ARG B 105      -7.032  12.758  24.744  1.00  0.00           H  
ATOM   4063  N   ARG B 106      -2.872  16.300  23.254  1.00  0.00           N  
ATOM   4064  CA  ARG B 106      -3.925  17.030  22.559  1.00  0.00           C  
ATOM   4065  C   ARG B 106      -3.316  17.981  21.524  1.00  0.00           C  
ATOM   4066  O   ARG B 106      -3.810  18.078  20.391  1.00  0.00           O  
ATOM   4067  CB  ARG B 106      -4.740  17.836  23.559  1.00  0.00           C  
ATOM   4068  CG  ARG B 106      -5.914  18.616  23.007  1.00  0.00           C  
ATOM   4069  CD  ARG B 106      -6.622  19.304  24.112  1.00  0.00           C  
ATOM   4070  NE  ARG B 106      -7.731  20.077  23.640  1.00  0.00           N  
ATOM   4071  CZ  ARG B 106      -8.529  20.854  24.384  1.00  0.00           C  
ATOM   4072  NH1 ARG B 106      -8.367  20.996  25.688  1.00  0.00           N1+
ATOM   4073  NH2 ARG B 106      -9.479  21.466  23.753  1.00  0.00           N  
ATOM   4074  H   ARG B 106      -2.802  16.350  24.278  1.00  0.00           H  
ATOM   4075  HA  ARG B 106      -4.573  16.316  22.056  1.00  0.00           H  
ATOM   4076 1HB  ARG B 106      -5.116  17.165  24.331  1.00  0.00           H  
ATOM   4077 2HB  ARG B 106      -4.098  18.554  24.050  1.00  0.00           H  
ATOM   4078 1HG  ARG B 106      -5.572  19.374  22.299  1.00  0.00           H  
ATOM   4079 2HG  ARG B 106      -6.616  17.943  22.511  1.00  0.00           H  
ATOM   4080 1HD  ARG B 106      -6.993  18.562  24.820  1.00  0.00           H  
ATOM   4081 2HD  ARG B 106      -5.926  19.978  24.615  1.00  0.00           H  
ATOM   4082  HE  ARG B 106      -7.963  20.046  22.637  1.00  0.00           H  
ATOM   4083 1HH1 ARG B 106      -7.623  20.517  26.163  1.00  0.00           H  
ATOM   4084 2HH1 ARG B 106      -8.992  21.596  26.209  1.00  0.00           H  
ATOM   4085 1HH2 ARG B 106      -9.531  21.319  22.730  1.00  0.00           H  
ATOM   4086 2HH2 ARG B 106     -10.115  22.082  24.224  1.00  0.00           H  
ATOM   4087  N   LYS B 107      -2.232  18.671  21.905  1.00  0.00           N  
ATOM   4088  CA  LYS B 107      -1.535  19.564  20.987  1.00  0.00           C  
ATOM   4089  C   LYS B 107      -0.968  18.792  19.794  1.00  0.00           C  
ATOM   4090  O   LYS B 107      -1.040  19.279  18.657  1.00  0.00           O  
ATOM   4091  CB  LYS B 107      -0.421  20.324  21.705  1.00  0.00           C  
ATOM   4092  CG  LYS B 107       0.306  21.332  20.842  1.00  0.00           C  
ATOM   4093  CD  LYS B 107       1.327  22.101  21.665  1.00  0.00           C  
ATOM   4094  CE  LYS B 107       2.136  23.036  20.797  1.00  0.00           C  
ATOM   4095  NZ  LYS B 107       1.293  24.157  20.267  1.00  0.00           N1+
ATOM   4096  H   LYS B 107      -1.930  18.605  22.885  1.00  0.00           H  
ATOM   4097  HA  LYS B 107      -2.252  20.290  20.609  1.00  0.00           H  
ATOM   4098 1HB  LYS B 107      -0.832  20.840  22.572  1.00  0.00           H  
ATOM   4099 2HB  LYS B 107       0.321  19.621  22.070  1.00  0.00           H  
ATOM   4100 1HG  LYS B 107       0.824  20.815  20.026  1.00  0.00           H  
ATOM   4101 2HG  LYS B 107      -0.419  22.019  20.410  1.00  0.00           H  
ATOM   4102 1HD  LYS B 107       0.812  22.686  22.428  1.00  0.00           H  
ATOM   4103 2HD  LYS B 107       2.001  21.399  22.161  1.00  0.00           H  
ATOM   4104 1HE  LYS B 107       2.956  23.453  21.383  1.00  0.00           H  
ATOM   4105 2HE  LYS B 107       2.551  22.471  19.969  1.00  0.00           H  
ATOM   4106 1HZ  LYS B 107       1.847  24.799  19.670  1.00  0.00           H  
ATOM   4107 2HZ  LYS B 107       0.542  23.788  19.713  1.00  0.00           H  
ATOM   4108 3HZ  LYS B 107       0.917  24.685  21.037  1.00  0.00           H  
ATOM   4109  N   GLU B 108      -0.402  17.607  20.036  1.00  0.00           N  
ATOM   4110  CA  GLU B 108       0.149  16.779  18.967  1.00  0.00           C  
ATOM   4111  C   GLU B 108      -0.941  16.394  17.973  1.00  0.00           C  
ATOM   4112  O   GLU B 108      -0.716  16.404  16.763  1.00  0.00           O  
ATOM   4113  CB  GLU B 108       0.817  15.523  19.516  1.00  0.00           C  
ATOM   4114  CG  GLU B 108       2.108  15.748  20.294  1.00  0.00           C  
ATOM   4115  CD  GLU B 108       2.606  14.484  20.958  1.00  0.00           C  
ATOM   4116  OE1 GLU B 108       1.916  13.491  20.884  1.00  0.00           O  
ATOM   4117  OE2 GLU B 108       3.664  14.511  21.550  1.00  0.00           O1-
ATOM   4118  H   GLU B 108      -0.321  17.297  21.016  1.00  0.00           H  
ATOM   4119  HA  GLU B 108       0.903  17.374  18.433  1.00  0.00           H  
ATOM   4120 1HB  GLU B 108       0.119  15.014  20.180  1.00  0.00           H  
ATOM   4121 2HB  GLU B 108       1.031  14.839  18.697  1.00  0.00           H  
ATOM   4122 1HG  GLU B 108       2.869  16.111  19.604  1.00  0.00           H  
ATOM   4123 2HG  GLU B 108       1.940  16.511  21.046  1.00  0.00           H  
ATOM   4124  N   LYS B 109      -2.143  16.077  18.491  1.00  0.00           N  
ATOM   4125  CA  LYS B 109      -3.244  15.731  17.602  1.00  0.00           C  
ATOM   4126  C   LYS B 109      -3.619  16.932  16.754  1.00  0.00           C  
ATOM   4127  O   LYS B 109      -3.835  16.786  15.545  1.00  0.00           O  
ATOM   4128  CB  LYS B 109      -4.463  15.254  18.404  1.00  0.00           C  
ATOM   4129  CG  LYS B 109      -5.719  14.897  17.564  1.00  0.00           C  
ATOM   4130  CD  LYS B 109      -5.500  13.692  16.653  1.00  0.00           C  
ATOM   4131  CE  LYS B 109      -6.796  13.288  15.941  1.00  0.00           C  
ATOM   4132  NZ  LYS B 109      -6.585  12.135  15.006  1.00  0.00           N1+
ATOM   4133  H   LYS B 109      -2.242  16.011  19.507  1.00  0.00           H  
ATOM   4134  HA  LYS B 109      -2.913  14.934  16.945  1.00  0.00           H  
ATOM   4135 1HB  LYS B 109      -4.183  14.379  18.988  1.00  0.00           H  
ATOM   4136 2HB  LYS B 109      -4.752  16.031  19.112  1.00  0.00           H  
ATOM   4137 1HG  LYS B 109      -6.541  14.678  18.247  1.00  0.00           H  
ATOM   4138 2HG  LYS B 109      -6.007  15.754  16.953  1.00  0.00           H  
ATOM   4139 1HD  LYS B 109      -4.762  13.944  15.887  1.00  0.00           H  
ATOM   4140 2HD  LYS B 109      -5.126  12.849  17.237  1.00  0.00           H  
ATOM   4141 1HE  LYS B 109      -7.545  13.010  16.684  1.00  0.00           H  
ATOM   4142 2HE  LYS B 109      -7.163  14.139  15.374  1.00  0.00           H  
ATOM   4143 1HZ  LYS B 109      -7.466  11.881  14.523  1.00  0.00           H  
ATOM   4144 2HZ  LYS B 109      -5.903  12.391  14.308  1.00  0.00           H  
ATOM   4145 3HZ  LYS B 109      -6.256  11.331  15.515  1.00  0.00           H  
ATOM   4146  N   ALA B 110      -3.662  18.123  17.356  1.00  0.00           N  
ATOM   4147  CA  ALA B 110      -3.993  19.315  16.596  1.00  0.00           C  
ATOM   4148  C   ALA B 110      -2.958  19.561  15.490  1.00  0.00           C  
ATOM   4149  O   ALA B 110      -3.323  19.967  14.382  1.00  0.00           O  
ATOM   4150  CB  ALA B 110      -4.098  20.514  17.519  1.00  0.00           C  
ATOM   4151  H   ALA B 110      -3.519  18.174  18.373  1.00  0.00           H  
ATOM   4152  HA  ALA B 110      -4.956  19.159  16.125  1.00  0.00           H  
ATOM   4153 1HB  ALA B 110      -4.377  21.394  16.944  1.00  0.00           H  
ATOM   4154 2HB  ALA B 110      -4.855  20.318  18.280  1.00  0.00           H  
ATOM   4155 3HB  ALA B 110      -3.135  20.681  18.002  1.00  0.00           H  
ATOM   4156  N   LEU B 111      -1.670  19.281  15.760  1.00  0.00           N  
ATOM   4157  CA  LEU B 111      -0.644  19.465  14.738  1.00  0.00           C  
ATOM   4158  C   LEU B 111      -0.804  18.466  13.588  1.00  0.00           C  
ATOM   4159  O   LEU B 111      -0.583  18.826  12.424  1.00  0.00           O  
ATOM   4160  CB  LEU B 111       0.770  19.359  15.337  1.00  0.00           C  
ATOM   4161  CG  LEU B 111       1.204  20.508  16.321  1.00  0.00           C  
ATOM   4162  CD1 LEU B 111       2.582  20.157  16.931  1.00  0.00           C  
ATOM   4163  CD2 LEU B 111       1.249  21.862  15.586  1.00  0.00           C  
ATOM   4164  H   LEU B 111      -1.421  19.009  16.718  1.00  0.00           H  
ATOM   4165  HA  LEU B 111      -0.770  20.452  14.312  1.00  0.00           H  
ATOM   4166 1HB  LEU B 111       0.828  18.418  15.887  1.00  0.00           H  
ATOM   4167 2HB  LEU B 111       1.491  19.323  14.524  1.00  0.00           H  
ATOM   4168  HG  LEU B 111       0.487  20.573  17.136  1.00  0.00           H  
ATOM   4169 1HD1 LEU B 111       2.882  20.937  17.633  1.00  0.00           H  
ATOM   4170 2HD1 LEU B 111       2.516  19.208  17.462  1.00  0.00           H  
ATOM   4171 3HD1 LEU B 111       3.329  20.077  16.148  1.00  0.00           H  
ATOM   4172 1HD2 LEU B 111       1.543  22.626  16.291  1.00  0.00           H  
ATOM   4173 2HD2 LEU B 111       1.953  21.829  14.772  1.00  0.00           H  
ATOM   4174 3HD2 LEU B 111       0.277  22.120  15.194  1.00  0.00           H  
ATOM   4175  N   GLU B 112      -1.214  17.226  13.889  1.00  0.00           N  
ATOM   4176  CA  GLU B 112      -1.445  16.247  12.827  1.00  0.00           C  
ATOM   4177  C   GLU B 112      -2.647  16.664  11.974  1.00  0.00           C  
ATOM   4178  O   GLU B 112      -2.649  16.480  10.748  1.00  0.00           O  
ATOM   4179  CB  GLU B 112      -1.678  14.846  13.404  1.00  0.00           C  
ATOM   4180  CG  GLU B 112      -0.440  14.178  14.020  1.00  0.00           C  
ATOM   4181  CD  GLU B 112       0.648  13.889  13.009  1.00  0.00           C  
ATOM   4182  OE1 GLU B 112       0.330  13.415  11.946  1.00  0.00           O  
ATOM   4183  OE2 GLU B 112       1.805  14.119  13.301  1.00  0.00           O1-
ATOM   4184  H   GLU B 112      -1.295  16.957  14.877  1.00  0.00           H  
ATOM   4185  HA  GLU B 112      -0.563  16.214  12.187  1.00  0.00           H  
ATOM   4186 1HB  GLU B 112      -2.437  14.907  14.186  1.00  0.00           H  
ATOM   4187 2HB  GLU B 112      -2.063  14.193  12.625  1.00  0.00           H  
ATOM   4188 1HG  GLU B 112      -0.039  14.831  14.791  1.00  0.00           H  
ATOM   4189 2HG  GLU B 112      -0.747  13.247  14.496  1.00  0.00           H  
ATOM   4190  N   LEU B 113      -3.662  17.261  12.613  1.00  0.00           N  
ATOM   4191  CA  LEU B 113      -4.831  17.739  11.892  1.00  0.00           C  
ATOM   4192  C   LEU B 113      -4.444  18.908  10.990  1.00  0.00           C  
ATOM   4193  O   LEU B 113      -4.925  18.996   9.855  1.00  0.00           O  
ATOM   4194  CB  LEU B 113      -5.926  18.137  12.886  1.00  0.00           C  
ATOM   4195  CG  LEU B 113      -6.566  16.958  13.688  1.00  0.00           C  
ATOM   4196  CD1 LEU B 113      -7.456  17.535  14.780  1.00  0.00           C  
ATOM   4197  CD2 LEU B 113      -7.366  16.053  12.739  1.00  0.00           C  
ATOM   4198  H   LEU B 113      -3.623  17.318  13.637  1.00  0.00           H  
ATOM   4199  HA  LEU B 113      -5.191  16.946  11.248  1.00  0.00           H  
ATOM   4200 1HB  LEU B 113      -5.500  18.833  13.601  1.00  0.00           H  
ATOM   4201 2HB  LEU B 113      -6.724  18.653  12.346  1.00  0.00           H  
ATOM   4202  HG  LEU B 113      -5.794  16.370  14.167  1.00  0.00           H  
ATOM   4203 1HD1 LEU B 113      -7.906  16.726  15.356  1.00  0.00           H  
ATOM   4204 2HD1 LEU B 113      -6.875  18.155  15.446  1.00  0.00           H  
ATOM   4205 3HD1 LEU B 113      -8.214  18.119  14.330  1.00  0.00           H  
ATOM   4206 1HD2 LEU B 113      -7.819  15.246  13.311  1.00  0.00           H  
ATOM   4207 2HD2 LEU B 113      -8.133  16.626  12.255  1.00  0.00           H  
ATOM   4208 3HD2 LEU B 113      -6.727  15.620  11.986  1.00  0.00           H  
ATOM   4209  N   ARG B 114      -3.521  19.764  11.459  1.00  0.00           N  
ATOM   4210  CA  ARG B 114      -3.029  20.870  10.651  1.00  0.00           C  
ATOM   4211  C   ARG B 114      -2.281  20.350   9.429  1.00  0.00           C  
ATOM   4212  O   ARG B 114      -2.428  20.904   8.339  1.00  0.00           O  
ATOM   4213  CB  ARG B 114      -2.096  21.764  11.452  1.00  0.00           C  
ATOM   4214  CG  ARG B 114      -1.444  22.927  10.679  1.00  0.00           C  
ATOM   4215  CD  ARG B 114      -2.424  23.913  10.149  1.00  0.00           C  
ATOM   4216  NE  ARG B 114      -3.177  24.563  11.220  1.00  0.00           N  
ATOM   4217  CZ  ARG B 114      -2.742  25.632  11.935  1.00  0.00           C  
ATOM   4218  NH1 ARG B 114      -1.548  26.173  11.714  1.00  0.00           N1+
ATOM   4219  NH2 ARG B 114      -3.521  26.143  12.875  1.00  0.00           N  
ATOM   4220  H   ARG B 114      -3.223  19.678  12.436  1.00  0.00           H  
ATOM   4221  HA  ARG B 114      -3.889  21.454  10.326  1.00  0.00           H  
ATOM   4222 1HB  ARG B 114      -2.642  22.184  12.295  1.00  0.00           H  
ATOM   4223 2HB  ARG B 114      -1.290  21.168  11.863  1.00  0.00           H  
ATOM   4224 1HG  ARG B 114      -0.772  23.445  11.356  1.00  0.00           H  
ATOM   4225 2HG  ARG B 114      -0.864  22.543   9.838  1.00  0.00           H  
ATOM   4226 1HD  ARG B 114      -1.888  24.677   9.589  1.00  0.00           H  
ATOM   4227 2HD  ARG B 114      -3.127  23.425   9.479  1.00  0.00           H  
ATOM   4228  HE  ARG B 114      -4.121  24.188  11.453  1.00  0.00           H  
ATOM   4229 1HH1 ARG B 114      -0.901  25.783  11.018  1.00  0.00           H  
ATOM   4230 2HH1 ARG B 114      -1.246  26.963  12.263  1.00  0.00           H  
ATOM   4231 1HH2 ARG B 114      -4.441  25.716  13.072  1.00  0.00           H  
ATOM   4232 2HH2 ARG B 114      -3.212  26.931  13.415  1.00  0.00           H  
ATOM   4233  N   LYS B 115      -1.475  19.291   9.603  1.00  0.00           N  
ATOM   4234  CA  LYS B 115      -0.773  18.693   8.475  1.00  0.00           C  
ATOM   4235  C   LYS B 115      -1.765  18.198   7.434  1.00  0.00           C  
ATOM   4236  O   LYS B 115      -1.579  18.448   6.233  1.00  0.00           O  
ATOM   4237  CB  LYS B 115       0.117  17.536   8.928  1.00  0.00           C  
ATOM   4238  CG  LYS B 115       0.892  16.819   7.782  1.00  0.00           C  
ATOM   4239  CD  LYS B 115       1.816  15.718   8.319  1.00  0.00           C  
ATOM   4240  CE  LYS B 115       1.011  14.509   8.845  1.00  0.00           C  
ATOM   4241  NZ  LYS B 115       1.884  13.365   9.230  1.00  0.00           N1+
ATOM   4242  H   LYS B 115      -1.327  18.935  10.553  1.00  0.00           H  
ATOM   4243  HA  LYS B 115      -0.162  19.456   8.009  1.00  0.00           H  
ATOM   4244 1HB  LYS B 115       0.837  17.900   9.660  1.00  0.00           H  
ATOM   4245 2HB  LYS B 115      -0.505  16.809   9.428  1.00  0.00           H  
ATOM   4246 1HG  LYS B 115       0.173  16.364   7.098  1.00  0.00           H  
ATOM   4247 2HG  LYS B 115       1.480  17.535   7.218  1.00  0.00           H  
ATOM   4248 1HD  LYS B 115       2.473  15.381   7.517  1.00  0.00           H  
ATOM   4249 2HD  LYS B 115       2.430  16.117   9.127  1.00  0.00           H  
ATOM   4250 1HE  LYS B 115       0.445  14.804   9.726  1.00  0.00           H  
ATOM   4251 2HE  LYS B 115       0.317  14.181   8.073  1.00  0.00           H  
ATOM   4252 1HZ  LYS B 115       1.305  12.599   9.570  1.00  0.00           H  
ATOM   4253 2HZ  LYS B 115       2.411  13.054   8.432  1.00  0.00           H  
ATOM   4254 3HZ  LYS B 115       2.520  13.650   9.963  1.00  0.00           H  
ATOM   4255  N   LEU B 116      -2.840  17.527   7.884  1.00  0.00           N  
ATOM   4256  CA  LEU B 116      -3.846  17.059   6.942  1.00  0.00           C  
ATOM   4257  C   LEU B 116      -4.481  18.219   6.235  1.00  0.00           C  
ATOM   4258  O   LEU B 116      -4.673  18.159   5.023  1.00  0.00           O  
ATOM   4259  CB  LEU B 116      -4.973  16.249   7.611  1.00  0.00           C  
ATOM   4260  CG  LEU B 116      -6.156  15.790   6.632  1.00  0.00           C  
ATOM   4261  CD1 LEU B 116      -5.615  14.901   5.503  1.00  0.00           C  
ATOM   4262  CD2 LEU B 116      -7.236  15.055   7.443  1.00  0.00           C  
ATOM   4263  H   LEU B 116      -2.917  17.305   8.882  1.00  0.00           H  
ATOM   4264  HA  LEU B 116      -3.345  16.435   6.212  1.00  0.00           H  
ATOM   4265 1HB  LEU B 116      -4.539  15.363   8.067  1.00  0.00           H  
ATOM   4266 2HB  LEU B 116      -5.412  16.860   8.405  1.00  0.00           H  
ATOM   4267  HG  LEU B 116      -6.606  16.671   6.169  1.00  0.00           H  
ATOM   4268 1HD1 LEU B 116      -6.425  14.621   4.853  1.00  0.00           H  
ATOM   4269 2HD1 LEU B 116      -4.879  15.440   4.915  1.00  0.00           H  
ATOM   4270 3HD1 LEU B 116      -5.160  14.006   5.925  1.00  0.00           H  
ATOM   4271 1HD2 LEU B 116      -8.051  14.766   6.775  1.00  0.00           H  
ATOM   4272 2HD2 LEU B 116      -6.808  14.167   7.902  1.00  0.00           H  
ATOM   4273 3HD2 LEU B 116      -7.624  15.711   8.219  1.00  0.00           H  
ATOM   4274  N   LEU B 117      -4.792  19.286   6.966  1.00  0.00           N  
ATOM   4275  CA  LEU B 117      -5.423  20.414   6.335  1.00  0.00           C  
ATOM   4276  C   LEU B 117      -4.554  21.031   5.277  1.00  0.00           C  
ATOM   4277  O   LEU B 117      -5.040  21.315   4.185  1.00  0.00           O  
ATOM   4278  CB  LEU B 117      -5.744  21.498   7.369  1.00  0.00           C  
ATOM   4279  CG  LEU B 117      -6.357  22.786   6.840  1.00  0.00           C  
ATOM   4280  CD1 LEU B 117      -7.614  22.482   6.103  1.00  0.00           C  
ATOM   4281  CD2 LEU B 117      -6.658  23.682   8.022  1.00  0.00           C  
ATOM   4282  H   LEU B 117      -4.643  19.276   7.977  1.00  0.00           H  
ATOM   4283  HA  LEU B 117      -6.339  20.056   5.877  1.00  0.00           H  
ATOM   4284 1HB  LEU B 117      -6.393  21.107   8.125  1.00  0.00           H  
ATOM   4285 2HB  LEU B 117      -4.811  21.772   7.856  1.00  0.00           H  
ATOM   4286  HG  LEU B 117      -5.666  23.297   6.160  1.00  0.00           H  
ATOM   4287 1HD1 LEU B 117      -8.031  23.418   5.765  1.00  0.00           H  
ATOM   4288 2HD1 LEU B 117      -7.416  21.864   5.243  1.00  0.00           H  
ATOM   4289 3HD1 LEU B 117      -8.302  21.974   6.753  1.00  0.00           H  
ATOM   4290 1HD2 LEU B 117      -7.102  24.613   7.666  1.00  0.00           H  
ATOM   4291 2HD2 LEU B 117      -7.352  23.178   8.698  1.00  0.00           H  
ATOM   4292 3HD2 LEU B 117      -5.731  23.902   8.553  1.00  0.00           H  
ATOM   4293  N   LEU B 118      -3.273  21.225   5.561  1.00  0.00           N  
ATOM   4294  CA  LEU B 118      -2.432  21.850   4.566  1.00  0.00           C  
ATOM   4295  C   LEU B 118      -2.307  20.962   3.338  1.00  0.00           C  
ATOM   4296  O   LEU B 118      -2.345  21.455   2.201  1.00  0.00           O  
ATOM   4297  CB  LEU B 118      -1.055  22.139   5.190  1.00  0.00           C  
ATOM   4298  CG  LEU B 118      -1.023  23.268   6.281  1.00  0.00           C  
ATOM   4299  CD1 LEU B 118       0.329  23.251   6.990  1.00  0.00           C  
ATOM   4300  CD2 LEU B 118      -1.239  24.630   5.625  1.00  0.00           C  
ATOM   4301  H   LEU B 118      -2.911  20.981   6.487  1.00  0.00           H  
ATOM   4302  HA  LEU B 118      -2.904  22.777   4.254  1.00  0.00           H  
ATOM   4303 1HB  LEU B 118      -0.697  21.218   5.659  1.00  0.00           H  
ATOM   4304 2HB  LEU B 118      -0.358  22.417   4.406  1.00  0.00           H  
ATOM   4305  HG  LEU B 118      -1.805  23.090   7.019  1.00  0.00           H  
ATOM   4306 1HD1 LEU B 118       0.360  24.029   7.752  1.00  0.00           H  
ATOM   4307 2HD1 LEU B 118       0.457  22.290   7.462  1.00  0.00           H  
ATOM   4308 3HD1 LEU B 118       1.129  23.419   6.270  1.00  0.00           H  
ATOM   4309 1HD2 LEU B 118      -1.206  25.404   6.389  1.00  0.00           H  
ATOM   4310 2HD2 LEU B 118      -0.447  24.808   4.893  1.00  0.00           H  
ATOM   4311 3HD2 LEU B 118      -2.206  24.671   5.126  1.00  0.00           H  
ATOM   4312  N   ALA B 119      -2.175  19.644   3.538  1.00  0.00           N  
ATOM   4313  CA  ALA B 119      -2.077  18.755   2.395  1.00  0.00           C  
ATOM   4314  C   ALA B 119      -3.379  18.753   1.608  1.00  0.00           C  
ATOM   4315  O   ALA B 119      -3.367  18.751   0.374  1.00  0.00           O  
ATOM   4316  CB  ALA B 119      -1.743  17.355   2.859  1.00  0.00           C  
ATOM   4317  H   ALA B 119      -2.114  19.263   4.489  1.00  0.00           H  
ATOM   4318  HA  ALA B 119      -1.288  19.116   1.743  1.00  0.00           H  
ATOM   4319 1HB  ALA B 119      -1.652  16.699   1.997  1.00  0.00           H  
ATOM   4320 2HB  ALA B 119      -0.797  17.373   3.407  1.00  0.00           H  
ATOM   4321 3HB  ALA B 119      -2.538  16.997   3.517  1.00  0.00           H  
ATOM   4322  N   ALA B 120      -4.512  18.778   2.319  1.00  0.00           N  
ATOM   4323  CA  ALA B 120      -5.807  18.768   1.681  1.00  0.00           C  
ATOM   4324  C   ALA B 120      -6.030  20.033   0.881  1.00  0.00           C  
ATOM   4325  O   ALA B 120      -6.567  19.965  -0.225  1.00  0.00           O  
ATOM   4326  CB  ALA B 120      -6.885  18.605   2.723  1.00  0.00           C  
ATOM   4327  H   ALA B 120      -4.465  18.749   3.336  1.00  0.00           H  
ATOM   4328  HA  ALA B 120      -5.845  17.920   1.002  1.00  0.00           H  
ATOM   4329 1HB  ALA B 120      -7.839  18.562   2.230  1.00  0.00           H  
ATOM   4330 2HB  ALA B 120      -6.710  17.688   3.273  1.00  0.00           H  
ATOM   4331 3HB  ALA B 120      -6.860  19.446   3.411  1.00  0.00           H  
ATOM   4332  N   GLU B 121      -5.582  21.187   1.404  1.00  0.00           N  
ATOM   4333  CA  GLU B 121      -5.735  22.442   0.688  1.00  0.00           C  
ATOM   4334  C   GLU B 121      -4.914  22.399  -0.586  1.00  0.00           C  
ATOM   4335  O   GLU B 121      -5.357  22.899  -1.623  1.00  0.00           O  
ATOM   4336  CB  GLU B 121      -5.336  23.642   1.550  1.00  0.00           C  
ATOM   4337  CG  GLU B 121      -6.308  24.001   2.698  1.00  0.00           C  
ATOM   4338  CD  GLU B 121      -5.779  25.131   3.559  1.00  0.00           C  
ATOM   4339  OE1 GLU B 121      -4.614  25.433   3.438  1.00  0.00           O  
ATOM   4340  OE2 GLU B 121      -6.537  25.724   4.304  1.00  0.00           O1-
ATOM   4341  H   GLU B 121      -5.184  21.191   2.348  1.00  0.00           H  
ATOM   4342  HA  GLU B 121      -6.781  22.556   0.413  1.00  0.00           H  
ATOM   4343 1HB  GLU B 121      -4.361  23.441   2.001  1.00  0.00           H  
ATOM   4344 2HB  GLU B 121      -5.227  24.522   0.919  1.00  0.00           H  
ATOM   4345 1HG  GLU B 121      -7.265  24.296   2.270  1.00  0.00           H  
ATOM   4346 2HG  GLU B 121      -6.475  23.128   3.309  1.00  0.00           H  
ATOM   4347  N   ALA B 122      -3.713  21.799  -0.518  1.00  0.00           N  
ATOM   4348  CA  ALA B 122      -2.873  21.656  -1.697  1.00  0.00           C  
ATOM   4349  C   ALA B 122      -3.541  20.788  -2.745  1.00  0.00           C  
ATOM   4350  O   ALA B 122      -3.430  21.077  -3.940  1.00  0.00           O  
ATOM   4351  CB  ALA B 122      -1.556  21.042  -1.328  1.00  0.00           C  
ATOM   4352  H   ALA B 122      -3.367  21.488   0.398  1.00  0.00           H  
ATOM   4353  HA  ALA B 122      -2.705  22.642  -2.123  1.00  0.00           H  
ATOM   4354 1HB  ALA B 122      -0.975  20.962  -2.204  1.00  0.00           H  
ATOM   4355 2HB  ALA B 122      -1.070  21.678  -0.614  1.00  0.00           H  
ATOM   4356 3HB  ALA B 122      -1.708  20.060  -0.902  1.00  0.00           H  
ATOM   4357  N   LEU B 123      -4.245  19.734  -2.316  1.00  0.00           N  
ATOM   4358  CA  LEU B 123      -4.955  18.870  -3.245  1.00  0.00           C  
ATOM   4359  C   LEU B 123      -6.143  19.601  -3.853  1.00  0.00           C  
ATOM   4360  O   LEU B 123      -6.448  19.412  -5.030  1.00  0.00           O  
ATOM   4361  CB  LEU B 123      -5.434  17.596  -2.561  1.00  0.00           C  
ATOM   4362  CG  LEU B 123      -4.379  16.594  -2.089  1.00  0.00           C  
ATOM   4363  CD1 LEU B 123      -5.111  15.507  -1.291  1.00  0.00           C  
ATOM   4364  CD2 LEU B 123      -3.604  16.008  -3.291  1.00  0.00           C  
ATOM   4365  H   LEU B 123      -4.221  19.508  -1.312  1.00  0.00           H  
ATOM   4366  HA  LEU B 123      -4.282  18.611  -4.058  1.00  0.00           H  
ATOM   4367 1HB  LEU B 123      -5.992  17.889  -1.681  1.00  0.00           H  
ATOM   4368 2HB  LEU B 123      -6.097  17.075  -3.240  1.00  0.00           H  
ATOM   4369  HG  LEU B 123      -3.673  17.085  -1.425  1.00  0.00           H  
ATOM   4370 1HD1 LEU B 123      -4.390  14.780  -0.917  1.00  0.00           H  
ATOM   4371 2HD1 LEU B 123      -5.629  15.963  -0.449  1.00  0.00           H  
ATOM   4372 3HD1 LEU B 123      -5.834  15.007  -1.931  1.00  0.00           H  
ATOM   4373 1HD2 LEU B 123      -2.870  15.292  -2.923  1.00  0.00           H  
ATOM   4374 2HD2 LEU B 123      -4.283  15.510  -3.963  1.00  0.00           H  
ATOM   4375 3HD2 LEU B 123      -3.082  16.792  -3.829  1.00  0.00           H  
ATOM   4376  N   VAL B 124      -6.812  20.451  -3.054  1.00  0.00           N  
ATOM   4377  CA  VAL B 124      -7.936  21.222  -3.577  1.00  0.00           C  
ATOM   4378  C   VAL B 124      -7.438  22.184  -4.630  1.00  0.00           C  
ATOM   4379  O   VAL B 124      -8.051  22.298  -5.699  1.00  0.00           O  
ATOM   4380  CB  VAL B 124      -8.643  22.043  -2.456  1.00  0.00           C  
ATOM   4381  CG1 VAL B 124      -9.629  23.017  -3.036  1.00  0.00           C  
ATOM   4382  CG2 VAL B 124      -9.414  21.133  -1.566  1.00  0.00           C  
ATOM   4383  H   VAL B 124      -6.555  20.500  -2.066  1.00  0.00           H  
ATOM   4384  HA  VAL B 124      -8.652  20.541  -4.021  1.00  0.00           H  
ATOM   4385  HB  VAL B 124      -7.900  22.600  -1.891  1.00  0.00           H  
ATOM   4386 1HG1 VAL B 124     -10.107  23.563  -2.225  1.00  0.00           H  
ATOM   4387 2HG1 VAL B 124      -9.132  23.726  -3.694  1.00  0.00           H  
ATOM   4388 3HG1 VAL B 124     -10.377  22.484  -3.582  1.00  0.00           H  
ATOM   4389 1HG2 VAL B 124      -9.917  21.712  -0.809  1.00  0.00           H  
ATOM   4390 2HG2 VAL B 124     -10.151  20.604  -2.162  1.00  0.00           H  
ATOM   4391 3HG2 VAL B 124      -8.759  20.433  -1.099  1.00  0.00           H  
ATOM   4392  N   GLU B 125      -6.339  22.879  -4.359  1.00  0.00           N  
ATOM   4393  CA  GLU B 125      -5.827  23.825  -5.320  1.00  0.00           C  
ATOM   4394  C   GLU B 125      -5.290  23.104  -6.542  1.00  0.00           C  
ATOM   4395  O   GLU B 125      -5.532  23.539  -7.664  1.00  0.00           O  
ATOM   4396  CB  GLU B 125      -4.745  24.696  -4.683  1.00  0.00           C  
ATOM   4397  CG  GLU B 125      -4.154  25.790  -5.583  1.00  0.00           C  
ATOM   4398  CD  GLU B 125      -5.151  26.852  -6.026  1.00  0.00           C  
ATOM   4399  OE1 GLU B 125      -6.232  26.910  -5.481  1.00  0.00           O  
ATOM   4400  OE2 GLU B 125      -4.801  27.624  -6.902  1.00  0.00           O1-
ATOM   4401  H   GLU B 125      -5.882  22.776  -3.445  1.00  0.00           H  
ATOM   4402  HA  GLU B 125      -6.650  24.469  -5.636  1.00  0.00           H  
ATOM   4403 1HB  GLU B 125      -5.147  25.176  -3.790  1.00  0.00           H  
ATOM   4404 2HB  GLU B 125      -3.921  24.055  -4.358  1.00  0.00           H  
ATOM   4405 1HG  GLU B 125      -3.336  26.273  -5.056  1.00  0.00           H  
ATOM   4406 2HG  GLU B 125      -3.737  25.303  -6.460  1.00  0.00           H  
ATOM   4407  N   ALA B 126      -4.594  21.977  -6.345  1.00  0.00           N  
ATOM   4408  CA  ALA B 126      -4.058  21.253  -7.476  1.00  0.00           C  
ATOM   4409  C   ALA B 126      -5.154  20.728  -8.378  1.00  0.00           C  
ATOM   4410  O   ALA B 126      -5.021  20.785  -9.603  1.00  0.00           O  
ATOM   4411  CB  ALA B 126      -3.246  20.077  -6.989  1.00  0.00           C  
ATOM   4412  H   ALA B 126      -4.378  21.649  -5.406  1.00  0.00           H  
ATOM   4413  HA  ALA B 126      -3.432  21.932  -8.047  1.00  0.00           H  
ATOM   4414 1HB  ALA B 126      -2.847  19.558  -7.850  1.00  0.00           H  
ATOM   4415 2HB  ALA B 126      -2.439  20.418  -6.350  1.00  0.00           H  
ATOM   4416 3HB  ALA B 126      -3.890  19.408  -6.422  1.00  0.00           H  
ATOM   4417  N   ALA B 127      -6.240  20.211  -7.785  1.00  0.00           N  
ATOM   4418  CA  ALA B 127      -7.329  19.681  -8.571  1.00  0.00           C  
ATOM   4419  C   ALA B 127      -8.042  20.802  -9.312  1.00  0.00           C  
ATOM   4420  O   ALA B 127      -8.426  20.619 -10.469  1.00  0.00           O  
ATOM   4421  CB  ALA B 127      -8.272  18.909  -7.683  1.00  0.00           C  
ATOM   4422  H   ALA B 127      -6.291  20.140  -6.766  1.00  0.00           H  
ATOM   4423  HA  ALA B 127      -6.914  18.997  -9.305  1.00  0.00           H  
ATOM   4424 1HB  ALA B 127      -9.054  18.477  -8.294  1.00  0.00           H  
ATOM   4425 2HB  ALA B 127      -7.733  18.122  -7.185  1.00  0.00           H  
ATOM   4426 3HB  ALA B 127      -8.689  19.578  -6.939  1.00  0.00           H  
ATOM   4427  N   ARG B 128      -8.186  21.980  -8.682  1.00  0.00           N  
ATOM   4428  CA  ARG B 128      -8.838  23.093  -9.361  1.00  0.00           C  
ATOM   4429  C   ARG B 128      -7.974  23.645 -10.482  1.00  0.00           C  
ATOM   4430  O   ARG B 128      -8.492  23.979 -11.552  1.00  0.00           O  
ATOM   4431  CB  ARG B 128      -9.148  24.224  -8.393  1.00  0.00           C  
ATOM   4432  CG  ARG B 128     -10.246  23.934  -7.424  1.00  0.00           C  
ATOM   4433  CD  ARG B 128     -10.451  25.003  -6.435  1.00  0.00           C  
ATOM   4434  NE  ARG B 128     -11.496  24.634  -5.486  1.00  0.00           N  
ATOM   4435  CZ  ARG B 128     -11.826  25.318  -4.375  1.00  0.00           C  
ATOM   4436  NH1 ARG B 128     -11.199  26.439  -4.064  1.00  0.00           N1+
ATOM   4437  NH2 ARG B 128     -12.786  24.858  -3.585  1.00  0.00           N  
ATOM   4438  H   ARG B 128      -7.903  22.083  -7.703  1.00  0.00           H  
ATOM   4439  HA  ARG B 128      -9.774  22.734  -9.784  1.00  0.00           H  
ATOM   4440 1HB  ARG B 128      -8.252  24.451  -7.813  1.00  0.00           H  
ATOM   4441 2HB  ARG B 128      -9.416  25.114  -8.949  1.00  0.00           H  
ATOM   4442 1HG  ARG B 128     -11.177  23.765  -7.958  1.00  0.00           H  
ATOM   4443 2HG  ARG B 128      -9.982  23.069  -6.894  1.00  0.00           H  
ATOM   4444 1HD  ARG B 128      -9.521  25.161  -5.883  1.00  0.00           H  
ATOM   4445 2HD  ARG B 128     -10.747  25.920  -6.938  1.00  0.00           H  
ATOM   4446  HE  ARG B 128     -12.012  23.781  -5.677  1.00  0.00           H  
ATOM   4447 1HH1 ARG B 128     -10.462  26.795  -4.657  1.00  0.00           H  
ATOM   4448 2HH1 ARG B 128     -11.453  26.945  -3.227  1.00  0.00           H  
ATOM   4449 1HH2 ARG B 128     -13.275  23.972  -3.808  1.00  0.00           H  
ATOM   4450 2HH2 ARG B 128     -13.041  25.360  -2.749  1.00  0.00           H  
ATOM   4451  N   GLN B 129      -6.653  23.739 -10.268  1.00  0.00           N  
ATOM   4452  CA  GLN B 129      -5.820  24.262 -11.332  1.00  0.00           C  
ATOM   4453  C   GLN B 129      -5.778  23.278 -12.476  1.00  0.00           C  
ATOM   4454  O   GLN B 129      -5.908  23.673 -13.637  1.00  0.00           O  
ATOM   4455  CB  GLN B 129      -4.377  24.507 -10.862  1.00  0.00           C  
ATOM   4456  CG  GLN B 129      -4.180  25.652  -9.888  1.00  0.00           C  
ATOM   4457  CD  GLN B 129      -2.707  25.822  -9.471  1.00  0.00           C  
ATOM   4458  NE2 GLN B 129      -2.466  26.661  -8.472  1.00  0.00           N  
ATOM   4459  OE1 GLN B 129      -1.803  25.196 -10.056  1.00  0.00           O  
ATOM   4460  H   GLN B 129      -6.245  23.490  -9.364  1.00  0.00           H  
ATOM   4461  HA  GLN B 129      -6.250  25.193 -11.694  1.00  0.00           H  
ATOM   4462 1HB  GLN B 129      -4.017  23.605 -10.361  1.00  0.00           H  
ATOM   4463 2HB  GLN B 129      -3.735  24.676 -11.727  1.00  0.00           H  
ATOM   4464 1HG  GLN B 129      -4.491  26.567 -10.366  1.00  0.00           H  
ATOM   4465 2HG  GLN B 129      -4.778  25.481  -8.997  1.00  0.00           H  
ATOM   4466 1HE2 GLN B 129      -1.536  26.812  -8.152  1.00  0.00           H  
ATOM   4467 2HE2 GLN B 129      -3.246  27.143  -7.998  1.00  0.00           H  
ATOM   4468  N   ALA B 130      -5.662  21.989 -12.164  1.00  0.00           N  
ATOM   4469  CA  ALA B 130      -5.602  21.006 -13.210  1.00  0.00           C  
ATOM   4470  C   ALA B 130      -6.904  20.946 -13.981  1.00  0.00           C  
ATOM   4471  O   ALA B 130      -6.863  20.837 -15.210  1.00  0.00           O  
ATOM   4472  CB  ALA B 130      -5.258  19.669 -12.619  1.00  0.00           C  
ATOM   4473  H   ALA B 130      -5.555  21.685 -11.190  1.00  0.00           H  
ATOM   4474  HA  ALA B 130      -4.829  21.299 -13.904  1.00  0.00           H  
ATOM   4475 1HB  ALA B 130      -5.185  18.923 -13.406  1.00  0.00           H  
ATOM   4476 2HB  ALA B 130      -4.309  19.738 -12.093  1.00  0.00           H  
ATOM   4477 3HB  ALA B 130      -6.042  19.408 -11.917  1.00  0.00           H  
ATOM   4478  N   GLU B 131      -8.060  21.057 -13.307  1.00  0.00           N  
ATOM   4479  CA  GLU B 131      -9.323  21.018 -14.021  1.00  0.00           C  
ATOM   4480  C   GLU B 131      -9.462  22.211 -14.944  1.00  0.00           C  
ATOM   4481  O   GLU B 131      -9.878  22.069 -16.097  1.00  0.00           O  
ATOM   4482  CB  GLU B 131     -10.520  20.962 -13.067  1.00  0.00           C  
ATOM   4483  CG  GLU B 131     -11.861  20.941 -13.808  1.00  0.00           C  
ATOM   4484  CD  GLU B 131     -13.111  20.804 -12.947  1.00  0.00           C  
ATOM   4485  OE1 GLU B 131     -13.056  20.330 -11.837  1.00  0.00           O  
ATOM   4486  OE2 GLU B 131     -14.148  21.226 -13.419  1.00  0.00           O1-
ATOM   4487  H   GLU B 131      -8.076  21.113 -12.284  1.00  0.00           H  
ATOM   4488  HA  GLU B 131      -9.341  20.115 -14.627  1.00  0.00           H  
ATOM   4489 1HB  GLU B 131     -10.448  20.063 -12.451  1.00  0.00           H  
ATOM   4490 2HB  GLU B 131     -10.499  21.826 -12.402  1.00  0.00           H  
ATOM   4491 1HG  GLU B 131     -11.948  21.868 -14.366  1.00  0.00           H  
ATOM   4492 2HG  GLU B 131     -11.830  20.120 -14.527  1.00  0.00           H  
ATOM   4493  N   ARG B 132      -9.092  23.408 -14.470  1.00  0.00           N  
ATOM   4494  CA  ARG B 132      -9.228  24.578 -15.329  1.00  0.00           C  
ATOM   4495  C   ARG B 132      -8.342  24.487 -16.556  1.00  0.00           C  
ATOM   4496  O   ARG B 132      -8.758  24.875 -17.648  1.00  0.00           O  
ATOM   4497  CB  ARG B 132      -8.876  25.863 -14.602  1.00  0.00           C  
ATOM   4498  CG  ARG B 132      -9.880  26.355 -13.577  1.00  0.00           C  
ATOM   4499  CD  ARG B 132      -9.587  27.767 -13.186  1.00  0.00           C  
ATOM   4500  NE  ARG B 132      -8.284  27.916 -12.509  1.00  0.00           N  
ATOM   4501  CZ  ARG B 132      -8.065  27.807 -11.174  1.00  0.00           C  
ATOM   4502  NH1 ARG B 132      -9.050  27.557 -10.342  1.00  0.00           N1+
ATOM   4503  NH2 ARG B 132      -6.843  27.974 -10.696  1.00  0.00           N  
ATOM   4504  H   ARG B 132      -8.758  23.513 -13.507  1.00  0.00           H  
ATOM   4505  HA  ARG B 132     -10.264  24.636 -15.660  1.00  0.00           H  
ATOM   4506 1HB  ARG B 132      -7.932  25.707 -14.070  1.00  0.00           H  
ATOM   4507 2HB  ARG B 132      -8.707  26.652 -15.331  1.00  0.00           H  
ATOM   4508 1HG  ARG B 132     -10.881  26.313 -14.005  1.00  0.00           H  
ATOM   4509 2HG  ARG B 132      -9.837  25.732 -12.692  1.00  0.00           H  
ATOM   4510 1HD  ARG B 132      -9.568  28.386 -14.085  1.00  0.00           H  
ATOM   4511 2HD  ARG B 132     -10.371  28.135 -12.526  1.00  0.00           H  
ATOM   4512  HE  ARG B 132      -7.483  28.121 -13.094  1.00  0.00           H  
ATOM   4513 1HH1 ARG B 132      -9.990  27.432 -10.686  1.00  0.00           H  
ATOM   4514 2HH1 ARG B 132      -8.861  27.509  -9.350  1.00  0.00           H  
ATOM   4515 1HH2 ARG B 132      -6.077  28.177 -11.323  1.00  0.00           H  
ATOM   4516 2HH2 ARG B 132      -6.671  27.899  -9.696  1.00  0.00           H  
ATOM   4517  N   GLU B 133      -7.126  23.973 -16.381  1.00  0.00           N  
ATOM   4518  CA  GLU B 133      -6.199  23.842 -17.483  1.00  0.00           C  
ATOM   4519  C   GLU B 133      -6.561  22.676 -18.428  1.00  0.00           C  
ATOM   4520  O   GLU B 133      -6.377  22.788 -19.643  1.00  0.00           O  
ATOM   4521  CB  GLU B 133      -4.790  23.687 -16.917  1.00  0.00           C  
ATOM   4522  CG  GLU B 133      -4.237  24.945 -16.197  1.00  0.00           C  
ATOM   4523  CD  GLU B 133      -4.062  26.141 -17.090  1.00  0.00           C  
ATOM   4524  OE1 GLU B 133      -3.522  25.993 -18.172  1.00  0.00           O  
ATOM   4525  OE2 GLU B 133      -4.458  27.213 -16.696  1.00  0.00           O1-
ATOM   4526  H   GLU B 133      -6.817  23.715 -15.439  1.00  0.00           H  
ATOM   4527  HA  GLU B 133      -6.236  24.763 -18.065  1.00  0.00           H  
ATOM   4528 1HB  GLU B 133      -4.799  22.876 -16.187  1.00  0.00           H  
ATOM   4529 2HB  GLU B 133      -4.107  23.419 -17.692  1.00  0.00           H  
ATOM   4530 1HG  GLU B 133      -4.935  25.216 -15.405  1.00  0.00           H  
ATOM   4531 2HG  GLU B 133      -3.289  24.703 -15.725  1.00  0.00           H  
ATOM   4532  N   THR B 134      -7.101  21.577 -17.865  1.00  0.00           N  
ATOM   4533  CA  THR B 134      -7.493  20.389 -18.629  1.00  0.00           C  
ATOM   4534  C   THR B 134      -8.705  20.616 -19.522  1.00  0.00           C  
ATOM   4535  O   THR B 134      -8.676  20.202 -20.687  1.00  0.00           O  
ATOM   4536  CB  THR B 134      -7.812  19.199 -17.683  1.00  0.00           C  
ATOM   4537  CG2 THR B 134      -8.280  17.939 -18.477  1.00  0.00           C  
ATOM   4538  OG1 THR B 134      -6.639  18.871 -16.944  1.00  0.00           O  
ATOM   4539  H   THR B 134      -7.195  21.542 -16.856  1.00  0.00           H  
ATOM   4540  HA  THR B 134      -6.658  20.105 -19.262  1.00  0.00           H  
ATOM   4541  HB  THR B 134      -8.598  19.492 -16.986  1.00  0.00           H  
ATOM   4542  HG1 THR B 134      -6.432  19.630 -16.361  1.00  0.00           H  
ATOM   4543 1HG2 THR B 134      -8.488  17.130 -17.781  1.00  0.00           H  
ATOM   4544 2HG2 THR B 134      -9.188  18.159 -19.038  1.00  0.00           H  
ATOM   4545 3HG2 THR B 134      -7.495  17.632 -19.168  1.00  0.00           H  
ATOM   4546  N   ARG B 135      -9.750  21.259 -18.988  1.00  0.00           N  
ATOM   4547  CA  ARG B 135     -10.996  21.486 -19.714  1.00  0.00           C  
ATOM   4548  C   ARG B 135     -10.897  22.584 -20.763  1.00  0.00           C  
ATOM   4549  O   ARG B 135     -10.557  23.722 -20.441  1.00  0.00           O  
ATOM   4550  CB  ARG B 135     -12.108  21.854 -18.748  1.00  0.00           C  
ATOM   4551  CG  ARG B 135     -12.564  20.719 -17.835  1.00  0.00           C  
ATOM   4552  CD  ARG B 135     -13.607  21.153 -16.873  1.00  0.00           C  
ATOM   4553  NE  ARG B 135     -14.850  21.512 -17.526  1.00  0.00           N  
ATOM   4554  CZ  ARG B 135     -15.901  22.085 -16.909  1.00  0.00           C  
ATOM   4555  NH1 ARG B 135     -15.860  22.344 -15.613  1.00  0.00           N1+
ATOM   4556  NH2 ARG B 135     -16.982  22.391 -17.612  1.00  0.00           N  
ATOM   4557  OXT ARG B 135     -11.373  22.385 -21.884  1.00  0.00           O1-
ATOM   4558  H   ARG B 135      -9.688  21.580 -18.014  1.00  0.00           H  
ATOM   4559  HA  ARG B 135     -11.264  20.558 -20.218  1.00  0.00           H  
ATOM   4560 1HB  ARG B 135     -11.761  22.674 -18.110  1.00  0.00           H  
ATOM   4561 2HB  ARG B 135     -12.962  22.220 -19.313  1.00  0.00           H  
ATOM   4562 1HG  ARG B 135     -12.963  19.906 -18.435  1.00  0.00           H  
ATOM   4563 2HG  ARG B 135     -11.704  20.362 -17.263  1.00  0.00           H  
ATOM   4564 1HD  ARG B 135     -13.806  20.342 -16.170  1.00  0.00           H  
ATOM   4565 2HD  ARG B 135     -13.241  22.025 -16.333  1.00  0.00           H  
ATOM   4566  HE  ARG B 135     -14.930  21.331 -18.517  1.00  0.00           H  
ATOM   4567 1HH1 ARG B 135     -15.036  22.088 -15.043  1.00  0.00           H  
ATOM   4568 2HH1 ARG B 135     -16.649  22.777 -15.163  1.00  0.00           H  
ATOM   4569 1HH2 ARG B 135     -17.012  22.191 -18.602  1.00  0.00           H  
ATOM   4570 2HH2 ARG B 135     -17.779  22.821 -17.163  1.00  0.00           H  
TER   
ATOM   4571  N   CYS C   1      33.131   3.286  42.041  1.00  0.00           N  
ATOM   4572  CA  CYS C   1      32.589   2.579  40.883  1.00  0.00           C  
ATOM   4573  C   CYS C   1      31.805   3.515  39.995  1.00  0.00           C  
ATOM   4574  O   CYS C   1      31.825   3.445  38.761  1.00  0.00           O  
ATOM   4575  CB  CYS C   1      31.682   1.430  41.322  1.00  0.00           C  
ATOM   4576  SG  CYS C   1      30.309   1.937  42.385  1.00  0.00           S  
ATOM   4577 1H   CYS C   1      33.644   2.646  42.612  1.00  0.00           H  
ATOM   4578 2H   CYS C   1      33.738   4.017  41.732  1.00  0.00           H  
ATOM   4579 3H   CYS C   1      32.380   3.678  42.573  1.00  0.00           H  
ATOM   4580  HA  CYS C   1      33.435   2.192  40.286  1.00  0.00           H  
ATOM   4581 1HB  CYS C   1      31.264   0.939  40.442  1.00  0.00           H  
ATOM   4582 2HB  CYS C   1      32.270   0.687  41.862  1.00  0.00           H  
ATOM   4583  HG  CYS C   1      29.530   2.380  41.403  1.00  0.00           H  
ATOM   4584  N   ASP C   2      31.048   4.412  40.638  1.00  0.00           N  
ATOM   4585  CA  ASP C   2      30.150   5.321  39.935  1.00  0.00           C  
ATOM   4586  C   ASP C   2      30.930   6.345  39.119  1.00  0.00           C  
ATOM   4587  O   ASP C   2      30.527   6.707  38.014  1.00  0.00           O  
ATOM   4588  CB  ASP C   2      29.232   6.041  40.926  1.00  0.00           C  
ATOM   4589  CG  ASP C   2      28.180   5.123  41.534  1.00  0.00           C  
ATOM   4590  OD1 ASP C   2      28.067   4.006  41.089  1.00  0.00           O  
ATOM   4591  OD2 ASP C   2      27.501   5.549  42.437  1.00  0.00           O1-
ATOM   4592  H   ASP C   2      31.109   4.462  41.645  1.00  0.00           H  
ATOM   4593  HA  ASP C   2      29.533   4.735  39.252  1.00  0.00           H  
ATOM   4594 1HB  ASP C   2      29.830   6.468  41.731  1.00  0.00           H  
ATOM   4595 2HB  ASP C   2      28.727   6.865  40.421  1.00  0.00           H  
ATOM   4596  N   ALA C   3      32.049   6.803  39.668  1.00  0.00           N  
ATOM   4597  CA  ALA C   3      32.959   7.678  38.936  1.00  0.00           C  
ATOM   4598  C   ALA C   3      33.576   6.955  37.745  1.00  0.00           C  
ATOM   4599  O   ALA C   3      33.794   7.553  36.691  1.00  0.00           O  
ATOM   4600  CB  ALA C   3      34.049   8.201  39.860  1.00  0.00           C  
ATOM   4601  H   ALA C   3      32.274   6.543  40.617  1.00  0.00           H  
ATOM   4602  HA  ALA C   3      32.393   8.529  38.564  1.00  0.00           H  
ATOM   4603 1HB  ALA C   3      34.720   8.853  39.299  1.00  0.00           H  
ATOM   4604 2HB  ALA C   3      33.594   8.766  40.675  1.00  0.00           H  
ATOM   4605 3HB  ALA C   3      34.613   7.365  40.268  1.00  0.00           H  
ATOM   4606  N   ILE C   4      33.853   5.667  37.918  1.00  0.00           N  
ATOM   4607  CA  ILE C   4      34.371   4.843  36.833  1.00  0.00           C  
ATOM   4608  C   ILE C   4      33.312   4.618  35.761  1.00  0.00           C  
ATOM   4609  O   ILE C   4      33.612   4.628  34.567  1.00  0.00           O  
ATOM   4610  CB  ILE C   4      34.865   3.484  37.362  1.00  0.00           C  
ATOM   4611  CG1 ILE C   4      36.021   3.682  38.346  1.00  0.00           C  
ATOM   4612  CG2 ILE C   4      35.290   2.587  36.210  1.00  0.00           C  
ATOM   4613  CD1 ILE C   4      36.393   2.432  39.110  1.00  0.00           C  
ATOM   4614  H   ILE C   4      33.702   5.250  38.826  1.00  0.00           H  
ATOM   4615  HA  ILE C   4      35.214   5.361  36.376  1.00  0.00           H  
ATOM   4616  HB  ILE C   4      34.062   2.995  37.914  1.00  0.00           H  
ATOM   4617 1HG1 ILE C   4      36.902   4.028  37.807  1.00  0.00           H  
ATOM   4618 2HG1 ILE C   4      35.756   4.455  39.068  1.00  0.00           H  
ATOM   4619 1HG2 ILE C   4      35.636   1.631  36.602  1.00  0.00           H  
ATOM   4620 2HG2 ILE C   4      34.442   2.421  35.547  1.00  0.00           H  
ATOM   4621 3HG2 ILE C   4      36.097   3.066  35.655  1.00  0.00           H  
ATOM   4622 1HD1 ILE C   4      37.219   2.652  39.787  1.00  0.00           H  
ATOM   4623 2HD1 ILE C   4      35.534   2.088  39.686  1.00  0.00           H  
ATOM   4624 3HD1 ILE C   4      36.696   1.655  38.410  1.00  0.00           H  
ATOM   4625  N   GLN C   5      32.074   4.409  36.194  1.00  0.00           N  
ATOM   4626  CA  GLN C   5      30.945   4.329  35.275  1.00  0.00           C  
ATOM   4627  C   GLN C   5      30.798   5.614  34.472  1.00  0.00           C  
ATOM   4628  O   GLN C   5      30.494   5.579  33.279  1.00  0.00           O  
ATOM   4629  CB  GLN C   5      29.650   4.039  36.039  1.00  0.00           C  
ATOM   4630  CG  GLN C   5      29.571   2.638  36.621  1.00  0.00           C  
ATOM   4631  CD  GLN C   5      28.312   2.421  37.438  1.00  0.00           C  
ATOM   4632  NE2 GLN C   5      28.177   1.231  38.011  1.00  0.00           N  
ATOM   4633  OE1 GLN C   5      27.468   3.315  37.553  1.00  0.00           O  
ATOM   4634  H   GLN C   5      31.910   4.303  37.185  1.00  0.00           H  
ATOM   4635  HA  GLN C   5      31.120   3.509  34.579  1.00  0.00           H  
ATOM   4636 1HB  GLN C   5      29.545   4.750  36.859  1.00  0.00           H  
ATOM   4637 2HB  GLN C   5      28.797   4.177  35.375  1.00  0.00           H  
ATOM   4638 1HG  GLN C   5      29.577   1.916  35.804  1.00  0.00           H  
ATOM   4639 2HG  GLN C   5      30.432   2.475  37.269  1.00  0.00           H  
ATOM   4640 1HE2 GLN C   5      27.367   1.029  38.563  1.00  0.00           H  
ATOM   4641 2HE2 GLN C   5      28.885   0.535  37.892  1.00  0.00           H  
ATOM   4642  N   ALA C   6      31.016   6.747  35.130  1.00  0.00           N  
ATOM   4643  CA  ALA C   6      30.974   8.042  34.460  1.00  0.00           C  
ATOM   4644  C   ALA C   6      32.085   8.163  33.426  1.00  0.00           C  
ATOM   4645  O   ALA C   6      31.904   8.775  32.373  1.00  0.00           O  
ATOM   4646  CB  ALA C   6      31.076   9.170  35.477  1.00  0.00           C  
ATOM   4647  H   ALA C   6      31.216   6.711  36.118  1.00  0.00           H  
ATOM   4648  HA  ALA C   6      30.018   8.135  33.946  1.00  0.00           H  
ATOM   4649 1HB  ALA C   6      31.045  10.129  34.962  1.00  0.00           H  
ATOM   4650 2HB  ALA C   6      30.241   9.105  36.176  1.00  0.00           H  
ATOM   4651 3HB  ALA C   6      32.013   9.082  36.024  1.00  0.00           H  
ATOM   4652  N   ALA C   7      33.237   7.576  33.729  1.00  0.00           N  
ATOM   4653  CA  ALA C   7      34.338   7.507  32.775  1.00  0.00           C  
ATOM   4654  C   ALA C   7      33.940   6.731  31.528  1.00  0.00           C  
ATOM   4655  O   ALA C   7      34.345   7.069  30.417  1.00  0.00           O  
ATOM   4656  CB  ALA C   7      35.562   6.876  33.422  1.00  0.00           C  
ATOM   4657  H   ALA C   7      33.354   7.166  34.644  1.00  0.00           H  
ATOM   4658  HA  ALA C   7      34.601   8.523  32.476  1.00  0.00           H  
ATOM   4659 1HB  ALA C   7      36.376   6.831  32.697  1.00  0.00           H  
ATOM   4660 2HB  ALA C   7      35.871   7.475  34.278  1.00  0.00           H  
ATOM   4661 3HB  ALA C   7      35.318   5.868  33.755  1.00  0.00           H  
ATOM   4662  N   ALA C   8      33.141   5.685  31.718  1.00  0.00           N  
ATOM   4663  CA  ALA C   8      32.580   4.936  30.600  1.00  0.00           C  
ATOM   4664  C   ALA C   8      31.641   5.803  29.771  1.00  0.00           C  
ATOM   4665  O   ALA C   8      31.601   5.693  28.545  1.00  0.00           O  
ATOM   4666  CB  ALA C   8      31.852   3.698  31.104  1.00  0.00           C  
ATOM   4667  H   ALA C   8      32.916   5.404  32.661  1.00  0.00           H  
ATOM   4668  HA  ALA C   8      33.399   4.607  29.959  1.00  0.00           H  
ATOM   4669 1HB  ALA C   8      31.440   3.149  30.258  1.00  0.00           H  
ATOM   4670 2HB  ALA C   8      32.551   3.060  31.645  1.00  0.00           H  
ATOM   4671 3HB  ALA C   8      31.045   3.997  31.770  1.00  0.00           H  
ATOM   4672  N   ALA C   9      30.889   6.665  30.447  1.00  0.00           N  
ATOM   4673  CA  ALA C   9      29.978   7.580  29.770  1.00  0.00           C  
ATOM   4674  C   ALA C   9      30.744   8.627  28.971  1.00  0.00           C  
ATOM   4675  O   ALA C   9      30.300   9.052  27.904  1.00  0.00           O  
ATOM   4676  CB  ALA C   9      29.057   8.251  30.777  1.00  0.00           C  
ATOM   4677  H   ALA C   9      30.949   6.686  31.455  1.00  0.00           H  
ATOM   4678  HA  ALA C   9      29.362   7.005  29.078  1.00  0.00           H  
ATOM   4679 1HB  ALA C   9      28.383   8.931  30.256  1.00  0.00           H  
ATOM   4680 2HB  ALA C   9      28.475   7.492  31.300  1.00  0.00           H  
ATOM   4681 3HB  ALA C   9      29.652   8.812  31.497  1.00  0.00           H  
ATOM   4682  N   LEU C  10      31.894   9.039  29.493  1.00  0.00           N  
ATOM   4683  CA  LEU C  10      32.812   9.889  28.746  1.00  0.00           C  
ATOM   4684  C   LEU C  10      33.274   9.209  27.462  1.00  0.00           C  
ATOM   4685  O   LEU C  10      33.302   9.826  26.399  1.00  0.00           O  
ATOM   4686  CB  LEU C  10      34.029  10.244  29.610  1.00  0.00           C  
ATOM   4687  CG  LEU C  10      33.821  11.386  30.614  1.00  0.00           C  
ATOM   4688  CD1 LEU C  10      34.967  11.396  31.616  1.00  0.00           C  
ATOM   4689  CD2 LEU C  10      33.736  12.708  29.868  1.00  0.00           C  
ATOM   4690  H   LEU C  10      32.138   8.755  30.431  1.00  0.00           H  
ATOM   4691  HA  LEU C  10      32.292  10.807  28.476  1.00  0.00           H  
ATOM   4692 1HB  LEU C  10      34.324   9.359  30.172  1.00  0.00           H  
ATOM   4693 2HB  LEU C  10      34.851  10.525  28.954  1.00  0.00           H  
ATOM   4694  HG  LEU C  10      32.896  11.221  31.167  1.00  0.00           H  
ATOM   4695 1HD1 LEU C  10      34.821  12.207  32.329  1.00  0.00           H  
ATOM   4696 2HD1 LEU C  10      34.992  10.446  32.149  1.00  0.00           H  
ATOM   4697 3HD1 LEU C  10      35.910  11.543  31.089  1.00  0.00           H  
ATOM   4698 1HD2 LEU C  10      33.588  13.521  30.581  1.00  0.00           H  
ATOM   4699 2HD2 LEU C  10      34.661  12.875  29.316  1.00  0.00           H  
ATOM   4700 3HD2 LEU C  10      32.897  12.679  29.171  1.00  0.00           H  
ATOM   4701  N   GLY C  11      33.636   7.935  27.572  1.00  0.00           N  
ATOM   4702  CA  GLY C  11      33.974   7.132  26.403  1.00  0.00           C  
ATOM   4703  C   GLY C  11      32.822   7.102  25.404  1.00  0.00           C  
ATOM   4704  O   GLY C  11      33.030   7.242  24.199  1.00  0.00           O  
ATOM   4705  H   GLY C  11      33.677   7.513  28.488  1.00  0.00           H  
ATOM   4706 1HA  GLY C  11      34.864   7.542  25.926  1.00  0.00           H  
ATOM   4707 2HA  GLY C  11      34.214   6.118  26.717  1.00  0.00           H  
ATOM   4708  N   GLU C  12      31.610   6.918  25.914  1.00  0.00           N  
ATOM   4709  CA  GLU C  12      30.420   6.902  25.072  1.00  0.00           C  
ATOM   4710  C   GLU C  12      30.175   8.267  24.440  1.00  0.00           C  
ATOM   4711  O   GLU C  12      29.587   8.367  23.363  1.00  0.00           O  
ATOM   4712  CB  GLU C  12      29.196   6.477  25.887  1.00  0.00           C  
ATOM   4713  CG  GLU C  12      29.203   5.017  26.316  1.00  0.00           C  
ATOM   4714  CD  GLU C  12      27.994   4.641  27.126  1.00  0.00           C  
ATOM   4715  OE1 GLU C  12      27.220   5.512  27.446  1.00  0.00           O  
ATOM   4716  OE2 GLU C  12      27.843   3.480  27.427  1.00  0.00           O1-
ATOM   4717  H   GLU C  12      31.509   6.785  26.910  1.00  0.00           H  
ATOM   4718  HA  GLU C  12      30.571   6.179  24.270  1.00  0.00           H  
ATOM   4719 1HB  GLU C  12      29.128   7.090  26.786  1.00  0.00           H  
ATOM   4720 2HB  GLU C  12      28.293   6.651  25.303  1.00  0.00           H  
ATOM   4721 1HG  GLU C  12      29.238   4.389  25.426  1.00  0.00           H  
ATOM   4722 2HG  GLU C  12      30.101   4.825  26.900  1.00  0.00           H  
ATOM   4723  N   ALA C  13      30.628   9.316  25.116  1.00  0.00           N  
ATOM   4724  CA  ALA C  13      30.456  10.678  24.625  1.00  0.00           C  
ATOM   4725  C   ALA C  13      31.473  11.004  23.538  1.00  0.00           C  
ATOM   4726  O   ALA C  13      31.395  12.053  22.896  1.00  0.00           O  
ATOM   4727  CB  ALA C  13      30.569  11.672  25.771  1.00  0.00           C  
ATOM   4728  H   ALA C  13      31.106   9.168  25.994  1.00  0.00           H  
ATOM   4729  HA  ALA C  13      29.457  10.767  24.196  1.00  0.00           H  
ATOM   4730 1HB  ALA C  13      30.438  12.684  25.389  1.00  0.00           H  
ATOM   4731 2HB  ALA C  13      29.798  11.461  26.513  1.00  0.00           H  
ATOM   4732 3HB  ALA C  13      31.551  11.583  26.234  1.00  0.00           H  
ATOM   4733  N   GLY C  14      32.425  10.101  23.336  1.00  0.00           N  
ATOM   4734  CA  GLY C  14      33.457  10.288  22.323  1.00  0.00           C  
ATOM   4735  C   GLY C  14      34.709  10.919  22.920  1.00  0.00           C  
ATOM   4736  O   GLY C  14      35.521  11.506  22.206  1.00  0.00           O  
ATOM   4737  H   GLY C  14      32.436   9.261  23.898  1.00  0.00           H  
ATOM   4738 1HA  GLY C  14      33.707   9.326  21.875  1.00  0.00           H  
ATOM   4739 2HA  GLY C  14      33.072  10.922  21.525  1.00  0.00           H  
ATOM   4740  N   ILE C  15      34.858  10.791  24.235  1.00  0.00           N  
ATOM   4741  CA  ILE C  15      36.034  11.307  24.925  1.00  0.00           C  
ATOM   4742  C   ILE C  15      37.105  10.233  25.064  1.00  0.00           C  
ATOM   4743  O   ILE C  15      36.834   9.130  25.540  1.00  0.00           O  
ATOM   4744  CB  ILE C  15      35.663  11.845  26.319  1.00  0.00           C  
ATOM   4745  CG1 ILE C  15      34.518  12.857  26.214  1.00  0.00           C  
ATOM   4746  CG2 ILE C  15      36.875  12.478  26.985  1.00  0.00           C  
ATOM   4747  CD1 ILE C  15      34.838  14.052  25.346  1.00  0.00           C  
ATOM   4748  H   ILE C  15      34.137  10.325  24.769  1.00  0.00           H  
ATOM   4749  HA  ILE C  15      36.448  12.125  24.338  1.00  0.00           H  
ATOM   4750  HB  ILE C  15      35.304  11.026  26.941  1.00  0.00           H  
ATOM   4751 1HG1 ILE C  15      33.636  12.364  25.805  1.00  0.00           H  
ATOM   4752 2HG1 ILE C  15      34.259  13.218  27.209  1.00  0.00           H  
ATOM   4753 1HG2 ILE C  15      36.595  12.854  27.969  1.00  0.00           H  
ATOM   4754 2HG2 ILE C  15      37.661  11.731  27.093  1.00  0.00           H  
ATOM   4755 3HG2 ILE C  15      37.239  13.302  26.372  1.00  0.00           H  
ATOM   4756 1HD1 ILE C  15      33.978  14.723  25.321  1.00  0.00           H  
ATOM   4757 2HD1 ILE C  15      35.698  14.580  25.758  1.00  0.00           H  
ATOM   4758 3HD1 ILE C  15      35.066  13.717  24.336  1.00  0.00           H  
ATOM   4759  N   SER C  16      38.322  10.560  24.645  1.00  0.00           N  
ATOM   4760  CA  SER C  16      39.415   9.595  24.632  1.00  0.00           C  
ATOM   4761  C   SER C  16      39.881   9.271  26.046  1.00  0.00           C  
ATOM   4762  O   SER C  16      39.669  10.051  26.974  1.00  0.00           O  
ATOM   4763  CB  SER C  16      40.576  10.132  23.818  1.00  0.00           C  
ATOM   4764  OG  SER C  16      41.159  11.241  24.446  1.00  0.00           O  
ATOM   4765  H   SER C  16      38.497  11.504  24.329  1.00  0.00           H  
ATOM   4766  HA  SER C  16      39.056   8.673  24.171  1.00  0.00           H  
ATOM   4767 1HB  SER C  16      41.323   9.349  23.688  1.00  0.00           H  
ATOM   4768 2HB  SER C  16      40.224  10.416  22.827  1.00  0.00           H  
ATOM   4769  HG  SER C  16      40.596  11.990  24.239  1.00  0.00           H  
ATOM   4770  N   SER C  17      40.515   8.127  26.207  1.00  0.00           N  
ATOM   4771  CA  SER C  17      40.965   7.660  27.515  1.00  0.00           C  
ATOM   4772  C   SER C  17      41.966   8.621  28.115  1.00  0.00           C  
ATOM   4773  O   SER C  17      42.019   8.799  29.336  1.00  0.00           O  
ATOM   4774  CB  SER C  17      41.585   6.281  27.400  1.00  0.00           C  
ATOM   4775  OG  SER C  17      42.761   6.321  26.639  1.00  0.00           O  
ATOM   4776  H   SER C  17      40.696   7.545  25.389  1.00  0.00           H  
ATOM   4777  HA  SER C  17      40.091   7.644  28.192  1.00  0.00           H  
ATOM   4778 1HB  SER C  17      41.806   5.897  28.396  1.00  0.00           H  
ATOM   4779 2HB  SER C  17      40.872   5.599  26.938  1.00  0.00           H  
ATOM   4780  HG  SER C  17      42.611   5.738  25.890  1.00  0.00           H  
ATOM   4781  N   ASN C  18      42.796   9.211  27.264  1.00  0.00           N  
ATOM   4782  CA  ASN C  18      43.737  10.239  27.698  1.00  0.00           C  
ATOM   4783  C   ASN C  18      43.009  11.437  28.293  1.00  0.00           C  
ATOM   4784  O   ASN C  18      43.360  11.917  29.371  1.00  0.00           O  
ATOM   4785  CB  ASN C  18      44.624  10.673  26.545  1.00  0.00           C  
ATOM   4786  CG  ASN C  18      45.524   9.570  26.062  1.00  0.00           C  
ATOM   4787  ND2 ASN C  18      45.946   9.660  24.827  1.00  0.00           N  
ATOM   4788  OD1 ASN C  18      45.836   8.635  26.808  1.00  0.00           O  
ATOM   4789  H   ASN C  18      42.767   8.950  26.289  1.00  0.00           H  
ATOM   4790  HA  ASN C  18      44.382   9.815  28.468  1.00  0.00           H  
ATOM   4791 1HB  ASN C  18      44.002  11.010  25.715  1.00  0.00           H  
ATOM   4792 2HB  ASN C  18      45.239  11.516  26.857  1.00  0.00           H  
ATOM   4793 1HD2 ASN C  18      46.547   8.954  24.451  1.00  0.00           H  
ATOM   4794 2HD2 ASN C  18      45.669  10.434  24.259  1.00  0.00           H  
ATOM   4795  N   GLU C  19      41.992  11.916  27.585  1.00  0.00           N  
ATOM   4796  CA  GLU C  19      41.173  13.021  28.071  1.00  0.00           C  
ATOM   4797  C   GLU C  19      40.457  12.648  29.362  1.00  0.00           C  
ATOM   4798  O   GLU C  19      40.364  13.456  30.288  1.00  0.00           O  
ATOM   4799  CB  GLU C  19      40.149  13.432  27.011  1.00  0.00           C  
ATOM   4800  CG  GLU C  19      40.745  14.140  25.803  1.00  0.00           C  
ATOM   4801  CD  GLU C  19      39.747  14.356  24.699  1.00  0.00           C  
ATOM   4802  OE1 GLU C  19      39.327  13.391  24.108  1.00  0.00           O  
ATOM   4803  OE2 GLU C  19      39.405  15.488  24.447  1.00  0.00           O1-
ATOM   4804  H   GLU C  19      41.781  11.506  26.686  1.00  0.00           H  
ATOM   4805  HA  GLU C  19      41.824  13.870  28.276  1.00  0.00           H  
ATOM   4806 1HB  GLU C  19      39.619  12.549  26.653  1.00  0.00           H  
ATOM   4807 2HB  GLU C  19      39.410  14.099  27.458  1.00  0.00           H  
ATOM   4808 1HG  GLU C  19      41.136  15.108  26.118  1.00  0.00           H  
ATOM   4809 2HG  GLU C  19      41.578  13.550  25.423  1.00  0.00           H  
ATOM   4810  N   ILE C  20      39.950  11.421  29.419  1.00  0.00           N  
ATOM   4811  CA  ILE C  20      39.253  10.935  30.603  1.00  0.00           C  
ATOM   4812  C   ILE C  20      40.167  10.939  31.822  1.00  0.00           C  
ATOM   4813  O   ILE C  20      39.762  11.349  32.911  1.00  0.00           O  
ATOM   4814  CB  ILE C  20      38.708   9.513  30.374  1.00  0.00           C  
ATOM   4815  CG1 ILE C  20      37.584   9.534  29.335  1.00  0.00           C  
ATOM   4816  CG2 ILE C  20      38.217   8.915  31.683  1.00  0.00           C  
ATOM   4817  CD1 ILE C  20      37.181   8.162  28.844  1.00  0.00           C  
ATOM   4818  H   ILE C  20      40.051  10.810  28.622  1.00  0.00           H  
ATOM   4819  HA  ILE C  20      38.411  11.597  30.805  1.00  0.00           H  
ATOM   4820  HB  ILE C  20      39.498   8.881  29.970  1.00  0.00           H  
ATOM   4821 1HG1 ILE C  20      36.704  10.016  29.760  1.00  0.00           H  
ATOM   4822 2HG1 ILE C  20      37.895  10.125  28.473  1.00  0.00           H  
ATOM   4823 1HG2 ILE C  20      37.834   7.910  31.503  1.00  0.00           H  
ATOM   4824 2HG2 ILE C  20      39.041   8.867  32.393  1.00  0.00           H  
ATOM   4825 3HG2 ILE C  20      37.421   9.538  32.092  1.00  0.00           H  
ATOM   4826 1HD1 ILE C  20      36.380   8.259  28.111  1.00  0.00           H  
ATOM   4827 2HD1 ILE C  20      38.039   7.674  28.382  1.00  0.00           H  
ATOM   4828 3HD1 ILE C  20      36.832   7.563  29.684  1.00  0.00           H  
ATOM   4829  N   LEU C  21      41.400  10.483  31.634  1.00  0.00           N  
ATOM   4830  CA  LEU C  21      42.383  10.469  32.709  1.00  0.00           C  
ATOM   4831  C   LEU C  21      42.610  11.865  33.271  1.00  0.00           C  
ATOM   4832  O   LEU C  21      42.737  12.045  34.481  1.00  0.00           O  
ATOM   4833  CB  LEU C  21      43.713   9.892  32.203  1.00  0.00           C  
ATOM   4834  CG  LEU C  21      43.730   8.379  31.957  1.00  0.00           C  
ATOM   4835  CD1 LEU C  21      44.906   8.025  31.056  1.00  0.00           C  
ATOM   4836  CD2 LEU C  21      43.823   7.650  33.289  1.00  0.00           C  
ATOM   4837  H   LEU C  21      41.662  10.139  30.721  1.00  0.00           H  
ATOM   4838  HA  LEU C  21      42.008   9.835  33.513  1.00  0.00           H  
ATOM   4839 1HB  LEU C  21      43.968  10.385  31.265  1.00  0.00           H  
ATOM   4840 2HB  LEU C  21      44.489  10.120  32.932  1.00  0.00           H  
ATOM   4841  HG  LEU C  21      42.815   8.082  31.443  1.00  0.00           H  
ATOM   4842 1HD1 LEU C  21      44.919   6.949  30.881  1.00  0.00           H  
ATOM   4843 2HD1 LEU C  21      44.804   8.545  30.104  1.00  0.00           H  
ATOM   4844 3HD1 LEU C  21      45.836   8.325  31.537  1.00  0.00           H  
ATOM   4845 1HD2 LEU C  21      43.835   6.573  33.114  1.00  0.00           H  
ATOM   4846 2HD2 LEU C  21      44.738   7.943  33.803  1.00  0.00           H  
ATOM   4847 3HD2 LEU C  21      42.962   7.906  33.906  1.00  0.00           H  
ATOM   4848  N   GLU C  22      42.656  12.854  32.383  1.00  0.00           N  
ATOM   4849  CA  GLU C  22      42.837  14.241  32.790  1.00  0.00           C  
ATOM   4850  C   GLU C  22      41.595  14.776  33.494  1.00  0.00           C  
ATOM   4851  O   GLU C  22      41.696  15.529  34.463  1.00  0.00           O  
ATOM   4852  CB  GLU C  22      43.161  15.116  31.576  1.00  0.00           C  
ATOM   4853  CG  GLU C  22      43.558  16.544  31.918  1.00  0.00           C  
ATOM   4854  CD  GLU C  22      44.820  16.623  32.732  1.00  0.00           C  
ATOM   4855  OE1 GLU C  22      45.505  15.634  32.826  1.00  0.00           O  
ATOM   4856  OE2 GLU C  22      45.098  17.675  33.259  1.00  0.00           O1-
ATOM   4857  H   GLU C  22      42.565  12.637  31.400  1.00  0.00           H  
ATOM   4858  HA  GLU C  22      43.672  14.291  33.488  1.00  0.00           H  
ATOM   4859 1HB  GLU C  22      43.981  14.666  31.014  1.00  0.00           H  
ATOM   4860 2HB  GLU C  22      42.295  15.157  30.916  1.00  0.00           H  
ATOM   4861 1HG  GLU C  22      43.700  17.102  30.993  1.00  0.00           H  
ATOM   4862 2HG  GLU C  22      42.745  17.014  32.471  1.00  0.00           H  
ATOM   4863  N   LEU C  23      40.427  14.380  33.003  1.00  0.00           N  
ATOM   4864  CA  LEU C  23      39.164  14.787  33.607  1.00  0.00           C  
ATOM   4865  C   LEU C  23      38.999  14.184  34.996  1.00  0.00           C  
ATOM   4866  O   LEU C  23      38.503  14.839  35.914  1.00  0.00           O  
ATOM   4867  CB  LEU C  23      37.989  14.366  32.716  1.00  0.00           C  
ATOM   4868  CG  LEU C  23      37.848  15.133  31.394  1.00  0.00           C  
ATOM   4869  CD1 LEU C  23      36.866  14.404  30.486  1.00  0.00           C  
ATOM   4870  CD2 LEU C  23      37.379  16.553  31.679  1.00  0.00           C  
ATOM   4871  H   LEU C  23      40.412  13.781  32.189  1.00  0.00           H  
ATOM   4872  HA  LEU C  23      39.161  15.872  33.702  1.00  0.00           H  
ATOM   4873 1HB  LEU C  23      38.097  13.309  32.475  1.00  0.00           H  
ATOM   4874 2HB  LEU C  23      37.063  14.497  33.276  1.00  0.00           H  
ATOM   4875  HG  LEU C  23      38.812  15.163  30.887  1.00  0.00           H  
ATOM   4876 1HD1 LEU C  23      36.766  14.949  29.547  1.00  0.00           H  
ATOM   4877 2HD1 LEU C  23      37.236  13.399  30.284  1.00  0.00           H  
ATOM   4878 3HD1 LEU C  23      35.895  14.343  30.975  1.00  0.00           H  
ATOM   4879 1HD2 LEU C  23      37.279  17.097  30.740  1.00  0.00           H  
ATOM   4880 2HD2 LEU C  23      36.415  16.522  32.186  1.00  0.00           H  
ATOM   4881 3HD2 LEU C  23      38.108  17.055  32.315  1.00  0.00           H  
ATOM   4882  N   LEU C  24      39.418  12.932  35.146  1.00  0.00           N  
ATOM   4883  CA  LEU C  24      39.330  12.244  36.428  1.00  0.00           C  
ATOM   4884  C   LEU C  24      40.361  12.781  37.412  1.00  0.00           C  
ATOM   4885  O   LEU C  24      40.102  12.871  38.612  1.00  0.00           O  
ATOM   4886  CB  LEU C  24      39.534  10.736  36.236  1.00  0.00           C  
ATOM   4887  CG  LEU C  24      38.412  10.003  35.489  1.00  0.00           C  
ATOM   4888  CD1 LEU C  24      38.851   8.578  35.182  1.00  0.00           C  
ATOM   4889  CD2 LEU C  24      37.147  10.016  36.335  1.00  0.00           C  
ATOM   4890  H   LEU C  24      39.804  12.445  34.351  1.00  0.00           H  
ATOM   4891  HA  LEU C  24      38.338  12.414  36.846  1.00  0.00           H  
ATOM   4892 1HB  LEU C  24      40.457  10.578  35.682  1.00  0.00           H  
ATOM   4893 2HB  LEU C  24      39.637  10.272  37.216  1.00  0.00           H  
ATOM   4894  HG  LEU C  24      38.218  10.504  34.540  1.00  0.00           H  
ATOM   4895 1HD1 LEU C  24      38.053   8.058  34.652  1.00  0.00           H  
ATOM   4896 2HD1 LEU C  24      39.746   8.599  34.561  1.00  0.00           H  
ATOM   4897 3HD1 LEU C  24      39.068   8.056  36.114  1.00  0.00           H  
ATOM   4898 1HD2 LEU C  24      36.347   9.497  35.804  1.00  0.00           H  
ATOM   4899 2HD2 LEU C  24      37.338   9.515  37.284  1.00  0.00           H  
ATOM   4900 3HD2 LEU C  24      36.845  11.047  36.523  1.00  0.00           H  
ATOM   4901  N   ALA C  25      41.534  13.132  36.897  1.00  0.00           N  
ATOM   4902  CA  ALA C  25      42.560  13.786  37.703  1.00  0.00           C  
ATOM   4903  C   ALA C  25      42.054  15.103  38.275  1.00  0.00           C  
ATOM   4904  O   ALA C  25      42.258  15.400  39.452  1.00  0.00           O  
ATOM   4905  CB  ALA C  25      43.816  14.016  36.877  1.00  0.00           C  
ATOM   4906  H   ALA C  25      41.722  12.946  35.922  1.00  0.00           H  
ATOM   4907  HA  ALA C  25      42.817  13.128  38.535  1.00  0.00           H  
ATOM   4908 1HB  ALA C  25      44.572  14.504  37.492  1.00  0.00           H  
ATOM   4909 2HB  ALA C  25      44.201  13.058  36.524  1.00  0.00           H  
ATOM   4910 3HB  ALA C  25      43.580  14.649  36.023  1.00  0.00           H  
ATOM   4911  N   ALA C  26      41.395  15.893  37.434  1.00  0.00           N  
ATOM   4912  CA  ALA C  26      40.792  17.147  37.873  1.00  0.00           C  
ATOM   4913  C   ALA C  26      39.769  16.909  38.977  1.00  0.00           C  
ATOM   4914  O   ALA C  26      39.733  17.635  39.969  1.00  0.00           O  
ATOM   4915  CB  ALA C  26      40.145  17.865  36.697  1.00  0.00           C  
ATOM   4916  H   ALA C  26      41.308  15.619  36.466  1.00  0.00           H  
ATOM   4917  HA  ALA C  26      41.579  17.789  38.268  1.00  0.00           H  
ATOM   4918 1HB  ALA C  26      39.699  18.798  37.041  1.00  0.00           H  
ATOM   4919 2HB  ALA C  26      40.899  18.080  35.942  1.00  0.00           H  
ATOM   4920 3HB  ALA C  26      39.372  17.230  36.266  1.00  0.00           H  
ATOM   4921  N   ALA C  27      38.940  15.885  38.799  1.00  0.00           N  
ATOM   4922  CA  ALA C  27      37.939  15.527  39.796  1.00  0.00           C  
ATOM   4923  C   ALA C  27      38.584  15.238  41.145  1.00  0.00           C  
ATOM   4924  O   ALA C  27      38.091  15.670  42.187  1.00  0.00           O  
ATOM   4925  CB  ALA C  27      37.129  14.328  39.328  1.00  0.00           C  
ATOM   4926  H   ALA C  27      39.006  15.341  37.950  1.00  0.00           H  
ATOM   4927  HA  ALA C  27      37.255  16.369  39.917  1.00  0.00           H  
ATOM   4928 1HB  ALA C  27      36.385  14.073  40.083  1.00  0.00           H  
ATOM   4929 2HB  ALA C  27      36.628  14.570  38.391  1.00  0.00           H  
ATOM   4930 3HB  ALA C  27      37.794  13.478  39.173  1.00  0.00           H  
ATOM   4931  N   ALA C  28      39.693  14.503  41.119  1.00  0.00           N  
ATOM   4932  CA  ALA C  28      40.451  14.222  42.332  1.00  0.00           C  
ATOM   4933  C   ALA C  28      40.965  15.504  42.973  1.00  0.00           C  
ATOM   4934  O   ALA C  28      40.771  15.734  44.167  1.00  0.00           O  
ATOM   4935  CB  ALA C  28      41.608  13.283  42.026  1.00  0.00           C  
ATOM   4936  H   ALA C  28      40.017  14.132  40.238  1.00  0.00           H  
ATOM   4937  HA  ALA C  28      39.793  13.722  43.045  1.00  0.00           H  
ATOM   4938 1HB  ALA C  28      42.165  13.082  42.942  1.00  0.00           H
[truncated: 5,528,733 more chars]
