# Supplementary material for: Computational design of mechanically coupled axle-rotor protein assemblies
Source: Science. Author manuscript; Available in PMC 2023 Dec 11. (PMC10712554; doi:10.1126/science.abm1183)
Supplement: Data S5 [file NIHMS1871500-supplement-Data_S5.zip › pdbs/tor9x.pdb]

ATOM      1  N   VAL A   1     -17.920  -0.079  -7.165  1.00  0.00           N  
ATOM      2  CA  VAL A   1     -17.277  -0.653  -5.989  1.00  0.00           C  
ATOM      3  C   VAL A   1     -15.958   0.045  -5.686  1.00  0.00           C  
ATOM      4  O   VAL A   1     -15.629   0.295  -4.525  1.00  0.00           O  
ATOM      5  CB  VAL A   1     -17.022  -2.157  -6.200  1.00  0.00           C  
ATOM      6  CG1 VAL A   1     -16.163  -2.715  -5.074  1.00  0.00           C  
ATOM      7  CG2 VAL A   1     -18.346  -2.900  -6.288  1.00  0.00           C  
ATOM      8 1H   VAL A   1     -17.317  -0.179  -7.957  1.00  0.00           H  
ATOM      9 2H   VAL A   1     -18.781  -0.555  -7.341  1.00  0.00           H  
ATOM     10 3H   VAL A   1     -18.102   0.892  -7.006  1.00  0.00           H  
ATOM     11  HA  VAL A   1     -17.943  -0.527  -5.135  1.00  0.00           H  
ATOM     12  HB  VAL A   1     -16.465  -2.295  -7.127  1.00  0.00           H  
ATOM     13 1HG1 VAL A   1     -15.992  -3.779  -5.240  1.00  0.00           H  
ATOM     14 2HG1 VAL A   1     -15.207  -2.193  -5.053  1.00  0.00           H  
ATOM     15 3HG1 VAL A   1     -16.676  -2.574  -4.122  1.00  0.00           H  
ATOM     16 1HG2 VAL A   1     -18.158  -3.962  -6.438  1.00  0.00           H  
ATOM     17 2HG2 VAL A   1     -18.905  -2.757  -5.363  1.00  0.00           H  
ATOM     18 3HG2 VAL A   1     -18.926  -2.512  -7.126  1.00  0.00           H  
ATOM     19  N   GLU A   2     -15.205   0.359  -6.734  1.00  0.00           N  
ATOM     20  CA  GLU A   2     -13.946   1.079  -6.586  1.00  0.00           C  
ATOM     21  C   GLU A   2     -14.170   2.460  -5.982  1.00  0.00           C  
ATOM     22  O   GLU A   2     -13.466   2.864  -5.056  1.00  0.00           O  
ATOM     23  CB  GLU A   2     -13.245   1.213  -7.940  1.00  0.00           C  
ATOM     24  CG  GLU A   2     -11.887   1.896  -7.880  1.00  0.00           C  
ATOM     25  CD  GLU A   2     -11.210   1.972  -9.221  1.00  0.00           C  
ATOM     26  OE1 GLU A   2     -11.772   1.494 -10.176  1.00  0.00           O  
ATOM     27  OE2 GLU A   2     -10.129   2.508  -9.289  1.00  0.00           O1-
ATOM     28  H   GLU A   2     -15.512   0.091  -7.658  1.00  0.00           H  
ATOM     29  HA  GLU A   2     -13.300   0.513  -5.918  1.00  0.00           H  
ATOM     30 1HB  GLU A   2     -13.103   0.223  -8.374  1.00  0.00           H  
ATOM     31 2HB  GLU A   2     -13.877   1.782  -8.623  1.00  0.00           H  
ATOM     32 1HG  GLU A   2     -12.017   2.907  -7.494  1.00  0.00           H  
ATOM     33 2HG  GLU A   2     -11.248   1.352  -7.186  1.00  0.00           H  
ATOM     34  N   GLU A   3     -15.154   3.179  -6.511  1.00  0.00           N  
ATOM     35  CA  GLU A   3     -15.488   4.507  -6.008  1.00  0.00           C  
ATOM     36  C   GLU A   3     -15.896   4.453  -4.541  1.00  0.00           C  
ATOM     37  O   GLU A   3     -15.511   5.312  -3.748  1.00  0.00           O  
ATOM     38  CB  GLU A   3     -16.615   5.123  -6.839  1.00  0.00           C  
ATOM     39  CG  GLU A   3     -16.186   5.616  -8.214  1.00  0.00           C  
ATOM     40  CD  GLU A   3     -17.329   6.161  -9.024  1.00  0.00           C  
ATOM     41  OE1 GLU A   3     -18.313   5.475  -9.163  1.00  0.00           O  
ATOM     42  OE2 GLU A   3     -17.219   7.265  -9.502  1.00  0.00           O1-
ATOM     43  H   GLU A   3     -15.683   2.798  -7.282  1.00  0.00           H  
ATOM     44  HA  GLU A   3     -14.604   5.140  -6.088  1.00  0.00           H  
ATOM     45 1HB  GLU A   3     -17.408   4.389  -6.978  1.00  0.00           H  
ATOM     46 2HB  GLU A   3     -17.043   5.969  -6.300  1.00  0.00           H  
ATOM     47 1HG  GLU A   3     -15.437   6.398  -8.091  1.00  0.00           H  
ATOM     48 2HG  GLU A   3     -15.725   4.791  -8.755  1.00  0.00           H  
ATOM     49  N   LEU A   4     -16.677   3.439  -4.186  1.00  0.00           N  
ATOM     50  CA  LEU A   4     -17.099   3.243  -2.805  1.00  0.00           C  
ATOM     51  C   LEU A   4     -15.899   3.096  -1.877  1.00  0.00           C  
ATOM     52  O   LEU A   4     -15.823   3.749  -0.836  1.00  0.00           O  
ATOM     53  CB  LEU A   4     -17.994   2.003  -2.694  1.00  0.00           C  
ATOM     54  CG  LEU A   4     -18.468   1.649  -1.278  1.00  0.00           C  
ATOM     55  CD1 LEU A   4     -19.326   2.780  -0.731  1.00  0.00           C  
ATOM     56  CD2 LEU A   4     -19.246   0.341  -1.315  1.00  0.00           C  
ATOM     57  H   LEU A   4     -16.986   2.786  -4.892  1.00  0.00           H  
ATOM     58  HA  LEU A   4     -17.670   4.117  -2.491  1.00  0.00           H  
ATOM     59 1HB  LEU A   4     -18.878   2.157  -3.310  1.00  0.00           H  
ATOM     60 2HB  LEU A   4     -17.449   1.145  -3.085  1.00  0.00           H  
ATOM     61  HG  LEU A   4     -17.604   1.538  -0.623  1.00  0.00           H  
ATOM     62 1HD1 LEU A   4     -19.662   2.529   0.275  1.00  0.00           H  
ATOM     63 2HD1 LEU A   4     -18.739   3.699  -0.697  1.00  0.00           H  
ATOM     64 3HD1 LEU A   4     -20.191   2.927  -1.376  1.00  0.00           H  
ATOM     65 1HD2 LEU A   4     -19.582   0.089  -0.309  1.00  0.00           H  
ATOM     66 2HD2 LEU A   4     -20.111   0.451  -1.970  1.00  0.00           H  
ATOM     67 3HD2 LEU A   4     -18.603  -0.453  -1.694  1.00  0.00           H  
ATOM     68  N   LEU A   5     -14.963   2.237  -2.263  1.00  0.00           N  
ATOM     69  CA  LEU A   5     -13.741   2.039  -1.493  1.00  0.00           C  
ATOM     70  C   LEU A   5     -12.994   3.351  -1.298  1.00  0.00           C  
ATOM     71  O   LEU A   5     -12.569   3.676  -0.189  1.00  0.00           O  
ATOM     72  CB  LEU A   5     -12.830   1.024  -2.194  1.00  0.00           C  
ATOM     73  CG  LEU A   5     -11.465   0.789  -1.534  1.00  0.00           C  
ATOM     74  CD1 LEU A   5     -11.668   0.297  -0.108  1.00  0.00           C  
ATOM     75  CD2 LEU A   5     -10.672  -0.218  -2.353  1.00  0.00           C  
ATOM     76  H   LEU A   5     -15.102   1.706  -3.111  1.00  0.00           H  
ATOM     77  HA  LEU A   5     -14.011   1.652  -0.512  1.00  0.00           H  
ATOM     78 1HB  LEU A   5     -13.346   0.066  -2.237  1.00  0.00           H  
ATOM     79 2HB  LEU A   5     -12.651   1.363  -3.214  1.00  0.00           H  
ATOM     80  HG  LEU A   5     -10.916   1.730  -1.488  1.00  0.00           H  
ATOM     81 1HD1 LEU A   5     -10.698   0.130   0.361  1.00  0.00           H  
ATOM     82 2HD1 LEU A   5     -12.220   1.045   0.461  1.00  0.00           H  
ATOM     83 3HD1 LEU A   5     -12.229  -0.637  -0.121  1.00  0.00           H  
ATOM     84 1HD2 LEU A   5      -9.701  -0.385  -1.885  1.00  0.00           H  
ATOM     85 2HD2 LEU A   5     -11.218  -1.160  -2.399  1.00  0.00           H  
ATOM     86 3HD2 LEU A   5     -10.527   0.167  -3.363  1.00  0.00           H  
ATOM     87  N   LYS A   6     -12.836   4.100  -2.380  1.00  0.00           N  
ATOM     88  CA  LYS A   6     -12.131   5.376  -2.331  1.00  0.00           C  
ATOM     89  C   LYS A   6     -12.826   6.353  -1.393  1.00  0.00           C  
ATOM     90  O   LYS A   6     -12.174   7.072  -0.635  1.00  0.00           O  
ATOM     91  CB  LYS A   6     -12.020   5.979  -3.731  1.00  0.00           C  
ATOM     92  CG  LYS A   6     -11.054   5.249  -4.657  1.00  0.00           C  
ATOM     93  CD  LYS A   6     -11.044   5.871  -6.045  1.00  0.00           C  
ATOM     94  CE  LYS A   6     -10.053   5.165  -6.961  1.00  0.00           C  
ATOM     95  NZ  LYS A   6     -10.133   5.666  -8.359  1.00  0.00           N1+
ATOM     96  H   LYS A   6     -13.213   3.780  -3.261  1.00  0.00           H  
ATOM     97  HA  LYS A   6     -11.124   5.200  -1.955  1.00  0.00           H  
ATOM     98 1HB  LYS A   6     -13.000   5.981  -4.206  1.00  0.00           H  
ATOM     99 2HB  LYS A   6     -11.690   7.016  -3.656  1.00  0.00           H  
ATOM    100 1HG  LYS A   6     -10.047   5.293  -4.241  1.00  0.00           H  
ATOM    101 2HG  LYS A   6     -11.349   4.204  -4.738  1.00  0.00           H  
ATOM    102 1HD  LYS A   6     -12.041   5.803  -6.483  1.00  0.00           H  
ATOM    103 2HD  LYS A   6     -10.769   6.923  -5.972  1.00  0.00           H  
ATOM    104 1HE  LYS A   6      -9.041   5.321  -6.589  1.00  0.00           H  
ATOM    105 2HE  LYS A   6     -10.256   4.094  -6.959  1.00  0.00           H  
ATOM    106 1HZ  LYS A   6      -9.463   5.175  -8.932  1.00  0.00           H  
ATOM    107 2HZ  LYS A   6     -11.064   5.510  -8.721  1.00  0.00           H  
ATOM    108 3HZ  LYS A   6      -9.928   6.655  -8.375  1.00  0.00           H  
ATOM    109  N   LEU A   7     -14.153   6.376  -1.448  1.00  0.00           N  
ATOM    110  CA  LEU A   7     -14.941   7.248  -0.583  1.00  0.00           C  
ATOM    111  C   LEU A   7     -14.860   6.799   0.871  1.00  0.00           C  
ATOM    112  O   LEU A   7     -14.830   7.625   1.784  1.00  0.00           O  
ATOM    113  CB  LEU A   7     -16.405   7.262  -1.040  1.00  0.00           C  
ATOM    114  CG  LEU A   7     -16.684   7.997  -2.357  1.00  0.00           C  
ATOM    115  CD1 LEU A   7     -18.134   7.778  -2.765  1.00  0.00           C  
ATOM    116  CD2 LEU A   7     -16.383   9.479  -2.185  1.00  0.00           C  
ATOM    117  H   LEU A   7     -14.629   5.776  -2.106  1.00  0.00           H  
ATOM    118  HA  LEU A   7     -14.541   8.258  -0.654  1.00  0.00           H  
ATOM    119 1HB  LEU A   7     -16.743   6.235  -1.156  1.00  0.00           H  
ATOM    120 2HB  LEU A   7     -17.006   7.735  -0.262  1.00  0.00           H  
ATOM    121  HG  LEU A   7     -16.050   7.587  -3.143  1.00  0.00           H  
ATOM    122 1HD1 LEU A   7     -18.332   8.300  -3.701  1.00  0.00           H  
ATOM    123 2HD1 LEU A   7     -18.316   6.711  -2.899  1.00  0.00           H  
ATOM    124 3HD1 LEU A   7     -18.794   8.163  -1.988  1.00  0.00           H  
ATOM    125 1HD2 LEU A   7     -16.580  10.002  -3.122  1.00  0.00           H  
ATOM    126 2HD2 LEU A   7     -17.017   9.891  -1.399  1.00  0.00           H  
ATOM    127 3HD2 LEU A   7     -15.336   9.608  -1.912  1.00  0.00           H  
ATOM    128  N   ALA A   8     -14.824   5.488   1.079  1.00  0.00           N  
ATOM    129  CA  ALA A   8     -14.723   4.927   2.421  1.00  0.00           C  
ATOM    130  C   ALA A   8     -13.396   5.296   3.074  1.00  0.00           C  
ATOM    131  O   ALA A   8     -13.353   5.666   4.247  1.00  0.00           O  
ATOM    132  CB  ALA A   8     -14.889   3.415   2.379  1.00  0.00           C  
ATOM    133  H   ALA A   8     -14.867   4.863   0.287  1.00  0.00           H  
ATOM    134  HA  ALA A   8     -15.528   5.340   3.029  1.00  0.00           H  
ATOM    135 1HB  ALA A   8     -14.811   3.013   3.388  1.00  0.00           H  
ATOM    136 2HB  ALA A   8     -15.867   3.169   1.964  1.00  0.00           H  
ATOM    137 3HB  ALA A   8     -14.110   2.982   1.754  1.00  0.00           H  
ATOM    138  N   LYS A   9     -12.315   5.198   2.303  1.00  0.00           N  
ATOM    139  CA  LYS A   9     -10.997   5.597   2.779  1.00  0.00           C  
ATOM    140  C   LYS A   9     -10.931   7.099   3.022  1.00  0.00           C  
ATOM    141  O   LYS A   9     -10.443   7.549   4.060  1.00  0.00           O  
ATOM    142  CB  LYS A   9      -9.918   5.177   1.781  1.00  0.00           C  
ATOM    143  CG  LYS A   9      -9.623   3.683   1.764  1.00  0.00           C  
ATOM    144  CD  LYS A   9      -8.532   3.346   0.758  1.00  0.00           C  
ATOM    145  CE  LYS A   9      -8.202   1.861   0.776  1.00  0.00           C  
ATOM    146  NZ  LYS A   9      -7.153   1.512  -0.221  1.00  0.00           N1+
ATOM    147  H   LYS A   9     -12.411   4.833   1.366  1.00  0.00           H  
ATOM    148  HA  LYS A   9     -10.798   5.081   3.719  1.00  0.00           H  
ATOM    149 1HB  LYS A   9     -10.219   5.471   0.774  1.00  0.00           H  
ATOM    150 2HB  LYS A   9      -8.988   5.699   2.009  1.00  0.00           H  
ATOM    151 1HG  LYS A   9      -9.303   3.364   2.756  1.00  0.00           H  
ATOM    152 2HG  LYS A   9     -10.529   3.137   1.501  1.00  0.00           H  
ATOM    153 1HD  LYS A   9      -8.862   3.625  -0.244  1.00  0.00           H  
ATOM    154 2HD  LYS A   9      -7.631   3.912   0.996  1.00  0.00           H  
ATOM    155 1HE  LYS A   9      -7.852   1.578   1.767  1.00  0.00           H  
ATOM    156 2HE  LYS A   9      -9.100   1.286   0.553  1.00  0.00           H  
ATOM    157 1HZ  LYS A   9      -6.963   0.521  -0.179  1.00  0.00           H  
ATOM    158 2HZ  LYS A   9      -7.475   1.754  -1.148  1.00  0.00           H  
ATOM    159 3HZ  LYS A   9      -6.308   2.025  -0.015  1.00  0.00           H  
ATOM    160  N   ALA A  10     -11.422   7.866   2.066  1.00  0.00           N  
ATOM    161  CA  ALA A  10     -11.486   9.316   2.205  1.00  0.00           C  
ATOM    162  C   ALA A  10     -12.223   9.715   3.478  1.00  0.00           C  
ATOM    163  O   ALA A  10     -11.761  10.571   4.232  1.00  0.00           O  
ATOM    164  CB  ALA A  10     -12.159   9.937   0.990  1.00  0.00           C  
ATOM    165  H   ALA A  10     -11.759   7.439   1.215  1.00  0.00           H  
ATOM    166  HA  ALA A  10     -10.470   9.703   2.265  1.00  0.00           H  
ATOM    167 1HB  ALA A  10     -12.200  11.019   1.108  1.00  0.00           H  
ATOM    168 2HB  ALA A  10     -11.589   9.692   0.094  1.00  0.00           H  
ATOM    169 3HB  ALA A  10     -13.170   9.544   0.893  1.00  0.00           H  
ATOM    170  N   ALA A  11     -13.370   9.087   3.712  1.00  0.00           N  
ATOM    171  CA  ALA A  11     -14.134   9.317   4.933  1.00  0.00           C  
ATOM    172  C   ALA A  11     -13.322   8.946   6.168  1.00  0.00           C  
ATOM    173  O   ALA A  11     -13.302   9.684   7.154  1.00  0.00           O  
ATOM    174  CB  ALA A  11     -15.435   8.530   4.900  1.00  0.00           C  
ATOM    175  H   ALA A  11     -13.724   8.435   3.026  1.00  0.00           H  
ATOM    176  HA  ALA A  11     -14.389  10.376   4.988  1.00  0.00           H  
ATOM    177 1HB  ALA A  11     -15.994   8.711   5.819  1.00  0.00           H  
ATOM    178 2HB  ALA A  11     -16.031   8.847   4.044  1.00  0.00           H  
ATOM    179 3HB  ALA A  11     -15.215   7.467   4.814  1.00  0.00           H  
ATOM    180  N   TYR A  12     -12.653   7.807   6.104  1.00  0.00           N  
ATOM    181  CA  TYR A  12     -11.811   7.353   7.204  1.00  0.00           C  
ATOM    182  C   TYR A  12     -10.770   8.402   7.571  1.00  0.00           C  
ATOM    183  O   TYR A  12     -10.589   8.727   8.744  1.00  0.00           O  
ATOM    184  CB  TYR A  12     -11.131   6.030   6.848  1.00  0.00           C  
ATOM    185  CG  TYR A  12     -10.084   5.593   7.849  1.00  0.00           C  
ATOM    186  CD1 TYR A  12     -10.470   5.002   9.042  1.00  0.00           C  
ATOM    187  CD2 TYR A  12      -8.738   5.783   7.572  1.00  0.00           C  
ATOM    188  CE1 TYR A  12      -9.515   4.602   9.956  1.00  0.00           C  
ATOM    189  CE2 TYR A  12      -7.782   5.383   8.487  1.00  0.00           C  
ATOM    190  CZ  TYR A  12      -8.167   4.795   9.674  1.00  0.00           C  
ATOM    191  OH  TYR A  12      -7.216   4.397  10.585  1.00  0.00           O  
ATOM    192  H   TYR A  12     -12.728   7.236   5.275  1.00  0.00           H  
ATOM    193  HA  TYR A  12     -12.445   7.172   8.073  1.00  0.00           H  
ATOM    194 1HB  TYR A  12     -11.881   5.242   6.773  1.00  0.00           H  
ATOM    195 2HB  TYR A  12     -10.651   6.119   5.873  1.00  0.00           H  
ATOM    196  HD1 TYR A  12     -11.529   4.852   9.259  1.00  0.00           H  
ATOM    197  HD2 TYR A  12      -8.435   6.248   6.635  1.00  0.00           H  
ATOM    198  HE1 TYR A  12      -9.819   4.137  10.894  1.00  0.00           H  
ATOM    199  HE2 TYR A  12      -6.725   5.534   8.270  1.00  0.00           H  
ATOM    200  HH  TYR A  12      -7.648   4.011  11.350  1.00  0.00           H  
ATOM    201  N   TYR A  13     -10.086   8.928   6.559  1.00  0.00           N  
ATOM    202  CA  TYR A  13      -8.983   9.855   6.781  1.00  0.00           C  
ATOM    203  C   TYR A  13      -9.491  11.227   7.201  1.00  0.00           C  
ATOM    204  O   TYR A  13      -8.839  11.933   7.970  1.00  0.00           O  
ATOM    205  CB  TYR A  13      -8.120   9.971   5.523  1.00  0.00           C  
ATOM    206  CG  TYR A  13      -7.287   8.741   5.238  1.00  0.00           C  
ATOM    207  CD1 TYR A  13      -7.518   7.996   4.091  1.00  0.00           C  
ATOM    208  CD2 TYR A  13      -6.290   8.357   6.125  1.00  0.00           C  
ATOM    209  CE1 TYR A  13      -6.756   6.873   3.832  1.00  0.00           C  
ATOM    210  CE2 TYR A  13      -5.529   7.234   5.865  1.00  0.00           C  
ATOM    211  CZ  TYR A  13      -5.760   6.493   4.724  1.00  0.00           C  
ATOM    212  OH  TYR A  13      -5.002   5.375   4.465  1.00  0.00           O  
ATOM    213  H   TYR A  13     -10.338   8.679   5.614  1.00  0.00           H  
ATOM    214  HA  TYR A  13      -8.358   9.463   7.584  1.00  0.00           H  
ATOM    215 1HB  TYR A  13      -8.758  10.157   4.659  1.00  0.00           H  
ATOM    216 2HB  TYR A  13      -7.446  10.823   5.621  1.00  0.00           H  
ATOM    217  HD1 TYR A  13      -8.300   8.298   3.395  1.00  0.00           H  
ATOM    218  HD2 TYR A  13      -6.108   8.942   7.027  1.00  0.00           H  
ATOM    219  HE1 TYR A  13      -6.939   6.288   2.930  1.00  0.00           H  
ATOM    220  HE2 TYR A  13      -4.748   6.932   6.562  1.00  0.00           H  
ATOM    221  HH  TYR A  13      -5.289   4.979   3.638  1.00  0.00           H  
ATOM    222  N   SER A  14     -10.661  11.592   6.699  1.00  0.00           N  
ATOM    223  CA  SER A  14     -11.233  12.905   6.977  1.00  0.00           C  
ATOM    224  C   SER A  14     -12.010  12.900   8.288  1.00  0.00           C  
ATOM    225  O   SER A  14     -12.256  13.952   8.877  1.00  0.00           O  
ATOM    226  CB  SER A  14     -12.144  13.327   5.841  1.00  0.00           C  
ATOM    227  OG  SER A  14     -13.245  12.469   5.733  1.00  0.00           O  
ATOM    228  H   SER A  14     -11.165  10.951   6.104  1.00  0.00           H  
ATOM    229  HA  SER A  14     -10.415  13.617   7.076  1.00  0.00           H  
ATOM    230 1HB  SER A  14     -12.490  14.347   6.012  1.00  0.00           H  
ATOM    231 2HB  SER A  14     -11.584  13.324   4.907  1.00  0.00           H  
ATOM    232  HG  SER A  14     -12.885  11.596   5.556  1.00  0.00           H  
ATOM    233  N   GLY A  15     -12.394  11.710   8.737  1.00  0.00           N  
ATOM    234  CA  GLY A  15     -13.138  11.566   9.983  1.00  0.00           C  
ATOM    235  C   GLY A  15     -14.628  11.798   9.765  1.00  0.00           C  
ATOM    236  O   GLY A  15     -15.321  12.313  10.642  1.00  0.00           O  
ATOM    237  H   GLY A  15     -12.164  10.884   8.203  1.00  0.00           H  
ATOM    238 1HA  GLY A  15     -12.977  10.567  10.389  1.00  0.00           H  
ATOM    239 2HA  GLY A  15     -12.759  12.276  10.717  1.00  0.00           H  
ATOM    240  N   THR A  16     -15.115  11.416   8.590  1.00  0.00           N  
ATOM    241  CA  THR A  16     -16.517  11.612   8.241  1.00  0.00           C  
ATOM    242  C   THR A  16     -17.173  10.298   7.835  1.00  0.00           C  
ATOM    243  O   THR A  16     -16.591   9.226   8.002  1.00  0.00           O  
ATOM    244  CB  THR A  16     -16.668  12.638   7.103  1.00  0.00           C  
ATOM    245  CG2 THR A  16     -15.972  13.941   7.465  1.00  0.00           C  
ATOM    246  OG1 THR A  16     -16.092  12.110   5.901  1.00  0.00           O  
ATOM    247  H   THR A  16     -14.498  10.978   7.920  1.00  0.00           H  
ATOM    248  HA  THR A  16     -17.043  11.989   9.119  1.00  0.00           H  
ATOM    249  HB  THR A  16     -17.726  12.834   6.927  1.00  0.00           H  
ATOM    250  HG1 THR A  16     -15.146  12.278   5.900  1.00  0.00           H  
ATOM    251 1HG2 THR A  16     -16.089  14.655   6.649  1.00  0.00           H  
ATOM    252 2HG2 THR A  16     -16.415  14.351   8.372  1.00  0.00           H  
ATOM    253 3HG2 THR A  16     -14.912  13.754   7.632  1.00  0.00           H  
ATOM    254  N   THR A  17     -18.386  10.387   7.302  1.00  0.00           N  
ATOM    255  CA  THR A  17     -19.077   9.220   6.767  1.00  0.00           C  
ATOM    256  C   THR A  17     -18.889   9.112   5.259  1.00  0.00           C  
ATOM    257  O   THR A  17     -18.459  10.063   4.607  1.00  0.00           O  
ATOM    258  CB  THR A  17     -20.580   9.265   7.099  1.00  0.00           C  
ATOM    259  CG2 THR A  17     -20.791   9.482   8.590  1.00  0.00           C  
ATOM    260  OG1 THR A  17     -21.202  10.333   6.372  1.00  0.00           O  
ATOM    261  H   THR A  17     -18.842  11.288   7.266  1.00  0.00           H  
ATOM    262  HA  THR A  17     -18.702   8.317   7.270  1.00  0.00           H  
ATOM    263  HB  THR A  17     -21.046   8.325   6.806  1.00  0.00           H  
ATOM    264  HG1 THR A  17     -22.025  10.576   6.802  1.00  0.00           H  
ATOM    265 1HG2 THR A  17     -21.859   9.510   8.806  1.00  0.00           H  
ATOM    266 2HG2 THR A  17     -20.329   8.666   9.145  1.00  0.00           H  
ATOM    267 3HG2 THR A  17     -20.335  10.426   8.888  1.00  0.00           H  
ATOM    268  N   VAL A  18     -19.214   7.946   4.711  1.00  0.00           N  
ATOM    269  CA  VAL A  18     -19.084   7.711   3.278  1.00  0.00           C  
ATOM    270  C   VAL A  18     -19.978   8.653   2.481  1.00  0.00           C  
ATOM    271  O   VAL A  18     -19.582   9.165   1.435  1.00  0.00           O  
ATOM    272  CB  VAL A  18     -19.448   6.253   2.939  1.00  0.00           C  
ATOM    273  CG1 VAL A  18     -19.478   6.048   1.432  1.00  0.00           C  
ATOM    274  CG2 VAL A  18     -18.453   5.307   3.594  1.00  0.00           C  
ATOM    275  H   VAL A  18     -19.561   7.203   5.301  1.00  0.00           H  
ATOM    276  HA  VAL A  18     -18.046   7.889   2.991  1.00  0.00           H  
ATOM    277  HB  VAL A  18     -20.451   6.043   3.312  1.00  0.00           H  
ATOM    278 1HG1 VAL A  18     -19.737   5.012   1.212  1.00  0.00           H  
ATOM    279 2HG1 VAL A  18     -20.222   6.710   0.990  1.00  0.00           H  
ATOM    280 3HG1 VAL A  18     -18.497   6.272   1.014  1.00  0.00           H  
ATOM    281 1HG2 VAL A  18     -18.717   4.278   3.350  1.00  0.00           H  
ATOM    282 2HG2 VAL A  18     -17.450   5.521   3.225  1.00  0.00           H  
ATOM    283 3HG2 VAL A  18     -18.479   5.442   4.675  1.00  0.00           H  
ATOM    284  N   GLU A  19     -21.188   8.878   2.984  1.00  0.00           N  
ATOM    285  CA  GLU A  19     -22.133   9.776   2.332  1.00  0.00           C  
ATOM    286  C   GLU A  19     -21.633  11.215   2.357  1.00  0.00           C  
ATOM    287  O   GLU A  19     -21.772  11.947   1.377  1.00  0.00           O  
ATOM    288  CB  GLU A  19     -23.503   9.691   3.008  1.00  0.00           C  
ATOM    289  CG  GLU A  19     -24.239   8.379   2.774  1.00  0.00           C  
ATOM    290  CD  GLU A  19     -25.517   8.276   3.559  1.00  0.00           C  
ATOM    291  OE1 GLU A  19     -25.797   9.170   4.321  1.00  0.00           O  
ATOM    292  OE2 GLU A  19     -26.216   7.304   3.395  1.00  0.00           O1-
ATOM    293  H   GLU A  19     -21.458   8.415   3.840  1.00  0.00           H  
ATOM    294  HA  GLU A  19     -22.242   9.469   1.293  1.00  0.00           H  
ATOM    295 1HB  GLU A  19     -23.386   9.821   4.084  1.00  0.00           H  
ATOM    296 2HB  GLU A  19     -24.138  10.500   2.648  1.00  0.00           H  
ATOM    297 1HG  GLU A  19     -24.469   8.287   1.713  1.00  0.00           H  
ATOM    298 2HG  GLU A  19     -23.584   7.553   3.049  1.00  0.00           H  
ATOM    299  N   GLU A  20     -21.051  11.615   3.482  1.00  0.00           N  
ATOM    300  CA  GLU A  20     -20.480  12.949   3.617  1.00  0.00           C  
ATOM    301  C   GLU A  20     -19.319  13.152   2.651  1.00  0.00           C  
ATOM    302  O   GLU A  20     -19.181  14.216   2.048  1.00  0.00           O  
ATOM    303  CB  GLU A  20     -20.006  13.183   5.054  1.00  0.00           C  
ATOM    304  CG  GLU A  20     -21.127  13.434   6.052  1.00  0.00           C  
ATOM    305  CD  GLU A  20     -20.628  13.613   7.459  1.00  0.00           C  
ATOM    306  OE1 GLU A  20     -19.903  12.767   7.923  1.00  0.00           O  
ATOM    307  OE2 GLU A  20     -20.974  14.596   8.071  1.00  0.00           O1-
ATOM    308  H   GLU A  20     -21.003  10.977   4.264  1.00  0.00           H  
ATOM    309  HA  GLU A  20     -21.252  13.681   3.380  1.00  0.00           H  
ATOM    310 1HB  GLU A  20     -19.440  12.317   5.396  1.00  0.00           H  
ATOM    311 2HB  GLU A  20     -19.336  14.043   5.080  1.00  0.00           H  
ATOM    312 1HG  GLU A  20     -21.671  14.330   5.755  1.00  0.00           H  
ATOM    313 2HG  GLU A  20     -21.821  12.595   6.022  1.00  0.00           H  
ATOM    314  N   ALA A  21     -18.489  12.126   2.508  1.00  0.00           N  
ATOM    315  CA  ALA A  21     -17.410  12.143   1.527  1.00  0.00           C  
ATOM    316  C   ALA A  21     -17.956  12.247   0.110  1.00  0.00           C  
ATOM    317  O   ALA A  21     -17.477  13.048  -0.694  1.00  0.00           O  
ATOM    318  CB  ALA A  21     -16.543  10.900   1.670  1.00  0.00           C  
ATOM    319  H   ALA A  21     -18.607  11.311   3.094  1.00  0.00           H  
ATOM    320  HA  ALA A  21     -16.786  13.016   1.716  1.00  0.00           H  
ATOM    321 1HB  ALA A  21     -15.742  10.929   0.931  1.00  0.00           H  
ATOM    322 2HB  ALA A  21     -16.112  10.871   2.671  1.00  0.00           H  
ATOM    323 3HB  ALA A  21     -17.153  10.013   1.511  1.00  0.00           H  
ATOM    324  N   TYR A  22     -18.963  11.435  -0.193  1.00  0.00           N  
ATOM    325  CA  TYR A  22     -19.621  11.480  -1.492  1.00  0.00           C  
ATOM    326  C   TYR A  22     -20.072  12.895  -1.832  1.00  0.00           C  
ATOM    327  O   TYR A  22     -19.853  13.377  -2.944  1.00  0.00           O  
ATOM    328  CB  TYR A  22     -20.814  10.521  -1.523  1.00  0.00           C  
ATOM    329  CG  TYR A  22     -21.616  10.585  -2.804  1.00  0.00           C  
ATOM    330  CD1 TYR A  22     -21.186   9.892  -3.926  1.00  0.00           C  
ATOM    331  CD2 TYR A  22     -22.781  11.336  -2.858  1.00  0.00           C  
ATOM    332  CE1 TYR A  22     -21.918   9.949  -5.096  1.00  0.00           C  
ATOM    333  CE2 TYR A  22     -23.512  11.394  -4.027  1.00  0.00           C  
ATOM    334  CZ  TYR A  22     -23.085  10.704  -5.144  1.00  0.00           C  
ATOM    335  OH  TYR A  22     -23.814  10.762  -6.309  1.00  0.00           O  
ATOM    336  H   TYR A  22     -19.281  10.768   0.496  1.00  0.00           H  
ATOM    337  HA  TYR A  22     -18.911  11.155  -2.251  1.00  0.00           H  
ATOM    338 1HB  TYR A  22     -20.462   9.498  -1.392  1.00  0.00           H  
ATOM    339 2HB  TYR A  22     -21.482  10.746  -0.693  1.00  0.00           H  
ATOM    340  HD1 TYR A  22     -20.270   9.302  -3.884  1.00  0.00           H  
ATOM    341  HD2 TYR A  22     -23.117  11.882  -1.976  1.00  0.00           H  
ATOM    342  HE1 TYR A  22     -21.580   9.404  -5.978  1.00  0.00           H  
ATOM    343  HE2 TYR A  22     -24.427  11.985  -4.069  1.00  0.00           H  
ATOM    344  HH  TYR A  22     -23.382  10.230  -6.982  1.00  0.00           H  
ATOM    345  N   LYS A  23     -20.704  13.557  -0.869  1.00  0.00           N  
ATOM    346  CA  LYS A  23     -21.160  14.929  -1.054  1.00  0.00           C  
ATOM    347  C   LYS A  23     -19.983  15.888  -1.184  1.00  0.00           C  
ATOM    348  O   LYS A  23     -19.991  16.784  -2.027  1.00  0.00           O  
ATOM    349  CB  LYS A  23     -22.061  15.356   0.106  1.00  0.00           C  
ATOM    350  CG  LYS A  23     -23.409  14.650   0.148  1.00  0.00           C  
ATOM    351  CD  LYS A  23     -24.218  15.074   1.365  1.00  0.00           C  
ATOM    352  CE  LYS A  23     -25.530  14.308   1.453  1.00  0.00           C  
ATOM    353  NZ  LYS A  23     -26.314  14.684   2.661  1.00  0.00           N1+
ATOM    354  H   LYS A  23     -20.873  13.098   0.014  1.00  0.00           H  
ATOM    355  HA  LYS A  23     -21.746  14.978  -1.972  1.00  0.00           H  
ATOM    356 1HB  LYS A  23     -21.552  15.162   1.051  1.00  0.00           H  
ATOM    357 2HB  LYS A  23     -22.246  16.428   0.047  1.00  0.00           H  
ATOM    358 1HG  LYS A  23     -23.974  14.890  -0.754  1.00  0.00           H  
ATOM    359 2HG  LYS A  23     -23.255  13.572   0.183  1.00  0.00           H  
ATOM    360 1HD  LYS A  23     -23.637  14.890   2.270  1.00  0.00           H  
ATOM    361 2HD  LYS A  23     -24.435  16.141   1.304  1.00  0.00           H  
ATOM    362 1HE  LYS A  23     -26.130  14.512   0.568  1.00  0.00           H  
ATOM    363 2HE  LYS A  23     -25.324  13.238   1.489  1.00  0.00           H  
ATOM    364 1HZ  LYS A  23     -27.174  14.155   2.684  1.00  0.00           H  
ATOM    365 2HZ  LYS A  23     -25.772  14.482   3.491  1.00  0.00           H  
ATOM    366 3HZ  LYS A  23     -26.527  15.671   2.631  1.00  0.00           H  
ATOM    367  N   LEU A  24     -18.973  15.693  -0.343  1.00  0.00           N  
ATOM    368  CA  LEU A  24     -17.819  16.584  -0.313  1.00  0.00           C  
ATOM    369  C   LEU A  24     -17.127  16.636  -1.669  1.00  0.00           C  
ATOM    370  O   LEU A  24     -16.647  17.687  -2.092  1.00  0.00           O  
ATOM    371  CB  LEU A  24     -16.823  16.125   0.759  1.00  0.00           C  
ATOM    372  CG  LEU A  24     -15.578  17.004   0.931  1.00  0.00           C  
ATOM    373  CD1 LEU A  24     -16.004  18.439   1.215  1.00  0.00           C  
ATOM    374  CD2 LEU A  24     -14.720  16.455   2.060  1.00  0.00           C  
ATOM    375  H   LEU A  24     -19.006  14.908   0.291  1.00  0.00           H  
ATOM    376  HA  LEU A  24     -18.164  17.588  -0.069  1.00  0.00           H  
ATOM    377 1HB  LEU A  24     -17.337  16.088   1.718  1.00  0.00           H  
ATOM    378 2HB  LEU A  24     -16.486  15.118   0.512  1.00  0.00           H  
ATOM    379  HG  LEU A  24     -15.002  17.005   0.005  1.00  0.00           H  
ATOM    380 1HD1 LEU A  24     -15.120  19.064   1.337  1.00  0.00           H  
ATOM    381 2HD1 LEU A  24     -16.600  18.813   0.383  1.00  0.00           H  
ATOM    382 3HD1 LEU A  24     -16.596  18.468   2.128  1.00  0.00           H  
ATOM    383 1HD2 LEU A  24     -13.834  17.080   2.182  1.00  0.00           H  
ATOM    384 2HD2 LEU A  24     -15.294  16.455   2.987  1.00  0.00           H  
ATOM    385 3HD2 LEU A  24     -14.415  15.436   1.823  1.00  0.00           H  
ATOM    386  N   ALA A  25     -17.079  15.494  -2.347  1.00  0.00           N  
ATOM    387  CA  ALA A  25     -16.560  15.432  -3.707  1.00  0.00           C  
ATOM    388  C   ALA A  25     -17.262  16.438  -4.611  1.00  0.00           C  
ATOM    389  O   ALA A  25     -16.633  17.065  -5.463  1.00  0.00           O  
ATOM    390  CB  ALA A  25     -16.709  14.025  -4.268  1.00  0.00           C  
ATOM    391  H   ALA A  25     -17.412  14.647  -1.909  1.00  0.00           H  
ATOM    392  HA  ALA A  25     -15.499  15.677  -3.684  1.00  0.00           H  
ATOM    393 1HB  ALA A  25     -16.316  13.994  -5.285  1.00  0.00           H  
ATOM    394 2HB  ALA A  25     -16.154  13.325  -3.644  1.00  0.00           H  
ATOM    395 3HB  ALA A  25     -17.761  13.746  -4.277  1.00  0.00           H  
ATOM    396  N   LEU A  26     -18.569  16.587  -4.420  1.00  0.00           N  
ATOM    397  CA  LEU A  26     -19.364  17.494  -5.240  1.00  0.00           C  
ATOM    398  C   LEU A  26     -19.233  18.932  -4.755  1.00  0.00           C  
ATOM    399  O   LEU A  26     -19.330  19.874  -5.543  1.00  0.00           O  
ATOM    400  CB  LEU A  26     -20.838  17.072  -5.218  1.00  0.00           C  
ATOM    401  CG  LEU A  26     -21.140  15.681  -5.790  1.00  0.00           C  
ATOM    402  CD1 LEU A  26     -22.610  15.350  -5.571  1.00  0.00           C  
ATOM    403  CD2 LEU A  26     -20.788  15.652  -7.269  1.00  0.00           C  
ATOM    404  H   LEU A  26     -19.021  16.059  -3.689  1.00  0.00           H  
ATOM    405  HA  LEU A  26     -18.997  17.446  -6.264  1.00  0.00           H  
ATOM    406 1HB  LEU A  26     -21.190  17.090  -4.187  1.00  0.00           H  
ATOM    407 2HB  LEU A  26     -21.416  17.798  -5.789  1.00  0.00           H  
ATOM    408  HG  LEU A  26     -20.548  14.933  -5.260  1.00  0.00           H  
ATOM    409 1HD1 LEU A  26     -22.825  14.361  -5.977  1.00  0.00           H  
ATOM    410 2HD1 LEU A  26     -22.830  15.358  -4.503  1.00  0.00           H  
ATOM    411 3HD1 LEU A  26     -23.229  16.091  -6.075  1.00  0.00           H  
ATOM    412 1HD2 LEU A  26     -21.002  14.663  -7.675  1.00  0.00           H  
ATOM    413 2HD2 LEU A  26     -21.380  16.398  -7.799  1.00  0.00           H  
ATOM    414 3HD2 LEU A  26     -19.728  15.875  -7.395  1.00  0.00           H  
ATOM    415  N   LYS A  27     -19.014  19.095  -3.455  1.00  0.00           N  
ATOM    416  CA  LYS A  27     -18.824  20.418  -2.870  1.00  0.00           C  
ATOM    417  C   LYS A  27     -17.552  21.073  -3.392  1.00  0.00           C  
ATOM    418  O   LYS A  27     -17.532  22.270  -3.680  1.00  0.00           O  
ATOM    419  CB  LYS A  27     -18.781  20.328  -1.344  1.00  0.00           C  
ATOM    420  CG  LYS A  27     -20.111  19.965  -0.697  1.00  0.00           C  
ATOM    421  CD  LYS A  27     -19.983  19.874   0.816  1.00  0.00           C  
ATOM    422  CE  LYS A  27     -21.296  19.452   1.460  1.00  0.00           C  
ATOM    423  NZ  LYS A  27     -21.193  19.382   2.942  1.00  0.00           N1+
ATOM    424  H   LYS A  27     -18.979  18.283  -2.856  1.00  0.00           H  
ATOM    425  HA  LYS A  27     -19.670  21.045  -3.151  1.00  0.00           H  
ATOM    426 1HB  LYS A  27     -18.047  19.577  -1.044  1.00  0.00           H  
ATOM    427 2HB  LYS A  27     -18.458  21.283  -0.931  1.00  0.00           H  
ATOM    428 1HG  LYS A  27     -20.855  20.722  -0.946  1.00  0.00           H  
ATOM    429 2HG  LYS A  27     -20.453  19.005  -1.083  1.00  0.00           H  
ATOM    430 1HD  LYS A  27     -19.212  19.147   1.074  1.00  0.00           H  
ATOM    431 2HD  LYS A  27     -19.690  20.845   1.216  1.00  0.00           H  
ATOM    432 1HE  LYS A  27     -22.076  20.165   1.195  1.00  0.00           H  
ATOM    433 2HE  LYS A  27     -21.587  18.472   1.082  1.00  0.00           H  
ATOM    434 1HZ  LYS A  27     -22.082  19.099   3.329  1.00  0.00           H  
ATOM    435 2HZ  LYS A  27     -20.484  18.708   3.199  1.00  0.00           H  
ATOM    436 3HZ  LYS A  27     -20.941  20.290   3.305  1.00  0.00           H  
ATOM    437  N   LEU A  28     -16.492  20.282  -3.513  1.00  0.00           N  
ATOM    438  CA  LEU A  28     -15.208  20.788  -3.984  1.00  0.00           C  
ATOM    439  C   LEU A  28     -15.128  20.757  -5.505  1.00  0.00           C  
ATOM    440  O   LEU A  28     -14.244  21.372  -6.102  1.00  0.00           O  
ATOM    441  CB  LEU A  28     -14.062  19.961  -3.388  1.00  0.00           C  
ATOM    442  CG  LEU A  28     -13.902  20.045  -1.865  1.00  0.00           C  
ATOM    443  CD1 LEU A  28     -12.798  19.097  -1.417  1.00  0.00           C  
ATOM    444  CD2 LEU A  28     -13.586  21.480  -1.467  1.00  0.00           C  
ATOM    445  H   LEU A  28     -16.577  19.305  -3.273  1.00  0.00           H  
ATOM    446  HA  LEU A  28     -15.102  21.821  -3.656  1.00  0.00           H  
ATOM    447 1HB  LEU A  28     -14.217  18.914  -3.647  1.00  0.00           H  
ATOM    448 2HB  LEU A  28     -13.125  20.290  -3.839  1.00  0.00           H  
ATOM    449  HG  LEU A  28     -14.828  19.731  -1.384  1.00  0.00           H  
ATOM    450 1HD1 LEU A  28     -12.685  19.158  -0.334  1.00  0.00           H  
ATOM    451 2HD1 LEU A  28     -13.059  18.077  -1.697  1.00  0.00           H  
ATOM    452 3HD1 LEU A  28     -11.860  19.378  -1.895  1.00  0.00           H  
ATOM    453 1HD2 LEU A  28     -13.473  21.540  -0.383  1.00  0.00           H  
ATOM    454 2HD2 LEU A  28     -12.660  21.795  -1.946  1.00  0.00           H  
ATOM    455 3HD2 LEU A  28     -14.399  22.133  -1.783  1.00  0.00           H  
ATOM    456  N   GLY A  29     -16.055  20.037  -6.127  1.00  0.00           N  
ATOM    457  CA  GLY A  29     -16.082  19.911  -7.579  1.00  0.00           C  
ATOM    458  C   GLY A  29     -14.939  19.035  -8.077  1.00  0.00           C  
ATOM    459  O   GLY A  29     -14.302  19.342  -9.085  1.00  0.00           O  
ATOM    460  H   GLY A  29     -16.760  19.565  -5.580  1.00  0.00           H  
ATOM    461 1HA  GLY A  29     -17.035  19.484  -7.890  1.00  0.00           H  
ATOM    462 2HA  GLY A  29     -16.011  20.900  -8.031  1.00  0.00           H  
ATOM    463  N   ILE A  30     -14.683  17.944  -7.364  1.00  0.00           N  
ATOM    464  CA  ILE A  30     -13.552  17.077  -7.670  1.00  0.00           C  
ATOM    465  C   ILE A  30     -14.003  15.637  -7.883  1.00  0.00           C  
ATOM    466  O   ILE A  30     -15.150  15.289  -7.604  1.00  0.00           O  
ATOM    467  CB  ILE A  30     -12.502  17.126  -6.545  1.00  0.00           C  
ATOM    468  CG1 ILE A  30     -13.114  16.655  -5.223  1.00  0.00           C  
ATOM    469  CG2 ILE A  30     -11.939  18.532  -6.403  1.00  0.00           C  
ATOM    470  CD1 ILE A  30     -12.117  16.550  -4.092  1.00  0.00           C  
ATOM    471  H   ILE A  30     -15.288  17.709  -6.590  1.00  0.00           H  
ATOM    472  HA  ILE A  30     -13.087  17.428  -8.590  1.00  0.00           H  
ATOM    473  HB  ILE A  30     -11.688  16.441  -6.777  1.00  0.00           H  
ATOM    474 1HG1 ILE A  30     -13.901  17.344  -4.921  1.00  0.00           H  
ATOM    475 2HG1 ILE A  30     -13.573  15.676  -5.363  1.00  0.00           H  
ATOM    476 1HG2 ILE A  30     -11.200  18.549  -5.603  1.00  0.00           H  
ATOM    477 2HG2 ILE A  30     -11.468  18.831  -7.339  1.00  0.00           H  
ATOM    478 3HG2 ILE A  30     -12.746  19.224  -6.166  1.00  0.00           H  
ATOM    479 1HD1 ILE A  30     -12.625  16.211  -3.189  1.00  0.00           H  
ATOM    480 2HD1 ILE A  30     -11.336  15.837  -4.359  1.00  0.00           H  
ATOM    481 3HD1 ILE A  30     -11.669  17.527  -3.910  1.00  0.00           H  
ATOM    482  N   SER A  31     -13.092  14.805  -8.376  1.00  0.00           N  
ATOM    483  CA  SER A  31     -13.366  13.382  -8.542  1.00  0.00           C  
ATOM    484  C   SER A  31     -13.246  12.641  -7.217  1.00  0.00           C  
ATOM    485  O   SER A  31     -12.666  13.152  -6.259  1.00  0.00           O  
ATOM    486  CB  SER A  31     -12.411  12.782  -9.556  1.00  0.00           C  
ATOM    487  OG  SER A  31     -11.114  12.695  -9.034  1.00  0.00           O  
ATOM    488  H   SER A  31     -12.188  15.167  -8.645  1.00  0.00           H  
ATOM    489  HA  SER A  31     -14.386  13.266  -8.909  1.00  0.00           H  
ATOM    490 1HB  SER A  31     -12.760  11.789  -9.840  1.00  0.00           H  
ATOM    491 2HB  SER A  31     -12.403  13.395 -10.456  1.00  0.00           H  
ATOM    492  HG  SER A  31     -10.526  12.648  -9.792  1.00  0.00           H  
ATOM    493  N   VAL A  32     -13.797  11.433  -7.169  1.00  0.00           N  
ATOM    494  CA  VAL A  32     -13.673  10.580  -5.993  1.00  0.00           C  
ATOM    495  C   VAL A  32     -12.214  10.269  -5.689  1.00  0.00           C  
ATOM    496  O   VAL A  32     -11.801  10.249  -4.530  1.00  0.00           O  
ATOM    497  CB  VAL A  32     -14.444   9.263  -6.204  1.00  0.00           C  
ATOM    498  CG1 VAL A  32     -14.144   8.284  -5.077  1.00  0.00           C  
ATOM    499  CG2 VAL A  32     -15.936   9.544  -6.291  1.00  0.00           C  
ATOM    500  H   VAL A  32     -14.315  11.096  -7.969  1.00  0.00           H  
ATOM    501  HA  VAL A  32     -14.104  11.105  -5.138  1.00  0.00           H  
ATOM    502  HB  VAL A  32     -14.105   8.799  -7.131  1.00  0.00           H  
ATOM    503 1HG1 VAL A  32     -14.696   7.359  -5.244  1.00  0.00           H  
ATOM    504 2HG1 VAL A  32     -13.075   8.071  -5.057  1.00  0.00           H  
ATOM    505 3HG1 VAL A  32     -14.446   8.722  -4.126  1.00  0.00           H  
ATOM    506 1HG2 VAL A  32     -16.474   8.608  -6.441  1.00  0.00           H  
ATOM    507 2HG2 VAL A  32     -16.273  10.013  -5.367  1.00  0.00           H  
ATOM    508 3HG2 VAL A  32     -16.131  10.214  -7.129  1.00  0.00           H  
ATOM    509  N   GLU A  33     -11.435  10.025  -6.739  1.00  0.00           N  
ATOM    510  CA  GLU A  33     -10.008   9.769  -6.590  1.00  0.00           C  
ATOM    511  C   GLU A  33      -9.292  10.971  -5.987  1.00  0.00           C  
ATOM    512  O   GLU A  33      -8.494  10.829  -5.061  1.00  0.00           O  
ATOM    513  CB  GLU A  33      -9.385   9.421  -7.944  1.00  0.00           C  
ATOM    514  CG  GLU A  33      -7.904   9.073  -7.885  1.00  0.00           C  
ATOM    515  CD  GLU A  33      -7.338   8.696  -9.225  1.00  0.00           C  
ATOM    516  OE1 GLU A  33      -8.076   8.690 -10.181  1.00  0.00           O  
ATOM    517  OE2 GLU A  33      -6.164   8.413  -9.293  1.00  0.00           O1-
ATOM    518  H   GLU A  33     -11.844  10.016  -7.662  1.00  0.00           H  
ATOM    519  HA  GLU A  33      -9.876   8.919  -5.922  1.00  0.00           H  
ATOM    520 1HB  GLU A  33      -9.911   8.570  -8.379  1.00  0.00           H  
ATOM    521 2HB  GLU A  33      -9.503  10.262  -8.627  1.00  0.00           H  
ATOM    522 1HG  GLU A  33      -7.355   9.931  -7.499  1.00  0.00           H  
ATOM    523 2HG  GLU A  33      -7.764   8.246  -7.191  1.00  0.00           H  
ATOM    524  N   GLU A  34      -9.584  12.155  -6.515  1.00  0.00           N  
ATOM    525  CA  GLU A  34      -8.988  13.386  -6.013  1.00  0.00           C  
ATOM    526  C   GLU A  34      -9.335  13.607  -4.546  1.00  0.00           C  
ATOM    527  O   GLU A  34      -8.488  14.019  -3.753  1.00  0.00           O  
ATOM    528  CB  GLU A  34      -9.457  14.583  -6.844  1.00  0.00           C  
ATOM    529  CG  GLU A  34      -8.812  14.684  -8.219  1.00  0.00           C  
ATOM    530  CD  GLU A  34      -9.339  15.836  -9.029  1.00  0.00           C  
ATOM    531  OE1 GLU A  34     -10.533  15.943  -9.168  1.00  0.00           O  
ATOM    532  OE2 GLU A  34      -8.546  16.612  -9.508  1.00  0.00           O1-
ATOM    533  H   GLU A  34     -10.235  12.202  -7.286  1.00  0.00           H  
ATOM    534  HA  GLU A  34      -7.905  13.304  -6.093  1.00  0.00           H  
ATOM    535 1HB  GLU A  34     -10.536  14.529  -6.984  1.00  0.00           H  
ATOM    536 2HB  GLU A  34      -9.243  15.506  -6.305  1.00  0.00           H  
ATOM    537 1HG  GLU A  34      -7.736  14.803  -8.097  1.00  0.00           H  
ATOM    538 2HG  GLU A  34      -8.988  13.756  -8.760  1.00  0.00           H  
ATOM    539  N   LEU A  35     -10.586  13.331  -4.192  1.00  0.00           N  
ATOM    540  CA  LEU A  35     -11.034  13.453  -2.810  1.00  0.00           C  
ATOM    541  C   LEU A  35     -10.209  12.570  -1.882  1.00  0.00           C  
ATOM    542  O   LEU A  35      -9.731  13.021  -0.841  1.00  0.00           O  
ATOM    543  CB  LEU A  35     -12.517  13.077  -2.698  1.00  0.00           C  
ATOM    544  CG  LEU A  35     -13.107  13.109  -1.283  1.00  0.00           C  
ATOM    545  CD1 LEU A  35     -13.038  14.529  -0.736  1.00  0.00           C  
ATOM    546  CD2 LEU A  35     -14.543  12.607  -1.320  1.00  0.00           C  
ATOM    547  H   LEU A  35     -11.242  13.030  -4.897  1.00  0.00           H  
ATOM    548  HA  LEU A  35     -10.911  14.489  -2.495  1.00  0.00           H  
ATOM    549 1HB  LEU A  35     -13.096  13.762  -3.315  1.00  0.00           H  
ATOM    550 2HB  LEU A  35     -12.650  12.068  -3.089  1.00  0.00           H  
ATOM    551  HG  LEU A  35     -12.516  12.470  -0.627  1.00  0.00           H  
ATOM    552 1HD1 LEU A  35     -13.458  14.551   0.271  1.00  0.00           H  
ATOM    553 2HD1 LEU A  35     -11.998  14.855  -0.702  1.00  0.00           H  
ATOM    554 3HD1 LEU A  35     -13.608  15.196  -1.381  1.00  0.00           H  
ATOM    555 1HD2 LEU A  35     -14.962  12.630  -0.314  1.00  0.00           H  
ATOM    556 2HD2 LEU A  35     -15.135  13.246  -1.974  1.00  0.00           H  
ATOM    557 3HD2 LEU A  35     -14.561  11.584  -1.698  1.00  0.00           H  
ATOM    558  N   LEU A  36     -10.047  11.312  -2.273  1.00  0.00           N  
ATOM    559  CA  LEU A  36      -9.237  10.376  -1.503  1.00  0.00           C  
ATOM    560  C   LEU A  36      -7.821  10.902  -1.308  1.00  0.00           C  
ATOM    561  O   LEU A  36      -7.287  10.879  -0.199  1.00  0.00           O  
ATOM    562  CB  LEU A  36      -9.191   9.013  -2.205  1.00  0.00           C  
ATOM    563  CG  LEU A  36      -8.254   7.972  -1.578  1.00  0.00           C  
ATOM    564  CD1 LEU A  36      -8.662   7.728  -0.131  1.00  0.00           C  
ATOM    565  CD2 LEU A  36      -8.310   6.686  -2.387  1.00  0.00           C  
ATOM    566  H   LEU A  36     -10.493  10.993  -3.122  1.00  0.00           H  
ATOM    567  HA  LEU A  36      -9.693  10.252  -0.521  1.00  0.00           H  
ATOM    568 1HB  LEU A  36     -10.194   8.592  -2.214  1.00  0.00           H  
ATOM    569 2HB  LEU A  36      -8.874   9.164  -3.237  1.00  0.00           H  
ATOM    570  HG  LEU A  36      -7.233   8.356  -1.576  1.00  0.00           H  
ATOM    571 1HD1 LEU A  36      -7.996   6.989   0.315  1.00  0.00           H  
ATOM    572 2HD1 LEU A  36      -8.593   8.661   0.428  1.00  0.00           H  
ATOM    573 3HD1 LEU A  36      -9.686   7.360  -0.099  1.00  0.00           H  
ATOM    574 1HD2 LEU A  36      -7.643   5.947  -1.941  1.00  0.00           H  
ATOM    575 2HD2 LEU A  36      -9.330   6.300  -2.387  1.00  0.00           H  
ATOM    576 3HD2 LEU A  36      -7.996   6.885  -3.411  1.00  0.00           H  
ATOM    577  N   LYS A  37      -7.216  11.372  -2.385  1.00  0.00           N  
ATOM    578  CA  LYS A  37      -5.857  11.897  -2.337  1.00  0.00           C  
ATOM    579  C   LYS A  37      -5.762  13.093  -1.399  1.00  0.00           C  
ATOM    580  O   LYS A  37      -4.800  13.225  -0.641  1.00  0.00           O  
ATOM    581  CB  LYS A  37      -5.384  12.288  -3.737  1.00  0.00           C  
ATOM    582  CG  LYS A  37      -5.113  11.109  -4.662  1.00  0.00           C  
ATOM    583  CD  LYS A  37      -4.705  11.578  -6.051  1.00  0.00           C  
ATOM    584  CE  LYS A  37      -4.399  10.401  -6.967  1.00  0.00           C  
ATOM    585  NZ  LYS A  37      -4.139  10.837  -8.365  1.00  0.00           N1+
ATOM    586  H   LYS A  37      -7.711  11.368  -3.265  1.00  0.00           H  
ATOM    587  HA  LYS A  37      -5.197  11.115  -1.961  1.00  0.00           H  
ATOM    588 1HB  LYS A  37      -6.135  12.920  -4.212  1.00  0.00           H  
ATOM    589 2HB  LYS A  37      -4.465  12.872  -3.662  1.00  0.00           H  
ATOM    590 1HG  LYS A  37      -4.312  10.496  -4.246  1.00  0.00           H  
ATOM    591 2HG  LYS A  37      -6.011  10.496  -4.743  1.00  0.00           H  
ATOM    592 1HD  LYS A  37      -5.514  12.166  -6.488  1.00  0.00           H  
ATOM    593 2HD  LYS A  37      -3.820  12.208  -5.978  1.00  0.00           H  
ATOM    594 1HE  LYS A  37      -3.524   9.871  -6.595  1.00  0.00           H  
ATOM    595 2HE  LYS A  37      -5.243   9.710  -6.965  1.00  0.00           H  
ATOM    596 1HZ  LYS A  37      -3.941  10.028  -8.939  1.00  0.00           H  
ATOM    597 2HZ  LYS A  37      -4.953  11.314  -8.726  1.00  0.00           H  
ATOM    598 3HZ  LYS A  37      -3.348  11.463  -8.381  1.00  0.00           H  
ATOM    599  N   LEU A  38      -6.764  13.963  -1.453  1.00  0.00           N  
ATOM    600  CA  LEU A  38      -6.808  15.137  -0.589  1.00  0.00           C  
ATOM    601  C   LEU A  38      -7.034  14.741   0.865  1.00  0.00           C  
ATOM    602  O   LEU A  38      -6.481  15.355   1.778  1.00  0.00           O  
ATOM    603  CB  LEU A  38      -7.921  16.089  -1.045  1.00  0.00           C  
ATOM    604  CG  LEU A  38      -7.663  16.831  -2.362  1.00  0.00           C  
ATOM    605  CD1 LEU A  38      -8.916  17.593  -2.770  1.00  0.00           C  
ATOM    606  CD2 LEU A  38      -6.481  17.774  -2.192  1.00  0.00           C  
ATOM    607  H   LEU A  38      -7.514  13.807  -2.111  1.00  0.00           H  
ATOM    608  HA  LEU A  38      -5.853  15.655  -0.660  1.00  0.00           H  
ATOM    609 1HB  LEU A  38      -8.841  15.518  -1.162  1.00  0.00           H  
ATOM    610 2HB  LEU A  38      -8.078  16.837  -0.268  1.00  0.00           H  
ATOM    611  HG  LEU A  38      -7.441  16.109  -3.149  1.00  0.00           H  
ATOM    612 1HD1 LEU A  38      -8.733  18.120  -3.707  1.00  0.00           H  
ATOM    613 2HD1 LEU A  38      -9.741  16.893  -2.904  1.00  0.00           H  
ATOM    614 3HD1 LEU A  38      -9.174  18.312  -1.993  1.00  0.00           H  
ATOM    615 1HD2 LEU A  38      -6.297  18.300  -3.129  1.00  0.00           H  
ATOM    616 2HD2 LEU A  38      -6.703  18.496  -1.406  1.00  0.00           H  
ATOM    617 3HD2 LEU A  38      -5.596  17.201  -1.917  1.00  0.00           H  
ATOM    618  N   ALA A  39      -7.849  13.712   1.073  1.00  0.00           N  
ATOM    619  CA  ALA A  39      -8.130  13.219   2.416  1.00  0.00           C  
ATOM    620  C   ALA A  39      -6.877  12.649   3.068  1.00  0.00           C  
ATOM    621  O   ALA A  39      -6.605  12.906   4.242  1.00  0.00           O  
ATOM    622  CB  ALA A  39      -9.229  12.166   2.374  1.00  0.00           C  
ATOM    623  H   ALA A  39      -8.284  13.261   0.282  1.00  0.00           H  
ATOM    624  HA  ALA A  39      -8.482  14.052   3.023  1.00  0.00           H  
ATOM    625 1HB  ALA A  39      -9.428  11.808   3.384  1.00  0.00           H  
ATOM    626 2HB  ALA A  39     -10.137  12.605   1.959  1.00  0.00           H  
ATOM    627 3HB  ALA A  39      -8.910  11.334   1.749  1.00  0.00           H  
ATOM    628  N   GLU A  40      -6.117  11.883   2.293  1.00  0.00           N  
ATOM    629  CA  GLU A  40      -4.850  11.342   2.769  1.00  0.00           C  
ATOM    630  C   GLU A  40      -3.834  12.451   3.012  1.00  0.00           C  
ATOM    631  O   GLU A  40      -3.171  12.484   4.050  1.00  0.00           O  
ATOM    632  CB  GLU A  40      -4.289  10.334   1.764  1.00  0.00           C  
ATOM    633  CG  GLU A  40      -5.047   9.015   1.706  1.00  0.00           C  
ATOM    634  CD  GLU A  40      -4.541   8.096   0.629  1.00  0.00           C  
ATOM    635  OE1 GLU A  40      -3.662   8.492  -0.099  1.00  0.00           O  
ATOM    636  OE2 GLU A  40      -5.033   6.997   0.535  1.00  0.00           O1-
ATOM    637  H   GLU A  40      -6.424  11.665   1.356  1.00  0.00           H  
ATOM    638  HA  GLU A  40      -5.029  10.819   3.709  1.00  0.00           H  
ATOM    639 1HB  GLU A  40      -4.301  10.771   0.765  1.00  0.00           H  
ATOM    640 2HB  GLU A  40      -3.251  10.113   2.011  1.00  0.00           H  
ATOM    641 1HG  GLU A  40      -4.955   8.513   2.669  1.00  0.00           H  
ATOM    642 2HG  GLU A  40      -6.102   9.222   1.534  1.00  0.00           H  
ATOM    643  N   ALA A  41      -3.713  13.351   2.060  1.00  0.00           N  
ATOM    644  CA  ALA A  41      -2.832  14.504   2.199  1.00  0.00           C  
ATOM    645  C   ALA A  41      -3.139  15.283   3.472  1.00  0.00           C  
ATOM    646  O   ALA A  41      -2.235  15.643   4.225  1.00  0.00           O  
ATOM    647  CB  ALA A  41      -2.949  15.412   0.983  1.00  0.00           C  
ATOM    648  H   ALA A  41      -4.247  13.241   1.209  1.00  0.00           H  
ATOM    649  HA  ALA A  41      -1.804  14.149   2.258  1.00  0.00           H  
ATOM    650 1HB  ALA A  41      -2.285  16.268   1.103  1.00  0.00           H  
ATOM    651 2HB  ALA A  41      -2.669  14.857   0.087  1.00  0.00           H  
ATOM    652 3HB  ALA A  41      -3.976  15.760   0.887  1.00  0.00           H  
ATOM    653  N   ALA A  42      -4.422  15.539   3.706  1.00  0.00           N  
ATOM    654  CA  ALA A  42      -4.860  16.206   4.926  1.00  0.00           C  
ATOM    655  C   ALA A  42      -4.475  15.400   6.162  1.00  0.00           C  
ATOM    656  O   ALA A  42      -3.986  15.953   7.147  1.00  0.00           O  
ATOM    657  CB  ALA A  42      -6.363  16.438   4.895  1.00  0.00           C  
ATOM    658  H   ALA A  42      -5.112  15.265   3.021  1.00  0.00           H  
ATOM    659  HA  ALA A  42      -4.376  17.181   4.981  1.00  0.00           H  
ATOM    660 1HB  ALA A  42      -6.674  16.936   5.813  1.00  0.00           H  
ATOM    661 2HB  ALA A  42      -6.616  17.063   4.039  1.00  0.00           H  
ATOM    662 3HB  ALA A  42      -6.877  15.482   4.809  1.00  0.00           H  
ATOM    663  N   TYR A  43      -4.700  14.101   6.093  1.00  0.00           N  
ATOM    664  CA  TYR A  43      -4.346  13.214   7.194  1.00  0.00           C  
ATOM    665  C   TYR A  43      -2.874  13.348   7.560  1.00  0.00           C  
ATOM    666  O   TYR A  43      -2.527  13.484   8.733  1.00  0.00           O  
ATOM    667  CB  TYR A  43      -4.673  11.762   6.837  1.00  0.00           C  
ATOM    668  CG  TYR A  43      -4.148  10.754   7.836  1.00  0.00           C  
ATOM    669  CD1 TYR A  43      -4.821  10.547   9.031  1.00  0.00           C  
ATOM    670  CD2 TYR A  43      -2.994  10.038   7.556  1.00  0.00           C  
ATOM    671  CE1 TYR A  43      -4.341   9.628   9.944  1.00  0.00           C  
ATOM    672  CE2 TYR A  43      -2.515   9.118   8.469  1.00  0.00           C  
ATOM    673  CZ  TYR A  43      -3.184   8.912   9.658  1.00  0.00           C  
ATOM    674  OH  TYR A  43      -2.707   7.996  10.567  1.00  0.00           O  
ATOM    675  H   TYR A  43      -5.125  13.712   5.264  1.00  0.00           H  
ATOM    676  HA  TYR A  43      -4.950  13.483   8.062  1.00  0.00           H  
ATOM    677 1HB  TYR A  43      -5.755  11.639   6.765  1.00  0.00           H  
ATOM    678 2HB  TYR A  43      -4.252  11.524   5.861  1.00  0.00           H  
ATOM    679  HD1 TYR A  43      -5.729  11.111   9.250  1.00  0.00           H  
ATOM    680  HD2 TYR A  43      -2.464  10.201   6.618  1.00  0.00           H  
ATOM    681  HE1 TYR A  43      -4.870   9.465  10.882  1.00  0.00           H  
ATOM    682  HE2 TYR A  43      -1.607   8.555   8.250  1.00  0.00           H  
ATOM    683  HH  TYR A  43      -3.285   7.976  11.333  1.00  0.00           H  
ATOM    684  N   TYR A  44      -2.012  13.312   6.549  1.00  0.00           N  
ATOM    685  CA  TYR A  44      -0.571  13.314   6.770  1.00  0.00           C  
ATOM    686  C   TYR A  44      -0.080  14.694   7.190  1.00  0.00           C  
ATOM    687  O   TYR A  44       0.873  14.817   7.960  1.00  0.00           O  
ATOM    688  CB  TYR A  44       0.164  12.850   5.512  1.00  0.00           C  
ATOM    689  CG  TYR A  44       0.022  11.370   5.232  1.00  0.00           C  
ATOM    690  CD1 TYR A  44      -0.666  10.939   4.108  1.00  0.00           C  
ATOM    691  CD2 TYR A  44       0.580  10.444   6.102  1.00  0.00           C  
ATOM    692  CE1 TYR A  44      -0.795   9.587   3.853  1.00  0.00           C  
ATOM    693  CE2 TYR A  44       0.450   9.093   5.847  1.00  0.00           C  
ATOM    694  CZ  TYR A  44      -0.234   8.664   4.728  1.00  0.00           C  
ATOM    695  OH  TYR A  44      -0.364   7.318   4.475  1.00  0.00           O  
ATOM    696  H   TYR A  44      -2.364  13.283   5.603  1.00  0.00           H  
ATOM    697  HA  TYR A  44      -0.344  12.614   7.573  1.00  0.00           H  
ATOM    698 1HB  TYR A  44      -0.214  13.397   4.646  1.00  0.00           H  
ATOM    699 2HB  TYR A  44       1.225  13.078   5.604  1.00  0.00           H  
ATOM    700  HD1 TYR A  44      -1.104  11.667   3.425  1.00  0.00           H  
ATOM    701  HD2 TYR A  44       1.120  10.783   6.986  1.00  0.00           H  
ATOM    702  HE1 TYR A  44      -1.337   9.248   2.970  1.00  0.00           H  
ATOM    703  HE2 TYR A  44       0.888   8.365   6.531  1.00  0.00           H  
ATOM    704  HH  TYR A  44      -0.864   7.192   3.664  1.00  0.00           H  
ATOM    705  N   SER A  45      -0.736  15.720   6.692  1.00  0.00           N  
ATOM    706  CA  SER A  45      -0.332  17.093   6.969  1.00  0.00           C  
ATOM    707  C   SER A  45      -0.931  17.589   8.280  1.00  0.00           C  
ATOM    708  O   SER A  45      -0.444  18.553   8.871  1.00  0.00           O  
ATOM    709  CB  SER A  45      -0.759  18.003   5.833  1.00  0.00           C  
ATOM    710  OG  SER A  45      -2.156  18.051   5.726  1.00  0.00           O  
ATOM    711  H   SER A  45      -1.534  15.552   6.097  1.00  0.00           H  
ATOM    712  HA  SER A  45       0.753  17.114   7.069  1.00  0.00           H  
ATOM    713 1HB  SER A  45      -0.369  19.006   6.004  1.00  0.00           H  
ATOM    714 2HB  SER A  45      -0.332  17.641   4.899  1.00  0.00           H  
ATOM    715  HG  SER A  45      -2.439  17.151   5.549  1.00  0.00           H  
ATOM    716  N   GLY A  46      -1.989  16.923   8.731  1.00  0.00           N  
ATOM    717  CA  GLY A  46      -2.652  17.291   9.977  1.00  0.00           C  
ATOM    718  C   GLY A  46      -3.644  18.426   9.758  1.00  0.00           C  
ATOM    719  O   GLY A  46      -3.845  19.265  10.636  1.00  0.00           O  
ATOM    720  H   GLY A  46      -2.344  16.143   8.196  1.00  0.00           H  
ATOM    721 1HA  GLY A  46      -3.170  16.422  10.382  1.00  0.00           H  
ATOM    722 2HA  GLY A  46      -1.905  17.592  10.710  1.00  0.00           H  
ATOM    723  N   THR A  47      -4.264  18.445   8.582  1.00  0.00           N  
ATOM    724  CA  THR A  47      -5.213  19.495   8.235  1.00  0.00           C  
ATOM    725  C   THR A  47      -6.559  18.909   7.829  1.00  0.00           C  
ATOM    726  O   THR A  47      -6.802  17.715   7.996  1.00  0.00           O  
ATOM    727  CB  THR A  47      -4.669  20.378   7.096  1.00  0.00           C  
ATOM    728  CG2 THR A  47      -3.299  20.931   7.457  1.00  0.00           C  
ATOM    729  OG1 THR A  47      -4.567  19.605   5.894  1.00  0.00           O  
ATOM    730  H   THR A  47      -4.072  17.713   7.913  1.00  0.00           H  
ATOM    731  HA  THR A  47      -5.373  20.122   9.112  1.00  0.00           H  
ATOM    732  HB  THR A  47      -5.355  21.208   6.920  1.00  0.00           H  
ATOM    733  HG1 THR A  47      -3.734  19.126   5.893  1.00  0.00           H  
ATOM    734 1HG2 THR A  47      -2.931  21.553   6.642  1.00  0.00           H  
ATOM    735 2HG2 THR A  47      -3.376  21.530   8.365  1.00  0.00           H  
ATOM    736 3HG2 THR A  47      -2.607  20.107   7.626  1.00  0.00           H  
ATOM    737  N   THR A  48      -7.431  19.757   7.296  1.00  0.00           N  
ATOM    738  CA  THR A  48      -8.711  19.306   6.761  1.00  0.00           C  
ATOM    739  C   THR A  48      -8.637  19.102   5.254  1.00  0.00           C  
ATOM    740  O   THR A  48      -7.696  19.555   4.602  1.00  0.00           O  
ATOM    741  CB  THR A  48      -9.834  20.305   7.093  1.00  0.00           C  
ATOM    742  CG2 THR A  48      -9.856  20.608   8.584  1.00  0.00           C  
ATOM    743  OG1 THR A  48      -9.625  21.523   6.366  1.00  0.00           O  
ATOM    744  H   THR A  48      -7.203  20.741   7.260  1.00  0.00           H  
ATOM    745  HA  THR A  48      -9.003  18.372   7.264  1.00  0.00           H  
ATOM    746  HB  THR A  48     -10.796  19.883   6.800  1.00  0.00           H  
ATOM    747  HG1 THR A  48     -10.100  22.238   6.796  1.00  0.00           H  
ATOM    748 1HG2 THR A  48     -10.657  21.314   8.800  1.00  0.00           H  
ATOM    749 2HG2 THR A  48     -10.026  19.685   9.140  1.00  0.00           H  
ATOM    750 3HG2 THR A  48      -8.901  21.039   8.882  1.00  0.00           H  
ATOM    751  N   VAL A  49      -9.635  18.417   4.704  1.00  0.00           N  
ATOM    752  CA  VAL A  49      -9.685  18.153   3.272  1.00  0.00           C  
ATOM    753  C   VAL A  49      -9.767  19.449   2.475  1.00  0.00           C  
ATOM    754  O   VAL A  49      -9.134  19.587   1.429  1.00  0.00           O  
ATOM    755  CB  VAL A  49     -10.901  17.270   2.934  1.00  0.00           C  
ATOM    756  CG1 VAL A  49     -11.056  17.131   1.427  1.00  0.00           C  
ATOM    757  CG2 VAL A  49     -10.746  15.905   3.588  1.00  0.00           C  
ATOM    758  H   VAL A  49     -10.377  18.071   5.295  1.00  0.00           H  
ATOM    759  HA  VAL A  49      -8.776  17.623   2.985  1.00  0.00           H  
ATOM    760  HB  VAL A  49     -11.805  17.752   3.307  1.00  0.00           H  
ATOM    761 1HG1 VAL A  49     -11.920  16.504   1.206  1.00  0.00           H  
ATOM    762 2HG1 VAL A  49     -11.201  18.116   0.984  1.00  0.00           H  
ATOM    763 3HG1 VAL A  49     -10.160  16.672   1.010  1.00  0.00           H  
ATOM    764 1HG2 VAL A  49     -11.610  15.285   3.345  1.00  0.00           H  
ATOM    765 2HG2 VAL A  49      -9.840  15.425   3.219  1.00  0.00           H  
ATOM    766 3HG2 VAL A  49     -10.679  16.026   4.669  1.00  0.00           H  
ATOM    767  N   GLU A  50     -10.549  20.399   2.978  1.00  0.00           N  
ATOM    768  CA  GLU A  50     -10.698  21.694   2.326  1.00  0.00           C  
ATOM    769  C   GLU A  50      -9.390  22.476   2.351  1.00  0.00           C  
ATOM    770  O   GLU A  50      -9.027  23.126   1.371  1.00  0.00           O  
ATOM    771  CB  GLU A  50     -11.803  22.508   3.002  1.00  0.00           C  
ATOM    772  CG  GLU A  50     -13.209  21.974   2.769  1.00  0.00           C  
ATOM    773  CD  GLU A  50     -14.254  22.718   3.552  1.00  0.00           C  
ATOM    774  OE1 GLU A  50     -13.895  23.583   4.315  1.00  0.00           O  
ATOM    775  OE2 GLU A  50     -15.415  22.421   3.390  1.00  0.00           O1-
ATOM    776  H   GLU A  50     -11.055  20.218   3.834  1.00  0.00           H  
ATOM    777  HA  GLU A  50     -10.979  21.527   1.287  1.00  0.00           H  
ATOM    778 1HB  GLU A  50     -11.630  22.533   4.079  1.00  0.00           H  
ATOM    779 2HB  GLU A  50     -11.771  23.536   2.641  1.00  0.00           H  
ATOM    780 1HG  GLU A  50     -13.444  22.052   1.708  1.00  0.00           H  
ATOM    781 2HG  GLU A  50     -13.237  20.921   3.043  1.00  0.00           H  
ATOM    782  N   GLU A  51      -8.687  22.408   3.476  1.00  0.00           N  
ATOM    783  CA  GLU A  51      -7.393  23.064   3.611  1.00  0.00           C  
ATOM    784  C   GLU A  51      -6.373  22.475   2.644  1.00  0.00           C  
ATOM    785  O   GLU A  51      -5.584  23.202   2.041  1.00  0.00           O  
ATOM    786  CB  GLU A  51      -6.879  22.941   5.047  1.00  0.00           C  
ATOM    787  CG  GLU A  51      -7.577  23.852   6.046  1.00  0.00           C  
ATOM    788  CD  GLU A  51      -7.079  23.669   7.452  1.00  0.00           C  
ATOM    789  OE1 GLU A  51      -7.066  22.555   7.918  1.00  0.00           O  
ATOM    790  OE2 GLU A  51      -6.713  24.646   8.063  1.00  0.00           O1-
ATOM    791  H   GLU A  51      -9.060  21.889   4.258  1.00  0.00           H  
ATOM    792  HA  GLU A  51      -7.514  24.121   3.373  1.00  0.00           H  
ATOM    793 1HB  GLU A  51      -7.001  21.913   5.390  1.00  0.00           H  
ATOM    794 2HB  GLU A  51      -5.813  23.169   5.074  1.00  0.00           H  
ATOM    795 1HG  GLU A  51      -7.417  24.889   5.748  1.00  0.00           H  
ATOM    796 2HG  GLU A  51      -8.648  23.655   6.015  1.00  0.00           H  
ATOM    797  N   ALA A  52      -6.395  21.154   2.501  1.00  0.00           N  
ATOM    798  CA  ALA A  52      -5.557  20.475   1.520  1.00  0.00           C  
ATOM    799  C   ALA A  52      -5.909  20.906   0.102  1.00  0.00           C  
ATOM    800  O   ALA A  52      -5.028  21.211  -0.701  1.00  0.00           O  
ATOM    801  CB  ALA A  52      -5.690  18.966   1.663  1.00  0.00           C  
ATOM    802  H   ALA A  52      -7.008  20.607   3.088  1.00  0.00           H  
ATOM    803  HA  ALA A  52      -4.518  20.743   1.710  1.00  0.00           H  
ATOM    804 1HB  ALA A  52      -5.059  18.474   0.924  1.00  0.00           H  
ATOM    805 2HB  ALA A  52      -5.379  18.667   2.664  1.00  0.00           H  
ATOM    806 3HB  ALA A  52      -6.728  18.677   1.504  1.00  0.00           H  
ATOM    807  N   TYR A  53      -7.203  20.930  -0.199  1.00  0.00           N  
ATOM    808  CA  TYR A  53      -7.679  21.387  -1.499  1.00  0.00           C  
ATOM    809  C   TYR A  53      -7.115  22.761  -1.839  1.00  0.00           C  
ATOM    810  O   TYR A  53      -6.638  22.989  -2.951  1.00  0.00           O  
ATOM    811  CB  TYR A  53      -9.209  21.418  -1.529  1.00  0.00           C  
ATOM    812  CG  TYR A  53      -9.782  21.981  -2.811  1.00  0.00           C  
ATOM    813  CD1 TYR A  53      -9.898  21.174  -3.932  1.00  0.00           C  
ATOM    814  CD2 TYR A  53     -10.193  23.304  -2.863  1.00  0.00           C  
ATOM    815  CE1 TYR A  53     -10.423  21.688  -5.102  1.00  0.00           C  
ATOM    816  CE2 TYR A  53     -10.717  23.819  -4.033  1.00  0.00           C  
ATOM    817  CZ  TYR A  53     -10.833  23.015  -5.149  1.00  0.00           C  
ATOM    818  OH  TYR A  53     -11.355  23.527  -6.315  1.00  0.00           O  
ATOM    819  H   TYR A  53      -7.875  20.622   0.490  1.00  0.00           H  
ATOM    820  HA  TYR A  53      -7.343  20.681  -2.257  1.00  0.00           H  
ATOM    821 1HB  TYR A  53      -9.596  20.407  -1.398  1.00  0.00           H  
ATOM    822 2HB  TYR A  53      -9.576  22.019  -0.699  1.00  0.00           H  
ATOM    823  HD1 TYR A  53      -9.576  20.133  -3.891  1.00  0.00           H  
ATOM    824  HD2 TYR A  53     -10.101  23.940  -1.982  1.00  0.00           H  
ATOM    825  HE1 TYR A  53     -10.514  21.053  -5.984  1.00  0.00           H  
ATOM    826  HE2 TYR A  53     -11.039  24.860  -4.076  1.00  0.00           H  
ATOM    827  HH  TYR A  53     -11.365  22.842  -6.988  1.00  0.00           H  
ATOM    828  N   LYS A  54      -7.175  23.674  -0.876  1.00  0.00           N  
ATOM    829  CA  LYS A  54      -6.644  25.019  -1.061  1.00  0.00           C  
ATOM    830  C   LYS A  54      -5.126  24.999  -1.191  1.00  0.00           C  
ATOM    831  O   LYS A  54      -4.556  25.691  -2.035  1.00  0.00           O  
ATOM    832  CB  LYS A  54      -7.059  25.924   0.099  1.00  0.00           C  
ATOM    833  CG  LYS A  54      -8.547  26.250   0.141  1.00  0.00           C  
ATOM    834  CD  LYS A  54      -8.894  27.094   1.358  1.00  0.00           C  
ATOM    835  CE  LYS A  54     -10.391  27.349   1.447  1.00  0.00           C  
ATOM    836  NZ  LYS A  54     -10.750  28.141   2.655  1.00  0.00           N1+
ATOM    837  H   LYS A  54      -7.600  23.431   0.007  1.00  0.00           H  
ATOM    838  HA  LYS A  54      -7.061  25.432  -1.979  1.00  0.00           H  
ATOM    839 1HB  LYS A  54      -6.794  25.449   1.044  1.00  0.00           H  
ATOM    840 2HB  LYS A  54      -6.513  26.866   0.040  1.00  0.00           H  
ATOM    841 1HG  LYS A  54      -8.825  26.795  -0.761  1.00  0.00           H  
ATOM    842 2HG  LYS A  54      -9.121  25.324   0.176  1.00  0.00           H  
ATOM    843 1HD  LYS A  54      -8.566  26.580   2.263  1.00  0.00           H  
ATOM    844 2HD  LYS A  54      -8.375  28.051   1.297  1.00  0.00           H  
ATOM    845 1HE  LYS A  54     -10.722  27.890   0.561  1.00  0.00           H  
ATOM    846 2HE  LYS A  54     -10.921  26.397   1.482  1.00  0.00           H  
ATOM    847 1HZ  LYS A  54     -11.749  28.288   2.677  1.00  0.00           H  
ATOM    848 2HZ  LYS A  54     -10.465  27.638   3.484  1.00  0.00           H  
ATOM    849 3HZ  LYS A  54     -10.280  29.034   2.624  1.00  0.00           H  
ATOM    850  N   LEU A  55      -4.476  24.201  -0.350  1.00  0.00           N  
ATOM    851  CA  LEU A  55      -3.019  24.143  -0.320  1.00  0.00           C  
ATOM    852  C   LEU A  55      -2.456  23.738  -1.676  1.00  0.00           C  
ATOM    853  O   LEU A  55      -1.413  24.235  -2.100  1.00  0.00           O  
ATOM    854  CB  LEU A  55      -2.551  23.150   0.752  1.00  0.00           C  
ATOM    855  CG  LEU A  55      -1.032  23.026   0.923  1.00  0.00           C  
ATOM    856  CD1 LEU A  55      -0.437  24.398   1.207  1.00  0.00           C  
ATOM    857  CD2 LEU A  55      -0.726  22.054   2.053  1.00  0.00           C  
ATOM    858  H   LEU A  55      -5.005  23.620   0.285  1.00  0.00           H  
ATOM    859  HA  LEU A  55      -2.638  25.133  -0.076  1.00  0.00           H  
ATOM    860 1HB  LEU A  55      -2.969  23.453   1.710  1.00  0.00           H  
ATOM    861 2HB  LEU A  55      -2.939  22.163   0.505  1.00  0.00           H  
ATOM    862  HG  LEU A  55      -0.589  22.656  -0.003  1.00  0.00           H  
ATOM    863 1HD1 LEU A  55       0.643  24.310   1.328  1.00  0.00           H  
ATOM    864 2HD1 LEU A  55      -0.653  25.068   0.374  1.00  0.00           H  
ATOM    865 3HD1 LEU A  55      -0.872  24.802   2.120  1.00  0.00           H  
ATOM    866 1HD2 LEU A  55       0.353  21.964   2.174  1.00  0.00           H  
ATOM    867 2HD2 LEU A  55      -1.166  22.422   2.979  1.00  0.00           H  
ATOM    868 3HD2 LEU A  55      -1.147  21.076   1.815  1.00  0.00           H  
ATOM    869  N   ALA A  56      -3.153  22.832  -2.354  1.00  0.00           N  
ATOM    870  CA  ALA A  56      -2.795  22.451  -3.715  1.00  0.00           C  
ATOM    871  C   ALA A  56      -2.686  23.672  -4.618  1.00  0.00           C  
ATOM    872  O   ALA A  56      -1.802  23.749  -5.471  1.00  0.00           O  
ATOM    873  CB  ALA A  56      -3.812  21.467  -4.276  1.00  0.00           C  
ATOM    874  H   ALA A  56      -3.951  22.395  -1.915  1.00  0.00           H  
ATOM    875  HA  ALA A  56      -1.824  21.958  -3.692  1.00  0.00           H  
ATOM    876 1HB  ALA A  56      -3.531  21.192  -5.291  1.00  0.00           H  
ATOM    877 2HB  ALA A  56      -3.836  20.574  -3.651  1.00  0.00           H  
ATOM    878 3HB  ALA A  56      -4.798  21.929  -4.284  1.00  0.00           H  
ATOM    879  N   LEU A  57      -3.592  24.626  -4.428  1.00  0.00           N  
ATOM    880  CA  LEU A  57      -3.620  25.831  -5.248  1.00  0.00           C  
ATOM    881  C   LEU A  57      -2.597  26.850  -4.763  1.00  0.00           C  
ATOM    882  O   LEU A  57      -2.066  27.633  -5.550  1.00  0.00           O  
ATOM    883  CB  LEU A  57      -5.021  26.454  -5.225  1.00  0.00           C  
ATOM    884  CG  LEU A  57      -6.146  25.582  -5.797  1.00  0.00           C  
ATOM    885  CD1 LEU A  57      -7.486  26.272  -5.578  1.00  0.00           C  
ATOM    886  CD2 LEU A  57      -5.895  25.333  -7.277  1.00  0.00           C  
ATOM    887  H   LEU A  57      -4.279  24.512  -3.695  1.00  0.00           H  
ATOM    888  HA  LEU A  57      -3.370  25.558  -6.272  1.00  0.00           H  
ATOM    889 1HB  LEU A  57      -5.279  26.694  -4.195  1.00  0.00           H  
ATOM    890 2HB  LEU A  57      -4.998  27.382  -5.797  1.00  0.00           H  
ATOM    891  HG  LEU A  57      -6.173  24.629  -5.268  1.00  0.00           H  
ATOM    892 1HD1 LEU A  57      -8.286  25.652  -5.983  1.00  0.00           H  
ATOM    893 2HD1 LEU A  57      -7.649  26.420  -4.510  1.00  0.00           H  
ATOM    894 3HD1 LEU A  57      -7.484  27.238  -6.082  1.00  0.00           H  
ATOM    895 1HD2 LEU A  57      -6.694  24.712  -7.682  1.00  0.00           H  
ATOM    896 2HD2 LEU A  57      -5.870  26.285  -7.806  1.00  0.00           H  
ATOM    897 3HD2 LEU A  57      -4.940  24.822  -7.402  1.00  0.00           H  
ATOM    898  N   LYS A  58      -2.324  26.835  -3.463  1.00  0.00           N  
ATOM    899  CA  LYS A  58      -1.329  27.727  -2.878  1.00  0.00           C  
ATOM    900  C   LYS A  58       0.067  27.412  -3.401  1.00  0.00           C  
ATOM    901  O   LYS A  58       0.852  28.316  -3.688  1.00  0.00           O  
ATOM    902  CB  LYS A  58      -1.353  27.629  -1.352  1.00  0.00           C  
ATOM    903  CG  LYS A  58      -2.606  28.205  -0.706  1.00  0.00           C  
ATOM    904  CD  LYS A  58      -2.565  28.054   0.808  1.00  0.00           C  
ATOM    905  CE  LYS A  58      -3.843  28.574   1.451  1.00  0.00           C  
ATOM    906  NZ  LYS A  58      -3.808  28.454   2.934  1.00  0.00           N1+
ATOM    907  H   LYS A  58      -2.818  26.189  -2.863  1.00  0.00           H  
ATOM    908  HA  LYS A  58      -1.575  28.750  -3.158  1.00  0.00           H  
ATOM    909 1HB  LYS A  58      -1.272  26.583  -1.053  1.00  0.00           H  
ATOM    910 2HB  LYS A  58      -0.491  28.155  -0.940  1.00  0.00           H  
ATOM    911 1HG  LYS A  58      -2.689  29.264  -0.954  1.00  0.00           H  
ATOM    912 2HG  LYS A  58      -3.485  27.689  -1.091  1.00  0.00           H  
ATOM    913 1HD  LYS A  58      -2.441  27.002   1.065  1.00  0.00           H  
ATOM    914 2HD  LYS A  58      -1.717  28.611   1.207  1.00  0.00           H  
ATOM    915 1HE  LYS A  58      -3.982  29.621   1.187  1.00  0.00           H  
ATOM    916 2HE  LYS A  58      -4.696  28.010   1.074  1.00  0.00           H  
ATOM    917 1HZ  LYS A  58      -4.672  28.808   3.321  1.00  0.00           H  
ATOM    918 2HZ  LYS A  58      -3.697  27.482   3.191  1.00  0.00           H  
ATOM    919 3HZ  LYS A  58      -3.032  28.988   3.298  1.00  0.00           H  
ATOM    920  N   LEU A  59       0.372  26.124  -3.522  1.00  0.00           N  
ATOM    921  CA  LEU A  59       1.681  25.688  -3.993  1.00  0.00           C  
ATOM    922  C   LEU A  59       1.723  25.612  -5.514  1.00  0.00           C  
ATOM    923  O   LEU A  59       2.795  25.516  -6.111  1.00  0.00           O  
ATOM    924  CB  LEU A  59       2.029  24.317  -3.397  1.00  0.00           C  
ATOM    925  CG  LEU A  59       2.207  24.279  -1.874  1.00  0.00           C  
ATOM    926  CD1 LEU A  59       2.444  22.844  -1.425  1.00  0.00           C  
ATOM    927  CD2 LEU A  59       3.369  25.177  -1.475  1.00  0.00           C  
ATOM    928  H   LEU A  59      -0.321  25.430  -3.281  1.00  0.00           H  
ATOM    929  HA  LEU A  59       2.426  26.412  -3.664  1.00  0.00           H  
ATOM    930 1HB  LEU A  59       1.238  23.616  -3.656  1.00  0.00           H  
ATOM    931 2HB  LEU A  59       2.957  23.968  -3.847  1.00  0.00           H  
ATOM    932  HG  LEU A  59       1.294  24.634  -1.392  1.00  0.00           H  
ATOM    933 1HD1 LEU A  59       2.570  22.818  -0.342  1.00  0.00           H  
ATOM    934 2HD1 LEU A  59       1.588  22.229  -1.705  1.00  0.00           H  
ATOM    935 3HD1 LEU A  59       3.342  22.458  -1.904  1.00  0.00           H  
ATOM    936 1HD2 LEU A  59       3.495  25.151  -0.392  1.00  0.00           H  
ATOM    937 2HD2 LEU A  59       4.282  24.823  -1.955  1.00  0.00           H  
ATOM    938 3HD2 LEU A  59       3.165  26.200  -1.793  1.00  0.00           H  
ATOM    939  N   GLY A  60       0.549  25.656  -6.135  1.00  0.00           N  
ATOM    940  CA  GLY A  60       0.448  25.576  -7.587  1.00  0.00           C  
ATOM    941  C   GLY A  60       0.761  24.172  -8.085  1.00  0.00           C  
ATOM    942  O   GLY A  60       1.446  23.998  -9.093  1.00  0.00           O  
ATOM    943  H   GLY A  60      -0.295  25.747  -5.588  1.00  0.00           H  
ATOM    944 1HA  GLY A  60      -0.557  25.861  -7.899  1.00  0.00           H  
ATOM    945 2HA  GLY A  60       1.138  26.288  -8.039  1.00  0.00           H  
ATOM    946  N   ILE A  61       0.257  23.170  -7.372  1.00  0.00           N  
ATOM    947  CA  ILE A  61       0.567  21.779  -7.677  1.00  0.00           C  
ATOM    948  C   ILE A  61      -0.703  20.965  -7.890  1.00  0.00           C  
ATOM    949  O   ILE A  61      -1.806  21.434  -7.612  1.00  0.00           O  
ATOM    950  CB  ILE A  61       1.404  21.142  -6.553  1.00  0.00           C  
ATOM    951  CG1 ILE A  61       0.633  21.175  -5.231  1.00  0.00           C  
ATOM    952  CG2 ILE A  61       2.738  21.859  -6.412  1.00  0.00           C  
ATOM    953  CD1 ILE A  61       1.330  20.454  -4.099  1.00  0.00           C  
ATOM    954  H   ILE A  61      -0.358  23.379  -6.598  1.00  0.00           H  
ATOM    955  HA  ILE A  61       1.149  21.749  -8.599  1.00  0.00           H  
ATOM    956  HB  ILE A  61       1.588  20.094  -6.785  1.00  0.00           H  
ATOM    957 1HG1 ILE A  61       0.471  22.209  -4.928  1.00  0.00           H  
ATOM    958 2HG1 ILE A  61      -0.348  20.719  -5.371  1.00  0.00           H  
ATOM    959 1HG2 ILE A  61       3.316  21.397  -5.611  1.00  0.00           H  
ATOM    960 2HG2 ILE A  61       3.291  21.785  -7.348  1.00  0.00           H  
ATOM    961 3HG2 ILE A  61       2.564  22.908  -6.174  1.00  0.00           H  
ATOM    962 1HD1 ILE A  61       0.722  20.520  -3.196  1.00  0.00           H  
ATOM    963 2HD1 ILE A  61       1.470  19.406  -4.367  1.00  0.00           H  
ATOM    964 3HD1 ILE A  61       2.299  20.916  -3.918  1.00  0.00           H  
ATOM    965  N   SER A  62      -0.540  19.742  -8.384  1.00  0.00           N  
ATOM    966  CA  SER A  62      -1.663  18.827  -8.549  1.00  0.00           C  
ATOM    967  C   SER A  62      -2.047  18.182  -7.224  1.00  0.00           C  
ATOM    968  O   SER A  62      -1.274  18.201  -6.265  1.00  0.00           O  
ATOM    969  CB  SER A  62      -1.317  17.753  -9.563  1.00  0.00           C  
ATOM    970  OG  SER A  62      -0.378  16.854  -9.041  1.00  0.00           O  
ATOM    971  H   SER A  62       0.386  19.439  -8.652  1.00  0.00           H  
ATOM    972  HA  SER A  62      -2.520  19.394  -8.916  1.00  0.00           H  
ATOM    973 1HB  SER A  62      -2.221  17.216  -9.847  1.00  0.00           H  
ATOM    974 2HB  SER A  62      -0.917  18.219 -10.463  1.00  0.00           H  
ATOM    975  HG  SER A  62       0.042  16.441  -9.799  1.00  0.00           H  
ATOM    976  N   VAL A  63      -3.245  17.610  -7.176  1.00  0.00           N  
ATOM    977  CA  VAL A  63      -3.698  16.877  -5.999  1.00  0.00           C  
ATOM    978  C   VAL A  63      -2.779  15.700  -5.696  1.00  0.00           C  
ATOM    979  O   VAL A  63      -2.474  15.421  -4.536  1.00  0.00           O  
ATOM    980  CB  VAL A  63      -5.134  16.362  -6.210  1.00  0.00           C  
ATOM    981  CG1 VAL A  63      -5.532  15.419  -5.084  1.00  0.00           C  
ATOM    982  CG2 VAL A  63      -6.097  17.535  -6.298  1.00  0.00           C  
ATOM    983  H   VAL A  63      -3.858  17.684  -7.975  1.00  0.00           H  
ATOM    984  HA  VAL A  63      -3.691  17.555  -5.145  1.00  0.00           H  
ATOM    985  HB  VAL A  63      -5.172  15.789  -7.137  1.00  0.00           H  
ATOM    986 1HG1 VAL A  63      -6.549  15.064  -5.249  1.00  0.00           H  
ATOM    987 2HG1 VAL A  63      -4.851  14.569  -5.063  1.00  0.00           H  
ATOM    988 3HG1 VAL A  63      -5.483  15.948  -4.133  1.00  0.00           H  
ATOM    989 1HG2 VAL A  63      -7.110  17.163  -6.447  1.00  0.00           H  
ATOM    990 2HG2 VAL A  63      -6.054  18.111  -5.373  1.00  0.00           H  
ATOM    991 3HG2 VAL A  63      -5.818  18.174  -7.136  1.00  0.00           H  
ATOM    992  N   GLU A  64      -2.339  15.014  -6.745  1.00  0.00           N  
ATOM    993  CA  GLU A  64      -1.409  13.901  -6.598  1.00  0.00           C  
ATOM    994  C   GLU A  64      -0.089  14.363  -5.993  1.00  0.00           C  
ATOM    995  O   GLU A  64       0.433  13.742  -5.068  1.00  0.00           O  
ATOM    996  CB  GLU A  64      -1.155  13.234  -7.951  1.00  0.00           C  
ATOM    997  CG  GLU A  64      -0.243  12.017  -7.891  1.00  0.00           C  
ATOM    998  CD  GLU A  64      -0.051  11.363  -9.232  1.00  0.00           C  
ATOM    999  OE1 GLU A  64      -0.620  11.833 -10.188  1.00  0.00           O  
ATOM   1000  OE2 GLU A  64       0.666  10.394  -9.300  1.00  0.00           O1-
ATOM   1001  H   GLU A  64      -2.657  15.269  -7.669  1.00  0.00           H  
ATOM   1002  HA  GLU A  64      -1.853  13.165  -5.928  1.00  0.00           H  
ATOM   1003 1HB  GLU A  64      -2.105  12.920  -8.385  1.00  0.00           H  
ATOM   1004 2HB  GLU A  64      -0.705  13.956  -8.634  1.00  0.00           H  
ATOM   1005 1HG  GLU A  64       0.729  12.322  -7.506  1.00  0.00           H  
ATOM   1006 2HG  GLU A  64      -0.667  11.293  -7.197  1.00  0.00           H  
ATOM   1007  N   GLU A  65       0.448  15.458  -6.522  1.00  0.00           N  
ATOM   1008  CA  GLU A  65       1.695  16.019  -6.021  1.00  0.00           C  
ATOM   1009  C   GLU A  65       1.572  16.412  -4.553  1.00  0.00           C  
ATOM   1010  O   GLU A  65       2.486  16.184  -3.761  1.00  0.00           O  
ATOM   1011  CB  GLU A  65       2.105  17.238  -6.851  1.00  0.00           C  
ATOM   1012  CG  GLU A  65       2.664  16.901  -8.227  1.00  0.00           C  
ATOM   1013  CD  GLU A  65       3.000  18.123  -9.036  1.00  0.00           C  
ATOM   1014  OE1 GLU A  65       2.153  18.971  -9.176  1.00  0.00           O  
ATOM   1015  OE2 GLU A  65       4.106  18.207  -9.516  1.00  0.00           O1-
ATOM   1016  H   GLU A  65      -0.021  15.912  -7.293  1.00  0.00           H  
ATOM   1017  HA  GLU A  65       2.474  15.260  -6.101  1.00  0.00           H  
ATOM   1018 1HB  GLU A  65       1.243  17.889  -6.991  1.00  0.00           H  
ATOM   1019 2HB  GLU A  65       2.862  17.808  -6.312  1.00  0.00           H  
ATOM   1020 1HG  GLU A  65       3.565  16.301  -8.104  1.00  0.00           H  
ATOM   1021 2HG  GLU A  65       1.934  16.302  -8.768  1.00  0.00           H  
ATOM   1022  N   LEU A  66       0.436  17.003  -4.198  1.00  0.00           N  
ATOM   1023  CA  LEU A  66       0.171  17.385  -2.817  1.00  0.00           C  
ATOM   1024  C   LEU A  66       0.236  16.177  -1.890  1.00  0.00           C  
ATOM   1025  O   LEU A  66       0.892  16.217  -0.849  1.00  0.00           O  
ATOM   1026  CB  LEU A  66      -1.207  18.048  -2.705  1.00  0.00           C  
ATOM   1027  CG  LEU A  66      -1.639  18.453  -1.290  1.00  0.00           C  
ATOM   1028  CD1 LEU A  66      -0.675  19.496  -0.743  1.00  0.00           C  
ATOM   1029  CD2 LEU A  66      -3.062  18.989  -1.327  1.00  0.00           C  
ATOM   1030  H   LEU A  66      -0.261  17.194  -4.904  1.00  0.00           H  
ATOM   1031  HA  LEU A  66       0.931  18.100  -2.504  1.00  0.00           H  
ATOM   1032 1HB  LEU A  66      -1.211  18.946  -3.321  1.00  0.00           H  
ATOM   1033 2HB  LEU A  66      -1.957  17.361  -3.097  1.00  0.00           H  
ATOM   1034  HG  LEU A  66      -1.596  17.583  -0.634  1.00  0.00           H  
ATOM   1035 1HD1 LEU A  66      -0.981  19.784   0.263  1.00  0.00           H  
ATOM   1036 2HD1 LEU A  66       0.333  19.079  -0.710  1.00  0.00           H  
ATOM   1037 3HD1 LEU A  66      -0.683  20.373  -1.389  1.00  0.00           H  
ATOM   1038 1HD2 LEU A  66      -3.369  19.276  -0.321  1.00  0.00           H  
ATOM   1039 2HD2 LEU A  66      -3.106  19.860  -1.981  1.00  0.00           H  
ATOM   1040 3HD2 LEU A  66      -3.733  18.217  -1.704  1.00  0.00           H  
ATOM   1041  N   LEU A  67      -0.451  15.112  -2.284  1.00  0.00           N  
ATOM   1042  CA  LEU A  67      -0.432  13.875  -1.513  1.00  0.00           C  
ATOM   1043  C   LEU A  67       0.992  13.369  -1.318  1.00  0.00           C  
ATOM   1044  O   LEU A  67       1.387  13.008  -0.208  1.00  0.00           O  
ATOM   1045  CB  LEU A  67      -1.272  12.800  -2.213  1.00  0.00           C  
ATOM   1046  CG  LEU A  67      -1.266  11.416  -1.553  1.00  0.00           C  
ATOM   1047  CD1 LEU A  67      -1.803  11.528  -0.133  1.00  0.00           C  
ATOM   1048  CD2 LEU A  67      -2.107  10.454  -2.381  1.00  0.00           C  
ATOM   1049  H   LEU A  67      -0.998  15.154  -3.132  1.00  0.00           H  
ATOM   1050  HA  LEU A  67      -0.860  14.073  -0.531  1.00  0.00           H  
ATOM   1051 1HB  LEU A  67      -2.305  13.141  -2.258  1.00  0.00           H  
ATOM   1052 2HB  LEU A  67      -0.906  12.682  -3.234  1.00  0.00           H  
ATOM   1053  HG  LEU A  67      -0.243  11.045  -1.494  1.00  0.00           H  
ATOM   1054 1HD1 LEU A  67      -1.800  10.544   0.337  1.00  0.00           H  
ATOM   1055 2HD1 LEU A  67      -1.173  12.206   0.442  1.00  0.00           H  
ATOM   1056 3HD1 LEU A  67      -2.823  11.913  -0.159  1.00  0.00           H  
ATOM   1057 1HD2 LEU A  67      -2.103   9.469  -1.912  1.00  0.00           H  
ATOM   1058 2HD2 LEU A  67      -3.131  10.823  -2.439  1.00  0.00           H  
ATOM   1059 3HD2 LEU A  67      -1.691  10.380  -3.385  1.00  0.00           H  
ATOM   1060  N   LYS A  68       1.762  13.337  -2.392  1.00  0.00           N  
ATOM   1061  CA  LYS A  68       3.140  12.867  -2.344  1.00  0.00           C  
ATOM   1062  C   LYS A  68       3.982  13.723  -1.406  1.00  0.00           C  
ATOM   1063  O   LYS A  68       4.804  13.207  -0.648  1.00  0.00           O  
ATOM   1064  CB  LYS A  68       3.754  12.863  -3.744  1.00  0.00           C  
ATOM   1065  CG  LYS A  68       3.205  11.785  -4.670  1.00  0.00           C  
ATOM   1066  CD  LYS A  68       3.817  11.883  -6.058  1.00  0.00           C  
ATOM   1067  CE  LYS A  68       3.297  10.785  -6.973  1.00  0.00           C  
ATOM   1068  NZ  LYS A  68       3.775  10.951  -8.372  1.00  0.00           N1+
ATOM   1069  H   LYS A  68       1.380  13.653  -3.272  1.00  0.00           H  
ATOM   1070  HA  LYS A  68       3.145  11.845  -1.967  1.00  0.00           H  
ATOM   1071 1HB  LYS A  68       3.585  13.830  -4.220  1.00  0.00           H  
ATOM   1072 2HB  LYS A  68       4.832  12.721  -3.669  1.00  0.00           H  
ATOM   1073 1HG  LYS A  68       3.424  10.801  -4.253  1.00  0.00           H  
ATOM   1074 2HG  LYS A  68       2.123  11.892  -4.750  1.00  0.00           H  
ATOM   1075 1HD  LYS A  68       3.576  12.853  -6.496  1.00  0.00           H  
ATOM   1076 2HD  LYS A  68       4.901  11.797  -5.985  1.00  0.00           H  
ATOM   1077 1HE  LYS A  68       3.627   9.815  -6.602  1.00  0.00           H  
ATOM   1078 2HE  LYS A  68       2.206  10.796  -6.972  1.00  0.00           H  
ATOM   1079 1HZ  LYS A  68       3.408  10.205  -8.945  1.00  0.00           H  
ATOM   1080 2HZ  LYS A  68       3.458  11.840  -8.734  1.00  0.00           H  
ATOM   1081 3HZ  LYS A  68       4.784  10.923  -8.389  1.00  0.00           H  
ATOM   1082  N   LEU A  69       3.772  15.034  -1.461  1.00  0.00           N  
ATOM   1083  CA  LEU A  69       4.492  15.962  -0.597  1.00  0.00           C  
ATOM   1084  C   LEU A  69       4.065  15.804   0.857  1.00  0.00           C  
ATOM   1085  O   LEU A  69       4.883  15.919   1.770  1.00  0.00           O  
ATOM   1086  CB  LEU A  69       4.250  17.406  -1.053  1.00  0.00           C  
ATOM   1087  CG  LEU A  69       4.924  17.809  -2.371  1.00  0.00           C  
ATOM   1088  CD1 LEU A  69       4.453  19.199  -2.779  1.00  0.00           C  
ATOM   1089  CD2 LEU A  69       6.436  17.773  -2.200  1.00  0.00           C  
ATOM   1090  H   LEU A  69       3.097  15.396  -2.119  1.00  0.00           H  
ATOM   1091  HA  LEU A  69       5.557  15.745  -0.668  1.00  0.00           H  
ATOM   1092 1HB  LEU A  69       3.179  17.559  -1.169  1.00  0.00           H  
ATOM   1093 2HB  LEU A  69       4.611  18.081  -0.277  1.00  0.00           H  
ATOM   1094  HG  LEU A  69       4.632  17.113  -3.157  1.00  0.00           H  
ATOM   1095 1HD1 LEU A  69       4.932  19.486  -3.715  1.00  0.00           H  
ATOM   1096 2HD1 LEU A  69       3.371  19.191  -2.913  1.00  0.00           H  
ATOM   1097 3HD1 LEU A  69       4.718  19.915  -2.002  1.00  0.00           H  
ATOM   1098 1HD2 LEU A  69       6.915  18.059  -3.137  1.00  0.00           H  
ATOM   1099 2HD2 LEU A  69       6.731  18.469  -1.414  1.00  0.00           H  
ATOM   1100 3HD2 LEU A  69       6.747  16.765  -1.926  1.00  0.00           H  
ATOM   1101  N   ALA A  70       2.781  15.538   1.066  1.00  0.00           N  
ATOM   1102  CA  ALA A  70       2.247  15.342   2.409  1.00  0.00           C  
ATOM   1103  C   ALA A  70       2.843  14.100   3.061  1.00  0.00           C  
ATOM   1104  O   ALA A  70       3.215  14.122   4.235  1.00  0.00           O  
ATOM   1105  CB  ALA A  70       0.730  15.240   2.366  1.00  0.00           C  
ATOM   1106  H   ALA A  70       2.157  15.471   0.274  1.00  0.00           H  
ATOM   1107  HA  ALA A  70       2.512  16.206   3.016  1.00  0.00           H  
ATOM   1108 1HB  ALA A  70       0.347  15.093   3.377  1.00  0.00           H  
ATOM   1109 2HB  ALA A  70       0.315  16.158   1.952  1.00  0.00           H  
ATOM   1110 3HB  ALA A  70       0.439  14.397   1.742  1.00  0.00           H  
ATOM   1111  N   LYS A  71       2.928  13.028   2.283  1.00  0.00           N  
ATOM   1112  CA  LYS A  71       3.553  11.799   2.760  1.00  0.00           C  
ATOM   1113  C   LYS A  71       5.044  11.997   3.004  1.00  0.00           C  
ATOM   1114  O   LYS A  71       5.571  11.598   4.041  1.00  0.00           O  
ATOM   1115  CB  LYS A  71       3.329  10.662   1.762  1.00  0.00           C  
ATOM   1116  CG  LYS A  71       1.908  10.113   1.741  1.00  0.00           C  
ATOM   1117  CD  LYS A  71       1.764   8.994   0.721  1.00  0.00           C  
ATOM   1118  CE  LYS A  71       0.355   8.417   0.728  1.00  0.00           C  
ATOM   1119  NZ  LYS A  71       0.186   7.352  -0.297  1.00  0.00           N1+
ATOM   1120  H   LYS A  71       2.553  13.058   1.346  1.00  0.00           H  
ATOM   1121  HA  LYS A  71       3.081  11.514   3.701  1.00  0.00           H  
ATOM   1122 1HB  LYS A  71       3.569  11.008   0.756  1.00  0.00           H  
ATOM   1123 2HB  LYS A  71       4.003   9.837   1.994  1.00  0.00           H  
ATOM   1124 1HG  LYS A  71       1.652   9.729   2.729  1.00  0.00           H  
ATOM   1125 2HG  LYS A  71       1.213  10.914   1.491  1.00  0.00           H  
ATOM   1126 1HD  LYS A  71       1.986   9.378  -0.276  1.00  0.00           H  
ATOM   1127 2HD  LYS A  71       2.472   8.199   0.952  1.00  0.00           H  
ATOM   1128 1HE  LYS A  71       0.138   7.999   1.710  1.00  0.00           H  
ATOM   1129 2HE  LYS A  71      -0.364   9.212   0.529  1.00  0.00           H  
ATOM   1130 1HZ  LYS A  71      -0.760   6.996  -0.260  1.00  0.00           H  
ATOM   1131 2HZ  LYS A  71       0.366   7.734  -1.215  1.00  0.00           H  
ATOM   1132 3HZ  LYS A  71       0.835   6.600  -0.112  1.00  0.00           H  
ATOM   1133  N   ALA A  72       5.719  12.606   2.052  1.00  0.00           N  
ATOM   1134  CA  ALA A  72       7.135  12.924   2.192  1.00  0.00           C  
ATOM   1135  C   ALA A  72       7.398  13.719   3.464  1.00  0.00           C  
ATOM   1136  O   ALA A  72       8.323  13.414   4.217  1.00  0.00           O  
ATOM   1137  CB  ALA A  72       7.627  13.695   0.975  1.00  0.00           C  
ATOM   1138  H   ALA A  72       5.239  12.864   1.202  1.00  0.00           H  
ATOM   1139  HA  ALA A  72       7.694  11.992   2.250  1.00  0.00           H  
ATOM   1140 1HB  ALA A  72       8.686  13.925   1.094  1.00  0.00           H  
ATOM   1141 2HB  ALA A  72       7.486  13.091   0.079  1.00  0.00           H  
ATOM   1142 3HB  ALA A  72       7.064  14.622   0.879  1.00  0.00           H  
ATOM   1143  N   ALA A  73       6.580  14.739   3.698  1.00  0.00           N  
ATOM   1144  CA  ALA A  73       6.673  15.531   4.919  1.00  0.00           C  
ATOM   1145  C   ALA A  73       6.451  14.667   6.154  1.00  0.00           C  
ATOM   1146  O   ALA A  73       7.181  14.777   7.139  1.00  0.00           O  
ATOM   1147  CB  ALA A  73       5.670  16.675   4.886  1.00  0.00           C  
ATOM   1148  H   ALA A  73       5.875  14.973   3.012  1.00  0.00           H  
ATOM   1149  HA  ALA A  73       7.671  15.969   4.973  1.00  0.00           H  
ATOM   1150 1HB  ALA A  73       5.751  17.256   5.804  1.00  0.00           H  
ATOM   1151 2HB  ALA A  73       5.877  17.316   4.030  1.00  0.00           H  
ATOM   1152 3HB  ALA A  73       4.662  16.272   4.801  1.00  0.00           H  
ATOM   1153  N   TYR A  74       5.439  13.820   6.083  1.00  0.00           N  
ATOM   1154  CA  TYR A  74       5.139  12.912   7.184  1.00  0.00           C  
ATOM   1155  C   TYR A  74       6.354  12.071   7.552  1.00  0.00           C  
ATOM   1156  O   TYR A  74       6.707  11.951   8.724  1.00  0.00           O  
ATOM   1157  CB  TYR A  74       3.957  12.009   6.828  1.00  0.00           C  
ATOM   1158  CG  TYR A  74       3.715  10.899   7.826  1.00  0.00           C  
ATOM   1159  CD1 TYR A  74       3.068  11.170   9.023  1.00  0.00           C  
ATOM   1160  CD2 TYR A  74       4.139   9.609   7.545  1.00  0.00           C  
ATOM   1161  CE1 TYR A  74       2.847  10.156   9.935  1.00  0.00           C  
ATOM   1162  CE2 TYR A  74       3.917   8.594   8.456  1.00  0.00           C  
ATOM   1163  CZ  TYR A  74       3.274   8.865   9.647  1.00  0.00           C  
ATOM   1164  OH  TYR A  74       3.053   7.855  10.554  1.00  0.00           O  
ATOM   1165  H   TYR A  74       4.863  13.794   5.254  1.00  0.00           H  
ATOM   1166  HA  TYR A  74       4.850  13.506   8.053  1.00  0.00           H  
ATOM   1167 1HB  TYR A  74       3.049  12.608   6.758  1.00  0.00           H  
ATOM   1168 2HB  TYR A  74       4.127  11.556   5.851  1.00  0.00           H  
ATOM   1169  HD1 TYR A  74       2.735  12.185   9.243  1.00  0.00           H  
ATOM   1170  HD2 TYR A  74       4.649   9.394   6.605  1.00  0.00           H  
ATOM   1171  HE1 TYR A  74       2.339  10.370  10.874  1.00  0.00           H  
ATOM   1172  HE2 TYR A  74       4.252   7.581   8.235  1.00  0.00           H  
ATOM   1173  HH  TYR A  74       2.599   8.210  11.322  1.00  0.00           H  
ATOM   1174  N   TYR A  75       6.992  11.489   6.541  1.00  0.00           N  
ATOM   1175  CA  TYR A  75       8.098  10.565   6.763  1.00  0.00           C  
ATOM   1176  C   TYR A  75       9.360  11.308   7.182  1.00  0.00           C  
ATOM   1177  O   TYR A  75      10.170  10.790   7.952  1.00  0.00           O  
ATOM   1178  CB  TYR A  75       8.363   9.736   5.505  1.00  0.00           C  
ATOM   1179  CG  TYR A  75       7.302   8.695   5.224  1.00  0.00           C  
ATOM   1180  CD1 TYR A  75       6.499   8.810   4.098  1.00  0.00           C  
ATOM   1181  CD2 TYR A  75       7.132   7.628   6.091  1.00  0.00           C  
ATOM   1182  CE1 TYR A  75       5.529   7.860   3.842  1.00  0.00           C  
ATOM   1183  CE2 TYR A  75       6.163   6.677   5.835  1.00  0.00           C  
ATOM   1184  CZ  TYR A  75       5.364   6.791   4.716  1.00  0.00           C  
ATOM   1185  OH  TYR A  75       4.398   5.844   4.460  1.00  0.00           O  
ATOM   1186  H   TYR A  75       6.703  11.692   5.595  1.00  0.00           H  
ATOM   1187  HA  TYR A  75       7.822   9.883   7.566  1.00  0.00           H  
ATOM   1188 1HB  TYR A  75       8.429  10.398   4.639  1.00  0.00           H  
ATOM   1189 2HB  TYR A  75       9.322   9.227   5.600  1.00  0.00           H  
ATOM   1190  HD1 TYR A  75       6.633   9.650   3.416  1.00  0.00           H  
ATOM   1191  HD2 TYR A  75       7.763   7.538   6.976  1.00  0.00           H  
ATOM   1192  HE1 TYR A  75       4.899   7.949   2.958  1.00  0.00           H  
ATOM   1193  HE2 TYR A  75       6.029   5.837   6.518  1.00  0.00           H  
ATOM   1194  HH  TYR A  75       3.936   6.071   3.649  1.00  0.00           H  
ATOM   1195  N   SER A  76       9.523  12.511   6.684  1.00  0.00           N  
ATOM   1196  CA  SER A  76      10.714  13.304   6.961  1.00  0.00           C  
ATOM   1197  C   SER A  76      10.574  14.068   8.272  1.00  0.00           C  
ATOM   1198  O   SER A  76      11.566  14.496   8.862  1.00  0.00           O  
ATOM   1199  CB  SER A  76      10.971  14.275   5.825  1.00  0.00           C  
ATOM   1200  OG  SER A  76       9.932  15.209   5.717  1.00  0.00           O  
ATOM   1201  H   SER A  76       8.802  12.895   6.089  1.00  0.00           H  
ATOM   1202  HA  SER A  76      11.559  12.624   7.060  1.00  0.00           H  
ATOM   1203 1HB  SER A  76      11.914  14.794   5.996  1.00  0.00           H  
ATOM   1204 2HB  SER A  76      11.066  13.724   4.891  1.00  0.00           H  
ATOM   1205  HG  SER A  76       9.137  14.702   5.540  1.00  0.00           H  
ATOM   1206  N   GLY A  77       9.336  14.239   8.722  1.00  0.00           N  
ATOM   1207  CA  GLY A  77       9.064  14.946   9.968  1.00  0.00           C  
ATOM   1208  C   GLY A  77       9.031  16.453   9.750  1.00  0.00           C  
ATOM   1209  O   GLY A  77       9.416  17.225  10.627  1.00  0.00           O  
ATOM   1210  H   GLY A  77       8.563  13.867   8.188  1.00  0.00           H  
ATOM   1211 1HA  GLY A  77       8.109  14.613  10.375  1.00  0.00           H  
ATOM   1212 2HA  GLY A  77       9.829  14.698  10.702  1.00  0.00           H  
ATOM   1213  N   THR A  78       8.569  16.865   8.575  1.00  0.00           N  
ATOM   1214  CA  THR A  78       8.515  18.281   8.226  1.00  0.00           C  
ATOM   1215  C   THR A  78       7.107  18.695   7.820  1.00  0.00           C  
ATOM   1216  O   THR A  78       6.153  17.935   7.987  1.00  0.00           O  
ATOM   1217  CB  THR A  78       9.499  18.608   7.088  1.00  0.00           C  
ATOM   1218  CG2 THR A  78      10.904  18.152   7.449  1.00  0.00           C  
ATOM   1219  OG1 THR A  78       9.081  17.949   5.886  1.00  0.00           O  
ATOM   1220  H   THR A  78       8.245  16.181   7.905  1.00  0.00           H  
ATOM   1221  HA  THR A  78       8.796  18.863   9.104  1.00  0.00           H  
ATOM   1222  HB  THR A  78       9.506  19.684   6.911  1.00  0.00           H  
ATOM   1223  HG1 THR A  78       9.411  17.046   5.884  1.00  0.00           H  
ATOM   1224 1HG2 THR A  78      11.586  18.392   6.632  1.00  0.00           H  
ATOM   1225 2HG2 THR A  78      11.230  18.661   8.355  1.00  0.00           H  
ATOM   1226 3HG2 THR A  78      10.905  17.076   7.617  1.00  0.00           H  
ATOM   1227  N   THR A  79       6.983  19.906   7.287  1.00  0.00           N  
ATOM   1228  CA  THR A  79       5.712  20.381   6.753  1.00  0.00           C  
ATOM   1229  C   THR A  79       5.637  20.177   5.245  1.00  0.00           C  
ATOM   1230  O   THR A  79       6.649  19.920   4.593  1.00  0.00           O  
ATOM   1231  CB  THR A  79       5.492  21.869   7.085  1.00  0.00           C  
ATOM   1232  CG2 THR A  79       5.670  22.114   8.575  1.00  0.00           C  
ATOM   1233  OG1 THR A  79       6.434  22.667   6.357  1.00  0.00           O  
ATOM   1234  H   THR A  79       7.789  20.512   7.250  1.00  0.00           H  
ATOM   1235  HA  THR A  79       4.888  19.854   7.256  1.00  0.00           H  
ATOM   1236  HB  THR A  79       4.485  22.161   6.791  1.00  0.00           H  
ATOM   1237  HG1 THR A  79       6.529  23.520   6.787  1.00  0.00           H  
ATOM   1238 1HG2 THR A  79       5.511  23.170   8.792  1.00  0.00           H  
ATOM   1239 2HG2 THR A  79       4.948  21.517   9.131  1.00  0.00           H  
ATOM   1240 3HG2 THR A  79       6.679  21.831   8.873  1.00  0.00           H  
ATOM   1241  N   VAL A  80       4.433  20.293   4.696  1.00  0.00           N  
ATOM   1242  CA  VAL A  80       4.224  20.122   3.263  1.00  0.00           C  
ATOM   1243  C   VAL A  80       4.994  21.168   2.467  1.00  0.00           C  
ATOM   1244  O   VAL A  80       5.566  20.868   1.420  1.00  0.00           O  
ATOM   1245  CB  VAL A  80       2.725  20.225   2.926  1.00  0.00           C  
ATOM   1246  CG1 VAL A  80       2.517  20.219   1.419  1.00  0.00           C  
ATOM   1247  CG2 VAL A  80       1.967  19.081   3.580  1.00  0.00           C  
ATOM   1248  H   VAL A  80       3.641  20.503   5.287  1.00  0.00           H  
ATOM   1249  HA  VAL A  80       4.580  19.132   2.977  1.00  0.00           H  
ATOM   1250  HB  VAL A  80       2.342  21.175   3.299  1.00  0.00           H  
ATOM   1251 1HG1 VAL A  80       1.451  20.293   1.198  1.00  0.00           H  
ATOM   1252 2HG1 VAL A  80       3.038  21.067   0.976  1.00  0.00           H  
ATOM   1253 3HG1 VAL A  80       2.909  19.292   1.001  1.00  0.00           H  
ATOM   1254 1HG2 VAL A  80       0.908  19.160   3.338  1.00  0.00           H  
ATOM   1255 2HG2 VAL A  80       2.353  18.130   3.211  1.00  0.00           H  
ATOM   1256 3HG2 VAL A  80       2.096  19.129   4.662  1.00  0.00           H  
ATOM   1257  N   GLU A  81       5.003  22.398   2.970  1.00  0.00           N  
ATOM   1258  CA  GLU A  81       5.722  23.487   2.317  1.00  0.00           C  
ATOM   1259  C   GLU A  81       7.226  23.247   2.342  1.00  0.00           C  
ATOM   1260  O   GLU A  81       7.922  23.512   1.362  1.00  0.00           O  
ATOM   1261  CB  GLU A  81       5.397  24.821   2.993  1.00  0.00           C  
ATOM   1262  CG  GLU A  81       3.977  25.315   2.760  1.00  0.00           C  
ATOM   1263  CD  GLU A  81       3.653  26.556   3.544  1.00  0.00           C  
ATOM   1264  OE1 GLU A  81       4.484  26.988   4.305  1.00  0.00           O  
ATOM   1265  OE2 GLU A  81       2.573  27.072   3.381  1.00  0.00           O1-
ATOM   1266  H   GLU A  81       4.501  22.584   3.825  1.00  0.00           H  
ATOM   1267  HA  GLU A  81       5.399  23.540   1.278  1.00  0.00           H  
ATOM   1268 1HB  GLU A  81       5.547  24.729   4.069  1.00  0.00           H  
ATOM   1269 2HB  GLU A  81       6.082  25.588   2.632  1.00  0.00           H  
ATOM   1270 1HG  GLU A  81       3.846  25.526   1.699  1.00  0.00           H  
ATOM   1271 2HG  GLU A  81       3.278  24.525   3.034  1.00  0.00           H  
ATOM   1272  N   GLU A  82       7.721  22.744   3.467  1.00  0.00           N  
ATOM   1273  CA  GLU A  82       9.136  22.416   3.601  1.00  0.00           C  
ATOM   1274  C   GLU A  82       9.538  21.309   2.634  1.00  0.00           C  
ATOM   1275  O   GLU A  82      10.610  21.359   2.030  1.00  0.00           O  
ATOM   1276  CB  GLU A  82       9.450  21.990   5.037  1.00  0.00           C  
ATOM   1277  CG  GLU A  82       9.501  23.138   6.036  1.00  0.00           C  
ATOM   1278  CD  GLU A  82       9.765  22.679   7.443  1.00  0.00           C  
ATOM   1279  OE1 GLU A  82       9.059  21.816   7.908  1.00  0.00           O  
ATOM   1280  OE2 GLU A  82      10.673  23.191   8.054  1.00  0.00           O1-
ATOM   1281  H   GLU A  82       7.103  22.585   4.249  1.00  0.00           H  
ATOM   1282  HA  GLU A  82       9.722  23.304   3.364  1.00  0.00           H  
ATOM   1283 1HB  GLU A  82       8.697  21.281   5.381  1.00  0.00           H  
ATOM   1284 2HB  GLU A  82      10.414  21.481   5.064  1.00  0.00           H  
ATOM   1285 1HG  GLU A  82      10.288  23.830   5.739  1.00  0.00           H  
ATOM   1286 2HG  GLU A  82       8.553  23.674   6.005  1.00  0.00           H  
ATOM   1287  N   ALA A  83       8.674  20.311   2.492  1.00  0.00           N  
ATOM   1288  CA  ALA A  83       8.880  19.252   1.512  1.00  0.00           C  
ATOM   1289  C   ALA A  83       8.886  19.808   0.094  1.00  0.00           C  
ATOM   1290  O   ALA A  83       9.758  19.475  -0.710  1.00  0.00           O  
ATOM   1291  CB  ALA A  83       7.809  18.181   1.655  1.00  0.00           C  
ATOM   1292  H   ALA A  83       7.852  20.284   3.079  1.00  0.00           H  
ATOM   1293  HA  ALA A  83       9.848  18.790   1.700  1.00  0.00           H  
ATOM   1294 1HB  ALA A  83       7.976  17.397   0.916  1.00  0.00           H  
ATOM   1295 2HB  ALA A  83       7.855  17.751   2.656  1.00  0.00           H  
ATOM   1296 3HB  ALA A  83       6.827  18.625   1.495  1.00  0.00           H  
ATOM   1297  N   TYR A  84       7.909  20.657  -0.208  1.00  0.00           N  
ATOM   1298  CA  TYR A  84       7.838  21.313  -1.509  1.00  0.00           C  
ATOM   1299  C   TYR A  84       9.152  22.005  -1.848  1.00  0.00           C  
ATOM   1300  O   TYR A  84       9.664  21.872  -2.960  1.00  0.00           O  
ATOM   1301  CB  TYR A  84       6.685  22.319  -1.538  1.00  0.00           C  
ATOM   1302  CG  TYR A  84       6.606  23.119  -2.820  1.00  0.00           C  
ATOM   1303  CD1 TYR A  84       5.999  22.574  -3.941  1.00  0.00           C  
ATOM   1304  CD2 TYR A  84       7.142  24.397  -2.873  1.00  0.00           C  
ATOM   1305  CE1 TYR A  84       5.927  23.305  -5.112  1.00  0.00           C  
ATOM   1306  CE2 TYR A  84       7.070  25.128  -4.042  1.00  0.00           C  
ATOM   1307  CZ  TYR A  84       6.465  24.585  -5.159  1.00  0.00           C  
ATOM   1308  OH  TYR A  84       6.394  25.314  -6.324  1.00  0.00           O  
ATOM   1309  H   TYR A  84       7.198  20.853   0.481  1.00  0.00           H  
ATOM   1310  HA  TYR A  84       7.642  20.556  -2.266  1.00  0.00           H  
ATOM   1311 1HB  TYR A  84       5.739  21.792  -1.406  1.00  0.00           H  
ATOM   1312 2HB  TYR A  84       6.790  23.016  -0.708  1.00  0.00           H  
ATOM   1313  HD1 TYR A  84       5.578  21.569  -3.900  1.00  0.00           H  
ATOM   1314  HD2 TYR A  84       7.620  24.825  -1.992  1.00  0.00           H  
ATOM   1315  HE1 TYR A  84       5.450  22.876  -5.993  1.00  0.00           H  
ATOM   1316  HE2 TYR A  84       7.492  26.132  -4.085  1.00  0.00           H  
ATOM   1317  HH  TYR A  84       5.946  24.795  -6.997  1.00  0.00           H  
ATOM   1318  N   LYS A  85       9.693  22.742  -0.885  1.00  0.00           N  
ATOM   1319  CA  LYS A  85      10.964  23.432  -1.072  1.00  0.00           C  
ATOM   1320  C   LYS A  85      12.114  22.442  -1.201  1.00  0.00           C  
ATOM   1321  O   LYS A  85      12.995  22.606  -2.045  1.00  0.00           O  
ATOM   1322  CB  LYS A  85      11.226  24.394   0.089  1.00  0.00           C  
ATOM   1323  CG  LYS A  85      10.295  25.598   0.131  1.00  0.00           C  
ATOM   1324  CD  LYS A  85      10.572  26.468   1.347  1.00  0.00           C  
ATOM   1325  CE  LYS A  85       9.587  27.625   1.437  1.00  0.00           C  
ATOM   1326  NZ  LYS A  85       9.821  28.462   2.644  1.00  0.00           N1+
ATOM   1327  H   LYS A  85       9.211  22.828  -0.002  1.00  0.00           H  
ATOM   1328  HA  LYS A  85      10.910  24.017  -1.989  1.00  0.00           H  
ATOM   1329 1HB  LYS A  85      11.126  23.859   1.034  1.00  0.00           H  
ATOM   1330 2HB  LYS A  85      12.250  24.764   0.030  1.00  0.00           H  
ATOM   1331 1HG  LYS A  85      10.432  26.195  -0.772  1.00  0.00           H  
ATOM   1332 2HG  LYS A  85       9.261  25.257   0.165  1.00  0.00           H  
ATOM   1333 1HD  LYS A  85      10.492  25.864   2.253  1.00  0.00           H  
ATOM   1334 2HD  LYS A  85      11.583  26.868   1.287  1.00  0.00           H  
ATOM   1335 1HE  LYS A  85       9.682  28.251   0.551  1.00  0.00           H  
ATOM   1336 2HE  LYS A  85       8.570  27.235   1.473  1.00  0.00           H  
ATOM   1337 1HZ  LYS A  85       9.150  29.216   2.667  1.00  0.00           H  
ATOM   1338 2HZ  LYS A  85       9.718  27.894   3.474  1.00  0.00           H  
ATOM   1339 3HZ  LYS A  85      10.755  28.845   2.614  1.00  0.00           H  
ATOM   1340  N   LEU A  86      12.101  21.413  -0.361  1.00  0.00           N  
ATOM   1341  CA  LEU A  86      13.180  20.433  -0.330  1.00  0.00           C  
ATOM   1342  C   LEU A  86      13.351  19.761  -1.686  1.00  0.00           C  
ATOM   1343  O   LEU A  86      14.471  19.472  -2.110  1.00  0.00           O  
ATOM   1344  CB  LEU A  86      12.902  19.372   0.742  1.00  0.00           C  
ATOM   1345  CG  LEU A  86      13.987  18.300   0.913  1.00  0.00           C  
ATOM   1346  CD1 LEU A  86      15.324  18.971   1.197  1.00  0.00           C  
ATOM   1347  CD2 LEU A  86      13.597  17.359   2.043  1.00  0.00           C  
ATOM   1348  H   LEU A  86      11.322  21.307   0.275  1.00  0.00           H  
ATOM   1349  HA  LEU A  86      14.107  20.948  -0.086  1.00  0.00           H  
ATOM   1350 1HB  LEU A  86      12.776  19.872   1.701  1.00  0.00           H  
ATOM   1351 2HB  LEU A  86      11.970  18.864   0.495  1.00  0.00           H  
ATOM   1352  HG  LEU A  86      14.088  17.733  -0.013  1.00  0.00           H  
ATOM   1353 1HD1 LEU A  86      16.095  18.210   1.318  1.00  0.00           H  
ATOM   1354 2HD1 LEU A  86      15.588  19.623   0.364  1.00  0.00           H  
ATOM   1355 3HD1 LEU A  86      15.249  19.559   2.110  1.00  0.00           H  
ATOM   1356 1HD2 LEU A  86      14.367  16.597   2.164  1.00  0.00           H  
ATOM   1357 2HD2 LEU A  86      13.496  17.924   2.970  1.00  0.00           H  
ATOM   1358 3HD2 LEU A  86      12.646  16.880   1.806  1.00  0.00           H  
ATOM   1359  N   ALA A  87      12.235  19.513  -2.364  1.00  0.00           N  
ATOM   1360  CA  ALA A  87      12.264  18.991  -3.725  1.00  0.00           C  
ATOM   1361  C   ALA A  87      13.132  19.858  -4.629  1.00  0.00           C  
ATOM   1362  O   ALA A  87      13.860  19.349  -5.481  1.00  0.00           O  
ATOM   1363  CB  ALA A  87      10.853  18.891  -4.285  1.00  0.00           C  
ATOM   1364  H   ALA A  87      11.344  19.692  -1.925  1.00  0.00           H  
ATOM   1365  HA  ALA A  87      12.692  17.989  -3.701  1.00  0.00           H  
ATOM   1366 1HB  ALA A  87      10.892  18.499  -5.301  1.00  0.00           H  
ATOM   1367 2HB  ALA A  87      10.261  18.221  -3.660  1.00  0.00           H  
ATOM   1368 3HB  ALA A  87      10.394  19.878  -4.294  1.00  0.00           H  
ATOM   1369  N   LEU A  88      13.050  21.170  -4.438  1.00  0.00           N  
ATOM   1370  CA  LEU A  88      13.802  22.112  -5.257  1.00  0.00           C  
ATOM   1371  C   LEU A  88      15.241  22.236  -4.773  1.00  0.00           C  
ATOM   1372  O   LEU A  88      16.151  22.496  -5.561  1.00  0.00           O  
ATOM   1373  CB  LEU A  88      13.129  23.490  -5.236  1.00  0.00           C  
ATOM   1374  CG  LEU A  88      11.706  23.544  -5.806  1.00  0.00           C  
ATOM   1375  CD1 LEU A  88      11.122  24.933  -5.588  1.00  0.00           C  
ATOM   1376  CD2 LEU A  88      11.739  23.191  -7.287  1.00  0.00           C  
ATOM   1377  H   LEU A  88      12.450  21.524  -3.705  1.00  0.00           H  
ATOM   1378  HA  LEU A  88      13.819  21.742  -6.282  1.00  0.00           H  
ATOM   1379 1HB  LEU A  88      13.085  23.839  -4.205  1.00  0.00           H  
ATOM   1380 2HB  LEU A  88      13.742  24.186  -5.808  1.00  0.00           H  
ATOM   1381  HG  LEU A  88      11.074  22.830  -5.278  1.00  0.00           H  
ATOM   1382 1HD1 LEU A  88      10.112  24.972  -5.993  1.00  0.00           H  
ATOM   1383 2HD1 LEU A  88      11.092  25.151  -4.520  1.00  0.00           H  
ATOM   1384 3HD1 LEU A  88      11.743  25.672  -6.093  1.00  0.00           H  
ATOM   1385 1HD2 LEU A  88      10.727  23.229  -7.692  1.00  0.00           H  
ATOM   1386 2HD2 LEU A  88      12.369  23.905  -7.816  1.00  0.00           H  
ATOM   1387 3HD2 LEU A  88      12.143  22.187  -7.412  1.00  0.00           H  
ATOM   1388  N   LYS A  89      15.441  22.049  -3.473  1.00  0.00           N  
ATOM   1389  CA  LYS A  89      16.777  22.094  -2.889  1.00  0.00           C  
ATOM   1390  C   LYS A  89      17.645  20.957  -3.411  1.00  0.00           C  
ATOM   1391  O   LYS A  89      18.826  21.146  -3.699  1.00  0.00           O  
ATOM   1392  CB  LYS A  89      16.695  22.035  -1.363  1.00  0.00           C  
ATOM   1393  CG  LYS A  89      16.106  23.281  -0.716  1.00  0.00           C  
ATOM   1394  CD  LYS A  89      16.040  23.140   0.798  1.00  0.00           C  
ATOM   1395  CE  LYS A  89      15.394  24.358   1.441  1.00  0.00           C  
ATOM   1396  NZ  LYS A  89      15.344  24.245   2.924  1.00  0.00           N1+
ATOM   1397  H   LYS A  89      14.648  21.872  -2.874  1.00  0.00           H  
ATOM   1398  HA  LYS A  89      17.245  23.036  -3.169  1.00  0.00           H  
ATOM   1399 1HB  LYS A  89      16.086  21.183  -1.063  1.00  0.00           H  
ATOM   1400 2HB  LYS A  89      17.693  21.885  -0.951  1.00  0.00           H  
ATOM   1401 1HG  LYS A  89      16.721  24.148  -0.965  1.00  0.00           H  
ATOM   1402 2HG  LYS A  89      15.101  23.450  -1.101  1.00  0.00           H  
ATOM   1403 1HD  LYS A  89      15.459  22.253   1.055  1.00  0.00           H  
ATOM   1404 2HD  LYS A  89      17.047  23.022   1.196  1.00  0.00           H  
ATOM   1405 1HE  LYS A  89      15.959  25.252   1.177  1.00  0.00           H  
ATOM   1406 2HE  LYS A  89      14.378  24.474   1.064  1.00  0.00           H  
ATOM   1407 1HZ  LYS A  89      14.909  25.071   3.311  1.00  0.00           H  
ATOM   1408 2HZ  LYS A  89      14.806  23.429   3.181  1.00  0.00           H  
ATOM   1409 3HZ  LYS A  89      16.282  24.156   3.287  1.00  0.00           H  
ATOM   1410  N   LEU A  90      17.051  19.773  -3.532  1.00  0.00           N  
ATOM   1411  CA  LEU A  90      17.775  18.598  -4.003  1.00  0.00           C  
ATOM   1412  C   LEU A  90      17.757  18.514  -5.524  1.00  0.00           C  
ATOM   1413  O   LEU A  90      18.518  17.752  -6.121  1.00  0.00           O  
ATOM   1414  CB  LEU A  90      17.161  17.325  -3.407  1.00  0.00           C  
ATOM   1415  CG  LEU A  90      17.273  17.182  -1.884  1.00  0.00           C  
ATOM   1416  CD1 LEU A  90      16.534  15.930  -1.435  1.00  0.00           C  
ATOM   1417  CD2 LEU A  90      18.741  17.123  -1.486  1.00  0.00           C  
ATOM   1418  H   LEU A  90      16.074  19.686  -3.291  1.00  0.00           H  
ATOM   1419  HA  LEU A  90      18.810  18.675  -3.675  1.00  0.00           H  
ATOM   1420 1HB  LEU A  90      16.104  17.294  -3.666  1.00  0.00           H  
ATOM   1421 2HB  LEU A  90      17.649  16.460  -3.858  1.00  0.00           H  
ATOM   1422  HG  LEU A  90      16.801  18.039  -1.403  1.00  0.00           H  
ATOM   1423 1HD1 LEU A  90      16.613  15.829  -0.352  1.00  0.00           H  
ATOM   1424 2HD1 LEU A  90      15.483  16.007  -1.714  1.00  0.00           H  
ATOM   1425 3HD1 LEU A  90      16.974  15.056  -1.914  1.00  0.00           H  
ATOM   1426 1HD2 LEU A  90      18.821  17.023  -0.402  1.00  0.00           H  
ATOM   1427 2HD2 LEU A  90      19.214  16.266  -1.965  1.00  0.00           H  
ATOM   1428 3HD2 LEU A  90      19.241  18.039  -1.803  1.00  0.00           H  
ATOM   1429  N   GLY A  91      16.886  19.302  -6.145  1.00  0.00           N  
ATOM   1430  CA  GLY A  91      16.757  19.305  -7.598  1.00  0.00           C  
ATOM   1431  C   GLY A  91      16.095  18.026  -8.095  1.00  0.00           C  
ATOM   1432  O   GLY A  91      16.508  17.453  -9.103  1.00  0.00           O  
ATOM   1433  H   GLY A  91      16.297  19.913  -5.597  1.00  0.00           H  
ATOM   1434 1HA  GLY A  91      16.169  20.168  -7.908  1.00  0.00           H  
ATOM   1435 2HA  GLY A  91      17.743  19.408  -8.050  1.00  0.00           H  
ATOM   1436  N   ILE A  92      15.066  17.583  -7.382  1.00  0.00           N  
ATOM   1437  CA  ILE A  92      14.410  16.317  -7.687  1.00  0.00           C  
ATOM   1438  C   ILE A  92      12.914  16.508  -7.899  1.00  0.00           C  
ATOM   1439  O   ILE A  92      12.370  17.577  -7.622  1.00  0.00           O  
ATOM   1440  CB  ILE A  92      14.643  15.292  -6.563  1.00  0.00           C  
ATOM   1441  CG1 ILE A  92      14.072  15.812  -5.240  1.00  0.00           C  
ATOM   1442  CG2 ILE A  92      16.126  14.985  -6.421  1.00  0.00           C  
ATOM   1443  CD1 ILE A  92      14.144  14.812  -4.108  1.00  0.00           C  
ATOM   1444  H   ILE A  92      14.728  18.137  -6.608  1.00  0.00           H  
ATOM   1445  HA  ILE A  92      14.837  15.921  -8.608  1.00  0.00           H  
ATOM   1446  HB  ILE A  92      14.110  14.370  -6.795  1.00  0.00           H  
ATOM   1447 1HG1 ILE A  92      14.613  16.708  -4.938  1.00  0.00           H  
ATOM   1448 2HG1 ILE A  92      13.028  16.093  -5.379  1.00  0.00           H  
ATOM   1449 1HG2 ILE A  92      16.272  14.260  -5.621  1.00  0.00           H  
ATOM   1450 2HG2 ILE A  92      16.502  14.573  -7.357  1.00  0.00           H  
ATOM   1451 3HG2 ILE A  92      16.667  15.900  -6.184  1.00  0.00           H  
ATOM   1452 1HD1 ILE A  92      13.721  15.253  -3.206  1.00  0.00           H  
ATOM   1453 2HD1 ILE A  92      13.579  13.919  -4.376  1.00  0.00           H  
ATOM   1454 3HD1 ILE A  92      15.184  14.543  -3.927  1.00  0.00           H  
ATOM   1455  N   SER A  93      12.253  15.466  -8.393  1.00  0.00           N  
ATOM   1456  CA  SER A  93      10.804  15.486  -8.558  1.00  0.00           C  
ATOM   1457  C   SER A  93      10.096  15.239  -7.233  1.00  0.00           C  
ATOM   1458  O   SER A  93      10.702  14.758  -6.274  1.00  0.00           O  
ATOM   1459  CB  SER A  93      10.381  14.441  -9.572  1.00  0.00           C  
ATOM   1460  OG  SER A  93      10.523  13.148  -9.050  1.00  0.00           O  
ATOM   1461  H   SER A  93      12.768  14.640  -8.661  1.00  0.00           H  
ATOM   1462  HA  SER A  93      10.512  16.471  -8.924  1.00  0.00           H  
ATOM   1463 1HB  SER A  93       9.342  14.610  -9.855  1.00  0.00           H  
ATOM   1464 2HB  SER A  93      10.985  14.541 -10.472  1.00  0.00           H  
ATOM   1465  HG  SER A  93      10.579  12.562  -9.808  1.00  0.00           H  
ATOM   1466  N   VAL A  94       8.810  15.569  -7.184  1.00  0.00           N  
ATOM   1467  CA  VAL A  94       7.993  15.298  -6.008  1.00  0.00           C  
ATOM   1468  C   VAL A  94       7.942  13.806  -5.704  1.00  0.00           C  
ATOM   1469  O   VAL A  94       7.996  13.396  -4.545  1.00  0.00           O  
ATOM   1470  CB  VAL A  94       6.561  15.825  -6.218  1.00  0.00           C  
ATOM   1471  CG1 VAL A  94       5.650  15.359  -5.092  1.00  0.00           C  
ATOM   1472  CG2 VAL A  94       6.576  17.343  -6.306  1.00  0.00           C  
ATOM   1473  H   VAL A  94       8.388  16.020  -7.983  1.00  0.00           H  
ATOM   1474  HA  VAL A  94       8.434  15.814  -5.154  1.00  0.00           H  
ATOM   1475  HB  VAL A  94       6.164  15.411  -7.145  1.00  0.00           H  
ATOM   1476 1HG1 VAL A  94       4.643  15.740  -5.256  1.00  0.00           H  
ATOM   1477 2HG1 VAL A  94       5.627  14.269  -5.070  1.00  0.00           H  
ATOM   1478 3HG1 VAL A  94       6.029  15.733  -4.140  1.00  0.00           H  
ATOM   1479 1HG2 VAL A  94       5.561  17.709  -6.455  1.00  0.00           H  
ATOM   1480 2HG2 VAL A  94       6.978  17.758  -5.381  1.00  0.00           H  
ATOM   1481 3HG2 VAL A  94       7.201  17.653  -7.144  1.00  0.00           H  
ATOM   1482  N   GLU A  95       7.838  12.998  -6.753  1.00  0.00           N  
ATOM   1483  CA  GLU A  95       7.837  11.547  -6.605  1.00  0.00           C  
ATOM   1484  C   GLU A  95       9.146  11.054  -6.002  1.00  0.00           C  
ATOM   1485  O   GLU A  95       9.146  10.242  -5.075  1.00  0.00           O  
ATOM   1486  CB  GLU A  95       7.603  10.872  -7.958  1.00  0.00           C  
ATOM   1487  CG  GLU A  95       7.519   9.354  -7.899  1.00  0.00           C  
ATOM   1488  CD  GLU A  95       7.247   8.730  -9.239  1.00  0.00           C  
ATOM   1489  OE1 GLU A  95       7.113   9.455 -10.195  1.00  0.00           O  
ATOM   1490  OE2 GLU A  95       7.175   7.525  -9.307  1.00  0.00           O1-
ATOM   1491  H   GLU A  95       7.758  13.398  -7.677  1.00  0.00           H  
ATOM   1492  HA  GLU A  95       7.024  11.268  -5.936  1.00  0.00           H  
ATOM   1493 1HB  GLU A  95       6.674  11.242  -8.393  1.00  0.00           H  
ATOM   1494 2HB  GLU A  95       8.410  11.136  -8.641  1.00  0.00           H  
ATOM   1495 1HG  GLU A  95       8.461   8.964  -7.514  1.00  0.00           H  
ATOM   1496 2HG  GLU A  95       6.729   9.071  -7.204  1.00  0.00           H  
ATOM   1497  N   GLU A  96      10.259  11.548  -6.531  1.00  0.00           N  
ATOM   1498  CA  GLU A  96      11.577  11.177  -6.028  1.00  0.00           C  
ATOM   1499  C   GLU A  96      11.735  11.558  -4.562  1.00  0.00           C  
ATOM   1500  O   GLU A  96      12.288  10.797  -3.769  1.00  0.00           O  
ATOM   1501  CB  GLU A  96      12.673  11.848  -6.860  1.00  0.00           C  
ATOM   1502  CG  GLU A  96      12.886  11.231  -8.235  1.00  0.00           C  
ATOM   1503  CD  GLU A  96      13.927  11.952  -9.046  1.00  0.00           C  
ATOM   1504  OE1 GLU A  96      13.821  13.147  -9.185  1.00  0.00           O  
ATOM   1505  OE2 GLU A  96      14.829  11.306  -9.525  1.00  0.00           O1-
ATOM   1506  H   GLU A  96      10.191  12.198  -7.302  1.00  0.00           H  
ATOM   1507  HA  GLU A  96      11.686  10.096  -6.109  1.00  0.00           H  
ATOM   1508 1HB  GLU A  96      12.430  12.902  -7.000  1.00  0.00           H  
ATOM   1509 2HB  GLU A  96      13.619  11.800  -6.321  1.00  0.00           H  
ATOM   1510 1HG  GLU A  96      13.191  10.193  -8.113  1.00  0.00           H  
ATOM   1511 2HG  GLU A  96      11.940  11.241  -8.776  1.00  0.00           H  
ATOM   1512  N   LEU A  97      11.244  12.741  -4.208  1.00  0.00           N  
ATOM   1513  CA  LEU A  97      11.285  13.204  -2.825  1.00  0.00           C  
ATOM   1514  C   LEU A  97      10.561  12.236  -1.898  1.00  0.00           C  
ATOM   1515  O   LEU A  97      11.090  11.845  -0.858  1.00  0.00           O  
ATOM   1516  CB  LEU A  97      10.655  14.597  -2.714  1.00  0.00           C  
ATOM   1517  CG  LEU A  97      10.584  15.185  -1.299  1.00  0.00           C  
ATOM   1518  CD1 LEU A  97      11.993  15.366  -0.752  1.00  0.00           C  
ATOM   1519  CD2 LEU A  97       9.838  16.510  -1.336  1.00  0.00           C  
ATOM   1520  H   LEU A  97      10.832  13.334  -4.912  1.00  0.00           H  
ATOM   1521  HA  LEU A  97      12.328  13.264  -2.512  1.00  0.00           H  
ATOM   1522 1HB  LEU A  97      11.228  15.288  -3.330  1.00  0.00           H  
ATOM   1523 2HB  LEU A  97       9.638  14.552  -3.105  1.00  0.00           H  
ATOM   1524  HG  LEU A  97      10.059  14.491  -0.642  1.00  0.00           H  
ATOM   1525 1HD1 LEU A  97      11.943  15.782   0.254  1.00  0.00           H  
ATOM   1526 2HD1 LEU A  97      12.497  14.399  -0.718  1.00  0.00           H  
ATOM   1527 3HD1 LEU A  97      12.550  16.043  -1.398  1.00  0.00           H  
ATOM   1528 1HD2 LEU A  97       9.786  16.927  -0.329  1.00  0.00           H  
ATOM   1529 2HD2 LEU A  97      10.363  17.206  -1.991  1.00  0.00           H  
ATOM   1530 3HD2 LEU A  97       8.828  16.349  -1.713  1.00  0.00           H  
ATOM   1531  N   LEU A  98       9.347  11.854  -2.282  1.00  0.00           N  
ATOM   1532  CA  LEU A  98       8.568  10.893  -1.510  1.00  0.00           C  
ATOM   1533  C   LEU A  98       9.333   9.592  -1.315  1.00  0.00           C  
ATOM   1534  O   LEU A  98       9.404   9.062  -0.207  1.00  0.00           O  
ATOM   1535  CB  LEU A  98       7.233  10.608  -2.211  1.00  0.00           C  
ATOM   1536  CG  LEU A  98       6.350   9.542  -1.551  1.00  0.00           C  
ATOM   1537  CD1 LEU A  98       6.024   9.964  -0.124  1.00  0.00           C  
ATOM   1538  CD2 LEU A  98       5.081   9.356  -2.370  1.00  0.00           C  
ATOM   1539  H   LEU A  98       8.956  12.239  -3.129  1.00  0.00           H  
ATOM   1540  HA  LEU A  98       8.366  11.321  -0.529  1.00  0.00           H  
ATOM   1541 1HB  LEU A  98       6.659  11.533  -2.255  1.00  0.00           H  
ATOM   1542 2HB  LEU A  98       7.438  10.284  -3.231  1.00  0.00           H  
ATOM   1543  HG  LEU A  98       6.894   8.598  -1.503  1.00  0.00           H  
ATOM   1544 1HD1 LEU A  98       5.397   9.205   0.344  1.00  0.00           H  
ATOM   1545 2HD1 LEU A  98       6.949  10.070   0.444  1.00  0.00           H  
ATOM   1546 3HD1 LEU A  98       5.494  10.915  -0.138  1.00  0.00           H  
ATOM   1547 1HD2 LEU A  98       4.454   8.597  -1.901  1.00  0.00           H  
ATOM   1548 2HD2 LEU A  98       4.536  10.299  -2.416  1.00  0.00           H  
ATOM   1549 3HD2 LEU A  98       5.343   9.038  -3.378  1.00  0.00           H  
ATOM   1550  N   LYS A  99       9.906   9.079  -2.400  1.00  0.00           N  
ATOM   1551  CA  LYS A  99      10.661   7.834  -2.352  1.00  0.00           C  
ATOM   1552  C   LYS A  99      11.856   7.950  -1.414  1.00  0.00           C  
ATOM   1553  O   LYS A  99      12.154   7.026  -0.656  1.00  0.00           O  
ATOM   1554  CB  LYS A  99      11.128   7.436  -3.753  1.00  0.00           C  
ATOM   1555  CG  LYS A  99      10.015   6.963  -4.677  1.00  0.00           C  
ATOM   1556  CD  LYS A  99      10.547   6.644  -6.066  1.00  0.00           C  
ATOM   1557  CE  LYS A  99       9.443   6.136  -6.980  1.00  0.00           C  
ATOM   1558  NZ  LYS A  99       9.916   5.956  -8.380  1.00  0.00           N1+
ATOM   1559  H   LYS A  99       9.815   9.567  -3.280  1.00  0.00           H  
ATOM   1560  HA  LYS A  99      10.007   7.048  -1.975  1.00  0.00           H  
ATOM   1561 1HB  LYS A  99      11.619   8.286  -4.228  1.00  0.00           H  
ATOM   1562 2HB  LYS A  99      11.864   6.634  -3.678  1.00  0.00           H  
ATOM   1563 1HG  LYS A  99       9.552   6.067  -4.260  1.00  0.00           H  
ATOM   1564 2HG  LYS A  99       9.254   7.739  -4.758  1.00  0.00           H  
ATOM   1565 1HD  LYS A  99      10.985   7.543  -6.503  1.00  0.00           H  
ATOM   1566 2HD  LYS A  99      11.323   5.883  -5.992  1.00  0.00           H  
ATOM   1567 1HE  LYS A  99       9.073   5.181  -6.609  1.00  0.00           H  
ATOM   1568 2HE  LYS A  99       8.614   6.845  -6.979  1.00  0.00           H  
ATOM   1569 1HZ  LYS A  99       9.156   5.620  -8.953  1.00  0.00           H  
ATOM   1570 2HZ  LYS A  99      10.244   6.841  -8.741  1.00  0.00           H  
ATOM   1571 3HZ  LYS A  99      10.671   5.287  -8.397  1.00  0.00           H  
ATOM   1572  N   LEU A 100      12.536   9.089  -1.469  1.00  0.00           N  
ATOM   1573  CA  LEU A 100      13.684   9.338  -0.606  1.00  0.00           C  
ATOM   1574  C   LEU A 100      13.256   9.492   0.849  1.00  0.00           C  
ATOM   1575  O   LEU A 100      13.958   9.055   1.761  1.00  0.00           O  
ATOM   1576  CB  LEU A 100      14.427  10.600  -1.062  1.00  0.00           C  
ATOM   1577  CG  LEU A 100      15.202  10.477  -2.379  1.00  0.00           C  
ATOM   1578  CD1 LEU A 100      15.733  11.845  -2.787  1.00  0.00           C  
ATOM   1579  CD2 LEU A 100      16.338   9.478  -2.209  1.00  0.00           C  
ATOM   1580  H   LEU A 100      12.252   9.801  -2.127  1.00  0.00           H  
ATOM   1581  HA  LEU A 100      14.362   8.488  -0.676  1.00  0.00           H  
ATOM   1582 1HB  LEU A 100      13.703  11.407  -1.178  1.00  0.00           H  
ATOM   1583 2HB  LEU A 100      15.136  10.887  -0.286  1.00  0.00           H  
ATOM   1584  HG  LEU A 100      14.530  10.132  -3.166  1.00  0.00           H  
ATOM   1585 1HD1 LEU A 100      16.283  11.756  -3.724  1.00  0.00           H  
ATOM   1586 2HD1 LEU A 100      14.899  12.533  -2.921  1.00  0.00           H  
ATOM   1587 3HD1 LEU A 100      16.397  12.224  -2.011  1.00  0.00           H  
ATOM   1588 1HD2 LEU A 100      16.888   9.390  -3.146  1.00  0.00           H  
ATOM   1589 2HD2 LEU A 100      17.010   9.824  -1.424  1.00  0.00           H  
ATOM   1590 3HD2 LEU A 100      15.929   8.506  -1.935  1.00  0.00           H  
ATOM   1591  N   ALA A 101      12.101  10.113   1.057  1.00  0.00           N  
ATOM   1592  CA  ALA A 101      11.566  10.304   2.400  1.00  0.00           C  
ATOM   1593  C   ALA A 101      11.226   8.971   3.053  1.00  0.00           C  
ATOM   1594  O   ALA A 101      11.526   8.748   4.226  1.00  0.00           O  
ATOM   1595  CB  ALA A 101      10.337  11.202   2.358  1.00  0.00           C  
ATOM   1596  H   ALA A 101      11.580  10.462   0.266  1.00  0.00           H  
ATOM   1597  HA  ALA A 101      12.324  10.797   3.008  1.00  0.00           H  
ATOM   1598 1HB  ALA A 101       9.950  11.335   3.369  1.00  0.00           H  
ATOM   1599 2HB  ALA A 101      10.610  12.171   1.943  1.00  0.00           H  
ATOM   1600 3HB  ALA A 101       9.573  10.741   1.734  1.00  0.00           H  
ATOM   1601  N   LYS A 102      10.598   8.086   2.286  1.00  0.00           N  
ATOM   1602  CA  LYS A 102      10.287   6.744   2.763  1.00  0.00           C  
ATOM   1603  C   LYS A 102      11.556   5.938   3.006  1.00  0.00           C  
ATOM   1604  O   LYS A 102      11.704   5.292   4.044  1.00  0.00           O  
ATOM   1605  CB  LYS A 102       9.386   6.016   1.765  1.00  0.00           C  
ATOM   1606  CG  LYS A 102       7.943   6.504   1.747  1.00  0.00           C  
ATOM   1607  CD  LYS A 102       7.107   5.726   0.743  1.00  0.00           C  
ATOM   1608  CE  LYS A 102       5.654   6.179   0.760  1.00  0.00           C  
ATOM   1609  NZ  LYS A 102       4.831   5.443  -0.237  1.00  0.00           N1+
ATOM   1610  H   LYS A 102      10.328   8.350   1.349  1.00  0.00           H  
ATOM   1611  HA  LYS A 102       9.740   6.827   3.703  1.00  0.00           H  
ATOM   1612 1HB  LYS A 102       9.789   6.131   0.758  1.00  0.00           H  
ATOM   1613 2HB  LYS A 102       9.374   4.950   1.994  1.00  0.00           H  
ATOM   1614 1HG  LYS A 102       7.507   6.386   2.740  1.00  0.00           H  
ATOM   1615 2HG  LYS A 102       7.920   7.562   1.485  1.00  0.00           H  
ATOM   1616 1HD  LYS A 102       7.513   5.872  -0.259  1.00  0.00           H  
ATOM   1617 2HD  LYS A 102       7.149   4.663   0.981  1.00  0.00           H  
ATOM   1618 1HE  LYS A 102       5.235   6.017   1.751  1.00  0.00           H  
ATOM   1619 2HE  LYS A 102       5.603   7.245   0.537  1.00  0.00           H  
ATOM   1620 1HZ  LYS A 102       3.877   5.772  -0.193  1.00  0.00           H  
ATOM   1621 2HZ  LYS A 102       5.200   5.601  -1.163  1.00  0.00           H  
ATOM   1622 3HZ  LYS A 102       4.855   4.455  -0.029  1.00  0.00           H  
ATOM   1623  N   ALA A 103      12.471   5.979   2.043  1.00  0.00           N  
ATOM   1624  CA  ALA A 103      13.761   5.313   2.183  1.00  0.00           C  
ATOM   1625  C   ALA A 103      14.473   5.754   3.455  1.00  0.00           C  
ATOM   1626  O   ALA A 103      14.987   4.926   4.209  1.00  0.00           O  
ATOM   1627  CB  ALA A 103      14.633   5.588   0.966  1.00  0.00           C  
ATOM   1628  H   ALA A 103      12.267   6.485   1.194  1.00  0.00           H  
ATOM   1629  HA  ALA A 103      13.590   4.239   2.242  1.00  0.00           H  
ATOM   1630 1HB  ALA A 103      15.592   5.084   1.086  1.00  0.00           H  
ATOM   1631 2HB  ALA A 103      14.136   5.214   0.071  1.00  0.00           H  
ATOM   1632 3HB  ALA A 103      14.796   6.659   0.871  1.00  0.00           H  
ATOM   1633  N   ALA A 104      14.501   7.061   3.690  1.00  0.00           N  
ATOM   1634  CA  ALA A 104      15.081   7.609   4.910  1.00  0.00           C  
ATOM   1635  C   ALA A 104      14.356   7.088   6.145  1.00  0.00           C  
ATOM   1636  O   ALA A 104      14.986   6.704   7.131  1.00  0.00           O  
ATOM   1637  CB  ALA A 104      15.046   9.130   4.878  1.00  0.00           C  
ATOM   1638  H   ALA A 104      14.110   7.692   3.005  1.00  0.00           H  
ATOM   1639  HA  ALA A 104      16.126   7.303   4.964  1.00  0.00           H  
ATOM   1640 1HB  ALA A 104      15.482   9.524   5.796  1.00  0.00           H  
ATOM   1641 2HB  ALA A 104      15.617   9.488   4.022  1.00  0.00           H  
ATOM   1642 3HB  ALA A 104      14.015   9.467   4.792  1.00  0.00           H  
ATOM   1643  N   TYR A 105      13.029   7.080   6.086  1.00  0.00           N  
ATOM   1644  CA  TYR A 105      12.216   6.577   7.188  1.00  0.00           C  
ATOM   1645  C   TYR A 105      12.607   5.151   7.555  1.00  0.00           C  
ATOM   1646  O   TYR A 105      12.800   4.833   8.728  1.00  0.00           O  
ATOM   1647  CB  TYR A 105      10.730   6.645   6.831  1.00  0.00           C  
ATOM   1648  CG  TYR A 105       9.830   5.956   7.833  1.00  0.00           C  
ATOM   1649  CD1 TYR A 105       9.510   6.586   9.026  1.00  0.00           C  
ATOM   1650  CD2 TYR A 105       9.325   4.693   7.557  1.00  0.00           C  
ATOM   1651  CE1 TYR A 105       8.687   5.957   9.940  1.00  0.00           C  
ATOM   1652  CE2 TYR A 105       8.502   4.065   8.471  1.00  0.00           C  
ATOM   1653  CZ  TYR A 105       8.184   4.692   9.659  1.00  0.00           C  
ATOM   1654  OH  TYR A 105       7.365   4.065  10.570  1.00  0.00           O  
ATOM   1655  H   TYR A 105      12.571   7.429   5.257  1.00  0.00           H  
ATOM   1656  HA  TYR A 105      12.375   7.217   8.056  1.00  0.00           H  
ATOM   1657 1HB  TYR A 105      10.420   7.689   6.757  1.00  0.00           H  
ATOM   1658 2HB  TYR A 105      10.569   6.186   5.856  1.00  0.00           H  
ATOM   1659  HD1 TYR A 105       9.907   7.578   9.242  1.00  0.00           H  
ATOM   1660  HD2 TYR A 105       9.576   4.198   6.620  1.00  0.00           H  
ATOM   1661  HE1 TYR A 105       8.436   6.452  10.878  1.00  0.00           H  
ATOM   1662  HE2 TYR A 105       8.106   3.073   8.256  1.00  0.00           H  
ATOM   1663  HH  TYR A 105       7.245   4.633  11.335  1.00  0.00           H  
ATOM   1664  N   TYR A 106      12.722   4.296   6.543  1.00  0.00           N  
ATOM   1665  CA  TYR A 106      12.977   2.877   6.766  1.00  0.00           C  
ATOM   1666  C   TYR A 106      14.420   2.635   7.185  1.00  0.00           C  
ATOM   1667  O   TYR A 106      14.708   1.718   7.955  1.00  0.00           O  
ATOM   1668  CB  TYR A 106      12.647   2.071   5.508  1.00  0.00           C  
ATOM   1669  CG  TYR A 106      11.166   1.961   5.224  1.00  0.00           C  
ATOM   1670  CD1 TYR A 106      10.635   2.532   4.077  1.00  0.00           C  
ATOM   1671  CD2 TYR A 106      10.338   1.289   6.111  1.00  0.00           C  
ATOM   1672  CE1 TYR A 106       9.282   2.431   3.817  1.00  0.00           C  
ATOM   1673  CE2 TYR A 106       8.984   1.188   5.851  1.00  0.00           C  
ATOM   1674  CZ  TYR A 106       8.457   1.756   4.710  1.00  0.00           C  
ATOM   1675  OH  TYR A 106       7.109   1.656   4.451  1.00  0.00           O  
ATOM   1676  H   TYR A 106      12.632   4.638   5.598  1.00  0.00           H  
ATOM   1677  HA  TYR A 106      12.327   2.531   7.569  1.00  0.00           H  
ATOM   1678 1HB  TYR A 106      13.127   2.532   4.644  1.00  0.00           H  
ATOM   1679 2HB  TYR A 106      13.050   1.063   5.607  1.00  0.00           H  
ATOM   1680  HD1 TYR A 106      11.286   3.061   3.380  1.00  0.00           H  
ATOM   1681  HD2 TYR A 106      10.754   0.840   7.012  1.00  0.00           H  
ATOM   1682  HE1 TYR A 106       8.866   2.880   2.916  1.00  0.00           H  
ATOM   1683  HE2 TYR A 106       8.334   0.660   6.549  1.00  0.00           H  
ATOM   1684  HH  TYR A 106       6.909   2.101   3.624  1.00  0.00           H  
ATOM   1685  N   SER A 107      15.326   3.464   6.676  1.00  0.00           N  
ATOM   1686  CA  SER A 107      16.749   3.307   6.953  1.00  0.00           C  
ATOM   1687  C   SER A 107      17.132   3.983   8.263  1.00  0.00           C  
ATOM   1688  O   SER A 107      18.167   3.673   8.853  1.00  0.00           O  
ATOM   1689  CB  SER A 107      17.569   3.886   5.816  1.00  0.00           C  
ATOM   1690  OG  SER A 107      17.372   5.269   5.709  1.00  0.00           O  
ATOM   1691  H   SER A 107      15.021   4.221   6.081  1.00  0.00           H  
ATOM   1692  HA  SER A 107      16.960   2.242   7.053  1.00  0.00           H  
ATOM   1693 1HB  SER A 107      18.625   3.678   5.987  1.00  0.00           H  
ATOM   1694 2HB  SER A 107      17.287   3.403   4.882  1.00  0.00           H  
ATOM   1695  HG  SER A 107      16.437   5.390   5.532  1.00  0.00           H  
ATOM   1696  N   GLY A 108      16.292   4.909   8.714  1.00  0.00           N  
ATOM   1697  CA  GLY A 108      16.538   5.625   9.959  1.00  0.00           C  
ATOM   1698  C   GLY A 108      17.481   6.802   9.741  1.00  0.00           C  
ATOM   1699  O   GLY A 108      18.272   7.147  10.618  1.00  0.00           O  
ATOM   1700  H   GLY A 108      15.461   5.120   8.180  1.00  0.00           H  
ATOM   1701 1HA  GLY A 108      15.592   5.983  10.366  1.00  0.00           H  
ATOM   1702 2HA  GLY A 108      16.965   4.944  10.694  1.00  0.00           H  
ATOM   1703  N   THR A 109      17.391   7.414   8.565  1.00  0.00           N  
ATOM   1704  CA  THR A 109      18.259   8.533   8.217  1.00  0.00           C  
ATOM   1705  C   THR A 109      17.446   9.755   7.811  1.00  0.00           C  
ATOM   1706  O   THR A 109      16.227   9.786   7.979  1.00  0.00           O  
ATOM   1707  CB  THR A 109      19.224   8.153   7.078  1.00  0.00           C  
ATOM   1708  CG2 THR A 109      20.008   6.901   7.439  1.00  0.00           C  
ATOM   1709  OG1 THR A 109      18.478   7.916   5.876  1.00  0.00           O  
ATOM   1710  H   THR A 109      16.704   7.098   7.897  1.00  0.00           H  
ATOM   1711  HA  THR A 109      18.848   8.801   9.094  1.00  0.00           H  
ATOM   1712  HB  THR A 109      19.920   8.972   6.902  1.00  0.00           H  
ATOM   1713  HG1 THR A 109      18.153   7.012   5.876  1.00  0.00           H  
ATOM   1714 1HG2 THR A 109      20.684   6.647   6.623  1.00  0.00           H  
ATOM   1715 2HG2 THR A 109      20.584   7.082   8.346  1.00  0.00           H  
ATOM   1716 3HG2 THR A 109      19.317   6.075   7.607  1.00  0.00           H  
ATOM   1717  N   THR A 110      18.128  10.763   7.277  1.00  0.00           N  
ATOM   1718  CA  THR A 110      17.459  11.944   6.743  1.00  0.00           C  
ATOM   1719  C   THR A 110      17.270  11.835   5.236  1.00  0.00           C  
ATOM   1720  O   THR A 110      17.881  10.988   4.584  1.00  0.00           O  
ATOM   1721  CB  THR A 110      18.245  13.225   7.075  1.00  0.00           C  
ATOM   1722  CG2 THR A 110      18.540  13.300   8.565  1.00  0.00           C  
ATOM   1723  OG1 THR A 110      19.481  13.232   6.347  1.00  0.00           O  
ATOM   1724  H   THR A 110      19.135  10.711   7.241  1.00  0.00           H  
ATOM   1725  HA  THR A 110      16.488  12.068   7.246  1.00  0.00           H  
ATOM   1726  HB  THR A 110      17.661  14.097   6.782  1.00  0.00           H  
ATOM   1727  HG1 THR A 110      20.101  13.825   6.777  1.00  0.00           H  
ATOM   1728 1HG2 THR A 110      19.096  14.211   8.782  1.00  0.00           H  
ATOM   1729 2HG2 THR A 110      17.602  13.305   9.122  1.00  0.00           H  
ATOM   1730 3HG2 THR A 110      19.132  12.435   8.863  1.00  0.00           H  
ATOM   1731  N   VAL A 111      16.421  12.697   4.687  1.00  0.00           N  
ATOM   1732  CA  VAL A 111      16.152  12.701   3.254  1.00  0.00           C  
ATOM   1733  C   VAL A 111      17.413  13.008   2.457  1.00  0.00           C  
ATOM   1734  O   VAL A 111      17.658  12.409   1.411  1.00  0.00           O  
ATOM   1735  CB  VAL A 111      15.069  13.742   2.917  1.00  0.00           C  
ATOM   1736  CG1 VAL A 111      14.904  13.871   1.409  1.00  0.00           C  
ATOM   1737  CG2 VAL A 111      13.752  13.351   3.571  1.00  0.00           C  
ATOM   1738  H   VAL A 111      15.950  13.367   5.278  1.00  0.00           H  
ATOM   1739  HA  VAL A 111      15.789  11.713   2.968  1.00  0.00           H  
ATOM   1740  HB  VAL A 111      15.385  14.717   3.290  1.00  0.00           H  
ATOM   1741 1HG1 VAL A 111      14.135  14.611   1.190  1.00  0.00           H  
ATOM   1742 2HG1 VAL A 111      15.848  14.186   0.966  1.00  0.00           H  
ATOM   1743 3HG1 VAL A 111      14.610  12.908   0.992  1.00  0.00           H  
ATOM   1744 1HG2 VAL A 111      12.991  14.092   3.329  1.00  0.00           H  
ATOM   1745 2HG2 VAL A 111      13.438  12.374   3.202  1.00  0.00           H  
ATOM   1746 3HG2 VAL A 111      13.883  13.306   4.652  1.00  0.00           H  
ATOM   1747  N   GLU A 112      18.210  13.945   2.959  1.00  0.00           N  
ATOM   1748  CA  GLU A 112      19.460  14.318   2.307  1.00  0.00           C  
ATOM   1749  C   GLU A 112      20.458  13.168   2.331  1.00  0.00           C  
ATOM   1750  O   GLU A 112      21.163  12.924   1.351  1.00  0.00           O  
ATOM   1751  CB  GLU A 112      20.068  15.548   2.983  1.00  0.00           C  
ATOM   1752  CG  GLU A 112      19.296  16.840   2.749  1.00  0.00           C  
ATOM   1753  CD  GLU A 112      19.845  17.999   3.533  1.00  0.00           C  
ATOM   1754  OE1 GLU A 112      20.760  17.797   4.295  1.00  0.00           O  
ATOM   1755  OE2 GLU A 112      19.348  19.088   3.370  1.00  0.00           O1-
ATOM   1756  H   GLU A 112      17.944  14.410   3.816  1.00  0.00           H  
ATOM   1757  HA  GLU A 112      19.246  14.566   1.268  1.00  0.00           H  
ATOM   1758 1HB  GLU A 112      20.124  15.382   4.059  1.00  0.00           H  
ATOM   1759 2HB  GLU A 112      21.085  15.697   2.621  1.00  0.00           H  
ATOM   1760 1HG  GLU A 112      19.330  17.085   1.689  1.00  0.00           H  
ATOM   1761 2HG  GLU A 112      18.254  16.682   3.024  1.00  0.00           H  
ATOM   1762  N   GLU A 113      20.515  12.464   3.457  1.00  0.00           N  
ATOM   1763  CA  GLU A 113      21.388  11.304   3.591  1.00  0.00           C  
ATOM   1764  C   GLU A 113      20.987  10.197   2.625  1.00  0.00           C  
ATOM   1765  O   GLU A 113      21.840   9.547   2.020  1.00  0.00           O  
ATOM   1766  CB  GLU A 113      21.358  10.776   5.027  1.00  0.00           C  
ATOM   1767  CG  GLU A 113      22.134  11.625   6.025  1.00  0.00           C  
ATOM   1768  CD  GLU A 113      22.041  11.102   7.433  1.00  0.00           C  
ATOM   1769  OE1 GLU A 113      20.946  10.895   7.898  1.00  0.00           O  
ATOM   1770  OE2 GLU A 113      23.066  10.912   8.043  1.00  0.00           O1-
ATOM   1771  H   GLU A 113      19.940  12.740   4.239  1.00  0.00           H  
ATOM   1772  HA  GLU A 113      22.408  11.609   3.354  1.00  0.00           H  
ATOM   1773 1HB  GLU A 113      20.325  10.718   5.371  1.00  0.00           H  
ATOM   1774 2HB  GLU A 113      21.770   9.768   5.053  1.00  0.00           H  
ATOM   1775 1HG  GLU A 113      23.181  11.649   5.728  1.00  0.00           H  
ATOM   1776 2HG  GLU A 113      21.751  12.644   5.995  1.00  0.00           H  
ATOM   1777  N   ALA A 114      19.683   9.987   2.483  1.00  0.00           N  
ATOM   1778  CA  ALA A 114      19.161   9.043   1.502  1.00  0.00           C  
ATOM   1779  C   ALA A 114      19.523   9.465   0.084  1.00  0.00           C  
ATOM   1780  O   ALA A 114      19.977   8.651  -0.719  1.00  0.00           O  
ATOM   1781  CB  ALA A 114      17.652   8.910   1.645  1.00  0.00           C  
ATOM   1782  H   ALA A 114      19.036  10.495   3.070  1.00  0.00           H  
ATOM   1783  HA  ALA A 114      19.606   8.067   1.692  1.00  0.00           H  
ATOM   1784 1HB  ALA A 114      17.277   8.201   0.907  1.00  0.00           H  
ATOM   1785 2HB  ALA A 114      17.412   8.551   2.647  1.00  0.00           H  
ATOM   1786 3HB  ALA A 114      17.184   9.880   1.487  1.00  0.00           H  
ATOM   1787  N   TYR A 115      19.319  10.743  -0.218  1.00  0.00           N  
ATOM   1788  CA  TYR A 115      19.685  11.291  -1.518  1.00  0.00           C  
ATOM   1789  C   TYR A 115      21.136  10.978  -1.858  1.00  0.00           C  
ATOM   1790  O   TYR A 115      21.445  10.547  -2.970  1.00  0.00           O  
ATOM   1791  CB  TYR A 115      19.448  12.803  -1.548  1.00  0.00           C  
ATOM   1792  CG  TYR A 115      19.901  13.466  -2.830  1.00  0.00           C  
ATOM   1793  CD1 TYR A 115      19.085  13.439  -3.951  1.00  0.00           C  
ATOM   1794  CD2 TYR A 115      21.132  14.103  -2.883  1.00  0.00           C  
ATOM   1795  CE1 TYR A 115      19.499  14.045  -5.121  1.00  0.00           C  
ATOM   1796  CE2 TYR A 115      21.546  14.709  -4.054  1.00  0.00           C  
ATOM   1797  CZ  TYR A 115      20.734  14.681  -5.169  1.00  0.00           C  
ATOM   1798  OH  TYR A 115      21.146  15.285  -6.334  1.00  0.00           O  
ATOM   1799  H   TYR A 115      18.899  11.350   0.471  1.00  0.00           H  
ATOM   1800  HA  TYR A 115      19.049  10.837  -2.276  1.00  0.00           H  
ATOM   1801 1HB  TYR A 115      18.384  13.007  -1.417  1.00  0.00           H  
ATOM   1802 2HB  TYR A 115      19.976  13.271  -0.717  1.00  0.00           H  
ATOM   1803  HD1 TYR A 115      18.117  12.939  -3.909  1.00  0.00           H  
ATOM   1804  HD2 TYR A 115      21.774  14.123  -2.002  1.00  0.00           H  
ATOM   1805  HE1 TYR A 115      18.858  14.023  -6.002  1.00  0.00           H  
ATOM   1806  HE2 TYR A 115      22.515  15.209  -4.096  1.00  0.00           H  
ATOM   1807  HH  TYR A 115      20.470  15.175  -7.008  1.00  0.00           H  
ATOM   1808  N   LYS A 116      22.026  11.197  -0.896  1.00  0.00           N  
ATOM   1809  CA  LYS A 116      23.443  10.909  -1.082  1.00  0.00           C  
ATOM   1810  C   LYS A 116      23.688   9.411  -1.211  1.00  0.00           C  
ATOM   1811  O   LYS A 116      24.469   8.970  -2.055  1.00  0.00           O  
ATOM   1812  CB  LYS A 116      24.262  11.477   0.078  1.00  0.00           C  
ATOM   1813  CG  LYS A 116      24.321  12.998   0.121  1.00  0.00           C  
ATOM   1814  CD  LYS A 116      25.092  13.489   1.336  1.00  0.00           C  
ATOM   1815  CE  LYS A 116      25.080  15.008   1.425  1.00  0.00           C  
ATOM   1816  NZ  LYS A 116      25.797  15.499   2.633  1.00  0.00           N1+
ATOM   1817  H   LYS A 116      21.712  11.572  -0.012  1.00  0.00           H  
ATOM   1818  HA  LYS A 116      23.776  11.392  -1.999  1.00  0.00           H  
ATOM   1819 1HB  LYS A 116      23.841  11.133   1.024  1.00  0.00           H  
ATOM   1820 2HB  LYS A 116      25.284  11.105   0.020  1.00  0.00           H  
ATOM   1821 1HG  LYS A 116      24.809  13.369  -0.782  1.00  0.00           H  
ATOM   1822 2HG  LYS A 116      23.309  13.402   0.155  1.00  0.00           H  
ATOM   1823 1HD  LYS A 116      24.644  13.076   2.242  1.00  0.00           H  
ATOM   1824 2HD  LYS A 116      26.125  13.145   1.275  1.00  0.00           H  
ATOM   1825 1HE  LYS A 116      25.555  15.427   0.539  1.00  0.00           H  
ATOM   1826 2HE  LYS A 116      24.050  15.362   1.461  1.00  0.00           H  
ATOM   1827 1HZ  LYS A 116      25.767  16.509   2.655  1.00  0.00           H  
ATOM   1828 2HZ  LYS A 116      25.354  15.131   3.463  1.00  0.00           H  
ATOM   1829 3HZ  LYS A 116      26.759  15.193   2.602  1.00  0.00           H  
ATOM   1830  N   LEU A 117      23.018   8.631  -0.370  1.00  0.00           N  
ATOM   1831  CA  LEU A 117      23.216   7.187  -0.340  1.00  0.00           C  
ATOM   1832  C   LEU A 117      22.914   6.562  -1.697  1.00  0.00           C  
ATOM   1833  O   LEU A 117      23.587   5.621  -2.120  1.00  0.00           O  
ATOM   1834  CB  LEU A 117      22.322   6.552   0.733  1.00  0.00           C  
ATOM   1835  CG  LEU A 117      22.465   5.034   0.904  1.00  0.00           C  
ATOM   1836  CD1 LEU A 117      23.920   4.690   1.187  1.00  0.00           C  
ATOM   1837  CD2 LEU A 117      21.561   4.563   2.034  1.00  0.00           C  
ATOM   1838  H   LEU A 117      22.353   9.051   0.265  1.00  0.00           H  
ATOM   1839  HA  LEU A 117      24.258   6.987  -0.096  1.00  0.00           H  
ATOM   1840 1HB  LEU A 117      22.546   7.016   1.691  1.00  0.00           H  
ATOM   1841 2HB  LEU A 117      21.281   6.761   0.486  1.00  0.00           H  
ATOM   1842  HG  LEU A 117      22.178   4.534  -0.022  1.00  0.00           H  
ATOM   1843 1HD1 LEU A 117      24.022   3.611   1.309  1.00  0.00           H  
ATOM   1844 2HD1 LEU A 117      24.541   5.020   0.355  1.00  0.00           H  
ATOM   1845 3HD1 LEU A 117      24.242   5.189   2.100  1.00  0.00           H  
ATOM   1846 1HD2 LEU A 117      21.662   3.485   2.156  1.00  0.00           H  
ATOM   1847 2HD2 LEU A 117      21.848   5.062   2.961  1.00  0.00           H  
ATOM   1848 3HD2 LEU A 117      20.525   4.806   1.797  1.00  0.00           H  
ATOM   1849  N   ALA A 118      21.901   7.089  -2.374  1.00  0.00           N  
ATOM   1850  CA  ALA A 118      21.588   6.669  -3.734  1.00  0.00           C  
ATOM   1851  C   ALA A 118      22.809   6.776  -4.638  1.00  0.00           C  
ATOM   1852  O   ALA A 118      23.039   5.918  -5.490  1.00  0.00           O  
ATOM   1853  CB  ALA A 118      20.441   7.498  -4.294  1.00  0.00           C  
ATOM   1854  H   ALA A 118      21.332   7.799  -1.935  1.00  0.00           H  
ATOM   1855  HA  ALA A 118      21.272   5.626  -3.711  1.00  0.00           H  
ATOM   1856 1HB  ALA A 118      20.219   7.173  -5.310  1.00  0.00           H  
ATOM   1857 2HB  ALA A 118      19.558   7.365  -3.669  1.00  0.00           H  
ATOM   1858 3HB  ALA A 118      20.723   8.550  -4.303  1.00  0.00           H  
ATOM   1859  N   LEU A 119      23.589   7.835  -4.448  1.00  0.00           N  
ATOM   1860  CA  LEU A 119      24.770   8.074  -5.268  1.00  0.00           C  
ATOM   1861  C   LEU A 119      25.953   7.245  -4.784  1.00  0.00           C  
ATOM   1862  O   LEU A 119      26.817   6.860  -5.571  1.00  0.00           O  
ATOM   1863  CB  LEU A 119      25.138   9.562  -5.246  1.00  0.00           C  
ATOM   1864  CG  LEU A 119      24.082  10.517  -5.817  1.00  0.00           C  
ATOM   1865  CD1 LEU A 119      24.527  11.958  -5.598  1.00  0.00           C  
ATOM   1866  CD2 LEU A 119      23.880  10.226  -7.297  1.00  0.00           C  
ATOM   1867  H   LEU A 119      23.357   8.491  -3.716  1.00  0.00           H  
ATOM   1868  HA  LEU A 119      24.545   7.780  -6.292  1.00  0.00           H  
ATOM   1869 1HB  LEU A 119      25.330   9.858  -4.216  1.00  0.00           H  
ATOM   1870 2HB  LEU A 119      26.056   9.702  -5.819  1.00  0.00           H  
ATOM   1871  HG  LEU A 119      23.140  10.376  -5.287  1.00  0.00           H  
ATOM   1872 1HD1 LEU A 119      23.777  12.636  -6.004  1.00  0.00           H  
ATOM   1873 2HD1 LEU A 119      24.645  12.144  -4.531  1.00  0.00           H  
ATOM   1874 3HD1 LEU A 119      25.478  12.125  -6.103  1.00  0.00           H  
ATOM   1875 1HD2 LEU A 119      23.129  10.904  -7.702  1.00  0.00           H  
ATOM   1876 2HD2 LEU A 119      24.823  10.368  -7.827  1.00  0.00           H  
ATOM   1877 3HD2 LEU A 119      23.546   9.196  -7.422  1.00  0.00           H  
ATOM   1878  N   LYS A 120      25.987   6.974  -3.483  1.00  0.00           N  
ATOM   1879  CA  LYS A 120      27.039   6.151  -2.900  1.00  0.00           C  
ATOM   1880  C   LYS A 120      26.974   4.721  -3.422  1.00  0.00           C  
ATOM   1881  O   LYS A 120      28.001   4.108  -3.709  1.00  0.00           O  
ATOM   1882  CB  LYS A 120      26.939   6.159  -1.373  1.00  0.00           C  
ATOM   1883  CG  LYS A 120      27.288   7.492  -0.727  1.00  0.00           C  
ATOM   1884  CD  LYS A 120      27.146   7.426   0.787  1.00  0.00           C  
ATOM   1885  CE  LYS A 120      27.435   8.775   1.430  1.00  0.00           C  
ATOM   1886  NZ  LYS A 120      27.323   8.720   2.913  1.00  0.00           N1+
ATOM   1887  H   LYS A 120      25.264   7.347  -2.885  1.00  0.00           H  
ATOM   1888  HA  LYS A 120      28.003   6.572  -3.181  1.00  0.00           H  
ATOM   1889 1HB  LYS A 120      25.924   5.896  -1.074  1.00  0.00           H  
ATOM   1890 2HB  LYS A 120      27.609   5.402  -0.961  1.00  0.00           H  
ATOM   1891 1HG  LYS A 120      28.315   7.761  -0.976  1.00  0.00           H  
ATOM   1892 2HG  LYS A 120      26.626   8.267  -1.111  1.00  0.00           H  
ATOM   1893 1HD  LYS A 120      26.132   7.119   1.045  1.00  0.00           H  
ATOM   1894 2HD  LYS A 120      27.843   6.688   1.185  1.00  0.00           H  
ATOM   1895 1HE  LYS A 120      28.441   9.096   1.165  1.00  0.00           H  
ATOM   1896 2HE  LYS A 120      26.729   9.516   1.052  1.00  0.00           H  
ATOM   1897 1HZ  LYS A 120      27.520   9.632   3.300  1.00  0.00           H  
ATOM   1898 2HZ  LYS A 120      26.386   8.441   3.170  1.00  0.00           H  
ATOM   1899 3HZ  LYS A 120      27.986   8.050   3.276  1.00  0.00           H  
ATOM   1900  N   LEU A 121      25.759   4.195  -3.542  1.00  0.00           N  
ATOM   1901  CA  LEU A 121      25.558   2.830  -4.013  1.00  0.00           C  
ATOM   1902  C   LEU A 121      25.491   2.776  -5.534  1.00  0.00           C  
ATOM   1903  O   LEU A 121      25.585   1.704  -6.130  1.00  0.00           O  
ATOM   1904  CB  LEU A 121      24.272   2.248  -3.417  1.00  0.00           C  
ATOM   1905  CG  LEU A 121      24.266   2.066  -1.893  1.00  0.00           C  
ATOM   1906  CD1 LEU A 121      22.894   1.581  -1.443  1.00  0.00           C  
ATOM   1907  CD2 LEU A 121      25.353   1.080  -1.496  1.00  0.00           C  
ATOM   1908  H   LEU A 121      24.955   4.756  -3.301  1.00  0.00           H  
ATOM   1909  HA  LEU A 121      26.403   2.224  -3.684  1.00  0.00           H  
ATOM   1910 1HB  LEU A 121      23.442   2.903  -3.674  1.00  0.00           H  
ATOM   1911 2HB  LEU A 121      24.090   1.272  -3.867  1.00  0.00           H  
ATOM   1912  HG  LEU A 121      24.454   3.026  -1.412  1.00  0.00           H  
ATOM   1913 1HD1 LEU A 121      22.890   1.453  -0.361  1.00  0.00           H  
ATOM   1914 2HD1 LEU A 121      22.139   2.315  -1.724  1.00  0.00           H  
ATOM   1915 3HD1 LEU A 121      22.671   0.629  -1.923  1.00  0.00           H  
ATOM   1916 1HD2 LEU A 121      25.350   0.951  -0.413  1.00  0.00           H  
ATOM   1917 2HD2 LEU A 121      25.165   0.118  -1.975  1.00  0.00           H  
ATOM   1918 3HD2 LEU A 121      26.324   1.459  -1.813  1.00  0.00           H  
ATOM   1919  N   GLY A 122      25.329   3.939  -6.155  1.00  0.00           N  
ATOM   1920  CA  GLY A 122      25.232   4.024  -7.607  1.00  0.00           C  
ATOM   1921  C   GLY A 122      23.903   3.469  -8.105  1.00  0.00           C  
ATOM   1922  O   GLY A 122      23.852   2.764  -9.113  1.00  0.00           O  
ATOM   1923  H   GLY A 122      25.271   4.786  -5.607  1.00  0.00           H  
ATOM   1924 1HA  GLY A 122      25.335   5.064  -7.919  1.00  0.00           H  
ATOM   1925 2HA  GLY A 122      26.054   3.470  -8.059  1.00  0.00           H  
ATOM   1926  N   ILE A 123      22.830   3.790  -7.391  1.00  0.00           N  
ATOM   1927  CA  ILE A 123      21.515   3.241  -7.697  1.00  0.00           C  
ATOM   1928  C   ILE A 123      20.490   4.348  -7.908  1.00  0.00           C  
ATOM   1929  O   ILE A 123      20.759   5.517  -7.631  1.00  0.00           O  
ATOM   1930  CB  ILE A 123      21.035   2.306  -6.572  1.00  0.00           C  
ATOM   1931  CG1 ILE A 123      20.931   3.071  -5.249  1.00  0.00           C  
ATOM   1932  CG2 ILE A 123      21.975   1.118  -6.431  1.00  0.00           C  
ATOM   1933  CD1 ILE A 123      20.345   2.259  -4.118  1.00  0.00           C  
ATOM   1934  H   ILE A 123      22.927   4.432  -6.617  1.00  0.00           H  
ATOM   1935  HA  ILE A 123      21.587   2.663  -8.617  1.00  0.00           H  
ATOM   1936  HB  ILE A 123      20.034   1.941  -6.803  1.00  0.00           H  
ATOM   1937 1HG1 ILE A 123      21.922   3.412  -4.948  1.00  0.00           H  
ATOM   1938 2HG1 ILE A 123      20.311   3.957  -5.389  1.00  0.00           H  
ATOM   1939 1HG2 ILE A 123      21.621   0.468  -5.630  1.00  0.00           H  
ATOM   1940 2HG2 ILE A 123      21.998   0.561  -7.366  1.00  0.00           H  
ATOM   1941 3HG2 ILE A 123      22.977   1.473  -6.193  1.00  0.00           H  
ATOM   1942 1HD1 ILE A 123      20.304   2.868  -3.215  1.00  0.00           H  
ATOM   1943 2HD1 ILE A 123      19.338   1.937  -4.384  1.00  0.00           H  
ATOM   1944 3HD1 ILE A 123      20.969   1.385  -3.936  1.00  0.00           H  
ATOM   1945  N   SER A 124      19.315   3.974  -8.402  1.00  0.00           N  
ATOM   1946  CA  SER A 124      18.217   4.919  -8.567  1.00  0.00           C  
ATOM   1947  C   SER A 124      17.515   5.184  -7.242  1.00  0.00           C  
ATOM   1948  O   SER A 124      17.671   4.427  -6.283  1.00  0.00           O  
ATOM   1949  CB  SER A 124      17.220   4.391  -9.580  1.00  0.00           C  
ATOM   1950  OG  SER A 124      16.499   3.308  -9.057  1.00  0.00           O  
ATOM   1951  H   SER A 124      19.179   3.010  -8.670  1.00  0.00           H  
ATOM   1952  HA  SER A 124      18.624   5.862  -8.934  1.00  0.00           H  
ATOM   1953 1HB  SER A 124      16.533   5.187  -9.864  1.00  0.00           H  
ATOM   1954 2HB  SER A 124      17.749   4.077 -10.480  1.00  0.00           H  
ATOM   1955  HG  SER A 124      16.166   2.822  -9.815  1.00  0.00           H  
ATOM   1956  N   VAL A 125      16.741   6.264  -7.193  1.00  0.00           N  
ATOM   1957  CA  VAL A 125      15.941   6.581  -6.016  1.00  0.00           C  
ATOM   1958  C   VAL A 125      14.944   5.470  -5.712  1.00  0.00           C  
ATOM   1959  O   VAL A 125      14.723   5.122  -4.552  1.00  0.00           O  
ATOM   1960  CB  VAL A 125      15.182   7.904  -6.226  1.00  0.00           C  
ATOM   1961  CG1 VAL A 125      14.184   8.131  -5.100  1.00  0.00           C  
ATOM   1962  CG2 VAL A 125      16.169   9.059  -6.315  1.00  0.00           C  
ATOM   1963  H   VAL A 125      16.707   6.881  -7.992  1.00  0.00           H  
ATOM   1964  HA  VAL A 125      16.611   6.692  -5.162  1.00  0.00           H  
ATOM   1965  HB  VAL A 125      14.611   7.841  -7.153  1.00  0.00           H  
ATOM   1966 1HG1 VAL A 125      13.657   9.071  -5.266  1.00  0.00           H  
ATOM   1967 2HG1 VAL A 125      13.467   7.311  -5.079  1.00  0.00           H  
ATOM   1968 3HG1 VAL A 125      14.715   8.176  -4.149  1.00  0.00           H  
ATOM   1969 1HG2 VAL A 125      15.625   9.991  -6.464  1.00  0.00           H  
ATOM   1970 2HG2 VAL A 125      16.744   9.117  -5.390  1.00  0.00           H  
ATOM   1971 3HG2 VAL A 125      16.846   8.896  -7.153  1.00  0.00           H  
ATOM   1972  N   GLU A 126      14.345   4.916  -6.762  1.00  0.00           N  
ATOM   1973  CA  GLU A 126      13.413   3.805  -6.613  1.00  0.00           C  
ATOM   1974  C   GLU A 126      14.099   2.587  -6.009  1.00  0.00           C  
ATOM   1975  O   GLU A 126      13.579   1.965  -5.083  1.00  0.00           O  
ATOM   1976  CB  GLU A 126      12.799   3.438  -7.966  1.00  0.00           C  
ATOM   1977  CG  GLU A 126      11.761   2.328  -7.906  1.00  0.00           C  
ATOM   1978  CD  GLU A 126      11.151   2.024  -9.247  1.00  0.00           C  
ATOM   1979  OE1 GLU A 126      11.513   2.667 -10.203  1.00  0.00           O  
ATOM   1980  OE2 GLU A 126      10.322   1.147  -9.314  1.00  0.00           O1-
ATOM   1981  H   GLU A 126      14.541   5.274  -7.685  1.00  0.00           H  
ATOM   1982  HA  GLU A 126      12.610   4.114  -5.944  1.00  0.00           H  
ATOM   1983 1HB  GLU A 126      12.324   4.318  -8.401  1.00  0.00           H  
ATOM   1984 2HB  GLU A 126      13.588   3.122  -8.649  1.00  0.00           H  
ATOM   1985 1HG  GLU A 126      12.233   1.424  -7.521  1.00  0.00           H  
ATOM   1986 2HG  GLU A 126      10.974   2.618  -7.212  1.00  0.00           H  
ATOM   1987  N   GLU A 127      15.270   2.251  -6.539  1.00  0.00           N  
ATOM   1988  CA  GLU A 127      16.042   1.120  -6.037  1.00  0.00           C  
ATOM   1989  C   GLU A 127      16.408   1.312  -4.570  1.00  0.00           C  
ATOM   1990  O   GLU A 127      16.344   0.372  -3.777  1.00  0.00           O  
ATOM   1991  CB  GLU A 127      17.313   0.931  -6.868  1.00  0.00           C  
ATOM   1992  CG  GLU A 127      17.079   0.321  -8.243  1.00  0.00           C  
ATOM   1993  CD  GLU A 127      18.340   0.205  -9.053  1.00  0.00           C  
ATOM   1994  OE1 GLU A 127      19.027   1.189  -9.193  1.00  0.00           O  
ATOM   1995  OE2 GLU A 127      18.617  -0.869  -9.533  1.00  0.00           O1-
ATOM   1996  H   GLU A 127      15.635   2.792  -7.310  1.00  0.00           H  
ATOM   1997  HA  GLU A 127      15.432   0.222  -6.116  1.00  0.00           H  
ATOM   1998 1HB  GLU A 127      17.803   1.894  -7.008  1.00  0.00           H  
ATOM   1999 2HB  GLU A 127      18.007   0.285  -6.330  1.00  0.00           H  
ATOM   2000 1HG  GLU A 127      16.647  -0.671  -8.120  1.00  0.00           H  
ATOM   2001 2HG  GLU A 127      16.361   0.936  -8.784  1.00  0.00           H  
ATOM   2002  N   LEU A 128      16.791   2.533  -4.216  1.00  0.00           N  
ATOM   2003  CA  LEU A 128      17.120   2.862  -2.833  1.00  0.00           C  
ATOM   2004  C   LEU A 128      15.944   2.586  -1.906  1.00  0.00           C  
ATOM   2005  O   LEU A 128      16.098   1.946  -0.865  1.00  0.00           O  
ATOM   2006  CB  LEU A 128      17.532   4.335  -2.723  1.00  0.00           C  
ATOM   2007  CG  LEU A 128      17.855   4.830  -1.307  1.00  0.00           C  
ATOM   2008  CD1 LEU A 128      19.052   4.064  -0.760  1.00  0.00           C  
ATOM   2009  CD2 LEU A 128      18.134   6.326  -1.344  1.00  0.00           C  
ATOM   2010  H   LEU A 128      16.856   3.253  -4.920  1.00  0.00           H  
ATOM   2011  HA  LEU A 128      17.959   2.239  -2.520  1.00  0.00           H  
ATOM   2012 1HB  LEU A 128      18.415   4.496  -3.339  1.00  0.00           H  
ATOM   2013 2HB  LEU A 128      16.723   4.952  -3.113  1.00  0.00           H  
ATOM   2014  HG  LEU A 128      17.006   4.636  -0.651  1.00  0.00           H  
ATOM   2015 1HD1 LEU A 128      19.281   4.416   0.245  1.00  0.00           H  
ATOM   2016 2HD1 LEU A 128      18.818   3.000  -0.727  1.00  0.00           H  
ATOM   2017 3HD1 LEU A 128      19.914   4.226  -1.407  1.00  0.00           H  
ATOM   2018 1HD2 LEU A 128      18.363   6.679  -0.338  1.00  0.00           H  
ATOM   2019 2HD2 LEU A 128      18.984   6.522  -1.999  1.00  0.00           H  
ATOM   2020 3HD2 LEU A 128      17.256   6.850  -1.722  1.00  0.00           H  
ATOM   2021  N   LEU A 129      14.769   3.071  -2.289  1.00  0.00           N  
ATOM   2022  CA  LEU A 129      13.554   2.836  -1.518  1.00  0.00           C  
ATOM   2023  C   LEU A 129      13.305   1.346  -1.323  1.00  0.00           C  
ATOM   2024  O   LEU A 129      13.019   0.894  -0.213  1.00  0.00           O  
ATOM   2025  CB  LEU A 129      12.348   3.474  -2.221  1.00  0.00           C  
ATOM   2026  CG  LEU A 129      10.980   3.179  -1.593  1.00  0.00           C  
ATOM   2027  CD1 LEU A 129      10.972   3.656  -0.146  1.00  0.00           C  
ATOM   2028  CD2 LEU A 129       9.892   3.869  -2.402  1.00  0.00           C  
ATOM   2029  H   LEU A 129      14.715   3.617  -3.138  1.00  0.00           H  
ATOM   2030  HA  LEU A 129      13.674   3.293  -0.537  1.00  0.00           H  
ATOM   2031 1HB  LEU A 129      12.483   4.554  -2.230  1.00  0.00           H  
ATOM   2032 2HB  LEU A 129      12.322   3.123  -3.253  1.00  0.00           H  
ATOM   2033  HG  LEU A 129      10.804   2.103  -1.590  1.00  0.00           H  
ATOM   2034 1HD1 LEU A 129      10.000   3.446   0.299  1.00  0.00           H  
ATOM   2035 2HD1 LEU A 129      11.747   3.132   0.414  1.00  0.00           H  
ATOM   2036 3HD1 LEU A 129      11.162   4.727  -0.116  1.00  0.00           H  
ATOM   2037 1HD2 LEU A 129       8.918   3.660  -1.956  1.00  0.00           H  
ATOM   2038 2HD2 LEU A 129      10.065   4.945  -2.403  1.00  0.00           H  
ATOM   2039 3HD2 LEU A 129       9.908   3.497  -3.426  1.00  0.00           H  
ATOM   2040  N   LYS A 130      13.415   0.586  -2.407  1.00  0.00           N  
ATOM   2041  CA  LYS A 130      13.194  -0.854  -2.359  1.00  0.00           C  
ATOM   2042  C   LYS A 130      14.184  -1.533  -1.421  1.00  0.00           C  
ATOM   2043  O   LYS A 130      13.821  -2.432  -0.663  1.00  0.00           O  
ATOM   2044  CB  LYS A 130      13.296  -1.459  -3.760  1.00  0.00           C  
ATOM   2045  CG  LYS A 130      12.139  -1.108  -4.684  1.00  0.00           C  
ATOM   2046  CD  LYS A 130      12.342  -1.694  -6.073  1.00  0.00           C  
ATOM   2047  CE  LYS A 130      11.168  -1.373  -6.987  1.00  0.00           C  
ATOM   2048  NZ  LYS A 130      11.416  -1.816  -8.386  1.00  0.00           N1+
ATOM   2049  H   LYS A 130      13.658   1.017  -3.288  1.00  0.00           H  
ATOM   2050  HA  LYS A 130      12.188  -1.037  -1.982  1.00  0.00           H  
ATOM   2051 1HB  LYS A 130      14.218  -1.122  -4.235  1.00  0.00           H  
ATOM   2052 2HB  LYS A 130      13.346  -2.546  -3.684  1.00  0.00           H  
ATOM   2053 1HG  LYS A 130      11.209  -1.496  -4.267  1.00  0.00           H  
ATOM   2054 2HG  LYS A 130      12.055  -0.024  -4.764  1.00  0.00           H  
ATOM   2055 1HD  LYS A 130      13.255  -1.286  -6.510  1.00  0.00           H  
ATOM   2056 2HD  LYS A 130      12.448  -2.776  -5.999  1.00  0.00           H  
ATOM   2057 1HE  LYS A 130      10.273  -1.868  -6.615  1.00  0.00           H  
ATOM   2058 2HE  LYS A 130      10.989  -0.298  -6.986  1.00  0.00           H  
ATOM   2059 1HZ  LYS A 130      10.617  -1.585  -8.959  1.00  0.00           H  
ATOM   2060 2HZ  LYS A 130      12.236  -1.347  -8.748  1.00  0.00           H  
ATOM   2061 3HZ  LYS A 130      11.565  -2.814  -8.403  1.00  0.00           H  
ATOM   2062  N   LEU A 131      15.438  -1.096  -1.477  1.00  0.00           N  
ATOM   2063  CA  LEU A 131      16.478  -1.642  -0.613  1.00  0.00           C  
ATOM   2064  C   LEU A 131      16.248  -1.249   0.841  1.00  0.00           C  
ATOM   2065  O   LEU A 131      16.506  -2.034   1.754  1.00  0.00           O  
ATOM   2066  CB  LEU A 131      17.858  -1.150  -1.070  1.00  0.00           C  
ATOM   2067  CG  LEU A 131      18.372  -1.744  -2.388  1.00  0.00           C  
ATOM   2068  CD1 LEU A 131      19.657  -1.036  -2.796  1.00  0.00           C  
ATOM   2069  CD2 LEU A 131      18.601  -3.238  -2.217  1.00  0.00           C  
ATOM   2070  H   LEU A 131      15.677  -0.368  -2.135  1.00  0.00           H  
ATOM   2071  HA  LEU A 131      16.452  -2.728  -0.684  1.00  0.00           H  
ATOM   2072 1HB  LEU A 131      17.821  -0.069  -1.186  1.00  0.00           H  
ATOM   2073 2HB  LEU A 131      18.585  -1.387  -0.294  1.00  0.00           H  
ATOM   2074  HG  LEU A 131      17.635  -1.577  -3.174  1.00  0.00           H  
ATOM   2075 1HD1 LEU A 131      20.023  -1.458  -3.733  1.00  0.00           H  
ATOM   2076 2HD1 LEU A 131      19.459   0.027  -2.930  1.00  0.00           H  
ATOM   2077 3HD1 LEU A 131      20.409  -1.171  -2.019  1.00  0.00           H  
ATOM   2078 1HD2 LEU A 131      18.967  -3.660  -3.154  1.00  0.00           H  
ATOM   2079 2HD2 LEU A 131      19.339  -3.406  -1.432  1.00  0.00           H  
ATOM   2080 3HD2 LEU A 131      17.664  -3.721  -1.942  1.00  0.00           H  
ATOM   2081  N   ALA A 132      15.762  -0.031   1.050  1.00  0.00           N  
ATOM   2082  CA  ALA A 132      15.475   0.460   2.393  1.00  0.00           C  
ATOM   2083  C   ALA A 132      14.357  -0.344   3.045  1.00  0.00           C  
ATOM   2084  O   ALA A 132      14.445  -0.707   4.219  1.00  0.00           O  
ATOM   2085  CB  ALA A 132      15.108   1.936   2.351  1.00  0.00           C  
ATOM   2086  H   ALA A 132      15.586   0.571   0.258  1.00  0.00           H  
ATOM   2087  HA  ALA A 132      16.372   0.350   3.000  1.00  0.00           H  
ATOM   2088 1HB  ALA A 132      14.898   2.288   3.360  1.00  0.00           H  
ATOM   2089 2HB  ALA A 132      15.940   2.505   1.935  1.00  0.00           H  
ATOM   2090 3HB  ALA A 132      14.228   2.074   1.726  1.00  0.00           H  
ATOM   2091  N   GLU A 133      13.308  -0.620   2.279  1.00  0.00           N  
ATOM   2092  CA  GLU A 133      12.207  -1.449   2.756  1.00  0.00           C  
ATOM   2093  C   GLU A 133      12.663  -2.882   3.000  1.00  0.00           C  
ATOM   2094  O   GLU A 133      12.362  -3.472   4.037  1.00  0.00           O  
ATOM   2095  CB  GLU A 133      11.054  -1.433   1.751  1.00  0.00           C  
ATOM   2096  CG  GLU A 133      10.288  -0.119   1.693  1.00  0.00           C  
ATOM   2097  CD  GLU A 133       9.239  -0.101   0.615  1.00  0.00           C  
ATOM   2098  OE1 GLU A 133       9.144  -1.061  -0.112  1.00  0.00           O  
ATOM   2099  OE2 GLU A 133       8.530   0.873   0.521  1.00  0.00           O1-
ATOM   2100  H   GLU A 133      13.271  -0.245   1.342  1.00  0.00           H  
ATOM   2101  HA  GLU A 133      11.843  -1.033   3.696  1.00  0.00           H  
ATOM   2102 1HB  GLU A 133      11.439  -1.641   0.752  1.00  0.00           H  
ATOM   2103 2HB  GLU A 133      10.345  -2.223   1.998  1.00  0.00           H  
ATOM   2104 1HG  GLU A 133       9.807   0.052   2.655  1.00  0.00           H  
ATOM   2105 2HG  GLU A 133      10.993   0.693   1.520  1.00  0.00           H  
ATOM   2106  N   ALA A 134      13.391  -3.438   2.037  1.00  0.00           N  
ATOM   2107  CA  ALA A 134      13.952  -4.777   2.176  1.00  0.00           C  
ATOM   2108  C   ALA A 134      14.781  -4.896   3.448  1.00  0.00           C  
ATOM   2109  O   ALA A 134      14.644  -5.860   4.202  1.00  0.00           O  
ATOM   2110  CB  ALA A 134      14.797  -5.126   0.960  1.00  0.00           C  
ATOM   2111  H   ALA A 134      13.560  -2.920   1.186  1.00  0.00           H  
ATOM   2112  HA  ALA A 134      13.132  -5.490   2.236  1.00  0.00           H  
ATOM   2113 1HB  ALA A 134      15.209  -6.128   1.079  1.00  0.00           H  
ATOM   2114 2HB  ALA A 134      14.176  -5.093   0.065  1.00  0.00           H  
ATOM   2115 3HB  ALA A 134      15.610  -4.409   0.863  1.00  0.00           H  
ATOM   2116  N   ALA A 135      15.642  -3.912   3.682  1.00  0.00           N  
ATOM   2117  CA  ALA A 135      16.438  -3.864   4.903  1.00  0.00           C  
ATOM   2118  C   ALA A 135      15.549  -3.797   6.138  1.00  0.00           C  
ATOM   2119  O   ALA A 135      15.785  -4.496   7.124  1.00  0.00           O  
ATOM   2120  CB  ALA A 135      17.388  -2.676   4.870  1.00  0.00           C  
ATOM   2121  H   ALA A 135      15.748  -3.178   2.997  1.00  0.00           H  
ATOM   2122  HA  ALA A 135      17.044  -4.769   4.957  1.00  0.00           H  
ATOM   2123 1HB  ALA A 135      17.976  -2.654   5.787  1.00  0.00           H  
ATOM   2124 2HB  ALA A 135      18.057  -2.768   4.014  1.00  0.00           H  
ATOM   2125 3HB  ALA A 135      16.814  -1.754   4.785  1.00  0.00           H  
ATOM   2126  N   TYR A 136      14.526  -2.952   6.079  1.00  0.00           N  
ATOM   2127  CA  TYR A 136      13.581  -2.815   7.181  1.00  0.00           C  
ATOM   2128  C   TYR A 136      12.965  -4.159   7.548  1.00  0.00           C  
ATOM   2129  O   TYR A 136      12.909  -4.527   8.721  1.00  0.00           O  
ATOM   2130  CB  TYR A 136      12.484  -1.809   6.823  1.00  0.00           C  
ATOM   2131  CG  TYR A 136      11.349  -1.762   7.822  1.00  0.00           C  
ATOM   2132  CD1 TYR A 136      11.506  -1.075   9.018  1.00  0.00           C  
ATOM   2133  CD2 TYR A 136      10.154  -2.406   7.544  1.00  0.00           C  
ATOM   2134  CE1 TYR A 136      10.469  -1.032   9.930  1.00  0.00           C  
ATOM   2135  CE2 TYR A 136       9.118  -2.363   8.457  1.00  0.00           C  
ATOM   2136  CZ  TYR A 136       9.272  -1.679   9.646  1.00  0.00           C  
ATOM   2137  OH  TYR A 136       8.240  -1.638  10.554  1.00  0.00           O  
ATOM   2138  H   TYR A 136      14.400  -2.389   5.250  1.00  0.00           H  
ATOM   2139  HA  TYR A 136      14.115  -2.426   8.049  1.00  0.00           H  
ATOM   2140 1HB  TYR A 136      12.916  -0.810   6.751  1.00  0.00           H  
ATOM   2141 2HB  TYR A 136      12.068  -2.057   5.847  1.00  0.00           H  
ATOM   2142  HD1 TYR A 136      12.446  -0.569   9.237  1.00  0.00           H  
ATOM   2143  HD2 TYR A 136      10.031  -2.946   6.606  1.00  0.00           H  
ATOM   2144  HE1 TYR A 136      10.592  -0.493  10.869  1.00  0.00           H  
ATOM   2145  HE2 TYR A 136       8.176  -2.870   8.238  1.00  0.00           H  
ATOM   2146  HH  TYR A 136       8.511  -1.125  11.320  1.00  0.00           H  
ATOM   2147  N   TYR A 137      12.504  -4.889   6.537  1.00  0.00           N  
ATOM   2148  CA  TYR A 137      11.788  -6.139   6.759  1.00  0.00           C  
ATOM   2149  C   TYR A 137      12.740  -7.252   7.179  1.00  0.00           C  
ATOM   2150  O   TYR A 137      12.371  -8.139   7.949  1.00  0.00           O  
ATOM   2151  CB  TYR A 137      11.019  -6.546   5.500  1.00  0.00           C  
ATOM   2152  CG  TYR A 137       9.806  -5.686   5.222  1.00  0.00           C  
ATOM   2153  CD1 TYR A 137       9.774  -4.875   4.097  1.00  0.00           C  
ATOM   2154  CD2 TYR A 137       8.725  -5.708   6.091  1.00  0.00           C  
ATOM   2155  CE1 TYR A 137       8.667  -4.089   3.842  1.00  0.00           C  
ATOM   2156  CE2 TYR A 137       7.618  -4.923   5.836  1.00  0.00           C  
ATOM   2157  CZ  TYR A 137       7.587  -4.116   4.716  1.00  0.00           C  
ATOM   2158  OH  TYR A 137       6.484  -3.333   4.463  1.00  0.00           O  
ATOM   2159  H   TYR A 137      12.653  -4.569   5.591  1.00  0.00           H  
ATOM   2160  HA  TYR A 137      11.067  -5.987   7.562  1.00  0.00           H  
ATOM   2161 1HB  TYR A 137      11.681  -6.492   4.635  1.00  0.00           H  
ATOM   2162 2HB  TYR A 137      10.689  -7.580   5.595  1.00  0.00           H  
ATOM   2163  HD1 TYR A 137      10.624  -4.858   3.413  1.00  0.00           H  
ATOM   2164  HD2 TYR A 137       8.751  -6.345   6.975  1.00  0.00           H  
ATOM   2165  HE1 TYR A 137       8.643  -3.452   2.958  1.00  0.00           H  
ATOM   2166  HE2 TYR A 137       6.769  -4.939   6.520  1.00  0.00           H  
ATOM   2167  HH  TYR A 137       6.624  -2.838   3.653  1.00  0.00           H  
ATOM   2168  N   SER A 138      13.965  -7.198   6.669  1.00  0.00           N  
ATOM   2169  CA  SER A 138      14.956  -8.233   6.947  1.00  0.00           C  
ATOM   2170  C   SER A 138      15.684  -7.960   8.257  1.00  0.00           C  
ATOM   2171  O   SER A 138      16.278  -8.863   8.847  1.00  0.00           O  
ATOM   2172  CB  SER A 138      15.956  -8.315   5.810  1.00  0.00           C  
ATOM   2173  OG  SER A 138      16.694  -7.128   5.702  1.00  0.00           O  
ATOM   2174  H   SER A 138      14.217  -6.422   6.074  1.00  0.00           H  
ATOM   2175  HA  SER A 138      14.434  -9.184   7.046  1.00  0.00           H  
ATOM   2176 1HB  SER A 138      16.632  -9.153   5.980  1.00  0.00           H  
ATOM   2177 2HB  SER A 138      15.429  -8.505   4.876  1.00  0.00           H  
ATOM   2178  HG  SER A 138      16.054  -6.434   5.525  1.00  0.00           H  
ATOM   2179  N   GLY A 139      15.634  -6.711   8.707  1.00  0.00           N  
ATOM   2180  CA  GLY A 139      16.283  -6.320   9.953  1.00  0.00           C  
ATOM   2181  C   GLY A 139      17.761  -6.024   9.733  1.00  0.00           C  
ATOM   2182  O   GLY A 139      18.590  -6.267  10.610  1.00  0.00           O  
ATOM   2183  H   GLY A 139      15.133  -6.016   8.173  1.00  0.00           H  
ATOM   2184 1HA  GLY A 139      15.788  -5.438  10.360  1.00  0.00           H  
ATOM   2185 2HA  GLY A 139      16.173  -7.117  10.687  1.00  0.00           H  
ATOM   2186  N   THR A 140      18.086  -5.496   8.558  1.00  0.00           N  
ATOM   2187  CA  THR A 140      19.469  -5.195   8.209  1.00  0.00           C  
ATOM   2188  C   THR A 140      19.631  -3.736   7.803  1.00  0.00           C  
ATOM   2189  O   THR A 140      18.715  -2.931   7.971  1.00  0.00           O  
ATOM   2190  CB  THR A 140      19.964  -6.107   7.070  1.00  0.00           C  
ATOM   2191  CG2 THR A 140      19.761  -7.571   7.432  1.00  0.00           C  
ATOM   2192  OG1 THR A 140      19.241  -5.810   5.869  1.00  0.00           O  
ATOM   2193  H   THR A 140      17.356  -5.298   7.889  1.00  0.00           H  
ATOM   2194  HA  THR A 140      20.093  -5.369   9.087  1.00  0.00           H  
ATOM   2195  HB  THR A 140      21.024  -5.926   6.894  1.00  0.00           H  
ATOM   2196  HG1 THR A 140      18.411  -6.293   5.868  1.00  0.00           H  
ATOM   2197 1HG2 THR A 140      20.117  -8.199   6.616  1.00  0.00           H  
ATOM   2198 2HG2 THR A 140      20.319  -7.802   8.339  1.00  0.00           H  
ATOM   2199 3HG2 THR A 140      18.702  -7.760   7.600  1.00  0.00           H  
ATOM   2200  N   THR A 141      20.801  -3.402   7.269  1.00  0.00           N  
ATOM   2201  CA  THR A 141      21.045  -2.067   6.735  1.00  0.00           C  
ATOM   2202  C   THR A 141      20.830  -2.030   5.227  1.00  0.00           C  
ATOM   2203  O   THR A 141      20.755  -3.071   4.576  1.00  0.00           O  
ATOM   2204  CB  THR A 141      22.471  -1.590   7.066  1.00  0.00           C  
ATOM   2205  CG2 THR A 141      22.745  -1.722   8.557  1.00  0.00           C  
ATOM   2206  OG1 THR A 141      23.423  -2.378   6.338  1.00  0.00           O  
ATOM   2207  H   THR A 141      21.539  -4.090   7.232  1.00  0.00           H  
ATOM   2208  HA  THR A 141      20.382  -1.349   7.238  1.00  0.00           H  
ATOM   2209  HB  THR A 141      22.583  -0.547   6.774  1.00  0.00           H  
ATOM   2210  HG1 THR A 141      24.280  -2.322   6.768  1.00  0.00           H  
ATOM   2211 1HG2 THR A 141      23.757  -1.380   8.772  1.00  0.00           H  
ATOM   2212 2HG2 THR A 141      22.031  -1.115   9.113  1.00  0.00           H  
ATOM   2213 3HG2 THR A 141      22.644  -2.765   8.855  1.00  0.00           H  
ATOM   2214  N   VAL A 142      20.733  -0.824   4.678  1.00  0.00           N  
ATOM   2215  CA  VAL A 142      20.529  -0.648   3.246  1.00  0.00           C  
ATOM   2216  C   VAL A 142      21.693  -1.223   2.449  1.00  0.00           C  
ATOM   2217  O   VAL A 142      21.497  -1.839   1.402  1.00  0.00           O  
ATOM   2218  CB  VAL A 142      20.367   0.846   2.908  1.00  0.00           C  
ATOM   2219  CG1 VAL A 142      20.324   1.050   1.400  1.00  0.00           C  
ATOM   2220  CG2 VAL A 142      19.107   1.391   3.563  1.00  0.00           C  
ATOM   2221  H   VAL A 142      20.802  -0.008   5.269  1.00  0.00           H  
ATOM   2222  HA  VAL A 142      19.616  -1.173   2.959  1.00  0.00           H  
ATOM   2223  HB  VAL A 142      21.236   1.389   3.280  1.00  0.00           H  
ATOM   2224 1HG1 VAL A 142      20.209   2.111   1.181  1.00  0.00           H  
ATOM   2225 2HG1 VAL A 142      21.250   0.685   0.958  1.00  0.00           H  
ATOM   2226 3HG1 VAL A 142      19.480   0.500   0.984  1.00  0.00           H  
ATOM   2227 1HG2 VAL A 142      19.000   2.448   3.321  1.00  0.00           H  
ATOM   2228 2HG2 VAL A 142      18.239   0.844   3.194  1.00  0.00           H  
ATOM   2229 3HG2 VAL A 142      19.178   1.273   4.644  1.00  0.00           H  
ATOM   2230  N   GLU A 143      22.906  -1.017   2.951  1.00  0.00           N  
ATOM   2231  CA  GLU A 143      24.103  -1.533   2.298  1.00  0.00           C  
ATOM   2232  C   GLU A 143      24.130  -3.055   2.323  1.00  0.00           C  
ATOM   2233  O   GLU A 143      24.513  -3.695   1.343  1.00  0.00           O  
ATOM   2234  CB  GLU A 143      25.360  -0.980   2.974  1.00  0.00           C  
ATOM   2235  CG  GLU A 143      25.597   0.505   2.740  1.00  0.00           C  
ATOM   2236  CD  GLU A 143      26.763   1.042   3.524  1.00  0.00           C  
ATOM   2237  OE1 GLU A 143      27.334   0.299   4.285  1.00  0.00           O  
ATOM   2238  OE2 GLU A 143      27.081   2.197   3.360  1.00  0.00           O1-
ATOM   2239  H   GLU A 143      23.001  -0.489   3.806  1.00  0.00           H  
ATOM   2240  HA  GLU A 143      24.099  -1.206   1.259  1.00  0.00           H  
ATOM   2241 1HB  GLU A 143      25.296  -1.143   4.050  1.00  0.00           H  
ATOM   2242 2HB  GLU A 143      26.235  -1.520   2.612  1.00  0.00           H  
ATOM   2243 1HG  GLU A 143      25.781   0.671   1.679  1.00  0.00           H  
ATOM   2244 2HG  GLU A 143      24.698   1.054   3.015  1.00  0.00           H  
ATOM   2245  N   GLU A 144      23.723  -3.632   3.448  1.00  0.00           N  
ATOM   2246  CA  GLU A 144      23.647  -5.082   3.583  1.00  0.00           C  
ATOM   2247  C   GLU A 144      22.628  -5.672   2.616  1.00  0.00           C  
ATOM   2248  O   GLU A 144      22.866  -6.718   2.013  1.00  0.00           O  
ATOM   2249  CB  GLU A 144      23.284  -5.466   5.020  1.00  0.00           C  
ATOM   2250  CG  GLU A 144      24.424  -5.315   6.017  1.00  0.00           C  
ATOM   2251  CD  GLU A 144      24.018  -5.654   7.424  1.00  0.00           C  
ATOM   2252  OE1 GLU A 144      23.046  -5.111   7.890  1.00  0.00           O  
ATOM   2253  OE2 GLU A 144      24.683  -6.459   8.035  1.00  0.00           O1-
ATOM   2254  H   GLU A 144      23.458  -3.051   4.230  1.00  0.00           H  
ATOM   2255  HA  GLU A 144      24.624  -5.503   3.345  1.00  0.00           H  
ATOM   2256 1HB  GLU A 144      22.455  -4.848   5.363  1.00  0.00           H  
ATOM   2257 2HB  GLU A 144      22.952  -6.504   5.045  1.00  0.00           H  
ATOM   2258 1HG  GLU A 144      25.244  -5.968   5.719  1.00  0.00           H  
ATOM   2259 2HG  GLU A 144      24.786  -4.287   5.986  1.00  0.00           H  
ATOM   2260  N   ALA A 145      21.494  -4.996   2.475  1.00  0.00           N  
ATOM   2261  CA  ALA A 145      20.487  -5.385   1.494  1.00  0.00           C  
ATOM   2262  C   ALA A 145      21.035  -5.294   0.076  1.00  0.00           C  
ATOM   2263  O   ALA A 145      20.861  -6.210  -0.728  1.00  0.00           O  
ATOM   2264  CB  ALA A 145      19.244  -4.518   1.638  1.00  0.00           C  
ATOM   2265  H   ALA A 145      21.324  -4.191   3.061  1.00  0.00           H  
ATOM   2266  HA  ALA A 145      20.202  -6.419   1.684  1.00  0.00           H  
ATOM   2267 1HB  ALA A 145      18.503  -4.821   0.899  1.00  0.00           H  
ATOM   2268 2HB  ALA A 145      18.830  -4.639   2.639  1.00  0.00           H  
ATOM   2269 3HB  ALA A 145      19.510  -3.474   1.479  1.00  0.00           H  
ATOM   2270  N   TYR A 146      21.699  -4.183  -0.225  1.00  0.00           N  
ATOM   2271  CA  TYR A 146      22.332  -3.998  -1.526  1.00  0.00           C  
ATOM   2272  C   TYR A 146      23.243  -5.170  -1.867  1.00  0.00           C  
ATOM   2273  O   TYR A 146      23.203  -5.699  -2.978  1.00  0.00           O  
ATOM   2274  CB  TYR A 146      23.120  -2.687  -1.557  1.00  0.00           C  
ATOM   2275  CG  TYR A 146      23.893  -2.470  -2.839  1.00  0.00           C  
ATOM   2276  CD1 TYR A 146      23.251  -1.967  -3.960  1.00  0.00           C  
ATOM   2277  CD2 TYR A 146      25.246  -2.772  -2.893  1.00  0.00           C  
ATOM   2278  CE1 TYR A 146      23.957  -1.768  -5.130  1.00  0.00           C  
ATOM   2279  CE2 TYR A 146      25.952  -2.573  -4.062  1.00  0.00           C  
ATOM   2280  CZ  TYR A 146      25.312  -2.074  -5.178  1.00  0.00           C  
ATOM   2281  OH  TYR A 146      26.016  -1.876  -6.344  1.00  0.00           O  
ATOM   2282  H   TYR A 146      21.768  -3.448   0.464  1.00  0.00           H  
ATOM   2283  HA  TYR A 146      21.552  -3.938  -2.284  1.00  0.00           H  
ATOM   2284 1HB  TYR A 146      22.436  -1.848  -1.426  1.00  0.00           H  
ATOM   2285 2HB  TYR A 146      23.826  -2.667  -0.726  1.00  0.00           H  
ATOM   2286  HD1 TYR A 146      22.187  -1.729  -3.918  1.00  0.00           H  
ATOM   2287  HD2 TYR A 146      25.752  -3.169  -2.012  1.00  0.00           H  
ATOM   2288  HE1 TYR A 146      23.451  -1.373  -6.012  1.00  0.00           H  
ATOM   2289  HE2 TYR A 146      27.016  -2.812  -4.105  1.00  0.00           H  
ATOM   2290  HH  TYR A 146      25.426  -1.526  -7.016  1.00  0.00           H  
ATOM   2291  N   LYS A 147      24.065  -5.573  -0.904  1.00  0.00           N  
ATOM   2292  CA  LYS A 147      24.967  -6.705  -1.090  1.00  0.00           C  
ATOM   2293  C   LYS A 147      24.193  -8.011  -1.219  1.00  0.00           C  
ATOM   2294  O   LYS A 147      24.509  -8.849  -2.063  1.00  0.00           O  
ATOM   2295  CB  LYS A 147      25.960  -6.794   0.070  1.00  0.00           C  
ATOM   2296  CG  LYS A 147      26.982  -5.666   0.111  1.00  0.00           C  
ATOM   2297  CD  LYS A 147      27.888  -5.786   1.327  1.00  0.00           C  
ATOM   2298  CE  LYS A 147      28.854  -4.613   1.416  1.00  0.00           C  
ATOM   2299  NZ  LYS A 147      29.721  -4.697   2.624  1.00  0.00           N1+
ATOM   2300  H   LYS A 147      24.066  -5.084  -0.021  1.00  0.00           H  
ATOM   2301  HA  LYS A 147      25.533  -6.548  -2.008  1.00  0.00           H  
ATOM   2302 1HB  LYS A 147      25.417  -6.788   1.015  1.00  0.00           H  
ATOM   2303 2HB  LYS A 147      26.504  -7.737   0.010  1.00  0.00           H  
ATOM   2304 1HG  LYS A 147      27.594  -5.696  -0.792  1.00  0.00           H  
ATOM   2305 2HG  LYS A 147      26.466  -4.708   0.146  1.00  0.00           H  
ATOM   2306 1HD  LYS A 147      27.281  -5.814   2.233  1.00  0.00           H  
ATOM   2307 2HD  LYS A 147      28.460  -6.712   1.266  1.00  0.00           H  
ATOM   2308 1HE  LYS A 147      29.488  -4.597   0.531  1.00  0.00           H  
ATOM   2309 2HE  LYS A 147      28.292  -3.681   1.452  1.00  0.00           H  
ATOM   2310 1HZ  LYS A 147      30.345  -3.903   2.646  1.00  0.00           H  
ATOM   2311 2HZ  LYS A 147      29.144  -4.694   3.453  1.00  0.00           H  
ATOM   2312 3HZ  LYS A 147      30.262  -5.549   2.593  1.00  0.00           H  
ATOM   2313  N   LEU A 148      23.179  -8.177  -0.378  1.00  0.00           N  
ATOM   2314  CA  LEU A 148      22.403  -9.411  -0.348  1.00  0.00           C  
ATOM   2315  C   LEU A 148      21.771  -9.697  -1.704  1.00  0.00           C  
ATOM   2316  O   LEU A 148      21.683 -10.850  -2.127  1.00  0.00           O  
ATOM   2317  CB  LEU A 148      21.310  -9.324   0.725  1.00  0.00           C  
ATOM   2318  CG  LEU A 148      20.446 -10.580   0.897  1.00  0.00           C  
ATOM   2319  CD1 LEU A 148      21.341 -11.778   1.180  1.00  0.00           C  
ATOM   2320  CD2 LEU A 148      19.450 -10.360   2.027  1.00  0.00           C  
ATOM   2321  H   LEU A 148      22.938  -7.429   0.257  1.00  0.00           H  
ATOM   2322  HA  LEU A 148      23.073 -10.235  -0.103  1.00  0.00           H  
ATOM   2323 1HB  LEU A 148      21.781  -9.112   1.684  1.00  0.00           H  
ATOM   2324 2HB  LEU A 148      20.646  -8.495   0.479  1.00  0.00           H  
ATOM   2325  HG  LEU A 148      19.904 -10.778  -0.029  1.00  0.00           H  
ATOM   2326 1HD1 LEU A 148      20.726 -12.671   1.302  1.00  0.00           H  
ATOM   2327 2HD1 LEU A 148      22.028 -11.924   0.347  1.00  0.00           H  
ATOM   2328 3HD1 LEU A 148      21.907 -11.601   2.093  1.00  0.00           H  
ATOM   2329 1HD2 LEU A 148      18.835 -11.252   2.149  1.00  0.00           H  
ATOM   2330 2HD2 LEU A 148      19.991 -10.162   2.953  1.00  0.00           H  
ATOM   2331 3HD2 LEU A 148      18.813  -9.509   1.790  1.00  0.00           H  
ATOM   2332  N   ALA A 149      21.332  -8.642  -2.381  1.00  0.00           N  
ATOM   2333  CA  ALA A 149      20.822  -8.763  -3.741  1.00  0.00           C  
ATOM   2334  C   ALA A 149      21.827  -9.465  -4.646  1.00  0.00           C  
ATOM   2335  O   ALA A 149      21.453 -10.271  -5.498  1.00  0.00           O  
ATOM   2336  CB  ALA A 149      20.475  -7.392  -4.301  1.00  0.00           C  
ATOM   2337  H   ALA A 149      21.351  -7.733  -1.942  1.00  0.00           H  
ATOM   2338  HA  ALA A 149      19.911  -9.360  -3.718  1.00  0.00           H  
ATOM   2339 1HB  ALA A 149      20.096  -7.498  -5.317  1.00  0.00           H  
ATOM   2340 2HB  ALA A 149      19.713  -6.926  -3.677  1.00  0.00           H  
ATOM   2341 3HB  ALA A 149      21.367  -6.767  -4.311  1.00  0.00           H  
ATOM   2342  N   LEU A 150      23.105  -9.154  -4.456  1.00  0.00           N  
ATOM   2343  CA  LEU A 150      24.164  -9.731  -5.276  1.00  0.00           C  
ATOM   2344  C   LEU A 150      24.538 -11.125  -4.792  1.00  0.00           C  
ATOM   2345  O   LEU A 150      24.953 -11.975  -5.579  1.00  0.00           O  
ATOM   2346  CB  LEU A 150      25.402  -8.826  -5.254  1.00  0.00           C  
ATOM   2347  CG  LEU A 150      25.205  -7.415  -5.825  1.00  0.00           C  
ATOM   2348  CD1 LEU A 150      26.470  -6.598  -5.607  1.00  0.00           C  
ATOM   2349  CD2 LEU A 150      24.863  -7.509  -7.305  1.00  0.00           C  
ATOM   2350  H   LEU A 150      23.349  -8.502  -3.724  1.00  0.00           H  
ATOM   2351  HA  LEU A 150      23.802  -9.811  -6.300  1.00  0.00           H  
ATOM   2352 1HB  LEU A 150      25.738  -8.722  -4.224  1.00  0.00           H  
ATOM   2353 2HB  LEU A 150      26.194  -9.307  -5.827  1.00  0.00           H  
ATOM   2354  HG  LEU A 150      24.392  -6.918  -5.296  1.00  0.00           H  
ATOM   2355 1HD1 LEU A 150      26.331  -5.596  -6.013  1.00  0.00           H  
ATOM   2356 2HD1 LEU A 150      26.681  -6.530  -4.540  1.00  0.00           H  
ATOM   2357 3HD1 LEU A 150      27.307  -7.079  -6.112  1.00  0.00           H  
ATOM   2358 1HD2 LEU A 150      24.722  -6.507  -7.710  1.00  0.00           H  
ATOM   2359 2HD2 LEU A 150      25.676  -8.005  -7.835  1.00  0.00           H  
ATOM   2360 3HD2 LEU A 150      23.946  -8.084  -7.431  1.00  0.00           H  
ATOM   2361  N   LYS A 151      24.390 -11.355  -3.491  1.00  0.00           N  
ATOM   2362  CA  LYS A 151      24.668 -12.662  -2.907  1.00  0.00           C  
ATOM   2363  C   LYS A 151      23.700 -13.715  -3.430  1.00  0.00           C  
ATOM   2364  O   LYS A 151      24.094 -14.845  -3.717  1.00  0.00           O  
ATOM   2365  CB  LYS A 151      24.597 -12.592  -1.381  1.00  0.00           C  
ATOM   2366  CG  LYS A 151      25.720 -11.793  -0.735  1.00  0.00           C  
ATOM   2367  CD  LYS A 151      25.571 -11.752   0.778  1.00  0.00           C  
ATOM   2368  CE  LYS A 151      26.658 -10.903   1.421  1.00  0.00           C  
ATOM   2369  NZ  LYS A 151      26.536 -10.874   2.904  1.00  0.00           N1+
ATOM   2370  H   LYS A 151      24.076 -10.604  -2.892  1.00  0.00           H  
ATOM   2371  HA  LYS A 151      25.678 -12.957  -3.188  1.00  0.00           H  
ATOM   2372 1HB  LYS A 151      23.650 -12.142  -1.081  1.00  0.00           H  
ATOM   2373 2HB  LYS A 151      24.624 -13.601  -0.969  1.00  0.00           H  
ATOM   2374 1HG  LYS A 151      26.680 -12.247  -0.984  1.00  0.00           H  
ATOM   2375 2HG  LYS A 151      25.710 -10.773  -1.119  1.00  0.00           H  
ATOM   2376 1HD  LYS A 151      24.595 -11.336   1.037  1.00  0.00           H  
ATOM   2377 2HD  LYS A 151      25.631 -12.765   1.177  1.00  0.00           H  
ATOM   2378 1HE  LYS A 151      27.634 -11.303   1.157  1.00  0.00           H  
ATOM   2379 2HE  LYS A 151      26.593  -9.882   1.044  1.00  0.00           H  
ATOM   2380 1HZ  LYS A 151      27.273 -10.301   3.292  1.00  0.00           H  
ATOM   2381 2HZ  LYS A 151      25.639 -10.486   3.162  1.00  0.00           H  
ATOM   2382 3HZ  LYS A 151      26.614 -11.812   3.268  1.00  0.00           H  
ATOM   2383  N   LEU A 152      22.432 -13.339  -3.549  1.00  0.00           N  
ATOM   2384  CA  LEU A 152      21.401 -14.257  -4.019  1.00  0.00           C  
ATOM   2385  C   LEU A 152      21.314 -14.255  -5.540  1.00  0.00           C  
ATOM   2386  O   LEU A 152      20.697 -15.137  -6.137  1.00  0.00           O  
ATOM   2387  CB  LEU A 152      20.040 -13.876  -3.423  1.00  0.00           C  
ATOM   2388  CG  LEU A 152      19.920 -14.012  -1.900  1.00  0.00           C  
ATOM   2389  CD1 LEU A 152      18.557 -13.503  -1.450  1.00  0.00           C  
ATOM   2390  CD2 LEU A 152      20.120 -15.466  -1.502  1.00  0.00           C  
ATOM   2391  H   LEU A 152      22.174 -12.392  -3.309  1.00  0.00           H  
ATOM   2392  HA  LEU A 152      21.658 -15.263  -3.691  1.00  0.00           H  
ATOM   2393 1HB  LEU A 152      19.825 -12.841  -3.681  1.00  0.00           H  
ATOM   2394 2HB  LEU A 152      19.274 -14.508  -3.873  1.00  0.00           H  
ATOM   2395  HG  LEU A 152      20.681 -13.396  -1.419  1.00  0.00           H  
ATOM   2396 1HD1 LEU A 152      18.472 -13.598  -0.368  1.00  0.00           H  
ATOM   2397 2HD1 LEU A 152      18.450 -12.455  -1.730  1.00  0.00           H  
ATOM   2398 3HD1 LEU A 152      17.774 -14.089  -1.929  1.00  0.00           H  
ATOM   2399 1HD2 LEU A 152      20.035 -15.563  -0.418  1.00  0.00           H  
ATOM   2400 2HD2 LEU A 152      19.358 -16.083  -1.981  1.00  0.00           H  
ATOM   2401 3HD2 LEU A 152      21.108 -15.798  -1.819  1.00  0.00           H  
ATOM   2402  N   GLY A 153      21.936 -13.259  -6.162  1.00  0.00           N  
ATOM   2403  CA  GLY A 153      21.917 -13.131  -7.615  1.00  0.00           C  
ATOM   2404  C   GLY A 153      20.542 -12.704  -8.111  1.00  0.00           C  
ATOM   2405  O   GLY A 153      20.050 -13.212  -9.119  1.00  0.00           O  
ATOM   2406  H   GLY A 153      22.435 -12.573  -5.615  1.00  0.00           H  
ATOM   2407 1HA  GLY A 153      22.664 -12.402  -7.925  1.00  0.00           H  
ATOM   2408 2HA  GLY A 153      22.191 -14.084  -8.067  1.00  0.00           H  
ATOM   2409  N   ILE A 154      19.925 -11.768  -7.398  1.00  0.00           N  
ATOM   2410  CA  ILE A 154      18.564 -11.345  -7.703  1.00  0.00           C  
ATOM   2411  C   ILE A 154      18.490  -9.839  -7.916  1.00  0.00           C  
ATOM   2412  O   ILE A 154      19.447  -9.115  -7.638  1.00  0.00           O  
ATOM   2413  CB  ILE A 154      17.596 -11.753  -6.577  1.00  0.00           C  
ATOM   2414  CG1 ILE A 154      18.009 -11.101  -5.255  1.00  0.00           C  
ATOM   2415  CG2 ILE A 154      17.554 -13.267  -6.437  1.00  0.00           C  
ATOM   2416  CD1 ILE A 154      17.037 -11.347  -4.124  1.00  0.00           C  
ATOM   2417  H   ILE A 154      20.412 -11.339  -6.625  1.00  0.00           H  
ATOM   2418  HA  ILE A 154      18.248 -11.834  -8.624  1.00  0.00           H  
ATOM   2419  HB  ILE A 154      16.595 -11.392  -6.809  1.00  0.00           H  
ATOM   2420 1HG1 ILE A 154      18.986 -11.476  -4.954  1.00  0.00           H  
ATOM   2421 2HG1 ILE A 154      18.101 -10.023  -5.396  1.00  0.00           H  
ATOM   2422 1HG2 ILE A 154      16.865 -13.539  -5.636  1.00  0.00           H  
ATOM   2423 2HG2 ILE A 154      17.214 -13.710  -7.372  1.00  0.00           H  
ATOM   2424 3HG2 ILE A 154      18.550 -13.639  -6.200  1.00  0.00           H  
ATOM   2425 1HD1 ILE A 154      17.397 -10.853  -3.221  1.00  0.00           H  
ATOM   2426 2HD1 ILE A 154      16.058 -10.946  -4.391  1.00  0.00           H  
ATOM   2427 3HD1 ILE A 154      16.954 -12.417  -3.942  1.00  0.00           H  
ATOM   2428  N   SER A 155      17.348  -9.370  -8.409  1.00  0.00           N  
ATOM   2429  CA  SER A 155      17.114  -7.941  -8.574  1.00  0.00           C  
ATOM   2430  C   SER A 155      16.746  -7.286  -7.248  1.00  0.00           C  
ATOM   2431  O   SER A 155      16.379  -7.966  -6.289  1.00  0.00           O  
ATOM   2432  CB  SER A 155      16.010  -7.707  -9.587  1.00  0.00           C  
ATOM   2433  OG  SER A 155      14.762  -8.074  -9.064  1.00  0.00           O  
ATOM   2434  H   SER A 155      16.625 -10.022  -8.676  1.00  0.00           H  
ATOM   2435  HA  SER A 155      18.032  -7.480  -8.941  1.00  0.00           H  
ATOM   2436 1HB  SER A 155      15.993  -6.655  -9.870  1.00  0.00           H  
ATOM   2437 2HB  SER A 155      16.214  -8.285 -10.487  1.00  0.00           H  
ATOM   2438  HG  SER A 155      14.195  -8.233  -9.822  1.00  0.00           H  
ATOM   2439  N   VAL A 156      16.846  -5.963  -7.200  1.00  0.00           N  
ATOM   2440  CA  VAL A 156      16.437  -5.206  -6.023  1.00  0.00           C  
ATOM   2441  C   VAL A 156      14.958  -5.417  -5.719  1.00  0.00           C  
ATOM   2442  O   VAL A 156      14.565  -5.542  -4.559  1.00  0.00           O  
ATOM   2443  CB  VAL A 156      16.704  -3.704  -6.234  1.00  0.00           C  
ATOM   2444  CG1 VAL A 156      16.086  -2.889  -5.108  1.00  0.00           C  
ATOM   2445  CG2 VAL A 156      18.201  -3.452  -6.322  1.00  0.00           C  
ATOM   2446  H   VAL A 156      17.215  -5.468  -7.999  1.00  0.00           H  
ATOM   2447  HA  VAL A 156      17.021  -5.549  -5.170  1.00  0.00           H  
ATOM   2448  HB  VAL A 156      16.226  -3.385  -7.161  1.00  0.00           H  
ATOM   2449 1HG1 VAL A 156      16.284  -1.830  -5.273  1.00  0.00           H  
ATOM   2450 2HG1 VAL A 156      15.009  -3.057  -5.086  1.00  0.00           H  
ATOM   2451 3HG1 VAL A 156      16.521  -3.195  -4.156  1.00  0.00           H  
ATOM   2452 1HG2 VAL A 156      18.383  -2.389  -6.473  1.00  0.00           H  
ATOM   2453 2HG2 VAL A 156      18.680  -3.776  -5.398  1.00  0.00           H  
ATOM   2454 3HG2 VAL A 156      18.616  -4.012  -7.161  1.00  0.00           H  
ATOM   2455  N   GLU A 157      14.144  -5.457  -6.768  1.00  0.00           N  
ATOM   2456  CA  GLU A 157      12.715  -5.710  -6.619  1.00  0.00           C  
ATOM   2457  C   GLU A 157      12.460  -7.085  -6.015  1.00  0.00           C  
ATOM   2458  O   GLU A 157      11.662  -7.228  -5.089  1.00  0.00           O  
ATOM   2459  CB  GLU A 157      12.010  -5.598  -7.973  1.00  0.00           C  
ATOM   2460  CG  GLU A 157      10.500  -5.782  -7.913  1.00  0.00           C  
ATOM   2461  CD  GLU A 157       9.838  -5.624  -9.252  1.00  0.00           C  
ATOM   2462  OE1 GLU A 157      10.528  -5.364 -10.208  1.00  0.00           O  
ATOM   2463  OE2 GLU A 157       8.639  -5.763  -9.319  1.00  0.00           O1-
ATOM   2464  H   GLU A 157      14.523  -5.308  -7.692  1.00  0.00           H  
ATOM   2465  HA  GLU A 157      12.299  -4.958  -5.951  1.00  0.00           H  
ATOM   2466 1HB  GLU A 157      12.210  -4.618  -8.408  1.00  0.00           H  
ATOM   2467 2HB  GLU A 157      12.411  -6.347  -8.655  1.00  0.00           H  
ATOM   2468 1HG  GLU A 157      10.282  -6.778  -7.527  1.00  0.00           H  
ATOM   2469 2HG  GLU A 157      10.084  -5.054  -7.217  1.00  0.00           H  
ATOM   2470  N   GLU A 158      13.141  -8.095  -6.545  1.00  0.00           N  
ATOM   2471  CA  GLU A 158      13.008  -9.456  -6.043  1.00  0.00           C  
ATOM   2472  C   GLU A 158      13.410  -9.545  -4.576  1.00  0.00           C  
ATOM   2473  O   GLU A 158      12.758 -10.223  -3.783  1.00  0.00           O  
ATOM   2474  CB  GLU A 158      13.860 -10.418  -6.874  1.00  0.00           C  
ATOM   2475  CG  GLU A 158      13.290 -10.735  -8.249  1.00  0.00           C  
ATOM   2476  CD  GLU A 158      14.181 -11.634  -9.059  1.00  0.00           C  
ATOM   2477  OE1 GLU A 158      15.338 -11.321  -9.200  1.00  0.00           O  
ATOM   2478  OE2 GLU A 158      13.703 -12.635  -9.539  1.00  0.00           O1-
ATOM   2479  H   GLU A 158      13.768  -7.913  -7.316  1.00  0.00           H  
ATOM   2480  HA  GLU A 158      11.962  -9.754  -6.122  1.00  0.00           H  
ATOM   2481 1HB  GLU A 158      14.855  -9.994  -7.014  1.00  0.00           H  
ATOM   2482 2HB  GLU A 158      13.977 -11.358  -6.336  1.00  0.00           H  
ATOM   2483 1HG  GLU A 158      12.320 -11.219  -8.126  1.00  0.00           H  
ATOM   2484 2HG  GLU A 158      13.133  -9.803  -8.790  1.00  0.00           H  
ATOM   2485  N   LEU A 159      14.489  -8.854  -4.222  1.00  0.00           N  
ATOM   2486  CA  LEU A 159      14.953  -8.814  -2.840  1.00  0.00           C  
ATOM   2487  C   LEU A 159      13.874  -8.270  -1.913  1.00  0.00           C  
ATOM   2488  O   LEU A 159      13.582  -8.859  -0.872  1.00  0.00           O  
ATOM   2489  CB  LEU A 159      16.215  -7.949  -2.730  1.00  0.00           C  
ATOM   2490  CG  LEU A 159      16.781  -7.776  -1.314  1.00  0.00           C  
ATOM   2491  CD1 LEU A 159      17.206  -9.132  -0.768  1.00  0.00           C  
ATOM   2492  CD2 LEU A 159      17.955  -6.808  -1.352  1.00  0.00           C  
ATOM   2493  H   LEU A 159      15.001  -8.344  -4.927  1.00  0.00           H  
ATOM   2494  HA  LEU A 159      15.195  -9.829  -2.526  1.00  0.00           H  
ATOM   2495 1HB  LEU A 159      16.995  -8.392  -3.346  1.00  0.00           H  
ATOM   2496 2HB  LEU A 159      15.991  -6.957  -3.121  1.00  0.00           H  
ATOM   2497  HG  LEU A 159      16.005  -7.380  -0.658  1.00  0.00           H  
ATOM   2498 1HD1 LEU A 159      17.608  -9.009   0.239  1.00  0.00           H  
ATOM   2499 2HD1 LEU A 159      16.343  -9.797  -0.733  1.00  0.00           H  
ATOM   2500 3HD1 LEU A 159      17.970  -9.561  -1.413  1.00  0.00           H  
ATOM   2501 1HD2 LEU A 159      18.357  -6.685  -0.345  1.00  0.00           H  
ATOM   2502 2HD2 LEU A 159      18.731  -7.205  -2.006  1.00  0.00           H  
ATOM   2503 3HD2 LEU A 159      17.619  -5.843  -1.729  1.00  0.00           H  
ATOM   2504  N   LEU A 160      13.285  -7.142  -2.296  1.00  0.00           N  
ATOM   2505  CA  LEU A 160      12.203  -6.542  -1.524  1.00  0.00           C  
ATOM   2506  C   LEU A 160      11.055  -7.525  -1.329  1.00  0.00           C  
ATOM   2507  O   LEU A 160      10.547  -7.687  -0.219  1.00  0.00           O  
ATOM   2508  CB  LEU A 160      11.690  -5.279  -2.225  1.00  0.00           C  
ATOM   2509  CG  LEU A 160      10.486  -4.594  -1.565  1.00  0.00           C  
ATOM   2510  CD1 LEU A 160      10.851  -4.183  -0.145  1.00  0.00           C  
ATOM   2511  CD2 LEU A 160      10.071  -3.387  -2.393  1.00  0.00           C  
ATOM   2512  H   LEU A 160      13.593  -6.690  -3.144  1.00  0.00           H  
ATOM   2513  HA  LEU A 160      12.588  -6.270  -0.543  1.00  0.00           H  
ATOM   2514 1HB  LEU A 160      12.500  -4.552  -2.271  1.00  0.00           H  
ATOM   2515 2HB  LEU A 160      11.404  -5.539  -3.245  1.00  0.00           H  
ATOM   2516  HG  LEU A 160       9.654  -5.296  -1.505  1.00  0.00           H  
ATOM   2517 1HD1 LEU A 160       9.996  -3.697   0.324  1.00  0.00           H  
ATOM   2518 2HD1 LEU A 160      11.125  -5.069   0.431  1.00  0.00           H  
ATOM   2519 3HD1 LEU A 160      11.692  -3.492  -0.171  1.00  0.00           H  
ATOM   2520 1HD2 LEU A 160       9.215  -2.901  -1.924  1.00  0.00           H  
ATOM   2521 2HD2 LEU A 160      10.901  -2.683  -2.451  1.00  0.00           H  
ATOM   2522 3HD2 LEU A 160       9.798  -3.712  -3.398  1.00  0.00           H  
ATOM   2523  N   LYS A 161      10.651  -8.178  -2.413  1.00  0.00           N  
ATOM   2524  CA  LYS A 161       9.557  -9.141  -2.365  1.00  0.00           C  
ATOM   2525  C   LYS A 161       9.880 -10.296  -1.427  1.00  0.00           C  
ATOM   2526  O   LYS A 161       9.024 -10.753  -0.668  1.00  0.00           O  
ATOM   2527  CB  LYS A 161       9.246  -9.670  -3.765  1.00  0.00           C  
ATOM   2528  CG  LYS A 161       8.585  -8.658  -4.690  1.00  0.00           C  
ATOM   2529  CD  LYS A 161       8.364  -9.237  -6.078  1.00  0.00           C  
ATOM   2530  CE  LYS A 161       7.670  -8.239  -6.992  1.00  0.00           C  
ATOM   2531  NZ  LYS A 161       7.575  -8.737  -8.392  1.00  0.00           N1+
ATOM   2532  H   LYS A 161      11.114  -8.004  -3.293  1.00  0.00           H  
ATOM   2533  HA  LYS A 161       8.668  -8.635  -1.988  1.00  0.00           H  
ATOM   2534 1HB  LYS A 161      10.169 -10.004  -4.240  1.00  0.00           H  
ATOM   2535 2HB  LYS A 161       8.586 -10.536  -3.689  1.00  0.00           H  
ATOM   2536 1HG  LYS A 161       7.623  -8.359  -4.272  1.00  0.00           H  
ATOM   2537 2HG  LYS A 161       9.216  -7.773  -4.771  1.00  0.00           H  
ATOM   2538 1HD  LYS A 161       9.325  -9.511  -6.516  1.00  0.00           H  
ATOM   2539 2HD  LYS A 161       7.750 -10.135  -6.004  1.00  0.00           H  
ATOM   2540 1HE  LYS A 161       6.665  -8.043  -6.621  1.00  0.00           H  
ATOM   2541 2HE  LYS A 161       8.223  -7.299  -6.992  1.00  0.00           H  
ATOM   2542 1HZ  LYS A 161       7.110  -8.047  -8.965  1.00  0.00           H  
ATOM   2543 2HZ  LYS A 161       8.504  -8.904  -8.754  1.00  0.00           H  
ATOM   2544 3HZ  LYS A 161       7.048  -9.598  -8.408  1.00  0.00           H  
ATOM   2545  N   LEU A 162      11.122 -10.767  -1.483  1.00  0.00           N  
ATOM   2546  CA  LEU A 162      11.569 -11.853  -0.619  1.00  0.00           C  
ATOM   2547  C   LEU A 162      11.645 -11.404   0.835  1.00  0.00           C  
ATOM   2548  O   LEU A 162      11.339 -12.172   1.748  1.00  0.00           O  
ATOM   2549  CB  LEU A 162      12.942 -12.362  -1.075  1.00  0.00           C  
ATOM   2550  CG  LEU A 162      12.955 -13.148  -2.393  1.00  0.00           C  
ATOM   2551  CD1 LEU A 162      14.395 -13.431  -2.801  1.00  0.00           C  
ATOM   2552  CD2 LEU A 162      12.171 -14.441  -2.222  1.00  0.00           C  
ATOM   2553  H   LEU A 162      11.773 -10.362  -2.141  1.00  0.00           H  
ATOM   2554  HA  LEU A 162      10.850 -12.669  -0.690  1.00  0.00           H  
ATOM   2555 1HB  LEU A 162      13.608 -11.510  -1.192  1.00  0.00           H  
ATOM   2556 2HB  LEU A 162      13.348 -13.011  -0.298  1.00  0.00           H  
ATOM   2557  HG  LEU A 162      12.497 -12.547  -3.180  1.00  0.00           H  
ATOM   2558 1HD1 LEU A 162      14.403 -13.989  -3.738  1.00  0.00           H  
ATOM   2559 2HD1 LEU A 162      14.926 -12.489  -2.936  1.00  0.00           H  
ATOM   2560 3HD1 LEU A 162      14.884 -14.017  -2.025  1.00  0.00           H  
ATOM   2561 1HD2 LEU A 162      12.181 -14.999  -3.159  1.00  0.00           H  
ATOM   2562 2HD2 LEU A 162      12.629 -15.042  -1.437  1.00  0.00           H  
ATOM   2563 3HD2 LEU A 162      11.143 -14.209  -1.947  1.00  0.00           H  
ATOM   2564  N   ALA A 163      12.055 -10.158   1.044  1.00  0.00           N  
ATOM   2565  CA  ALA A 163      12.149  -9.597   2.387  1.00  0.00           C  
ATOM   2566  C   ALA A 163      10.777  -9.496   3.040  1.00  0.00           C  
ATOM   2567  O   ALA A 163      10.611  -9.831   4.214  1.00  0.00           O  
ATOM   2568  CB  ALA A 163      12.817  -8.230   2.344  1.00  0.00           C  
ATOM   2569  H   ALA A 163      12.307  -9.583   0.252  1.00  0.00           H  
ATOM   2570  HA  ALA A 163      12.768 -10.258   2.994  1.00  0.00           H  
ATOM   2571 1HB  ALA A 163      12.881  -7.826   3.354  1.00  0.00           H  
ATOM   2572 2HB  ALA A 163      13.820  -8.329   1.928  1.00  0.00           H  
ATOM   2573 3HB  ALA A 163      12.230  -7.559   1.721  1.00  0.00           H  
ATOM   2574  N   LYS A 164       9.795  -9.033   2.274  1.00  0.00           N  
ATOM   2575  CA  LYS A 164       8.419  -8.963   2.751  1.00  0.00           C  
ATOM   2576  C   LYS A 164       7.848 -10.353   2.994  1.00  0.00           C  
ATOM   2577  O   LYS A 164       7.240 -10.612   4.032  1.00  0.00           O  
ATOM   2578  CB  LYS A 164       7.544  -8.203   1.753  1.00  0.00           C  
ATOM   2579  CG  LYS A 164       7.777  -6.698   1.730  1.00  0.00           C  
ATOM   2580  CD  LYS A 164       6.877  -6.015   0.711  1.00  0.00           C  
ATOM   2581  CE  LYS A 164       7.079  -4.507   0.717  1.00  0.00           C  
ATOM   2582  NZ  LYS A 164       6.238  -3.829  -0.308  1.00  0.00           N1+
ATOM   2583  H   LYS A 164      10.008  -8.723   1.336  1.00  0.00           H  
ATOM   2584  HA  LYS A 164       8.407  -8.410   3.691  1.00  0.00           H  
ATOM   2585 1HB  LYS A 164       7.725  -8.584   0.746  1.00  0.00           H  
ATOM   2586 2HB  LYS A 164       6.493  -8.376   1.984  1.00  0.00           H  
ATOM   2587 1HG  LYS A 164       7.572  -6.283   2.719  1.00  0.00           H  
ATOM   2588 2HG  LYS A 164       8.817  -6.494   1.479  1.00  0.00           H  
ATOM   2589 1HD  LYS A 164       7.100  -6.399  -0.285  1.00  0.00           H  
ATOM   2590 2HD  LYS A 164       5.835  -6.233   0.941  1.00  0.00           H  
ATOM   2591 1HE  LYS A 164       6.824  -4.109   1.698  1.00  0.00           H  
ATOM   2592 2HE  LYS A 164       8.126  -4.279   0.518  1.00  0.00           H  
ATOM   2593 1HZ  LYS A 164       6.401  -2.832  -0.272  1.00  0.00           H  
ATOM   2594 2HZ  LYS A 164       6.480  -4.176  -1.225  1.00  0.00           H  
ATOM   2595 3HZ  LYS A 164       5.264  -4.017  -0.122  1.00  0.00           H  
ATOM   2596  N   ALA A 165       8.050 -11.248   2.031  1.00  0.00           N  
ATOM   2597  CA  ALA A 165       7.620 -12.634   2.172  1.00  0.00           C  
ATOM   2598  C   ALA A 165       8.179 -13.258   3.444  1.00  0.00           C  
ATOM   2599  O   ALA A 165       7.455 -13.908   4.197  1.00  0.00           O  
ATOM   2600  CB  ALA A 165       8.043 -13.445   0.955  1.00  0.00           C  
ATOM   2601  H   ALA A 165       8.512 -10.958   1.181  1.00  0.00           H  
ATOM   2602  HA  ALA A 165       6.532 -12.654   2.231  1.00  0.00           H  
ATOM   2603 1HB  ALA A 165       7.716 -14.477   1.074  1.00  0.00           H  
ATOM   2604 2HB  ALA A 165       7.589 -13.020   0.059  1.00  0.00           H  
ATOM   2605 3HB  ALA A 165       9.127 -13.416   0.859  1.00  0.00           H  
ATOM   2606  N   ALA A 166       9.471 -13.056   3.677  1.00  0.00           N  
ATOM   2607  CA  ALA A 166      10.112 -13.530   4.898  1.00  0.00           C  
ATOM   2608  C   ALA A 166       9.474 -12.908   6.133  1.00  0.00           C  
ATOM   2609  O   ALA A 166       9.206 -13.596   7.119  1.00  0.00           O  
ATOM   2610  CB  ALA A 166      11.604 -13.230   4.865  1.00  0.00           C  
ATOM   2611  H   ALA A 166      10.024 -12.561   2.992  1.00  0.00           H  
ATOM   2612  HA  ALA A 166       9.995 -14.613   4.952  1.00  0.00           H  
ATOM   2613 1HB  ALA A 166      12.069 -13.590   5.783  1.00  0.00           H  
ATOM   2614 2HB  ALA A 166      12.057 -13.729   4.008  1.00  0.00           H  
ATOM   2615 3HB  ALA A 166      11.756 -12.155   4.779  1.00  0.00           H  
ATOM   2616  N   TYR A 167       9.232 -11.603   6.074  1.00  0.00           N  
ATOM   2617  CA  TYR A 167       8.595 -10.891   7.176  1.00  0.00           C  
ATOM   2618  C   TYR A 167       7.261 -11.525   7.543  1.00  0.00           C  
ATOM   2619  O   TYR A 167       6.981 -11.771   8.716  1.00  0.00           O  
ATOM   2620  CB  TYR A 167       8.400  -9.416   6.819  1.00  0.00           C  
ATOM   2621  CG  TYR A 167       7.558  -8.653   7.816  1.00  0.00           C  
ATOM   2622  CD1 TYR A 167       8.117  -8.227   9.012  1.00  0.00           C  
ATOM   2623  CD2 TYR A 167       6.228  -8.378   7.535  1.00  0.00           C  
ATOM   2624  CE1 TYR A 167       7.348  -7.529   9.924  1.00  0.00           C  
ATOM   2625  CE2 TYR A 167       5.459  -7.680   8.447  1.00  0.00           C  
ATOM   2626  CZ  TYR A 167       6.015  -7.257   9.637  1.00  0.00           C  
ATOM   2627  OH  TYR A 167       5.249  -6.562  10.545  1.00  0.00           O  
ATOM   2628  H   TYR A 167       9.497 -11.091   5.245  1.00  0.00           H  
ATOM   2629  HA  TYR A 167       9.255 -10.936   8.043  1.00  0.00           H  
ATOM   2630 1HB  TYR A 167       9.373  -8.927   6.748  1.00  0.00           H  
ATOM   2631 2HB  TYR A 167       7.924  -9.339   5.841  1.00  0.00           H  
ATOM   2632  HD1 TYR A 167       9.163  -8.442   9.234  1.00  0.00           H  
ATOM   2633  HD2 TYR A 167       5.789  -8.713   6.596  1.00  0.00           H  
ATOM   2634  HE1 TYR A 167       7.786  -7.194  10.864  1.00  0.00           H  
ATOM   2635  HE2 TYR A 167       4.413  -7.466   8.227  1.00  0.00           H  
ATOM   2636  HH  TYR A 167       5.783  -6.345  11.313  1.00  0.00           H  
ATOM   2637  N   TYR A 168       6.438 -11.789   6.533  1.00  0.00           N  
ATOM   2638  CA  TYR A 168       5.087 -12.288   6.755  1.00  0.00           C  
ATOM   2639  C   TYR A 168       5.102 -13.752   7.175  1.00  0.00           C  
ATOM   2640  O   TYR A 168       4.249 -14.196   7.945  1.00  0.00           O  
ATOM   2641  CB  TYR A 168       4.235 -12.106   5.497  1.00  0.00           C  
ATOM   2642  CG  TYR A 168       3.861 -10.667   5.216  1.00  0.00           C  
ATOM   2643  CD1 TYR A 168       4.360 -10.028   4.090  1.00  0.00           C  
ATOM   2644  CD2 TYR A 168       3.020  -9.988   6.083  1.00  0.00           C  
ATOM   2645  CE1 TYR A 168       4.019  -8.715   3.833  1.00  0.00           C  
ATOM   2646  CE2 TYR A 168       2.678  -8.673   5.827  1.00  0.00           C  
ATOM   2647  CZ  TYR A 168       3.174  -8.038   4.707  1.00  0.00           C  
ATOM   2648  OH  TYR A 168       2.834  -6.729   4.451  1.00  0.00           O  
ATOM   2649  H   TYR A 168       6.758 -11.640   5.587  1.00  0.00           H  
ATOM   2650  HA  TYR A 168       4.632 -11.709   7.558  1.00  0.00           H  
ATOM   2651 1HB  TYR A 168       4.776 -12.492   4.632  1.00  0.00           H  
ATOM   2652 2HB  TYR A 168       3.316 -12.683   5.593  1.00  0.00           H  
ATOM   2653  HD1 TYR A 168       5.022 -10.563   3.407  1.00  0.00           H  
ATOM   2654  HD2 TYR A 168       2.629 -10.489   6.968  1.00  0.00           H  
ATOM   2655  HE1 TYR A 168       4.410  -8.212   2.949  1.00  0.00           H  
ATOM   2656  HE2 TYR A 168       2.017  -8.139   6.509  1.00  0.00           H  
ATOM   2657  HH  TYR A 168       3.261  -6.442   3.640  1.00  0.00           H  
ATOM   2658  N   SER A 169       6.075 -14.498   6.665  1.00  0.00           N  
ATOM   2659  CA  SER A 169       6.171 -15.927   6.943  1.00  0.00           C  
ATOM   2660  C   SER A 169       6.904 -16.186   8.252  1.00  0.00           C  
ATOM   2661  O   SER A 169       6.780 -17.259   8.843  1.00  0.00           O  
ATOM   2662  CB  SER A 169       6.885 -16.633   5.805  1.00  0.00           C  
ATOM   2663  OG  SER A 169       8.212 -16.196   5.698  1.00  0.00           O  
ATOM   2664  H   SER A 169       6.767 -14.065   6.069  1.00  0.00           H  
ATOM   2665  HA  SER A 169       5.160 -16.321   7.042  1.00  0.00           H  
ATOM   2666 1HB  SER A 169       6.865 -17.709   5.977  1.00  0.00           H  
ATOM   2667 2HB  SER A 169       6.359 -16.440   4.871  1.00  0.00           H  
ATOM   2668  HG  SER A 169       8.167 -15.254   5.520  1.00  0.00           H  
ATOM   2669  N   GLY A 170       7.668 -15.196   8.703  1.00  0.00           N  
ATOM   2670  CA  GLY A 170       8.417 -15.312   9.948  1.00  0.00           C  
ATOM   2671  C   GLY A 170       9.741 -16.034   9.728  1.00  0.00           C  
ATOM   2672  O   GLY A 170      10.219 -16.753  10.606  1.00  0.00           O  
ATOM   2673  H   GLY A 170       7.731 -14.341   8.169  1.00  0.00           H  
ATOM   2674 1HA  GLY A 170       8.604 -14.318  10.354  1.00  0.00           H  
ATOM   2675 2HA  GLY A 170       7.821 -15.853  10.682  1.00  0.00           H  
ATOM   2676  N   THR A 171      10.328 -15.839   8.553  1.00  0.00           N  
ATOM   2677  CA  THR A 171      11.581 -16.497   8.203  1.00  0.00           C  
ATOM   2678  C   THR A 171      12.643 -15.482   7.798  1.00  0.00           C  
ATOM   2679  O   THR A 171      12.457 -14.276   7.965  1.00  0.00           O  
ATOM   2680  CB  THR A 171      11.376 -17.514   7.066  1.00  0.00           C  
ATOM   2681  CG2 THR A 171      10.281 -18.505   7.428  1.00  0.00           C  
ATOM   2682  OG1 THR A 171      11.011 -16.822   5.864  1.00  0.00           O  
ATOM   2683  H   THR A 171       9.895 -15.218   7.885  1.00  0.00           H  
ATOM   2684  HA  THR A 171      11.948 -17.030   9.081  1.00  0.00           H  
ATOM   2685  HB  THR A 171      12.305 -18.056   6.889  1.00  0.00           H  
ATOM   2686  HG1 THR A 171      10.065 -16.660   5.864  1.00  0.00           H  
ATOM   2687 1HG2 THR A 171      10.149 -19.215   6.612  1.00  0.00           H  
ATOM   2688 2HG2 THR A 171      10.560 -19.041   8.334  1.00  0.00           H  
ATOM   2689 3HG2 THR A 171       9.347 -17.970   7.596  1.00  0.00           H  
ATOM   2690  N   THR A 172      13.754 -15.977   7.264  1.00  0.00           N  
ATOM   2691  CA  THR A 172      14.798 -15.112   6.729  1.00  0.00           C  
ATOM   2692  C   THR A 172      14.657 -14.945   5.221  1.00  0.00           C  
ATOM   2693  O   THR A 172      13.931 -15.696   4.570  1.00  0.00           O  
ATOM   2694  CB  THR A 172      16.198 -15.661   7.060  1.00  0.00           C  
ATOM   2695  CG2 THR A 172      16.323 -15.938   8.551  1.00  0.00           C  
ATOM   2696  OG1 THR A 172      16.421 -16.876   6.332  1.00  0.00           O  
ATOM   2697  H   THR A 172      13.878 -16.979   7.227  1.00  0.00           H  
ATOM   2698  HA  THR A 172      14.750 -14.134   7.233  1.00  0.00           H  
ATOM   2699  HB  THR A 172      16.954 -14.933   6.767  1.00  0.00           H  
ATOM   2700  HG1 THR A 172      17.114 -17.383   6.763  1.00  0.00           H  
ATOM   2701 1HG2 THR A 172      17.319 -16.326   8.767  1.00  0.00           H  
ATOM   2702 2HG2 THR A 172      16.164 -15.014   9.107  1.00  0.00           H  
ATOM   2703 3HG2 THR A 172      15.576 -16.672   8.849  1.00  0.00           H  
ATOM   2704  N   VAL A 173      15.357 -13.958   4.672  1.00  0.00           N  
ATOM   2705  CA  VAL A 173      15.312 -13.692   3.240  1.00  0.00           C  
ATOM   2706  C   VAL A 173      15.836 -14.880   2.443  1.00  0.00           C  
ATOM   2707  O   VAL A 173      15.290 -15.227   1.396  1.00  0.00           O  
ATOM   2708  CB  VAL A 173      16.149 -12.443   2.902  1.00  0.00           C  
ATOM   2709  CG1 VAL A 173      16.245 -12.259   1.394  1.00  0.00           C  
ATOM   2710  CG2 VAL A 173      15.532 -11.216   3.557  1.00  0.00           C  
ATOM   2711  H   VAL A 173      15.934 -13.376   5.263  1.00  0.00           H  
ATOM   2712  HA  VAL A 173      14.277 -13.508   2.954  1.00  0.00           H  
ATOM   2713  HB  VAL A 173      17.163 -12.584   3.274  1.00  0.00           H  
ATOM   2714 1HG1 VAL A 173      16.840 -11.372   1.173  1.00  0.00           H  
ATOM   2715 2HG1 VAL A 173      16.721 -13.133   0.951  1.00  0.00           H  
ATOM   2716 3HG1 VAL A 173      15.245 -12.139   0.978  1.00  0.00           H  
ATOM   2717 1HG2 VAL A 173      16.129 -10.337   3.314  1.00  0.00           H  
ATOM   2718 2HG2 VAL A 173      14.515 -11.078   3.189  1.00  0.00           H  
ATOM   2719 3HG2 VAL A 173      15.512 -11.353   4.638  1.00  0.00           H  
ATOM   2720  N   GLU A 174      16.899 -15.501   2.944  1.00  0.00           N  
ATOM   2721  CA  GLU A 174      17.484 -16.665   2.292  1.00  0.00           C  
ATOM   2722  C   GLU A 174      16.528 -17.851   2.317  1.00  0.00           C  
ATOM   2723  O   GLU A 174      16.410 -18.586   1.337  1.00  0.00           O  
ATOM   2724  CB  GLU A 174      18.803 -17.049   2.968  1.00  0.00           C  
ATOM   2725  CG  GLU A 174      19.939 -16.062   2.733  1.00  0.00           C  
ATOM   2726  CD  GLU A 174      21.177 -16.399   3.517  1.00  0.00           C  
ATOM   2727  OE1 GLU A 174      21.139 -17.336   4.278  1.00  0.00           O  
ATOM   2728  OE2 GLU A 174      22.162 -15.719   3.353  1.00  0.00           O1-
ATOM   2729  H   GLU A 174      17.310 -15.158   3.801  1.00  0.00           H  
ATOM   2730  HA  GLU A 174      17.691 -16.412   1.253  1.00  0.00           H  
ATOM   2731 1HB  GLU A 174      18.650 -17.132   4.044  1.00  0.00           H  
ATOM   2732 2HB  GLU A 174      19.128 -18.024   2.606  1.00  0.00           H  
ATOM   2733 1HG  GLU A 174      20.186 -16.054   1.672  1.00  0.00           H  
ATOM   2734 2HG  GLU A 174      19.601 -15.064   3.008  1.00  0.00           H  
ATOM   2735  N   GLU A 175      15.845 -18.030   3.443  1.00  0.00           N  
ATOM   2736  CA  GLU A 175      14.856 -19.093   3.578  1.00  0.00           C  
ATOM   2737  C   GLU A 175      13.695 -18.892   2.612  1.00  0.00           C  
ATOM   2738  O   GLU A 175      13.205 -19.846   2.008  1.00  0.00           O  
ATOM   2739  CB  GLU A 175      14.332 -19.155   5.015  1.00  0.00           C  
ATOM   2740  CG  GLU A 175      15.303 -19.770   6.012  1.00  0.00           C  
ATOM   2741  CD  GLU A 175      14.773 -19.770   7.419  1.00  0.00           C  
ATOM   2742  OE1 GLU A 175      14.376 -18.729   7.885  1.00  0.00           O  
ATOM   2743  OE2 GLU A 175      14.766 -20.812   8.030  1.00  0.00           O1-
ATOM   2744  H   GLU A 175      16.016 -17.415   4.225  1.00  0.00           H  
ATOM   2745  HA  GLU A 175      15.335 -20.044   3.340  1.00  0.00           H  
ATOM   2746 1HB  GLU A 175      14.093 -18.147   5.358  1.00  0.00           H  
ATOM   2747 2HB  GLU A 175      13.411 -19.737   5.040  1.00  0.00           H  
ATOM   2748 1HG  GLU A 175      15.511 -20.797   5.714  1.00  0.00           H  
ATOM   2749 2HG  GLU A 175      16.239 -19.215   5.981  1.00  0.00           H  
ATOM   2750  N   ALA A 176      13.260 -17.645   2.470  1.00  0.00           N  
ATOM   2751  CA  ALA A 176      12.239 -17.296   1.489  1.00  0.00           C  
ATOM   2752  C   ALA A 176      12.717 -17.579   0.071  1.00  0.00           C  
ATOM   2753  O   ALA A 176      11.995 -18.169  -0.732  1.00  0.00           O  
ATOM   2754  CB  ALA A 176      11.843 -15.834   1.633  1.00  0.00           C  
ATOM   2755  H   ALA A 176      13.647 -16.918   3.056  1.00  0.00           H  
ATOM   2756  HA  ALA A 176      11.356 -17.906   1.679  1.00  0.00           H  
ATOM   2757 1HB  ALA A 176      11.079 -15.589   0.894  1.00  0.00           H  
ATOM   2758 2HB  ALA A 176      11.448 -15.660   2.634  1.00  0.00           H  
ATOM   2759 3HB  ALA A 176      12.717 -15.204   1.473  1.00  0.00           H  
ATOM   2760  N   TYR A 177      13.939 -17.154  -0.231  1.00  0.00           N  
ATOM   2761  CA  TYR A 177      14.543 -17.419  -1.531  1.00  0.00           C  
ATOM   2762  C   TYR A 177      14.489 -18.903  -1.872  1.00  0.00           C  
ATOM   2763  O   TYR A 177      14.118 -19.281  -2.983  1.00  0.00           O  
ATOM   2764  CB  TYR A 177      15.989 -16.920  -1.562  1.00  0.00           C  
ATOM   2765  CG  TYR A 177      16.722 -17.250  -2.844  1.00  0.00           C  
ATOM   2766  CD1 TYR A 177      16.551 -16.452  -3.965  1.00  0.00           C  
ATOM   2767  CD2 TYR A 177      17.564 -18.351  -2.898  1.00  0.00           C  
ATOM   2768  CE1 TYR A 177      17.221 -16.753  -5.137  1.00  0.00           C  
ATOM   2769  CE2 TYR A 177      18.233 -18.652  -4.068  1.00  0.00           C  
ATOM   2770  CZ  TYR A 177      18.063 -17.858  -5.184  1.00  0.00           C  
ATOM   2771  OH  TYR A 177      18.729 -18.158  -6.350  1.00  0.00           O  
ATOM   2772  H   TYR A 177      14.464 -16.634   0.458  1.00  0.00           H  
ATOM   2773  HA  TYR A 177      13.984 -16.872  -2.290  1.00  0.00           H  
ATOM   2774 1HB  TYR A 177      16.004 -15.837  -1.431  1.00  0.00           H  
ATOM   2775 2HB  TYR A 177      16.543 -17.357  -0.732  1.00  0.00           H  
ATOM   2776  HD1 TYR A 177      15.889 -15.587  -3.923  1.00  0.00           H  
ATOM   2777  HD2 TYR A 177      17.697 -18.978  -2.017  1.00  0.00           H  
ATOM   2778  HE1 TYR A 177      17.086 -16.126  -6.017  1.00  0.00           H  
ATOM   2779  HE2 TYR A 177      18.894 -19.517  -4.111  1.00  0.00           H  
ATOM   2780  HH  TYR A 177      18.501 -17.512  -7.023  1.00  0.00           H  
ATOM   2781  N   LYS A 178      14.860 -19.739  -0.909  1.00  0.00           N  
ATOM   2782  CA  LYS A 178      14.825 -21.185  -1.095  1.00  0.00           C  
ATOM   2783  C   LYS A 178      13.393 -21.690  -1.224  1.00  0.00           C  
ATOM   2784  O   LYS A 178      13.097 -22.535  -2.068  1.00  0.00           O  
ATOM   2785  CB  LYS A 178      15.529 -21.892   0.065  1.00  0.00           C  
ATOM   2786  CG  LYS A 178      17.037 -21.683   0.106  1.00  0.00           C  
ATOM   2787  CD  LYS A 178      17.655 -22.356   1.322  1.00  0.00           C  
ATOM   2788  CE  LYS A 178      19.148 -22.079   1.411  1.00  0.00           C  
ATOM   2789  NZ  LYS A 178      19.759 -22.698   2.618  1.00  0.00           N1+
ATOM   2790  H   LYS A 178      15.175 -19.365  -0.026  1.00  0.00           H  
ATOM   2791  HA  LYS A 178      15.359 -21.429  -2.012  1.00  0.00           H  
ATOM   2792 1HB  LYS A 178      15.116 -21.538   1.010  1.00  0.00           H  
ATOM   2793 2HB  LYS A 178      15.341 -22.963   0.006  1.00  0.00           H  
ATOM   2794 1HG  LYS A 178      17.487 -22.099  -0.796  1.00  0.00           H  
ATOM   2795 2HG  LYS A 178      17.256 -20.616   0.141  1.00  0.00           H  
ATOM   2796 1HD  LYS A 178      17.171 -21.987   2.228  1.00  0.00           H  
ATOM   2797 2HD  LYS A 178      17.498 -23.433   1.261  1.00  0.00           H  
ATOM   2798 1HE  LYS A 178      19.644 -22.472   0.525  1.00  0.00           H  
ATOM   2799 2HE  LYS A 178      19.317 -21.002   1.446  1.00  0.00           H  
ATOM   2800 1HZ  LYS A 178      20.748 -22.491   2.640  1.00  0.00           H  
ATOM   2801 2HZ  LYS A 178      19.319 -22.326   3.447  1.00  0.00           H  
ATOM   2802 3HZ  LYS A 178      19.626 -23.699   2.587  1.00  0.00           H  
ATOM   2803  N   LEU A 179      12.509 -21.166  -0.382  1.00  0.00           N  
ATOM   2804  CA  LEU A 179      11.122 -21.613  -0.352  1.00  0.00           C  
ATOM   2805  C   LEU A 179      10.453 -21.427  -1.708  1.00  0.00           C  
ATOM   2806  O   LEU A 179       9.646 -22.255  -2.131  1.00  0.00           O  
ATOM   2807  CB  LEU A 179      10.340 -20.845   0.720  1.00  0.00           C  
ATOM   2808  CG  LEU A 179       8.871 -21.252   0.892  1.00  0.00           C  
ATOM   2809  CD1 LEU A 179       8.787 -22.745   1.176  1.00  0.00           C  
ATOM   2810  CD2 LEU A 179       8.250 -20.445   2.023  1.00  0.00           C  
ATOM   2811  H   LEU A 179      12.805 -20.437   0.252  1.00  0.00           H  
ATOM   2812  HA  LEU A 179      11.107 -22.675  -0.108  1.00  0.00           H  
ATOM   2813 1HB  LEU A 179      10.837 -20.984   1.679  1.00  0.00           H  
ATOM   2814 2HB  LEU A 179      10.363 -19.784   0.474  1.00  0.00           H  
ATOM   2815  HG  LEU A 179       8.329 -21.057  -0.033  1.00  0.00           H  
ATOM   2816 1HD1 LEU A 179       7.744 -23.034   1.299  1.00  0.00           H  
ATOM   2817 2HD1 LEU A 179       9.221 -23.299   0.343  1.00  0.00           H  
ATOM   2818 3HD1 LEU A 179       9.335 -22.974   2.089  1.00  0.00           H  
ATOM   2819 1HD2 LEU A 179       7.205 -20.734   2.145  1.00  0.00           H  
ATOM   2820 2HD2 LEU A 179       8.791 -20.640   2.950  1.00  0.00           H  
ATOM   2821 3HD2 LEU A 179       8.307 -19.383   1.786  1.00  0.00           H  
ATOM   2822  N   ALA A 180      10.793 -20.336  -2.386  1.00  0.00           N  
ATOM   2823  CA  ALA A 180      10.325 -20.102  -3.746  1.00  0.00           C  
ATOM   2824  C   ALA A 180      10.644 -21.286  -4.650  1.00  0.00           C  
ATOM   2825  O   ALA A 180       9.840 -21.664  -5.501  1.00  0.00           O  
ATOM   2826  CB  ALA A 180      10.940 -18.828  -4.306  1.00  0.00           C  
ATOM   2827  H   ALA A 180      11.393 -19.652  -1.946  1.00  0.00           H  
ATOM   2828  HA  ALA A 180       9.244 -19.974  -3.722  1.00  0.00           H  
ATOM   2829 1HB  ALA A 180      10.580 -18.667  -5.322  1.00  0.00           H  
ATOM   2830 2HB  ALA A 180      10.655 -17.982  -3.682  1.00  0.00           H  
ATOM   2831 3HB  ALA A 180      12.025 -18.921  -4.315  1.00  0.00           H  
ATOM   2832  N   LEU A 181      11.824 -21.868  -4.460  1.00  0.00           N  
ATOM   2833  CA  LEU A 181      12.266 -22.990  -5.280  1.00  0.00           C  
ATOM   2834  C   LEU A 181      11.657 -24.299  -4.795  1.00  0.00           C  
ATOM   2835  O   LEU A 181      11.429 -25.217  -5.583  1.00  0.00           O  
ATOM   2836  CB  LEU A 181      13.796 -23.091  -5.259  1.00  0.00           C  
ATOM   2837  CG  LEU A 181      14.550 -21.884  -5.830  1.00  0.00           C  
ATOM   2838  CD1 LEU A 181      16.046 -22.070  -5.612  1.00  0.00           C  
ATOM   2839  CD2 LEU A 181      14.228 -21.737  -7.310  1.00  0.00           C  
ATOM   2840  H   LEU A 181      12.429 -21.525  -3.728  1.00  0.00           H  
ATOM   2841  HA  LEU A 181      11.936 -22.820  -6.305  1.00  0.00           H  
ATOM   2842 1HB  LEU A 181      14.121 -23.227  -4.228  1.00  0.00           H  
ATOM   2843 2HB  LEU A 181      14.094 -23.969  -5.831  1.00  0.00           H  
ATOM   2844  HG  LEU A 181      14.246 -20.980  -5.301  1.00  0.00           H  
ATOM   2845 1HD1 LEU A 181      16.582 -21.211  -6.018  1.00  0.00           H  
ATOM   2846 2HD1 LEU A 181      16.250 -22.152  -4.544  1.00  0.00           H  
ATOM   2847 3HD1 LEU A 181      16.378 -22.976  -6.117  1.00  0.00           H  
ATOM   2848 1HD2 LEU A 181      14.763 -20.878  -7.716  1.00  0.00           H  
ATOM   2849 2HD2 LEU A 181      14.533 -22.639  -7.840  1.00  0.00           H  
ATOM   2850 3HD2 LEU A 181      13.155 -21.588  -7.435  1.00  0.00           H  
ATOM   2851  N   LYS A 182      11.396 -24.379  -3.495  1.00  0.00           N  
ATOM   2852  CA  LYS A 182      10.771 -25.560  -2.910  1.00  0.00           C  
ATOM   2853  C   LYS A 182       9.352 -25.747  -3.432  1.00  0.00           C  
ATOM   2854  O   LYS A 182       8.928 -26.866  -3.720  1.00  0.00           O  
ATOM   2855  CB  LYS A 182      10.761 -25.461  -1.385  1.00  0.00           C  
ATOM   2856  CG  LYS A 182      12.136 -25.570  -0.739  1.00  0.00           C  
ATOM   2857  CD  LYS A 182      12.047 -25.442   0.775  1.00  0.00           C  
ATOM   2858  CE  LYS A 182      13.425 -25.488   1.417  1.00  0.00           C  
ATOM   2859  NZ  LYS A 182      13.352 -25.389   2.900  1.00  0.00           N1+
ATOM   2860  H   LYS A 182      11.638 -23.604  -2.896  1.00  0.00           H  
ATOM   2861  HA  LYS A 182      11.354 -26.436  -3.192  1.00  0.00           H  
ATOM   2862 1HB  LYS A 182      10.325 -24.508  -1.084  1.00  0.00           H  
ATOM   2863 2HB  LYS A 182      10.135 -26.251  -0.973  1.00  0.00           H  
ATOM   2864 1HG  LYS A 182      12.579 -26.534  -0.987  1.00  0.00           H  
ATOM   2865 2HG  LYS A 182      12.782 -24.782  -1.124  1.00  0.00           H  
ATOM   2866 1HD  LYS A 182      11.567 -24.496   1.033  1.00  0.00           H  
ATOM   2867 2HD  LYS A 182      11.443 -26.257   1.174  1.00  0.00           H  
ATOM   2868 1HE  LYS A 182      13.918 -26.423   1.153  1.00  0.00           H  
ATOM   2869 2HE  LYS A 182      14.031 -24.665   1.040  1.00  0.00           H  
ATOM   2870 1HZ  LYS A 182      14.284 -25.423   3.287  1.00  0.00           H  
ATOM   2871 2HZ  LYS A 182      12.913 -24.515   3.158  1.00  0.00           H  
ATOM   2872 3HZ  LYS A 182      12.808 -26.158   3.264  1.00  0.00           H  
ATOM   2873  N   LEU A 183       8.621 -24.644  -3.552  1.00  0.00           N  
ATOM   2874  CA  LEU A 183       7.242 -24.686  -4.023  1.00  0.00           C  
ATOM   2875  C   LEU A 183       7.176 -24.629  -5.543  1.00  0.00           C  
ATOM   2876  O   LEU A 183       6.136 -24.908  -6.140  1.00  0.00           O  
ATOM   2877  CB  LEU A 183       6.443 -23.520  -3.426  1.00  0.00           C  
ATOM   2878  CG  LEU A 183       6.265 -23.546  -1.903  1.00  0.00           C  
ATOM   2879  CD1 LEU A 183       5.546 -22.280  -1.454  1.00  0.00           C  
ATOM   2880  CD2 LEU A 183       5.483 -24.789  -1.504  1.00  0.00           C  
ATOM   2881  H   LEU A 183       9.032 -23.752  -3.312  1.00  0.00           H  
ATOM   2882  HA  LEU A 183       6.793 -25.623  -3.694  1.00  0.00           H  
ATOM   2883 1HB  LEU A 183       6.942 -22.587  -3.685  1.00  0.00           H  
ATOM   2884 2HB  LEU A 183       5.450 -23.512  -3.876  1.00  0.00           H  
ATOM   2885  HG  LEU A 183       7.243 -23.562  -1.422  1.00  0.00           H  
ATOM   2886 1HD1 LEU A 183       5.419 -22.300  -0.370  1.00  0.00           H  
ATOM   2887 2HD1 LEU A 183       6.136 -21.408  -1.734  1.00  0.00           H  
ATOM   2888 3HD1 LEU A 183       4.568 -22.227  -1.931  1.00  0.00           H  
ATOM   2889 1HD2 LEU A 183       5.357 -24.808  -0.421  1.00  0.00           H  
ATOM   2890 2HD2 LEU A 183       4.504 -24.773  -1.984  1.00  0.00           H  
ATOM   2891 3HD2 LEU A 183       6.027 -25.679  -1.822  1.00  0.00           H  
ATOM   2892  N   GLY A 184       8.292 -24.264  -6.165  1.00  0.00           N  
ATOM   2893  CA  GLY A 184       8.359 -24.155  -7.617  1.00  0.00           C  
ATOM   2894  C   GLY A 184       7.579 -22.944  -8.115  1.00  0.00           C  
ATOM   2895  O   GLY A 184       6.875 -23.018  -9.123  1.00  0.00           O  
ATOM   2896  H   GLY A 184       9.116 -24.060  -5.618  1.00  0.00           H  
ATOM   2897 1HA  GLY A 184       9.400 -24.074  -7.929  1.00  0.00           H  
ATOM   2898 2HA  GLY A 184       7.957 -25.060  -8.070  1.00  0.00           H  
ATOM   2899  N   ILE A 185       7.707 -21.830  -7.401  1.00  0.00           N  
ATOM   2900  CA  ILE A 185       6.936 -20.632  -7.707  1.00  0.00           C  
ATOM   2901  C   ILE A 185       7.846 -19.429  -7.920  1.00  0.00           C  
ATOM   2902  O   ILE A 185       9.045 -19.489  -7.642  1.00  0.00           O  
ATOM   2903  CB  ILE A 185       5.932 -20.323  -6.581  1.00  0.00           C  
ATOM   2904  CG1 ILE A 185       6.667 -20.087  -5.259  1.00  0.00           C  
ATOM   2905  CG2 ILE A 185       4.927 -21.456  -6.440  1.00  0.00           C  
ATOM   2906  CD1 ILE A 185       5.765 -19.652  -4.128  1.00  0.00           C  
ATOM   2907  H   ILE A 185       8.356 -21.813  -6.628  1.00  0.00           H  
ATOM   2908  HA  ILE A 185       6.379 -20.804  -8.627  1.00  0.00           H  
ATOM   2909  HB  ILE A 185       5.397 -19.403  -6.813  1.00  0.00           H  
ATOM   2910 1HG1 ILE A 185       7.176 -21.003  -4.957  1.00  0.00           H  
ATOM   2911 2HG1 ILE A 185       7.431 -19.321  -5.399  1.00  0.00           H  
ATOM   2912 1HG2 ILE A 185       4.225 -21.223  -5.639  1.00  0.00           H  
ATOM   2913 2HG2 ILE A 185       4.382 -21.579  -7.375  1.00  0.00           H  
ATOM   2914 3HG2 ILE A 185       5.452 -22.381  -6.203  1.00  0.00           H  
ATOM   2915 1HD1 ILE A 185       6.359 -19.505  -3.225  1.00  0.00           H  
ATOM   2916 2HD1 ILE A 185       5.271 -18.717  -4.394  1.00  0.00           H  
ATOM   2917 3HD1 ILE A 185       5.014 -20.420  -3.946  1.00  0.00           H  
ATOM   2918  N   SER A 186       7.272 -18.338  -8.413  1.00  0.00           N  
ATOM   2919  CA  SER A 186       8.010 -17.091  -8.578  1.00  0.00           C  
ATOM   2920  C   SER A 186       8.148 -16.353  -7.253  1.00  0.00           C  
ATOM   2921  O   SER A 186       7.431 -16.639  -6.294  1.00  0.00           O  
ATOM   2922  CB  SER A 186       7.313 -16.203  -9.591  1.00  0.00           C  
ATOM   2923  OG  SER A 186       6.123 -15.683  -9.068  1.00  0.00           O  
ATOM   2924  H   SER A 186       6.299 -18.372  -8.680  1.00  0.00           H  
ATOM   2925  HA  SER A 186       9.009 -17.327  -8.945  1.00  0.00           H  
ATOM   2926 1HB  SER A 186       7.976 -15.386  -9.875  1.00  0.00           H  
ATOM   2927 2HB  SER A 186       7.098 -16.777 -10.491  1.00  0.00           H  
ATOM   2928  HG  SER A 186       5.584 -15.440  -9.826  1.00  0.00           H  
ATOM   2929  N   VAL A 187       9.075 -15.402  -7.204  1.00  0.00           N  
ATOM   2930  CA  VAL A 187       9.247 -14.559  -6.028  1.00  0.00           C  
ATOM   2931  C   VAL A 187       7.979 -13.772  -5.724  1.00  0.00           C  
ATOM   2932  O   VAL A 187       7.598 -13.615  -4.564  1.00  0.00           O  
ATOM   2933  CB  VAL A 187      10.417 -13.579  -6.239  1.00  0.00           C  
ATOM   2934  CG1 VAL A 187      10.466 -12.558  -5.113  1.00  0.00           C  
ATOM   2935  CG2 VAL A 187      11.726 -14.348  -6.328  1.00  0.00           C  
ATOM   2936  H   VAL A 187       9.676 -15.260  -8.004  1.00  0.00           H  
ATOM   2937  HA  VAL A 187       9.476 -15.198  -5.174  1.00  0.00           H  
ATOM   2938  HB  VAL A 187      10.255 -13.028  -7.166  1.00  0.00           H  
ATOM   2939 1HG1 VAL A 187      11.299 -11.874  -5.278  1.00  0.00           H  
ATOM   2940 2HG1 VAL A 187       9.534 -11.995  -5.091  1.00  0.00           H  
ATOM   2941 3HG1 VAL A 187      10.604 -13.072  -4.161  1.00  0.00           H  
ATOM   2942 1HG2 VAL A 187      12.549 -13.650  -6.478  1.00  0.00           H  
ATOM   2943 2HG2 VAL A 187      11.886 -14.904  -5.403  1.00  0.00           H  
ATOM   2944 3HG2 VAL A 187      11.685 -15.044  -7.165  1.00  0.00           H  
ATOM   2945  N   GLU A 188       7.328 -13.280  -6.772  1.00  0.00           N  
ATOM   2946  CA  GLU A 188       6.071 -12.556  -6.624  1.00  0.00           C  
ATOM   2947  C   GLU A 188       4.993 -13.446  -6.019  1.00  0.00           C  
ATOM   2948  O   GLU A 188       4.289 -13.043  -5.093  1.00  0.00           O  
ATOM   2949  CB  GLU A 188       5.602 -12.017  -7.977  1.00  0.00           C  
ATOM   2950  CG  GLU A 188       4.327 -11.189  -7.917  1.00  0.00           C  
ATOM   2951  CD  GLU A 188       3.920 -10.642  -9.256  1.00  0.00           C  
ATOM   2952  OE1 GLU A 188       4.616 -10.886 -10.213  1.00  0.00           O  
ATOM   2953  OE2 GLU A 188       2.912  -9.980  -9.324  1.00  0.00           O1-
ATOM   2954  H   GLU A 188       7.715 -13.410  -7.696  1.00  0.00           H  
ATOM   2955  HA  GLU A 188       6.235 -11.712  -5.955  1.00  0.00           H  
ATOM   2956 1HB  GLU A 188       6.385 -11.394  -8.412  1.00  0.00           H  
ATOM   2957 2HB  GLU A 188       5.429 -12.849  -8.660  1.00  0.00           H  
ATOM   2958 1HG  GLU A 188       3.520 -11.812  -7.531  1.00  0.00           H  
ATOM   2959 2HG  GLU A 188       4.475 -10.363  -7.222  1.00  0.00           H  
ATOM   2960  N   GLU A 189       4.867 -14.658  -6.549  1.00  0.00           N  
ATOM   2961  CA  GLU A 189       3.890 -15.616  -6.046  1.00  0.00           C  
ATOM   2962  C   GLU A 189       4.142 -15.942  -4.580  1.00  0.00           C  
ATOM   2963  O   GLU A 189       3.207 -16.043  -3.786  1.00  0.00           O  
ATOM   2964  CB  GLU A 189       3.925 -16.900  -6.878  1.00  0.00           C  
ATOM   2965  CG  GLU A 189       3.284 -16.777  -8.253  1.00  0.00           C  
ATOM   2966  CD  GLU A 189       3.390 -18.039  -9.062  1.00  0.00           C  
ATOM   2967  OE1 GLU A 189       4.478 -18.543  -9.203  1.00  0.00           O  
ATOM   2968  OE2 GLU A 189       2.380 -18.500  -9.541  1.00  0.00           O1-
ATOM   2969  H   GLU A 189       5.463 -14.922  -7.320  1.00  0.00           H  
ATOM   2970  HA  GLU A 189       2.897 -15.172  -6.126  1.00  0.00           H  
ATOM   2971 1HB  GLU A 189       4.960 -17.214  -7.018  1.00  0.00           H  
ATOM   2972 2HB  GLU A 189       3.412 -17.696  -6.339  1.00  0.00           H  
ATOM   2973 1HG  GLU A 189       2.231 -16.526  -8.129  1.00  0.00           H  
ATOM   2974 2HG  GLU A 189       3.763 -15.962  -8.793  1.00  0.00           H  
ATOM   2975  N   LEU A 190       5.412 -16.106  -4.225  1.00  0.00           N  
ATOM   2976  CA  LEU A 190       5.794 -16.373  -2.844  1.00  0.00           C  
ATOM   2977  C   LEU A 190       5.316 -15.262  -1.916  1.00  0.00           C  
ATOM   2978  O   LEU A 190       4.715 -15.526  -0.875  1.00  0.00           O  
ATOM   2979  CB  LEU A 190       7.317 -16.519  -2.733  1.00  0.00           C  
ATOM   2980  CG  LEU A 190       7.862 -16.750  -1.318  1.00  0.00           C  
ATOM   2981  CD1 LEU A 190       7.317 -18.063  -0.771  1.00  0.00           C  
ATOM   2982  CD2 LEU A 190       9.383 -16.763  -1.356  1.00  0.00           C  
ATOM   2983  H   LEU A 190       6.132 -16.043  -4.931  1.00  0.00           H  
ATOM   2984  HA  LEU A 190       5.328 -17.305  -2.530  1.00  0.00           H  
ATOM   2985 1HB  LEU A 190       7.630 -17.360  -3.350  1.00  0.00           H  
ATOM   2986 2HB  LEU A 190       7.782 -15.614  -3.125  1.00  0.00           H  
ATOM   2987  HG  LEU A 190       7.522 -15.948  -0.662  1.00  0.00           H  
ATOM   2988 1HD1 LEU A 190       7.705 -18.227   0.234  1.00  0.00           H  
ATOM   2989 2HD1 LEU A 190       6.228 -18.019  -0.737  1.00  0.00           H  
ATOM   2990 3HD1 LEU A 190       7.628 -18.882  -1.418  1.00  0.00           H  
ATOM   2991 1HD2 LEU A 190       9.770 -16.925  -0.350  1.00  0.00           H  
ATOM   2992 2HD2 LEU A 190       9.724 -17.564  -2.011  1.00  0.00           H  
ATOM   2993 3HD2 LEU A 190       9.745 -15.806  -1.733  1.00  0.00           H  
ATOM   2994  N   LEU A 191       5.587 -14.020  -2.301  1.00  0.00           N  
ATOM   2995  CA  LEU A 191       5.142 -12.866  -1.529  1.00  0.00           C  
ATOM   2996  C   LEU A 191       3.632 -12.883  -1.334  1.00  0.00           C  
ATOM   2997  O   LEU A 191       3.137 -12.682  -0.225  1.00  0.00           O  
ATOM   2998  CB  LEU A 191       5.559 -11.567  -2.229  1.00  0.00           C  
ATOM   2999  CG  LEU A 191       5.073 -10.271  -1.569  1.00  0.00           C  
ATOM   3000  CD1 LEU A 191       5.601 -10.197  -0.142  1.00  0.00           C  
ATOM   3001  CD2 LEU A 191       5.543  -9.077  -2.386  1.00  0.00           C  
ATOM   3002  H   LEU A 191       6.115 -13.873  -3.149  1.00  0.00           H  
ATOM   3003  HA  LEU A 191       5.613 -12.904  -0.547  1.00  0.00           H  
ATOM   3004 1HB  LEU A 191       6.646 -11.530  -2.273  1.00  0.00           H  
ATOM   3005 2HB  LEU A 191       5.175 -11.583  -3.249  1.00  0.00           H  
ATOM   3006  HG  LEU A 191       3.983 -10.272  -1.521  1.00  0.00           H  
ATOM   3007 1HD1 LEU A 191       5.255  -9.277   0.327  1.00  0.00           H  
ATOM   3008 2HD1 LEU A 191       5.234 -11.053   0.426  1.00  0.00           H  
ATOM   3009 3HD1 LEU A 191       6.690 -10.212  -0.156  1.00  0.00           H  
ATOM   3010 1HD2 LEU A 191       5.197  -8.155  -1.918  1.00  0.00           H  
ATOM   3011 2HD2 LEU A 191       6.632  -9.074  -2.434  1.00  0.00           H  
ATOM   3012 3HD2 LEU A 191       5.137  -9.145  -3.396  1.00  0.00           H  
ATOM   3013  N   LYS A 192       2.904 -13.122  -2.417  1.00  0.00           N  
ATOM   3014  CA  LYS A 192       1.448 -13.157  -2.367  1.00  0.00           C  
ATOM   3015  C   LYS A 192       0.954 -14.251  -1.429  1.00  0.00           C  
ATOM   3016  O   LYS A 192       0.005 -14.050  -0.671  1.00  0.00           O  
ATOM   3017  CB  LYS A 192       0.869 -13.365  -3.768  1.00  0.00           C  
ATOM   3018  CG  LYS A 192       1.013 -12.163  -4.693  1.00  0.00           C  
ATOM   3019  CD  LYS A 192       0.471 -12.466  -6.082  1.00  0.00           C  
ATOM   3020  CE  LYS A 192       0.580 -11.255  -6.996  1.00  0.00           C  
ATOM   3021  NZ  LYS A 192       0.187 -11.577  -8.395  1.00  0.00           N1+
ATOM   3022  H   LYS A 192       3.371 -13.286  -3.297  1.00  0.00           H  
ATOM   3023  HA  LYS A 192       1.091 -12.199  -1.990  1.00  0.00           H  
ATOM   3024 1HB  LYS A 192       1.362 -14.213  -4.244  1.00  0.00           H  
ATOM   3025 2HB  LYS A 192      -0.192 -13.604  -3.693  1.00  0.00           H  
ATOM   3026 1HG  LYS A 192       0.466 -11.316  -4.276  1.00  0.00           H  
ATOM   3027 2HG  LYS A 192       2.064 -11.890  -4.774  1.00  0.00           H  
ATOM   3028 1HD  LYS A 192       1.031 -13.293  -6.519  1.00  0.00           H  
ATOM   3029 2HD  LYS A 192      -0.577 -12.760  -6.007  1.00  0.00           H  
ATOM   3030 1HE  LYS A 192      -0.065 -10.460  -6.624  1.00  0.00           H  
ATOM   3031 2HE  LYS A 192       1.607 -10.890  -6.995  1.00  0.00           H  
ATOM   3032 1HZ  LYS A 192       0.273 -10.749  -8.968  1.00  0.00           H  
ATOM   3033 2HZ  LYS A 192       0.791 -12.301  -8.757  1.00  0.00           H  
ATOM   3034 3HZ  LYS A 192      -0.771 -11.898  -8.411  1.00  0.00           H  
ATOM   3035  N   LEU A 193       1.603 -15.409  -1.486  1.00  0.00           N  
ATOM   3036  CA  LEU A 193       1.249 -16.528  -0.621  1.00  0.00           C  
ATOM   3037  C   LEU A 193       1.594 -16.234   0.833  1.00  0.00           C  
ATOM   3038  O   LEU A 193       0.868 -16.625   1.745  1.00  0.00           O  
ATOM   3039  CB  LEU A 193       1.973 -17.801  -1.079  1.00  0.00           C  
ATOM   3040  CG  LEU A 193       1.479 -18.411  -2.396  1.00  0.00           C  
ATOM   3041  CD1 LEU A 193       2.401 -19.553  -2.804  1.00  0.00           C  
ATOM   3042  CD2 LEU A 193       0.049 -18.899  -2.225  1.00  0.00           C  
ATOM   3043  H   LEU A 193       2.361 -15.516  -2.144  1.00  0.00           H  
ATOM   3044  HA  LEU A 193       0.173 -16.693  -0.692  1.00  0.00           H  
ATOM   3045 1HB  LEU A 193       3.032 -17.574  -1.195  1.00  0.00           H  
ATOM   3046 2HB  LEU A 193       1.869 -18.558  -0.302  1.00  0.00           H  
ATOM   3047  HG  LEU A 193       1.513 -17.657  -3.183  1.00  0.00           H  
ATOM   3048 1HD1 LEU A 193       2.050 -19.986  -3.741  1.00  0.00           H  
ATOM   3049 2HD1 LEU A 193       3.414 -19.172  -2.940  1.00  0.00           H  
ATOM   3050 3HD1 LEU A 193       2.400 -20.316  -2.028  1.00  0.00           H  
ATOM   3051 1HD2 LEU A 193      -0.304 -19.332  -3.161  1.00  0.00           H  
ATOM   3052 2HD2 LEU A 193       0.013 -19.654  -1.439  1.00  0.00           H  
ATOM   3053 3HD2 LEU A 193      -0.591 -18.060  -1.950  1.00  0.00           H  
ATOM   3054  N   ALA A 194       2.709 -15.540   1.040  1.00  0.00           N  
ATOM   3055  CA  ALA A 194       3.143 -15.172   2.383  1.00  0.00           C  
ATOM   3056  C   ALA A 194       2.155 -14.213   3.036  1.00  0.00           C  
ATOM   3057  O   ALA A 194       1.814 -14.363   4.210  1.00  0.00           O  
ATOM   3058  CB  ALA A 194       4.531 -14.553   2.341  1.00  0.00           C  
ATOM   3059  H   ALA A 194       3.271 -15.263   0.249  1.00  0.00           H  
ATOM   3060  HA  ALA A 194       3.192 -16.075   2.991  1.00  0.00           H  
ATOM   3061 1HB  ALA A 194       4.841 -14.283   3.350  1.00  0.00           H  
ATOM   3062 2HB  ALA A 194       5.238 -15.272   1.925  1.00  0.00           H  
ATOM   3063 3HB  ALA A 194       4.513 -13.661   1.716  1.00  0.00           H  
ATOM   3064  N   LYS A 195       1.697 -13.232   2.269  1.00  0.00           N  
ATOM   3065  CA  LYS A 195       0.687 -12.294   2.746  1.00  0.00           C  
ATOM   3066  C   LYS A 195      -0.643 -12.994   2.989  1.00  0.00           C  
ATOM   3067  O   LYS A 195      -1.277 -12.802   4.027  1.00  0.00           O  
ATOM   3068  CB  LYS A 195       0.505 -11.150   1.748  1.00  0.00           C  
ATOM   3069  CG  LYS A 195       1.647 -10.143   1.731  1.00  0.00           C  
ATOM   3070  CD  LYS A 195       1.387  -9.029   0.726  1.00  0.00           C  
ATOM   3071  CE  LYS A 195       2.503  -7.995   0.743  1.00  0.00           C  
ATOM   3072  NZ  LYS A 195       2.274  -6.913  -0.252  1.00  0.00           N1+
ATOM   3073  H   LYS A 195       2.060 -13.129   1.331  1.00  0.00           H  
ATOM   3074  HA  LYS A 195       1.033 -11.863   3.686  1.00  0.00           H  
ATOM   3075 1HB  LYS A 195       0.403 -11.557   0.741  1.00  0.00           H  
ATOM   3076 2HB  LYS A 195      -0.414 -10.610   1.977  1.00  0.00           H  
ATOM   3077 1HG  LYS A 195       1.760  -9.705   2.723  1.00  0.00           H  
ATOM   3078 2HG  LYS A 195       2.575 -10.648   1.468  1.00  0.00           H  
ATOM   3079 1HD  LYS A 195       1.312  -9.454  -0.276  1.00  0.00           H  
ATOM   3080 2HD  LYS A 195       0.444  -8.537   0.965  1.00  0.00           H  
ATOM   3081 1HE  LYS A 195       2.572  -7.551   1.735  1.00  0.00           H  
ATOM   3082 2HE  LYS A 195       3.452  -8.481   0.521  1.00  0.00           H  
ATOM   3083 1HZ  LYS A 195       3.035  -6.250  -0.210  1.00  0.00           H  
ATOM   3084 2HZ  LYS A 195       2.227  -7.312  -1.179  1.00  0.00           H  
ATOM   3085 3HZ  LYS A 195       1.405  -6.442  -0.045  1.00  0.00           H  
ATOM   3086  N   ALA A 196      -1.060 -13.804   2.029  1.00  0.00           N  
ATOM   3087  CA  ALA A 196      -2.279 -14.591   2.168  1.00  0.00           C  
ATOM   3088  C   ALA A 196      -2.252 -15.428   3.441  1.00  0.00           C  
ATOM   3089  O   ALA A 196      -3.224 -15.461   4.195  1.00  0.00           O  
ATOM   3090  CB  ALA A 196      -2.476 -15.484   0.953  1.00  0.00           C  
ATOM   3091  H   ALA A 196      -0.521 -13.880   1.178  1.00  0.00           H  
ATOM   3092  HA  ALA A 196      -3.126 -13.908   2.228  1.00  0.00           H  
ATOM   3093 1HB  ALA A 196      -3.391 -16.066   1.072  1.00  0.00           H  
ATOM   3094 2HB  ALA A 196      -2.553 -14.867   0.057  1.00  0.00           H  
ATOM   3095 3HB  ALA A 196      -1.627 -16.159   0.856  1.00  0.00           H  
ATOM   3096  N   ALA A 197      -1.131 -16.103   3.675  1.00  0.00           N  
ATOM   3097  CA  ALA A 197      -0.945 -16.878   4.895  1.00  0.00           C  
ATOM   3098  C   ALA A 197      -1.033 -15.992   6.131  1.00  0.00           C  
ATOM   3099  O   ALA A 197      -1.680 -16.346   7.116  1.00  0.00           O  
ATOM   3100  CB  ALA A 197       0.392 -17.606   4.862  1.00  0.00           C  
ATOM   3101  H   ALA A 197      -0.390 -16.079   2.989  1.00  0.00           H  
ATOM   3102  HA  ALA A 197      -1.729 -17.633   4.950  1.00  0.00           H  
ATOM   3103 1HB  ALA A 197       0.517 -18.180   5.780  1.00  0.00           H  
ATOM   3104 2HB  ALA A 197       0.418 -18.280   4.006  1.00  0.00           H  
ATOM   3105 3HB  ALA A 197       1.199 -16.879   4.776  1.00  0.00           H  
ATOM   3106  N   TYR A 198      -0.384 -14.840   6.068  1.00  0.00           N  
ATOM   3107  CA  TYR A 198      -0.416 -13.887   7.170  1.00  0.00           C  
ATOM   3108  C   TYR A 198      -1.847 -13.516   7.537  1.00  0.00           C  
ATOM   3109  O   TYR A 198      -2.219 -13.525   8.711  1.00  0.00           O  
ATOM   3110  CB  TYR A 198       0.383 -12.631   6.814  1.00  0.00           C  
ATOM   3111  CG  TYR A 198       0.233 -11.507   7.815  1.00  0.00           C  
ATOM   3112  CD1 TYR A 198       0.940 -11.544   9.008  1.00  0.00           C  
ATOM   3113  CD2 TYR A 198      -0.610 -10.441   7.541  1.00  0.00           C  
ATOM   3114  CE1 TYR A 198       0.803 -10.518   9.924  1.00  0.00           C  
ATOM   3115  CE2 TYR A 198      -0.746  -9.415   8.456  1.00  0.00           C  
ATOM   3116  CZ  TYR A 198      -0.044  -9.451   9.643  1.00  0.00           C  
ATOM   3117  OH  TYR A 198      -0.179  -8.429  10.554  1.00  0.00           O  
ATOM   3118  H   TYR A 198       0.147 -14.618   5.239  1.00  0.00           H  
ATOM   3119  HA  TYR A 198       0.061 -14.343   8.038  1.00  0.00           H  
ATOM   3120 1HB  TYR A 198       1.442 -12.882   6.738  1.00  0.00           H  
ATOM   3121 2HB  TYR A 198       0.064 -12.262   5.839  1.00  0.00           H  
ATOM   3122  HD1 TYR A 198       1.602 -12.382   9.225  1.00  0.00           H  
ATOM   3123  HD2 TYR A 198      -1.166 -10.413   6.603  1.00  0.00           H  
ATOM   3124  HE1 TYR A 198       1.358 -10.546  10.861  1.00  0.00           H  
ATOM   3125  HE2 TYR A 198      -1.410  -8.577   8.240  1.00  0.00           H  
ATOM   3126  HH  TYR A 198       0.373  -8.609  11.318  1.00  0.00           H  
ATOM   3127  N   TYR A 199      -2.647 -13.190   6.527  1.00  0.00           N  
ATOM   3128  CA  TYR A 199      -4.003 -12.705   6.749  1.00  0.00           C  
ATOM   3129  C   TYR A 199      -4.932 -13.837   7.169  1.00  0.00           C  
ATOM   3130  O   TYR A 199      -5.870 -13.630   7.939  1.00  0.00           O  
ATOM   3131  CB  TYR A 199      -4.539 -12.017   5.492  1.00  0.00           C  
ATOM   3132  CG  TYR A 199      -3.898 -10.678   5.209  1.00  0.00           C  
ATOM   3133  CD1 TYR A 199      -3.138 -10.501   4.061  1.00  0.00           C  
ATOM   3134  CD2 TYR A 199      -4.069  -9.625   6.095  1.00  0.00           C  
ATOM   3135  CE1 TYR A 199      -2.552  -9.278   3.801  1.00  0.00           C  
ATOM   3136  CE2 TYR A 199      -3.483  -8.401   5.836  1.00  0.00           C  
ATOM   3137  CZ  TYR A 199      -2.727  -8.226   4.695  1.00  0.00           C  
ATOM   3138  OH  TYR A 199      -2.143  -7.007   4.436  1.00  0.00           O  
ATOM   3139  H   TYR A 199      -2.305 -13.281   5.581  1.00  0.00           H  
ATOM   3140  HA  TYR A 199      -3.980 -11.969   7.553  1.00  0.00           H  
ATOM   3141 1HB  TYR A 199      -4.377 -12.663   4.627  1.00  0.00           H  
ATOM   3142 2HB  TYR A 199      -5.614 -11.866   5.590  1.00  0.00           H  
ATOM   3143  HD1 TYR A 199      -3.005 -11.329   3.364  1.00  0.00           H  
ATOM   3144  HD2 TYR A 199      -4.664  -9.764   6.997  1.00  0.00           H  
ATOM   3145  HE1 TYR A 199      -1.956  -9.139   2.900  1.00  0.00           H  
ATOM   3146  HE2 TYR A 199      -3.616  -7.575   6.533  1.00  0.00           H  
ATOM   3147  HH  TYR A 199      -1.658  -7.055   3.610  1.00  0.00           H  
ATOM   3148  N   SER A 200      -4.660 -15.028   6.663  1.00  0.00           N  
ATOM   3149  CA  SER A 200      -5.504 -16.184   6.940  1.00  0.00           C  
ATOM   3150  C   SER A 200      -5.108 -16.853   8.251  1.00  0.00           C  
ATOM   3151  O   SER A 200      -5.892 -17.596   8.841  1.00  0.00           O  
ATOM   3152  CB  SER A 200      -5.411 -17.183   5.804  1.00  0.00           C  
ATOM   3153  OG  SER A 200      -4.113 -17.702   5.696  1.00  0.00           O  
ATOM   3154  H   SER A 200      -3.852 -15.141   6.067  1.00  0.00           H  
ATOM   3155  HA  SER A 200      -6.533 -15.837   7.040  1.00  0.00           H  
ATOM   3156 1HB  SER A 200      -6.117 -17.996   5.974  1.00  0.00           H  
ATOM   3157 2HB  SER A 200      -5.691 -16.698   4.870  1.00  0.00           H  
ATOM   3158  HG  SER A 200      -3.542 -16.951   5.518  1.00  0.00           H  
ATOM   3159  N   GLY A 201      -3.887 -16.585   8.700  1.00  0.00           N  
ATOM   3160  CA  GLY A 201      -3.387 -17.155   9.945  1.00  0.00           C  
ATOM   3161  C   GLY A 201      -2.836 -18.559   9.726  1.00  0.00           C  
ATOM   3162  O   GLY A 201      -2.931 -19.417  10.604  1.00  0.00           O  
ATOM   3163  H   GLY A 201      -3.290 -15.970   8.167  1.00  0.00           H  
ATOM   3164 1HA  GLY A 201      -2.605 -16.514  10.352  1.00  0.00           H  
ATOM   3165 2HA  GLY A 201      -4.191 -17.187  10.680  1.00  0.00           H  
ATOM   3166  N   THR A 202      -2.261 -18.786   8.551  1.00  0.00           N  
ATOM   3167  CA  THR A 202      -1.723 -20.096   8.202  1.00  0.00           C  
ATOM   3168  C   THR A 202      -0.258 -19.999   7.796  1.00  0.00           C  
ATOM   3169  O   THR A 202       0.375 -18.956   7.962  1.00  0.00           O  
ATOM   3170  CB  THR A 202      -2.533 -20.743   7.064  1.00  0.00           C  
ATOM   3171  CG2 THR A 202      -4.009 -20.799   7.425  1.00  0.00           C  
ATOM   3172  OG1 THR A 202      -2.368 -19.978   5.862  1.00  0.00           O  
ATOM   3173  H   THR A 202      -2.194 -18.033   7.882  1.00  0.00           H  
ATOM   3174  HA  THR A 202      -1.783 -20.740   9.080  1.00  0.00           H  
ATOM   3175  HB  THR A 202      -2.169 -21.755   6.887  1.00  0.00           H  
ATOM   3176  HG1 THR A 202      -2.990 -19.246   5.861  1.00  0.00           H  
ATOM   3177 1HG2 THR A 202      -4.567 -21.260   6.610  1.00  0.00           H  
ATOM   3178 2HG2 THR A 202      -4.139 -21.390   8.333  1.00  0.00           H  
ATOM   3179 3HG2 THR A 202      -4.382 -19.790   7.594  1.00  0.00           H  
ATOM   3180  N   THR A 203       0.277 -21.092   7.261  1.00  0.00           N  
ATOM   3181  CA  THR A 203       1.633 -21.098   6.727  1.00  0.00           C  
ATOM   3182  C   THR A 203       1.632 -20.882   5.219  1.00  0.00           C  
ATOM   3183  O   THR A 203       0.593 -20.990   4.568  1.00  0.00           O  
ATOM   3184  CB  THR A 203       2.352 -22.420   7.058  1.00  0.00           C  
ATOM   3185  CG2 THR A 203       2.271 -22.712   8.549  1.00  0.00           C  
ATOM   3186  OG1 THR A 203       1.744 -23.494   6.330  1.00  0.00           O  
ATOM   3187  H   THR A 203      -0.271 -21.940   7.225  1.00  0.00           H  
ATOM   3188  HA  THR A 203       2.224 -20.319   7.230  1.00  0.00           H  
ATOM   3189  HB  THR A 203       3.399 -22.346   6.765  1.00  0.00           H  
ATOM   3190  HG1 THR A 203       1.949 -24.328   6.760  1.00  0.00           H  
ATOM   3191 1HG2 THR A 203       2.786 -23.648   8.764  1.00  0.00           H  
ATOM   3192 2HG2 THR A 203       2.744 -21.902   9.104  1.00  0.00           H  
ATOM   3193 3HG2 THR A 203       1.227 -22.795   8.846  1.00  0.00           H  
ATOM   3194  N   VAL A 204       2.802 -20.574   4.670  1.00  0.00           N  
ATOM   3195  CA  VAL A 204       2.938 -20.343   3.237  1.00  0.00           C  
ATOM   3196  C   VAL A 204       2.576 -21.589   2.440  1.00  0.00           C  
ATOM   3197  O   VAL A 204       1.934 -21.504   1.393  1.00  0.00           O  
ATOM   3198  CB  VAL A 204       4.381 -19.921   2.899  1.00  0.00           C  
ATOM   3199  CG1 VAL A 204       4.573 -19.843   1.391  1.00  0.00           C  
ATOM   3200  CG2 VAL A 204       4.697 -18.585   3.553  1.00  0.00           C  
ATOM   3201  H   VAL A 204       3.618 -20.499   5.260  1.00  0.00           H  
ATOM   3202  HA  VAL A 204       2.262 -19.536   2.951  1.00  0.00           H  
ATOM   3203  HB  VAL A 204       5.068 -20.680   3.271  1.00  0.00           H  
ATOM   3204 1HG1 VAL A 204       5.598 -19.543   1.170  1.00  0.00           H  
ATOM   3205 2HG1 VAL A 204       4.377 -20.819   0.948  1.00  0.00           H  
ATOM   3206 3HG1 VAL A 204       3.884 -19.108   0.975  1.00  0.00           H  
ATOM   3207 1HG2 VAL A 204       5.718 -18.293   3.310  1.00  0.00           H  
ATOM   3208 2HG2 VAL A 204       4.005 -17.826   3.184  1.00  0.00           H  
ATOM   3209 3HG2 VAL A 204       4.593 -18.676   4.634  1.00  0.00           H  
ATOM   3210  N   GLU A 205       2.992 -22.747   2.943  1.00  0.00           N  
ATOM   3211  CA  GLU A 205       2.694 -24.016   2.290  1.00  0.00           C  
ATOM   3212  C   GLU A 205       1.199 -24.310   2.314  1.00  0.00           C  
ATOM   3213  O   GLU A 205       0.636 -24.799   1.335  1.00  0.00           O  
ATOM   3214  CB  GLU A 205       3.459 -25.156   2.965  1.00  0.00           C  
ATOM   3215  CG  GLU A 205       4.962 -25.129   2.731  1.00  0.00           C  
ATOM   3216  CD  GLU A 205       5.695 -26.183   3.515  1.00  0.00           C  
ATOM   3217  OE1 GLU A 205       5.065 -26.876   4.276  1.00  0.00           O  
ATOM   3218  OE2 GLU A 205       6.888 -26.294   3.351  1.00  0.00           O1-
ATOM   3219  H   GLU A 205       3.529 -22.748   3.798  1.00  0.00           H  
ATOM   3220  HA  GLU A 205       3.014 -23.954   1.250  1.00  0.00           H  
ATOM   3221 1HB  GLU A 205       3.287 -25.122   4.042  1.00  0.00           H  
ATOM   3222 2HB  GLU A 205       3.081 -26.112   2.604  1.00  0.00           H  
ATOM   3223 1HG  GLU A 205       5.157 -25.281   1.669  1.00  0.00           H  
ATOM   3224 2HG  GLU A 205       5.345 -24.148   3.005  1.00  0.00           H  
ATOM   3225  N   GLU A 206       0.560 -24.009   3.440  1.00  0.00           N  
ATOM   3226  CA  GLU A 206      -0.880 -24.189   3.576  1.00  0.00           C  
ATOM   3227  C   GLU A 206      -1.640 -23.290   2.610  1.00  0.00           C  
ATOM   3228  O   GLU A 206      -2.629 -23.706   2.006  1.00  0.00           O  
ATOM   3229  CB  GLU A 206      -1.321 -23.899   5.012  1.00  0.00           C  
ATOM   3230  CG  GLU A 206      -0.971 -24.994   6.010  1.00  0.00           C  
ATOM   3231  CD  GLU A 206      -1.377 -24.655   7.417  1.00  0.00           C  
ATOM   3232  OE1 GLU A 206      -1.013 -23.601   7.883  1.00  0.00           O  
ATOM   3233  OE2 GLU A 206      -2.052 -25.450   8.028  1.00  0.00           O1-
ATOM   3234  H   GLU A 206       1.087 -23.647   4.223  1.00  0.00           H  
ATOM   3235  HA  GLU A 206      -1.124 -25.226   3.338  1.00  0.00           H  
ATOM   3236 1HB  GLU A 206      -0.858 -22.974   5.356  1.00  0.00           H  
ATOM   3237 2HB  GLU A 206      -2.401 -23.755   5.039  1.00  0.00           H  
ATOM   3238 1HG  GLU A 206      -1.472 -25.916   5.713  1.00  0.00           H  
ATOM   3239 2HG  GLU A 206       0.102 -25.170   5.980  1.00  0.00           H  
ATOM   3240  N   ALA A 207      -1.173 -22.054   2.468  1.00  0.00           N  
ATOM   3241  CA  ALA A 207      -1.733 -21.131   1.487  1.00  0.00           C  
ATOM   3242  C   ALA A 207      -1.547 -21.656   0.069  1.00  0.00           C  
ATOM   3243  O   ALA A 207      -2.481 -21.644  -0.734  1.00  0.00           O  
ATOM   3244  CB  ALA A 207      -1.098 -19.757   1.630  1.00  0.00           C  
ATOM   3245  H   ALA A 207      -0.410 -21.746   3.054  1.00  0.00           H  
ATOM   3246  HA  ALA A 207      -2.801 -21.032   1.677  1.00  0.00           H  
ATOM   3247 1HB  ALA A 207      -1.526 -19.079   0.891  1.00  0.00           H  
ATOM   3248 2HB  ALA A 207      -1.288 -19.369   2.632  1.00  0.00           H  
ATOM   3249 3HB  ALA A 207      -0.023 -19.834   1.471  1.00  0.00           H  
ATOM   3250  N   TYR A 208      -0.339 -22.114  -0.233  1.00  0.00           N  
ATOM   3251  CA  TYR A 208      -0.046 -22.705  -1.534  1.00  0.00           C  
ATOM   3252  C   TYR A 208      -1.040 -23.808  -1.874  1.00  0.00           C  
ATOM   3253  O   TYR A 208      -1.567 -23.860  -2.986  1.00  0.00           O  
ATOM   3254  CB  TYR A 208       1.383 -23.252  -1.565  1.00  0.00           C  
ATOM   3255  CG  TYR A 208       1.732 -23.975  -2.846  1.00  0.00           C  
ATOM   3256  CD1 TYR A 208       2.115 -23.254  -3.968  1.00  0.00           C  
ATOM   3257  CD2 TYR A 208       1.671 -25.359  -2.899  1.00  0.00           C  
ATOM   3258  CE1 TYR A 208       2.434 -23.914  -5.138  1.00  0.00           C  
ATOM   3259  CE2 TYR A 208       1.991 -26.019  -4.070  1.00  0.00           C  
ATOM   3260  CZ  TYR A 208       2.370 -25.303  -5.186  1.00  0.00           C  
ATOM   3261  OH  TYR A 208       2.688 -25.961  -6.352  1.00  0.00           O  
ATOM   3262  H   TYR A 208       0.398 -22.053   0.456  1.00  0.00           H  
ATOM   3263  HA  TYR A 208      -0.123 -21.927  -2.292  1.00  0.00           H  
ATOM   3264 1HB  TYR A 208       2.090 -22.430  -1.433  1.00  0.00           H  
ATOM   3265 2HB  TYR A 208       1.526 -23.942  -0.734  1.00  0.00           H  
ATOM   3266  HD1 TYR A 208       2.162 -22.165  -3.925  1.00  0.00           H  
ATOM   3267  HD2 TYR A 208       1.371 -25.926  -2.019  1.00  0.00           H  
ATOM   3268  HE1 TYR A 208       2.733 -23.348  -6.019  1.00  0.00           H  
ATOM   3269  HE2 TYR A 208       1.942 -27.109  -4.112  1.00  0.00           H  
ATOM   3270  HH  TYR A 208       2.929 -25.319  -7.025  1.00  0.00           H  
ATOM   3271  N   LYS A 209      -1.292 -24.688  -0.910  1.00  0.00           N  
ATOM   3272  CA  LYS A 209      -2.248 -25.774  -1.096  1.00  0.00           C  
ATOM   3273  C   LYS A 209      -3.670 -25.241  -1.225  1.00  0.00           C  
ATOM   3274  O   LYS A 209      -4.440 -25.699  -2.068  1.00  0.00           O  
ATOM   3275  CB  LYS A 209      -2.162 -26.767   0.064  1.00  0.00           C  
ATOM   3276  CG  LYS A 209      -0.872 -27.575   0.105  1.00  0.00           C  
ATOM   3277  CD  LYS A 209      -0.830 -28.488   1.321  1.00  0.00           C  
ATOM   3278  CE  LYS A 209       0.493 -29.234   1.410  1.00  0.00           C  
ATOM   3279  NZ  LYS A 209       0.564 -30.101   2.617  1.00  0.00           N1+
ATOM   3280  H   LYS A 209      -0.811 -24.602  -0.027  1.00  0.00           H  
ATOM   3281  HA  LYS A 209      -1.995 -26.303  -2.014  1.00  0.00           H  
ATOM   3282 1HB  LYS A 209      -2.250 -26.231   1.009  1.00  0.00           H  
ATOM   3283 2HB  LYS A 209      -2.995 -27.467   0.005  1.00  0.00           H  
ATOM   3284 1HG  LYS A 209      -0.795 -28.184  -0.798  1.00  0.00           H  
ATOM   3285 2HG  LYS A 209      -0.019 -26.899   0.140  1.00  0.00           H  
ATOM   3286 1HD  LYS A 209      -0.964 -27.895   2.226  1.00  0.00           H  
ATOM   3287 2HD  LYS A 209      -1.641 -29.214   1.260  1.00  0.00           H  
ATOM   3288 1HE  LYS A 209       0.620 -29.855   0.524  1.00  0.00           H  
ATOM   3289 2HE  LYS A 209       1.314 -28.518   1.445  1.00  0.00           H  
ATOM   3290 1HZ  LYS A 209       1.455 -30.577   2.639  1.00  0.00           H  
ATOM   3291 2HZ  LYS A 209       0.466 -29.533   3.446  1.00  0.00           H  
ATOM   3292 3HZ  LYS A 209      -0.181 -30.783   2.586  1.00  0.00           H  
ATOM   3293  N   LEU A 210      -4.011 -24.271  -0.384  1.00  0.00           N  
ATOM   3294  CA  LEU A 210      -5.361 -23.724  -0.353  1.00  0.00           C  
ATOM   3295  C   LEU A 210      -5.755 -23.151  -1.708  1.00  0.00           C  
ATOM   3296  O   LEU A 210      -6.906 -23.267  -2.132  1.00  0.00           O  
ATOM   3297  CB  LEU A 210      -5.467 -22.632   0.719  1.00  0.00           C  
ATOM   3298  CG  LEU A 210      -6.855 -22.001   0.892  1.00  0.00           C  
ATOM   3299  CD1 LEU A 210      -7.878 -23.093   1.175  1.00  0.00           C  
ATOM   3300  CD2 LEU A 210      -6.813 -20.983   2.022  1.00  0.00           C  
ATOM   3301  H   LEU A 210      -3.316 -23.903   0.251  1.00  0.00           H  
ATOM   3302  HA  LEU A 210      -6.055 -24.528  -0.108  1.00  0.00           H  
ATOM   3303 1HB  LEU A 210      -5.176 -23.058   1.678  1.00  0.00           H  
ATOM   3304 2HB  LEU A 210      -4.768 -21.834   0.473  1.00  0.00           H  
ATOM   3305  HG  LEU A 210      -7.146 -21.504  -0.034  1.00  0.00           H  
ATOM   3306 1HD1 LEU A 210      -8.864 -22.644   1.297  1.00  0.00           H  
ATOM   3307 2HD1 LEU A 210      -7.901 -23.794   0.343  1.00  0.00           H  
ATOM   3308 3HD1 LEU A 210      -7.604 -23.619   2.088  1.00  0.00           H  
ATOM   3309 1HD2 LEU A 210      -7.799 -20.533   2.144  1.00  0.00           H  
ATOM   3310 2HD2 LEU A 210      -6.523 -21.480   2.949  1.00  0.00           H  
ATOM   3311 3HD2 LEU A 210      -6.087 -20.206   1.785  1.00  0.00           H  
ATOM   3312  N   ALA A 211      -4.794 -22.534  -2.386  1.00  0.00           N  
ATOM   3313  CA  ALA A 211      -5.002 -22.054  -3.747  1.00  0.00           C  
ATOM   3314  C   ALA A 211      -5.518 -23.166  -4.651  1.00  0.00           C  
ATOM   3315  O   ALA A 211      -6.378 -22.939  -5.502  1.00  0.00           O  
ATOM   3316  CB  ALA A 211      -3.713 -21.472  -4.308  1.00  0.00           C  
ATOM   3317  H   ALA A 211      -3.895 -22.394  -1.948  1.00  0.00           H  
ATOM   3318  HA  ALA A 211      -5.749 -21.261  -3.723  1.00  0.00           H  
ATOM   3319 1HB  ALA A 211      -3.885 -21.117  -5.324  1.00  0.00           H  
ATOM   3320 2HB  ALA A 211      -3.388 -20.640  -3.683  1.00  0.00           H  
ATOM   3321 3HB  ALA A 211      -2.942 -22.241  -4.317  1.00  0.00           H  
ATOM   3322  N   LEU A 212      -4.988 -24.369  -4.461  1.00  0.00           N  
ATOM   3323  CA  LEU A 212      -5.369 -25.514  -5.281  1.00  0.00           C  
ATOM   3324  C   LEU A 212      -6.677 -26.127  -4.796  1.00  0.00           C  
ATOM   3325  O   LEU A 212      -7.442 -26.684  -5.583  1.00  0.00           O  
ATOM   3326  CB  LEU A 212      -4.261 -26.574  -5.260  1.00  0.00           C  
ATOM   3327  CG  LEU A 212      -2.908 -26.133  -5.831  1.00  0.00           C  
ATOM   3328  CD1 LEU A 212      -1.880 -27.236  -5.613  1.00  0.00           C  
ATOM   3329  CD2 LEU A 212      -3.061 -25.813  -7.311  1.00  0.00           C  
ATOM   3330  H   LEU A 212      -4.303 -24.496  -3.729  1.00  0.00           H  
ATOM   3331  HA  LEU A 212      -5.512 -25.172  -6.305  1.00  0.00           H  
ATOM   3332 1HB  LEU A 212      -4.099 -26.887  -4.229  1.00  0.00           H  
ATOM   3333 2HB  LEU A 212      -4.597 -27.439  -5.832  1.00  0.00           H  
ATOM   3334  HG  LEU A 212      -2.561 -25.245  -5.302  1.00  0.00           H  
ATOM   3335 1HD1 LEU A 212      -0.919 -26.922  -6.020  1.00  0.00           H  
ATOM   3336 2HD1 LEU A 212      -1.776 -27.431  -4.546  1.00  0.00           H  
ATOM   3337 3HD1 LEU A 212      -2.209 -28.143  -6.118  1.00  0.00           H  
ATOM   3338 1HD2 LEU A 212      -2.099 -25.499  -7.717  1.00  0.00           H  
ATOM   3339 2HD2 LEU A 212      -3.407 -26.701  -7.841  1.00  0.00           H  
ATOM   3340 3HD2 LEU A 212      -3.788 -25.010  -7.436  1.00  0.00           H  
ATOM   3341  N   LYS A 213      -6.928 -26.021  -3.495  1.00  0.00           N  
ATOM   3342  CA  LYS A 213      -8.165 -26.523  -2.911  1.00  0.00           C  
ATOM   3343  C   LYS A 213      -9.373 -25.755  -3.432  1.00  0.00           C  
ATOM   3344  O   LYS A 213     -10.417 -26.341  -3.720  1.00  0.00           O  
ATOM   3345  CB  LYS A 213      -8.109 -26.441  -1.385  1.00  0.00           C  
ATOM   3346  CG  LYS A 213      -7.125 -27.407  -0.739  1.00  0.00           C  
ATOM   3347  CD  LYS A 213      -7.111 -27.252   0.775  1.00  0.00           C  
ATOM   3348  CE  LYS A 213      -6.085 -28.173   1.417  1.00  0.00           C  
ATOM   3349  NZ  LYS A 213      -6.075 -28.049   2.900  1.00  0.00           N1+
ATOM   3350  H   LYS A 213      -6.244 -25.580  -2.897  1.00  0.00           H  
ATOM   3351  HA  LYS A 213      -8.280 -27.570  -3.192  1.00  0.00           H  
ATOM   3352 1HB  LYS A 213      -7.831 -25.430  -1.085  1.00  0.00           H  
ATOM   3353 2HB  LYS A 213      -9.098 -26.645  -0.972  1.00  0.00           H  
ATOM   3354 1HG  LYS A 213      -7.404 -28.432  -0.988  1.00  0.00           H  
ATOM   3355 2HG  LYS A 213      -6.123 -27.218  -1.124  1.00  0.00           H  
ATOM   3356 1HD  LYS A 213      -6.872 -26.219   1.032  1.00  0.00           H  
ATOM   3357 2HD  LYS A 213      -8.097 -27.489   1.174  1.00  0.00           H  
ATOM   3358 1HE  LYS A 213      -6.306 -29.206   1.153  1.00  0.00           H  
ATOM   3359 2HE  LYS A 213      -5.091 -27.931   1.040  1.00  0.00           H  
ATOM   3360 1HZ  LYS A 213      -5.382 -28.674   3.287  1.00  0.00           H  
ATOM   3361 2HZ  LYS A 213      -5.851 -27.098   3.158  1.00  0.00           H  
ATOM   3362 3HZ  LYS A 213      -6.986 -28.291   3.264  1.00  0.00           H  
ATOM   3363  N   LEU A 214      -9.225 -24.441  -3.552  1.00  0.00           N  
ATOM   3364  CA  LEU A 214     -10.310 -23.587  -4.023  1.00  0.00           C  
ATOM   3365  C   LEU A 214     -10.323 -23.502  -5.543  1.00  0.00           C  
ATOM   3366  O   LEU A 214     -11.300 -23.049  -6.141  1.00  0.00           O  
ATOM   3367  CB  LEU A 214     -10.173 -22.181  -3.426  1.00  0.00           C  
ATOM   3368  CG  LEU A 214     -10.327 -22.086  -1.904  1.00  0.00           C  
ATOM   3369  CD1 LEU A 214     -10.064 -20.655  -1.454  1.00  0.00           C  
ATOM   3370  CD2 LEU A 214     -11.724 -22.537  -1.505  1.00  0.00           C  
ATOM   3371  H   LEU A 214      -8.338 -24.022  -3.312  1.00  0.00           H  
ATOM   3372  HA  LEU A 214     -11.255 -24.017  -3.695  1.00  0.00           H  
ATOM   3373 1HB  LEU A 214      -9.192 -21.788  -3.686  1.00  0.00           H  
ATOM   3374 2HB  LEU A 214     -10.930 -21.538  -3.876  1.00  0.00           H  
ATOM   3375  HG  LEU A 214      -9.588 -22.727  -1.422  1.00  0.00           H  
ATOM   3376 1HD1 LEU A 214     -10.174 -20.587  -0.372  1.00  0.00           H  
ATOM   3377 2HD1 LEU A 214      -9.052 -20.365  -1.735  1.00  0.00           H  
ATOM   3378 3HD1 LEU A 214     -10.780 -19.986  -1.932  1.00  0.00           H  
ATOM   3379 1HD2 LEU A 214     -11.833 -22.471  -0.422  1.00  0.00           H  
ATOM   3380 2HD2 LEU A 214     -12.464 -21.895  -1.984  1.00  0.00           H  
ATOM   3381 3HD2 LEU A 214     -11.878 -23.569  -1.822  1.00  0.00           H  
ATOM   3382  N   GLY A 215      -9.234 -23.939  -6.166  1.00  0.00           N  
ATOM   3383  CA  GLY A 215      -9.113 -23.898  -7.619  1.00  0.00           C  
ATOM   3384  C   GLY A 215      -8.934 -22.469  -8.116  1.00  0.00           C  
ATOM   3385  O   GLY A 215      -9.519 -22.074  -9.123  1.00  0.00           O  
ATOM   3386  H   GLY A 215      -8.470 -24.311  -5.619  1.00  0.00           H  
ATOM   3387 1HA  GLY A 215      -8.263 -24.505  -7.930  1.00  0.00           H  
ATOM   3388 2HA  GLY A 215     -10.002 -24.335  -8.070  1.00  0.00           H  
ATOM   3389  N   ILE A 216      -8.120 -21.698  -7.402  1.00  0.00           N  
ATOM   3390  CA  ILE A 216      -7.942 -20.283  -7.708  1.00  0.00           C  
ATOM   3391  C   ILE A 216      -6.471 -19.947  -7.920  1.00  0.00           C  
ATOM   3392  O   ILE A 216      -5.592 -20.762  -7.643  1.00  0.00           O  
ATOM   3393  CB  ILE A 216      -8.513 -19.403  -6.582  1.00  0.00           C  
ATOM   3394  CG1 ILE A 216      -7.798 -19.694  -5.261  1.00  0.00           C  
ATOM   3395  CG2 ILE A 216     -10.011 -19.625  -6.440  1.00  0.00           C  
ATOM   3396  CD1 ILE A 216      -8.209 -18.780  -4.129  1.00  0.00           C  
ATOM   3397  H   ILE A 216      -7.611 -22.103  -6.629  1.00  0.00           H  
ATOM   3398  HA  ILE A 216      -8.479 -20.058  -8.629  1.00  0.00           H  
ATOM   3399  HB  ILE A 216      -8.332 -18.354  -6.814  1.00  0.00           H  
ATOM   3400 1HG1 ILE A 216      -7.995 -20.722  -4.959  1.00  0.00           H  
ATOM   3401 2HG1 ILE A 216      -6.720 -19.596  -5.401  1.00  0.00           H  
ATOM   3402 1HG2 ILE A 216     -10.399 -18.995  -5.640  1.00  0.00           H  
ATOM   3403 2HG2 ILE A 216     -10.507 -19.370  -7.375  1.00  0.00           H  
ATOM   3404 3HG2 ILE A 216     -10.202 -20.672  -6.203  1.00  0.00           H  
ATOM   3405 1HD1 ILE A 216      -7.660 -19.048  -3.226  1.00  0.00           H  
ATOM   3406 2HD1 ILE A 216      -7.988 -17.747  -4.396  1.00  0.00           H  
ATOM   3407 3HD1 ILE A 216      -9.278 -18.887  -3.946  1.00  0.00           H  
ATOM   3408  N   SER A 217      -6.211 -18.740  -8.414  1.00  0.00           N  
ATOM   3409  CA  SER A 217      -4.845 -18.259  -8.580  1.00  0.00           C  
ATOM   3410  C   SER A 217      -4.265 -17.782  -7.254  1.00  0.00           C  
ATOM   3411  O   SER A 217      -4.998 -17.540  -6.296  1.00  0.00           O  
ATOM   3412  CB  SER A 217      -4.809 -17.131  -9.593  1.00  0.00           C  
ATOM   3413  OG  SER A 217      -5.388 -15.968  -9.070  1.00  0.00           O  
ATOM   3414  H   SER A 217      -6.980 -18.143  -8.682  1.00  0.00           H  
ATOM   3415  HA  SER A 217      -4.230 -19.082  -8.946  1.00  0.00           H  
ATOM   3416 1HB  SER A 217      -3.776 -16.931  -9.877  1.00  0.00           H  
ATOM   3417 2HB  SER A 217      -5.343 -17.434 -10.493  1.00  0.00           H  
ATOM   3418  HG  SER A 217      -5.644 -15.437  -9.827  1.00  0.00           H  
ATOM   3419  N   VAL A 218      -2.944 -17.648  -7.207  1.00  0.00           N  
ATOM   3420  CA  VAL A 218      -2.270 -17.113  -6.031  1.00  0.00           C  
ATOM   3421  C   VAL A 218      -2.737 -15.696  -5.726  1.00  0.00           C  
ATOM   3422  O   VAL A 218      -2.928 -15.329  -4.567  1.00  0.00           O  
ATOM   3423  CB  VAL A 218      -0.744 -17.114  -6.242  1.00  0.00           C  
ATOM   3424  CG1 VAL A 218      -0.050 -16.362  -5.116  1.00  0.00           C  
ATOM   3425  CG2 VAL A 218      -0.234 -18.543  -6.330  1.00  0.00           C  
ATOM   3426  H   VAL A 218      -2.392 -17.926  -8.006  1.00  0.00           H  
ATOM   3427  HA  VAL A 218      -2.505 -17.749  -5.176  1.00  0.00           H  
ATOM   3428  HB  VAL A 218      -0.515 -16.587  -7.168  1.00  0.00           H  
ATOM   3429 1HG1 VAL A 218       1.028 -16.371  -5.281  1.00  0.00           H  
ATOM   3430 2HG1 VAL A 218      -0.403 -15.331  -5.094  1.00  0.00           H  
ATOM   3431 3HG1 VAL A 218      -0.274 -16.843  -4.164  1.00  0.00           H  
ATOM   3432 1HG2 VAL A 218       0.845 -18.536  -6.480  1.00  0.00           H  
ATOM   3433 2HG2 VAL A 218      -0.468 -19.071  -5.406  1.00  0.00           H  
ATOM   3434 3HG2 VAL A 218      -0.714 -19.049  -7.169  1.00  0.00           H  
ATOM   3435  N   GLU A 219      -2.919 -14.899  -6.776  1.00  0.00           N  
ATOM   3436  CA  GLU A 219      -3.419 -13.538  -6.627  1.00  0.00           C  
ATOM   3437  C   GLU A 219      -4.817 -13.527  -6.022  1.00  0.00           C  
ATOM   3438  O   GLU A 219      -5.097 -12.767  -5.095  1.00  0.00           O  
ATOM   3439  CB  GLU A 219      -3.432 -12.824  -7.980  1.00  0.00           C  
ATOM   3440  CG  GLU A 219      -3.878 -11.370  -7.920  1.00  0.00           C  
ATOM   3441  CD  GLU A 219      -3.839 -10.690  -9.259  1.00  0.00           C  
ATOM   3442  OE1 GLU A 219      -3.463 -11.324 -10.216  1.00  0.00           O  
ATOM   3443  OE2 GLU A 219      -4.187  -9.534  -9.327  1.00  0.00           O1-
ATOM   3444  H   GLU A 219      -2.706 -15.248  -7.699  1.00  0.00           H  
ATOM   3445  HA  GLU A 219      -2.751 -12.996  -5.957  1.00  0.00           H  
ATOM   3446 1HB  GLU A 219      -2.433 -12.850  -8.415  1.00  0.00           H  
ATOM   3447 2HB  GLU A 219      -4.099 -13.351  -8.663  1.00  0.00           H  
ATOM   3448 1HG  GLU A 219      -4.897 -11.330  -7.534  1.00  0.00           H  
ATOM   3449 2HG  GLU A 219      -3.235 -10.832  -7.225  1.00  0.00           H  
ATOM   3450  N   GLU A 220      -5.692 -14.375  -6.551  1.00  0.00           N  
ATOM   3451  CA  GLU A 220      -7.055 -14.482  -6.049  1.00  0.00           C  
ATOM   3452  C   GLU A 220      -7.071 -14.894  -4.582  1.00  0.00           C  
ATOM   3453  O   GLU A 220      -7.853 -14.370  -3.788  1.00  0.00           O  
ATOM   3454  CB  GLU A 220      -7.853 -15.490  -6.879  1.00  0.00           C  
ATOM   3455  CG  GLU A 220      -8.266 -14.984  -8.254  1.00  0.00           C  
ATOM   3456  CD  GLU A 220      -8.996 -16.020  -9.064  1.00  0.00           C  
ATOM   3457  OE1 GLU A 220      -8.485 -17.105  -9.205  1.00  0.00           O  
ATOM   3458  OE2 GLU A 220     -10.066 -15.725  -9.543  1.00  0.00           O1-
ATOM   3459  H   GLU A 220      -5.404 -14.961  -7.322  1.00  0.00           H  
ATOM   3460  HA  GLU A 220      -7.532 -13.505  -6.128  1.00  0.00           H  
ATOM   3461 1HB  GLU A 220      -7.262 -16.395  -7.019  1.00  0.00           H  
ATOM   3462 2HB  GLU A 220      -8.758 -15.771  -6.340  1.00  0.00           H  
ATOM   3463 1HG  GLU A 220      -8.912 -14.115  -8.131  1.00  0.00           H  
ATOM   3464 2HG  GLU A 220      -7.376 -14.667  -8.795  1.00  0.00           H  
ATOM   3465  N   LEU A 221      -6.203 -15.835  -4.227  1.00  0.00           N  
ATOM   3466  CA  LEU A 221      -6.081 -16.285  -2.845  1.00  0.00           C  
ATOM   3467  C   LEU A 221      -5.734 -15.127  -1.918  1.00  0.00           C  
ATOM   3468  O   LEU A 221      -6.364 -14.942  -0.877  1.00  0.00           O  
ATOM   3469  CB  LEU A 221      -5.008 -17.375  -2.735  1.00  0.00           C  
ATOM   3470  CG  LEU A 221      -4.738 -17.902  -1.320  1.00  0.00           C  
ATOM   3471  CD1 LEU A 221      -5.999 -18.558  -0.773  1.00  0.00           C  
ATOM   3472  CD2 LEU A 221      -3.580 -18.888  -1.358  1.00  0.00           C  
ATOM   3473  H   LEU A 221      -5.611 -16.250  -4.933  1.00  0.00           H  
ATOM   3474  HA  LEU A 221      -7.038 -16.700  -2.532  1.00  0.00           H  
ATOM   3475 1HB  LEU A 221      -5.308 -18.220  -3.352  1.00  0.00           H  
ATOM   3476 2HB  LEU A 221      -4.070 -16.981  -3.127  1.00  0.00           H  
ATOM   3477  HG  LEU A 221      -4.484 -17.069  -0.664  1.00  0.00           H  
ATOM   3478 1HD1 LEU A 221      -5.806 -18.933   0.233  1.00  0.00           H  
ATOM   3479 2HD1 LEU A 221      -6.805 -17.826  -0.739  1.00  0.00           H  
ATOM   3480 3HD1 LEU A 221      -6.286 -19.387  -1.419  1.00  0.00           H  
ATOM   3481 1HD2 LEU A 221      -3.388 -19.262  -0.352  1.00  0.00           H  
ATOM   3482 2HD2 LEU A 221      -3.833 -19.722  -2.012  1.00  0.00           H  
ATOM   3483 3HD2 LEU A 221      -2.689 -18.388  -1.736  1.00  0.00           H  
ATOM   3484  N   LEU A 222      -4.730 -14.352  -2.306  1.00  0.00           N  
ATOM   3485  CA  LEU A 222      -4.329 -13.182  -1.534  1.00  0.00           C  
ATOM   3486  C   LEU A 222      -5.497 -12.225  -1.339  1.00  0.00           C  
ATOM   3487  O   LEU A 222      -5.746 -11.753  -0.229  1.00  0.00           O  
ATOM   3488  CB  LEU A 222      -3.175 -12.454  -2.237  1.00  0.00           C  
ATOM   3489  CG  LEU A 222      -2.750 -11.121  -1.609  1.00  0.00           C  
ATOM   3490  CD1 LEU A 222      -2.333 -11.351  -0.163  1.00  0.00           C  
ATOM   3491  CD2 LEU A 222      -1.610 -10.519  -2.418  1.00  0.00           C  
ATOM   3492  H   LEU A 222      -4.229 -14.577  -3.154  1.00  0.00           H  
ATOM   3493  HA  LEU A 222      -3.992 -13.514  -0.553  1.00  0.00           H  
ATOM   3494 1HB  LEU A 222      -2.306 -13.109  -2.247  1.00  0.00           H  
ATOM   3495 2HB  LEU A 222      -3.467 -12.256  -3.269  1.00  0.00           H  
ATOM   3496  HG  LEU A 222      -3.595 -10.433  -1.606  1.00  0.00           H  
ATOM   3497 1HD1 LEU A 222      -2.030 -10.403   0.283  1.00  0.00           H  
ATOM   3498 2HD1 LEU A 222      -3.172 -11.763   0.397  1.00  0.00           H  
ATOM   3499 3HD1 LEU A 222      -1.497 -12.049  -0.132  1.00  0.00           H  
ATOM   3500 1HD2 LEU A 222      -1.308  -9.572  -1.972  1.00  0.00           H  
ATOM   3501 2HD2 LEU A 222      -0.764 -11.206  -2.420  1.00  0.00           H  
ATOM   3502 3HD2 LEU A 222      -1.942 -10.349  -3.443  1.00  0.00           H  
ATOM   3503  N   LYS A 223      -6.210 -11.938  -2.420  1.00  0.00           N  
ATOM   3504  CA  LYS A 223      -7.348 -11.029  -2.370  1.00  0.00           C  
ATOM   3505  C   LYS A 223      -8.429 -11.550  -1.432  1.00  0.00           C  
ATOM   3506  O   LYS A 223      -9.027 -10.787  -0.674  1.00  0.00           O  
ATOM   3507  CB  LYS A 223      -7.926 -10.817  -3.771  1.00  0.00           C  
ATOM   3508  CG  LYS A 223      -7.044  -9.988  -4.695  1.00  0.00           C  
ATOM   3509  CD  LYS A 223      -7.654  -9.872  -6.084  1.00  0.00           C  
ATOM   3510  CE  LYS A 223      -6.793  -9.014  -6.999  1.00  0.00           C  
ATOM   3511  NZ  LYS A 223      -7.301  -9.009  -8.398  1.00  0.00           N1+
ATOM   3512  H   LYS A 223      -5.958 -12.364  -3.300  1.00  0.00           H  
ATOM   3513  HA  LYS A 223      -7.006 -10.065  -1.994  1.00  0.00           H  
ATOM   3514 1HB  LYS A 223      -8.092 -11.784  -4.246  1.00  0.00           H  
ATOM   3515 2HB  LYS A 223      -8.892 -10.318  -3.695  1.00  0.00           H  
ATOM   3516 1HG  LYS A 223      -6.918  -8.988  -4.279  1.00  0.00           H  
ATOM   3517 2HG  LYS A 223      -6.062 -10.455  -4.777  1.00  0.00           H  
ATOM   3518 1HD  LYS A 223      -7.755 -10.867  -6.521  1.00  0.00           H  
ATOM   3519 2HD  LYS A 223      -8.645  -9.426  -6.010  1.00  0.00           H  
ATOM   3520 1HE  LYS A 223      -6.776  -7.991  -6.627  1.00  0.00           H  
ATOM   3521 2HE  LYS A 223      -5.771  -9.393  -6.998  1.00  0.00           H  
ATOM   3522 1HZ  LYS A 223      -6.704  -8.430  -8.971  1.00  0.00           H  
ATOM   3523 2HZ  LYS A 223      -7.303  -9.953  -8.760  1.00  0.00           H  
ATOM   3524 3HZ  LYS A 223      -8.241  -8.641  -8.413  1.00  0.00           H  
ATOM   3525  N   LEU A 224      -8.675 -12.855  -1.488  1.00  0.00           N  
ATOM   3526  CA  LEU A 224      -9.666 -13.486  -0.623  1.00  0.00           C  
ATOM   3527  C   LEU A 224      -9.210 -13.481   0.830  1.00  0.00           C  
ATOM   3528  O   LEU A 224     -10.019 -13.315   1.744  1.00  0.00           O  
ATOM   3529  CB  LEU A 224      -9.926 -14.927  -1.080  1.00  0.00           C  
ATOM   3530  CG  LEU A 224     -10.698 -15.077  -2.397  1.00  0.00           C  
ATOM   3531  CD1 LEU A 224     -10.724 -16.544  -2.806  1.00  0.00           C  
ATOM   3532  CD2 LEU A 224     -12.108 -14.533  -2.225  1.00  0.00           C  
ATOM   3533  H   LEU A 224      -8.163 -13.424  -2.146  1.00  0.00           H  
ATOM   3534  HA  LEU A 224     -10.595 -12.921  -0.694  1.00  0.00           H  
ATOM   3535 1HB  LEU A 224      -8.970 -15.432  -1.196  1.00  0.00           H  
ATOM   3536 2HB  LEU A 224     -10.494 -15.439  -0.303  1.00  0.00           H  
ATOM   3537  HG  LEU A 224     -10.187 -14.521  -3.183  1.00  0.00           H  
ATOM   3538 1HD1 LEU A 224     -11.272 -16.651  -3.742  1.00  0.00           H  
ATOM   3539 2HD1 LEU A 224      -9.703 -16.903  -2.940  1.00  0.00           H  
ATOM   3540 3HD1 LEU A 224     -11.216 -17.130  -2.029  1.00  0.00           H  
ATOM   3541 1HD2 LEU A 224     -12.656 -14.639  -3.162  1.00  0.00           H  
ATOM   3542 2HD2 LEU A 224     -12.620 -15.089  -1.440  1.00  0.00           H  
ATOM   3543 3HD2 LEU A 224     -12.060 -13.478  -1.951  1.00  0.00           H  
ATOM   3544  N   ALA A 225      -7.911 -13.667   1.039  1.00  0.00           N  
ATOM   3545  CA  ALA A 225      -7.342 -13.662   2.381  1.00  0.00           C  
ATOM   3546  C   ALA A 225      -7.483 -12.293   3.034  1.00  0.00           C  
ATOM   3547  O   ALA A 225      -7.841 -12.188   4.207  1.00  0.00           O  
ATOM   3548  CB  ALA A 225      -5.880 -14.079   2.338  1.00  0.00           C  
ATOM   3549  H   ALA A 225      -7.302 -13.814   0.247  1.00  0.00           H  
ATOM   3550  HA  ALA A 225      -7.883 -14.386   2.988  1.00  0.00           H  
ATOM   3551 1HB  ALA A 225      -5.469 -14.071   3.348  1.00  0.00           H  
ATOM   3552 2HB  ALA A 225      -5.800 -15.083   1.922  1.00  0.00           H  
ATOM   3553 3HB  ALA A 225      -5.321 -13.383   1.714  1.00  0.00           H  
ATOM   3554  N   GLU A 226      -7.202 -11.251   2.264  1.00  0.00           N  
ATOM   3555  CA  GLU A 226      -7.373  -9.884   2.741  1.00  0.00           C  
ATOM   3556  C   GLU A 226      -8.843  -9.566   2.985  1.00  0.00           C  
ATOM   3557  O   GLU A 226      -9.205  -9.012   4.023  1.00  0.00           O  
ATOM   3558  CB  GLU A 226      -6.787  -8.891   1.736  1.00  0.00           C  
ATOM   3559  CG  GLU A 226      -5.266  -8.880   1.678  1.00  0.00           C  
ATOM   3560  CD  GLU A 226      -4.729  -7.978   0.601  1.00  0.00           C  
ATOM   3561  OE1 GLU A 226      -5.513  -7.419  -0.126  1.00  0.00           O  
ATOM   3562  OE2 GLU A 226      -3.530  -7.849   0.506  1.00  0.00           O1-
ATOM   3563  H   GLU A 226      -6.859 -11.404   1.326  1.00  0.00           H  
ATOM   3564  HA  GLU A 226      -6.832  -9.775   3.682  1.00  0.00           H  
ATOM   3565 1HB  GLU A 226      -7.159  -9.121   0.738  1.00  0.00           H  
ATOM   3566 2HB  GLU A 226      -7.120  -7.882   1.984  1.00  0.00           H  
ATOM   3567 1HG  GLU A 226      -4.878  -8.548   2.640  1.00  0.00           H  
ATOM   3568 2HG  GLU A 226      -4.912  -9.895   1.504  1.00  0.00           H  
ATOM   3569  N   ALA A 227      -9.685  -9.914   2.026  1.00  0.00           N  
ATOM   3570  CA  ALA A 227     -11.125  -9.734   2.167  1.00  0.00           C  
ATOM   3571  C   ALA A 227     -11.641 -10.394   3.440  1.00  0.00           C  
ATOM   3572  O   ALA A 227     -12.408  -9.795   4.193  1.00  0.00           O  
ATOM   3573  CB  ALA A 227     -11.850 -10.293   0.950  1.00  0.00           C  
ATOM   3574  H   ALA A 227      -9.320 -10.318   1.176  1.00  0.00           H  
ATOM   3575  HA  ALA A 227     -11.336  -8.667   2.226  1.00  0.00           H  
ATOM   3576 1HB  ALA A 227     -12.923 -10.152   1.070  1.00  0.00           H  
ATOM   3577 2HB  ALA A 227     -11.513  -9.771   0.055  1.00  0.00           H  
ATOM   3578 3HB  ALA A 227     -11.632 -11.355   0.855  1.00  0.00           H  
ATOM   3579  N   ALA A 228     -11.216 -11.630   3.673  1.00  0.00           N  
ATOM   3580  CA  ALA A 228     -11.570 -12.345   4.894  1.00  0.00           C  
ATOM   3581  C   ALA A 228     -11.069 -11.607   6.128  1.00  0.00           C  
ATOM   3582  O   ALA A 228     -11.792 -11.464   7.115  1.00  0.00           O  
ATOM   3583  CB  ALA A 228     -11.013 -13.760   4.860  1.00  0.00           C  
ATOM   3584  H   ALA A 228     -10.632 -12.088   2.988  1.00  0.00           H  
ATOM   3585  HA  ALA A 228     -12.657 -12.419   4.949  1.00  0.00           H  
ATOM   3586 1HB  ALA A 228     -11.285 -14.281   5.778  1.00  0.00           H  
ATOM   3587 2HB  ALA A 228     -11.425 -14.294   4.005  1.00  0.00           H  
ATOM   3588 3HB  ALA A 228      -9.928 -13.722   4.775  1.00  0.00           H  
ATOM   3589  N   TYR A 229      -9.831 -11.148   6.065  1.00  0.00           N  
ATOM   3590  CA  TYR A 229      -9.242 -10.396   7.166  1.00  0.00           C  
ATOM   3591  C   TYR A 229     -10.101  -9.194   7.534  1.00  0.00           C  
ATOM   3592  O   TYR A 229     -10.392  -8.963   8.708  1.00  0.00           O  
ATOM   3593  CB  TYR A 229      -7.824  -9.946   6.808  1.00  0.00           C  
ATOM   3594  CG  TYR A 229      -7.218  -8.985   7.808  1.00  0.00           C  
ATOM   3595  CD1 TYR A 229      -6.700  -9.463   9.002  1.00  0.00           C  
ATOM   3596  CD2 TYR A 229      -7.181  -7.627   7.530  1.00  0.00           C  
ATOM   3597  CE1 TYR A 229      -6.146  -8.585   9.916  1.00  0.00           C  
ATOM   3598  CE2 TYR A 229      -6.629  -6.750   8.442  1.00  0.00           C  
ATOM   3599  CZ  TYR A 229      -6.113  -7.225   9.631  1.00  0.00           C  
ATOM   3600  OH  TYR A 229      -5.562  -6.351  10.540  1.00  0.00           O  
ATOM   3601  H   TYR A 229      -9.280 -11.318   5.236  1.00  0.00           H  
ATOM   3602  HA  TYR A 229      -9.169 -11.054   8.034  1.00  0.00           H  
ATOM   3603 1HB  TYR A 229      -7.171 -10.817   6.737  1.00  0.00           H  
ATOM   3604 2HB  TYR A 229      -7.831  -9.461   5.833  1.00  0.00           H  
ATOM   3605  HD1 TYR A 229      -6.728 -10.531   9.221  1.00  0.00           H  
ATOM   3606  HD2 TYR A 229      -7.589  -7.251   6.591  1.00  0.00           H  
ATOM   3607  HE1 TYR A 229      -5.739  -8.961  10.854  1.00  0.00           H  
ATOM   3608  HE2 TYR A 229      -6.600  -5.682   8.224  1.00  0.00           H  
ATOM   3609  HH  TYR A 229      -5.252  -6.840  11.306  1.00  0.00           H  
ATOM   3610  N   TYR A 230     -10.504  -8.430   6.523  1.00  0.00           N  
ATOM   3611  CA  TYR A 230     -11.233  -7.187   6.746  1.00  0.00           C  
ATOM   3612  C   TYR A 230     -12.672  -7.459   7.166  1.00  0.00           C  
ATOM   3613  O   TYR A 230     -13.258  -6.699   7.937  1.00  0.00           O  
ATOM   3614  CB  TYR A 230     -11.204  -6.317   5.488  1.00  0.00           C  
ATOM   3615  CG  TYR A 230      -9.854  -5.694   5.208  1.00  0.00           C  
ATOM   3616  CD1 TYR A 230      -9.135  -6.070   4.083  1.00  0.00           C  
ATOM   3617  CD2 TYR A 230      -9.335  -4.745   6.077  1.00  0.00           C  
ATOM   3618  CE1 TYR A 230      -7.903  -5.499   3.828  1.00  0.00           C  
ATOM   3619  CE2 TYR A 230      -8.103  -4.176   5.823  1.00  0.00           C  
ATOM   3620  CZ  TYR A 230      -7.388  -4.549   4.703  1.00  0.00           C  
ATOM   3621  OH  TYR A 230      -6.160  -3.982   4.450  1.00  0.00           O  
ATOM   3622  H   TYR A 230     -10.301  -8.719   5.577  1.00  0.00           H  
ATOM   3623  HA  TYR A 230     -10.742  -6.638   7.550  1.00  0.00           H  
ATOM   3624 1HB  TYR A 230     -11.486  -6.918   4.622  1.00  0.00           H  
ATOM   3625 2HB  TYR A 230     -11.936  -5.516   5.582  1.00  0.00           H  
ATOM   3626  HD1 TYR A 230      -9.542  -6.815   3.400  1.00  0.00           H  
ATOM   3627  HD2 TYR A 230      -9.900  -4.450   6.962  1.00  0.00           H  
ATOM   3628  HE1 TYR A 230      -7.338  -5.794   2.945  1.00  0.00           H  
ATOM   3629  HE2 TYR A 230      -7.695  -3.430   6.507  1.00  0.00           H  
ATOM   3630  HH  TYR A 230      -5.800  -4.349   3.639  1.00  0.00           H  
ATOM   3631  N   SER A 231     -13.230  -8.540   6.661  1.00  0.00           N  
ATOM   3632  CA  SER A 231     -14.619  -8.885   6.939  1.00  0.00           C  
ATOM   3633  C   SER A 231     -14.746  -9.652   8.249  1.00  0.00           C  
ATOM   3634  O   SER A 231     -15.823  -9.718   8.840  1.00  0.00           O  
ATOM   3635  CB  SER A 231     -15.190  -9.710   5.802  1.00  0.00           C  
ATOM   3636  OG  SER A 231     -14.528 -10.941   5.694  1.00  0.00           O  
ATOM   3637  H   SER A 231     -12.683  -9.145   6.066  1.00  0.00           H  
ATOM   3638  HA  SER A 231     -15.185  -7.958   7.038  1.00  0.00           H  
ATOM   3639 1HB  SER A 231     -16.252  -9.880   5.973  1.00  0.00           H  
ATOM   3640 2HB  SER A 231     -15.093  -9.160   4.868  1.00  0.00           H  
ATOM   3641  HG  SER A 231     -13.608 -10.731   5.516  1.00  0.00           H  
ATOM   3642  N   GLY A 232     -13.637 -10.230   8.699  1.00  0.00           N  
ATOM   3643  CA  GLY A 232     -13.620 -10.988   9.945  1.00  0.00           C  
ATOM   3644  C   GLY A 232     -14.099 -12.417   9.726  1.00  0.00           C  
ATOM   3645  O   GLY A 232     -14.722 -13.015  10.603  1.00  0.00           O  
ATOM   3646  H   GLY A 232     -12.785 -10.142   8.164  1.00  0.00           H  
ATOM   3647 1HA  GLY A 232     -12.608 -10.998  10.350  1.00  0.00           H  
ATOM   3648 2HA  GLY A 232     -14.256 -10.496  10.679  1.00  0.00           H  
ATOM   3649  N   THR A 233     -13.803 -12.962   8.550  1.00  0.00           N  
ATOM   3650  CA  THR A 233     -14.232 -14.311   8.201  1.00  0.00           C  
ATOM   3651  C   THR A 233     -13.047 -15.177   7.795  1.00  0.00           C  
ATOM   3652  O   THR A 233     -11.892 -14.784   7.962  1.00  0.00           O  
ATOM   3653  CB  THR A 233     -15.270 -14.287   7.063  1.00  0.00           C  
ATOM   3654  CG2 THR A 233     -16.437 -13.382   7.426  1.00  0.00           C  
ATOM   3655  OG1 THR A 233     -14.652 -13.807   5.861  1.00  0.00           O  
ATOM   3656  H   THR A 233     -13.269 -12.427   7.880  1.00  0.00           H  
ATOM   3657  HA  THR A 233     -14.692 -14.765   9.079  1.00  0.00           H  
ATOM   3658  HB  THR A 233     -15.640 -15.296   6.887  1.00  0.00           H  
ATOM   3659  HG1 THR A 233     -14.659 -12.846   5.860  1.00  0.00           H  
ATOM   3660 1HG2 THR A 233     -17.160 -13.377   6.610  1.00  0.00           H  
ATOM   3661 2HG2 THR A 233     -16.915 -13.750   8.332  1.00  0.00           H  
ATOM   3662 3HG2 THR A 233     -16.074 -12.368   7.593  1.00  0.00           H  
ATOM   3663  N   THR A 234     -13.340 -16.358   7.261  1.00  0.00           N  
ATOM   3664  CA  THR A 234     -12.305 -17.235   6.726  1.00  0.00           C  
ATOM   3665  C   THR A 234     -12.166 -17.068   5.218  1.00  0.00           C  
ATOM   3666  O   THR A 234     -13.031 -16.483   4.567  1.00  0.00           O  
ATOM   3667  CB  THR A 234     -12.601 -18.710   7.058  1.00  0.00           C  
ATOM   3668  CG2 THR A 234     -12.850 -18.882   8.548  1.00  0.00           C  
ATOM   3669  OG1 THR A 234     -13.758 -19.142   6.330  1.00  0.00           O  
ATOM   3670  H   THR A 234     -14.304 -16.657   7.224  1.00  0.00           H  
ATOM   3671  HA  THR A 234     -11.350 -17.017   7.228  1.00  0.00           H  
ATOM   3672  HB  THR A 234     -11.751 -19.326   6.764  1.00  0.00           H  
ATOM   3673  HG1 THR A 234     -14.135 -19.914   6.761  1.00  0.00           H  
ATOM   3674 1HG2 THR A 234     -13.057 -19.929   8.764  1.00  0.00           H  
ATOM   3675 2HG2 THR A 234     -11.968 -18.564   9.104  1.00  0.00           H  
ATOM   3676 3HG2 THR A 234     -13.704 -18.274   8.846  1.00  0.00           H  
ATOM   3677  N   VAL A 235     -11.071 -17.583   4.669  1.00  0.00           N  
ATOM   3678  CA  VAL A 235     -10.818 -17.494   3.236  1.00  0.00           C  
ATOM   3679  C   VAL A 235     -11.896 -18.217   2.440  1.00  0.00           C  
ATOM   3680  O   VAL A 235     -12.334 -17.739   1.393  1.00  0.00           O  
ATOM   3681  CB  VAL A 235      -9.442 -18.097   2.898  1.00  0.00           C  
ATOM   3682  CG1 VAL A 235      -9.245 -18.161   1.390  1.00  0.00           C  
ATOM   3683  CG2 VAL A 235      -8.342 -17.275   3.552  1.00  0.00           C  
ATOM   3684  H   VAL A 235     -10.398 -18.050   5.260  1.00  0.00           H  
ATOM   3685  HA  VAL A 235     -10.819 -16.441   2.949  1.00  0.00           H  
ATOM   3686  HB  VAL A 235      -9.403 -19.120   3.270  1.00  0.00           H  
ATOM   3687 1HG1 VAL A 235      -8.267 -18.590   1.169  1.00  0.00           H  
ATOM   3688 2HG1 VAL A 235     -10.022 -18.782   0.947  1.00  0.00           H  
ATOM   3689 3HG1 VAL A 235      -9.302 -17.155   0.974  1.00  0.00           H  
ATOM   3690 1HG2 VAL A 235      -7.372 -17.708   3.309  1.00  0.00           H  
ATOM   3691 2HG2 VAL A 235      -8.385 -16.251   3.183  1.00  0.00           H  
ATOM   3692 3HG2 VAL A 235      -8.479 -17.279   4.633  1.00  0.00           H  
ATOM   3693  N   GLU A 236     -12.322 -19.372   2.942  1.00  0.00           N  
ATOM   3694  CA  GLU A 236     -13.365 -20.153   2.290  1.00  0.00           C  
ATOM   3695  C   GLU A 236     -14.700 -19.418   2.315  1.00  0.00           C  
ATOM   3696  O   GLU A 236     -15.445 -19.432   1.336  1.00  0.00           O  
ATOM   3697  CB  GLU A 236     -13.511 -21.519   2.966  1.00  0.00           C  
ATOM   3698  CG  GLU A 236     -12.341 -22.463   2.731  1.00  0.00           C  
ATOM   3699  CD  GLU A 236     -12.455 -23.741   3.514  1.00  0.00           C  
ATOM   3700  OE1 GLU A 236     -13.384 -23.867   4.277  1.00  0.00           O  
ATOM   3701  OE2 GLU A 236     -11.613 -24.593   3.351  1.00  0.00           O1-
ATOM   3702  H   GLU A 236     -11.910 -19.717   3.798  1.00  0.00           H  
ATOM   3703  HA  GLU A 236     -13.080 -20.311   1.250  1.00  0.00           H  
ATOM   3704 1HB  GLU A 236     -13.620 -21.382   4.042  1.00  0.00           H  
ATOM   3705 2HB  GLU A 236     -14.415 -22.009   2.605  1.00  0.00           H  
ATOM   3706 1HG  GLU A 236     -12.290 -22.705   1.670  1.00  0.00           H  
ATOM   3707 2HG  GLU A 236     -11.417 -21.956   3.005  1.00  0.00           H  
ATOM   3708  N   GLU A 237     -14.996 -18.778   3.441  1.00  0.00           N  
ATOM   3709  CA  GLU A 237     -16.215 -17.991   3.576  1.00  0.00           C  
ATOM   3710  C   GLU A 237     -16.221 -16.813   2.610  1.00  0.00           C  
ATOM   3711  O   GLU A 237     -17.247 -16.498   2.007  1.00  0.00           O  
ATOM   3712  CB  GLU A 237     -16.368 -17.485   5.012  1.00  0.00           C  
ATOM   3713  CG  GLU A 237     -16.802 -18.549   6.010  1.00  0.00           C  
ATOM   3714  CD  GLU A 237     -16.895 -18.028   7.417  1.00  0.00           C  
ATOM   3715  OE1 GLU A 237     -15.939 -17.454   7.882  1.00  0.00           O  
ATOM   3716  OE2 GLU A 237     -17.922 -18.204   8.029  1.00  0.00           O1-
ATOM   3717  H   GLU A 237     -14.360 -18.838   4.223  1.00  0.00           H  
ATOM   3718  HA  GLU A 237     -17.068 -18.628   3.338  1.00  0.00           H  
ATOM   3719 1HB  GLU A 237     -15.418 -17.073   5.356  1.00  0.00           H  
ATOM   3720 2HB  GLU A 237     -17.102 -16.681   5.039  1.00  0.00           H  
ATOM   3721 1HG  GLU A 237     -17.778 -18.934   5.714  1.00  0.00           H  
ATOM   3722 2HG  GLU A 237     -16.092 -19.373   5.979  1.00  0.00           H  
ATOM   3723  N   ALA A 238     -15.069 -16.166   2.467  1.00  0.00           N  
ATOM   3724  CA  ALA A 238     -14.906 -15.099   1.487  1.00  0.00           C  
ATOM   3725  C   ALA A 238     -15.101 -15.619   0.069  1.00  0.00           C  
ATOM   3726  O   ALA A 238     -15.809 -15.012  -0.735  1.00  0.00           O  
ATOM   3727  CB  ALA A 238     -13.536 -14.454   1.630  1.00  0.00           C  
ATOM   3728  H   ALA A 238     -14.287 -16.419   3.053  1.00  0.00           H  
ATOM   3729  HA  ALA A 238     -15.661 -14.337   1.676  1.00  0.00           H  
ATOM   3730 1HB  ALA A 238     -13.430 -13.659   0.891  1.00  0.00           H  
ATOM   3731 2HB  ALA A 238     -13.434 -14.034   2.631  1.00  0.00           H  
ATOM   3732 3HB  ALA A 238     -12.763 -15.203   1.470  1.00  0.00           H  
ATOM   3733  N   TYR A 239     -14.469 -16.749  -0.233  1.00  0.00           N  
ATOM   3734  CA  TYR A 239     -14.624 -17.389  -1.534  1.00  0.00           C  
ATOM   3735  C   TYR A 239     -16.094 -17.596  -1.874  1.00  0.00           C  
ATOM   3736  O   TYR A 239     -16.532 -17.298  -2.985  1.00  0.00           O  
ATOM   3737  CB  TYR A 239     -13.880 -18.726  -1.564  1.00  0.00           C  
ATOM   3738  CG  TYR A 239     -14.076 -19.505  -2.846  1.00  0.00           C  
ATOM   3739  CD1 TYR A 239     -13.320 -19.197  -3.968  1.00  0.00           C  
ATOM   3740  CD2 TYR A 239     -15.012 -20.527  -2.900  1.00  0.00           C  
ATOM   3741  CE1 TYR A 239     -13.501 -19.909  -5.139  1.00  0.00           C  
ATOM   3742  CE2 TYR A 239     -15.192 -21.238  -4.070  1.00  0.00           C  
ATOM   3743  CZ  TYR A 239     -14.440 -20.932  -5.186  1.00  0.00           C  
ATOM   3744  OH  TYR A 239     -14.619 -21.641  -6.351  1.00  0.00           O  
ATOM   3745  H   TYR A 239     -13.864 -17.174   0.455  1.00  0.00           H  
ATOM   3746  HA  TYR A 239     -14.184 -16.743  -2.292  1.00  0.00           H  
ATOM   3747 1HB  TYR A 239     -12.811 -18.550  -1.434  1.00  0.00           H  
ATOM   3748 2HB  TYR A 239     -14.213 -19.348  -0.734  1.00  0.00           H  
ATOM   3749  HD1 TYR A 239     -12.585 -18.394  -3.926  1.00  0.00           H  
ATOM   3750  HD2 TYR A 239     -15.606 -20.768  -2.018  1.00  0.00           H  
ATOM   3751  HE1 TYR A 239     -12.907 -19.667  -6.020  1.00  0.00           H  
ATOM   3752  HE2 TYR A 239     -15.928 -22.041  -4.113  1.00  0.00           H  
ATOM   3753  HH  TYR A 239     -14.023 -21.304  -7.025  1.00  0.00           H  
ATOM   3754  N   LYS A 240     -16.852 -18.109  -0.911  1.00  0.00           N  
ATOM   3755  CA  LYS A 240     -18.282 -18.328  -1.096  1.00  0.00           C  
ATOM   3756  C   LYS A 240     -19.030 -17.006  -1.225  1.00  0.00           C  
ATOM   3757  O   LYS A 240     -19.915 -16.863  -2.068  1.00  0.00           O  
ATOM   3758  CB  LYS A 240     -18.854 -19.144   0.065  1.00  0.00           C  
ATOM   3759  CG  LYS A 240     -18.384 -20.592   0.105  1.00  0.00           C  
ATOM   3760  CD  LYS A 240     -18.938 -21.318   1.322  1.00  0.00           C  
ATOM   3761  CE  LYS A 240     -18.403 -22.740   1.410  1.00  0.00           C  
ATOM   3762  NZ  LYS A 240     -18.906 -23.450   2.618  1.00  0.00           N1+
ATOM   3763  H   LYS A 240     -16.428 -18.353  -0.027  1.00  0.00           H  
ATOM   3764  HA  LYS A 240     -18.429 -18.896  -2.013  1.00  0.00           H  
ATOM   3765 1HB  LYS A 240     -18.578 -18.676   1.009  1.00  0.00           H  
ATOM   3766 2HB  LYS A 240     -19.942 -19.147   0.006  1.00  0.00           H  
ATOM   3767 1HG  LYS A 240     -18.716 -21.109  -0.797  1.00  0.00           H  
ATOM   3768 2HG  LYS A 240     -17.296 -20.621   0.140  1.00  0.00           H  
ATOM   3769 1HD  LYS A 240     -18.659 -20.778   2.227  1.00  0.00           H  
ATOM   3770 2HD  LYS A 240     -20.026 -21.354   1.261  1.00  0.00           H  
ATOM   3771 1HE  LYS A 240     -18.704 -23.298   0.525  1.00  0.00           H  
ATOM   3772 2HE  LYS A 240     -17.314 -22.717   1.445  1.00  0.00           H  
ATOM   3773 1HZ  LYS A 240     -18.528 -24.386   2.640  1.00  0.00           H  
ATOM   3774 2HZ  LYS A 240     -18.615 -22.952   3.447  1.00  0.00           H  
ATOM   3775 3HZ  LYS A 240     -19.914 -23.494   2.588  1.00  0.00           H  
ATOM   3776  N   LEU A 241     -18.669 -16.044  -0.384  1.00  0.00           N  
ATOM   3777  CA  LEU A 241     -19.353 -14.757  -0.353  1.00  0.00           C  
ATOM   3778  C   LEU A 241     -19.288 -14.065  -1.709  1.00  0.00           C  
ATOM   3779  O   LEU A 241     -20.244 -13.416  -2.131  1.00  0.00           O  
ATOM   3780  CB  LEU A 241     -18.733 -13.852   0.720  1.00  0.00           C  
ATOM   3781  CG  LEU A 241     -19.391 -12.477   0.892  1.00  0.00           C  
ATOM   3782  CD1 LEU A 241     -20.876 -12.656   1.176  1.00  0.00           C  
ATOM   3783  CD2 LEU A 241     -18.705 -11.724   2.022  1.00  0.00           C  
ATOM   3784  H   LEU A 241     -17.900 -16.207   0.251  1.00  0.00           H  
ATOM   3785  HA  LEU A 241     -20.401 -14.928  -0.108  1.00  0.00           H  
ATOM   3786 1HB  LEU A 241     -18.783 -14.365   1.679  1.00  0.00           H  
ATOM   3787 2HB  LEU A 241     -17.684 -13.689   0.473  1.00  0.00           H  
ATOM   3788  HG  LEU A 241     -19.295 -11.909  -0.034  1.00  0.00           H  
ATOM   3789 1HD1 LEU A 241     -21.344 -11.680   1.298  1.00  0.00           H  
ATOM   3790 2HD1 LEU A 241     -21.345 -13.180   0.343  1.00  0.00           H  
ATOM   3791 3HD1 LEU A 241     -21.004 -13.236   2.089  1.00  0.00           H  
ATOM   3792 1HD2 LEU A 241     -19.173 -10.746   2.143  1.00  0.00           H  
ATOM   3793 2HD2 LEU A 241     -18.802 -12.290   2.948  1.00  0.00           H  
ATOM   3794 3HD2 LEU A 241     -17.649 -11.594   1.784  1.00  0.00           H  
ATOM   3795  N   ALA A 242     -18.154 -14.210  -2.387  1.00  0.00           N  
ATOM   3796  CA  ALA A 242     -18.006 -13.708  -3.747  1.00  0.00           C  
ATOM   3797  C   ALA A 242     -19.116 -14.230  -4.651  1.00  0.00           C  
ATOM   3798  O   ALA A 242     -19.629 -13.504  -5.502  1.00  0.00           O  
ATOM   3799  CB  ALA A 242     -16.644 -14.089  -4.308  1.00  0.00           C  
ATOM   3800  H   ALA A 242     -17.375 -14.679  -1.948  1.00  0.00           H  
ATOM   3801  HA  ALA A 242     -18.070 -12.621  -3.723  1.00  0.00           H  
ATOM   3802 1HB  ALA A 242     -16.548 -13.707  -5.324  1.00  0.00           H  
ATOM   3803 2HB  ALA A 242     -15.861 -13.660  -3.684  1.00  0.00           H  
ATOM   3804 3HB  ALA A 242     -16.546 -15.174  -4.317  1.00  0.00           H  
ATOM   3805  N   LEU A 243     -19.482 -15.492  -4.461  1.00  0.00           N  
ATOM   3806  CA  LEU A 243     -20.509 -16.124  -5.280  1.00  0.00           C  
ATOM   3807  C   LEU A 243     -21.905 -15.755  -4.796  1.00  0.00           C  
ATOM   3808  O   LEU A 243     -22.850 -15.691  -5.583  1.00  0.00           O  
ATOM   3809  CB  LEU A 243     -20.341 -17.649  -5.259  1.00  0.00           C  
ATOM   3810  CG  LEU A 243     -19.020 -18.180  -5.831  1.00  0.00           C  
ATOM   3811  CD1 LEU A 243     -18.941 -19.685  -5.612  1.00  0.00           C  
ATOM   3812  CD2 LEU A 243     -18.932 -17.836  -7.311  1.00  0.00           C  
ATOM   3813  H   LEU A 243     -19.038 -16.029  -3.729  1.00  0.00           H  
ATOM   3814  HA  LEU A 243     -20.400 -15.771  -6.305  1.00  0.00           H  
ATOM   3815 1HB  LEU A 243     -20.418 -17.993  -4.229  1.00  0.00           H  
ATOM   3816 2HB  LEU A 243     -21.153 -18.097  -5.831  1.00  0.00           H  
ATOM   3817  HG  LEU A 243     -18.184 -17.721  -5.302  1.00  0.00           H  
ATOM   3818 1HD1 LEU A 243     -18.002 -20.062  -6.019  1.00  0.00           H  
ATOM   3819 2HD1 LEU A 243     -18.986 -19.901  -4.545  1.00  0.00           H  
ATOM   3820 3HD1 LEU A 243     -19.775 -20.170  -6.117  1.00  0.00           H  
ATOM   3821 1HD2 LEU A 243     -17.993 -18.213  -7.717  1.00  0.00           H  
ATOM   3822 2HD2 LEU A 243     -19.767 -18.295  -7.841  1.00  0.00           H  
ATOM   3823 3HD2 LEU A 243     -18.974 -16.755  -7.435  1.00  0.00           H  
ATOM   3824  N   LYS A 244     -22.029 -15.512  -3.495  1.00  0.00           N  
ATOM   3825  CA  LYS A 244     -23.301 -15.102  -2.910  1.00  0.00           C  
ATOM   3826  C   LYS A 244     -23.733 -13.738  -3.432  1.00  0.00           C  
ATOM   3827  O   LYS A 244     -24.910 -13.518  -3.719  1.00  0.00           O  
ATOM   3828  CB  LYS A 244     -23.204 -15.076  -1.384  1.00  0.00           C  
ATOM   3829  CG  LYS A 244     -23.071 -16.449  -0.738  1.00  0.00           C  
ATOM   3830  CD  LYS A 244     -22.959 -16.338   0.776  1.00  0.00           C  
ATOM   3831  CE  LYS A 244     -22.764 -17.704   1.418  1.00  0.00           C  
ATOM   3832  NZ  LYS A 244     -22.677 -17.614   2.901  1.00  0.00           N1+
ATOM   3833  H   LYS A 244     -21.222 -15.614  -2.896  1.00  0.00           H  
ATOM   3834  HA  LYS A 244     -24.060 -15.831  -3.190  1.00  0.00           H  
ATOM   3835 1HB  LYS A 244     -22.342 -14.479  -1.084  1.00  0.00           H  
ATOM   3836 2HB  LYS A 244     -24.093 -14.597  -0.972  1.00  0.00           H  
ATOM   3837 1HG  LYS A 244     -23.942 -17.055  -0.986  1.00  0.00           H  
ATOM   3838 2HG  LYS A 244     -22.182 -16.947  -1.123  1.00  0.00           H  
ATOM   3839 1HD  LYS A 244     -22.113 -15.700   1.033  1.00  0.00           H  
ATOM   3840 2HD  LYS A 244     -23.867 -15.886   1.175  1.00  0.00           H  
ATOM   3841 1HE  LYS A 244     -23.598 -18.352   1.154  1.00  0.00           H  
ATOM   3842 2HE  LYS A 244     -21.847 -18.155   1.040  1.00  0.00           H  
ATOM   3843 1HZ  LYS A 244     -22.547 -18.538   3.288  1.00  0.00           H  
ATOM   3844 2HZ  LYS A 244     -21.895 -17.028   3.158  1.00  0.00           H  
ATOM   3845 3HZ  LYS A 244     -23.530 -17.214   3.265  1.00  0.00           H  
ATOM   3846  N   LEU A 245     -22.775 -12.826  -3.552  1.00  0.00           N  
ATOM   3847  CA  LEU A 245     -23.058 -11.475  -4.022  1.00  0.00           C  
ATOM   3848  C   LEU A 245     -23.015 -11.400  -5.543  1.00  0.00           C  
ATOM   3849  O   LEU A 245     -23.472 -10.427  -6.140  1.00  0.00           O  
ATOM   3850  CB  LEU A 245     -22.051 -10.484  -3.427  1.00  0.00           C  
ATOM   3851  CG  LEU A 245     -22.107 -10.313  -1.903  1.00  0.00           C  
ATOM   3852  CD1 LEU A 245     -20.988  -9.384  -1.454  1.00  0.00           C  
ATOM   3853  CD2 LEU A 245     -23.469  -9.762  -1.504  1.00  0.00           C  
ATOM   3854  H   LEU A 245     -21.826 -13.074  -3.312  1.00  0.00           H  
ATOM   3855  HA  LEU A 245     -24.060 -11.198  -3.694  1.00  0.00           H  
ATOM   3856 1HB  LEU A 245     -21.046 -10.813  -3.685  1.00  0.00           H  
ATOM   3857 2HB  LEU A 245     -22.218  -9.505  -3.877  1.00  0.00           H  
ATOM   3858  HG  LEU A 245     -21.952 -11.279  -1.422  1.00  0.00           H  
ATOM   3859 1HD1 LEU A 245     -21.028  -9.263  -0.371  1.00  0.00           H  
ATOM   3860 2HD1 LEU A 245     -20.026  -9.813  -1.735  1.00  0.00           H  
ATOM   3861 3HD1 LEU A 245     -21.107  -8.413  -1.933  1.00  0.00           H  
ATOM   3862 1HD2 LEU A 245     -23.509  -9.640  -0.422  1.00  0.00           H  
ATOM   3863 2HD2 LEU A 245     -23.624  -8.795  -1.984  1.00  0.00           H  
ATOM   3864 3HD2 LEU A 245     -24.249 -10.453  -1.822  1.00  0.00           H  
ATOM   3865  N   GLY A 246     -22.462 -12.436  -6.166  1.00  0.00           N  
ATOM   3866  CA  GLY A 246     -22.342 -12.482  -7.618  1.00  0.00           C  
ATOM   3867  C   GLY A 246     -21.286 -11.502  -8.115  1.00  0.00           C  
ATOM   3868  O   GLY A 246     -21.483 -10.823  -9.123  1.00  0.00           O  
ATOM   3869  H   GLY A 246     -22.114 -13.211  -5.618  1.00  0.00           H  
ATOM   3870 1HA  GLY A 246     -22.080 -13.494  -7.929  1.00  0.00           H  
ATOM   3871 2HA  GLY A 246     -23.305 -12.246  -8.069  1.00  0.00           H  
ATOM   3872  N   ILE A 247     -20.167 -11.434  -7.403  1.00  0.00           N  
ATOM   3873  CA  ILE A 247     -19.122 -10.463  -7.708  1.00  0.00           C  
ATOM   3874  C   ILE A 247     -17.779 -11.150  -7.922  1.00  0.00           C  
ATOM   3875  O   ILE A 247     -17.628 -12.339  -7.644  1.00  0.00           O  
ATOM   3876  CB  ILE A 247     -18.995  -9.422  -6.582  1.00  0.00           C  
ATOM   3877  CG1 ILE A 247     -18.633 -10.103  -5.261  1.00  0.00           C  
ATOM   3878  CG2 ILE A 247     -20.286  -8.630  -6.441  1.00  0.00           C  
ATOM   3879  CD1 ILE A 247     -18.362  -9.139  -4.130  1.00  0.00           C  
ATOM   3880  H   ILE A 247     -20.037 -12.070  -6.629  1.00  0.00           H  
ATOM   3881  HA  ILE A 247     -19.390  -9.947  -8.628  1.00  0.00           H  
ATOM   3882  HB  ILE A 247     -18.183  -8.734  -6.815  1.00  0.00           H  
ATOM   3883 1HG1 ILE A 247     -19.445 -10.766  -4.959  1.00  0.00           H  
ATOM   3884 2HG1 ILE A 247     -17.745 -10.721  -5.402  1.00  0.00           H  
ATOM   3885 1HG2 ILE A 247     -20.179  -7.899  -5.641  1.00  0.00           H  
ATOM   3886 2HG2 ILE A 247     -20.502  -8.116  -7.376  1.00  0.00           H  
ATOM   3887 3HG2 ILE A 247     -21.105  -9.310  -6.203  1.00  0.00           H  
ATOM   3888 1HD1 ILE A 247     -18.113  -9.697  -3.227  1.00  0.00           H  
ATOM   3889 2HD1 ILE A 247     -17.528  -8.489  -4.397  1.00  0.00           H  
ATOM   3890 3HD1 ILE A 247     -19.249  -8.535  -3.947  1.00  0.00           H  
ATOM   3891  N   SER A 248     -16.806 -10.392  -8.415  1.00  0.00           N  
ATOM   3892  CA  SER A 248     -15.449 -10.900  -8.580  1.00  0.00           C  
ATOM   3893  C   SER A 248     -14.698 -10.907  -7.256  1.00  0.00           C  
ATOM   3894  O   SER A 248     -15.105 -10.251  -6.297  1.00  0.00           O  
ATOM   3895  CB  SER A 248     -14.697 -10.060  -9.595  1.00  0.00           C  
ATOM   3896  OG  SER A 248     -14.394  -8.796  -9.071  1.00  0.00           O  
ATOM   3897  H   SER A 248     -17.011  -9.440  -8.683  1.00  0.00           H  
ATOM   3898  HA  SER A 248     -15.506 -11.926  -8.948  1.00  0.00           H  
ATOM   3899 1HB  SER A 248     -13.777 -10.569  -9.878  1.00  0.00           H  
ATOM   3900 2HB  SER A 248     -15.301  -9.948 -10.494  1.00  0.00           H  
ATOM   3901  HG  SER A 248     -14.249  -8.224  -9.829  1.00  0.00           H  
ATOM   3902  N   VAL A 249     -13.600 -11.653  -7.208  1.00  0.00           N  
ATOM   3903  CA  VAL A 249     -12.739 -11.675  -6.032  1.00  0.00           C  
ATOM   3904  C   VAL A 249     -12.186 -10.288  -5.728  1.00  0.00           C  
ATOM   3905  O   VAL A 249     -12.098  -9.885  -4.569  1.00  0.00           O  
ATOM   3906  CB  VAL A 249     -11.569 -12.655  -6.243  1.00  0.00           C  
ATOM   3907  CG1 VAL A 249     -10.555 -12.524  -5.118  1.00  0.00           C  
ATOM   3908  CG2 VAL A 249     -12.097 -14.079  -6.331  1.00  0.00           C  
ATOM   3909  H   VAL A 249     -13.354 -12.220  -8.007  1.00  0.00           H  
ATOM   3910  HA  VAL A 249     -13.327 -12.011  -5.178  1.00  0.00           H  
ATOM   3911  HB  VAL A 249     -11.056 -12.399  -7.170  1.00  0.00           H  
ATOM   3912 1HG1 VAL A 249      -9.734 -13.224  -5.283  1.00  0.00           H  
ATOM   3913 2HG1 VAL A 249     -10.164 -11.507  -5.096  1.00  0.00           H  
ATOM   3914 3HG1 VAL A 249     -11.036 -12.749  -4.166  1.00  0.00           H  
ATOM   3915 1HG2 VAL A 249     -11.265 -14.766  -6.482  1.00  0.00           H  
ATOM   3916 2HG2 VAL A 249     -12.615 -14.332  -5.406  1.00  0.00           H  
ATOM   3917 3HG2 VAL A 249     -12.789 -14.159  -7.169  1.00  0.00           H  
ATOM   3918  N   GLU A 250     -11.815  -9.562  -6.777  1.00  0.00           N  
ATOM   3919  CA  GLU A 250     -11.324  -8.197  -6.629  1.00  0.00           C  
ATOM   3920  C   GLU A 250     -12.389  -7.291  -6.023  1.00  0.00           C  
ATOM   3921  O   GLU A 250     -12.115  -6.528  -5.097  1.00  0.00           O  
ATOM   3922  CB  GLU A 250     -10.876  -7.641  -7.982  1.00  0.00           C  
ATOM   3923  CG  GLU A 250     -10.285  -6.240  -7.922  1.00  0.00           C  
ATOM   3924  CD  GLU A 250      -9.818  -5.744  -9.262  1.00  0.00           C  
ATOM   3925  OE1 GLU A 250      -9.937  -6.472 -10.219  1.00  0.00           O  
ATOM   3926  OE2 GLU A 250      -9.342  -4.635  -9.330  1.00  0.00           O1-
ATOM   3927  H   GLU A 250     -11.876  -9.965  -7.701  1.00  0.00           H  
ATOM   3928  HA  GLU A 250     -10.464  -8.210  -5.960  1.00  0.00           H  
ATOM   3929 1HB  GLU A 250     -10.126  -8.302  -8.416  1.00  0.00           H  
ATOM   3930 2HB  GLU A 250     -11.725  -7.617  -8.665  1.00  0.00           H  
ATOM   3931 1HG  GLU A 250     -11.038  -5.555  -7.536  1.00  0.00           H  
ATOM   3932 2HG  GLU A 250      -9.445  -6.241  -7.228  1.00  0.00           H  
ATOM   3933  N   GLU A 251     -13.604  -7.379  -6.553  1.00  0.00           N  
ATOM   3934  CA  GLU A 251     -14.719  -6.586  -6.050  1.00  0.00           C  
ATOM   3935  C   GLU A 251     -14.995  -6.891  -4.583  1.00  0.00           C  
ATOM   3936  O   GLU A 251     -15.258  -5.987  -3.790  1.00  0.00           O  
ATOM   3937  CB  GLU A 251     -15.976  -6.845  -6.881  1.00  0.00           C  
ATOM   3938  CG  GLU A 251     -15.968  -6.193  -8.255  1.00  0.00           C  
ATOM   3939  CD  GLU A 251     -17.193  -6.518  -9.065  1.00  0.00           C  
ATOM   3940  OE1 GLU A 251     -17.498  -7.678  -9.205  1.00  0.00           O  
ATOM   3941  OE2 GLU A 251     -17.824  -5.605  -9.544  1.00  0.00           O1-
ATOM   3942  H   GLU A 251     -13.759  -8.013  -7.323  1.00  0.00           H  
ATOM   3943  HA  GLU A 251     -14.456  -5.531  -6.130  1.00  0.00           H  
ATOM   3944 1HB  GLU A 251     -16.105  -7.920  -7.021  1.00  0.00           H  
ATOM   3945 2HB  GLU A 251     -16.851  -6.480  -6.342  1.00  0.00           H  
ATOM   3946 1HG  GLU A 251     -15.905  -5.111  -8.132  1.00  0.00           H  
ATOM   3947 2HG  GLU A 251     -15.082  -6.522  -8.797  1.00  0.00           H  
ATOM   3948  N   LEU A 252     -14.933  -8.170  -4.229  1.00  0.00           N  
ATOM   3949  CA  LEU A 252     -15.127  -8.592  -2.847  1.00  0.00           C  
ATOM   3950  C   LEU A 252     -14.118  -7.927  -1.920  1.00  0.00           C  
ATOM   3951  O   LEU A 252     -14.483  -7.381  -0.879  1.00  0.00           O  
ATOM   3952  CB  LEU A 252     -15.006 -10.117  -2.737  1.00  0.00           C  
ATOM   3953  CG  LEU A 252     -15.136 -10.695  -1.321  1.00  0.00           C  
ATOM   3954  CD1 LEU A 252     -16.524 -10.388  -0.774  1.00  0.00           C  
ATOM   3955  CD2 LEU A 252     -14.882 -12.194  -1.359  1.00  0.00           C  
ATOM   3956  H   LEU A 252     -14.745  -8.868  -4.934  1.00  0.00           H  
ATOM   3957  HA  LEU A 252     -16.128  -8.297  -2.533  1.00  0.00           H  
ATOM   3958 1HB  LEU A 252     -15.778 -10.573  -3.353  1.00  0.00           H  
ATOM   3959 2HB  LEU A 252     -14.034 -10.417  -3.128  1.00  0.00           H  
ATOM   3960  HG  LEU A 252     -14.407 -10.219  -0.665  1.00  0.00           H  
ATOM   3961 1HD1 LEU A 252     -16.617 -10.798   0.232  1.00  0.00           H  
ATOM   3962 2HD1 LEU A 252     -16.671  -9.309  -0.740  1.00  0.00           H  
ATOM   3963 3HD1 LEU A 252     -17.277 -10.838  -1.420  1.00  0.00           H  
ATOM   3964 1HD2 LEU A 252     -14.974 -12.604  -0.353  1.00  0.00           H  
ATOM   3965 2HD2 LEU A 252     -15.612 -12.670  -2.014  1.00  0.00           H  
ATOM   3966 3HD2 LEU A 252     -13.877 -12.383  -1.737  1.00  0.00           H  
ATOM   3967  N   LEU A 253     -12.850  -7.984  -2.309  1.00  0.00           N  
ATOM   3968  CA  LEU A 253     -11.791  -7.344  -1.537  1.00  0.00           C  
ATOM   3969  C   LEU A 253     -12.072  -5.859  -1.341  1.00  0.00           C  
ATOM   3970  O   LEU A 253     -11.960  -5.338  -0.232  1.00  0.00           O  
ATOM   3971  CB  LEU A 253     -10.440  -7.527  -2.239  1.00  0.00           C  
ATOM   3972  CG  LEU A 253      -9.247  -6.824  -1.578  1.00  0.00           C  
ATOM   3973  CD1 LEU A 253      -9.072  -7.346  -0.158  1.00  0.00           C  
ATOM   3974  CD2 LEU A 253      -7.993  -7.065  -2.407  1.00  0.00           C  
ATOM   3975  H   LEU A 253     -12.611  -8.476  -3.157  1.00  0.00           H  
ATOM   3976  HA  LEU A 253     -11.746  -7.814  -0.556  1.00  0.00           H  
ATOM   3977 1HB  LEU A 253     -10.213  -8.591  -2.284  1.00  0.00           H  
ATOM   3978 2HB  LEU A 253     -10.523  -7.151  -3.259  1.00  0.00           H  
ATOM   3979  HG  LEU A 253      -9.442  -5.753  -1.518  1.00  0.00           H  
ATOM   3980 1HD1 LEU A 253      -8.224  -6.846   0.311  1.00  0.00           H  
ATOM   3981 2HD1 LEU A 253      -9.975  -7.143   0.417  1.00  0.00           H  
ATOM   3982 3HD1 LEU A 253      -8.890  -8.420  -0.185  1.00  0.00           H  
ATOM   3983 1HD2 LEU A 253      -7.145  -6.564  -1.938  1.00  0.00           H  
ATOM   3984 2HD2 LEU A 253      -7.795  -8.134  -2.466  1.00  0.00           H  
ATOM   3985 3HD2 LEU A 253      -8.139  -6.666  -3.411  1.00  0.00           H  
ATOM   3986  N   LYS A 254     -12.435  -5.177  -2.421  1.00  0.00           N  
ATOM   3987  CA  LYS A 254     -12.724  -3.750  -2.372  1.00  0.00           C  
ATOM   3988  C   LYS A 254     -13.888  -3.455  -1.435  1.00  0.00           C  
ATOM   3989  O   LYS A 254     -13.856  -2.485  -0.676  1.00  0.00           O  
ATOM   3990  CB  LYS A 254     -13.031  -3.217  -3.773  1.00  0.00           C  
ATOM   3991  CG  LYS A 254     -11.823  -3.147  -4.698  1.00  0.00           C  
ATOM   3992  CD  LYS A 254     -12.217  -2.667  -6.087  1.00  0.00           C  
ATOM   3993  CE  LYS A 254     -11.006  -2.562  -7.002  1.00  0.00           C  
ATOM   3994  NZ  LYS A 254     -11.391  -2.232  -8.400  1.00  0.00           N1+
ATOM   3995  H   LYS A 254     -12.515  -5.666  -3.302  1.00  0.00           H  
ATOM   3996  HA  LYS A 254     -11.843  -3.231  -1.996  1.00  0.00           H  
ATOM   3997 1HB  LYS A 254     -13.780  -3.851  -4.249  1.00  0.00           H  
ATOM   3998 2HB  LYS A 254     -13.452  -2.214  -3.697  1.00  0.00           H  
ATOM   3999 1HG  LYS A 254     -11.084  -2.461  -4.281  1.00  0.00           H  
ATOM   4000 2HG  LYS A 254     -11.370  -4.135  -4.780  1.00  0.00           H  
ATOM   4001 1HD  LYS A 254     -12.933  -3.365  -6.524  1.00  0.00           H  
ATOM   4002 2HD  LYS A 254     -12.690  -1.688  -6.013  1.00  0.00           H  
ATOM   4003 1HE  LYS A 254     -10.336  -1.788  -6.630  1.00  0.00           H  
ATOM   4004 2HE  LYS A 254     -10.466  -3.509  -7.001  1.00  0.00           H  
ATOM   4005 1HZ  LYS A 254     -10.561  -2.172  -8.974  1.00  0.00           H  
ATOM   4006 2HZ  LYS A 254     -11.999  -2.954  -8.762  1.00  0.00           H  
ATOM   4007 3HZ  LYS A 254     -11.875  -1.346  -8.416  1.00  0.00           H  
ATOM   4008  N   LEU A 255     -14.914  -4.297  -1.490  1.00  0.00           N  
ATOM   4009  CA  LEU A 255     -16.078  -4.144  -0.625  1.00  0.00           C  
ATOM   4010  C   LEU A 255     -15.726  -4.434   0.829  1.00  0.00           C  
ATOM   4011  O   LEU A 255     -16.239  -3.787   1.742  1.00  0.00           O  
ATOM   4012  CB  LEU A 255     -17.203  -5.082  -1.081  1.00  0.00           C  
ATOM   4013  CG  LEU A 255     -17.892  -4.702  -2.399  1.00  0.00           C  
ATOM   4014  CD1 LEU A 255     -18.854  -5.810  -2.807  1.00  0.00           C  
ATOM   4015  CD2 LEU A 255     -18.623  -3.379  -2.227  1.00  0.00           C  
ATOM   4016  H   LEU A 255     -14.887  -5.062  -2.147  1.00  0.00           H  
ATOM   4017  HA  LEU A 255     -16.428  -3.115  -0.695  1.00  0.00           H  
ATOM   4018 1HB  LEU A 255     -16.795  -6.084  -1.198  1.00  0.00           H  
ATOM   4019 2HB  LEU A 255     -17.967  -5.111  -0.304  1.00  0.00           H  
ATOM   4020  HG  LEU A 255     -17.144  -4.604  -3.186  1.00  0.00           H  
ATOM   4021 1HD1 LEU A 255     -19.343  -5.540  -3.742  1.00  0.00           H  
ATOM   4022 2HD1 LEU A 255     -18.302  -6.740  -2.941  1.00  0.00           H  
ATOM   4023 3HD1 LEU A 255     -19.606  -5.943  -2.029  1.00  0.00           H  
ATOM   4024 1HD2 LEU A 255     -19.112  -3.109  -3.163  1.00  0.00           H  
ATOM   4025 2HD2 LEU A 255     -19.372  -3.476  -1.441  1.00  0.00           H  
ATOM   4026 3HD2 LEU A 255     -17.909  -2.602  -1.953  1.00  0.00           H  
ATOM   4027  N   ALA A 256     -14.848  -5.410   1.037  1.00  0.00           N  
ATOM   4028  CA  ALA A 256     -14.409  -5.771   2.379  1.00  0.00           C  
ATOM   4029  C   ALA A 256     -13.638  -4.631   3.032  1.00  0.00           C  
ATOM   4030  O   ALA A 256     -13.845  -4.321   4.205  1.00  0.00           O  
ATOM   4031  CB  ALA A 256     -13.556  -7.031   2.336  1.00  0.00           C  
ATOM   4032  H   ALA A 256     -14.477  -5.914   0.245  1.00  0.00           H  
ATOM   4033  HA  ALA A 256     -15.290  -5.978   2.987  1.00  0.00           H  
ATOM   4034 1HB  ALA A 256     -13.235  -7.287   3.346  1.00  0.00           H  
ATOM   4035 2HB  ALA A 256     -14.140  -7.851   1.921  1.00  0.00           H  
ATOM   4036 3HB  ALA A 256     -12.681  -6.856   1.712  1.00  0.00           H  
ATOM   4037  N   LYS A 257     -12.752  -4.017   2.262  1.00  0.00           N  
ATOM   4038  CA  LYS A 257     -12.006  -2.859   2.739  1.00  0.00           C  
ATOM   4039  C   LYS A 257     -12.929  -1.672   2.983  1.00  0.00           C  
ATOM   4040  O   LYS A 257     -12.850  -1.016   4.022  1.00  0.00           O  
ATOM   4041  CB  LYS A 257     -10.912  -2.478   1.740  1.00  0.00           C  
ATOM   4042  CG  LYS A 257      -9.722  -3.428   1.719  1.00  0.00           C  
ATOM   4043  CD  LYS A 257      -8.683  -2.988   0.699  1.00  0.00           C  
ATOM   4044  CE  LYS A 257      -7.475  -3.913   0.703  1.00  0.00           C  
ATOM   4045  NZ  LYS A 257      -6.469  -3.521  -0.320  1.00  0.00           N1+
ATOM   4046  H   LYS A 257     -12.589  -4.356   1.324  1.00  0.00           H  
ATOM   4047  HA  LYS A 257     -11.521  -3.123   3.679  1.00  0.00           H  
ATOM   4048 1HB  LYS A 257     -11.332  -2.445   0.735  1.00  0.00           H  
ATOM   4049 2HB  LYS A 257     -10.539  -1.480   1.972  1.00  0.00           H  
ATOM   4050 1HG  LYS A 257      -9.260  -3.457   2.706  1.00  0.00           H  
ATOM   4051 2HG  LYS A 257     -10.063  -4.432   1.467  1.00  0.00           H  
ATOM   4052 1HD  LYS A 257      -9.126  -2.989  -0.297  1.00  0.00           H  
ATOM   4053 2HD  LYS A 257      -8.353  -1.975   0.929  1.00  0.00           H  
ATOM   4054 1HE  LYS A 257      -7.003  -3.889   1.686  1.00  0.00           H  
ATOM   4055 2HE  LYS A 257      -7.798  -4.935   0.504  1.00  0.00           H  
ATOM   4056 1HZ  LYS A 257      -5.685  -4.158  -0.286  1.00  0.00           H  
ATOM   4057 2HZ  LYS A 257      -6.890  -3.557  -1.238  1.00  0.00           H  
ATOM   4058 3HZ  LYS A 257      -6.147  -2.582  -0.135  1.00  0.00           H  
ATOM   4059  N   ALA A 258     -13.799  -1.394   2.024  1.00  0.00           N  
ATOM   4060  CA  ALA A 258     -14.788  -0.331   2.164  1.00  0.00           C  
ATOM   4061  C   ALA A 258     -15.606  -0.505   3.438  1.00  0.00           C  
ATOM   4062  O   ALA A 258     -15.809   0.447   4.190  1.00  0.00           O  
ATOM   4063  CB  ALA A 258     -15.701  -0.294   0.949  1.00  0.00           C  
ATOM   4064  H   ALA A 258     -13.779  -1.938   1.174  1.00  0.00           H  
ATOM   4065  HA  ALA A 258     -14.265   0.623   2.224  1.00  0.00           H  
ATOM   4066 1HB  ALA A 258     -16.434   0.504   1.068  1.00  0.00           H  
ATOM   4067 2HB  ALA A 258     -15.108  -0.111   0.053  1.00  0.00           H  
ATOM   4068 3HB  ALA A 258     -16.217  -1.248   0.852  1.00  0.00           H  
ATOM   4069  N   ALA A 259     -16.074  -1.726   3.671  1.00  0.00           N  
ATOM   4070  CA  ALA A 259     -16.805  -2.047   4.892  1.00  0.00           C  
ATOM   4071  C   ALA A 259     -15.946  -1.802   6.126  1.00  0.00           C  
ATOM   4072  O   ALA A 259     -16.409  -1.229   7.112  1.00  0.00           O  
ATOM   4073  CB  ALA A 259     -17.286  -3.489   4.858  1.00  0.00           C  
ATOM   4074  H   ALA A 259     -15.920  -2.452   2.986  1.00  0.00           H  
ATOM   4075  HA  ALA A 259     -17.685  -1.405   4.946  1.00  0.00           H  
ATOM   4076 1HB  ALA A 259     -17.829  -3.713   5.778  1.00  0.00           H  
ATOM   4077 2HB  ALA A 259     -17.946  -3.634   4.003  1.00  0.00           H  
ATOM   4078 3HB  ALA A 259     -16.429  -4.157   4.773  1.00  0.00           H  
ATOM   4079  N   TYR A 260     -14.701  -2.252   6.063  1.00  0.00           N  
ATOM   4080  CA  TYR A 260     -13.766  -2.054   7.164  1.00  0.00           C  
ATOM   4081  C   TYR A 260     -13.652  -0.580   7.532  1.00  0.00           C  
ATOM   4082  O   TYR A 260     -13.726  -0.216   8.706  1.00  0.00           O  
ATOM   4083  CB  TYR A 260     -12.389  -2.618   6.807  1.00  0.00           C  
ATOM   4084  CG  TYR A 260     -11.308  -2.268   7.805  1.00  0.00           C  
ATOM   4085  CD1 TYR A 260     -11.217  -2.965   9.001  1.00  0.00           C  
ATOM   4086  CD2 TYR A 260     -10.408  -1.251   7.524  1.00  0.00           C  
ATOM   4087  CE1 TYR A 260     -10.228  -2.645   9.913  1.00  0.00           C  
ATOM   4088  CE2 TYR A 260      -9.421  -0.932   8.435  1.00  0.00           C  
ATOM   4089  CZ  TYR A 260      -9.329  -1.624   9.625  1.00  0.00           C  
ATOM   4090  OH  TYR A 260      -8.345  -1.306  10.533  1.00  0.00           O  
ATOM   4091  H   TYR A 260     -14.388  -2.735   5.234  1.00  0.00           H  
ATOM   4092  HA  TYR A 260     -14.133  -2.603   8.032  1.00  0.00           H  
ATOM   4093 1HB  TYR A 260     -12.449  -3.705   6.737  1.00  0.00           H  
ATOM   4094 2HB  TYR A 260     -12.085  -2.243   5.830  1.00  0.00           H  
ATOM   4095  HD1 TYR A 260     -11.924  -3.764   9.222  1.00  0.00           H  
ATOM   4096  HD2 TYR A 260     -10.481  -0.703   6.584  1.00  0.00           H  
ATOM   4097  HE1 TYR A 260     -10.156  -3.192  10.852  1.00  0.00           H  
ATOM   4098  HE2 TYR A 260      -8.714  -0.131   8.215  1.00  0.00           H  
ATOM   4099  HH  TYR A 260      -8.422  -1.879  11.301  1.00  0.00           H  
ATOM   4100  N   TYR A 261     -13.472   0.264   6.523  1.00  0.00           N  
ATOM   4101  CA  TYR A 261     -13.231   1.685   6.746  1.00  0.00           C  
ATOM   4102  C   TYR A 261     -14.509   2.400   7.166  1.00  0.00           C  
ATOM   4103  O   TYR A 261     -14.471   3.361   7.936  1.00  0.00           O  
ATOM   4104  CB  TYR A 261     -12.651   2.334   5.487  1.00  0.00           C  
ATOM   4105  CG  TYR A 261     -11.217   1.942   5.205  1.00  0.00           C  
ATOM   4106  CD1 TYR A 261     -10.911   1.192   4.080  1.00  0.00           C  
ATOM   4107  CD2 TYR A 261     -10.208   2.334   6.073  1.00  0.00           C  
ATOM   4108  CE1 TYR A 261      -9.601   0.834   3.823  1.00  0.00           C  
ATOM   4109  CE2 TYR A 261      -8.899   1.977   5.816  1.00  0.00           C  
ATOM   4110  CZ  TYR A 261      -8.594   1.229   4.695  1.00  0.00           C  
ATOM   4111  OH  TYR A 261      -7.290   0.874   4.439  1.00  0.00           O  
ATOM   4112  H   TYR A 261     -13.502  -0.086   5.577  1.00  0.00           H  
ATOM   4113  HA  TYR A 261     -12.503   1.790   7.548  1.00  0.00           H  
ATOM   4114 1HB  TYR A 261     -13.255   2.057   4.623  1.00  0.00           H  
ATOM   4115 2HB  TYR A 261     -12.694   3.418   5.584  1.00  0.00           H  
ATOM   4116  HD1 TYR A 261     -11.704   0.885   3.398  1.00  0.00           H  
ATOM   4117  HD2 TYR A 261     -10.448   2.922   6.959  1.00  0.00           H  
ATOM   4118  HE1 TYR A 261      -9.361   0.245   2.937  1.00  0.00           H  
ATOM   4119  HE2 TYR A 261      -8.105   2.283   6.498  1.00  0.00           H  
ATOM   4120  HH  TYR A 261      -7.253   0.361   3.628  1.00  0.00           H  
ATOM   4121  N   SER A 262     -15.634   1.937   6.658  1.00  0.00           N  
ATOM   4122  CA  SER A 262     -16.920   2.565   6.937  1.00  0.00           C  
ATOM   4123  C   SER A 262     -17.508   2.057   8.247  1.00  0.00           C  
ATOM   4124  O   SER A 262     -18.377   2.700   8.837  1.00  0.00           O  
ATOM   4125  CB  SER A 262     -17.888   2.297   5.801  1.00  0.00           C  
ATOM   4126  OG  SER A 262     -18.170   0.929   5.693  1.00  0.00           O  
ATOM   4127  H   SER A 262     -15.603   1.121   6.063  1.00  0.00           H  
ATOM   4128  HA  SER A 262     -16.759   3.638   7.036  1.00  0.00           H  
ATOM   4129 1HB  SER A 262     -18.811   2.850   5.972  1.00  0.00           H  
ATOM   4130 2HB  SER A 262     -17.460   2.657   4.866  1.00  0.00           H  
ATOM   4131  HG  SER A 262     -17.331   0.499   5.514  1.00  0.00           H  
ATOM   4132  N   GLY A 263     -17.030   0.902   8.697  1.00  0.00           N  
ATOM   4133  CA  GLY A 263     -17.503   0.311   9.942  1.00  0.00           C  
ATOM   4134  C   GLY A 263     -18.789  -0.478   9.724  1.00  0.00           C  
ATOM   4135  O   GLY A 263     -19.650  -0.535  10.602  1.00  0.00           O  
ATOM   4136  H   GLY A 263     -16.320   0.422   8.162  1.00  0.00           H  
ATOM   4137 1HA  GLY A 263     -16.734  -0.346  10.349  1.00  0.00           H  
ATOM   4138 2HA  GLY A 263     -17.675   1.097  10.676  1.00  0.00           H  
ATOM   4139  N   THR A 264     -18.912  -1.085   8.548  1.00  0.00           N  
ATOM   4140  CA  THR A 264     -20.107  -1.844   8.200  1.00  0.00           C  
ATOM   4141  C   THR A 264     -19.755  -3.269   7.794  1.00  0.00           C  
ATOM   4142  O   THR A 264     -18.618  -3.709   7.960  1.00  0.00           O  
ATOM   4143  CB  THR A 264     -20.887  -1.159   7.062  1.00  0.00           C  
ATOM   4144  CG2 THR A 264     -21.201   0.284   7.424  1.00  0.00           C  
ATOM   4145  OG1 THR A 264     -20.105  -1.187   5.860  1.00  0.00           O  
ATOM   4146  H   THR A 264     -18.158  -1.018   7.879  1.00  0.00           H  
ATOM   4147  HA  THR A 264     -20.751  -1.897   9.077  1.00  0.00           H  
ATOM   4148  HB  THR A 264     -21.819  -1.695   6.886  1.00  0.00           H  
ATOM   4149  HG1 THR A 264     -19.494  -0.447   5.859  1.00  0.00           H  
ATOM   4150 1HG2 THR A 264     -21.753   0.752   6.608  1.00  0.00           H  
ATOM   4151 2HG2 THR A 264     -21.804   0.308   8.331  1.00  0.00           H  
ATOM   4152 3HG2 THR A 264     -20.272   0.828   7.591  1.00  0.00           H  
ATOM   4153  N   THR A 265     -20.738  -3.986   7.260  1.00  0.00           N  
ATOM   4154  CA  THR A 265     -20.507  -5.323   6.725  1.00  0.00           C  
ATOM   4155  C   THR A 265     -20.293  -5.284   5.218  1.00  0.00           C  
ATOM   4156  O   THR A 265     -20.582  -4.280   4.566  1.00  0.00           O  
ATOM   4157  CB  THR A 265     -21.681  -6.264   7.057  1.00  0.00           C  
ATOM   4158  CG2 THR A 265     -21.983  -6.235   8.548  1.00  0.00           C  
ATOM   4159  OG1 THR A 265     -22.845  -5.853   6.330  1.00  0.00           O  
ATOM   4160  H   THR A 265     -21.668  -3.596   7.224  1.00  0.00           H  
ATOM   4161  HA  THR A 265     -19.636  -5.768   7.228  1.00  0.00           H  
ATOM   4162  HB  THR A 265     -21.426  -7.281   6.763  1.00  0.00           H  
ATOM   4163  HG1 THR A 265     -23.630  -6.201   6.760  1.00  0.00           H  
ATOM   4164 1HG2 THR A 265     -22.814  -6.905   8.763  1.00  0.00           H  
ATOM   4165 2HG2 THR A 265     -21.102  -6.558   9.103  1.00  0.00           H  
ATOM   4166 3HG2 THR A 265     -22.247  -5.221   8.846  1.00  0.00           H  
ATOM   4167  N   VAL A 266     -19.786  -6.383   4.668  1.00  0.00           N  
ATOM   4168  CA  VAL A 266     -19.534  -6.476   3.235  1.00  0.00           C  
ATOM   4169  C   VAL A 266     -20.826  -6.338   2.439  1.00  0.00           C  
ATOM   4170  O   VAL A 266     -20.855  -5.692   1.392  1.00  0.00           O  
ATOM   4171  CB  VAL A 266     -18.867  -7.823   2.897  1.00  0.00           C  
ATOM   4172  CG1 VAL A 266     -18.756  -7.998   1.389  1.00  0.00           C  
ATOM   4173  CG2 VAL A 266     -17.496  -7.899   3.551  1.00  0.00           C  
ATOM   4174  H   VAL A 266     -19.568  -7.173   5.259  1.00  0.00           H  
ATOM   4175  HA  VAL A 266     -18.859  -5.669   2.948  1.00  0.00           H  
ATOM   4176  HB  VAL A 266     -19.494  -8.633   3.269  1.00  0.00           H  
ATOM   4177 1HG1 VAL A 266     -18.283  -8.955   1.168  1.00  0.00           H  
ATOM   4178 2HG1 VAL A 266     -19.753  -7.976   0.947  1.00  0.00           H  
ATOM   4179 3HG1 VAL A 266     -18.155  -7.191   0.973  1.00  0.00           H  
ATOM   4180 1HG2 VAL A 266     -17.030  -8.854   3.308  1.00  0.00           H  
ATOM   4181 2HG2 VAL A 266     -16.871  -7.087   3.182  1.00  0.00           H  
ATOM   4182 3HG2 VAL A 266     -17.603  -7.814   4.632  1.00  0.00           H  
ATOM   4183  N   GLU A 267     -21.892  -6.951   2.942  1.00  0.00           N  
ATOM   4184  CA  GLU A 267     -23.194  -6.879   2.289  1.00  0.00           C  
ATOM   4185  C   GLU A 267     -23.747  -5.460   2.314  1.00  0.00           C  
ATOM   4186  O   GLU A 267     -24.327  -4.992   1.335  1.00  0.00           O  
ATOM   4187  CB  GLU A 267     -24.183  -7.833   2.966  1.00  0.00           C  
ATOM   4188  CG  GLU A 267     -23.893  -9.308   2.731  1.00  0.00           C  
ATOM   4189  CD  GLU A 267     -24.802 -10.215   3.515  1.00  0.00           C  
ATOM   4190  OE1 GLU A 267     -25.594  -9.715   4.277  1.00  0.00           O  
ATOM   4191  OE2 GLU A 267     -24.703 -11.408   3.351  1.00  0.00           O1-
ATOM   4192  H   GLU A 267     -21.800  -7.479   3.797  1.00  0.00           H  
ATOM   4193  HA  GLU A 267     -23.079  -7.185   1.250  1.00  0.00           H  
ATOM   4194 1HB  GLU A 267     -24.179  -7.658   4.042  1.00  0.00           H  
ATOM   4195 2HB  GLU A 267     -25.191  -7.628   2.605  1.00  0.00           H  
ATOM   4196 1HG  GLU A 267     -24.009  -9.526   1.670  1.00  0.00           H  
ATOM   4197 2HG  GLU A 267     -22.859  -9.513   3.005  1.00  0.00           H  
ATOM   4198  N   GLU A 268     -23.561  -4.778   3.440  1.00  0.00           N  
ATOM   4199  CA  GLU A 268     -23.991  -3.392   3.576  1.00  0.00           C  
ATOM   4200  C   GLU A 268     -23.239  -2.485   2.609  1.00  0.00           C  
ATOM   4201  O   GLU A 268     -23.823  -1.585   2.006  1.00  0.00           O  
ATOM   4202  CB  GLU A 268     -23.783  -2.906   5.012  1.00  0.00           C  
ATOM   4203  CG  GLU A 268     -24.800  -3.442   6.011  1.00  0.00           C  
ATOM   4204  CD  GLU A 268     -24.535  -2.983   7.417  1.00  0.00           C  
ATOM   4205  OE1 GLU A 268     -23.434  -3.157   7.882  1.00  0.00           O  
ATOM   4206  OE2 GLU A 268     -25.436  -2.458   8.029  1.00  0.00           O1-
ATOM   4207  H   GLU A 268     -23.113  -5.233   4.223  1.00  0.00           H  
ATOM   4208  HA  GLU A 268     -25.054  -3.334   3.338  1.00  0.00           H  
ATOM   4209 1HB  GLU A 268     -22.791  -3.200   5.355  1.00  0.00           H  
ATOM   4210 2HB  GLU A 268     -23.830  -1.818   5.038  1.00  0.00           H  
ATOM   4211 1HG  GLU A 268     -25.794  -3.111   5.713  1.00  0.00           H  
ATOM   4212 2HG  GLU A 268     -24.784  -4.531   5.979  1.00  0.00           H  
ATOM   4213  N   ALA A 269     -21.940  -2.729   2.466  1.00  0.00           N  
ATOM   4214  CA  ALA A 269     -21.131  -2.015   1.485  1.00  0.00           C  
ATOM   4215  C   ALA A 269     -21.616  -2.291   0.068  1.00  0.00           C  
ATOM   4216  O   ALA A 269     -21.768  -1.369  -0.735  1.00  0.00           O  
ATOM   4217  CB  ALA A 269     -19.666  -2.401   1.629  1.00  0.00           C  
ATOM   4218  H   ALA A 269     -21.503  -3.425   3.053  1.00  0.00           H  
ATOM   4219  HA  ALA A 269     -21.220  -0.946   1.675  1.00  0.00           H  
ATOM   4220 1HB  ALA A 269     -19.074  -1.860   0.890  1.00  0.00           H  
ATOM   4221 2HB  ALA A 269     -19.318  -2.144   2.629  1.00  0.00           H  
ATOM   4222 3HB  ALA A 269     -19.554  -3.472   1.469  1.00  0.00           H  
ATOM   4223  N   TYR A 270     -21.855  -3.561  -0.235  1.00  0.00           N  
ATOM   4224  CA  TYR A 270     -22.386  -3.953  -1.535  1.00  0.00           C  
ATOM   4225  C   TYR A 270     -23.646  -3.168  -1.874  1.00  0.00           C  
ATOM   4226  O   TYR A 270     -23.790  -2.658  -2.986  1.00  0.00           O  
ATOM   4227  CB  TYR A 270     -22.673  -5.456  -1.565  1.00  0.00           C  
ATOM   4228  CG  TYR A 270     -23.324  -5.927  -2.847  1.00  0.00           C  
ATOM   4229  CD1 TYR A 270     -22.548  -6.176  -3.969  1.00  0.00           C  
ATOM   4230  CD2 TYR A 270     -24.699  -6.109  -2.900  1.00  0.00           C  
ATOM   4231  CE1 TYR A 270     -23.143  -6.606  -5.139  1.00  0.00           C  
ATOM   4232  CE2 TYR A 270     -25.294  -6.539  -4.070  1.00  0.00           C  
ATOM   4233  CZ  TYR A 270     -24.521  -6.788  -5.186  1.00  0.00           C  
ATOM   4234  OH  TYR A 270     -25.114  -7.216  -6.352  1.00  0.00           O  
ATOM   4235  H   TYR A 270     -21.665  -4.276   0.455  1.00  0.00           H  
ATOM   4236  HA  TYR A 270     -21.634  -3.740  -2.294  1.00  0.00           H  
ATOM   4237 1HB  TYR A 270     -21.741  -6.008  -1.434  1.00  0.00           H  
ATOM   4238 2HB  TYR A 270     -23.328  -5.718  -0.735  1.00  0.00           H  
ATOM   4239  HD1 TYR A 270     -21.468  -6.033  -3.927  1.00  0.00           H  
ATOM   4240  HD2 TYR A 270     -25.309  -5.912  -2.018  1.00  0.00           H  
ATOM   4241  HE1 TYR A 270     -22.532  -6.803  -6.020  1.00  0.00           H  
ATOM   4242  HE2 TYR A 270     -26.373  -6.683  -4.112  1.00  0.00           H  
ATOM   4243  HH  TYR A 270     -24.440  -7.341  -7.025  1.00  0.00           H  
ATOM   4244  N   LYS A 271     -24.557  -3.073  -0.911  1.00  0.00           N  
ATOM   4245  CA  LYS A 271     -25.792  -2.323  -1.096  1.00  0.00           C  
ATOM   4246  C   LYS A 271     -25.518  -0.830  -1.225  1.00  0.00           C  
ATOM   4247  O   LYS A 271     -26.104  -0.152  -2.068  1.00  0.00           O  
ATOM   4248  CB  LYS A 271     -26.755  -2.582   0.064  1.00  0.00           C  
ATOM   4249  CG  LYS A 271     -27.325  -3.994   0.106  1.00  0.00           C  
ATOM   4250  CD  LYS A 271     -28.216  -4.195   1.322  1.00  0.00           C  
ATOM   4251  CE  LYS A 271     -28.718  -5.628   1.411  1.00  0.00           C  
ATOM   4252  NZ  LYS A 271     -29.560  -5.849   2.618  1.00  0.00           N1+
ATOM   4253  H   LYS A 271     -24.387  -3.532  -0.028  1.00  0.00           H  
ATOM   4254  HA  LYS A 271     -26.270  -2.665  -2.014  1.00  0.00           H  
ATOM   4255 1HB  LYS A 271     -26.242  -2.400   1.009  1.00  0.00           H  
ATOM   4256 2HB  LYS A 271     -27.591  -1.886   0.005  1.00  0.00           H  
ATOM   4257 1HG  LYS A 271     -27.911  -4.176  -0.796  1.00  0.00           H  
ATOM   4258 2HG  LYS A 271     -26.509  -4.715   0.141  1.00  0.00           H  
ATOM   4259 1HD  LYS A 271     -27.654  -3.959   2.228  1.00  0.00           H  
ATOM   4260 2HD  LYS A 271     -29.072  -3.523   1.262  1.00  0.00           H  
ATOM   4261 1HE  LYS A 271     -29.308  -5.862   0.525  1.00  0.00           H  
ATOM   4262 2HE  LYS A 271     -27.869  -6.310   1.445  1.00  0.00           H  
ATOM   4263 1HZ  LYS A 271     -29.871  -6.810   2.641  1.00  0.00           H  
ATOM   4264 2HZ  LYS A 271     -29.016  -5.653   3.448  1.00  0.00           H  
ATOM   4265 3HZ  LYS A 271     -30.360  -5.236   2.589  1.00  0.00           H  
ATOM   4266  N   LEU A 272     -24.623  -0.325  -0.385  1.00  0.00           N  
ATOM   4267  CA  LEU A 272     -24.321   1.102  -0.354  1.00  0.00           C  
ATOM   4268  C   LEU A 272     -23.826   1.590  -1.710  1.00  0.00           C  
ATOM   4269  O   LEU A 272     -24.142   2.702  -2.133  1.00  0.00           O  
ATOM   4270  CB  LEU A 272     -23.264   1.397   0.719  1.00  0.00           C  
ATOM   4271  CG  LEU A 272     -22.886   2.874   0.890  1.00  0.00           C  
ATOM   4272  CD1 LEU A 272     -24.139   3.691   1.174  1.00  0.00           C  
ATOM   4273  CD2 LEU A 272     -21.876   3.011   2.020  1.00  0.00           C  
ATOM   4274  H   LEU A 272     -24.138  -0.943   0.250  1.00  0.00           H  
ATOM   4275  HA  LEU A 272     -25.233   1.643  -0.109  1.00  0.00           H  
ATOM   4276 1HB  LEU A 272     -23.632   1.036   1.677  1.00  0.00           H  
ATOM   4277 2HB  LEU A 272     -22.355   0.849   0.471  1.00  0.00           H  
ATOM   4278  HG  LEU A 272     -22.446   3.248  -0.035  1.00  0.00           H  
ATOM   4279 1HD1 LEU A 272     -23.870   4.739   1.296  1.00  0.00           H  
ATOM   4280 2HD1 LEU A 272     -24.836   3.590   0.342  1.00  0.00           H  
ATOM   4281 3HD1 LEU A 272     -24.609   3.328   2.087  1.00  0.00           H  
ATOM   4282 1HD2 LEU A 272     -21.606   4.061   2.142  1.00  0.00           H  
ATOM   4283 2HD2 LEU A 272     -22.314   2.639   2.946  1.00  0.00           H  
ATOM   4284 3HD2 LEU A 272     -20.983   2.432   1.783  1.00  0.00           H  
ATOM   4285  N   ALA A 273     -23.050   0.751  -2.388  1.00  0.00           N  
ATOM   4286  CA  ALA A 273     -22.614   1.041  -3.749  1.00  0.00           C  
ATOM   4287  C   ALA A 273     -23.801   1.353  -4.652  1.00  0.00           C  
ATOM   4288  O   ALA A 273     -23.728   2.238  -5.504  1.00  0.00           O  
ATOM   4289  CB  ALA A 273     -21.816  -0.127  -4.309  1.00  0.00           C  
ATOM   4290  H   ALA A 273     -22.755  -0.110  -1.949  1.00  0.00           H  
ATOM   4291  HA  ALA A 273     -21.965   1.915  -3.725  1.00  0.00           H  
ATOM   4292 1HB  ALA A 273     -21.497   0.105  -5.326  1.00  0.00           H  
ATOM   4293 2HB  ALA A 273     -20.940  -0.300  -3.685  1.00  0.00           H  
ATOM   4294 3HB  ALA A 273     -22.437  -1.021  -4.318  1.00  0.00           H  
ATOM   4295  N   LEU A 274     -24.893   0.620  -4.461  1.00  0.00           N  
ATOM   4296  CA  LEU A 274     -26.085   0.795  -5.281  1.00  0.00           C  
ATOM   4297  C   LEU A 274     -26.918   1.975  -4.796  1.00  0.00           C  
ATOM   4298  O   LEU A 274     -27.602   2.630  -5.584  1.00  0.00           O  
ATOM   4299  CB  LEU A 274     -26.936  -0.482  -5.260  1.00  0.00           C  
ATOM   4300  CG  LEU A 274     -26.264  -1.737  -5.831  1.00  0.00           C  
ATOM   4301  CD1 LEU A 274     -27.170  -2.942  -5.612  1.00  0.00           C  
ATOM   4302  CD2 LEU A 274     -25.976  -1.530  -7.311  1.00  0.00           C  
ATOM   4303  H   LEU A 274     -24.896  -0.076  -3.729  1.00  0.00           H  
ATOM   4304  HA  LEU A 274     -25.775   0.996  -6.305  1.00  0.00           H  
ATOM   4305 1HB  LEU A 274     -27.215  -0.695  -4.229  1.00  0.00           H  
ATOM   4306 2HB  LEU A 274     -27.846  -0.303  -5.831  1.00  0.00           H  
ATOM   4307  HG  LEU A 274     -25.329  -1.923  -5.302  1.00  0.00           H  
ATOM   4308 1HD1 LEU A 274     -26.693  -3.834  -6.018  1.00  0.00           H  
ATOM   4309 2HD1 LEU A 274     -27.343  -3.078  -4.545  1.00  0.00           H  
ATOM   4310 3HD1 LEU A 274     -28.121  -2.778  -6.118  1.00  0.00           H  
ATOM   4311 1HD2 LEU A 274     -25.499  -2.422  -7.717  1.00  0.00           H  
ATOM   4312 2HD2 LEU A 274     -26.911  -1.345  -7.841  1.00  0.00           H  
ATOM   4313 3HD2 LEU A 274     -25.314  -0.674  -7.436  1.00  0.00           H  
ATOM   4314  N   LYS A 275     -26.858   2.241  -3.495  1.00  0.00           N  
ATOM   4315  CA  LYS A 275     -27.569   3.371  -2.911  1.00  0.00           C  
ATOM   4316  C   LYS A 275     -27.025   4.695  -3.433  1.00  0.00           C  
ATOM   4317  O   LYS A 275     -27.786   5.620  -3.720  1.00  0.00           O  
ATOM   4318  CB  LYS A 275     -27.478   3.330  -1.385  1.00  0.00           C  
ATOM   4319  CG  LYS A 275     -28.256   2.192  -0.738  1.00  0.00           C  
ATOM   4320  CD  LYS A 275     -28.100   2.205   0.776  1.00  0.00           C  
ATOM   4321  CE  LYS A 275     -28.827   1.033   1.418  1.00  0.00           C  
ATOM   4322  NZ  LYS A 275     -28.703   1.047   2.901  1.00  0.00           N1+
ATOM   4323  H   LYS A 275     -26.304   1.645  -2.897  1.00  0.00           H  
ATOM   4324  HA  LYS A 275     -28.620   3.301  -3.191  1.00  0.00           H  
ATOM   4325 1HB  LYS A 275     -26.434   3.234  -1.086  1.00  0.00           H  
ATOM   4326 2HB  LYS A 275     -27.851   4.268  -0.972  1.00  0.00           H  
ATOM   4327 1HG  LYS A 275     -29.314   2.287  -0.987  1.00  0.00           H  
ATOM   4328 2HG  LYS A 275     -27.895   1.239  -1.124  1.00  0.00           H  
ATOM   4329 1HD  LYS A 275     -27.041   2.152   1.033  1.00  0.00           H  
ATOM   4330 2HD  LYS A 275     -28.506   3.135   1.174  1.00  0.00           H  
ATOM   4331 1HE  LYS A 275     -29.883   1.071   1.154  1.00  0.00           H  
ATOM   4332 2HE  LYS A 275     -28.414   0.098   1.040  1.00  0.00           H  
ATOM   4333 1HZ  LYS A 275     -29.196   0.255   3.288  1.00  0.00           H  
ATOM   4334 2HZ  LYS A 275     -27.726   0.993   3.158  1.00  0.00           H  
ATOM   4335 3HZ  LYS A 275     -29.099   1.901   3.265  1.00  0.00           H  
ATOM   4336  N   LEU A 276     -25.704   4.779  -3.554  1.00  0.00           N  
ATOM   4337  CA  LEU A 276     -25.054   5.996  -4.024  1.00  0.00           C  
ATOM   4338  C   LEU A 276     -24.973   6.025  -5.545  1.00  0.00           C  
ATOM   4339  O   LEU A 276     -24.699   7.066  -6.142  1.00  0.00           O  
ATOM   4340  CB  LEU A 276     -23.646   6.110  -3.428  1.00  0.00           C  
ATOM   4341  CG  LEU A 276     -23.578   6.277  -1.905  1.00  0.00           C  
ATOM   4342  CD1 LEU A 276     -22.124   6.270  -1.457  1.00  0.00           C  
ATOM   4343  CD2 LEU A 276     -24.268   7.574  -1.506  1.00  0.00           C  
ATOM   4344  H   LEU A 276     -25.136   3.980  -3.314  1.00  0.00           H  
ATOM   4345  HA  LEU A 276     -25.643   6.851  -3.695  1.00  0.00           H  
ATOM   4346 1HB  LEU A 276     -23.086   5.212  -3.688  1.00  0.00           H  
ATOM   4347 2HB  LEU A 276     -23.145   6.967  -3.878  1.00  0.00           H  
ATOM   4348  HG  LEU A 276     -24.080   5.437  -1.424  1.00  0.00           H  
ATOM   4349 1HD1 LEU A 276     -22.076   6.389  -0.373  1.00  0.00           H  
ATOM   4350 2HD1 LEU A 276     -21.661   5.324  -1.737  1.00  0.00           H  
ATOM   4351 3HD1 LEU A 276     -21.592   7.091  -1.935  1.00  0.00           H  
ATOM   4352 1HD2 LEU A 276     -24.220   7.693  -0.423  1.00  0.00           H  
ATOM   4353 2HD2 LEU A 276     -23.766   8.414  -1.985  1.00  0.00           H  
ATOM   4354 3HD2 LEU A 276     -25.311   7.544  -1.823  1.00  0.00           H  
ATOM   4355  N   GLY A 277     -25.214   4.876  -6.167  1.00  0.00           N  
ATOM   4356  CA  GLY A 277     -25.153   4.764  -7.619  1.00  0.00           C  
ATOM   4357  C   GLY A 277     -23.715   4.837  -8.116  1.00  0.00           C  
ATOM   4358  O   GLY A 277     -23.429   5.483  -9.125  1.00  0.00           O  
ATOM   4359  H   GLY A 277     -25.445   4.060  -5.619  1.00  0.00           H  
ATOM   4360 1HA  GLY A 277     -25.601   3.820  -7.931  1.00  0.00           H  
ATOM   4361 2HA  GLY A 277     -25.738   5.563  -8.071  1.00  0.00           H  
ATOM   4362  N   ILE A 278     -22.813   4.171  -7.404  1.00  0.00           N  
ATOM   4363  CA  ILE A 278     -21.389   4.244  -7.710  1.00  0.00           C  
ATOM   4364  C   ILE A 278     -20.799   2.856  -7.923  1.00  0.00           C  
ATOM   4365  O   ILE A 278     -21.447   1.846  -7.645  1.00  0.00           O  
ATOM   4366  CB  ILE A 278     -20.621   4.962  -6.585  1.00  0.00           C  
ATOM   4367  CG1 ILE A 278     -20.782   4.206  -5.263  1.00  0.00           C  
ATOM   4368  CG2 ILE A 278     -21.103   6.396  -6.443  1.00  0.00           C  
ATOM   4369  CD1 ILE A 278     -19.954   4.772  -4.132  1.00  0.00           C  
ATOM   4370  H   ILE A 278     -23.120   3.600  -6.631  1.00  0.00           H  
ATOM   4371  HA  ILE A 278     -21.262   4.813  -8.630  1.00  0.00           H  
ATOM   4372  HB  ILE A 278     -19.556   4.967  -6.817  1.00  0.00           H  
ATOM   4373 1HG1 ILE A 278     -21.828   4.220  -4.961  1.00  0.00           H  
ATOM   4374 2HG1 ILE A 278     -20.497   3.162  -5.403  1.00  0.00           H  
ATOM   4375 1HG2 ILE A 278     -20.551   6.889  -5.643  1.00  0.00           H  
ATOM   4376 2HG2 ILE A 278     -20.938   6.929  -7.378  1.00  0.00           H  
ATOM   4377 3HG2 ILE A 278     -22.167   6.401  -6.205  1.00  0.00           H  
ATOM   4378 1HD1 ILE A 278     -20.121   4.183  -3.229  1.00  0.00           H  
ATOM   4379 2HD1 ILE A 278     -18.898   4.734  -4.399  1.00  0.00           H  
ATOM   4380 3HD1 ILE A 278     -20.247   5.805  -3.949  1.00  0.00           H  
ATOM   4381  N   SER A 279     -19.567   2.811  -8.417  1.00  0.00           N  
ATOM   4382  CA  SER A 279     -18.853   1.551  -8.583  1.00  0.00           C  
ATOM   4383  C   SER A 279     -18.282   1.063  -7.257  1.00  0.00           C  
ATOM   4384  O   SER A 279     -17.946   1.862  -6.384  1.00  0.00           O  
ATOM   4385  CB  SER A 279     -17.737   1.712  -9.596  1.00  0.00           C  
ATOM   4386  OG  SER A 279     -16.692   2.486  -9.075  1.00  0.00           O  
ATOM   4387  H   SER A 279     -19.113   3.673  -8.684  1.00  0.00           H  
ATOM   4388  HA  SER A 279     -19.556   0.801  -8.949  1.00  0.00           H  
ATOM   4389 1HB  SER A 279     -17.358   0.731  -9.880  1.00  0.00           H  
ATOM   4390 2HB  SER A 279     -18.128   2.184 -10.496  1.00  0.00           H  
ATOM   4391  HG  SER A 279     -16.214   2.831  -9.832  1.00  0.00           H  
END
