# Supplementary material for: Computational design of mechanically coupled axle-rotor protein assemblies
Source: Science. Author manuscript; Available in PMC 2023 Dec 11. (PMC10712554; doi:10.1126/science.abm1183)
Supplement: Data S5 [file NIHMS1871500-supplement-Data_S5.zip › pdbs/C5_2.pdb]

ATOM      1  N   ASP A   1     -27.054  -7.527  29.234  1.00  0.00           N  
ATOM      2  CA  ASP A   1     -26.998  -8.618  28.262  1.00  0.00           C  
ATOM      3  C   ASP A   1     -28.060  -8.522  27.166  1.00  0.00           C  
ATOM      4  O   ASP A   1     -27.740  -8.668  25.982  1.00  0.00           O  
ATOM      5  CB  ASP A   1     -27.143  -9.961  28.982  1.00  0.00           C  
ATOM      6  CG  ASP A   1     -25.976 -10.264  29.911  1.00  0.00           C  
ATOM      7  OD1 ASP A   1     -24.907 -10.541  29.419  1.00  0.00           O  
ATOM      8  OD2 ASP A   1     -26.164 -10.215  31.103  1.00  0.00           O1-
ATOM      9 1H   ASP A   1     -26.169  -7.472  29.718  1.00  0.00           H  
ATOM     10 2H   ASP A   1     -27.229  -6.653  28.764  1.00  0.00           H  
ATOM     11 3H   ASP A   1     -27.784  -7.705  29.906  1.00  0.00           H  
ATOM     12  HA  ASP A   1     -26.024  -8.577  27.779  1.00  0.00           H  
ATOM     13 1HB  ASP A   1     -28.063  -9.963  29.566  1.00  0.00           H  
ATOM     14 2HB  ASP A   1     -27.220 -10.762  28.247  1.00  0.00           H  
ATOM     15  N   ARG A   2     -29.315  -8.239  27.529  1.00  0.00           N  
ATOM     16  CA  ARG A   2     -30.395  -8.216  26.533  1.00  0.00           C  
ATOM     17  C   ARG A   2     -30.159  -7.213  25.413  1.00  0.00           C  
ATOM     18  O   ARG A   2     -30.539  -7.465  24.277  1.00  0.00           O  
ATOM     19  CB  ARG A   2     -31.722  -7.892  27.204  1.00  0.00           C  
ATOM     20  CG  ARG A   2     -32.309  -9.020  28.038  1.00  0.00           C  
ATOM     21  CD  ARG A   2     -33.686  -8.705  28.497  1.00  0.00           C  
ATOM     22  NE  ARG A   2     -34.254  -9.783  29.289  1.00  0.00           N  
ATOM     23  CZ  ARG A   2     -35.432  -9.717  29.939  1.00  0.00           C  
ATOM     24  NH1 ARG A   2     -36.153  -8.619  29.882  1.00  0.00           N1+
ATOM     25  NH2 ARG A   2     -35.864 -10.755  30.633  1.00  0.00           N  
ATOM     26  H   ARG A   2     -29.557  -8.083  28.497  1.00  0.00           H  
ATOM     27  HA  ARG A   2     -30.445  -9.197  26.073  1.00  0.00           H  
ATOM     28 1HB  ARG A   2     -31.598  -7.029  27.857  1.00  0.00           H  
ATOM     29 2HB  ARG A   2     -32.457  -7.626  26.445  1.00  0.00           H  
ATOM     30 1HG  ARG A   2     -32.346  -9.932  27.442  1.00  0.00           H  
ATOM     31 2HG  ARG A   2     -31.684  -9.185  28.916  1.00  0.00           H  
ATOM     32 1HD  ARG A   2     -33.668  -7.805  29.111  1.00  0.00           H  
ATOM     33 2HD  ARG A   2     -34.329  -8.541  27.633  1.00  0.00           H  
ATOM     34  HE  ARG A   2     -33.728 -10.644  29.356  1.00  0.00           H  
ATOM     35 1HH1 ARG A   2     -35.824  -7.825  29.350  1.00  0.00           H  
ATOM     36 2HH1 ARG A   2     -37.036  -8.569  30.369  1.00  0.00           H  
ATOM     37 1HH2 ARG A   2     -35.309 -11.599  30.677  1.00  0.00           H  
ATOM     38 2HH2 ARG A   2     -36.746 -10.705  31.120  1.00  0.00           H  
ATOM     39  N   SER A   3     -29.507  -6.087  25.683  1.00  0.00           N  
ATOM     40  CA  SER A   3     -29.307  -5.136  24.596  1.00  0.00           C  
ATOM     41  C   SER A   3     -28.371  -5.693  23.516  1.00  0.00           C  
ATOM     42  O   SER A   3     -28.527  -5.384  22.334  1.00  0.00           O  
ATOM     43  CB  SER A   3     -28.745  -3.839  25.145  1.00  0.00           C  
ATOM     44  OG  SER A   3     -27.730  -4.087  26.077  1.00  0.00           O  
ATOM     45  H   SER A   3     -29.180  -5.889  26.613  1.00  0.00           H  
ATOM     46  HA  SER A   3     -30.271  -4.949  24.127  1.00  0.00           H  
ATOM     47 1HB  SER A   3     -28.351  -3.238  24.326  1.00  0.00           H  
ATOM     48 2HB  SER A   3     -29.544  -3.267  25.616  1.00  0.00           H  
ATOM     49  HG  SER A   3     -27.423  -3.226  26.371  1.00  0.00           H  
ATOM     50  N   GLU A   4     -27.375  -6.493  23.911  1.00  0.00           N  
ATOM     51  CA  GLU A   4     -26.400  -6.985  22.948  1.00  0.00           C  
ATOM     52  C   GLU A   4     -27.043  -8.104  22.154  1.00  0.00           C  
ATOM     53  O   GLU A   4     -26.851  -8.233  20.942  1.00  0.00           O  
ATOM     54  CB  GLU A   4     -25.131  -7.482  23.644  1.00  0.00           C  
ATOM     55  CG  GLU A   4     -24.304  -6.386  24.300  1.00  0.00           C  
ATOM     56  CD  GLU A   4     -23.781  -5.378  23.315  1.00  0.00           C  
ATOM     57  OE1 GLU A   4     -23.397  -5.771  22.239  1.00  0.00           O  
ATOM     58  OE2 GLU A   4     -23.766  -4.214  23.639  1.00  0.00           O1-
ATOM     59  H   GLU A   4     -27.331  -6.822  24.868  1.00  0.00           H  
ATOM     60  HA  GLU A   4     -26.140  -6.182  22.258  1.00  0.00           H  
ATOM     61 1HB  GLU A   4     -25.398  -8.206  24.413  1.00  0.00           H  
ATOM     62 2HB  GLU A   4     -24.495  -7.993  22.919  1.00  0.00           H  
ATOM     63 1HG  GLU A   4     -24.921  -5.872  25.035  1.00  0.00           H  
ATOM     64 2HG  GLU A   4     -23.466  -6.843  24.825  1.00  0.00           H  
ATOM     65  N   HIS A   5     -27.868  -8.884  22.850  1.00  0.00           N  
ATOM     66  CA  HIS A   5     -28.523 -10.047  22.273  1.00  0.00           C  
ATOM     67  C   HIS A   5     -29.463  -9.550  21.179  1.00  0.00           C  
ATOM     68  O   HIS A   5     -29.480 -10.067  20.058  1.00  0.00           O  
ATOM     69  CB  HIS A   5     -29.295 -10.843  23.330  1.00  0.00           C  
ATOM     70  CG  HIS A   5     -29.914 -12.101  22.803  1.00  0.00           C  
ATOM     71  CD2 HIS A   5     -31.210 -12.460  22.650  1.00  0.00           C  
ATOM     72  ND1 HIS A   5     -29.163 -13.168  22.360  1.00  0.00           N  
ATOM     73  CE1 HIS A   5     -29.972 -14.132  21.955  1.00  0.00           C  
ATOM     74  NE2 HIS A   5     -31.218 -13.727  22.121  1.00  0.00           N  
ATOM     75  H   HIS A   5     -28.014  -8.677  23.839  1.00  0.00           H  
ATOM     76  HA  HIS A   5     -27.790 -10.727  21.835  1.00  0.00           H  
ATOM     77 1HB  HIS A   5     -28.625 -11.109  24.148  1.00  0.00           H  
ATOM     78 2HB  HIS A   5     -30.088 -10.221  23.747  1.00  0.00           H  
ATOM     79  HD1 HIS A   5     -28.167 -13.253  22.408  1.00  0.00           H  
ATOM     80  HD2 HIS A   5     -32.150 -11.949  22.859  1.00  0.00           H  
ATOM     81  HE1 HIS A   5     -29.570 -15.068  21.566  1.00  0.00           H  
ATOM     82  N   ALA A   6     -30.227  -8.519  21.512  1.00  0.00           N  
ATOM     83  CA  ALA A   6     -31.169  -7.907  20.599  1.00  0.00           C  
ATOM     84  C   ALA A   6     -30.508  -7.363  19.337  1.00  0.00           C  
ATOM     85  O   ALA A   6     -31.048  -7.536  18.245  1.00  0.00           O  
ATOM     86  CB  ALA A   6     -31.926  -6.797  21.312  1.00  0.00           C  
ATOM     87  H   ALA A   6     -30.169  -8.154  22.463  1.00  0.00           H  
ATOM     88  HA  ALA A   6     -31.896  -8.667  20.309  1.00  0.00           H  
ATOM     89 1HB  ALA A   6     -32.650  -6.352  20.629  1.00  0.00           H  
ATOM     90 2HB  ALA A   6     -32.450  -7.209  22.174  1.00  0.00           H  
ATOM     91 3HB  ALA A   6     -31.225  -6.034  21.645  1.00  0.00           H  
ATOM     92  N   LYS A   7     -29.322  -6.747  19.452  1.00  0.00           N  
ATOM     93  CA  LYS A   7     -28.633  -6.318  18.237  1.00  0.00           C  
ATOM     94  C   LYS A   7     -28.238  -7.527  17.404  1.00  0.00           C  
ATOM     95  O   LYS A   7     -28.361  -7.511  16.171  1.00  0.00           O  
ATOM     96  CB  LYS A   7     -27.398  -5.482  18.577  1.00  0.00           C  
ATOM     97  CG  LYS A   7     -27.709  -4.107  19.152  1.00  0.00           C  
ATOM     98  CD  LYS A   7     -26.434  -3.342  19.476  1.00  0.00           C  
ATOM     99  CE  LYS A   7     -26.743  -1.974  20.066  1.00  0.00           C  
ATOM    100  NZ  LYS A   7     -25.504  -1.223  20.408  1.00  0.00           N1+
ATOM    101  H   LYS A   7     -28.917  -6.544  20.369  1.00  0.00           H  
ATOM    102  HA  LYS A   7     -29.316  -5.711  17.646  1.00  0.00           H  
ATOM    103 1HB  LYS A   7     -26.784  -6.017  19.302  1.00  0.00           H  
ATOM    104 2HB  LYS A   7     -26.796  -5.341  17.678  1.00  0.00           H  
ATOM    105 1HG  LYS A   7     -28.292  -3.533  18.430  1.00  0.00           H  
ATOM    106 2HG  LYS A   7     -28.298  -4.217  20.062  1.00  0.00           H  
ATOM    107 1HD  LYS A   7     -25.840  -3.912  20.193  1.00  0.00           H  
ATOM    108 2HD  LYS A   7     -25.847  -3.211  18.568  1.00  0.00           H  
ATOM    109 1HE  LYS A   7     -27.320  -1.391  19.350  1.00  0.00           H  
ATOM    110 2HE  LYS A   7     -27.340  -2.094  20.969  1.00  0.00           H  
ATOM    111 1HZ  LYS A   7     -25.751  -0.324  20.795  1.00  0.00           H  
ATOM    112 2HZ  LYS A   7     -24.968  -1.747  21.087  1.00  0.00           H  
ATOM    113 3HZ  LYS A   7     -24.950  -1.090  19.574  1.00  0.00           H  
ATOM    114  N   LYS A   8     -27.808  -8.601  18.073  1.00  0.00           N  
ATOM    115  CA  LYS A   8     -27.405  -9.801  17.366  1.00  0.00           C  
ATOM    116  C   LYS A   8     -28.620 -10.453  16.719  1.00  0.00           C  
ATOM    117  O   LYS A   8     -28.531 -10.954  15.600  1.00  0.00           O  
ATOM    118  CB  LYS A   8     -26.674 -10.766  18.292  1.00  0.00           C  
ATOM    119  CG  LYS A   8     -25.296 -10.268  18.732  1.00  0.00           C  
ATOM    120  CD  LYS A   8     -24.748 -11.105  19.874  1.00  0.00           C  
ATOM    121  CE  LYS A   8     -24.380 -12.506  19.406  1.00  0.00           C  
ATOM    122  NZ  LYS A   8     -23.914 -13.355  20.513  1.00  0.00           N1+
ATOM    123  H   LYS A   8     -27.741  -8.577  19.092  1.00  0.00           H  
ATOM    124  HA  LYS A   8     -26.717  -9.515  16.569  1.00  0.00           H  
ATOM    125 1HB  LYS A   8     -27.271 -10.929  19.194  1.00  0.00           H  
ATOM    126 2HB  LYS A   8     -26.551 -11.727  17.801  1.00  0.00           H  
ATOM    127 1HG  LYS A   8     -24.608 -10.319  17.888  1.00  0.00           H  
ATOM    128 2HG  LYS A   8     -25.371  -9.231  19.055  1.00  0.00           H  
ATOM    129 1HD  LYS A   8     -23.867 -10.623  20.294  1.00  0.00           H  
ATOM    130 2HD  LYS A   8     -25.504 -11.188  20.663  1.00  0.00           H  
ATOM    131 1HE  LYS A   8     -25.255 -12.973  18.958  1.00  0.00           H  
ATOM    132 2HE  LYS A   8     -23.591 -12.440  18.657  1.00  0.00           H  
ATOM    133 1HZ  LYS A   8     -23.680 -14.304  20.152  1.00  0.00           H  
ATOM    134 2HZ  LYS A   8     -23.107 -12.971  20.952  1.00  0.00           H  
ATOM    135 3HZ  LYS A   8     -24.669 -13.432  21.216  1.00  0.00           H  
ATOM    136  N   LEU A   9     -29.772 -10.415  17.397  1.00  0.00           N  
ATOM    137  CA  LEU A   9     -30.982 -10.973  16.816  1.00  0.00           C  
ATOM    138  C   LEU A   9     -31.421 -10.256  15.568  1.00  0.00           C  
ATOM    139  O   LEU A   9     -31.770 -10.901  14.580  1.00  0.00           O  
ATOM    140  CB  LEU A   9     -32.120 -10.933  17.844  1.00  0.00           C  
ATOM    141  CG  LEU A   9     -32.002 -11.926  19.007  1.00  0.00           C  
ATOM    142  CD1 LEU A   9     -33.111 -11.660  20.017  1.00  0.00           C  
ATOM    143  CD2 LEU A   9     -32.081 -13.348  18.471  1.00  0.00           C  
ATOM    144  H   LEU A   9     -29.786 -10.030  18.344  1.00  0.00           H  
ATOM    145  HA  LEU A   9     -30.764 -11.999  16.540  1.00  0.00           H  
ATOM    146 1HB  LEU A   9     -32.171  -9.932  18.268  1.00  0.00           H  
ATOM    147 2HB  LEU A   9     -33.059 -11.135  17.330  1.00  0.00           H  
ATOM    148  HG  LEU A   9     -31.047 -11.782  19.513  1.00  0.00           H  
ATOM    149 1HD1 LEU A   9     -33.026 -12.365  20.843  1.00  0.00           H  
ATOM    150 2HD1 LEU A   9     -33.018 -10.643  20.398  1.00  0.00           H  
ATOM    151 3HD1 LEU A   9     -34.079 -11.781  19.534  1.00  0.00           H  
ATOM    152 1HD2 LEU A   9     -31.996 -14.053  19.298  1.00  0.00           H  
ATOM    153 2HD2 LEU A   9     -33.036 -13.494  17.965  1.00  0.00           H  
ATOM    154 3HD2 LEU A   9     -31.268 -13.516  17.766  1.00  0.00           H  
ATOM    155  N   LYS A  10     -31.373  -8.933  15.569  1.00  0.00           N  
ATOM    156  CA  LYS A  10     -31.838  -8.221  14.396  1.00  0.00           C  
ATOM    157  C   LYS A  10     -30.837  -8.480  13.265  1.00  0.00           C  
ATOM    158  O   LYS A  10     -31.226  -8.626  12.102  1.00  0.00           O  
ATOM    159  CB  LYS A  10     -31.982  -6.724  14.677  1.00  0.00           C  
ATOM    160  CG  LYS A  10     -32.298  -5.882  13.448  1.00  0.00           C  
ATOM    161  CD  LYS A  10     -33.737  -6.076  13.000  1.00  0.00           C  
ATOM    162  CE  LYS A  10     -34.079  -5.174  11.822  1.00  0.00           C  
ATOM    163  NZ  LYS A  10     -35.505  -5.302  11.417  1.00  0.00           N1+
ATOM    164  H   LYS A  10     -31.041  -8.430  16.393  1.00  0.00           H  
ATOM    165  HA  LYS A  10     -32.801  -8.633  14.093  1.00  0.00           H  
ATOM    166 1HB  LYS A  10     -32.777  -6.566  15.405  1.00  0.00           H  
ATOM    167 2HB  LYS A  10     -31.058  -6.346  15.114  1.00  0.00           H  
ATOM    168 1HG  LYS A  10     -32.137  -4.828  13.679  1.00  0.00           H  
ATOM    169 2HG  LYS A  10     -31.631  -6.163  12.633  1.00  0.00           H  
ATOM    170 1HD  LYS A  10     -33.891  -7.115  12.706  1.00  0.00           H  
ATOM    171 2HD  LYS A  10     -34.410  -5.848  13.825  1.00  0.00           H  
ATOM    172 1HE  LYS A  10     -33.882  -4.137  12.090  1.00  0.00           H  
ATOM    173 2HE  LYS A  10     -33.448  -5.432  10.972  1.00  0.00           H  
ATOM    174 1HZ  LYS A  10     -35.689  -4.690  10.636  1.00  0.00           H  
ATOM    175 2HZ  LYS A  10     -35.694  -6.257  11.148  1.00  0.00           H  
ATOM    176 3HZ  LYS A  10     -36.100  -5.047  12.193  1.00  0.00           H  
ATOM    177  N   THR A  11     -29.545  -8.604  13.618  1.00  0.00           N  
ATOM    178  CA  THR A  11     -28.509  -8.889  12.628  1.00  0.00           C  
ATOM    179  C   THR A  11     -28.770 -10.228  11.936  1.00  0.00           C  
ATOM    180  O   THR A  11     -28.676 -10.322  10.713  1.00  0.00           O  
ATOM    181  CB  THR A  11     -27.111  -8.900  13.274  1.00  0.00           C  
ATOM    182  CG2 THR A  11     -26.047  -9.227  12.236  1.00  0.00           C  
ATOM    183  OG1 THR A  11     -26.836  -7.613  13.846  1.00  0.00           O  
ATOM    184  H   THR A  11     -29.281  -8.466  14.595  1.00  0.00           H  
ATOM    185  HA  THR A  11     -28.537  -8.110  11.866  1.00  0.00           H  
ATOM    186  HB  THR A  11     -27.081  -9.648  14.064  1.00  0.00           H  
ATOM    187  HG1 THR A  11     -27.414  -7.469  14.597  1.00  0.00           H  
ATOM    188 1HG2 THR A  11     -25.066  -9.231  12.711  1.00  0.00           H  
ATOM    189 2HG2 THR A  11     -26.246 -10.208  11.808  1.00  0.00           H  
ATOM    190 3HG2 THR A  11     -26.065  -8.476  11.448  1.00  0.00           H  
ATOM    191  N   PHE A  12     -29.117 -11.262  12.710  1.00  0.00           N  
ATOM    192  CA  PHE A  12     -29.422 -12.572  12.142  1.00  0.00           C  
ATOM    193  C   PHE A  12     -30.637 -12.473  11.243  1.00  0.00           C  
ATOM    194  O   PHE A  12     -30.657 -13.042  10.153  1.00  0.00           O  
ATOM    195  CB  PHE A  12     -29.674 -13.602  13.245  1.00  0.00           C  
ATOM    196  CG  PHE A  12     -29.836 -15.006  12.736  1.00  0.00           C  
ATOM    197  CD1 PHE A  12     -28.745 -15.714  12.252  1.00  0.00           C  
ATOM    198  CD2 PHE A  12     -31.078 -15.622  12.739  1.00  0.00           C  
ATOM    199  CE1 PHE A  12     -28.893 -17.006  11.784  1.00  0.00           C  
ATOM    200  CE2 PHE A  12     -31.228 -16.914  12.274  1.00  0.00           C  
ATOM    201  CZ  PHE A  12     -30.134 -17.606  11.795  1.00  0.00           C  
ATOM    202  H   PHE A  12     -29.150 -11.139  13.718  1.00  0.00           H  
ATOM    203  HA  PHE A  12     -28.574 -12.898  11.546  1.00  0.00           H  
ATOM    204 1HB  PHE A  12     -28.845 -13.589  13.950  1.00  0.00           H  
ATOM    205 2HB  PHE A  12     -30.576 -13.334  13.793  1.00  0.00           H  
ATOM    206  HD1 PHE A  12     -27.763 -15.240  12.245  1.00  0.00           H  
ATOM    207  HD2 PHE A  12     -31.942 -15.076  13.117  1.00  0.00           H  
ATOM    208  HE1 PHE A  12     -28.027 -17.550  11.408  1.00  0.00           H  
ATOM    209  HE2 PHE A  12     -32.211 -17.387  12.282  1.00  0.00           H  
ATOM    210  HZ  PHE A  12     -30.251 -18.624  11.427  1.00  0.00           H  
ATOM    211  N   LEU A  13     -31.668 -11.766  11.702  1.00  0.00           N  
ATOM    212  CA  LEU A  13     -32.864 -11.589  10.903  1.00  0.00           C  
ATOM    213  C   LEU A  13     -32.523 -10.945   9.563  1.00  0.00           C  
ATOM    214  O   LEU A  13     -33.010 -11.389   8.523  1.00  0.00           O  
ATOM    215  CB  LEU A  13     -33.882 -10.725  11.658  1.00  0.00           C  
ATOM    216  CG  LEU A  13     -35.214 -10.483  10.936  1.00  0.00           C  
ATOM    217  CD1 LEU A  13     -35.903 -11.817  10.681  1.00  0.00           C  
ATOM    218  CD2 LEU A  13     -36.090  -9.567  11.778  1.00  0.00           C  
ATOM    219  H   LEU A  13     -31.627 -11.339  12.623  1.00  0.00           H  
ATOM    220  HA  LEU A  13     -33.299 -12.564  10.713  1.00  0.00           H  
ATOM    221 1HB  LEU A  13     -34.104 -11.203  12.611  1.00  0.00           H  
ATOM    222 2HB  LEU A  13     -33.433  -9.753  11.859  1.00  0.00           H  
ATOM    223  HG  LEU A  13     -35.024 -10.015   9.969  1.00  0.00           H  
ATOM    224 1HD1 LEU A  13     -36.850 -11.646  10.168  1.00  0.00           H  
ATOM    225 2HD1 LEU A  13     -35.263 -12.444  10.060  1.00  0.00           H  
ATOM    226 3HD1 LEU A  13     -36.092 -12.317  11.631  1.00  0.00           H  
ATOM    227 1HD2 LEU A  13     -37.035  -9.395  11.265  1.00  0.00           H  
ATOM    228 2HD2 LEU A  13     -36.281 -10.034  12.745  1.00  0.00           H  
ATOM    229 3HD2 LEU A  13     -35.581  -8.615  11.930  1.00  0.00           H  
ATOM    230  N   GLU A  14     -31.643  -9.937   9.567  1.00  0.00           N  
ATOM    231  CA  GLU A  14     -31.211  -9.322   8.322  1.00  0.00           C  
ATOM    232  C   GLU A  14     -30.553 -10.379   7.442  1.00  0.00           C  
ATOM    233  O   GLU A  14     -30.882 -10.497   6.261  1.00  0.00           O  
ATOM    234  CB  GLU A  14     -30.239  -8.170   8.587  1.00  0.00           C  
ATOM    235  CG  GLU A  14     -29.715  -7.486   7.333  1.00  0.00           C  
ATOM    236  CD  GLU A  14     -28.763  -6.362   7.632  1.00  0.00           C  
ATOM    237  OE1 GLU A  14     -28.791  -5.862   8.732  1.00  0.00           O  
ATOM    238  OE2 GLU A  14     -28.007  -6.003   6.762  1.00  0.00           O1-
ATOM    239  H   GLU A  14     -31.291  -9.560  10.449  1.00  0.00           H  
ATOM    240  HA  GLU A  14     -32.087  -8.941   7.796  1.00  0.00           H  
ATOM    241 1HB  GLU A  14     -30.731  -7.414   9.201  1.00  0.00           H  
ATOM    242 2HB  GLU A  14     -29.382  -8.540   9.151  1.00  0.00           H  
ATOM    243 1HG  GLU A  14     -29.204  -8.224   6.715  1.00  0.00           H  
ATOM    244 2HG  GLU A  14     -30.560  -7.099   6.764  1.00  0.00           H  
ATOM    245  N   ASN A  15     -29.670 -11.191   8.035  1.00  0.00           N  
ATOM    246  CA  ASN A  15     -28.945 -12.198   7.268  1.00  0.00           C  
ATOM    247  C   ASN A  15     -29.913 -13.216   6.676  1.00  0.00           C  
ATOM    248  O   ASN A  15     -29.720 -13.678   5.548  1.00  0.00           O  
ATOM    249  CB  ASN A  15     -27.904 -12.885   8.132  1.00  0.00           C  
ATOM    250  CG  ASN A  15     -26.718 -12.005   8.418  1.00  0.00           C  
ATOM    251  ND2 ASN A  15     -25.889 -12.425   9.339  1.00  0.00           N  
ATOM    252  OD1 ASN A  15     -26.555 -10.945   7.804  1.00  0.00           O  
ATOM    253  H   ASN A  15     -29.475 -11.072   9.029  1.00  0.00           H  
ATOM    254  HA  ASN A  15     -28.412 -11.702   6.459  1.00  0.00           H  
ATOM    255 1HB  ASN A  15     -28.355 -13.185   9.080  1.00  0.00           H  
ATOM    256 2HB  ASN A  15     -27.558 -13.790   7.634  1.00  0.00           H  
ATOM    257 1HD2 ASN A  15     -25.082 -11.881   9.570  1.00  0.00           H  
ATOM    258 2HD2 ASN A  15     -26.061 -13.289   9.812  1.00  0.00           H  
ATOM    259  N   LEU A  16     -30.982 -13.534   7.400  1.00  0.00           N  
ATOM    260  CA  LEU A  16     -32.022 -14.407   6.877  1.00  0.00           C  
ATOM    261  C   LEU A  16     -32.704 -13.798   5.661  1.00  0.00           C  
ATOM    262  O   LEU A  16     -32.915 -14.488   4.657  1.00  0.00           O  
ATOM    263  CB  LEU A  16     -33.066 -14.694   7.963  1.00  0.00           C  
ATOM    264  CG  LEU A  16     -32.603 -15.604   9.108  1.00  0.00           C  
ATOM    265  CD1 LEU A  16     -33.667 -15.637  10.196  1.00  0.00           C  
ATOM    266  CD2 LEU A  16     -32.329 -17.001   8.567  1.00  0.00           C  
ATOM    267  H   LEU A  16     -31.063 -13.178   8.354  1.00  0.00           H  
ATOM    268  HA  LEU A  16     -31.553 -15.342   6.575  1.00  0.00           H  
ATOM    269 1HB  LEU A  16     -33.381 -13.747   8.401  1.00  0.00           H  
ATOM    270 2HB  LEU A  16     -33.933 -15.162   7.498  1.00  0.00           H  
ATOM    271  HG  LEU A  16     -31.690 -15.200   9.548  1.00  0.00           H  
ATOM    272 1HD1 LEU A  16     -33.337 -16.284  11.009  1.00  0.00           H  
ATOM    273 2HD1 LEU A  16     -33.829 -14.629  10.577  1.00  0.00           H  
ATOM    274 3HD1 LEU A  16     -34.598 -16.023   9.780  1.00  0.00           H  
ATOM    275 1HD2 LEU A  16     -31.998 -17.647   9.381  1.00  0.00           H  
ATOM    276 2HD2 LEU A  16     -33.241 -17.405   8.129  1.00  0.00           H  
ATOM    277 3HD2 LEU A  16     -31.551 -16.949   7.805  1.00  0.00           H  
ATOM    278  N   ARG A  17     -33.001 -12.497   5.701  1.00  0.00           N  
ATOM    279  CA  ARG A  17     -33.673 -11.890   4.564  1.00  0.00           C  
ATOM    280  C   ARG A  17     -32.721 -11.792   3.368  1.00  0.00           C  
ATOM    281  O   ARG A  17     -33.151 -11.956   2.224  1.00  0.00           O  
ATOM    282  CB  ARG A  17     -34.190 -10.505   4.923  1.00  0.00           C  
ATOM    283  CG  ARG A  17     -35.302 -10.486   5.959  1.00  0.00           C  
ATOM    284  CD  ARG A  17     -36.584 -10.981   5.397  1.00  0.00           C  
ATOM    285  NE  ARG A  17     -37.661 -10.927   6.374  1.00  0.00           N  
ATOM    286  CZ  ARG A  17     -38.954 -11.194   6.102  1.00  0.00           C  
ATOM    287  NH1 ARG A  17     -39.313 -11.531   4.884  1.00  0.00           N1+
ATOM    288  NH2 ARG A  17     -39.860 -11.117   7.061  1.00  0.00           N  
ATOM    289  H   ARG A  17     -32.785 -11.945   6.533  1.00  0.00           H  
ATOM    290  HA  ARG A  17     -34.505 -12.531   4.277  1.00  0.00           H  
ATOM    291 1HB  ARG A  17     -33.370  -9.900   5.308  1.00  0.00           H  
ATOM    292 2HB  ARG A  17     -34.565 -10.013   4.027  1.00  0.00           H  
ATOM    293 1HG  ARG A  17     -35.026 -11.123   6.799  1.00  0.00           H  
ATOM    294 2HG  ARG A  17     -35.453  -9.465   6.312  1.00  0.00           H  
ATOM    295 1HD  ARG A  17     -36.868 -10.368   4.542  1.00  0.00           H  
ATOM    296 2HD  ARG A  17     -36.466 -12.016   5.079  1.00  0.00           H  
ATOM    297  HE  ARG A  17     -37.423 -10.671   7.322  1.00  0.00           H  
ATOM    298 1HH1 ARG A  17     -38.621 -11.591   4.150  1.00  0.00           H  
ATOM    299 2HH1 ARG A  17     -40.282 -11.732   4.681  1.00  0.00           H  
ATOM    300 1HH2 ARG A  17     -39.583 -10.857   7.998  1.00  0.00           H  
ATOM    301 2HH2 ARG A  17     -40.828 -11.316   6.858  1.00  0.00           H  
ATOM    302  N   ARG A  18     -31.422 -11.580   3.620  1.00  0.00           N  
ATOM    303  CA  ARG A  18     -30.452 -11.541   2.522  1.00  0.00           C  
ATOM    304  C   ARG A  18     -30.318 -12.930   1.903  1.00  0.00           C  
ATOM    305  O   ARG A  18     -30.240 -13.081   0.680  1.00  0.00           O  
ATOM    306  CB  ARG A  18     -29.091 -11.064   3.010  1.00  0.00           C  
ATOM    307  CG  ARG A  18     -29.022  -9.589   3.368  1.00  0.00           C  
ATOM    308  CD  ARG A  18     -27.671  -9.206   3.859  1.00  0.00           C  
ATOM    309  NE  ARG A  18     -27.608  -7.802   4.230  1.00  0.00           N  
ATOM    310  CZ  ARG A  18     -27.374  -6.792   3.372  1.00  0.00           C  
ATOM    311  NH1 ARG A  18     -27.182  -7.046   2.096  1.00  0.00           N1+
ATOM    312  NH2 ARG A  18     -27.335  -5.546   3.809  1.00  0.00           N  
ATOM    313  H   ARG A  18     -31.112 -11.419   4.580  1.00  0.00           H  
ATOM    314  HA  ARG A  18     -30.821 -10.856   1.758  1.00  0.00           H  
ATOM    315 1HB  ARG A  18     -28.803 -11.633   3.892  1.00  0.00           H  
ATOM    316 2HB  ARG A  18     -28.343 -11.253   2.240  1.00  0.00           H  
ATOM    317 1HG  ARG A  18     -29.249  -8.988   2.488  1.00  0.00           H  
ATOM    318 2HG  ARG A  18     -29.746  -9.370   4.154  1.00  0.00           H  
ATOM    319 1HD  ARG A  18     -27.421  -9.803   4.734  1.00  0.00           H  
ATOM    320 2HD  ARG A  18     -26.937  -9.385   3.074  1.00  0.00           H  
ATOM    321  HE  ARG A  18     -27.749  -7.568   5.204  1.00  0.00           H  
ATOM    322 1HH1 ARG A  18     -27.212  -7.999   1.760  1.00  0.00           H  
ATOM    323 2HH1 ARG A  18     -27.008  -6.290   1.450  1.00  0.00           H  
ATOM    324 1HH2 ARG A  18     -27.482  -5.351   4.791  1.00  0.00           H  
ATOM    325 2HH2 ARG A  18     -27.159  -4.790   3.166  1.00  0.00           H  
ATOM    326  N   HIS A  19     -30.339 -13.947   2.763  1.00  0.00           N  
ATOM    327  CA  HIS A  19     -30.270 -15.340   2.363  1.00  0.00           C  
ATOM    328  C   HIS A  19     -31.469 -15.641   1.475  1.00  0.00           C  
ATOM    329  O   HIS A  19     -31.322 -16.179   0.375  1.00  0.00           O  
ATOM    330  CB  HIS A  19     -30.255 -16.271   3.579  1.00  0.00           C  
ATOM    331  CG  HIS A  19     -30.043 -17.712   3.230  1.00  0.00           C  
ATOM    332  CD2 HIS A  19     -30.922 -18.691   2.912  1.00  0.00           C  
ATOM    333  ND1 HIS A  19     -28.792 -18.289   3.184  1.00  0.00           N  
ATOM    334  CE1 HIS A  19     -28.910 -19.563   2.851  1.00  0.00           C  
ATOM    335  NE2 HIS A  19     -30.192 -19.831   2.681  1.00  0.00           N  
ATOM    336  H   HIS A  19     -30.372 -13.740   3.759  1.00  0.00           H  
ATOM    337  HA  HIS A  19     -29.357 -15.527   1.798  1.00  0.00           H  
ATOM    338 1HB  HIS A  19     -29.462 -15.966   4.263  1.00  0.00           H  
ATOM    339 2HB  HIS A  19     -31.200 -16.186   4.115  1.00  0.00           H  
ATOM    340  HD1 HIS A  19     -27.929 -17.852   3.441  1.00  0.00           H  
ATOM    341  HD2 HIS A  19     -32.008 -18.709   2.820  1.00  0.00           H  
ATOM    342  HE1 HIS A  19     -28.030 -20.198   2.761  1.00  0.00           H  
ATOM    343  N   LEU A  20     -32.665 -15.280   1.957  1.00  0.00           N  
ATOM    344  CA  LEU A  20     -33.890 -15.491   1.206  1.00  0.00           C  
ATOM    345  C   LEU A  20     -33.821 -14.818  -0.165  1.00  0.00           C  
ATOM    346  O   LEU A  20     -34.155 -15.438  -1.174  1.00  0.00           O  
ATOM    347  CB  LEU A  20     -35.089 -14.949   1.993  1.00  0.00           C  
ATOM    348  CG  LEU A  20     -36.461 -15.142   1.333  1.00  0.00           C  
ATOM    349  CD1 LEU A  20     -36.771 -16.629   1.233  1.00  0.00           C  
ATOM    350  CD2 LEU A  20     -37.522 -14.414   2.145  1.00  0.00           C  
ATOM    351  H   LEU A  20     -32.726 -14.854   2.883  1.00  0.00           H  
ATOM    352  HA  LEU A  20     -34.012 -16.560   1.053  1.00  0.00           H  
ATOM    353 1HB  LEU A  20     -35.117 -15.440   2.965  1.00  0.00           H  
ATOM    354 2HB  LEU A  20     -34.946 -13.881   2.154  1.00  0.00           H  
ATOM    355  HG  LEU A  20     -36.437 -14.736   0.321  1.00  0.00           H  
ATOM    356 1HD1 LEU A  20     -37.746 -16.765   0.763  1.00  0.00           H  
ATOM    357 2HD1 LEU A  20     -36.008 -17.121   0.629  1.00  0.00           H  
ATOM    358 3HD1 LEU A  20     -36.786 -17.066   2.230  1.00  0.00           H  
ATOM    359 1HD2 LEU A  20     -38.496 -14.551   1.674  1.00  0.00           H  
ATOM    360 2HD2 LEU A  20     -37.547 -14.821   3.157  1.00  0.00           H  
ATOM    361 3HD2 LEU A  20     -37.284 -13.352   2.187  1.00  0.00           H  
ATOM    362  N   ASP A  21     -33.362 -13.562  -0.224  1.00  0.00           N  
ATOM    363  CA  ASP A  21     -33.286 -12.883  -1.514  1.00  0.00           C  
ATOM    364  C   ASP A  21     -32.310 -13.610  -2.431  1.00  0.00           C  
ATOM    365  O   ASP A  21     -32.574 -13.768  -3.628  1.00  0.00           O  
ATOM    366  CB  ASP A  21     -32.853 -11.426  -1.338  1.00  0.00           C  
ATOM    367  CG  ASP A  21     -32.951 -10.619  -2.625  1.00  0.00           C  
ATOM    368  OD1 ASP A  21     -34.047 -10.420  -3.096  1.00  0.00           O  
ATOM    369  OD2 ASP A  21     -31.933 -10.208  -3.125  1.00  0.00           O1-
ATOM    370  H   ASP A  21     -33.098 -13.070   0.629  1.00  0.00           H  
ATOM    371  HA  ASP A  21     -34.272 -12.915  -1.979  1.00  0.00           H  
ATOM    372 1HB  ASP A  21     -33.474 -10.951  -0.579  1.00  0.00           H  
ATOM    373 2HB  ASP A  21     -31.821 -11.393  -0.985  1.00  0.00           H  
ATOM    374  N   ARG A  22     -31.213 -14.128  -1.868  1.00  0.00           N  
ATOM    375  CA  ARG A  22     -30.242 -14.839  -2.686  1.00  0.00           C  
ATOM    376  C   ARG A  22     -30.916 -16.062  -3.289  1.00  0.00           C  
ATOM    377  O   ARG A  22     -30.751 -16.335  -4.476  1.00  0.00           O  
ATOM    378  CB  ARG A  22     -29.034 -15.263  -1.866  1.00  0.00           C  
ATOM    379  CG  ARG A  22     -28.003 -16.085  -2.623  1.00  0.00           C  
ATOM    380  CD  ARG A  22     -27.290 -15.270  -3.640  1.00  0.00           C  
ATOM    381  NE  ARG A  22     -26.295 -16.049  -4.359  1.00  0.00           N  
ATOM    382  CZ  ARG A  22     -25.028 -16.243  -3.943  1.00  0.00           C  
ATOM    383  NH1 ARG A  22     -24.618 -15.712  -2.813  1.00  0.00           N1+
ATOM    384  NH2 ARG A  22     -24.197 -16.971  -4.671  1.00  0.00           N  
ATOM    385  H   ARG A  22     -31.035 -13.983  -0.872  1.00  0.00           H  
ATOM    386  HA  ARG A  22     -29.921 -14.188  -3.500  1.00  0.00           H  
ATOM    387 1HB  ARG A  22     -28.529 -14.379  -1.478  1.00  0.00           H  
ATOM    388 2HB  ARG A  22     -29.363 -15.854  -1.011  1.00  0.00           H  
ATOM    389 1HG  ARG A  22     -27.266 -16.481  -1.923  1.00  0.00           H  
ATOM    390 2HG  ARG A  22     -28.499 -16.911  -3.133  1.00  0.00           H  
ATOM    391 1HD  ARG A  22     -28.006 -14.882  -4.363  1.00  0.00           H  
ATOM    392 2HD  ARG A  22     -26.783 -14.439  -3.149  1.00  0.00           H  
ATOM    393  HE  ARG A  22     -26.573 -16.475  -5.233  1.00  0.00           H  
ATOM    394 1HH1 ARG A  22     -25.252 -15.156  -2.257  1.00  0.00           H  
ATOM    395 2HH1 ARG A  22     -23.669 -15.858  -2.501  1.00  0.00           H  
ATOM    396 1HH2 ARG A  22     -24.512 -17.380  -5.539  1.00  0.00           H  
ATOM    397 2HH2 ARG A  22     -23.250 -17.116  -4.358  1.00  0.00           H  
ATOM    398  N   LEU A  23     -31.725 -16.768  -2.491  1.00  0.00           N  
ATOM    399  CA  LEU A  23     -32.409 -17.958  -2.987  1.00  0.00           C  
ATOM    400  C   LEU A  23     -33.393 -17.640  -4.102  1.00  0.00           C  
ATOM    401  O   LEU A  23     -33.467 -18.383  -5.082  1.00  0.00           O  
ATOM    402  CB  LEU A  23     -33.150 -18.651  -1.837  1.00  0.00           C  
ATOM    403  CG  LEU A  23     -32.265 -19.383  -0.820  1.00  0.00           C  
ATOM    404  CD1 LEU A  23     -33.091 -19.743   0.408  1.00  0.00           C  
ATOM    405  CD2 LEU A  23     -31.675 -20.628  -1.465  1.00  0.00           C  
ATOM    406  H   LEU A  23     -31.838 -16.477  -1.519  1.00  0.00           H  
ATOM    407  HA  LEU A  23     -31.658 -18.640  -3.371  1.00  0.00           H  
ATOM    408 1HB  LEU A  23     -33.728 -17.904  -1.295  1.00  0.00           H  
ATOM    409 2HB  LEU A  23     -33.842 -19.381  -2.259  1.00  0.00           H  
ATOM    410  HG  LEU A  23     -31.459 -18.723  -0.498  1.00  0.00           H  
ATOM    411 1HD1 LEU A  23     -32.462 -20.262   1.131  1.00  0.00           H  
ATOM    412 2HD1 LEU A  23     -33.485 -18.833   0.860  1.00  0.00           H  
ATOM    413 3HD1 LEU A  23     -33.917 -20.389   0.115  1.00  0.00           H  
ATOM    414 1HD2 LEU A  23     -31.045 -21.148  -0.742  1.00  0.00           H  
ATOM    415 2HD2 LEU A  23     -32.481 -21.289  -1.785  1.00  0.00           H  
ATOM    416 3HD2 LEU A  23     -31.075 -20.342  -2.329  1.00  0.00           H  
ATOM    417  N   ASP A  24     -34.124 -16.534  -4.006  1.00  0.00           N  
ATOM    418  CA  ASP A  24     -35.050 -16.198  -5.080  1.00  0.00           C  
ATOM    419  C   ASP A  24     -34.299 -15.862  -6.376  1.00  0.00           C  
ATOM    420  O   ASP A  24     -34.711 -16.259  -7.469  1.00  0.00           O  
ATOM    421  CB  ASP A  24     -35.935 -15.018  -4.669  1.00  0.00           C  
ATOM    422  CG  ASP A  24     -36.995 -15.400  -3.645  1.00  0.00           C  
ATOM    423  OD1 ASP A  24     -37.250 -16.571  -3.492  1.00  0.00           O  
ATOM    424  OD2 ASP A  24     -37.537 -14.518  -3.025  1.00  0.00           O1-
ATOM    425  H   ASP A  24     -34.056 -15.948  -3.171  1.00  0.00           H  
ATOM    426  HA  ASP A  24     -35.672 -17.072  -5.275  1.00  0.00           H  
ATOM    427 1HB  ASP A  24     -35.313 -14.225  -4.250  1.00  0.00           H  
ATOM    428 2HB  ASP A  24     -36.432 -14.612  -5.550  1.00  0.00           H  
ATOM    429  N   LYS A  25     -33.156 -15.173  -6.270  1.00  0.00           N  
ATOM    430  CA  LYS A  25     -32.411 -14.845  -7.486  1.00  0.00           C  
ATOM    431  C   LYS A  25     -31.781 -16.117  -8.040  1.00  0.00           C  
ATOM    432  O   LYS A  25     -31.737 -16.342  -9.253  1.00  0.00           O  
ATOM    433  CB  LYS A  25     -31.338 -13.790  -7.211  1.00  0.00           C  
ATOM    434  CG  LYS A  25     -31.882 -12.389  -6.964  1.00  0.00           C  
ATOM    435  CD  LYS A  25     -30.757 -11.399  -6.699  1.00  0.00           C  
ATOM    436  CE  LYS A  25     -31.255  -9.963  -6.781  1.00  0.00           C  
ATOM    437  NZ  LYS A  25     -32.296  -9.674  -5.756  1.00  0.00           N1+
ATOM    438  H   LYS A  25     -32.824 -14.856  -5.359  1.00  0.00           H  
ATOM    439  HA  LYS A  25     -33.101 -14.451  -8.232  1.00  0.00           H  
ATOM    440 1HB  LYS A  25     -30.756 -14.082  -6.336  1.00  0.00           H  
ATOM    441 2HB  LYS A  25     -30.652 -13.738  -8.057  1.00  0.00           H  
ATOM    442 1HG  LYS A  25     -32.447 -12.059  -7.837  1.00  0.00           H  
ATOM    443 2HG  LYS A  25     -32.552 -12.405  -6.104  1.00  0.00           H  
ATOM    444 1HD  LYS A  25     -30.343 -11.574  -5.706  1.00  0.00           H  
ATOM    445 2HD  LYS A  25     -29.967 -11.541  -7.434  1.00  0.00           H  
ATOM    446 1HE  LYS A  25     -30.419  -9.280  -6.634  1.00  0.00           H  
ATOM    447 2HE  LYS A  25     -31.676  -9.778  -7.770  1.00  0.00           H  
ATOM    448 1HZ  LYS A  25     -32.598  -8.714  -5.844  1.00  0.00           H  
ATOM    449 2HZ  LYS A  25     -33.084 -10.289  -5.894  1.00  0.00           H  
ATOM    450 3HZ  LYS A  25     -31.910  -9.822  -4.835  1.00  0.00           H  
ATOM    451  N   HIS A  26     -31.345 -16.976  -7.125  1.00  0.00           N  
ATOM    452  CA  HIS A  26     -30.737 -18.251  -7.434  1.00  0.00           C  
ATOM    453  C   HIS A  26     -31.690 -19.105  -8.254  1.00  0.00           C  
ATOM    454  O   HIS A  26     -31.307 -19.641  -9.294  1.00  0.00           O  
ATOM    455  CB  HIS A  26     -30.327 -18.950  -6.139  1.00  0.00           C  
ATOM    456  CG  HIS A  26     -29.796 -20.272  -6.325  1.00  0.00           C  
ATOM    457  CD2 HIS A  26     -30.403 -21.455  -6.254  1.00  0.00           C  
ATOM    458  ND1 HIS A  26     -28.477 -20.525  -6.643  1.00  0.00           N  
ATOM    459  CE1 HIS A  26     -28.318 -21.830  -6.752  1.00  0.00           C  
ATOM    460  NE2 HIS A  26     -29.473 -22.394  -6.526  1.00  0.00           N  
ATOM    461  H   HIS A  26     -31.412 -16.722  -6.144  1.00  0.00           H  
ATOM    462  HA  HIS A  26     -29.840 -18.093  -8.026  1.00  0.00           H  
ATOM    463 1HB  HIS A  26     -29.583 -18.348  -5.616  1.00  0.00           H  
ATOM    464 2HB  HIS A  26     -31.186 -19.030  -5.498  1.00  0.00           H  
ATOM    465  HD2 HIS A  26     -31.457 -21.631  -6.033  1.00  0.00           H  
ATOM    466  HE1 HIS A  26     -27.404 -22.359  -6.997  1.00  0.00           H  
ATOM    467  HE2 HIS A  26     -29.683 -23.367  -6.554  1.00  0.00           H  
ATOM    468  N   ILE A  27     -32.924 -19.262  -7.776  1.00  0.00           N  
ATOM    469  CA  ILE A  27     -33.928 -20.051  -8.464  1.00  0.00           C  
ATOM    470  C   ILE A  27     -34.228 -19.459  -9.834  1.00  0.00           C  
ATOM    471  O   ILE A  27     -34.398 -20.198 -10.802  1.00  0.00           O  
ATOM    472  CB  ILE A  27     -35.224 -20.135  -7.638  1.00  0.00           C  
ATOM    473  CG1 ILE A  27     -35.010 -21.004  -6.395  1.00  0.00           C  
ATOM    474  CG2 ILE A  27     -36.361 -20.683  -8.486  1.00  0.00           C  
ATOM    475  CD1 ILE A  27     -36.142 -20.931  -5.397  1.00  0.00           C  
ATOM    476  H   ILE A  27     -33.180 -18.818  -6.900  1.00  0.00           H  
ATOM    477  HA  ILE A  27     -33.536 -21.057  -8.601  1.00  0.00           H  
ATOM    478  HB  ILE A  27     -35.495 -19.141  -7.283  1.00  0.00           H  
ATOM    479 1HG1 ILE A  27     -34.886 -22.044  -6.696  1.00  0.00           H  
ATOM    480 2HG1 ILE A  27     -34.092 -20.698  -5.892  1.00  0.00           H  
ATOM    481 1HG2 ILE A  27     -37.269 -20.737  -7.885  1.00  0.00           H  
ATOM    482 2HG2 ILE A  27     -36.528 -20.028  -9.338  1.00  0.00           H  
ATOM    483 3HG2 ILE A  27     -36.101 -21.681  -8.840  1.00  0.00           H  
ATOM    484 1HD1 ILE A  27     -35.918 -21.572  -4.544  1.00  0.00           H  
ATOM    485 2HD1 ILE A  27     -36.261 -19.902  -5.055  1.00  0.00           H  
ATOM    486 3HD1 ILE A  27     -37.065 -21.265  -5.868  1.00  0.00           H  
ATOM    487  N   LYS A  28     -34.293 -18.125  -9.937  1.00  0.00           N  
ATOM    488  CA  LYS A  28     -34.531 -17.511 -11.242  1.00  0.00           C  
ATOM    489  C   LYS A  28     -33.467 -17.953 -12.250  1.00  0.00           C  
ATOM    490  O   LYS A  28     -33.801 -18.369 -13.366  1.00  0.00           O  
ATOM    491  CB  LYS A  28     -34.548 -15.987 -11.124  1.00  0.00           C  
ATOM    492  CG  LYS A  28     -35.060 -15.265 -12.364  1.00  0.00           C  
ATOM    493  CD  LYS A  28     -33.916 -14.868 -13.284  1.00  0.00           C  
ATOM    494  CE  LYS A  28     -34.406 -13.998 -14.433  1.00  0.00           C  
ATOM    495  NZ  LYS A  28     -33.311 -13.666 -15.385  1.00  0.00           N1+
ATOM    496  H   LYS A  28     -34.197 -17.538  -9.106  1.00  0.00           H  
ATOM    497  HA  LYS A  28     -35.502 -17.841 -11.608  1.00  0.00           H  
ATOM    498 1HB  LYS A  28     -35.177 -15.694 -10.284  1.00  0.00           H  
ATOM    499 2HB  LYS A  28     -33.540 -15.625 -10.920  1.00  0.00           H  
ATOM    500 1HG  LYS A  28     -35.743 -15.918 -12.909  1.00  0.00           H  
ATOM    501 2HG  LYS A  28     -35.604 -14.369 -12.065  1.00  0.00           H  
ATOM    502 1HD  LYS A  28     -33.167 -14.315 -12.715  1.00  0.00           H  
ATOM    503 2HD  LYS A  28     -33.449 -15.763 -13.693  1.00  0.00           H  
ATOM    504 1HE  LYS A  28     -35.194 -14.519 -14.973  1.00  0.00           H  
ATOM    505 2HE  LYS A  28     -34.819 -13.071 -14.036  1.00  0.00           H  
ATOM    506 1HZ  LYS A  28     -33.675 -13.089 -16.130  1.00  0.00           H  
ATOM    507 2HZ  LYS A  28     -32.580 -13.165 -14.898  1.00  0.00           H  
ATOM    508 3HZ  LYS A  28     -32.932 -14.518 -15.773  1.00  0.00           H  
ATOM    509  N   GLN A  29     -32.195 -17.933 -11.840  1.00  0.00           N  
ATOM    510  CA  GLN A  29     -31.102 -18.336 -12.715  1.00  0.00           C  
ATOM    511  C   GLN A  29     -31.225 -19.810 -13.083  1.00  0.00           C  
ATOM    512  O   GLN A  29     -30.937 -20.206 -14.214  1.00  0.00           O  
ATOM    513  CB  GLN A  29     -29.749 -18.072 -12.048  1.00  0.00           C  
ATOM    514  CG  GLN A  29     -29.424 -16.600 -11.866  1.00  0.00           C  
ATOM    515  CD  GLN A  29     -28.158 -16.383 -11.057  1.00  0.00           C  
ATOM    516  NE2 GLN A  29     -27.538 -15.222 -11.229  1.00  0.00           N  
ATOM    517  OE1 GLN A  29     -27.743 -17.252 -10.284  1.00  0.00           O  
ATOM    518  H   GLN A  29     -31.981 -17.598 -10.895  1.00  0.00           H  
ATOM    519  HA  GLN A  29     -31.162 -17.749 -13.632  1.00  0.00           H  
ATOM    520 1HB  GLN A  29     -29.730 -18.545 -11.066  1.00  0.00           H  
ATOM    521 2HB  GLN A  29     -28.955 -18.521 -12.643  1.00  0.00           H  
ATOM    522 1HG  GLN A  29     -29.283 -16.145 -12.846  1.00  0.00           H  
ATOM    523 2HG  GLN A  29     -30.249 -16.116 -11.344  1.00  0.00           H  
ATOM    524 1HE2 GLN A  29     -26.697 -15.022 -10.721  1.00  0.00           H  
ATOM    525 2HE2 GLN A  29     -27.909 -14.546 -11.866  1.00  0.00           H  
ATOM    526  N   LEU A  30     -31.653 -20.626 -12.119  1.00  0.00           N  
ATOM    527  CA  LEU A  30     -31.893 -22.039 -12.344  1.00  0.00           C  
ATOM    528  C   LEU A  30     -33.014 -22.227 -13.361  1.00  0.00           C  
ATOM    529  O   LEU A  30     -32.897 -23.043 -14.282  1.00  0.00           O  
ATOM    530  CB  LEU A  30     -32.255 -22.735 -11.026  1.00  0.00           C  
ATOM    531  CG  LEU A  30     -32.509 -24.245 -11.119  1.00  0.00           C  
ATOM    532  CD1 LEU A  30     -31.246 -24.946 -11.597  1.00  0.00           C  
ATOM    533  CD2 LEU A  30     -32.947 -24.771  -9.761  1.00  0.00           C  
ATOM    534  H   LEU A  30     -31.806 -20.243 -11.188  1.00  0.00           H  
ATOM    535  HA  LEU A  30     -30.986 -22.491 -12.744  1.00  0.00           H  
ATOM    536 1HB  LEU A  30     -31.443 -22.581 -10.317  1.00  0.00           H  
ATOM    537 2HB  LEU A  30     -33.155 -22.270 -10.624  1.00  0.00           H  
ATOM    538  HG  LEU A  30     -33.294 -24.436 -11.852  1.00  0.00           H  
ATOM    539 1HD1 LEU A  30     -31.427 -26.018 -11.663  1.00  0.00           H  
ATOM    540 2HD1 LEU A  30     -30.967 -24.563 -12.580  1.00  0.00           H  
ATOM    541 3HD1 LEU A  30     -30.437 -24.758 -10.892  1.00  0.00           H  
ATOM    542 1HD2 LEU A  30     -33.129 -25.844  -9.827  1.00  0.00           H  
ATOM    543 2HD2 LEU A  30     -32.163 -24.581  -9.027  1.00  0.00           H  
ATOM    544 3HD2 LEU A  30     -33.862 -24.266  -9.451  1.00  0.00           H  
ATOM    545  N   ARG A  31     -34.087 -21.442 -13.226  1.00  0.00           N  
ATOM    546  CA  ARG A  31     -35.201 -21.530 -14.152  1.00  0.00           C  
ATOM    547  C   ARG A  31     -34.782 -21.060 -15.543  1.00  0.00           C  
ATOM    548  O   ARG A  31     -35.277 -21.578 -16.546  1.00  0.00           O  
ATOM    549  CB  ARG A  31     -36.373 -20.694 -13.661  1.00  0.00           C  
ATOM    550  CG  ARG A  31     -37.109 -21.267 -12.460  1.00  0.00           C  
ATOM    551  CD  ARG A  31     -38.136 -20.326 -11.945  1.00  0.00           C  
ATOM    552  NE  ARG A  31     -38.876 -20.889 -10.827  1.00  0.00           N  
ATOM    553  CZ  ARG A  31     -39.712 -20.192 -10.034  1.00  0.00           C  
ATOM    554  NH1 ARG A  31     -39.902 -18.909 -10.246  1.00  0.00           N1+
ATOM    555  NH2 ARG A  31     -40.340 -20.797  -9.040  1.00  0.00           N  
ATOM    556  H   ARG A  31     -34.135 -20.786 -12.447  1.00  0.00           H  
ATOM    557  HA  ARG A  31     -35.495 -22.576 -14.234  1.00  0.00           H  
ATOM    558 1HB  ARG A  31     -36.022 -19.700 -13.388  1.00  0.00           H  
ATOM    559 2HB  ARG A  31     -37.098 -20.575 -14.466  1.00  0.00           H  
ATOM    560 1HG  ARG A  31     -37.607 -22.194 -12.746  1.00  0.00           H  
ATOM    561 2HG  ARG A  31     -36.398 -21.470 -11.660  1.00  0.00           H  
ATOM    562 1HD  ARG A  31     -37.652 -19.410 -11.606  1.00  0.00           H  
ATOM    563 2HD  ARG A  31     -38.844 -20.090 -12.738  1.00  0.00           H  
ATOM    564  HE  ARG A  31     -38.755 -21.874 -10.632  1.00  0.00           H  
ATOM    565 1HH1 ARG A  31     -39.422 -18.446 -11.004  1.00  0.00           H  
ATOM    566 2HH1 ARG A  31     -40.528 -18.386  -9.651  1.00  0.00           H  
ATOM    567 1HH2 ARG A  31     -40.193 -21.784  -8.877  1.00  0.00           H  
ATOM    568 2HH2 ARG A  31     -40.966 -20.275  -8.445  1.00  0.00           H  
ATOM    569  N   ASP A  32     -33.845 -20.103 -15.609  1.00  0.00           N  
ATOM    570  CA  ASP A  32     -33.342 -19.642 -16.897  1.00  0.00           C  
ATOM    571  C   ASP A  32     -32.665 -20.799 -17.622  1.00  0.00           C  
ATOM    572  O   ASP A  32     -32.773 -20.938 -18.843  1.00  0.00           O  
ATOM    573  CB  ASP A  32     -32.358 -18.484 -16.719  1.00  0.00           C  
ATOM    574  CG  ASP A  32     -33.046 -17.167 -16.388  1.00  0.00           C  
ATOM    575  OD1 ASP A  32     -34.244 -17.091 -16.537  1.00  0.00           O  
ATOM    576  OD2 ASP A  32     -32.370 -16.250 -15.990  1.00  0.00           O1-
ATOM    577  H   ASP A  32     -33.499 -19.667 -14.754  1.00  0.00           H  
ATOM    578  HA  ASP A  32     -34.189 -19.305 -17.493  1.00  0.00           H  
ATOM    579 1HB  ASP A  32     -31.657 -18.722 -15.919  1.00  0.00           H  
ATOM    580 2HB  ASP A  32     -31.780 -18.354 -17.636  1.00  0.00           H  
ATOM    581  N   ILE A  33     -31.986 -21.659 -16.860  1.00  0.00           N  
ATOM    582  CA  ILE A  33     -31.335 -22.793 -17.479  1.00  0.00           C  
ATOM    583  C   ILE A  33     -32.396 -23.671 -18.132  1.00  0.00           C  
ATOM    584  O   ILE A  33     -32.272 -24.050 -19.294  1.00  0.00           O  
ATOM    585  CB  ILE A  33     -30.527 -23.606 -16.452  1.00  0.00           C  
ATOM    586  CG1 ILE A  33     -29.330 -22.795 -15.951  1.00  0.00           C  
ATOM    587  CG2 ILE A  33     -30.067 -24.922 -17.059  1.00  0.00           C  
ATOM    588  CD1 ILE A  33     -28.654 -23.389 -14.736  1.00  0.00           C  
ATOM    589  H   ILE A  33     -31.909 -21.499 -15.855  1.00  0.00           H  
ATOM    590  HA  ILE A  33     -30.654 -22.429 -18.241  1.00  0.00           H  
ATOM    591  HB  ILE A  33     -31.150 -23.817 -15.583  1.00  0.00           H  
ATOM    592 1HG1 ILE A  33     -28.588 -22.711 -16.745  1.00  0.00           H  
ATOM    593 2HG1 ILE A  33     -29.654 -21.784 -15.699  1.00  0.00           H  
ATOM    594 1HG2 ILE A  33     -29.497 -25.484 -16.319  1.00  0.00           H  
ATOM    595 2HG2 ILE A  33     -30.933 -25.504 -17.367  1.00  0.00           H  
ATOM    596 3HG2 ILE A  33     -29.437 -24.722 -17.927  1.00  0.00           H  
ATOM    597 1HD1 ILE A  33     -27.815 -22.759 -14.441  1.00  0.00           H  
ATOM    598 2HD1 ILE A  33     -29.370 -23.449 -13.915  1.00  0.00           H  
ATOM    599 3HD1 ILE A  33     -28.290 -24.388 -14.974  1.00  0.00           H  
ATOM    600  N   LEU A  34     -33.491 -23.934 -17.430  1.00  0.00           N  
ATOM    601  CA  LEU A  34     -34.533 -24.762 -18.014  1.00  0.00           C  
ATOM    602  C   LEU A  34     -35.109 -24.091 -19.256  1.00  0.00           C  
ATOM    603  O   LEU A  34     -35.323 -24.738 -20.271  1.00  0.00           O  
ATOM    604  CB  LEU A  34     -35.646 -25.018 -16.991  1.00  0.00           C  
ATOM    605  CG  LEU A  34     -36.803 -25.903 -17.473  1.00  0.00           C  
ATOM    606  CD1 LEU A  34     -36.272 -27.288 -17.821  1.00  0.00           C  
ATOM    607  CD2 LEU A  34     -37.869 -25.981 -16.391  1.00  0.00           C  
ATOM    608  H   LEU A  34     -33.578 -23.596 -16.469  1.00  0.00           H  
ATOM    609  HA  LEU A  34     -34.088 -25.711 -18.316  1.00  0.00           H  
ATOM    610 1HB  LEU A  34     -35.209 -25.493 -16.113  1.00  0.00           H  
ATOM    611 2HB  LEU A  34     -36.066 -24.060 -16.687  1.00  0.00           H  
ATOM    612  HG  LEU A  34     -37.234 -25.476 -18.379  1.00  0.00           H  
ATOM    613 1HD1 LEU A  34     -37.094 -27.917 -18.163  1.00  0.00           H  
ATOM    614 2HD1 LEU A  34     -35.526 -27.205 -18.611  1.00  0.00           H  
ATOM    615 3HD1 LEU A  34     -35.817 -27.736 -16.937  1.00  0.00           H  
ATOM    616 1HD2 LEU A  34     -38.690 -26.610 -16.735  1.00  0.00           H  
ATOM    617 2HD2 LEU A  34     -37.437 -26.410 -15.487  1.00  0.00           H  
ATOM    618 3HD2 LEU A  34     -38.243 -24.980 -16.176  1.00  0.00           H  
ATOM    619  N   SER A  35     -35.340 -22.778 -19.189  1.00  0.00           N  
ATOM    620  CA  SER A  35     -35.874 -22.043 -20.327  1.00  0.00           C  
ATOM    621  C   SER A  35     -34.967 -22.117 -21.556  1.00  0.00           C  
ATOM    622  O   SER A  35     -35.457 -22.225 -22.681  1.00  0.00           O  
ATOM    623  CB  SER A  35     -36.088 -20.593 -19.940  1.00  0.00           C  
ATOM    624  OG  SER A  35     -37.110 -20.472 -18.988  1.00  0.00           O  
ATOM    625  H   SER A  35     -35.176 -22.287 -18.314  1.00  0.00           H  
ATOM    626  HA  SER A  35     -36.832 -22.485 -20.587  1.00  0.00           H  
ATOM    627 1HB  SER A  35     -35.161 -20.184 -19.537  1.00  0.00           H  
ATOM    628 2HB  SER A  35     -36.343 -20.014 -20.826  1.00  0.00           H  
ATOM    629  HG  SER A  35     -36.982 -19.618 -18.570  1.00  0.00           H  
ATOM    630  N   GLU A  36     -33.645 -22.052 -21.363  1.00  0.00           N  
ATOM    631  CA  GLU A  36     -32.759 -22.211 -22.523  1.00  0.00           C  
ATOM    632  C   GLU A  36     -32.691 -23.667 -23.006  1.00  0.00           C  
ATOM    633  O   GLU A  36     -32.499 -23.923 -24.199  1.00  0.00           O  
ATOM    634  CB  GLU A  36     -31.353 -21.715 -22.181  1.00  0.00           C  
ATOM    635  CG  GLU A  36     -31.250 -20.210 -21.971  1.00  0.00           C  
ATOM    636  CD  GLU A  36     -29.868 -19.768 -21.578  1.00  0.00           C  
ATOM    637  OE1 GLU A  36     -29.107 -20.589 -21.124  1.00  0.00           O  
ATOM    638  OE2 GLU A  36     -29.571 -18.607 -21.734  1.00  0.00           O1-
ATOM    639  H   GLU A  36     -33.276 -21.885 -20.421  1.00  0.00           H  
ATOM    640  HA  GLU A  36     -33.178 -21.617 -23.336  1.00  0.00           H  
ATOM    641 1HB  GLU A  36     -31.006 -22.204 -21.272  1.00  0.00           H  
ATOM    642 2HB  GLU A  36     -30.667 -21.986 -22.983  1.00  0.00           H  
ATOM    643 1HG  GLU A  36     -31.534 -19.704 -22.892  1.00  0.00           H  
ATOM    644 2HG  GLU A  36     -31.955 -19.914 -21.195  1.00  0.00           H  
ATOM    645  N   ASN A  37     -32.893 -24.621 -22.086  1.00  0.00           N  
ATOM    646  CA  ASN A  37     -32.883 -26.043 -22.422  1.00  0.00           C  
ATOM    647  C   ASN A  37     -34.095 -26.756 -21.832  1.00  0.00           C  
ATOM    648  O   ASN A  37     -33.971 -27.541 -20.895  1.00  0.00           O  
ATOM    649  CB  ASN A  37     -31.597 -26.695 -21.950  1.00  0.00           C  
ATOM    650  CG  ASN A  37     -30.375 -26.095 -22.589  1.00  0.00           C  
ATOM    651  ND2 ASN A  37     -29.706 -25.231 -21.870  1.00  0.00           N  
ATOM    652  OD1 ASN A  37     -30.038 -26.416 -23.734  1.00  0.00           O  
ATOM    653  H   ASN A  37     -33.038 -24.341 -21.112  1.00  0.00           H  
ATOM    654  HA  ASN A  37     -32.937 -26.134 -23.505  1.00  0.00           H  
ATOM    655 1HB  ASN A  37     -31.513 -26.594 -20.867  1.00  0.00           H  
ATOM    656 2HB  ASN A  37     -31.624 -27.762 -22.179  1.00  0.00           H  
ATOM    657 1HD2 ASN A  37     -28.884 -24.799 -22.245  1.00  0.00           H  
ATOM    658 2HD2 ASN A  37     -30.015 -25.001 -20.948  1.00  0.00           H  
ATOM    659  N   PRO A  38     -35.257 -26.558 -22.446  1.00  0.00           N  
ATOM    660  CA  PRO A  38     -36.507 -27.155 -21.965  1.00  0.00           C  
ATOM    661  C   PRO A  38     -36.431 -28.681 -21.862  1.00  0.00           C  
ATOM    662  O   PRO A  38     -37.183 -29.311 -21.120  1.00  0.00           O  
ATOM    663  CB  PRO A  38     -37.518 -26.717 -23.030  1.00  0.00           C  
ATOM    664  CG  PRO A  38     -36.994 -25.409 -23.515  1.00  0.00           C  
ATOM    665  CD  PRO A  38     -35.500 -25.592 -23.549  1.00  0.00           C  
ATOM    666  HA  PRO A  38     -36.714 -26.747 -20.973  1.00  0.00           H  
ATOM    667 1HB  PRO A  38     -37.578 -27.474 -23.825  1.00  0.00           H  
ATOM    668 2HB  PRO A  38     -38.520 -26.638 -22.585  1.00  0.00           H  
ATOM    669 1HG  PRO A  38     -37.416 -25.173 -24.501  1.00  0.00           H  
ATOM    670 2HG  PRO A  38     -37.306 -24.600 -22.834  1.00  0.00           H  
ATOM    671 1HD  PRO A  38     -35.206 -26.014 -24.522  1.00  0.00           H  
ATOM    672 2HD  PRO A  38     -35.007 -24.624 -23.382  1.00  0.00           H  
ATOM    673  N   GLU A  39     -35.515 -29.266 -22.628  1.00  0.00           N  
ATOM    674  CA  GLU A  39     -35.299 -30.695 -22.697  1.00  0.00           C  
ATOM    675  C   GLU A  39     -34.802 -31.314 -21.379  1.00  0.00           C  
ATOM    676  O   GLU A  39     -35.053 -32.492 -21.093  1.00  0.00           O  
ATOM    677  CB  GLU A  39     -34.300 -31.000 -23.816  1.00  0.00           C  
ATOM    678  CG  GLU A  39     -34.821 -30.719 -25.217  1.00  0.00           C  
ATOM    679  CD  GLU A  39     -33.824 -31.053 -26.290  1.00  0.00           C  
ATOM    680  OE1 GLU A  39     -32.723 -31.423 -25.958  1.00  0.00           O  
ATOM    681  OE2 GLU A  39     -34.162 -30.938 -27.445  1.00  0.00           O1-
ATOM    682  H   GLU A  39     -34.916 -28.659 -23.170  1.00  0.00           H  
ATOM    683  HA  GLU A  39     -36.255 -31.159 -22.950  1.00  0.00           H  
ATOM    684 1HB  GLU A  39     -33.397 -30.408 -23.668  1.00  0.00           H  
ATOM    685 2HB  GLU A  39     -34.014 -32.051 -23.770  1.00  0.00           H  
ATOM    686 1HG  GLU A  39     -35.725 -31.304 -25.382  1.00  0.00           H  
ATOM    687 2HG  GLU A  39     -35.086 -29.665 -25.289  1.00  0.00           H  
ATOM    688  N   ASP A  40     -34.106 -30.540 -20.543  1.00  0.00           N  
ATOM    689  CA  ASP A  40     -33.515 -31.184 -19.384  1.00  0.00           C  
ATOM    690  C   ASP A  40     -34.489 -31.205 -18.218  1.00  0.00           C  
ATOM    691  O   ASP A  40     -34.498 -30.349 -17.326  1.00  0.00           O  
ATOM    692  CB  ASP A  40     -32.226 -30.469 -18.972  1.00  0.00           C  
ATOM    693  CG  ASP A  40     -31.410 -31.259 -17.957  1.00  0.00           C  
ATOM    694  OD1 ASP A  40     -31.891 -32.264 -17.491  1.00  0.00           O  
ATOM    695  OD2 ASP A  40     -30.314 -30.847 -17.657  1.00  0.00           O1-
ATOM    696  H   ASP A  40     -34.008 -29.535 -20.710  1.00  0.00           H  
ATOM    697  HA  ASP A  40     -33.300 -32.217 -19.647  1.00  0.00           H  
ATOM    698 1HB  ASP A  40     -31.610 -30.293 -19.853  1.00  0.00           H  
ATOM    699 2HB  ASP A  40     -32.471 -29.497 -18.543  1.00  0.00           H  
ATOM    700  N   GLU A  41     -35.234 -32.300 -18.196  1.00  0.00           N  
ATOM    701  CA  GLU A  41     -36.281 -32.533 -17.213  1.00  0.00           C  
ATOM    702  C   GLU A  41     -35.722 -32.487 -15.797  1.00  0.00           C  
ATOM    703  O   GLU A  41     -36.409 -32.108 -14.855  1.00  0.00           O  
ATOM    704  CB  GLU A  41     -36.956 -33.884 -17.463  1.00  0.00           C  
ATOM    705  CG  GLU A  41     -38.165 -34.156 -16.578  1.00  0.00           C  
ATOM    706  CD  GLU A  41     -38.905 -35.405 -16.968  1.00  0.00           C  
ATOM    707  OE1 GLU A  41     -38.541 -36.457 -16.504  1.00  0.00           O  
ATOM    708  OE2 GLU A  41     -39.838 -35.304 -17.730  1.00  0.00           O1-
ATOM    709  H   GLU A  41     -35.114 -32.931 -18.992  1.00  0.00           H  
ATOM    710  HA  GLU A  41     -37.024 -31.736 -17.315  1.00  0.00           H  
ATOM    711 1HB  GLU A  41     -37.282 -33.941 -18.501  1.00  0.00           H  
ATOM    712 2HB  GLU A  41     -36.236 -34.686 -17.301  1.00  0.00           H  
ATOM    713 1HG  GLU A  41     -37.831 -34.252 -15.545  1.00  0.00           H  
ATOM    714 2HG  GLU A  41     -38.842 -33.304 -16.635  1.00  0.00           H  
ATOM    715  N   ARG A  42     -34.457 -32.894 -15.661  1.00  0.00           N  
ATOM    716  CA  ARG A  42     -33.814 -32.952 -14.359  1.00  0.00           C  
ATOM    717  C   ARG A  42     -33.688 -31.555 -13.750  1.00  0.00           C  
ATOM    718  O   ARG A  42     -33.698 -31.413 -12.529  1.00  0.00           O  
ATOM    719  CB  ARG A  42     -32.436 -33.585 -14.473  1.00  0.00           C  
ATOM    720  CG  ARG A  42     -32.425 -34.999 -15.033  1.00  0.00           C  
ATOM    721  CD  ARG A  42     -32.876 -35.991 -14.025  1.00  0.00           C  
ATOM    722  NE  ARG A  42     -34.322 -35.985 -13.867  1.00  0.00           N  
ATOM    723  CZ  ARG A  42     -35.190 -36.529 -14.743  1.00  0.00           C  
ATOM    724  NH1 ARG A  42     -34.744 -37.116 -15.831  1.00  0.00           N1+
ATOM    725  NH2 ARG A  42     -36.490 -36.470 -14.508  1.00  0.00           N  
ATOM    726  H   ARG A  42     -33.944 -33.156 -16.487  1.00  0.00           H  
ATOM    727  HA  ARG A  42     -34.430 -33.559 -13.700  1.00  0.00           H  
ATOM    728 1HB  ARG A  42     -31.806 -32.971 -15.115  1.00  0.00           H  
ATOM    729 2HB  ARG A  42     -31.968 -33.616 -13.489  1.00  0.00           H  
ATOM    730 1HG  ARG A  42     -33.093 -35.054 -15.893  1.00  0.00           H  
ATOM    731 2HG  ARG A  42     -31.412 -35.260 -15.342  1.00  0.00           H  
ATOM    732 1HD  ARG A  42     -32.572 -36.989 -14.336  1.00  0.00           H  
ATOM    733 2HD  ARG A  42     -32.427 -35.761 -13.060  1.00  0.00           H  
ATOM    734  HE  ARG A  42     -34.704 -35.541 -13.041  1.00  0.00           H  
ATOM    735 1HH1 ARG A  42     -33.750 -37.161 -16.011  1.00  0.00           H  
ATOM    736 2HH1 ARG A  42     -35.394 -37.523 -16.488  1.00  0.00           H  
ATOM    737 1HH2 ARG A  42     -36.832 -36.018 -13.671  1.00  0.00           H  
ATOM    738 2HH2 ARG A  42     -37.139 -36.877 -15.164  1.00  0.00           H  
ATOM    739  N   VAL A  43     -33.556 -30.515 -14.586  1.00  0.00           N  
ATOM    740  CA  VAL A  43     -33.480 -29.157 -14.074  1.00  0.00           C  
ATOM    741  C   VAL A  43     -34.817 -28.785 -13.479  1.00  0.00           C  
ATOM    742  O   VAL A  43     -34.891 -28.136 -12.440  1.00  0.00           O  
ATOM    743  CB  VAL A  43     -33.113 -28.163 -15.193  1.00  0.00           C  
ATOM    744  CG1 VAL A  43     -33.230 -26.731 -14.693  1.00  0.00           C  
ATOM    745  CG2 VAL A  43     -31.705 -28.446 -15.694  1.00  0.00           C  
ATOM    746  H   VAL A  43     -33.583 -30.654 -15.590  1.00  0.00           H  
ATOM    747  HA  VAL A  43     -32.729 -29.126 -13.288  1.00  0.00           H  
ATOM    748  HB  VAL A  43     -33.821 -28.276 -16.014  1.00  0.00           H  
ATOM    749 1HG1 VAL A  43     -32.967 -26.043 -15.496  1.00  0.00           H  
ATOM    750 2HG1 VAL A  43     -34.254 -26.541 -14.374  1.00  0.00           H  
ATOM    751 3HG1 VAL A  43     -32.552 -26.583 -13.853  1.00  0.00           H  
ATOM    752 1HG2 VAL A  43     -31.452 -27.741 -16.485  1.00  0.00           H  
ATOM    753 2HG2 VAL A  43     -30.997 -28.339 -14.872  1.00  0.00           H  
ATOM    754 3HG2 VAL A  43     -31.655 -29.462 -16.085  1.00  0.00           H  
ATOM    755  N   LYS A  44     -35.890 -29.209 -14.151  1.00  0.00           N  
ATOM    756  CA  LYS A  44     -37.221 -28.920 -13.630  1.00  0.00           C  
ATOM    757  C   LYS A  44     -37.379 -29.547 -12.242  1.00  0.00           C  
ATOM    758  O   LYS A  44     -37.903 -28.917 -11.319  1.00  0.00           O  
ATOM    759  CB  LYS A  44     -38.301 -29.439 -14.581  1.00  0.00           C  
ATOM    760  CG  LYS A  44     -39.726 -29.245 -14.080  1.00  0.00           C  
ATOM    761  CD  LYS A  44     -40.031 -27.774 -13.835  1.00  0.00           C  
ATOM    762  CE  LYS A  44     -41.521 -27.541 -13.636  1.00  0.00           C  
ATOM    763  NZ  LYS A  44     -42.011 -28.135 -12.364  1.00  0.00           N1+
ATOM    764  H   LYS A  44     -35.754 -29.728 -15.019  1.00  0.00           H  
ATOM    765  HA  LYS A  44     -37.323 -27.840 -13.535  1.00  0.00           H  
ATOM    766 1HB  LYS A  44     -38.212 -28.933 -15.543  1.00  0.00           H  
ATOM    767 2HB  LYS A  44     -38.151 -30.504 -14.756  1.00  0.00           H  
ATOM    768 1HG  LYS A  44     -40.428 -29.634 -14.819  1.00  0.00           H  
ATOM    769 2HG  LYS A  44     -39.863 -29.795 -13.150  1.00  0.00           H  
ATOM    770 1HD  LYS A  44     -39.495 -27.436 -12.947  1.00  0.00           H  
ATOM    771 2HD  LYS A  44     -39.691 -27.185 -14.689  1.00  0.00           H  
ATOM    772 1HE  LYS A  44     -41.723 -26.473 -13.626  1.00  0.00           H  
ATOM    773 2HE  LYS A  44     -42.071 -27.984 -14.465  1.00  0.00           H  
ATOM    774 1HZ  LYS A  44     -43.002 -27.961 -12.269  1.00  0.00           H  
ATOM    775 2HZ  LYS A  44     -41.845 -29.132 -12.370  1.00  0.00           H  
ATOM    776 3HZ  LYS A  44     -41.522 -27.719 -11.586  1.00  0.00           H  
ATOM    777  N   ASP A  45     -36.864 -30.768 -12.083  1.00  0.00           N  
ATOM    778  CA  ASP A  45     -37.027 -31.523 -10.840  1.00  0.00           C  
ATOM    779  C   ASP A  45     -36.496 -30.684  -9.692  1.00  0.00           C  
ATOM    780  O   ASP A  45     -37.153 -30.503  -8.662  1.00  0.00           O  
ATOM    781  CB  ASP A  45     -36.291 -32.864 -10.899  1.00  0.00           C  
ATOM    782  CG  ASP A  45     -36.988 -33.883 -11.791  1.00  0.00           C  
ATOM    783  OD1 ASP A  45     -38.149 -33.700 -12.076  1.00  0.00           O  
ATOM    784  OD2 ASP A  45     -36.353 -34.833 -12.181  1.00  0.00           O1-
ATOM    785  H   ASP A  45     -36.370 -31.192 -12.870  1.00  0.00           H  
ATOM    786  HA  ASP A  45     -38.081 -31.722 -10.658  1.00  0.00           H  
ATOM    787 1HB  ASP A  45     -35.279 -32.707 -11.272  1.00  0.00           H  
ATOM    788 2HB  ASP A  45     -36.209 -33.278  -9.894  1.00  0.00           H  
ATOM    789  N   VAL A  46     -35.281 -30.182  -9.875  1.00  0.00           N  
ATOM    790  CA  VAL A  46     -34.547 -29.515  -8.828  1.00  0.00           C  
ATOM    791  C   VAL A  46     -35.055 -28.093  -8.597  1.00  0.00           C  
ATOM    792  O   VAL A  46     -34.900 -27.533  -7.499  1.00  0.00           O  
ATOM    793  CB  VAL A  46     -33.049 -29.475  -9.184  1.00  0.00           C  
ATOM    794  CG1 VAL A  46     -32.462 -30.878  -9.179  1.00  0.00           C  
ATOM    795  CG2 VAL A  46     -32.857 -28.816 -10.541  1.00  0.00           C  
ATOM    796  H   VAL A  46     -34.839 -30.277 -10.789  1.00  0.00           H  
ATOM    797  HA  VAL A  46     -34.665 -30.077  -7.908  1.00  0.00           H  
ATOM    798  HB  VAL A  46     -32.519 -28.902  -8.423  1.00  0.00           H  
ATOM    799 1HG1 VAL A  46     -31.403 -30.831  -9.432  1.00  0.00           H  
ATOM    800 2HG1 VAL A  46     -32.579 -31.317  -8.187  1.00  0.00           H  
ATOM    801 3HG1 VAL A  46     -32.982 -31.493  -9.912  1.00  0.00           H  
ATOM    802 1HG2 VAL A  46     -31.796 -28.790 -10.787  1.00  0.00           H  
ATOM    803 2HG2 VAL A  46     -33.392 -29.385 -11.302  1.00  0.00           H  
ATOM    804 3HG2 VAL A  46     -33.246 -27.797 -10.510  1.00  0.00           H  
ATOM    805  N   ILE A  47     -35.677 -27.506  -9.622  1.00  0.00           N  
ATOM    806  CA  ILE A  47     -36.373 -26.243  -9.459  1.00  0.00           C  
ATOM    807  C   ILE A  47     -37.511 -26.391  -8.449  1.00  0.00           C  
ATOM    808  O   ILE A  47     -37.651 -25.567  -7.542  1.00  0.00           O  
ATOM    809  CB  ILE A  47     -36.929 -25.742 -10.805  1.00  0.00           C  
ATOM    810  CG1 ILE A  47     -35.791 -25.243 -11.699  1.00  0.00           C  
ATOM    811  CG2 ILE A  47     -37.955 -24.642 -10.579  1.00  0.00           C  
ATOM    812  CD1 ILE A  47     -36.197 -25.029 -13.139  1.00  0.00           C  
ATOM    813  H   ILE A  47     -35.650 -27.938 -10.544  1.00  0.00           H  
ATOM    814  HA  ILE A  47     -35.666 -25.511  -9.073  1.00  0.00           H  
ATOM    815  HB  ILE A  47     -37.406 -26.567 -11.331  1.00  0.00           H  
ATOM    816 1HG1 ILE A  47     -35.407 -24.301 -11.308  1.00  0.00           H  
ATOM    817 2HG1 ILE A  47     -34.971 -25.962 -11.680  1.00  0.00           H  
ATOM    818 1HG2 ILE A  47     -38.336 -24.298 -11.541  1.00  0.00           H  
ATOM    819 2HG2 ILE A  47     -38.777 -25.028  -9.979  1.00  0.00           H  
ATOM    820 3HG2 ILE A  47     -37.486 -23.808 -10.057  1.00  0.00           H  
ATOM    821 1HD1 ILE A  47     -35.337 -24.676 -13.710  1.00  0.00           H  
ATOM    822 2HD1 ILE A  47     -36.552 -25.970 -13.562  1.00  0.00           H  
ATOM    823 3HD1 ILE A  47     -36.992 -24.287 -13.187  1.00  0.00           H  
ATOM    824  N   ASP A  48     -38.287 -27.476  -8.562  1.00  0.00           N  
ATOM    825  CA  ASP A  48     -39.350 -27.738  -7.594  1.00  0.00           C  
ATOM    826  C   ASP A  48     -38.765 -27.970  -6.203  1.00  0.00           C  
ATOM    827  O   ASP A  48     -39.316 -27.490  -5.205  1.00  0.00           O  
ATOM    828  CB  ASP A  48     -40.179 -28.952  -8.020  1.00  0.00           C  
ATOM    829  CG  ASP A  48     -40.992 -28.702  -9.282  1.00  0.00           C  
ATOM    830  OD1 ASP A  48     -41.093 -27.567  -9.685  1.00  0.00           O  
ATOM    831  OD2 ASP A  48     -41.506 -29.648  -9.831  1.00  0.00           O1-
ATOM    832  H   ASP A  48     -38.166 -28.105  -9.359  1.00  0.00           H  
ATOM    833  HA  ASP A  48     -39.997 -26.865  -7.548  1.00  0.00           H  
ATOM    834 1HB  ASP A  48     -39.519 -29.802  -8.193  1.00  0.00           H  
ATOM    835 2HB  ASP A  48     -40.861 -29.227  -7.214  1.00  0.00           H  
ATOM    836  N   LEU A  49     -37.616 -28.652  -6.130  1.00  0.00           N  
ATOM    837  CA  LEU A  49     -37.000 -28.922  -4.833  1.00  0.00           C  
ATOM    838  C   LEU A  49     -36.467 -27.633  -4.219  1.00  0.00           C  
ATOM    839  O   LEU A  49     -36.625 -27.384  -3.019  1.00  0.00           O  
ATOM    840  CB  LEU A  49     -35.859 -29.937  -4.983  1.00  0.00           C  
ATOM    841  CG  LEU A  49     -36.280 -31.353  -5.399  1.00  0.00           C  
ATOM    842  CD1 LEU A  49     -35.040 -32.181  -5.710  1.00  0.00           C  
ATOM    843  CD2 LEU A  49     -37.096 -31.989  -4.283  1.00  0.00           C  
ATOM    844  H   LEU A  49     -37.194 -29.013  -6.989  1.00  0.00           H  
ATOM    845  HA  LEU A  49     -37.749 -29.350  -4.169  1.00  0.00           H  
ATOM    846 1HB  LEU A  49     -35.160 -29.568  -5.729  1.00  0.00           H  
ATOM    847 2HB  LEU A  49     -35.336 -30.014  -4.030  1.00  0.00           H  
ATOM    848  HG  LEU A  49     -36.883 -31.302  -6.306  1.00  0.00           H  
ATOM    849 1HD1 LEU A  49     -35.340 -33.186  -6.007  1.00  0.00           H  
ATOM    850 2HD1 LEU A  49     -34.486 -31.713  -6.525  1.00  0.00           H  
ATOM    851 3HD1 LEU A  49     -34.408 -32.236  -4.825  1.00  0.00           H  
ATOM    852 1HD2 LEU A  49     -37.396 -32.994  -4.580  1.00  0.00           H  
ATOM    853 2HD2 LEU A  49     -36.493 -32.043  -3.377  1.00  0.00           H  
ATOM    854 3HD2 LEU A  49     -37.984 -31.386  -4.094  1.00  0.00           H  
ATOM    855  N   SER A  50     -35.881 -26.780  -5.064  1.00  0.00           N  
ATOM    856  CA  SER A  50     -35.277 -25.538  -4.617  1.00  0.00           C  
ATOM    857  C   SER A  50     -36.345 -24.626  -3.999  1.00  0.00           C  
ATOM    858  O   SER A  50     -36.130 -24.016  -2.945  1.00  0.00           O  
ATOM    859  CB  SER A  50     -34.616 -24.865  -5.808  1.00  0.00           C  
ATOM    860  OG  SER A  50     -33.521 -25.632  -6.266  1.00  0.00           O  
ATOM    861  H   SER A  50     -35.802 -27.035  -6.051  1.00  0.00           H  
ATOM    862  HA  SER A  50     -34.525 -25.766  -3.861  1.00  0.00           H  
ATOM    863 1HB  SER A  50     -35.335 -24.747  -6.608  1.00  0.00           H  
ATOM    864 2HB  SER A  50     -34.277 -23.871  -5.524  1.00  0.00           H  
ATOM    865  HG  SER A  50     -33.920 -26.466  -6.630  1.00  0.00           H  
ATOM    866  N   GLU A  51     -37.508 -24.580  -4.648  1.00  0.00           N  
ATOM    867  CA  GLU A  51     -38.665 -23.829  -4.185  1.00  0.00           C  
ATOM    868  C   GLU A  51     -39.151 -24.344  -2.823  1.00  0.00           C  
ATOM    869  O   GLU A  51     -39.464 -23.546  -1.926  1.00  0.00           O  
ATOM    870  CB  GLU A  51     -39.796 -23.913  -5.213  1.00  0.00           C  
ATOM    871  CG  GLU A  51     -41.019 -23.073  -4.872  1.00  0.00           C  
ATOM    872  CD  GLU A  51     -42.083 -23.134  -5.932  1.00  0.00           C  
ATOM    873  OE1 GLU A  51     -41.859 -22.624  -7.003  1.00  0.00           O  
ATOM    874  OE2 GLU A  51     -43.122 -23.692  -5.669  1.00  0.00           O1-
ATOM    875  H   GLU A  51     -37.581 -25.064  -5.545  1.00  0.00           H  
ATOM    876  HA  GLU A  51     -38.369 -22.790  -4.056  1.00  0.00           H  
ATOM    877 1HB  GLU A  51     -39.427 -23.589  -6.186  1.00  0.00           H  
ATOM    878 2HB  GLU A  51     -40.119 -24.949  -5.313  1.00  0.00           H  
ATOM    879 1HG  GLU A  51     -41.438 -23.427  -3.930  1.00  0.00           H  
ATOM    880 2HG  GLU A  51     -40.709 -22.038  -4.735  1.00  0.00           H  
ATOM    881  N   ARG A  52     -39.177 -25.671  -2.646  1.00  0.00           N  
ATOM    882  CA  ARG A  52     -39.578 -26.237  -1.360  1.00  0.00           C  
ATOM    883  C   ARG A  52     -38.677 -25.711  -0.249  1.00  0.00           C  
ATOM    884  O   ARG A  52     -39.153 -25.310   0.821  1.00  0.00           O  
ATOM    885  CB  ARG A  52     -39.514 -27.757  -1.391  1.00  0.00           C  
ATOM    886  CG  ARG A  52     -40.038 -28.446  -0.141  1.00  0.00           C  
ATOM    887  CD  ARG A  52     -39.967 -29.926  -0.258  1.00  0.00           C  
ATOM    888  NE  ARG A  52     -38.604 -30.413  -0.118  1.00  0.00           N  
ATOM    889  CZ  ARG A  52     -38.153 -31.576  -0.629  1.00  0.00           C  
ATOM    890  NH1 ARG A  52     -38.964 -32.355  -1.309  1.00  0.00           N1+
ATOM    891  NH2 ARG A  52     -36.894 -31.932  -0.447  1.00  0.00           N  
ATOM    892  H   ARG A  52     -38.931 -26.293  -3.420  1.00  0.00           H  
ATOM    893  HA  ARG A  52     -40.602 -25.931  -1.148  1.00  0.00           H  
ATOM    894 1HB  ARG A  52     -40.088 -28.129  -2.238  1.00  0.00           H  
ATOM    895 2HB  ARG A  52     -38.480 -28.074  -1.533  1.00  0.00           H  
ATOM    896 1HG  ARG A  52     -39.444 -28.140   0.719  1.00  0.00           H  
ATOM    897 2HG  ARG A  52     -41.081 -28.165   0.018  1.00  0.00           H  
ATOM    898 1HD  ARG A  52     -40.574 -30.382   0.524  1.00  0.00           H  
ATOM    899 2HD  ARG A  52     -40.340 -30.231  -1.234  1.00  0.00           H  
ATOM    900  HE  ARG A  52     -37.950 -29.842   0.398  1.00  0.00           H  
ATOM    901 1HH1 ARG A  52     -39.927 -32.083  -1.447  1.00  0.00           H  
ATOM    902 2HH1 ARG A  52     -38.625 -33.226  -1.691  1.00  0.00           H  
ATOM    903 1HH2 ARG A  52     -36.268 -31.334   0.076  1.00  0.00           H  
ATOM    904 2HH2 ARG A  52     -36.554 -32.803  -0.830  1.00  0.00           H  
ATOM    905  N   SER A  53     -37.367 -25.704  -0.506  1.00  0.00           N  
ATOM    906  CA  SER A  53     -36.418 -25.206   0.465  1.00  0.00           C  
ATOM    907  C   SER A  53     -36.711 -23.771   0.855  1.00  0.00           C  
ATOM    908  O   SER A  53     -36.615 -23.417   2.033  1.00  0.00           O  
ATOM    909  CB  SER A  53     -35.010 -25.310  -0.089  1.00  0.00           C  
ATOM    910  OG  SER A  53     -34.068 -24.860   0.846  1.00  0.00           O  
ATOM    911  H   SER A  53     -37.018 -26.076  -1.393  1.00  0.00           H  
ATOM    912  HA  SER A  53     -36.492 -25.822   1.360  1.00  0.00           H  
ATOM    913 1HB  SER A  53     -34.798 -26.345  -0.354  1.00  0.00           H  
ATOM    914 2HB  SER A  53     -34.933 -24.717  -1.000  1.00  0.00           H  
ATOM    915  HG  SER A  53     -33.209 -24.977   0.433  1.00  0.00           H  
ATOM    916  N   VAL A  54     -37.033 -22.925  -0.129  1.00  0.00           N  
ATOM    917  CA  VAL A  54     -37.341 -21.538   0.175  1.00  0.00           C  
ATOM    918  C   VAL A  54     -38.549 -21.448   1.093  1.00  0.00           C  
ATOM    919  O   VAL A  54     -38.521 -20.700   2.075  1.00  0.00           O  
ATOM    920  CB  VAL A  54     -37.617 -20.752  -1.120  1.00  0.00           C  
ATOM    921  CG1 VAL A  54     -38.190 -19.379  -0.798  1.00  0.00           C  
ATOM    922  CG2 VAL A  54     -36.338 -20.626  -1.932  1.00  0.00           C  
ATOM    923  H   VAL A  54     -37.053 -23.243  -1.100  1.00  0.00           H  
ATOM    924  HA  VAL A  54     -36.500 -21.115   0.706  1.00  0.00           H  
ATOM    925  HB  VAL A  54     -38.368 -21.285  -1.705  1.00  0.00           H  
ATOM    926 1HG1 VAL A  54     -38.379 -18.838  -1.725  1.00  0.00           H  
ATOM    927 2HG1 VAL A  54     -39.123 -19.495  -0.248  1.00  0.00           H  
ATOM    928 3HG1 VAL A  54     -37.475 -18.821  -0.192  1.00  0.00           H  
ATOM    929 1HG2 VAL A  54     -36.540 -20.070  -2.847  1.00  0.00           H  
ATOM    930 2HG2 VAL A  54     -35.585 -20.098  -1.346  1.00  0.00           H  
ATOM    931 3HG2 VAL A  54     -35.968 -21.619  -2.186  1.00  0.00           H  
ATOM    932  N   ARG A  55     -39.592 -22.250   0.841  1.00  0.00           N  
ATOM    933  CA  ARG A  55     -40.750 -22.160   1.727  1.00  0.00           C  
ATOM    934  C   ARG A  55     -40.385 -22.480   3.172  1.00  0.00           C  
ATOM    935  O   ARG A  55     -40.915 -21.858   4.098  1.00  0.00           O  
ATOM    936  CB  ARG A  55     -41.845 -23.110   1.265  1.00  0.00           C  
ATOM    937  CG  ARG A  55     -42.609 -22.654   0.032  1.00  0.00           C  
ATOM    938  CD  ARG A  55     -43.873 -23.415  -0.143  1.00  0.00           C  
ATOM    939  NE  ARG A  55     -43.629 -24.779  -0.579  1.00  0.00           N  
ATOM    940  CZ  ARG A  55     -43.536 -25.166  -1.867  1.00  0.00           C  
ATOM    941  NH1 ARG A  55     -43.670 -24.283  -2.829  1.00  0.00           N1+
ATOM    942  NH2 ARG A  55     -43.312 -26.435  -2.161  1.00  0.00           N  
ATOM    943  H   ARG A  55     -39.584 -22.878   0.029  1.00  0.00           H  
ATOM    944  HA  ARG A  55     -41.109 -21.132   1.703  1.00  0.00           H  
ATOM    945 1HB  ARG A  55     -41.413 -24.084   1.044  1.00  0.00           H  
ATOM    946 2HB  ARG A  55     -42.569 -23.247   2.069  1.00  0.00           H  
ATOM    947 1HG  ARG A  55     -42.857 -21.597   0.127  1.00  0.00           H  
ATOM    948 2HG  ARG A  55     -41.993 -22.804  -0.855  1.00  0.00           H  
ATOM    949 1HD  ARG A  55     -44.410 -23.451   0.803  1.00  0.00           H  
ATOM    950 2HD  ARG A  55     -44.493 -22.924  -0.893  1.00  0.00           H  
ATOM    951  HE  ARG A  55     -43.521 -25.489   0.133  1.00  0.00           H  
ATOM    952 1HH1 ARG A  55     -43.841 -23.312  -2.605  1.00  0.00           H  
ATOM    953 2HH1 ARG A  55     -43.600 -24.572  -3.795  1.00  0.00           H  
ATOM    954 1HH2 ARG A  55     -43.209 -27.115  -1.419  1.00  0.00           H  
ATOM    955 2HH2 ARG A  55     -43.242 -26.726  -3.125  1.00  0.00           H  
ATOM    956  N   ILE A  56     -39.453 -23.412   3.371  1.00  0.00           N  
ATOM    957  CA  ILE A  56     -39.018 -23.744   4.723  1.00  0.00           C  
ATOM    958  C   ILE A  56     -38.240 -22.576   5.320  1.00  0.00           C  
ATOM    959  O   ILE A  56     -38.398 -22.255   6.503  1.00  0.00           O  
ATOM    960  CB  ILE A  56     -38.146 -25.012   4.734  1.00  0.00           C  
ATOM    961  CG1 ILE A  56     -38.964 -26.227   4.285  1.00  0.00           C  
ATOM    962  CG2 ILE A  56     -37.560 -25.244   6.119  1.00  0.00           C  
ATOM    963  CD1 ILE A  56     -38.125 -27.441   3.959  1.00  0.00           C  
ATOM    964  H   ILE A  56     -39.078 -23.923   2.567  1.00  0.00           H  
ATOM    965  HA  ILE A  56     -39.899 -23.922   5.339  1.00  0.00           H  
ATOM    966  HB  ILE A  56     -37.332 -24.900   4.019  1.00  0.00           H  
ATOM    967 1HG1 ILE A  56     -39.670 -26.499   5.069  1.00  0.00           H  
ATOM    968 2HG1 ILE A  56     -39.545 -25.967   3.400  1.00  0.00           H  
ATOM    969 1HG2 ILE A  56     -36.947 -26.144   6.108  1.00  0.00           H  
ATOM    970 2HG2 ILE A  56     -36.945 -24.390   6.400  1.00  0.00           H  
ATOM    971 3HG2 ILE A  56     -38.369 -25.363   6.840  1.00  0.00           H  
ATOM    972 1HD1 ILE A  56     -38.776 -28.260   3.649  1.00  0.00           H  
ATOM    973 2HD1 ILE A  56     -37.434 -27.201   3.150  1.00  0.00           H  
ATOM    974 3HD1 ILE A  56     -37.562 -27.742   4.841  1.00  0.00           H  
ATOM    975  N   VAL A  57     -37.404 -21.929   4.506  1.00  0.00           N  
ATOM    976  CA  VAL A  57     -36.673 -20.774   5.001  1.00  0.00           C  
ATOM    977  C   VAL A  57     -37.643 -19.692   5.486  1.00  0.00           C  
ATOM    978  O   VAL A  57     -37.442 -19.107   6.557  1.00  0.00           O  
ATOM    979  CB  VAL A  57     -35.767 -20.201   3.896  1.00  0.00           C  
ATOM    980  CG1 VAL A  57     -35.199 -18.853   4.317  1.00  0.00           C  
ATOM    981  CG2 VAL A  57     -34.649 -21.183   3.581  1.00  0.00           C  
ATOM    982  H   VAL A  57     -37.279 -22.253   3.546  1.00  0.00           H  
ATOM    983  HA  VAL A  57     -36.065 -21.085   5.848  1.00  0.00           H  
ATOM    984  HB  VAL A  57     -36.365 -20.031   3.000  1.00  0.00           H  
ATOM    985 1HG1 VAL A  57     -34.561 -18.463   3.523  1.00  0.00           H  
ATOM    986 2HG1 VAL A  57     -36.015 -18.156   4.501  1.00  0.00           H  
ATOM    987 3HG1 VAL A  57     -34.611 -18.975   5.226  1.00  0.00           H  
ATOM    988 1HG2 VAL A  57     -34.012 -20.772   2.797  1.00  0.00           H  
ATOM    989 2HG2 VAL A  57     -34.054 -21.357   4.478  1.00  0.00           H  
ATOM    990 3HG2 VAL A  57     -35.079 -22.126   3.242  1.00  0.00           H  
ATOM    991  N   LYS A  58     -38.719 -19.441   4.720  1.00  0.00           N  
ATOM    992  CA  LYS A  58     -39.698 -18.441   5.131  1.00  0.00           C  
ATOM    993  C   LYS A  58     -40.347 -18.835   6.456  1.00  0.00           C  
ATOM    994  O   LYS A  58     -40.620 -17.969   7.293  1.00  0.00           O  
ATOM    995  CB  LYS A  58     -40.766 -18.257   4.052  1.00  0.00           C  
ATOM    996  CG  LYS A  58     -40.272 -17.562   2.790  1.00  0.00           C  
ATOM    997  CD  LYS A  58     -41.384 -17.428   1.761  1.00  0.00           C  
ATOM    998  CE  LYS A  58     -40.898 -16.709   0.511  1.00  0.00           C  
ATOM    999  NZ  LYS A  58     -41.967 -16.602  -0.521  1.00  0.00           N1+
ATOM   1000  H   LYS A  58     -38.843 -19.928   3.831  1.00  0.00           H  
ATOM   1001  HA  LYS A  58     -39.180 -17.493   5.276  1.00  0.00           H  
ATOM   1002 1HB  LYS A  58     -41.164 -19.230   3.763  1.00  0.00           H  
ATOM   1003 2HB  LYS A  58     -41.592 -17.670   4.454  1.00  0.00           H  
ATOM   1004 1HG  LYS A  58     -39.900 -16.568   3.042  1.00  0.00           H  
ATOM   1005 2HG  LYS A  58     -39.453 -18.137   2.355  1.00  0.00           H  
ATOM   1006 1HD  LYS A  58     -41.743 -18.419   1.482  1.00  0.00           H  
ATOM   1007 2HD  LYS A  58     -42.212 -16.867   2.193  1.00  0.00           H  
ATOM   1008 1HE  LYS A  58     -40.564 -15.706   0.776  1.00  0.00           H  
ATOM   1009 2HE  LYS A  58     -40.053 -17.248   0.084  1.00  0.00           H  
ATOM   1010 1HZ  LYS A  58     -41.606 -16.120  -1.331  1.00  0.00           H  
ATOM   1011 2HZ  LYS A  58     -42.271 -17.528  -0.786  1.00  0.00           H  
ATOM   1012 3HZ  LYS A  58     -42.748 -16.087  -0.144  1.00  0.00           H  
ATOM   1013  N   THR A  59     -40.561 -20.138   6.677  1.00  0.00           N  
ATOM   1014  CA  THR A  59     -41.112 -20.567   7.956  1.00  0.00           C  
ATOM   1015  C   THR A  59     -40.131 -20.207   9.063  1.00  0.00           C  
ATOM   1016  O   THR A  59     -40.529 -19.702  10.117  1.00  0.00           O  
ATOM   1017  CB  THR A  59     -41.401 -22.079   7.975  1.00  0.00           C  
ATOM   1018  CG2 THR A  59     -41.908 -22.508   9.344  1.00  0.00           C  
ATOM   1019  OG1 THR A  59     -42.389 -22.391   6.984  1.00  0.00           O  
ATOM   1020  H   THR A  59     -40.368 -20.822   5.943  1.00  0.00           H  
ATOM   1021  HA  THR A  59     -42.045 -20.035   8.133  1.00  0.00           H  
ATOM   1022  HB  THR A  59     -40.488 -22.628   7.744  1.00  0.00           H  
ATOM   1023  HG1 THR A  59     -42.058 -22.148   6.117  1.00  0.00           H  
ATOM   1024 1HG2 THR A  59     -42.107 -23.579   9.338  1.00  0.00           H  
ATOM   1025 2HG2 THR A  59     -41.154 -22.283  10.097  1.00  0.00           H  
ATOM   1026 3HG2 THR A  59     -42.825 -21.971   9.577  1.00  0.00           H  
ATOM   1027  N   VAL A  60     -38.838 -20.471   8.825  1.00  0.00           N  
ATOM   1028  CA  VAL A  60     -37.830 -20.174   9.829  1.00  0.00           C  
ATOM   1029  C   VAL A  60     -37.845 -18.690  10.149  1.00  0.00           C  
ATOM   1030  O   VAL A  60     -37.804 -18.304  11.315  1.00  0.00           O  
ATOM   1031  CB  VAL A  60     -36.430 -20.584   9.332  1.00  0.00           C  
ATOM   1032  CG1 VAL A  60     -35.357 -20.063  10.276  1.00  0.00           C  
ATOM   1033  CG2 VAL A  60     -36.349 -22.098   9.205  1.00  0.00           C  
ATOM   1034  H   VAL A  60     -38.569 -20.900   7.936  1.00  0.00           H  
ATOM   1035  HA  VAL A  60     -38.071 -20.725  10.732  1.00  0.00           H  
ATOM   1036  HB  VAL A  60     -36.253 -20.127   8.359  1.00  0.00           H  
ATOM   1037 1HG1 VAL A  60     -34.374 -20.362   9.910  1.00  0.00           H  
ATOM   1038 2HG1 VAL A  60     -35.410 -18.976  10.323  1.00  0.00           H  
ATOM   1039 3HG1 VAL A  60     -35.514 -20.479  11.271  1.00  0.00           H  
ATOM   1040 1HG2 VAL A  60     -35.358 -22.380   8.853  1.00  0.00           H  
ATOM   1041 2HG2 VAL A  60     -36.534 -22.554  10.178  1.00  0.00           H  
ATOM   1042 3HG2 VAL A  60     -37.100 -22.444   8.493  1.00  0.00           H  
ATOM   1043  N   ILE A  61     -37.946 -17.845   9.119  1.00  0.00           N  
ATOM   1044  CA  ILE A  61     -37.931 -16.406   9.328  1.00  0.00           C  
ATOM   1045  C   ILE A  61     -39.083 -15.966  10.217  1.00  0.00           C  
ATOM   1046  O   ILE A  61     -38.892 -15.179  11.149  1.00  0.00           O  
ATOM   1047  CB  ILE A  61     -38.003 -15.655   7.986  1.00  0.00           C  
ATOM   1048  CG1 ILE A  61     -36.703 -15.841   7.200  1.00  0.00           C  
ATOM   1049  CG2 ILE A  61     -38.282 -14.178   8.217  1.00  0.00           C  
ATOM   1050  CD1 ILE A  61     -36.794 -15.406   5.755  1.00  0.00           C  
ATOM   1051  H   ILE A  61     -37.992 -18.215   8.168  1.00  0.00           H  
ATOM   1052  HA  ILE A  61     -37.009 -16.150   9.835  1.00  0.00           H  
ATOM   1053  HB  ILE A  61     -38.802 -16.075   7.376  1.00  0.00           H  
ATOM   1054 1HG1 ILE A  61     -35.904 -15.274   7.678  1.00  0.00           H  
ATOM   1055 2HG1 ILE A  61     -36.412 -16.892   7.221  1.00  0.00           H  
ATOM   1056 1HG2 ILE A  61     -38.329 -13.662   7.258  1.00  0.00           H  
ATOM   1057 2HG2 ILE A  61     -39.233 -14.064   8.736  1.00  0.00           H  
ATOM   1058 3HG2 ILE A  61     -37.485 -13.747   8.822  1.00  0.00           H  
ATOM   1059 1HD1 ILE A  61     -35.834 -15.568   5.265  1.00  0.00           H  
ATOM   1060 2HD1 ILE A  61     -37.564 -15.987   5.248  1.00  0.00           H  
ATOM   1061 3HD1 ILE A  61     -37.049 -14.348   5.710  1.00  0.00           H  
ATOM   1062  N   LYS A  62     -40.281 -16.497   9.966  1.00  0.00           N  
ATOM   1063  CA  LYS A  62     -41.447 -16.100  10.744  1.00  0.00           C  
ATOM   1064  C   LYS A  62     -41.280 -16.492  12.211  1.00  0.00           C  
ATOM   1065  O   LYS A  62     -41.504 -15.674  13.110  1.00  0.00           O  
ATOM   1066  CB  LYS A  62     -42.716 -16.730  10.168  1.00  0.00           C  
ATOM   1067  CG  LYS A  62     -44.003 -16.293  10.856  1.00  0.00           C  
ATOM   1068  CD  LYS A  62     -44.270 -14.812  10.636  1.00  0.00           C  
ATOM   1069  CE  LYS A  62     -45.661 -14.422  11.119  1.00  0.00           C  
ATOM   1070  NZ  LYS A  62     -45.800 -14.567  12.593  1.00  0.00           N1+
ATOM   1071  H   LYS A  62     -40.385 -17.162   9.193  1.00  0.00           H  
ATOM   1072  HA  LYS A  62     -41.534 -15.013  10.697  1.00  0.00           H  
ATOM   1073 1HB  LYS A  62     -42.800 -16.479   9.110  1.00  0.00           H  
ATOM   1074 2HB  LYS A  62     -42.649 -17.816  10.241  1.00  0.00           H  
ATOM   1075 1HG  LYS A  62     -44.841 -16.868  10.458  1.00  0.00           H  
ATOM   1076 2HG  LYS A  62     -43.927 -16.486  11.926  1.00  0.00           H  
ATOM   1077 1HD  LYS A  62     -43.529 -14.224  11.180  1.00  0.00           H  
ATOM   1078 2HD  LYS A  62     -44.186 -14.579   9.576  1.00  0.00           H  
ATOM   1079 1HE  LYS A  62     -45.863 -13.388  10.846  1.00  0.00           H  
ATOM   1080 2HE  LYS A  62     -46.404 -15.056  10.632  1.00  0.00           H  
ATOM   1081 1HZ  LYS A  62     -46.734 -14.300  12.871  1.00  0.00           H  
ATOM   1082 2HZ  LYS A  62     -45.631 -15.528  12.856  1.00  0.00           H  
ATOM   1083 3HZ  LYS A  62     -45.128 -13.970  13.054  1.00  0.00           H  
ATOM   1084  N   ILE A  63     -40.834 -17.728  12.452  1.00  0.00           N  
ATOM   1085  CA  ILE A  63     -40.685 -18.249  13.810  1.00  0.00           C  
ATOM   1086  C   ILE A  63     -39.694 -17.389  14.584  1.00  0.00           C  
ATOM   1087  O   ILE A  63     -39.980 -16.945  15.703  1.00  0.00           O  
ATOM   1088  CB  ILE A  63     -40.210 -19.714  13.800  1.00  0.00           C  
ATOM   1089  CG1 ILE A  63     -41.273 -20.616  13.169  1.00  0.00           C  
ATOM   1090  CG2 ILE A  63     -39.883 -20.177  15.212  1.00  0.00           C  
ATOM   1091  CD1 ILE A  63     -42.569 -20.669  13.946  1.00  0.00           C  
ATOM   1092  H   ILE A  63     -40.620 -18.336  11.655  1.00  0.00           H  
ATOM   1093  HA  ILE A  63     -41.653 -18.198  14.309  1.00  0.00           H  
ATOM   1094  HB  ILE A  63     -39.316 -19.801  13.183  1.00  0.00           H  
ATOM   1095 1HG1 ILE A  63     -41.493 -20.268  12.160  1.00  0.00           H  
ATOM   1096 2HG1 ILE A  63     -40.886 -21.632  13.086  1.00  0.00           H  
ATOM   1097 1HG2 ILE A  63     -39.549 -21.214  15.187  1.00  0.00           H  
ATOM   1098 2HG2 ILE A  63     -39.094 -19.551  15.626  1.00  0.00           H  
ATOM   1099 3HG2 ILE A  63     -40.774 -20.098  15.835  1.00  0.00           H  
ATOM   1100 1HD1 ILE A  63     -43.273 -21.328  13.438  1.00  0.00           H  
ATOM   1101 2HD1 ILE A  63     -42.377 -21.048  14.950  1.00  0.00           H  
ATOM   1102 3HD1 ILE A  63     -42.994 -19.668  14.012  1.00  0.00           H  
ATOM   1103  N   PHE A  64     -38.542 -17.129  13.973  1.00  0.00           N  
ATOM   1104  CA  PHE A  64     -37.482 -16.335  14.569  1.00  0.00           C  
ATOM   1105  C   PHE A  64     -37.925 -14.897  14.784  1.00  0.00           C  
ATOM   1106  O   PHE A  64     -37.828 -14.365  15.894  1.00  0.00           O  
ATOM   1107  CB  PHE A  64     -36.234 -16.363  13.684  1.00  0.00           C  
ATOM   1108  CG  PHE A  64     -35.064 -15.620  14.264  1.00  0.00           C  
ATOM   1109  CD1 PHE A  64     -34.290 -16.188  15.265  1.00  0.00           C  
ATOM   1110  CD2 PHE A  64     -34.735 -14.352  13.810  1.00  0.00           C  
ATOM   1111  CE1 PHE A  64     -33.214 -15.507  15.799  1.00  0.00           C  
ATOM   1112  CE2 PHE A  64     -33.658 -13.668  14.340  1.00  0.00           C  
ATOM   1113  CZ  PHE A  64     -32.897 -14.246  15.337  1.00  0.00           C  
ATOM   1114  H   PHE A  64     -38.393 -17.516  13.036  1.00  0.00           H  
ATOM   1115  HA  PHE A  64     -37.239 -16.771  15.546  1.00  0.00           H  
ATOM   1116 1HB  PHE A  64     -35.932 -17.395  13.515  1.00  0.00           H  
ATOM   1117 2HB  PHE A  64     -36.467 -15.927  12.714  1.00  0.00           H  
ATOM   1118  HD1 PHE A  64     -34.540 -17.185  15.630  1.00  0.00           H  
ATOM   1119  HD2 PHE A  64     -35.336 -13.895  13.024  1.00  0.00           H  
ATOM   1120  HE1 PHE A  64     -32.614 -15.965  16.586  1.00  0.00           H  
ATOM   1121  HE2 PHE A  64     -33.410 -12.673  13.974  1.00  0.00           H  
ATOM   1122  HZ  PHE A  64     -32.049 -13.707  15.758  1.00  0.00           H  
ATOM   1123  N   GLU A  65     -38.460 -14.272  13.724  1.00  0.00           N  
ATOM   1124  CA  GLU A  65     -38.823 -12.866  13.816  1.00  0.00           C  
ATOM   1125  C   GLU A  65     -39.842 -12.645  14.929  1.00  0.00           C  
ATOM   1126  O   GLU A  65     -39.721 -11.688  15.697  1.00  0.00           O  
ATOM   1127  CB  GLU A  65     -39.385 -12.369  12.482  1.00  0.00           C  
ATOM   1128  CG  GLU A  65     -39.737 -10.889  12.461  1.00  0.00           C  
ATOM   1129  CD  GLU A  65     -40.082 -10.390  11.086  1.00  0.00           C  
ATOM   1130  OE1 GLU A  65     -39.815 -11.087  10.137  1.00  0.00           O  
ATOM   1131  OE2 GLU A  65     -40.612  -9.309  10.984  1.00  0.00           O1-
ATOM   1132  H   GLU A  65     -38.590 -14.776  12.846  1.00  0.00           H  
ATOM   1133  HA  GLU A  65     -37.929 -12.288  14.046  1.00  0.00           H  
ATOM   1134 1HB  GLU A  65     -38.658 -12.551  11.690  1.00  0.00           H  
ATOM   1135 2HB  GLU A  65     -40.286 -12.932  12.236  1.00  0.00           H  
ATOM   1136 1HG  GLU A  65     -40.590 -10.720  13.121  1.00  0.00           H  
ATOM   1137 2HG  GLU A  65     -38.895 -10.320  12.849  1.00  0.00           H  
ATOM   1138  N   ASP A  66     -40.808 -13.565  15.071  1.00  0.00           N  
ATOM   1139  CA  ASP A  66     -41.786 -13.441  16.144  1.00  0.00           C  
ATOM   1140  C   ASP A  66     -41.116 -13.444  17.499  1.00  0.00           C  
ATOM   1141  O   ASP A  66     -41.469 -12.651  18.376  1.00  0.00           O  
ATOM   1142  CB  ASP A  66     -42.810 -14.576  16.075  1.00  0.00           C  
ATOM   1143  CG  ASP A  66     -43.815 -14.400  14.945  1.00  0.00           C  
ATOM   1144  OD1 ASP A  66     -43.895 -13.319  14.410  1.00  0.00           O  
ATOM   1145  OD2 ASP A  66     -44.495 -15.347  14.629  1.00  0.00           O1-
ATOM   1146  H   ASP A  66     -40.894 -14.332  14.401  1.00  0.00           H  
ATOM   1147  HA  ASP A  66     -42.300 -12.487  16.025  1.00  0.00           H  
ATOM   1148 1HB  ASP A  66     -42.291 -15.526  15.935  1.00  0.00           H  
ATOM   1149 2HB  ASP A  66     -43.351 -14.635  17.019  1.00  0.00           H  
ATOM   1150  N   SER A  67     -40.151 -14.334  17.684  1.00  0.00           N  
ATOM   1151  CA  SER A  67     -39.459 -14.391  18.949  1.00  0.00           C  
ATOM   1152  C   SER A  67     -38.726 -13.075  19.208  1.00  0.00           C  
ATOM   1153  O   SER A  67     -38.769 -12.536  20.314  1.00  0.00           O  
ATOM   1154  CB  SER A  67     -38.482 -15.550  18.958  1.00  0.00           C  
ATOM   1155  OG  SER A  67     -37.821 -15.641  20.190  1.00  0.00           O  
ATOM   1156  H   SER A  67     -39.889 -14.978  16.951  1.00  0.00           H  
ATOM   1157  HA  SER A  67     -40.194 -14.545  19.740  1.00  0.00           H  
ATOM   1158 1HB  SER A  67     -39.017 -16.479  18.761  1.00  0.00           H  
ATOM   1159 2HB  SER A  67     -37.752 -15.418  18.161  1.00  0.00           H  
ATOM   1160  HG  SER A  67     -37.000 -16.109  20.017  1.00  0.00           H  
ATOM   1161  N   VAL A  68     -38.045 -12.550  18.179  1.00  0.00           N  
ATOM   1162  CA  VAL A  68     -37.234 -11.357  18.377  1.00  0.00           C  
ATOM   1163  C   VAL A  68     -38.120 -10.184  18.789  1.00  0.00           C  
ATOM   1164  O   VAL A  68     -37.795  -9.442  19.715  1.00  0.00           O  
ATOM   1165  CB  VAL A  68     -36.470 -11.004  17.088  1.00  0.00           C  
ATOM   1166  CG1 VAL A  68     -35.725  -9.688  17.253  1.00  0.00           C  
ATOM   1167  CG2 VAL A  68     -35.506 -12.127  16.733  1.00  0.00           C  
ATOM   1168  H   VAL A  68     -38.085 -12.971  17.262  1.00  0.00           H  
ATOM   1169  HA  VAL A  68     -36.511 -11.558  19.169  1.00  0.00           H  
ATOM   1170  HB  VAL A  68     -37.185 -10.868  16.277  1.00  0.00           H  
ATOM   1171 1HG1 VAL A  68     -35.189  -9.453  16.332  1.00  0.00           H  
ATOM   1172 2HG1 VAL A  68     -36.438  -8.892  17.471  1.00  0.00           H  
ATOM   1173 3HG1 VAL A  68     -35.012  -9.773  18.074  1.00  0.00           H  
ATOM   1174 1HG2 VAL A  68     -34.970 -11.870  15.819  1.00  0.00           H  
ATOM   1175 2HG2 VAL A  68     -34.795 -12.265  17.546  1.00  0.00           H  
ATOM   1176 3HG2 VAL A  68     -36.066 -13.050  16.577  1.00  0.00           H  
ATOM   1177  N   ARG A  69     -39.255 -10.010  18.094  1.00  0.00           N  
ATOM   1178  CA  ARG A  69     -40.173  -8.915  18.391  1.00  0.00           C  
ATOM   1179  C   ARG A  69     -40.782  -9.045  19.786  1.00  0.00           C  
ATOM   1180  O   ARG A  69     -41.031  -8.047  20.461  1.00  0.00           O  
ATOM   1181  CB  ARG A  69     -41.295  -8.863  17.364  1.00  0.00           C  
ATOM   1182  CG  ARG A  69     -40.874  -8.387  15.982  1.00  0.00           C  
ATOM   1183  CD  ARG A  69     -42.016  -8.387  15.031  1.00  0.00           C  
ATOM   1184  NE  ARG A  69     -41.609  -7.982  13.695  1.00  0.00           N  
ATOM   1185  CZ  ARG A  69     -41.507  -6.705  13.282  1.00  0.00           C  
ATOM   1186  NH1 ARG A  69     -41.785  -5.721  14.107  1.00  0.00           N1+
ATOM   1187  NH2 ARG A  69     -41.126  -6.440  12.043  1.00  0.00           N  
ATOM   1188  H   ARG A  69     -39.480 -10.653  17.348  1.00  0.00           H  
ATOM   1189  HA  ARG A  69     -39.618  -7.977  18.348  1.00  0.00           H  
ATOM   1190 1HB  ARG A  69     -41.731  -9.854  17.253  1.00  0.00           H  
ATOM   1191 2HB  ARG A  69     -42.081  -8.196  17.717  1.00  0.00           H  
ATOM   1192 1HG  ARG A  69     -40.485  -7.370  16.051  1.00  0.00           H  
ATOM   1193 2HG  ARG A  69     -40.101  -9.046  15.590  1.00  0.00           H  
ATOM   1194 1HD  ARG A  69     -42.438  -9.390  14.970  1.00  0.00           H  
ATOM   1195 2HD  ARG A  69     -42.780  -7.692  15.380  1.00  0.00           H  
ATOM   1196  HE  ARG A  69     -41.385  -8.711  13.030  1.00  0.00           H  
ATOM   1197 1HH1 ARG A  69     -42.076  -5.924  15.053  1.00  0.00           H  
ATOM   1198 2HH1 ARG A  69     -41.709  -4.763  13.797  1.00  0.00           H  
ATOM   1199 1HH2 ARG A  69     -40.913  -7.196  11.407  1.00  0.00           H  
ATOM   1200 2HH2 ARG A  69     -41.050  -5.484  11.732  1.00  0.00           H  
ATOM   1201  N   GLU A  70     -41.033 -10.276  20.245  1.00  0.00           N  
ATOM   1202  CA  GLU A  70     -41.581 -10.455  21.588  1.00  0.00           C  
ATOM   1203  C   GLU A  70     -40.510 -10.195  22.649  1.00  0.00           C  
ATOM   1204  O   GLU A  70     -40.811  -9.726  23.747  1.00  0.00           O  
ATOM   1205  CB  GLU A  70     -42.148 -11.867  21.751  1.00  0.00           C  
ATOM   1206  CG  GLU A  70     -43.407 -12.137  20.939  1.00  0.00           C  
ATOM   1207  CD  GLU A  70     -44.562 -11.265  21.343  1.00  0.00           C  
ATOM   1208  OE1 GLU A  70     -44.926 -11.289  22.494  1.00  0.00           O  
ATOM   1209  OE2 GLU A  70     -45.082 -10.573  20.500  1.00  0.00           O1-
ATOM   1210  H   GLU A  70     -40.849 -11.091  19.676  1.00  0.00           H  
ATOM   1211  HA  GLU A  70     -42.383  -9.730  21.733  1.00  0.00           H  
ATOM   1212 1HB  GLU A  70     -41.396 -12.598  21.455  1.00  0.00           H  
ATOM   1213 2HB  GLU A  70     -42.383 -12.046  22.801  1.00  0.00           H  
ATOM   1214 1HG  GLU A  70     -43.189 -11.967  19.885  1.00  0.00           H  
ATOM   1215 2HG  GLU A  70     -43.687 -13.182  21.059  1.00  0.00           H  
ATOM   1216  N   LEU A  71     -39.254 -10.502  22.314  1.00  0.00           N  
ATOM   1217  CA  LEU A  71     -38.130 -10.282  23.226  1.00  0.00           C  
ATOM   1218  C   LEU A  71     -37.785  -8.797  23.424  1.00  0.00           C  
ATOM   1219  O   LEU A  71     -37.406  -8.378  24.518  1.00  0.00           O  
ATOM   1220  CB  LEU A  71     -36.894 -11.024  22.702  1.00  0.00           C  
ATOM   1221  CG  LEU A  71     -35.666 -11.003  23.621  1.00  0.00           C  
ATOM   1222  CD1 LEU A  71     -34.976 -12.360  23.578  1.00  0.00           C  
ATOM   1223  CD2 LEU A  71     -34.721  -9.894  23.183  1.00  0.00           C  
ATOM   1224  H   LEU A  71     -39.076 -10.899  21.402  1.00  0.00           H  
ATOM   1225  HA  LEU A  71     -38.398 -10.675  24.208  1.00  0.00           H  
ATOM   1226 1HB  LEU A  71     -37.161 -12.065  22.530  1.00  0.00           H  
ATOM   1227 2HB  LEU A  71     -36.602 -10.582  21.749  1.00  0.00           H  
ATOM   1228  HG  LEU A  71     -35.984 -10.824  24.649  1.00  0.00           H  
ATOM   1229 1HD1 LEU A  71     -34.103 -12.345  24.231  1.00  0.00           H  
ATOM   1230 2HD1 LEU A  71     -35.668 -13.132  23.915  1.00  0.00           H  
ATOM   1231 3HD1 LEU A  71     -34.661 -12.574  22.557  1.00  0.00           H  
ATOM   1232 1HD2 LEU A  71     -33.850  -9.879  23.837  1.00  0.00           H  
ATOM   1233 2HD2 LEU A  71     -34.402 -10.073  22.156  1.00  0.00           H  
ATOM   1234 3HD2 LEU A  71     -35.235  -8.935  23.241  1.00  0.00           H  
ATOM   1235  N   GLU A  72     -37.930  -7.965  22.283  1.00  0.00           N  
ATOM   1236  CA  GLU A  72     -37.863  -6.509  22.348  1.00  0.00           C  
ATOM   1237  C   GLU A  72     -38.939  -5.950  23.268  1.00  0.00           C  
ATOM   1238  O   GLU A  72     -38.701  -5.000  24.013  1.00  0.00           O  
ATOM   1239  CB  GLU A  72     -38.010  -5.905  20.950  1.00  0.00           C  
ATOM   1240  CG  GLU A  72     -36.809  -6.126  20.039  1.00  0.00           C  
ATOM   1241  CD  GLU A  72     -37.046  -5.653  18.633  1.00  0.00           C  
ATOM   1242  OE1 GLU A  72     -37.432  -4.521  18.464  1.00  0.00           O  
ATOM   1243  OE2 GLU A  72     -36.841  -6.424  17.725  1.00  0.00           O1-
ATOM   1244  H   GLU A  72     -38.085  -8.409  21.389  1.00  0.00           H  
ATOM   1245  HA  GLU A  72     -36.891  -6.226  22.753  1.00  0.00           H  
ATOM   1246 1HB  GLU A  72     -38.885  -6.331  20.459  1.00  0.00           H  
ATOM   1247 2HB  GLU A  72     -38.172  -4.830  21.033  1.00  0.00           H  
ATOM   1248 1HG  GLU A  72     -35.952  -5.595  20.451  1.00  0.00           H  
ATOM   1249 2HG  GLU A  72     -36.570  -7.190  20.026  1.00  0.00           H  
ATOM   1250  N   LYS A  73     -40.127  -6.544  23.210  1.00  0.00           N  
ATOM   1251  CA  LYS A  73     -41.207  -6.186  24.121  1.00  0.00           C  
ATOM   1252  C   LYS A  73     -40.788  -6.371  25.574  1.00  0.00           C  
ATOM   1253  O   LYS A  73     -41.002  -5.491  26.408  1.00  0.00           O  
ATOM   1254  CB  LYS A  73     -42.457  -7.017  23.825  1.00  0.00           C  
ATOM   1255  CG  LYS A  73     -43.206  -6.599  22.566  1.00  0.00           C  
ATOM   1256  CD  LYS A  73     -44.439  -7.464  22.345  1.00  0.00           C  
ATOM   1257  CE  LYS A  73     -45.138  -7.107  21.040  1.00  0.00           C  
ATOM   1258  NZ  LYS A  73     -46.282  -8.014  20.758  1.00  0.00           N1+
ATOM   1259  H   LYS A  73     -40.284  -7.262  22.519  1.00  0.00           H  
ATOM   1260  HA  LYS A  73     -41.445  -5.131  23.977  1.00  0.00           H  
ATOM   1261 1HB  LYS A  73     -42.178  -8.065  23.716  1.00  0.00           H  
ATOM   1262 2HB  LYS A  73     -43.148  -6.947  24.663  1.00  0.00           H  
ATOM   1263 1HG  LYS A  73     -43.515  -5.558  22.655  1.00  0.00           H  
ATOM   1264 2HG  LYS A  73     -42.548  -6.693  21.702  1.00  0.00           H  
ATOM   1265 1HD  LYS A  73     -44.146  -8.513  22.315  1.00  0.00           H  
ATOM   1266 2HD  LYS A  73     -45.136  -7.320  23.169  1.00  0.00           H  
ATOM   1267 1HE  LYS A  73     -45.504  -6.084  21.092  1.00  0.00           H  
ATOM   1268 2HE  LYS A  73     -44.426  -7.175  20.217  1.00  0.00           H  
ATOM   1269 1HZ  LYS A  73     -46.719  -7.746  19.887  1.00  0.00           H  
ATOM   1270 2HZ  LYS A  73     -45.951  -8.966  20.690  1.00  0.00           H  
ATOM   1271 3HZ  LYS A  73     -46.959  -7.947  21.507  1.00  0.00           H  
ATOM   1272  N   ALA A  74     -40.190  -7.519  25.871  1.00  0.00           N  
ATOM   1273  CA  ALA A  74     -39.705  -7.806  27.214  1.00  0.00           C  
ATOM   1274  C   ALA A  74     -38.675  -6.777  27.661  1.00  0.00           C  
ATOM   1275  O   ALA A  74     -38.714  -6.296  28.794  1.00  0.00           O  
ATOM   1276  CB  ALA A  74     -39.114  -9.207  27.275  1.00  0.00           C  
ATOM   1277  H   ALA A  74     -40.066  -8.210  25.143  1.00  0.00           H  
ATOM   1278  HA  ALA A  74     -40.547  -7.754  27.904  1.00  0.00           H  
ATOM   1279 1HB  ALA A  74     -38.757  -9.408  28.285  1.00  0.00           H  
ATOM   1280 2HB  ALA A  74     -39.879  -9.936  27.009  1.00  0.00           H  
ATOM   1281 3HB  ALA A  74     -38.283  -9.281  26.575  1.00  0.00           H  
ATOM   1282  N   ILE A  75     -37.755  -6.440  26.764  1.00  0.00           N  
ATOM   1283  CA  ILE A  75     -36.731  -5.443  27.056  1.00  0.00           C  
ATOM   1284  C   ILE A  75     -37.355  -4.097  27.399  1.00  0.00           C  
ATOM   1285  O   ILE A  75     -36.904  -3.409  28.314  1.00  0.00           O  
ATOM   1286  CB  ILE A  75     -35.771  -5.276  25.863  1.00  0.00           C  
ATOM   1287  CG1 ILE A  75     -34.921  -6.535  25.682  1.00  0.00           C  
ATOM   1288  CG2 ILE A  75     -34.886  -4.055  26.060  1.00  0.00           C  
ATOM   1289  CD1 ILE A  75     -34.142  -6.565  24.387  1.00  0.00           C  
ATOM   1290  H   ILE A  75     -37.765  -6.886  25.860  1.00  0.00           H  
ATOM   1291  HA  ILE A  75     -36.161  -5.775  27.922  1.00  0.00           H  
ATOM   1292  HB  ILE A  75     -36.348  -5.151  24.948  1.00  0.00           H  
ATOM   1293 1HG1 ILE A  75     -34.213  -6.619  26.506  1.00  0.00           H  
ATOM   1294 2HG1 ILE A  75     -35.563  -7.415  25.713  1.00  0.00           H  
ATOM   1295 1HG2 ILE A  75     -34.214  -3.952  25.209  1.00  0.00           H  
ATOM   1296 2HG2 ILE A  75     -35.507  -3.165  26.141  1.00  0.00           H  
ATOM   1297 3HG2 ILE A  75     -34.301  -4.173  26.973  1.00  0.00           H  
ATOM   1298 1HD1 ILE A  75     -33.564  -7.487  24.330  1.00  0.00           H  
ATOM   1299 2HD1 ILE A  75     -34.834  -6.518  23.545  1.00  0.00           H  
ATOM   1300 3HD1 ILE A  75     -33.467  -5.712  24.349  1.00  0.00           H  
ATOM   1301  N   LEU A  76     -38.395  -3.726  26.662  1.00  0.00           N  
ATOM   1302  CA  LEU A  76     -39.124  -2.494  26.928  1.00  0.00           C  
ATOM   1303  C   LEU A  76     -39.770  -2.525  28.309  1.00  0.00           C  
ATOM   1304  O   LEU A  76     -39.739  -1.537  29.041  1.00  0.00           O  
ATOM   1305  CB  LEU A  76     -40.199  -2.273  25.857  1.00  0.00           C  
ATOM   1306  CG  LEU A  76     -39.680  -1.921  24.457  1.00  0.00           C  
ATOM   1307  CD1 LEU A  76     -40.831  -1.970  23.461  1.00  0.00           C  
ATOM   1308  CD2 LEU A  76     -39.042  -0.540  24.484  1.00  0.00           C  
ATOM   1309  H   LEU A  76     -38.687  -4.313  25.893  1.00  0.00           H  
ATOM   1310  HA  LEU A  76     -38.418  -1.662  26.914  1.00  0.00           H  
ATOM   1311 1HB  LEU A  76     -40.795  -3.181  25.770  1.00  0.00           H  
ATOM   1312 2HB  LEU A  76     -40.853  -1.465  26.181  1.00  0.00           H  
ATOM   1313  HG  LEU A  76     -38.939  -2.658  24.147  1.00  0.00           H  
ATOM   1314 1HD1 LEU A  76     -40.463  -1.720  22.466  1.00  0.00           H  
ATOM   1315 2HD1 LEU A  76     -41.257  -2.974  23.447  1.00  0.00           H  
ATOM   1316 3HD1 LEU A  76     -41.598  -1.255  23.755  1.00  0.00           H  
ATOM   1317 1HD2 LEU A  76     -38.672  -0.290  23.490  1.00  0.00           H  
ATOM   1318 2HD2 LEU A  76     -39.782   0.197  24.793  1.00  0.00           H  
ATOM   1319 3HD2 LEU A  76     -38.211  -0.538  25.191  1.00  0.00           H  
ATOM   1320  N   TRP A  77     -40.357  -3.666  28.655  1.00  0.00           N  
ATOM   1321  CA  TRP A  77     -40.989  -3.836  29.958  1.00  0.00           C  
ATOM   1322  C   TRP A  77     -39.978  -3.689  31.087  1.00  0.00           C  
ATOM   1323  O   TRP A  77     -40.239  -3.015  32.081  1.00  0.00           O  
ATOM   1324  CB  TRP A  77     -41.663  -5.206  30.049  1.00  0.00           C  
ATOM   1325  CG  TRP A  77     -42.270  -5.487  31.389  1.00  0.00           C  
ATOM   1326  CD1 TRP A  77     -43.518  -5.135  31.809  1.00  0.00           C  
ATOM   1327  CD2 TRP A  77     -41.656  -6.186  32.500  1.00  0.00           C  
ATOM   1328  CE2 TRP A  77     -42.594  -6.208  33.536  1.00  0.00           C  
ATOM   1329  CE3 TRP A  77     -40.406  -6.785  32.694  1.00  0.00           C  
ATOM   1330  NE1 TRP A  77     -43.722  -5.562  33.098  1.00  0.00           N  
ATOM   1331  CZ2 TRP A  77     -42.324  -6.806  34.757  1.00  0.00           C  
ATOM   1332  CZ3 TRP A  77     -40.135  -7.385  33.918  1.00  0.00           C  
ATOM   1333  CH2 TRP A  77     -41.070  -7.396  34.922  1.00  0.00           C  
ATOM   1334  H   TRP A  77     -40.361  -4.434  28.001  1.00  0.00           H  
ATOM   1335  HA  TRP A  77     -41.741  -3.055  30.082  1.00  0.00           H  
ATOM   1336 1HB  TRP A  77     -42.448  -5.277  29.295  1.00  0.00           H  
ATOM   1337 2HB  TRP A  77     -40.932  -5.986  29.833  1.00  0.00           H  
ATOM   1338  HD1 TRP A  77     -44.247  -4.593  31.209  1.00  0.00           H  
ATOM   1339  HE1 TRP A  77     -44.565  -5.423  33.637  1.00  0.00           H  
ATOM   1340  HE3 TRP A  77     -39.660  -6.781  31.899  1.00  0.00           H  
ATOM   1341  HZ2 TRP A  77     -43.053  -6.824  35.567  1.00  0.00           H  
ATOM   1342  HZ3 TRP A  77     -39.159  -7.848  34.061  1.00  0.00           H  
ATOM   1343  HH2 TRP A  77     -40.825  -7.876  35.869  1.00  0.00           H  
ATOM   1344  N   LEU A  78     -38.822  -4.326  30.924  1.00  0.00           N  
ATOM   1345  CA  LEU A  78     -37.764  -4.258  31.926  1.00  0.00           C  
ATOM   1346  C   LEU A  78     -37.198  -2.848  32.034  1.00  0.00           C  
ATOM   1347  O   LEU A  78     -36.998  -2.333  33.136  1.00  0.00           O  
ATOM   1348  CB  LEU A  78     -36.640  -5.241  31.578  1.00  0.00           C  
ATOM   1349  CG  LEU A  78     -35.419  -5.213  32.507  1.00  0.00           C  
ATOM   1350  CD1 LEU A  78     -35.853  -5.553  33.926  1.00  0.00           C  
ATOM   1351  CD2 LEU A  78     -34.375  -6.198  32.004  1.00  0.00           C  
ATOM   1352  H   LEU A  78     -38.673  -4.870  30.088  1.00  0.00           H  
ATOM   1353  HA  LEU A  78     -38.189  -4.519  32.896  1.00  0.00           H  
ATOM   1354 1HB  LEU A  78     -37.045  -6.252  31.594  1.00  0.00           H  
ATOM   1355 2HB  LEU A  78     -36.292  -5.028  30.567  1.00  0.00           H  
ATOM   1356  HG  LEU A  78     -34.995  -4.208  32.519  1.00  0.00           H  
ATOM   1357 1HD1 LEU A  78     -34.986  -5.532  34.587  1.00  0.00           H  
ATOM   1358 2HD1 LEU A  78     -36.586  -4.822  34.268  1.00  0.00           H  
ATOM   1359 3HD1 LEU A  78     -36.297  -6.547  33.942  1.00  0.00           H  
ATOM   1360 1HD2 LEU A  78     -33.507  -6.177  32.663  1.00  0.00           H  
ATOM   1361 2HD2 LEU A  78     -34.797  -7.202  31.992  1.00  0.00           H  
ATOM   1362 3HD2 LEU A  78     -34.070  -5.921  30.994  1.00  0.00           H  
ATOM   1363  N   ALA A  79     -36.942  -2.228  30.888  1.00  0.00           N  
ATOM   1364  CA  ALA A  79     -36.403  -0.873  30.852  1.00  0.00           C  
ATOM   1365  C   ALA A  79     -37.383   0.126  31.454  1.00  0.00           C  
ATOM   1366  O   ALA A  79     -36.983   1.056  32.155  1.00  0.00           O  
ATOM   1367  CB  ALA A  79     -36.057  -0.480  29.424  1.00  0.00           C  
ATOM   1368  H   ALA A  79     -37.127  -2.707  30.018  1.00  0.00           H  
ATOM   1369  HA  ALA A  79     -35.493  -0.849  31.453  1.00  0.00           H  
ATOM   1370 1HB  ALA A  79     -35.654   0.534  29.415  1.00  0.00           H  
ATOM   1371 2HB  ALA A  79     -35.311  -1.170  29.028  1.00  0.00           H  
ATOM   1372 3HB  ALA A  79     -36.952  -0.521  28.809  1.00  0.00           H  
ATOM   1373  N   GLU A  80     -38.667  -0.073  31.178  1.00  0.00           N  
ATOM   1374  CA  GLU A  80     -39.710   0.784  31.730  1.00  0.00           C  
ATOM   1375  C   GLU A  80     -39.695   0.760  33.252  1.00  0.00           C  
ATOM   1376  O   GLU A  80     -39.774   1.804  33.899  1.00  0.00           O  
ATOM   1377  CB  GLU A  80     -41.085   0.349  31.218  1.00  0.00           C  
ATOM   1378  CG  GLU A  80     -42.232   1.248  31.655  1.00  0.00           C  
ATOM   1379  CD  GLU A  80     -43.553   0.842  31.063  1.00  0.00           C  
ATOM   1380  OE1 GLU A  80     -43.961  -0.274  31.279  1.00  0.00           O  
ATOM   1381  OE2 GLU A  80     -44.154   1.648  30.393  1.00  0.00           O1-
ATOM   1382  H   GLU A  80     -38.928  -0.837  30.570  1.00  0.00           H  
ATOM   1383  HA  GLU A  80     -39.519   1.810  31.413  1.00  0.00           H  
ATOM   1384 1HB  GLU A  80     -41.076   0.325  30.128  1.00  0.00           H  
ATOM   1385 2HB  GLU A  80     -41.300  -0.661  31.566  1.00  0.00           H  
ATOM   1386 1HG  GLU A  80     -42.310   1.218  32.742  1.00  0.00           H  
ATOM   1387 2HG  GLU A  80     -42.008   2.273  31.363  1.00  0.00           H  
ATOM   1388  N   GLU A  81     -39.595  -0.437  33.819  1.00  0.00           N  
ATOM   1389  CA  GLU A  81     -39.552  -0.597  35.268  1.00  0.00           C  
ATOM   1390  C   GLU A  81     -38.275  -0.009  35.849  1.00  0.00           C  
ATOM   1391  O   GLU A  81     -38.278   0.549  36.946  1.00  0.00           O  
ATOM   1392  CB  GLU A  81     -39.661  -2.076  35.645  1.00  0.00           C  
ATOM   1393  CG  GLU A  81     -41.017  -2.701  35.354  1.00  0.00           C  
ATOM   1394  CD  GLU A  81     -42.139  -2.047  36.111  1.00  0.00           C  
ATOM   1395  OE1 GLU A  81     -42.006  -1.877  37.300  1.00  0.00           O  
ATOM   1396  OE2 GLU A  81     -43.128  -1.717  35.502  1.00  0.00           O1-
ATOM   1397  H   GLU A  81     -39.549  -1.257  33.231  1.00  0.00           H  
ATOM   1398  HA  GLU A  81     -40.393  -0.056  35.701  1.00  0.00           H  
ATOM   1399 1HB  GLU A  81     -38.906  -2.646  35.103  1.00  0.00           H  
ATOM   1400 2HB  GLU A  81     -39.459  -2.196  36.709  1.00  0.00           H  
ATOM   1401 1HG  GLU A  81     -41.220  -2.620  34.286  1.00  0.00           H  
ATOM   1402 2HG  GLU A  81     -40.980  -3.759  35.610  1.00  0.00           H  
ATOM   1403  N   LEU A  82     -37.179  -0.136  35.106  1.00  0.00           N  
ATOM   1404  CA  LEU A  82     -35.917   0.489  35.489  1.00  0.00           C  
ATOM   1405  C   LEU A  82     -36.022   2.007  35.458  1.00  0.00           C  
ATOM   1406  O   LEU A  82     -35.416   2.698  36.276  1.00  0.00           O  
ATOM   1407  CB  LEU A  82     -34.792   0.030  34.553  1.00  0.00           C  
ATOM   1408  CG  LEU A  82     -34.327  -1.421  34.733  1.00  0.00           C  
ATOM   1409  CD1 LEU A  82     -33.455  -1.825  33.552  1.00  0.00           C  
ATOM   1410  CD2 LEU A  82     -33.566  -1.551  36.044  1.00  0.00           C  
ATOM   1411  H   LEU A  82     -37.220  -0.678  34.255  1.00  0.00           H  
ATOM   1412  HA  LEU A  82     -35.681   0.193  36.510  1.00  0.00           H  
ATOM   1413 1HB  LEU A  82     -35.128   0.145  33.524  1.00  0.00           H  
ATOM   1414 2HB  LEU A  82     -33.928   0.677  34.705  1.00  0.00           H  
ATOM   1415  HG  LEU A  82     -35.194  -2.081  34.749  1.00  0.00           H  
ATOM   1416 1HD1 LEU A  82     -33.125  -2.856  33.680  1.00  0.00           H  
ATOM   1417 2HD1 LEU A  82     -34.030  -1.741  32.630  1.00  0.00           H  
ATOM   1418 3HD1 LEU A  82     -32.586  -1.170  33.500  1.00  0.00           H  
ATOM   1419 1HD2 LEU A  82     -33.237  -2.583  36.173  1.00  0.00           H  
ATOM   1420 2HD2 LEU A  82     -32.698  -0.892  36.029  1.00  0.00           H  
ATOM   1421 3HD2 LEU A  82     -34.219  -1.273  36.872  1.00  0.00           H  
ATOM   1422  N   ALA A  83     -36.795   2.523  34.507  1.00  0.00           N  
ATOM   1423  CA  ALA A  83     -37.063   3.955  34.429  1.00  0.00           C  
ATOM   1424  C   ALA A  83     -37.889   4.426  35.619  1.00  0.00           C  
ATOM   1425  O   ALA A  83     -37.711   5.539  36.107  1.00  0.00           O  
ATOM   1426  CB  ALA A  83     -37.771   4.292  33.126  1.00  0.00           C  
ATOM   1427  H   ALA A  83     -37.208   1.908  33.823  1.00  0.00           H  
ATOM   1428  HA  ALA A  83     -36.111   4.485  34.457  1.00  0.00           H  
ATOM   1429 1HB  ALA A  83     -37.964   5.364  33.083  1.00  0.00           H  
ATOM   1430 2HB  ALA A  83     -37.140   4.004  32.285  1.00  0.00           H  
ATOM   1431 3HB  ALA A  83     -38.715   3.752  33.075  1.00  0.00           H  
ATOM   1432  N   LYS A  84     -38.796   3.570  36.078  1.00  0.00           N  
ATOM   1433  CA  LYS A  84     -39.597   3.865  37.259  1.00  0.00           C  
ATOM   1434  C   LYS A  84     -38.724   3.962  38.507  1.00  0.00           C  
ATOM   1435  O   LYS A  84     -38.954   4.806  39.371  1.00  0.00           O  
ATOM   1436  CB  LYS A  84     -40.677   2.798  37.453  1.00  0.00           C  
ATOM   1437  CG  LYS A  84     -41.809   2.857  36.437  1.00  0.00           C  
ATOM   1438  CD  LYS A  84     -42.823   1.747  36.673  1.00  0.00           C  
ATOM   1439  CE  LYS A  84     -43.911   1.754  35.609  1.00  0.00           C  
ATOM   1440  NZ  LYS A  84     -44.845   0.606  35.761  1.00  0.00           N1+
ATOM   1441  H   LYS A  84     -38.933   2.692  35.595  1.00  0.00           H  
ATOM   1442  HA  LYS A  84     -40.080   4.831  37.119  1.00  0.00           H  
ATOM   1443 1HB  LYS A  84     -40.224   1.807  37.393  1.00  0.00           H  
ATOM   1444 2HB  LYS A  84     -41.113   2.898  38.446  1.00  0.00           H  
ATOM   1445 1HG  LYS A  84     -42.315   3.822  36.512  1.00  0.00           H  
ATOM   1446 2HG  LYS A  84     -41.402   2.757  35.431  1.00  0.00           H  
ATOM   1447 1HD  LYS A  84     -42.315   0.782  36.656  1.00  0.00           H  
ATOM   1448 2HD  LYS A  84     -43.283   1.878  37.652  1.00  0.00           H  
ATOM   1449 1HE  LYS A  84     -44.479   2.681  35.678  1.00  0.00           H  
ATOM   1450 2HE  LYS A  84     -43.454   1.706  34.621  1.00  0.00           H  
ATOM   1451 1HZ  LYS A  84     -45.550   0.647  35.039  1.00  0.00           H  
ATOM   1452 2HZ  LYS A  84     -44.331  -0.260  35.681  1.00  0.00           H  
ATOM   1453 3HZ  LYS A  84     -45.289   0.651  36.667  1.00  0.00           H  
ATOM   1454  N   SER A  85     -37.725   3.093  38.590  1.00  0.00           N  
ATOM   1455  CA  SER A  85     -36.810   3.083  39.727  1.00  0.00           C  
ATOM   1456  C   SER A  85     -36.057   4.403  39.838  1.00  0.00           C  
ATOM   1457  O   SER A  85     -35.580   4.942  38.843  1.00  0.00           O  
ATOM   1458  CB  SER A  85     -35.824   1.940  39.595  1.00  0.00           C  
ATOM   1459  OG  SER A  85     -34.867   1.981  40.616  1.00  0.00           O  
ATOM   1460  H   SER A  85     -37.592   2.420  37.848  1.00  0.00           H  
ATOM   1461  HA  SER A  85     -37.395   2.955  40.639  1.00  0.00           H  
ATOM   1462 1HB  SER A  85     -36.361   0.991  39.634  1.00  0.00           H  
ATOM   1463 2HB  SER A  85     -35.330   1.995  38.626  1.00  0.00           H  
ATOM   1464  HG  SER A  85     -34.207   1.322  40.387  1.00  0.00           H  
ATOM   1465  N   PRO A  86     -35.957   4.919  41.059  1.00  0.00           N  
ATOM   1466  CA  PRO A  86     -35.269   6.180  41.305  1.00  0.00           C  
ATOM   1467  C   PRO A  86     -33.758   5.999  41.267  1.00  0.00           C  
ATOM   1468  O   PRO A  86     -33.008   6.971  41.204  1.00  0.00           O  
ATOM   1469  CB  PRO A  86     -35.757   6.575  42.703  1.00  0.00           C  
ATOM   1470  CG  PRO A  86     -35.999   5.272  43.383  1.00  0.00           C  
ATOM   1471  CD  PRO A  86     -36.569   4.386  42.309  1.00  0.00           C  
ATOM   1472  HA  PRO A  86     -35.538   6.880  40.512  1.00  0.00           H  
ATOM   1473 1HB  PRO A  86     -34.995   7.186  43.209  1.00  0.00           H  
ATOM   1474 2HB  PRO A  86     -36.663   7.191  42.624  1.00  0.00           H  
ATOM   1475 1HG  PRO A  86     -35.060   4.879  43.803  1.00  0.00           H  
ATOM   1476 2HG  PRO A  86     -36.692   5.409  44.228  1.00  0.00           H  
ATOM   1477 1HD  PRO A  86     -36.263   3.344  42.490  1.00  0.00           H  
ATOM   1478 2HD  PRO A  86     -37.663   4.472  42.301  1.00  0.00           H  
ATOM   1479  N   ASP A  87     -33.315   4.747  41.306  1.00  0.00           N  
ATOM   1480  CA  ASP A  87     -31.892   4.436  41.317  1.00  0.00           C  
ATOM   1481  C   ASP A  87     -31.203   4.967  40.067  1.00  0.00           C  
ATOM   1482  O   ASP A  87     -31.603   4.655  38.945  1.00  0.00           O  
ATOM   1483  CB  ASP A  87     -31.674   2.925  41.425  1.00  0.00           C  
ATOM   1484  CG  ASP A  87     -30.207   2.548  41.582  1.00  0.00           C  
ATOM   1485  OD1 ASP A  87     -29.460   2.745  40.652  1.00  0.00           O  
ATOM   1486  OD2 ASP A  87     -29.848   2.067  42.630  1.00  0.00           O1-
ATOM   1487  H   ASP A  87     -33.984   3.990  41.330  1.00  0.00           H  
ATOM   1488  HA  ASP A  87     -31.437   4.928  42.177  1.00  0.00           H  
ATOM   1489 1HB  ASP A  87     -32.227   2.537  42.281  1.00  0.00           H  
ATOM   1490 2HB  ASP A  87     -32.066   2.436  40.533  1.00  0.00           H  
ATOM   1491  N   PRO A  88     -30.165   5.772  40.267  1.00  0.00           N  
ATOM   1492  CA  PRO A  88     -29.466   6.412  39.158  1.00  0.00           C  
ATOM   1493  C   PRO A  88     -29.015   5.386  38.127  1.00  0.00           C  
ATOM   1494  O   PRO A  88     -29.118   5.616  36.921  1.00  0.00           O  
ATOM   1495  CB  PRO A  88     -28.275   7.088  39.843  1.00  0.00           C  
ATOM   1496  CG  PRO A  88     -28.779   7.426  41.205  1.00  0.00           C  
ATOM   1497  CD  PRO A  88     -29.635   6.250  41.590  1.00  0.00           C  
ATOM   1498  HA  PRO A  88     -30.157   7.096  38.663  1.00  0.00           H  
ATOM   1499 1HB  PRO A  88     -27.416   6.402  39.865  1.00  0.00           H  
ATOM   1500 2HB  PRO A  88     -27.965   7.975  39.270  1.00  0.00           H  
ATOM   1501 1HG  PRO A  88     -27.938   7.582  41.895  1.00  0.00           H  
ATOM   1502 2HG  PRO A  88     -29.344   8.369  41.177  1.00  0.00           H  
ATOM   1503 1HD  PRO A  88     -29.013   5.484  42.076  1.00  0.00           H  
ATOM   1504 2HD  PRO A  88     -30.437   6.584  42.265  1.00  0.00           H  
ATOM   1505  N   GLU A  89     -28.511   4.254  38.607  1.00  0.00           N  
ATOM   1506  CA  GLU A  89     -27.922   3.245  37.734  1.00  0.00           C  
ATOM   1507  C   GLU A  89     -28.996   2.488  36.966  1.00  0.00           C  
ATOM   1508  O   GLU A  89     -28.810   2.136  35.801  1.00  0.00           O  
ATOM   1509  CB  GLU A  89     -27.074   2.264  38.545  1.00  0.00           C  
ATOM   1510  CG  GLU A  89     -25.854   2.887  39.207  1.00  0.00           C  
ATOM   1511  CD  GLU A  89     -24.919   3.531  38.223  1.00  0.00           C  
ATOM   1512  OE1 GLU A  89     -24.649   2.934  37.209  1.00  0.00           O  
ATOM   1513  OE2 GLU A  89     -24.475   4.625  38.483  1.00  0.00           O1-
ATOM   1514  H   GLU A  89     -28.537   4.087  39.603  1.00  0.00           H  
ATOM   1515  HA  GLU A  89     -27.286   3.750  37.004  1.00  0.00           H  
ATOM   1516 1HB  GLU A  89     -27.685   1.815  39.327  1.00  0.00           H  
ATOM   1517 2HB  GLU A  89     -26.728   1.458  37.897  1.00  0.00           H  
ATOM   1518 1HG  GLU A  89     -26.185   3.639  39.923  1.00  0.00           H  
ATOM   1519 2HG  GLU A  89     -25.318   2.115  39.757  1.00  0.00           H  
ATOM   1520  N   ASP A  90     -30.122   2.238  37.626  1.00  0.00           N  
ATOM   1521  CA  ASP A  90     -31.285   1.656  36.963  1.00  0.00           C  
ATOM   1522  C   ASP A  90     -31.778   2.553  35.834  1.00  0.00           C  
ATOM   1523  O   ASP A  90     -32.147   2.070  34.762  1.00  0.00           O  
ATOM   1524  CB  ASP A  90     -32.415   1.422  37.967  1.00  0.00           C  
ATOM   1525  CG  ASP A  90     -32.143   0.253  38.904  1.00  0.00           C  
ATOM   1526  OD1 ASP A  90     -31.269  -0.528  38.609  1.00  0.00           O  
ATOM   1527  OD2 ASP A  90     -32.812   0.151  39.904  1.00  0.00           O1-
ATOM   1528  H   ASP A  90     -30.174   2.454  38.610  1.00  0.00           H  
ATOM   1529  HA  ASP A  90     -30.994   0.702  36.526  1.00  0.00           H  
ATOM   1530 1HB  ASP A  90     -32.563   2.321  38.566  1.00  0.00           H  
ATOM   1531 2HB  ASP A  90     -33.345   1.230  37.430  1.00  0.00           H  
ATOM   1532  N   LEU A  91     -31.782   3.859  36.079  1.00  0.00           N  
ATOM   1533  CA  LEU A  91     -32.191   4.826  35.068  1.00  0.00           C  
ATOM   1534  C   LEU A  91     -31.258   4.789  33.862  1.00  0.00           C  
ATOM   1535  O   LEU A  91     -31.705   4.890  32.719  1.00  0.00           O  
ATOM   1536  CB  LEU A  91     -32.210   6.240  35.664  1.00  0.00           C  
ATOM   1537  CG  LEU A  91     -33.219   6.469  36.796  1.00  0.00           C  
ATOM   1538  CD1 LEU A  91     -32.977   7.836  37.424  1.00  0.00           C  
ATOM   1539  CD2 LEU A  91     -34.634   6.363  36.246  1.00  0.00           C  
ATOM   1540  H   LEU A  91     -31.496   4.188  36.991  1.00  0.00           H  
ATOM   1541  HA  LEU A  91     -33.189   4.565  34.720  1.00  0.00           H  
ATOM   1542 1HB  LEU A  91     -31.219   6.466  36.052  1.00  0.00           H  
ATOM   1543 2HB  LEU A  91     -32.439   6.950  34.868  1.00  0.00           H  
ATOM   1544  HG  LEU A  91     -33.074   5.718  37.572  1.00  0.00           H  
ATOM   1545 1HD1 LEU A  91     -33.695   7.999  38.228  1.00  0.00           H  
ATOM   1546 2HD1 LEU A  91     -31.965   7.878  37.825  1.00  0.00           H  
ATOM   1547 3HD1 LEU A  91     -33.100   8.609  36.666  1.00  0.00           H  
ATOM   1548 1HD2 LEU A  91     -35.351   6.525  37.050  1.00  0.00           H  
ATOM   1549 2HD2 LEU A  91     -34.781   7.115  35.471  1.00  0.00           H  
ATOM   1550 3HD2 LEU A  91     -34.784   5.370  35.821  1.00  0.00           H  
ATOM   1551  N   LYS A  92     -29.965   4.646  34.125  1.00  0.00           N  
ATOM   1552  CA  LYS A  92     -28.979   4.490  33.063  1.00  0.00           C  
ATOM   1553  C   LYS A  92     -29.238   3.228  32.254  1.00  0.00           C  
ATOM   1554  O   LYS A  92     -29.165   3.238  31.024  1.00  0.00           O  
ATOM   1555  CB  LYS A  92     -27.565   4.461  33.644  1.00  0.00           C  
ATOM   1556  CG  LYS A  92     -27.112   5.776  34.265  1.00  0.00           C  
ATOM   1557  CD  LYS A  92     -25.775   5.621  34.973  1.00  0.00           C  
ATOM   1558  CE  LYS A  92     -25.346   6.921  35.638  1.00  0.00           C  
ATOM   1559  NZ  LYS A  92     -24.063   6.771  36.378  1.00  0.00           N1+
ATOM   1560  H   LYS A  92     -29.656   4.645  35.088  1.00  0.00           H  
ATOM   1561  HA  LYS A  92     -29.065   5.341  32.384  1.00  0.00           H  
ATOM   1562 1HB  LYS A  92     -27.502   3.689  34.412  1.00  0.00           H  
ATOM   1563 2HB  LYS A  92     -26.854   4.199  32.860  1.00  0.00           H  
ATOM   1564 1HG  LYS A  92     -27.016   6.532  33.485  1.00  0.00           H  
ATOM   1565 2HG  LYS A  92     -27.857   6.114  34.985  1.00  0.00           H  
ATOM   1566 1HD  LYS A  92     -25.853   4.843  35.733  1.00  0.00           H  
ATOM   1567 2HD  LYS A  92     -25.013   5.325  34.252  1.00  0.00           H  
ATOM   1568 1HE  LYS A  92     -25.226   7.694  34.880  1.00  0.00           H  
ATOM   1569 2HE  LYS A  92     -26.118   7.245  36.336  1.00  0.00           H  
ATOM   1570 1HZ  LYS A  92     -23.815   7.653  36.804  1.00  0.00           H  
ATOM   1571 2HZ  LYS A  92     -24.169   6.068  37.097  1.00  0.00           H  
ATOM   1572 3HZ  LYS A  92     -23.335   6.490  35.738  1.00  0.00           H  
ATOM   1573  N   ARG A  93     -29.537   2.134  32.951  1.00  0.00           N  
ATOM   1574  CA  ARG A  93     -29.781   0.853  32.298  1.00  0.00           C  
ATOM   1575  C   ARG A  93     -31.074   0.881  31.494  1.00  0.00           C  
ATOM   1576  O   ARG A  93     -31.181   0.234  30.453  1.00  0.00           O  
ATOM   1577  CB  ARG A  93     -29.850  -0.266  33.326  1.00  0.00           C  
ATOM   1578  CG  ARG A  93     -28.513  -0.661  33.935  1.00  0.00           C  
ATOM   1579  CD  ARG A  93     -28.574  -1.999  34.575  1.00  0.00           C  
ATOM   1580  NE  ARG A  93     -29.372  -1.982  35.791  1.00  0.00           N  
ATOM   1581  CZ  ARG A  93     -29.777  -3.082  36.456  1.00  0.00           C  
ATOM   1582  NH1 ARG A  93     -29.451  -4.276  36.012  1.00  0.00           N1+
ATOM   1583  NH2 ARG A  93     -30.501  -2.961  37.555  1.00  0.00           N  
ATOM   1584  H   ARG A  93     -29.600   2.196  33.956  1.00  0.00           H  
ATOM   1585  HA  ARG A  93     -28.964   0.659  31.603  1.00  0.00           H  
ATOM   1586 1HB  ARG A  93     -30.509   0.029  34.142  1.00  0.00           H  
ATOM   1587 2HB  ARG A  93     -30.279  -1.156  32.866  1.00  0.00           H  
ATOM   1588 1HG  ARG A  93     -27.752  -0.688  33.154  1.00  0.00           H  
ATOM   1589 2HG  ARG A  93     -28.228   0.071  34.693  1.00  0.00           H  
ATOM   1590 1HD  ARG A  93     -29.022  -2.714  33.884  1.00  0.00           H  
ATOM   1591 2HD  ARG A  93     -27.568  -2.325  34.833  1.00  0.00           H  
ATOM   1592  HE  ARG A  93     -29.643  -1.081  36.163  1.00  0.00           H  
ATOM   1593 1HH1 ARG A  93     -28.898  -4.369  35.172  1.00  0.00           H  
ATOM   1594 2HH1 ARG A  93     -29.754  -5.100  36.510  1.00  0.00           H  
ATOM   1595 1HH2 ARG A  93     -30.751  -2.043  37.896  1.00  0.00           H  
ATOM   1596 2HH2 ARG A  93     -30.804  -3.785  38.053  1.00  0.00           H  
ATOM   1597  N   ALA A  94     -32.053   1.632  31.984  1.00  0.00           N  
ATOM   1598  CA  ALA A  94     -33.306   1.823  31.263  1.00  0.00           C  
ATOM   1599  C   ALA A  94     -33.062   2.432  29.889  1.00  0.00           C  
ATOM   1600  O   ALA A  94     -33.624   1.980  28.891  1.00  0.00           O  
ATOM   1601  CB  ALA A  94     -34.253   2.699  32.069  1.00  0.00           C  
ATOM   1602  H   ALA A  94     -31.927   2.082  32.881  1.00  0.00           H  
ATOM   1603  HA  ALA A  94     -33.773   0.848  31.114  1.00  0.00           H  
ATOM   1604 1HB  ALA A  94     -35.183   2.835  31.517  1.00  0.00           H  
ATOM   1605 2HB  ALA A  94     -34.464   2.225  33.026  1.00  0.00           H  
ATOM   1606 3HB  ALA A  94     -33.792   3.673  32.241  1.00  0.00           H  
ATOM   1607  N   VAL A  95     -32.222   3.460  29.844  1.00  0.00           N  
ATOM   1608  CA  VAL A  95     -31.881   4.115  28.585  1.00  0.00           C  
ATOM   1609  C   VAL A  95     -31.117   3.173  27.664  1.00  0.00           C  
ATOM   1610  O   VAL A  95     -31.389   3.108  26.465  1.00  0.00           O  
ATOM   1611  CB  VAL A  95     -31.030   5.372  28.849  1.00  0.00           C  
ATOM   1612  CG1 VAL A  95     -30.518   5.952  27.539  1.00  0.00           C  
ATOM   1613  CG2 VAL A  95     -31.850   6.402  29.611  1.00  0.00           C  
ATOM   1614  H   VAL A  95     -31.812   3.800  30.701  1.00  0.00           H  
ATOM   1615  HA  VAL A  95     -32.805   4.397  28.080  1.00  0.00           H  
ATOM   1616  HB  VAL A  95     -30.158   5.091  29.439  1.00  0.00           H  
ATOM   1617 1HG1 VAL A  95     -29.918   6.840  27.744  1.00  0.00           H  
ATOM   1618 2HG1 VAL A  95     -29.904   5.211  27.028  1.00  0.00           H  
ATOM   1619 3HG1 VAL A  95     -31.362   6.224  26.907  1.00  0.00           H  
ATOM   1620 1HG2 VAL A  95     -31.242   7.287  29.795  1.00  0.00           H  
ATOM   1621 2HG2 VAL A  95     -32.725   6.678  29.023  1.00  0.00           H  
ATOM   1622 3HG2 VAL A  95     -32.171   5.978  30.563  1.00  0.00           H  
ATOM   1623  N   GLU A  96     -30.161   2.445  28.230  1.00  0.00           N  
ATOM   1624  CA  GLU A  96     -29.332   1.530  27.454  1.00  0.00           C  
ATOM   1625  C   GLU A  96     -30.180   0.469  26.765  1.00  0.00           C  
ATOM   1626  O   GLU A  96     -30.078   0.271  25.555  1.00  0.00           O  
ATOM   1627  CB  GLU A  96     -28.291   0.860  28.353  1.00  0.00           C  
ATOM   1628  CG  GLU A  96     -27.356  -0.096  27.627  1.00  0.00           C  
ATOM   1629  CD  GLU A  96     -26.335  -0.721  28.538  1.00  0.00           C  
ATOM   1630  OE1 GLU A  96     -26.331  -0.401  29.703  1.00  0.00           O  
ATOM   1631  OE2 GLU A  96     -25.558  -1.518  28.069  1.00  0.00           O1-
ATOM   1632  H   GLU A  96     -30.004   2.528  29.225  1.00  0.00           H  
ATOM   1633  HA  GLU A  96     -28.821   2.101  26.677  1.00  0.00           H  
ATOM   1634 1HB  GLU A  96     -27.681   1.624  28.835  1.00  0.00           H  
ATOM   1635 2HB  GLU A  96     -28.796   0.300  29.141  1.00  0.00           H  
ATOM   1636 1HG  GLU A  96     -27.947  -0.888  27.168  1.00  0.00           H  
ATOM   1637 2HG  GLU A  96     -26.844   0.445  26.833  1.00  0.00           H  
ATOM   1638  N   LEU A  97     -31.018  -0.207  27.540  1.00  0.00           N  
ATOM   1639  CA  LEU A  97     -31.855  -1.279  27.014  1.00  0.00           C  
ATOM   1640  C   LEU A  97     -32.828  -0.754  25.967  1.00  0.00           C  
ATOM   1641  O   LEU A  97     -33.039  -1.383  24.929  1.00  0.00           O  
ATOM   1642  CB  LEU A  97     -32.633  -1.952  28.152  1.00  0.00           C  
ATOM   1643  CG  LEU A  97     -31.814  -2.874  29.064  1.00  0.00           C  
ATOM   1644  CD1 LEU A  97     -32.607  -3.173  30.329  1.00  0.00           C  
ATOM   1645  CD2 LEU A  97     -31.473  -4.155  28.316  1.00  0.00           C  
ATOM   1646  H   LEU A  97     -31.077   0.026  28.521  1.00  0.00           H  
ATOM   1647  HA  LEU A  97     -31.212  -2.012  26.527  1.00  0.00           H  
ATOM   1648 1HB  LEU A  97     -33.074  -1.176  28.777  1.00  0.00           H  
ATOM   1649 2HB  LEU A  97     -33.440  -2.544  27.719  1.00  0.00           H  
ATOM   1650  HG  LEU A  97     -30.893  -2.370  29.358  1.00  0.00           H  
ATOM   1651 1HD1 LEU A  97     -32.024  -3.829  30.976  1.00  0.00           H  
ATOM   1652 2HD1 LEU A  97     -32.819  -2.242  30.853  1.00  0.00           H  
ATOM   1653 3HD1 LEU A  97     -33.543  -3.663  30.064  1.00  0.00           H  
ATOM   1654 1HD2 LEU A  97     -30.891  -4.811  28.964  1.00  0.00           H  
ATOM   1655 2HD2 LEU A  97     -32.394  -4.660  28.022  1.00  0.00           H  
ATOM   1656 3HD2 LEU A  97     -30.892  -3.914  27.426  1.00  0.00           H  
ATOM   1657  N   ALA A  98     -33.424   0.401  26.246  1.00  0.00           N  
ATOM   1658  CA  ALA A  98     -34.333   1.041  25.304  1.00  0.00           C  
ATOM   1659  C   ALA A  98     -33.618   1.408  24.009  1.00  0.00           C  
ATOM   1660  O   ALA A  98     -34.143   1.195  22.917  1.00  0.00           O  
ATOM   1661  CB  ALA A  98     -34.960   2.279  25.929  1.00  0.00           C  
ATOM   1662  H   ALA A  98     -33.241   0.847  27.133  1.00  0.00           H  
ATOM   1663  HA  ALA A  98     -35.127   0.338  25.055  1.00  0.00           H  
ATOM   1664 1HB  ALA A  98     -35.636   2.745  25.213  1.00  0.00           H  
ATOM   1665 2HB  ALA A  98     -35.517   1.993  26.820  1.00  0.00           H  
ATOM   1666 3HB  ALA A  98     -34.177   2.985  26.202  1.00  0.00           H  
ATOM   1667  N   ARG A  99     -32.415   1.959  24.139  1.00  0.00           N  
ATOM   1668  CA  ARG A  99     -31.602   2.306  22.979  1.00  0.00           C  
ATOM   1669  C   ARG A  99     -31.361   1.089  22.094  1.00  0.00           C  
ATOM   1670  O   ARG A  99     -31.435   1.178  20.867  1.00  0.00           O  
ATOM   1671  CB  ARG A  99     -30.265   2.885  23.416  1.00  0.00           C  
ATOM   1672  CG  ARG A  99     -29.305   3.207  22.281  1.00  0.00           C  
ATOM   1673  CD  ARG A  99     -29.813   4.314  21.430  1.00  0.00           C  
ATOM   1674  NE  ARG A  99     -29.002   4.496  20.237  1.00  0.00           N  
ATOM   1675  CZ  ARG A  99     -27.888   5.252  20.177  1.00  0.00           C  
ATOM   1676  NH1 ARG A  99     -27.467   5.888  21.247  1.00  0.00           N1+
ATOM   1677  NH2 ARG A  99     -27.220   5.354  19.041  1.00  0.00           N  
ATOM   1678  H   ARG A  99     -32.057   2.145  25.064  1.00  0.00           H  
ATOM   1679  HA  ARG A  99     -32.140   3.045  22.387  1.00  0.00           H  
ATOM   1680 1HB  ARG A  99     -30.432   3.804  23.977  1.00  0.00           H  
ATOM   1681 2HB  ARG A  99     -29.764   2.183  24.081  1.00  0.00           H  
ATOM   1682 1HG  ARG A  99     -28.341   3.505  22.692  1.00  0.00           H  
ATOM   1683 2HG  ARG A  99     -29.176   2.324  21.653  1.00  0.00           H  
ATOM   1684 1HD  ARG A  99     -30.833   4.095  21.119  1.00  0.00           H  
ATOM   1685 2HD  ARG A  99     -29.798   5.245  21.998  1.00  0.00           H  
ATOM   1686  HE  ARG A  99     -29.295   4.022  19.393  1.00  0.00           H  
ATOM   1687 1HH1 ARG A  99     -27.978   5.811  22.115  1.00  0.00           H  
ATOM   1688 2HH1 ARG A  99     -26.632   6.455  21.201  1.00  0.00           H  
ATOM   1689 1HH2 ARG A  99     -27.544   4.865  18.218  1.00  0.00           H  
ATOM   1690 2HH2 ARG A  99     -26.386   5.920  18.995  1.00  0.00           H  
ATOM   1691  N   ALA A 100     -31.075  -0.047  22.720  1.00  0.00           N  
ATOM   1692  CA  ALA A 100     -30.855  -1.290  21.992  1.00  0.00           C  
ATOM   1693  C   ALA A 100     -32.076  -1.662  21.159  1.00  0.00           C  
ATOM   1694  O   ALA A 100     -31.949  -2.101  20.017  1.00  0.00           O  
ATOM   1695  CB  ALA A 100     -30.511  -2.415  22.956  1.00  0.00           C  
ATOM   1696  H   ALA A 100     -31.004  -0.047  23.730  1.00  0.00           H  
ATOM   1697  HA  ALA A 100     -30.020  -1.146  21.306  1.00  0.00           H  
ATOM   1698 1HB  ALA A 100     -30.350  -3.337  22.398  1.00  0.00           H  
ATOM   1699 2HB  ALA A 100     -29.602  -2.160  23.503  1.00  0.00           H  
ATOM   1700 3HB  ALA A 100     -31.330  -2.555  23.659  1.00  0.00           H  
ATOM   1701  N   VAL A 101     -33.257  -1.486  21.741  1.00  0.00           N  
ATOM   1702  CA  VAL A 101     -34.506  -1.741  21.030  1.00  0.00           C  
ATOM   1703  C   VAL A 101     -34.642  -0.831  19.814  1.00  0.00           C  
ATOM   1704  O   VAL A 101     -35.029  -1.280  18.734  1.00  0.00           O  
ATOM   1705  CB  VAL A 101     -35.709  -1.524  21.967  1.00  0.00           C  
ATOM   1706  CG1 VAL A 101     -37.012  -1.585  21.185  1.00  0.00           C  
ATOM   1707  CG2 VAL A 101     -35.696  -2.566  23.075  1.00  0.00           C  
ATOM   1708  H   VAL A 101     -33.293  -1.166  22.698  1.00  0.00           H  
ATOM   1709  HA  VAL A 101     -34.497  -2.771  20.674  1.00  0.00           H  
ATOM   1710  HB  VAL A 101     -35.642  -0.528  22.404  1.00  0.00           H  
ATOM   1711 1HG1 VAL A 101     -37.852  -1.430  21.863  1.00  0.00           H  
ATOM   1712 2HG1 VAL A 101     -37.014  -0.807  20.420  1.00  0.00           H  
ATOM   1713 3HG1 VAL A 101     -37.106  -2.562  20.710  1.00  0.00           H  
ATOM   1714 1HG2 VAL A 101     -36.549  -2.407  23.735  1.00  0.00           H  
ATOM   1715 2HG2 VAL A 101     -35.757  -3.564  22.638  1.00  0.00           H  
ATOM   1716 3HG2 VAL A 101     -34.773  -2.476  23.648  1.00  0.00           H  
ATOM   1717  N   ILE A 102     -34.323   0.446  19.998  1.00  0.00           N  
ATOM   1718  CA  ILE A 102     -34.366   1.407  18.904  1.00  0.00           C  
ATOM   1719  C   ILE A 102     -33.417   1.008  17.780  1.00  0.00           C  
ATOM   1720  O   ILE A 102     -33.773   1.078  16.604  1.00  0.00           O  
ATOM   1721  CB  ILE A 102     -34.009   2.820  19.401  1.00  0.00           C  
ATOM   1722  CG1 ILE A 102     -35.072   3.326  20.380  1.00  0.00           C  
ATOM   1723  CG2 ILE A 102     -33.864   3.776  18.227  1.00  0.00           C  
ATOM   1724  CD1 ILE A 102     -34.659   4.563  21.145  1.00  0.00           C  
ATOM   1725  H   ILE A 102     -34.043   0.756  20.917  1.00  0.00           H  
ATOM   1726  HA  ILE A 102     -35.375   1.422  18.493  1.00  0.00           H  
ATOM   1727  HB  ILE A 102     -33.068   2.786  19.949  1.00  0.00           H  
ATOM   1728 1HG1 ILE A 102     -35.989   3.551  19.837  1.00  0.00           H  
ATOM   1729 2HG1 ILE A 102     -35.305   2.542  21.101  1.00  0.00           H  
ATOM   1730 1HG2 ILE A 102     -33.612   4.770  18.597  1.00  0.00           H  
ATOM   1731 2HG2 ILE A 102     -33.073   3.423  17.567  1.00  0.00           H  
ATOM   1732 3HG2 ILE A 102     -34.803   3.821  17.676  1.00  0.00           H  
ATOM   1733 1HD1 ILE A 102     -35.464   4.860  21.818  1.00  0.00           H  
ATOM   1734 2HD1 ILE A 102     -33.761   4.349  21.725  1.00  0.00           H  
ATOM   1735 3HD1 ILE A 102     -34.455   5.371  20.444  1.00  0.00           H  
ATOM   1736  N   GLU A 103     -32.213   0.592  18.149  1.00  0.00           N  
ATOM   1737  CA  GLU A 103     -31.199   0.218  17.171  1.00  0.00           C  
ATOM   1738  C   GLU A 103     -31.589  -1.056  16.433  1.00  0.00           C  
ATOM   1739  O   GLU A 103     -31.261  -1.230  15.260  1.00  0.00           O  
ATOM   1740  CB  GLU A 103     -29.843   0.028  17.855  1.00  0.00           C  
ATOM   1741  CG  GLU A 103     -29.216   1.314  18.374  1.00  0.00           C  
ATOM   1742  CD  GLU A 103     -28.847   2.271  17.276  1.00  0.00           C  
ATOM   1743  OE1 GLU A 103     -28.343   1.827  16.272  1.00  0.00           O  
ATOM   1744  OE2 GLU A 103     -29.068   3.448  17.441  1.00  0.00           O1-
ATOM   1745  H   GLU A 103     -31.993   0.533  19.133  1.00  0.00           H  
ATOM   1746  HA  GLU A 103     -31.118   1.015  16.432  1.00  0.00           H  
ATOM   1747 1HB  GLU A 103     -29.953  -0.655  18.697  1.00  0.00           H  
ATOM   1748 2HB  GLU A 103     -29.142  -0.425  17.153  1.00  0.00           H  
ATOM   1749 1HG  GLU A 103     -29.921   1.804  19.046  1.00  0.00           H  
ATOM   1750 2HG  GLU A 103     -28.324   1.065  18.948  1.00  0.00           H  
ATOM   1751  N   ALA A 104     -32.294  -1.945  17.126  1.00  0.00           N  
ATOM   1752  CA  ALA A 104     -32.720  -3.210  16.542  1.00  0.00           C  
ATOM   1753  C   ALA A 104     -33.807  -2.992  15.494  1.00  0.00           C  
ATOM   1754  O   ALA A 104     -33.789  -3.611  14.431  1.00  0.00           O  
ATOM   1755  CB  ALA A 104     -33.212  -4.156  17.627  1.00  0.00           C  
ATOM   1756  H   ALA A 104     -32.539  -1.738  18.084  1.00  0.00           H  
ATOM   1757  HA  ALA A 104     -31.867  -3.666  16.040  1.00  0.00           H  
ATOM   1758 1HB  ALA A 104     -33.527  -5.097  17.174  1.00  0.00           H  
ATOM   1759 2HB  ALA A 104     -32.407  -4.347  18.336  1.00  0.00           H  
ATOM   1760 3HB  ALA A 104     -34.055  -3.705  18.147  1.00  0.00           H  
ATOM   1761  N   ASN A 105     -34.751  -2.110  15.801  1.00  0.00           N  
ATOM   1762  CA  ASN A 105     -35.828  -1.784  14.875  1.00  0.00           C  
ATOM   1763  C   ASN A 105     -36.088  -0.283  14.839  1.00  0.00           C  
ATOM   1764  O   ASN A 105     -37.075   0.197  15.396  1.00  0.00           O  
ATOM   1765  CB  ASN A 105     -37.094  -2.537  15.242  1.00  0.00           C  
ATOM   1766  CG  ASN A 105     -37.039  -3.988  14.849  1.00  0.00           C  
ATOM   1767  ND2 ASN A 105     -36.972  -4.855  15.826  1.00  0.00           N  
ATOM   1768  OD1 ASN A 105     -37.057  -4.322  13.658  1.00  0.00           O  
ATOM   1769  H   ASN A 105     -34.722  -1.654  16.703  1.00  0.00           H  
ATOM   1770  HA  ASN A 105     -35.525  -2.090  13.873  1.00  0.00           H  
ATOM   1771 1HB  ASN A 105     -37.257  -2.470  16.319  1.00  0.00           H  
ATOM   1772 2HB  ASN A 105     -37.949  -2.072  14.752  1.00  0.00           H  
ATOM   1773 1HD2 ASN A 105     -36.933  -5.834  15.624  1.00  0.00           H  
ATOM   1774 2HD2 ASN A 105     -36.960  -4.539  16.775  1.00  0.00           H  
ATOM   1775  N   PRO A 106     -35.199   0.451  14.180  1.00  0.00           N  
ATOM   1776  CA  PRO A 106     -35.333   1.899  14.068  1.00  0.00           C  
ATOM   1777  C   PRO A 106     -36.649   2.280  13.404  1.00  0.00           C  
ATOM   1778  O   PRO A 106     -36.972   1.794  12.320  1.00  0.00           O  
ATOM   1779  CB  PRO A 106     -34.130   2.292  13.204  1.00  0.00           C  
ATOM   1780  CG  PRO A 106     -33.135   1.207  13.449  1.00  0.00           C  
ATOM   1781  CD  PRO A 106     -33.964  -0.045  13.547  1.00  0.00           C  
ATOM   1782  HA  PRO A 106     -35.334   2.325  15.071  1.00  0.00           H  
ATOM   1783 1HB  PRO A 106     -34.432   2.364  12.149  1.00  0.00           H  
ATOM   1784 2HB  PRO A 106     -33.761   3.284  13.503  1.00  0.00           H  
ATOM   1785 1HG  PRO A 106     -32.406   1.170  12.628  1.00  0.00           H  
ATOM   1786 2HG  PRO A 106     -32.568   1.413  14.369  1.00  0.00           H  
ATOM   1787 1HD  PRO A 106     -34.148  -0.444  12.538  1.00  0.00           H  
ATOM   1788 2HD  PRO A 106     -33.437  -0.786  14.167  1.00  0.00           H  
ATOM   1789  N   GLY A 107     -37.404   3.154  14.059  1.00  0.00           N  
ATOM   1790  CA  GLY A 107     -38.596   3.739  13.456  1.00  0.00           C  
ATOM   1791  C   GLY A 107     -39.833   2.901  13.756  1.00  0.00           C  
ATOM   1792  O   GLY A 107     -40.941   3.245  13.346  1.00  0.00           O  
ATOM   1793  H   GLY A 107     -37.147   3.422  14.998  1.00  0.00           H  
ATOM   1794 1HA  GLY A 107     -38.738   4.751  13.839  1.00  0.00           H  
ATOM   1795 2HA  GLY A 107     -38.459   3.818  12.379  1.00  0.00           H  
ATOM   1796  N   SER A 108     -39.635   1.801  14.472  1.00  0.00           N  
ATOM   1797  CA  SER A 108     -40.734   0.908  14.829  1.00  0.00           C  
ATOM   1798  C   SER A 108     -41.533   1.462  16.000  1.00  0.00           C  
ATOM   1799  O   SER A 108     -41.084   2.374  16.695  1.00  0.00           O  
ATOM   1800  CB  SER A 108     -40.199  -0.467  15.178  1.00  0.00           C  
ATOM   1801  OG  SER A 108     -39.452  -0.430  16.362  1.00  0.00           O  
ATOM   1802  H   SER A 108     -38.699   1.574  14.779  1.00  0.00           H  
ATOM   1803  HA  SER A 108     -41.408   0.831  13.976  1.00  0.00           H  
ATOM   1804 1HB  SER A 108     -41.031  -1.162  15.290  1.00  0.00           H  
ATOM   1805 2HB  SER A 108     -39.576  -0.833  14.362  1.00  0.00           H  
ATOM   1806  HG  SER A 108     -38.531  -0.416  16.093  1.00  0.00           H  
ATOM   1807  N   ASN A 109     -42.720   0.904  16.216  1.00  0.00           N  
ATOM   1808  CA  ASN A 109     -43.543   1.273  17.362  1.00  0.00           C  
ATOM   1809  C   ASN A 109     -42.879   0.863  18.670  1.00  0.00           C  
ATOM   1810  O   ASN A 109     -43.056   1.520  19.698  1.00  0.00           O  
ATOM   1811  CB  ASN A 109     -44.925   0.656  17.248  1.00  0.00           C  
ATOM   1812  CG  ASN A 109     -45.774   1.328  16.204  1.00  0.00           C  
ATOM   1813  ND2 ASN A 109     -46.736   0.611  15.684  1.00  0.00           N  
ATOM   1814  OD1 ASN A 109     -45.557   2.499  15.870  1.00  0.00           O  
ATOM   1815  H   ASN A 109     -43.061   0.206  15.568  1.00  0.00           H  
ATOM   1816  HA  ASN A 109     -43.650   2.357  17.366  1.00  0.00           H  
ATOM   1817 1HB  ASN A 109     -44.833  -0.401  16.999  1.00  0.00           H  
ATOM   1818 2HB  ASN A 109     -45.433   0.723  18.211  1.00  0.00           H  
ATOM   1819 1HD2 ASN A 109     -47.332   1.006  14.985  1.00  0.00           H  
ATOM   1820 2HD2 ASN A 109     -46.876  -0.332  15.985  1.00  0.00           H  
ATOM   1821  N   LEU A 110     -42.115  -0.222  18.627  1.00  0.00           N  
ATOM   1822  CA  LEU A 110     -41.304  -0.635  19.765  1.00  0.00           C  
ATOM   1823  C   LEU A 110     -40.225   0.395  20.075  1.00  0.00           C  
ATOM   1824  O   LEU A 110     -39.947   0.689  21.237  1.00  0.00           O  
ATOM   1825  CB  LEU A 110     -40.655  -1.997  19.487  1.00  0.00           C  
ATOM   1826  CG  LEU A 110     -41.625  -3.173  19.316  1.00  0.00           C  
ATOM   1827  CD1 LEU A 110     -40.858  -4.400  18.842  1.00  0.00           C  
ATOM   1828  CD2 LEU A 110     -42.330  -3.446  20.637  1.00  0.00           C  
ATOM   1829  H   LEU A 110     -42.096  -0.776  17.783  1.00  0.00           H  
ATOM   1830  HA  LEU A 110     -41.949  -0.708  20.642  1.00  0.00           H  
ATOM   1831 1HB  LEU A 110     -40.064  -1.920  18.575  1.00  0.00           H  
ATOM   1832 2HB  LEU A 110     -39.984  -2.237  20.311  1.00  0.00           H  
ATOM   1833  HG  LEU A 110     -42.365  -2.927  18.554  1.00  0.00           H  
ATOM   1834 1HD1 LEU A 110     -41.547  -5.236  18.721  1.00  0.00           H  
ATOM   1835 2HD1 LEU A 110     -40.380  -4.183  17.887  1.00  0.00           H  
ATOM   1836 3HD1 LEU A 110     -40.098  -4.660  19.578  1.00  0.00           H  
ATOM   1837 1HD2 LEU A 110     -43.020  -4.281  20.516  1.00  0.00           H  
ATOM   1838 2HD2 LEU A 110     -41.591  -3.693  21.400  1.00  0.00           H  
ATOM   1839 3HD2 LEU A 110     -42.885  -2.559  20.943  1.00  0.00           H  
ATOM   1840  N   SER A 111     -39.614   0.938  19.025  1.00  0.00           N  
ATOM   1841  CA  SER A 111     -38.611   1.984  19.179  1.00  0.00           C  
ATOM   1842  C   SER A 111     -39.226   3.260  19.741  1.00  0.00           C  
ATOM   1843  O   SER A 111     -38.600   3.966  20.532  1.00  0.00           O  
ATOM   1844  CB  SER A 111     -37.952   2.275  17.845  1.00  0.00           C  
ATOM   1845  OG  SER A 111     -38.806   3.009  17.012  1.00  0.00           O  
ATOM   1846  H   SER A 111     -39.853   0.617  18.098  1.00  0.00           H  
ATOM   1847  HA  SER A 111     -37.857   1.639  19.888  1.00  0.00           H  
ATOM   1848 1HB  SER A 111     -37.030   2.833  18.008  1.00  0.00           H  
ATOM   1849 2HB  SER A 111     -37.684   1.337  17.360  1.00  0.00           H  
ATOM   1850  HG  SER A 111     -39.477   2.393  16.711  1.00  0.00           H  
ATOM   1851  N   ARG A 112     -40.455   3.549  19.330  1.00  0.00           N  
ATOM   1852  CA  ARG A 112     -41.185   4.700  19.846  1.00  0.00           C  
ATOM   1853  C   ARG A 112     -41.411   4.581  21.347  1.00  0.00           C  
ATOM   1854  O   ARG A 112     -41.243   5.550  22.089  1.00  0.00           O  
ATOM   1855  CB  ARG A 112     -42.527   4.841  19.144  1.00  0.00           C  
ATOM   1856  CG  ARG A 112     -42.455   5.403  17.733  1.00  0.00           C  
ATOM   1857  CD  ARG A 112     -43.807   5.623  17.159  1.00  0.00           C  
ATOM   1858  NE  ARG A 112     -43.743   6.161  15.810  1.00  0.00           N  
ATOM   1859  CZ  ARG A 112     -43.765   5.417  14.687  1.00  0.00           C  
ATOM   1860  NH1 ARG A 112     -43.851   4.108  14.769  1.00  0.00           N1+
ATOM   1861  NH2 ARG A 112     -43.702   6.004  13.504  1.00  0.00           N  
ATOM   1862  H   ARG A 112     -40.897   2.955  18.641  1.00  0.00           H  
ATOM   1863  HA  ARG A 112     -40.588   5.595  19.673  1.00  0.00           H  
ATOM   1864 1HB  ARG A 112     -43.013   3.867  19.087  1.00  0.00           H  
ATOM   1865 2HB  ARG A 112     -43.176   5.496  19.727  1.00  0.00           H  
ATOM   1866 1HG  ARG A 112     -41.929   6.357  17.747  1.00  0.00           H  
ATOM   1867 2HG  ARG A 112     -41.919   4.704  17.090  1.00  0.00           H  
ATOM   1868 1HD  ARG A 112     -44.346   4.677  17.123  1.00  0.00           H  
ATOM   1869 2HD  ARG A 112     -44.356   6.328  17.782  1.00  0.00           H  
ATOM   1870  HE  ARG A 112     -43.677   7.165  15.707  1.00  0.00           H  
ATOM   1871 1HH1 ARG A 112     -43.899   3.660  15.672  1.00  0.00           H  
ATOM   1872 2HH1 ARG A 112     -43.868   3.550  13.927  1.00  0.00           H  
ATOM   1873 1HH2 ARG A 112     -43.637   7.010  13.442  1.00  0.00           H  
ATOM   1874 2HH2 ARG A 112     -43.719   5.446  12.664  1.00  0.00           H  
ATOM   1875  N   LYS A 113     -41.791   3.387  21.790  1.00  0.00           N  
ATOM   1876  CA  LYS A 113     -41.939   3.111  23.215  1.00  0.00           C  
ATOM   1877  C   LYS A 113     -40.598   3.186  23.932  1.00  0.00           C  
ATOM   1878  O   LYS A 113     -40.514   3.659  25.066  1.00  0.00           O  
ATOM   1879  CB  LYS A 113     -42.575   1.737  23.432  1.00  0.00           C  
ATOM   1880  CG  LYS A 113     -42.696   1.324  24.893  1.00  0.00           C  
ATOM   1881  CD  LYS A 113     -43.721   2.177  25.625  1.00  0.00           C  
ATOM   1882  CE  LYS A 113     -43.890   1.725  27.068  1.00  0.00           C  
ATOM   1883  NZ  LYS A 113     -44.909   2.536  27.789  1.00  0.00           N1+
ATOM   1884  H   LYS A 113     -41.983   2.653  21.125  1.00  0.00           H  
ATOM   1885  HA  LYS A 113     -42.590   3.868  23.648  1.00  0.00           H  
ATOM   1886 1HB  LYS A 113     -43.574   1.725  22.996  1.00  0.00           H  
ATOM   1887 2HB  LYS A 113     -41.984   0.978  22.918  1.00  0.00           H  
ATOM   1888 1HG  LYS A 113     -43.001   0.277  24.951  1.00  0.00           H  
ATOM   1889 2HG  LYS A 113     -41.729   1.430  25.383  1.00  0.00           H  
ATOM   1890 1HD  LYS A 113     -43.399   3.220  25.614  1.00  0.00           H  
ATOM   1891 2HD  LYS A 113     -44.683   2.107  25.118  1.00  0.00           H  
ATOM   1892 1HE  LYS A 113     -44.194   0.681  27.088  1.00  0.00           H  
ATOM   1893 2HE  LYS A 113     -42.937   1.814  27.591  1.00  0.00           H  
ATOM   1894 1HZ  LYS A 113     -44.990   2.205  28.741  1.00  0.00           H  
ATOM   1895 2HZ  LYS A 113     -44.626   3.507  27.793  1.00  0.00           H  
ATOM   1896 3HZ  LYS A 113     -45.801   2.446  27.325  1.00  0.00           H  
ATOM   1897  N   ALA A 114     -39.547   2.718  23.267  1.00  0.00           N  
ATOM   1898  CA  ALA A 114     -38.195   2.806  23.806  1.00  0.00           C  
ATOM   1899  C   ALA A 114     -37.794   4.254  24.050  1.00  0.00           C  
ATOM   1900  O   ALA A 114     -37.221   4.582  25.089  1.00  0.00           O  
ATOM   1901  CB  ALA A 114     -37.206   2.134  22.863  1.00  0.00           C  
ATOM   1902  H   ALA A 114     -39.689   2.290  22.362  1.00  0.00           H  
ATOM   1903  HA  ALA A 114     -38.172   2.288  24.766  1.00  0.00           H  
ATOM   1904 1HB  ALA A 114     -36.200   2.207  23.280  1.00  0.00           H  
ATOM   1905 2HB  ALA A 114     -37.473   1.082  22.744  1.00  0.00           H  
ATOM   1906 3HB  ALA A 114     -37.234   2.627  21.894  1.00  0.00           H  
ATOM   1907  N   MET A 115     -38.096   5.120  23.087  1.00  0.00           N  
ATOM   1908  CA  MET A 115     -37.800   6.540  23.212  1.00  0.00           C  
ATOM   1909  C   MET A 115     -38.563   7.164  24.372  1.00  0.00           C  
ATOM   1910  O   MET A 115     -38.032   8.004  25.097  1.00  0.00           O  
ATOM   1911  CB  MET A 115     -38.129   7.263  21.907  1.00  0.00           C  
ATOM   1912  CG  MET A 115     -37.117   7.040  20.791  1.00  0.00           C  
ATOM   1913  SD  MET A 115     -37.463   8.040  19.331  1.00  0.00           S  
ATOM   1914  CE  MET A 115     -36.150   7.506  18.237  1.00  0.00           C  
ATOM   1915  H   MET A 115     -38.544   4.781  22.246  1.00  0.00           H  
ATOM   1916  HA  MET A 115     -36.735   6.654  23.419  1.00  0.00           H  
ATOM   1917 1HB  MET A 115     -39.102   6.936  21.546  1.00  0.00           H  
ATOM   1918 2HB  MET A 115     -38.193   8.336  22.092  1.00  0.00           H  
ATOM   1919 1HG  MET A 115     -36.119   7.288  21.152  1.00  0.00           H  
ATOM   1920 2HG  MET A 115     -37.123   5.991  20.499  1.00  0.00           H  
ATOM   1921 1HE  MET A 115     -36.229   8.036  17.287  1.00  0.00           H  
ATOM   1922 2HE  MET A 115     -35.184   7.722  18.695  1.00  0.00           H  
ATOM   1923 3HE  MET A 115     -36.236   6.433  18.061  1.00  0.00           H  
ATOM   1924  N   GLU A 116     -39.811   6.745  24.544  1.00  0.00           N  
ATOM   1925  CA  GLU A 116     -40.603   7.147  25.701  1.00  0.00           C  
ATOM   1926  C   GLU A 116     -39.912   6.760  27.001  1.00  0.00           C  
ATOM   1927  O   GLU A 116     -39.787   7.576  27.917  1.00  0.00           O  
ATOM   1928  CB  GLU A 116     -41.994   6.512  25.643  1.00  0.00           C  
ATOM   1929  CG  GLU A 116     -42.916   6.912  26.787  1.00  0.00           C  
ATOM   1930  CD  GLU A 116     -44.183   6.105  26.825  1.00  0.00           C  
ATOM   1931  OE1 GLU A 116     -44.912   6.132  25.863  1.00  0.00           O  
ATOM   1932  OE2 GLU A 116     -44.423   5.459  27.819  1.00  0.00           O1-
ATOM   1933  H   GLU A 116     -40.227   6.132  23.855  1.00  0.00           H  
ATOM   1934  HA  GLU A 116     -40.703   8.233  25.691  1.00  0.00           H  
ATOM   1935 1HB  GLU A 116     -42.482   6.788  24.708  1.00  0.00           H  
ATOM   1936 2HB  GLU A 116     -41.899   5.426  25.655  1.00  0.00           H  
ATOM   1937 1HG  GLU A 116     -42.386   6.780  27.729  1.00  0.00           H  
ATOM   1938 2HG  GLU A 116     -43.165   7.967  26.685  1.00  0.00           H  
ATOM   1939  N   ILE A 117     -39.467   5.512  27.079  1.00  0.00           N  
ATOM   1940  CA  ILE A 117     -38.766   5.020  28.261  1.00  0.00           C  
ATOM   1941  C   ILE A 117     -37.505   5.831  28.531  1.00  0.00           C  
ATOM   1942  O   ILE A 117     -37.219   6.188  29.674  1.00  0.00           O  
ATOM   1943  CB  ILE A 117     -38.396   3.534  28.101  1.00  0.00           C  
ATOM   1944  CG1 ILE A 117     -39.656   2.664  28.119  1.00  0.00           C  
ATOM   1945  CG2 ILE A 117     -37.435   3.105  29.200  1.00  0.00           C  
ATOM   1946  CD1 ILE A 117     -39.426   1.246  27.651  1.00  0.00           C  
ATOM   1947  H   ILE A 117     -39.615   4.887  26.299  1.00  0.00           H  
ATOM   1948  HA  ILE A 117     -39.423   5.132  29.123  1.00  0.00           H  
ATOM   1949  HB  ILE A 117     -37.920   3.379  27.134  1.00  0.00           H  
ATOM   1950 1HG1 ILE A 117     -40.062   2.630  29.131  1.00  0.00           H  
ATOM   1951 2HG1 ILE A 117     -40.417   3.114  27.478  1.00  0.00           H  
ATOM   1952 1HG2 ILE A 117     -37.185   2.051  29.073  1.00  0.00           H  
ATOM   1953 2HG2 ILE A 117     -36.527   3.704  29.142  1.00  0.00           H  
ATOM   1954 3HG2 ILE A 117     -37.905   3.251  30.172  1.00  0.00           H  
ATOM   1955 1HD1 ILE A 117     -40.365   0.693  27.692  1.00  0.00           H  
ATOM   1956 2HD1 ILE A 117     -39.055   1.256  26.627  1.00  0.00           H  
ATOM   1957 3HD1 ILE A 117     -38.695   0.763  28.299  1.00  0.00           H  
ATOM   1958  N   ILE A 118     -36.756   6.120  27.474  1.00  0.00           N  
ATOM   1959  CA  ILE A 118     -35.546   6.926  27.589  1.00  0.00           C  
ATOM   1960  C   ILE A 118     -35.854   8.303  28.160  1.00  0.00           C  
ATOM   1961  O   ILE A 118     -35.126   8.810  29.013  1.00  0.00           O  
ATOM   1962  CB  ILE A 118     -34.856   7.080  26.221  1.00  0.00           C  
ATOM   1963  CG1 ILE A 118     -34.268   5.741  25.767  1.00  0.00           C  
ATOM   1964  CG2 ILE A 118     -33.773   8.146  26.289  1.00  0.00           C  
ATOM   1965  CD1 ILE A 118     -33.827   5.728  24.321  1.00  0.00           C  
ATOM   1966  H   ILE A 118     -37.030   5.772  26.566  1.00  0.00           H  
ATOM   1967  HA  ILE A 118     -34.863   6.425  28.278  1.00  0.00           H  
ATOM   1968  HB  ILE A 118     -35.592   7.371  25.473  1.00  0.00           H  
ATOM   1969 1HG1 ILE A 118     -33.408   5.492  26.388  1.00  0.00           H  
ATOM   1970 2HG1 ILE A 118     -35.008   4.954  25.903  1.00  0.00           H  
ATOM   1971 1HG2 ILE A 118     -33.295   8.241  25.315  1.00  0.00           H  
ATOM   1972 2HG2 ILE A 118     -34.218   9.099  26.569  1.00  0.00           H  
ATOM   1973 3HG2 ILE A 118     -33.028   7.861  27.032  1.00  0.00           H  
ATOM   1974 1HD1 ILE A 118     -33.421   4.748  24.072  1.00  0.00           H  
ATOM   1975 2HD1 ILE A 118     -34.680   5.942  23.677  1.00  0.00           H  
ATOM   1976 3HD1 ILE A 118     -33.059   6.486  24.169  1.00  0.00           H  
ATOM   1977  N   GLU A 119     -36.939   8.906  27.686  1.00  0.00           N  
ATOM   1978  CA  GLU A 119     -37.384  10.198  28.194  1.00  0.00           C  
ATOM   1979  C   GLU A 119     -37.746  10.112  29.672  1.00  0.00           C  
ATOM   1980  O   GLU A 119     -37.399  10.995  30.457  1.00  0.00           O  
ATOM   1981  CB  GLU A 119     -38.586  10.701  27.392  1.00  0.00           C  
ATOM   1982  CG  GLU A 119     -39.134  12.043  27.856  1.00  0.00           C  
ATOM   1983  CD  GLU A 119     -40.340  12.485  27.074  1.00  0.00           C  
ATOM   1984  OE1 GLU A 119     -40.411  12.184  25.907  1.00  0.00           O  
ATOM   1985  OE2 GLU A 119     -41.191  13.125  27.645  1.00  0.00           O1-
ATOM   1986  H   GLU A 119     -37.471   8.458  26.954  1.00  0.00           H  
ATOM   1987  HA  GLU A 119     -36.562  10.908  28.095  1.00  0.00           H  
ATOM   1988 1HB  GLU A 119     -38.309  10.798  26.342  1.00  0.00           H  
ATOM   1989 2HB  GLU A 119     -39.394   9.972  27.451  1.00  0.00           H  
ATOM   1990 1HG  GLU A 119     -39.406  11.969  28.909  1.00  0.00           H  
ATOM   1991 2HG  GLU A 119     -38.351  12.795  27.764  1.00  0.00           H  
ATOM   1992  N   ARG A 120     -38.446   9.046  30.045  1.00  0.00           N  
ATOM   1993  CA  ARG A 120     -38.840   8.835  31.431  1.00  0.00           C  
ATOM   1994  C   ARG A 120     -37.623   8.703  32.337  1.00  0.00           C  
ATOM   1995  O   ARG A 120     -37.565   9.302  33.409  1.00  0.00           O  
ATOM   1996  CB  ARG A 120     -39.702   7.588  31.560  1.00  0.00           C  
ATOM   1997  CG  ARG A 120     -41.105   7.717  30.982  1.00  0.00           C  
ATOM   1998  CD  ARG A 120     -41.893   6.474  31.174  1.00  0.00           C  
ATOM   1999  NE  ARG A 120     -43.176   6.534  30.489  1.00  0.00           N  
ATOM   2000  CZ  ARG A 120     -44.272   7.151  30.972  1.00  0.00           C  
ATOM   2001  NH1 ARG A 120     -44.226   7.755  32.139  1.00  0.00           N1+
ATOM   2002  NH2 ARG A 120     -45.393   7.150  30.271  1.00  0.00           N  
ATOM   2003  H   ARG A 120     -38.711   8.366  29.347  1.00  0.00           H  
ATOM   2004  HA  ARG A 120     -39.407   9.705  31.767  1.00  0.00           H  
ATOM   2005 1HB  ARG A 120     -39.215   6.756  31.055  1.00  0.00           H  
ATOM   2006 2HB  ARG A 120     -39.803   7.321  32.613  1.00  0.00           H  
ATOM   2007 1HG  ARG A 120     -41.628   8.535  31.477  1.00  0.00           H  
ATOM   2008 2HG  ARG A 120     -41.039   7.922  29.913  1.00  0.00           H  
ATOM   2009 1HD  ARG A 120     -41.336   5.626  30.780  1.00  0.00           H  
ATOM   2010 2HD  ARG A 120     -42.081   6.323  32.237  1.00  0.00           H  
ATOM   2011  HE  ARG A 120     -43.248   6.082  29.589  1.00  0.00           H  
ATOM   2012 1HH1 ARG A 120     -43.370   7.755  32.675  1.00  0.00           H  
ATOM   2013 2HH1 ARG A 120     -45.048   8.215  32.501  1.00  0.00           H  
ATOM   2014 1HH2 ARG A 120     -45.426   6.688  29.375  1.00  0.00           H  
ATOM   2015 2HH2 ARG A 120     -46.213   7.612  30.633  1.00  0.00           H  
ATOM   2016  N   ALA A 121     -36.651   7.907  31.898  1.00  0.00           N  
ATOM   2017  CA  ALA A 121     -35.426   7.706  32.660  1.00  0.00           C  
ATOM   2018  C   ALA A 121     -34.606   8.988  32.733  1.00  0.00           C  
ATOM   2019  O   ALA A 121     -34.098   9.352  33.794  1.00  0.00           O  
ATOM   2020  CB  ALA A 121     -34.600   6.583  32.048  1.00  0.00           C  
ATOM   2021  H   ALA A 121     -36.765   7.432  31.015  1.00  0.00           H  
ATOM   2022  HA  ALA A 121     -35.694   7.428  33.681  1.00  0.00           H  
ATOM   2023 1HB  ALA A 121     -33.689   6.445  32.628  1.00  0.00           H  
ATOM   2024 2HB  ALA A 121     -35.179   5.660  32.057  1.00  0.00           H  
ATOM   2025 3HB  ALA A 121     -34.341   6.840  31.022  1.00  0.00           H  
ATOM   2026  N   ALA A 122     -34.478   9.669  31.599  1.00  0.00           N  
ATOM   2027  CA  ALA A 122     -33.726  10.915  31.534  1.00  0.00           C  
ATOM   2028  C   ALA A 122     -34.364  11.989  32.404  1.00  0.00           C  
ATOM   2029  O   ALA A 122     -33.669  12.770  33.056  1.00  0.00           O  
ATOM   2030  CB  ALA A 122     -33.620  11.395  30.092  1.00  0.00           C  
ATOM   2031  H   ALA A 122     -34.913   9.312  30.761  1.00  0.00           H  
ATOM   2032  HA  ALA A 122     -32.722  10.735  31.918  1.00  0.00           H  
ATOM   2033 1HB  ALA A 122     -33.057  12.326  30.061  1.00  0.00           H  
ATOM   2034 2HB  ALA A 122     -33.111  10.640  29.494  1.00  0.00           H  
ATOM   2035 3HB  ALA A 122     -34.620  11.561  29.693  1.00  0.00           H  
ATOM   2036  N   ARG A 123     -35.693  12.028  32.409  1.00  0.00           N  
ATOM   2037  CA  ARG A 123     -36.428  12.963  33.250  1.00  0.00           C  
ATOM   2038  C   ARG A 123     -36.098  12.757  34.724  1.00  0.00           C  
ATOM   2039  O   ARG A 123     -35.854  13.717  35.454  1.00  0.00           O  
ATOM   2040  CB  ARG A 123     -37.927  12.805  33.041  1.00  0.00           C  
ATOM   2041  CG  ARG A 123     -38.781  13.874  33.702  1.00  0.00           C  
ATOM   2042  CD  ARG A 123     -40.219  13.713  33.368  1.00  0.00           C  
ATOM   2043  NE  ARG A 123     -40.465  13.869  31.943  1.00  0.00           N  
ATOM   2044  CZ  ARG A 123     -40.578  15.054  31.311  1.00  0.00           C  
ATOM   2045  NH1 ARG A 123     -40.467  16.174  31.989  1.00  0.00           N1+
ATOM   2046  NH2 ARG A 123     -40.802  15.090  30.009  1.00  0.00           N  
ATOM   2047  H   ARG A 123     -36.206  11.391  31.815  1.00  0.00           H  
ATOM   2048  HA  ARG A 123     -36.132  13.976  32.984  1.00  0.00           H  
ATOM   2049 1HB  ARG A 123     -38.149  12.818  31.975  1.00  0.00           H  
ATOM   2050 2HB  ARG A 123     -38.248  11.839  33.430  1.00  0.00           H  
ATOM   2051 1HG  ARG A 123     -38.673  13.810  34.786  1.00  0.00           H  
ATOM   2052 2HG  ARG A 123     -38.458  14.860  33.364  1.00  0.00           H  
ATOM   2053 1HD  ARG A 123     -40.553  12.720  33.664  1.00  0.00           H  
ATOM   2054 2HD  ARG A 123     -40.803  14.465  33.898  1.00  0.00           H  
ATOM   2055  HE  ARG A 123     -40.557  13.030  31.387  1.00  0.00           H  
ATOM   2056 1HH1 ARG A 123     -40.296  16.147  32.985  1.00  0.00           H  
ATOM   2057 2HH1 ARG A 123     -40.553  17.062  31.516  1.00  0.00           H  
ATOM   2058 1HH2 ARG A 123     -40.889  14.228  29.487  1.00  0.00           H  
ATOM   2059 2HH2 ARG A 123     -40.888  15.977  29.536  1.00  0.00           H  
ATOM   2060  N   GLU A 124     -36.092  11.500  35.154  1.00  0.00           N  
ATOM   2061  CA  GLU A 124     -35.772  11.165  36.535  1.00  0.00           C  
ATOM   2062  C   GLU A 124     -34.316  11.474  36.856  1.00  0.00           C  
ATOM   2063  O   GLU A 124     -33.989  11.885  37.968  1.00  0.00           O  
ATOM   2064  CB  GLU A 124     -36.058   9.684  36.806  1.00  0.00           C  
ATOM   2065  CG  GLU A 124     -37.534   9.318  36.791  1.00  0.00           C  
ATOM   2066  CD  GLU A 124     -38.331  10.057  37.831  1.00  0.00           C  
ATOM   2067  OE1 GLU A 124     -37.905  10.098  38.960  1.00  0.00           O  
ATOM   2068  OE2 GLU A 124     -39.368  10.578  37.496  1.00  0.00           O1-
ATOM   2069  H   GLU A 124     -36.314  10.758  34.506  1.00  0.00           H  
ATOM   2070  HA  GLU A 124     -36.391  11.777  37.192  1.00  0.00           H  
ATOM   2071 1HB  GLU A 124     -35.554   9.074  36.057  1.00  0.00           H  
ATOM   2072 2HB  GLU A 124     -35.654   9.407  37.780  1.00  0.00           H  
ATOM   2073 1HG  GLU A 124     -37.946   9.545  35.808  1.00  0.00           H  
ATOM   2074 2HG  GLU A 124     -37.634   8.246  36.958  1.00  0.00           H  
ATOM   2075  N   LEU A 125     -33.444  11.273  35.874  1.00  0.00           N  
ATOM   2076  CA  LEU A 125     -32.041  11.646  36.007  1.00  0.00           C  
ATOM   2077  C   LEU A 125     -31.883  13.155  36.150  1.00  0.00           C  
ATOM   2078  O   LEU A 125     -31.007  13.630  36.873  1.00  0.00           O  
ATOM   2079  CB  LEU A 125     -31.245  11.155  34.791  1.00  0.00           C  
ATOM   2080  CG  LEU A 125     -30.997   9.642  34.726  1.00  0.00           C  
ATOM   2081  CD1 LEU A 125     -30.496   9.269  33.337  1.00  0.00           C  
ATOM   2082  CD2 LEU A 125     -29.989   9.246  35.794  1.00  0.00           C  
ATOM   2083  H   LEU A 125     -33.762  10.851  35.012  1.00  0.00           H  
ATOM   2084  HA  LEU A 125     -31.645  11.186  36.912  1.00  0.00           H  
ATOM   2085 1HB  LEU A 125     -31.779  11.442  33.887  1.00  0.00           H  
ATOM   2086 2HB  LEU A 125     -30.274  11.651  34.789  1.00  0.00           H  
ATOM   2087  HG  LEU A 125     -31.934   9.112  34.896  1.00  0.00           H  
ATOM   2088 1HD1 LEU A 125     -30.320   8.195  33.289  1.00  0.00           H  
ATOM   2089 2HD1 LEU A 125     -31.245   9.546  32.593  1.00  0.00           H  
ATOM   2090 3HD1 LEU A 125     -29.567   9.799  33.130  1.00  0.00           H  
ATOM   2091 1HD2 LEU A 125     -29.813   8.171  35.748  1.00  0.00           H  
ATOM   2092 2HD2 LEU A 125     -29.051   9.775  35.624  1.00  0.00           H  
ATOM   2093 3HD2 LEU A 125     -30.379   9.508  36.778  1.00  0.00           H  
ATOM   2094  N   SER A 126     -32.734  13.901  35.456  1.00  0.00           N  
ATOM   2095  CA  SER A 126     -32.758  15.353  35.580  1.00  0.00           C  
ATOM   2096  C   SER A 126     -33.239  15.778  36.962  1.00  0.00           C  
ATOM   2097  O   SER A 126     -32.772  16.774  37.513  1.00  0.00           O  
ATOM   2098  CB  SER A 126     -33.655  15.953  34.515  1.00  0.00           C  
ATOM   2099  OG  SER A 126     -35.006  15.788  34.845  1.00  0.00           O  
ATOM   2100  H   SER A 126     -33.382  13.451  34.823  1.00  0.00           H  
ATOM   2101  HA  SER A 126     -31.741  15.728  35.454  1.00  0.00           H  
ATOM   2102 1HB  SER A 126     -33.431  17.014  34.407  1.00  0.00           H  
ATOM   2103 2HB  SER A 126     -33.450  15.477  33.557  1.00  0.00           H  
ATOM   2104  HG  SER A 126     -35.212  14.868  34.664  1.00  0.00           H  
ATOM   2105  N   LYS A 127     -34.180  15.019  37.514  1.00  0.00           N  
ATOM   2106  CA  LYS A 127     -34.679  15.276  38.859  1.00  0.00           C  
ATOM   2107  C   LYS A 127     -33.582  15.080  39.898  1.00  0.00           C  
ATOM   2108  O   LYS A 127     -33.495  15.826  40.874  1.00  0.00           O  
ATOM   2109  CB  LYS A 127     -35.870  14.369  39.173  1.00  0.00           C  
ATOM   2110  CG  LYS A 127     -37.153  14.739  38.438  1.00  0.00           C  
ATOM   2111  CD  LYS A 127     -38.292  13.802  38.809  1.00  0.00           C  
ATOM   2112  CE  LYS A 127     -39.544  14.103  38.000  1.00  0.00           C  
ATOM   2113  NZ  LYS A 127     -40.621  13.108  38.250  1.00  0.00           N1+
ATOM   2114  H   LYS A 127     -34.561  14.246  36.987  1.00  0.00           H  
ATOM   2115  HA  LYS A 127     -35.006  16.315  38.915  1.00  0.00           H  
ATOM   2116 1HB  LYS A 127     -35.621  13.340  38.913  1.00  0.00           H  
ATOM   2117 2HB  LYS A 127     -36.078  14.396  40.242  1.00  0.00           H  
ATOM   2118 1HG  LYS A 127     -37.437  15.761  38.694  1.00  0.00           H  
ATOM   2119 2HG  LYS A 127     -36.986  14.685  37.363  1.00  0.00           H  
ATOM   2120 1HD  LYS A 127     -37.990  12.771  38.623  1.00  0.00           H  
ATOM   2121 2HD  LYS A 127     -38.521  13.909  39.869  1.00  0.00           H  
ATOM   2122 1HE  LYS A 127     -39.915  15.093  38.262  1.00  0.00           H  
ATOM   2123 2HE  LYS A 127     -39.301  14.098  36.937  1.00  0.00           H  
ATOM   2124 1HZ  LYS A 127     -41.433  13.344  37.695  1.00  0.00           H  
ATOM   2125 2HZ  LYS A 127     -40.296  12.186  37.994  1.00  0.00           H  
ATOM   2126 3HZ  LYS A 127     -40.869  13.118  39.229  1.00  0.00           H  
ATOM   2127  N   LEU A 128     -32.745  14.069  39.684  1.00  0.00           N  
ATOM   2128  CA  LEU A 128     -31.653  13.771  40.603  1.00  0.00           C  
ATOM   2129  C   LEU A 128     -30.678  14.937  40.697  1.00  0.00           C  
ATOM   2130  O   LEU A 128     -30.317  15.540  39.685  1.00  0.00           O  
ATOM   2131  CB  LEU A 128     -30.908  12.509  40.150  1.00  0.00           C  
ATOM   2132  CG  LEU A 128     -31.622  11.180  40.425  1.00  0.00           C  
ATOM   2133  CD1 LEU A 128     -30.916  10.058  39.677  1.00  0.00           C  
ATOM   2134  CD2 LEU A 128     -31.638  10.913  41.923  1.00  0.00           C  
ATOM   2135  H   LEU A 128     -32.869  13.492  38.864  1.00  0.00           H  
ATOM   2136  HA  LEU A 128     -32.071  13.609  41.597  1.00  0.00           H  
ATOM   2137 1HB  LEU A 128     -30.734  12.575  39.077  1.00  0.00           H  
ATOM   2138 2HB  LEU A 128     -29.941  12.477  40.652  1.00  0.00           H  
ATOM   2139  HG  LEU A 128     -32.647  11.233  40.056  1.00  0.00           H  
ATOM   2140 1HD1 LEU A 128     -31.423   9.114  39.873  1.00  0.00           H  
ATOM   2141 2HD1 LEU A 128     -30.935  10.265  38.607  1.00  0.00           H  
ATOM   2142 3HD1 LEU A 128     -29.882   9.991  40.015  1.00  0.00           H  
ATOM   2143 1HD2 LEU A 128     -32.146   9.968  42.119  1.00  0.00           H  
ATOM   2144 2HD2 LEU A 128     -30.615  10.857  42.293  1.00  0.00           H  
ATOM   2145 3HD2 LEU A 128     -32.165  11.720  42.431  1.00  0.00           H  
ATOM   2146  N   PRO A 129     -30.254  15.252  41.916  1.00  0.00           N  
ATOM   2147  CA  PRO A 129     -29.332  16.357  42.145  1.00  0.00           C  
ATOM   2148  C   PRO A 129     -27.910  15.974  41.759  1.00  0.00           C  
ATOM   2149  O   PRO A 129     -27.036  16.834  41.641  1.00  0.00           O  
ATOM   2150  CB  PRO A 129     -29.459  16.607  43.652  1.00  0.00           C  
ATOM   2151  CG  PRO A 129     -29.779  15.265  44.218  1.00  0.00           C  
ATOM   2152  CD  PRO A 129     -30.692  14.635  43.199  1.00  0.00           C  
ATOM   2153  HA  PRO A 129     -29.631  17.195  41.516  1.00  0.00           H  
ATOM   2154 1HB  PRO A 129     -28.521  17.022  44.045  1.00  0.00           H  
ATOM   2155 2HB  PRO A 129     -30.247  17.349  43.844  1.00  0.00           H  
ATOM   2156 1HG  PRO A 129     -28.855  14.687  44.372  1.00  0.00           H  
ATOM   2157 2HG  PRO A 129     -30.255  15.372  45.203  1.00  0.00           H  
ATOM   2158 1HD  PRO A 129     -30.541  13.548  43.194  1.00  0.00           H  
ATOM   2159 2HD  PRO A 129     -31.736  14.882  43.441  1.00  0.00           H  
ATOM   2160  N   ASP A 130     -27.681  14.681  41.563  1.00  0.00           N  
ATOM   2161  CA  ASP A 130     -26.355  14.179  41.222  1.00  0.00           C  
ATOM   2162  C   ASP A 130     -25.853  14.787  39.920  1.00  0.00           C  
ATOM   2163  O   ASP A 130     -26.502  14.671  38.880  1.00  0.00           O  
ATOM   2164  CB  ASP A 130     -26.372  12.653  41.107  1.00  0.00           C  
ATOM   2165  CG  ASP A 130     -24.993  12.063  40.841  1.00  0.00           C  
ATOM   2166  OD1 ASP A 130     -24.256  11.879  41.781  1.00  0.00           O  
ATOM   2167  OD2 ASP A 130     -24.690  11.802  39.702  1.00  0.00           O1-
ATOM   2168  H   ASP A 130     -28.447  14.028  41.653  1.00  0.00           H  
ATOM   2169  HA  ASP A 130     -25.662  14.471  42.012  1.00  0.00           H  
ATOM   2170 1HB  ASP A 130     -26.764  12.223  42.027  1.00  0.00           H  
ATOM   2171 2HB  ASP A 130     -27.039  12.358  40.297  1.00  0.00           H  
ATOM   2172  N   PRO A 131     -24.695  15.433  39.983  1.00  0.00           N  
ATOM   2173  CA  PRO A 131     -24.142  16.129  38.825  1.00  0.00           C  
ATOM   2174  C   PRO A 131     -24.038  15.201  37.624  1.00  0.00           C  
ATOM   2175  O   PRO A 131     -24.343  15.592  36.497  1.00  0.00           O  
ATOM   2176  CB  PRO A 131     -22.763  16.577  39.317  1.00  0.00           C  
ATOM   2177  CG  PRO A 131     -22.951  16.804  40.778  1.00  0.00           C  
ATOM   2178  CD  PRO A 131     -23.861  15.687  41.216  1.00  0.00           C  
ATOM   2179  HA  PRO A 131     -24.818  16.942  38.557  1.00  0.00           H  
ATOM   2180 1HB  PRO A 131     -22.015  15.798  39.100  1.00  0.00           H  
ATOM   2181 2HB  PRO A 131     -22.447  17.484  38.781  1.00  0.00           H  
ATOM   2182 1HG  PRO A 131     -21.980  16.785  41.294  1.00  0.00           H  
ATOM   2183 2HG  PRO A 131     -23.386  17.799  40.955  1.00  0.00           H  
ATOM   2184 1HD  PRO A 131     -23.260  14.808  41.491  1.00  0.00           H  
ATOM   2185 2HD  PRO A 131     -24.469  16.023  42.071  1.00  0.00           H  
ATOM   2186  N   GLU A 132     -23.600  13.971  37.870  1.00  0.00           N  
ATOM   2187  CA  GLU A 132     -23.340  13.021  36.792  1.00  0.00           C  
ATOM   2188  C   GLU A 132     -24.638  12.490  36.200  1.00  0.00           C  
ATOM   2189  O   GLU A 132     -24.735  12.264  34.994  1.00  0.00           O  
ATOM   2190  CB  GLU A 132     -22.488  11.856  37.300  1.00  0.00           C  
ATOM   2191  CG  GLU A 132     -21.060  12.235  37.665  1.00  0.00           C  
ATOM   2192  CD  GLU A 132     -20.274  12.751  36.492  1.00  0.00           C  
ATOM   2193  OE1 GLU A 132     -20.440  12.232  35.415  1.00  0.00           O  
ATOM   2194  OE2 GLU A 132     -19.505  13.666  36.674  1.00  0.00           O1-
ATOM   2195  H   GLU A 132     -23.443  13.685  38.825  1.00  0.00           H  
ATOM   2196  HA  GLU A 132     -22.800  13.537  35.999  1.00  0.00           H  
ATOM   2197 1HB  GLU A 132     -22.954  11.422  38.185  1.00  0.00           H  
ATOM   2198 2HB  GLU A 132     -22.443  11.078  36.538  1.00  0.00           H  
ATOM   2199 1HG  GLU A 132     -21.083  13.003  38.437  1.00  0.00           H  
ATOM   2200 2HG  GLU A 132     -20.556  11.360  38.077  1.00  0.00           H  
ATOM   2201  N   ALA A 133     -25.637  12.295  37.056  1.00  0.00           N  
ATOM   2202  CA  ALA A 133     -26.976  11.941  36.601  1.00  0.00           C  
ATOM   2203  C   ALA A 133     -27.552  13.019  35.692  1.00  0.00           C  
ATOM   2204  O   ALA A 133     -28.196  12.717  34.688  1.00  0.00           O  
ATOM   2205  CB  ALA A 133     -27.895  11.708  37.791  1.00  0.00           C  
ATOM   2206  H   ALA A 133     -25.464  12.393  38.047  1.00  0.00           H  
ATOM   2207  HA  ALA A 133     -26.913  11.019  36.022  1.00  0.00           H  
ATOM   2208 1HB  ALA A 133     -28.892  11.445  37.437  1.00  0.00           H  
ATOM   2209 2HB  ALA A 133     -27.500  10.895  38.402  1.00  0.00           H  
ATOM   2210 3HB  ALA A 133     -27.952  12.616  38.391  1.00  0.00           H  
ATOM   2211  N   GLN A 134     -27.316  14.276  36.050  1.00  0.00           N  
ATOM   2212  CA  GLN A 134     -27.768  15.400  35.240  1.00  0.00           C  
ATOM   2213  C   GLN A 134     -27.109  15.395  33.869  1.00  0.00           C  
ATOM   2214  O   GLN A 134     -27.749  15.690  32.860  1.00  0.00           O  
ATOM   2215  CB  GLN A 134     -27.479  16.724  35.952  1.00  0.00           C  
ATOM   2216  CG  GLN A 134     -28.339  16.971  37.180  1.00  0.00           C  
ATOM   2217  CD  GLN A 134     -27.793  18.085  38.054  1.00  0.00           C  
ATOM   2218  NE2 GLN A 134     -28.362  18.233  39.245  1.00  0.00           N  
ATOM   2219  OE1 GLN A 134     -26.871  18.805  37.663  1.00  0.00           O  
ATOM   2220  H   GLN A 134     -26.809  14.456  36.903  1.00  0.00           H  
ATOM   2221  HA  GLN A 134     -28.845  15.307  35.089  1.00  0.00           H  
ATOM   2222 1HB  GLN A 134     -26.434  16.750  36.263  1.00  0.00           H  
ATOM   2223 2HB  GLN A 134     -27.635  17.551  35.260  1.00  0.00           H  
ATOM   2224 1HG  GLN A 134     -29.342  17.249  36.858  1.00  0.00           H  
ATOM   2225 2HG  GLN A 134     -28.376  16.058  37.774  1.00  0.00           H  
ATOM   2226 1HE2 GLN A 134     -28.044  18.951  39.866  1.00  0.00           H  
ATOM   2227 2HE2 GLN A 134     -29.107  17.627  39.523  1.00  0.00           H  
ATOM   2228  N   ARG A 135     -25.825  15.053  33.836  1.00  0.00           N  
ATOM   2229  CA  ARG A 135     -25.100  14.912  32.579  1.00  0.00           C  
ATOM   2230  C   ARG A 135     -25.702  13.809  31.717  1.00  0.00           C  
ATOM   2231  O   ARG A 135     -25.879  13.978  30.511  1.00  0.00           O  
ATOM   2232  CB  ARG A 135     -23.633  14.605  32.839  1.00  0.00           C  
ATOM   2233  CG  ARG A 135     -22.762  14.545  31.594  1.00  0.00           C  
ATOM   2234  CD  ARG A 135     -21.318  14.476  31.937  1.00  0.00           C  
ATOM   2235  NE  ARG A 135     -20.981  13.236  32.618  1.00  0.00           N  
ATOM   2236  CZ  ARG A 135     -20.801  12.051  32.004  1.00  0.00           C  
ATOM   2237  NH1 ARG A 135     -20.929  11.960  30.698  1.00  0.00           N1+
ATOM   2238  NH2 ARG A 135     -20.497  10.978  32.714  1.00  0.00           N  
ATOM   2239  H   ARG A 135     -25.339  14.887  34.706  1.00  0.00           H  
ATOM   2240  HA  ARG A 135     -25.183  15.846  32.025  1.00  0.00           H  
ATOM   2241 1HB  ARG A 135     -23.214  15.364  33.498  1.00  0.00           H  
ATOM   2242 2HB  ARG A 135     -23.546  13.645  33.349  1.00  0.00           H  
ATOM   2243 1HG  ARG A 135     -23.018  13.659  31.012  1.00  0.00           H  
ATOM   2244 2HG  ARG A 135     -22.928  15.437  30.990  1.00  0.00           H  
ATOM   2245 1HD  ARG A 135     -20.724  14.536  31.025  1.00  0.00           H  
ATOM   2246 2HD  ARG A 135     -21.059  15.306  32.594  1.00  0.00           H  
ATOM   2247  HE  ARG A 135     -20.874  13.266  33.624  1.00  0.00           H  
ATOM   2248 1HH1 ARG A 135     -21.162  12.779  30.156  1.00  0.00           H  
ATOM   2249 2HH1 ARG A 135     -20.795  11.071  30.239  1.00  0.00           H  
ATOM   2250 1HH2 ARG A 135     -20.397  11.047  33.717  1.00  0.00           H  
ATOM   2251 2HH2 ARG A 135     -20.362  10.090  32.254  1.00  0.00           H  
ATOM   2252  N   THR A 136     -26.015  12.680  32.343  1.00  0.00           N  
ATOM   2253  CA  THR A 136     -26.575  11.538  31.631  1.00  0.00           C  
ATOM   2254  C   THR A 136     -27.989  11.829  31.148  1.00  0.00           C  
ATOM   2255  O   THR A 136     -28.413  11.333  30.103  1.00  0.00           O  
ATOM   2256  CB  THR A 136     -26.581  10.280  32.519  1.00  0.00           C  
ATOM   2257  CG2 THR A 136     -27.130   9.087  31.750  1.00  0.00           C  
ATOM   2258  OG1 THR A 136     -25.245   9.991  32.951  1.00  0.00           O  
ATOM   2259  H   THR A 136     -25.863  12.611  33.341  1.00  0.00           H  
ATOM   2260  HA  THR A 136     -25.958  11.343  30.751  1.00  0.00           H  
ATOM   2261  HB  THR A 136     -27.202  10.456  33.396  1.00  0.00           H  
ATOM   2262  HG1 THR A 136     -24.936  10.695  33.526  1.00  0.00           H  
ATOM   2263 1HG2 THR A 136     -27.127   8.207  32.393  1.00  0.00           H  
ATOM   2264 2HG2 THR A 136     -28.149   9.300  31.430  1.00  0.00           H  
ATOM   2265 3HG2 THR A 136     -26.507   8.900  30.877  1.00  0.00           H  
ATOM   2266  N   ALA A 137     -28.716  12.634  31.915  1.00  0.00           N  
ATOM   2267  CA  ALA A 137     -30.048  13.079  31.515  1.00  0.00           C  
ATOM   2268  C   ALA A 137     -30.006  13.808  30.180  1.00  0.00           C  
ATOM   2269  O   ALA A 137     -30.831  13.564  29.300  1.00  0.00           O  
ATOM   2270  CB  ALA A 137     -30.652  13.975  32.587  1.00  0.00           C  
ATOM   2271  H   ALA A 137     -28.339  12.948  32.796  1.00  0.00           H  
ATOM   2272  HA  ALA A 137     -30.683  12.200  31.391  1.00  0.00           H  
ATOM   2273 1HB  ALA A 137     -31.645  14.297  32.273  1.00  0.00           H  
ATOM   2274 2HB  ALA A 137     -30.732  13.420  33.522  1.00  0.00           H  
ATOM   2275 3HB  ALA A 137     -30.017  14.845  32.735  1.00  0.00           H  
ATOM   2276  N   ILE A 138     -29.038  14.707  30.033  1.00  0.00           N  
ATOM   2277  CA  ILE A 138     -28.856  15.442  28.786  1.00  0.00           C  
ATOM   2278  C   ILE A 138     -28.468  14.508  27.648  1.00  0.00           C  
ATOM   2279  O   ILE A 138     -28.981  14.625  26.532  1.00  0.00           O  
ATOM   2280  CB  ILE A 138     -27.782  16.534  28.943  1.00  0.00           C  
ATOM   2281  CG1 ILE A 138     -28.240  17.592  29.950  1.00  0.00           C  
ATOM   2282  CG2 ILE A 138     -27.473  17.173  27.598  1.00  0.00           C  
ATOM   2283  CD1 ILE A 138     -29.459  18.369  29.508  1.00  0.00           C  
ATOM   2284  H   ILE A 138     -28.411  14.886  30.804  1.00  0.00           H  
ATOM   2285  HA  ILE A 138     -29.804  15.911  28.519  1.00  0.00           H  
ATOM   2286  HB  ILE A 138     -26.870  16.092  29.343  1.00  0.00           H  
ATOM   2287 1HG1 ILE A 138     -28.466  17.114  30.902  1.00  0.00           H  
ATOM   2288 2HG1 ILE A 138     -27.430  18.302  30.126  1.00  0.00           H  
ATOM   2289 1HG2 ILE A 138     -26.712  17.943  27.727  1.00  0.00           H  
ATOM   2290 2HG2 ILE A 138     -27.105  16.412  26.910  1.00  0.00           H  
ATOM   2291 3HG2 ILE A 138     -28.378  17.623  27.192  1.00  0.00           H  
ATOM   2292 1HD1 ILE A 138     -29.721  19.100  30.273  1.00  0.00           H  
ATOM   2293 2HD1 ILE A 138     -29.241  18.886  28.572  1.00  0.00           H  
ATOM   2294 3HD1 ILE A 138     -30.292  17.684  29.359  1.00  0.00           H  
ATOM   2295  N   GLU A 139     -27.562  13.581  27.932  1.00  0.00           N  
ATOM   2296  CA  GLU A 139     -27.096  12.629  26.930  1.00  0.00           C  
ATOM   2297  C   GLU A 139     -28.249  11.799  26.382  1.00  0.00           C  
ATOM   2298  O   GLU A 139     -28.435  11.700  25.169  1.00  0.00           O  
ATOM   2299  CB  GLU A 139     -26.029  11.707  27.525  1.00  0.00           C  
ATOM   2300  CG  GLU A 139     -25.593  10.576  26.605  1.00  0.00           C  
ATOM   2301  CD  GLU A 139     -24.860  11.062  25.385  1.00  0.00           C  
ATOM   2302  OE1 GLU A 139     -24.343  12.153  25.421  1.00  0.00           O  
ATOM   2303  OE2 GLU A 139     -24.819  10.341  24.416  1.00  0.00           O1-
ATOM   2304  H   GLU A 139     -27.182  13.534  28.870  1.00  0.00           H  
ATOM   2305  HA  GLU A 139     -26.665  13.185  26.097  1.00  0.00           H  
ATOM   2306 1HB  GLU A 139     -25.145  12.292  27.779  1.00  0.00           H  
ATOM   2307 2HB  GLU A 139     -26.405  11.263  28.447  1.00  0.00           H  
ATOM   2308 1HG  GLU A 139     -24.941   9.901  27.160  1.00  0.00           H  
ATOM   2309 2HG  GLU A 139     -26.472  10.013  26.295  1.00  0.00           H  
ATOM   2310  N   ALA A 140     -29.128  11.352  27.274  1.00  0.00           N  
ATOM   2311  CA  ALA A 140     -30.340  10.651  26.869  1.00  0.00           C  
ATOM   2312  C   ALA A 140     -31.165  11.488  25.901  1.00  0.00           C  
ATOM   2313  O   ALA A 140     -31.578  11.008  24.847  1.00  0.00           O  
ATOM   2314  CB  ALA A 140     -31.171  10.282  28.089  1.00  0.00           C  
ATOM   2315  H   ALA A 140     -28.952  11.506  28.255  1.00  0.00           H  
ATOM   2316  HA  ALA A 140     -30.053   9.735  26.352  1.00  0.00           H  
ATOM   2317 1HB  ALA A 140     -32.073   9.759  27.771  1.00  0.00           H  
ATOM   2318 2HB  ALA A 140     -30.588   9.635  28.744  1.00  0.00           H  
ATOM   2319 3HB  ALA A 140     -31.448  11.187  28.627  1.00  0.00           H  
ATOM   2320  N   ALA A 141     -31.403  12.743  26.267  1.00  0.00           N  
ATOM   2321  CA  ALA A 141     -32.175  13.653  25.428  1.00  0.00           C  
ATOM   2322  C   ALA A 141     -31.534  13.814  24.056  1.00  0.00           C  
ATOM   2323  O   ALA A 141     -32.215  13.777  23.033  1.00  0.00           O  
ATOM   2324  CB  ALA A 141     -32.318  15.007  26.107  1.00  0.00           C  
ATOM   2325  H   ALA A 141     -31.042  13.077  27.148  1.00  0.00           H  
ATOM   2326  HA  ALA A 141     -33.169  13.228  25.280  1.00  0.00           H  
ATOM   2327 1HB  ALA A 141     -32.896  15.675  25.468  1.00  0.00           H  
ATOM   2328 2HB  ALA A 141     -32.831  14.884  27.061  1.00  0.00           H  
ATOM   2329 3HB  ALA A 141     -31.331  15.434  26.278  1.00  0.00           H  
ATOM   2330  N   SER A 142     -30.217  13.997  24.042  1.00  0.00           N  
ATOM   2331  CA  SER A 142     -29.474  14.131  22.794  1.00  0.00           C  
ATOM   2332  C   SER A 142     -29.708  12.935  21.883  1.00  0.00           C  
ATOM   2333  O   SER A 142     -30.044  13.093  20.708  1.00  0.00           O  
ATOM   2334  CB  SER A 142     -27.992  14.276  23.081  1.00  0.00           C  
ATOM   2335  OG  SER A 142     -27.266  14.449  21.895  1.00  0.00           O  
ATOM   2336  H   SER A 142     -29.718  14.042  24.918  1.00  0.00           H  
ATOM   2337  HA  SER A 142     -29.834  15.019  22.272  1.00  0.00           H  
ATOM   2338 1HB  SER A 142     -27.831  15.131  23.737  1.00  0.00           H  
ATOM   2339 2HB  SER A 142     -27.635  13.390  23.603  1.00  0.00           H  
ATOM   2340  HG  SER A 142     -26.352  14.576  22.160  1.00  0.00           H  
ATOM   2341  N   GLN A 143     -29.530  11.735  22.428  1.00  0.00           N  
ATOM   2342  CA  GLN A 143     -29.673  10.512  21.650  1.00  0.00           C  
ATOM   2343  C   GLN A 143     -31.051  10.420  21.012  1.00  0.00           C  
ATOM   2344  O   GLN A 143     -31.181  10.064  19.842  1.00  0.00           O  
ATOM   2345  CB  GLN A 143     -29.423   9.285  22.531  1.00  0.00           C  
ATOM   2346  CG  GLN A 143     -27.962   9.052  22.873  1.00  0.00           C  
ATOM   2347  CD  GLN A 143     -27.764   7.854  23.782  1.00  0.00           C  
ATOM   2348  NE2 GLN A 143     -26.741   7.915  24.627  1.00  0.00           N  
ATOM   2349  OE1 GLN A 143     -28.523   6.882  23.725  1.00  0.00           O  
ATOM   2350  H   GLN A 143     -29.291  11.675  23.407  1.00  0.00           H  
ATOM   2351  HA  GLN A 143     -28.935  10.525  20.847  1.00  0.00           H  
ATOM   2352 1HB  GLN A 143     -29.975   9.389  23.466  1.00  0.00           H  
ATOM   2353 2HB  GLN A 143     -29.797   8.393  22.028  1.00  0.00           H  
ATOM   2354 1HG  GLN A 143     -27.406   8.877  21.952  1.00  0.00           H  
ATOM   2355 2HG  GLN A 143     -27.572   9.934  23.381  1.00  0.00           H  
ATOM   2356 1HE2 GLN A 143     -26.561   7.153  25.251  1.00  0.00           H  
ATOM   2357 2HE2 GLN A 143     -26.150   8.721  24.638  1.00  0.00           H  
ATOM   2358  N   LEU A 144     -32.081  10.743  21.790  1.00  0.00           N  
ATOM   2359  CA  LEU A 144     -33.455  10.653  21.315  1.00  0.00           C  
ATOM   2360  C   LEU A 144     -33.718  11.652  20.196  1.00  0.00           C  
ATOM   2361  O   LEU A 144     -34.276  11.302  19.156  1.00  0.00           O  
ATOM   2362  CB  LEU A 144     -34.432  10.901  22.471  1.00  0.00           C  
ATOM   2363  CG  LEU A 144     -35.901  10.569  22.183  1.00  0.00           C  
ATOM   2364  CD1 LEU A 144     -36.590  10.146  23.474  1.00  0.00           C  
ATOM   2365  CD2 LEU A 144     -36.586  11.782  21.571  1.00  0.00           C  
ATOM   2366  H   LEU A 144     -31.903  11.058  22.733  1.00  0.00           H  
ATOM   2367  HA  LEU A 144     -33.617   9.653  20.911  1.00  0.00           H  
ATOM   2368 1HB  LEU A 144     -34.119  10.303  23.325  1.00  0.00           H  
ATOM   2369 2HB  LEU A 144     -34.379  11.954  22.751  1.00  0.00           H  
ATOM   2370  HG  LEU A 144     -35.955   9.732  21.487  1.00  0.00           H  
ATOM   2371 1HD1 LEU A 144     -37.634   9.909  23.269  1.00  0.00           H  
ATOM   2372 2HD1 LEU A 144     -36.092   9.264  23.879  1.00  0.00           H  
ATOM   2373 3HD1 LEU A 144     -36.537  10.958  24.198  1.00  0.00           H  
ATOM   2374 1HD2 LEU A 144     -37.631  11.545  21.365  1.00  0.00           H  
ATOM   2375 2HD2 LEU A 144     -36.535  12.619  22.267  1.00  0.00           H  
ATOM   2376 3HD2 LEU A 144     -36.086  12.051  20.641  1.00  0.00           H  
ATOM   2377  N   ALA A 145     -33.314  12.899  20.415  1.00  0.00           N  
ATOM   2378  CA  ALA A 145     -33.574  13.968  19.459  1.00  0.00           C  
ATOM   2379  C   ALA A 145     -32.819  13.738  18.156  1.00  0.00           C  
ATOM   2380  O   ALA A 145     -33.333  14.012  17.074  1.00  0.00           O  
ATOM   2381  CB  ALA A 145     -33.200  15.314  20.057  1.00  0.00           C  
ATOM   2382  H   ALA A 145     -32.815  13.110  21.268  1.00  0.00           H  
ATOM   2383  HA  ALA A 145     -34.639  13.972  19.226  1.00  0.00           H  
ATOM   2384 1HB  ALA A 145     -33.401  16.103  19.333  1.00  0.00           H  
ATOM   2385 2HB  ALA A 145     -33.791  15.491  20.958  1.00  0.00           H  
ATOM   2386 3HB  ALA A 145     -32.142  15.319  20.313  1.00  0.00           H  
ATOM   2387  N   THR A 146     -31.596  13.231  18.270  1.00  0.00           N  
ATOM   2388  CA  THR A 146     -30.777  12.936  17.098  1.00  0.00           C  
ATOM   2389  C   THR A 146     -31.425  11.862  16.233  1.00  0.00           C  
ATOM   2390  O   THR A 146     -31.546  12.021  15.018  1.00  0.00           O  
ATOM   2391  CB  THR A 146     -29.363  12.485  17.509  1.00  0.00           C  
ATOM   2392  CG2 THR A 146     -28.525  12.174  16.280  1.00  0.00           C  
ATOM   2393  OG1 THR A 146     -28.727  13.525  18.265  1.00  0.00           O  
ATOM   2394  H   THR A 146     -31.223  13.048  19.190  1.00  0.00           H  
ATOM   2395  HA  THR A 146     -30.695  13.840  16.497  1.00  0.00           H  
ATOM   2396  HB  THR A 146     -29.432  11.592  18.131  1.00  0.00           H  
ATOM   2397  HG1 THR A 146     -29.057  13.511  19.167  1.00  0.00           H  
ATOM   2398 1HG2 THR A 146     -27.529  11.857  16.589  1.00  0.00           H  
ATOM   2399 2HG2 THR A 146     -28.999  11.375  15.708  1.00  0.00           H  
ATOM   2400 3HG2 THR A 146     -28.445  13.065  15.658  1.00  0.00           H  
ATOM   2401  N   MET A 147     -31.837  10.769  16.865  1.00  0.00           N  
ATOM   2402  CA  MET A 147     -32.453   9.658  16.149  1.00  0.00           C  
ATOM   2403  C   MET A 147     -33.835  10.036  15.630  1.00  0.00           C  
ATOM   2404  O   MET A 147     -34.245   9.598  14.553  1.00  0.00           O  
ATOM   2405  CB  MET A 147     -32.540   8.431  17.054  1.00  0.00           C  
ATOM   2406  CG  MET A 147     -31.196   7.807  17.401  1.00  0.00           C  
ATOM   2407  SD  MET A 147     -31.362   6.270  18.331  1.00  0.00           S  
ATOM   2408  CE  MET A 147     -31.842   6.897  19.938  1.00  0.00           C  
ATOM   2409  H   MET A 147     -31.721  10.707  17.866  1.00  0.00           H  
ATOM   2410  HA  MET A 147     -31.831   9.411  15.289  1.00  0.00           H  
ATOM   2411 1HB  MET A 147     -33.033   8.701  17.987  1.00  0.00           H  
ATOM   2412 2HB  MET A 147     -33.150   7.665  16.572  1.00  0.00           H  
ATOM   2413 1HG  MET A 147     -30.645   7.598  16.484  1.00  0.00           H  
ATOM   2414 2HG  MET A 147     -30.612   8.509  17.997  1.00  0.00           H  
ATOM   2415 1HE  MET A 147     -31.982   6.064  20.626  1.00  0.00           H  
ATOM   2416 2HE  MET A 147     -31.061   7.556  20.319  1.00  0.00           H  
ATOM   2417 3HE  MET A 147     -32.775   7.455  19.847  1.00  0.00           H  
ATOM   2418  N   ALA A 148     -34.548  10.852  16.398  1.00  0.00           N  
ATOM   2419  CA  ALA A 148     -35.847  11.363  15.973  1.00  0.00           C  
ATOM   2420  C   ALA A 148     -35.714  12.253  14.744  1.00  0.00           C  
ATOM   2421  O   ALA A 148     -36.521  12.172  13.817  1.00  0.00           O  
ATOM   2422  CB  ALA A 148     -36.512  12.125  17.109  1.00  0.00           C  
ATOM   2423  H   ALA A 148     -34.182  11.125  17.298  1.00  0.00           H  
ATOM   2424  HA  ALA A 148     -36.479  10.518  15.703  1.00  0.00           H  
ATOM   2425 1HB  ALA A 148     -37.481  12.501  16.777  1.00  0.00           H  
ATOM   2426 2HB  ALA A 148     -36.654  11.461  17.960  1.00  0.00           H  
ATOM   2427 3HB  ALA A 148     -35.882  12.962  17.403  1.00  0.00           H  
ATOM   2428  N   ALA A 149     -34.692  13.102  14.740  1.00  0.00           N  
ATOM   2429  CA  ALA A 149     -34.413  13.961  13.597  1.00  0.00           C  
ATOM   2430  C   ALA A 149     -34.053  13.139  12.366  1.00  0.00           C  
ATOM   2431  O   ALA A 149     -34.465  13.461  11.250  1.00  0.00           O  
ATOM   2432  CB  ALA A 149     -33.293  14.937  13.928  1.00  0.00           C  
ATOM   2433  H   ALA A 149     -34.093  13.152  15.553  1.00  0.00           H  
ATOM   2434  HA  ALA A 149     -35.313  14.529  13.362  1.00  0.00           H  
ATOM   2435 1HB  ALA A 149     -33.097  15.573  13.065  1.00  0.00           H  
ATOM   2436 2HB  ALA A 149     -33.591  15.556  14.775  1.00  0.00           H  
ATOM   2437 3HB  ALA A 149     -32.392  14.383  14.183  1.00  0.00           H  
ATOM   2438  N   ALA A 150     -33.285  12.076  12.574  1.00  0.00           N  
ATOM   2439  CA  ALA A 150     -32.940  11.158  11.495  1.00  0.00           C  
ATOM   2440  C   ALA A 150     -34.166  10.401  11.002  1.00  0.00           C  
ATOM   2441  O   ALA A 150     -34.316  10.152   9.806  1.00  0.00           O  
ATOM   2442  CB  ALA A 150     -31.865  10.183  11.953  1.00  0.00           C  
ATOM   2443  H   ALA A 150     -32.930  11.900  13.503  1.00  0.00           H  
ATOM   2444  HA  ALA A 150     -32.550  11.736  10.657  1.00  0.00           H  
ATOM   2445 1HB  ALA A 150     -31.618   9.504  11.136  1.00  0.00           H  
ATOM   2446 2HB  ALA A 150     -30.973  10.736  12.247  1.00  0.00           H  
ATOM   2447 3HB  ALA A 150     -32.233   9.609  12.802  1.00  0.00           H  
ATOM   2448  N   THR A 151     -35.043  10.037  11.932  1.00  0.00           N  
ATOM   2449  CA  THR A 151     -36.290   9.362  11.588  1.00  0.00           C  
ATOM   2450  C   THR A 151     -37.233  10.297  10.842  1.00  0.00           C  
ATOM   2451  O   THR A 151     -37.967   9.872   9.950  1.00  0.00           O  
ATOM   2452  CB  THR A 151     -36.991   8.816  12.846  1.00  0.00           C  
ATOM   2453  CG2 THR A 151     -38.282   8.104  12.471  1.00  0.00           C  
ATOM   2454  OG1 THR A 151     -36.122   7.897  13.520  1.00  0.00           O  
ATOM   2455  H   THR A 151     -34.841  10.231  12.902  1.00  0.00           H  
ATOM   2456  HA  THR A 151     -36.060   8.528  10.923  1.00  0.00           H  
ATOM   2457  HB  THR A 151     -37.221   9.640  13.521  1.00  0.00           H  
ATOM   2458  HG1 THR A 151     -35.364   8.372  13.869  1.00  0.00           H  
ATOM   2459 1HG2 THR A 151     -38.763   7.725  13.372  1.00  0.00           H  
ATOM   2460 2HG2 THR A 151     -38.950   8.802  11.967  1.00  0.00           H  
ATOM   2461 3HG2 THR A 151     -38.057   7.273  11.803  1.00  0.00           H  
ATOM   2462  N   GLY A 152     -37.210  11.573  11.214  1.00  0.00           N  
ATOM   2463  CA  GLY A 152     -38.112  12.558  10.627  1.00  0.00           C  
ATOM   2464  C   GLY A 152     -39.152  13.024  11.636  1.00  0.00           C  
ATOM   2465  O   GLY A 152     -40.021  13.835  11.315  1.00  0.00           O  
ATOM   2466  H   GLY A 152     -36.554  11.868  11.923  1.00  0.00           H  
ATOM   2467 1HA  GLY A 152     -37.534  13.413  10.272  1.00  0.00           H  
ATOM   2468 2HA  GLY A 152     -38.608  12.124   9.760  1.00  0.00           H  
ATOM   2469  N   ASN A 153     -39.061  12.507  12.855  1.00  0.00           N  
ATOM   2470  CA  ASN A 153     -40.003  12.859  13.910  1.00  0.00           C  
ATOM   2471  C   ASN A 153     -39.633  14.185  14.560  1.00  0.00           C  
ATOM   2472  O   ASN A 153     -39.157  14.222  15.696  1.00  0.00           O  
ATOM   2473  CB  ASN A 153     -40.076  11.757  14.950  1.00  0.00           C  
ATOM   2474  CG  ASN A 153     -40.504  10.439  14.367  1.00  0.00           C  
ATOM   2475  ND2 ASN A 153     -40.379   9.389  15.139  1.00  0.00           N  
ATOM   2476  OD1 ASN A 153     -40.949  10.371  13.216  1.00  0.00           O  
ATOM   2477  H   ASN A 153     -38.318  11.853  13.058  1.00  0.00           H  
ATOM   2478  HA  ASN A 153     -40.994  12.974  13.466  1.00  0.00           H  
ATOM   2479 1HB  ASN A 153     -39.098  11.632  15.419  1.00  0.00           H  
ATOM   2480 2HB  ASN A 153     -40.780  12.040  15.732  1.00  0.00           H  
ATOM   2481 1HD2 ASN A 153     -40.648   8.486  14.804  1.00  0.00           H  
ATOM   2482 2HD2 ASN A 153     -40.013   9.491  16.064  1.00  0.00           H  
ATOM   2483  N   THR A 154     -39.850  15.276  13.831  1.00  0.00           N  
ATOM   2484  CA  THR A 154     -39.432  16.598  14.287  1.00  0.00           C  
ATOM   2485  C   THR A 154     -40.157  16.995  15.566  1.00  0.00           C  
ATOM   2486  O   THR A 154     -39.599  17.682  16.420  1.00  0.00           O  
ATOM   2487  CB  THR A 154     -39.678  17.663  13.202  1.00  0.00           C  
ATOM   2488  CG2 THR A 154     -39.261  19.038  13.700  1.00  0.00           C  
ATOM   2489  OG1 THR A 154     -38.926  17.335  12.027  1.00  0.00           O  
ATOM   2490  H   THR A 154     -40.317  15.188  12.941  1.00  0.00           H  
ATOM   2491  HA  THR A 154     -38.364  16.566  14.508  1.00  0.00           H  
ATOM   2492  HB  THR A 154     -40.737  17.682  12.945  1.00  0.00           H  
ATOM   2493  HG1 THR A 154     -39.298  17.795  11.270  1.00  0.00           H  
ATOM   2494 1HG2 THR A 154     -39.443  19.778  12.920  1.00  0.00           H  
ATOM   2495 2HG2 THR A 154     -39.840  19.296  14.587  1.00  0.00           H  
ATOM   2496 3HG2 THR A 154     -38.200  19.027  13.950  1.00  0.00           H  
ATOM   2497  N   ASP A 155     -41.407  16.559  15.690  1.00  0.00           N  
ATOM   2498  CA  ASP A 155     -42.205  16.849  16.874  1.00  0.00           C  
ATOM   2499  C   ASP A 155     -41.520  16.344  18.139  1.00  0.00           C  
ATOM   2500  O   ASP A 155     -41.440  17.055  19.140  1.00  0.00           O  
ATOM   2501  CB  ASP A 155     -43.593  16.218  16.751  1.00  0.00           C  
ATOM   2502  CG  ASP A 155     -44.486  16.939  15.750  1.00  0.00           C  
ATOM   2503  OD1 ASP A 155     -44.209  18.076  15.448  1.00  0.00           O  
ATOM   2504  OD2 ASP A 155     -45.435  16.346  15.295  1.00  0.00           O1-
ATOM   2505  H   ASP A 155     -41.814  16.012  14.946  1.00  0.00           H  
ATOM   2506  HA  ASP A 155     -42.307  17.931  16.966  1.00  0.00           H  
ATOM   2507 1HB  ASP A 155     -43.495  15.176  16.445  1.00  0.00           H  
ATOM   2508 2HB  ASP A 155     -44.085  16.229  17.725  1.00  0.00           H  
ATOM   2509  N   GLN A 156     -41.028  15.111  18.085  1.00  0.00           N  
ATOM   2510  CA  GLN A 156     -40.286  14.533  19.199  1.00  0.00           C  
ATOM   2511  C   GLN A 156     -39.004  15.309  19.471  1.00  0.00           C  
ATOM   2512  O   GLN A 156     -38.622  15.515  20.621  1.00  0.00           O  
ATOM   2513  CB  GLN A 156     -39.958  13.064  18.919  1.00  0.00           C  
ATOM   2514  CG  GLN A 156     -41.164  12.141  18.946  1.00  0.00           C  
ATOM   2515  CD  GLN A 156     -40.827  10.736  18.482  1.00  0.00           C  
ATOM   2516  NE2 GLN A 156     -41.634   9.767  18.900  1.00  0.00           N  
ATOM   2517  OE1 GLN A 156     -39.853  10.524  17.756  1.00  0.00           O  
ATOM   2518  H   GLN A 156     -41.169  14.560  17.251  1.00  0.00           H  
ATOM   2519  HA  GLN A 156     -40.904  14.595  20.096  1.00  0.00           H  
ATOM   2520 1HB  GLN A 156     -39.488  12.976  17.939  1.00  0.00           H  
ATOM   2521 2HB  GLN A 156     -39.242  12.704  19.658  1.00  0.00           H  
ATOM   2522 1HG  GLN A 156     -41.541  12.083  19.967  1.00  0.00           H  
ATOM   2523 2HG  GLN A 156     -41.932  12.543  18.286  1.00  0.00           H  
ATOM   2524 1HE2 GLN A 156     -41.463   8.820  18.626  1.00  0.00           H  
ATOM   2525 2HE2 GLN A 156     -42.414   9.984  19.489  1.00  0.00           H  
ATOM   2526  N   VAL A 157     -38.340  15.740  18.400  1.00  0.00           N  
ATOM   2527  CA  VAL A 157     -37.129  16.539  18.522  1.00  0.00           C  
ATOM   2528  C   VAL A 157     -37.396  17.837  19.271  1.00  0.00           C  
ATOM   2529  O   VAL A 157     -36.653  18.205  20.179  1.00  0.00           O  
ATOM   2530  CB  VAL A 157     -36.560  16.863  17.127  1.00  0.00           C  
ATOM   2531  CG1 VAL A 157     -35.398  17.839  17.240  1.00  0.00           C  
ATOM   2532  CG2 VAL A 157     -36.123  15.580  16.436  1.00  0.00           C  
ATOM   2533  H   VAL A 157     -38.688  15.504  17.482  1.00  0.00           H  
ATOM   2534  HA  VAL A 157     -36.396  15.970  19.095  1.00  0.00           H  
ATOM   2535  HB  VAL A 157     -37.334  17.350  16.534  1.00  0.00           H  
ATOM   2536 1HG1 VAL A 157     -35.009  18.056  16.245  1.00  0.00           H  
ATOM   2537 2HG1 VAL A 157     -35.742  18.761  17.704  1.00  0.00           H  
ATOM   2538 3HG1 VAL A 157     -34.609  17.396  17.848  1.00  0.00           H  
ATOM   2539 1HG2 VAL A 157     -35.723  15.816  15.451  1.00  0.00           H  
ATOM   2540 2HG2 VAL A 157     -35.354  15.089  17.033  1.00  0.00           H  
ATOM   2541 3HG2 VAL A 157     -36.979  14.914  16.329  1.00  0.00           H  
ATOM   2542  N   ARG A 158     -38.463  18.527  18.885  1.00  0.00           N  
ATOM   2543  CA  ARG A 158     -38.831  19.788  19.517  1.00  0.00           C  
ATOM   2544  C   ARG A 158     -39.034  19.615  21.016  1.00  0.00           C  
ATOM   2545  O   ARG A 158     -38.543  20.411  21.817  1.00  0.00           O  
ATOM   2546  CB  ARG A 158     -40.104  20.345  18.897  1.00  0.00           C  
ATOM   2547  CG  ARG A 158     -40.456  21.762  19.323  1.00  0.00           C  
ATOM   2548  CD  ARG A 158     -41.691  22.246  18.655  1.00  0.00           C  
ATOM   2549  NE  ARG A 158     -41.582  22.186  17.206  1.00  0.00           N  
ATOM   2550  CZ  ARG A 158     -42.251  21.317  16.423  1.00  0.00           C  
ATOM   2551  NH1 ARG A 158     -43.071  20.444  16.963  1.00  0.00           N1+
ATOM   2552  NH2 ARG A 158     -42.083  21.343  15.112  1.00  0.00           N  
ATOM   2553  H   ARG A 158     -39.037  18.169  18.134  1.00  0.00           H  
ATOM   2554  HA  ARG A 158     -38.015  20.497  19.373  1.00  0.00           H  
ATOM   2555 1HB  ARG A 158     -40.012  20.341  17.812  1.00  0.00           H  
ATOM   2556 2HB  ARG A 158     -40.947  19.704  19.157  1.00  0.00           H  
ATOM   2557 1HG  ARG A 158     -40.618  21.787  20.402  1.00  0.00           H  
ATOM   2558 2HG  ARG A 158     -39.638  22.435  19.062  1.00  0.00           H  
ATOM   2559 1HD  ARG A 158     -42.536  21.628  18.959  1.00  0.00           H  
ATOM   2560 2HD  ARG A 158     -41.877  23.281  18.940  1.00  0.00           H  
ATOM   2561  HE  ARG A 158     -40.960  22.844  16.754  1.00  0.00           H  
ATOM   2562 1HH1 ARG A 158     -43.200  20.424  17.966  1.00  0.00           H  
ATOM   2563 2HH1 ARG A 158     -43.573  19.793  16.377  1.00  0.00           H  
ATOM   2564 1HH2 ARG A 158     -41.452  22.015  14.697  1.00  0.00           H  
ATOM   2565 2HH2 ARG A 158     -42.584  20.692  14.527  1.00  0.00           H  
ATOM   2566  N   ARG A 159     -39.760  18.568  21.393  1.00  0.00           N  
ATOM   2567  CA  ARG A 159     -39.990  18.259  22.798  1.00  0.00           C  
ATOM   2568  C   ARG A 159     -38.679  17.989  23.525  1.00  0.00           C  
ATOM   2569  O   ARG A 159     -38.442  18.518  24.613  1.00  0.00           O  
ATOM   2570  CB  ARG A 159     -40.902  17.049  22.937  1.00  0.00           C  
ATOM   2571  CG  ARG A 159     -42.345  17.285  22.521  1.00  0.00           C  
ATOM   2572  CD  ARG A 159     -43.182  16.075  22.726  1.00  0.00           C  
ATOM   2573  NE  ARG A 159     -43.421  15.813  24.136  1.00  0.00           N  
ATOM   2574  CZ  ARG A 159     -42.810  14.846  24.849  1.00  0.00           C  
ATOM   2575  NH1 ARG A 159     -41.929  14.061  24.272  1.00  0.00           N1+
ATOM   2576  NH2 ARG A 159     -43.098  14.689  26.129  1.00  0.00           N  
ATOM   2577  H   ARG A 159     -40.164  17.968  20.686  1.00  0.00           H  
ATOM   2578  HA  ARG A 159     -40.458  19.125  23.270  1.00  0.00           H  
ATOM   2579 1HB  ARG A 159     -40.516  16.230  22.332  1.00  0.00           H  
ATOM   2580 2HB  ARG A 159     -40.908  16.715  23.975  1.00  0.00           H  
ATOM   2581 1HG  ARG A 159     -42.767  18.097  23.114  1.00  0.00           H  
ATOM   2582 2HG  ARG A 159     -42.381  17.552  21.464  1.00  0.00           H  
ATOM   2583 1HD  ARG A 159     -44.145  16.211  22.236  1.00  0.00           H  
ATOM   2584 2HD  ARG A 159     -42.678  15.208  22.300  1.00  0.00           H  
ATOM   2585  HE  ARG A 159     -44.093  16.398  24.615  1.00  0.00           H  
ATOM   2586 1HH1 ARG A 159     -41.709  14.182  23.293  1.00  0.00           H  
ATOM   2587 2HH1 ARG A 159     -41.471  13.337  24.806  1.00  0.00           H  
ATOM   2588 1HH2 ARG A 159     -43.775  15.293  26.574  1.00  0.00           H  
ATOM   2589 2HH2 ARG A 159     -42.640  13.965  26.664  1.00  0.00           H  
ATOM   2590  N   ALA A 160     -37.831  17.168  22.920  1.00  0.00           N  
ATOM   2591  CA  ALA A 160     -36.555  16.801  23.525  1.00  0.00           C  
ATOM   2592  C   ALA A 160     -35.675  18.025  23.740  1.00  0.00           C  
ATOM   2593  O   ALA A 160     -35.014  18.152  24.770  1.00  0.00           O  
ATOM   2594  CB  ALA A 160     -35.834  15.777  22.661  1.00  0.00           C  
ATOM   2595  H   ALA A 160     -38.073  16.787  22.017  1.00  0.00           H  
ATOM   2596  HA  ALA A 160     -36.750  16.358  24.501  1.00  0.00           H  
ATOM   2597 1HB  ALA A 160     -34.883  15.514  23.126  1.00  0.00           H  
ATOM   2598 2HB  ALA A 160     -36.450  14.883  22.565  1.00  0.00           H  
ATOM   2599 3HB  ALA A 160     -35.650  16.199  21.674  1.00  0.00           H  
ATOM   2600  N   ALA A 161     -35.671  18.925  22.762  1.00  0.00           N  
ATOM   2601  CA  ALA A 161     -34.887  20.151  22.852  1.00  0.00           C  
ATOM   2602  C   ALA A 161     -35.345  21.013  24.021  1.00  0.00           C  
ATOM   2603  O   ALA A 161     -34.528  21.598  24.731  1.00  0.00           O  
ATOM   2604  CB  ALA A 161     -34.976  20.935  21.550  1.00  0.00           C  
ATOM   2605  H   ALA A 161     -36.224  18.752  21.936  1.00  0.00           H  
ATOM   2606  HA  ALA A 161     -33.844  19.882  23.028  1.00  0.00           H  
ATOM   2607 1HB  ALA A 161     -34.387  21.847  21.634  1.00  0.00           H  
ATOM   2608 2HB  ALA A 161     -34.591  20.326  20.732  1.00  0.00           H  
ATOM   2609 3HB  ALA A 161     -36.016  21.192  21.352  1.00  0.00           H  
ATOM   2610  N   GLU A 162     -36.657  21.086  24.215  1.00  0.00           N  
ATOM   2611  CA  GLU A 162     -37.224  21.824  25.339  1.00  0.00           C  
ATOM   2612  C   GLU A 162     -36.853  21.175  26.667  1.00  0.00           C  
ATOM   2613  O   GLU A 162     -36.552  21.862  27.642  1.00  0.00           O  
ATOM   2614  CB  GLU A 162     -38.746  21.908  25.209  1.00  0.00           C  
ATOM   2615  CG  GLU A 162     -39.233  22.804  24.078  1.00  0.00           C  
ATOM   2616  CD  GLU A 162     -40.729  22.801  23.932  1.00  0.00           C  
ATOM   2617  OE1 GLU A 162     -41.372  22.038  24.612  1.00  0.00           O  
ATOM   2618  OE2 GLU A 162     -41.229  23.562  23.138  1.00  0.00           O1-
ATOM   2619  H   GLU A 162     -37.277  20.620  23.571  1.00  0.00           H  
ATOM   2620  HA  GLU A 162     -36.808  22.832  25.337  1.00  0.00           H  
ATOM   2621 1HB  GLU A 162     -39.153  20.910  25.044  1.00  0.00           H  
ATOM   2622 2HB  GLU A 162     -39.171  22.284  26.140  1.00  0.00           H  
ATOM   2623 1HG  GLU A 162     -38.900  23.824  24.268  1.00  0.00           H  
ATOM   2624 2HG  GLU A 162     -38.780  22.471  23.145  1.00  0.00           H  
ATOM   2625  N   LEU A 163     -36.878  19.846  26.698  1.00  0.00           N  
ATOM   2626  CA  LEU A 163     -36.533  19.102  27.904  1.00  0.00           C  
ATOM   2627  C   LEU A 163     -35.076  19.324  28.290  1.00  0.00           C  
ATOM   2628  O   LEU A 163     -34.748  19.452  29.470  1.00  0.00           O  
ATOM   2629  CB  LEU A 163     -36.791  17.604  27.695  1.00  0.00           C  
ATOM   2630  CG  LEU A 163     -36.463  16.700  28.890  1.00  0.00           C  
ATOM   2631  CD1 LEU A 163     -37.318  17.106  30.083  1.00  0.00           C  
ATOM   2632  CD2 LEU A 163     -36.710  15.247  28.510  1.00  0.00           C  
ATOM   2633  H   LEU A 163     -37.142  19.340  25.865  1.00  0.00           H  
ATOM   2634  HA  LEU A 163     -37.150  19.467  28.724  1.00  0.00           H  
ATOM   2635 1HB  LEU A 163     -37.842  17.463  27.451  1.00  0.00           H  
ATOM   2636 2HB  LEU A 163     -36.194  17.264  26.849  1.00  0.00           H  
ATOM   2637  HG  LEU A 163     -35.417  16.829  29.169  1.00  0.00           H  
ATOM   2638 1HD1 LEU A 163     -37.085  16.463  30.933  1.00  0.00           H  
ATOM   2639 2HD1 LEU A 163     -37.107  18.143  30.346  1.00  0.00           H  
ATOM   2640 3HD1 LEU A 163     -38.372  17.002  29.829  1.00  0.00           H  
ATOM   2641 1HD2 LEU A 163     -36.477  14.604  29.359  1.00  0.00           H  
ATOM   2642 2HD2 LEU A 163     -37.756  15.116  28.232  1.00  0.00           H  
ATOM   2643 3HD2 LEU A 163     -36.073  14.980  27.667  1.00  0.00           H  
ATOM   2644  N   MET A 164     -34.202  19.370  27.288  1.00  0.00           N  
ATOM   2645  CA  MET A 164     -32.794  19.676  27.513  1.00  0.00           C  
ATOM   2646  C   MET A 164     -32.631  20.968  28.301  1.00  0.00           C  
ATOM   2647  O   MET A 164     -31.881  21.022  29.275  1.00  0.00           O  
ATOM   2648  CB  MET A 164     -32.053  19.767  26.181  1.00  0.00           C  
ATOM   2649  CG  MET A 164     -31.878  18.436  25.465  1.00  0.00           C  
ATOM   2650  SD  MET A 164     -31.108  18.614  23.844  1.00  0.00           S  
ATOM   2651  CE  MET A 164     -31.898  17.281  22.945  1.00  0.00           C  
ATOM   2652  H   MET A 164     -34.523  19.188  26.347  1.00  0.00           H  
ATOM   2653  HA  MET A 164     -32.356  18.871  28.103  1.00  0.00           H  
ATOM   2654 1HB  MET A 164     -32.590  20.438  25.512  1.00  0.00           H  
ATOM   2655 2HB  MET A 164     -31.061  20.192  26.344  1.00  0.00           H  
ATOM   2656 1HG  MET A 164     -31.258  17.776  26.071  1.00  0.00           H  
ATOM   2657 2HG  MET A 164     -32.852  17.963  25.333  1.00  0.00           H  
ATOM   2658 1HE  MET A 164     -31.525  17.262  21.921  1.00  0.00           H  
ATOM   2659 2HE  MET A 164     -31.675  16.332  23.432  1.00  0.00           H  
ATOM   2660 3HE  MET A 164     -32.978  17.441  22.935  1.00  0.00           H  
ATOM   2661  N   VAL A 165     -33.337  22.009  27.873  1.00  0.00           N  
ATOM   2662  CA  VAL A 165     -33.363  23.270  28.606  1.00  0.00           C  
ATOM   2663  C   VAL A 165     -33.849  23.068  30.035  1.00  0.00           C  
ATOM   2664  O   VAL A 165     -33.239  23.561  30.983  1.00  0.00           O  
ATOM   2665  CB  VAL A 165     -34.279  24.283  27.894  1.00  0.00           C  
ATOM   2666  CG1 VAL A 165     -34.475  25.521  28.757  1.00  0.00           C  
ATOM   2667  CG2 VAL A 165     -33.689  24.655  26.543  1.00  0.00           C  
ATOM   2668  H   VAL A 165     -33.869  21.928  27.020  1.00  0.00           H  
ATOM   2669  HA  VAL A 165     -32.346  23.662  28.654  1.00  0.00           H  
ATOM   2670  HB  VAL A 165     -35.262  23.832  27.751  1.00  0.00           H  
ATOM   2671 1HG1 VAL A 165     -35.126  26.226  28.238  1.00  0.00           H  
ATOM   2672 2HG1 VAL A 165     -34.932  25.236  29.704  1.00  0.00           H  
ATOM   2673 3HG1 VAL A 165     -33.510  25.990  28.944  1.00  0.00           H  
ATOM   2674 1HG2 VAL A 165     -34.343  25.371  26.045  1.00  0.00           H  
ATOM   2675 2HG2 VAL A 165     -32.704  25.100  26.686  1.00  0.00           H  
ATOM   2676 3HG2 VAL A 165     -33.597  23.759  25.927  1.00  0.00           H  
ATOM   2677  N   GLU A 166     -34.951  22.341  30.182  1.00  0.00           N  
ATOM   2678  CA  GLU A 166     -35.579  22.155  31.484  1.00  0.00           C  
ATOM   2679  C   GLU A 166     -34.648  21.429  32.447  1.00  0.00           C  
ATOM   2680  O   GLU A 166     -34.603  21.739  33.636  1.00  0.00           O  
ATOM   2681  CB  GLU A 166     -36.887  21.375  31.338  1.00  0.00           C  
ATOM   2682  CG  GLU A 166     -37.587  21.069  32.655  1.00  0.00           C  
ATOM   2683  CD  GLU A 166     -38.050  22.306  33.372  1.00  0.00           C  
ATOM   2684  OE1 GLU A 166     -37.898  23.375  32.832  1.00  0.00           O  
ATOM   2685  OE2 GLU A 166     -38.556  22.182  34.462  1.00  0.00           O1-
ATOM   2686  H   GLU A 166     -35.366  21.905  29.370  1.00  0.00           H  
ATOM   2687  HA  GLU A 166     -35.793  23.135  31.908  1.00  0.00           H  
ATOM   2688 1HB  GLU A 166     -37.580  21.939  30.714  1.00  0.00           H  
ATOM   2689 2HB  GLU A 166     -36.692  20.427  30.835  1.00  0.00           H  
ATOM   2690 1HG  GLU A 166     -38.450  20.434  32.456  1.00  0.00           H  
ATOM   2691 2HG  GLU A 166     -36.904  20.516  33.297  1.00  0.00           H  
ATOM   2692  N   ILE A 167     -33.904  20.461  31.924  1.00  0.00           N  
ATOM   2693  CA  ILE A 167     -32.931  19.725  32.723  1.00  0.00           C  
ATOM   2694  C   ILE A 167     -31.839  20.646  33.249  1.00  0.00           C  
ATOM   2695  O   ILE A 167     -31.478  20.591  34.423  1.00  0.00           O  
ATOM   2696  CB  ILE A 167     -32.293  18.589  31.902  1.00  0.00           C  
ATOM   2697  CG1 ILE A 167     -33.354  17.562  31.497  1.00  0.00           C  
ATOM   2698  CG2 ILE A 167     -31.178  17.923  32.694  1.00  0.00           C  
ATOM   2699  CD1 ILE A 167     -32.880  16.572  30.458  1.00  0.00           C  
ATOM   2700  H   ILE A 167     -34.013  20.228  30.947  1.00  0.00           H  
ATOM   2701  HA  ILE A 167     -33.443  19.297  33.585  1.00  0.00           H  
ATOM   2702  HB  ILE A 167     -31.879  18.995  30.980  1.00  0.00           H  
ATOM   2703 1HG1 ILE A 167     -33.676  17.006  32.377  1.00  0.00           H  
ATOM   2704 2HG1 ILE A 167     -34.228  18.079  31.100  1.00  0.00           H  
ATOM   2705 1HG2 ILE A 167     -30.738  17.122  32.099  1.00  0.00           H  
ATOM   2706 2HG2 ILE A 167     -30.412  18.660  32.933  1.00  0.00           H  
ATOM   2707 3HG2 ILE A 167     -31.584  17.509  33.617  1.00  0.00           H  
ATOM   2708 1HD1 ILE A 167     -33.687  15.878  30.222  1.00  0.00           H  
ATOM   2709 2HD1 ILE A 167     -32.585  17.107  29.554  1.00  0.00           H  
ATOM   2710 3HD1 ILE A 167     -32.027  16.018  30.846  1.00  0.00           H  
ATOM   2711  N   ALA A 168     -31.315  21.496  32.370  1.00  0.00           N  
ATOM   2712  CA  ALA A 168     -30.313  22.480  32.761  1.00  0.00           C  
ATOM   2713  C   ALA A 168     -30.868  23.457  33.788  1.00  0.00           C  
ATOM   2714  O   ALA A 168     -30.172  23.851  34.725  1.00  0.00           O  
ATOM   2715  CB  ALA A 168     -29.802  23.231  31.538  1.00  0.00           C  
ATOM   2716  H   ALA A 168     -31.621  21.458  31.408  1.00  0.00           H  
ATOM   2717  HA  ALA A 168     -29.474  21.955  33.222  1.00  0.00           H  
ATOM   2718 1HB  ALA A 168     -29.054  23.962  31.845  1.00  0.00           H  
ATOM   2719 2HB  ALA A 168     -29.356  22.525  30.837  1.00  0.00           H  
ATOM   2720 3HB  ALA A 168     -30.634  23.744  31.055  1.00  0.00           H  
ATOM   2721  N   ARG A 169     -32.126  23.846  33.608  1.00  0.00           N  
ATOM   2722  CA  ARG A 169     -32.793  24.740  34.546  1.00  0.00           C  
ATOM   2723  C   ARG A 169     -32.940  24.091  35.917  1.00  0.00           C  
ATOM   2724  O   ARG A 169     -32.756  24.742  36.945  1.00  0.00           O  
ATOM   2725  CB  ARG A 169     -34.167  25.134  34.024  1.00  0.00           C  
ATOM   2726  CG  ARG A 169     -34.835  26.273  34.778  1.00  0.00           C  
ATOM   2727  CD  ARG A 169     -36.219  26.513  34.296  1.00  0.00           C  
ATOM   2728  NE  ARG A 169     -37.129  25.457  34.709  1.00  0.00           N  
ATOM   2729  CZ  ARG A 169     -37.750  25.406  35.904  1.00  0.00           C  
ATOM   2730  NH1 ARG A 169     -37.550  26.356  36.790  1.00  0.00           N1+
ATOM   2731  NH2 ARG A 169     -38.560  24.400  36.184  1.00  0.00           N  
ATOM   2732  H   ARG A 169     -32.633  23.512  32.800  1.00  0.00           H  
ATOM   2733  HA  ARG A 169     -32.181  25.634  34.667  1.00  0.00           H  
ATOM   2734 1HB  ARG A 169     -34.088  25.432  32.980  1.00  0.00           H  
ATOM   2735 2HB  ARG A 169     -34.834  24.273  34.069  1.00  0.00           H  
ATOM   2736 1HG  ARG A 169     -34.879  26.030  35.840  1.00  0.00           H  
ATOM   2737 2HG  ARG A 169     -34.259  27.189  34.639  1.00  0.00           H  
ATOM   2738 1HD  ARG A 169     -36.586  27.456  34.700  1.00  0.00           H  
ATOM   2739 2HD  ARG A 169     -36.222  26.559  33.208  1.00  0.00           H  
ATOM   2740  HE  ARG A 169     -37.307  24.707  34.054  1.00  0.00           H  
ATOM   2741 1HH1 ARG A 169     -36.931  27.125  36.575  1.00  0.00           H  
ATOM   2742 2HH1 ARG A 169     -38.016  26.318  37.685  1.00  0.00           H  
ATOM   2743 1HH2 ARG A 169     -38.714  23.669  35.503  1.00  0.00           H  
ATOM   2744 2HH2 ARG A 169     -39.026  24.362  37.079  1.00  0.00           H  
ATOM   2745  N   LEU A 170     -33.274  22.805  35.924  1.00  0.00           N  
ATOM   2746  CA  LEU A 170     -33.430  22.061  37.167  1.00  0.00           C  
ATOM   2747  C   LEU A 170     -32.111  21.972  37.925  1.00  0.00           C  
ATOM   2748  O   LEU A 170     -32.078  22.102  39.148  1.00  0.00           O  
ATOM   2749  CB  LEU A 170     -33.957  20.650  36.877  1.00  0.00           C  
ATOM   2750  CG  LEU A 170     -35.429  20.564  36.454  1.00  0.00           C  
ATOM   2751  CD1 LEU A 170     -35.726  19.166  35.929  1.00  0.00           C  
ATOM   2752  CD2 LEU A 170     -36.319  20.903  37.640  1.00  0.00           C  
ATOM   2753  H   LEU A 170     -33.422  22.329  35.044  1.00  0.00           H  
ATOM   2754  HA  LEU A 170     -34.141  22.593  37.801  1.00  0.00           H  
ATOM   2755 1HB  LEU A 170     -33.358  20.212  36.080  1.00  0.00           H  
ATOM   2756 2HB  LEU A 170     -33.834  20.042  37.773  1.00  0.00           H  
ATOM   2757  HG  LEU A 170     -35.617  21.270  35.645  1.00  0.00           H  
ATOM   2758 1HD1 LEU A 170     -36.772  19.104  35.628  1.00  0.00           H  
ATOM   2759 2HD1 LEU A 170     -35.089  18.957  35.069  1.00  0.00           H  
ATOM   2760 3HD1 LEU A 170     -35.531  18.434  36.712  1.00  0.00           H  
ATOM   2761 1HD2 LEU A 170     -37.366  20.842  37.340  1.00  0.00           H  
ATOM   2762 2HD2 LEU A 170     -36.133  20.196  38.449  1.00  0.00           H  
ATOM   2763 3HD2 LEU A 170     -36.098  21.913  37.984  1.00  0.00           H  
ATOM   2764  N   ALA A 171     -31.025  21.751  37.191  1.00  0.00           N  
ATOM   2765  CA  ALA A 171     -29.691  21.744  37.779  1.00  0.00           C  
ATOM   2766  C   ALA A 171     -29.330  23.116  38.336  1.00  0.00           C  
ATOM   2767  O   ALA A 171     -28.908  23.235  39.488  1.00  0.00           O  
ATOM   2768  CB  ALA A 171     -28.661  21.303  36.749  1.00  0.00           C  
ATOM   2769  H   ALA A 171     -31.128  21.583  36.200  1.00  0.00           H  
ATOM   2770  HA  ALA A 171     -29.683  21.036  38.607  1.00  0.00           H  
ATOM   2771 1HB  ALA A 171     -27.670  21.304  37.204  1.00  0.00           H  
ATOM   2772 2HB  ALA A 171     -28.900  20.298  36.403  1.00  0.00           H  
ATOM   2773 3HB  ALA A 171     -28.673  21.990  35.905  1.00  0.00           H  
ATOM   2774  N   GLY A 172     -29.495  24.147  37.515  1.00  0.00           N  
ATOM   2775  CA  GLY A 172     -29.229  25.514  37.941  1.00  0.00           C  
ATOM   2776  C   GLY A 172     -27.735  25.812  37.936  1.00  0.00           C  
ATOM   2777  O   GLY A 172     -27.261  26.680  38.670  1.00  0.00           O  
ATOM   2778  H   GLY A 172     -29.817  23.977  36.574  1.00  0.00           H  
ATOM   2779 1HA  GLY A 172     -29.745  26.209  37.276  1.00  0.00           H  
ATOM   2780 2HA  GLY A 172     -29.630  25.670  38.942  1.00  0.00           H  
ATOM   2781  N   THR A 173     -26.996  25.086  37.104  1.00  0.00           N  
ATOM   2782  CA  THR A 173     -25.549  25.250  37.023  1.00  0.00           C  
ATOM   2783  C   THR A 173     -25.121  25.683  35.624  1.00  0.00           C  
ATOM   2784  O   THR A 173     -25.781  25.362  34.637  1.00  0.00           O  
ATOM   2785  CB  THR A 173     -24.822  23.948  37.408  1.00  0.00           C  
ATOM   2786  CG2 THR A 173     -25.287  23.461  38.771  1.00  0.00           C  
ATOM   2787  OG1 THR A 173     -25.091  22.940  36.425  1.00  0.00           O  
ATOM   2788  H   THR A 173     -27.448  24.401  36.512  1.00  0.00           H  
ATOM   2789  HA  THR A 173     -25.250  26.036  37.716  1.00  0.00           H  
ATOM   2790  HB  THR A 173     -23.747  24.128  37.440  1.00  0.00           H  
ATOM   2791  HG1 THR A 173     -24.728  22.101  36.722  1.00  0.00           H  
ATOM   2792 1HG2 THR A 173     -24.762  22.540  39.026  1.00  0.00           H  
ATOM   2793 2HG2 THR A 173     -25.073  24.221  39.522  1.00  0.00           H  
ATOM   2794 3HG2 THR A 173     -26.359  23.270  38.743  1.00  0.00           H  
ATOM   2795  N   GLU A 174     -24.015  26.414  35.551  1.00  0.00           N  
ATOM   2796  CA  GLU A 174     -23.462  26.837  34.269  1.00  0.00           C  
ATOM   2797  C   GLU A 174     -23.076  25.639  33.412  1.00  0.00           C  
ATOM   2798  O   GLU A 174     -23.298  25.632  32.202  1.00  0.00           O  
ATOM   2799  CB  GLU A 174     -22.242  27.735  34.485  1.00  0.00           C  
ATOM   2800  CG  GLU A 174     -22.542  29.039  35.211  1.00  0.00           C  
ATOM   2801  CD  GLU A 174     -22.634  28.870  36.702  1.00  0.00           C  
ATOM   2802  OE1 GLU A 174     -22.478  27.766  37.166  1.00  0.00           O  
ATOM   2803  OE2 GLU A 174     -22.861  29.846  37.377  1.00  0.00           O1-
ATOM   2804  H   GLU A 174     -23.546  26.684  36.402  1.00  0.00           H  
ATOM   2805  HA  GLU A 174     -24.233  27.395  33.735  1.00  0.00           H  
ATOM   2806 1HB  GLU A 174     -21.490  27.196  35.061  1.00  0.00           H  
ATOM   2807 2HB  GLU A 174     -21.798  27.984  33.520  1.00  0.00           H  
ATOM   2808 1HG  GLU A 174     -21.754  29.757  34.987  1.00  0.00           H  
ATOM   2809 2HG  GLU A 174     -23.481  29.443  34.837  1.00  0.00           H  
ATOM   2810  N   GLU A 175     -22.494  24.627  34.048  1.00  0.00           N  
ATOM   2811  CA  GLU A 175     -22.097  23.411  33.349  1.00  0.00           C  
ATOM   2812  C   GLU A 175     -23.286  22.758  32.658  1.00  0.00           C  
ATOM   2813  O   GLU A 175     -23.215  22.402  31.481  1.00  0.00           O  
ATOM   2814  CB  GLU A 175     -21.455  22.421  34.324  1.00  0.00           C  
ATOM   2815  CG  GLU A 175     -20.968  21.131  33.680  1.00  0.00           C  
ATOM   2816  CD  GLU A 175     -20.321  20.195  34.662  1.00  0.00           C  
ATOM   2817  OE1 GLU A 175     -20.230  20.544  35.815  1.00  0.00           O  
ATOM   2818  OE2 GLU A 175     -19.917  19.129  34.259  1.00  0.00           O1-
ATOM   2819  H   GLU A 175     -22.325  24.702  35.040  1.00  0.00           H  
ATOM   2820  HA  GLU A 175     -21.371  23.676  32.579  1.00  0.00           H  
ATOM   2821 1HB  GLU A 175     -20.603  22.893  34.814  1.00  0.00           H  
ATOM   2822 2HB  GLU A 175     -22.174  22.157  35.100  1.00  0.00           H  
ATOM   2823 1HG  GLU A 175     -21.815  20.625  33.217  1.00  0.00           H  
ATOM   2824 2HG  GLU A 175     -20.254  21.377  32.895  1.00  0.00           H  
ATOM   2825  N   ALA A 176     -24.382  22.603  33.395  1.00  0.00           N  
ATOM   2826  CA  ALA A 176     -25.584  21.982  32.858  1.00  0.00           C  
ATOM   2827  C   ALA A 176     -26.120  22.761  31.662  1.00  0.00           C  
ATOM   2828  O   ALA A 176     -26.552  22.173  30.668  1.00  0.00           O  
ATOM   2829  CB  ALA A 176     -26.649  21.871  33.939  1.00  0.00           C  
ATOM   2830  H   ALA A 176     -24.380  22.925  34.351  1.00  0.00           H  
ATOM   2831  HA  ALA A 176     -25.332  20.979  32.511  1.00  0.00           H  
ATOM   2832 1HB  ALA A 176     -27.542  21.403  33.523  1.00  0.00           H  
ATOM   2833 2HB  ALA A 176     -26.271  21.264  34.762  1.00  0.00           H  
ATOM   2834 3HB  ALA A 176     -26.899  22.865  34.307  1.00  0.00           H  
ATOM   2835  N   GLN A 177     -26.092  24.084  31.762  1.00  0.00           N  
ATOM   2836  CA  GLN A 177     -26.504  24.946  30.660  1.00  0.00           C  
ATOM   2837  C   GLN A 177     -25.647  24.709  29.424  1.00  0.00           C  
ATOM   2838  O   GLN A 177     -26.166  24.521  28.324  1.00  0.00           O  
ATOM   2839  CB  GLN A 177     -26.428  26.418  31.074  1.00  0.00           C  
ATOM   2840  CG  GLN A 177     -27.475  26.833  32.093  1.00  0.00           C  
ATOM   2841  CD  GLN A 177     -27.264  28.249  32.595  1.00  0.00           C  
ATOM   2842  NE2 GLN A 177     -27.588  28.481  33.862  1.00  0.00           N  
ATOM   2843  OE1 GLN A 177     -26.814  29.126  31.852  1.00  0.00           O  
ATOM   2844  H   GLN A 177     -25.776  24.506  32.625  1.00  0.00           H  
ATOM   2845  HA  GLN A 177     -27.538  24.711  30.407  1.00  0.00           H  
ATOM   2846 1HB  GLN A 177     -25.445  26.627  31.496  1.00  0.00           H  
ATOM   2847 2HB  GLN A 177     -26.546  27.050  30.193  1.00  0.00           H  
ATOM   2848 1HG  GLN A 177     -28.460  26.778  31.630  1.00  0.00           H  
ATOM   2849 2HG  GLN A 177     -27.425  26.157  32.946  1.00  0.00           H  
ATOM   2850 1HE2 GLN A 177     -27.470  29.396  34.250  1.00  0.00           H  
ATOM   2851 2HE2 GLN A 177     -27.949  27.741  34.430  1.00  0.00           H  
ATOM   2852  N   ASP A 178     -24.248  24.721  29.614  1.00  0.00           N  
ATOM   2853  CA  ASP A 178     -23.373  24.353  28.490  1.00  0.00           C  
ATOM   2854  C   ASP A 178     -23.641  22.918  27.974  1.00  0.00           C  
ATOM   2855  O   ASP A 178     -23.525  22.645  26.779  1.00  0.00           O  
ATOM   2856  CB  ASP A 178     -21.906  24.482  28.906  1.00  0.00           C  
ATOM   2857  CG  ASP A 178     -21.465  25.928  29.083  1.00  0.00           C  
ATOM   2858  OD1 ASP A 178     -22.180  26.804  28.657  1.00  0.00           O  
ATOM   2859  OD2 ASP A 178     -20.417  26.144  29.643  1.00  0.00           O1-
ATOM   2860  H   ASP A 178     -23.832  24.973  30.499  1.00  0.00           H  
ATOM   2861  HA  ASP A 178     -23.564  25.040  27.664  1.00  0.00           H  
ATOM   2862 1HB  ASP A 178     -21.746  23.951  29.845  1.00  0.00           H  
ATOM   2863 2HB  ASP A 178     -21.271  24.013  28.153  1.00  0.00           H  
ATOM   2864  N   LEU A 179     -23.999  21.992  28.865  1.00  0.00           N  
ATOM   2865  CA  LEU A 179     -24.252  20.622  28.424  1.00  0.00           C  
ATOM   2866  C   LEU A 179     -25.550  20.532  27.590  1.00  0.00           C  
ATOM   2867  O   LEU A 179     -25.664  19.699  26.691  1.00  0.00           O  
ATOM   2868  CB  LEU A 179     -24.344  19.690  29.639  1.00  0.00           C  
ATOM   2869  CG  LEU A 179     -23.022  19.412  30.366  1.00  0.00           C  
ATOM   2870  CD1 LEU A 179     -23.306  18.707  31.685  1.00  0.00           C  
ATOM   2871  CD2 LEU A 179     -22.122  18.566  29.477  1.00  0.00           C  
ATOM   2872  H   LEU A 179     -24.098  22.220  29.844  1.00  0.00           H  
ATOM   2873  HA  LEU A 179     -23.425  20.305  27.788  1.00  0.00           H  
ATOM   2874 1HB  LEU A 179     -25.033  20.128  30.360  1.00  0.00           H  
ATOM   2875 2HB  LEU A 179     -24.752  18.733  29.313  1.00  0.00           H  
ATOM   2876  HG  LEU A 179     -22.525  20.356  30.592  1.00  0.00           H  
ATOM   2877 1HD1 LEU A 179     -22.367  18.510  32.202  1.00  0.00           H  
ATOM   2878 2HD1 LEU A 179     -23.936  19.343  32.309  1.00  0.00           H  
ATOM   2879 3HD1 LEU A 179     -23.819  17.766  31.492  1.00  0.00           H  
ATOM   2880 1HD2 LEU A 179     -21.183  18.369  29.994  1.00  0.00           H  
ATOM   2881 2HD2 LEU A 179     -22.618  17.621  29.251  1.00  0.00           H  
ATOM   2882 3HD2 LEU A 179     -21.921  19.102  28.549  1.00  0.00           H  
ATOM   2883  N   ALA A 180     -26.537  21.393  27.883  1.00  0.00           N  
ATOM   2884  CA  ALA A 180     -27.810  21.348  27.169  1.00  0.00           C  
ATOM   2885  C   ALA A 180     -27.579  21.928  25.788  1.00  0.00           C  
ATOM   2886  O   ALA A 180     -28.136  21.446  24.801  1.00  0.00           O  
ATOM   2887  CB  ALA A 180     -28.895  22.114  27.911  1.00  0.00           C  
ATOM   2888  H   ALA A 180     -26.404  22.084  28.608  1.00  0.00           H  
ATOM   2889  HA  ALA A 180     -28.123  20.306  27.085  1.00  0.00           H  
ATOM   2890 1HB  ALA A 180     -29.818  22.088  27.332  1.00  0.00           H  
ATOM   2891 2HB  ALA A 180     -29.064  21.653  28.885  1.00  0.00           H  
ATOM   2892 3HB  ALA A 180     -28.582  23.147  28.048  1.00  0.00           H  
ATOM   2893  N   LEU A 181     -26.747  22.970  25.756  1.00  0.00           N  
ATOM   2894  CA  LEU A 181     -26.419  23.672  24.527  1.00  0.00           C  
ATOM   2895  C   LEU A 181     -25.695  22.727  23.576  1.00  0.00           C  
ATOM   2896  O   LEU A 181     -25.928  22.749  22.367  1.00  0.00           O  
ATOM   2897  CB  LEU A 181     -25.545  24.897  24.823  1.00  0.00           C  
ATOM   2898  CG  LEU A 181     -26.261  26.080  25.489  1.00  0.00           C  
ATOM   2899  CD1 LEU A 181     -25.232  27.107  25.942  1.00  0.00           C  
ATOM   2900  CD2 LEU A 181     -27.251  26.692  24.511  1.00  0.00           C  
ATOM   2901  H   LEU A 181     -26.330  23.277  26.624  1.00  0.00           H  
ATOM   2902  HA  LEU A 181     -27.346  24.006  24.062  1.00  0.00           H  
ATOM   2903 1HB  LEU A 181     -24.729  24.593  25.476  1.00  0.00           H  
ATOM   2904 2HB  LEU A 181     -25.118  25.255  23.886  1.00  0.00           H  
ATOM   2905  HG  LEU A 181     -26.793  25.730  26.374  1.00  0.00           H  
ATOM   2906 1HD1 LEU A 181     -25.740  27.946  26.416  1.00  0.00           H  
ATOM   2907 2HD1 LEU A 181     -24.548  26.648  26.656  1.00  0.00           H  
ATOM   2908 3HD1 LEU A 181     -24.671  27.464  25.079  1.00  0.00           H  
ATOM   2909 1HD2 LEU A 181     -27.760  27.531  24.985  1.00  0.00           H  
ATOM   2910 2HD2 LEU A 181     -26.719  27.042  23.626  1.00  0.00           H  
ATOM   2911 3HD2 LEU A 181     -27.985  25.940  24.218  1.00  0.00           H  
ATOM   2912  N   ASP A 182     -24.817  21.903  24.148  1.00  0.00           N  
ATOM   2913  CA  ASP A 182     -23.987  21.003  23.371  1.00  0.00           C  
ATOM   2914  C   ASP A 182     -24.839  19.875  22.798  1.00  0.00           C  
ATOM   2915  O   ASP A 182     -24.629  19.439  21.666  1.00  0.00           O  
ATOM   2916  CB  ASP A 182     -22.859  20.427  24.231  1.00  0.00           C  
ATOM   2917  CG  ASP A 182     -21.743  19.805  23.403  1.00  0.00           C  
ATOM   2918  OD1 ASP A 182     -21.208  20.481  22.557  1.00  0.00           O  
ATOM   2919  OD2 ASP A 182     -21.435  18.658  23.624  1.00  0.00           O1-
ATOM   2920  H   ASP A 182     -24.729  21.907  25.154  1.00  0.00           H  
ATOM   2921  HA  ASP A 182     -23.545  21.563  22.547  1.00  0.00           H  
ATOM   2922 1HB  ASP A 182     -22.435  21.217  24.850  1.00  0.00           H  
ATOM   2923 2HB  ASP A 182     -23.263  19.666  24.899  1.00  0.00           H  
ATOM   2924  N   ALA A 183     -25.812  19.392  23.576  1.00  0.00           N  
ATOM   2925  CA  ALA A 183     -26.737  18.394  23.053  1.00  0.00           C  
ATOM   2926  C   ALA A 183     -27.560  18.975  21.889  1.00  0.00           C  
ATOM   2927  O   ALA A 183     -27.792  18.289  20.881  1.00  0.00           O  
ATOM   2928  CB  ALA A 183     -27.651  17.890  24.160  1.00  0.00           C  
ATOM   2929  H   ALA A 183     -25.872  19.688  24.553  1.00  0.00           H  
ATOM   2930  HA  ALA A 183     -26.151  17.559  22.664  1.00  0.00           H  
ATOM   2931 1HB  ALA A 183     -28.334  17.143  23.755  1.00  0.00           H  
ATOM   2932 2HB  ALA A 183     -27.050  17.442  24.951  1.00  0.00           H  
ATOM   2933 3HB  ALA A 183     -28.222  18.722  24.567  1.00  0.00           H  
ATOM   2934  N   LEU A 184     -27.946  20.259  21.987  1.00  0.00           N  
ATOM   2935  CA  LEU A 184     -28.645  20.885  20.864  1.00  0.00           C  
ATOM   2936  C   LEU A 184     -27.732  20.968  19.652  1.00  0.00           C  
ATOM   2937  O   LEU A 184     -28.176  20.730  18.523  1.00  0.00           O  
ATOM   2938  CB  LEU A 184     -29.130  22.288  21.248  1.00  0.00           C  
ATOM   2939  CG  LEU A 184     -30.185  22.348  22.359  1.00  0.00           C  
ATOM   2940  CD1 LEU A 184     -30.331  23.783  22.845  1.00  0.00           C  
ATOM   2941  CD2 LEU A 184     -31.508  21.811  21.835  1.00  0.00           C  
ATOM   2942  H   LEU A 184     -27.784  20.771  22.856  1.00  0.00           H  
ATOM   2943  HA  LEU A 184     -29.507  20.275  20.609  1.00  0.00           H  
ATOM   2944 1HB  LEU A 184     -28.273  22.875  21.572  1.00  0.00           H  
ATOM   2945 2HB  LEU A 184     -29.555  22.763  20.362  1.00  0.00           H  
ATOM   2946  HG  LEU A 184     -29.857  21.742  23.205  1.00  0.00           H  
ATOM   2947 1HD1 LEU A 184     -31.080  23.824  23.635  1.00  0.00           H  
ATOM   2948 2HD1 LEU A 184     -29.375  24.134  23.234  1.00  0.00           H  
ATOM   2949 3HD1 LEU A 184     -30.642  24.417  22.017  1.00  0.00           H  
ATOM   2950 1HD2 LEU A 184     -32.257  21.852  22.625  1.00  0.00           H  
ATOM   2951 2HD2 LEU A 184     -31.838  22.417  20.990  1.00  0.00           H  
ATOM   2952 3HD2 LEU A 184     -31.378  20.778  21.511  1.00  0.00           H  
ATOM   2953  N   LEU A 185     -26.448  21.255  19.863  1.00  0.00           N  
ATOM   2954  CA  LEU A 185     -25.568  21.330  18.711  1.00  0.00           C  
ATOM   2955  C   LEU A 185     -25.385  19.982  18.053  1.00  0.00           C  
ATOM   2956  O   LEU A 185     -25.468  19.888  16.827  1.00  0.00           O  
ATOM   2957  CB  LEU A 185     -24.200  21.885  19.128  1.00  0.00           C  
ATOM   2958  CG  LEU A 185     -23.179  22.056  17.996  1.00  0.00           C  
ATOM   2959  CD1 LEU A 185     -23.768  22.945  16.910  1.00  0.00           C  
ATOM   2960  CD2 LEU A 185     -21.896  22.653  18.556  1.00  0.00           C  
ATOM   2961  H   LEU A 185     -26.112  21.466  20.806  1.00  0.00           H  
ATOM   2962  HA  LEU A 185     -26.014  22.008  17.987  1.00  0.00           H  
ATOM   2963 1HB  LEU A 185     -24.347  22.860  19.592  1.00  0.00           H  
ATOM   2964 2HB  LEU A 185     -23.764  21.216  19.870  1.00  0.00           H  
ATOM   2965  HG  LEU A 185     -22.962  21.085  17.551  1.00  0.00           H  
ATOM   2966 1HD1 LEU A 185     -23.043  23.067  16.105  1.00  0.00           H  
ATOM   2967 2HD1 LEU A 185     -24.673  22.486  16.514  1.00  0.00           H  
ATOM   2968 3HD1 LEU A 185     -24.010  23.921  17.330  1.00  0.00           H  
ATOM   2969 1HD2 LEU A 185     -21.170  22.774  17.751  1.00  0.00           H  
ATOM   2970 2HD2 LEU A 185     -22.111  23.626  19.000  1.00  0.00           H  
ATOM   2971 3HD2 LEU A 185     -21.488  21.989  19.317  1.00  0.00           H  
ATOM   2972  N   ASP A 186     -25.135  18.930  18.842  1.00  0.00           N  
ATOM   2973  CA  ASP A 186     -24.952  17.622  18.214  1.00  0.00           C  
ATOM   2974  C   ASP A 186     -26.186  17.292  17.376  1.00  0.00           C  
ATOM   2975  O   ASP A 186     -26.079  16.748  16.270  1.00  0.00           O  
ATOM   2976  CB  ASP A 186     -24.719  16.535  19.266  1.00  0.00           C  
ATOM   2977  CG  ASP A 186     -23.340  16.615  19.906  1.00  0.00           C  
ATOM   2978  OD1 ASP A 186     -22.507  17.324  19.391  1.00  0.00           O  
ATOM   2979  OD2 ASP A 186     -23.131  15.965  20.903  1.00  0.00           O1-
ATOM   2980  H   ASP A 186     -25.059  19.060  19.855  1.00  0.00           H  
ATOM   2981  HA  ASP A 186     -24.085  17.668  17.553  1.00  0.00           H  
ATOM   2982 1HB  ASP A 186     -25.473  16.618  20.049  1.00  0.00           H  
ATOM   2983 2HB  ASP A 186     -24.833  15.553  18.805  1.00  0.00           H  
ATOM   2984  N   VAL A 187     -27.364  17.669  17.881  1.00  0.00           N  
ATOM   2985  CA  VAL A 187     -28.590  17.439  17.134  1.00  0.00           C  
ATOM   2986  C   VAL A 187     -28.558  18.220  15.819  1.00  0.00           C  
ATOM   2987  O   VAL A 187     -28.882  17.680  14.755  1.00  0.00           O  
ATOM   2988  CB  VAL A 187     -29.815  17.866  17.964  1.00  0.00           C  
ATOM   2989  CG1 VAL A 187     -31.060  17.911  17.092  1.00  0.00           C  
ATOM   2990  CG2 VAL A 187     -30.008  16.910  19.132  1.00  0.00           C  
ATOM   2991  H   VAL A 187     -27.403  18.106  18.806  1.00  0.00           H  
ATOM   2992  HA  VAL A 187     -28.657  16.376  16.902  1.00  0.00           H  
ATOM   2993  HB  VAL A 187     -29.651  18.875  18.343  1.00  0.00           H  
ATOM   2994 1HG1 VAL A 187     -31.916  18.215  17.695  1.00  0.00           H  
ATOM   2995 2HG1 VAL A 187     -30.913  18.628  16.284  1.00  0.00           H  
ATOM   2996 3HG1 VAL A 187     -31.246  16.923  16.672  1.00  0.00           H  
ATOM   2997 1HG2 VAL A 187     -30.875  17.219  19.715  1.00  0.00           H  
ATOM   2998 2HG2 VAL A 187     -30.166  15.900  18.753  1.00  0.00           H  
ATOM   2999 3HG2 VAL A 187     -29.121  16.926  19.765  1.00  0.00           H  
ATOM   3000  N   LEU A 188     -28.133  19.484  15.887  1.00  0.00           N  
ATOM   3001  CA  LEU A 188     -28.024  20.296  14.685  1.00  0.00           C  
ATOM   3002  C   LEU A 188     -27.091  19.686  13.654  1.00  0.00           C  
ATOM   3003  O   LEU A 188     -27.384  19.729  12.456  1.00  0.00           O  
ATOM   3004  CB  LEU A 188     -27.530  21.702  15.049  1.00  0.00           C  
ATOM   3005  CG  LEU A 188     -28.538  22.591  15.788  1.00  0.00           C  
ATOM   3006  CD1 LEU A 188     -27.836  23.844  16.293  1.00  0.00           C  
ATOM   3007  CD2 LEU A 188     -29.685  22.945  14.853  1.00  0.00           C  
ATOM   3008  H   LEU A 188     -27.909  19.891  16.794  1.00  0.00           H  
ATOM   3009  HA  LEU A 188     -29.008  20.369  14.234  1.00  0.00           H  
ATOM   3010 1HB  LEU A 188     -26.646  21.607  15.678  1.00  0.00           H  
ATOM   3011 2HB  LEU A 188     -27.243  22.218  14.133  1.00  0.00           H  
ATOM   3012  HG  LEU A 188     -28.928  22.056  16.655  1.00  0.00           H  
ATOM   3013 1HD1 LEU A 188     -28.552  24.476  16.819  1.00  0.00           H  
ATOM   3014 2HD1 LEU A 188     -27.033  23.563  16.975  1.00  0.00           H  
ATOM   3015 3HD1 LEU A 188     -27.420  24.393  15.450  1.00  0.00           H  
ATOM   3016 1HD2 LEU A 188     -30.401  23.576  15.380  1.00  0.00           H  
ATOM   3017 2HD2 LEU A 188     -29.295  23.482  13.987  1.00  0.00           H  
ATOM   3018 3HD2 LEU A 188     -30.180  22.032  14.522  1.00  0.00           H  
ATOM   3019  N   GLU A 189     -25.958  19.139  14.100  1.00  0.00           N  
ATOM   3020  CA  GLU A 189     -24.968  18.612  13.172  1.00  0.00           C  
ATOM   3021  C   GLU A 189     -25.547  17.426  12.398  1.00  0.00           C  
ATOM   3022  O   GLU A 189     -25.411  17.347  11.176  1.00  0.00           O  
ATOM   3023  CB  GLU A 189     -23.702  18.188  13.921  1.00  0.00           C  
ATOM   3024  CG  GLU A 189     -22.574  17.698  13.024  1.00  0.00           C  
ATOM   3025  CD  GLU A 189     -21.910  18.809  12.260  1.00  0.00           C  
ATOM   3026  OE1 GLU A 189     -21.727  19.863  12.820  1.00  0.00           O  
ATOM   3027  OE2 GLU A 189     -21.587  18.604  11.113  1.00  0.00           O1-
ATOM   3028  H   GLU A 189     -25.790  19.095  15.106  1.00  0.00           H  
ATOM   3029  HA  GLU A 189     -24.724  19.395  12.457  1.00  0.00           H  
ATOM   3030 1HB  GLU A 189     -23.325  19.029  14.503  1.00  0.00           H  
ATOM   3031 2HB  GLU A 189     -23.944  17.387  14.621  1.00  0.00           H  
ATOM   3032 1HG  GLU A 189     -21.826  17.199  13.640  1.00  0.00           H  
ATOM   3033 2HG  GLU A 189     -22.975  16.968  12.321  1.00  0.00           H  
ATOM   3034  N   THR A 190     -26.226  16.508  13.096  1.00  0.00           N  
ATOM   3035  CA  THR A 190     -26.748  15.320  12.429  1.00  0.00           C  
ATOM   3036  C   THR A 190     -27.841  15.696  11.411  1.00  0.00           C  
ATOM   3037  O   THR A 190     -27.902  15.135  10.305  1.00  0.00           O  
ATOM   3038  CB  THR A 190     -27.308  14.315  13.452  1.00  0.00           C  
ATOM   3039  CG2 THR A 190     -27.890  13.101  12.745  1.00  0.00           C  
ATOM   3040  OG1 THR A 190     -26.259  13.892  14.333  1.00  0.00           O  
ATOM   3041  H   THR A 190     -26.359  16.629  14.104  1.00  0.00           H  
ATOM   3042  HA  THR A 190     -25.931  14.848  11.884  1.00  0.00           H  
ATOM   3043  HB  THR A 190     -28.089  14.793  14.042  1.00  0.00           H  
ATOM   3044  HG1 THR A 190     -26.111  14.567  15.000  1.00  0.00           H  
ATOM   3045 1HG2 THR A 190     -28.281  12.402  13.483  1.00  0.00           H  
ATOM   3046 2HG2 THR A 190     -28.695  13.418  12.082  1.00  0.00           H  
ATOM   3047 3HG2 THR A 190     -27.111  12.613  12.160  1.00  0.00           H  
ATOM   3048  N   ALA A 191     -28.683  16.684  11.762  1.00  0.00           N  
ATOM   3049  CA  ALA A 191     -29.802  17.039  10.884  1.00  0.00           C  
ATOM   3050  C   ALA A 191     -29.238  17.653   9.605  1.00  0.00           C  
ATOM   3051  O   ALA A 191     -29.675  17.301   8.501  1.00  0.00           O  
ATOM   3052  CB  ALA A 191     -30.758  18.001  11.574  1.00  0.00           C  
ATOM   3053  H   ALA A 191     -28.565  17.148  12.662  1.00  0.00           H  
ATOM   3054  HA  ALA A 191     -30.360  16.149  10.632  1.00  0.00           H  
ATOM   3055 1HB  ALA A 191     -31.564  18.266  10.889  1.00  0.00           H  
ATOM   3056 2HB  ALA A 191     -31.177  17.525  12.460  1.00  0.00           H  
ATOM   3057 3HB  ALA A 191     -30.221  18.902  11.866  1.00  0.00           H  
ATOM   3058  N   LEU A 192     -28.258  18.544   9.753  1.00  0.00           N  
ATOM   3059  CA  LEU A 192     -27.634  19.215   8.624  1.00  0.00           C  
ATOM   3060  C   LEU A 192     -26.974  18.231   7.679  1.00  0.00           C  
ATOM   3061  O   LEU A 192     -27.153  18.317   6.466  1.00  0.00           O  
ATOM   3062  CB  LEU A 192     -26.591  20.225   9.121  1.00  0.00           C  
ATOM   3063  CG  LEU A 192     -25.795  20.951   8.029  1.00  0.00           C  
ATOM   3064  CD1 LEU A 192     -26.750  21.737   7.142  1.00  0.00           C  
ATOM   3065  CD2 LEU A 192     -24.769  21.869   8.676  1.00  0.00           C  
ATOM   3066  H   LEU A 192     -27.950  18.777  10.698  1.00  0.00           H  
ATOM   3067  HA  LEU A 192     -28.405  19.758   8.081  1.00  0.00           H  
ATOM   3068 1HB  LEU A 192     -27.098  20.982   9.720  1.00  0.00           H  
ATOM   3069 2HB  LEU A 192     -25.879  19.703   9.760  1.00  0.00           H  
ATOM   3070  HG  LEU A 192     -25.284  20.220   7.403  1.00  0.00           H  
ATOM   3071 1HD1 LEU A 192     -26.184  22.254   6.366  1.00  0.00           H  
ATOM   3072 2HD1 LEU A 192     -27.461  21.053   6.676  1.00  0.00           H  
ATOM   3073 3HD1 LEU A 192     -27.288  22.468   7.743  1.00  0.00           H  
ATOM   3074 1HD2 LEU A 192     -24.201  22.385   7.900  1.00  0.00           H  
ATOM   3075 2HD2 LEU A 192     -25.279  22.603   9.300  1.00  0.00           H  
ATOM   3076 3HD2 LEU A 192     -24.089  21.279   9.290  1.00  0.00           H  
ATOM   3077  N   GLN A 193     -26.217  17.282   8.217  1.00  0.00           N  
ATOM   3078  CA  GLN A 193     -25.566  16.309   7.356  1.00  0.00           C  
ATOM   3079  C   GLN A 193     -26.585  15.495   6.568  1.00  0.00           C  
ATOM   3080  O   GLN A 193     -26.350  15.169   5.400  1.00  0.00           O  
ATOM   3081  CB  GLN A 193     -24.677  15.377   8.183  1.00  0.00           C  
ATOM   3082  CG  GLN A 193     -23.424  16.038   8.734  1.00  0.00           C  
ATOM   3083  CD  GLN A 193     -22.575  15.080   9.548  1.00  0.00           C  
ATOM   3084  NE2 GLN A 193     -21.710  15.629  10.392  1.00  0.00           N  
ATOM   3085  OE1 GLN A 193     -22.694  13.858   9.419  1.00  0.00           O  
ATOM   3086  H   GLN A 193     -26.075  17.252   9.228  1.00  0.00           H  
ATOM   3087  HA  GLN A 193     -24.951  16.853   6.638  1.00  0.00           H  
ATOM   3088 1HB  GLN A 193     -25.247  14.984   9.026  1.00  0.00           H  
ATOM   3089 2HB  GLN A 193     -24.369  14.529   7.571  1.00  0.00           H  
ATOM   3090 1HG  GLN A 193     -22.825  16.405   7.902  1.00  0.00           H  
ATOM   3091 2HG  GLN A 193     -23.716  16.867   9.378  1.00  0.00           H  
ATOM   3092 1HE2 GLN A 193     -21.122  15.048  10.955  1.00  0.00           H  
ATOM   3093 2HE2 GLN A 193     -21.646  16.623  10.466  1.00  0.00           H  
ATOM   3094  N   ILE A 194     -27.739  15.213   7.173  1.00  0.00           N  
ATOM   3095  CA  ILE A 194     -28.784  14.517   6.448  1.00  0.00           C  
ATOM   3096  C   ILE A 194     -29.223  15.415   5.280  1.00  0.00           C  
ATOM   3097  O   ILE A 194     -29.376  14.949   4.142  1.00  0.00           O  
ATOM   3098  CB  ILE A 194     -29.980  14.186   7.359  1.00  0.00           C  
ATOM   3099  CG1 ILE A 194     -29.589  13.126   8.392  1.00  0.00           C  
ATOM   3100  CG2 ILE A 194     -31.165  13.713   6.530  1.00  0.00           C  
ATOM   3101  CD1 ILE A 194     -30.556  13.012   9.547  1.00  0.00           C  
ATOM   3102  H   ILE A 194     -27.885  15.440   8.158  1.00  0.00           H  
ATOM   3103  HA  ILE A 194     -28.384  13.590   6.045  1.00  0.00           H  
ATOM   3104  HB  ILE A 194     -30.271  15.076   7.915  1.00  0.00           H  
ATOM   3105 1HG1 ILE A 194     -29.520  12.153   7.906  1.00  0.00           H  
ATOM   3106 2HG1 ILE A 194     -28.602  13.359   8.795  1.00  0.00           H  
ATOM   3107 1HG2 ILE A 194     -32.002  13.484   7.190  1.00  0.00           H  
ATOM   3108 2HG2 ILE A 194     -31.458  14.499   5.833  1.00  0.00           H  
ATOM   3109 3HG2 ILE A 194     -30.886  12.819   5.972  1.00  0.00           H  
ATOM   3110 1HD1 ILE A 194     -30.210  12.242  10.237  1.00  0.00           H  
ATOM   3111 2HD1 ILE A 194     -30.613  13.968  10.070  1.00  0.00           H  
ATOM   3112 3HD1 ILE A 194     -31.542  12.745   9.170  1.00  0.00           H  
ATOM   3113  N   ALA A 195     -29.428  16.710   5.562  1.00  0.00           N  
ATOM   3114  CA  ALA A 195     -29.860  17.670   4.553  1.00  0.00           C  
ATOM   3115  C   ALA A 195     -28.841  17.730   3.412  1.00  0.00           C  
ATOM   3116  O   ALA A 195     -29.221  17.791   2.237  1.00  0.00           O  
ATOM   3117  CB  ALA A 195     -30.056  19.045   5.174  1.00  0.00           C  
ATOM   3118  H   ALA A 195     -29.289  17.037   6.519  1.00  0.00           H  
ATOM   3119  HA  ALA A 195     -30.810  17.333   4.145  1.00  0.00           H  
ATOM   3120 1HB  ALA A 195     -30.373  19.750   4.405  1.00  0.00           H  
ATOM   3121 2HB  ALA A 195     -30.817  18.988   5.951  1.00  0.00           H  
ATOM   3122 3HB  ALA A 195     -29.117  19.384   5.611  1.00  0.00           H  
ATOM   3123  N   THR A 196     -27.543  17.662   3.753  1.00  0.00           N  
ATOM   3124  CA  THR A 196     -26.486  17.720   2.744  1.00  0.00           C  
ATOM   3125  C   THR A 196     -26.575  16.498   1.843  1.00  0.00           C  
ATOM   3126  O   THR A 196     -26.458  16.604   0.617  1.00  0.00           O  
ATOM   3127  CB  THR A 196     -25.089  17.798   3.387  1.00  0.00           C  
ATOM   3128  CG2 THR A 196     -24.009  17.807   2.316  1.00  0.00           C  
ATOM   3129  OG1 THR A 196     -24.988  18.994   4.171  1.00  0.00           O  
ATOM   3130  H   THR A 196     -27.292  17.622   4.740  1.00  0.00           H  
ATOM   3131  HA  THR A 196     -26.636  18.599   2.128  1.00  0.00           H  
ATOM   3132  HB  THR A 196     -24.941  16.939   4.040  1.00  0.00           H  
ATOM   3133  HG1 THR A 196     -25.429  18.862   5.013  1.00  0.00           H  
ATOM   3134 1HG2 THR A 196     -23.028  17.862   2.789  1.00  0.00           H  
ATOM   3135 2HG2 THR A 196     -24.075  16.893   1.726  1.00  0.00           H  
ATOM   3136 3HG2 THR A 196     -24.147  18.669   1.666  1.00  0.00           H  
ATOM   3137  N   LYS A 197     -26.776  15.322   2.448  1.00  0.00           N  
ATOM   3138  CA  LYS A 197     -26.968  14.105   1.669  1.00  0.00           C  
ATOM   3139  C   LYS A 197     -28.153  14.280   0.713  1.00  0.00           C  
ATOM   3140  O   LYS A 197     -28.057  13.949  -0.481  1.00  0.00           O  
ATOM   3141  CB  LYS A 197     -27.191  12.903   2.589  1.00  0.00           C  
ATOM   3142  CG  LYS A 197     -27.393  11.583   1.858  1.00  0.00           C  
ATOM   3143  CD  LYS A 197     -27.626  10.440   2.835  1.00  0.00           C  
ATOM   3144  CE  LYS A 197     -27.748   9.106   2.113  1.00  0.00           C  
ATOM   3145  NZ  LYS A 197     -28.988   9.031   1.293  1.00  0.00           N1+
ATOM   3146  H   LYS A 197     -26.776  15.282   3.470  1.00  0.00           H  
ATOM   3147  HA  LYS A 197     -26.074  13.933   1.070  1.00  0.00           H  
ATOM   3148 1HB  LYS A 197     -26.336  12.791   3.255  1.00  0.00           H  
ATOM   3149 2HB  LYS A 197     -28.070  13.080   3.211  1.00  0.00           H  
ATOM   3150 1HG  LYS A 197     -28.254  11.661   1.193  1.00  0.00           H  
ATOM   3151 2HG  LYS A 197     -26.511  11.360   1.258  1.00  0.00           H  
ATOM   3152 1HD  LYS A 197     -26.793  10.388   3.539  1.00  0.00           H  
ATOM   3153 2HD  LYS A 197     -28.540  10.624   3.399  1.00  0.00           H  
ATOM   3154 1HE  LYS A 197     -26.888   8.967   1.462  1.00  0.00           H  
ATOM   3155 2HE  LYS A 197     -27.759   8.297   2.843  1.00  0.00           H  
ATOM   3156 1HZ  LYS A 197     -29.033   8.133   0.832  1.00  0.00           H  
ATOM   3157 2HZ  LYS A 197     -29.795   9.141   1.892  1.00  0.00           H  
ATOM   3158 3HZ  LYS A 197     -28.979   9.765   0.601  1.00  0.00           H  
ATOM   3159  N   ILE A 198     -29.262  14.861   1.202  1.00  0.00           N  
ATOM   3160  CA  ILE A 198     -30.419  15.035   0.330  1.00  0.00           C  
ATOM   3161  C   ILE A 198     -30.050  15.861  -0.886  1.00  0.00           C  
ATOM   3162  O   ILE A 198     -30.461  15.528  -1.997  1.00  0.00           O  
ATOM   3163  CB  ILE A 198     -31.584  15.710   1.076  1.00  0.00           C  
ATOM   3164  CG1 ILE A 198     -32.145  14.772   2.147  1.00  0.00           C  
ATOM   3165  CG2 ILE A 198     -32.675  16.123   0.099  1.00  0.00           C  
ATOM   3166  CD1 ILE A 198     -33.067  15.454   3.132  1.00  0.00           C  
ATOM   3167  H   ILE A 198     -29.295  15.145   2.184  1.00  0.00           H  
ATOM   3168  HA  ILE A 198     -30.736  14.051  -0.012  1.00  0.00           H  
ATOM   3169  HB  ILE A 198     -31.219  16.597   1.594  1.00  0.00           H  
ATOM   3170 1HG1 ILE A 198     -32.697  13.962   1.669  1.00  0.00           H  
ATOM   3171 2HG1 ILE A 198     -31.325  14.322   2.705  1.00  0.00           H  
ATOM   3172 1HG2 ILE A 198     -33.490  16.598   0.643  1.00  0.00           H  
ATOM   3173 2HG2 ILE A 198     -32.264  16.825  -0.627  1.00  0.00           H  
ATOM   3174 3HG2 ILE A 198     -33.050  15.241  -0.420  1.00  0.00           H  
ATOM   3175 1HD1 ILE A 198     -33.425  14.724   3.862  1.00  0.00           H  
ATOM   3176 2HD1 ILE A 198     -32.524  16.245   3.651  1.00  0.00           H  
ATOM   3177 3HD1 ILE A 198     -33.915  15.881   2.602  1.00  0.00           H  
ATOM   3178  N   ILE A 199     -29.261  16.925  -0.693  1.00  0.00           N  
ATOM   3179  CA  ILE A 199     -28.831  17.730  -1.834  1.00  0.00           C  
ATOM   3180  C   ILE A 199     -28.036  16.889  -2.808  1.00  0.00           C  
ATOM   3181  O   ILE A 199     -28.255  16.972  -4.014  1.00  0.00           O  
ATOM   3182  CB  ILE A 199     -27.912  18.893  -1.449  1.00  0.00           C  
ATOM   3183  CG1 ILE A 199     -28.651  19.957  -0.747  1.00  0.00           C  
ATOM   3184  CG2 ILE A 199     -27.279  19.486  -2.726  1.00  0.00           C  
ATOM   3185  CD1 ILE A 199     -27.706  20.949  -0.189  1.00  0.00           C  
ATOM   3186  H   ILE A 199     -28.998  17.183   0.259  1.00  0.00           H  
ATOM   3187  HA  ILE A 199     -29.711  18.120  -2.339  1.00  0.00           H  
ATOM   3188  HB  ILE A 199     -27.128  18.537  -0.784  1.00  0.00           H  
ATOM   3189 1HG1 ILE A 199     -29.339  20.453  -1.422  1.00  0.00           H  
ATOM   3190 2HG1 ILE A 199     -29.216  19.523   0.077  1.00  0.00           H  
ATOM   3191 1HG2 ILE A 199     -26.627  20.309  -2.451  1.00  0.00           H  
ATOM   3192 2HG2 ILE A 199     -26.704  18.721  -3.244  1.00  0.00           H  
ATOM   3193 3HG2 ILE A 199     -28.065  19.856  -3.387  1.00  0.00           H  
ATOM   3194 1HD1 ILE A 199     -28.260  21.708   0.336  1.00  0.00           H  
ATOM   3195 2HD1 ILE A 199     -27.028  20.456   0.490  1.00  0.00           H  
ATOM   3196 3HD1 ILE A 199     -27.137  21.403  -0.995  1.00  0.00           H  
ATOM   3197  N   ASP A 200     -27.101  16.083  -2.301  1.00  0.00           N  
ATOM   3198  CA  ASP A 200     -26.267  15.293  -3.195  1.00  0.00           C  
ATOM   3199  C   ASP A 200     -27.105  14.261  -3.944  1.00  0.00           C  
ATOM   3200  O   ASP A 200     -26.904  14.031  -5.139  1.00  0.00           O  
ATOM   3201  CB  ASP A 200     -25.154  14.593  -2.412  1.00  0.00           C  
ATOM   3202  CG  ASP A 200     -24.050  14.050  -3.309  1.00  0.00           C  
ATOM   3203  OD1 ASP A 200     -23.363  14.836  -3.916  1.00  0.00           O  
ATOM   3204  OD2 ASP A 200     -23.904  12.852  -3.379  1.00  0.00           O1-
ATOM   3205  H   ASP A 200     -26.973  16.033  -1.290  1.00  0.00           H  
ATOM   3206  HA  ASP A 200     -25.823  15.962  -3.930  1.00  0.00           H  
ATOM   3207 1HB  ASP A 200     -24.713  15.293  -1.702  1.00  0.00           H  
ATOM   3208 2HB  ASP A 200     -25.576  13.766  -1.838  1.00  0.00           H  
ATOM   3209  N   ASP A 201     -28.097  13.685  -3.269  1.00  0.00           N  
ATOM   3210  CA  ASP A 201     -28.963  12.714  -3.912  1.00  0.00           C  
ATOM   3211  C   ASP A 201     -29.792  13.420  -4.984  1.00  0.00           C  
ATOM   3212  O   ASP A 201     -29.964  12.909  -6.096  1.00  0.00           O  
ATOM   3213  CB  ASP A 201     -29.877  12.035  -2.891  1.00  0.00           C  
ATOM   3214  CG  ASP A 201     -29.135  11.061  -1.986  1.00  0.00           C  
ATOM   3215  OD1 ASP A 201     -28.040  10.680  -2.327  1.00  0.00           O  
ATOM   3216  OD2 ASP A 201     -29.668  10.707  -0.962  1.00  0.00           O1-
ATOM   3217  H   ASP A 201     -28.233  13.885  -2.277  1.00  0.00           H  
ATOM   3218  HA  ASP A 201     -28.350  11.949  -4.388  1.00  0.00           H  
ATOM   3219 1HB  ASP A 201     -30.356  12.793  -2.269  1.00  0.00           H  
ATOM   3220 2HB  ASP A 201     -30.666  11.493  -3.413  1.00  0.00           H  
ATOM   3221  N   ALA A 202     -30.281  14.614  -4.642  1.00  0.00           N  
ATOM   3222  CA  ALA A 202     -31.050  15.466  -5.528  1.00  0.00           C  
ATOM   3223  C   ALA A 202     -30.212  15.937  -6.708  1.00  0.00           C  
ATOM   3224  O   ALA A 202     -30.720  16.047  -7.821  1.00  0.00           O  
ATOM   3225  CB  ALA A 202     -31.604  16.658  -4.762  1.00  0.00           C  
ATOM   3226  H   ALA A 202     -30.120  14.948  -3.696  1.00  0.00           H  
ATOM   3227  HA  ALA A 202     -31.872  14.885  -5.921  1.00  0.00           H  
ATOM   3228 1HB  ALA A 202     -32.184  17.287  -5.438  1.00  0.00           H  
ATOM   3229 2HB  ALA A 202     -32.247  16.304  -3.956  1.00  0.00           H  
ATOM   3230 3HB  ALA A 202     -30.782  17.235  -4.344  1.00  0.00           H  
ATOM   3231  N   ASN A 203     -28.920  16.191  -6.478  1.00  0.00           N  
ATOM   3232  CA  ASN A 203     -28.022  16.666  -7.522  1.00  0.00           C  
ATOM   3233  C   ASN A 203     -27.789  15.562  -8.539  1.00  0.00           C  
ATOM   3234  O   ASN A 203     -27.844  15.811  -9.748  1.00  0.00           O  
ATOM   3235  CB  ASN A 203     -26.708  17.146  -6.933  1.00  0.00           C  
ATOM   3236  CG  ASN A 203     -25.867  17.894  -7.931  1.00  0.00           C  
ATOM   3237  ND2 ASN A 203     -26.187  19.145  -8.144  1.00  0.00           N  
ATOM   3238  OD1 ASN A 203     -24.927  17.335  -8.509  1.00  0.00           O  
ATOM   3239  H   ASN A 203     -28.558  16.102  -5.533  1.00  0.00           H  
ATOM   3240  HA  ASN A 203     -28.487  17.491  -8.050  1.00  0.00           H  
ATOM   3241 1HB  ASN A 203     -26.907  17.799  -6.083  1.00  0.00           H  
ATOM   3242 2HB  ASN A 203     -26.140  16.292  -6.564  1.00  0.00           H  
ATOM   3243 1HD2 ASN A 203     -25.661  19.690  -8.797  1.00  0.00           H  
ATOM   3244 2HD2 ASN A 203     -26.954  19.554  -7.654  1.00  0.00           H  
ATOM   3245  N   LYS A 204     -27.589  14.328  -8.067  1.00  0.00           N  
ATOM   3246  CA  LYS A 204     -27.416  13.227  -9.004  1.00  0.00           C  
ATOM   3247  C   LYS A 204     -28.708  13.015  -9.787  1.00  0.00           C  
ATOM   3248  O   LYS A 204     -28.673  12.733 -10.990  1.00  0.00           O  
ATOM   3249  CB  LYS A 204     -27.014  11.945  -8.273  1.00  0.00           C  
ATOM   3250  CG  LYS A 204     -25.603  11.962  -7.701  1.00  0.00           C  
ATOM   3251  CD  LYS A 204     -25.276  10.656  -6.993  1.00  0.00           C  
ATOM   3252  CE  LYS A 204     -23.840  10.643  -6.489  1.00  0.00           C  
ATOM   3253  NZ  LYS A 204     -23.605  11.685  -5.453  1.00  0.00           N1+
ATOM   3254  H   LYS A 204     -27.532  14.167  -7.059  1.00  0.00           H  
ATOM   3255  HA  LYS A 204     -26.621  13.482  -9.704  1.00  0.00           H  
ATOM   3256 1HB  LYS A 204     -27.706  11.764  -7.449  1.00  0.00           H  
ATOM   3257 2HB  LYS A 204     -27.088  11.097  -8.955  1.00  0.00           H  
ATOM   3258 1HG  LYS A 204     -24.885  12.118  -8.509  1.00  0.00           H  
ATOM   3259 2HG  LYS A 204     -25.508  12.785  -6.992  1.00  0.00           H  
ATOM   3260 1HD  LYS A 204     -25.951  10.523  -6.147  1.00  0.00           H  
ATOM   3261 2HD  LYS A 204     -25.416   9.825  -7.681  1.00  0.00           H  
ATOM   3262 1HE  LYS A 204     -23.614   9.668  -6.063  1.00  0.00           H  
ATOM   3263 2HE  LYS A 204     -23.161  10.816  -7.323  1.00  0.00           H  
ATOM   3264 1HZ  LYS A 204     -22.644  11.643  -5.144  1.00  0.00           H  
ATOM   3265 2HZ  LYS A 204     -23.793  12.599  -5.843  1.00  0.00           H  
ATOM   3266 3HZ  LYS A 204     -24.217  11.523  -4.666  1.00  0.00           H  
ATOM   3267  N   LEU A 205     -29.855  13.204  -9.125  1.00  0.00           N  
ATOM   3268  CA  LEU A 205     -31.136  13.081  -9.798  1.00  0.00           C  
ATOM   3269  C   LEU A 205     -31.218  14.044 -10.975  1.00  0.00           C  
ATOM   3270  O   LEU A 205     -31.632  13.660 -12.071  1.00  0.00           O  
ATOM   3271  CB  LEU A 205     -32.281  13.357  -8.815  1.00  0.00           C  
ATOM   3272  CG  LEU A 205     -33.694  13.308  -9.410  1.00  0.00           C  
ATOM   3273  CD1 LEU A 205     -34.648  12.683  -8.401  1.00  0.00           C  
ATOM   3274  CD2 LEU A 205     -34.138  14.715  -9.783  1.00  0.00           C  
ATOM   3275  H   LEU A 205     -29.836  13.401  -8.124  1.00  0.00           H  
ATOM   3276  HA  LEU A 205     -31.224  12.064 -10.179  1.00  0.00           H  
ATOM   3277 1HB  LEU A 205     -32.233  12.624  -8.012  1.00  0.00           H  
ATOM   3278 2HB  LEU A 205     -32.138  14.347  -8.384  1.00  0.00           H  
ATOM   3279  HG  LEU A 205     -33.693  12.679 -10.300  1.00  0.00           H  
ATOM   3280 1HD1 LEU A 205     -35.652  12.648  -8.823  1.00  0.00           H  
ATOM   3281 2HD1 LEU A 205     -34.319  11.671  -8.167  1.00  0.00           H  
ATOM   3282 3HD1 LEU A 205     -34.659  13.282  -7.491  1.00  0.00           H  
ATOM   3283 1HD2 LEU A 205     -35.142  14.680 -10.207  1.00  0.00           H  
ATOM   3284 2HD2 LEU A 205     -34.141  15.343  -8.893  1.00  0.00           H  
ATOM   3285 3HD2 LEU A 205     -33.449  15.130 -10.518  1.00  0.00           H  
ATOM   3286  N   LEU A 206     -30.796  15.294 -10.757  1.00  0.00           N  
ATOM   3287  CA  LEU A 206     -30.882  16.316 -11.782  1.00  0.00           C  
ATOM   3288  C   LEU A 206     -29.928  15.994 -12.917  1.00  0.00           C  
ATOM   3289  O   LEU A 206     -30.236  16.255 -14.080  1.00  0.00           O  
ATOM   3290  CB  LEU A 206     -30.555  17.695 -11.196  1.00  0.00           C  
ATOM   3291  CG  LEU A 206     -31.600  18.274 -10.234  1.00  0.00           C  
ATOM   3292  CD1 LEU A 206     -31.106  19.606  -9.689  1.00  0.00           C  
ATOM   3293  CD2 LEU A 206     -32.925  18.438 -10.964  1.00  0.00           C  
ATOM   3294  H   LEU A 206     -30.431  15.552  -9.845  1.00  0.00           H  
ATOM   3295  HA  LEU A 206     -31.897  16.321 -12.177  1.00  0.00           H  
ATOM   3296 1HB  LEU A 206     -29.610  17.629 -10.658  1.00  0.00           H  
ATOM   3297 2HB  LEU A 206     -30.432  18.402 -12.017  1.00  0.00           H  
ATOM   3298  HG  LEU A 206     -31.733  17.596  -9.390  1.00  0.00           H  
ATOM   3299 1HD1 LEU A 206     -31.849  20.018  -9.005  1.00  0.00           H  
ATOM   3300 2HD1 LEU A 206     -30.166  19.456  -9.155  1.00  0.00           H  
ATOM   3301 3HD1 LEU A 206     -30.949  20.300 -10.512  1.00  0.00           H  
ATOM   3302 1HD2 LEU A 206     -33.669  18.850 -10.280  1.00  0.00           H  
ATOM   3303 2HD2 LEU A 206     -32.794  19.118 -11.807  1.00  0.00           H  
ATOM   3304 3HD2 LEU A 206     -33.263  17.468 -11.327  1.00  0.00           H  
ATOM   3305  N   GLU A 207     -28.779  15.391 -12.589  1.00  0.00           N  
ATOM   3306  CA  GLU A 207     -27.810  15.019 -13.606  1.00  0.00           C  
ATOM   3307  C   GLU A 207     -28.394  13.966 -14.540  1.00  0.00           C  
ATOM   3308  O   GLU A 207     -28.221  14.030 -15.764  1.00  0.00           O  
ATOM   3309  CB  GLU A 207     -26.528  14.494 -12.957  1.00  0.00           C  
ATOM   3310  CG  GLU A 207     -25.392  14.229 -13.935  1.00  0.00           C  
ATOM   3311  CD  GLU A 207     -24.852  15.485 -14.561  1.00  0.00           C  
ATOM   3312  OE1 GLU A 207     -25.113  16.544 -14.041  1.00  0.00           O  
ATOM   3313  OE2 GLU A 207     -24.181  15.387 -15.561  1.00  0.00           O1-
ATOM   3314  H   GLU A 207     -28.566  15.213 -11.606  1.00  0.00           H  
ATOM   3315  HA  GLU A 207     -27.570  15.904 -14.192  1.00  0.00           H  
ATOM   3316 1HB  GLU A 207     -26.172  15.213 -12.219  1.00  0.00           H  
ATOM   3317 2HB  GLU A 207     -26.741  13.564 -12.431  1.00  0.00           H  
ATOM   3318 1HG  GLU A 207     -24.582  13.724 -13.408  1.00  0.00           H  
ATOM   3319 2HG  GLU A 207     -25.749  13.563 -14.719  1.00  0.00           H  
ATOM   3320  N   LYS A 208     -29.127  13.009 -13.964  1.00  0.00           N  
ATOM   3321  CA  LYS A 208     -29.782  11.989 -14.760  1.00  0.00           C  
ATOM   3322  C   LYS A 208     -30.839  12.623 -15.646  1.00  0.00           C  
ATOM   3323  O   LYS A 208     -31.033  12.213 -16.791  1.00  0.00           O  
ATOM   3324  CB  LYS A 208     -30.408  10.918 -13.864  1.00  0.00           C  
ATOM   3325  CG  LYS A 208     -29.400  10.025 -13.155  1.00  0.00           C  
ATOM   3326  CD  LYS A 208     -30.094   9.011 -12.257  1.00  0.00           C  
ATOM   3327  CE  LYS A 208     -29.088   8.134 -11.529  1.00  0.00           C  
ATOM   3328  NZ  LYS A 208     -29.753   7.156 -10.625  1.00  0.00           N1+
ATOM   3329  H   LYS A 208     -29.204  12.971 -12.947  1.00  0.00           H  
ATOM   3330  HA  LYS A 208     -29.035  11.518 -15.398  1.00  0.00           H  
ATOM   3331 1HB  LYS A 208     -31.026  11.395 -13.105  1.00  0.00           H  
ATOM   3332 2HB  LYS A 208     -31.059  10.279 -14.463  1.00  0.00           H  
ATOM   3333 1HG  LYS A 208     -28.800   9.492 -13.895  1.00  0.00           H  
ATOM   3334 2HG  LYS A 208     -28.733  10.637 -12.549  1.00  0.00           H  
ATOM   3335 1HD  LYS A 208     -30.706   9.536 -11.520  1.00  0.00           H  
ATOM   3336 2HD  LYS A 208     -30.745   8.378 -12.858  1.00  0.00           H  
ATOM   3337 1HE  LYS A 208     -28.488   7.588 -12.256  1.00  0.00           H  
ATOM   3338 2HE  LYS A 208     -28.420   8.760 -10.936  1.00  0.00           H  
ATOM   3339 1HZ  LYS A 208     -29.053   6.594 -10.162  1.00  0.00           H  
ATOM   3340 2HZ  LYS A 208     -30.298   7.653  -9.934  1.00  0.00           H  
ATOM   3341 3HZ  LYS A 208     -30.360   6.558 -11.165  1.00  0.00           H  
ATOM   3342  N   LEU A 209     -31.530  13.630 -15.113  1.00  0.00           N  
ATOM   3343  CA  LEU A 209     -32.528  14.345 -15.882  1.00  0.00           C  
ATOM   3344  C   LEU A 209     -31.886  15.065 -17.058  1.00  0.00           C  
ATOM   3345  O   LEU A 209     -32.312  14.906 -18.191  1.00  0.00           O  
ATOM   3346  CB  LEU A 209     -33.262  15.353 -14.988  1.00  0.00           C  
ATOM   3347  CG  LEU A 209     -34.326  16.210 -15.688  1.00  0.00           C  
ATOM   3348  CD1 LEU A 209     -35.428  15.310 -16.230  1.00  0.00           C  
ATOM   3349  CD2 LEU A 209     -34.885  17.229 -14.706  1.00  0.00           C  
ATOM   3350  H   LEU A 209     -31.367  13.894 -14.141  1.00  0.00           H  
ATOM   3351  HA  LEU A 209     -33.240  13.622 -16.274  1.00  0.00           H  
ATOM   3352 1HB  LEU A 209     -33.753  14.811 -14.182  1.00  0.00           H  
ATOM   3353 2HB  LEU A 209     -32.529  16.029 -14.550  1.00  0.00           H  
ATOM   3354  HG  LEU A 209     -33.875  16.730 -16.534  1.00  0.00           H  
ATOM   3355 1HD1 LEU A 209     -36.184  15.919 -16.728  1.00  0.00           H  
ATOM   3356 2HD1 LEU A 209     -35.005  14.605 -16.942  1.00  0.00           H  
ATOM   3357 3HD1 LEU A 209     -35.888  14.763 -15.406  1.00  0.00           H  
ATOM   3358 1HD2 LEU A 209     -35.638  17.839 -15.204  1.00  0.00           H  
ATOM   3359 2HD2 LEU A 209     -35.336  16.710 -13.860  1.00  0.00           H  
ATOM   3360 3HD2 LEU A 209     -34.078  17.870 -14.348  1.00  0.00           H  
ATOM   3361  N   ARG A 210     -30.820  15.817 -16.815  1.00  0.00           N  
ATOM   3362  CA  ARG A 210     -30.221  16.634 -17.862  1.00  0.00           C  
ATOM   3363  C   ARG A 210     -29.713  15.778 -19.023  1.00  0.00           C  
ATOM   3364  O   ARG A 210     -29.774  16.179 -20.185  1.00  0.00           O  
ATOM   3365  CB  ARG A 210     -29.071  17.456 -17.300  1.00  0.00           C  
ATOM   3366  CG  ARG A 210     -28.508  18.502 -18.251  1.00  0.00           C  
ATOM   3367  CD  ARG A 210     -27.537  19.396 -17.571  1.00  0.00           C  
ATOM   3368  NE  ARG A 210     -27.045  20.438 -18.456  1.00  0.00           N  
ATOM   3369  CZ  ARG A 210     -26.148  21.380 -18.108  1.00  0.00           C  
ATOM   3370  NH1 ARG A 210     -25.655  21.399 -16.888  1.00  0.00           N1+
ATOM   3371  NH2 ARG A 210     -25.765  22.288 -18.988  1.00  0.00           N  
ATOM   3372  H   ARG A 210     -30.438  15.865 -15.872  1.00  0.00           H  
ATOM   3373  HA  ARG A 210     -30.988  17.307 -18.247  1.00  0.00           H  
ATOM   3374 1HB  ARG A 210     -29.398  17.972 -16.399  1.00  0.00           H  
ATOM   3375 2HB  ARG A 210     -28.253  16.792 -17.019  1.00  0.00           H  
ATOM   3376 1HG  ARG A 210     -27.996  18.005 -19.076  1.00  0.00           H  
ATOM   3377 2HG  ARG A 210     -29.322  19.114 -18.641  1.00  0.00           H  
ATOM   3378 1HD  ARG A 210     -28.016  19.873 -16.716  1.00  0.00           H  
ATOM   3379 2HD  ARG A 210     -26.683  18.812 -17.226  1.00  0.00           H  
ATOM   3380  HE  ARG A 210     -27.402  20.457 -19.402  1.00  0.00           H  
ATOM   3381 1HH1 ARG A 210     -25.947  20.705 -16.215  1.00  0.00           H  
ATOM   3382 2HH1 ARG A 210     -24.982  22.104 -16.627  1.00  0.00           H  
ATOM   3383 1HH2 ARG A 210     -26.144  22.275 -19.926  1.00  0.00           H  
ATOM   3384 2HH2 ARG A 210     -25.093  22.993 -18.727  1.00  0.00           H  
ATOM   3385  N   ARG A 211     -29.204  14.592 -18.688  1.00  0.00           N  
ATOM   3386  CA  ARG A 211     -28.657  13.635 -19.639  1.00  0.00           C  
ATOM   3387  C   ARG A 211     -29.685  12.663 -20.248  1.00  0.00           C  
ATOM   3388  O   ARG A 211     -29.298  11.748 -20.978  1.00  0.00           O  
ATOM   3389  CB  ARG A 211     -27.562  12.825 -18.962  1.00  0.00           C  
ATOM   3390  CG  ARG A 211     -26.294  13.603 -18.643  1.00  0.00           C  
ATOM   3391  CD  ARG A 211     -25.295  12.759 -17.940  1.00  0.00           C  
ATOM   3392  NE  ARG A 211     -24.078  13.496 -17.641  1.00  0.00           N  
ATOM   3393  CZ  ARG A 211     -23.010  13.574 -18.458  1.00  0.00           C  
ATOM   3394  NH1 ARG A 211     -23.025  12.956 -19.619  1.00  0.00           N1+
ATOM   3395  NH2 ARG A 211     -21.948  14.272 -18.095  1.00  0.00           N  
ATOM   3396  H   ARG A 211     -29.161  14.352 -17.696  1.00  0.00           H  
ATOM   3397  HA  ARG A 211     -28.214  14.200 -20.458  1.00  0.00           H  
ATOM   3398 1HB  ARG A 211     -27.940  12.414 -18.026  1.00  0.00           H  
ATOM   3399 2HB  ARG A 211     -27.283  11.985 -19.599  1.00  0.00           H  
ATOM   3400 1HG  ARG A 211     -25.848  13.964 -19.570  1.00  0.00           H  
ATOM   3401 2HG  ARG A 211     -26.540  14.451 -18.004  1.00  0.00           H  
ATOM   3402 1HD  ARG A 211     -25.716  12.403 -17.000  1.00  0.00           H  
ATOM   3403 2HD  ARG A 211     -25.032  11.908 -18.566  1.00  0.00           H  
ATOM   3404  HE  ARG A 211     -24.030  13.987 -16.758  1.00  0.00           H  
ATOM   3405 1HH1 ARG A 211     -23.836  12.421 -19.898  1.00  0.00           H  
ATOM   3406 2HH1 ARG A 211     -22.224  13.013 -20.232  1.00  0.00           H  
ATOM   3407 1HH2 ARG A 211     -21.937  14.747 -17.204  1.00  0.00           H  
ATOM   3408 2HH2 ARG A 211     -21.147  14.329 -18.707  1.00  0.00           H  
ATOM   3409  N   SER A 212     -30.966  12.807 -19.913  1.00  0.00           N  
ATOM   3410  CA  SER A 212     -31.976  11.905 -20.463  1.00  0.00           C  
ATOM   3411  C   SER A 212     -32.201  12.159 -21.954  1.00  0.00           C  
ATOM   3412  O   SER A 212     -32.134  13.288 -22.431  1.00  0.00           O  
ATOM   3413  CB  SER A 212     -33.283  12.069 -19.713  1.00  0.00           C  
ATOM   3414  OG  SER A 212     -34.309  11.338 -20.325  1.00  0.00           O  
ATOM   3415  H   SER A 212     -31.252  13.535 -19.260  1.00  0.00           H  
ATOM   3416  HA  SER A 212     -31.651  10.880 -20.319  1.00  0.00           H  
ATOM   3417 1HB  SER A 212     -33.156  11.732 -18.684  1.00  0.00           H  
ATOM   3418 2HB  SER A 212     -33.553  13.124 -19.679  1.00  0.00           H  
ATOM   3419  HG  SER A 212     -35.129  11.769 -20.071  1.00  0.00           H  
ATOM   3420  N   GLU A 213     -32.506  11.086 -22.690  1.00  0.00           N  
ATOM   3421  CA  GLU A 213     -32.908  11.206 -24.088  1.00  0.00           C  
ATOM   3422  C   GLU A 213     -34.397  11.564 -24.313  1.00  0.00           C  
ATOM   3423  O   GLU A 213     -34.790  11.901 -25.432  1.00  0.00           O  
ATOM   3424  CB  GLU A 213     -32.590   9.895 -24.810  1.00  0.00           C  
ATOM   3425  CG  GLU A 213     -31.105   9.584 -24.925  1.00  0.00           C  
ATOM   3426  CD  GLU A 213     -30.831   8.275 -25.611  1.00  0.00           C  
ATOM   3427  OE1 GLU A 213     -31.768   7.569 -25.897  1.00  0.00           O  
ATOM   3428  OE2 GLU A 213     -29.683   7.981 -25.851  1.00  0.00           O1-
ATOM   3429  H   GLU A 213     -32.453  10.179 -22.264  1.00  0.00           H  
ATOM   3430  HA  GLU A 213     -32.311  11.999 -24.528  1.00  0.00           H  
ATOM   3431 1HB  GLU A 213     -33.065   9.066 -24.285  1.00  0.00           H  
ATOM   3432 2HB  GLU A 213     -33.004   9.925 -25.818  1.00  0.00           H  
ATOM   3433 1HG  GLU A 213     -30.620  10.384 -25.486  1.00  0.00           H  
ATOM   3434 2HG  GLU A 213     -30.670   9.564 -23.927  1.00  0.00           H  
ATOM   3435  N   ARG A 214     -35.194  11.497 -23.250  1.00  0.00           N  
ATOM   3436  CA  ARG A 214     -36.647  11.682 -23.299  1.00  0.00           C  
ATOM   3437  C   ARG A 214     -37.103  12.498 -22.098  1.00  0.00           C  
ATOM   3438  O   ARG A 214     -36.490  12.442 -21.043  1.00  0.00           O  
ATOM   3439  CB  ARG A 214     -37.370  10.344 -23.309  1.00  0.00           C  
ATOM   3440  CG  ARG A 214     -37.089   9.475 -24.525  1.00  0.00           C  
ATOM   3441  CD  ARG A 214     -37.699  10.038 -25.756  1.00  0.00           C  
ATOM   3442  NE  ARG A 214     -37.538   9.151 -26.896  1.00  0.00           N  
ATOM   3443  CZ  ARG A 214     -36.460   9.127 -27.702  1.00  0.00           C  
ATOM   3444  NH1 ARG A 214     -35.456   9.948 -27.481  1.00  0.00           N1+
ATOM   3445  NH2 ARG A 214     -36.408   8.280 -28.715  1.00  0.00           N  
ATOM   3446  H   ARG A 214     -34.766  11.316 -22.360  1.00  0.00           H  
ATOM   3447  HA  ARG A 214     -36.899  12.228 -24.206  1.00  0.00           H  
ATOM   3448 1HB  ARG A 214     -37.092   9.774 -22.424  1.00  0.00           H  
ATOM   3449 2HB  ARG A 214     -38.447  10.511 -23.266  1.00  0.00           H  
ATOM   3450 1HG  ARG A 214     -36.013   9.401 -24.679  1.00  0.00           H  
ATOM   3451 2HG  ARG A 214     -37.502   8.478 -24.364  1.00  0.00           H  
ATOM   3452 1HD  ARG A 214     -38.764  10.197 -25.595  1.00  0.00           H  
ATOM   3453 2HD  ARG A 214     -37.224  10.989 -25.995  1.00  0.00           H  
ATOM   3454  HE  ARG A 214     -38.289   8.505 -27.099  1.00  0.00           H  
ATOM   3455 1HH1 ARG A 214     -35.494  10.595 -26.706  1.00  0.00           H  
ATOM   3456 2HH1 ARG A 214     -34.646   9.931 -28.084  1.00  0.00           H  
ATOM   3457 1HH2 ARG A 214     -37.179   7.650 -28.887  1.00  0.00           H  
ATOM   3458 2HH2 ARG A 214     -35.599   8.263 -29.319  1.00  0.00           H  
ATOM   3459  N   LYS A 215     -38.231  13.176 -22.219  1.00  0.00           N  
ATOM   3460  CA  LYS A 215     -38.852  13.794 -21.051  1.00  0.00           C  
ATOM   3461  C   LYS A 215     -39.477  12.776 -20.101  1.00  0.00           C  
ATOM   3462  O   LYS A 215     -40.112  11.812 -20.523  1.00  0.00           O  
ATOM   3463  CB  LYS A 215     -39.911  14.803 -21.495  1.00  0.00           C  
ATOM   3464  CG  LYS A 215     -39.360  15.996 -22.265  1.00  0.00           C  
ATOM   3465  CD  LYS A 215     -40.475  16.937 -22.698  1.00  0.00           C  
ATOM   3466  CE  LYS A 215     -39.933  18.095 -23.523  1.00  0.00           C  
ATOM   3467  NZ  LYS A 215     -41.019  18.997 -23.996  1.00  0.00           N1+
ATOM   3468  H   LYS A 215     -38.647  13.297 -23.132  1.00  0.00           H  
ATOM   3469  HA  LYS A 215     -38.085  14.351 -20.512  1.00  0.00           H  
ATOM   3470 1HB  LYS A 215     -40.645  14.305 -22.130  1.00  0.00           H  
ATOM   3471 2HB  LYS A 215     -40.441  15.184 -20.621  1.00  0.00           H  
ATOM   3472 1HG  LYS A 215     -38.659  16.542 -21.635  1.00  0.00           H  
ATOM   3473 2HG  LYS A 215     -38.829  15.645 -23.149  1.00  0.00           H  
ATOM   3474 1HD  LYS A 215     -41.204  16.387 -23.293  1.00  0.00           H  
ATOM   3475 2HD  LYS A 215     -40.977  17.335 -21.816  1.00  0.00           H  
ATOM   3476 1HE  LYS A 215     -39.233  18.674 -22.922  1.00  0.00           H  
ATOM   3477 2HE  LYS A 215     -39.398  17.706 -24.390  1.00  0.00           H  
ATOM   3478 1HZ  LYS A 215     -40.618  19.749 -24.537  1.00  0.00           H  
ATOM   3479 2HZ  LYS A 215     -41.664  18.475 -24.571  1.00  0.00           H  
ATOM   3480 3HZ  LYS A 215     -41.509  19.380 -23.201  1.00  0.00           H  
ATOM   3481  N   ASP A 216     -39.332  13.060 -18.806  1.00  0.00           N  
ATOM   3482  CA  ASP A 216     -39.871  12.251 -17.730  1.00  0.00           C  
ATOM   3483  C   ASP A 216     -40.188  13.135 -16.535  1.00  0.00           C  
ATOM   3484  O   ASP A 216     -39.362  13.337 -15.642  1.00  0.00           O  
ATOM   3485  CB  ASP A 216     -38.884  11.152 -17.327  1.00  0.00           C  
ATOM   3486  CG  ASP A 216     -39.477  10.156 -16.341  1.00  0.00           C  
ATOM   3487  OD1 ASP A 216     -40.634  10.287 -16.017  1.00  0.00           O  
ATOM   3488  OD2 ASP A 216     -38.768   9.273 -15.919  1.00  0.00           O1-
ATOM   3489  H   ASP A 216     -38.794  13.878 -18.565  1.00  0.00           H  
ATOM   3490  HA  ASP A 216     -40.793  11.780 -18.077  1.00  0.00           H  
ATOM   3491 1HB  ASP A 216     -38.557  10.612 -18.215  1.00  0.00           H  
ATOM   3492 2HB  ASP A 216     -38.000  11.605 -16.876  1.00  0.00           H  
ATOM   3493  N   PRO A 217     -41.415  13.651 -16.510  1.00  0.00           N  
ATOM   3494  CA  PRO A 217     -41.878  14.564 -15.462  1.00  0.00           C  
ATOM   3495  C   PRO A 217     -41.726  13.952 -14.077  1.00  0.00           C  
ATOM   3496  O   PRO A 217     -41.586  14.658 -13.077  1.00  0.00           O  
ATOM   3497  CB  PRO A 217     -43.352  14.779 -15.821  1.00  0.00           C  
ATOM   3498  CG  PRO A 217     -43.395  14.618 -17.301  1.00  0.00           C  
ATOM   3499  CD  PRO A 217     -42.426  13.502 -17.586  1.00  0.00           C  
ATOM   3500  HA  PRO A 217     -41.267  15.468 -15.504  1.00  0.00           H  
ATOM   3501 1HB  PRO A 217     -43.979  14.045 -15.293  1.00  0.00           H  
ATOM   3502 2HB  PRO A 217     -43.678  15.776 -15.489  1.00  0.00           H  
ATOM   3503 1HG  PRO A 217     -44.419  14.384 -17.629  1.00  0.00           H  
ATOM   3504 2HG  PRO A 217     -43.113  15.560 -17.795  1.00  0.00           H  
ATOM   3505 1HD  PRO A 217     -42.948  12.536 -17.516  1.00  0.00           H  
ATOM   3506 2HD  PRO A 217     -41.994  13.637 -18.589  1.00  0.00           H  
ATOM   3507  N   LYS A 218     -41.751  12.624 -14.030  1.00  0.00           N  
ATOM   3508  CA  LYS A 218     -41.685  11.876 -12.791  1.00  0.00           C  
ATOM   3509  C   LYS A 218     -40.350  12.088 -12.086  1.00  0.00           C  
ATOM   3510  O   LYS A 218     -40.247  11.919 -10.863  1.00  0.00           O  
ATOM   3511  CB  LYS A 218     -41.911  10.387 -13.056  1.00  0.00           C  
ATOM   3512  CG  LYS A 218     -41.980   9.527 -11.801  1.00  0.00           C  
ATOM   3513  CD  LYS A 218     -43.151   9.929 -10.919  1.00  0.00           C  
ATOM   3514  CE  LYS A 218     -44.481   9.651 -11.604  1.00  0.00           C  
ATOM   3515  NZ  LYS A 218     -45.637   9.940 -10.711  1.00  0.00           N1+
ATOM   3516  H   LYS A 218     -41.818  12.118 -14.897  1.00  0.00           H  
ATOM   3517  HA  LYS A 218     -42.482  12.224 -12.137  1.00  0.00           H  
ATOM   3518 1HB  LYS A 218     -42.843  10.252 -13.605  1.00  0.00           H  
ATOM   3519 2HB  LYS A 218     -41.106  10.002 -13.682  1.00  0.00           H  
ATOM   3520 1HG  LYS A 218     -42.092   8.479 -12.083  1.00  0.00           H  
ATOM   3521 2HG  LYS A 218     -41.055   9.636 -11.236  1.00  0.00           H  
ATOM   3522 1HD  LYS A 218     -43.111   9.371  -9.981  1.00  0.00           H  
ATOM   3523 2HD  LYS A 218     -43.088  10.993 -10.691  1.00  0.00           H  
ATOM   3524 1HE  LYS A 218     -44.567  10.266 -12.498  1.00  0.00           H  
ATOM   3525 2HE  LYS A 218     -44.524   8.604 -11.903  1.00  0.00           H  
ATOM   3526 1HZ  LYS A 218     -46.499   9.744 -11.201  1.00  0.00           H  
ATOM   3527 2HZ  LYS A 218     -45.580   9.362  -9.886  1.00  0.00           H  
ATOM   3528 3HZ  LYS A 218     -45.620  10.913 -10.442  1.00  0.00           H  
ATOM   3529  N   VAL A 219     -39.301  12.416 -12.846  1.00  0.00           N  
ATOM   3530  CA  VAL A 219     -38.023  12.676 -12.218  1.00  0.00           C  
ATOM   3531  C   VAL A 219     -38.111  13.957 -11.419  1.00  0.00           C  
ATOM   3532  O   VAL A 219     -37.575  14.043 -10.313  1.00  0.00           O  
ATOM   3533  CB  VAL A 219     -36.908  12.794 -13.274  1.00  0.00           C  
ATOM   3534  CG1 VAL A 219     -35.602  13.222 -12.624  1.00  0.00           C  
ATOM   3535  CG2 VAL A 219     -36.740  11.468 -14.001  1.00  0.00           C  
ATOM   3536  H   VAL A 219     -39.401  12.550 -13.851  1.00  0.00           H  
ATOM   3537  HA  VAL A 219     -37.798  11.859 -11.536  1.00  0.00           H  
ATOM   3538  HB  VAL A 219     -37.179  13.570 -13.991  1.00  0.00           H  
ATOM   3539 1HG1 VAL A 219     -34.824  13.300 -13.384  1.00  0.00           H  
ATOM   3540 2HG1 VAL A 219     -35.735  14.189 -12.140  1.00  0.00           H  
ATOM   3541 3HG1 VAL A 219     -35.306  12.481 -11.880  1.00  0.00           H  
ATOM   3542 1HG2 VAL A 219     -35.952  11.559 -14.746  1.00  0.00           H  
ATOM   3543 2HG2 VAL A 219     -36.475  10.691 -13.283  1.00  0.00           H  
ATOM   3544 3HG2 VAL A 219     -37.676  11.201 -14.493  1.00  0.00           H  
ATOM   3545  N   VAL A 220     -38.792  14.957 -11.991  1.00  0.00           N  
ATOM   3546  CA  VAL A 220     -38.952  16.240 -11.326  1.00  0.00           C  
ATOM   3547  C   VAL A 220     -39.858  16.068 -10.127  1.00  0.00           C  
ATOM   3548  O   VAL A 220     -39.624  16.644  -9.071  1.00  0.00           O  
ATOM   3549  CB  VAL A 220     -39.551  17.287 -12.285  1.00  0.00           C  
ATOM   3550  CG1 VAL A 220     -39.825  18.589 -11.547  1.00  0.00           C  
ATOM   3551  CG2 VAL A 220     -38.606  17.518 -13.455  1.00  0.00           C  
ATOM   3552  H   VAL A 220     -39.225  14.808 -12.895  1.00  0.00           H  
ATOM   3553  HA  VAL A 220     -37.977  16.570 -10.976  1.00  0.00           H  
ATOM   3554  HB  VAL A 220     -40.508  16.920 -12.656  1.00  0.00           H  
ATOM   3555 1HG1 VAL A 220     -40.248  19.317 -12.240  1.00  0.00           H  
ATOM   3556 2HG1 VAL A 220     -40.530  18.407 -10.737  1.00  0.00           H  
ATOM   3557 3HG1 VAL A 220     -38.893  18.978 -11.137  1.00  0.00           H  
ATOM   3558 1HG2 VAL A 220     -39.037  18.258 -14.129  1.00  0.00           H  
ATOM   3559 2HG2 VAL A 220     -37.648  17.879 -13.082  1.00  0.00           H  
ATOM   3560 3HG2 VAL A 220     -38.458  16.582 -13.992  1.00  0.00           H  
ATOM   3561  N   GLU A 221     -40.887  15.236 -10.268  1.00  0.00           N  
ATOM   3562  CA  GLU A 221     -41.766  14.980  -9.136  1.00  0.00           C  
ATOM   3563  C   GLU A 221     -40.987  14.368  -7.969  1.00  0.00           C  
ATOM   3564  O   GLU A 221     -41.216  14.709  -6.800  1.00  0.00           O  
ATOM   3565  CB  GLU A 221     -42.911  14.052  -9.549  1.00  0.00           C  
ATOM   3566  CG  GLU A 221     -43.942  14.694 -10.465  1.00  0.00           C  
ATOM   3567  CD  GLU A 221     -45.047  13.752 -10.854  1.00  0.00           C  
ATOM   3568  OE1 GLU A 221     -45.234  12.773 -10.172  1.00  0.00           O  
ATOM   3569  OE2 GLU A 221     -45.703  14.010 -11.835  1.00  0.00           O1-
ATOM   3570  H   GLU A 221     -41.076  14.819 -11.180  1.00  0.00           H  
ATOM   3571  HA  GLU A 221     -42.183  15.931  -8.805  1.00  0.00           H  
ATOM   3572 1HB  GLU A 221     -42.504  13.179 -10.061  1.00  0.00           H  
ATOM   3573 2HB  GLU A 221     -43.429  13.696  -8.659  1.00  0.00           H  
ATOM   3574 1HG  GLU A 221     -44.376  15.555  -9.958  1.00  0.00           H  
ATOM   3575 2HG  GLU A 221     -43.441  15.050 -11.365  1.00  0.00           H  
ATOM   3576  N   THR A 222     -40.024  13.501  -8.302  1.00  0.00           N  
ATOM   3577  CA  THR A 222     -39.147  12.921  -7.298  1.00  0.00           C  
ATOM   3578  C   THR A 222     -38.331  14.023  -6.637  1.00  0.00           C  
ATOM   3579  O   THR A 222     -38.184  14.053  -5.408  1.00  0.00           O  
ATOM   3580  CB  THR A 222     -38.210  11.864  -7.910  1.00  0.00           C  
ATOM   3581  CG2 THR A 222     -37.265  11.311  -6.854  1.00  0.00           C  
ATOM   3582  OG1 THR A 222     -38.990  10.790  -8.456  1.00  0.00           O  
ATOM   3583  H   THR A 222     -39.925  13.206  -9.274  1.00  0.00           H  
ATOM   3584  HA  THR A 222     -39.749  12.429  -6.542  1.00  0.00           H  
ATOM   3585  HB  THR A 222     -37.626  12.315  -8.712  1.00  0.00           H  
ATOM   3586  HG1 THR A 222     -39.471  11.105  -9.226  1.00  0.00           H  
ATOM   3587 1HG2 THR A 222     -36.612  10.565  -7.304  1.00  0.00           H  
ATOM   3588 2HG2 THR A 222     -36.664  12.122  -6.445  1.00  0.00           H  
ATOM   3589 3HG2 THR A 222     -37.845  10.850  -6.054  1.00  0.00           H  
ATOM   3590  N   TYR A 223     -37.831  14.947  -7.460  1.00  0.00           N  
ATOM   3591  CA  TYR A 223     -37.064  16.083  -6.998  1.00  0.00           C  
ATOM   3592  C   TYR A 223     -37.877  16.878  -5.979  1.00  0.00           C  
ATOM   3593  O   TYR A 223     -37.343  17.324  -4.970  1.00  0.00           O  
ATOM   3594  CB  TYR A 223     -36.651  16.970  -8.175  1.00  0.00           C  
ATOM   3595  CG  TYR A 223     -35.734  18.110  -7.788  1.00  0.00           C  
ATOM   3596  CD1 TYR A 223     -34.416  17.852  -7.440  1.00  0.00           C  
ATOM   3597  CD2 TYR A 223     -36.211  19.412  -7.781  1.00  0.00           C  
ATOM   3598  CE1 TYR A 223     -33.579  18.892  -7.087  1.00  0.00           C  
ATOM   3599  CE2 TYR A 223     -35.375  20.452  -7.429  1.00  0.00           C  
ATOM   3600  CZ  TYR A 223     -34.063  20.196  -7.082  1.00  0.00           C  
ATOM   3601  OH  TYR A 223     -33.229  21.232  -6.730  1.00  0.00           O  
ATOM   3602  H   TYR A 223     -37.960  14.839  -8.465  1.00  0.00           H  
ATOM   3603  HA  TYR A 223     -36.164  15.735  -6.515  1.00  0.00           H  
ATOM   3604 1HB  TYR A 223     -36.142  16.365  -8.927  1.00  0.00           H  
ATOM   3605 2HB  TYR A 223     -37.540  17.392  -8.641  1.00  0.00           H  
ATOM   3606  HD1 TYR A 223     -34.042  16.827  -7.446  1.00  0.00           H  
ATOM   3607  HD2 TYR A 223     -37.247  19.614  -8.054  1.00  0.00           H  
ATOM   3608  HE1 TYR A 223     -32.543  18.690  -6.815  1.00  0.00           H  
ATOM   3609  HE2 TYR A 223     -35.749  21.476  -7.422  1.00  0.00           H  
ATOM   3610  HH  TYR A 223     -33.745  22.035  -6.627  1.00  0.00           H  
ATOM   3611  N   VAL A 224     -39.167  17.079  -6.264  1.00  0.00           N  
ATOM   3612  CA  VAL A 224     -40.061  17.773  -5.349  1.00  0.00           C  
ATOM   3613  C   VAL A 224     -40.107  17.083  -3.998  1.00  0.00           C  
ATOM   3614  O   VAL A 224     -40.018  17.749  -2.964  1.00  0.00           O  
ATOM   3615  CB  VAL A 224     -41.483  17.838  -5.937  1.00  0.00           C  
ATOM   3616  CG1 VAL A 224     -42.468  18.346  -4.894  1.00  0.00           C  
ATOM   3617  CG2 VAL A 224     -41.495  18.732  -7.168  1.00  0.00           C  
ATOM   3618  H   VAL A 224     -39.533  16.749  -7.154  1.00  0.00           H  
ATOM   3619  HA  VAL A 224     -39.687  18.782  -5.209  1.00  0.00           H  
ATOM   3620  HB  VAL A 224     -41.798  16.832  -6.214  1.00  0.00           H  
ATOM   3621 1HG1 VAL A 224     -43.468  18.384  -5.326  1.00  0.00           H  
ATOM   3622 2HG1 VAL A 224     -42.469  17.671  -4.038  1.00  0.00           H  
ATOM   3623 3HG1 VAL A 224     -42.174  19.343  -4.571  1.00  0.00           H  
ATOM   3624 1HG2 VAL A 224     -42.503  18.773  -7.579  1.00  0.00           H  
ATOM   3625 2HG2 VAL A 224     -41.174  19.736  -6.892  1.00  0.00           H  
ATOM   3626 3HG2 VAL A 224     -40.813  18.327  -7.917  1.00  0.00           H  
ATOM   3627  N   GLU A 225     -40.235  15.755  -3.972  1.00  0.00           N  
ATOM   3628  CA  GLU A 225     -40.221  15.067  -2.686  1.00  0.00           C  
ATOM   3629  C   GLU A 225     -38.924  15.418  -1.935  1.00  0.00           C  
ATOM   3630  O   GLU A 225     -38.942  15.711  -0.730  1.00  0.00           O  
ATOM   3631  CB  GLU A 225     -40.338  13.554  -2.878  1.00  0.00           C  
ATOM   3632  CG  GLU A 225     -40.345  12.755  -1.583  1.00  0.00           C  
ATOM   3633  CD  GLU A 225     -40.395  11.269  -1.812  1.00  0.00           C  
ATOM   3634  OE1 GLU A 225     -41.080  10.849  -2.714  1.00  0.00           O  
ATOM   3635  OE2 GLU A 225     -39.749  10.553  -1.086  1.00  0.00           O1-
ATOM   3636  H   GLU A 225     -40.342  15.229  -4.845  1.00  0.00           H  
ATOM   3637  HA  GLU A 225     -41.059  15.428  -2.089  1.00  0.00           H  
ATOM   3638 1HB  GLU A 225     -41.257  13.325  -3.418  1.00  0.00           H  
ATOM   3639 2HB  GLU A 225     -39.505  13.199  -3.485  1.00  0.00           H  
ATOM   3640 1HG  GLU A 225     -39.446  12.991  -1.016  1.00  0.00           H  
ATOM   3641 2HG  GLU A 225     -41.206  13.055  -0.988  1.00  0.00           H  
ATOM   3642  N   LEU A 226     -37.795  15.408  -2.656  1.00  0.00           N  
ATOM   3643  CA  LEU A 226     -36.494  15.670  -2.042  1.00  0.00           C  
ATOM   3644  C   LEU A 226     -36.399  17.102  -1.519  1.00  0.00           C  
ATOM   3645  O   LEU A 226     -35.774  17.348  -0.482  1.00  0.00           O  
ATOM   3646  CB  LEU A 226     -35.372  15.415  -3.055  1.00  0.00           C  
ATOM   3647  CG  LEU A 226     -35.210  13.962  -3.517  1.00  0.00           C  
ATOM   3648  CD1 LEU A 226     -34.205  13.901  -4.661  1.00  0.00           C  
ATOM   3649  CD2 LEU A 226     -34.758  13.104  -2.345  1.00  0.00           C  
ATOM   3650  H   LEU A 226     -37.846  15.204  -3.657  1.00  0.00           H  
ATOM   3651  HA  LEU A 226     -36.363  14.985  -1.207  1.00  0.00           H  
ATOM   3652 1HB  LEU A 226     -35.556  16.026  -3.939  1.00  0.00           H  
ATOM   3653 2HB  LEU A 226     -34.426  15.729  -2.613  1.00  0.00           H  
ATOM   3654  HG  LEU A 226     -36.164  13.591  -3.892  1.00  0.00           H  
ATOM   3655 1HD1 LEU A 226     -34.092  12.867  -4.989  1.00  0.00           H  
ATOM   3656 2HD1 LEU A 226     -34.564  14.507  -5.492  1.00  0.00           H  
ATOM   3657 3HD1 LEU A 226     -33.244  14.281  -4.320  1.00  0.00           H  
ATOM   3658 1HD2 LEU A 226     -34.643  12.070  -2.674  1.00  0.00           H  
ATOM   3659 2HD2 LEU A 226     -33.803  13.473  -1.970  1.00  0.00           H  
ATOM   3660 3HD2 LEU A 226     -35.502  13.151  -1.550  1.00  0.00           H  
ATOM   3661  N   LEU A 227     -37.032  18.048  -2.221  1.00  0.00           N  
ATOM   3662  CA  LEU A 227     -37.104  19.434  -1.776  1.00  0.00           C  
ATOM   3663  C   LEU A 227     -37.833  19.534  -0.447  1.00  0.00           C  
ATOM   3664  O   LEU A 227     -37.391  20.246   0.458  1.00  0.00           O  
ATOM   3665  CB  LEU A 227     -37.817  20.296  -2.825  1.00  0.00           C  
ATOM   3666  CG  LEU A 227     -37.024  20.570  -4.110  1.00  0.00           C  
ATOM   3667  CD1 LEU A 227     -37.916  21.288  -5.114  1.00  0.00           C  
ATOM   3668  CD2 LEU A 227     -35.792  21.399  -3.780  1.00  0.00           C  
ATOM   3669  H   LEU A 227     -37.454  17.797  -3.108  1.00  0.00           H  
ATOM   3670  HA  LEU A 227     -36.088  19.800  -1.640  1.00  0.00           H  
ATOM   3671 1HB  LEU A 227     -38.745  19.803  -3.108  1.00  0.00           H  
ATOM   3672 2HB  LEU A 227     -38.063  21.258  -2.376  1.00  0.00           H  
ATOM   3673  HG  LEU A 227     -36.716  19.624  -4.556  1.00  0.00           H  
ATOM   3674 1HD1 LEU A 227     -37.353  21.484  -6.026  1.00  0.00           H  
ATOM   3675 2HD1 LEU A 227     -38.779  20.666  -5.347  1.00  0.00           H  
ATOM   3676 3HD1 LEU A 227     -38.254  22.234  -4.688  1.00  0.00           H  
ATOM   3677 1HD2 LEU A 227     -35.228  21.594  -4.693  1.00  0.00           H  
ATOM   3678 2HD2 LEU A 227     -36.100  22.347  -3.335  1.00  0.00           H  
ATOM   3679 3HD2 LEU A 227     -35.165  20.854  -3.075  1.00  0.00           H  
ATOM   3680  N   LYS A 228     -38.927  18.778  -0.306  1.00  0.00           N  
ATOM   3681  CA  LYS A 228     -39.692  18.800   0.928  1.00  0.00           C  
ATOM   3682  C   LYS A 228     -38.882  18.189   2.065  1.00  0.00           C  
ATOM   3683  O   LYS A 228     -38.920  18.680   3.196  1.00  0.00           O  
ATOM   3684  CB  LYS A 228     -41.017  18.054   0.754  1.00  0.00           C  
ATOM   3685  CG  LYS A 228     -42.022  18.759  -0.147  1.00  0.00           C  
ATOM   3686  CD  LYS A 228     -43.302  17.947  -0.288  1.00  0.00           C  
ATOM   3687  CE  LYS A 228     -44.305  18.648  -1.191  1.00  0.00           C  
ATOM   3688  NZ  LYS A 228     -45.549  17.849  -1.366  1.00  0.00           N1+
ATOM   3689  H   LYS A 228     -39.243  18.201  -1.087  1.00  0.00           H  
ATOM   3690  HA  LYS A 228     -39.899  19.838   1.183  1.00  0.00           H  
ATOM   3691 1HB  LYS A 228     -40.825  17.066   0.333  1.00  0.00           H  
ATOM   3692 2HB  LYS A 228     -41.484  17.910   1.729  1.00  0.00           H  
ATOM   3693 1HG  LYS A 228     -42.265  19.735   0.273  1.00  0.00           H  
ATOM   3694 2HG  LYS A 228     -41.584  18.907  -1.134  1.00  0.00           H  
ATOM   3695 1HD  LYS A 228     -43.067  16.969  -0.708  1.00  0.00           H  
ATOM   3696 2HD  LYS A 228     -43.750  17.803   0.696  1.00  0.00           H  
ATOM   3697 1HE  LYS A 228     -44.567  19.615  -0.762  1.00  0.00           H  
ATOM   3698 2HE  LYS A 228     -43.857  18.819  -2.169  1.00  0.00           H  
ATOM   3699 1HZ  LYS A 228     -46.186  18.346  -1.971  1.00  0.00           H  
ATOM   3700 2HZ  LYS A 228     -45.319  16.955  -1.780  1.00  0.00           H  
ATOM   3701 3HZ  LYS A 228     -45.983  17.700  -0.468  1.00  0.00           H  
ATOM   3702  N   ARG A 229     -38.104  17.146   1.766  1.00  0.00           N  
ATOM   3703  CA  ARG A 229     -37.292  16.510   2.790  1.00  0.00           C  
ATOM   3704  C   ARG A 229     -36.198  17.468   3.235  1.00  0.00           C  
ATOM   3705  O   ARG A 229     -35.879  17.553   4.425  1.00  0.00           O  
ATOM   3706  CB  ARG A 229     -36.671  15.221   2.272  1.00  0.00           C  
ATOM   3707  CG  ARG A 229     -37.653  14.081   2.054  1.00  0.00           C  
ATOM   3708  CD  ARG A 229     -36.975  12.864   1.535  1.00  0.00           C  
ATOM   3709  NE  ARG A 229     -37.917  11.787   1.275  1.00  0.00           N  
ATOM   3710  CZ  ARG A 229     -38.362  10.920   2.204  1.00  0.00           C  
ATOM   3711  NH1 ARG A 229     -37.940  11.013   3.447  1.00  0.00           N1+
ATOM   3712  NH2 ARG A 229     -39.219   9.972   1.868  1.00  0.00           N  
ATOM   3713  H   ARG A 229     -38.107  16.761   0.821  1.00  0.00           H  
ATOM   3714  HA  ARG A 229     -37.922  16.275   3.649  1.00  0.00           H  
ATOM   3715 1HB  ARG A 229     -36.173  15.413   1.324  1.00  0.00           H  
ATOM   3716 2HB  ARG A 229     -35.915  14.873   2.976  1.00  0.00           H  
ATOM   3717 1HG  ARG A 229     -38.134  13.829   2.999  1.00  0.00           H  
ATOM   3718 2HG  ARG A 229     -38.410  14.385   1.330  1.00  0.00           H  
ATOM   3719 1HD  ARG A 229     -36.464  13.103   0.603  1.00  0.00           H  
ATOM   3720 2HD  ARG A 229     -36.249  12.513   2.267  1.00  0.00           H  
ATOM   3721  HE  ARG A 229     -38.262  11.683   0.330  1.00  0.00           H  
ATOM   3722 1HH1 ARG A 229     -37.285  11.737   3.705  1.00  0.00           H  
ATOM   3723 2HH1 ARG A 229     -38.273  10.363   4.143  1.00  0.00           H  
ATOM   3724 1HH2 ARG A 229     -39.542   9.899   0.913  1.00  0.00           H  
ATOM   3725 2HH2 ARG A 229     -39.550   9.321   2.565  1.00  0.00           H  
ATOM   3726  N   HIS A 230     -35.660  18.231   2.275  1.00  0.00           N  
ATOM   3727  CA  HIS A 230     -34.618  19.200   2.565  1.00  0.00           C  
ATOM   3728  C   HIS A 230     -35.200  20.322   3.424  1.00  0.00           C  
ATOM   3729  O   HIS A 230     -34.688  20.587   4.515  1.00  0.00           O  
ATOM   3730  CB  HIS A 230     -34.022  19.771   1.275  1.00  0.00           C  
ATOM   3731  CG  HIS A 230     -32.932  20.771   1.506  1.00  0.00           C  
ATOM   3732  CD2 HIS A 230     -31.649  20.614   1.908  1.00  0.00           C  
ATOM   3733  ND1 HIS A 230     -33.113  22.125   1.321  1.00  0.00           N  
ATOM   3734  CE1 HIS A 230     -31.988  22.759   1.599  1.00  0.00           C  
ATOM   3735  NE2 HIS A 230     -31.084  21.865   1.957  1.00  0.00           N  
ATOM   3736  H   HIS A 230     -35.971  18.110   1.312  1.00  0.00           H  
ATOM   3737  HA  HIS A 230     -33.819  18.723   3.127  1.00  0.00           H  
ATOM   3738 1HB  HIS A 230     -33.617  18.958   0.669  1.00  0.00           H  
ATOM   3739 2HB  HIS A 230     -34.808  20.251   0.693  1.00  0.00           H  
ATOM   3740  HD2 HIS A 230     -31.156  19.671   2.146  1.00  0.00           H  
ATOM   3741  HE1 HIS A 230     -31.832  23.836   1.543  1.00  0.00           H  
ATOM   3742  HE2 HIS A 230     -30.130  22.063   2.225  1.00  0.00           H  
ATOM   3743  N   GLU A 231     -36.280  20.972   2.945  1.00  0.00           N  
ATOM   3744  CA  GLU A 231     -36.885  22.084   3.673  1.00  0.00           C  
ATOM   3745  C   GLU A 231     -37.281  21.687   5.082  1.00  0.00           C  
ATOM   3746  O   GLU A 231     -37.063  22.449   6.026  1.00  0.00           O  
ATOM   3747  CB  GLU A 231     -38.113  22.606   2.925  1.00  0.00           C  
ATOM   3748  CG  GLU A 231     -38.739  23.851   3.536  1.00  0.00           C  
ATOM   3749  CD  GLU A 231     -39.872  24.399   2.713  1.00  0.00           C  
ATOM   3750  OE1 GLU A 231     -39.754  24.418   1.513  1.00  0.00           O  
ATOM   3751  OE2 GLU A 231     -40.858  24.801   3.287  1.00  0.00           O1-
ATOM   3752  H   GLU A 231     -36.680  20.693   2.048  1.00  0.00           H  
ATOM   3753  HA  GLU A 231     -36.149  22.884   3.746  1.00  0.00           H  
ATOM   3754 1HB  GLU A 231     -37.838  22.840   1.896  1.00  0.00           H  
ATOM   3755 2HB  GLU A 231     -38.876  21.830   2.891  1.00  0.00           H  
ATOM   3756 1HG  GLU A 231     -39.113  23.606   4.531  1.00  0.00           H  
ATOM   3757 2HG  GLU A 231     -37.973  24.616   3.645  1.00  0.00           H  
ATOM   3758  N   GLU A 232     -37.837  20.486   5.247  1.00  0.00           N  
ATOM   3759  CA  GLU A 232     -38.172  20.035   6.587  1.00  0.00           C  
ATOM   3760  C   GLU A 232     -36.930  20.011   7.460  1.00  0.00           C  
ATOM   3761  O   GLU A 232     -36.928  20.581   8.553  1.00  0.00           O  
ATOM   3762  CB  GLU A 232     -38.812  18.646   6.546  1.00  0.00           C  
ATOM   3763  CG  GLU A 232     -39.147  18.066   7.913  1.00  0.00           C  
ATOM   3764  CD  GLU A 232     -40.121  18.912   8.684  1.00  0.00           C  
ATOM   3765  OE1 GLU A 232     -40.827  19.679   8.074  1.00  0.00           O  
ATOM   3766  OE2 GLU A 232     -40.158  18.792   9.886  1.00  0.00           O1-
ATOM   3767  H   GLU A 232     -38.056  19.904   4.438  1.00  0.00           H  
ATOM   3768  HA  GLU A 232     -38.878  20.742   7.025  1.00  0.00           H  
ATOM   3769 1HB  GLU A 232     -39.734  18.688   5.965  1.00  0.00           H  
ATOM   3770 2HB  GLU A 232     -38.140  17.950   6.042  1.00  0.00           H  
ATOM   3771 1HG  GLU A 232     -39.572  17.071   7.779  1.00  0.00           H  
ATOM   3772 2HG  GLU A 232     -38.227  17.963   8.487  1.00  0.00           H  
ATOM   3773  N   ALA A 233     -35.854  19.397   6.973  1.00  0.00           N  
ATOM   3774  CA  ALA A 233     -34.654  19.309   7.779  1.00  0.00           C  
ATOM   3775  C   ALA A 233     -34.142  20.692   8.129  1.00  0.00           C  
ATOM   3776  O   ALA A 233     -33.688  20.921   9.246  1.00  0.00           O  
ATOM   3777  CB  ALA A 233     -33.581  18.511   7.051  1.00  0.00           C  
ATOM   3778  H   ALA A 233     -35.880  18.972   6.042  1.00  0.00           H  
ATOM   3779  HA  ALA A 233     -34.905  18.796   8.707  1.00  0.00           H  
ATOM   3780 1HB  ALA A 233     -32.685  18.457   7.670  1.00  0.00           H  
ATOM   3781 2HB  ALA A 233     -33.947  17.503   6.855  1.00  0.00           H  
ATOM   3782 3HB  ALA A 233     -33.341  19.001   6.108  1.00  0.00           H  
ATOM   3783  N   VAL A 234     -34.224  21.636   7.192  1.00  0.00           N  
ATOM   3784  CA  VAL A 234     -33.701  22.968   7.457  1.00  0.00           C  
ATOM   3785  C   VAL A 234     -34.561  23.649   8.525  1.00  0.00           C  
ATOM   3786  O   VAL A 234     -34.027  24.249   9.467  1.00  0.00           O  
ATOM   3787  CB  VAL A 234     -33.692  23.813   6.170  1.00  0.00           C  
ATOM   3788  CG1 VAL A 234     -33.312  25.254   6.482  1.00  0.00           C  
ATOM   3789  CG2 VAL A 234     -32.729  23.207   5.159  1.00  0.00           C  
ATOM   3790  H   VAL A 234     -34.629  21.417   6.283  1.00  0.00           H  
ATOM   3791  HA  VAL A 234     -32.687  22.866   7.843  1.00  0.00           H  
ATOM   3792  HB  VAL A 234     -34.697  23.830   5.750  1.00  0.00           H  
ATOM   3793 1HG1 VAL A 234     -33.311  25.837   5.561  1.00  0.00           H  
ATOM   3794 2HG1 VAL A 234     -34.034  25.677   7.178  1.00  0.00           H  
ATOM   3795 3HG1 VAL A 234     -32.317  25.279   6.926  1.00  0.00           H  
ATOM   3796 1HG2 VAL A 234     -32.729  23.810   4.252  1.00  0.00           H  
ATOM   3797 2HG2 VAL A 234     -31.725  23.185   5.581  1.00  0.00           H  
ATOM   3798 3HG2 VAL A 234     -33.045  22.192   4.920  1.00  0.00           H  
ATOM   3799  N   ARG A 235     -35.893  23.507   8.422  1.00  0.00           N  
ATOM   3800  CA  ARG A 235     -36.790  24.077   9.425  1.00  0.00           C  
ATOM   3801  C   ARG A 235     -36.557  23.455  10.807  1.00  0.00           C  
ATOM   3802  O   ARG A 235     -36.714  24.129  11.828  1.00  0.00           O  
ATOM   3803  CB  ARG A 235     -38.241  23.871   9.018  1.00  0.00           C  
ATOM   3804  CG  ARG A 235     -38.703  24.721   7.845  1.00  0.00           C  
ATOM   3805  CD  ARG A 235     -40.137  24.491   7.531  1.00  0.00           C  
ATOM   3806  NE  ARG A 235     -40.560  25.234   6.354  1.00  0.00           N  
ATOM   3807  CZ  ARG A 235     -40.936  26.528   6.363  1.00  0.00           C  
ATOM   3808  NH1 ARG A 235     -40.934  27.206   7.489  1.00  0.00           N1+
ATOM   3809  NH2 ARG A 235     -41.305  27.116   5.239  1.00  0.00           N  
ATOM   3810  H   ARG A 235     -36.279  23.016   7.611  1.00  0.00           H  
ATOM   3811  HA  ARG A 235     -36.578  25.144   9.498  1.00  0.00           H  
ATOM   3812 1HB  ARG A 235     -38.399  22.827   8.752  1.00  0.00           H  
ATOM   3813 2HB  ARG A 235     -38.892  24.094   9.865  1.00  0.00           H  
ATOM   3814 1HG  ARG A 235     -38.571  25.776   8.086  1.00  0.00           H  
ATOM   3815 2HG  ARG A 235     -38.114  24.473   6.961  1.00  0.00           H  
ATOM   3816 1HD  ARG A 235     -40.301  23.430   7.341  1.00  0.00           H  
ATOM   3817 2HD  ARG A 235     -40.750  24.806   8.374  1.00  0.00           H  
ATOM   3818  HE  ARG A 235     -40.575  24.746   5.469  1.00  0.00           H  
ATOM   3819 1HH1 ARG A 235     -40.653  26.757   8.349  1.00  0.00           H  
ATOM   3820 2HH1 ARG A 235     -41.215  28.175   7.495  1.00  0.00           H  
ATOM   3821 1HH2 ARG A 235     -41.306  26.595   4.371  1.00  0.00           H  
ATOM   3822 2HH2 ARG A 235     -41.586  28.084   5.244  1.00  0.00           H  
ATOM   3823  N   LEU A 236     -36.147  22.180  10.850  1.00  0.00           N  
ATOM   3824  CA  LEU A 236     -35.784  21.569  12.126  1.00  0.00           C  
ATOM   3825  C   LEU A 236     -34.558  22.260  12.707  1.00  0.00           C  
ATOM   3826  O   LEU A 236     -34.482  22.497  13.915  1.00  0.00           O  
ATOM   3827  CB  LEU A 236     -35.505  20.072  11.946  1.00  0.00           C  
ATOM   3828  CG  LEU A 236     -35.242  19.285  13.237  1.00  0.00           C  
ATOM   3829  CD1 LEU A 236     -35.740  17.855  13.071  1.00  0.00           C  
ATOM   3830  CD2 LEU A 236     -33.754  19.311  13.554  1.00  0.00           C  
ATOM   3831  H   LEU A 236     -36.120  21.630   9.992  1.00  0.00           H  
ATOM   3832  HA  LEU A 236     -36.610  21.708  12.822  1.00  0.00           H  
ATOM   3833 1HB  LEU A 236     -36.359  19.616  11.449  1.00  0.00           H  
ATOM   3834 2HB  LEU A 236     -34.632  19.955  11.304  1.00  0.00           H  
ATOM   3835  HG  LEU A 236     -35.796  19.737  14.059  1.00  0.00           H  
ATOM   3836 1HD1 LEU A 236     -35.553  17.296  13.988  1.00  0.00           H  
ATOM   3837 2HD1 LEU A 236     -36.810  17.865  12.864  1.00  0.00           H  
ATOM   3838 3HD1 LEU A 236     -35.214  17.380  12.243  1.00  0.00           H  
ATOM   3839 1HD2 LEU A 236     -33.566  18.753  14.472  1.00  0.00           H  
ATOM   3840 2HD2 LEU A 236     -33.198  18.857  12.733  1.00  0.00           H  
ATOM   3841 3HD2 LEU A 236     -33.428  20.344  13.685  1.00  0.00           H  
ATOM   3842  N   LEU A 237     -33.599  22.589  11.840  1.00  0.00           N  
ATOM   3843  CA  LEU A 237     -32.426  23.339  12.252  1.00  0.00           C  
ATOM   3844  C   LEU A 237     -32.853  24.713  12.764  1.00  0.00           C  
ATOM   3845  O   LEU A 237     -32.305  25.201  13.757  1.00  0.00           O  
ATOM   3846  CB  LEU A 237     -31.445  23.489  11.083  1.00  0.00           C  
ATOM   3847  CG  LEU A 237     -30.791  22.191  10.592  1.00  0.00           C  
ATOM   3848  CD1 LEU A 237     -30.003  22.468   9.319  1.00  0.00           C  
ATOM   3849  CD2 LEU A 237     -29.890  21.632  11.683  1.00  0.00           C  
ATOM   3850  H   LEU A 237     -33.685  22.294  10.868  1.00  0.00           H  
ATOM   3851  HA  LEU A 237     -31.948  22.805  13.066  1.00  0.00           H  
ATOM   3852 1HB  LEU A 237     -31.973  23.934  10.240  1.00  0.00           H  
ATOM   3853 2HB  LEU A 237     -30.648  24.168  11.383  1.00  0.00           H  
ATOM   3854  HG  LEU A 237     -31.566  21.463  10.352  1.00  0.00           H  
ATOM   3855 1HD1 LEU A 237     -29.539  21.546   8.970  1.00  0.00           H  
ATOM   3856 2HD1 LEU A 237     -30.676  22.848   8.551  1.00  0.00           H  
ATOM   3857 3HD1 LEU A 237     -29.230  23.209   9.525  1.00  0.00           H  
ATOM   3858 1HD2 LEU A 237     -29.427  20.709  11.334  1.00  0.00           H  
ATOM   3859 2HD2 LEU A 237     -29.114  22.359  11.923  1.00  0.00           H  
ATOM   3860 3HD2 LEU A 237     -30.482  21.426  12.574  1.00  0.00           H  
ATOM   3861  N   LEU A 238     -33.855  25.328  12.124  1.00  0.00           N  
ATOM   3862  CA  LEU A 238     -34.262  26.673  12.503  1.00  0.00           C  
ATOM   3863  C   LEU A 238     -34.793  26.680  13.929  1.00  0.00           C  
ATOM   3864  O   LEU A 238     -34.310  27.441  14.764  1.00  0.00           O  
ATOM   3865  CB  LEU A 238     -35.335  27.200  11.542  1.00  0.00           C  
ATOM   3866  CG  LEU A 238     -35.860  28.609  11.839  1.00  0.00           C  
ATOM   3867  CD1 LEU A 238     -34.714  29.607  11.754  1.00  0.00           C  
ATOM   3868  CD2 LEU A 238     -36.964  28.959  10.852  1.00  0.00           C  
ATOM   3869  H   LEU A 238     -34.333  24.857  11.353  1.00  0.00           H  
ATOM   3870  HA  LEU A 238     -33.391  27.324  12.468  1.00  0.00           H  
ATOM   3871 1HB  LEU A 238     -34.925  27.205  10.533  1.00  0.00           H  
ATOM   3872 2HB  LEU A 238     -36.185  26.517  11.562  1.00  0.00           H  
ATOM   3873  HG  LEU A 238     -36.258  28.644  12.854  1.00  0.00           H  
ATOM   3874 1HD1 LEU A 238     -35.087  30.610  11.966  1.00  0.00           H  
ATOM   3875 2HD1 LEU A 238     -33.948  29.346  12.484  1.00  0.00           H  
ATOM   3876 3HD1 LEU A 238     -34.285  29.585  10.754  1.00  0.00           H  
ATOM   3877 1HD2 LEU A 238     -37.338  29.962  11.064  1.00  0.00           H  
ATOM   3878 2HD2 LEU A 238     -36.568  28.927   9.837  1.00  0.00           H  
ATOM   3879 3HD2 LEU A 238     -37.778  28.241  10.946  1.00  0.00           H  
ATOM   3880  N   GLU A 239     -35.766  25.810  14.228  1.00  0.00           N  
ATOM   3881  CA  GLU A 239     -36.380  25.815  15.555  1.00  0.00           C  
ATOM   3882  C   GLU A 239     -35.367  25.438  16.636  1.00  0.00           C  
ATOM   3883  O   GLU A 239     -35.367  26.012  17.733  1.00  0.00           O  
ATOM   3884  CB  GLU A 239     -37.567  24.851  15.596  1.00  0.00           C  
ATOM   3885  CG  GLU A 239     -38.776  25.308  14.792  1.00  0.00           C  
ATOM   3886  CD  GLU A 239     -39.900  24.311  14.808  1.00  0.00           C  
ATOM   3887  OE1 GLU A 239     -39.705  23.232  15.316  1.00  0.00           O  
ATOM   3888  OE2 GLU A 239     -40.955  24.626  14.310  1.00  0.00           O1-
ATOM   3889  H   GLU A 239     -36.103  25.165  13.509  1.00  0.00           H  
ATOM   3890  HA  GLU A 239     -36.737  26.825  15.764  1.00  0.00           H  
ATOM   3891 1HB  GLU A 239     -37.260  23.878  15.213  1.00  0.00           H  
ATOM   3892 2HB  GLU A 239     -37.886  24.710  16.628  1.00  0.00           H  
ATOM   3893 1HG  GLU A 239     -39.136  26.251  15.202  1.00  0.00           H  
ATOM   3894 2HG  GLU A 239     -38.468  25.486  13.761  1.00  0.00           H  
ATOM   3895  N   VAL A 240     -34.476  24.494  16.332  1.00  0.00           N  
ATOM   3896  CA  VAL A 240     -33.484  24.084  17.315  1.00  0.00           C  
ATOM   3897  C   VAL A 240     -32.497  25.224  17.551  1.00  0.00           C  
ATOM   3898  O   VAL A 240     -32.122  25.510  18.695  1.00  0.00           O  
ATOM   3899  CB  VAL A 240     -32.729  22.830  16.836  1.00  0.00           C  
ATOM   3900  CG1 VAL A 240     -31.545  22.541  17.746  1.00  0.00           C  
ATOM   3901  CG2 VAL A 240     -33.677  21.641  16.790  1.00  0.00           C  
ATOM   3902  H   VAL A 240     -34.506  24.047  15.412  1.00  0.00           H  
ATOM   3903  HA  VAL A 240     -33.987  23.865  18.256  1.00  0.00           H  
ATOM   3904  HB  VAL A 240     -32.331  23.016  15.838  1.00  0.00           H  
ATOM   3905 1HG1 VAL A 240     -31.022  21.652  17.391  1.00  0.00           H  
ATOM   3906 2HG1 VAL A 240     -30.862  23.390  17.735  1.00  0.00           H  
ATOM   3907 3HG1 VAL A 240     -31.899  22.372  18.762  1.00  0.00           H  
ATOM   3908 1HG2 VAL A 240     -33.137  20.758  16.449  1.00  0.00           H  
ATOM   3909 2HG2 VAL A 240     -34.080  21.458  17.786  1.00  0.00           H  
ATOM   3910 3HG2 VAL A 240     -34.494  21.854  16.100  1.00  0.00           H  
ATOM   3911  N   ALA A 241     -32.087  25.894  16.465  1.00  0.00           N  
ATOM   3912  CA  ALA A 241     -31.172  27.021  16.553  1.00  0.00           C  
ATOM   3913  C   ALA A 241     -31.754  28.111  17.451  1.00  0.00           C  
ATOM   3914  O   ALA A 241     -31.026  28.712  18.241  1.00  0.00           O  
ATOM   3915  CB  ALA A 241     -30.871  27.571  15.167  1.00  0.00           C  
ATOM   3916  H   ALA A 241     -32.411  25.598  15.543  1.00  0.00           H  
ATOM   3917  HA  ALA A 241     -30.243  26.668  17.004  1.00  0.00           H  
ATOM   3918 1HB  ALA A 241     -30.188  28.415  15.251  1.00  0.00           H  
ATOM   3919 2HB  ALA A 241     -30.412  26.791  14.557  1.00  0.00           H  
ATOM   3920 3HB  ALA A 241     -31.797  27.899  14.697  1.00  0.00           H  
ATOM   3921  N   ARG A 242     -33.075  28.344  17.360  1.00  0.00           N  
ATOM   3922  CA  ARG A 242     -33.727  29.303  18.252  1.00  0.00           C  
ATOM   3923  C   ARG A 242     -33.667  28.827  19.704  1.00  0.00           C  
ATOM   3924  O   ARG A 242     -33.445  29.626  20.615  1.00  0.00           O  
ATOM   3925  CB  ARG A 242     -35.179  29.511  17.847  1.00  0.00           C  
ATOM   3926  CG  ARG A 242     -35.973  30.428  18.764  1.00  0.00           C  
ATOM   3927  CD  ARG A 242     -35.400  31.798  18.802  1.00  0.00           C  
ATOM   3928  NE  ARG A 242     -36.119  32.661  19.725  1.00  0.00           N  
ATOM   3929  CZ  ARG A 242     -35.855  33.969  19.912  1.00  0.00           C  
ATOM   3930  NH1 ARG A 242     -34.889  34.548  19.235  1.00  0.00           N1+
ATOM   3931  NH2 ARG A 242     -36.568  34.670  20.777  1.00  0.00           N  
ATOM   3932  H   ARG A 242     -33.615  27.863  16.642  1.00  0.00           H  
ATOM   3933  HA  ARG A 242     -33.187  30.245  18.182  1.00  0.00           H  
ATOM   3934 1HB  ARG A 242     -35.220  29.933  16.844  1.00  0.00           H  
ATOM   3935 2HB  ARG A 242     -35.690  28.549  17.819  1.00  0.00           H  
ATOM   3936 1HG  ARG A 242     -37.001  30.496  18.409  1.00  0.00           H  
ATOM   3937 2HG  ARG A 242     -35.966  30.025  19.778  1.00  0.00           H  
ATOM   3938 1HD  ARG A 242     -34.360  31.748  19.122  1.00  0.00           H  
ATOM   3939 2HD  ARG A 242     -35.453  32.242  17.809  1.00  0.00           H  
ATOM   3940  HE  ARG A 242     -36.869  32.251  20.265  1.00  0.00           H  
ATOM   3941 1HH1 ARG A 242     -34.344  34.013  18.574  1.00  0.00           H  
ATOM   3942 2HH1 ARG A 242     -34.691  35.529  19.375  1.00  0.00           H  
ATOM   3943 1HH2 ARG A 242     -37.311  34.224  21.298  1.00  0.00           H  
ATOM   3944 2HH2 ARG A 242     -36.370  35.649  20.917  1.00  0.00           H  
ATOM   3945  N   VAL A 243     -33.826  27.519  19.937  1.00  0.00           N  
ATOM   3946  CA  VAL A 243     -33.770  27.009  21.304  1.00  0.00           C  
ATOM   3947  C   VAL A 243     -32.391  27.288  21.867  1.00  0.00           C  
ATOM   3948  O   VAL A 243     -32.247  27.797  22.983  1.00  0.00           O  
ATOM   3949  CB  VAL A 243     -34.056  25.496  21.345  1.00  0.00           C  
ATOM   3950  CG1 VAL A 243     -33.781  24.940  22.734  1.00  0.00           C  
ATOM   3951  CG2 VAL A 243     -35.496  25.230  20.933  1.00  0.00           C  
ATOM   3952  H   VAL A 243     -34.020  26.883  19.162  1.00  0.00           H  
ATOM   3953  HA  VAL A 243     -34.507  27.530  21.912  1.00  0.00           H  
ATOM   3954  HB  VAL A 243     -33.380  24.989  20.657  1.00  0.00           H  
ATOM   3955 1HG1 VAL A 243     -33.988  23.869  22.745  1.00  0.00           H  
ATOM   3956 2HG1 VAL A 243     -32.736  25.109  22.994  1.00  0.00           H  
ATOM   3957 3HG1 VAL A 243     -34.422  25.440  23.460  1.00  0.00           H  
ATOM   3958 1HG2 VAL A 243     -35.690  24.158  20.963  1.00  0.00           H  
ATOM   3959 2HG2 VAL A 243     -36.171  25.742  21.618  1.00  0.00           H  
ATOM   3960 3HG2 VAL A 243     -35.658  25.599  19.920  1.00  0.00           H  
ATOM   3961  N   HIS A 244     -31.377  26.998  21.062  1.00  0.00           N  
ATOM   3962  CA  HIS A 244     -30.016  27.274  21.443  1.00  0.00           C  
ATOM   3963  C   HIS A 244     -29.855  28.751  21.795  1.00  0.00           C  
ATOM   3964  O   HIS A 244     -29.318  29.093  22.849  1.00  0.00           O  
ATOM   3965  CB  HIS A 244     -29.050  26.890  20.317  1.00  0.00           C  
ATOM   3966  CG  HIS A 244     -27.607  27.014  20.694  1.00  0.00           C  
ATOM   3967  CD2 HIS A 244     -26.737  26.111  21.204  1.00  0.00           C  
ATOM   3968  ND1 HIS A 244     -26.901  28.191  20.555  1.00  0.00           N  
ATOM   3969  CE1 HIS A 244     -25.658  28.005  20.965  1.00  0.00           C  
ATOM   3970  NE2 HIS A 244     -25.533  26.752  21.363  1.00  0.00           N  
ATOM   3971  H   HIS A 244     -31.560  26.575  20.163  1.00  0.00           H  
ATOM   3972  HA  HIS A 244     -29.758  26.686  22.324  1.00  0.00           H  
ATOM   3973 1HB  HIS A 244     -29.236  25.859  20.014  1.00  0.00           H  
ATOM   3974 2HB  HIS A 244     -29.232  27.524  19.450  1.00  0.00           H  
ATOM   3975  HD2 HIS A 244     -26.952  25.069  21.444  1.00  0.00           H  
ATOM   3976  HE1 HIS A 244     -24.870  28.758  20.973  1.00  0.00           H  
ATOM   3977  HE2 HIS A 244     -24.691  26.329  21.727  1.00  0.00           H  
ATOM   3978  N   GLU A 245     -30.317  29.651  20.920  1.00  0.00           N  
ATOM   3979  CA  GLU A 245     -30.169  31.085  21.144  1.00  0.00           C  
ATOM   3980  C   GLU A 245     -30.844  31.481  22.457  1.00  0.00           C  
ATOM   3981  O   GLU A 245     -30.285  32.239  23.250  1.00  0.00           O  
ATOM   3982  CB  GLU A 245     -30.768  31.878  19.981  1.00  0.00           C  
ATOM   3983  CG  GLU A 245     -30.637  33.389  20.116  1.00  0.00           C  
ATOM   3984  CD  GLU A 245     -31.318  34.137  19.005  1.00  0.00           C  
ATOM   3985  OE1 GLU A 245     -32.165  33.566  18.361  1.00  0.00           O  
ATOM   3986  OE2 GLU A 245     -30.992  35.283  18.799  1.00  0.00           O1-
ATOM   3987  H   GLU A 245     -30.780  29.329  20.082  1.00  0.00           H  
ATOM   3988  HA  GLU A 245     -29.105  31.307  21.223  1.00  0.00           H  
ATOM   3989 1HB  GLU A 245     -30.284  31.583  19.050  1.00  0.00           H  
ATOM   3990 2HB  GLU A 245     -31.828  31.642  19.887  1.00  0.00           H  
ATOM   3991 1HG  GLU A 245     -31.072  33.697  21.066  1.00  0.00           H  
ATOM   3992 2HG  GLU A 245     -29.580  33.651  20.130  1.00  0.00           H  
ATOM   3993  N   GLU A 246     -32.052  30.967  22.689  1.00  0.00           N  
ATOM   3994  CA  GLU A 246     -32.812  31.365  23.863  1.00  0.00           C  
ATOM   3995  C   GLU A 246     -32.088  30.956  25.146  1.00  0.00           C  
ATOM   3996  O   GLU A 246     -32.146  31.660  26.154  1.00  0.00           O  
ATOM   3997  CB  GLU A 246     -34.210  30.743  23.828  1.00  0.00           C  
ATOM   3998  CG  GLU A 246     -35.144  31.354  22.793  1.00  0.00           C  
ATOM   3999  CD  GLU A 246     -36.454  30.626  22.685  1.00  0.00           C  
ATOM   4000  OE1 GLU A 246     -36.577  29.573  23.264  1.00  0.00           O  
ATOM   4001  OE2 GLU A 246     -37.335  31.122  22.023  1.00  0.00           O1-
ATOM   4002  H   GLU A 246     -32.451  30.295  22.049  1.00  0.00           H  
ATOM   4003  HA  GLU A 246     -32.914  32.451  23.857  1.00  0.00           H  
ATOM   4004 1HB  GLU A 246     -34.129  29.677  23.617  1.00  0.00           H  
ATOM   4005 2HB  GLU A 246     -34.680  30.848  24.806  1.00  0.00           H  
ATOM   4006 1HG  GLU A 246     -35.340  32.392  23.063  1.00  0.00           H  
ATOM   4007 2HG  GLU A 246     -34.649  31.347  21.823  1.00  0.00           H  
ATOM   4008  N   LEU A 247     -31.397  29.811  25.123  1.00  0.00           N  
ATOM   4009  CA  LEU A 247     -30.677  29.339  26.302  1.00  0.00           C  
ATOM   4010  C   LEU A 247     -29.396  30.152  26.541  1.00  0.00           C  
ATOM   4011  O   LEU A 247     -28.990  30.367  27.683  1.00  0.00           O  
ATOM   4012  CB  LEU A 247     -30.328  27.854  26.143  1.00  0.00           C  
ATOM   4013  CG  LEU A 247     -29.612  27.208  27.336  1.00  0.00           C  
ATOM   4014  CD1 LEU A 247     -30.389  27.496  28.613  1.00  0.00           C  
ATOM   4015  CD2 LEU A 247     -29.483  25.710  27.101  1.00  0.00           C  
ATOM   4016  H   LEU A 247     -31.370  29.260  24.277  1.00  0.00           H  
ATOM   4017  HA  LEU A 247     -31.321  29.460  27.172  1.00  0.00           H  
ATOM   4018 1HB  LEU A 247     -31.248  27.298  25.969  1.00  0.00           H  
ATOM   4019 2HB  LEU A 247     -29.687  27.739  25.270  1.00  0.00           H  
ATOM   4020  HG  LEU A 247     -28.619  27.645  27.445  1.00  0.00           H  
ATOM   4021 1HD1 LEU A 247     -29.880  27.037  29.461  1.00  0.00           H  
ATOM   4022 2HD1 LEU A 247     -30.449  28.574  28.767  1.00  0.00           H  
ATOM   4023 3HD1 LEU A 247     -31.394  27.085  28.528  1.00  0.00           H  
ATOM   4024 1HD2 LEU A 247     -28.973  25.251  27.948  1.00  0.00           H  
ATOM   4025 2HD2 LEU A 247     -30.475  25.272  26.994  1.00  0.00           H  
ATOM   4026 3HD2 LEU A 247     -28.908  25.533  26.192  1.00  0.00           H  
ATOM   4027  N   VAL A 248     -28.764  30.601  25.448  1.00  0.00           N  
ATOM   4028  CA  VAL A 248     -27.546  31.417  25.478  1.00  0.00           C  
ATOM   4029  C   VAL A 248     -27.803  32.847  25.957  1.00  0.00           C  
ATOM   4030  O   VAL A 248     -27.011  33.411  26.713  1.00  0.00           O  
ATOM   4031  CB  VAL A 248     -26.909  31.477  24.077  1.00  0.00           C  
ATOM   4032  CG1 VAL A 248     -25.773  32.489  24.052  1.00  0.00           C  
ATOM   4033  CG2 VAL A 248     -26.411  30.098  23.675  1.00  0.00           C  
ATOM   4034  H   VAL A 248     -29.167  30.351  24.556  1.00  0.00           H  
ATOM   4035  HA  VAL A 248     -26.837  30.955  26.166  1.00  0.00           H  
ATOM   4036  HB  VAL A 248     -27.658  31.817  23.362  1.00  0.00           H  
ATOM   4037 1HG1 VAL A 248     -25.334  32.519  23.054  1.00  0.00           H  
ATOM   4038 2HG1 VAL A 248     -26.159  33.476  24.308  1.00  0.00           H  
ATOM   4039 3HG1 VAL A 248     -25.010  32.198  24.774  1.00  0.00           H  
ATOM   4040 1HG2 VAL A 248     -25.962  30.148  22.683  1.00  0.00           H  
ATOM   4041 2HG2 VAL A 248     -25.666  29.755  24.394  1.00  0.00           H  
ATOM   4042 3HG2 VAL A 248     -27.248  29.399  23.659  1.00  0.00           H  
ATOM   4043  N   ARG A 249     -28.953  33.411  25.480  1.00  0.00           N  
ATOM   4044  CA  ARG A 249     -29.406  34.687  26.017  1.00  0.00           C  
ATOM   4045  C   ARG A 249     -29.626  34.604  27.520  1.00  0.00           C  
ATOM   4046  O   ARG A 249     -29.223  35.495  28.267  1.00  0.00           O  
ATOM   4047  CB  ARG A 249     -30.698  35.123  25.342  1.00  0.00           C  
ATOM   4048  CG  ARG A 249     -30.541  35.598  23.906  1.00  0.00           C  
ATOM   4049  CD  ARG A 249     -31.843  35.999  23.314  1.00  0.00           C  
ATOM   4050  NE  ARG A 249     -31.693  36.484  21.952  1.00  0.00           N  
ATOM   4051  CZ  ARG A 249     -32.678  37.050  21.228  1.00  0.00           C  
ATOM   4052  NH1 ARG A 249     -33.876  37.195  21.750  1.00  0.00           N1+
ATOM   4053  NH2 ARG A 249     -32.441  37.460  19.995  1.00  0.00           N  
ATOM   4054  H   ARG A 249     -29.497  32.958  24.760  1.00  0.00           H  
ATOM   4055  HA  ARG A 249     -28.636  35.435  25.827  1.00  0.00           H  
ATOM   4056 1HB  ARG A 249     -31.405  34.295  25.339  1.00  0.00           H  
ATOM   4057 2HB  ARG A 249     -31.149  35.936  25.911  1.00  0.00           H  
ATOM   4058 1HG  ARG A 249     -29.872  36.459  23.878  1.00  0.00           H  
ATOM   4059 2HG  ARG A 249     -30.122  34.793  23.300  1.00  0.00           H  
ATOM   4060 1HD  ARG A 249     -32.515  35.142  23.299  1.00  0.00           H  
ATOM   4061 2HD  ARG A 249     -32.284  36.795  23.913  1.00  0.00           H  
ATOM   4062  HE  ARG A 249     -30.785  36.390  21.516  1.00  0.00           H  
ATOM   4063 1HH1 ARG A 249     -34.058  36.882  22.693  1.00  0.00           H  
ATOM   4064 2HH1 ARG A 249     -34.615  37.620  21.208  1.00  0.00           H  
ATOM   4065 1HH2 ARG A 249     -31.520  37.349  19.594  1.00  0.00           H  
ATOM   4066 2HH2 ARG A 249     -33.179  37.884  19.453  1.00  0.00           H  
ATOM   4067  N   PHE A 250     -30.268  33.528  27.964  1.00  0.00           N  
ATOM   4068  CA  PHE A 250     -30.516  33.313  29.384  1.00  0.00           C  
ATOM   4069  C   PHE A 250     -29.216  33.303  30.176  1.00  0.00           C  
ATOM   4070  O   PHE A 250     -29.115  33.936  31.227  1.00  0.00           O  
ATOM   4071  CB  PHE A 250     -31.262  31.995  29.603  1.00  0.00           C  
ATOM   4072  CG  PHE A 250     -31.406  31.613  31.048  1.00  0.00           C  
ATOM   4073  CD1 PHE A 250     -32.582  31.874  31.735  1.00  0.00           C  
ATOM   4074  CD2 PHE A 250     -30.366  30.993  31.724  1.00  0.00           C  
ATOM   4075  CE1 PHE A 250     -32.716  31.523  33.066  1.00  0.00           C  
ATOM   4076  CE2 PHE A 250     -30.497  30.640  33.053  1.00  0.00           C  
ATOM   4077  CZ  PHE A 250     -31.674  30.906  33.725  1.00  0.00           C  
ATOM   4078  H   PHE A 250     -30.593  32.841  27.298  1.00  0.00           H  
ATOM   4079  HA  PHE A 250     -31.123  34.138  29.757  1.00  0.00           H  
ATOM   4080 1HB  PHE A 250     -32.258  32.064  29.168  1.00  0.00           H  
ATOM   4081 2HB  PHE A 250     -30.736  31.191  29.089  1.00  0.00           H  
ATOM   4082  HD1 PHE A 250     -33.407  32.361  31.214  1.00  0.00           H  
ATOM   4083  HD2 PHE A 250     -29.437  30.783  31.194  1.00  0.00           H  
ATOM   4084  HE1 PHE A 250     -33.646  31.734  33.593  1.00  0.00           H  
ATOM   4085  HE2 PHE A 250     -29.673  30.152  33.573  1.00  0.00           H  
ATOM   4086  HZ  PHE A 250     -31.778  30.630  34.773  1.00  0.00           H  
ATOM   4087  N   THR A 251     -28.223  32.584  29.664  1.00  0.00           N  
ATOM   4088  CA  THR A 251     -26.921  32.504  30.313  1.00  0.00           C  
ATOM   4089  C   THR A 251     -26.264  33.875  30.399  1.00  0.00           C  
ATOM   4090  O   THR A 251     -25.771  34.274  31.455  1.00  0.00           O  
ATOM   4091  CB  THR A 251     -25.990  31.530  29.569  1.00  0.00           C  
ATOM   4092  CG2 THR A 251     -24.626  31.478  30.239  1.00  0.00           C  
ATOM   4093  OG1 THR A 251     -26.568  30.218  29.569  1.00  0.00           O  
ATOM   4094  H   THR A 251     -28.375  32.077  28.802  1.00  0.00           H  
ATOM   4095  HA  THR A 251     -27.064  32.144  31.332  1.00  0.00           H  
ATOM   4096  HB  THR A 251     -25.869  31.858  28.537  1.00  0.00           H  
ATOM   4097  HG1 THR A 251     -26.685  29.920  30.475  1.00  0.00           H  
ATOM   4098 1HG2 THR A 251     -23.981  30.785  29.699  1.00  0.00           H  
ATOM   4099 2HG2 THR A 251     -24.178  32.472  30.230  1.00  0.00           H  
ATOM   4100 3HG2 THR A 251     -24.739  31.141  31.269  1.00  0.00           H  
ATOM   4101  N   ILE A 252     -26.256  34.593  29.280  1.00  0.00           N  
ATOM   4102  CA  ILE A 252     -25.631  35.909  29.218  1.00  0.00           C  
ATOM   4103  C   ILE A 252     -26.311  36.887  30.168  1.00  0.00           C  
ATOM   4104  O   ILE A 252     -25.646  37.638  30.882  1.00  0.00           O  
ATOM   4105  CB  ILE A 252     -25.674  36.470  27.785  1.00  0.00           C  
ATOM   4106  CG1 ILE A 252     -24.748  35.665  26.869  1.00  0.00           C  
ATOM   4107  CG2 ILE A 252     -25.287  37.941  27.779  1.00  0.00           C  
ATOM   4108  CD1 ILE A 252     -24.963  35.933  25.397  1.00  0.00           C  
ATOM   4109  H   ILE A 252     -26.698  34.218  28.454  1.00  0.00           H  
ATOM   4110  HA  ILE A 252     -24.592  35.814  29.533  1.00  0.00           H  
ATOM   4111  HB  ILE A 252     -26.682  36.367  27.384  1.00  0.00           H  
ATOM   4112 1HG1 ILE A 252     -23.710  35.893  27.110  1.00  0.00           H  
ATOM   4113 2HG1 ILE A 252     -24.898  34.600  27.046  1.00  0.00           H  
ATOM   4114 1HG2 ILE A 252     -25.322  38.322  26.758  1.00  0.00           H  
ATOM   4115 2HG2 ILE A 252     -25.984  38.503  28.399  1.00  0.00           H  
ATOM   4116 3HG2 ILE A 252     -24.278  38.054  28.174  1.00  0.00           H  
ATOM   4117 1HD1 ILE A 252     -24.271  35.327  24.812  1.00  0.00           H  
ATOM   4118 2HD1 ILE A 252     -25.988  35.678  25.126  1.00  0.00           H  
ATOM   4119 3HD1 ILE A 252     -24.784  36.988  25.189  1.00  0.00           H  
ATOM   4120  N   ILE A 253     -27.640  36.875  30.171  1.00  0.00           N  
ATOM   4121  CA  ILE A 253     -28.412  37.747  31.047  1.00  0.00           C  
ATOM   4122  C   ILE A 253     -28.157  37.420  32.513  1.00  0.00           C  
ATOM   4123  O   ILE A 253     -27.934  38.315  33.329  1.00  0.00           O  
ATOM   4124  CB  ILE A 253     -29.918  37.631  30.749  1.00  0.00           C  
ATOM   4125  CG1 ILE A 253     -30.233  38.202  29.364  1.00  0.00           C  
ATOM   4126  CG2 ILE A 253     -30.729  38.345  31.820  1.00  0.00           C  
ATOM   4127  CD1 ILE A 253     -31.587  37.794  28.829  1.00  0.00           C  
ATOM   4128  H   ILE A 253     -28.126  36.244  29.549  1.00  0.00           H  
ATOM   4129  HA  ILE A 253     -28.096  38.776  30.878  1.00  0.00           H  
ATOM   4130  HB  ILE A 253     -30.205  36.580  30.729  1.00  0.00           H  
ATOM   4131 1HG1 ILE A 253     -30.195  39.290  29.402  1.00  0.00           H  
ATOM   4132 2HG1 ILE A 253     -29.474  37.874  28.653  1.00  0.00           H  
ATOM   4133 1HG2 ILE A 253     -31.791  38.254  31.593  1.00  0.00           H  
ATOM   4134 2HG2 ILE A 253     -30.525  37.895  32.790  1.00  0.00           H  
ATOM   4135 3HG2 ILE A 253     -30.452  39.399  31.843  1.00  0.00           H  
ATOM   4136 1HD1 ILE A 253     -31.738  38.237  27.844  1.00  0.00           H  
ATOM   4137 2HD1 ILE A 253     -31.635  36.707  28.749  1.00  0.00           H  
ATOM   4138 3HD1 ILE A 253     -32.366  38.143  29.506  1.00  0.00           H  
ATOM   4139  N   GLU A 254     -28.192  36.134  32.841  1.00  0.00           N  
ATOM   4140  CA  GLU A 254     -27.916  35.683  34.200  1.00  0.00           C  
ATOM   4141  C   GLU A 254     -26.574  36.207  34.695  1.00  0.00           C  
ATOM   4142  O   GLU A 254     -26.460  36.676  35.828  1.00  0.00           O  
ATOM   4143  CB  GLU A 254     -27.933  34.154  34.268  1.00  0.00           C  
ATOM   4144  CG  GLU A 254     -27.680  33.583  35.656  1.00  0.00           C  
ATOM   4145  CD  GLU A 254     -27.760  32.082  35.694  1.00  0.00           C  
ATOM   4146  OE1 GLU A 254     -27.606  31.471  34.664  1.00  0.00           O  
ATOM   4147  OE2 GLU A 254     -27.976  31.546  36.756  1.00  0.00           O1-
ATOM   4148  H   GLU A 254     -28.414  35.450  32.133  1.00  0.00           H  
ATOM   4149  HA  GLU A 254     -28.689  36.079  34.860  1.00  0.00           H  
ATOM   4150 1HB  GLU A 254     -28.900  33.785  33.925  1.00  0.00           H  
ATOM   4151 2HB  GLU A 254     -27.173  33.752  33.597  1.00  0.00           H  
ATOM   4152 1HG  GLU A 254     -26.690  33.891  35.989  1.00  0.00           H  
ATOM   4153 2HG  GLU A 254     -28.412  33.999  36.347  1.00  0.00           H  
ATOM   4154  N   GLU A 255     -25.562  36.129  33.839  1.00  0.00           N  
ATOM   4155  CA  GLU A 255     -24.234  36.629  34.173  1.00  0.00           C  
ATOM   4156  C   GLU A 255     -24.263  38.126  34.455  1.00  0.00           C  
ATOM   4157  O   GLU A 255     -23.602  38.606  35.374  1.00  0.00           O  
ATOM   4158  CB  GLU A 255     -23.252  36.333  33.037  1.00  0.00           C  
ATOM   4159  CG  GLU A 255     -22.848  34.870  32.921  1.00  0.00           C  
ATOM   4160  CD  GLU A 255     -21.946  34.603  31.748  1.00  0.00           C  
ATOM   4161  OE1 GLU A 255     -21.805  35.472  30.922  1.00  0.00           O  
ATOM   4162  OE2 GLU A 255     -21.397  33.529  31.679  1.00  0.00           O1-
ATOM   4163  H   GLU A 255     -25.716  35.714  32.931  1.00  0.00           H  
ATOM   4164  HA  GLU A 255     -23.893  36.130  35.080  1.00  0.00           H  
ATOM   4165 1HB  GLU A 255     -23.693  36.634  32.087  1.00  0.00           H  
ATOM   4166 2HB  GLU A 255     -22.345  36.920  33.178  1.00  0.00           H  
ATOM   4167 1HG  GLU A 255     -22.335  34.572  33.835  1.00  0.00           H  
ATOM   4168 2HG  GLU A 255     -23.747  34.262  32.827  1.00  0.00           H  
ATOM   4169  N   LYS A 256     -25.036  38.859  33.657  1.00  0.00           N  
ATOM   4170  CA  LYS A 256     -25.178  40.297  33.841  1.00  0.00           C  
ATOM   4171  C   LYS A 256     -25.897  40.615  35.146  1.00  0.00           C  
ATOM   4172  O   LYS A 256     -25.609  41.621  35.796  1.00  0.00           O  
ATOM   4173  CB  LYS A 256     -25.930  40.916  32.661  1.00  0.00           C  
ATOM   4174  CG  LYS A 256     -25.123  40.990  31.371  1.00  0.00           C  
ATOM   4175  CD  LYS A 256     -25.935  41.617  30.248  1.00  0.00           C  
ATOM   4176  CE  LYS A 256     -25.127  41.701  28.961  1.00  0.00           C  
ATOM   4177  NZ  LYS A 256     -25.938  42.225  27.828  1.00  0.00           N1+
ATOM   4178  H   LYS A 256     -25.532  38.406  32.902  1.00  0.00           H  
ATOM   4179  HA  LYS A 256     -24.184  40.740  33.894  1.00  0.00           H  
ATOM   4180 1HB  LYS A 256     -26.831  40.336  32.459  1.00  0.00           H  
ATOM   4181 2HB  LYS A 256     -26.242  41.928  32.919  1.00  0.00           H  
ATOM   4182 1HG  LYS A 256     -24.226  41.587  31.537  1.00  0.00           H  
ATOM   4183 2HG  LYS A 256     -24.821  39.987  31.073  1.00  0.00           H  
ATOM   4184 1HD  LYS A 256     -26.830  41.020  30.067  1.00  0.00           H  
ATOM   4185 2HD  LYS A 256     -26.242  42.622  30.538  1.00  0.00           H  
ATOM   4186 1HE  LYS A 256     -24.270  42.356  29.112  1.00  0.00           H  
ATOM   4187 2HE  LYS A 256     -24.757  40.710  28.698  1.00  0.00           H  
ATOM   4188 1HZ  LYS A 256     -25.368  42.265  26.995  1.00  0.00           H  
ATOM   4189 2HZ  LYS A 256     -26.727  41.614  27.667  1.00  0.00           H  
ATOM   4190 3HZ  LYS A 256     -26.271  43.152  28.052  1.00  0.00           H  
ATOM   4191  N   VAL A 257     -26.834  39.753  35.526  1.00  0.00           N  
ATOM   4192  CA  VAL A 257     -27.519  39.882  36.806  1.00  0.00           C  
ATOM   4193  C   VAL A 257     -26.565  39.638  37.970  1.00  0.00           C  
ATOM   4194  O   VAL A 257     -26.621  40.330  38.986  1.00  0.00           O  
ATOM   4195  CB  VAL A 257     -28.689  38.885  36.889  1.00  0.00           C  
ATOM   4196  CG1 VAL A 257     -29.297  38.891  38.283  1.00  0.00           C  
ATOM   4197  CG2 VAL A 257     -29.738  39.229  35.842  1.00  0.00           C  
ATOM   4198  H   VAL A 257     -27.077  38.989  34.912  1.00  0.00           H  
ATOM   4199  HA  VAL A 257     -27.895  40.901  36.897  1.00  0.00           H  
ATOM   4200  HB  VAL A 257     -28.311  37.878  36.707  1.00  0.00           H  
ATOM   4201 1HG1 VAL A 257     -30.123  38.180  38.324  1.00  0.00           H  
ATOM   4202 2HG1 VAL A 257     -28.539  38.606  39.012  1.00  0.00           H  
ATOM   4203 3HG1 VAL A 257     -29.668  39.889  38.514  1.00  0.00           H  
ATOM   4204 1HG2 VAL A 257     -30.562  38.520  35.905  1.00  0.00           H  
ATOM   4205 2HG2 VAL A 257     -30.112  40.238  36.020  1.00  0.00           H  
ATOM   4206 3HG2 VAL A 257     -29.291  39.178  34.849  1.00  0.00           H  
ATOM   4207  N   ARG A 258     -25.690  38.649  37.813  1.00  0.00           N  
ATOM   4208  CA  ARG A 258     -24.715  38.322  38.844  1.00  0.00           C  
ATOM   4209  C   ARG A 258     -23.693  39.439  39.010  1.00  0.00           C  
ATOM   4210  O   ARG A 258     -23.248  39.728  40.120  1.00  0.00           O  
ATOM   4211  CB  ARG A 258     -23.995  37.025  38.507  1.00  0.00           C  
ATOM   4212  CG  ARG A 258     -22.980  36.568  39.543  1.00  0.00           C  
ATOM   4213  CD  ARG A 258     -22.395  35.248  39.194  1.00  0.00           C  
ATOM   4214  NE  ARG A 258     -23.374  34.177  39.291  1.00  0.00           N  
ATOM   4215  CZ  ARG A 258     -23.259  32.978  38.688  1.00  0.00           C  
ATOM   4216  NH1 ARG A 258     -22.204  32.712  37.950  1.00  0.00           N1+
ATOM   4217  NH2 ARG A 258     -24.206  32.069  38.839  1.00  0.00           N  
ATOM   4218  H   ARG A 258     -25.705  38.112  36.958  1.00  0.00           H  
ATOM   4219  HA  ARG A 258     -25.238  38.209  39.795  1.00  0.00           H  
ATOM   4220 1HB  ARG A 258     -24.724  36.225  38.385  1.00  0.00           H  
ATOM   4221 2HB  ARG A 258     -23.470  37.136  37.558  1.00  0.00           H  
ATOM   4222 1HG  ARG A 258     -22.171  37.296  39.606  1.00  0.00           H  
ATOM   4223 2HG  ARG A 258     -23.467  36.481  40.515  1.00  0.00           H  
ATOM   4224 1HD  ARG A 258     -22.020  35.275  38.171  1.00  0.00           H  
ATOM   4225 2HD  ARG A 258     -21.574  35.023  39.875  1.00  0.00           H  
ATOM   4226  HE  ARG A 258     -24.199  34.345  39.851  1.00  0.00           H  
ATOM   4227 1HH1 ARG A 258     -21.480  33.407  37.835  1.00  0.00           H  
ATOM   4228 2HH1 ARG A 258     -22.118  31.813  37.498  1.00  0.00           H  
ATOM   4229 1HH2 ARG A 258     -25.017  32.274  39.407  1.00  0.00           H  
ATOM   4230 2HH2 ARG A 258     -24.120  31.171  38.388  1.00  0.00           H  
ATOM   4231  N   SER A 259     -23.323  40.065  37.897  1.00  0.00           N  
ATOM   4232  CA  SER A 259     -22.438  41.224  37.929  1.00  0.00           C  
ATOM   4233  C   SER A 259     -22.961  42.289  38.883  1.00  0.00           C  
ATOM   4234  O   SER A 259     -24.148  42.612  38.880  1.00  0.00           O  
ATOM   4235  CB  SER A 259     -22.291  41.808  36.537  1.00  0.00           C  
ATOM   4236  OG  SER A 259     -21.533  42.986  36.565  1.00  0.00           O  
ATOM   4237  H   SER A 259     -23.663  39.731  37.008  1.00  0.00           H  
ATOM   4238  HA  SER A 259     -21.462  40.904  38.290  1.00  0.00           H  
ATOM   4239 1HB  SER A 259     -21.811  41.079  35.886  1.00  0.00           H  
ATOM   4240 2HB  SER A 259     -23.277  42.017  36.125  1.00  0.00           H  
ATOM   4241  HG  SER A 259     -21.606  43.368  35.687  1.00  0.00           H  
ATOM   4242  N   PRO A 260     -22.065  42.833  39.702  1.00  0.00           N  
ATOM   4243  CA  PRO A 260     -22.441  43.837  40.691  1.00  0.00           C  
ATOM   4244  C   PRO A 260     -22.739  45.177  40.032  1.00  0.00           C  
ATOM   4245  O   PRO A 260     -23.345  46.058  40.642  1.00  0.00           O  
ATOM   4246  CB  PRO A 260     -21.204  43.913  41.592  1.00  0.00           C  
ATOM   4247  CG  PRO A 260     -20.074  43.540  40.694  1.00  0.00           C  
ATOM   4248  CD  PRO A 260     -20.638  42.457  39.813  1.00  0.00           C  
ATOM   4249  HA  PRO A 260     -23.350  43.505  41.193  1.00  0.00           H  
ATOM   4250 1HB  PRO A 260     -21.103  44.926  42.007  1.00  0.00           H  
ATOM   4251 2HB  PRO A 260     -21.316  43.226  42.444  1.00  0.00           H  
ATOM   4252 1HG  PRO A 260     -19.738  44.418  40.122  1.00  0.00           H  
ATOM   4253 2HG  PRO A 260     -19.214  43.200  41.287  1.00  0.00           H  
ATOM   4254 1HD  PRO A 260     -20.138  42.482  38.834  1.00  0.00           H  
ATOM   4255 2HD  PRO A 260     -20.493  41.478  40.297  1.00  0.00           H  
ATOM   4256  N   ASP A 261     -22.311  45.323  38.783  1.00  0.00           N  
ATOM   4257  CA  ASP A 261     -22.572  46.539  38.022  1.00  0.00           C  
ATOM   4258  C   ASP A 261     -24.057  46.697  37.727  1.00  0.00           C  
ATOM   4259  O   ASP A 261     -24.657  45.871  37.037  1.00  0.00           O  
ATOM   4260  CB  ASP A 261     -21.783  46.530  36.710  1.00  0.00           C  
ATOM   4261  CG  ASP A 261     -21.832  47.866  35.981  1.00  0.00           C  
ATOM   4262  OD1 ASP A 261     -22.719  48.639  36.256  1.00  0.00           O  
ATOM   4263  OD2 ASP A 261     -20.982  48.100  35.155  1.00  0.00           O1-
ATOM   4264  H   ASP A 261     -21.793  44.574  38.350  1.00  0.00           H  
ATOM   4265  HA  ASP A 261     -22.260  47.395  38.620  1.00  0.00           H  
ATOM   4266 1HB  ASP A 261     -20.741  46.282  36.914  1.00  0.00           H  
ATOM   4267 2HB  ASP A 261     -22.181  45.758  36.051  1.00  0.00           H  
ATOM   4268  N   CYS A 262     -24.650  47.764  38.254  1.00  0.00           N  
ATOM   4269  CA  CYS A 262     -26.089  47.972  38.150  1.00  0.00           C  
ATOM   4270  C   CYS A 262     -26.496  48.288  36.716  1.00  0.00           C  
ATOM   4271  O   CYS A 262     -27.662  48.145  36.346  1.00  0.00           O  
ATOM   4272  CB  CYS A 262     -26.533  49.113  39.065  1.00  0.00           C  
ATOM   4273  SG  CYS A 262     -25.860  49.020  40.742  1.00  0.00           S  
ATOM   4274  H   CYS A 262     -24.087  48.447  38.740  1.00  0.00           H  
ATOM   4275  HA  CYS A 262     -26.594  47.050  38.441  1.00  0.00           H  
ATOM   4276 1HB  CYS A 262     -26.230  50.066  38.633  1.00  0.00           H  
ATOM   4277 2HB  CYS A 262     -27.621  49.118  39.139  1.00  0.00           H  
ATOM   4278  HG  CYS A 262     -26.459  50.118  41.193  1.00  0.00           H  
ATOM   4279  N   GLU A 263     -25.530  48.720  35.915  1.00  0.00           N  
ATOM   4280  CA  GLU A 263     -25.765  48.970  34.496  1.00  0.00           C  
ATOM   4281  C   GLU A 263     -25.918  47.665  33.726  1.00  0.00           C  
ATOM   4282  O   GLU A 263     -26.739  47.563  32.815  1.00  0.00           O  
ATOM   4283  CB  GLU A 263     -24.620  49.793  33.901  1.00  0.00           C  
ATOM   4284  CG  GLU A 263     -24.810  50.169  32.438  1.00  0.00           C  
ATOM   4285  CD  GLU A 263     -25.995  51.067  32.215  1.00  0.00           C  
ATOM   4286  OE1 GLU A 263     -26.710  51.321  33.154  1.00  0.00           O  
ATOM   4287  OE2 GLU A 263     -26.185  51.500  31.103  1.00  0.00           O1-
ATOM   4288  H   GLU A 263     -24.608  48.880  36.296  1.00  0.00           H  
ATOM   4289  HA  GLU A 263     -26.698  49.526  34.394  1.00  0.00           H  
ATOM   4290 1HB  GLU A 263     -24.500  50.714  34.471  1.00  0.00           H  
ATOM   4291 2HB  GLU A 263     -23.689  49.233  33.984  1.00  0.00           H  
ATOM   4292 1HG  GLU A 263     -23.913  50.676  32.085  1.00  0.00           H  
ATOM   4293 2HG  GLU A 263     -24.935  49.259  31.853  1.00  0.00           H  
ATOM   4294  N   ASP A 264     -25.121  46.669  34.096  1.00  0.00           N  
ATOM   4295  CA  ASP A 264     -25.275  45.324  33.553  1.00  0.00           C  
ATOM   4296  C   ASP A 264     -26.591  44.699  33.993  1.00  0.00           C  
ATOM   4297  O   ASP A 264     -27.263  44.024  33.211  1.00  0.00           O  
ATOM   4298  CB  ASP A 264     -24.110  44.432  33.990  1.00  0.00           C  
ATOM   4299  CG  ASP A 264     -22.805  44.776  33.285  1.00  0.00           C  
ATOM   4300  OD1 ASP A 264     -22.855  45.419  32.263  1.00  0.00           O  
ATOM   4301  OD2 ASP A 264     -21.769  44.393  33.775  1.00  0.00           O1-
ATOM   4302  H   ASP A 264     -24.391  46.846  34.769  1.00  0.00           H  
ATOM   4303  HA  ASP A 264     -25.285  45.389  32.466  1.00  0.00           H  
ATOM   4304 1HB  ASP A 264     -23.961  44.528  35.065  1.00  0.00           H  
ATOM   4305 2HB  ASP A 264     -24.353  43.389  33.784  1.00  0.00           H  
ATOM   4306  N   ILE A 265     -26.959  44.927  35.250  1.00  0.00           N  
ATOM   4307  CA  ILE A 265     -28.233  44.450  35.776  1.00  0.00           C  
ATOM   4308  C   ILE A 265     -29.405  45.114  35.065  1.00  0.00           C  
ATOM   4309  O   ILE A 265     -30.376  44.454  34.699  1.00  0.00           O  
ATOM   4310  CB  ILE A 265     -28.335  44.711  37.289  1.00  0.00           C  
ATOM   4311  CG1 ILE A 265     -27.330  43.842  38.050  1.00  0.00           C  
ATOM   4312  CG2 ILE A 265     -29.751  44.447  37.780  1.00  0.00           C  
ATOM   4313  CD1 ILE A 265     -27.137  44.252  39.493  1.00  0.00           C  
ATOM   4314  H   ILE A 265     -26.339  45.444  35.857  1.00  0.00           H  
ATOM   4315  HA  ILE A 265     -28.302  43.376  35.594  1.00  0.00           H  
ATOM   4316  HB  ILE A 265     -28.077  45.748  37.498  1.00  0.00           H  
ATOM   4317 1HG1 ILE A 265     -27.660  42.803  38.033  1.00  0.00           H  
ATOM   4318 2HG1 ILE A 265     -26.362  43.885  37.552  1.00  0.00           H  
ATOM   4319 1HG2 ILE A 265     -29.805  44.635  38.853  1.00  0.00           H  
ATOM   4320 2HG2 ILE A 265     -30.445  45.105  37.260  1.00  0.00           H  
ATOM   4321 3HG2 ILE A 265     -30.017  43.408  37.581  1.00  0.00           H  
ATOM   4322 1HD1 ILE A 265     -26.411  43.590  39.965  1.00  0.00           H  
ATOM   4323 2HD1 ILE A 265     -26.773  45.279  39.533  1.00  0.00           H  
ATOM   4324 3HD1 ILE A 265     -28.087  44.183  40.021  1.00  0.00           H  
ATOM   4325  N   ARG A 266     -29.307  46.426  34.873  1.00  0.00           N  
ATOM   4326  CA  ARG A 266     -30.322  47.170  34.138  1.00  0.00           C  
ATOM   4327  C   ARG A 266     -30.510  46.606  32.734  1.00  0.00           C  
ATOM   4328  O   ARG A 266     -31.638  46.398  32.286  1.00  0.00           O  
ATOM   4329  CB  ARG A 266     -29.945  48.641  34.044  1.00  0.00           C  
ATOM   4330  CG  ARG A 266     -31.043  49.551  33.519  1.00  0.00           C  
ATOM   4331  CD  ARG A 266     -30.575  50.954  33.381  1.00  0.00           C  
ATOM   4332  NE  ARG A 266     -29.507  51.076  32.402  1.00  0.00           N  
ATOM   4333  CZ  ARG A 266     -29.692  51.105  31.068  1.00  0.00           C  
ATOM   4334  NH1 ARG A 266     -30.906  51.020  30.570  1.00  0.00           N1+
ATOM   4335  NH2 ARG A 266     -28.653  51.218  30.259  1.00  0.00           N  
ATOM   4336  H   ARG A 266     -28.508  46.918  35.244  1.00  0.00           H  
ATOM   4337  HA  ARG A 266     -31.272  47.072  34.664  1.00  0.00           H  
ATOM   4338 1HB  ARG A 266     -29.657  49.006  35.029  1.00  0.00           H  
ATOM   4339 2HB  ARG A 266     -29.081  48.754  33.389  1.00  0.00           H  
ATOM   4340 1HG  ARG A 266     -31.369  49.200  32.539  1.00  0.00           H  
ATOM   4341 2HG  ARG A 266     -31.888  49.537  34.209  1.00  0.00           H  
ATOM   4342 1HD  ARG A 266     -31.405  51.584  33.061  1.00  0.00           H  
ATOM   4343 2HD  ARG A 266     -30.200  51.308  34.340  1.00  0.00           H  
ATOM   4344  HE  ARG A 266     -28.559  51.143  32.747  1.00  0.00           H  
ATOM   4345 1HH1 ARG A 266     -31.701  50.934  31.189  1.00  0.00           H  
ATOM   4346 2HH1 ARG A 266     -31.045  51.042  29.570  1.00  0.00           H  
ATOM   4347 1HH2 ARG A 266     -27.720  51.283  30.641  1.00  0.00           H  
ATOM   4348 2HH2 ARG A 266     -28.792  51.240  29.259  1.00  0.00           H  
ATOM   4349  N   ASP A 267     -29.401  46.360  32.047  1.00  0.00           N  
ATOM   4350  CA  ASP A 267     -29.442  45.761  30.718  1.00  0.00           C  
ATOM   4351  C   ASP A 267     -29.987  44.338  30.771  1.00  0.00           C  
ATOM   4352  O   ASP A 267     -30.691  43.901  29.860  1.00  0.00           O  
ATOM   4353  CB  ASP A 267     -28.046  45.757  30.090  1.00  0.00           C  
ATOM   4354  CG  ASP A 267     -28.079  45.590  28.576  1.00  0.00           C  
ATOM   4355  OD1 ASP A 267     -28.754  46.354  27.928  1.00  0.00           O  
ATOM   4356  OD2 ASP A 267     -27.428  44.700  28.083  1.00  0.00           O1-
ATOM   4357  H   ASP A 267     -28.507  46.591  32.458  1.00  0.00           H  
ATOM   4358  HA  ASP A 267     -30.113  46.350  30.093  1.00  0.00           H  
ATOM   4359 1HB  ASP A 267     -27.537  46.691  30.327  1.00  0.00           H  
ATOM   4360 2HB  ASP A 267     -27.457  44.945  30.517  1.00  0.00           H  
ATOM   4361  N   ALA A 268     -29.658  43.622  31.838  1.00  0.00           N  
ATOM   4362  CA  ALA A 268     -30.167  42.273  32.043  1.00  0.00           C  
ATOM   4363  C   ALA A 268     -31.690  42.266  32.126  1.00  0.00           C  
ATOM   4364  O   ALA A 268     -32.349  41.390  31.561  1.00  0.00           O  
ATOM   4365  CB  ALA A 268     -29.568  41.664  33.301  1.00  0.00           C  
ATOM   4366  H   ALA A 268     -29.039  44.024  32.528  1.00  0.00           H  
ATOM   4367  HA  ALA A 268     -29.882  41.661  31.186  1.00  0.00           H  
ATOM   4368 1HB  ALA A 268     -29.958  40.655  33.441  1.00  0.00           H  
ATOM   4369 2HB  ALA A 268     -28.484  41.623  33.201  1.00  0.00           H  
ATOM   4370 3HB  ALA A 268     -29.830  42.277  34.162  1.00  0.00           H  
ATOM   4371  N   VAL A 269     -32.242  43.245  32.833  1.00  0.00           N  
ATOM   4372  CA  VAL A 269     -33.689  43.396  32.932  1.00  0.00           C  
ATOM   4373  C   VAL A 269     -34.310  43.664  31.566  1.00  0.00           C  
ATOM   4374  O   VAL A 269     -35.302  43.041  31.190  1.00  0.00           O  
ATOM   4375  CB  VAL A 269     -34.042  44.550  33.889  1.00  0.00           C  
ATOM   4376  CG1 VAL A 269     -35.527  44.869  33.813  1.00  0.00           C  
ATOM   4377  CG2 VAL A 269     -33.641  44.183  35.311  1.00  0.00           C  
ATOM   4378  H   VAL A 269     -31.645  43.902  33.315  1.00  0.00           H  
ATOM   4379  HA  VAL A 269     -34.110  42.463  33.308  1.00  0.00           H  
ATOM   4380  HB  VAL A 269     -33.503  45.445  33.578  1.00  0.00           H  
ATOM   4381 1HG1 VAL A 269     -35.759  45.688  34.495  1.00  0.00           H  
ATOM   4382 2HG1 VAL A 269     -35.784  45.163  32.795  1.00  0.00           H  
ATOM   4383 3HG1 VAL A 269     -36.104  43.989  34.094  1.00  0.00           H  
ATOM   4384 1HG2 VAL A 269     -33.893  45.004  35.982  1.00  0.00           H  
ATOM   4385 2HG2 VAL A 269     -34.175  43.284  35.619  1.00  0.00           H  
ATOM   4386 3HG2 VAL A 269     -32.568  43.999  35.349  1.00  0.00           H  
ATOM   4387  N   ARG A 270     -33.718  44.597  30.824  1.00  0.00           N  
ATOM   4388  CA  ARG A 270     -34.213  44.951  29.500  1.00  0.00           C  
ATOM   4389  C   ARG A 270     -34.175  43.753  28.560  1.00  0.00           C  
ATOM   4390  O   ARG A 270     -35.148  43.466  27.864  1.00  0.00           O  
ATOM   4391  CB  ARG A 270     -33.390  46.085  28.906  1.00  0.00           C  
ATOM   4392  CG  ARG A 270     -33.887  46.600  27.564  1.00  0.00           C  
ATOM   4393  CD  ARG A 270     -32.969  47.621  26.995  1.00  0.00           C  
ATOM   4394  NE  ARG A 270     -31.681  47.050  26.635  1.00  0.00           N  
ATOM   4395  CZ  ARG A 270     -31.453  46.310  25.532  1.00  0.00           C  
ATOM   4396  NH1 ARG A 270     -32.434  46.061  24.694  1.00  0.00           N1+
ATOM   4397  NH2 ARG A 270     -30.243  45.836  25.293  1.00  0.00           N  
ATOM   4398  H   ARG A 270     -32.904  45.071  31.190  1.00  0.00           H  
ATOM   4399  HA  ARG A 270     -35.251  45.266  29.593  1.00  0.00           H  
ATOM   4400 1HB  ARG A 270     -33.376  46.925  29.599  1.00  0.00           H  
ATOM   4401 2HB  ARG A 270     -32.360  45.754  28.772  1.00  0.00           H  
ATOM   4402 1HG  ARG A 270     -33.958  45.772  26.860  1.00  0.00           H  
ATOM   4403 2HG  ARG A 270     -34.869  47.056  27.691  1.00  0.00           H  
ATOM   4404 1HD  ARG A 270     -33.414  48.049  26.098  1.00  0.00           H  
ATOM   4405 2HD  ARG A 270     -32.799  48.408  27.728  1.00  0.00           H  
ATOM   4406  HE  ARG A 270     -30.901  47.220  27.256  1.00  0.00           H  
ATOM   4407 1HH1 ARG A 270     -33.359  46.424  24.876  1.00  0.00           H  
ATOM   4408 2HH1 ARG A 270     -32.264  45.507  23.867  1.00  0.00           H  
ATOM   4409 1HH2 ARG A 270     -29.488  46.028  25.938  1.00  0.00           H  
ATOM   4410 2HH2 ARG A 270     -30.072  45.282  24.467  1.00  0.00           H  
ATOM   4411  N   GLU A 271     -33.043  43.058  28.541  1.00  0.00           N  
ATOM   4412  CA  GLU A 271     -32.865  41.904  27.666  1.00  0.00           C  
ATOM   4413  C   GLU A 271     -33.833  40.785  28.026  1.00  0.00           C  
ATOM   4414  O   GLU A 271     -34.438  40.170  27.148  1.00  0.00           O  
ATOM   4415  CB  GLU A 271     -31.426  41.390  27.746  1.00  0.00           C  
ATOM   4416  CG  GLU A 271     -30.414  42.233  26.983  1.00  0.00           C  
ATOM   4417  CD  GLU A 271     -29.071  41.568  26.861  1.00  0.00           C  
ATOM   4418  OE1 GLU A 271     -28.550  41.136  27.862  1.00  0.00           O  
ATOM   4419  OE2 GLU A 271     -28.566  41.491  25.766  1.00  0.00           O1-
ATOM   4420  H   GLU A 271     -32.285  43.333  29.150  1.00  0.00           H  
ATOM   4421  HA  GLU A 271     -33.080  42.211  26.643  1.00  0.00           H  
ATOM   4422 1HB  GLU A 271     -31.111  41.351  28.789  1.00  0.00           H  
ATOM   4423 2HB  GLU A 271     -31.379  40.374  27.352  1.00  0.00           H  
ATOM   4424 1HG  GLU A 271     -30.801  42.431  25.984  1.00  0.00           H  
ATOM   4425 2HG  GLU A 271     -30.295  43.189  27.493  1.00  0.00           H  
ATOM   4426  N   ALA A 272     -33.977  40.528  29.322  1.00  0.00           N  
ATOM   4427  CA  ALA A 272     -34.917  39.524  29.805  1.00  0.00           C  
ATOM   4428  C   ALA A 272     -36.353  39.907  29.464  1.00  0.00           C  
ATOM   4429  O   ALA A 272     -37.162  39.057  29.096  1.00  0.00           O  
ATOM   4430  CB  ALA A 272     -34.766  39.331  31.305  1.00  0.00           C  
ATOM   4431  H   ALA A 272     -33.417  41.041  29.991  1.00  0.00           H  
ATOM   4432  HA  ALA A 272     -34.703  38.579  29.307  1.00  0.00           H  
ATOM   4433 1HB  ALA A 272     -35.474  38.579  31.650  1.00  0.00           H  
ATOM   4434 2HB  ALA A 272     -33.752  39.002  31.529  1.00  0.00           H  
ATOM   4435 3HB  ALA A 272     -34.960  40.275  31.815  1.00  0.00           H  
ATOM   4436  N   GLU A 273     -36.663  41.194  29.585  1.00  0.00           N  
ATOM   4437  CA  GLU A 273     -37.976  41.704  29.214  1.00  0.00           C  
ATOM   4438  C   GLU A 273     -38.292  41.400  27.755  1.00  0.00           C  
ATOM   4439  O   GLU A 273     -39.369  40.893  27.439  1.00  0.00           O  
ATOM   4440  CB  GLU A 273     -38.051  43.213  29.460  1.00  0.00           C  
ATOM   4441  CG  GLU A 273     -39.402  43.836  29.142  1.00  0.00           C  
ATOM   4442  CD  GLU A 273     -39.429  45.322  29.368  1.00  0.00           C  
ATOM   4443  OE1 GLU A 273     -38.417  45.865  29.740  1.00  0.00           O  
ATOM   4444  OE2 GLU A 273     -40.464  45.914  29.168  1.00  0.00           O1-
ATOM   4445  H   GLU A 273     -35.969  41.835  29.946  1.00  0.00           H  
ATOM   4446  HA  GLU A 273     -38.727  41.205  29.827  1.00  0.00           H  
ATOM   4447 1HB  GLU A 273     -37.824  43.424  30.505  1.00  0.00           H  
ATOM   4448 2HB  GLU A 273     -37.298  43.718  28.854  1.00  0.00           H  
ATOM   4449 1HG  GLU A 273     -39.646  43.635  28.099  1.00  0.00           H  
ATOM   4450 2HG  GLU A 273     -40.163  43.365  29.762  1.00  0.00           H  
ATOM   4451  N   GLU A 274     -37.352  41.714  26.873  1.00  0.00           N  
ATOM   4452  CA  GLU A 274     -37.535  41.486  25.446  1.00  0.00           C  
ATOM   4453  C   GLU A 274     -37.634  39.998  25.133  1.00  0.00           C  
ATOM   4454  O   GLU A 274     -38.445  39.581  24.306  1.00  0.00           O  
ATOM   4455  CB  GLU A 274     -36.383  42.109  24.654  1.00  0.00           C  
ATOM   4456  CG  GLU A 274     -36.371  43.631  24.654  1.00  0.00           C  
ATOM   4457  CD  GLU A 274     -35.188  44.206  23.926  1.00  0.00           C  
ATOM   4458  OE1 GLU A 274     -34.334  43.450  23.528  1.00  0.00           O  
ATOM   4459  OE2 GLU A 274     -35.138  45.403  23.766  1.00  0.00           O1-
ATOM   4460  H   GLU A 274     -36.487  42.120  27.199  1.00  0.00           H  
ATOM   4461  HA  GLU A 274     -38.472  41.952  25.137  1.00  0.00           H  
ATOM   4462 1HB  GLU A 274     -35.433  41.766  25.065  1.00  0.00           H  
ATOM   4463 2HB  GLU A 274     -36.431  41.774  23.618  1.00  0.00           H  
ATOM   4464 1HG  GLU A 274     -37.284  43.991  24.181  1.00  0.00           H  
ATOM   4465 2HG  GLU A 274     -36.364  43.984  25.684  1.00  0.00           H  
ATOM   4466  N   LEU A 275     -36.808  39.201  25.800  1.00  0.00           N  
ATOM   4467  CA  LEU A 275     -36.849  37.751  25.648  1.00  0.00           C  
ATOM   4468  C   LEU A 275     -38.206  37.194  26.052  1.00  0.00           C  
ATOM   4469  O   LEU A 275     -38.778  36.355  25.356  1.00  0.00           O  
ATOM   4470  CB  LEU A 275     -35.750  37.098  26.495  1.00  0.00           C  
ATOM   4471  CG  LEU A 275     -35.695  35.566  26.447  1.00  0.00           C  
ATOM   4472  CD1 LEU A 275     -35.431  35.111  25.018  1.00  0.00           C  
ATOM   4473  CD2 LEU A 275     -34.610  35.066  27.389  1.00  0.00           C  
ATOM   4474  H   LEU A 275     -36.133  39.611  26.431  1.00  0.00           H  
ATOM   4475  HA  LEU A 275     -36.693  37.510  24.595  1.00  0.00           H  
ATOM   4476 1HB  LEU A 275     -34.784  37.474  26.161  1.00  0.00           H  
ATOM   4477 2HB  LEU A 275     -35.891  37.392  27.535  1.00  0.00           H  
ATOM   4478  HG  LEU A 275     -36.658  35.157  26.754  1.00  0.00           H  
ATOM   4479 1HD1 LEU A 275     -35.392  34.022  24.983  1.00  0.00           H  
ATOM   4480 2HD1 LEU A 275     -36.232  35.466  24.369  1.00  0.00           H  
ATOM   4481 3HD1 LEU A 275     -34.480  35.519  24.676  1.00  0.00           H  
ATOM   4482 1HD2 LEU A 275     -34.572  33.977  27.355  1.00  0.00           H  
ATOM   4483 2HD2 LEU A 275     -33.646  35.473  27.082  1.00  0.00           H  
ATOM   4484 3HD2 LEU A 275     -34.833  35.390  28.405  1.00  0.00           H  
ATOM   4485  N   LEU A 276     -38.720  37.663  27.184  1.00  0.00           N  
ATOM   4486  CA  LEU A 276     -40.034  37.249  27.659  1.00  0.00           C  
ATOM   4487  C   LEU A 276     -41.110  37.536  26.622  1.00  0.00           C  
ATOM   4488  O   LEU A 276     -41.981  36.704  26.369  1.00  0.00           O  
ATOM   4489  CB  LEU A 276     -40.374  37.968  28.970  1.00  0.00           C  
ATOM   4490  CG  LEU A 276     -41.720  37.595  29.603  1.00  0.00           C  
ATOM   4491  CD1 LEU A 276     -41.658  36.167  30.127  1.00  0.00           C  
ATOM   4492  CD2 LEU A 276     -42.044  38.575  30.722  1.00  0.00           C  
ATOM   4493  H   LEU A 276     -38.185  38.325  27.730  1.00  0.00           H  
ATOM   4494  HA  LEU A 276     -40.018  36.172  27.829  1.00  0.00           H  
ATOM   4495 1HB  LEU A 276     -39.594  37.750  29.698  1.00  0.00           H  
ATOM   4496 2HB  LEU A 276     -40.380  39.042  28.786  1.00  0.00           H  
ATOM   4497  HG  LEU A 276     -42.503  37.638  28.846  1.00  0.00           H  
ATOM   4498 1HD1 LEU A 276     -42.615  35.902  30.577  1.00  0.00           H  
ATOM   4499 2HD1 LEU A 276     -41.444  35.486  29.303  1.00  0.00           H  
ATOM   4500 3HD1 LEU A 276     -40.871  36.089  30.877  1.00  0.00           H  
ATOM   4501 1HD2 LEU A 276     -43.002  38.310  31.172  1.00  0.00           H  
ATOM   4502 2HD2 LEU A 276     -41.263  38.531  31.481  1.00  0.00           H  
ATOM   4503 3HD2 LEU A 276     -42.100  39.585  30.316  1.00  0.00           H  
ATOM   4504  N   ARG A 277     -41.047  38.717  26.020  1.00  0.00           N  
ATOM   4505  CA  ARG A 277     -42.044  39.136  25.042  1.00  0.00           C  
ATOM   4506  C   ARG A 277     -41.959  38.294  23.775  1.00  0.00           C  
ATOM   4507  O   ARG A 277     -42.981  37.955  23.177  1.00  0.00           O  
ATOM   4508  CB  ARG A 277     -41.858  40.603  24.684  1.00  0.00           C  
ATOM   4509  CG  ARG A 277     -42.206  41.582  25.796  1.00  0.00           C  
ATOM   4510  CD  ARG A 277     -42.007  42.991  25.369  1.00  0.00           C  
ATOM   4511  NE  ARG A 277     -42.113  43.915  26.487  1.00  0.00           N  
ATOM   4512  CZ  ARG A 277     -43.275  44.337  27.023  1.00  0.00           C  
ATOM   4513  NH1 ARG A 277     -44.418  43.908  26.535  1.00  0.00           N1+
ATOM   4514  NH2 ARG A 277     -43.265  45.181  28.039  1.00  0.00           N  
ATOM   4515  H   ARG A 277     -40.287  39.345  26.247  1.00  0.00           H  
ATOM   4516  HA  ARG A 277     -43.035  38.989  25.472  1.00  0.00           H  
ATOM   4517 1HB  ARG A 277     -40.822  40.781  24.401  1.00  0.00           H  
ATOM   4518 2HB  ARG A 277     -42.480  40.849  23.823  1.00  0.00           H  
ATOM   4519 1HG  ARG A 277     -43.250  41.453  26.081  1.00  0.00           H  
ATOM   4520 2HG  ARG A 277     -41.568  41.391  26.660  1.00  0.00           H  
ATOM   4521 1HD  ARG A 277     -41.017  43.101  24.928  1.00  0.00           H  
ATOM   4522 2HD  ARG A 277     -42.764  43.258  24.632  1.00  0.00           H  
ATOM   4523  HE  ARG A 277     -41.254  44.266  26.889  1.00  0.00           H  
ATOM   4524 1HH1 ARG A 277     -44.425  43.263  25.757  1.00  0.00           H  
ATOM   4525 2HH1 ARG A 277     -45.288  44.223  26.937  1.00  0.00           H  
ATOM   4526 1HH2 ARG A 277     -42.386  45.510  28.415  1.00  0.00           H  
ATOM   4527 2HH2 ARG A 277     -44.136  45.496  28.442  1.00  0.00           H  
ATOM   4528  N   GLU A 278     -40.739  37.958  23.373  1.00  0.00           N  
ATOM   4529  CA  GLU A 278     -40.521  37.127  22.197  1.00  0.00           C  
ATOM   4530  C   GLU A 278     -40.952  35.688  22.452  1.00  0.00           C  
ATOM   4531  O   GLU A 278     -41.468  35.015  21.558  1.00  0.00           O  
ATOM   4532  CB  GLU A 278     -39.048  37.163  21.783  1.00  0.00           C  
ATOM   4533  CG  GLU A 278     -38.594  38.490  21.193  1.00  0.00           C  
ATOM   4534  CD  GLU A 278     -37.118  38.528  20.907  1.00  0.00           C  
ATOM   4535  OE1 GLU A 278     -36.463  37.539  21.130  1.00  0.00           O  
ATOM   4536  OE2 GLU A 278     -36.645  39.549  20.465  1.00  0.00           O1-
ATOM   4537  H   GLU A 278     -39.941  38.290  23.896  1.00  0.00           H  
ATOM   4538  HA  GLU A 278     -41.131  37.513  21.380  1.00  0.00           H  
ATOM   4539 1HB  GLU A 278     -38.422  36.950  22.650  1.00  0.00           H  
ATOM   4540 2HB  GLU A 278     -38.859  36.385  21.044  1.00  0.00           H  
ATOM   4541 1HG  GLU A 278     -39.136  38.668  20.265  1.00  0.00           H  
ATOM   4542 2HG  GLU A 278     -38.846  39.290  21.887  1.00  0.00           H  
ATOM   4543  N   ASN A 279     -40.739  35.220  23.678  1.00  0.00           N  
ATOM   4544  CA  ASN A 279     -41.135  33.871  24.064  1.00  0.00           C  
ATOM   4545  C   ASN A 279     -41.453  33.795  25.552  1.00  0.00           C  
ATOM   4546  O   ASN A 279     -40.551  33.670  26.381  1.00  0.00           O  
ATOM   4547  CB  ASN A 279     -40.054  32.872  23.696  1.00  0.00           C  
ATOM   4548  CG  ASN A 279     -40.481  31.448  23.926  1.00  0.00           C  
ATOM   4549  ND2 ASN A 279     -39.811  30.527  23.282  1.00  0.00           N  
ATOM   4550  OD1 ASN A 279     -41.419  31.183  24.686  1.00  0.00           O  
ATOM   4551  H   ASN A 279     -40.290  35.815  24.361  1.00  0.00           H  
ATOM   4552  HA  ASN A 279     -42.036  33.603  23.508  1.00  0.00           H  
ATOM   4553 1HB  ASN A 279     -39.787  32.994  22.646  1.00  0.00           H  
ATOM   4554 2HB  ASN A 279     -39.160  33.070  24.287  1.00  0.00           H  
ATOM   4555 1HD2 ASN A 279     -40.051  29.562  23.396  1.00  0.00           H  
ATOM   4556 2HD2 ASN A 279     -39.059  30.787  22.677  1.00  0.00           H  
ATOM   4557  N   PRO A 280     -42.736  33.869  25.884  1.00  0.00           N  
ATOM   4558  CA  PRO A 280     -43.170  33.916  27.275  1.00  0.00           C  
ATOM   4559  C   PRO A 280     -43.118  32.535  27.915  1.00  0.00           C  
ATOM   4560  O   PRO A 280     -44.154  31.933  28.198  1.00  0.00           O  
ATOM   4561  CB  PRO A 280     -44.605  34.438  27.174  1.00  0.00           C  
ATOM   4562  CG  PRO A 280     -45.082  33.943  25.851  1.00  0.00           C  
ATOM   4563  CD  PRO A 280     -43.884  34.072  24.949  1.00  0.00           C  
ATOM   4564  HA  PRO A 280     -42.484  34.562  27.828  1.00  0.00           H  
ATOM   4565 1HB  PRO A 280     -45.205  34.059  28.014  1.00  0.00           H  
ATOM   4566 2HB  PRO A 280     -44.613  35.537  27.246  1.00  0.00           H  
ATOM   4567 1HG  PRO A 280     -45.436  32.906  25.940  1.00  0.00           H  
ATOM   4568 2HG  PRO A 280     -45.938  34.542  25.507  1.00  0.00           H  
ATOM   4569 1HD  PRO A 280     -43.914  33.283  24.184  1.00  0.00           H  
ATOM   4570 2HD  PRO A 280     -43.884  35.067  24.479  1.00  0.00           H  
ATOM   4571  N   SER A 281     -41.906  32.035  28.139  1.00  0.00           N  
ATOM   4572  CA  SER A 281     -41.717  30.753  28.808  1.00  0.00           C  
ATOM   4573  C   SER A 281     -41.573  30.935  30.312  1.00  0.00           C  
ATOM   4574  O   SER A 281     -41.381  32.048  30.800  1.00  0.00           O  
ATOM   4575  CB  SER A 281     -40.492  30.050  28.256  1.00  0.00           C  
ATOM   4576  OG  SER A 281     -39.318  30.714  28.637  1.00  0.00           O  
ATOM   4577  H   SER A 281     -41.096  32.558  27.838  1.00  0.00           H  
ATOM   4578  HA  SER A 281     -42.598  30.139  28.632  1.00  0.00           H  
ATOM   4579 1HB  SER A 281     -40.467  29.023  28.620  1.00  0.00           H  
ATOM   4580 2HB  SER A 281     -40.555  30.011  27.170  1.00  0.00           H  
ATOM   4581  HG  SER A 281     -38.654  30.469  27.988  1.00  0.00           H  
ATOM   4582  N   GLU A 282     -41.670  29.830  31.047  1.00  0.00           N  
ATOM   4583  CA  GLU A 282     -41.493  29.856  32.494  1.00  0.00           C  
ATOM   4584  C   GLU A 282     -40.092  30.323  32.869  1.00  0.00           C  
ATOM   4585  O   GLU A 282     -39.917  31.103  33.807  1.00  0.00           O  
ATOM   4586  CB  GLU A 282     -41.755  28.471  33.089  1.00  0.00           C  
ATOM   4587  CG  GLU A 282     -43.190  27.985  32.941  1.00  0.00           C  
ATOM   4588  CD  GLU A 282     -43.491  27.458  31.566  1.00  0.00           C  
ATOM   4589  OE1 GLU A 282     -42.590  27.395  30.764  1.00  0.00           O  
ATOM   4590  OE2 GLU A 282     -44.624  27.119  31.316  1.00  0.00           O1-
ATOM   4591  H   GLU A 282     -41.870  28.953  30.592  1.00  0.00           H  
ATOM   4592  HA  GLU A 282     -42.202  30.569  32.912  1.00  0.00           H  
ATOM   4593 1HB  GLU A 282     -41.104  27.740  32.610  1.00  0.00           H  
ATOM   4594 2HB  GLU A 282     -41.513  28.479  34.152  1.00  0.00           H  
ATOM   4595 1HG  GLU A 282     -43.372  27.194  33.668  1.00  0.00           H  
ATOM   4596 2HG  GLU A 282     -43.867  28.809  33.166  1.00  0.00           H  
ATOM   4597  N   MET A 283     -39.096  29.840  32.133  1.00  0.00           N  
ATOM   4598  CA  MET A 283     -37.708  30.207  32.388  1.00  0.00           C  
ATOM   4599  C   MET A 283     -37.469  31.687  32.117  1.00  0.00           C  
ATOM   4600  O   MET A 283     -36.719  32.345  32.835  1.00  0.00           O  
ATOM   4601  CB  MET A 283     -36.771  29.352  31.538  1.00  0.00           C  
ATOM   4602  CG  MET A 283     -35.290  29.590  31.798  1.00  0.00           C  
ATOM   4603  SD  MET A 283     -34.230  28.480  30.850  1.00  0.00           S  
ATOM   4604  CE  MET A 283     -34.237  29.287  29.253  1.00  0.00           C  
ATOM   4605  H   MET A 283     -39.306  29.204  31.378  1.00  0.00           H  
ATOM   4606  HA  MET A 283     -37.489  30.026  33.440  1.00  0.00           H  
ATOM   4607 1HB  MET A 283     -36.976  28.298  31.718  1.00  0.00           H  
ATOM   4608 2HB  MET A 283     -36.960  29.546  30.481  1.00  0.00           H  
ATOM   4609 1HG  MET A 283     -35.035  30.616  31.537  1.00  0.00           H  
ATOM   4610 2HG  MET A 283     -35.079  29.446  32.858  1.00  0.00           H  
ATOM   4611 1HE  MET A 283     -33.623  28.718  28.555  1.00  0.00           H  
ATOM   4612 2HE  MET A 283     -35.259  29.342  28.876  1.00  0.00           H  
ATOM   4613 3HE  MET A 283     -33.833  30.296  29.353  1.00  0.00           H  
ATOM   4614  N   ALA A 284     -38.112  32.202  31.075  1.00  0.00           N  
ATOM   4615  CA  ALA A 284     -38.025  33.622  30.745  1.00  0.00           C  
ATOM   4616  C   ALA A 284     -38.574  34.482  31.875  1.00  0.00           C  
ATOM   4617  O   ALA A 284     -37.988  35.505  32.231  1.00  0.00           O  
ATOM   4618  CB  ALA A 284     -38.768  33.912  29.449  1.00  0.00           C  
ATOM   4619  H   ALA A 284     -38.676  31.597  30.495  1.00  0.00           H  
ATOM   4620  HA  ALA A 284     -36.975  33.881  30.612  1.00  0.00           H  
ATOM   4621 1HB  ALA A 284     -38.694  34.973  29.219  1.00  0.00           H  
ATOM   4622 2HB  ALA A 284     -38.326  33.332  28.639  1.00  0.00           H  
ATOM   4623 3HB  ALA A 284     -39.815  33.637  29.564  1.00  0.00           H  
ATOM   4624  N   GLU A 285     -39.704  34.064  32.435  1.00  0.00           N  
ATOM   4625  CA  GLU A 285     -40.314  34.773  33.553  1.00  0.00           C  
ATOM   4626  C   GLU A 285     -39.406  34.759  34.777  1.00  0.00           C  
ATOM   4627  O   GLU A 285     -39.248  35.772  35.457  1.00  0.00           O  
ATOM   4628  CB  GLU A 285     -41.668  34.152  33.902  1.00  0.00           C  
ATOM   4629  CG  GLU A 285     -42.756  34.391  32.865  1.00  0.00           C  
ATOM   4630  CD  GLU A 285     -44.042  33.685  33.192  1.00  0.00           C  
ATOM   4631  OE1 GLU A 285     -44.060  32.932  34.136  1.00  0.00           O  
ATOM   4632  OE2 GLU A 285     -45.007  33.898  32.497  1.00  0.00           O1-
ATOM   4633  H   GLU A 285     -40.152  33.232  32.078  1.00  0.00           H  
ATOM   4634  HA  GLU A 285     -40.460  35.814  33.264  1.00  0.00           H  
ATOM   4635 1HB  GLU A 285     -41.554  33.075  34.025  1.00  0.00           H  
ATOM   4636 2HB  GLU A 285     -42.019  34.555  34.853  1.00  0.00           H  
ATOM   4637 1HG  GLU A 285     -42.950  35.462  32.797  1.00  0.00           H  
ATOM   4638 2HG  GLU A 285     -42.398  34.053  31.894  1.00  0.00           H  
ATOM   4639  N   GLU A 286     -38.810  33.605  35.051  1.00  0.00           N  
ATOM   4640  CA  GLU A 286     -37.918  33.456  36.195  1.00  0.00           C  
ATOM   4641  C   GLU A 286     -36.643  34.272  36.009  1.00  0.00           C  
ATOM   4642  O   GLU A 286     -36.142  34.877  36.955  1.00  0.00           O  
ATOM   4643  CB  GLU A 286     -37.566  31.982  36.409  1.00  0.00           C  
ATOM   4644  CG  GLU A 286     -38.708  31.136  36.953  1.00  0.00           C  
ATOM   4645  CD  GLU A 286     -38.319  29.700  37.171  1.00  0.00           C  
ATOM   4646  OE1 GLU A 286     -37.275  29.310  36.707  1.00  0.00           O  
ATOM   4647  OE2 GLU A 286     -39.067  28.992  37.803  1.00  0.00           O1-
ATOM   4648  H   GLU A 286     -38.979  32.808  34.451  1.00  0.00           H  
ATOM   4649  HA  GLU A 286     -38.424  33.833  37.082  1.00  0.00           H  
ATOM   4650 1HB  GLU A 286     -37.245  31.544  35.463  1.00  0.00           H  
ATOM   4651 2HB  GLU A 286     -36.731  31.905  37.105  1.00  0.00           H  
ATOM   4652 1HG  GLU A 286     -39.040  31.558  37.901  1.00  0.00           H  
ATOM   4653 2HG  GLU A 286     -39.543  31.179  36.255  1.00  0.00           H  
ATOM   4654  N   LEU A 287     -36.127  34.280  34.786  1.00  0.00           N  
ATOM   4655  CA  LEU A 287     -34.946  35.073  34.461  1.00  0.00           C  
ATOM   4656  C   LEU A 287     -35.187  36.554  34.714  1.00  0.00           C  
ATOM   4657  O   LEU A 287     -34.383  37.224  35.358  1.00  0.00           O  
ATOM   4658  CB  LEU A 287     -34.550  34.857  32.994  1.00  0.00           C  
ATOM   4659  CG  LEU A 287     -33.346  35.670  32.504  1.00  0.00           C  
ATOM   4660  CD1 LEU A 287     -32.093  35.219  33.241  1.00  0.00           C  
ATOM   4661  CD2 LEU A 287     -33.191  35.492  31.001  1.00  0.00           C  
ATOM   4662  H   LEU A 287     -36.564  33.727  34.063  1.00  0.00           H  
ATOM   4663  HA  LEU A 287     -34.129  34.756  35.109  1.00  0.00           H  
ATOM   4664 1HB  LEU A 287     -34.319  33.803  32.848  1.00  0.00           H  
ATOM   4665 2HB  LEU A 287     -35.402  35.112  32.363  1.00  0.00           H  
ATOM   4666  HG  LEU A 287     -33.503  36.726  32.730  1.00  0.00           H  
ATOM   4667 1HD1 LEU A 287     -31.236  35.796  32.892  1.00  0.00           H  
ATOM   4668 2HD1 LEU A 287     -32.224  35.375  34.312  1.00  0.00           H  
ATOM   4669 3HD1 LEU A 287     -31.918  34.161  33.047  1.00  0.00           H  
ATOM   4670 1HD2 LEU A 287     -32.335  36.071  30.652  1.00  0.00           H  
ATOM   4671 2HD2 LEU A 287     -33.032  34.438  30.774  1.00  0.00           H  
ATOM   4672 3HD2 LEU A 287     -34.093  35.840  30.497  1.00  0.00           H  
ATOM   4673  N   LEU A 288     -36.303  37.063  34.202  1.00  0.00           N  
ATOM   4674  CA  LEU A 288     -36.671  38.460  34.396  1.00  0.00           C  
ATOM   4675  C   LEU A 288     -36.847  38.782  35.875  1.00  0.00           C  
ATOM   4676  O   LEU A 288     -36.371  39.810  36.358  1.00  0.00           O  
ATOM   4677  CB  LEU A 288     -37.966  38.778  33.640  1.00  0.00           C  
ATOM   4678  CG  LEU A 288     -38.476  40.219  33.768  1.00  0.00           C  
ATOM   4679  CD1 LEU A 288     -37.407  41.183  33.273  1.00  0.00           C  
ATOM   4680  CD2 LEU A 288     -39.764  40.374  32.974  1.00  0.00           C  
ATOM   4681  H   LEU A 288     -36.915  36.465  33.663  1.00  0.00           H  
ATOM   4682  HA  LEU A 288     -35.861  39.087  34.017  1.00  0.00           H  
ATOM   4683 1HB  LEU A 288     -37.809  38.576  32.581  1.00  0.00           H  
ATOM   4684 2HB  LEU A 288     -38.752  38.115  34.001  1.00  0.00           H  
ATOM   4685  HG  LEU A 288     -38.668  40.444  34.818  1.00  0.00           H  
ATOM   4686 1HD1 LEU A 288     -37.769  42.207  33.365  1.00  0.00           H  
ATOM   4687 2HD1 LEU A 288     -36.503  41.063  33.871  1.00  0.00           H  
ATOM   4688 3HD1 LEU A 288     -37.183  40.970  32.228  1.00  0.00           H  
ATOM   4689 1HD2 LEU A 288     -40.127  41.399  33.067  1.00  0.00           H  
ATOM   4690 2HD2 LEU A 288     -39.574  40.151  31.924  1.00  0.00           H  
ATOM   4691 3HD2 LEU A 288     -40.516  39.687  33.361  1.00  0.00           H  
ATOM   4692  N   ARG A 289     -37.533  37.896  36.591  1.00  0.00           N  
ATOM   4693  CA  ARG A 289     -37.752  38.071  38.021  1.00  0.00           C  
ATOM   4694  C   ARG A 289     -36.430  38.227  38.763  1.00  0.00           C  
ATOM   4695  O   ARG A 289     -36.282  39.107  39.609  1.00  0.00           O  
ATOM   4696  CB  ARG A 289     -38.517  36.887  38.594  1.00  0.00           C  
ATOM   4697  CG  ARG A 289     -38.823  36.982  40.080  1.00  0.00           C  
ATOM   4698  CD  ARG A 289     -39.497  35.758  40.581  1.00  0.00           C  
ATOM   4699  NE  ARG A 289     -38.632  34.591  40.503  1.00  0.00           N  
ATOM   4700  CZ  ARG A 289     -39.058  33.316  40.591  1.00  0.00           C  
ATOM   4701  NH1 ARG A 289     -40.336  33.060  40.758  1.00  0.00           N1+
ATOM   4702  NH2 ARG A 289     -38.190  32.323  40.508  1.00  0.00           N  
ATOM   4703  H   ARG A 289     -37.916  37.084  36.128  1.00  0.00           H  
ATOM   4704  HA  ARG A 289     -38.325  38.984  38.174  1.00  0.00           H  
ATOM   4705 1HB  ARG A 289     -39.464  36.778  38.069  1.00  0.00           H  
ATOM   4706 2HB  ARG A 289     -37.946  35.972  38.432  1.00  0.00           H  
ATOM   4707 1HG  ARG A 289     -37.894  37.114  40.635  1.00  0.00           H  
ATOM   4708 2HG  ARG A 289     -39.479  37.834  40.263  1.00  0.00           H  
ATOM   4709 1HD  ARG A 289     -39.784  35.900  41.623  1.00  0.00           H  
ATOM   4710 2HD  ARG A 289     -40.387  35.562  39.984  1.00  0.00           H  
ATOM   4711  HE  ARG A 289     -37.642  34.749  40.375  1.00  0.00           H  
ATOM   4712 1HH1 ARG A 289     -41.000  33.819  40.822  1.00  0.00           H  
ATOM   4713 2HH1 ARG A 289     -40.655  32.104  40.824  1.00  0.00           H  
ATOM   4714 1HH2 ARG A 289     -37.207  32.520  40.379  1.00  0.00           H  
ATOM   4715 2HH2 ARG A 289     -38.508  31.367  40.573  1.00  0.00           H  
ATOM   4716  N   ARG A 290     -35.471  37.363  38.441  1.00  0.00           N  
ATOM   4717  CA  ARG A 290     -34.150  37.422  39.055  1.00  0.00           C  
ATOM   4718  C   ARG A 290     -33.456  38.742  38.742  1.00  0.00           C  
ATOM   4719  O   ARG A 290     -32.875  39.372  39.624  1.00  0.00           O  
ATOM   4720  CB  ARG A 290     -33.283  36.269  38.571  1.00  0.00           C  
ATOM   4721  CG  ARG A 290     -33.675  34.903  39.111  1.00  0.00           C  
ATOM   4722  CD  ARG A 290     -32.879  33.816  38.486  1.00  0.00           C  
ATOM   4723  NE  ARG A 290     -31.493  33.837  38.927  1.00  0.00           N  
ATOM   4724  CZ  ARG A 290     -30.514  33.071  38.407  1.00  0.00           C  
ATOM   4725  NH1 ARG A 290     -30.783  32.231  37.432  1.00  0.00           N1+
ATOM   4726  NH2 ARG A 290     -29.283  33.163  38.878  1.00  0.00           N  
ATOM   4727  H   ARG A 290     -35.663  36.648  37.754  1.00  0.00           H  
ATOM   4728  HA  ARG A 290     -34.269  37.361  40.137  1.00  0.00           H  
ATOM   4729 1HB  ARG A 290     -33.320  36.217  37.484  1.00  0.00           H  
ATOM   4730 2HB  ARG A 290     -32.246  36.450  38.855  1.00  0.00           H  
ATOM   4731 1HG  ARG A 290     -33.507  34.875  40.188  1.00  0.00           H  
ATOM   4732 2HG  ARG A 290     -34.730  34.719  38.904  1.00  0.00           H  
ATOM   4733 1HD  ARG A 290     -33.308  32.851  38.754  1.00  0.00           H  
ATOM   4734 2HD  ARG A 290     -32.894  33.931  37.403  1.00  0.00           H  
ATOM   4735  HE  ARG A 290     -31.247  34.470  39.676  1.00  0.00           H  
ATOM   4736 1HH1 ARG A 290     -31.725  32.161  37.072  1.00  0.00           H  
ATOM   4737 2HH1 ARG A 290     -30.050  31.658  37.042  1.00  0.00           H  
ATOM   4738 1HH2 ARG A 290     -29.075  33.809  39.628  1.00  0.00           H  
ATOM   4739 2HH2 ARG A 290     -28.549  32.590  38.489  1.00  0.00           H  
ATOM   4740  N   ALA A 291     -33.519  39.154  37.480  1.00  0.00           N  
ATOM   4741  CA  ALA A 291     -32.904  40.401  37.050  1.00  0.00           C  
ATOM   4742  C   ALA A 291     -33.524  41.597  37.767  1.00  0.00           C  
ATOM   4743  O   ALA A 291     -32.816  42.499  38.211  1.00  0.00           O  
ATOM   4744  CB  ALA A 291     -33.032  40.561  35.543  1.00  0.00           C  
ATOM   4745  H   ALA A 291     -34.007  38.584  36.802  1.00  0.00           H  
ATOM   4746  HA  ALA A 291     -31.847  40.373  37.309  1.00  0.00           H  
ATOM   4747 1HB  ALA A 291     -32.567  41.498  35.234  1.00  0.00           H  
ATOM   4748 2HB  ALA A 291     -32.535  39.729  35.044  1.00  0.00           H  
ATOM   4749 3HB  ALA A 291     -34.086  40.572  35.265  1.00  0.00           H  
ATOM   4750  N   ILE A 292     -34.848  41.594  37.871  1.00  0.00           N  
ATOM   4751  CA  ILE A 292     -35.564  42.672  38.544  1.00  0.00           C  
ATOM   4752  C   ILE A 292     -35.183  42.752  40.017  1.00  0.00           C  
ATOM   4753  O   ILE A 292     -34.906  43.833  40.536  1.00  0.00           O  
ATOM   4754  CB  ILE A 292     -37.087  42.482  38.417  1.00  0.00           C  
ATOM   4755  CG1 ILE A 292     -37.535  42.721  36.973  1.00  0.00           C  
ATOM   4756  CG2 ILE A 292     -37.820  43.417  39.366  1.00  0.00           C  
ATOM   4757  CD1 ILE A 292     -38.948  42.263  36.689  1.00  0.00           C  
ATOM   4758  H   ILE A 292     -35.370  40.825  37.478  1.00  0.00           H  
ATOM   4759  HA  ILE A 292     -35.284  43.617  38.077  1.00  0.00           H  
ATOM   4760  HB  ILE A 292     -37.347  41.453  38.662  1.00  0.00           H  
ATOM   4761 1HG1 ILE A 292     -37.467  43.783  36.741  1.00  0.00           H  
ATOM   4762 2HG1 ILE A 292     -36.864  42.195  36.292  1.00  0.00           H  
ATOM   4763 1HG2 ILE A 292     -38.895  43.270  39.263  1.00  0.00           H  
ATOM   4764 2HG2 ILE A 292     -37.522  43.201  40.392  1.00  0.00           H  
ATOM   4765 3HG2 ILE A 292     -37.570  44.450  39.126  1.00  0.00           H  
ATOM   4766 1HD1 ILE A 292     -39.193  42.465  35.645  1.00  0.00           H  
ATOM   4767 2HD1 ILE A 292     -39.030  41.193  36.881  1.00  0.00           H  
ATOM   4768 3HD1 ILE A 292     -39.641  42.802  37.334  1.00  0.00           H  
ATOM   4769  N   GLU A 293     -35.170  41.603  40.684  1.00  0.00           N  
ATOM   4770  CA  GLU A 293     -34.790  41.538  42.090  1.00  0.00           C  
ATOM   4771  C   GLU A 293     -33.428  42.181  42.323  1.00  0.00           C  
ATOM   4772  O   GLU A 293     -33.245  42.942  43.272  1.00  0.00           O  
ATOM   4773  CB  GLU A 293     -34.768  40.084  42.568  1.00  0.00           C  
ATOM   4774  CG  GLU A 293     -34.226  39.894  43.978  1.00  0.00           C  
ATOM   4775  CD  GLU A 293     -35.105  40.510  45.031  1.00  0.00           C  
ATOM   4776  OE1 GLU A 293     -36.276  40.670  44.780  1.00  0.00           O  
ATOM   4777  OE2 GLU A 293     -34.606  40.822  46.086  1.00  0.00           O1-
ATOM   4778  H   GLU A 293     -35.432  40.754  40.203  1.00  0.00           H  
ATOM   4779  HA  GLU A 293     -35.522  42.095  42.673  1.00  0.00           H  
ATOM   4780 1HB  GLU A 293     -35.779  39.676  42.541  1.00  0.00           H  
ATOM   4781 2HB  GLU A 293     -34.155  39.488  41.891  1.00  0.00           H  
ATOM   4782 1HG  GLU A 293     -34.131  38.828  44.179  1.00  0.00           H  
ATOM   4783 2HG  GLU A 293     -33.232  40.338  44.037  1.00  0.00           H  
ATOM   4784  N   ALA A 294     -32.475  41.868  41.450  1.00  0.00           N  
ATOM   4785  CA  ALA A 294     -31.140  42.452  41.533  1.00  0.00           C  
ATOM   4786  C   ALA A 294     -31.192  43.967  41.378  1.00  0.00           C  
ATOM   4787  O   ALA A 294     -30.489  44.695  42.078  1.00  0.00           O  
ATOM   4788  CB  ALA A 294     -30.232  41.842  40.476  1.00  0.00           C  
ATOM   4789  H   ALA A 294     -32.682  41.212  40.711  1.00  0.00           H  
ATOM   4790  HA  ALA A 294     -30.729  42.233  42.517  1.00  0.00           H  
ATOM   4791 1HB  ALA A 294     -29.239  42.288  40.551  1.00  0.00           H  
ATOM   4792 2HB  ALA A 294     -30.160  40.767  40.636  1.00  0.00           H  
ATOM   4793 3HB  ALA A 294     -30.641  42.035  39.487  1.00  0.00           H  
ATOM   4794  N   ALA A 295     -32.025  44.436  40.455  1.00  0.00           N  
ATOM   4795  CA  ALA A 295     -32.182  45.866  40.219  1.00  0.00           C  
ATOM   4796  C   ALA A 295     -32.824  46.554  41.417  1.00  0.00           C  
ATOM   4797  O   ALA A 295     -32.514  47.706  41.720  1.00  0.00           O  
ATOM   4798  CB  ALA A 295     -33.008  46.108  38.964  1.00  0.00           C  
ATOM   4799  H   ALA A 295     -32.566  43.784  39.904  1.00  0.00           H  
ATOM   4800  HA  ALA A 295     -31.193  46.302  40.078  1.00  0.00           H  
ATOM   4801 1HB  ALA A 295     -33.117  47.181  38.801  1.00  0.00           H  
ATOM   4802 2HB  ALA A 295     -32.506  45.661  38.106  1.00  0.00           H  
ATOM   4803 3HB  ALA A 295     -33.992  45.659  39.085  1.00  0.00           H  
ATOM   4804  N   VAL A 296     -33.717  45.842  42.094  1.00  0.00           N  
ATOM   4805  CA  VAL A 296     -34.330  46.343  43.319  1.00  0.00           C  
ATOM   4806  C   VAL A 296     -33.301  46.461  44.437  1.00  0.00           C  
ATOM   4807  O   VAL A 296     -33.317  47.420  45.210  1.00  0.00           O  
ATOM   4808  CB  VAL A 296     -35.469  45.408  43.767  1.00  0.00           C  
ATOM   4809  CG1 VAL A 296     -35.982  45.815  45.140  1.00  0.00           C  
ATOM   4810  CG2 VAL A 296     -36.591  45.431  42.742  1.00  0.00           C  
ATOM   4811  H   VAL A 296     -33.981  44.930  41.750  1.00  0.00           H  
ATOM   4812  HA  VAL A 296     -34.723  47.340  43.125  1.00  0.00           H  
ATOM   4813  HB  VAL A 296     -35.079  44.393  43.858  1.00  0.00           H  
ATOM   4814 1HG1 VAL A 296     -36.786  45.144  45.442  1.00  0.00           H  
ATOM   4815 2HG1 VAL A 296     -35.170  45.757  45.864  1.00  0.00           H  
ATOM   4816 3HG1 VAL A 296     -36.360  46.837  45.099  1.00  0.00           H  
ATOM   4817 1HG2 VAL A 296     -37.394  44.768  43.066  1.00  0.00           H  
ATOM   4818 2HG2 VAL A 296     -36.977  46.446  42.647  1.00  0.00           H  
ATOM   4819 3HG2 VAL A 296     -36.211  45.096  41.777  1.00  0.00           H  
ATOM   4820  N   ARG A 297     -32.408  45.482  44.520  1.00  0.00           N  
ATOM   4821  CA  ARG A 297     -31.356  45.486  45.529  1.00  0.00           C  
ATOM   4822  C   ARG A 297     -30.358  46.609  45.277  1.00  0.00           C  
ATOM   4823  O   ARG A 297     -29.862  47.232  46.215  1.00  0.00           O  
ATOM   4824  CB  ARG A 297     -30.623  44.152  45.543  1.00  0.00           C  
ATOM   4825  CG  ARG A 297     -31.437  42.981  46.071  1.00  0.00           C  
ATOM   4826  CD  ARG A 297     -30.682  41.705  45.982  1.00  0.00           C  
ATOM   4827  NE  ARG A 297     -31.502  40.563  46.354  1.00  0.00           N  
ATOM   4828  CZ  ARG A 297     -31.037  39.312  46.530  1.00  0.00           C  
ATOM   4829  NH1 ARG A 297     -29.757  39.057  46.365  1.00  0.00           N1+
ATOM   4830  NH2 ARG A 297     -31.866  38.339  46.868  1.00  0.00           N  
ATOM   4831  H   ARG A 297     -32.458  44.712  43.865  1.00  0.00           H  
ATOM   4832  HA  ARG A 297     -31.812  45.661  46.502  1.00  0.00           H  
ATOM   4833 1HB  ARG A 297     -30.304  43.903  44.532  1.00  0.00           H  
ATOM   4834 2HB  ARG A 297     -29.728  44.236  46.158  1.00  0.00           H  
ATOM   4835 1HG  ARG A 297     -31.691  43.157  47.116  1.00  0.00           H  
ATOM   4836 2HG  ARG A 297     -32.352  42.880  45.486  1.00  0.00           H  
ATOM   4837 1HD  ARG A 297     -30.336  41.557  44.960  1.00  0.00           H  
ATOM   4838 2HD  ARG A 297     -29.825  41.741  46.653  1.00  0.00           H  
ATOM   4839  HE  ARG A 297     -32.493  40.720  46.489  1.00  0.00           H  
ATOM   4840 1HH1 ARG A 297     -29.124  39.800  46.106  1.00  0.00           H  
ATOM   4841 2HH1 ARG A 297     -29.408  38.119  46.497  1.00  0.00           H  
ATOM   4842 1HH2 ARG A 297     -32.849  38.535  46.995  1.00  0.00           H  
ATOM   4843 2HH2 ARG A 297     -31.517  37.401  47.000  1.00  0.00           H  
ATOM   4844  N   CYS A 298     -30.066  46.861  44.007  1.00  0.00           N  
ATOM   4845  CA  CYS A 298     -29.220  47.987  43.625  1.00  0.00           C  
ATOM   4846  C   CYS A 298     -29.708  49.283  44.259  1.00  0.00           C  
ATOM   4847  O   CYS A 298     -30.900  49.588  44.232  1.00  0.00           O  
ATOM   4848  CB  CYS A 298     -29.193  48.149  42.105  1.00  0.00           C  
ATOM   4849  SG  CYS A 298     -28.680  49.791  41.545  1.00  0.00           S  
ATOM   4850  H   CYS A 298     -30.442  46.261  43.288  1.00  0.00           H  
ATOM   4851  HA  CYS A 298     -28.211  47.800  43.989  1.00  0.00           H  
ATOM   4852 1HB  CYS A 298     -28.511  47.416  41.673  1.00  0.00           H  
ATOM   4853 2HB  CYS A 298     -30.185  47.950  41.700  1.00  0.00           H  
ATOM   4854  HG  CYS A 298     -28.780  49.532  40.245  1.00  0.00           H  
ATOM   4855  N   PRO A 299     -28.778  50.043  44.828  1.00  0.00           N  
ATOM   4856  CA  PRO A 299     -29.118  51.277  45.525  1.00  0.00           C  
ATOM   4857  C   PRO A 299     -29.486  52.379  44.539  1.00  0.00           C  
ATOM   4858  O   PRO A 299     -30.089  53.386  44.915  1.00  0.00           O  
ATOM   4859  CB  PRO A 299     -27.833  51.607  46.289  1.00  0.00           C  
ATOM   4860  CG  PRO A 299     -26.749  51.008  45.459  1.00  0.00           C  
ATOM   4861  CD  PRO A 299     -27.341  49.724  44.943  1.00  0.00           C  
ATOM   4862  HA  PRO A 299     -29.990  51.092  46.153  1.00  0.00           H  
ATOM   4863 1HB  PRO A 299     -27.731  52.696  46.403  1.00  0.00           H  
ATOM   4864 2HB  PRO A 299     -27.878  51.182  47.303  1.00  0.00           H  
ATOM   4865 1HG  PRO A 299     -26.464  51.699  44.651  1.00  0.00           H  
ATOM   4866 2HG  PRO A 299     -25.850  50.844  46.070  1.00  0.00           H  
ATOM   4867 1HD  PRO A 299     -26.893  49.480  43.967  1.00  0.00           H  
ATOM   4868 2HD  PRO A 299     -27.155  48.916  45.666  1.00  0.00           H  
ATOM   4869  N   ASP A 300     -29.118  52.185  43.277  1.00  0.00           N  
ATOM   4870  CA  ASP A 300     -29.460  53.136  42.225  1.00  0.00           C  
ATOM   4871  C   ASP A 300     -30.962  53.180  41.988  1.00  0.00           C  
ATOM   4872  O   ASP A 300     -31.569  52.180  41.600  1.00  0.00           O  
ATOM   4873  CB  ASP A 300     -28.742  52.774  40.923  1.00  0.00           C  
ATOM   4874  CG  ASP A 300     -28.758  53.905  39.903  1.00  0.00           C  
ATOM   4875  OD1 ASP A 300     -29.549  54.806  40.057  1.00  0.00           O  
ATOM   4876  OD2 ASP A 300     -27.981  53.856  38.979  1.00  0.00           O1-
ATOM   4877  H   ASP A 300     -28.590  51.358  43.040  1.00  0.00           H  
ATOM   4878  HA  ASP A 300     -29.145  54.130  42.543  1.00  0.00           H  
ATOM   4879 1HB  ASP A 300     -27.705  52.514  41.138  1.00  0.00           H  
ATOM   4880 2HB  ASP A 300     -29.214  51.897  40.479  1.00  0.00           H  
ATOM   4881  N   CYS A 301     -31.559  54.344  42.225  1.00  0.00           N  
ATOM   4882  CA  CYS A 301     -33.009  54.487  42.163  1.00  0.00           C  
ATOM   4883  C   CYS A 301     -33.513  54.374  40.730  1.00  0.00           C  
ATOM   4884  O   CYS A 301     -34.693  54.111  40.498  1.00  0.00           O  
ATOM   4885  CB  CYS A 301     -33.441  55.832  42.746  1.00  0.00           C  
ATOM   4886  SG  CYS A 301     -32.640  56.250  44.313  1.00  0.00           S  
ATOM   4887  H   CYS A 301     -30.995  55.150  42.455  1.00  0.00           H  
ATOM   4888  HA  CYS A 301     -33.462  53.680  42.739  1.00  0.00           H  
ATOM   4889 1HB  CYS A 301     -33.223  56.626  42.032  1.00  0.00           H  
ATOM   4890 2HB  CYS A 301     -34.519  55.827  42.910  1.00  0.00           H  
ATOM   4891  HG  CYS A 301     -33.140  57.479  44.401  1.00  0.00           H  
ATOM   4892  N   GLU A 302     -32.614  54.571  39.773  1.00  0.00           N  
ATOM   4893  CA  GLU A 302     -32.945  54.411  38.365  1.00  0.00           C  
ATOM   4894  C   GLU A 302     -33.106  52.938  38.002  1.00  0.00           C  
ATOM   4895  O   GLU A 302     -33.984  52.574  37.221  1.00  0.00           O  
ATOM   4896  CB  GLU A 302     -31.864  55.048  37.488  1.00  0.00           C  
ATOM   4897  CG  GLU A 302     -31.835  56.569  37.533  1.00  0.00           C  
ATOM   4898  CD  GLU A 302     -33.118  57.193  37.059  1.00  0.00           C  
ATOM   4899  OE1 GLU A 302     -33.725  56.654  36.165  1.00  0.00           O  
ATOM   4900  OE2 GLU A 302     -33.492  58.211  37.592  1.00  0.00           O1-
ATOM   4901  H   GLU A 302     -31.675  54.844  40.030  1.00  0.00           H  
ATOM   4902  HA  GLU A 302     -33.899  54.903  38.173  1.00  0.00           H  
ATOM   4903 1HB  GLU A 302     -30.884  54.685  37.796  1.00  0.00           H  
ATOM   4904 2HB  GLU A 302     -32.013  54.747  36.451  1.00  0.00           H  
ATOM   4905 1HG  GLU A 302     -31.645  56.889  38.557  1.00  0.00           H  
ATOM   4906 2HG  GLU A 302     -31.013  56.924  36.912  1.00  0.00           H  
ATOM   4907  N   ALA A 303     -32.251  52.097  38.574  1.00  0.00           N  
ATOM   4908  CA  ALA A 303     -32.399  50.653  38.448  1.00  0.00           C  
ATOM   4909  C   ALA A 303     -33.663  50.166  39.143  1.00  0.00           C  
ATOM   4910  O   ALA A 303     -34.360  49.285  38.637  1.00  0.00           O  
ATOM   4911  CB  ALA A 303     -31.176  49.944  39.014  1.00  0.00           C  
ATOM   4912  H   ALA A 303     -31.480  52.470  39.111  1.00  0.00           H  
ATOM   4913  HA  ALA A 303     -32.486  50.406  37.390  1.00  0.00           H  
ATOM   4914 1HB  ALA A 303     -31.301  48.866  38.911  1.00  0.00           H  
ATOM   4915 2HB  ALA A 303     -30.287  50.260  38.466  1.00  0.00           H  
ATOM   4916 3HB  ALA A 303     -31.064  50.199  40.066  1.00  0.00           H  
ATOM   4917  N   ILE A 304     -33.953  50.742  40.305  1.00  0.00           N  
ATOM   4918  CA  ILE A 304     -35.177  50.423  41.032  1.00  0.00           C  
ATOM   4919  C   ILE A 304     -36.411  50.846  40.247  1.00  0.00           C  
ATOM   4920  O   ILE A 304     -37.389  50.105  40.165  1.00  0.00           O  
ATOM   4921  CB  ILE A 304     -35.188  51.104  42.413  1.00  0.00           C  
ATOM   4922  CG1 ILE A 304     -34.108  50.501  43.315  1.00  0.00           C  
ATOM   4923  CG2 ILE A 304     -36.559  50.973  43.059  1.00  0.00           C  
ATOM   4924  CD1 ILE A 304     -33.838  51.305  44.566  1.00  0.00           C  
ATOM   4925  H   ILE A 304     -33.310  51.416  40.693  1.00  0.00           H  
ATOM   4926  HA  ILE A 304     -35.227  49.344  41.171  1.00  0.00           H  
ATOM   4927  HB  ILE A 304     -34.950  52.160  42.299  1.00  0.00           H  
ATOM   4928 1HG1 ILE A 304     -34.403  49.494  43.612  1.00  0.00           H  
ATOM   4929 2HG1 ILE A 304     -33.175  50.416  42.757  1.00  0.00           H  
ATOM   4930 1HG2 ILE A 304     -36.549  51.458  44.034  1.00  0.00           H  
ATOM   4931 2HG2 ILE A 304     -37.307  51.447  42.425  1.00  0.00           H  
ATOM   4932 3HG2 ILE A 304     -36.804  49.917  43.182  1.00  0.00           H  
ATOM   4933 1HD1 ILE A 304     -33.061  50.814  45.153  1.00  0.00           H  
ATOM   4934 2HD1 ILE A 304     -33.507  52.306  44.291  1.00  0.00           H  
ATOM   4935 3HD1 ILE A 304     -34.750  51.373  45.158  1.00  0.00           H  
ATOM   4936  N   ARG A 305     -36.358  52.042  39.672  1.00  0.00           N  
ATOM   4937  CA  ARG A 305     -37.445  52.538  38.834  1.00  0.00           C  
ATOM   4938  C   ARG A 305     -37.730  51.586  37.680  1.00  0.00           C
[truncated: 2,188,822 more chars]
