# Supplementary material for: Computational design of mechanically coupled axle-rotor protein assemblies
Source: Science. Author manuscript; Available in PMC 2023 Dec 11. (PMC10712554; doi:10.1126/science.abm1183)
Supplement: Data S5 [file NIHMS1871500-supplement-Data_S5.zip › pdbs/D3_4.pdb]

ATOM      1  N   THR A   1       0.548  -7.260  21.573  1.00  0.00           N  
ATOM      2  CA  THR A   1      -0.472  -8.021  20.867  1.00  0.00           C  
ATOM      3  C   THR A   1      -0.995  -7.258  19.652  1.00  0.00           C  
ATOM      4  O   THR A   1      -0.876  -7.730  18.518  1.00  0.00           O  
ATOM      5  CB  THR A   1      -1.613  -8.398  21.822  1.00  0.00           C  
ATOM      6  OG1 THR A   1      -1.076  -9.183  22.886  1.00  0.00           O  
ATOM      7  CG2 THR A   1      -2.710  -9.186  21.128  1.00  0.00           C  
ATOM      8 1H   THR A   1       0.770  -7.706  22.453  1.00  0.00           H  
ATOM      9 2H   THR A   1       1.357  -7.253  20.967  1.00  0.00           H  
ATOM     10 3H   THR A   1       0.254  -6.313  21.724  1.00  0.00           H  
ATOM     11  HA  THR A   1      -0.012  -8.942  20.500  1.00  0.00           H  
ATOM     12  HB  THR A   1      -2.047  -7.489  22.242  1.00  0.00           H  
ATOM     13  HG1 THR A   1      -0.722 -10.012  22.535  1.00  0.00           H  
ATOM     14 1HG2 THR A   1      -3.481  -9.435  21.853  1.00  0.00           H  
ATOM     15 2HG2 THR A   1      -3.139  -8.597  20.332  1.00  0.00           H  
ATOM     16 3HG2 THR A   1      -2.294 -10.103  20.714  1.00  0.00           H  
ATOM     17  N   LEU A   2      -1.570  -6.079  19.869  1.00  0.00           N  
ATOM     18  CA  LEU A   2      -2.114  -5.299  18.751  1.00  0.00           C  
ATOM     19  C   LEU A   2      -1.062  -4.830  17.764  1.00  0.00           C  
ATOM     20  O   LEU A   2      -1.345  -4.716  16.574  1.00  0.00           O  
ATOM     21  CB  LEU A   2      -2.938  -4.162  19.281  1.00  0.00           C  
ATOM     22  CG  LEU A   2      -4.237  -4.599  19.965  1.00  0.00           C  
ATOM     23  CD1 LEU A   2      -4.858  -3.414  20.703  1.00  0.00           C  
ATOM     24  CD2 LEU A   2      -5.248  -5.174  18.880  1.00  0.00           C  
ATOM     25  H   LEU A   2      -1.665  -5.719  20.808  1.00  0.00           H  
ATOM     26  HA  LEU A   2      -2.761  -5.945  18.193  1.00  0.00           H  
ATOM     27 1HB  LEU A   2      -2.339  -3.593  19.992  1.00  0.00           H  
ATOM     28 2HB  LEU A   2      -3.188  -3.531  18.447  1.00  0.00           H  
ATOM     29  HG  LEU A   2      -4.010  -5.364  20.686  1.00  0.00           H  
ATOM     30 1HD1 LEU A   2      -5.742  -3.729  21.215  1.00  0.00           H  
ATOM     31 2HD1 LEU A   2      -4.147  -3.036  21.442  1.00  0.00           H  
ATOM     32 3HD1 LEU A   2      -5.110  -2.625  20.014  1.00  0.00           H  
ATOM     33 1HD2 LEU A   2      -6.130  -5.484  19.350  1.00  0.00           H  
ATOM     34 2HD2 LEU A   2      -5.495  -4.426  18.148  1.00  0.00           H  
ATOM     35 3HD2 LEU A   2      -4.861  -6.007  18.369  1.00  0.00           H  
ATOM     36  N   VAL A   3       0.135  -4.535  18.249  1.00  0.00           N  
ATOM     37  CA  VAL A   3       1.194  -4.126  17.347  1.00  0.00           C  
ATOM     38  C   VAL A   3       1.535  -5.247  16.398  1.00  0.00           C  
ATOM     39  O   VAL A   3       1.691  -5.009  15.196  1.00  0.00           O  
ATOM     40  CB  VAL A   3       2.426  -3.688  18.123  1.00  0.00           C  
ATOM     41  CG1 VAL A   3       3.655  -3.495  17.172  1.00  0.00           C  
ATOM     42  CG2 VAL A   3       2.048  -2.379  18.819  1.00  0.00           C  
ATOM     43  H   VAL A   3       0.300  -4.617  19.240  1.00  0.00           H  
ATOM     44  HA  VAL A   3       0.835  -3.280  16.764  1.00  0.00           H  
ATOM     45  HB  VAL A   3       2.687  -4.450  18.862  1.00  0.00           H  
ATOM     46 1HG1 VAL A   3       4.494  -3.186  17.739  1.00  0.00           H  
ATOM     47 2HG1 VAL A   3       3.903  -4.434  16.677  1.00  0.00           H  
ATOM     48 3HG1 VAL A   3       3.449  -2.757  16.431  1.00  0.00           H  
ATOM     49 1HG2 VAL A   3       2.854  -2.031  19.404  1.00  0.00           H  
ATOM     50 2HG2 VAL A   3       1.791  -1.630  18.067  1.00  0.00           H  
ATOM     51 3HG2 VAL A   3       1.194  -2.544  19.467  1.00  0.00           H  
ATOM     52  N   GLU A   4       1.672  -6.463  16.928  1.00  0.00           N  
ATOM     53  CA  GLU A   4       1.961  -7.602  16.097  1.00  0.00           C  
ATOM     54  C   GLU A   4       0.844  -7.843  15.087  1.00  0.00           C  
ATOM     55  O   GLU A   4       1.118  -8.189  13.938  1.00  0.00           O  
ATOM     56  CB  GLU A   4       2.200  -8.841  16.961  1.00  0.00           C  
ATOM     57  CG  GLU A   4       3.454  -8.762  17.872  1.00  0.00           C  
ATOM     58  CD  GLU A   4       3.213  -8.009  19.157  1.00  0.00           C  
ATOM     59  OE1 GLU A   4       2.120  -7.530  19.338  1.00  0.00           O  
ATOM     60  OE2 GLU A   4       4.082  -7.972  19.978  1.00  0.00           O  
ATOM     61  H   GLU A   4       1.603  -6.601  17.939  1.00  0.00           H  
ATOM     62  HA  GLU A   4       2.852  -7.371  15.545  1.00  0.00           H  
ATOM     63 1HB  GLU A   4       1.328  -9.014  17.593  1.00  0.00           H  
ATOM     64 2HB  GLU A   4       2.312  -9.713  16.317  1.00  0.00           H  
ATOM     65 1HG  GLU A   4       3.782  -9.772  18.108  1.00  0.00           H  
ATOM     66 2HG  GLU A   4       4.257  -8.269  17.334  1.00  0.00           H  
ATOM     67  N   ILE A   5      -0.404  -7.612  15.504  1.00  0.00           N  
ATOM     68  CA  ILE A   5      -1.560  -7.756  14.628  1.00  0.00           C  
ATOM     69  C   ILE A   5      -1.494  -6.740  13.491  1.00  0.00           C  
ATOM     70  O   ILE A   5      -1.710  -7.114  12.335  1.00  0.00           O  
ATOM     71  CB  ILE A   5      -2.864  -7.613  15.436  1.00  0.00           C  
ATOM     72  CG1 ILE A   5      -2.993  -8.852  16.373  1.00  0.00           C  
ATOM     73  CG2 ILE A   5      -4.094  -7.478  14.491  1.00  0.00           C  
ATOM     74  CD1 ILE A   5      -4.005  -8.715  17.483  1.00  0.00           C  
ATOM     75  H   ILE A   5      -0.543  -7.384  16.494  1.00  0.00           H  
ATOM     76  HA  ILE A   5      -1.540  -8.751  14.196  1.00  0.00           H  
ATOM     77  HB  ILE A   5      -2.806  -6.738  16.055  1.00  0.00           H  
ATOM     78 1HG1 ILE A   5      -3.289  -9.698  15.757  1.00  0.00           H  
ATOM     79 2HG1 ILE A   5      -2.025  -9.077  16.811  1.00  0.00           H  
ATOM     80 1HG2 ILE A   5      -4.991  -7.377  15.077  1.00  0.00           H  
ATOM     81 2HG2 ILE A   5      -3.987  -6.598  13.860  1.00  0.00           H  
ATOM     82 3HG2 ILE A   5      -4.172  -8.363  13.858  1.00  0.00           H  
ATOM     83 1HD1 ILE A   5      -4.034  -9.637  18.059  1.00  0.00           H  
ATOM     84 2HD1 ILE A   5      -3.717  -7.916  18.125  1.00  0.00           H  
ATOM     85 3HD1 ILE A   5      -4.963  -8.510  17.089  1.00  0.00           H  
ATOM     86  N   LEU A   6      -1.213  -5.470  13.800  1.00  0.00           N  
ATOM     87  CA  LEU A   6      -1.094  -4.474  12.745  1.00  0.00           C  
ATOM     88  C   LEU A   6       0.078  -4.794  11.814  1.00  0.00           C  
ATOM     89  O   LEU A   6      -0.050  -4.647  10.594  1.00  0.00           O  
ATOM     90  CB  LEU A   6      -0.920  -3.068  13.342  1.00  0.00           C  
ATOM     91  CG  LEU A   6      -2.160  -2.414  14.061  1.00  0.00           C  
ATOM     92  CD1 LEU A   6      -1.703  -1.165  14.763  1.00  0.00           C  
ATOM     93  CD2 LEU A   6      -3.245  -2.027  13.039  1.00  0.00           C  
ATOM     94  H   LEU A   6      -1.091  -5.204  14.781  1.00  0.00           H  
ATOM     95  HA  LEU A   6      -2.005  -4.498  12.154  1.00  0.00           H  
ATOM     96 1HB  LEU A   6      -0.121  -3.134  14.084  1.00  0.00           H  
ATOM     97 2HB  LEU A   6      -0.591  -2.395  12.554  1.00  0.00           H  
ATOM     98  HG  LEU A   6      -2.575  -3.107  14.796  1.00  0.00           H  
ATOM     99 1HD1 LEU A   6      -2.529  -0.688  15.249  1.00  0.00           H  
ATOM    100 2HD1 LEU A   6      -0.945  -1.417  15.502  1.00  0.00           H  
ATOM    101 3HD1 LEU A   6      -1.293  -0.493  14.029  1.00  0.00           H  
ATOM    102 1HD2 LEU A   6      -4.076  -1.558  13.566  1.00  0.00           H  
ATOM    103 2HD2 LEU A   6      -2.832  -1.318  12.319  1.00  0.00           H  
ATOM    104 3HD2 LEU A   6      -3.604  -2.906  12.516  1.00  0.00           H  
ATOM    105  N   ALA A   7       1.220  -5.235  12.373  1.00  0.00           N  
ATOM    106  CA  ALA A   7       2.356  -5.594  11.539  1.00  0.00           C  
ATOM    107  C   ALA A   7       1.992  -6.769  10.628  1.00  0.00           C  
ATOM    108  O   ALA A   7       2.328  -6.764   9.440  1.00  0.00           O  
ATOM    109  CB  ALA A   7       3.555  -5.933  12.406  1.00  0.00           C  
ATOM    110  H   ALA A   7       1.301  -5.298  13.391  1.00  0.00           H  
ATOM    111  HA  ALA A   7       2.605  -4.739  10.910  1.00  0.00           H  
ATOM    112 1HB  ALA A   7       4.405  -6.187  11.783  1.00  0.00           H  
ATOM    113 2HB  ALA A   7       3.807  -5.086  13.036  1.00  0.00           H  
ATOM    114 3HB  ALA A   7       3.295  -6.772  13.027  1.00  0.00           H  
ATOM    115  N   ARG A   8       1.260  -7.759  11.162  1.00  0.00           N  
ATOM    116  CA  ARG A   8       0.861  -8.906  10.368  1.00  0.00           C  
ATOM    117  C   ARG A   8      -0.105  -8.484   9.276  1.00  0.00           C  
ATOM    118  O   ARG A   8      -0.001  -8.953   8.142  1.00  0.00           O  
ATOM    119  CB  ARG A   8       0.243  -9.997  11.227  1.00  0.00           C  
ATOM    120  CG  ARG A   8      -0.195 -11.278  10.468  1.00  0.00           C  
ATOM    121  CD  ARG A   8       0.974 -12.013   9.846  1.00  0.00           C  
ATOM    122  NE  ARG A   8       0.555 -13.228   9.151  1.00  0.00           N  
ATOM    123  CZ  ARG A   8       0.394 -14.445   9.695  1.00  0.00           C  
ATOM    124  NH1 ARG A   8       0.606 -14.675  10.984  1.00  0.00           N  
ATOM    125  NH2 ARG A   8       0.012 -15.410   8.889  1.00  0.00           N  
ATOM    126  H   ARG A   8       1.032  -7.746  12.159  1.00  0.00           H  
ATOM    127  HA  ARG A   8       1.756  -9.307   9.906  1.00  0.00           H  
ATOM    128 1HB  ARG A   8       0.951 -10.285  12.003  1.00  0.00           H  
ATOM    129 2HB  ARG A   8      -0.638  -9.593  11.730  1.00  0.00           H  
ATOM    130 1HG  ARG A   8      -0.687 -11.950  11.166  1.00  0.00           H  
ATOM    131 2HG  ARG A   8      -0.893 -11.019   9.671  1.00  0.00           H  
ATOM    132 1HD  ARG A   8       1.445 -11.376   9.102  1.00  0.00           H  
ATOM    133 2HD  ARG A   8       1.707 -12.274  10.604  1.00  0.00           H  
ATOM    134  HE  ARG A   8       0.362 -13.172   8.134  1.00  0.00           H  
ATOM    135 1HH1 ARG A   8       0.898 -13.927  11.593  1.00  0.00           H  
ATOM    136 2HH1 ARG A   8       0.476 -15.603  11.361  1.00  0.00           H  
ATOM    137 1HH2 ARG A   8      -0.139 -15.173   7.893  1.00  0.00           H  
ATOM    138 2HH2 ARG A   8      -0.127 -16.348   9.229  1.00  0.00           H  
ATOM    139  N   ALA A   9      -1.036  -7.573   9.585  1.00  0.00           N  
ATOM    140  CA  ALA A   9      -1.977  -7.096   8.583  1.00  0.00           C  
ATOM    141  C   ALA A   9      -1.214  -6.500   7.404  1.00  0.00           C  
ATOM    142  O   ALA A   9      -1.581  -6.700   6.240  1.00  0.00           O  
ATOM    143  CB  ALA A   9      -2.898  -6.047   9.192  1.00  0.00           C  
ATOM    144  H   ALA A   9      -1.120  -7.245  10.553  1.00  0.00           H  
ATOM    145  HA  ALA A   9      -2.561  -7.941   8.226  1.00  0.00           H  
ATOM    146 1HB  ALA A   9      -3.591  -5.683   8.448  1.00  0.00           H  
ATOM    147 2HB  ALA A   9      -3.446  -6.485  10.029  1.00  0.00           H  
ATOM    148 3HB  ALA A   9      -2.301  -5.216   9.551  1.00  0.00           H  
ATOM    149  N   GLN A  10      -0.125  -5.787   7.689  1.00  0.00           N  
ATOM    150  CA  GLN A  10       0.668  -5.219   6.614  1.00  0.00           C  
ATOM    151  C   GLN A  10       1.369  -6.292   5.800  1.00  0.00           C  
ATOM    152  O   GLN A  10       1.404  -6.212   4.561  1.00  0.00           O  
ATOM    153  CB  GLN A  10       1.663  -4.230   7.192  1.00  0.00           C  
ATOM    154  CG  GLN A  10       0.988  -3.031   7.721  1.00  0.00           C  
ATOM    155  CD  GLN A  10       0.292  -2.287   6.619  1.00  0.00           C  
ATOM    156  OE1 GLN A  10       0.913  -1.944   5.600  1.00  0.00           O  
ATOM    157  NE2 GLN A  10      -0.978  -2.029   6.789  1.00  0.00           N  
ATOM    158  H   GLN A  10       0.105  -5.600   8.674  1.00  0.00           H  
ATOM    159  HA  GLN A  10      -0.004  -4.693   5.941  1.00  0.00           H  
ATOM    160 1HB  GLN A  10       2.204  -4.695   8.011  1.00  0.00           H  
ATOM    161 2HB  GLN A  10       2.389  -3.940   6.445  1.00  0.00           H  
ATOM    162 1HG  GLN A  10       0.242  -3.329   8.451  1.00  0.00           H  
ATOM    163 2HG  GLN A  10       1.724  -2.377   8.182  1.00  0.00           H  
ATOM    164 1HE2 GLN A  10      -1.479  -1.484   6.082  1.00  0.00           H  
ATOM    165 2HE2 GLN A  10      -1.450  -2.325   7.616  1.00  0.00           H  
ATOM    166  N   ILE A  11       1.851  -7.335   6.473  1.00  0.00           N  
ATOM    167  CA  ILE A  11       2.519  -8.431   5.792  1.00  0.00           C  
ATOM    168  C   ILE A  11       1.543  -9.169   4.876  1.00  0.00           C  
ATOM    169  O   ILE A  11       1.874  -9.465   3.724  1.00  0.00           O  
ATOM    170  CB  ILE A  11       3.167  -9.410   6.792  1.00  0.00           C  
ATOM    171  CG1 ILE A  11       4.322  -8.670   7.504  1.00  0.00           C  
ATOM    172  CG2 ILE A  11       3.658 -10.684   6.058  1.00  0.00           C  
ATOM    173  CD1 ILE A  11       4.906  -9.347   8.732  1.00  0.00           C  
ATOM    174  H   ILE A  11       1.819  -7.302   7.501  1.00  0.00           H  
ATOM    175  HA  ILE A  11       3.305  -8.006   5.178  1.00  0.00           H  
ATOM    176  HB  ILE A  11       2.439  -9.685   7.546  1.00  0.00           H  
ATOM    177 1HG1 ILE A  11       5.114  -8.512   6.799  1.00  0.00           H  
ATOM    178 2HG1 ILE A  11       3.949  -7.710   7.804  1.00  0.00           H  
ATOM    179 1HG2 ILE A  11       4.110 -11.368   6.767  1.00  0.00           H  
ATOM    180 2HG2 ILE A  11       2.821 -11.192   5.578  1.00  0.00           H  
ATOM    181 3HG2 ILE A  11       4.389 -10.415   5.301  1.00  0.00           H  
ATOM    182 1HD1 ILE A  11       5.696  -8.717   9.146  1.00  0.00           H  
ATOM    183 2HD1 ILE A  11       4.128  -9.480   9.480  1.00  0.00           H  
ATOM    184 3HD1 ILE A  11       5.324 -10.311   8.468  1.00  0.00           H  
ATOM    185  N   GLU A  12       0.353  -9.487   5.392  1.00  0.00           N  
ATOM    186  CA  GLU A  12      -0.655 -10.183   4.606  1.00  0.00           C  
ATOM    187  C   GLU A  12      -1.175  -9.329   3.455  1.00  0.00           C  
ATOM    188  O   GLU A  12      -1.394  -9.846   2.354  1.00  0.00           O  
ATOM    189  CB  GLU A  12      -1.817 -10.626   5.499  1.00  0.00           C  
ATOM    190  CG  GLU A  12      -1.491 -11.764   6.461  1.00  0.00           C  
ATOM    191  CD  GLU A  12      -1.132 -13.032   5.735  1.00  0.00           C  
ATOM    192  OE1 GLU A  12      -1.685 -13.248   4.673  1.00  0.00           O  
ATOM    193  OE2 GLU A  12      -0.329 -13.791   6.242  1.00  0.00           O  
ATOM    194  H   GLU A  12       0.157  -9.238   6.361  1.00  0.00           H  
ATOM    195  HA  GLU A  12      -0.196 -11.074   4.181  1.00  0.00           H  
ATOM    196 1HB  GLU A  12      -2.130  -9.780   6.109  1.00  0.00           H  
ATOM    197 2HB  GLU A  12      -2.665 -10.921   4.883  1.00  0.00           H  
ATOM    198 1HG  GLU A  12      -0.648 -11.457   7.078  1.00  0.00           H  
ATOM    199 2HG  GLU A  12      -2.344 -11.940   7.116  1.00  0.00           H  
ATOM    200  N   SER A  13      -1.335  -8.017   3.673  1.00  0.00           N  
ATOM    201  CA  SER A  13      -1.810  -7.140   2.617  1.00  0.00           C  
ATOM    202  C   SER A  13      -0.793  -7.120   1.491  1.00  0.00           C  
ATOM    203  O   SER A  13      -1.146  -7.199   0.306  1.00  0.00           O  
ATOM    204  CB  SER A  13      -1.980  -5.733   3.150  1.00  0.00           C  
ATOM    205  OG  SER A  13      -2.971  -5.689   4.115  1.00  0.00           O  
ATOM    206  H   SER A  13      -1.177  -7.621   4.600  1.00  0.00           H  
ATOM    207  HA  SER A  13      -2.762  -7.514   2.240  1.00  0.00           H  
ATOM    208 1HB  SER A  13      -1.041  -5.379   3.575  1.00  0.00           H  
ATOM    209 2HB  SER A  13      -2.243  -5.068   2.332  1.00  0.00           H  
ATOM    210  HG  SER A  13      -2.557  -6.013   4.941  1.00  0.00           H  
ATOM    211  N   SER A  14       0.486  -7.055   1.878  1.00  0.00           N  
ATOM    212  CA  SER A  14       1.593  -7.023   0.952  1.00  0.00           C  
ATOM    213  C   SER A  14       1.665  -8.322   0.160  1.00  0.00           C  
ATOM    214  O   SER A  14       1.814  -8.292  -1.062  1.00  0.00           O  
ATOM    215  CB  SER A  14       2.857  -6.790   1.735  1.00  0.00           C  
ATOM    216  OG  SER A  14       2.851  -5.525   2.343  1.00  0.00           O  
ATOM    217  H   SER A  14       0.699  -6.967   2.873  1.00  0.00           H  
ATOM    218  HA  SER A  14       1.447  -6.195   0.258  1.00  0.00           H  
ATOM    219 1HB  SER A  14       2.945  -7.549   2.496  1.00  0.00           H  
ATOM    220 2HB  SER A  14       3.711  -6.880   1.091  1.00  0.00           H  
ATOM    221  HG  SER A  14       2.248  -5.616   3.115  1.00  0.00           H  
ATOM    222  N   ARG A  15       1.482  -9.469   0.835  1.00  0.00           N  
ATOM    223  CA  ARG A  15       1.499 -10.763   0.165  1.00  0.00           C  
ATOM    224  C   ARG A  15       0.444 -10.809  -0.940  1.00  0.00           C  
ATOM    225  O   ARG A  15       0.719 -11.260  -2.059  1.00  0.00           O  
ATOM    226  CB  ARG A  15       1.255 -11.894   1.156  1.00  0.00           C  
ATOM    227  CG  ARG A  15       1.311 -13.303   0.559  1.00  0.00           C  
ATOM    228  CD  ARG A  15       1.046 -14.374   1.586  1.00  0.00           C  
ATOM    229  NE  ARG A  15      -0.331 -14.343   2.127  1.00  0.00           N  
ATOM    230  CZ  ARG A  15      -1.434 -14.829   1.521  1.00  0.00           C  
ATOM    231  NH1 ARG A  15      -1.386 -15.388   0.321  1.00  0.00           N  
ATOM    232  NH2 ARG A  15      -2.571 -14.734   2.174  1.00  0.00           N  
ATOM    233  H   ARG A  15       1.393  -9.440   1.856  1.00  0.00           H  
ATOM    234  HA  ARG A  15       2.479 -10.906  -0.286  1.00  0.00           H  
ATOM    235 1HB  ARG A  15       1.987 -11.833   1.962  1.00  0.00           H  
ATOM    236 2HB  ARG A  15       0.271 -11.767   1.608  1.00  0.00           H  
ATOM    237 1HG  ARG A  15       0.565 -13.388  -0.230  1.00  0.00           H  
ATOM    238 2HG  ARG A  15       2.300 -13.474   0.134  1.00  0.00           H  
ATOM    239 1HD  ARG A  15       1.224 -15.355   1.148  1.00  0.00           H  
ATOM    240 2HD  ARG A  15       1.733 -14.231   2.422  1.00  0.00           H  
ATOM    241  HE  ARG A  15      -0.487 -13.942   3.071  1.00  0.00           H  
ATOM    242 1HH1 ARG A  15      -0.509 -15.459  -0.172  1.00  0.00           H  
ATOM    243 2HH1 ARG A  15      -2.230 -15.746  -0.105  1.00  0.00           H  
ATOM    244 1HH2 ARG A  15      -2.549 -14.292   3.108  1.00  0.00           H  
ATOM    245 2HH2 ARG A  15      -3.430 -15.080   1.777  1.00  0.00           H  
ATOM    246  N   VAL A  16      -0.762 -10.332  -0.626  1.00  0.00           N  
ATOM    247  CA  VAL A  16      -1.827 -10.305  -1.614  1.00  0.00           C  
ATOM    248  C   VAL A  16      -1.478  -9.400  -2.786  1.00  0.00           C  
ATOM    249  O   VAL A  16      -1.708  -9.782  -3.939  1.00  0.00           O  
ATOM    250  CB  VAL A  16      -3.161  -9.879  -0.978  1.00  0.00           C  
ATOM    251  CG1 VAL A  16      -4.222  -9.631  -2.070  1.00  0.00           C  
ATOM    252  CG2 VAL A  16      -3.613 -10.998  -0.033  1.00  0.00           C  
ATOM    253  H   VAL A  16      -0.938 -10.015   0.335  1.00  0.00           H  
ATOM    254  HA  VAL A  16      -1.952 -11.318  -1.994  1.00  0.00           H  
ATOM    255  HB  VAL A  16      -3.024  -8.948  -0.419  1.00  0.00           H  
ATOM    256 1HG1 VAL A  16      -5.146  -9.338  -1.610  1.00  0.00           H  
ATOM    257 2HG1 VAL A  16      -3.900  -8.836  -2.730  1.00  0.00           H  
ATOM    258 3HG1 VAL A  16      -4.376 -10.542  -2.650  1.00  0.00           H  
ATOM    259 1HG2 VAL A  16      -4.548 -10.734   0.432  1.00  0.00           H  
ATOM    260 2HG2 VAL A  16      -3.743 -11.916  -0.599  1.00  0.00           H  
ATOM    261 3HG2 VAL A  16      -2.859 -11.155   0.739  1.00  0.00           H  
ATOM    262  N   ASN A  17      -0.954  -8.203  -2.511  1.00  0.00           N  
ATOM    263  CA  ASN A  17      -0.588  -7.284  -3.579  1.00  0.00           C  
ATOM    264  C   ASN A  17       0.458  -7.912  -4.512  1.00  0.00           C  
ATOM    265  O   ASN A  17       0.384  -7.734  -5.736  1.00  0.00           O  
ATOM    266  CB  ASN A  17      -0.117  -5.972  -2.982  1.00  0.00           C  
ATOM    267  CG  ASN A  17       0.048  -4.860  -3.985  1.00  0.00           C  
ATOM    268  OD1 ASN A  17      -0.844  -4.614  -4.807  1.00  0.00           O  
ATOM    269  ND2 ASN A  17       1.138  -4.159  -3.910  1.00  0.00           N  
ATOM    270  H   ASN A  17      -0.838  -7.914  -1.532  1.00  0.00           H  
ATOM    271  HA  ASN A  17      -1.477  -7.084  -4.176  1.00  0.00           H  
ATOM    272 1HB  ASN A  17      -0.826  -5.658  -2.215  1.00  0.00           H  
ATOM    273 2HB  ASN A  17       0.839  -6.138  -2.483  1.00  0.00           H  
ATOM    274 1HD2 ASN A  17       1.264  -3.371  -4.539  1.00  0.00           H  
ATOM    275 2HD2 ASN A  17       1.835  -4.385  -3.219  1.00  0.00           H  
ATOM    276  N   ILE A  18       1.394  -8.696  -3.952  1.00  0.00           N  
ATOM    277  CA  ILE A  18       2.410  -9.377  -4.752  1.00  0.00           C  
ATOM    278  C   ILE A  18       1.751 -10.372  -5.693  1.00  0.00           C  
ATOM    279  O   ILE A  18       2.087 -10.416  -6.877  1.00  0.00           O  
ATOM    280  CB  ILE A  18       3.453 -10.110  -3.870  1.00  0.00           C  
ATOM    281  CG1 ILE A  18       4.287  -9.062  -3.129  1.00  0.00           C  
ATOM    282  CG2 ILE A  18       4.344 -11.051  -4.741  1.00  0.00           C  
ATOM    283  CD1 ILE A  18       5.144  -9.566  -1.986  1.00  0.00           C  
ATOM    284  H   ILE A  18       1.420  -8.747  -2.926  1.00  0.00           H  
ATOM    285  HA  ILE A  18       2.928  -8.633  -5.349  1.00  0.00           H  
ATOM    286  HB  ILE A  18       2.936 -10.703  -3.121  1.00  0.00           H  
ATOM    287 1HG1 ILE A  18       4.942  -8.594  -3.834  1.00  0.00           H  
ATOM    288 2HG1 ILE A  18       3.609  -8.320  -2.751  1.00  0.00           H  
ATOM    289 1HG2 ILE A  18       5.062 -11.561  -4.112  1.00  0.00           H  
ATOM    290 2HG2 ILE A  18       3.732 -11.802  -5.239  1.00  0.00           H  
ATOM    291 3HG2 ILE A  18       4.872 -10.480  -5.485  1.00  0.00           H  
ATOM    292 1HD1 ILE A  18       5.681  -8.728  -1.541  1.00  0.00           H  
ATOM    293 2HD1 ILE A  18       4.506 -10.020  -1.232  1.00  0.00           H  
ATOM    294 3HD1 ILE A  18       5.860 -10.295  -2.341  1.00  0.00           H  
ATOM    295  N   GLU A  19       0.825 -11.179  -5.168  1.00  0.00           N  
ATOM    296  CA  GLU A  19       0.141 -12.151  -6.010  1.00  0.00           C  
ATOM    297  C   GLU A  19      -0.704 -11.493  -7.102  1.00  0.00           C  
ATOM    298  O   GLU A  19      -0.755 -11.995  -8.230  1.00  0.00           O  
ATOM    299  CB  GLU A  19      -0.724 -13.067  -5.146  1.00  0.00           C  
ATOM    300  CG  GLU A  19       0.077 -14.043  -4.294  1.00  0.00           C  
ATOM    301  CD  GLU A  19       0.837 -15.013  -5.154  1.00  0.00           C  
ATOM    302  OE1 GLU A  19       0.245 -15.511  -6.084  1.00  0.00           O  
ATOM    303  OE2 GLU A  19       1.995 -15.242  -4.914  1.00  0.00           O  
ATOM    304  H   GLU A  19       0.632 -11.131  -4.162  1.00  0.00           H  
ATOM    305  HA  GLU A  19       0.899 -12.764  -6.496  1.00  0.00           H  
ATOM    306 1HB  GLU A  19      -1.327 -12.455  -4.472  1.00  0.00           H  
ATOM    307 2HB  GLU A  19      -1.405 -13.632  -5.778  1.00  0.00           H  
ATOM    308 1HG  GLU A  19       0.782 -13.481  -3.677  1.00  0.00           H  
ATOM    309 2HG  GLU A  19      -0.597 -14.584  -3.632  1.00  0.00           H  
ATOM    310  N   LEU A  20      -1.355 -10.372  -6.795  1.00  0.00           N  
ATOM    311  CA  LEU A  20      -2.138  -9.683  -7.812  1.00  0.00           C  
ATOM    312  C   LEU A  20      -1.217  -9.093  -8.891  1.00  0.00           C  
ATOM    313  O   LEU A  20      -1.548  -9.112 -10.084  1.00  0.00           O  
ATOM    314  CB  LEU A  20      -3.006  -8.624  -7.146  1.00  0.00           C  
ATOM    315  CG  LEU A  20      -4.167  -9.160  -6.260  1.00  0.00           C  
ATOM    316  CD1 LEU A  20      -4.720  -8.034  -5.453  1.00  0.00           C  
ATOM    317  CD2 LEU A  20      -5.285  -9.738  -7.138  1.00  0.00           C  
ATOM    318  H   LEU A  20      -1.331 -10.027  -5.829  1.00  0.00           H  
ATOM    319  HA  LEU A  20      -2.779 -10.410  -8.298  1.00  0.00           H  
ATOM    320 1HB  LEU A  20      -2.371  -7.976  -6.535  1.00  0.00           H  
ATOM    321 2HB  LEU A  20      -3.458  -8.047  -7.919  1.00  0.00           H  
ATOM    322  HG  LEU A  20      -3.790  -9.928  -5.580  1.00  0.00           H  
ATOM    323 1HD1 LEU A  20      -5.529  -8.394  -4.818  1.00  0.00           H  
ATOM    324 2HD1 LEU A  20      -3.929  -7.646  -4.835  1.00  0.00           H  
ATOM    325 3HD1 LEU A  20      -5.089  -7.259  -6.100  1.00  0.00           H  
ATOM    326 1HD2 LEU A  20      -6.093 -10.093  -6.498  1.00  0.00           H  
ATOM    327 2HD2 LEU A  20      -5.666  -8.963  -7.803  1.00  0.00           H  
ATOM    328 3HD2 LEU A  20      -4.918 -10.571  -7.733  1.00  0.00           H  
ATOM    329  N   ALA A  21      -0.058  -8.560  -8.480  1.00  0.00           N  
ATOM    330  CA  ALA A  21       0.911  -8.059  -9.439  1.00  0.00           C  
ATOM    331  C   ALA A  21       1.396  -9.212 -10.330  1.00  0.00           C  
ATOM    332  O   ALA A  21       1.561  -9.035 -11.540  1.00  0.00           O  
ATOM    333  CB  ALA A  21       2.064  -7.414  -8.714  1.00  0.00           C  
ATOM    334  H   ALA A  21       0.139  -8.478  -7.480  1.00  0.00           H  
ATOM    335  HA  ALA A  21       0.426  -7.319 -10.073  1.00  0.00           H  
ATOM    336 1HB  ALA A  21       2.781  -7.039  -9.424  1.00  0.00           H  
ATOM    337 2HB  ALA A  21       1.699  -6.598  -8.094  1.00  0.00           H  
ATOM    338 3HB  ALA A  21       2.528  -8.162  -8.085  1.00  0.00           H  
ATOM    339  N   ARG A  22       1.589 -10.403  -9.726  1.00  0.00           N  
ATOM    340  CA  ARG A  22       2.014 -11.587 -10.467  1.00  0.00           C  
ATOM    341  C   ARG A  22       0.982 -11.935 -11.535  1.00  0.00           C  
ATOM    342  O   ARG A  22       1.347 -12.298 -12.663  1.00  0.00           O  
ATOM    343  CB  ARG A  22       2.236 -12.783  -9.543  1.00  0.00           C  
ATOM    344  CG  ARG A  22       2.795 -14.032 -10.240  1.00  0.00           C  
ATOM    345  CD  ARG A  22       3.026 -15.183  -9.286  1.00  0.00           C  
ATOM    346  NE  ARG A  22       1.783 -15.752  -8.722  1.00  0.00           N  
ATOM    347  CZ  ARG A  22       0.945 -16.605  -9.346  1.00  0.00           C  
ATOM    348  NH1 ARG A  22       1.154 -17.015 -10.588  1.00  0.00           N  
ATOM    349  NH2 ARG A  22      -0.098 -17.024  -8.667  1.00  0.00           N  
ATOM    350  H   ARG A  22       1.496 -10.459  -8.708  1.00  0.00           H  
ATOM    351  HA  ARG A  22       2.952 -11.369 -10.951  1.00  0.00           H  
ATOM    352 1HB  ARG A  22       2.910 -12.499  -8.735  1.00  0.00           H  
ATOM    353 2HB  ARG A  22       1.296 -13.072  -9.092  1.00  0.00           H  
ATOM    354 1HG  ARG A  22       2.092 -14.356 -11.007  1.00  0.00           H  
ATOM    355 2HG  ARG A  22       3.746 -13.781 -10.712  1.00  0.00           H  
ATOM    356 1HD  ARG A  22       3.572 -15.979  -9.791  1.00  0.00           H  
ATOM    357 2HD  ARG A  22       3.627 -14.821  -8.450  1.00  0.00           H  
ATOM    358  HE  ARG A  22       1.520 -15.518  -7.746  1.00  0.00           H  
ATOM    359 1HH1 ARG A  22       1.956 -16.688 -11.105  1.00  0.00           H  
ATOM    360 2HH1 ARG A  22       0.500 -17.649 -11.033  1.00  0.00           H  
ATOM    361 1HH2 ARG A  22      -0.209 -16.675  -7.701  1.00  0.00           H  
ATOM    362 2HH2 ARG A  22      -0.762 -17.663  -9.074  1.00  0.00           H  
ATOM    363  N   GLU A  23      -0.309 -11.875 -11.183  1.00  0.00           N  
ATOM    364  CA  GLU A  23      -1.358 -12.133 -12.160  1.00  0.00           C  
ATOM    365  C   GLU A  23      -1.260 -11.146 -13.319  1.00  0.00           C  
ATOM    366  O   GLU A  23      -1.410 -11.547 -14.480  1.00  0.00           O  
ATOM    367  CB  GLU A  23      -2.748 -12.065 -11.526  1.00  0.00           C  
ATOM    368  CG  GLU A  23      -3.894 -12.361 -12.506  1.00  0.00           C  
ATOM    369  CD  GLU A  23      -5.244 -12.395 -11.842  1.00  0.00           C  
ATOM    370  OE1 GLU A  23      -5.299 -12.332 -10.641  1.00  0.00           O  
ATOM    371  OE2 GLU A  23      -6.233 -12.477 -12.546  1.00  0.00           O  
ATOM    372  H   GLU A  23      -0.546 -11.675 -10.205  1.00  0.00           H  
ATOM    373  HA  GLU A  23      -1.217 -13.138 -12.554  1.00  0.00           H  
ATOM    374 1HB  GLU A  23      -2.805 -12.772 -10.699  1.00  0.00           H  
ATOM    375 2HB  GLU A  23      -2.910 -11.070 -11.114  1.00  0.00           H  
ATOM    376 1HG  GLU A  23      -3.906 -11.589 -13.276  1.00  0.00           H  
ATOM    377 2HG  GLU A  23      -3.704 -13.317 -12.998  1.00  0.00           H  
ATOM    378  N   ALA A  24      -1.011  -9.859 -13.028  1.00  0.00           N  
ATOM    379  CA  ALA A  24      -0.876  -8.880 -14.105  1.00  0.00           C  
ATOM    380  C   ALA A  24       0.279  -9.258 -15.040  1.00  0.00           C  
ATOM    381  O   ALA A  24       0.141  -9.141 -16.264  1.00  0.00           O  
ATOM    382  CB  ALA A  24      -0.646  -7.481 -13.542  1.00  0.00           C  
ATOM    383  H   ALA A  24      -0.980  -9.572 -12.040  1.00  0.00           H  
ATOM    384  HA  ALA A  24      -1.793  -8.887 -14.681  1.00  0.00           H  
ATOM    385 1HB  ALA A  24      -0.574  -6.765 -14.362  1.00  0.00           H  
ATOM    386 2HB  ALA A  24      -1.478  -7.213 -12.892  1.00  0.00           H  
ATOM    387 3HB  ALA A  24       0.275  -7.466 -12.970  1.00  0.00           H  
ATOM    388  N   LEU A  25       1.393  -9.755 -14.473  1.00  0.00           N  
ATOM    389  CA  LEU A  25       2.534 -10.169 -15.289  1.00  0.00           C  
ATOM    390  C   LEU A  25       2.158 -11.350 -16.191  1.00  0.00           C  
ATOM    391  O   LEU A  25       2.486 -11.363 -17.386  1.00  0.00           O  
ATOM    392  CB  LEU A  25       3.712 -10.606 -14.377  1.00  0.00           C  
ATOM    393  CG  LEU A  25       4.413  -9.497 -13.531  1.00  0.00           C  
ATOM    394  CD1 LEU A  25       5.373 -10.105 -12.523  1.00  0.00           C  
ATOM    395  CD2 LEU A  25       5.165  -8.609 -14.426  1.00  0.00           C  
ATOM    396  H   LEU A  25       1.450  -9.762 -13.447  1.00  0.00           H  
ATOM    397  HA  LEU A  25       2.823  -9.343 -15.929  1.00  0.00           H  
ATOM    398 1HB  LEU A  25       3.353 -11.359 -13.693  1.00  0.00           H  
ATOM    399 2HB  LEU A  25       4.470 -11.065 -15.007  1.00  0.00           H  
ATOM    400  HG  LEU A  25       3.663  -8.933 -12.990  1.00  0.00           H  
ATOM    401 1HD1 LEU A  25       5.841  -9.304 -11.950  1.00  0.00           H  
ATOM    402 2HD1 LEU A  25       4.846 -10.756 -11.853  1.00  0.00           H  
ATOM    403 3HD1 LEU A  25       6.137 -10.674 -13.046  1.00  0.00           H  
ATOM    404 1HD2 LEU A  25       5.655  -7.826 -13.845  1.00  0.00           H  
ATOM    405 2HD2 LEU A  25       5.921  -9.177 -14.969  1.00  0.00           H  
ATOM    406 3HD2 LEU A  25       4.477  -8.177 -15.112  1.00  0.00           H  
ATOM    407  N   GLU A  26       1.436 -12.335 -15.643  1.00  0.00           N  
ATOM    408  CA  GLU A  26       1.027 -13.473 -16.461  1.00  0.00           C  
ATOM    409  C   GLU A  26       0.105 -13.047 -17.594  1.00  0.00           C  
ATOM    410  O   GLU A  26       0.248 -13.502 -18.738  1.00  0.00           O  
ATOM    411  CB  GLU A  26       0.343 -14.557 -15.632  1.00  0.00           C  
ATOM    412  CG  GLU A  26      -0.104 -15.741 -16.493  1.00  0.00           C  
ATOM    413  CD  GLU A  26      -0.673 -16.881 -15.759  1.00  0.00           C  
ATOM    414  OE1 GLU A  26      -0.627 -16.880 -14.555  1.00  0.00           O  
ATOM    415  OE2 GLU A  26      -1.202 -17.760 -16.421  1.00  0.00           O  
ATOM    416  H   GLU A  26       1.223 -12.303 -14.638  1.00  0.00           H  
ATOM    417  HA  GLU A  26       1.920 -13.906 -16.903  1.00  0.00           H  
ATOM    418 1HB  GLU A  26       1.023 -14.913 -14.858  1.00  0.00           H  
ATOM    419 2HB  GLU A  26      -0.534 -14.135 -15.133  1.00  0.00           H  
ATOM    420 1HG  GLU A  26      -0.876 -15.375 -17.145  1.00  0.00           H  
ATOM    421 2HG  GLU A  26       0.727 -16.076 -17.112  1.00  0.00           H  
ATOM    422  N   ARG A  27      -0.881 -12.205 -17.281  1.00  0.00           N  
ATOM    423  CA  ARG A  27      -1.803 -11.770 -18.304  1.00  0.00           C  
ATOM    424  C   ARG A  27      -1.070 -11.003 -19.395  1.00  0.00           C  
ATOM    425  O   ARG A  27      -1.383 -11.172 -20.578  1.00  0.00           O  
ATOM    426  CB  ARG A  27      -2.958 -10.990 -17.698  1.00  0.00           C  
ATOM    427  CG  ARG A  27      -3.933 -11.912 -16.906  1.00  0.00           C  
ATOM    428  CD  ARG A  27      -5.096 -11.192 -16.339  1.00  0.00           C  
ATOM    429  NE  ARG A  27      -5.956 -12.066 -15.544  1.00  0.00           N  
ATOM    430  CZ  ARG A  27      -6.913 -12.885 -16.003  1.00  0.00           C  
ATOM    431  NH1 ARG A  27      -7.184 -13.004 -17.295  1.00  0.00           N  
ATOM    432  NH2 ARG A  27      -7.577 -13.570 -15.103  1.00  0.00           N  
ATOM    433  H   ARG A  27      -0.982 -11.881 -16.312  1.00  0.00           H  
ATOM    434  HA  ARG A  27      -2.238 -12.656 -18.762  1.00  0.00           H  
ATOM    435 1HB  ARG A  27      -2.565 -10.240 -17.005  1.00  0.00           H  
ATOM    436 2HB  ARG A  27      -3.515 -10.470 -18.477  1.00  0.00           H  
ATOM    437 1HG  ARG A  27      -4.296 -12.695 -17.567  1.00  0.00           H  
ATOM    438 2HG  ARG A  27      -3.388 -12.370 -16.079  1.00  0.00           H  
ATOM    439 1HD  ARG A  27      -4.730 -10.406 -15.681  1.00  0.00           H  
ATOM    440 2HD  ARG A  27      -5.692 -10.763 -17.135  1.00  0.00           H  
ATOM    441  HE  ARG A  27      -5.850 -12.053 -14.517  1.00  0.00           H  
ATOM    442 1HH1 ARG A  27      -6.666 -12.471 -17.976  1.00  0.00           H  
ATOM    443 2HH1 ARG A  27      -7.912 -13.634 -17.603  1.00  0.00           H  
ATOM    444 1HH2 ARG A  27      -7.320 -13.426 -14.111  1.00  0.00           H  
ATOM    445 2HH2 ARG A  27      -8.310 -14.208 -15.367  1.00  0.00           H  
ATOM    446  N   ALA A  28      -0.080 -10.187 -19.012  1.00  0.00           N  
ATOM    447  CA  ALA A  28       0.682  -9.446 -19.999  1.00  0.00           C  
ATOM    448  C   ALA A  28       1.377 -10.386 -20.971  1.00  0.00           C  
ATOM    449  O   ALA A  28       1.361 -10.133 -22.178  1.00  0.00           O  
ATOM    450  CB  ALA A  28       1.698  -8.542 -19.306  1.00  0.00           C  
ATOM    451  H   ALA A  28       0.104 -10.028 -18.018  1.00  0.00           H  
ATOM    452  HA  ALA A  28      -0.005  -8.851 -20.571  1.00  0.00           H  
ATOM    453 1HB  ALA A  28       2.256  -7.965 -20.042  1.00  0.00           H  
ATOM    454 2HB  ALA A  28       1.183  -7.864 -18.634  1.00  0.00           H  
ATOM    455 3HB  ALA A  28       2.396  -9.149 -18.728  1.00  0.00           H  
ATOM    456  N   LYS A  29       1.927 -11.495 -20.471  1.00  0.00           N  
ATOM    457  CA  LYS A  29       2.605 -12.456 -21.336  1.00  0.00           C  
ATOM    458  C   LYS A  29       1.659 -13.100 -22.358  1.00  0.00           C  
ATOM    459  O   LYS A  29       2.010 -13.256 -23.533  1.00  0.00           O  
ATOM    460  CB  LYS A  29       3.269 -13.546 -20.494  1.00  0.00           C  
ATOM    461  CG  LYS A  29       4.492 -13.070 -19.712  1.00  0.00           C  
ATOM    462  CD  LYS A  29       5.076 -14.193 -18.852  1.00  0.00           C  
ATOM    463  CE  LYS A  29       6.280 -13.720 -18.042  1.00  0.00           C  
ATOM    464  NZ  LYS A  29       6.828 -14.813 -17.186  1.00  0.00           N  
ATOM    465  H   LYS A  29       1.947 -11.611 -19.452  1.00  0.00           H  
ATOM    466  HA  LYS A  29       3.375 -11.930 -21.890  1.00  0.00           H  
ATOM    467 1HB  LYS A  29       2.549 -13.946 -19.780  1.00  0.00           H  
ATOM    468 2HB  LYS A  29       3.578 -14.368 -21.142  1.00  0.00           H  
ATOM    469 1HG  LYS A  29       5.250 -12.721 -20.410  1.00  0.00           H  
ATOM    470 2HG  LYS A  29       4.204 -12.232 -19.075  1.00  0.00           H  
ATOM    471 1HD  LYS A  29       4.306 -14.549 -18.163  1.00  0.00           H  
ATOM    472 2HD  LYS A  29       5.379 -15.019 -19.491  1.00  0.00           H  
ATOM    473 1HE  LYS A  29       7.058 -13.377 -18.722  1.00  0.00           H  
ATOM    474 2HE  LYS A  29       5.976 -12.886 -17.402  1.00  0.00           H  
ATOM    475 1HZ  LYS A  29       7.622 -14.471 -16.662  1.00  0.00           H  
ATOM    476 2HZ  LYS A  29       6.114 -15.129 -16.544  1.00  0.00           H  
ATOM    477 3HZ  LYS A  29       7.119 -15.584 -17.770  1.00  0.00           H  
ATOM    478  N   HIS A  30       0.433 -13.426 -21.927  1.00  0.00           N  
ATOM    479  CA  HIS A  30      -0.522 -14.045 -22.851  1.00  0.00           C  
ATOM    480  C   HIS A  30      -0.949 -13.045 -23.935  1.00  0.00           C  
ATOM    481  O   HIS A  30      -1.028 -13.381 -25.130  1.00  0.00           O  
ATOM    482  CB  HIS A  30      -1.754 -14.557 -22.098  1.00  0.00           C  
ATOM    483  CG  HIS A  30      -1.481 -15.755 -21.242  1.00  0.00           C  
ATOM    484  ND1 HIS A  30      -1.232 -17.005 -21.770  1.00  0.00           N  
ATOM    485  CD2 HIS A  30      -1.418 -15.895 -19.897  1.00  0.00           C  
ATOM    486  CE1 HIS A  30      -1.027 -17.862 -20.785  1.00  0.00           C  
ATOM    487  NE2 HIS A  30      -1.135 -17.214 -19.640  1.00  0.00           N  
ATOM    488  H   HIS A  30       0.212 -13.318 -20.925  1.00  0.00           H  
ATOM    489  HA  HIS A  30      -0.054 -14.900 -23.333  1.00  0.00           H  
ATOM    490 1HB  HIS A  30      -2.146 -13.765 -21.460  1.00  0.00           H  
ATOM    491 2HB  HIS A  30      -2.534 -14.819 -22.812  1.00  0.00           H  
ATOM    492  HD2 HIS A  30      -1.566 -15.108 -19.157  1.00  0.00           H  
ATOM    493  HE1 HIS A  30      -0.806 -18.923 -20.899  1.00  0.00           H  
ATOM    494  HE2 HIS A  30      -1.027 -17.617 -18.720  1.00  0.00           H  
ATOM    495  N   LEU A  31      -1.173 -11.794 -23.532  1.00  0.00           N  
ATOM    496  CA  LEU A  31      -1.575 -10.752 -24.466  1.00  0.00           C  
ATOM    497  C   LEU A  31      -0.436 -10.426 -25.435  1.00  0.00           C  
ATOM    498  O   LEU A  31      -0.679 -10.155 -26.620  1.00  0.00           O  
ATOM    499  CB  LEU A  31      -1.999  -9.531 -23.658  1.00  0.00           C  
ATOM    500  CG  LEU A  31      -3.310  -9.726 -22.829  1.00  0.00           C  
ATOM    501  CD1 LEU A  31      -3.440  -8.592 -21.891  1.00  0.00           C  
ATOM    502  CD2 LEU A  31      -4.555  -9.761 -23.742  1.00  0.00           C  
ATOM    503  H   LEU A  31      -1.104 -11.573 -22.536  1.00  0.00           H  
ATOM    504  HA  LEU A  31      -2.408 -11.115 -25.056  1.00  0.00           H  
ATOM    505 1HB  LEU A  31      -1.199  -9.299 -22.953  1.00  0.00           H  
ATOM    506 2HB  LEU A  31      -2.129  -8.687 -24.328  1.00  0.00           H  
ATOM    507  HG  LEU A  31      -3.250 -10.646 -22.255  1.00  0.00           H  
ATOM    508 1HD1 LEU A  31      -4.317  -8.727 -21.279  1.00  0.00           H  
ATOM    509 2HD1 LEU A  31      -2.568  -8.601 -21.264  1.00  0.00           H  
ATOM    510 3HD1 LEU A  31      -3.494  -7.658 -22.438  1.00  0.00           H  
ATOM    511 1HD2 LEU A  31      -5.442  -9.881 -23.122  1.00  0.00           H  
ATOM    512 2HD2 LEU A  31      -4.620  -8.833 -24.304  1.00  0.00           H  
ATOM    513 3HD2 LEU A  31      -4.487 -10.598 -24.427  1.00  0.00           H  
ATOM    514  N   HIS A  32       0.804 -10.486 -24.939  1.00  0.00           N  
ATOM    515  CA  HIS A  32       1.988 -10.249 -25.744  1.00  0.00           C  
ATOM    516  C   HIS A  32       2.033 -11.290 -26.854  1.00  0.00           C  
ATOM    517  O   HIS A  32       2.231 -10.933 -28.015  1.00  0.00           O  
ATOM    518  CB  HIS A  32       3.261 -10.304 -24.889  1.00  0.00           C  
ATOM    519  CG  HIS A  32       4.517 -10.000 -25.640  1.00  0.00           C  
ATOM    520  ND1 HIS A  32       4.819  -8.732 -26.103  1.00  0.00           N  
ATOM    521  CD2 HIS A  32       5.556 -10.787 -25.994  1.00  0.00           C  
ATOM    522  CE1 HIS A  32       5.985  -8.761 -26.717  1.00  0.00           C  
ATOM    523  NE2 HIS A  32       6.460  -9.991 -26.659  1.00  0.00           N  
ATOM    524  H   HIS A  32       0.928 -10.648 -23.938  1.00  0.00           H  
ATOM    525  HA  HIS A  32       1.928  -9.269 -26.204  1.00  0.00           H  
ATOM    526 1HB  HIS A  32       3.167  -9.606 -24.056  1.00  0.00           H  
ATOM    527 2HB  HIS A  32       3.355 -11.299 -24.458  1.00  0.00           H  
ATOM    528  HD1 HIS A  32       4.287  -7.901 -25.938  1.00  0.00           H  
ATOM    529  HD2 HIS A  32       5.769 -11.844 -25.847  1.00  0.00           H  
ATOM    530  HE1 HIS A  32       6.404  -7.853 -27.160  1.00  0.00           H  
ATOM    531  N   ARG A  33       1.841 -12.570 -26.508  1.00  0.00           N  
ATOM    532  CA  ARG A  33       1.845 -13.622 -27.511  1.00  0.00           C  
ATOM    533  C   ARG A  33       0.844 -13.328 -28.643  1.00  0.00           C  
ATOM    534  O   ARG A  33       1.176 -13.536 -29.824  1.00  0.00           O  
ATOM    535  CB  ARG A  33       1.528 -14.971 -26.877  1.00  0.00           C  
ATOM    536  CG  ARG A  33       1.591 -16.171 -27.830  1.00  0.00           C  
ATOM    537  CD  ARG A  33       1.491 -17.471 -27.104  1.00  0.00           C  
ATOM    538  NE  ARG A  33       0.220 -17.612 -26.367  1.00  0.00           N  
ATOM    539  CZ  ARG A  33       0.066 -17.554 -25.009  1.00  0.00           C  
ATOM    540  NH1 ARG A  33       1.097 -17.355 -24.207  1.00  0.00           N  
ATOM    541  NH2 ARG A  33      -1.135 -17.688 -24.476  1.00  0.00           N  
ATOM    542  H   ARG A  33       1.717 -12.805 -25.512  1.00  0.00           H  
ATOM    543  HA  ARG A  33       2.847 -13.675 -27.937  1.00  0.00           H  
ATOM    544 1HB  ARG A  33       2.220 -15.152 -26.062  1.00  0.00           H  
ATOM    545 2HB  ARG A  33       0.527 -14.927 -26.450  1.00  0.00           H  
ATOM    546 1HG  ARG A  33       0.755 -16.119 -28.534  1.00  0.00           H  
ATOM    547 2HG  ARG A  33       2.525 -16.149 -28.385  1.00  0.00           H  
ATOM    548 1HD  ARG A  33       1.562 -18.278 -27.837  1.00  0.00           H  
ATOM    549 2HD  ARG A  33       2.323 -17.549 -26.412  1.00  0.00           H  
ATOM    550  HE  ARG A  33      -0.613 -17.767 -26.922  1.00  0.00           H  
ATOM    551 1HH1 ARG A  33       2.022 -17.249 -24.579  1.00  0.00           H  
ATOM    552 2HH1 ARG A  33       0.946 -17.318 -23.203  1.00  0.00           H  
ATOM    553 1HH2 ARG A  33      -1.947 -17.838 -25.061  1.00  0.00           H  
ATOM    554 2HH2 ARG A  33      -1.243 -17.614 -23.458  1.00  0.00           H  
ATOM    555  N   GLU A  34      -0.360 -12.858 -28.310  1.00  0.00           N  
ATOM    556  CA  GLU A  34      -1.289 -12.548 -29.392  1.00  0.00           C  
ATOM    557  C   GLU A  34      -0.759 -11.393 -30.250  1.00  0.00           C  
ATOM    558  O   GLU A  34      -0.821 -11.454 -31.486  1.00  0.00           O  
ATOM    559  CB  GLU A  34      -2.682 -12.183 -28.832  1.00  0.00           C  
ATOM    560  CG  GLU A  34      -3.748 -11.899 -29.906  1.00  0.00           C  
ATOM    561  CD  GLU A  34      -4.086 -13.092 -30.774  1.00  0.00           C  
ATOM    562  OE1 GLU A  34      -3.846 -14.207 -30.345  1.00  0.00           O  
ATOM    563  OE2 GLU A  34      -4.572 -12.899 -31.871  1.00  0.00           O  
ATOM    564  H   GLU A  34      -0.612 -12.774 -27.319  1.00  0.00           H  
ATOM    565  HA  GLU A  34      -1.387 -13.422 -30.023  1.00  0.00           H  
ATOM    566 1HB  GLU A  34      -3.037 -13.001 -28.209  1.00  0.00           H  
ATOM    567 2HB  GLU A  34      -2.594 -11.302 -28.199  1.00  0.00           H  
ATOM    568 1HG  GLU A  34      -4.660 -11.577 -29.401  1.00  0.00           H  
ATOM    569 2HG  GLU A  34      -3.417 -11.077 -30.540  1.00  0.00           H  
ATOM    570  N   ALA A  35      -0.186 -10.356 -29.611  1.00  0.00           N  
ATOM    571  CA  ALA A  35       0.384  -9.226 -30.338  1.00  0.00           C  
ATOM    572  C   ALA A  35       1.505  -9.691 -31.282  1.00  0.00           C  
ATOM    573  O   ALA A  35       1.619  -9.192 -32.407  1.00  0.00           O  
ATOM    574  CB  ALA A  35       0.914  -8.176 -29.393  1.00  0.00           C  
ATOM    575  H   ALA A  35      -0.202 -10.346 -28.577  1.00  0.00           H  
ATOM    576  HA  ALA A  35      -0.409  -8.784 -30.948  1.00  0.00           H  
ATOM    577 1HB  ALA A  35       1.297  -7.334 -29.962  1.00  0.00           H  
ATOM    578 2HB  ALA A  35       0.100  -7.839 -28.739  1.00  0.00           H  
ATOM    579 3HB  ALA A  35       1.709  -8.594 -28.783  1.00  0.00           H  
ATOM    580  N   LYS A  36       2.303 -10.671 -30.824  1.00  0.00           N  
ATOM    581  CA  LYS A  36       3.378 -11.244 -31.632  1.00  0.00           C  
ATOM    582  C   LYS A  36       2.784 -11.865 -32.887  1.00  0.00           C  
ATOM    583  O   LYS A  36       3.402 -11.785 -33.955  1.00  0.00           O  
ATOM    584  CB  LYS A  36       4.165 -12.309 -30.852  1.00  0.00           C  
ATOM    585  CG  LYS A  36       5.034 -11.794 -29.693  1.00  0.00           C  
ATOM    586  CD  LYS A  36       6.353 -11.139 -30.145  1.00  0.00           C  
ATOM    587  CE  LYS A  36       7.394 -12.175 -30.596  1.00  0.00           C  
ATOM    588  NZ  LYS A  36       8.723 -11.533 -30.840  1.00  0.00           N  
ATOM    589  H   LYS A  36       2.167 -10.977 -29.858  1.00  0.00           H  
ATOM    590  HA  LYS A  36       4.053 -10.443 -31.927  1.00  0.00           H  
ATOM    591 1HB  LYS A  36       3.473 -13.029 -30.436  1.00  0.00           H  
ATOM    592 2HB  LYS A  36       4.795 -12.853 -31.547  1.00  0.00           H  
ATOM    593 1HG  LYS A  36       4.469 -11.040 -29.150  1.00  0.00           H  
ATOM    594 2HG  LYS A  36       5.252 -12.608 -29.005  1.00  0.00           H  
ATOM    595 1HD  LYS A  36       6.172 -10.447 -30.967  1.00  0.00           H  
ATOM    596 2HD  LYS A  36       6.774 -10.571 -29.324  1.00  0.00           H  
ATOM    597 1HE  LYS A  36       7.498 -12.941 -29.831  1.00  0.00           H  
ATOM    598 2HE  LYS A  36       7.071 -12.639 -31.520  1.00  0.00           H  
ATOM    599 1HZ  LYS A  36       9.390 -12.213 -31.141  1.00  0.00           H  
ATOM    600 2HZ  LYS A  36       8.633 -10.802 -31.559  1.00  0.00           H  
ATOM    601 3HZ  LYS A  36       9.042 -11.095 -29.998  1.00  0.00           H  
ATOM    602  N   GLY A  37       1.613 -12.485 -32.748  1.00  0.00           N  
ATOM    603  CA  GLY A  37       0.888 -13.095 -33.854  1.00  0.00           C  
ATOM    604  C   GLY A  37       0.616 -12.029 -34.907  1.00  0.00           C  
ATOM    605  O   GLY A  37       0.911 -12.210 -36.098  1.00  0.00           O  
ATOM    606  H   GLY A  37       1.204 -12.546 -31.808  1.00  0.00           H  
ATOM    607 1HA  GLY A  37       1.477 -13.908 -34.283  1.00  0.00           H  
ATOM    608 2HA  GLY A  37      -0.051 -13.512 -33.482  1.00  0.00           H  
ATOM    609  N   LEU A  38       0.039 -10.913 -34.468  1.00  0.00           N  
ATOM    610  CA  LEU A  38      -0.197  -9.832 -35.414  1.00  0.00           C  
ATOM    611  C   LEU A  38       1.112  -9.292 -35.990  1.00  0.00           C  
ATOM    612  O   LEU A  38       1.180  -9.022 -37.192  1.00  0.00           O  
ATOM    613  CB  LEU A  38      -1.019  -8.687 -34.765  1.00  0.00           C  
ATOM    614  CG  LEU A  38      -2.559  -8.927 -34.524  1.00  0.00           C  
ATOM    615  CD1 LEU A  38      -3.120  -7.783 -33.663  1.00  0.00           C  
ATOM    616  CD2 LEU A  38      -3.327  -8.928 -35.904  1.00  0.00           C  
ATOM    617  H   LEU A  38      -0.221 -10.856 -33.473  1.00  0.00           H  
ATOM    618  HA  LEU A  38      -0.767 -10.227 -36.244  1.00  0.00           H  
ATOM    619 1HB  LEU A  38      -0.575  -8.493 -33.785  1.00  0.00           H  
ATOM    620 2HB  LEU A  38      -0.906  -7.811 -35.344  1.00  0.00           H  
ATOM    621  HG  LEU A  38      -2.713  -9.876 -34.003  1.00  0.00           H  
ATOM    622 1HD1 LEU A  38      -4.189  -7.935 -33.496  1.00  0.00           H  
ATOM    623 2HD1 LEU A  38      -2.607  -7.754 -32.701  1.00  0.00           H  
ATOM    624 3HD1 LEU A  38      -2.967  -6.840 -34.182  1.00  0.00           H  
ATOM    625 1HD2 LEU A  38      -4.390  -9.069 -35.719  1.00  0.00           H  
ATOM    626 2HD2 LEU A  38      -3.177  -7.963 -36.409  1.00  0.00           H  
ATOM    627 3HD2 LEU A  38      -2.969  -9.723 -36.543  1.00  0.00           H  
ATOM    628  N   ALA A  39       2.170  -9.157 -35.178  1.00  0.00           N  
ATOM    629  CA  ALA A  39       3.436  -8.644 -35.690  1.00  0.00           C  
ATOM    630  C   ALA A  39       3.990  -9.527 -36.806  1.00  0.00           C  
ATOM    631  O   ALA A  39       4.515  -9.027 -37.806  1.00  0.00           O  
ATOM    632  CB  ALA A  39       4.475  -8.545 -34.590  1.00  0.00           C  
ATOM    633  H   ALA A  39       2.068  -9.380 -34.184  1.00  0.00           H  
ATOM    634  HA  ALA A  39       3.251  -7.651 -36.096  1.00  0.00           H  
ATOM    635 1HB  ALA A  39       5.395  -8.123 -34.990  1.00  0.00           H  
ATOM    636 2HB  ALA A  39       4.108  -7.916 -33.797  1.00  0.00           H  
ATOM    637 3HB  ALA A  39       4.665  -9.532 -34.191  1.00  0.00           H  
ATOM    638  N   GLU A  40       3.861 -10.858 -36.648  1.00  0.00           N  
ATOM    639  CA  GLU A  40       4.343 -11.761 -37.675  1.00  0.00           C  
ATOM    640  C   GLU A  40       3.597 -11.564 -38.974  1.00  0.00           C  
ATOM    641  O   GLU A  40       4.221 -11.503 -40.039  1.00  0.00           O  
ATOM    642  CB  GLU A  40       4.262 -13.228 -37.255  1.00  0.00           C  
ATOM    643  CG  GLU A  40       4.873 -14.186 -38.318  1.00  0.00           C  
ATOM    644  CD  GLU A  40       4.915 -15.624 -37.907  1.00  0.00           C  
ATOM    645  OE1 GLU A  40       4.408 -15.949 -36.866  1.00  0.00           O  
ATOM    646  OE2 GLU A  40       5.484 -16.399 -38.635  1.00  0.00           O  
ATOM    647  H   GLU A  40       3.482 -11.225 -35.769  1.00  0.00           H  
ATOM    648  HA  GLU A  40       5.374 -11.538 -37.844  1.00  0.00           H  
ATOM    649 1HB  GLU A  40       4.789 -13.366 -36.311  1.00  0.00           H  
ATOM    650 2HB  GLU A  40       3.218 -13.504 -37.093  1.00  0.00           H  
ATOM    651 1HG  GLU A  40       4.288 -14.113 -39.235  1.00  0.00           H  
ATOM    652 2HG  GLU A  40       5.880 -13.855 -38.549  1.00  0.00           H  
ATOM    653  N   LYS A  41       2.264 -11.443 -38.916  1.00  0.00           N  
ATOM    654  CA  LYS A  41       1.474 -11.267 -40.139  1.00  0.00           C  
ATOM    655  C   LYS A  41       1.896 -10.007 -40.881  1.00  0.00           C  
ATOM    656  O   LYS A  41       1.932  -9.966 -42.115  1.00  0.00           O  
ATOM    657  CB  LYS A  41      -0.010 -11.163 -39.803  1.00  0.00           C  
ATOM    658  CG  LYS A  41      -0.619 -12.447 -39.336  1.00  0.00           C  
ATOM    659  CD  LYS A  41      -2.106 -12.296 -39.031  1.00  0.00           C  
ATOM    660  CE  LYS A  41      -2.713 -13.633 -38.659  1.00  0.00           C  
ATOM    661  NZ  LYS A  41      -2.111 -14.169 -37.413  1.00  0.00           N  
ATOM    662  H   LYS A  41       1.806 -11.535 -38.001  1.00  0.00           H  
ATOM    663  HA  LYS A  41       1.642 -12.125 -40.790  1.00  0.00           H  
ATOM    664 1HB  LYS A  41      -0.153 -10.410 -39.022  1.00  0.00           H  
ATOM    665 2HB  LYS A  41      -0.556 -10.829 -40.683  1.00  0.00           H  
ATOM    666 1HG  LYS A  41      -0.485 -13.210 -40.107  1.00  0.00           H  
ATOM    667 2HG  LYS A  41      -0.089 -12.765 -38.442  1.00  0.00           H  
ATOM    668 1HD  LYS A  41      -2.243 -11.597 -38.201  1.00  0.00           H  
ATOM    669 2HD  LYS A  41      -2.627 -11.905 -39.904  1.00  0.00           H  
ATOM    670 1HE  LYS A  41      -3.784 -13.512 -38.506  1.00  0.00           H  
ATOM    671 2HE  LYS A  41      -2.549 -14.348 -39.469  1.00  0.00           H  
ATOM    672 1HZ  LYS A  41      -2.558 -15.068 -37.180  1.00  0.00           H  
ATOM    673 2HZ  LYS A  41      -1.121 -14.313 -37.533  1.00  0.00           H  
ATOM    674 3HZ  LYS A  41      -2.282 -13.526 -36.668  1.00  0.00           H  
ATOM    675  N   MET A  42       2.183  -8.978 -40.101  1.00  0.00           N  
ATOM    676  CA  MET A  42       2.582  -7.684 -40.604  1.00  0.00           C  
ATOM    677  C   MET A  42       3.947  -7.730 -41.310  1.00  0.00           C  
ATOM    678  O   MET A  42       4.051  -7.268 -42.451  1.00  0.00           O  
ATOM    679  CB  MET A  42       2.575  -6.761 -39.403  1.00  0.00           C  
ATOM    680  CG  MET A  42       1.185  -6.505 -38.867  1.00  0.00           C  
ATOM    681  SD  MET A  42       1.226  -5.749 -37.240  1.00  0.00           S  
ATOM    682  CE  MET A  42      -0.474  -5.500 -36.981  1.00  0.00           C  
ATOM    683  H   MET A  42       2.063  -9.099 -39.086  1.00  0.00           H  
ATOM    684  HA  MET A  42       1.840  -7.346 -41.318  1.00  0.00           H  
ATOM    685 1HB  MET A  42       3.159  -7.182 -38.613  1.00  0.00           H  
ATOM    686 2HB  MET A  42       3.022  -5.801 -39.681  1.00  0.00           H  
ATOM    687 1HG  MET A  42       0.671  -5.829 -39.553  1.00  0.00           H  
ATOM    688 2HG  MET A  42       0.606  -7.404 -38.820  1.00  0.00           H  
ATOM    689 1HE  MET A  42      -0.596  -5.072 -36.019  1.00  0.00           H  
ATOM    690 2HE  MET A  42      -0.879  -4.834 -37.741  1.00  0.00           H  
ATOM    691 3HE  MET A  42      -0.987  -6.440 -37.028  1.00  0.00           H  
ATOM    692  N   TYR A  43       4.978  -8.331 -40.695  1.00  0.00           N  
ATOM    693  CA  TYR A  43       6.248  -8.324 -41.424  1.00  0.00           C  
ATOM    694  C   TYR A  43       6.201  -9.346 -42.552  1.00  0.00           C  
ATOM    695  O   TYR A  43       6.888  -9.172 -43.557  1.00  0.00           O  
ATOM    696  CB  TYR A  43       7.510  -8.525 -40.563  1.00  0.00           C  
ATOM    697  CG  TYR A  43       7.869  -9.934 -40.188  1.00  0.00           C  
ATOM    698  CD1 TYR A  43       8.557 -10.732 -41.103  1.00  0.00           C  
ATOM    699  CD2 TYR A  43       7.577 -10.424 -38.947  1.00  0.00           C  
ATOM    700  CE1 TYR A  43       8.905 -12.019 -40.774  1.00  0.00           C  
ATOM    701  CE2 TYR A  43       7.944 -11.721 -38.612  1.00  0.00           C  
ATOM    702  CZ  TYR A  43       8.593 -12.514 -39.522  1.00  0.00           C  
ATOM    703  OH  TYR A  43       8.934 -13.807 -39.194  1.00  0.00           O  
ATOM    704  H   TYR A  43       4.876  -8.721 -39.749  1.00  0.00           H  
ATOM    705  HA  TYR A  43       6.354  -7.342 -41.886  1.00  0.00           H  
ATOM    706 1HB  TYR A  43       8.357  -8.102 -41.088  1.00  0.00           H  
ATOM    707 2HB  TYR A  43       7.405  -7.967 -39.647  1.00  0.00           H  
ATOM    708  HD1 TYR A  43       8.808 -10.341 -42.091  1.00  0.00           H  
ATOM    709  HD2 TYR A  43       7.055  -9.797 -38.221  1.00  0.00           H  
ATOM    710  HE1 TYR A  43       9.428 -12.643 -41.496  1.00  0.00           H  
ATOM    711  HE2 TYR A  43       7.706 -12.121 -37.625  1.00  0.00           H  
ATOM    712  HH  TYR A  43       8.629 -14.003 -38.301  1.00  0.00           H  
ATOM    713  N   LYS A  44       5.378 -10.406 -42.413  1.00  0.00           N  
ATOM    714  CA  LYS A  44       5.240 -11.399 -43.465  1.00  0.00           C  
ATOM    715  C   LYS A  44       4.735 -10.700 -44.719  1.00  0.00           C  
ATOM    716  O   LYS A  44       5.261 -10.919 -45.821  1.00  0.00           O  
ATOM    717  CB  LYS A  44       4.308 -12.538 -43.028  1.00  0.00           C  
ATOM    718  CG  LYS A  44       4.114 -13.676 -44.056  1.00  0.00           C  
ATOM    719  CD  LYS A  44       3.214 -14.811 -43.490  1.00  0.00           C  
ATOM    720  CE  LYS A  44       3.001 -15.931 -44.522  1.00  0.00           C  
ATOM    721  NZ  LYS A  44       2.164 -17.075 -43.982  1.00  0.00           N  
ATOM    722  H   LYS A  44       4.855 -10.541 -41.545  1.00  0.00           H  
ATOM    723  HA  LYS A  44       6.223 -11.822 -43.680  1.00  0.00           H  
ATOM    724 1HB  LYS A  44       4.690 -12.980 -42.108  1.00  0.00           H  
ATOM    725 2HB  LYS A  44       3.328 -12.124 -42.800  1.00  0.00           H  
ATOM    726 1HG  LYS A  44       3.646 -13.272 -44.956  1.00  0.00           H  
ATOM    727 2HG  LYS A  44       5.085 -14.085 -44.327  1.00  0.00           H  
ATOM    728 1HD  LYS A  44       3.681 -15.235 -42.598  1.00  0.00           H  
ATOM    729 2HD  LYS A  44       2.240 -14.404 -43.211  1.00  0.00           H  
ATOM    730 1HE  LYS A  44       2.505 -15.516 -45.397  1.00  0.00           H  
ATOM    731 2HE  LYS A  44       3.975 -16.320 -44.820  1.00  0.00           H  
ATOM    732 1HZ  LYS A  44       2.060 -17.781 -44.696  1.00  0.00           H  
ATOM    733 2HZ  LYS A  44       2.619 -17.478 -43.181  1.00  0.00           H  
ATOM    734 3HZ  LYS A  44       1.216 -16.762 -43.701  1.00  0.00           H  
ATOM    735  N   ALA A  45       3.708  -9.841 -44.562  1.00  0.00           N  
ATOM    736  CA  ALA A  45       3.232  -9.075 -45.698  1.00  0.00           C  
ATOM    737  C   ALA A  45       4.373  -8.216 -46.216  1.00  0.00           C  
ATOM    738  O   ALA A  45       4.606  -8.143 -47.423  1.00  0.00           O  
ATOM    739  CB  ALA A  45       2.044  -8.212 -45.302  1.00  0.00           C  
ATOM    740  H   ALA A  45       3.248  -9.747 -43.650  1.00  0.00           H  
ATOM    741  HA  ALA A  45       2.931  -9.764 -46.483  1.00  0.00           H  
ATOM    742 1HB  ALA A  45       1.690  -7.655 -46.164  1.00  0.00           H  
ATOM    743 2HB  ALA A  45       1.244  -8.854 -44.932  1.00  0.00           H  
ATOM    744 3HB  ALA A  45       2.346  -7.521 -44.515  1.00  0.00           H  
ATOM    745  N   GLY A  46       5.160  -7.639 -45.296  1.00  0.00           N  
ATOM    746  CA  GLY A  46       6.314  -6.816 -45.629  1.00  0.00           C  
ATOM    747  C   GLY A  46       7.201  -7.543 -46.610  1.00  0.00           C  
ATOM    748  O   GLY A  46       7.530  -7.013 -47.678  1.00  0.00           O  
ATOM    749  H   GLY A  46       4.903  -7.729 -44.311  1.00  0.00           H  
ATOM    750 1HA  GLY A  46       6.008  -5.870 -46.050  1.00  0.00           H  
ATOM    751 2HA  GLY A  46       6.863  -6.598 -44.716  1.00  0.00           H  
ATOM    752  N   ASN A  47       7.583  -8.767 -46.260  1.00  0.00           N  
ATOM    753  CA  ASN A  47       8.454  -9.552 -47.112  1.00  0.00           C  
ATOM    754  C   ASN A  47       7.832  -9.809 -48.480  1.00  0.00           C  
ATOM    755  O   ASN A  47       8.537  -9.782 -49.499  1.00  0.00           O  
ATOM    756  CB  ASN A  47       8.806 -10.859 -46.437  1.00  0.00           C  
ATOM    757  CG  ASN A  47       9.752 -10.691 -45.267  1.00  0.00           C  
ATOM    758  OD1 ASN A  47      10.400  -9.649 -45.054  1.00  0.00           O  
ATOM    759  ND2 ASN A  47       9.865 -11.740 -44.490  1.00  0.00           N  
ATOM    760  H   ASN A  47       7.277  -9.110 -45.345  1.00  0.00           H  
ATOM    761  HA  ASN A  47       9.369  -8.998 -47.280  1.00  0.00           H  
ATOM    762 1HB  ASN A  47       7.889 -11.329 -46.075  1.00  0.00           H  
ATOM    763 2HB  ASN A  47       9.254 -11.534 -47.167  1.00  0.00           H  
ATOM    764 1HD2 ASN A  47      10.482 -11.725 -43.703  1.00  0.00           H  
ATOM    765 2HD2 ASN A  47       9.337 -12.566 -44.687  1.00  0.00           H  
ATOM    766  N   ALA A  48       6.516 -10.028 -48.539  1.00  0.00           N  
ATOM    767  CA  ALA A  48       5.896 -10.273 -49.837  1.00  0.00           C  
ATOM    768  C   ALA A  48       6.039  -9.071 -50.772  1.00  0.00           C  
ATOM    769  O   ALA A  48       6.452  -9.229 -51.929  1.00  0.00           O  
ATOM    770  CB  ALA A  48       4.422 -10.591 -49.657  1.00  0.00           C  
ATOM    771  H   ALA A  48       5.971 -10.078 -47.669  1.00  0.00           H  
ATOM    772  HA  ALA A  48       6.397 -11.122 -50.290  1.00  0.00           H  
ATOM    773 1HB  ALA A  48       3.980 -10.800 -50.629  1.00  0.00           H  
ATOM    774 2HB  ALA A  48       4.316 -11.460 -49.010  1.00  0.00           H  
ATOM    775 3HB  ALA A  48       3.919  -9.739 -49.206  1.00  0.00           H  
ATOM    776  N   MET A  49       5.774  -7.856 -50.275  1.00  0.00           N  
ATOM    777  CA  MET A  49       5.912  -6.733 -51.198  1.00  0.00           C  
ATOM    778  C   MET A  49       7.361  -6.315 -51.411  1.00  0.00           C  
ATOM    779  O   MET A  49       7.700  -5.740 -52.449  1.00  0.00           O  
ATOM    780  CB  MET A  49       5.025  -5.549 -50.835  1.00  0.00           C  
ATOM    781  CG  MET A  49       4.764  -5.320 -49.444  1.00  0.00           C  
ATOM    782  SD  MET A  49       3.226  -5.918 -48.948  1.00  0.00           S  
ATOM    783  CE  MET A  49       3.183  -5.220 -47.351  1.00  0.00           C  
ATOM    784  H   MET A  49       5.440  -7.775 -49.304  1.00  0.00           H  
ATOM    785  HA  MET A  49       5.546  -7.070 -52.169  1.00  0.00           H  
ATOM    786 1HB  MET A  49       5.515  -4.649 -51.143  1.00  0.00           H  
ATOM    787 2HB  MET A  49       4.078  -5.614 -51.360  1.00  0.00           H  
ATOM    788 1HG  MET A  49       5.534  -5.760 -48.821  1.00  0.00           H  
ATOM    789 2HG  MET A  49       4.756  -4.279 -49.304  1.00  0.00           H  
ATOM    790 1HE  MET A  49       2.249  -5.478 -46.865  1.00  0.00           H  
ATOM    791 2HE  MET A  49       3.980  -5.592 -46.791  1.00  0.00           H  
ATOM    792 3HE  MET A  49       3.289  -4.157 -47.403  1.00  0.00           H  
ATOM    793  N   TYR A  50       8.237  -6.649 -50.470  1.00  0.00           N  
ATOM    794  CA  TYR A  50       9.658  -6.406 -50.667  1.00  0.00           C  
ATOM    795  C   TYR A  50      10.129  -7.181 -51.888  1.00  0.00           C  
ATOM    796  O   TYR A  50      10.737  -6.626 -52.809  1.00  0.00           O  
ATOM    797  CB  TYR A  50      10.468  -6.823 -49.443  1.00  0.00           C  
ATOM    798  CG  TYR A  50      11.943  -6.813 -49.691  1.00  0.00           C  
ATOM    799  CD1 TYR A  50      12.662  -5.652 -49.651  1.00  0.00           C  
ATOM    800  CD2 TYR A  50      12.571  -8.009 -50.007  1.00  0.00           C  
ATOM    801  CE1 TYR A  50      14.010  -5.678 -49.937  1.00  0.00           C  
ATOM    802  CE2 TYR A  50      13.909  -8.032 -50.288  1.00  0.00           C  
ATOM    803  CZ  TYR A  50      14.630  -6.872 -50.255  1.00  0.00           C  
ATOM    804  OH  TYR A  50      15.974  -6.896 -50.552  1.00  0.00           O  
ATOM    805  H   TYR A  50       7.917  -7.038 -49.582  1.00  0.00           H  
ATOM    806  HA  TYR A  50       9.807  -5.342 -50.852  1.00  0.00           H  
ATOM    807 1HB  TYR A  50      10.250  -6.153 -48.609  1.00  0.00           H  
ATOM    808 2HB  TYR A  50      10.183  -7.818 -49.140  1.00  0.00           H  
ATOM    809  HD1 TYR A  50      12.169  -4.725 -49.406  1.00  0.00           H  
ATOM    810  HD2 TYR A  50      11.998  -8.931 -50.042  1.00  0.00           H  
ATOM    811  HE1 TYR A  50      14.587  -4.766 -49.924  1.00  0.00           H  
ATOM    812  HE2 TYR A  50      14.398  -8.972 -50.540  1.00  0.00           H  
ATOM    813  HH  TYR A  50      16.347  -6.019 -50.414  1.00  0.00           H  
ATOM    814  N   ARG A  51       9.801  -8.471 -51.911  1.00  0.00           N  
ATOM    815  CA  ARG A  51      10.201  -9.386 -52.978  1.00  0.00           C  
ATOM    816  C   ARG A  51       9.651  -8.953 -54.334  1.00  0.00           C  
ATOM    817  O   ARG A  51      10.317  -9.090 -55.359  1.00  0.00           O  
ATOM    818  CB  ARG A  51       9.725 -10.785 -52.639  1.00  0.00           C  
ATOM    819  CG  ARG A  51      10.493 -11.434 -51.493  1.00  0.00           C  
ATOM    820  CD  ARG A  51       9.893 -12.712 -51.075  1.00  0.00           C  
ATOM    821  NE  ARG A  51      10.619 -13.304 -49.961  1.00  0.00           N  
ATOM    822  CZ  ARG A  51      10.191 -14.346 -49.217  1.00  0.00           C  
ATOM    823  NH1 ARG A  51       9.028 -14.917 -49.468  1.00  0.00           N  
ATOM    824  NH2 ARG A  51      10.949 -14.795 -48.229  1.00  0.00           N  
ATOM    825  H   ARG A  51       9.283  -8.856 -51.114  1.00  0.00           H  
ATOM    826  HA  ARG A  51      11.286  -9.393 -53.032  1.00  0.00           H  
ATOM    827 1HB  ARG A  51       8.672 -10.747 -52.351  1.00  0.00           H  
ATOM    828 2HB  ARG A  51       9.808 -11.426 -53.515  1.00  0.00           H  
ATOM    829 1HG  ARG A  51      11.514 -11.629 -51.815  1.00  0.00           H  
ATOM    830 2HG  ARG A  51      10.513 -10.768 -50.637  1.00  0.00           H  
ATOM    831 1HD  ARG A  51       8.864 -12.525 -50.758  1.00  0.00           H  
ATOM    832 2HD  ARG A  51       9.902 -13.413 -51.909  1.00  0.00           H  
ATOM    833  HE  ARG A  51      11.519 -12.903 -49.730  1.00  0.00           H  
ATOM    834 1HH1 ARG A  51       8.448 -14.578 -50.220  1.00  0.00           H  
ATOM    835 2HH1 ARG A  51       8.715 -15.698 -48.908  1.00  0.00           H  
ATOM    836 1HH2 ARG A  51      11.841 -14.360 -48.037  1.00  0.00           H  
ATOM    837 2HH2 ARG A  51      10.639 -15.573 -47.665  1.00  0.00           H  
ATOM    838  N   LYS A  52       8.455  -8.367 -54.326  1.00  0.00           N  
ATOM    839  CA  LYS A  52       7.794  -7.895 -55.537  1.00  0.00           C  
ATOM    840  C   LYS A  52       8.224  -6.484 -55.973  1.00  0.00           C  
ATOM    841  O   LYS A  52       7.690  -5.946 -56.942  1.00  0.00           O  
ATOM    842  CB  LYS A  52       6.283  -7.955 -55.341  1.00  0.00           C  
ATOM    843  CG  LYS A  52       5.738  -9.369 -55.160  1.00  0.00           C  
ATOM    844  CD  LYS A  52       4.235  -9.368 -54.897  1.00  0.00           C  
ATOM    845  CE  LYS A  52       3.707 -10.777 -54.601  1.00  0.00           C  
ATOM    846  NZ  LYS A  52       3.799 -11.686 -55.786  1.00  0.00           N  
ATOM    847  H   LYS A  52       7.942  -8.336 -53.440  1.00  0.00           H  
ATOM    848  HA  LYS A  52       8.060  -8.580 -56.347  1.00  0.00           H  
ATOM    849 1HB  LYS A  52       6.019  -7.374 -54.459  1.00  0.00           H  
ATOM    850 2HB  LYS A  52       5.784  -7.499 -56.193  1.00  0.00           H  
ATOM    851 1HG  LYS A  52       5.949  -9.935 -56.064  1.00  0.00           H  
ATOM    852 2HG  LYS A  52       6.248  -9.853 -54.330  1.00  0.00           H  
ATOM    853 1HD  LYS A  52       4.030  -8.731 -54.034  1.00  0.00           H  
ATOM    854 2HD  LYS A  52       3.712  -8.961 -55.761  1.00  0.00           H  
ATOM    855 1HE  LYS A  52       4.286 -11.202 -53.781  1.00  0.00           H  
ATOM    856 2HE  LYS A  52       2.664 -10.704 -54.294  1.00  0.00           H  
ATOM    857 1HZ  LYS A  52       3.439 -12.598 -55.539  1.00  0.00           H  
ATOM    858 2HZ  LYS A  52       3.254 -11.306 -56.549  1.00  0.00           H  
ATOM    859 3HZ  LYS A  52       4.762 -11.774 -56.072  1.00  0.00           H  
ATOM    860  N   GLY A  53       9.171  -5.870 -55.244  1.00  0.00           N  
ATOM    861  CA  GLY A  53       9.690  -4.535 -55.562  1.00  0.00           C  
ATOM    862  C   GLY A  53       8.866  -3.375 -55.009  1.00  0.00           C  
ATOM    863  O   GLY A  53       9.153  -2.200 -55.280  1.00  0.00           O  
ATOM    864  H   GLY A  53       9.590  -6.347 -54.442  1.00  0.00           H  
ATOM    865 1HA  GLY A  53      10.702  -4.470 -55.175  1.00  0.00           H  
ATOM    866 2HA  GLY A  53       9.766  -4.439 -56.642  1.00  0.00           H  
ATOM    867  N   GLN A  54       7.821  -3.673 -54.263  1.00  0.00           N  
ATOM    868  CA  GLN A  54       6.969  -2.639 -53.720  1.00  0.00           C  
ATOM    869  C   GLN A  54       7.490  -2.280 -52.347  1.00  0.00           C  
ATOM    870  O   GLN A  54       6.856  -2.532 -51.318  1.00  0.00           O  
ATOM    871  CB  GLN A  54       5.518  -3.100 -53.727  1.00  0.00           C  
ATOM    872  CG  GLN A  54       4.988  -3.362 -55.114  1.00  0.00           C  
ATOM    873  CD  GLN A  54       4.940  -2.096 -55.918  1.00  0.00           C  
ATOM    874  OE1 GLN A  54       4.229  -1.158 -55.551  1.00  0.00           O  
ATOM    875  NE2 GLN A  54       5.695  -2.039 -57.005  1.00  0.00           N  
ATOM    876  H   GLN A  54       7.651  -4.646 -53.999  1.00  0.00           H  
ATOM    877  HA  GLN A  54       7.046  -1.748 -54.344  1.00  0.00           H  
ATOM    878 1HB  GLN A  54       5.446  -4.033 -53.215  1.00  0.00           H  
ATOM    879 2HB  GLN A  54       4.893  -2.384 -53.222  1.00  0.00           H  
ATOM    880 1HG  GLN A  54       5.646  -4.070 -55.624  1.00  0.00           H  
ATOM    881 2HG  GLN A  54       3.981  -3.767 -55.042  1.00  0.00           H  
ATOM    882 1HE2 GLN A  54       5.700  -1.210 -57.565  1.00  0.00           H  
ATOM    883 2HE2 GLN A  54       6.271  -2.815 -57.281  1.00  0.00           H  
ATOM    884  N   TYR A  55       8.657  -1.657 -52.368  1.00  0.00           N  
ATOM    885  CA  TYR A  55       9.407  -1.366 -51.162  1.00  0.00           C  
ATOM    886  C   TYR A  55       8.690  -0.412 -50.229  1.00  0.00           C  
ATOM    887  O   TYR A  55       8.716  -0.626 -49.022  1.00  0.00           O  
ATOM    888  CB  TYR A  55      10.759  -0.789 -51.545  1.00  0.00           C  
ATOM    889  CG  TYR A  55      11.593  -1.735 -52.367  1.00  0.00           C  
ATOM    890  CD1 TYR A  55      12.073  -1.301 -53.585  1.00  0.00           C  
ATOM    891  CD2 TYR A  55      11.844  -3.025 -51.952  1.00  0.00           C  
ATOM    892  CE1 TYR A  55      12.799  -2.140 -54.382  1.00  0.00           C  
ATOM    893  CE2 TYR A  55      12.570  -3.874 -52.758  1.00  0.00           C  
ATOM    894  CZ  TYR A  55      13.043  -3.430 -53.972  1.00  0.00           C  
ATOM    895  OH  TYR A  55      13.768  -4.266 -54.796  1.00  0.00           O  
ATOM    896  H   TYR A  55       9.046  -1.487 -53.302  1.00  0.00           H  
ATOM    897  HA  TYR A  55       9.555  -2.297 -50.624  1.00  0.00           H  
ATOM    898 1HB  TYR A  55      10.606   0.114 -52.123  1.00  0.00           H  
ATOM    899 2HB  TYR A  55      11.319  -0.522 -50.648  1.00  0.00           H  
ATOM    900  HD1 TYR A  55      11.872  -0.285 -53.918  1.00  0.00           H  
ATOM    901  HD2 TYR A  55      11.464  -3.375 -51.006  1.00  0.00           H  
ATOM    902  HE1 TYR A  55      13.171  -1.788 -55.343  1.00  0.00           H  
ATOM    903  HE2 TYR A  55      12.764  -4.897 -52.443  1.00  0.00           H  
ATOM    904  HH  TYR A  55      13.936  -3.814 -55.630  1.00  0.00           H  
ATOM    905  N   THR A  56       8.039   0.622 -50.759  1.00  0.00           N  
ATOM    906  CA  THR A  56       7.358   1.601 -49.902  1.00  0.00           C  
ATOM    907  C   THR A  56       6.224   0.941 -49.135  1.00  0.00           C  
ATOM    908  O   THR A  56       6.020   1.189 -47.935  1.00  0.00           O  
ATOM    909  CB  THR A  56       6.813   2.796 -50.713  1.00  0.00           C  
ATOM    910  OG1 THR A  56       7.904   3.486 -51.368  1.00  0.00           O  
ATOM    911  CG2 THR A  56       6.125   3.771 -49.774  1.00  0.00           C  
ATOM    912  H   THR A  56       8.040   0.745 -51.764  1.00  0.00           H  
ATOM    913  HA  THR A  56       8.073   1.985 -49.180  1.00  0.00           H  
ATOM    914  HB  THR A  56       6.107   2.445 -51.463  1.00  0.00           H  
ATOM    915  HG1 THR A  56       7.527   4.110 -52.010  1.00  0.00           H  
ATOM    916 1HG2 THR A  56       5.763   4.609 -50.361  1.00  0.00           H  
ATOM    917 2HG2 THR A  56       5.284   3.293 -49.271  1.00  0.00           H  
ATOM    918 3HG2 THR A  56       6.831   4.128 -49.026  1.00  0.00           H  
ATOM    919  N   ILE A  57       5.461   0.122 -49.834  1.00  0.00           N  
ATOM    920  CA  ILE A  57       4.346  -0.584 -49.247  1.00  0.00           C  
ATOM    921  C   ILE A  57       4.900  -1.530 -48.159  1.00  0.00           C  
ATOM    922  O   ILE A  57       4.319  -1.651 -47.080  1.00  0.00           O  
ATOM    923  CB  ILE A  57       3.510  -1.279 -50.340  1.00  0.00           C  
ATOM    924  CG1 ILE A  57       2.841  -0.177 -51.229  1.00  0.00           C  
ATOM    925  CG2 ILE A  57       2.427  -2.138 -49.722  1.00  0.00           C  
ATOM    926  CD1 ILE A  57       2.228  -0.680 -52.526  1.00  0.00           C  
ATOM    927  H   ILE A  57       5.680   0.003 -50.815  1.00  0.00           H  
ATOM    928  HA  ILE A  57       3.702   0.143 -48.754  1.00  0.00           H  
ATOM    929  HB  ILE A  57       4.162  -1.892 -50.964  1.00  0.00           H  
ATOM    930 1HG1 ILE A  57       2.054   0.303 -50.645  1.00  0.00           H  
ATOM    931 2HG1 ILE A  57       3.587   0.572 -51.478  1.00  0.00           H  
ATOM    932 1HG2 ILE A  57       1.839  -2.629 -50.485  1.00  0.00           H  
ATOM    933 2HG2 ILE A  57       2.877  -2.876 -49.120  1.00  0.00           H  
ATOM    934 3HG2 ILE A  57       1.779  -1.512 -49.113  1.00  0.00           H  
ATOM    935 1HD1 ILE A  57       1.794   0.154 -53.068  1.00  0.00           H  
ATOM    936 2HD1 ILE A  57       2.990  -1.136 -53.145  1.00  0.00           H  
ATOM    937 3HD1 ILE A  57       1.457  -1.403 -52.325  1.00  0.00           H  
ATOM    938  N   ALA A  58       6.009  -2.227 -48.475  1.00  0.00           N  
ATOM    939  CA  ALA A  58       6.653  -3.126 -47.516  1.00  0.00           C  
ATOM    940  C   ALA A  58       7.103  -2.373 -46.268  1.00  0.00           C  
ATOM    941  O   ALA A  58       6.906  -2.853 -45.155  1.00  0.00           O  
ATOM    942  CB  ALA A  58       7.824  -3.829 -48.163  1.00  0.00           C  
ATOM    943  H   ALA A  58       6.414  -2.144 -49.412  1.00  0.00           H  
ATOM    944  HA  ALA A  58       5.918  -3.867 -47.213  1.00  0.00           H  
ATOM    945 1HB  ALA A  58       8.253  -4.520 -47.469  1.00  0.00           H  
ATOM    946 2HB  ALA A  58       7.484  -4.365 -49.033  1.00  0.00           H  
ATOM    947 3HB  ALA A  58       8.567  -3.104 -48.464  1.00  0.00           H  
ATOM    948  N   ILE A  59       7.610  -1.149 -46.437  1.00  0.00           N  
ATOM    949  CA  ILE A  59       8.039  -0.282 -45.337  1.00  0.00           C  
ATOM    950  C   ILE A  59       6.867  -0.002 -44.404  1.00  0.00           C  
ATOM    951  O   ILE A  59       7.050   0.055 -43.181  1.00  0.00           O  
ATOM    952  CB  ILE A  59       8.714   1.000 -45.870  1.00  0.00           C  
ATOM    953  CG1 ILE A  59      10.113   0.576 -46.472  1.00  0.00           C  
ATOM    954  CG2 ILE A  59       8.818   2.085 -44.761  1.00  0.00           C  
ATOM    955  CD1 ILE A  59      10.816   1.601 -47.341  1.00  0.00           C  
ATOM    956  H   ILE A  59       7.786  -0.844 -47.401  1.00  0.00           H  
ATOM    957  HA  ILE A  59       8.789  -0.809 -44.765  1.00  0.00           H  
ATOM    958  HB  ILE A  59       8.132   1.397 -46.685  1.00  0.00           H  
ATOM    959 1HG1 ILE A  59      10.774   0.344 -45.653  1.00  0.00           H  
ATOM    960 2HG1 ILE A  59       9.971  -0.320 -47.046  1.00  0.00           H  
ATOM    961 1HG2 ILE A  59       9.290   2.975 -45.162  1.00  0.00           H  
ATOM    962 2HG2 ILE A  59       7.822   2.353 -44.402  1.00  0.00           H  
ATOM    963 3HG2 ILE A  59       9.396   1.712 -43.939  1.00  0.00           H  
ATOM    964 1HD1 ILE A  59      11.763   1.184 -47.689  1.00  0.00           H  
ATOM    965 2HD1 ILE A  59      10.194   1.836 -48.198  1.00  0.00           H  
ATOM    966 3HD1 ILE A  59      11.011   2.504 -46.774  1.00  0.00           H  
ATOM    967  N   ILE A  60       5.676   0.217 -44.958  1.00  0.00           N  
ATOM    968  CA  ILE A  60       4.540   0.446 -44.075  1.00  0.00           C  
ATOM    969  C   ILE A  60       4.369  -0.807 -43.226  1.00  0.00           C  
ATOM    970  O   ILE A  60       4.257  -0.724 -42.002  1.00  0.00           O  
ATOM    971  CB  ILE A  60       3.205   0.600 -44.845  1.00  0.00           C  
ATOM    972  CG1 ILE A  60       3.189   1.851 -45.691  1.00  0.00           C  
ATOM    973  CG2 ILE A  60       2.042   0.647 -43.831  1.00  0.00           C  
ATOM    974  CD1 ILE A  60       2.031   1.864 -46.690  1.00  0.00           C  
ATOM    975  H   ILE A  60       5.593   0.232 -45.978  1.00  0.00           H  
ATOM    976  HA  ILE A  60       4.728   1.303 -43.436  1.00  0.00           H  
ATOM    977  HB  ILE A  60       3.065  -0.248 -45.504  1.00  0.00           H  
ATOM    978 1HG1 ILE A  60       3.132   2.730 -45.059  1.00  0.00           H  
ATOM    979 2HG1 ILE A  60       4.121   1.895 -46.261  1.00  0.00           H  
ATOM    980 1HG2 ILE A  60       1.121   0.734 -44.349  1.00  0.00           H  
ATOM    981 2HG2 ILE A  60       2.005  -0.256 -43.226  1.00  0.00           H  
ATOM    982 3HG2 ILE A  60       2.170   1.501 -43.188  1.00  0.00           H  
ATOM    983 1HD1 ILE A  60       2.091   2.736 -47.281  1.00  0.00           H  
ATOM    984 2HD1 ILE A  60       2.103   0.994 -47.334  1.00  0.00           H  
ATOM    985 3HD1 ILE A  60       1.071   1.854 -46.193  1.00  0.00           H  
ATOM    986  N   ALA A  61       4.338  -1.972 -43.877  1.00  0.00           N  
ATOM    987  CA  ALA A  61       4.155  -3.252 -43.193  1.00  0.00           C  
ATOM    988  C   ALA A  61       5.268  -3.570 -42.178  1.00  0.00           C  
ATOM    989  O   ALA A  61       4.997  -4.159 -41.125  1.00  0.00           O  
ATOM    990  CB  ALA A  61       4.041  -4.339 -44.208  1.00  0.00           C  
ATOM    991  H   ALA A  61       4.434  -1.956 -44.905  1.00  0.00           H  
ATOM    992  HA  ALA A  61       3.212  -3.195 -42.649  1.00  0.00           H  
ATOM    993 1HB  ALA A  61       3.847  -5.279 -43.730  1.00  0.00           H  
ATOM    994 2HB  ALA A  61       3.230  -4.090 -44.868  1.00  0.00           H  
ATOM    995 3HB  ALA A  61       4.959  -4.388 -44.755  1.00  0.00           H  
ATOM    996  N   TYR A  62       6.515  -3.194 -42.478  1.00  0.00           N  
ATOM    997  CA  TYR A  62       7.604  -3.472 -41.556  1.00  0.00           C  
ATOM    998  C   TYR A  62       7.525  -2.550 -40.357  1.00  0.00           C  
ATOM    999  O   TYR A  62       7.686  -3.006 -39.224  1.00  0.00           O  
ATOM   1000  CB  TYR A  62       8.970  -3.314 -42.218  1.00  0.00           C  
ATOM   1001  CG  TYR A  62       9.341  -4.352 -43.242  1.00  0.00           C  
ATOM   1002  CD1 TYR A  62       9.714  -3.945 -44.511  1.00  0.00           C  
ATOM   1003  CD2 TYR A  62       9.312  -5.697 -42.925  1.00  0.00           C  
ATOM   1004  CE1 TYR A  62      10.053  -4.865 -45.453  1.00  0.00           C  
ATOM   1005  CE2 TYR A  62       9.646  -6.619 -43.876  1.00  0.00           C  
ATOM   1006  CZ  TYR A  62      10.016  -6.198 -45.143  1.00  0.00           C  
ATOM   1007  OH  TYR A  62      10.368  -7.115 -46.100  1.00  0.00           O  
ATOM   1008  H   TYR A  62       6.696  -2.767 -43.386  1.00  0.00           H  
ATOM   1009  HA  TYR A  62       7.499  -4.493 -41.195  1.00  0.00           H  
ATOM   1010 1HB  TYR A  62       8.980  -2.358 -42.722  1.00  0.00           H  
ATOM   1011 2HB  TYR A  62       9.744  -3.297 -41.454  1.00  0.00           H  
ATOM   1012  HD1 TYR A  62       9.741  -2.889 -44.762  1.00  0.00           H  
ATOM   1013  HD2 TYR A  62       9.026  -6.022 -41.931  1.00  0.00           H  
ATOM   1014  HE1 TYR A  62      10.355  -4.544 -46.446  1.00  0.00           H  
ATOM   1015  HE2 TYR A  62       9.623  -7.683 -43.635  1.00  0.00           H  
ATOM   1016  HH  TYR A  62      10.397  -8.011 -45.707  1.00  0.00           H  
ATOM   1017  N   THR A  63       7.247  -1.249 -40.576  1.00  0.00           N  
ATOM   1018  CA  THR A  63       7.154  -0.328 -39.449  1.00  0.00           C  
ATOM   1019  C   THR A  63       5.945  -0.705 -38.596  1.00  0.00           C  
ATOM   1020  O   THR A  63       5.992  -0.609 -37.364  1.00  0.00           O  
ATOM   1021  CB  THR A  63       7.134   1.149 -39.902  1.00  0.00           C  
ATOM   1022  OG1 THR A  63       6.073   1.358 -40.828  1.00  0.00           O  
ATOM   1023  CG2 THR A  63       8.437   1.587 -40.499  1.00  0.00           C  
ATOM   1024  H   THR A  63       7.124  -0.903 -41.529  1.00  0.00           H  
ATOM   1025  HA  THR A  63       8.043  -0.450 -38.835  1.00  0.00           H  
ATOM   1026  HB  THR A  63       6.960   1.768 -39.045  1.00  0.00           H  
ATOM   1027  HG1 THR A  63       6.266   0.843 -41.647  1.00  0.00           H  
ATOM   1028 1HG2 THR A  63       8.367   2.640 -40.773  1.00  0.00           H  
ATOM   1029 2HG2 THR A  63       9.234   1.451 -39.768  1.00  0.00           H  
ATOM   1030 3HG2 THR A  63       8.643   0.997 -41.381  1.00  0.00           H  
ATOM   1031  N   LEU A  64       4.889  -1.199 -39.240  1.00  0.00           N  
ATOM   1032  CA  LEU A  64       3.716  -1.699 -38.562  1.00  0.00           C  
ATOM   1033  C   LEU A  64       4.068  -2.896 -37.678  1.00  0.00           C  
ATOM   1034  O   LEU A  64       3.704  -2.918 -36.494  1.00  0.00           O  
ATOM   1035  CB  LEU A  64       2.646  -2.022 -39.614  1.00  0.00           C  
ATOM   1036  CG  LEU A  64       1.417  -2.744 -39.170  1.00  0.00           C  
ATOM   1037  CD1 LEU A  64       0.703  -2.028 -38.119  1.00  0.00           C  
ATOM   1038  CD2 LEU A  64       0.497  -2.937 -40.367  1.00  0.00           C  
ATOM   1039  H   LEU A  64       4.879  -1.195 -40.262  1.00  0.00           H  
ATOM   1040  HA  LEU A  64       3.340  -0.907 -37.922  1.00  0.00           H  
ATOM   1041 1HB  LEU A  64       2.342  -1.097 -40.081  1.00  0.00           H  
ATOM   1042 2HB  LEU A  64       3.113  -2.629 -40.365  1.00  0.00           H  
ATOM   1043  HG  LEU A  64       1.707  -3.657 -38.814  1.00  0.00           H  
ATOM   1044 1HD1 LEU A  64      -0.174  -2.584 -37.827  1.00  0.00           H  
ATOM   1045 2HD1 LEU A  64       1.327  -1.879 -37.240  1.00  0.00           H  
ATOM   1046 3HD1 LEU A  64       0.428  -1.127 -38.515  1.00  0.00           H  
ATOM   1047 1HD2 LEU A  64      -0.407  -3.492 -40.074  1.00  0.00           H  
ATOM   1048 2HD2 LEU A  64       0.202  -1.960 -40.758  1.00  0.00           H  
ATOM   1049 3HD2 LEU A  64       1.021  -3.495 -41.137  1.00  0.00           H  
ATOM   1050  N   ALA A  65       4.790  -3.882 -38.229  1.00  0.00           N  
ATOM   1051  CA  ALA A  65       5.184  -5.047 -37.440  1.00  0.00           C  
ATOM   1052  C   ALA A  65       6.022  -4.650 -36.243  1.00  0.00           C  
ATOM   1053  O   ALA A  65       5.854  -5.220 -35.163  1.00  0.00           O  
ATOM   1054  CB  ALA A  65       5.991  -6.002 -38.281  1.00  0.00           C  
ATOM   1055  H   ALA A  65       5.034  -3.844 -39.221  1.00  0.00           H  
ATOM   1056  HA  ALA A  65       4.281  -5.536 -37.093  1.00  0.00           H  
ATOM   1057 1HB  ALA A  65       6.249  -6.878 -37.687  1.00  0.00           H  
ATOM   1058 2HB  ALA A  65       5.411  -6.291 -39.122  1.00  0.00           H  
ATOM   1059 3HB  ALA A  65       6.898  -5.506 -38.625  1.00  0.00           H  
ATOM   1060  N   LEU A  66       6.904  -3.669 -36.444  1.00  0.00           N  
ATOM   1061  CA  LEU A  66       7.788  -3.140 -35.414  1.00  0.00           C  
ATOM   1062  C   LEU A  66       7.044  -2.379 -34.346  1.00  0.00           C  
ATOM   1063  O   LEU A  66       7.477  -2.340 -33.203  1.00  0.00           O  
ATOM   1064  CB  LEU A  66       8.869  -2.289 -36.062  1.00  0.00           C  
ATOM   1065  CG  LEU A  66       9.896  -3.083 -36.905  1.00  0.00           C  
ATOM   1066  CD1 LEU A  66      10.742  -2.129 -37.699  1.00  0.00           C  
ATOM   1067  CD2 LEU A  66      10.769  -3.887 -35.977  1.00  0.00           C  
ATOM   1068  H   LEU A  66       6.998  -3.295 -37.391  1.00  0.00           H  
ATOM   1069  HA  LEU A  66       8.245  -3.983 -34.929  1.00  0.00           H  
ATOM   1070 1HB  LEU A  66       8.385  -1.558 -36.700  1.00  0.00           H  
ATOM   1071 2HB  LEU A  66       9.407  -1.764 -35.277  1.00  0.00           H  
ATOM   1072  HG  LEU A  66       9.395  -3.745 -37.598  1.00  0.00           H  
ATOM   1073 1HD1 LEU A  66      11.470  -2.690 -38.283  1.00  0.00           H  
ATOM   1074 2HD1 LEU A  66      10.104  -1.563 -38.365  1.00  0.00           H  
ATOM   1075 3HD1 LEU A  66      11.249  -1.458 -37.031  1.00  0.00           H  
ATOM   1076 1HD2 LEU A  66      11.521  -4.422 -36.541  1.00  0.00           H  
ATOM   1077 2HD2 LEU A  66      11.236  -3.216 -35.301  1.00  0.00           H  
ATOM   1078 3HD2 LEU A  66      10.201  -4.600 -35.409  1.00  0.00           H  
ATOM   1079  N   LEU A  67       5.921  -1.766 -34.684  1.00  0.00           N  
ATOM   1080  CA  LEU A  67       5.162  -1.106 -33.654  1.00  0.00           C  
ATOM   1081  C   LEU A  67       4.690  -2.207 -32.725  1.00  0.00           C  
ATOM   1082  O   LEU A  67       4.825  -2.112 -31.496  1.00  0.00           O  
ATOM   1083  CB  LEU A  67       3.961  -0.355 -34.262  1.00  0.00           C  
ATOM   1084  CG  LEU A  67       3.141   0.639 -33.341  1.00  0.00           C  
ATOM   1085  CD1 LEU A  67       2.142  -0.131 -32.494  1.00  0.00           C  
ATOM   1086  CD2 LEU A  67       4.078   1.467 -32.448  1.00  0.00           C  
ATOM   1087  H   LEU A  67       5.613  -1.743 -35.660  1.00  0.00           H  
ATOM   1088  HA  LEU A  67       5.814  -0.432 -33.117  1.00  0.00           H  
ATOM   1089 1HB  LEU A  67       4.307   0.163 -35.117  1.00  0.00           H  
ATOM   1090 2HB  LEU A  67       3.260  -1.103 -34.619  1.00  0.00           H  
ATOM   1091  HG  LEU A  67       2.576   1.308 -33.991  1.00  0.00           H  
ATOM   1092 1HD1 LEU A  67       1.570   0.571 -31.898  1.00  0.00           H  
ATOM   1093 2HD1 LEU A  67       1.480  -0.686 -33.142  1.00  0.00           H  
ATOM   1094 3HD1 LEU A  67       2.632  -0.809 -31.821  1.00  0.00           H  
ATOM   1095 1HD2 LEU A  67       3.491   2.164 -31.859  1.00  0.00           H  
ATOM   1096 2HD2 LEU A  67       4.635   0.830 -31.777  1.00  0.00           H  
ATOM   1097 3HD2 LEU A  67       4.773   2.031 -33.074  1.00  0.00           H  
ATOM   1098  N   SER A  68       4.108  -3.264 -33.311  1.00  0.00           N  
ATOM   1099  CA  SER A  68       3.610  -4.389 -32.523  1.00  0.00           C  
ATOM   1100  C   SER A  68       4.744  -5.084 -31.762  1.00  0.00           C  
ATOM   1101  O   SER A  68       4.583  -5.457 -30.590  1.00  0.00           O  
ATOM   1102  CB  SER A  68       2.920  -5.383 -33.426  1.00  0.00           C  
ATOM   1103  OG  SER A  68       1.769  -4.852 -33.997  1.00  0.00           O  
ATOM   1104  H   SER A  68       4.005  -3.278 -34.330  1.00  0.00           H  
ATOM   1105  HA  SER A  68       2.893  -4.002 -31.805  1.00  0.00           H  
ATOM   1106 1HB  SER A  68       3.590  -5.679 -34.212  1.00  0.00           H  
ATOM   1107 2HB  SER A  68       2.663  -6.275 -32.854  1.00  0.00           H  
ATOM   1108  HG  SER A  68       1.298  -5.597 -34.373  1.00  0.00           H  
ATOM   1109  N   ASP A  69       5.910  -5.219 -32.402  1.00  0.00           N  
ATOM   1110  CA  ASP A  69       7.068  -5.832 -31.773  1.00  0.00           C  
ATOM   1111  C   ASP A  69       8.351  -5.022 -32.053  1.00  0.00           C  
ATOM   1112  O   ASP A  69       9.031  -5.259 -33.060  1.00  0.00           O  
ATOM   1113  CB  ASP A  69       7.263  -7.258 -32.281  1.00  0.00           C  
ATOM   1114  CG  ASP A  69       8.408  -7.991 -31.536  1.00  0.00           C  
ATOM   1115  OD1 ASP A  69       9.136  -7.364 -30.754  1.00  0.00           O  
ATOM   1116  OD2 ASP A  69       8.558  -9.190 -31.770  1.00  0.00           O  
ATOM   1117  H   ASP A  69       5.978  -4.921 -33.370  1.00  0.00           H  
ATOM   1118  HA  ASP A  69       6.859  -5.908 -30.716  1.00  0.00           H  
ATOM   1119 1HB  ASP A  69       6.339  -7.821 -32.154  1.00  0.00           H  
ATOM   1120 2HB  ASP A  69       7.487  -7.234 -33.355  1.00  0.00           H  
ATOM   1121  N   PRO A  70       8.754  -4.113 -31.142  1.00  0.00           N  
ATOM   1122  CA  PRO A  70       9.863  -3.190 -31.277  1.00  0.00           C  
ATOM   1123  C   PRO A  70      11.206  -3.898 -31.293  1.00  0.00           C  
ATOM   1124  O   PRO A  70      12.235  -3.255 -31.534  1.00  0.00           O  
ATOM   1125  CB  PRO A  70       9.709  -2.270 -30.062  1.00  0.00           C  
ATOM   1126  CG  PRO A  70       8.969  -3.085 -29.033  1.00  0.00           C  
ATOM   1127  CD  PRO A  70       8.038  -3.981 -29.847  1.00  0.00           C  
ATOM   1128  HA  PRO A  70       9.731  -2.615 -32.204  1.00  0.00           H  
ATOM   1129 1HB  PRO A  70      10.706  -1.948 -29.705  1.00  0.00           H  
ATOM   1130 2HB  PRO A  70       9.168  -1.358 -30.351  1.00  0.00           H  
ATOM   1131 1HG  PRO A  70       9.677  -3.651 -28.416  1.00  0.00           H  
ATOM   1132 2HG  PRO A  70       8.420  -2.416 -28.352  1.00  0.00           H  
ATOM   1133 1HD  PRO A  70       8.000  -4.942 -29.309  1.00  0.00           H  
ATOM   1134 2HD  PRO A  70       7.035  -3.524 -29.990  1.00  0.00           H  
ATOM   1135  N   ASN A  71      11.237  -5.206 -30.977  1.00  0.00           N  
ATOM   1136  CA  ASN A  71      12.508  -5.877 -30.962  1.00  0.00           C  
ATOM   1137  C   ASN A  71      12.465  -7.080 -31.880  1.00  0.00           C  
ATOM   1138  O   ASN A  71      13.082  -8.117 -31.603  1.00  0.00           O  
ATOM   1139  CB  ASN A  71      12.817  -6.316 -29.546  1.00  0.00           C  
ATOM   1140  CG  ASN A  71      12.976  -5.165 -28.588  1.00  0.00           C  
ATOM   1141  OD1 ASN A  71      13.940  -4.392 -28.634  1.00  0.00           O  
ATOM   1142  ND2 ASN A  71      12.040  -5.049 -27.680  1.00  0.00           N  
ATOM   1143  H   ASN A  71      10.384  -5.769 -30.794  1.00  0.00           H  
ATOM   1144  HA  ASN A  71      13.278  -5.200 -31.324  1.00  0.00           H  
ATOM   1145 1HB  ASN A  71      11.993  -6.942 -29.193  1.00  0.00           H  
ATOM   1146 2HB  ASN A  71      13.702  -6.928 -29.529  1.00  0.00           H  
ATOM   1147 1HD2 ASN A  71      12.085  -4.312 -27.006  1.00  0.00           H  
ATOM   1148 2HD2 ASN A  71      11.276  -5.696 -27.666  1.00  0.00           H  
ATOM   1149  N   ASN A  72      11.847  -6.895 -33.037  1.00  0.00           N  
ATOM   1150  CA  ASN A  72      11.824  -7.905 -34.066  1.00  0.00           C  
ATOM   1151  C   ASN A  72      13.002  -7.666 -35.001  1.00  0.00           C  
ATOM   1152  O   ASN A  72      12.937  -6.818 -35.896  1.00  0.00           O  
ATOM   1153  CB  ASN A  72      10.483  -7.889 -34.786  1.00  0.00           C  
ATOM   1154  CG  ASN A  72      10.323  -8.963 -35.806  1.00  0.00           C  
ATOM   1155  OD1 ASN A  72      11.301  -9.380 -36.439  1.00  0.00           O  
ATOM   1156  ND2 ASN A  72       9.112  -9.444 -35.968  1.00  0.00           N  
ATOM   1157  H   ASN A  72      11.289  -6.042 -33.154  1.00  0.00           H  
ATOM   1158  HA  ASN A  72      11.955  -8.883 -33.604  1.00  0.00           H  
ATOM   1159 1HB  ASN A  72       9.697  -8.006 -34.058  1.00  0.00           H  
ATOM   1160 2HB  ASN A  72      10.336  -6.930 -35.256  1.00  0.00           H  
ATOM   1161 1HD2 ASN A  72       8.945 -10.174 -36.628  1.00  0.00           H  
ATOM   1162 2HD2 ASN A  72       8.350  -9.081 -35.424  1.00  0.00           H  
ATOM   1163  N   ALA A  73      14.110  -8.371 -34.765  1.00  0.00           N  
ATOM   1164  CA  ALA A  73      15.323  -8.148 -35.533  1.00  0.00           C  
ATOM   1165  C   ALA A  73      15.105  -8.413 -37.008  1.00  0.00           C  
ATOM   1166  O   ALA A  73      15.675  -7.717 -37.847  1.00  0.00           O  
ATOM   1167  CB  ALA A  73      16.461  -9.002 -35.014  1.00  0.00           C  
ATOM   1168  H   ALA A  73      14.108  -9.069 -34.022  1.00  0.00           H  
ATOM   1169  HA  ALA A  73      15.595  -7.099 -35.426  1.00  0.00           H  
ATOM   1170 1HB  ALA A  73      17.371  -8.788 -35.582  1.00  0.00           H  
ATOM   1171 2HB  ALA A  73      16.628  -8.787 -33.974  1.00  0.00           H  
ATOM   1172 3HB  ALA A  73      16.204 -10.052 -35.127  1.00  0.00           H  
ATOM   1173  N   GLU A  74      14.284  -9.422 -37.332  1.00  0.00           N  
ATOM   1174  CA  GLU A  74      14.066  -9.746 -38.738  1.00  0.00           C  
ATOM   1175  C   GLU A  74      13.325  -8.624 -39.442  1.00  0.00           C  
ATOM   1176  O   GLU A  74      13.690  -8.250 -40.561  1.00  0.00           O  
ATOM   1177  CB  GLU A  74      13.255 -11.040 -38.863  1.00  0.00           C  
ATOM   1178  CG  GLU A  74      14.000 -12.299 -38.433  1.00  0.00           C  
ATOM   1179  CD  GLU A  74      15.157 -12.635 -39.326  1.00  0.00           C  
ATOM   1180  OE1 GLU A  74      14.960 -12.727 -40.514  1.00  0.00           O  
ATOM   1181  OE2 GLU A  74      16.241 -12.784 -38.824  1.00  0.00           O  
ATOM   1182  H   GLU A  74      13.846  -9.966 -36.605  1.00  0.00           H  
ATOM   1183  HA  GLU A  74      15.032  -9.887 -39.220  1.00  0.00           H  
ATOM   1184 1HB  GLU A  74      12.349 -10.962 -38.264  1.00  0.00           H  
ATOM   1185 2HB  GLU A  74      12.945 -11.169 -39.900  1.00  0.00           H  
ATOM   1186 1HG  GLU A  74      14.374 -12.152 -37.420  1.00  0.00           H  
ATOM   1187 2HG  GLU A  74      13.301 -13.135 -38.414  1.00  0.00           H  
ATOM   1188  N   ALA A  75      12.317  -8.052 -38.772  1.00  0.00           N  
ATOM   1189  CA  ALA A  75      11.585  -6.937 -39.346  1.00  0.00           C  
ATOM   1190  C   ALA A  75      12.515  -5.729 -39.507  1.00  0.00           C  
ATOM   1191  O   ALA A  75      12.439  -5.038 -40.523  1.00  0.00           O  
ATOM   1192  CB  ALA A  75      10.366  -6.601 -38.505  1.00  0.00           C  
ATOM   1193  H   ALA A  75      12.042  -8.442 -37.869  1.00  0.00           H  
ATOM   1194  HA  ALA A  75      11.244  -7.228 -40.340  1.00  0.00           H  
ATOM   1195 1HB  ALA A  75       9.820  -5.779 -38.964  1.00  0.00           H  
ATOM   1196 2HB  ALA A  75       9.723  -7.476 -38.442  1.00  0.00           H  
ATOM   1197 3HB  ALA A  75      10.688  -6.320 -37.520  1.00  0.00           H  
ATOM   1198  N   TRP A  76      13.416  -5.478 -38.527  1.00  0.00           N  
ATOM   1199  CA  TRP A  76      14.336  -4.339 -38.648  1.00  0.00           C  
ATOM   1200  C   TRP A  76      15.296  -4.543 -39.819  1.00  0.00           C  
ATOM   1201  O   TRP A  76      15.535  -3.622 -40.606  1.00  0.00           O  
ATOM   1202  CB  TRP A  76      15.185  -4.142 -37.376  1.00  0.00           C  
ATOM   1203  CG  TRP A  76      14.522  -3.439 -36.234  1.00  0.00           C  
ATOM   1204  CD1 TRP A  76      14.193  -3.957 -35.014  1.00  0.00           C  
ATOM   1205  CD2 TRP A  76      14.102  -2.063 -36.215  1.00  0.00           C  
ATOM   1206  NE1 TRP A  76      13.603  -2.983 -34.232  1.00  0.00           N  
ATOM   1207  CE2 TRP A  76      13.531  -1.823 -34.961  1.00  0.00           C  
ATOM   1208  CE3 TRP A  76      14.155  -1.027 -37.150  1.00  0.00           C  
ATOM   1209  CZ2 TRP A  76      13.007  -0.593 -34.619  1.00  0.00           C  
ATOM   1210  CZ3 TRP A  76      13.629   0.203 -36.812  1.00  0.00           C  
ATOM   1211  CH2 TRP A  76      13.064   0.419 -35.579  1.00  0.00           C  
ATOM   1212  H   TRP A  76      13.413  -6.055 -37.683  1.00  0.00           H  
ATOM   1213  HA  TRP A  76      13.757  -3.443 -38.820  1.00  0.00           H  
ATOM   1214 1HB  TRP A  76      15.500  -5.112 -37.013  1.00  0.00           H  
ATOM   1215 2HB  TRP A  76      16.078  -3.581 -37.624  1.00  0.00           H  
ATOM   1216  HD1 TRP A  76      14.366  -4.977 -34.707  1.00  0.00           H  
ATOM   1217  HE1 TRP A  76      13.241  -3.097 -33.254  1.00  0.00           H  
ATOM   1218  HE3 TRP A  76      14.593  -1.194 -38.129  1.00  0.00           H  
ATOM   1219  HZ2 TRP A  76      12.554  -0.403 -33.644  1.00  0.00           H  
ATOM   1220  HZ3 TRP A  76      13.670   1.001 -37.552  1.00  0.00           H  
ATOM   1221  HH2 TRP A  76      12.654   1.398 -35.343  1.00  0.00           H  
ATOM   1222  N   TYR A  77      15.804  -5.760 -39.964  1.00  0.00           N  
ATOM   1223  CA  TYR A  77      16.699  -6.122 -41.036  1.00  0.00           C  
ATOM   1224  C   TYR A  77      16.059  -5.895 -42.393  1.00  0.00           C  
ATOM   1225  O   TYR A  77      16.660  -5.270 -43.269  1.00  0.00           O  
ATOM   1226  CB  TYR A  77      17.159  -7.562 -40.849  1.00  0.00           C  
ATOM   1227  CG  TYR A  77      17.914  -8.139 -41.976  1.00  0.00           C  
ATOM   1228  CD1 TYR A  77      19.222  -7.775 -42.228  1.00  0.00           C  
ATOM   1229  CD2 TYR A  77      17.286  -9.086 -42.755  1.00  0.00           C  
ATOM   1230  CE1 TYR A  77      19.889  -8.369 -43.282  1.00  0.00           C  
ATOM   1231  CE2 TYR A  77      17.955  -9.670 -43.791  1.00  0.00           C  
ATOM   1232  CZ  TYR A  77      19.255  -9.315 -44.052  1.00  0.00           C  
ATOM   1233  OH  TYR A  77      19.922  -9.894 -45.095  1.00  0.00           O  
ATOM   1234  H   TYR A  77      15.586  -6.473 -39.261  1.00  0.00           H  
ATOM   1235  HA  TYR A  77      17.576  -5.471 -40.978  1.00  0.00           H  
ATOM   1236 1HB  TYR A  77      17.776  -7.628 -39.964  1.00  0.00           H  
ATOM   1237 2HB  TYR A  77      16.288  -8.187 -40.672  1.00  0.00           H  
ATOM   1238  HD1 TYR A  77      19.718  -7.030 -41.608  1.00  0.00           H  
ATOM   1239  HD2 TYR A  77      16.253  -9.370 -42.546  1.00  0.00           H  
ATOM   1240  HE1 TYR A  77      20.904  -8.103 -43.512  1.00  0.00           H  
ATOM   1241  HE2 TYR A  77      17.454 -10.418 -44.405  1.00  0.00           H  
ATOM   1242  HH  TYR A  77      19.329 -10.475 -45.580  1.00  0.00           H  
ATOM   1243  N   ASN A  78      14.844  -6.438 -42.566  1.00  0.00           N  
ATOM   1244  CA  ASN A  78      14.138  -6.289 -43.816  1.00  0.00           C  
ATOM   1245  C   ASN A  78      13.629  -4.856 -44.059  1.00  0.00           C  
ATOM   1246  O   ASN A  78      13.492  -4.457 -45.223  1.00  0.00           O  
ATOM   1247  CB  ASN A  78      13.079  -7.333 -43.932  1.00  0.00           C  
ATOM   1248  CG  ASN A  78      13.657  -8.682 -44.283  1.00  0.00           C  
ATOM   1249  OD1 ASN A  78      14.668  -8.826 -45.005  1.00  0.00           O  
ATOM   1250  ND2 ASN A  78      13.037  -9.699 -43.766  1.00  0.00           N  
ATOM   1251  H   ASN A  78      14.421  -6.967 -41.807  1.00  0.00           H  
ATOM   1252  HA  ASN A  78      14.837  -6.496 -44.602  1.00  0.00           H  
ATOM   1253 1HB  ASN A  78      12.499  -7.402 -43.011  1.00  0.00           H  
ATOM   1254 2HB  ASN A  78      12.444  -7.065 -44.723  1.00  0.00           H  
ATOM   1255 1HD2 ASN A  78      13.365 -10.626 -43.949  1.00  0.00           H  
ATOM   1256 2HD2 ASN A  78      12.233  -9.561 -43.188  1.00  0.00           H  
ATOM   1257  N   LEU A  79      13.374  -4.072 -42.997  1.00  0.00           N  
ATOM   1258  CA  LEU A  79      13.024  -2.670 -43.164  1.00  0.00           C  
ATOM   1259  C   LEU A  79      14.231  -2.021 -43.830  1.00  0.00           C  
ATOM   1260  O   LEU A  79      14.101  -1.257 -44.804  1.00  0.00           O  
ATOM   1261  CB  LEU A  79      12.762  -1.985 -41.799  1.00  0.00           C  
ATOM   1262  CG  LEU A  79      12.415  -0.454 -41.807  1.00  0.00           C  
ATOM   1263  CD1 LEU A  79      11.124  -0.214 -42.546  1.00  0.00           C  
ATOM   1264  CD2 LEU A  79      12.305   0.058 -40.367  1.00  0.00           C  
ATOM   1265  H   LEU A  79      13.382  -4.478 -42.056  1.00  0.00           H  
ATOM   1266  HA  LEU A  79      12.160  -2.589 -43.811  1.00  0.00           H  
ATOM   1267 1HB  LEU A  79      11.953  -2.511 -41.307  1.00  0.00           H  
ATOM   1268 2HB  LEU A  79      13.639  -2.110 -41.188  1.00  0.00           H  
ATOM   1269  HG  LEU A  79      13.207   0.091 -42.326  1.00  0.00           H  
ATOM   1270 1HD1 LEU A  79      10.926   0.850 -42.539  1.00  0.00           H  
ATOM   1271 2HD1 LEU A  79      11.202  -0.558 -43.566  1.00  0.00           H  
ATOM   1272 3HD1 LEU A  79      10.325  -0.732 -42.045  1.00  0.00           H  
ATOM   1273 1HD2 LEU A  79      12.078   1.123 -40.369  1.00  0.00           H  
ATOM   1274 2HD2 LEU A  79      11.520  -0.475 -39.858  1.00  0.00           H  
ATOM   1275 3HD2 LEU A  79      13.247  -0.109 -39.858  1.00  0.00           H  
ATOM   1276  N   GLY A  80      15.416  -2.370 -43.309  1.00  0.00           N  
ATOM   1277  CA  GLY A  80      16.698  -1.927 -43.817  1.00  0.00           C  
ATOM   1278  C   GLY A  80      16.831  -2.293 -45.277  1.00  0.00           C  
ATOM   1279  O   GLY A  80      17.133  -1.428 -46.097  1.00  0.00           O  
ATOM   1280  H   GLY A  80      15.423  -2.961 -42.471  1.00  0.00           H  
ATOM   1281 1HA  GLY A  80      16.762  -0.857 -43.706  1.00  0.00           H  
ATOM   1282 2HA  GLY A  80      17.499  -2.378 -43.235  1.00  0.00           H  
ATOM   1283  N   ASN A  81      16.588  -3.564 -45.605  1.00  0.00           N  
ATOM   1284  CA  ASN A  81      16.688  -4.016 -46.982  1.00  0.00           C  
ATOM   1285  C   ASN A  81      15.766  -3.275 -47.933  1.00  0.00           C  
ATOM   1286  O   ASN A  81      16.183  -2.948 -49.047  1.00  0.00           O  
ATOM   1287  CB  ASN A  81      16.374  -5.493 -47.066  1.00  0.00           C  
ATOM   1288  CG  ASN A  81      17.442  -6.388 -46.566  1.00  0.00           C  
ATOM   1289  OD1 ASN A  81      18.638  -6.065 -46.620  1.00  0.00           O  
ATOM   1290  ND2 ASN A  81      17.061  -7.519 -46.064  1.00  0.00           N  
ATOM   1291  H   ASN A  81      16.387  -4.226 -44.851  1.00  0.00           H  
ATOM   1292  HA  ASN A  81      17.704  -3.847 -47.322  1.00  0.00           H  
ATOM   1293 1HB  ASN A  81      15.452  -5.696 -46.553  1.00  0.00           H  
ATOM   1294 2HB  ASN A  81      16.212  -5.740 -48.097  1.00  0.00           H  
ATOM   1295 1HD2 ASN A  81      17.750  -8.155 -45.725  1.00  0.00           H  
ATOM   1296 2HD2 ASN A  81      16.082  -7.779 -45.978  1.00  0.00           H  
ATOM   1297  N   ALA A  82      14.521  -2.984 -47.532  1.00  0.00           N  
ATOM   1298  CA  ALA A  82      13.644  -2.253 -48.439  1.00  0.00           C  
ATOM   1299  C   ALA A  82      14.225  -0.866 -48.719  1.00  0.00           C  
ATOM   1300  O   ALA A  82      14.313  -0.433 -49.868  1.00  0.00           O  
ATOM   1301  CB  ALA A  82      12.250  -2.148 -47.841  1.00  0.00           C  
ATOM   1302  H   ALA A  82      14.183  -3.335 -46.628  1.00  0.00           H  
ATOM   1303  HA  ALA A  82      13.596  -2.780 -49.384  1.00  0.00           H  
ATOM   1304 1HB  ALA A  82      11.593  -1.612 -48.522  1.00  0.00           H  
ATOM   1305 2HB  ALA A  82      11.859  -3.145 -47.668  1.00  0.00           H  
ATOM   1306 3HB  ALA A  82      12.308  -1.615 -46.892  1.00  0.00           H  
ATOM   1307  N   ALA A  83      14.695  -0.191 -47.661  1.00  0.00           N  
ATOM   1308  CA  ALA A  83      15.277   1.128 -47.838  1.00  0.00           C  
ATOM   1309  C   ALA A  83      16.524   1.066 -48.716  1.00  0.00           C  
ATOM   1310  O   ALA A  83      16.703   1.883 -49.633  1.00  0.00           O  
ATOM   1311  CB  ALA A  83      15.618   1.710 -46.489  1.00  0.00           C  
ATOM   1312  H   ALA A  83      14.606  -0.598 -46.720  1.00  0.00           H  
ATOM   1313  HA  ALA A  83      14.542   1.766 -48.332  1.00  0.00           H  
ATOM   1314 1HB  ALA A  83      16.037   2.687 -46.627  1.00  0.00           H  
ATOM   1315 2HB  ALA A  83      14.724   1.770 -45.874  1.00  0.00           H  
ATOM   1316 3HB  ALA A  83      16.342   1.071 -46.002  1.00  0.00           H  
ATOM   1317  N   TYR A  84      17.347   0.044 -48.495  1.00  0.00           N  
ATOM   1318  CA  TYR A  84      18.585  -0.173 -49.225  1.00  0.00           C  
ATOM   1319  C   TYR A  84      18.311  -0.277 -50.712  1.00  0.00           C  
ATOM   1320  O   TYR A  84      18.935   0.403 -51.526  1.00  0.00           O  
ATOM   1321  CB  TYR A  84      19.273  -1.446 -48.727  1.00  0.00           C  
ATOM   1322  CG  TYR A  84      20.547  -1.782 -49.420  1.00  0.00           C  
ATOM   1323  CD1 TYR A  84      21.744  -1.234 -48.987  1.00  0.00           C  
ATOM   1324  CD2 TYR A  84      20.519  -2.633 -50.506  1.00  0.00           C  
ATOM   1325  CE1 TYR A  84      22.913  -1.541 -49.653  1.00  0.00           C  
ATOM   1326  CE2 TYR A  84      21.673  -2.938 -51.168  1.00  0.00           C  
ATOM   1327  CZ  TYR A  84      22.867  -2.396 -50.755  1.00  0.00           C  
ATOM   1328  OH  TYR A  84      24.013  -2.713 -51.438  1.00  0.00           O  
ATOM   1329  H   TYR A  84      17.131  -0.592 -47.726  1.00  0.00           H  
ATOM   1330  HA  TYR A  84      19.241   0.682 -49.059  1.00  0.00           H  
ATOM   1331 1HB  TYR A  84      19.467  -1.370 -47.666  1.00  0.00           H  
ATOM   1332 2HB  TYR A  84      18.604  -2.280 -48.862  1.00  0.00           H  
ATOM   1333  HD1 TYR A  84      21.755  -0.565 -48.132  1.00  0.00           H  
ATOM   1334  HD2 TYR A  84      19.575  -3.061 -50.842  1.00  0.00           H  
ATOM   1335  HE1 TYR A  84      23.854  -1.113 -49.327  1.00  0.00           H  
ATOM   1336  HE2 TYR A  84      21.645  -3.606 -52.028  1.00  0.00           H  
ATOM   1337  HH  TYR A  84      23.802  -3.316 -52.157  1.00  0.00           H  
ATOM   1338  N   LYS A  85      17.339  -1.116 -51.082  1.00  0.00           N  
ATOM   1339  CA  LYS A  85      17.001  -1.318 -52.490  1.00  0.00           C  
ATOM   1340  C   LYS A  85      16.455  -0.042 -53.137  1.00  0.00           C  
ATOM   1341  O   LYS A  85      16.636   0.164 -54.337  1.00  0.00           O  
ATOM   1342  CB  LYS A  85      16.028  -2.477 -52.660  1.00  0.00           C  
ATOM   1343  CG  LYS A  85      16.584  -3.898 -52.288  1.00  0.00           C  
ATOM   1344  CD  LYS A  85      17.763  -4.390 -53.198  1.00  0.00           C  
ATOM   1345  CE  LYS A  85      17.320  -4.829 -54.611  1.00  0.00           C  
ATOM   1346  NZ  LYS A  85      16.730  -6.212 -54.627  1.00  0.00           N  
ATOM   1347  H   LYS A  85      16.854  -1.666 -50.360  1.00  0.00           H  
ATOM   1348  HA  LYS A  85      17.915  -1.555 -53.015  1.00  0.00           H  
ATOM   1349 1HB  LYS A  85      15.156  -2.297 -52.023  1.00  0.00           H  
ATOM   1350 2HB  LYS A  85      15.685  -2.489 -53.682  1.00  0.00           H  
ATOM   1351 1HG  LYS A  85      16.940  -3.872 -51.260  1.00  0.00           H  
ATOM   1352 2HG  LYS A  85      15.766  -4.611 -52.344  1.00  0.00           H  
ATOM   1353 1HD  LYS A  85      18.534  -3.635 -53.286  1.00  0.00           H  
ATOM   1354 2HD  LYS A  85      18.213  -5.256 -52.713  1.00  0.00           H  
ATOM   1355 1HE  LYS A  85      16.579  -4.135 -54.989  1.00  0.00           H  
ATOM   1356 2HE  LYS A  85      18.185  -4.811 -55.272  1.00  0.00           H  
ATOM   1357 1HZ  LYS A  85      16.465  -6.449 -55.572  1.00  0.00           H  
ATOM   1358 2HZ  LYS A  85      17.421  -6.871 -54.298  1.00  0.00           H  
ATOM   1359 3HZ  LYS A  85      15.913  -6.271 -54.033  1.00  0.00           H  
ATOM   1360  N   LYS A  86      15.843   0.850 -52.348  1.00  0.00           N  
ATOM   1361  CA  LYS A  86      15.351   2.119 -52.879  1.00  0.00           C  
ATOM   1362  C   LYS A  86      16.458   3.174 -52.991  1.00  0.00           C  
ATOM   1363  O   LYS A  86      16.189   4.298 -53.440  1.00  0.00           O  
ATOM   1364  CB  LYS A  86      14.259   2.724 -51.990  1.00  0.00           C  
ATOM   1365  CG  LYS A  86      12.941   1.995 -51.931  1.00  0.00           C  
ATOM   1366  CD  LYS A  86      11.951   2.681 -50.932  1.00  0.00           C  
ATOM   1367  CE  LYS A  86      11.545   4.095 -51.412  1.00  0.00           C  
ATOM   1368  NZ  LYS A  86      10.442   4.689 -50.608  1.00  0.00           N  
ATOM   1369  H   LYS A  86      15.656   0.613 -51.366  1.00  0.00           H  
ATOM   1370  HA  LYS A  86      14.946   1.938 -53.872  1.00  0.00           H  
ATOM   1371 1HB  LYS A  86      14.636   2.797 -50.966  1.00  0.00           H  
ATOM   1372 2HB  LYS A  86      14.079   3.733 -52.334  1.00  0.00           H  
ATOM   1373 1HG  LYS A  86      12.495   1.967 -52.924  1.00  0.00           H  
ATOM   1374 2HG  LYS A  86      13.128   0.976 -51.609  1.00  0.00           H  
ATOM   1375 1HD  LYS A  86      11.054   2.082 -50.806  1.00  0.00           H  
ATOM   1376 2HD  LYS A  86      12.438   2.777 -49.957  1.00  0.00           H  
ATOM   1377 1HE  LYS A  86      12.398   4.754 -51.324  1.00  0.00           H  
ATOM   1378 2HE  LYS A  86      11.235   4.047 -52.455  1.00  0.00           H  
ATOM   1379 1HZ  LYS A  86      10.246   5.609 -50.968  1.00  0.00           H  
ATOM   1380 2HZ  LYS A  86       9.601   4.107 -50.694  1.00  0.00           H  
ATOM   1381 3HZ  LYS A  86      10.694   4.771 -49.629  1.00  0.00           H  
ATOM   1382  N   GLY A  87      17.679   2.857 -52.562  1.00  0.00           N  
ATOM   1383  CA  GLY A  87      18.789   3.803 -52.569  1.00  0.00           C  
ATOM   1384  C   GLY A  87      18.806   4.665 -51.313  1.00  0.00           C  
ATOM   1385  O   GLY A  87      19.589   5.612 -51.179  1.00  0.00           O  
ATOM   1386  H   GLY A  87      17.873   1.911 -52.219  1.00  0.00           H  
ATOM   1387 1HA  GLY A  87      19.725   3.245 -52.642  1.00  0.00           H  
ATOM   1388 2HA  GLY A  87      18.724   4.434 -53.452  1.00  0.00           H  
ATOM   1389  N   GLU A  88      17.916   4.350 -50.379  1.00  0.00           N  
ATOM   1390  CA  GLU A  88      17.802   5.101 -49.145  1.00  0.00           C  
ATOM   1391  C   GLU A  88      18.748   4.480 -48.143  1.00  0.00           C  
ATOM   1392  O   GLU A  88      18.336   3.829 -47.180  1.00  0.00           O  
ATOM   1393  CB  GLU A  88      16.343   5.130 -48.669  1.00  0.00           C  
ATOM   1394  CG  GLU A  88      15.394   5.840 -49.643  1.00  0.00           C  
ATOM   1395  CD  GLU A  88      13.961   5.933 -49.163  1.00  0.00           C  
ATOM   1396  OE1 GLU A  88      13.560   5.171 -48.319  1.00  0.00           O  
ATOM   1397  OE2 GLU A  88      13.250   6.777 -49.666  1.00  0.00           O  
ATOM   1398  H   GLU A  88      17.318   3.534 -50.498  1.00  0.00           H  
ATOM   1399  HA  GLU A  88      18.119   6.130 -49.321  1.00  0.00           H  
ATOM   1400 1HB  GLU A  88      15.982   4.123 -48.527  1.00  0.00           H  
ATOM   1401 2HB  GLU A  88      16.286   5.647 -47.715  1.00  0.00           H  
ATOM   1402 1HG  GLU A  88      15.772   6.845 -49.817  1.00  0.00           H  
ATOM   1403 2HG  GLU A  88      15.418   5.310 -50.597  1.00  0.00           H  
ATOM   1404  N   TYR A  89      20.032   4.707 -48.391  1.00  0.00           N  
ATOM   1405  CA  TYR A  89      21.099   4.083 -47.636  1.00  0.00           C  
ATOM   1406  C   TYR A  89      21.173   4.567 -46.199  1.00  0.00           C  
ATOM   1407  O   TYR A  89      21.660   3.839 -45.339  1.00  0.00           O  
ATOM   1408  CB  TYR A  89      22.436   4.277 -48.347  1.00  0.00           C  
ATOM   1409  CG  TYR A  89      22.474   3.575 -49.699  1.00  0.00           C  
ATOM   1410  CD1 TYR A  89      22.820   4.302 -50.822  1.00  0.00           C  
ATOM   1411  CD2 TYR A  89      22.116   2.233 -49.834  1.00  0.00           C  
ATOM   1412  CE1 TYR A  89      22.819   3.704 -52.064  1.00  0.00           C  
ATOM   1413  CE2 TYR A  89      22.112   1.646 -51.081  1.00  0.00           C  
ATOM   1414  CZ  TYR A  89      22.464   2.375 -52.187  1.00  0.00           C  
ATOM   1415  OH  TYR A  89      22.456   1.789 -53.433  1.00  0.00           O  
ATOM   1416  H   TYR A  89      20.221   5.274 -49.227  1.00  0.00           H  
ATOM   1417  HA  TYR A  89      20.890   3.021 -47.596  1.00  0.00           H  
ATOM   1418 1HB  TYR A  89      22.617   5.341 -48.502  1.00  0.00           H  
ATOM   1419 2HB  TYR A  89      23.251   3.892 -47.732  1.00  0.00           H  
ATOM   1420  HD1 TYR A  89      23.091   5.353 -50.731  1.00  0.00           H  
ATOM   1421  HD2 TYR A  89      21.833   1.646 -48.971  1.00  0.00           H  
ATOM   1422  HE1 TYR A  89      23.093   4.282 -52.946  1.00  0.00           H  
ATOM   1423  HE2 TYR A  89      21.825   0.605 -51.197  1.00  0.00           H  
ATOM   1424  HH  TYR A  89      22.108   0.894 -53.362  1.00  0.00           H  
ATOM   1425  N   ASP A  90      20.728   5.788 -45.904  1.00  0.00           N  
ATOM   1426  CA  ASP A  90      20.780   6.274 -44.534  1.00  0.00           C  
ATOM   1427  C   ASP A  90      19.702   5.582 -43.708  1.00  0.00           C  
ATOM   1428  O   ASP A  90      19.948   5.141 -42.574  1.00  0.00           O  
ATOM   1429  CB  ASP A  90      20.662   7.795 -44.545  1.00  0.00           C  
ATOM   1430  CG  ASP A  90      19.478   8.264 -45.363  1.00  0.00           C  
ATOM   1431  OD1 ASP A  90      18.899   7.430 -46.059  1.00  0.00           O  
ATOM   1432  OD2 ASP A  90      19.168   9.424 -45.327  1.00  0.00           O  
ATOM   1433  H   ASP A  90      20.304   6.403 -46.608  1.00  0.00           H  
ATOM   1434  HA  ASP A  90      21.747   6.014 -44.108  1.00  0.00           H  
ATOM   1435 1HB  ASP A  90      20.551   8.159 -43.524  1.00  0.00           H  
ATOM   1436 2HB  ASP A  90      21.569   8.233 -44.954  1.00  0.00           H  
ATOM   1437  N   GLU A  91      18.523   5.458 -44.307  1.00  0.00           N  
ATOM   1438  CA  GLU A  91      17.397   4.764 -43.691  1.00  0.00           C  
ATOM   1439  C   GLU A  91      17.767   3.288 -43.509  1.00  0.00           C  
ATOM   1440  O   GLU A  91      17.469   2.679 -42.469  1.00  0.00           O  
ATOM   1441  CB  GLU A  91      16.157   4.865 -44.591  1.00  0.00           C  
ATOM   1442  CG  GLU A  91      15.448   6.232 -44.709  1.00  0.00           C  
ATOM   1443  CD  GLU A  91      14.667   6.626 -43.472  1.00  0.00           C  
ATOM   1444  OE1 GLU A  91      14.107   5.749 -42.868  1.00  0.00           O  
ATOM   1445  OE2 GLU A  91      14.595   7.804 -43.153  1.00  0.00           O  
ATOM   1446  H   GLU A  91      18.438   5.922 -45.212  1.00  0.00           H  
ATOM   1447  HA  GLU A  91      17.189   5.206 -42.716  1.00  0.00           H  
ATOM   1448 1HB  GLU A  91      16.454   4.612 -45.592  1.00  0.00           H  
ATOM   1449 2HB  GLU A  91      15.420   4.129 -44.278  1.00  0.00           H  
ATOM   1450 1HG  GLU A  91      16.206   6.995 -44.909  1.00  0.00           H  
ATOM   1451 2HG  GLU A  91      14.774   6.199 -45.570  1.00  0.00           H  
ATOM   1452  N   ALA A  92      18.468   2.724 -44.511  1.00  0.00           N  
ATOM   1453  CA  ALA A  92      18.885   1.338 -44.468  1.00  0.00           C  
ATOM   1454  C   ALA A  92      19.815   1.093 -43.299  1.00  0.00           C  
ATOM   1455  O   ALA A  92      19.609   0.151 -42.531  1.00  0.00           O  
ATOM   1456  CB  ALA A  92      19.572   0.952 -45.757  1.00  0.00           C  
ATOM   1457  H   ALA A  92      18.655   3.272 -45.356  1.00  0.00           H  
ATOM   1458  HA  ALA A  92      18.004   0.733 -44.346  1.00  0.00           H  
ATOM   1459 1HB  ALA A  92      19.837  -0.087 -45.720  1.00  0.00           H  
ATOM   1460 2HB  ALA A  92      18.897   1.131 -46.577  1.00  0.00           H  
ATOM   1461 3HB  ALA A  92      20.461   1.549 -45.883  1.00  0.00           H  
ATOM   1462  N   ILE A  93      20.761   2.013 -43.087  1.00  0.00           N  
ATOM   1463  CA  ILE A  93      21.706   1.909 -41.992  1.00  0.00           C  
ATOM   1464  C   ILE A  93      21.048   1.922 -40.646  1.00  0.00           C  
ATOM   1465  O   ILE A  93      21.368   1.072 -39.820  1.00  0.00           O  
ATOM   1466  CB  ILE A  93      22.752   3.035 -42.088  1.00  0.00           C  
ATOM   1467  CG1 ILE A  93      23.645   2.736 -43.282  1.00  0.00           C  
ATOM   1468  CG2 ILE A  93      23.525   3.217 -40.776  1.00  0.00           C  
ATOM   1469  CD1 ILE A  93      24.498   3.868 -43.755  1.00  0.00           C  
ATOM   1470  H   ILE A  93      20.884   2.766 -43.773  1.00  0.00           H  
ATOM   1471  HA  ILE A  93      22.228   0.965 -42.097  1.00  0.00           H  
ATOM   1472  HB  ILE A  93      22.236   3.965 -42.314  1.00  0.00           H  
ATOM   1473 1HG1 ILE A  93      24.309   1.922 -43.015  1.00  0.00           H  
ATOM   1474 2HG1 ILE A  93      23.026   2.408 -44.076  1.00  0.00           H  
ATOM   1475 1HG2 ILE A  93      24.229   4.026 -40.884  1.00  0.00           H  
ATOM   1476 2HG2 ILE A  93      22.854   3.462 -39.958  1.00  0.00           H  
ATOM   1477 3HG2 ILE A  93      24.050   2.323 -40.537  1.00  0.00           H  
ATOM   1478 1HD1 ILE A  93      25.092   3.543 -44.604  1.00  0.00           H  
ATOM   1479 2HD1 ILE A  93      23.864   4.689 -44.058  1.00  0.00           H  
ATOM   1480 3HD1 ILE A  93      25.157   4.198 -42.979  1.00  0.00           H  
ATOM   1481  N   GLU A  94      20.140   2.856 -40.390  1.00  0.00           N  
ATOM   1482  CA  GLU A  94      19.529   2.853 -39.071  1.00  0.00           C  
ATOM   1483  C   GLU A  94      18.828   1.531 -38.781  1.00  0.00           C  
ATOM   1484  O   GLU A  94      18.983   0.959 -37.692  1.00  0.00           O  
ATOM   1485  CB  GLU A  94      18.511   3.977 -38.931  1.00  0.00           C  
ATOM   1486  CG  GLU A  94      17.845   4.025 -37.552  1.00  0.00           C  
ATOM   1487  CD  GLU A  94      16.814   5.082 -37.450  1.00  0.00           C  
ATOM   1488  OE1 GLU A  94      16.771   5.935 -38.286  1.00  0.00           O  
ATOM   1489  OE2 GLU A  94      16.003   5.002 -36.554  1.00  0.00           O  
ATOM   1490  H   GLU A  94      19.908   3.560 -41.102  1.00  0.00           H  
ATOM   1491  HA  GLU A  94      20.317   2.996 -38.330  1.00  0.00           H  
ATOM   1492 1HB  GLU A  94      19.007   4.933 -39.100  1.00  0.00           H  
ATOM   1493 2HB  GLU A  94      17.737   3.868 -39.695  1.00  0.00           H  
ATOM   1494 1HG  GLU A  94      17.377   3.066 -37.331  1.00  0.00           H  
ATOM   1495 2HG  GLU A  94      18.616   4.200 -36.802  1.00  0.00           H  
ATOM   1496  N   ALA A  95      18.024   1.057 -39.734  1.00  0.00           N  
ATOM   1497  CA  ALA A  95      17.293  -0.183 -39.533  1.00  0.00           C  
ATOM   1498  C   ALA A  95      18.227  -1.395 -39.387  1.00  0.00           C  
ATOM   1499  O   ALA A  95      18.005  -2.255 -38.522  1.00  0.00           O  
ATOM   1500  CB  ALA A  95      16.340  -0.373 -40.677  1.00  0.00           C  
ATOM   1501  H   ALA A  95      17.929   1.572 -40.621  1.00  0.00           H  
ATOM   1502  HA  ALA A  95      16.725  -0.089 -38.608  1.00  0.00           H  
ATOM   1503 1HB  ALA A  95      15.767  -1.261 -40.531  1.00  0.00           H  
ATOM   1504 2HB  ALA A  95      15.674   0.484 -40.750  1.00  0.00           H  
ATOM   1505 3HB  ALA A  95      16.929  -0.443 -41.561  1.00  0.00           H  
ATOM   1506  N   TYR A  96      19.304  -1.444 -40.189  1.00  0.00           N  
ATOM   1507  CA  TYR A  96      20.258  -2.539 -40.106  1.00  0.00           C  
ATOM   1508  C   TYR A  96      20.954  -2.534 -38.759  1.00  0.00           C  
ATOM   1509  O   TYR A  96      21.151  -3.597 -38.161  1.00  0.00           O  
ATOM   1510  CB  TYR A  96      21.332  -2.440 -41.198  1.00  0.00           C  
ATOM   1511  CG  TYR A  96      20.952  -2.828 -42.624  1.00  0.00           C  
ATOM   1512  CD1 TYR A  96      21.470  -2.075 -43.677  1.00  0.00           C  
ATOM   1513  CD2 TYR A  96      20.137  -3.921 -42.895  1.00  0.00           C  
ATOM   1514  CE1 TYR A  96      21.176  -2.406 -44.971  1.00  0.00           C  
ATOM   1515  CE2 TYR A  96      19.842  -4.243 -44.190  1.00  0.00           C  
ATOM   1516  CZ  TYR A  96      20.356  -3.492 -45.227  1.00  0.00           C  
ATOM   1517  OH  TYR A  96      20.081  -3.830 -46.528  1.00  0.00           O  
ATOM   1518  H   TYR A  96      19.444  -0.727 -40.906  1.00  0.00           H  
ATOM   1519  HA  TYR A  96      19.717  -3.477 -40.191  1.00  0.00           H  
ATOM   1520 1HB  TYR A  96      21.658  -1.406 -41.233  1.00  0.00           H  
ATOM   1521 2HB  TYR A  96      22.192  -3.040 -40.904  1.00  0.00           H  
ATOM   1522  HD1 TYR A  96      22.115  -1.222 -43.471  1.00  0.00           H  
ATOM   1523  HD2 TYR A  96      19.727  -4.529 -42.097  1.00  0.00           H  
ATOM   1524  HE1 TYR A  96      21.589  -1.822 -45.793  1.00  0.00           H  
ATOM   1525  HE2 TYR A  96      19.202  -5.102 -44.392  1.00  0.00           H  
ATOM   1526  HH  TYR A  96      19.522  -4.627 -46.548  1.00  0.00           H  
ATOM   1527  N   GLN A  97      21.316  -1.342 -38.264  1.00  0.00           N  
ATOM   1528  CA  GLN A  97      21.983  -1.256 -36.981  1.00  0.00           C  
ATOM   1529  C   GLN A  97      21.087  -1.769 -35.873  1.00  0.00           C  
ATOM   1530  O   GLN A  97      21.561  -2.509 -35.013  1.00  0.00           O  
ATOM   1531  CB  GLN A  97      22.387   0.185 -36.677  1.00  0.00           C  
ATOM   1532  CG  GLN A  97      23.521   0.710 -37.519  1.00  0.00           C  
ATOM   1533  CD  GLN A  97      23.721   2.183 -37.320  1.00  0.00           C  
ATOM   1534  OE1 GLN A  97      22.820   2.870 -36.830  1.00  0.00           O  
ATOM   1535  NE2 GLN A  97      24.888   2.686 -37.677  1.00  0.00           N  
ATOM   1536  H   GLN A  97      21.164  -0.491 -38.815  1.00  0.00           H  
ATOM   1537  HA  GLN A  97      22.878  -1.870 -37.014  1.00  0.00           H  
ATOM   1538 1HB  GLN A  97      21.525   0.832 -36.849  1.00  0.00           H  
ATOM   1539 2HB  GLN A  97      22.662   0.277 -35.627  1.00  0.00           H  
ATOM   1540 1HG  GLN A  97      24.438   0.198 -37.235  1.00  0.00           H  
ATOM   1541 2HG  GLN A  97      23.310   0.527 -38.550  1.00  0.00           H  
ATOM   1542 1HE2 GLN A  97      25.068   3.663 -37.562  1.00  0.00           H  
ATOM   1543 2HE2 GLN A  97      25.601   2.096 -38.059  1.00  0.00           H  
ATOM   1544  N   LYS A  98      19.790  -1.425 -35.901  1.00  0.00           N  
ATOM   1545  CA  LYS A  98      18.897  -1.919 -34.861  1.00  0.00           C  
ATOM   1546  C   LYS A  98      18.757  -3.436 -34.915  1.00  0.00           C  
ATOM   1547  O   LYS A  98      18.731  -4.094 -33.866  1.00  0.00           O  
ATOM   1548  CB  LYS A  98      17.553  -1.201 -34.905  1.00  0.00           C  
ATOM   1549  CG  LYS A  98      17.697   0.240 -34.423  1.00  0.00           C  
ATOM   1550  CD  LYS A  98      16.406   1.013 -34.396  1.00  0.00           C  
ATOM   1551  CE  LYS A  98      16.658   2.427 -33.866  1.00  0.00           C  
ATOM   1552  NZ  LYS A  98      15.429   3.241 -33.774  1.00  0.00           N  
ATOM   1553  H   LYS A  98      19.454  -0.769 -36.618  1.00  0.00           H  
ATOM   1554  HA  LYS A  98      19.345  -1.675 -33.896  1.00  0.00           H  
ATOM   1555 1HB  LYS A  98      17.174  -1.194 -35.932  1.00  0.00           H  
ATOM   1556 2HB  LYS A  98      16.826  -1.721 -34.280  1.00  0.00           H  
ATOM   1557 1HG  LYS A  98      18.131   0.236 -33.419  1.00  0.00           H  
ATOM   1558 2HG  LYS A  98      18.390   0.758 -35.088  1.00  0.00           H  
ATOM   1559 1HD  LYS A  98      16.012   1.082 -35.408  1.00  0.00           H  
ATOM   1560 2HD  LYS A  98      15.676   0.511 -33.762  1.00  0.00           H  
ATOM   1561 1HE  LYS A  98      17.101   2.362 -32.874  1.00  0.00           H  
ATOM   1562 2HE  LYS A  98      17.357   2.931 -34.534  1.00  0.00           H  
ATOM   1563 1HZ  LYS A  98      15.663   4.158 -33.428  1.00  0.00           H  
ATOM   1564 2HZ  LYS A  98      14.998   3.336 -34.681  1.00  0.00           H  
ATOM   1565 3HZ  LYS A  98      14.744   2.816 -33.129  1.00  0.00           H  
ATOM   1566  N   ALA A  99      18.692  -4.010 -36.126  1.00  0.00           N  
ATOM   1567  CA  ALA A  99      18.603  -5.462 -36.230  1.00  0.00           C  
ATOM   1568  C   ALA A  99      19.829  -6.109 -35.590  1.00  0.00           C  
ATOM   1569  O   ALA A  99      19.707  -7.101 -34.865  1.00  0.00           O  
ATOM   1570  CB  ALA A  99      18.511  -5.886 -37.677  1.00  0.00           C  
ATOM   1571  H   ALA A  99      18.656  -3.422 -36.969  1.00  0.00           H  
ATOM   1572  HA  ALA A  99      17.714  -5.789 -35.697  1.00  0.00           H  
ATOM   1573 1HB  ALA A  99      18.426  -6.968 -37.734  1.00  0.00           H  
ATOM   1574 2HB  ALA A  99      17.657  -5.433 -38.118  1.00  0.00           H  
ATOM   1575 3HB  ALA A  99      19.404  -5.559 -38.210  1.00  0.00           H  
ATOM   1576  N   LEU A 100      21.002  -5.511 -35.838  1.00  0.00           N  
ATOM   1577  CA  LEU A 100      22.269  -5.951 -35.277  1.00  0.00           C  
ATOM   1578  C   LEU A 100      22.387  -5.736 -33.776  1.00  0.00           C  
ATOM   1579  O   LEU A 100      22.992  -6.542 -33.085  1.00  0.00           O  
ATOM   1580  CB  LEU A 100      23.418  -5.311 -36.043  1.00  0.00           C  
ATOM   1581  CG  LEU A 100      23.641  -5.866 -37.472  1.00  0.00           C  
ATOM   1582  CD1 LEU A 100      24.559  -4.964 -38.216  1.00  0.00           C  
ATOM   1583  CD2 LEU A 100      24.291  -7.258 -37.354  1.00  0.00           C  
ATOM   1584  H   LEU A 100      21.014  -4.726 -36.499  1.00  0.00           H  
ATOM   1585  HA  LEU A 100      22.320  -7.013 -35.438  1.00  0.00           H  
ATOM   1586 1HB  LEU A 100      23.217  -4.248 -36.126  1.00  0.00           H  
ATOM   1587 2HB  LEU A 100      24.338  -5.447 -35.475  1.00  0.00           H  
ATOM   1588  HG  LEU A 100      22.701  -5.925 -38.016  1.00  0.00           H  
ATOM   1589 1HD1 LEU A 100      24.735  -5.355 -39.219  1.00  0.00           H  
ATOM   1590 2HD1 LEU A 100      24.086  -3.993 -38.283  1.00  0.00           H  
ATOM   1591 3HD1 LEU A 100      25.491  -4.885 -37.691  1.00  0.00           H  
ATOM   1592 1HD2 LEU A 100      24.518  -7.657 -38.324  1.00  0.00           H  
ATOM   1593 2HD2 LEU A 100      25.189  -7.155 -36.806  1.00  0.00           H  
ATOM   1594 3HD2 LEU A 100      23.650  -7.951 -36.834  1.00  0.00           H  
ATOM   1595  N   GLU A 101      21.826  -4.655 -33.235  1.00  0.00           N  
ATOM   1596  CA  GLU A 101      21.893  -4.508 -31.786  1.00  0.00           C  
ATOM   1597  C   GLU A 101      21.163  -5.683 -31.133  1.00  0.00           C  
ATOM   1598  O   GLU A 101      21.627  -6.232 -30.127  1.00  0.00           O  
ATOM   1599  CB  GLU A 101      21.238  -3.197 -31.322  1.00  0.00           C  
ATOM   1600  CG  GLU A 101      22.009  -1.924 -31.644  1.00  0.00           C  
ATOM   1601  CD  GLU A 101      21.257  -0.678 -31.239  1.00  0.00           C  
ATOM   1602  OE1 GLU A 101      20.107  -0.797 -30.883  1.00  0.00           O  
ATOM   1603  OE2 GLU A 101      21.831   0.384 -31.279  1.00  0.00           O  
ATOM   1604  H   GLU A 101      21.416  -3.938 -33.834  1.00  0.00           H  
ATOM   1605  HA  GLU A 101      22.933  -4.521 -31.475  1.00  0.00           H  
ATOM   1606 1HB  GLU A 101      20.258  -3.110 -31.792  1.00  0.00           H  
ATOM   1607 2HB  GLU A 101      21.080  -3.234 -30.246  1.00  0.00           H  
ATOM   1608 1HG  GLU A 101      22.960  -1.947 -31.118  1.00  0.00           H  
ATOM   1609 2HG  GLU A 101      22.216  -1.888 -32.705  1.00  0.00           H  
ATOM   1610  N   LEU A 102      20.037  -6.084 -31.732  1.00  0.00           N  
ATOM   1611  CA  LEU A 102      19.248  -7.217 -31.261  1.00  0.00           C  
ATOM   1612  C   LEU A 102      19.967  -8.554 -31.488  1.00  0.00           C  
ATOM   1613  O   LEU A 102      19.943  -9.440 -30.626  1.00  0.00           O  
ATOM   1614  CB  LEU A 102      17.913  -7.197 -31.982  1.00  0.00           C  
ATOM   1615  CG  LEU A 102      17.003  -6.018 -31.664  1.00  0.00           C  
ATOM   1616  CD1 LEU A 102      15.896  -5.992 -32.655  1.00  0.00           C  
ATOM   1617  CD2 LEU A 102      16.437  -6.154 -30.280  1.00  0.00           C  
ATOM   1618  H   LEU A 102      19.697  -5.525 -32.526  1.00  0.00           H  
ATOM   1619  HA  LEU A 102      19.103  -7.105 -30.189  1.00  0.00           H  
ATOM   1620 1HB  LEU A 102      18.106  -7.170 -33.044  1.00  0.00           H  
ATOM   1621 2HB  LEU A 102      17.378  -8.113 -31.749  1.00  0.00           H  
ATOM   1622  HG  LEU A 102      17.561  -5.085 -31.745  1.00  0.00           H  
ATOM   1623 1HD1 LEU A 102      15.257  -5.145 -32.448  1.00  0.00           H  
ATOM   1624 2HD1 LEU A 102      16.329  -5.882 -33.641  1.00  0.00           H  
ATOM   1625 3HD1 LEU A 102      15.323  -6.909 -32.600  1.00  0.00           H  
ATOM   1626 1HD2 LEU A 102      15.785  -5.312 -30.090  1.00  0.00           H  
ATOM   1627 2HD2 LEU A 102      15.873  -7.082 -30.217  1.00  0.00           H  
ATOM   1628 3HD2 LEU A 102      17.223  -6.161 -29.535  1.00  0.00           H  
ATOM   1629  N   ASP A 103      20.625  -8.694 -32.643  1.00  0.00           N  
ATOM   1630  CA  ASP A 103      21.399  -9.883 -32.969  1.00  0.00           C  
ATOM   1631  C   ASP A 103      22.670  -9.456 -33.707  1.00  0.00           C  
ATOM   1632  O   ASP A 103      22.644  -9.286 -34.926  1.00  0.00           O  
ATOM   1633  CB  ASP A 103      20.618 -10.866 -33.841  1.00  0.00           C  
ATOM   1634  CG  ASP A 103      21.424 -12.179 -34.109  1.00  0.00           C  
ATOM   1635  OD1 ASP A 103      22.653 -12.193 -33.910  1.00  0.00           O  
ATOM   1636  OD2 ASP A 103      20.810 -13.154 -34.493  1.00  0.00           O  
ATOM   1637  H   ASP A 103      20.553  -7.952 -33.339  1.00  0.00           H  
ATOM   1638  HA  ASP A 103      21.624 -10.404 -32.050  1.00  0.00           H  
ATOM   1639 1HB  ASP A 103      19.676 -11.118 -33.349  1.00  0.00           H  
ATOM   1640 2HB  ASP A 103      20.378 -10.393 -34.796  1.00  0.00           H  
ATOM   1641  N   PRO A 104      23.810  -9.318 -33.004  1.00  0.00           N  
ATOM   1642  CA  PRO A 104      25.065  -8.809 -33.507  1.00  0.00           C  
ATOM   1643  C   PRO A 104      25.918  -9.836 -34.230  1.00  0.00           C  
ATOM   1644  O   PRO A 104      27.085  -9.560 -34.515  1.00  0.00           O  
ATOM   1645  CB  PRO A 104      25.745  -8.324 -32.219  1.00  0.00           C  
ATOM   1646  CG  PRO A 104      25.277  -9.299 -31.169  1.00  0.00           C  
ATOM   1647  CD  PRO A 104      23.831  -9.610 -31.549  1.00  0.00           C  
ATOM   1648  HA  PRO A 104      24.855  -7.957 -34.168  1.00  0.00           H  
ATOM   1649 1HB  PRO A 104      26.835  -8.316 -32.347  1.00  0.00           H  
ATOM   1650 2HB  PRO A 104      25.431  -7.287 -32.010  1.00  0.00           H  
ATOM   1651 1HG  PRO A 104      25.923 -10.184 -31.157  1.00  0.00           H  
ATOM   1652 2HG  PRO A 104      25.356  -8.834 -30.172  1.00  0.00           H  
ATOM   1653 1HD  PRO A 104      23.637 -10.684 -31.366  1.00  0.00           H  
ATOM   1654 2HD  PRO A 104      23.128  -8.945 -31.006  1.00  0.00           H  
ATOM   1655  N   ASN A 105      25.384 -11.030 -34.528  1.00  0.00           N  
ATOM   1656  CA  ASN A 105      26.215 -11.996 -35.221  1.00  0.00           C  
ATOM   1657  C   ASN A 105      25.502 -12.479 -36.474  1.00  0.00           C  
ATOM   1658  O   ASN A 105      25.507 -13.662 -36.815  1.00  0.00           O  
ATOM   1659  CB  ASN A 105      26.560 -13.147 -34.300  1.00  0.00           C  
ATOM   1660  CG  ASN A 105      27.438 -12.716 -33.148  1.00  0.00           C  
ATOM   1661  OD1 ASN A 105      28.615 -12.374 -33.330  1.00  0.00           O  
ATOM   1662  ND2 ASN A 105      26.897 -12.741 -31.959  1.00  0.00           N  
ATOM   1663  H   ASN A 105      24.408 -11.299 -34.282  1.00  0.00           H  
ATOM   1664  HA  ASN A 105      27.131 -11.514 -35.537  1.00  0.00           H  
ATOM   1665 1HB  ASN A 105      25.633 -13.562 -33.897  1.00  0.00           H  
ATOM   1666 2HB  ASN A 105      27.051 -13.937 -34.851  1.00  0.00           H  
ATOM   1667 1HD2 ASN A 105      27.434 -12.472 -31.159  1.00  0.00           H  
ATOM   1668 2HD2 ASN A 105      25.946 -13.028 -31.850  1.00  0.00           H  
ATOM   1669  N   ASN A 106      24.974 -11.515 -37.205  1.00  0.00           N  
ATOM   1670  CA  ASN A 106      24.291 -11.730 -38.457  1.00  0.00           C  
ATOM   1671  C   ASN A 106      25.201 -11.308 -39.599  1.00  0.00           C  
ATOM   1672  O   ASN A 106      25.340 -10.117 -39.884  1.00  0.00           O  
ATOM   1673  CB  ASN A 106      22.973 -10.973 -38.436  1.00  0.00           C  
ATOM   1674  CG  ASN A 106      22.127 -11.146 -39.661  1.00  0.00           C  
ATOM   1675  OD1 ASN A 106      22.639 -11.382 -40.762  1.00  0.00           O  
ATOM   1676  ND2 ASN A 106      20.832 -11.026 -39.491  1.00  0.00           N  
ATOM   1677  H   ASN A 106      25.011 -10.572 -36.836  1.00  0.00           H  
ATOM   1678  HA  ASN A 106      24.085 -12.795 -38.570  1.00  0.00           H  
ATOM   1679 1HB  ASN A 106      22.394 -11.308 -37.569  1.00  0.00           H  
ATOM   1680 2HB  ASN A 106      23.169  -9.925 -38.284  1.00  0.00           H  
ATOM   1681 1HD2 ASN A 106      20.206 -11.135 -40.269  1.00  0.00           H  
ATOM   1682 2HD2 ASN A 106      20.465 -10.832 -38.579  1.00  0.00           H  
ATOM   1683  N   ALA A 107      25.877 -12.271 -40.231  1.00  0.00           N  
ATOM   1684  CA  ALA A 107      26.857 -11.921 -41.257  1.00  0.00           C  
ATOM   1685  C   ALA A 107      26.238 -11.145 -42.407  1.00  0.00           C  
ATOM   1686  O   ALA A 107      26.874 -10.242 -42.954  1.00  0.00           O  
ATOM   1687  CB  ALA A 107      27.538 -13.160 -41.800  1.00  0.00           C  
ATOM   1688  H   ALA A 107      25.722 -13.240 -39.968  1.00  0.00           H  
ATOM   1689  HA  ALA A 107      27.600 -11.281 -40.786  1.00  0.00           H  
ATOM   1690 1HB  ALA A 107      28.299 -12.870 -42.531  1.00  0.00           H  
ATOM   1691 2HB  ALA A 107      28.007 -13.702 -41.001  1.00  0.00           H  
ATOM   1692 3HB  ALA A 107      26.803 -13.798 -42.282  1.00  0.00           H  
ATOM   1693  N   GLU A 108      25.000 -11.494 -42.788  1.00  0.00           N  
ATOM   1694  CA  GLU A 108      24.380 -10.806 -43.912  1.00  0.00           C  
ATOM   1695  C   GLU A 108      24.069  -9.371 -43.549  1.00  0.00           C  
ATOM   1696  O   GLU A 108      24.302  -8.468 -44.356  1.00  0.00           O  
ATOM   1697  CB  GLU A 108      23.091 -11.512 -44.344  1.00  0.00           C  
ATOM   1698  CG  GLU A 108      23.306 -12.873 -45.005  1.00  0.00           C  
ATOM   1699  CD  GLU A 108      23.994 -12.790 -46.349  1.00  0.00           C  
ATOM   1700  OE1 GLU A 108      23.518 -12.095 -47.212  1.00  0.00           O  
ATOM   1701  OE2 GLU A 108      25.010 -13.414 -46.500  1.00  0.00           O  
ATOM   1702  H   GLU A 108      24.515 -12.236 -42.304  1.00  0.00           H  
ATOM   1703  HA  GLU A 108      25.073 -10.808 -44.753  1.00  0.00           H  
ATOM   1704 1HB  GLU A 108      22.449 -11.657 -43.476  1.00  0.00           H  
ATOM   1705 2HB  GLU A 108      22.551 -10.878 -45.045  1.00  0.00           H  
ATOM   1706 1HG  GLU A 108      23.909 -13.490 -44.343  1.00  0.00           H  
ATOM   1707 2HG  GLU A 108      22.339 -13.358 -45.129  1.00  0.00           H  
ATOM   1708  N   ALA A 109      23.578  -9.147 -42.332  1.00  0.00           N  
ATOM   1709  CA  ALA A 109      23.293  -7.795 -41.884  1.00  0.00           C  
ATOM   1710  C   ALA A 109      24.570  -6.972 -41.787  1.00  0.00           C  
ATOM   1711  O   ALA A 109      24.558  -5.797 -42.136  1.00  0.00           O  
ATOM   1712  CB  ALA A 109      22.563  -7.815 -40.569  1.00  0.00           C  
ATOM   1713  H   ALA A 109      23.367  -9.944 -41.734  1.00  0.00           H  
ATOM   1714  HA  ALA A 109      22.664  -7.313 -42.621  1.00  0.00           H  
ATOM   1715 1HB  ALA A 109      22.338  -6.801 -40.256  1.00  0.00           H  
ATOM   1716 2HB  ALA A 109      21.644  -8.377 -40.674  1.00  0.00           H  
ATOM   1717 3HB  ALA A 109      23.183  -8.292 -39.857  1.00  0.00           H  
ATOM   1718  N   TRP A 110      25.681  -7.579 -41.333  1.00  0.00           N  
ATOM   1719  CA  TRP A 110      26.919  -6.812 -41.245  1.00  0.00           C  
ATOM   1720  C   TRP A 110      27.386  -6.434 -42.636  1.00  0.00           C  
ATOM   1721  O   TRP A 110      27.769  -5.284 -42.883  1.00  0.00           O  
ATOM   1722  CB  TRP A 110      28.020  -7.601 -40.535  1.00  0.00           C  
ATOM   1723  CG  TRP A 110      27.901  -7.615 -39.077  1.00  0.00           C  
ATOM   1724  CD1 TRP A 110      27.637  -8.679 -38.291  1.00  0.00           C  
ATOM   1725  CD2 TRP A 110      28.020  -6.485 -38.196  1.00  0.00           C  
ATOM   1726  NE1 TRP A 110      27.607  -8.301 -36.977  1.00  0.00           N  
ATOM   1727  CE2 TRP A 110      27.828  -6.961 -36.905  1.00  0.00           C  
ATOM   1728  CE3 TRP A 110      28.270  -5.126 -38.394  1.00  0.00           C  
ATOM   1729  CZ2 TRP A 110      27.866  -6.128 -35.810  1.00  0.00           C  
ATOM   1730  CZ3 TRP A 110      28.299  -4.293 -37.293  1.00  0.00           C  
ATOM   1731  CH2 TRP A 110      28.100  -4.779 -36.039  1.00  0.00           C  
ATOM   1732  H   TRP A 110      25.635  -8.545 -41.000  1.00  0.00           H  
ATOM   1733  HA  TRP A 110      26.727  -5.905 -40.687  1.00  0.00           H  
ATOM   1734 1HB  TRP A 110      27.992  -8.632 -40.877  1.00  0.00           H  
ATOM   1735 2HB  TRP A 110      28.990  -7.195 -40.795  1.00  0.00           H  
ATOM   1736  HD1 TRP A 110      27.478  -9.679 -38.651  1.00  0.00           H  
ATOM   1737  HE1 TRP A 110      27.431  -8.895 -36.150  1.00  0.00           H  
ATOM   1738  HE3 TRP A 110      28.422  -4.729 -39.395  1.00  0.00           H  
ATOM   1739  HZ2 TRP A 110      27.702  -6.504 -34.797  1.00  0.00           H  
ATOM   1740  HZ3 TRP A 110      28.471  -3.239 -37.446  1.00  0.00           H  
ATOM   1741  HH2 TRP A 110      28.128  -4.091 -35.195  1.00  0.00           H  
ATOM   1742  N   TYR A 111      27.303  -7.375 -43.564  1.00  0.00           N  
ATOM   1743  CA  TYR A 111      27.653  -7.136 -44.948  1.00  0.00           C  
ATOM   1744  C   TYR A 111      26.805  -6.028 -45.565  1.00  0.00           C  
ATOM   1745  O   TYR A 111      27.359  -5.114 -46.180  1.00  0.00           O  
ATOM   1746  CB  TYR A 111      27.569  -8.438 -45.729  1.00  0.00           C  
ATOM   1747  CG  TYR A 111      27.587  -8.253 -47.184  1.00  0.00           C  
ATOM   1748  CD1 TYR A 111      28.727  -7.851 -47.832  1.00  0.00           C  
ATOM   1749  CD2 TYR A 111      26.444  -8.521 -47.890  1.00  0.00           C  
ATOM   1750  CE1 TYR A 111      28.710  -7.674 -49.190  1.00  0.00           C  
ATOM   1751  CE2 TYR A 111      26.425  -8.369 -49.233  1.00  0.00           C  
ATOM   1752  CZ  TYR A 111      27.541  -7.937 -49.884  1.00  0.00           C  
ATOM   1753  OH  TYR A 111      27.510  -7.778 -51.242  1.00  0.00           O  
ATOM   1754  H   TYR A 111      27.004  -8.318 -43.293  1.00  0.00           H  
ATOM   1755  HA  TYR A 111      28.685  -6.807 -44.971  1.00  0.00           H  
ATOM   1756 1HB  TYR A 111      28.399  -9.085 -45.457  1.00  0.00           H  
ATOM   1757 2HB  TYR A 111      26.651  -8.967 -45.471  1.00  0.00           H  
ATOM   1758  HD1 TYR A 111      29.620  -7.653 -47.273  1.00  0.00           H  
ATOM   1759  HD2 TYR A 111      25.541  -8.853 -47.363  1.00  0.00           H  
ATOM   1760  HE1 TYR A 111      29.602  -7.342 -49.719  1.00  0.00           H  
ATOM   1761  HE2 TYR A 111      25.514  -8.581 -49.799  1.00  0.00           H  
ATOM   1762  HH  TYR A 111      26.870  -8.427 -51.629  1.00  0.00           H  
ATOM   1763  N   ASN A 112      25.481  -6.114 -45.412  1.00  0.00           N  
ATOM   1764  CA  ASN A 112      24.565  -5.131 -45.965  1.00  0.00           C  
ATOM   1765  C   ASN A 112      24.720  -3.761 -45.309  1.00  0.00           C  
ATOM   1766  O   ASN A 112      24.589  -2.735 -45.984  1.00  0.00           O  
ATOM   1767  CB  ASN A 112      23.157  -5.640 -45.845  1.00  0.00           C  
ATOM   1768  CG  ASN A 112      22.869  -6.751 -46.786  1.00  0.00           C  
ATOM   1769  OD1 ASN A 112      23.489  -6.871 -47.853  1.00  0.00           O  
ATOM   1770  ND2 ASN A 112      21.948  -7.587 -46.419  1.00  0.00           N  
ATOM   1771  H   ASN A 112      25.095  -6.920 -44.912  1.00  0.00           H  
ATOM   1772  HA  ASN A 112      24.794  -5.014 -47.022  1.00  0.00           H  
ATOM   1773 1HB  ASN A 112      22.959  -5.960 -44.819  1.00  0.00           H  
ATOM   1774 2HB  ASN A 112      22.497  -4.835 -46.074  1.00  0.00           H  
ATOM   1775 1HD2 ASN A 112      21.714  -8.369 -46.998  1.00  0.00           H  
ATOM   1776 2HD2 ASN A 112      21.475  -7.471 -45.547  1.00  0.00           H  
ATOM   1777  N   LEU A 113      25.036  -3.729 -44.002  1.00  0.00           N  
ATOM   1778  CA  LEU A 113      25.280  -2.471 -43.314  1.00  0.00           C  
ATOM   1779  C   LEU A 113      26.508  -1.854 -43.967  1.00  0.00           C  
ATOM   1780  O   LEU A 113      26.525  -0.666 -44.305  1.00  0.00           O  
ATOM   1781  CB  LEU A 113      25.549  -2.697 -41.811  1.00  0.00           C  
ATOM   1782  CG  LEU A 113      25.812  -1.438 -40.938  1.00  0.00           C  
ATOM   1783  CD1 LEU A 113      24.598  -0.554 -40.934  1.00  0.00           C  
ATOM   1784  CD2 LEU A 113      26.176  -1.851 -39.524  1.00  0.00           C  
ATOM   1785  H   LEU A 113      25.057  -4.594 -43.456  1.00  0.00           H  
ATOM   1786  HA  LEU A 113      24.426  -1.819 -43.465  1.00  0.00           H  
ATOM   1787 1HB  LEU A 113      24.697  -3.229 -41.390  1.00  0.00           H  
ATOM   1788 2HB  LEU A 113      26.420  -3.346 -41.718  1.00  0.00           H  
ATOM   1789  HG  LEU A 113      26.631  -0.883 -41.367  1.00  0.00           H  
ATOM   1790 1HD1 LEU A 113      24.805   0.299 -40.331  1.00  0.00           H  
ATOM   1791 2HD1 LEU A 113      24.351  -0.232 -41.931  1.00  0.00           H  
ATOM   1792 3HD1 LEU A 113      23.769  -1.090 -40.504  1.00  0.00           H  
ATOM   1793 1HD2 LEU A 113      26.377  -0.961 -38.925  1.00  0.00           H  
ATOM   1794 2HD2 LEU A 113      25.361  -2.389 -39.091  1.00  0.00           H  
ATOM   1795 3HD2 LEU A 113      27.060  -2.480 -39.546  1.00  0.00           H  
ATOM   1796  N   GLY A 114      27.524  -2.706 -44.173  1.00  0.00           N  
ATOM   1797  CA  GLY A 114      28.766  -2.331 -44.805  1.00  0.00           C  
ATOM   1798  C   GLY A 114      28.489  -1.718 -46.158  1.00  0.00           C  
ATOM   1799  O   GLY A 114      28.993  -0.628 -46.446  1.00  0.00           O  
ATOM   1800  H   GLY A 114      27.444  -3.669 -43.840  1.00  0.00           H  
ATOM   1801 1HA  GLY A 114      29.283  -1.622 -44.167  1.00  0.00           H  
ATOM   1802 2HA  GLY A 114      29.403  -3.216 -44.909  1.00  0.00           H  
ATOM   1803  N   ASN A 115      27.676  -2.398 -46.985  1.00  0.00           N  
ATOM   1804  CA  ASN A 115      27.336  -1.892 -48.309  1.00  0.00           C  
ATOM   1805  C   ASN A 115      26.631  -0.547 -48.275  1.00  0.00           C  
ATOM   1806  O   ASN A 115      26.932   0.324 -49.094  1.00  0.00           O  
ATOM   1807  CB  ASN A 115      26.438  -2.844 -49.063  1.00  0.00           C  
ATOM   1808  CG  ASN A 115      27.089  -4.060 -49.604  1.00  0.00           C  
ATOM   1809  OD1 ASN A 115      28.323  -4.157 -49.756  1.00  0.00           O  
ATOM   1810  ND2 ASN A 115      26.265  -5.010 -49.934  1.00  0.00           N  
ATOM   1811  H   ASN A 115      27.338  -3.314 -46.682  1.00  0.00           H  
ATOM   1812  HA  ASN A 115      28.248  -1.765 -48.870  1.00  0.00           H  
ATOM   1813 1HB  ASN A 115      25.619  -3.149 -48.415  1.00  0.00           H  
ATOM   1814 2HB  ASN A 115      26.000  -2.303 -49.892  1.00  0.00           H  
ATOM   1815 1HD2 ASN A 115      26.615  -5.866 -50.318  1.00  0.00           H  
ATOM   1816 2HD2 ASN A 115      25.280  -4.900 -49.798  1.00  0.00           H  
ATOM   1817  N   ALA A 116      25.707  -0.331 -47.343  1.00  0.00           N  
ATOM   1818  CA  ALA A 116      25.063   0.974 -47.323  1.00  0.00           C  
ATOM   1819  C   ALA A 116      26.112   2.069 -47.054  1.00  0.00           C  
ATOM   1820  O   ALA A 116      26.151   3.096 -47.746  1.00  0.00           O  
ATOM   1821  CB  ALA A 116      23.963   0.982 -46.282  1.00  0.00           C  
ATOM   1822  H   ALA A 116      25.420  -1.090 -46.712  1.00  0.00           H  
ATOM   1823  HA  ALA A 116      24.625   1.159 -48.301  1.00  0.00           H  
ATOM   1824 1HB  ALA A 116      23.473   1.952 -46.285  1.00  0.00           H  
ATOM   1825 2HB  ALA A 116      23.242   0.206 -46.506  1.00  0.00           H  
ATOM   1826 3HB  ALA A 116      24.408   0.788 -45.306  1.00  0.00           H  
ATOM   1827  N   TYR A 117      27.035   1.819 -46.115  1.00  0.00           N  
ATOM   1828  CA  TYR A 117      28.076   2.809 -45.834  1.00  0.00           C  
ATOM   1829  C   TYR A 117      29.014   2.985 -47.031  1.00  0.00           C  
ATOM   1830  O   TYR A 117      29.370   4.110 -47.399  1.00  0.00           O  
ATOM   1831  CB  TYR A 117      28.870   2.432 -44.584  1.00  0.00           C  
ATOM   1832  CG  TYR A 117      28.206   2.799 -43.265  1.00  0.00           C  
ATOM   1833  CD1 TYR A 117      27.607   1.850 -42.476  1.00  0.00           C  
ATOM   1834  CD2 TYR A 117      28.240   4.116 -42.830  1.00  0.00           C  
ATOM   1835  CE1 TYR A 117      27.049   2.219 -41.273  1.00  0.00           C  
ATOM   1836  CE2 TYR A 117      27.691   4.469 -41.631  1.00  0.00           C  
ATOM   1837  CZ  TYR A 117      27.101   3.523 -40.853  1.00  0.00           C  
ATOM   1838  OH  TYR A 117      26.556   3.871 -39.640  1.00  0.00           O  
ATOM   1839  H   TYR A 117      26.968   0.955 -45.561  1.00  0.00           H  
ATOM   1840  HA  TYR A 117      27.591   3.769 -45.651  1.00  0.00           H  
ATOM   1841 1HB  TYR A 117      29.046   1.353 -44.585  1.00  0.00           H  
ATOM   1842 2HB  TYR A 117      29.840   2.911 -44.617  1.00  0.00           H  
ATOM   1843  HD1 TYR A 117      27.581   0.819 -42.792  1.00  0.00           H  
ATOM   1844  HD2 TYR A 117      28.704   4.878 -43.434  1.00  0.00           H  
ATOM   1845  HE1 TYR A 117      26.590   1.482 -40.645  1.00  0.00           H  
ATOM   1846  HE2 TYR A 117      27.732   5.507 -41.301  1.00  0.00           H  
ATOM   1847  HH  TYR A 117      26.760   4.793 -39.456  1.00  0.00           H  
ATOM   1848  N   TYR A 118      29.360   1.875 -47.679  1.00  0.00           N  
ATOM   1849  CA  TYR A 118      30.227   1.843 -48.851  1.00  0.00           C  
ATOM   1850  C   TYR A 118      29.666   2.761 -49.928  1.00  0.00           C  
ATOM   1851  O   TYR A 118      30.370   3.620 -50.461  1.00  0.00           O  
ATOM   1852  CB  TYR A 118      30.300   0.404 -49.362  1.00  0.00           C  
ATOM   1853  CG  TYR A 118      31.053   0.147 -50.609  1.00  0.00           C  
ATOM   1854  CD1 TYR A 118      32.422  -0.061 -50.602  1.00  0.00           C  
ATOM   1855  CD2 TYR A 118      30.344   0.102 -51.785  1.00  0.00           C  
ATOM   1856  CE1 TYR A 118      33.078  -0.313 -51.803  1.00  0.00           C  
ATOM   1857  CE2 TYR A 118      30.978  -0.136 -52.957  1.00  0.00           C  
ATOM   1858  CZ  TYR A 118      32.329  -0.340 -52.985  1.00  0.00           C  
ATOM   1859  OH  TYR A 118      32.915  -0.570 -54.197  1.00  0.00           O  
ATOM   1860  H   TYR A 118      29.040   0.982 -47.303  1.00  0.00           H  
ATOM   1861  HA  TYR A 118      31.218   2.196 -48.572  1.00  0.00           H  
ATOM   1862 1HB  TYR A 118      30.695  -0.234 -48.592  1.00  0.00           H  
ATOM   1863 2HB  TYR A 118      29.308   0.076 -49.544  1.00  0.00           H  
ATOM   1864  HD1 TYR A 118      32.966  -0.028 -49.666  1.00  0.00           H  
ATOM   1865  HD2 TYR A 118      29.267   0.261 -51.777  1.00  0.00           H  
ATOM   1866  HE1 TYR A 118      34.155  -0.479 -51.826  1.00  0.00           H  
ATOM   1867  HE2 TYR A 118      30.409  -0.166 -53.884  1.00  0.00           H  
ATOM   1868  HH  TYR A 118      33.873  -0.641 -54.108  1.00  0.00           H  
ATOM   1869  N   LYS A 119      28.371   2.609 -50.222  1.00  0.00           N  
ATOM   1870  CA  LYS A 119      27.693   3.408 -51.238  1.00  0.00           C  
ATOM   1871  C   LYS A 119      27.696   4.899 -50.896  1.00  0.00           C  
ATOM   1872  O   LYS A 119      27.748   5.744 -51.791  1.00  0.00           O  
ATOM   1873  CB  LYS A 119      26.261   2.910 -51.434  1.00  0.00           C  
ATOM   1874  CG  LYS A 119      26.133   1.511 -52.074  1.00  0.00           C  
ATOM   1875  CD  LYS A 119      26.535   1.495 -53.551  1.00  0.00           C  
ATOM   1876  CE  LYS A 119      26.294   0.124 -54.169  1.00  0.00           C  
ATOM   1877  NZ  LYS A 119      26.694   0.079 -55.614  1.00  0.00           N  
ATOM   1878  H   LYS A 119      27.848   1.869 -49.740  1.00  0.00           H  
ATOM   1879  HA  LYS A 119      28.238   3.297 -52.169  1.00  0.00           H  
ATOM   1880 1HB  LYS A 119      25.759   2.874 -50.461  1.00  0.00           H  
ATOM   1881 2HB  LYS A 119      25.722   3.618 -52.054  1.00  0.00           H  
ATOM   1882 1HG  LYS A 119      26.780   0.822 -51.542  1.00  0.00           H  
ATOM   1883 2HG  LYS A 119      25.110   1.157 -51.970  1.00  0.00           H  
ATOM   1884 1HD  LYS A 119      25.960   2.246 -54.095  1.00  0.00           H  
ATOM   1885 2HD  LYS A 119      27.592   1.723 -53.652  1.00  0.00           H  
ATOM   1886 1HE  LYS A 119      26.873  -0.618 -53.618  1.00  0.00           H  
ATOM   1887 2HE  LYS A 119      25.235  -0.121 -54.087  1.00  0.00           H  
ATOM   1888 1HZ  LYS A 119      26.517  -0.846 -55.985  1.00  0.00           H  
ATOM   1889 2HZ  LYS A 119      26.152   0.757 -56.135  1.00  0.00           H  
ATOM   1890 3HZ  LYS A 119      27.676   0.293 -55.708  1.00  0.00           H  
ATOM   1891  N   GLN A 120      27.701   5.232 -49.601  1.00  0.00           N  
ATOM   1892  CA  GLN A 120      27.736   6.619 -49.154  1.00  0.00           C  
ATOM   1893  C   GLN A 120      29.163   7.207 -49.149  1.00  0.00           C  
ATOM   1894  O   GLN A 120      29.340   8.387 -48.846  1.00  0.00           O  
ATOM   1895  CB  GLN A 120      27.181   6.747 -47.729  1.00  0.00           C  
ATOM   1896  CG  GLN A 120      25.696   6.440 -47.531  1.00  0.00           C  
ATOM   1897  CD  GLN A 120      25.354   6.554 -46.051  1.00  0.00           C  
ATOM   1898  OE1 GLN A 120      26.183   6.198 -45.210  1.00  0.00           O  
ATOM   1899  NE2 GLN A 120      24.174   7.059 -45.719  1.00  0.00           N  
ATOM   1900  H   GLN A 120      27.601   4.491 -48.895  1.00  0.00           H  
ATOM   1901  HA  GLN A 120      27.127   7.213 -49.831  1.00  0.00           H  
ATOM   1902 1HB  GLN A 120      27.739   6.077 -47.077  1.00  0.00           H  
ATOM   1903 2HB  GLN A 120      27.359   7.758 -47.364  1.00  0.00           H  
ATOM   1904 1HG  GLN A 120      25.104   7.163 -48.086  1.00  0.00           H  
ATOM   1905 2HG  GLN A 120      25.476   5.436 -47.870  1.00  0.00           H  
ATOM   1906 1HE2 GLN A 120      23.952   7.158 -44.747  1.00  0.00           H  
ATOM   1907 2HE2 GLN A 120      23.529   7.345 -46.428  1.00  0.00           H  
ATOM   1908  N   GLY A 121      30.179   6.391 -49.470  1.00  0.00           N  
ATOM   1909  CA  GLY A 121      31.584   6.810 -49.450  1.00  0.00           C  
ATOM   1910  C   GLY A 121      32.237   6.630 -48.079  1.00  0.00           C  
ATOM   1911  O   GLY A 121      33.382   7.036 -47.841  1.00  0.00           O  
ATOM   1912  H   GLY A 121      29.989   5.428 -49.760  1.00  0.00           H  
ATOM   1913 1HA  GLY A 121      32.129   6.221 -50.191  1.00  0.00           H  
ATOM   1914 2HA  GLY A 121      31.654   7.850 -49.757  1.00  0.00           H  
ATOM   1915  N   ASP A 122      31.492   6.052 -47.147  1.00  0.00           N  
ATOM   1916  CA  ASP A 122      31.983   5.838 -45.802  1.00  0.00           C  
ATOM   1917  C   ASP A 122      32.714   4.508 -45.740  1.00  0.00           C  
ATOM   1918  O   ASP A 122      32.218   3.502 -45.212  1.00  0.00           O  
ATOM   1919  CB  ASP A 122      30.854   5.963 -44.786  1.00  0.00           C  
ATOM   1920  CG  ASP A 122      30.395   7.444 -44.535  1.00  0.00           C  
ATOM   1921  OD1 ASP A 122      31.159   8.360 -44.766  1.00  0.00           O  
ATOM   1922  OD2 ASP A 122      29.291   7.625 -44.084  1.00  0.00           O  
ATOM   1923  H   ASP A 122      30.566   5.702 -47.388  1.00  0.00           H  
ATOM   1924  HA  ASP A 122      32.703   6.623 -45.569  1.00  0.00           H  
ATOM   1925 1HB  ASP A 122      29.999   5.410 -45.166  1.00  0.00           H  
ATOM   1926 2HB  ASP A 122      31.154   5.511 -43.836  1.00  0.00           H  
ATOM   1927  N   TYR A 123      33.925   4.534 -46.283  1.00  0.00           N  
ATOM   1928  CA  TYR A 123      34.745   3.342 -46.438  1.00  0.00           C  
ATOM   1929  C   TYR A 123      35.265   2.773 -45.115  1.00  0.00           C  
ATOM   1930  O   TYR A 123      35.520   1.578 -45.042  1.00  0.00           O  
ATOM   1931  CB  TYR A 123      35.889   3.592 -47.413  1.00  0.00           C  
ATOM   1932  CG  TYR A 123      35.381   3.834 -48.827  1.00  0.00           C  
ATOM   1933  CD1 TYR A 123      35.552   5.076 -49.395  1.00  0.00           C  
ATOM   1934  CD2 TYR A 123      34.703   2.843 -49.534  1.00  0.00           C  
ATOM   1935  CE1 TYR A 123      35.068   5.337 -50.655  1.00  0.00           C  
ATOM   1936  CE2 TYR A 123      34.218   3.112 -50.800  1.00  0.00           C  
ATOM   1937  CZ  TYR A 123      34.397   4.355 -51.355  1.00  0.00           C  
ATOM   1938  OH  TYR A 123      33.912   4.630 -52.617  1.00  0.00           O  
ATOM   1939  H   TYR A 123      34.210   5.437 -46.682  1.00  0.00           H  
ATOM   1940  HA  TYR A 123      34.113   2.580 -46.883  1.00  0.00           H  
ATOM   1941 1HB  TYR A 123      36.472   4.457 -47.094  1.00  0.00           H  
ATOM   1942 2HB  TYR A 123      36.557   2.725 -47.430  1.00  0.00           H  
ATOM   1943  HD1 TYR A 123      36.073   5.859 -48.846  1.00  0.00           H  
ATOM   1944  HD2 TYR A 123      34.550   1.863 -49.097  1.00  0.00           H  
ATOM   1945  HE1 TYR A 123      35.209   6.323 -51.095  1.00  0.00           H  
ATOM   1946  HE2 TYR A 123      33.691   2.354 -51.359  1.00  0.00           H  
ATOM   1947  HH  TYR A 123      33.553   3.829 -53.008  1.00  0.00           H  
ATOM   1948  N   ASP A 124      35.377   3.561 -44.042  1.00  0.00           N  
ATOM   1949  CA  ASP A 124      35.935   2.959 -42.826  1.00  0.00           C  
ATOM   1950  C   ASP A 124      34.907   2.059 -42.168  1.00  0.00           C  
ATOM   1951  O   ASP A 124      35.240   0.955 -41.716  1.00  0.00           O  
ATOM   1952  CB  ASP A 124      36.293   4.052 -41.825  1.00  0.00           C  
ATOM   1953  CG  ASP A 124      37.445   4.870 -42.244  1.00  0.00           C  
ATOM   1954  OD1 ASP A 124      37.229   5.975 -42.686  1.00  0.00           O  
ATOM   1955  OD2 ASP A 124      38.557   4.419 -42.111  1.00  0.00           O  
ATOM   1956  H   ASP A 124      35.162   4.554 -44.068  1.00  0.00           H  
ATOM   1957  HA  ASP A 124      36.817   2.375 -43.085  1.00  0.00           H  
ATOM   1958 1HB  ASP A 124      35.428   4.708 -41.679  1.00  0.00           H  
ATOM   1959 2HB  ASP A 124      36.517   3.600 -40.860  1.00  0.00           H  
ATOM   1960  N   GLU A 125      33.658   2.491 -42.175  1.00  0.00           N  
ATOM   1961  CA  GLU A 125      32.565   1.708 -41.653  1.00  0.00           C  
ATOM   1962  C   GLU A 125      32.359   0.513 -42.571  1.00  0.00           C  
ATOM   1963  O   GLU A 125      32.294  -0.631 -42.120  1.00  0.00           O  
ATOM   1964  CB  GLU A 125      31.323   2.581 -41.540  1.00  0.00           C  
ATOM   1965  CG  GLU A 125      31.409   3.663 -40.446  1.00  0.00           C  
ATOM   1966  CD  GLU A 125      32.267   4.841 -40.843  1.00  0.00           C  
ATOM   1967  OE1 GLU A 125      32.707   4.850 -41.969  1.00  0.00           O  
ATOM   1968  OE2 GLU A 125      32.485   5.709 -40.041  1.00  0.00           O  
ATOM   1969  H   GLU A 125      33.466   3.432 -42.528  1.00  0.00           H  
ATOM   1970  HA  GLU A 125      32.832   1.340 -40.660  1.00  0.00           H  
ATOM   1971 1HB  GLU A 125      31.168   3.091 -42.490  1.00  0.00           H  
ATOM   1972 2HB  GLU A 125      30.463   1.976 -41.364  1.00  0.00           H  
ATOM   1973 1HG  GLU A 125      30.404   4.015 -40.222  1.00  0.00           H  
ATOM   1974 2HG  GLU A 125      31.814   3.209 -39.541  1.00  0.00           H  
ATOM   1975  N   ALA A 126      32.401   0.739 -43.894  1.00  0.00           N  
ATOM   1976  CA  ALA A 126      32.221  -0.378 -44.800  1.00  0.00           C  
ATOM   1977  C   ALA A 126      33.256  -1.467 -44.529  1.00  0.00           C  
ATOM   1978  O   ALA A 126      32.903  -2.648 -44.456  1.00  0.00           O  
ATOM   1979  CB  ALA A 126      32.322   0.090 -46.230  1.00  0.00           C  
ATOM   1980  H   ALA A 126      32.468   1.693 -44.266  1.00  0.00           H  
ATOM   1981  HA  ALA A 126      31.236  -0.788 -44.633  1.00  0.00           H  
ATOM   1982 1HB  ALA A 126      32.154  -0.738 -46.887  1.00  0.00           H  
ATOM   1983 2HB  ALA A 126      31.576   0.854 -46.398  1.00  0.00           H  
ATOM   1984 3HB  ALA A 126      33.307   0.495 -46.403  1.00  0.00           H  
ATOM   1985  N   ILE A 127      34.513  -1.077 -44.292  1.00  0.00           N  
ATOM   1986  CA  ILE A 127      35.566  -2.030 -43.993  1.00  0.00           C  
ATOM   1987  C   ILE A 127      35.301  -2.799 -42.707  1.00  0.00           C  
ATOM   1988  O   ILE A 127      35.354  -4.026 -42.711  1.00  0.00           O  
ATOM   1989  CB  ILE A 127      36.951  -1.325 -43.986  1.00  0.00           C  
ATOM   1990  CG1 ILE A 127      37.300  -0.888 -45.463  1.00  0.00           C  
ATOM   1991  CG2 ILE A 127      38.054  -2.188 -43.328  1.00  0.00           C  
ATOM   1992  CD1 ILE A 127      38.460   0.103 -45.627  1.00  0.00           C  
ATOM   1993  H   ILE A 127      34.760  -0.083 -44.375  1.00  0.00           H  
ATOM   1994  HA  ILE A 127      35.579  -2.756 -44.809  1.00  0.00           H  
ATOM   1995  HB  ILE A 127      36.852  -0.400 -43.410  1.00  0.00           H  
ATOM   1996 1HG1 ILE A 127      37.556  -1.774 -46.028  1.00  0.00           H  
ATOM   1997 2HG1 ILE A 127      36.421  -0.458 -45.898  1.00  0.00           H  
ATOM   1998 1HG2 ILE A 127      38.989  -1.640 -43.319  1.00  0.00           H  
ATOM   1999 2HG2 ILE A 127      37.783  -2.425 -42.301  1.00  0.00           H  
ATOM   2000 3HG2 ILE A 127      38.186  -3.088 -43.867  1.00  0.00           H  
ATOM   2001 1HD1 ILE A 127      38.592   0.326 -46.681  1.00  0.00           H  
ATOM   2002 2HD1 ILE A 127      38.227   1.030 -45.096  1.00  0.00           H  
ATOM   2003 3HD1 ILE A 127      39.378  -0.313 -45.234  1.00  0.00           H  
ATOM   2004  N   GLU A 128      34.983  -2.097 -41.609  1.00  0.00           N  
ATOM   2005  CA  GLU A 128      34.739  -2.782 -40.337  1.00  0.00           C  
ATOM   2006  C   GLU A 128      33.617  -3.809 -40.419  1.00  0.00           C  
ATOM   2007  O   GLU A 128      33.700  -4.899 -39.833  1.00  0.00           O  
ATOM   2008  CB  GLU A 128      34.385  -1.775 -39.232  1.00  0.00           C  
ATOM   2009  CG  GLU A 128      34.164  -2.418 -37.836  1.00  0.00           C  
ATOM   2010  CD  GLU A 128      33.850  -1.426 -36.741  1.00  0.00           C  
ATOM   2011  OE1 GLU A 128      33.686  -1.849 -35.623  1.00  0.00           O  
ATOM   2012  OE2 GLU A 128      33.760  -0.257 -37.019  1.00  0.00           O  
ATOM   2013  H   GLU A 128      34.938  -1.074 -41.660  1.00  0.00           H  
ATOM   2014  HA  GLU A 128      35.655  -3.302 -40.057  1.00  0.00           H  
ATOM   2015 1HB  GLU A 128      35.180  -1.035 -39.149  1.00  0.00           H  
ATOM   2016 2HB  GLU A 128      33.473  -1.240 -39.512  1.00  0.00           H  
ATOM   2017 1HG  GLU A 128      33.340  -3.124 -37.893  1.00  0.00           H  
ATOM   2018 2HG  GLU A 128      35.059  -2.975 -37.566  1.00  0.00           H  
ATOM   2019  N   TYR A 129      32.544  -3.444 -41.107  1.00  0.00           N  
ATOM   2020  CA  TYR A 129      31.366  -4.284 -41.189  1.00  0.00           C  
ATOM   2021  C   TYR A 129      31.572  -5.460 -42.141  1.00  0.00           C  
ATOM   2022  O   TYR A 129      31.140  -6.580 -41.843  1.00  0.00           O  
ATOM   2023  CB  TYR A 129      30.202  -3.377 -41.530  1.00  0.00           C  
ATOM   2024  CG  TYR A 129      30.030  -2.259 -40.465  1.00  0.00           C  
ATOM   2025  CD1 TYR A 129      29.445  -1.066 -40.815  1.00  0.00           C  
ATOM   2026  CD2 TYR A 129      30.513  -2.405 -39.140  1.00  0.00           C  
ATOM   2027  CE1 TYR A 129      29.347  -0.063 -39.873  1.00  0.00           C  
ATOM   2028  CE2 TYR A 129      30.401  -1.393 -38.243  1.00  0.00           C  
ATOM   2029  CZ  TYR A 129      29.823  -0.234 -38.601  1.00  0.00           C  
ATOM   2030  OH  TYR A 129      29.725   0.787 -37.690  1.00  0.00           O  
ATOM   2031  H   TYR A 129      32.533  -2.512 -41.538  1.00  0.00           H  
ATOM   2032  HA  TYR A 129      31.185  -4.740 -40.223  1.00  0.00           H  
ATOM   2033 1HB  TYR A 129      30.389  -2.908 -42.491  1.00  0.00           H  
ATOM   2034 2HB  TYR A 129      29.288  -3.937 -41.592  1.00  0.00           H  
ATOM   2035  HD1 TYR A 129      29.076  -0.909 -41.827  1.00  0.00           H  
ATOM   2036  HD2 TYR A 129      30.995  -3.301 -38.792  1.00  0.00           H  
ATOM   2037  HE1 TYR A 129      28.907   0.867 -40.123  1.00  0.00           H  
ATOM   2038  HE2 TYR A 129      30.786  -1.521 -37.230  1.00  0.00           H  
ATOM   2039  HH  TYR A 129      30.100   0.501 -36.849  1.00  0.00           H  
ATOM   2040  N   TYR A 130      32.272  -5.249 -43.261  1.00  0.00           N  
ATOM   2041  CA  TYR A 130      32.550  -6.363 -44.151  1.00  0.00           C  
ATOM   2042  C   TYR A 130      33.428  -7.366 -43.415  1.00  0.00           C  
ATOM   2043  O   TYR A 130      33.220  -8.578 -43.531  1.00  0.00           O  
ATOM   2044  CB  TYR A 130      33.278  -5.908 -45.403  1.00  0.00           C  
ATOM   2045  CG  TYR A 130      32.498  -5.073 -46.381  1.00  0.00           C  
ATOM   2046  CD1 TYR A 130      33.137  -4.032 -47.024  1.00  0.00           C  
ATOM   2047  CD2 TYR A 130      31.181  -5.331 -46.649  1.00  0.00           C  
ATOM   2048  CE1 TYR A 130      32.473  -3.267 -47.923  1.00  0.00           C  
ATOM   2049  CE2 TYR A 130      30.515  -4.570 -47.544  1.00  0.00           C  
ATOM   2050  CZ  TYR A 130      31.154  -3.538 -48.183  1.00  0.00           C  
ATOM   2051  OH  TYR A 130      30.498  -2.797 -49.115  1.00  0.00           O  
ATOM   2052  H   TYR A 130      32.574  -4.306 -43.515  1.00  0.00           H  
ATOM   2053  HA  TYR A 130      31.620  -6.866 -44.401  1.00  0.00           H  
ATOM   2054 1HB  TYR A 130      34.134  -5.330 -45.097  1.00  0.00           H  
ATOM   2055 2HB  TYR A 130      33.640  -6.787 -45.926  1.00  0.00           H  
ATOM   2056  HD1 TYR A 130      34.173  -3.826 -46.803  1.00  0.00           H  
ATOM   2057  HD2 TYR A 130      30.664  -6.134 -46.162  1.00  0.00           H  
ATOM   2058  HE1 TYR A 130      32.983  -2.453 -48.436  1.00  0.00           H  
ATOM   2059  HE2 TYR A 130      29.473  -4.790 -47.748  1.00  0.00           H  
ATOM   2060  HH  TYR A 130      29.628  -3.194 -49.283  1.00  0.00           H  
ATOM   2061  N   GLN A 131      34.407  -6.863 -42.642  1.00  0.00           N  
ATOM   2062  CA  GLN A 131      35.304  -7.735 -41.902  1.00  0.00           C  
ATOM   2063  C   GLN A 131      34.556  -8.565 -40.871  1.00  0.00           C  
ATOM   2064  O   GLN A 131      34.830  -9.762 -40.753  1.00  0.00           O  
ATOM   2065  CB  GLN A 131      36.389  -6.908 -41.220  1.00  0.00           C  
ATOM   2066  CG  GLN A 131      37.403  -6.325 -42.165  1.00  0.00           C  
ATOM   2067  CD  GLN A 131      38.299  -5.318 -41.493  1.00  0.00           C  
ATOM   2068  OE1 GLN A 131      37.870  -4.571 -40.610  1.00  0.00           O  
ATOM   2069  NE2 GLN A 131      39.558  -5.295 -41.884  1.00  0.00           N  
ATOM   2070  H   GLN A 131      34.553  -5.849 -42.594  1.00  0.00           H  
ATOM   2071  HA  GLN A 131      35.779  -8.412 -42.604  1.00  0.00           H  
ATOM   2072 1HB  GLN A 131      35.922  -6.083 -40.683  1.00  0.00           H  
ATOM   2073 2HB  GLN A 131      36.912  -7.522 -40.488  1.00  0.00           H  
ATOM   2074 1HG  GLN A 131      38.026  -7.134 -42.534  1.00  0.00           H  
ATOM   2075 2HG  GLN A 131      36.898  -5.852 -42.990  1.00  0.00           H  
ATOM   2076 1HE2 GLN A 131      40.197  -4.649 -41.465  1.00  0.00           H  
ATOM   2077 2HE2 GLN A 131      39.875  -5.929 -42.580  1.00  0.00           H  
ATOM   2078  N   LYS A 132      33.587  -7.971 -40.157  1.00  0.00           N  
ATOM   2079  CA  LYS A 132      32.835  -8.763 -39.193  1.00  0.00           C  
ATOM   2080  C   LYS A 132      32.019  -9.828 -39.919  1.00  0.00           C  
ATOM   2081  O   LYS A 132      31.923 -10.967 -39.444  1.00  0.00           O  
ATOM   2082  CB  LYS A 132      31.953  -7.878 -38.307  1.00  0.00           C  
ATOM   2083  CG  LYS A 132      31.129  -8.633 -37.230  1.00  0.00           C  
ATOM   2084  CD  LYS A 132      32.002  -9.417 -36.231  1.00  0.00           C  
ATOM   2085  CE  LYS A 132      31.175  -9.992 -35.060  1.00  0.00           C  
ATOM   2086  NZ  LYS A 132      30.859  -8.958 -34.026  1.00  0.00           N  
ATOM   2087  H   LYS A 132      33.434  -6.958 -40.235  1.00  0.00           H  
ATOM   2088  HA  LYS A 132      33.552  -9.272 -38.551  1.00  0.00           H  
ATOM   2089 1HB  LYS A 132      32.573  -7.135 -37.806  1.00  0.00           H  
ATOM   2090 2HB  LYS A 132      31.247  -7.332 -38.940  1.00  0.00           H  
ATOM   2091 1HG  LYS A 132      30.534  -7.913 -36.683  1.00  0.00           H  
ATOM   2092 2HG  LYS A 132      30.454  -9.330 -37.720  1.00  0.00           H  
ATOM   2093 1HD  LYS A 132      32.473 -10.263 -36.740  1.00  0.00           H  
ATOM   2094 2HD  LYS A 132      32.790  -8.776 -35.835  1.00  0.00           H  
ATOM   2095 1HE  LYS A 132      30.237 -10.389 -35.451  1.00  0.00           H  
ATOM   2096 2HE  LYS A 132      31.731 -10.805 -34.593  1.00  0.00           H  
ATOM   2097 1HZ  LYS A 132      30.314  -9.366 -33.276  1.00  0.00           H  
ATOM   2098 2HZ  LYS A 132      31.722  -8.599 -33.651  1.00  0.00           H  
ATOM   2099 3HZ  LYS A 132      30.334  -8.198 -34.432  1.00  0.00           H  
ATOM   2100  N   ALA A 133      31.423  -9.480 -41.072  1.00  0.00           N  
ATOM   2101  CA  ALA A 133      30.638 -10.470 -41.798  1.00  0.00           C  
ATOM   2102  C   ALA A 133      31.511 -11.665 -42.168  1.00  0.00           C  
ATOM   2103  O   ALA A 133      31.067 -12.808 -42.043  1.00  0.00           O  
ATOM   2104  CB  ALA A 133      30.043  -9.869 -43.058  1.00  0.00           C  
ATOM   2105  H   ALA A 133      31.481  -8.513 -41.411  1.00  0.00           H  
ATOM   2106  HA  ALA A 133      29.842 -10.811 -41.148  1.00  0.00           H  
ATOM   2107 1HB  ALA A 133      29.445 -10.618 -43.575  1.00  0.00           H  
ATOM   2108 2HB  ALA A 133      29.419  -9.032 -42.791  1.00  0.00           H  
ATOM   2109 3HB  ALA A 133      30.842  -9.528 -43.711  1.00  0.00           H  
ATOM   2110  N   LEU A 134      32.758 -11.394 -42.574  1.00  0.00           N  
ATOM   2111  CA  LEU A 134      33.724 -12.426 -42.925  1.00  0.00           C  
ATOM   2112  C   LEU A 134      34.159 -13.266 -41.729  1.00  0.00           C  
ATOM   2113  O   LEU A 134      34.352 -14.472 -41.859  1.00  0.00           O  
ATOM   2114  CB  LEU A 134      34.931 -11.772 -43.602  1.00  0.00           C  
ATOM   2115  CG  LEU A 134      34.634 -11.184 -44.989  1.00  0.00           C  
ATOM   2116  CD1 LEU A 134      35.775 -10.325 -45.449  1.00  0.00           C  
ATOM   2117  CD2 LEU A 134      34.428 -12.295 -45.981  1.00  0.00           C  
ATOM   2118  H   LEU A 134      33.016 -10.409 -42.699  1.00  0.00           H  
ATOM   2119  HA  LEU A 134      33.245 -13.097 -43.622  1.00  0.00           H  
ATOM   2120 1HB  LEU A 134      35.285 -10.968 -42.965  1.00  0.00           H  
ATOM   2121 2HB  LEU A 134      35.723 -12.512 -43.700  1.00  0.00           H  
ATOM   2122  HG  LEU A 134      33.743 -10.574 -44.933  1.00  0.00           H  
ATOM   2123 1HD1 LEU A 134      35.538  -9.902 -46.423  1.00  0.00           H  
ATOM   2124 2HD1 LEU A 134      35.908  -9.529 -44.733  1.00  0.00           H  
ATOM   2125 3HD1 LEU A 134      36.687 -10.913 -45.517  1.00  0.00           H  
ATOM   2126 1HD2 LEU A 134      34.215 -11.845 -46.924  1.00  0.00           H  
ATOM   2127 2HD2 LEU A 134      35.329 -12.900 -46.048  1.00  0.00           H  
ATOM   2128 3HD2 LEU A 134      33.611 -12.928 -45.712  1.00  0.00           H  
ATOM   2129  N   GLU A 135      34.318 -12.660 -40.554  1.00  0.00           N  
ATOM   2130  CA  GLU A 135      34.672 -13.470 -39.392  1.00  0.00           C  
ATOM   2131  C   GLU A 135      33.549 -14.472 -39.096  1.00  0.00           C  
ATOM   2132  O   GLU A 135      33.807 -15.635 -38.772  1.00  0.00           O  
ATOM   2133  CB  GLU A 135      34.883 -12.608 -38.142  1.00  0.00           C  
ATOM   2134  CG  GLU A 135      36.117 -11.715 -38.130  1.00  0.00           C  
ATOM   2135  CD  GLU A 135      36.181 -10.894 -36.868  1.00  0.00           C  
ATOM   2136  OE1 GLU A 135      35.282 -11.041 -36.073  1.00  0.00           O  
ATOM   2137  OE2 GLU A 135      37.106 -10.136 -36.696  1.00  0.00           O  
ATOM   2138  H   GLU A 135      34.246 -11.639 -40.492  1.00  0.00           H  
ATOM   2139  HA  GLU A 135      35.586 -14.021 -39.612  1.00  0.00           H  
ATOM   2140 1HB  GLU A 135      34.016 -11.958 -38.018  1.00  0.00           H  
ATOM   2141 2HB  GLU A 135      34.929 -13.253 -37.266  1.00  0.00           H  
ATOM   2142 1HG  GLU A 135      37.009 -12.334 -38.204  1.00  0.00           H  
ATOM   2143 2HG  GLU A 135      36.090 -11.056 -38.991  1.00  0.00           H  
ATOM   2144  N   LEU A 136      32.304 -14.001 -39.230  1.00  0.00           N  
ATOM   2145  CA  LEU A 136      31.106 -14.801 -39.001  1.00  0.00           C  
ATOM   2146  C   LEU A 136      30.871 -15.843 -40.098  1.00  0.00           C  
ATOM   2147  O   LEU A 136      30.421 -16.958 -39.827  1.00  0.00           O  
ATOM   2148  CB  LEU A 136      29.911 -13.861 -38.930  1.00  0.00           C  
ATOM   2149  CG  LEU A 136      29.853 -12.912 -37.738  1.00  0.00           C  
ATOM   2150  CD1 LEU A 136      28.779 -11.918 -38.001  1.00  0.00           C  
ATOM   2151  CD2 LEU A 136      29.553 -13.666 -36.475  1.00  0.00           C  
ATOM   2152  H   LEU A 136      32.196 -13.006 -39.455  1.00  0.00           H  
ATOM   2153  HA  LEU A 136      31.226 -15.334 -38.064  1.00  0.00           H  
ATOM   2154 1HB  LEU A 136      29.933 -13.245 -39.818  1.00  0.00           H  
ATOM   2155 2HB  LEU A 136      29.001 -14.457 -38.936  1.00  0.00           H  
ATOM   2156  HG  LEU A 136      30.802 -12.385 -37.635  1.00  0.00           H  
ATOM   2157 1HD1 LEU A 136      28.724 -11.221 -37.176  1.00  0.00           H  
ATOM   2158 2HD1 LEU A 136      29.025 -11.381 -38.908  1.00  0.00           H  
ATOM   2159 3HD1 LEU A 136      27.833 -12.426 -38.116  1.00  0.00           H  
ATOM   2160 1HD2 LEU A 136      29.499 -12.963 -35.652  1.00  0.00           H  
ATOM   2161 2HD2 LEU A 136      28.598 -14.180 -36.581  1.00  0.00           H  
ATOM   2162 3HD2 LEU A 136      30.330 -14.390 -36.264  1.00  0.00           H  
ATOM   2163  N   ASP A 137      31.181 -15.466 -41.336  1.00  0.00           N  
ATOM   2164  CA  ASP A 137      31.048 -16.317 -42.506  1.00  0.00           C  
ATOM   2165  C   ASP A 137      32.359 -16.300 -43.300  1.00  0.00           C  
ATOM   2166  O   ASP A 137      32.581 -15.391 -44.120  1.00  0.00           O  
ATOM   2167  CB  ASP A 137      29.903 -15.857 -43.402  1.00  0.00           C  
ATOM   2168  CG  ASP A 137      29.702 -16.779 -44.626  1.00  0.00           C  
ATOM   2169  OD1 ASP A 137      30.583 -17.591 -44.935  1.00  0.00           O  
ATOM   2170  OD2 ASP A 137      28.667 -16.671 -45.244  1.00  0.00           O  
ATOM   2171  H   ASP A 137      31.493 -14.505 -41.478  1.00  0.00           H  
ATOM   2172  HA  ASP A 137      30.785 -17.315 -42.184  1.00  0.00           H  
ATOM   2173 1HB  ASP A 137      28.983 -15.850 -42.823  1.00  0.00           H  
ATOM   2174 2HB  ASP A 137      30.090 -14.839 -43.719  1.00  0.00           H  
ATOM   2175  N   PRO A 138      33.207 -17.341 -43.137  1.00  0.00           N  
ATOM   2176  CA  PRO A 138      34.518 -17.496 -43.739  1.00  0.00           C  
ATOM   2177  C   PRO A 138      34.511 -17.403 -45.256  1.00  0.00           C  
ATOM   2178  O   PRO A 138      35.567 -17.221 -45.854  1.00  0.00           O  
ATOM   2179  CB  PRO A 138      34.945 -18.906 -43.289  1.00  0.00           C  
ATOM   2180  CG  PRO A 138      34.189 -19.151 -42.017  1.00  0.00           C  
ATOM   2181  CD  PRO A 138      32.864 -18.453 -42.204  1.00  0.00           C  
ATOM   2182  HA  PRO A 138      35.185 -16.727 -43.311  1.00  0.00           H  
ATOM   2183 1HB  PRO A 138      34.698 -19.630 -44.079  1.00  0.00           H  
ATOM   2184 2HB  PRO A 138      36.031 -18.937 -43.151  1.00  0.00           H  
ATOM   2185 1HG  PRO A 138      34.080 -20.233 -41.841  1.00  0.00           H  
ATOM   2186 2HG  PRO A 138      34.755 -18.747 -41.157  1.00  0.00           H  
ATOM   2187 1HD  PRO A 138      32.116 -19.129 -42.652  1.00  0.00           H  
ATOM   2188 2HD  PRO A 138      32.561 -18.064 -41.212  1.00  0.00           H  
ATOM   2189  N   ASN A 139      33.342 -17.594 -45.893  1.00  0.00           N  
ATOM   2190  CA  ASN A 139      33.346 -17.504 -47.336  1.00  0.00           C  
ATOM   2191  C   ASN A 139      32.262 -16.570 -47.838  1.00  0.00           C  
ATOM   2192  O   ASN A 139      31.688 -16.778 -48.920  1.00  0.00           O  
ATOM   2193  CB  ASN A 139      33.173 -18.880 -47.945  1.00  0.00           C  
ATOM   2194  CG  ASN A 139      34.333 -19.800 -47.667  1.00  0.00           C  
ATOM   2195  OD1 ASN A 139      35.411 -19.671 -48.265  1.00  0.00           O  
ATOM   2196  ND2 ASN A 139      34.136 -20.741 -46.776  1.00  0.00           N  
ATOM   2197  H   ASN A 139      32.444 -17.728 -45.408  1.00  0.00           H  
ATOM   2198  HA  ASN A 139      34.297 -17.087 -47.662  1.00  0.00           H  
ATOM   2199 1HB  ASN A 139      32.262 -19.330 -47.545  1.00  0.00           H  
ATOM   2200 2HB  ASN A 139      33.045 -18.789 -49.024  1.00  0.00           H  
ATOM   2201 1HD2 ASN A 139      34.871 -21.381 -46.553  1.00  0.00           H  
ATOM   2202 2HD2 ASN A 139      33.250 -20.811 -46.315  1.00  0.00           H  
ATOM   2203  N   ASN A 140      32.095 -15.432 -47.171  1.00  0.00           N  
ATOM   2204  CA  ASN A 140      31.169 -14.455 -47.703  1.00  0.00           C  
ATOM   2205  C   ASN A 140      31.916 -13.758 -48.818  1.00  0.00           C  
ATOM   2206  O   ASN A 140      32.590 -12.743 -48.611  1.00  0.00           O  
ATOM   2207  CB  ASN A 140      30.643 -13.507 -46.631  1.00  0.00           C  
ATOM   2208  CG  ASN A 140      29.564 -12.577 -47.131  1.00  0.00           C  
ATOM   2209  OD1 ASN A 140      29.667 -12.032 -48.246  1.00  0.00           O  
ATOM   2210  ND2 ASN A 140      28.529 -12.402 -46.344  1.00  0.00           N  
ATOM   2211  H   ASN A 140      32.534 -15.322 -46.249  1.00  0.00           H  
ATOM   2212  HA  ASN A 140      30.313 -14.976 -48.143  1.00  0.00           H  
ATOM   2213 1HB  ASN A 140      30.239 -14.088 -45.822  1.00  0.00           H  
ATOM   2214 2HB  ASN A 140      31.446 -12.917 -46.228  1.00  0.00           H  
ATOM   2215 1HD2 ASN A 140      27.765 -11.815 -46.628  1.00  0.00           H  
ATOM   2216 2HD2 ASN A 140      28.484 -12.879 -45.464  1.00  0.00           H  
ATOM   2217  N   ALA A 141      31.830 -14.338 -50.006  1.00  0.00           N  
ATOM   2218  CA  ALA A 141      32.573 -13.863 -51.154  1.00  0.00           C  
ATOM   2219  C   ALA A 141      32.237 -12.433 -51.501  1.00  0.00           C  
ATOM   2220  O   ALA A 141      33.113 -11.677 -51.935  1.00  0.00           O  
ATOM   2221  CB  ALA A 141      32.320 -14.755 -52.348  1.00  0.00           C  
ATOM   2222  H   ALA A 141      31.270 -15.194 -50.065  1.00  0.00           H  
ATOM   2223  HA  ALA A 141      33.632 -13.909 -50.899  1.00  0.00           H  
ATOM   2224 1HB  ALA A 141      32.915 -14.411 -53.193  1.00  0.00           H  
ATOM   2225 2HB  ALA A 141      32.597 -15.779 -52.098  1.00  0.00           H  
ATOM   2226 3HB  ALA A 141      31.265 -14.717 -52.610  1.00  0.00           H  
ATOM   2227  N   GLU A 142      30.968 -12.047 -51.343  1.00  0.00           N  
ATOM   2228  CA  GLU A 142      30.618 -10.685 -51.704  1.00  0.00           C  
ATOM   2229  C   GLU A 142      31.284  -9.700 -50.751  1.00  0.00           C  
ATOM   2230  O   GLU A 142      31.775  -8.652 -51.188  1.00  0.00           O  
ATOM   2231  CB  GLU A 142      29.111 -10.485 -51.720  1.00  0.00           C  
ATOM   2232  CG  GLU A 142      28.365 -11.252 -52.811  1.00  0.00           C  
ATOM   2233  CD  GLU A 142      26.849 -10.978 -52.849  1.00  0.00           C  
ATOM   2234  OE1 GLU A 142      26.163 -11.741 -53.482  1.00  0.00           O  
ATOM   2235  OE2 GLU A 142      26.399  -9.976 -52.311  1.00  0.00           O  
ATOM   2236  H   GLU A 142      30.275 -12.691 -50.990  1.00  0.00           H  
ATOM   2237  HA  GLU A 142      30.992 -10.487 -52.708  1.00  0.00           H  
ATOM   2238 1HB  GLU A 142      28.683 -10.716 -50.744  1.00  0.00           H  
ATOM   2239 2HB  GLU A 142      28.950  -9.460 -51.926  1.00  0.00           H  
ATOM   2240 1HG  GLU A 142      28.795 -10.985 -53.777  1.00  0.00           H  
ATOM   2241 2HG  GLU A 142      28.532 -12.314 -52.656  1.00  0.00           H  
ATOM   2242  N   ALA A 143      31.326 -10.034 -49.450  1.00  0.00           N  
ATOM   2243  CA  ALA A 143      32.005  -9.182 -48.483  1.00  0.00           C  
ATOM   2244  C   ALA A 143      33.487  -9.109 -48.826  1.00  0.00           C  
ATOM   2245  O   ALA A 143      34.084  -8.039 -48.728  1.00  0.00           O  
ATOM   2246  CB  ALA A 143      31.801  -9.690 -47.063  1.00  0.00           C  
ATOM   2247  H   ALA A 143      30.852 -10.881 -49.131  1.00  0.00           H  
ATOM   2248  HA  ALA A 143      31.596  -8.178 -48.563  1.00  0.00           H  
ATOM   2249 1HB  ALA A 143      32.309  -9.030 -46.358  1.00  0.00           H  
ATOM   2250 2HB  ALA A 143      30.744  -9.722 -46.831  1.00  0.00           H  
ATOM   2251 3HB  ALA A 143      32.208 -10.683 -46.989  1.00  0.00           H  
ATOM   2252  N   LYS A 144      34.084 -10.230 -49.275  1.00  0.00           N  
ATOM   2253  CA  LYS A 144      35.516 -10.214 -49.608  1.00  0.00           C  
ATOM   2254  C   LYS A 144      35.785  -9.223 -50.732  1.00  0.00           C  
ATOM   2255  O   LYS A 144      36.761  -8.458 -50.682  1.00  0.00           O  
ATOM   2256  CB  LYS A 144      36.028 -11.586 -50.078  1.00  0.00           C  
ATOM   2257  CG  LYS A 144      36.123 -12.653 -49.010  1.00  0.00           C  
ATOM   2258  CD  LYS A 144      36.571 -14.020 -49.537  1.00  0.00           C  
ATOM   2259  CE  LYS A 144      38.061 -14.068 -49.883  1.00  0.00           C  
ATOM   2260  NZ  LYS A 144      38.487 -15.442 -50.281  1.00  0.00           N  
ATOM   2261  H   LYS A 144      33.532 -11.091 -49.316  1.00  0.00           H  
ATOM   2262  HA  LYS A 144      36.077  -9.898 -48.732  1.00  0.00           H  
ATOM   2263 1HB  LYS A 144      35.380 -11.962 -50.861  1.00  0.00           H  
ATOM   2264 2HB  LYS A 144      37.011 -11.452 -50.515  1.00  0.00           H  
ATOM   2265 1HG  LYS A 144      36.767 -12.323 -48.194  1.00  0.00           H  
ATOM   2266 2HG  LYS A 144      35.135 -12.807 -48.637  1.00  0.00           H  
ATOM   2267 1HD  LYS A 144      36.356 -14.779 -48.778  1.00  0.00           H  
ATOM   2268 2HD  LYS A 144      36.000 -14.264 -50.430  1.00  0.00           H  
ATOM   2269 1HE  LYS A 144      38.269 -13.392 -50.707  1.00  0.00           H  
ATOM   2270 2HE  LYS A 144      38.640 -13.757 -49.014  1.00  0.00           H  
ATOM   2271 1HZ  LYS A 144      39.475 -15.439 -50.498  1.00  0.00           H  
ATOM   2272 2HZ  LYS A 144      38.311 -16.086 -49.516  1.00  0.00           H  
ATOM   2273 3HZ  LYS A 144      37.967 -15.738 -51.094  1.00  0.00           H  
ATOM   2274  N   GLN A 145      34.925  -9.247 -51.756  1.00  0.00           N  
ATOM   2275  CA  GLN A 145      35.094  -8.358 -52.892  1.00  0.00           C  
ATOM   2276  C   GLN A 145      34.891  -6.900 -52.536  1.00  0.00           C  
ATOM   2277  O   GLN A 145      35.715  -6.052 -52.911  1.00  0.00           O  
ATOM   2278  CB  GLN A 145      34.135  -8.720 -54.026  1.00  0.00           C  
ATOM   2279  CG  GLN A 145      34.303  -7.831 -55.269  1.00  0.00           C  
ATOM   2280  CD  GLN A 145      33.398  -8.222 -56.405  1.00  0.00           C  
ATOM   2281  OE1 GLN A 145      32.485  -9.041 -56.253  1.00  0.00           O  
ATOM   2282  NE2 GLN A 145      33.642  -7.640 -57.572  1.00  0.00           N  
ATOM   2283  H   GLN A 145      34.174  -9.948 -51.758  1.00  0.00           H  
ATOM   2284  HA  GLN A 145      36.112  -8.471 -53.258  1.00  0.00           H  
ATOM   2285 1HB  GLN A 145      34.285  -9.761 -54.314  1.00  0.00           H  
ATOM   2286 2HB  GLN A 145      33.104  -8.627 -53.671  1.00  0.00           H  
ATOM   2287 1HG  GLN A 145      34.063  -6.799 -55.005  1.00  0.00           H  
ATOM   2288 2HG  GLN A 145      35.334  -7.894 -55.615  1.00  0.00           H  
ATOM   2289 1HE2 GLN A 145      33.077  -7.858 -58.367  1.00  0.00           H  
ATOM   2290 2HE2 GLN A 145      34.393  -6.979 -57.662  1.00  0.00           H  
ATOM   2291  N   ASN A 146      33.806  -6.586 -51.821  1.00  0.00           N  
ATOM   2292  CA  ASN A 146      33.554  -5.193 -51.503  1.00  0.00           C  
ATOM   2293  C   ASN A 146      34.564  -4.676 -50.487  1.00  0.00           C  
ATOM   2294  O   ASN A 146      34.864  -3.481 -50.478  1.00  0.00           O  
ATOM   2295  CB  ASN A 146      32.129  -4.952 -51.078  1.00  0.00           C  
ATOM   2296  CG  ASN A 146      31.161  -5.047 -52.235  1.00  0.00           C  
ATOM   2297  OD1 ASN A 146      31.563  -4.985 -53.407  1.00  0.00           O  
ATOM   2298  ND2 ASN A 146      29.884  -5.156 -51.953  1.00  0.00           N  
ATOM   2299  H   ASN A 146      33.148  -7.320 -51.528  1.00  0.00           H  
ATOM   2300  HA  ASN A 146      33.708  -4.610 -52.408  1.00  0.00           H  
ATOM   2301 1HB  ASN A 146      31.841  -5.652 -50.288  1.00  0.00           H  
ATOM   2302 2HB  ASN A 146      32.072  -3.953 -50.698  1.00  0.00           H  
ATOM   2303 1HD2 ASN A 146      29.220  -5.210 -52.696  1.00  0.00           H  
ATOM   2304 2HD2 ASN A 146      29.541  -5.146 -50.999  1.00  0.00           H  
ATOM   2305  N   LEU A 147      35.095  -5.559 -49.636  1.00  0.00           N  
ATOM   2306  CA  LEU A 147      36.114  -5.177 -48.678  1.00  0.00           C  
ATOM   2307  C   LEU A 147      37.390  -4.810 -49.389  1.00  0.00           C  
ATOM   2308  O   LEU A 147      37.987  -3.773 -49.083  1.00  0.00           O  
ATOM   2309  CB  LEU A 147      36.368  -6.314 -47.685  1.00  0.00           C  
ATOM   2310  CG  LEU A 147      37.482  -6.113 -46.648  1.00  0.00           C  
ATOM   2311  CD1 LEU A 147      37.227  -4.912 -45.809  1.00  0.00           C  
ATOM   2312  CD2 LEU A 147      37.530  -7.317 -45.756  1.00  0.00           C  
ATOM   2313  H   LEU A 147      34.762  -6.524 -49.621  1.00  0.00           H  
ATOM   2314  HA  LEU A 147      35.769  -4.303 -48.149  1.00  0.00           H  
ATOM   2315 1HB  LEU A 147      35.461  -6.512 -47.163  1.00  0.00           H  
ATOM   2316 2HB  LEU A 147      36.617  -7.207 -48.258  1.00  0.00           H  
ATOM   2317  HG  LEU A 147      38.434  -5.992 -47.158  1.00  0.00           H  
ATOM   2318 1HD1 LEU A 147      38.026  -4.836 -45.100  1.00  0.00           H  
ATOM   2319 2HD1 LEU A 147      37.202  -4.022 -46.423  1.00  0.00           H  
ATOM   2320 3HD1 LEU A 147      36.295  -5.018 -45.284  1.00  0.00           H  
ATOM   2321 1HD2 LEU A 147      38.320  -7.198 -45.020  1.00  0.00           H  
ATOM   2322 2HD2 LEU A 147      36.571  -7.412 -45.249  1.00  0.00           H  
ATOM   2323 3HD2 LEU A 147      37.723  -8.206 -46.357  1.00  0.00           H  
ATOM   2324  N   GLY A 148      37.832  -5.654 -50.329  1.00  0.00           N  
ATOM   2325  CA  GLY A 148      39.047  -5.347 -51.052  1.00  0.00           C  
ATOM   2326  C   GLY A 148      38.880  -4.031 -51.790  1.00  0.00           C  
ATOM   2327  O   GLY A 148      39.781  -3.184 -51.787  1.00  0.00           O  
ATOM   2328  H   GLY A 148      37.328  -6.525 -50.531  1.00  0.00           H  
ATOM   2329 1HA  GLY A 148      39.884  -5.286 -50.355  1.00  0.00           H  
ATOM   2330 2HA  GLY A 148      39.260  -6.150 -51.758  1.00  0.00           H  
ATOM   2331  N   ASN A 149      37.691  -3.814 -52.364  1.00  0.00           N  
ATOM   2332  CA  ASN A 149      37.457  -2.593 -53.096  1.00  0.00           C  
ATOM   2333  C   ASN A 149      37.418  -1.391 -52.151  1.00  0.00           C  
ATOM   2334  O   ASN A 149      37.975  -0.350 -52.484  1.00  0.00           O  
ATOM   2335  CB  ASN A 149      36.199  -2.696 -53.919  1.00  0.00           C  
ATOM   2336  CG  ASN A 149      36.115  -1.606 -54.919  1.00  0.00           C  
ATOM   2337  OD1 ASN A 149      35.377  -0.623 -54.778  1.00  0.00           O  
ATOM   2338  ND2 ASN A 149      36.875  -1.771 -55.973  1.00  0.00           N  
ATOM   2339  H   ASN A 149      36.975  -4.547 -52.358  1.00  0.00           H  
ATOM   2340  HA  ASN A 149      38.293  -2.439 -53.778  1.00  0.00           H  
ATOM   2341 1HB  ASN A 149      36.170  -3.661 -54.428  1.00  0.00           H  
ATOM   2342 2HB  ASN A 149      35.329  -2.648 -53.259  1.00  0.00           H  
ATOM   2343 1HD2 ASN A 149      36.884  -1.096 -56.708  1.00  0.00           H  
ATOM   2344 2HD2 ASN A 149      37.450  -2.592 -56.049  1.00  0.00           H  
ATOM   2345  N   ALA A 150      36.773  -1.514 -50.976  1.00  0.00           N  
ATOM   2346  CA  ALA A 150      36.717  -0.396 -50.045  1.00  0.00           C  
ATOM   2347  C   ALA A 150      38.122   0.022 -49.636  1.00  0.00           C  
ATOM   2348  O   ALA A 150      38.413   1.220 -49.538  1.00  0.00           O  
ATOM   2349  CB  ALA A 150      35.906  -0.774 -48.810  1.00  0.00           C  
ATOM   2350  H   ALA A 150      36.276  -2.375 -50.752  1.00  0.00           H  
ATOM   2351  HA  ALA A 150      36.239   0.441 -50.549  1.00  0.00           H  
ATOM   2352 1HB  ALA A 150      35.858   0.075 -48.134  1.00  0.00           H  
ATOM   2353 2HB  ALA A 150      34.910  -1.064 -49.107  1.00  0.00           H  
ATOM   2354 3HB  ALA A 150      36.389  -1.614 -48.314  1.00  0.00           H  
ATOM   2355  N   LYS A 151      39.018  -0.956 -49.428  1.00  0.00           N  
ATOM   2356  CA  LYS A 151      40.396  -0.643 -49.069  1.00  0.00           C  
ATOM   2357  C   LYS A 151      41.096   0.115 -50.192  1.00  0.00           C  
ATOM   2358  O   LYS A 151      41.822   1.079 -49.931  1.00  0.00           O  
ATOM   2359  CB  LYS A 151      41.176  -1.910 -48.740  1.00  0.00           C  
ATOM   2360  CG  LYS A 151      40.796  -2.595 -47.431  1.00  0.00           C  
ATOM   2361  CD  LYS A 151      41.631  -3.857 -47.251  1.00  0.00           C  
ATOM   2362  CE  LYS A 151      41.296  -4.607 -45.986  1.00  0.00           C  
ATOM   2363  NZ  LYS A 151      42.108  -5.858 -45.873  1.00  0.00           N  
ATOM   2364  H   LYS A 151      38.706  -1.934 -49.476  1.00  0.00           H  
ATOM   2365  HA  LYS A 151      40.389  -0.000 -48.191  1.00  0.00           H  
ATOM   2366 1HB  LYS A 151      41.023  -2.634 -49.542  1.00  0.00           H  
ATOM   2367 2HB  LYS A 151      42.239  -1.681 -48.708  1.00  0.00           H  
ATOM   2368 1HG  LYS A 151      40.972  -1.916 -46.597  1.00  0.00           H  
ATOM   2369 2HG  LYS A 151      39.737  -2.857 -47.446  1.00  0.00           H  
ATOM   2370 1HD  LYS A 151      41.452  -4.518 -48.101  1.00  0.00           H  
ATOM   2371 2HD  LYS A 151      42.688  -3.594 -47.236  1.00  0.00           H  
ATOM   2372 1HE  LYS A 151      41.488  -3.974 -45.121  1.00  0.00           H  
ATOM   2373 2HE  LYS A 151      40.248  -4.870 -46.000  1.00  0.00           H  
ATOM   2374 1HZ  LYS A 151      41.861  -6.352 -45.031  1.00  0.00           H  
ATOM   2375 2HZ  LYS A 151      41.922  -6.451 -46.671  1.00  0.00           H  
ATOM   2376 3HZ  LYS A 151      43.093  -5.626 -45.850  1.00  0.00           H  
ATOM   2377  N   GLN A 152      40.871  -0.319 -51.443  1.00  0.00           N  
ATOM   2378  CA  GLN A 152      41.459   0.334 -52.612  1.00  0.00           C  
ATOM   2379  C   GLN A 152      40.937   1.760 -52.787  1.00  0.00           C  
ATOM   2380  O   GLN A 152      41.699   2.660 -53.147  1.00  0.00           O  
ATOM   2381  CB  GLN A 152      41.143  -0.469 -53.875  1.00  0.00           C  
ATOM   2382  CG  GLN A 152      41.852  -1.810 -53.974  1.00  0.00           C  
ATOM   2383  CD  GLN A 152      41.319  -2.618 -55.135  1.00  0.00           C  
ATOM   2384  OE1 GLN A 152      40.312  -2.216 -55.728  1.00  0.00           O  
ATOM   2385  NE2 GLN A 152      41.964  -3.730 -55.460  1.00  0.00           N  
ATOM   2386  H   GLN A 152      40.313  -1.170 -51.572  1.00  0.00           H  
ATOM   2387  HA  GLN A 152      42.536   0.378 -52.478  1.00  0.00           H  
ATOM   2388 1HB  GLN A 152      40.073  -0.650 -53.920  1.00  0.00           H  
ATOM   2389 2HB  GLN A 152      41.408   0.119 -54.750  1.00  0.00           H  
ATOM   2390 1HG  GLN A 152      42.913  -1.636 -54.138  1.00  0.00           H  
ATOM   2391 2HG  GLN A 152      41.709  -2.370 -53.058  1.00  0.00           H  
ATOM   2392 1HE2 GLN A 152      41.642  -4.292 -56.222  1.00  0.00           H  
ATOM   2393 2HE2 GLN A 152      42.778  -4.012 -54.945  1.00  0.00           H  
ATOM   2394  N   LYS A 153      39.644   1.960 -52.505  1.00  0.00           N  
ATOM   2395  CA  LYS A 153      39.002   3.263 -52.617  1.00  0.00           C  
ATOM   2396  C   LYS A 153      39.488   4.232 -51.548  1.00  0.00           C  
ATOM   2397  O   LYS A 153      39.681   5.417 -51.829  1.00  0.00           O  
ATOM   2398  CB  LYS A 153      37.485   3.127 -52.509  1.00  0.00           C  
ATOM   2399  CG  LYS A 153      36.776   2.425 -53.678  1.00  0.00           C  
ATOM   2400  CD  LYS A 153      36.747   3.276 -54.939  1.00  0.00           C  
ATOM   2401  CE  LYS A 153      35.943   2.592 -56.035  1.00  0.00           C  
ATOM   2402  NZ  LYS A 153      35.912   3.399 -57.297  1.00  0.00           N  
ATOM   2403  H   LYS A 153      39.078   1.141 -52.264  1.00  0.00           H  
ATOM   2404  HA  LYS A 153      39.263   3.689 -53.582  1.00  0.00           H  
ATOM   2405 1HB  LYS A 153      37.243   2.579 -51.598  1.00  0.00           H  
ATOM   2406 2HB  LYS A 153      37.060   4.116 -52.415  1.00  0.00           H  
ATOM   2407 1HG  LYS A 153      37.306   1.509 -53.916  1.00  0.00           H  
ATOM   2408 2HG  LYS A 153      35.760   2.162 -53.387  1.00  0.00           H  
ATOM   2409 1HD  LYS A 153      36.302   4.246 -54.712  1.00  0.00           H  
ATOM   2410 2HD  LYS A 153      37.757   3.431 -55.306  1.00  0.00           H  
ATOM   2411 1HE  LYS A 153      36.390   1.621 -56.247  1.00  0.00           H  
ATOM   2412 2HE  LYS A 153      34.921   2.440 -55.685  1.00  0.00           H  
ATOM   2413 1HZ  LYS A 153      35.371   2.908 -57.994  1.00  0.00           H  
ATOM   2414 2HZ  LYS A 153      35.489   4.299 -57.114  1.00  0.00           H  
ATOM   2415 3HZ  LYS A 153      36.853   3.535 -57.637  1.00  0.00           H  
ATOM   2416  N   GLN A 154      39.699   3.735 -50.327  1.00  0.00           N  
ATOM   2417  CA  GLN A 154      40.178   4.581 -49.247  1.00  0.00           C  
ATOM   2418  C   GLN A 154      41.656   4.941 -49.389  1.00  0.00           C  
ATOM   2419  O   GLN A 154      42.025   6.106 -49.209  1.00  0.00           O  
ATOM   2420  CB  GLN A 154      39.977   3.911 -47.895  1.00  0.00           C  
ATOM   2421  CG  GLN A 154      40.428   4.785 -46.744  1.00  0.00           C  
ATOM   2422  CD  GLN A 154      40.209   4.169 -45.425  1.00  0.00           C  
ATOM   2423  OE1 GLN A 154      40.498   2.987 -45.207  1.00  0.00           O  
ATOM   2424  NE2 GLN A 154      39.709   4.973 -44.520  1.00  0.00           N  
ATOM   2425  H   GLN A 154      39.456   2.759 -50.137  1.00  0.00           H  
ATOM   2426  HA  GLN A 154      39.605   5.505 -49.264  1.00  0.00           H  
ATOM   2427 1HB  GLN A 154      38.929   3.658 -47.760  1.00  0.00           H  
ATOM   2428 2HB  GLN A 154      40.545   2.977 -47.867  1.00  0.00           H  
ATOM   2429 1HG  GLN A 154      41.502   4.971 -46.837  1.00  0.00           H  
ATOM   2430 2HG  GLN A 154      39.883   5.726 -46.779  1.00  0.00           H  
ATOM   2431 1HE2 GLN A 154      39.515   4.650 -43.569  1.00  0.00           H  
ATOM   2432 2HE2 GLN A 154      39.489   5.920 -44.738  1.00  0.00           H  
ATOM   2433  N   GLY A 155      42.499   3.950 -49.685  1.00  0.00           N  
ATOM   2434  CA  GLY A 155      43.931   4.162 -49.808  1.00  0.00           C  
ATOM   2435  C   GLY A 155      44.598   4.358 -48.449  1.00  0.00           C  
ATOM   2436  O   GLY A 155      44.246   3.684 -47.479  1.00  0.00           O  
ATOM   2437  OXT GLY A 155      45.682   4.940 -48.412  1.00  0.00           O  
ATOM   2438  H   GLY A 155      42.144   2.998 -49.817  1.00  0.00           H  
ATOM   2439 1HA  GLY A 155      44.372   3.302 -50.313  1.00  0.00           H  
ATOM   2440 2HA  GLY A 155      44.113   5.031 -50.439  1.00  0.00           H  
TER                                                                             
ATOM   2442  N   THR B   1       6.013   4.105  21.573  1.00  0.00           N  
ATOM   2443  CA  THR B   1       7.183   3.602  20.867  1.00  0.00           C  
ATOM   2444  C   THR B   1       6.784   2.767  19.652  1.00  0.00           C  
ATOM   2445  O   THR B   1       7.133   3.106  18.518  1.00  0.00           O  
ATOM   2446  CB  THR B   1       8.079   2.802  21.822  1.00  0.00           C  
ATOM   2447  OG1 THR B   1       8.490   3.660  22.886  1.00  0.00           O  
ATOM   2448  CG2 THR B   1       9.310   2.246  21.128  1.00  0.00           C  
ATOM   2449 1H   THR B   1       6.289   4.520  22.453  1.00  0.00           H  
ATOM   2450 2H   THR B   1       5.602   4.802  20.967  1.00  0.00           H  
ATOM   2451 3H   THR B   1       5.340   3.377  21.724  1.00  0.00           H  
ATOM   2452  HA  THR B   1       7.750   4.460  20.500  1.00  0.00           H  
ATOM   2453  HB  THR B   1       7.509   1.972  22.242  1.00  0.00           H  
ATOM   2454  HG1 THR B   1       9.031   4.381  22.535  1.00  0.00           H  
ATOM   2455 1HG2 THR B   1       9.911   1.703  21.853  1.00  0.00           H  
ATOM   2456 2HG2 THR B   1       9.015   1.580  20.332  1.00  0.00           H  
ATOM   2457 3HG2 THR B   1       9.897   3.065  20.714  1.00  0.00           H  
ATOM   2458  N   LEU B   2       6.049   1.680  19.869  1.00  0.00           N  
ATOM   2459  CA  LEU B   2       5.646   0.818  18.751  1.00  0.00           C  
ATOM   2460  C   LEU B   2       4.714   1.495  17.764  1.00  0.00           C  
ATOM   2461  O   LEU B   2       4.757   1.193  16.574  1.00  0.00           O  
ATOM   2462  CB  LEU B   2       5.073  -0.463  19.281  1.00  0.00           C  
ATOM   2463  CG  LEU B   2       6.101  -1.370  19.965  1.00  0.00           C  
ATOM   2464  CD1 LEU B   2       5.386  -2.500  20.703  1.00  0.00           C  
ATOM   2465  CD2 LEU B   2       7.105  -1.958  18.880  1.00  0.00           C  
ATOM   2466  H   LEU B   2       5.785   1.418  20.808  1.00  0.00           H  
ATOM   2467  HA  LEU B   2       6.529   0.581  18.193  1.00  0.00           H  
ATOM   2468 1HB  LEU B   2       4.281  -0.229  19.992  1.00  0.00           H  
ATOM   2469 2HB  LEU B   2       4.652  -0.995  18.447  1.00  0.00           H  
ATOM   2470  HG  LEU B   2       6.650  -0.791  20.686  1.00  0.00           H  
ATOM   2471 1HD1 LEU B   2       6.101  -3.108  21.215  1.00  0.00           H  
ATOM   2472 2HD1 LEU B   2       4.703  -2.074  21.442  1.00  0.00           H  
ATOM   2473 3HD1 LEU B   2       4.828  -3.113  20.014  1.00  0.00           H  
ATOM   2474 1HD2 LEU B   2       7.815  -2.567  19.350  1.00  0.00           H  
ATOM   2475 2HD2 LEU B   2       6.581  -2.546  18.148  1.00  0.00           H  
ATOM   2476 3HD2 LEU B   2       7.633  -1.206  18.369  1.00  0.00           H  
ATOM   2477  N   VAL B   3       3.860   2.384  18.249  1.00  0.00           N  
ATOM   2478  CA  VAL B   3       2.976   3.097  17.347  1.00  0.00           C  
ATOM   2479  C   VAL B   3       3.776   3.953  16.398  1.00  0.00           C  
ATOM   2480  O   VAL B   3       3.493   3.969  15.196  1.00  0.00           O  
ATOM   2481  CB  VAL B   3       1.981   3.944  18.123  1.00  0.00           C  
ATOM   2482  CG1 VAL B   3       1.199   4.913  17.172  1.00  0.00           C  
ATOM   2483  CG2 VAL B   3       1.037   2.963  18.819  1.00  0.00           C  
ATOM   2484  H   VAL B   3       3.848   2.568  19.240  1.00  0.00           H  
ATOM   2485  HA  VAL B   3       2.423   2.363  16.764  1.00  0.00           H  
ATOM   2486  HB  VAL B   3       2.511   4.552  18.862  1.00  0.00           H  
ATOM   2487 1HG1 VAL B   3       0.512   5.485  17.739  1.00  0.00           H  
ATOM   2488 2HG1 VAL B   3       1.888   5.597  16.677  1.00  0.00           H  
ATOM   2489 3HG1 VAL B   3       0.663   4.366  16.431  1.00  0.00           H  
ATOM   2490 1HG2 VAL B   3       0.332   3.487  19.404  1.00  0.00           H  
ATOM   2491 2HG2 VAL B   3       0.516   2.366  18.067  1.00  0.00           H  
ATOM   2492 3HG2 VAL B   3       1.606   2.306  19.467  1.00  0.00           H  
ATOM   2493  N   GLU B   4       4.761   4.680  16.928  1.00  0.00           N  
ATOM   2494  CA  GLU B   4       5.603   5.499  16.097  1.00  0.00           C  
ATOM   2495  C   GLU B   4       6.370   4.652  15.087  1.00  0.00           C  
ATOM   2496  O   GLU B   4       6.533   5.063  13.938  1.00  0.00           O  
ATOM   2497  CB  GLU B   4       6.556   6.326  16.961  1.00  0.00           C  
ATOM   2498  CG  GLU B   4       5.861   7.372  17.872  1.00  0.00           C  
ATOM   2499  CD  GLU B   4       5.330   6.787  19.157  1.00  0.00           C  
ATOM   2500  OE1 GLU B   4       5.461   5.600  19.338  1.00  0.00           O  
ATOM   2501  OE2 GLU B   4       4.863   7.521  19.978  1.00  0.00           O  
ATOM   2502  H   GLU B   4       4.915   4.689  17.939  1.00  0.00           H  
ATOM   2503  HA  GLU B   4       4.957   6.156  15.545  1.00  0.00           H  
ATOM   2504 1HB  GLU B   4       7.142   5.657  17.593  1.00  0.00           H  
ATOM   2505 2HB  GLU B   4       7.256   6.858  16.317  1.00  0.00           H  
ATOM   2506 1HG  GLU B   4       6.572   8.161  18.108  1.00  0.00           H  
ATOM   2507 2HG  GLU B   4       5.032   7.821  17.334  1.00  0.00           H  
ATOM   2508  N   ILE B   5       6.795   3.456  15.504  1.00  0.00           N  
ATOM   2509  CA  ILE B   5       7.497   2.527  14.628  1.00  0.00           C  
ATOM   2510  C   ILE B   5       6.584   2.077  13.491  1.00  0.00           C  
ATOM   2511  O   ILE B   5       7.016   2.076  12.335  1.00  0.00           O  
ATOM   2512  CB  ILE B   5       8.025   1.326  15.436  1.00  0.00           C  
ATOM   2513  CG1 ILE B   5       9.162   1.834  16.373  1.00  0.00           C  
ATOM   2514  CG2 ILE B   5       8.523   0.193  14.491  1.00  0.00           C  
ATOM   2515  CD1 ILE B   5       9.550   0.889  17.483  1.00  0.00           C  
ATOM   2516  H   ILE B   5       6.666   3.222  16.494  1.00  0.00           H  
ATOM   2517  HA  ILE B   5       8.349   3.041  14.196  1.00  0.00           H  
ATOM   2518  HB  ILE B   5       7.238   0.939  16.055  1.00  0.00           H  
ATOM   2519 1HG1 ILE B   5      10.043   2.000  15.757  1.00  0.00           H  
ATOM   2520 2HG1 ILE B   5       8.873   2.784  16.811  1.00  0.00           H  
ATOM   2521 1HG2 ILE B   5       8.884  -0.634  15.077  1.00  0.00           H  
ATOM   2522 2HG2 ILE B   5       7.707  -0.154  13.860  1.00  0.00           H  
ATOM   2523 3HG2 ILE B   5       9.329   0.569  13.858  1.00  0.00           H  
ATOM   2524 1HD1 ILE B   5      10.363   1.325  18.059  1.00  0.00           H  
ATOM   2525 2HD1 ILE B   5       8.714   0.739  18.125  1.00  0.00           H  
ATOM   2526 3HD1 ILE B   5       9.852  -0.043  17.089  1.00  0.00           H  
ATOM   2527  N   LEU B   6       5.343   1.685  13.800  1.00  0.00           N  
ATOM   2528  CA  LEU B   6       4.422   1.289  12.745  1.00  0.00           C  
ATOM   2529  C   LEU B   6       4.113   2.464  11.814  1.00  0.00           C  
ATOM   2530  O   LEU B   6       4.049   2.280  10.594  1.00  0.00           O  
ATOM   2531  CB  LEU B   6       3.117   0.738  13.342  1.00  0.00           C  
ATOM   2532  CG  LEU B   6       3.170  -0.664  14.061  1.00  0.00           C  
ATOM   2533  CD1 LEU B   6       1.860  -0.893  14.763  1.00  0.00           C  
ATOM   2534  CD2 LEU B   6       3.378  -1.796  13.039  1.00  0.00           C  
ATOM   2535  H   LEU B   6       5.053   1.657  14.781  1.00  0.00           H  
ATOM   2536  HA  LEU B   6       4.898   0.513  12.154  1.00  0.00           H  
ATOM   2537 1HB  LEU B   6       2.775   1.463  14.084  1.00  0.00           H  
ATOM   2538 2HB  LEU B   6       2.369   0.685  12.554  1.00  0.00           H  
ATOM   2539  HG  LEU B   6       3.978  -0.676  14.796  1.00  0.00           H  
ATOM   2540 1HD1 LEU B   6       1.860  -1.846  15.249  1.00  0.00           H  
ATOM   2541 2HD1 LEU B   6       1.699  -0.110  15.502  1.00  0.00           H  
ATOM   2542 3HD1 LEU B   6       1.074  -0.873  14.029  1.00  0.00           H  
ATOM   2543 1HD2 LEU B   6       3.387  -2.751  13.566  1.00  0.00           H  
ATOM   2544 2HD2 LEU B   6       2.558  -1.793  12.319  1.00  0.00           H  
ATOM   2545 3HD2 LEU B   6       4.319  -1.668  12.516  1.00  0.00           H  
ATOM   2546  N   ALA B   7       3.924   3.674  12.373  1.00  0.00           N  
ATOM   2547  CA  ALA B   7       3.666   4.837  11.539  1.00  0.00           C  
ATOM   2548  C   ALA B   7       4.866   5.110  10.628  1.00  0.00           C  
ATOM   2549  O   ALA B   7       4.694   5.398   9.440  1.00  0.00           O  
ATOM   2550  CB  ALA B   7       3.361   6.046  12.406  1.00  0.00           C  
ATOM   2551  H   ALA B   7       3.938   3.776  13.391  1.00  0.00           H  
ATOM   2552  HA  ALA B   7       2.802   4.625  10.910  1.00  0.00           H  
ATOM   2553 1HB  ALA B   7       3.156   6.908  11.783  1.00  0.00           H  
ATOM   2554 2HB  ALA B   7       2.501   5.841  13.036  1.00  0.00           H  
ATOM   2555 3HB  ALA B   7       4.217   6.240  13.027  1.00  0.00           H  
ATOM   2556  N   ARG B   8       6.090   4.970  11.162  1.00  0.00           N  
ATOM   2557  CA  ARG B   8       7.282   5.198  10.368  1.00  0.00           C  
ATOM   2558  C   ARG B   8       7.400   4.151   9.276  1.00  0.00           C  
ATOM   2559  O   ARG B   8       7.754   4.475   8.142  1.00  0.00           O  
ATOM   2560  CB  ARG B   8       8.536   5.209  11.227  1.00  0.00           C  
ATOM   2561  CG  ARG B   8       9.865   5.471  10.468  1.00  0.00           C  
ATOM   2562  CD  ARG B   8       9.917   6.850   9.846  1.00  0.00           C  
ATOM   2563  NE  ARG B   8      11.178   7.095   9.151  1.00  0.00           N  
ATOM   2564  CZ  ARG B   8      12.313   7.564   9.695  1.00  0.00           C  
ATOM   2565  NH1 ARG B   8      12.405   7.862  10.984  1.00  0.00           N  
ATOM   2566  NH2 ARG B   8      13.339   7.716   8.889  1.00  0.00           N  
ATOM   2567  H   ARG B   8       6.192   4.767  12.159  1.00  0.00           H  
ATOM   2568  HA  ARG B   8       7.182   6.174   9.906  1.00  0.00           H  
ATOM   2569 1HB  ARG B   8       8.432   5.966  12.003  1.00  0.00           H  
ATOM   2570 2HB  ARG B   8       8.626   4.244  11.730  1.00  0.00           H  
ATOM   2571 1HG  ARG B   8      10.693   5.380  11.166  1.00  0.00           H  
ATOM   2572 2HG  ARG B   8       9.989   4.737   9.671  1.00  0.00           H  
ATOM   2573 1HD  ARG B   8       9.129   6.939   9.102  1.00  0.00           H  
ATOM   2574 2HD  ARG B   8       9.776   7.615  10.604  1.00  0.00           H  
ATOM   2575  HE  ARG B   8      11.226   6.900   8.134  1.00  0.00           H  
ATOM   2576 1HH1 ARG B   8      11.612   7.741  11.593  1.00  0.00           H  
ATOM   2577 2HH1 ARG B   8      13.275   8.214  11.361  1.00  0.00           H  
ATOM   2578 1HH2 ARG B   8      13.209   7.466   7.893  1.00  0.00           H  
ATOM   2579 2HH2 ARG B   8      14.221   8.064   9.229  1.00  0.00           H  
ATOM   2580  N   ALA B   9       7.076   2.889   9.585  1.00  0.00           N  
ATOM   2581  CA  ALA B   9       7.134   1.836   8.583  1.00  0.00           C  
ATOM   2582  C   ALA B   9       6.236   2.199   7.404  1.00  0.00           C  
ATOM   2583  O   ALA B   9       6.593   1.981   6.240  1.00  0.00           O  
ATOM   2584  CB  ALA B   9       6.686   0.514   9.192  1.00  0.00           C  
ATOM   2585  H   ALA B   9       6.834   2.652  10.553  1.00  0.00           H  
ATOM   2586  HA  ALA B   9       8.158   1.753   8.226  1.00  0.00           H  
ATOM   2587 1HB  ALA B   9       6.717  -0.268   8.448  1.00  0.00           H  
ATOM   2588 2HB  ALA B   9       7.339   0.258  10.029  1.00  0.00           H  
ATOM   2589 3HB  ALA B   9       5.668   0.615   9.551  1.00  0.00           H  
ATOM   2590  N   GLN B  10       5.074   2.786   7.689  1.00  0.00           N  
ATOM   2591  CA  GLN B  10       4.186   3.188   6.614  1.00  0.00           C  
ATOM   2592  C   GLN B  10       4.765   4.332   5.800  1.00  0.00           C  
ATOM   2593  O   GLN B  10       4.677   4.322   4.561  1.00  0.00           O  
ATOM   2594  CB  GLN B  10       2.832   3.555   7.192  1.00  0.00           C  
ATOM   2595  CG  GLN B  10       2.132   2.371   7.721  1.00  0.00           C  
ATOM   2596  CD  GLN B  10       1.834   1.397   6.619  1.00  0.00           C  
ATOM   2597  OE1 GLN B  10       1.226   1.763   5.600  1.00  0.00           O  
ATOM   2598  NE2 GLN B  10       2.246   0.168   6.789  1.00  0.00           N  
ATOM   2599  H   GLN B  10       4.797   2.891   8.674  1.00  0.00           H  
ATOM   2600  HA  GLN B  10       4.066   2.342   5.941  1.00  0.00           H  
ATOM   2601 1HB  GLN B  10       2.964   4.256   8.011  1.00  0.00           H  
ATOM   2602 2HB  GLN B  10       2.218   4.039   6.445  1.00  0.00           H  
ATOM   2603 1HG  GLN B  10       2.762   1.874   8.451  1.00  0.00           H  
ATOM   2604 2HG  GLN B  10       1.197   2.681   8.182  1.00  0.00           H  
ATOM   2605 1HE2 GLN B  10       2.024  -0.539   6.082  1.00  0.00           H  
ATOM   2606 2HE2 GLN B  10       2.738  -0.094   7.616  1.00  0.00           H  
ATOM   2607  N   ILE B  11       5.427   5.271   6.473  1.00  0.00           N  
ATOM   2608  CA  ILE B  11       6.042   6.397   5.792  1.00  0.00           C  
ATOM   2609  C   ILE B  11       7.170   5.921   4.876  1.00  0.00           C  
ATOM   2610  O   ILE B  11       7.260   6.356   3.724  1.00  0.00           O  
ATOM   2611  CB  ILE B  11       6.566   7.447   6.792  1.00  0.00           C  
ATOM   2612  CG1 ILE B  11       5.347   8.078   7.504  1.00  0.00           C  
ATOM   2613  CG2 ILE B  11       7.424   8.510   6.058  1.00  0.00           C  
ATOM   2614  CD1 ILE B  11       5.642   8.922   8.732  1.00  0.00           C  
ATOM   2615  H   ILE B  11       5.414   5.227   7.501  1.00  0.00           H  
ATOM   2616  HA  ILE B  11       5.281   6.865   5.178  1.00  0.00           H  
ATOM   2617  HB  ILE B  11       7.168   6.955   7.546  1.00  0.00           H  
ATOM   2618 1HG1 ILE B  11       4.815   8.685   6.799  1.00  0.00           H  
ATOM   2619 2HG1 ILE B  11       4.703   7.275   7.804  1.00  0.00           H  
ATOM   2620 1HG2 ILE B  11       7.790   9.243   6.767  1.00  0.00           H  
ATOM   2621 2HG2 ILE B  11       8.282   8.039   5.578  1.00  0.00           H  
ATOM   2622 3HG2 ILE B  11       6.825   9.009   5.301  1.00  0.00           H  
ATOM   2623 1HD1 ILE B  11       4.701   9.291   9.146  1.00  0.00           H  
ATOM   2624 2HD1 ILE B  11       6.147   8.315   9.480  1.00  0.00           H  
ATOM   2625 3HD1 ILE B  11       6.268   9.766   8.468  1.00  0.00           H  
ATOM   2626  N   GLU B  12       8.040   5.050   5.392  1.00  0.00           N  
ATOM   2627  CA  GLU B  12       9.147   4.524   4.606  1.00  0.00           C  
ATOM   2628  C   GLU B  12       8.667   3.647   3.455  1.00  0.00           C  
ATOM   2629  O   GLU B  12       9.224   3.716   2.354  1.00  0.00           O  
ATOM   2630  CB  GLU B  12      10.111   3.739   5.499  1.00  0.00           C  
ATOM   2631  CG  GLU B  12      10.934   4.591   6.461  1.00  0.00           C  
ATOM   2632  CD  GLU B  12      11.852   5.535   5.735  1.00  0.00           C  
ATOM   2633  OE1 GLU B  12      12.316   5.165   4.673  1.00  0.00           O  
ATOM   2634  OE2 GLU B  12      12.108   6.610   6.242  1.00  0.00           O  
ATOM   2635  H   GLU B  12       7.921   4.755   6.361  1.00  0.00           H  
ATOM   2636  HA  GLU B  12       9.689   5.367   4.181  1.00  0.00           H  
ATOM   2637 1HB  GLU B  12       9.534   3.046   6.109  1.00  0.00           H  
ATOM   2638 2HB  GLU B  12      10.790   3.152   4.883  1.00  0.00           H  
ATOM   2639 1HG  GLU B  12      10.246   5.167   7.078  1.00  0.00           H  
ATOM   2640 2HG  GLU B  12      11.512   3.940   7.116  1.00  0.00           H  
ATOM   2641  N   SER B  13       7.611   2.852   3.673  1.00  0.00           N  
ATOM   2642  CA  SER B  13       7.089   2.002   2.617  1.00  0.00           C  
ATOM   2643  C   SER B  13       6.562   2.873   1.491  1.00  0.00           C  
ATOM   2644  O   SER B  13       6.807   2.607   0.306  1.00  0.00           O  
ATOM   2645  CB  SER B  13       5.955   1.151   3.150  1.00  0.00           C  
ATOM   2646  OG  SER B  13       6.412   0.271   4.115  1.00  0.00           O  
ATOM   2647  H   SER B  13       7.189   2.791   4.600  1.00  0.00           H  
ATOM   2648  HA  SER B  13       7.888   1.365   2.240  1.00  0.00           H  
ATOM   2649 1HB  SER B  13       5.179   1.788   3.575  1.00  0.00           H  
ATOM   2650 2HB  SER B  13       5.511   0.591   2.332  1.00  0.00           H  
ATOM   2651  HG  SER B  13       6.486   0.793   4.941  1.00  0.00           H  
ATOM   2652  N   SER B  14       5.866   3.948   1.878  1.00  0.00           N  
ATOM   2653  CA  SER B  14       5.286   4.891   0.952  1.00  0.00           C  
ATOM   2654  C   SER B  14       6.375   5.603   0.160  1.00  0.00           C  
ATOM   2655  O   SER B  14       6.274   5.717  -1.062  1.00  0.00           O  
ATOM   2656  CB  SER B  14       4.452   5.870   1.735  1.00  0.00           C  
ATOM   2657  OG  SER B  14       3.359   5.232   2.343  1.00  0.00           O  
ATOM   2658  H   SER B  14       5.684   4.089   2.873  1.00  0.00           H  
ATOM   2659  HA  SER B  14       4.641   4.351   0.258  1.00  0.00           H  
ATOM   2660 1HB  SER B  14       5.066   6.325   2.496  1.00  0.00           H  
ATOM   2661 2HB  SER B  14       4.103   6.654   1.091  1.00  0.00           H  
ATOM   2662  HG  SER B  14       3.740   4.755   3.115  1.00  0.00           H  
ATOM   2663  N   ARG B  15       7.459   6.018   0.835  1.00  0.00           N  
ATOM   2664  CA  ARG B  15       8.572   6.679   0.165  1.00  0.00           C  
ATOM   2665  C   ARG B  15       9.139   5.789  -0.940  1.00  0.00           C  
ATOM   2666  O   ARG B  15       9.392   6.252  -2.059  1.00  0.00           O  
ATOM   2667  CB  ARG B  15       9.673   7.034   1.156  1.00  0.00           C  
ATOM   2668  CG  ARG B  15      10.865   7.786   0.559  1.00  0.00           C  
ATOM   2669  CD  ARG B  15      11.925   8.094   1.586  1.00  0.00           C  
ATOM   2670  NE  ARG B  15      12.586   6.885   2.127  1.00  0.00           N  
ATOM   2671  CZ  ARG B  15      13.559   6.172   1.521  1.00  0.00           C  
ATOM   2672  NH1 ARG B  15      14.020   6.493   0.321  1.00  0.00           N  
ATOM   2673  NH2 ARG B  15      14.045   5.140   2.174  1.00  0.00           N  
ATOM   2674  H   ARG B  15       7.478   5.927   1.856  1.00  0.00           H  
ATOM   2675  HA  ARG B  15       8.206   7.600  -0.286  1.00  0.00           H  
ATOM   2676 1HB  ARG B  15       9.254   7.637   1.962  1.00  0.00           H  
ATOM   2677 2HB  ARG B  15      10.055   6.118   1.608  1.00  0.00           H  
ATOM   2678 1HG  ARG B  15      11.312   7.183  -0.230  1.00  0.00           H  
ATOM   2679 2HG  ARG B  15      10.518   8.729   0.134  1.00  0.00           H  
ATOM   2680 1HD  ARG B  15      12.686   8.737   1.148  1.00  0.00           H  
ATOM   2681 2HD  ARG B  15      11.458   8.617   2.422  1.00  0.00           H  
ATOM   2682  HE  ARG B  15      12.318   6.550   3.071  1.00  0.00           H  
ATOM   2683 1HH1 ARG B  15      13.643   7.289  -0.172  1.00  0.00           H  
ATOM   2684 2HH1 ARG B  15      14.751   5.941  -0.105  1.00  0.00           H  
ATOM   2685 1HH2 ARG B  15      13.652   4.939   3.108  1.00  0.00           H  
ATOM   2686 2HH2 ARG B  15      14.775   4.569   1.777  1.00  0.00           H  
ATOM   2687  N   VAL B  16       9.329   4.506  -0.626  1.00  0.00           N  
ATOM   2688  CA  VAL B  16       9.838   3.570  -1.614  1.00  0.00           C  
ATOM   2689  C   VAL B  16       8.880   3.421  -2.786  1.00  0.00           C  
ATOM   2690  O   VAL B  16       9.326   3.412  -3.939  1.00  0.00           O  
ATOM   2691  CB  VAL B  16      10.136   2.202  -0.978  1.00  0.00           C  
ATOM   2692  CG1 VAL B  16      10.452   1.160  -2.070  1.00  0.00           C  
ATOM   2693  CG2 VAL B  16      11.331   2.370  -0.033  1.00  0.00           C  
ATOM   2694  H   VAL B  16       9.142   4.195   0.335  1.00  0.00           H  
ATOM   2695  HA  VAL B  16      10.777   3.968  -1.994  1.00  0.00           H  
ATOM   2696  HB  VAL B  16       9.261   1.855  -0.419  1.00  0.00           H  
ATOM   2697 1HG1 VAL B  16      10.660   0.213  -1.610  1.00  0.00           H  
ATOM   2698 2HG1 VAL B  16       9.602   1.041  -2.730  1.00  0.00           H  
ATOM   2699 3HG1 VAL B  16      11.318   1.481  -2.650  1.00  0.00           H  
ATOM   2700 1HG2 VAL B  16      11.570   1.428   0.432  1.00  0.00           H  
ATOM   2701 2HG2 VAL B  16      12.191   2.717  -0.599  1.00  0.00           H  
ATOM   2702 3HG2 VAL B  16      11.090   3.101   0.739  1.00  0.00           H  
ATOM   2703  N   ASN B  17       7.581   3.275  -2.511  1.00  0.00           N  
ATOM   2704  CA  ASN B  17       6.602   3.133  -3.579  1.00  0.00           C  
ATOM   2705  C   ASN B  17       6.623   4.353  -4.512  1.00  0.00           C  
ATOM   2706  O   ASN B  17       6.506   4.200  -5.736  1.00  0.00           O  
ATOM   2707  CB  ASN B  17       5.231   2.885  -2.982  1.00  0.00           C  
ATOM   2708  CG  ASN B  17       4.185   2.471  -3.985  1.00  0.00           C  
ATOM   2709  OD1 ASN B  17       4.418   1.576  -4.807  1.00  0.00           O  
ATOM   2710  ND2 ASN B  17       3.032   3.065  -3.910  1.00  0.00           N  
ATOM   2711  H   ASN B  17       7.272   3.231  -1.532  1.00  0.00           H  
ATOM   2712  HA  ASN B  17       6.873   2.263  -4.176  1.00  0.00           H  
ATOM   2713 1HB  ASN B  17       5.313   2.114  -2.215  1.00  0.00           H  
ATOM   2714 2HB  ASN B  17       4.897   3.796  -2.483  1.00  0.00           H  
ATOM   2715 1HD2 ASN B  17       2.287   2.781  -4.539  1.00  0.00           H  
ATOM   2716 2HD2 ASN B  17       2.880   3.782  -3.219  1.00  0.00           H  
ATOM   2717  N   ILE B  18       6.834   5.555  -3.952  1.00  0.00           N  
ATOM   2718  CA  ILE B  18       6.915   6.776  -4.752  1.00  0.00           C  
ATOM   2719  C   ILE B  18       8.107   6.702  -5.693  1.00  0.00           C  
ATOM   2720  O   ILE B  18       7.977   7.015  -6.877  1.00  0.00           O  
ATOM   2721  CB  ILE B  18       7.029   8.046  -3.870  1.00  0.00           C  
ATOM   2722  CG1 ILE B  18       5.704   8.244  -3.129  1.00  0.00           C  
ATOM   2723  CG2 ILE B  18       7.398   9.288  -4.741  1.00  0.00           C  
ATOM   2724  CD1 ILE B  18       5.712   9.237  -1.986  1.00  0.00           C  
ATOM   2725  H   ILE B  18       6.866   5.603  -2.926  1.00  0.00           H  
ATOM   2726  HA  ILE B  18       6.012   6.852  -5.349  1.00  0.00           H  
ATOM   2727  HB  ILE B  18       7.801   7.895  -3.121  1.00  0.00           H  
ATOM   2728 1HG1 ILE B  18       4.972   8.577  -3.834  1.00  0.00           H  
ATOM   2729 2HG1 ILE B  18       5.400   7.286  -2.751  1.00  0.00           H  
ATOM   2730 1HG2 ILE B  18       7.481  10.164  -4.112  1.00  0.00           H  
ATOM   2731 2HG2 ILE B  18       8.355   9.133  -5.239  1.00  0.00           H  
ATOM   2732 3HG2 ILE B  18       6.640   9.459  -5.485  1.00  0.00           H  
ATOM   2733 1HD1 ILE B  18       4.718   9.284  -1.541  1.00  0.00           H  
ATOM   2734 2HD1 ILE B  18       6.425   8.912  -1.232  1.00  0.00           H  
ATOM   2735 3HD1 ILE B  18       5.986  10.222  -2.341  1.00  0.00           H  
ATOM   2736  N   GLU B  19       9.268   6.304  -5.168  1.00  0.00           N  
ATOM   2737  CA  GLU B  19      10.452   6.198  -6.010  1.00  0.00           C  
ATOM   2738  C   GLU B  19      10.305   5.137  -7.102  1.00  0.00           C  
ATOM   2739  O   GLU B  19      10.766   5.343  -8.230  1.00  0.00           O  
ATOM   2740  CB  GLU B  19      11.678   5.907  -5.146  1.00  0.00           C  
ATOM   2741  CG  GLU B  19      12.123   7.088  -4.294  1.00  0.00           C  
ATOM   2742  CD  GLU B  19      12.583   8.231  -5.154  1.00  0.00           C  
ATOM   2743  OE1 GLU B  19      13.310   7.968  -6.084  1.00  0.00           O  
ATOM   2744  OE2 GLU B  19      12.202   9.349  -4.914  1.00  0.00           O  
ATOM   2745  H   GLU B  19       9.323   6.113  -4.162  1.00  0.00           H  
ATOM   2746  HA  GLU B  19      10.604   7.161  -6.496  1.00  0.00           H  
ATOM   2747 1HB  GLU B  19      11.449   5.078  -4.472  1.00  0.00           H  
ATOM   2748 2HB  GLU B  19      12.509   5.599  -5.778  1.00  0.00           H  
ATOM   2749 1HG  GLU B  19      11.284   7.417  -3.677  1.00  0.00           H  
ATOM   2750 2HG  GLU B  19      12.928   6.775  -3.632  1.00  0.00           H  
ATOM   2751  N   LEU B  20       9.660   4.012  -6.795  1.00  0.00           N  
ATOM   2752  CA  LEU B  20       9.454   2.990  -7.812  1.00  0.00           C  
ATOM   2753  C   LEU B  20       8.483   3.493  -8.891  1.00  0.00           C  
ATOM   2754  O   LEU B  20       8.665   3.215 -10.084  1.00  0.00           O  
ATOM   2755  CB  LEU B  20       8.971   1.709  -7.146  1.00  0.00           C  
ATOM   2756  CG  LEU B  20      10.016   0.972  -6.260  1.00  0.00           C  
ATOM   2757  CD1 LEU B  20       9.318  -0.070  -5.453  1.00  0.00           C  
ATOM   2758  CD2 LEU B  20      11.076   0.292  -7.138  1.00  0.00           C  
ATOM   2759  H   LEU B  20       9.349   3.861  -5.829  1.00  0.00           H  
ATOM   2760  HA  LEU B  20      10.404   2.798  -8.298  1.00  0.00           H  
ATOM   2761 1HB  LEU B  20       8.093   1.935  -6.535  1.00  0.00           H  
ATOM   2762 2HB  LEU B  20       8.698   1.029  -7.919  1.00  0.00           H  
ATOM   2763  HG  LEU B  20      10.493   1.682  -5.580  1.00  0.00           H  
ATOM   2764 1HD1 LEU B  20      10.034  -0.591  -4.818  1.00  0.00           H  
ATOM   2765 2HD1 LEU B  20       8.586   0.421  -4.835  1.00  0.00           H  
ATOM   2766 3HD1 LEU B  20       8.831  -0.778  -6.100  1.00  0.00           H  
ATOM   2767 1HD2 LEU B  20      11.787  -0.230  -6.498  1.00  0.00           H  
ATOM   2768 2HD2 LEU B  20      10.596  -0.426  -7.803  1.00  0.00           H  
ATOM   2769 3HD2 LEU B  20      11.614   1.026  -7.733  1.00  0.00           H  
ATOM   2770  N   ALA B  21       7.442   4.230  -8.480  1.00  0.00           N  
ATOM   2771  CA  ALA B  21       6.523   4.818  -9.439  1.00  0.00           C  
ATOM   2772  C   ALA B  21       7.280   5.815 -10.330  1.00  0.00           C  
ATOM   2773  O   ALA B  21       7.045   5.869 -11.540  1.00  0.00           O  
ATOM   2774  CB  ALA B  21       5.389   5.494  -8.714  1.00  0.00           C  
ATOM   2775  H   ALA B  21       7.273   4.359  -7.480  1.00  0.00           H  
ATOM   2776  HA  ALA B  21       6.126   4.028 -10.073  1.00  0.00           H  
ATOM   2777 1HB  ALA B  21       4.705   5.927  -9.424  1.00  0.00           H  
ATOM   2778 2HB  ALA B  21       4.864   4.771  -8.094  1.00  0.00           H  
ATOM   2779 3HB  ALA B  21       5.804   6.270  -8.085  1.00  0.00           H  
ATOM   2780  N   ARG B  22       8.215   6.578  -9.726  1.00  0.00           N  
ATOM   2781  CA  ARG B  22       9.028   7.537 -10.467  1.00  0.00           C  
ATOM   2782  C   ARG B  22       9.845   6.818 -11.535  1.00  0.00           C  
ATOM   2783  O   ARG B  22       9.977   7.316 -12.663  1.00  0.00           O  
ATOM   2784  CB  ARG B  22       9.952   8.328  -9.543  1.00  0.00           C  
ATOM   2785  CG  ARG B  22      10.754   9.436 -10.240  1.00  0.00           C  
ATOM   2786  CD  ARG B  22      11.636  10.212  -9.286  1.00  0.00           C  
ATOM   2787  NE  ARG B  22      12.750   9.420  -8.722  1.00  0.00           N  
ATOM   2788  CZ  ARG B  22      13.908   9.121  -9.346  1.00  0.00           C  
ATOM   2789  NH1 ARG B  22      14.158   9.507 -10.588  1.00  0.00           N  
ATOM   2790  NH2 ARG B  22      14.793   8.427  -8.667  1.00  0.00           N  
ATOM   2791  H   ARG B  22       8.310   6.526  -8.708  1.00  0.00           H  
ATOM   2792  HA  ARG B  22       8.370   8.241 -10.951  1.00  0.00           H  
ATOM   2793 1HB  ARG B  22       9.370   8.770  -8.735  1.00  0.00           H  
ATOM   2794 2HB  ARG B  22      10.673   7.658  -9.092  1.00  0.00           H  
ATOM   2795 1HG  ARG B  22      11.386   8.990 -11.007  1.00  0.00           H  
ATOM   2796 2HG  ARG B  22      10.062  10.134 -10.712  1.00  0.00           H  
ATOM   2797 1HD  ARG B  22      12.052  11.082  -9.791  1.00  0.00           H  
ATOM   2798 2HD  ARG B  22      11.022  10.552  -8.450  1.00  0.00           H  
ATOM   2799  HE  ARG B  22      12.679   9.076  -7.746  1.00  0.00           H  
ATOM   2800 1HH1 ARG B  22      13.474  10.038 -11.105  1.00  0.00           H  
ATOM   2801 2HH1 ARG B  22      15.034   9.257 -11.033  1.00  0.00           H  
ATOM   2802 1HH2 ARG B  22      14.546   8.156  -7.701  1.00  0.00           H  
ATOM   2803 2HH2 ARG B  22      15.678   8.171  -9.074  1.00  0.00           H  
ATOM   2804  N   GLU B  23      10.438   5.670 -11.183  1.00  0.00           N  
ATOM   2805  CA  GLU B  23      11.187   4.890 -12.160  1.00  0.00           C  
ATOM   2806  C   GLU B  23      10.283   4.482 -13.319  1.00  0.00           C  
ATOM   2807  O   GLU B  23      10.705   4.553 -14.480  1.00  0.00           O  
ATOM   2808  CB  GLU B  23      11.822   3.652 -11.526  1.00  0.00           C  
ATOM   2809  CG  GLU B  23      12.652   2.809 -12.506  1.00  0.00           C  
ATOM   2810  CD  GLU B  23      13.356   1.656 -11.842  1.00  0.00           C  
ATOM   2811  OE1 GLU B  23      13.329   1.577 -10.641  1.00  0.00           O  
ATOM   2812  OE2 GLU B  23      13.922   0.841 -12.546  1.00  0.00           O  
ATOM   2813  H   GLU B  23      10.384   5.364 -10.205  1.00  0.00           H  
ATOM   2814  HA  GLU B  23      11.987   5.515 -12.554  1.00  0.00           H  
ATOM   2815 1HB  GLU B  23      12.464   3.957 -10.699  1.00  0.00           H  
ATOM   2816 2HB  GLU B  23      11.042   3.015 -11.114  1.00  0.00           H  
ATOM   2817 1HG  GLU B  23      11.990   2.412 -13.276  1.00  0.00           H  
ATOM   2818 2HG  GLU B  23      13.385   3.451 -12.998  1.00  0.00           H  
ATOM   2819  N   ALA B  24       9.044   4.054 -13.028  1.00  0.00           N  
ATOM   2820  CA  ALA B  24       8.128   3.681 -14.105  1.00  0.00           C  
ATOM   2821  C   ALA B  24       7.879   4.870 -15.040  1.00  0.00           C  
ATOM   2822  O   ALA B  24       7.846   4.693 -16.264  1.00  0.00           O  
ATOM   2823  CB  ALA B  24       6.801   3.181 -13.542  1.00  0.00           C  
ATOM   2824  H   ALA B  24       8.780   3.938 -12.040  1.00  0.00           H  
ATOM   2825  HA  ALA B  24       8.593   2.890 -14.681  1.00  0.00           H  
ATOM   2826 1HB  ALA B  24       6.146   2.885 -14.362  1.00  0.00           H  
ATOM   2827 2HB  ALA B  24       6.986   2.327 -12.892  1.00  0.00           H  
ATOM   2828 3HB  ALA B  24       6.328   3.971 -12.970  1.00  0.00           H  
ATOM   2829  N   LEU B  25       7.752   6.084 -14.473  1.00  0.00           N  
ATOM   2830  CA  LEU B  25       7.540   7.279 -15.289  1.00  0.00           C  
ATOM   2831  C   LEU B  25       8.750   7.544 -16.191  1.00  0.00           C  
ATOM   2832  O   LEU B  25       8.597   7.835 -17.386  1.00  0.00           O  
ATOM   2833  CB  LEU B  25       7.329   8.517 -14.377  1.00  0.00           C  
ATOM   2834  CG  LEU B  25       6.018   8.570 -13.531  1.00  0.00           C  
ATOM   2835  CD1 LEU B  25       6.065   9.706 -12.523  1.00  0.00           C  
ATOM   2836  CD2 LEU B  25       4.873   8.778 -14.426  1.00  0.00           C  
ATOM   2837  H   LEU B  25       7.729   6.136 -13.447  1.00  0.00           H  
ATOM   2838  HA  LEU B  25       6.680   7.117 -15.929  1.00  0.00           H  
ATOM   2839 1HB  LEU B  25       8.161   8.583 -13.693  1.00  0.00           H  
ATOM   2840 2HB  LEU B  25       7.347   9.404 -15.007  1.00  0.00           H  
ATOM   2841  HG  LEU B  25       5.905   7.639 -12.990  1.00  0.00           H  
ATOM   2842 1HD1 LEU B  25       5.137   9.710 -11.950  1.00  0.00           H  
ATOM   2843 2HD1 LEU B  25       6.892   9.575 -11.853  1.00  0.00           H  
ATOM   2844 3HD1 LEU B  25       6.175  10.652 -13.046  1.00  0.00           H  
ATOM   2845 1HD2 LEU B  25       3.950   8.810 -13.845  1.00  0.00           H  
ATOM   2846 2HD2 LEU B  25       4.987   9.716 -14.969  1.00  0.00           H  
ATOM   2847 3HD2 LEU B  25       4.844   7.966 -15.112  1.00  0.00           H  
ATOM   2848  N   GLU B  26       9.965   7.411 -15.643  1.00  0.00           N  
ATOM   2849  CA  GLU B  26      11.155   7.626 -16.461  1.00  0.00           C  
ATOM   2850  C   GLU B  26      11.247   6.615 -17.594  1.00  0.00           C  
ATOM   2851  O   GLU B  26      11.569   6.966 -18.738  1.00  0.00           O  
ATOM   2852  CB  GLU B  26      12.435   7.576 -15.632  1.00  0.00           C  
ATOM   2853  CG  GLU B  26      13.684   7.780 -16.493  1.00  0.00           C  
ATOM   2854  CD  GLU B  26      14.956   7.858 -15.759  1.00  0.00           C  
ATOM   2855  OE1 GLU B  26      14.932   7.897 -14.555  1.00  0.00           O  
ATOM   2856  OE2 GLU B  26      15.981   7.839 -16.421  1.00  0.00           O  
ATOM   2857  H   GLU B  26      10.043   7.211 -14.638  1.00  0.00           H  
ATOM   2858  HA  GLU B  26      11.083   8.616 -16.903  1.00  0.00           H  
ATOM   2859 1HB  GLU B  26      12.403   8.343 -14.858  1.00  0.00           H  
ATOM   2860 2HB  GLU B  26      12.508   6.605 -15.133  1.00  0.00           H  
ATOM   2861 1HG  GLU B  26      13.754   6.929 -17.145  1.00  0.00           H  
ATOM   2862 2HG  GLU B  26      13.558   8.668 -17.112  1.00  0.00           H  
ATOM   2863  N   ARG B  27      11.010   5.340 -17.281  1.00  0.00           N  
ATOM   2864  CA  ARG B  27      11.095   4.323 -18.304  1.00  0.00           C  
ATOM   2865  C   ARG B  27      10.063   4.575 -19.395  1.00  0.00           C  
ATOM   2866  O   ARG B  27      10.367   4.388 -20.578  1.00  0.00           O  
ATOM   2867  CB  ARG B  27      10.997   2.933 -17.698  1.00  0.00           C  
ATOM   2868  CG  ARG B  27      12.282   2.550 -16.906  1.00  0.00           C  
ATOM   2869  CD  ARG B  27      12.241   1.183 -16.339  1.00  0.00           C  
ATOM   2870  NE  ARG B  27      13.427   0.875 -15.544  1.00  0.00           N  
ATOM   2871  CZ  ARG B  27      14.616   0.456 -16.003  1.00  0.00           C  
ATOM   2872  NH1 ARG B  27      14.854   0.281 -17.295  1.00  0.00           N  
ATOM   2873  NH2 ARG B  27      15.541   0.223 -15.103  1.00  0.00           N  
ATOM   2874  H   ARG B  27      10.780   5.090 -16.312  1.00  0.00           H  
ATOM   2875  HA  ARG B  27      12.079   4.390 -18.762  1.00  0.00           H  
ATOM   2876 1HB  ARG B  27      10.151   2.898 -17.005  1.00  0.00           H  
ATOM   2877 2HB  ARG B  27      10.825   2.191 -18.477  1.00  0.00           H  
ATOM   2878 1HG  ARG B  27      13.142   2.627 -17.567  1.00  0.00           H  
ATOM   2879 2HG  ARG B  27      12.406   3.251 -16.079  1.00  0.00           H  
ATOM   2880 1HD  ARG B  27      11.377   1.107 -15.681  1.00  0.00           H  
ATOM   2881 2HD  ARG B  27      12.167   0.452 -17.135  1.00  0.00           H  
ATOM   2882  HE  ARG B  27      13.363   0.961 -14.517  1.00  0.00           H  
ATOM   2883 1HH1 ARG B  27      14.133   0.463 -17.976  1.00  0.00           H  
ATOM   2884 2HH1 ARG B  27      15.763  -0.035 -17.603  1.00  0.00           H  
ATOM   2885 1HH2 ARG B  27      15.288   0.374 -14.111  1.00  0.00           H  
ATOM   2886 2HH2 ARG B  27      16.460  -0.093 -15.367  1.00  0.00           H  
ATOM   2887  N   ALA B  28       8.862   5.024 -19.012  1.00  0.00           N  
ATOM   2888  CA  ALA B  28       7.839   5.314 -19.999  1.00  0.00           C  
ATOM   2889  C   ALA B  28       8.306   6.385 -20.971  1.00  0.00           C  
ATOM   2890  O   ALA B  28       8.095   6.245 -22.178  1.00  0.00           O  
ATOM   2891  CB  ALA B  28       6.549   5.741 -19.306  1.00  0.00           C  
ATOM   2892  H   ALA B  28       8.632   5.104 -18.018  1.00  0.00           H  
ATOM   2893  HA  ALA B  28       7.668   4.422 -20.571  1.00  0.00           H  
ATOM   2894 1HB  ALA B  28       5.770   5.936 -20.042  1.00  0.00           H  
ATOM   2895 2HB  ALA B  28       6.219   4.957 -18.634  1.00  0.00           H  
ATOM   2896 3HB  ALA B  28       6.726   6.650 -18.728  1.00  0.00           H  
ATOM   2897  N   LYS B  29       8.991   7.417 -20.471  1.00  0.00           N  
ATOM   2898  CA  LYS B  29       9.485   8.484 -21.336  1.00  0.00           C  
ATOM   2899  C   LYS B  29      10.516   7.987 -22.358  1.00  0.00           C  
ATOM   2900  O   LYS B  29      10.475   8.369 -23.533  1.00  0.00           O  
ATOM   2901  CB  LYS B  29      10.096   9.604 -20.494  1.00  0.00           C  
ATOM   2902  CG  LYS B  29       9.073  10.425 -19.712  1.00  0.00           C  
ATOM   2903  CD  LYS B  29       9.754  11.493 -18.852  1.00  0.00           C  
ATOM   2904  CE  LYS B  29       8.742  12.298 -18.042  1.00  0.00           C  
ATOM   2905  NZ  LYS B  29       9.414  13.320 -17.186  1.00  0.00           N  
ATOM   2906  H   LYS B  29       9.082   7.491 -19.452  1.00  0.00           H  
ATOM   2907  HA  LYS B  29       8.644   8.888 -21.890  1.00  0.00           H  
ATOM   2908 1HB  LYS B  29      10.803   9.181 -19.780  1.00  0.00           H  
ATOM   2909 2HB  LYS B  29      10.654  10.283 -21.142  1.00  0.00           H  
ATOM   2910 1HG  LYS B  29       8.391  10.907 -20.410  1.00  0.00           H  
ATOM   2911 2HG  LYS B  29       8.491   9.757 -19.075  1.00  0.00           H  
ATOM   2912 1HD  LYS B  29      10.446  11.004 -18.163  1.00  0.00           H  
ATOM   2913 2HD  LYS B  29      10.318  12.168 -19.491  1.00  0.00           H  
ATOM   2914 1HE  LYS B  29       8.056  12.801 -18.722  1.00  0.00           H  
ATOM   2915 2HE  LYS B  29       8.172  11.619 -17.402  1.00  0.00           H  
ATOM   2916 1HZ  LYS B  29       8.721  13.836 -16.662  1.00  0.00           H  
ATOM   2917 2HZ  LYS B  29      10.045  12.860 -16.544  1.00  0.00           H  
ATOM   2918 3HZ  LYS B  29       9.936  13.957 -17.770  1.00  0.00           H  
ATOM   2919  N   HIS B  30      11.411   7.087 -21.927  1.00  0.00           N  
ATOM   2920  CA  HIS B  30      12.424   6.571 -22.851  1.00  0.00           C  
ATOM   2921  C   HIS B  30      11.772   5.700 -23.935  1.00  0.00           C  
ATOM   2922  O   HIS B  30      12.102   5.800 -25.130  1.00  0.00           O  
ATOM   2923  CB  HIS B  30      13.484   5.760 -22.098  1.00  0.00           C  
ATOM   2924  CG  HIS B  30      14.385   6.595 -21.242  1.00  0.00           C  
ATOM   2925  ND1 HIS B  30      15.343   7.436 -21.770  1.00  0.00           N  
ATOM   2926  CD2 HIS B  30      14.475   6.719 -19.897  1.00  0.00           C  
ATOM   2927  CE1 HIS B  30      15.983   8.042 -20.785  1.00  0.00           C  
ATOM   2928  NE2 HIS B  30      15.475   7.624 -19.640  1.00  0.00           N  
ATOM   2929  H   HIS B  30      11.427   6.843 -20.925  1.00  0.00           H  
ATOM   2930  HA  HIS B  30      12.931   7.403 -23.333  1.00  0.00           H  
ATOM   2931 1HB  HIS B  30      12.994   5.024 -21.460  1.00  0.00           H  
ATOM   2932 2HB  HIS B  30      14.100   5.215 -22.812  1.00  0.00           H  
ATOM   2933  HD2 HIS B  30      13.867   6.198 -19.157  1.00  0.00           H  
ATOM   2934  HE1 HIS B  30      16.791   8.763 -20.899  1.00  0.00           H  
ATOM   2935  HE2 HIS B  30      15.771   7.919 -18.720  1.00  0.00           H  
ATOM   2936  N   LEU B  31      10.800   4.881 -23.532  1.00  0.00           N  
ATOM   2937  CA  LEU B  31      10.099   4.012 -24.466  1.00  0.00           C  
ATOM   2938  C   LEU B  31       9.247   4.835 -25.435  1.00  0.00           C  
ATOM   2939  O   LEU B  31       9.134   4.489 -26.620  1.00  0.00           O  
ATOM   2940  CB  LEU B  31       9.254   3.034 -23.658  1.00  0.00           C  
ATOM   2941  CG  LEU B  31      10.078   1.997 -22.829  1.00  0.00           C  
ATOM   2942  CD1 LEU B  31       9.161   1.317 -21.891  1.00  0.00           C  
ATOM   2943  CD2 LEU B  31      10.731   0.935 -23.742  1.00  0.00           C  
ATOM   2944  H   LEU B  31      10.575   4.830 -22.536  1.00  0.00           H  
ATOM   2945  HA  LEU B  31      10.830   3.472 -25.056  1.00  0.00           H  
ATOM   2946 1HB  LEU B  31       8.653   3.611 -22.953  1.00  0.00           H  
ATOM   2947 2HB  LEU B  31       8.588   2.500 -24.328  1.00  0.00           H  
ATOM   2948  HG  LEU B  31      10.845   2.508 -22.255  1.00  0.00           H  
ATOM   2949 1HD1 LEU B  31       9.716   0.625 -21.279  1.00  0.00           H  
ATOM   2950 2HD1 LEU B  31       8.733   2.076 -21.264  1.00  0.00           H  
ATOM   2951 3HD1 LEU B  31       8.379   0.803 -22.438  1.00  0.00           H  
ATOM   2952 1HD2 LEU B  31      11.278   0.228 -23.122  1.00  0.00           H  
ATOM   2953 2HD2 LEU B  31       9.960   0.416 -24.304  1.00  0.00           H  
ATOM   2954 3HD2 LEU B  31      11.422   1.413 -24.427  1.00  0.00           H  
ATOM   2955  N   HIS B  32       8.679   5.940 -24.939  1.00  0.00           N  
ATOM   2956  CA  HIS B  32       7.882   6.846 -25.744  1.00  0.00           C  
ATOM   2957  C   HIS B  32       8.761   7.405 -26.854  1.00  0.00           C  
ATOM   2958  O   HIS B  32       8.353   7.399 -28.015  1.00  0.00           O  
ATOM   2959  CB  HIS B  32       7.293   7.976 -24.889  1.00  0.00           C  
ATOM   2960  CG  HIS B  32       6.401   8.912 -25.640  1.00  0.00           C  
ATOM   2961  ND1 HIS B  32       5.153   8.539 -26.103  1.00  0.00           N  
ATOM   2962  CD2 HIS B  32       6.564  10.206 -25.994  1.00  0.00           C  
ATOM   2963  CE1 HIS B  32       4.594   9.564 -26.717  1.00  0.00           C  
ATOM   2964  NE2 HIS B  32       5.422  10.590 -26.659  1.00  0.00           N  
ATOM   2965  H   HIS B  32       8.757   6.128 -23.938  1.00  0.00           H  
ATOM   2966  HA  HIS B  32       7.063   6.305 -26.204  1.00  0.00           H  
ATOM   2967 1HB  HIS B  32       6.735   7.546 -24.056  1.00  0.00           H  
ATOM   2968 2HB  HIS B  32       8.107   8.555 -24.458  1.00  0.00           H  
ATOM   2969  HD1 HIS B  32       4.699   7.663 -25.938  1.00  0.00           H  
ATOM   2970  HD2 HIS B  32       7.373  10.919 -25.847  1.00  0.00           H  
ATOM   2971  HE1 HIS B  32       3.599   9.473 -27.160  1.00  0.00           H  
ATOM   2972  N   ARG B  33       9.966   7.880 -26.508  1.00  0.00           N  
ATOM   2973  CA  ARG B  33      10.874   8.409 -27.511  1.00  0.00           C  
ATOM   2974  C   ARG B  33      11.120   7.395 -28.643  1.00  0.00           C  
ATOM   2975  O   ARG B  33      11.135   7.786 -29.824  1.00  0.00           O  
ATOM   2976  CB  ARG B  33      12.201   8.809 -26.877  1.00  0.00           C  
ATOM   2977  CG  ARG B  33      13.209   9.463 -27.830  1.00  0.00           C  
ATOM   2978  CD  ARG B  33      14.385  10.027 -27.104  1.00  0.00           C  
ATOM   2979  NE  ARG B  33      15.142   8.996 -26.367  1.00  0.00           N  
ATOM   2980  CZ  ARG B  33      15.169   8.834 -25.009  1.00  0.00           C  
ATOM   2981  NH1 ARG B  33      14.482   9.628 -24.207  1.00  0.00           N  
ATOM   2982  NH2 ARG B  33      15.886   7.861 -24.476  1.00  0.00           N  
ATOM   2983  H   ARG B  33      10.231   7.889 -25.512  1.00  0.00           H  
ATOM   2984  HA  ARG B  33      10.419   9.304 -27.937  1.00  0.00           H  
ATOM   2985 1HB  ARG B  33      12.012   9.498 -26.062  1.00  0.00           H  
ATOM   2986 2HB  ARG B  33      12.664   7.920 -26.450  1.00  0.00           H  
ATOM   2987 1HG  ARG B  33      13.582   8.713 -28.534  1.00  0.00           H  
ATOM   2988 2HG  ARG B  33      12.723  10.261 -28.385  1.00  0.00           H  
ATOM   2989 1HD  ARG B  33      15.049  10.492 -27.837  1.00  0.00           H  
ATOM   2990 2HD  ARG B  33      14.037  10.786 -26.412  1.00  0.00           H  
ATOM   2991  HE  ARG B  33      15.694   8.353 -26.922  1.00  0.00           H  
ATOM   2992 1HH1 ARG B  33      13.927  10.375 -24.579  1.00  0.00           H  
ATOM   2993 2HH1 ARG B  33      14.525   9.479 -23.203  1.00  0.00           H  
ATOM   2994 1HH2 ARG B  33      16.422   7.233 -25.061  1.00  0.00           H  
ATOM   2995 2HH2 ARG B  33      15.876   7.731 -23.458  1.00  0.00           H  
ATOM   2996  N   GLU B  34      11.315   6.117 -28.310  1.00  0.00           N  
ATOM   2997  CA  GLU B  34      11.511   5.158 -29.392  1.00  0.00           C  
ATOM   2998  C   GLU B  34      10.246   5.039 -30.250  1.00  0.00           C  
ATOM   2999  O   GLU B  34      10.330   5.016 -31.486  1.00  0.00           O  
ATOM   3000  CB  GLU B  34      11.892   3.769 -28.832  1.00  0.00           C  
ATOM   3001  CG  GLU B  34      12.179   2.704 -29.906  1.00  0.00           C  
ATOM   3002  CD  GLU B  34      13.381   3.007 -30.774  1.00  0.00           C  
ATOM   3003  OE1 GLU B  34      14.227   3.773 -30.345  1.00  0.00           O  
ATOM   3004  OE2 GLU B  34      13.456   2.490 -31.871  1.00  0.00           O  
ATOM   3005  H   GLU B  34      11.369   5.857 -27.319  1.00  0.00           H  
ATOM   3006  HA  GLU B  34      12.317   5.510 -30.023  1.00  0.00           H  
ATOM   3007 1HB  GLU B  34      12.778   3.871 -28.209  1.00  0.00           H  
ATOM   3008 2HB  GLU B  34      11.085   3.404 -28.199  1.00  0.00           H  
ATOM   3009 1HG  GLU B  34      12.356   1.753 -29.401  1.00  0.00           H  
ATOM   3010 2HG  GLU B  34      11.301   2.579 -30.540  1.00  0.00           H  
ATOM   3011  N   ALA B  35       9.062   5.017 -29.611  1.00  0.00           N  
ATOM   3012  CA  ALA B  35       7.799   4.945 -30.338  1.00  0.00           C  
ATOM   3013  C   ALA B  35       7.640   6.149 -31.282  1.00  0.00           C  
ATOM   3014  O   ALA B  35       7.151   5.999 -32.407  1.00  0.00           O  
ATOM   3015  CB  ALA B  35       6.624   4.879 -29.393  1.00  0.00           C  
ATOM   3016  H   ALA B  35       9.061   4.998 -28.577  1.00  0.00           H  
ATOM   3017  HA  ALA B  35       7.812   4.038 -30.948  1.00  0.00           H  
ATOM   3018 1HB  ALA B  35       5.703   4.790 -29.962  1.00  0.00           H  
ATOM   3019 2HB  ALA B  35       6.739   4.006 -28.739  1.00  0.00           H  
ATOM   3020 3HB  ALA B  35       6.588   5.777 -28.783  1.00  0.00           H  
ATOM   3021  N   LYS B  36       8.090   7.330 -30.824  1.00  0.00           N  
ATOM   3022  CA  LYS B  36       8.048   8.548 -31.632  1.00  0.00           C  
ATOM   3023  C   LYS B  36       8.883   8.344 -32.887  1.00  0.00           C  
ATOM   3024  O   LYS B  36       8.506   8.839 -33.955  1.00  0.00           O  
ATOM   3025  CB  LYS B  36       8.577   9.761 -30.852  1.00  0.00           C  
ATOM   3026  CG  LYS B  36       7.697  10.257 -29.693  1.00  0.00           C  
ATOM   3027  CD  LYS B  36       6.470  11.071 -30.145  1.00  0.00           C  
ATOM   3028  CE  LYS B  36       6.847  12.491 -30.596  1.00  0.00           C  
ATOM   3029  NZ  LYS B  36       5.627  13.321 -30.840  1.00  0.00           N  
ATOM   3030  H   LYS B  36       8.423   7.365 -29.858  1.00  0.00           H  
ATOM   3031  HA  LYS B  36       7.017   8.731 -31.927  1.00  0.00           H  
ATOM   3032 1HB  LYS B  36       9.547   9.522 -30.436  1.00  0.00           H  
ATOM   3033 2HB  LYS B  36       8.734  10.579 -31.547  1.00  0.00           H  
ATOM   3034 1HG  LYS B  36       7.326   9.390 -29.150  1.00  0.00           H  
ATOM   3035 2HG  LYS B  36       8.293  10.852 -29.005  1.00  0.00           H  
ATOM   3036 1HD  LYS B  36       5.961  10.568 -30.967  1.00  0.00           H  
ATOM   3037 2HD  LYS B  36       5.767  11.152 -29.324  1.00  0.00           H  
ATOM   3038 1HE  LYS B  36       7.458  12.964 -29.831  1.00  0.00           H  
ATOM   3039 2HE  LYS B  36       7.410  12.443 -31.520  1.00  0.00           H  
ATOM   3040 1HZ  LYS B  36       5.882  14.239 -31.141  1.00  0.00           H  
ATOM   3041 2HZ  LYS B  36       5.038  12.877 -31.559  1.00  0.00           H  
ATOM   3042 3HZ  LYS B  36       5.088  13.379 -29.998  1.00  0.00           H  
ATOM   3043  N   GLY B  37      10.006   7.639 -32.748  1.00  0.00           N  
ATOM   3044  CA  GLY B  37      10.897   7.317 -33.854  1.00  0.00           C  
ATOM   3045  C   GLY B  37      10.109   6.548 -34.907  1.00  0.00           C  
ATOM   3046  O   GLY B  37      10.119   6.894 -36.098  1.00  0.00           O  
ATOM   3047  H   GLY B  37      10.264   7.316 -31.808  1.00  0.00           H  
ATOM   3048 1HA  GLY B  37      11.306   8.233 -34.283  1.00  0.00           H  
ATOM   3049 2HA  GLY B  37      11.727   6.711 -33.482  1.00  0.00           H  
ATOM   3050  N   LEU B  38       9.431   5.490 -34.468  1.00  0.00           N  
ATOM   3051  CA  LEU B  38       8.613   4.745 -35.414  1.00  0.00           C  
ATOM   3052  C   LEU B  38       7.491   5.609 -35.990  1.00  0.00           C  
ATOM   3053  O   LEU B  38       7.223   5.532 -37.192  1.00  0.00           O  
ATOM   3054  CB  LEU B  38       8.033   3.461 -34.765  1.00  0.00           C  
ATOM   3055  CG  LEU B  38       9.011   2.247 -34.524  1.00  0.00           C  
ATOM   3056  CD1 LEU B  38       8.300   1.189 -33.663  1.00  0.00           C  
ATOM   3057  CD2 LEU B  38       9.395   1.582 -35.904  1.00  0.00           C  
ATOM   3058  H   LEU B  38       9.513   5.236 -33.473  1.00  0.00           H  
ATOM   3059  HA  LEU B  38       9.240   4.449 -36.244  1.00  0.00           H  
ATOM   3060 1HB  LEU B  38       7.643   3.748 -33.785  1.00  0.00           H  
ATOM   3061 2HB  LEU B  38       7.217   3.121 -35.344  1.00  0.00           H  
ATOM   3062  HG  LEU B  38       9.910   2.588 -34.003  1.00  0.00           H  
ATOM   3063 1HD1 LEU B  38       8.966   0.339 -33.496  1.00  0.00           H  
ATOM   3064 2HD1 LEU B  38       8.019   1.620 -32.701  1.00  0.00           H  
ATOM   3065 3HD1 LEU B  38       7.407   0.851 -34.182  1.00  0.00           H  
ATOM   3066 1HD2 LEU B  38      10.049   0.732 -35.719  1.00  0.00           H  
ATOM   3067 2HD2 LEU B  38       8.484   1.230 -36.409  1.00  0.00           H  
ATOM   3068 3HD2 LEU B  38       9.905   2.290 -36.543  1.00  0.00           H  
ATOM   3069  N   ALA B  39       6.845   6.458 -35.178  1.00  0.00           N  
ATOM   3070  CA  ALA B  39       5.768   7.298 -35.690  1.00  0.00           C  
ATOM   3071  C   ALA B  39       6.256   8.219 -36.806  1.00  0.00           C  
ATOM   3072  O   ALA B  39       5.560   8.424 -37.806  1.00  0.00           O  
ATOM   3073  CB  ALA B  39       5.162   8.148 -34.590  1.00  0.00           C  
ATOM   3074  H   ALA B  39       7.089   6.481 -34.184  1.00  0.00           H  
ATOM   3075  HA  ALA B  39       5.000   6.641 -36.096  1.00  0.00           H  
ATOM   3076 1HB  ALA B  39       4.338   8.733 -34.990  1.00  0.00           H  
ATOM   3077 2HB  ALA B  39       4.801   7.515 -33.797  1.00  0.00           H  
ATOM   3078 3HB  ALA B  39       5.923   8.806 -34.191  1.00  0.00           H  
ATOM   3079  N   GLU B  40       7.473   8.772 -36.648  1.00  0.00           N  
ATOM   3080  CA  GLU B  40       8.014   9.642 -37.675  1.00  0.00           C  
ATOM   3081  C   GLU B  40       8.216   8.897 -38.974  1.00  0.00           C  
ATOM   3082  O   GLU B  40       7.852   9.407 -40.039  1.00  0.00           O  
ATOM   3083  CB  GLU B  40       9.324  10.305 -37.255  1.00  0.00           C  
ATOM   3084  CG  GLU B  40       9.849  11.313 -38.318  1.00  0.00           C  
ATOM   3085  CD  GLU B  40      11.073  12.069 -37.907  1.00  0.00           C  
ATOM   3086  OE1 GLU B  40      11.609  11.792 -36.866  1.00  0.00           O  
ATOM   3087  OE2 GLU B  40      11.460  12.949 -38.635  1.00  0.00           O  
ATOM   3088  H   GLU B  40       7.980   8.628 -35.769  1.00  0.00           H  
ATOM   3089  HA  GLU B  40       7.305  10.423 -37.844  1.00  0.00           H  
ATOM   3090 1HB  GLU B  40       9.181  10.830 -36.311  1.00  0.00           H  
ATOM   3091 2HB  GLU B  40      10.085   9.539 -37.093  1.00  0.00           H  
ATOM   3092 1HG  GLU B  40      10.078  10.770 -39.235  1.00  0.00           H  
ATOM   3093 2HG  GLU B  40       9.059  12.020 -38.549  1.00  0.00           H  
ATOM   3094  N   LYS B  41       8.778   7.682 -38.916  1.00  0.00           N  
ATOM   3095  CA  LYS B  41       9.021   6.910 -40.139  1.00  0.00           C  
ATOM   3096  C   LYS B  41       7.718   6.645 -40.881  1.00  0.00           C  
ATOM   3097  O   LYS B  41       7.665   6.656 -42.115  1.00  0.00           O  
ATOM   3098  CB  LYS B  41       9.673   5.573 -39.803  1.00  0.00           C  
ATOM   3099  CG  LYS B  41      11.089   5.687 -39.336  1.00  0.00           C  
ATOM   3100  CD  LYS B  41      11.701   4.324 -39.031  1.00  0.00           C  
ATOM   3101  CE  LYS B  41      13.163   4.468 -38.659  1.00  0.00           C  
ATOM   3102  NZ  LYS B  41      13.326   5.257 -37.413  1.00  0.00           N  
ATOM   3103  H   LYS B  41       9.086   7.332 -38.001  1.00  0.00           H  
ATOM   3104  HA  LYS B  41       9.679   7.484 -40.790  1.00  0.00           H  
ATOM   3105 1HB  LYS B  41       9.092   5.072 -39.022  1.00  0.00           H  
ATOM   3106 2HB  LYS B  41       9.656   4.933 -40.683  1.00  0.00           H  
ATOM   3107 1HG  LYS B  41      11.683   6.185 -40.107  1.00  0.00           H  
ATOM   3108 2HG  LYS B  41      11.099   6.305 -38.442  1.00  0.00           H  
ATOM   3109 1HD  LYS B  41      11.165   3.857 -38.201  1.00  0.00           H  
ATOM   3110 2HD  LYS B  41      11.624   3.678 -39.904  1.00  0.00           H  
ATOM   3111 1HE  LYS B  41      13.594   3.479 -38.506  1.00  0.00           H  
ATOM   3112 2HE  LYS B  41      13.700   4.967 -39.469  1.00  0.00           H  
ATOM   3113 1HZ  LYS B  41      14.328   5.319 -37.180  1.00  0.00           H  
ATOM   3114 2HZ  LYS B  41      12.956   6.185 -37.533  1.00  0.00           H  
ATOM   3115 3HZ  LYS B  41      12.855   4.787 -36.668  1.00  0.00           H  
ATOM   3116  N   MET B  42       6.684   6.380 -40.101  1.00  0.00           N  
ATOM   3117  CA  MET B  42       5.364   6.078 -40.604  1.00  0.00           C  
ATOM   3118  C   MET B  42       4.721   7.283 -41.310  1.00  0.00           C  
ATOM   3119  O   MET B  42       4.269   7.142 -42.451  1.00  0.00           O  
ATOM   3120  CB  MET B  42       4.568   5.611 -39.403  1.00  0.00           C  
ATOM   3121  CG  MET B  42       5.040   4.279 -38.867  1.00  0.00           C  
ATOM   3122  SD  MET B  42       4.365   3.936 -37.240  1.00  0.00           S  
ATOM   3123  CE  MET B  42       5.000   2.339 -36.981  1.00  0.00           C  
ATOM   3124  H   MET B  42       6.849   6.336 -39.086  1.00  0.00           H  
ATOM   3125  HA  MET B  42       5.441   5.267 -41.318  1.00  0.00           H  
ATOM   3126 1HB  MET B  42       4.640   6.327 -38.613  1.00  0.00           H  
ATOM   3127 2HB  MET B  42       3.513   5.517 -39.681  1.00  0.00           H  
ATOM   3128 1HG  MET B  42       4.713   3.496 -39.553  1.00  0.00           H  
ATOM   3129 2HG  MET B  42       6.109   4.227 -38.820  1.00  0.00           H  
ATOM   3130 1HE  MET B  42       4.690   2.019 -36.019  1.00  0.00           H  
ATOM   3131 2HE  MET B  42       4.626   1.655 -37.741  1.00  0.00           H  
ATOM   3132 3HE  MET B  42       6.071   2.365 -37.028  1.00  0.00           H  
ATOM   3133  N   TYR B  43       4.726   8.477 -40.695  1.00  0.00           N  
ATOM   3134  CA  TYR B  43       4.085   9.573 -41.424  1.00  0.00           C  
ATOM   3135  C   TYR B  43       4.994  10.043 -42.552  1.00  0.00           C  
ATOM   3136  O   TYR B  43       4.499  10.551 -43.557  1.00  0.00           O  
ATOM   3137  CB  TYR B  43       3.628  10.766 -40.563  1.00  0.00           C  
ATOM   3138  CG  TYR B  43       4.669  11.782 -40.188  1.00  0.00           C  
ATOM   3139  CD1 TYR B  43       5.015  12.776 -41.103  1.00  0.00           C  
ATOM   3140  CD2 TYR B  43       5.239  11.774 -38.947  1.00  0.00           C  
ATOM   3141  CE1 TYR B  43       5.956  13.721 -40.774  1.00  0.00           C  
ATOM   3142  CE2 TYR B  43       6.179  12.740 -38.612  1.00  0.00           C  
ATOM   3143  CZ  TYR B  43       6.541  13.698 -39.522  1.00  0.00           C  
ATOM   3144  OH  TYR B  43       7.491  14.640 -39.194  1.00  0.00           O  
ATOM   3145  H   TYR B  43       5.115   8.584 -39.749  1.00  0.00           H  
ATOM   3146  HA  TYR B  43       3.181   9.174 -41.886  1.00  0.00           H  
ATOM   3147 1HB  TYR B  43       2.838  11.288 -41.088  1.00  0.00           H  
ATOM   3148 2HB  TYR B  43       3.198  10.396 -39.647  1.00  0.00           H  
ATOM   3149  HD1 TYR B  43       4.552  12.798 -42.091  1.00  0.00           H  
ATOM   3150  HD2 TYR B  43       4.957  11.008 -38.221  1.00  0.00           H  
ATOM   3151  HE1 TYR B  43       6.235  14.487 -41.496  1.00  0.00           H  
ATOM   3152  HE2 TYR B  43       6.644  12.734 -37.625  1.00  0.00           H  
ATOM   3153  HH  TYR B  43       7.813  14.474 -38.301  1.00  0.00           H  
ATOM   3154  N   LYS B  44       6.323   9.861 -42.413  1.00  0.00           N  
ATOM   3155  CA  LYS B  44       7.251  10.238 -43.465  1.00  0.00           C  
ATOM   3156  C   LYS B  44       6.898   9.451 -44.719  1.00  0.00           C  
ATOM   3157  O   LYS B  44       6.826  10.015 -45.821  1.00  0.00           O  
ATOM   3158  CB  LYS B  44       8.704  10.000 -43.028  1.00  0.00           C  
ATOM   3159  CG  LYS B  44       9.787  10.400 -44.056  1.00  0.00           C  
ATOM   3160  CD  LYS B  44      11.219  10.189 -43.490  1.00  0.00           C  
ATOM   3161  CE  LYS B  44      12.296  10.564 -44.522  1.00  0.00           C  
ATOM   3162  NZ  LYS B  44      13.705  10.412 -43.982  1.00  0.00           N  
ATOM   3163  H   LYS B  44       6.701   9.476 -41.545  1.00  0.00           H  
ATOM   3164  HA  LYS B  44       7.126  11.300 -43.680  1.00  0.00           H  
ATOM   3165 1HB  LYS B  44       8.896  10.552 -42.108  1.00  0.00           H  
ATOM   3166 2HB  LYS B  44       8.836   8.944 -42.800  1.00  0.00           H  
ATOM   3167 1HG  LYS B  44       9.671   9.793 -44.956  1.00  0.00           H  
ATOM   3168 2HG  LYS B  44       9.656  11.446 -44.327  1.00  0.00           H  
ATOM   3169 1HD  LYS B  44      11.353  10.805 -42.598  1.00  0.00           H  
ATOM   3170 2HD  LYS B  44      11.354   9.142 -43.211  1.00  0.00           H  
ATOM   3171 1HE  LYS B  44      12.185   9.927 -45.397  1.00  0.00           H  
ATOM   3172 2HE  LYS B  44      12.146  11.603 -44.820  1.00  0.00           H  
ATOM   3173 1HZ  LYS B  44      14.369  10.675 -44.696  1.00  0.00           H  
ATOM   3174 2HZ  LYS B  44      13.827  11.007 -43.181  1.00  0.00           H  
ATOM   3175 3HZ  LYS B  44      13.909   9.434 -43.701  1.00  0.00           H  
ATOM   3176  N   ALA B  45       6.668   8.132 -44.562  1.00  0.00           N  
ATOM   3177  CA  ALA B  45       6.243   7.336 -45.698  1.00  0.00           C  
ATOM   3178  C   ALA B  45       4.929   7.895 -46.216  1.00  0.00           C  
ATOM   3179  O   ALA B  45       4.749   8.060 -47.423  1.00  0.00           O  
ATOM   3180  CB  ALA B  45       6.090   5.877 -45.302  1.00  0.00           C  
ATOM   3181  H   ALA B  45       6.817   7.686 -43.650  1.00  0.00           H  
ATOM   3182  HA  ALA B  45       6.990   7.420 -46.483  1.00  0.00           H  
ATOM   3183 1HB  ALA B  45       5.785   5.292 -46.164  1.00  0.00           H  
ATOM   3184 2HB  ALA B  45       7.046   5.505 -44.932  1.00  0.00           H  
ATOM   3185 3HB  ALA B  45       5.340   5.792 -44.515  1.00  0.00           H  
ATOM   3186  N   GLY B  46       4.036   8.288 -45.296  1.00  0.00           N  
ATOM   3187  CA  GLY B  46       2.746   8.876 -45.629  1.00  0.00           C  
ATOM   3188  C   GLY B  46       2.932  10.007 -46.610  1.00  0.00           C  
ATOM   3189  O   GLY B  46       2.308  10.028 -47.678  1.00  0.00           O  
ATOM   3190  H   GLY B  46       4.242   8.110 -44.311  1.00  0.00           H  
ATOM   3191 1HA  GLY B  46       2.079   8.138 -46.050  1.00  0.00           H  
ATOM   3192 2HA  GLY B  46       2.282   9.243 -44.716  1.00  0.00           H  
ATOM   3193  N   ASN B  47       3.801  10.950 -46.260  1.00  0.00           N  
ATOM   3194  CA  ASN B  47       4.046  12.097 -47.112  1.00  0.00           C  
ATOM   3195  C   ASN B  47       4.579  11.687 -48.480  1.00  0.00           C  
ATOM   3196  O   ASN B  47       4.203  12.284 -49.499  1.00  0.00           O  
ATOM   3197  CB  ASN B  47       5.001  13.056 -46.437  1.00  0.00           C  
ATOM   3198  CG  ASN B  47       4.383  13.791 -45.267  1.00  0.00           C  
ATOM   3199  OD1 ASN B  47       3.156  13.831 -45.054  1.00  0.00           O  
ATOM   3200  ND2 ASN B  47       5.234  14.413 -44.490  1.00  0.00           N  
ATOM   3201  H   ASN B  47       4.251  10.857 -45.345  1.00  0.00           H  
ATOM   3202  HA  ASN B  47       3.108  12.612 -47.280  1.00  0.00           H  
ATOM   3203 1HB  ASN B  47       5.867  12.496 -46.075  1.00  0.00           H  
ATOM   3204 2HB  ASN B  47       5.362  13.781 -47.167  1.00  0.00           H  
ATOM   3205 1HD2 ASN B  47       4.913  14.940 -43.703  1.00  0.00           H  
ATOM   3206 2HD2 ASN B  47       6.214  14.369 -44.687  1.00  0.00           H  
ATOM   3207  N   ALA B  48       5.426  10.657 -48.539  1.00  0.00           N  
ATOM   3208  CA  ALA B  48       5.949  10.243 -49.837  1.00  0.00           C  
ATOM   3209  C   ALA B  48       4.836   9.766 -50.772  1.00  0.00           C  
ATOM   3210  O   ALA B  48       4.767  10.202 -51.929  1.00  0.00           O  
ATOM   3211  CB  ALA B  48       6.961   9.125 -49.657  1.00  0.00           C  
ATOM   3212  H   ALA B  48       5.742  10.210 -47.669  1.00  0.00           H  
ATOM   3213  HA  ALA B  48       6.434  11.101 -50.290  1.00  0.00           H  
ATOM   3214 1HB  ALA B  48       7.363   8.846 -50.629  1.00  0.00           H  
ATOM   3215 2HB  ALA B  48       7.766   9.468 -49.010  1.00  0.00           H  
ATOM   3216 3HB  ALA B  48       6.475   8.264 -49.206  1.00  0.00           H  
ATOM   3217  N   MET B  49       3.917   8.929 -50.275  1.00  0.00           N  
ATOM   3218  CA  MET B  49       2.875   8.486 -51.198  1.00  0.00           C  
ATOM   3219  C   MET B  49       1.789   9.533 -51.411  1.00  0.00           C  
ATOM   3220  O   MET B  49       1.121   9.539 -52.449  1.00  0.00           O  
ATOM   3221  CB  MET B  49       2.293   7.127 -50.835  1.00  0.00           C  
ATOM   3222  CG  MET B  49       2.225   6.785 -49.444  1.00  0.00           C  
ATOM   3223  SD  MET B  49       3.512   5.752 -48.948  1.00  0.00           S  
ATOM   3224  CE  MET B  49       2.929   5.367 -47.351  1.00  0.00           C  
ATOM   3225  H   MET B  49       4.013   8.599 -49.304  1.00  0.00           H  
ATOM   3226  HA  MET B  49       3.350   8.338 -52.169  1.00  0.00           H  
ATOM   3227 1HB  MET B  49       1.268   7.101 -51.143  1.00  0.00           H  
ATOM   3228 2HB  MET B  49       2.823   6.339 -51.360  1.00  0.00           H  
ATOM   3229 1HG  MET B  49       2.221   7.673 -48.821  1.00  0.00           H  
ATOM   3230 2HG  MET B  49       1.328   6.258 -49.304  1.00  0.00           H  
ATOM   3231 1HE  MET B  49       3.620   4.687 -46.865  1.00  0.00           H  
ATOM   3232 2HE  MET B  49       2.853   6.243 -46.791  1.00  0.00           H  
ATOM   3233 3HE  MET B  49       1.956   4.926 -47.403  1.00  0.00           H  
ATOM   3234  N   TYR B  50       1.640  10.458 -50.470  1.00  0.00           N  
ATOM   3235  CA  TYR B  50       0.719  11.567 -50.667  1.00  0.00           C  
ATOM   3236  C   TYR B  50       1.155  12.363 -51.888  1.00  0.00           C  
ATOM   3237  O   TYR B  50       0.370  12.612 -52.809  1.00  0.00           O  
ATOM   3238  CB  TYR B  50       0.675  12.476 -49.443  1.00  0.00           C  
ATOM   3239  CG  TYR B  50      -0.071  13.749 -49.691  1.00  0.00           C  
ATOM   3240  CD1 TYR B  50      -1.436  13.792 -49.651  1.00  0.00           C  
ATOM   3241  CD2 TYR B  50       0.650  14.891 -50.007  1.00  0.00           C  
ATOM   3242  CE1 TYR B  50      -2.088  14.972 -49.937  1.00  0.00           C  
ATOM   3243  CE2 TYR B  50       0.001  16.061 -50.288  1.00  0.00           C  
ATOM   3244  CZ  TYR B  50      -1.364  16.106 -50.255  1.00  0.00           C  
ATOM   3245  OH  TYR B  50      -2.015  17.282 -50.552  1.00  0.00           O  
ATOM   3246  H   TYR B  50       2.137  10.376 -49.582  1.00  0.00           H  
ATOM   3247  HA  TYR B  50      -0.277  11.164 -50.852  1.00  0.00           H  
ATOM   3248 1HB  TYR B  50       0.204  11.954 -48.609  1.00  0.00           H  
ATOM   3249 2HB  TYR B  50       1.680  12.728 -49.140  1.00  0.00           H  
ATOM   3250  HD1 TYR B  50      -1.992  12.901 -49.406  1.00  0.00           H  
ATOM   3251  HD2 TYR B  50       1.735  14.855 -50.042  1.00  0.00           H  
ATOM   3252  HE1 TYR B  50      -3.166  15.015 -49.924  1.00  0.00           H  
ATOM   3253  HE2 TYR B  50       0.571  16.955 -50.540  1.00  0.00           H  
ATOM   3254  HH  TYR B  50      -2.961  17.166 -50.414  1.00  0.00           H  
ATOM   3255  N   ARG B  51       2.436  12.723 -51.911  1.00  0.00           N  
ATOM   3256  CA  ARG B  51       3.028  13.527 -52.978  1.00  0.00           C  
ATOM   3257  C   ARG B  51       2.928  12.835 -54.334  1.00  0.00           C  
ATOM   3258  O   ARG B  51       2.713  13.480 -55.359  1.00  0.00           O  
ATOM   3259  CB  ARG B  51       4.477  13.815 -52.639  1.00  0.00           C  
ATOM   3260  CG  ARG B  51       4.655  14.804 -51.493  1.00  0.00           C  
ATOM   3261  CD  ARG B  51       6.063  14.923 -51.075  1.00  0.00           C  
ATOM   3262  NE  ARG B  51       6.212  15.848 -49.961  1.00  0.00           N  
ATOM   3263  CZ  ARG B  51       7.329  15.999 -49.217  1.00  0.00           C  
ATOM   3264  NH1 ARG B  51       8.405  15.277 -49.468  1.00  0.00           N  
ATOM   3265  NH2 ARG B  51       7.339  16.879 -48.229  1.00  0.00           N  
ATOM   3266  H   ARG B  51       3.028  12.467 -51.114  1.00  0.00           H  
ATOM   3267  HA  ARG B  51       2.491  14.470 -53.032  1.00  0.00           H  
ATOM   3268 1HB  ARG B  51       4.972  12.884 -52.351  1.00  0.00           H  
ATOM   3269 2HB  ARG B  51       4.991  14.207 -53.515  1.00  0.00           H  
ATOM   3270 1HG  ARG B  51       4.314  15.786 -51.815  1.00  0.00           H  
ATOM   3271 2HG  ARG B  51       4.069  14.488 -50.637  1.00  0.00           H  
ATOM   3272 1HD  ARG B  51       6.415  13.940 -50.758  1.00  0.00           H  
ATOM   3273 2HD  ARG B  51       6.665  15.282 -51.909  1.00  0.00           H  
ATOM   3274  HE  ARG B  51       5.415  16.428 -49.730  1.00  0.00           H  
ATOM   3275 1HH1 ARG B  51       8.401  14.605 -50.220  1.00  0.00           H  
ATOM   3276 2HH1 ARG B  51       9.238  15.397 -48.908  1.00  0.00           H  
ATOM   3277 1HH2 ARG B  51       6.516  17.435 -48.037  1.00  0.00           H  
ATOM   3278 2HH2 ARG B  51       8.168  17.000 -47.665  1.00  0.00           H  
ATOM   3279  N   LYS B  52       3.018  11.505 -54.326  1.00  0.00           N  
ATOM   3280  CA  LYS B  52       2.940  10.697 -55.537  1.00  0.00           C  
ATOM   3281  C   LYS B  52       1.503  10.364 -55.973  1.00  0.00           C  
ATOM   3282  O   LYS B  52       1.305   9.633 -56.942  1.00  0.00           O  
ATOM   3283  CB  LYS B  52       3.748   9.419 -55.341  1.00  0.00           C  
ATOM   3284  CG  LYS B  52       5.245   9.654 -55.160  1.00  0.00           C  
ATOM   3285  CD  LYS B  52       5.995   8.352 -54.897  1.00  0.00           C  
ATOM   3286  CE  LYS B  52       7.480   8.599 -54.601  1.00  0.00           C  
ATOM   3287  NZ  LYS B  52       8.221   9.133 -55.786  1.00  0.00           N  
ATOM   3288  H   LYS B  52       3.248  11.046 -53.440  1.00  0.00           H  
ATOM   3289  HA  LYS B  52       3.401  11.271 -56.347  1.00  0.00           H  
ATOM   3290 1HB  LYS B  52       3.376   8.900 -54.459  1.00  0.00           H  
ATOM   3291 2HB  LYS B  52       3.602   8.758 -56.193  1.00  0.00           H  
ATOM   3292 1HG  LYS B  52       5.629  10.119 -56.064  1.00  0.00           H  
ATOM   3293 2HG  LYS B  52       5.409  10.337 -54.330  1.00  0.00           H  
ATOM   3294 1HD  LYS B  52       5.546   7.855 -54.034  1.00  0.00           H  
ATOM   3295 2HD  LYS B  52       5.905   7.696 -55.761  1.00  0.00           H  
ATOM   3296 1HE  LYS B  52       7.558   9.313 -53.781  1.00  0.00           H  
ATOM   3297 2HE  LYS B  52       7.938   7.659 -54.294  1.00  0.00           H  
ATOM   3298 1HZ  LYS B  52       9.191   9.277 -55.539  1.00  0.00           H  
ATOM   3299 2HZ  LYS B  52       8.165   8.471 -56.549  1.00  0.00           H  
ATOM   3300 3HZ  LYS B  52       7.815  10.011 -56.072  1.00  0.00           H  
ATOM   3301  N   GLY B  53       0.498  10.878 -55.244  1.00  0.00           N  
ATOM   3302  CA  GLY B  53      -0.917  10.659 -55.562  1.00  0.00           C  
ATOM   3303  C   GLY B  53      -1.510   9.366 -55.009  1.00  0.00           C  
ATOM   3304  O   GLY B  53      -2.671   9.027 -55.280  1.00  0.00           O  
ATOM   3305  H   GLY B  53       0.701  11.479 -54.442  1.00  0.00           H  
ATOM   3306 1HA  GLY B  53      -1.480  11.503 -55.175  1.00  0.00           H  
ATOM   3307 2HA  GLY B  53      -1.038  10.677 -56.642  1.00  0.00           H  
ATOM   3308  N   GLN B  54      -0.730   8.610 -54.263  1.00  0.00           N  
ATOM   3309  CA  GLN B  54      -1.199   7.355 -53.720  1.00  0.00           C  
ATOM   3310  C   GLN B  54      -1.771   7.626 -52.347  1.00  0.00           C  
ATOM   3311  O   GLN B  54      -1.235   7.203 -51.318  1.00  0.00           O  
ATOM   3312  CB  GLN B  54      -0.074   6.329 -53.727  1.00  0.00           C  
ATOM   3313  CG  GLN B  54       0.417   6.001 -55.114  1.00  0.00           C  
ATOM   3314  CD  GLN B  54      -0.655   5.326 -55.918  1.00  0.00           C  
ATOM   3315  OE1 GLN B  54      -1.112   4.241 -55.551  1.00  0.00           O  
ATOM   3316  NE2 GLN B  54      -1.082   5.951 -57.005  1.00  0.00           N  
ATOM   3317  H   GLN B  54       0.198   8.949 -53.999  1.00  0.00           H  
ATOM   3318  HA  GLN B  54      -2.009   6.976 -54.344  1.00  0.00           H  
ATOM   3319 1HB  GLN B  54       0.770   6.732 -53.215  1.00  0.00           H  
ATOM   3320 2HB  GLN B  54      -0.382   5.430 -53.222  1.00  0.00           H  
ATOM   3321 1HG  GLN B  54       0.702   6.925 -55.624  1.00  0.00           H  
ATOM   3322 2HG  GLN B  54       1.272   5.331 -55.042  1.00  0.00           H  
ATOM   3323 1HE2 GLN B  54      -1.802   5.541 -57.565  1.00  0.00           H  
ATOM   3324 2HE2 GLN B  54      -0.698   6.839 -57.281  1.00  0.00           H  
ATOM   3325  N   TYR B  55      -2.893   8.326 -52.368  1.00  0.00           N  
ATOM   3326  CA  TYR B  55      -3.521   8.830 -51.162  1.00  0.00           C  
ATOM   3327  C   TYR B  55      -3.988   7.732 -50.229  1.00  0.00           C  
ATOM   3328  O   TYR B  55      -3.816   7.862 -49.022  1.00  0.00           O  
ATOM   3329  CB  TYR B  55      -4.696   9.712 -51.545  1.00  0.00           C  
ATOM   3330  CG  TYR B  55      -4.294  10.908 -52.367  1.00  0.00           C  
ATOM   3331  CD1 TYR B  55      -4.910  11.106 -53.585  1.00  0.00           C  
ATOM   3332  CD2 TYR B  55      -3.303  11.770 -51.952  1.00  0.00           C  
ATOM   3333  CE1 TYR B  55      -4.546  12.154 -54.382  1.00  0.00           C  
ATOM   3334  CE2 TYR B  55      -2.930  12.823 -52.758  1.00  0.00           C  
ATOM   3335  CZ  TYR B  55      -3.551  13.011 -53.972  1.00  0.00           C  
ATOM   3336  OH  TYR B  55      -3.190  14.056 -54.796  1.00  0.00           O  
ATOM   3337  H   TYR B  55      -3.235   8.578 -53.302  1.00  0.00           H  
ATOM   3338  HA  TYR B  55      -2.788   9.423 -50.624  1.00  0.00           H  
ATOM   3339 1HB  TYR B  55      -5.402   9.128 -52.123  1.00  0.00           H  
ATOM   3340 2HB  TYR B  55      -5.208  10.064 -50.648  1.00  0.00           H  
ATOM   3341  HD1 TYR B  55      -5.689  10.424 -53.918  1.00  0.00           H  
ATOM   3342  HD2 TYR B  55      -2.809  11.616 -51.006  1.00  0.00           H  
ATOM   3343  HE1 TYR B  55      -5.037  12.301 -55.343  1.00  0.00           H  
ATOM   3344  HE2 TYR B  55      -2.141  13.502 -52.443  1.00  0.00           H  
ATOM   3345  HH  TYR B  55      -3.665  13.976 -55.630  1.00  0.00           H  
ATOM   3346  N   THR B  56      -4.558   6.651 -50.759  1.00  0.00           N  
ATOM   3347  CA  THR B  56      -5.066   5.571 -49.902  1.00  0.00           C  
ATOM   3348  C   THR B  56      -3.927   4.920 -49.135  1.00  0.00           C  
ATOM   3349  O   THR B  56      -4.040   4.619 -47.935  1.00  0.00           O  
ATOM   3350  CB  THR B  56      -5.828   4.502 -50.713  1.00  0.00           C  
ATOM   3351  OG1 THR B  56      -6.971   5.102 -51.368  1.00  0.00           O  
ATOM   3352  CG2 THR B  56      -6.328   3.419 -49.774  1.00  0.00           C  
ATOM   3353  H   THR B  56      -4.665   6.590 -51.764  1.00  0.00           H  
ATOM   3354  HA  THR B  56      -5.755   5.999 -49.180  1.00  0.00           H  
ATOM   3355  HB  THR B  56      -5.171   4.067 -51.463  1.00  0.00           H  
ATOM   3356  HG1 THR B  56      -7.323   4.463 -52.010  1.00  0.00           H  
ATOM   3357 1HG2 THR B  56      -6.873   2.687 -50.361  1.00  0.00           H  
ATOM   3358 2HG2 THR B  56      -5.494   2.930 -49.271  1.00  0.00           H  
ATOM   3359 3HG2 THR B  56      -6.990   3.852 -49.026  1.00  0.00           H  
ATOM   3360  N   ILE B  57      -2.836   4.669 -49.834  1.00  0.00           N  
ATOM   3361  CA  ILE B  57      -1.668   4.056 -49.247  1.00  0.00           C  
ATOM   3362  C   ILE B  57      -1.125   5.009 -48.159  1.00  0.00           C  
ATOM   3363  O   ILE B  57      -0.730   4.566 -47.080  1.00  0.00           O  
ATOM   3364  CB  ILE B  57      -0.647   3.680 -50.340  1.00  0.00           C  
ATOM   3365  CG1 ILE B  57      -1.267   2.549 -51.229  1.00  0.00           C  
ATOM   3366  CG2 ILE B  57       0.638   3.171 -49.722  1.00  0.00           C  
ATOM   3367  CD1 ILE B  57      -0.526   2.270 -52.526  1.00  0.00           C  
ATOM   3368  H   ILE B  57      -2.843   4.917 -50.815  1.00  0.00           H  
ATOM   3369  HA  ILE B  57      -1.975   3.135 -48.754  1.00  0.00           H  
ATOM   3370  HB  ILE B  57      -0.443   4.551 -50.964  1.00  0.00           H  
ATOM   3371 1HG1 ILE B  57      -1.289   1.628 -50.645  1.00  0.00           H  
ATOM   3372 2HG1 ILE B  57      -2.289   2.820 -51.478  1.00  0.00           H  
ATOM   3373 1HG2 ILE B  57       1.357   2.907 -50.485  1.00  0.00           H  
ATOM   3374 2HG2 ILE B  57       1.052   3.930 -49.120  1.00  0.00           H  
ATOM   3375 3HG2 ILE B  57       0.420   2.297 -49.113  1.00  0.00           H  
ATOM   3376 1HD1 ILE B  57      -1.031   1.476 -53.068  1.00  0.00           H  
ATOM   3377 2HD1 ILE B  57      -0.511   3.157 -53.145  1.00  0.00           H  
ATOM   3378 3HD1 ILE B  57       0.486   1.963 -52.325  1.00  0.00           H  
ATOM   3379  N   ALA B  58      -1.076   6.318 -48.475  1.00  0.00           N  
ATOM   3380  CA  ALA B  58      -0.619   7.324 -47.516  1.00  0.00           C  
ATOM   3381  C   ALA B  58      -1.496   7.338 -46.268  1.00  0.00           C  
ATOM   3382  O   ALA B  58      -0.982   7.407 -45.155  1.00  0.00           O  
ATOM   3383  CB  ALA B  58      -0.596   8.690 -48.163  1.00  0.00           C  
ATOM   3384  H   ALA B  58      -1.350   6.627 -49.412  1.00  0.00           H  
ATOM   3385  HA  ALA B  58       0.390   7.058 -47.213  1.00  0.00           H  
ATOM   3386 1HB  ALA B  58      -0.212   9.408 -47.469  1.00  0.00           H  
ATOM   3387 2HB  ALA B  58       0.039   8.663 -49.033  1.00  0.00           H  
ATOM   3388 3HB  ALA B  58      -1.595   8.971 -48.464  1.00  0.00           H  
ATOM   3389  N   ILE B  59      -2.811   7.165 -46.437  1.00  0.00           N  
ATOM   3390  CA  ILE B  59      -3.775   7.103 -45.337  1.00  0.00           C  
ATOM   3391  C   ILE B  59      -3.431   5.948 -44.404  1.00  0.00           C  
ATOM   3392  O   ILE B  59      -3.573   6.078 -43.181  1.00  0.00           O  
ATOM   3393  CB  ILE B  59      -5.223   7.046 -45.870  1.00  0.00           C  
ATOM   3394  CG1 ILE B  59      -5.556   8.470 -46.472  1.00  0.00           C  
ATOM   3395  CG2 ILE B  59      -6.214   6.594 -44.761  1.00  0.00           C  
ATOM   3396  CD1 ILE B  59      -6.794   8.567 -47.341  1.00  0.00           C  
ATOM   3397  H   ILE B  59      -3.162   7.165 -47.401  1.00  0.00           H  
ATOM   3398  HA  ILE B  59      -3.694   8.016 -44.765  1.00  0.00           H  
ATOM   3399  HB  ILE B  59      -5.276   6.344 -46.685  1.00  0.00           H  
ATOM   3400 1HG1 ILE B  59      -5.685   9.159 -45.653  1.00  0.00           H  
ATOM   3401 2HG1 ILE B  59      -4.708   8.795 -47.046  1.00  0.00           H  
ATOM   3402 1HG2 ILE B  59      -7.222   6.558 -45.162  1.00  0.00           H  
ATOM   3403 2HG2 ILE B  59      -5.949   5.598 -44.402  1.00  0.00           H  
ATOM   3404 3HG2 ILE B  59      -6.181   7.282 -43.939  1.00  0.00           H  
ATOM   3405 1HD1 ILE B  59      -6.907   9.595 -47.689  1.00  0.00           H  
ATOM   3406 2HD1 ILE B  59      -6.687   7.911 -48.198  1.00  0.00           H  
ATOM   3407 3HD1 ILE B  59      -7.674   8.283 -46.774  1.00  0.00           H  
ATOM   3408  N   ILE B  60      -3.026   4.807 -44.958  1.00  0.00           N  
ATOM   3409  CA  ILE B  60      -2.657   3.709 -44.075  1.00  0.00           C  
ATOM   3410  C   ILE B  60      -1.486   4.187 -43.226  1.00  0.00           C  
ATOM   3411  O   ILE B  60      -1.501   4.048 -42.002  1.00  0.00           O  
ATOM   3412  CB  ILE B  60      -2.122   2.475 -44.845  1.00  0.00           C  
ATOM   3413  CG1 ILE B  60      -3.198   1.837 -45.691  1.00  0.00           C  
ATOM   3414  CG2 ILE B  60      -1.581   1.445 -43.831  1.00  0.00           C  
ATOM   3415  CD1 ILE B  60      -2.630   0.827 -46.690  1.00  0.00           C  
ATOM   3416  H   ILE B  60      -2.998   4.728 -45.978  1.00  0.00           H  
ATOM   3417  HA  ILE B  60      -3.493   3.443 -43.436  1.00  0.00           H  
ATOM   3418  HB  ILE B  60      -1.318   2.778 -45.504  1.00  0.00           H  
ATOM   3419 1HG1 ILE B  60      -3.931   1.347 -45.059  1.00  0.00           H  
ATOM   3420 2HG1 ILE B  60      -3.701   2.622 -46.261  1.00  0.00           H  
ATOM   3421 1HG2 ILE B  60      -1.196   0.604 -44.349  1.00  0.00           H  
ATOM   3422 2HG2 ILE B  60      -0.781   1.865 -43.226  1.00  0.00           H  
ATOM   3423 3HG2 ILE B  60      -2.385   1.128 -43.188  1.00  0.00           H  
ATOM   3424 1HD1 ILE B  60      -3.415   0.443 -47.281  1.00  0.00           H  
ATOM   3425 2HD1 ILE B  60      -1.913   1.324 -47.334  1.00  0.00           H  
ATOM   3426 3HD1 ILE B  60      -2.141   0.001 -46.193  1.00  0.00           H  
ATOM   3427  N   ALA B  61      -0.461   4.743 -43.877  1.00  0.00           N  
ATOM   3428  CA  ALA B  61       0.738   5.224 -43.193  1.00  0.00           C  
ATOM   3429  C   ALA B  61       0.458   6.348 -42.178  1.00  0.00           C  
ATOM   3430  O   ALA B  61       1.103   6.407 -41.125  1.00  0.00           O  
ATOM   3431  CB  ALA B  61       1.737   5.669 -44.208  1.00  0.00           C  
ATOM   3432  H   ALA B  61      -0.523   4.818 -44.905  1.00  0.00           H  
ATOM   3433  HA  ALA B  61       1.161   4.379 -42.649  1.00  0.00           H  
ATOM   3434 1HB  ALA B  61       2.648   5.971 -43.730  1.00  0.00           H  
ATOM   3435 2HB  ALA B  61       1.927   4.842 -44.868  1.00  0.00           H  
ATOM   3436 3HB  ALA B  61       1.320   6.489 -44.755  1.00  0.00           H  
ATOM   3437  N   TYR B  62      -0.491   7.239 -42.478  1.00  0.00           N  
ATOM   3438  CA  TYR B  62      -0.795   8.321 -41.556  1.00  0.00           C  
ATOM   3439  C   TYR B  62      -1.555   7.792 -40.357  1.00  0.00           C  
ATOM   3440  O   TYR B  62      -1.239   8.159 -39.224  1.00  0.00           O  
ATOM   3441  CB  TYR B  62      -1.615   9.426 -42.218  1.00  0.00           C  
ATOM   3442  CG  TYR B  62      -0.901  10.266 -43.242  1.00  0.00           C  
ATOM   3443  CD1 TYR B  62      -1.441  10.385 -44.511  1.00  0.00           C  
ATOM   3444  CD2 TYR B  62       0.278  10.912 -42.925  1.00  0.00           C  
ATOM   3445  CE1 TYR B  62      -0.813  11.139 -45.453  1.00  0.00           C  
ATOM   3446  CE2 TYR B  62       0.910  11.663 -43.876  1.00  0.00           C  
ATOM   3447  CZ  TYR B  62       0.360  11.773 -45.143  1.00  0.00           C  
ATOM   3448  OH  TYR B  62       0.978  12.536 -46.100  1.00  0.00           O  
ATOM   3449  H   TYR B  62      -0.951   7.182 -43.386  1.00  0.00           H  
ATOM   3450  HA  TYR B  62       0.142   8.741 -41.195  1.00  0.00           H  
ATOM   3451 1HB  TYR B  62      -2.448   8.956 -42.722  1.00  0.00           H  
ATOM   3452 2HB  TYR B  62      -2.017  10.087 -41.454  1.00  0.00           H  
ATOM   3453  HD1 TYR B  62      -2.368   9.881 -44.762  1.00  0.00           H  
ATOM   3454  HD2 TYR B  62       0.702  10.827 -41.931  1.00  0.00           H  
ATOM   3455  HE1 TYR B  62      -1.242  11.240 -46.446  1.00  0.00           H  
ATOM   3456  HE2 TYR B  62       1.842  12.175 -43.635  1.00  0.00           H  
ATOM   3457  HH  TYR B  62       1.739  13.010 -45.707  1.00  0.00           H  
ATOM   3458  N   THR B  63      -2.542   6.901 -40.576  1.00  0.00           N  
ATOM   3459  CA  THR B  63      -3.293   6.360 -39.449  1.00  0.00           C  
ATOM   3460  C   THR B  63      -2.362   5.501 -38.596  1.00  0.00           C  
ATOM   3461  O   THR B  63      -2.469   5.494 -37.364  1.00  0.00           O  
ATOM   3462  CB  THR B  63      -4.562   5.603 -39.902  1.00  0.00           C  
ATOM   3463  OG1 THR B  63      -4.213   4.581 -40.828  1.00  0.00           O  
ATOM   3464  CG2 THR B  63      -5.593   6.513 -40.499  1.00  0.00           C  
ATOM   3465  H   THR B  63      -2.780   6.621 -41.529  1.00  0.00           H  
ATOM   3466  HA  THR B  63      -3.632   7.191 -38.835  1.00  0.00           H  
ATOM   3467  HB  THR B  63      -5.011   5.144 -39.045  1.00  0.00           H  
ATOM   3468  HG1 THR B  63      -3.863   5.005 -41.647  1.00  0.00           H  
ATOM   3469 1HG2 THR B  63      -6.470   5.926 -40.773  1.00  0.00           H  
ATOM   3470 2HG2 THR B  63      -5.874   7.271 -39.768  1.00  0.00           H  
ATOM   3471 3HG2 THR B  63      -5.185   6.986 -41.381  1.00  0.00           H  
ATOM   3472  N   LEU B  64      -1.406   4.833 -39.240  1.00  0.00           N  
ATOM   3473  CA  LEU B  64      -0.386   4.068 -38.562  1.00  0.00           C  
ATOM   3474  C   LEU B  64       0.474   4.971 -37.678  1.00  0.00           C  
ATOM   3475  O   LEU B  64       0.675   4.667 -36.494  1.00  0.00           O  
ATOM   3476  CB  LEU B  64       0.428   3.303 -39.614  1.00  0.00           C  
ATOM   3477  CG  LEU B  64       1.668   2.599 -39.170  1.00  0.00           C  
ATOM   3478  CD1 LEU B  64       1.405   1.622 -38.119  1.00  0.00           C  
ATOM   3479  CD2 LEU B  64       2.295   1.899 -40.367  1.00  0.00           C  
ATOM   3480  H   LEU B  64      -1.404   4.823 -40.262  1.00  0.00           H  
ATOM   3481  HA  LEU B  64      -0.885   3.346 -37.922  1.00  0.00           H  
ATOM   3482 1HB  LEU B  64      -0.221   2.577 -40.081  1.00  0.00           H  
ATOM   3483 2HB  LEU B  64       0.721   4.011 -40.365  1.00  0.00           H  
ATOM   3484  HG  LEU B  64       2.313   3.307 -38.814  1.00  0.00           H  
ATOM   3485 1HD1 LEU B  64       2.324   1.141 -37.827  1.00  0.00           H  
ATOM   3486 2HD1 LEU B  64       0.963   2.088 -37.240  1.00  0.00           H  
ATOM   3487 3HD1 LEU B  64       0.762   0.934 -38.515  1.00  0.00           H  
ATOM   3488 1HD2 LEU B  64       3.228   1.394 -40.074  1.00  0.00           H  
ATOM   3489 2HD2 LEU B  64       1.596   1.155 -40.758  1.00  0.00           H  
ATOM   3490 3HD2 LEU B  64       2.516   2.631 -41.137  1.00  0.00           H  
ATOM   3491  N   ALA B  65       0.967   6.089 -38.229  1.00  0.00           N  
ATOM   3492  CA  ALA B  65       1.779   7.012 -37.440  1.00  0.00           C  
ATOM   3493  C   ALA B  65       1.016   7.540 -36.243  1.00  0.00           C  
ATOM   3494  O   ALA B  65       1.593   7.680 -35.163  1.00  0.00           O  
ATOM   3495  CB  ALA B  65       2.203   8.189 -38.281  1.00  0.00           C  
ATOM   3496  H   ALA B  65       0.812   6.281 -39.221  1.00  0.00           H  
ATOM   3497  HA  ALA B  65       2.654   6.476 -37.093  1.00  0.00           H  
ATOM   3498 1HB  ALA B  65       2.832   8.851 -37.687  1.00  0.00           H  
ATOM   3499 2HB  ALA B  65       2.743   7.832 -39.122  1.00  0.00           H  
ATOM   3500 3HB  ALA B  65       1.319   8.727 -38.625  1.00  0.00           H  
ATOM   3501  N   LEU B  66      -0.275   7.813 -36.444  1.00  0.00           N  
ATOM   3502  CA  LEU B  66      -1.175   8.315 -35.414  1.00  0.00           C  
ATOM   3503  C   LEU B  66      -1.462   7.290 -34.346  1.00  0.00           C  
ATOM   3504  O   LEU B  66      -1.712   7.645 -33.203  1.00  0.00           O  
ATOM   3505  CB  LEU B  66      -2.452   8.825 -36.062  1.00  0.00           C  
ATOM   3506  CG  LEU B  66      -2.278  10.111 -36.905  1.00  0.00           C  
ATOM   3507  CD1 LEU B  66      -3.527  10.367 -37.699  1.00  0.00           C  
ATOM   3508  CD2 LEU B  66      -2.018  11.270 -35.977  1.00  0.00           C  
ATOM   3509  H   LEU B  66      -0.645   7.708 -37.391  1.00  0.00           H  
ATOM   3510  HA  LEU B  66      -0.673   9.131 -34.929  1.00  0.00           H  
ATOM   3511 1HB  LEU B  66      -2.843   8.041 -36.700  1.00  0.00           H  
ATOM   3512 2HB  LEU B  66      -3.175   9.029 -35.277  1.00  0.00           H  
ATOM   3513  HG  LEU B  66      -1.454  10.009 -37.598  1.00  0.00           H  
ATOM   3514 1HD1 LEU B  66      -3.406  11.278 -38.283  1.00  0.00           H  
ATOM   3515 2HD1 LEU B  66      -3.698   9.532 -38.365  1.00  0.00           H  
ATOM   3516 3HD1 LEU B  66      -4.362  10.470 -37.031  1.00  0.00           H  
ATOM   3517 1HD2 LEU B  66      -1.931  12.188 -36.541  1.00  0.00           H  
ATOM   3518 2HD2 LEU B  66      -2.833  11.338 -35.301  1.00  0.00           H  
ATOM   3519 3HD2 LEU B  66      -1.117  11.134 -35.409  1.00  0.00           H  
ATOM   3520  N   LEU B  67      -1.431   6.011 -34.684  1.00  0.00           N  
ATOM   3521  CA  LEU B  67      -1.623   5.023 -33.654  1.00  0.00           C  
ATOM   3522  C   LEU B  67      -0.434   5.166 -32.725  1.00  0.00           C  
ATOM   3523  O   LEU B  67      -0.583   5.234 -31.496  1.00  0.00           O  
ATOM   3524  CB  LEU B  67      -1.673   3.608 -34.262  1.00  0.00           C  
ATOM   3525  CG  LEU B  67      -2.124   2.400 -33.341  1.00  0.00           C  
ATOM   3526  CD1 LEU B  67      -0.958   1.920 -32.494  1.00  0.00           C  
ATOM   3527  CD2 LEU B  67      -3.309   2.798 -32.448  1.00  0.00           C  
ATOM   3528  H   LEU B  67      -1.297   5.732 -35.660  1.00  0.00           H  
ATOM   3529  HA  LEU B  67      -2.532   5.251 -33.117  1.00  0.00           H  
ATOM   3530 1HB  LEU B  67      -2.294   3.648 -35.117  1.00  0.00           H  
ATOM   3531 2HB  LEU B  67      -0.675   3.374 -34.619  1.00  0.00           H  
ATOM   3532  HG  LEU B  67      -2.421   1.576 -33.991  1.00  0.00           H  
ATOM   3533 1HD1 LEU B  67      -1.279   1.074 -31.898  1.00  0.00           H  
ATOM   3534 2HD1 LEU B  67      -0.146   1.625 -33.142  1.00  0.00           H  
ATOM   3535 3HD1 LEU B  67      -0.615   2.685 -31.821  1.00  0.00           H  
ATOM   3536 1HD2 LEU B  67      -3.620   1.941 -31.859  1.00  0.00           H  
ATOM   3537 2HD2 LEU B  67      -3.037   3.599 -31.777  1.00  0.00           H  
ATOM   3538 3HD2 LEU B  67      -4.145   3.118 -33.074  1.00  0.00           H  
ATOM   3539  N   SER B  68       0.773   5.190 -33.311  1.00  0.00           N  
ATOM   3540  CA  SER B  68       1.996   5.321 -32.523  1.00  0.00           C  
ATOM   3541  C   SER B  68       2.031   6.650 -31.762  1.00  0.00           C  
ATOM   3542  O   SER B  68       2.434   6.698 -30.590  1.00  0.00           O  
ATOM   3543  CB  SER B  68       3.202   5.220 -33.426  1.00  0.00           C  
ATOM   3544  OG  SER B  68       3.317   3.958 -33.997  1.00  0.00           O  
ATOM   3545  H   SER B  68       0.837   5.108 -34.330  1.00  0.00           H  
ATOM   3546  HA  SER B  68       2.019   4.507 -31.805  1.00  0.00           H  
ATOM   3547 1HB  SER B  68       3.123   5.948 -34.212  1.00  0.00           H  
ATOM   3548 2HB  SER B  68       4.103   5.443 -32.854  1.00  0.00           H  
ATOM   3549  HG  SER B  68       4.198   3.922 -34.373  1.00  0.00           H  
ATOM   3550  N   ASP B  69       1.565   7.728 -32.402  1.00  0.00           N  
ATOM   3551  CA  ASP B  69       1.517   9.037 -31.773  1.00  0.00           C  
ATOM   3552  C   ASP B  69       0.174   9.743 -32.053  1.00  0.00           C  
ATOM   3553  O   ASP B  69       0.039  10.451 -33.060  1.00  0.00           O  
ATOM   3554  CB  ASP B  69       2.654   9.919 -32.281  1.00  0.00           C  
ATOM   3555  CG  ASP B  69       2.716  11.277 -31.536  1.00  0.00           C  
ATOM   3556  OD1 ASP B  69       1.810  11.594 -30.754  1.00  0.00           O  
ATOM   3557  OD2 ASP B  69       3.680  12.006 -31.770  1.00  0.00           O  
ATOM   3558  H   ASP B  69       1.273   7.638 -33.370  1.00  0.00           H  
ATOM   3559  HA  ASP B  69       1.687   8.894 -30.716  1.00  0.00           H  
ATOM   3560 1HB  ASP B  69       3.604   9.400 -32.154  1.00  0.00           H  
ATOM   3561 2HB  ASP B  69       2.522  10.101 -33.355  1.00  0.00           H  
ATOM   3562  N   PRO B  70      -0.815   9.638 -31.142  1.00  0.00           N  
ATOM   3563  CA  PRO B  70      -2.169  10.136 -31.277  1.00  0.00           C  
ATOM   3564  C   PRO B  70      -2.227  11.654 -31.293  1.00  0.00           C  
ATOM   3565  O   PRO B  70      -3.298  12.224 -31.534  1.00  0.00           O  
ATOM   3566  CB  PRO B  70      -2.889   9.543 -30.062  1.00  0.00           C  
ATOM   3567  CG  PRO B  70      -1.813   9.310 -29.033  1.00  0.00           C  
ATOM   3568  CD  PRO B  70      -0.571   8.951 -29.847  1.00  0.00           C  
ATOM   3569  HA  PRO B  70      -2.601   9.735 -32.204  1.00  0.00           H  
ATOM   3570 1HB  PRO B  70      -3.666  10.245 -29.705  1.00  0.00           H  
ATOM   3571 2HB  PRO B  70      -3.408   8.619 -30.351  1.00  0.00           H  
ATOM   3572 1HG  PRO B  70      -1.676  10.206 -28.416  1.00  0.00           H  
ATOM   3573 2HG  PRO B  70      -2.118   8.500 -28.352  1.00  0.00           H  
ATOM   3574 1HD  PRO B  70       0.281   9.399 -29.309  1.00  0.00           H  
ATOM   3575 2HD  PRO B  70      -0.465   7.855 -29.990  1.00  0.00           H  
ATOM   3576  N   ASN B  71      -1.110  12.334 -30.977  1.00  0.00           N  
ATOM   3577  CA  ASN B  71      -1.164  13.771 -30.962  1.00  0.00           C  
ATOM   3578  C   ASN B  71      -0.101  14.335 -31.880  1.00  0.00           C  
ATOM   3579  O   ASN B  71       0.488  15.388 -31.603  1.00  0.00           O  
ATOM   3580  CB  ASN B  71      -0.939  14.258 -29.546  1.00  0.00           C  
ATOM   3581  CG  ASN B  71      -2.016  13.820 -28.588  1.00  0.00           C  
ATOM   3582  OD1 ASN B  71      -3.167  14.268 -28.634  1.00  0.00           O  
ATOM   3583  ND2 ASN B  71      -1.647  12.952 -27.680  1.00  0.00           N  
ATOM   3584  H   ASN B  71      -0.196  11.877 -30.794  1.00  0.00           H  
ATOM   3585  HA  ASN B  71      -2.135  14.099 -31.324  1.00  0.00           H  
ATOM   3586 1HB  ASN B  71       0.015  13.857 -29.193  1.00  0.00           H  
ATOM   3587 2HB  ASN B  71      -0.851  15.330 -29.529  1.00  0.00           H  
ATOM   3588 1HD2 ASN B  71      -2.308  12.621 -27.006  1.00  0.00           H  
ATOM   3589 2HD2 ASN B  71      -0.705  12.613 -27.666  1.00  0.00           H  
ATOM   3590  N   ASN B  72       0.048  13.707 -33.037  1.00  0.00           N  
ATOM   3591  CA  ASN B  72       0.934  14.192 -34.066  1.00  0.00           C  
ATOM   3592  C   ASN B  72       0.138  15.093 -35.001  1.00  0.00           C  
ATOM   3593  O   ASN B  72      -0.564  14.612 -35.896  1.00  0.00           O  
ATOM   3594  CB  ASN B  72       1.591  13.023 -34.786  1.00  0.00           C  
ATOM   3595  CG  ASN B  72       2.601  13.421 -35.806  1.00  0.00           C  
ATOM   3596  OD1 ASN B  72       2.473  14.477 -36.439  1.00  0.00           O  
ATOM   3597  ND2 ASN B  72       3.623  12.613 -35.968  1.00  0.00           N  
ATOM   3598  H   ASN B  72      -0.412  12.798 -33.154  1.00  0.00           H  
ATOM   3599  HA  ASN B  72       1.716  14.795 -33.604  1.00  0.00           H  
ATOM   3600 1HB  ASN B  72       2.085  12.401 -34.058  1.00  0.00           H  
ATOM   3601 2HB  ASN B  72       0.833  12.416 -35.256  1.00  0.00           H  
ATOM   3602 1HD2 ASN B  72       4.339  12.834 -36.628  1.00  0.00           H  
ATOM   3603 2HD2 ASN B  72       3.690  11.772 -35.424  1.00  0.00           H  
ATOM   3604  N   ALA B  73       0.195  16.405 -34.765  1.00  0.00           N  
ATOM   3605  CA  ALA B  73      -0.606  17.344 -35.533  1.00  0.00           C  
ATOM   3606  C   ALA B  73      -0.267  17.288 -37.008  1.00  0.00           C  
ATOM   3607  O   ALA B  73      -1.155  17.433 -37.847  1.00  0.00           O  
ATOM   3608  CB  ALA B  73      -0.435  18.757 -35.014  1.00  0.00           C  
ATOM   3609  H   ALA B  73       0.800  16.752 -34.022  1.00  0.00           H  
ATOM   3610  HA  ALA B  73      -1.650  17.055 -35.426  1.00  0.00           H  
ATOM   3611 1HB  ALA B  73      -1.075  19.438 -35.582  1.00  0.00           H  
ATOM   3612 2HB  ALA B  73      -0.705  18.794 -33.974  1.00  0.00           H  
ATOM   3613 3HB  ALA B  73       0.603  19.059 -35.127  1.00  0.00           H  
ATOM   3614  N   GLU B  74       1.018  17.082 -37.332  1.00  0.00           N  
ATOM   3615  CA  GLU B  74       1.407  17.055 -38.738  1.00  0.00           C  
ATOM   3616  C   GLU B  74       0.806  15.852 -39.442  1.00  0.00           C  
ATOM   3617  O   GLU B  74       0.300  15.981 -40.561  1.00  0.00           O  
ATOM   3618  CB  GLU B  74       2.933  16.999 -38.863  1.00  0.00           C  
ATOM   3619  CG  GLU B  74       3.652  18.274 -38.433  1.00  0.00           C  
ATOM   3620  CD  GLU B  74       3.363  19.444 -39.326  1.00  0.00           C  
ATOM   3621  OE1 GLU B  74       3.542  19.319 -40.514  1.00  0.00           O  
ATOM   3622  OE2 GLU B  74       2.951  20.457 -38.824  1.00  0.00           O  
ATOM   3623  H   GLU B  74       1.708  16.974 -36.605  1.00  0.00           H  
ATOM   3624  HA  GLU B  74       1.046  17.962 -39.220  1.00  0.00           H  
ATOM   3625 1HB  GLU B  74       3.319  16.175 -38.264  1.00  0.00           H  
ATOM   3626 2HB  GLU B  74       3.200  16.795 -39.900  1.00  0.00           H  
ATOM   3627 1HG  GLU B  74       3.337  18.524 -37.420  1.00  0.00           H  
ATOM   3628 2HG  GLU B  74       4.725  18.086 -38.414  1.00  0.00           H  
ATOM   3629  N   ALA B  75       0.815  14.693 -38.772  1.00  0.00           N  
ATOM   3630  CA  ALA B  75       0.215  13.501 -39.346  1.00  0.00           C  
ATOM   3631  C   ALA B  75      -1.296  13.702 -39.507  1.00  0.00           C  
ATOM   3632  O   ALA B  75      -1.856  13.292 -40.523  1.00  0.00           O  
ATOM   3633  CB  ALA B  75       0.533  12.278 -38.505  1.00  0.00           C  
ATOM   3634  H   ALA B  75       1.290  14.650 -37.869  1.00  0.00           H  
ATOM   3635  HA  ALA B  75       0.637  13.352 -40.340  1.00  0.00           H  
ATOM   3636 1HB  ALA B  75       0.095  11.394 -38.964  1.00  0.00           H  
ATOM   3637 2HB  ALA B  75       1.613  12.158 -38.442  1.00  0.00           H  
ATOM   3638 3HB  ALA B  75       0.129  12.416 -37.520  1.00  0.00           H  
ATOM   3639  N   TRP B  76      -1.963  14.358 -38.527  1.00  0.00           N  
ATOM   3640  CA  TRP B  76      -3.410  14.585 -38.648  1.00  0.00           C  
ATOM   3641  C   TRP B  76      -3.714  15.518 -39.819  1.00  0.00           C  
ATOM   3642  O   TRP B  76      -4.631  15.265 -40.606  1.00  0.00           O  
ATOM   3643  CB  TRP B  76      -4.005  15.221 -37.376  1.00  0.00           C  
ATOM   3644  CG  TRP B  76      -4.282  14.296 -36.234  1.00  0.00           C  
ATOM   3645  CD1 TRP B  76      -3.670  14.270 -35.014  1.00  0.00           C  
ATOM   3646  CD2 TRP B  76      -5.264  13.244 -36.215  1.00  0.00           C  
ATOM   3647  NE1 TRP B  76      -4.218  13.273 -34.232  1.00  0.00           N  
ATOM   3648  CE2 TRP B  76      -5.187  12.629 -34.961  1.00  0.00           C  
ATOM   3649  CE3 TRP B  76      -6.188  12.772 -37.150  1.00  0.00           C  
ATOM   3650  CZ2 TRP B  76      -5.990  11.561 -34.619  1.00  0.00           C  
ATOM   3651  CZ3 TRP B  76      -6.990  11.701 -36.812  1.00  0.00           C  
ATOM   3652  CH2 TRP B  76      -6.895  11.104 -35.579  1.00  0.00           C  
ATOM   3653  H   TRP B  76      -1.463  14.644 -37.683  1.00  0.00           H  
ATOM   3654  HA  TRP B  76      -3.897  13.635 -38.820  1.00  0.00           H  
ATOM   3655 1HB  TRP B  76      -3.323  15.980 -37.013  1.00  0.00           H  
ATOM   3656 2HB  TRP B  76      -4.938  15.714 -37.624  1.00  0.00           H  
ATOM   3657  HD1 TRP B  76      -2.873  14.930 -34.707  1.00  0.00           H  
ATOM   3658  HE1 TRP B  76      -3.938  13.015 -33.254  1.00  0.00           H  
ATOM   3659  HE3 TRP B  76      -6.263  13.235 -38.129  1.00  0.00           H  
ATOM   3660  HZ2 TRP B  76      -5.928  11.074 -33.644  1.00  0.00           H  
ATOM   3661  HZ3 TRP B  76      -7.702  11.338 -37.552  1.00  0.00           H  
ATOM   3662  HH2 TRP B  76      -7.537  10.260 -35.343  1.00  0.00           H  
ATOM   3663  N   TYR B  77      -2.914  16.567 -39.964  1.00  0.00           N  
ATOM   3664  CA  TYR B  77      -3.048  17.523 -41.036  1.00  0.00           C  
ATOM   3665  C   TYR B  77      -2.924  16.855 -42.393  1.00  0.00           C  
ATOM   3666  O   TYR B  77      -3.766  17.063 -43.269  1.00  0.00           O  
ATOM   3667  CB  TYR B  77      -2.031  18.641 -40.849  1.00  0.00           C  
ATOM   3668  CG  TYR B  77      -1.908  19.584 -41.976  1.00  0.00           C  
ATOM   3669  CD1 TYR B  77      -2.878  20.534 -42.228  1.00  0.00           C  
ATOM   3670  CD2 TYR B  77      -0.774  19.513 -42.755  1.00  0.00           C  
ATOM   3671  CE1 TYR B  77      -2.697  21.408 -43.282  1.00  0.00           C  
ATOM   3672  CE2 TYR B  77      -0.604  20.385 -43.791  1.00  0.00           C  
ATOM   3673  CZ  TYR B  77      -1.560  21.333 -44.052  1.00  0.00           C  
ATOM   3674  OH  TYR B  77      -1.393  22.200 -45.095  1.00  0.00           O  
ATOM   3675  H   TYR B  77      -2.187  16.734 -39.261  1.00  0.00           H  
ATOM   3676  HA  TYR B  77      -4.050  17.957 -40.978  1.00  0.00           H  
ATOM   3677 1HB  TYR B  77      -2.282  19.208 -39.964  1.00  0.00           H  
ATOM   3678 2HB  TYR B  77      -1.054  18.199 -40.672  1.00  0.00           H  
ATOM   3679  HD1 TYR B  77      -3.771  20.592 -41.608  1.00  0.00           H  
ATOM   3680  HD2 TYR B  77      -0.011  18.761 -42.546  1.00  0.00           H  
ATOM   3681  HE1 TYR B  77      -3.434  22.155 -43.512  1.00  0.00           H  
ATOM   3682  HE2 TYR B  77       0.295  20.324 -44.405  1.00  0.00           H  
ATOM   3683  HH  TYR B  77      -0.593  21.977 -45.580  1.00  0.00           H  
ATOM   3684  N   ASN B  78      -1.847  16.075 -42.566  1.00  0.00           N  
ATOM   3685  CA  ASN B  78      -1.623  15.388 -43.816  1.00  0.00           C  
ATOM   3686  C   ASN B  78      -2.610  14.231 -44.059  1.00  0.00           C  
ATOM   3687  O   ASN B  78      -2.886  13.913 -45.223  1.00  0.00           O  
ATOM   3688  CB  ASN B  78      -0.189  14.994 -43.932  1.00  0.00           C  
ATOM   3689  CG  ASN B  78       0.690  16.168 -44.283  1.00  0.00           C  
ATOM   3690  OD1 ASN B  78       0.310  17.116 -45.005  1.00  0.00           O  
ATOM   3691  ND2 ASN B  78       1.881  16.139 -43.766  1.00  0.00           N  
ATOM   3692  H   ASN B  78      -1.177  15.972 -41.807  1.00  0.00           H  
ATOM   3693  HA  ASN B  78      -1.793  16.097 -44.602  1.00  0.00           H  
ATOM   3694 1HB  ASN B  78       0.161  14.525 -43.011  1.00  0.00           H  
ATOM   3695 2HB  ASN B  78      -0.103  14.309 -44.723  1.00  0.00           H  
ATOM   3696 1HD2 ASN B  78       2.520  16.887 -43.949  1.00  0.00           H  
ATOM   3697 2HD2 ASN B  78       2.164  15.374 -43.188  1.00  0.00           H  
ATOM   3698  N   LEU B  79      -3.160  13.618 -42.997  1.00  0.00           N  
ATOM   3699  CA  LEU B  79      -4.200  12.614 -43.164  1.00  0.00           C  
ATOM   3700  C   LEU B  79      -5.365  13.335 -43.830  1.00  0.00           C  
ATOM   3701  O   LEU B  79      -5.962  12.840 -44.804  1.00  0.00           O  
ATOM   3702  CB  LEU B  79      -4.662  12.045 -41.799  1.00  0.00           C  
ATOM   3703  CG  LEU B  79      -5.814  10.979 -41.807  1.00  0.00           C  
ATOM   3704  CD1 LEU B  79      -5.377   9.740 -42.546  1.00  0.00           C  
ATOM   3705  CD2 LEU B  79      -6.202  10.627 -40.367  1.00  0.00           C  
ATOM   3706  H   LEU B  79      -2.813  13.828 -42.056  1.00  0.00           H  
ATOM   3707  HA  LEU B  79      -3.838  11.825 -43.811  1.00  0.00           H  
ATOM   3708 1HB  LEU B  79      -3.802  11.607 -41.307  1.00  0.00           H  
ATOM   3709 2HB  LEU B  79      -4.993  12.867 -41.188  1.00  0.00           H  
ATOM   3710  HG  LEU B  79      -6.682  11.392 -42.326  1.00  0.00           H  
ATOM   3711 1HD1 LEU B  79      -6.199   9.037 -42.539  1.00  0.00           H  
ATOM   3712 2HD1 LEU B  79      -5.118   9.981 -43.566  1.00  0.00           H  
ATOM   3713 3HD1 LEU B  79      -4.528   9.308 -42.045  1.00  0.00           H  
ATOM   3714 1HD2 LEU B  79      -7.012   9.898 -40.369  1.00  0.00           H  
ATOM   3715 2HD2 LEU B  79      -5.348  10.215 -39.858  1.00  0.00           H  
ATOM   3716 3HD2 LEU B  79      -6.529  11.527 -39.858  1.00  0.00           H  
ATOM   3717  N   GLY B  80      -5.656  14.536 -43.309  1.00  0.00           N  
ATOM   3718  CA  GLY B  80      -6.680  15.424 -43.817  1.00  0.00           C  
ATOM   3719  C   GLY B  80      -6.430  15.722 -45.277  1.00  0.00           C  
ATOM   3720  O   GLY B  80      -7.330  15.552 -46.097  1.00  0.00           O  
ATOM   3721  H   GLY B  80      -5.147  14.837 -42.471  1.00  0.00           H  
ATOM   3722 1HA  GLY B  80      -7.639  14.945 -43.706  1.00  0.00           H  
ATOM   3723 2HA  GLY B  80      -6.690  16.344 -43.235  1.00  0.00           H  
ATOM   3724  N   ASN B  81      -5.207  16.147 -45.605  1.00  0.00           N  
ATOM   3725  CA  ASN B  81      -4.866  16.460 -46.982  1.00  0.00           C  
ATOM   3726  C   ASN B  81      -5.047  15.291 -47.933  1.00  0.00           C  
ATOM   3727  O   ASN B  81      -5.539  15.489 -49.047  1.00  0.00           O  
ATOM   3728  CB  ASN B  81      -3.430  16.927 -47.066  1.00  0.00           C  
ATOM   3729  CG  ASN B  81      -3.189  18.299 -46.566  1.00  0.00           C  
ATOM   3730  OD1 ASN B  81      -4.067  19.174 -46.620  1.00  0.00           O  
ATOM   3731  ND2 ASN B  81      -2.018  18.535 -46.064  1.00  0.00           N  
ATOM   3732  H   ASN B  81      -4.534  16.304 -44.851  1.00  0.00           H  
ATOM   3733  HA  ASN B  81      -5.520  17.255 -47.322  1.00  0.00           H  
ATOM   3734 1HB  ASN B  81      -2.793  16.230 -46.553  1.00  0.00           H  
ATOM   3735 2HB  ASN B  81      -3.135  16.910 -48.097  1.00  0.00           H  
ATOM   3736 1HD2 ASN B  81      -1.812  19.449 -45.725  1.00  0.00           H  
ATOM   3737 2HD2 ASN B  81      -1.304  17.817 -45.978  1.00  0.00           H  
ATOM   3738  N   ALA B  82      -4.677  14.067 -47.532  1.00  0.00           N  
ATOM   3739  CA  ALA B  82      -4.871  12.943 -48.439  1.00  0.00           C  
ATOM   3740  C   ALA B  82      -6.362  12.752 -48.719  1.00  0.00           C  
ATOM   3741  O   ALA B  82      -6.782  12.612 -49.868  1.00  0.00           O  
ATOM   3742  CB  ALA B  82      -4.265  11.683 -47.841  1.00  0.00           C  
ATOM   3743  H   ALA B  82      -4.203  13.951 -46.628  1.00  0.00           H  
ATOM   3744  HA  ALA B  82      -4.390  13.164 -49.384  1.00  0.00           H  
ATOM   3745 1HB  ALA B  82      -4.400  10.846 -48.522  1.00  0.00           H  
ATOM   3746 2HB  ALA B  82      -3.206  11.843 -47.668  1.00  0.00           H  
ATOM   3747 3HB  ALA B  82      -4.756  11.467 -46.892  1.00  0.00           H  
ATOM   3748  N   ALA B  83      -7.182  12.822 -47.661  1.00  0.00           N  
ATOM   3749  CA  ALA B  83      -8.615  12.667 -47.838  1.00  0.00           C  
ATOM   3750  C   ALA B  83      -9.185  13.777 -48.716  1.00  0.00           C  
ATOM   3751  O   ALA B  83      -9.982  13.523 -49.633  1.00  0.00           O  
ATOM   3752  CB  ALA B  83      -9.290  12.671 -46.489  1.00  0.00           C  
ATOM   3753  H   ALA B  83      -6.785  12.949 -46.720  1.00  0.00           H  
ATOM   3754  HA  ALA B  83      -8.801  11.710 -48.332  1.00  0.00           H  
ATOM   3755 1HB  ALA B  83     -10.345  12.545 -46.627  1.00  0.00           H  
ATOM   3756 2HB  ALA B  83      -8.895  11.866 -45.874  1.00  0.00           H  
ATOM   3757 3HB  ALA B  83      -9.099  13.617 -46.002  1.00  0.00           H  
ATOM   3758  N   TYR B  84      -8.712  15.001 -48.495  1.00  0.00           N  
ATOM   3759  CA  TYR B  84      -9.142  16.182 -49.225  1.00  0.00           C  
ATOM   3760  C   TYR B  84      -8.916  15.996 -50.712  1.00  0.00           C  
ATOM   3761  O   TYR B  84      -9.817  16.197 -51.526  1.00  0.00           O  
ATOM   3762  CB  TYR B  84      -8.384  17.414 -48.727  1.00  0.00           C  
ATOM   3763  CG  TYR B  84      -8.730  18.685 -49.420  1.00  0.00           C  
ATOM   3764  CD1 TYR B  84      -9.803  19.448 -48.987  1.00  0.00           C  
ATOM   3765  CD2 TYR B  84      -7.980  19.087 -50.506  1.00  0.00           C  
ATOM   3766  CE1 TYR B  84     -10.122  20.613 -49.653  1.00  0.00           C  
ATOM   3767  CE2 TYR B  84      -8.292  20.238 -51.168  1.00  0.00           C  
ATOM   3768  CZ  TYR B  84      -9.358  21.001 -50.755  1.00  0.00           C  
ATOM   3769  OH  TYR B  84      -9.657  22.152 -51.438  1.00  0.00           O  
ATOM   3770  H   TYR B  84      -8.053  15.132 -47.726  1.00  0.00           H  
ATOM   3771  HA  TYR B  84     -10.211  16.322 -49.059  1.00  0.00           H  
ATOM   3772 1HB  TYR B  84      -8.547  17.544 -47.666  1.00  0.00           H  
ATOM   3773 2HB  TYR B  84      -7.327  17.251 -48.862  1.00  0.00           H  
ATOM   3774  HD1 TYR B  84     -10.388  19.123 -48.132  1.00  0.00           H  
ATOM   3775  HD2 TYR B  84      -7.137  18.483 -50.842  1.00  0.00           H  
ATOM   3776  HE1 TYR B  84     -10.963  21.215 -49.327  1.00  0.00           H  
ATOM   3777  HE2 TYR B  84      -7.700  20.548 -52.028  1.00  0.00           H  
ATOM   3778  HH  TYR B  84      -9.029  22.271 -52.157  1.00  0.00           H  
ATOM   3779  N   LYS B  85      -7.703  15.574 -51.082  1.00  0.00           N  
ATOM   3780  CA  LYS B  85      -7.359  15.382 -52.490  1.00  0.00           C  
ATOM   3781  C   LYS B  85      -8.191  14.272 -53.137  1.00  0.00           C  
ATOM   3782  O   LYS B  85      -8.460  14.326 -54.337  1.00  0.00           O  
ATOM   3783  CB  LYS B  85      -5.869  15.119 -52.660  1.00  0.00           C  
ATOM   3784  CG  LYS B  85      -4.916  16.311 -52.288  1.00  0.00           C  
ATOM   3785  CD  LYS B  85      -5.080  17.578 -53.198  1.00  0.00           C  
ATOM   3786  CE  LYS B  85      -4.478  17.414 -54.611  1.00  0.00           C  
ATOM   3787  NZ  LYS B  85      -2.986  17.594 -54.627  1.00  0.00           N  
ATOM   3788  H   LYS B  85      -6.984  15.429 -50.360  1.00  0.00           H  
ATOM   3789  HA  LYS B  85      -7.611  16.292 -53.015  1.00  0.00           H  
ATOM   3790 1HB  LYS B  85      -5.589  14.274 -52.023  1.00  0.00           H  
ATOM   3791 2HB  LYS B  85      -5.687  14.829 -53.682  1.00  0.00           H  
ATOM   3792 1HG  LYS B  85      -5.117  16.606 -51.260  1.00  0.00           H  
ATOM   3793 2HG  LYS B  85      -3.890  15.960 -52.344  1.00  0.00           H  
ATOM   3794 1HD  LYS B  85      -6.119  17.868 -53.286  1.00  0.00           H  
ATOM   3795 2HD  LYS B  85      -4.555  18.401 -52.713  1.00  0.00           H  
ATOM   3796 1HE  LYS B  85      -4.709  16.426 -54.989  1.00  0.00           H  
ATOM   3797 2HE  LYS B  85      -4.927  18.154 -55.272  1.00  0.00           H  
ATOM   3798 1HZ  LYS B  85      -2.648  17.483 -55.572  1.00  0.00           H  
ATOM   3799 2HZ  LYS B  85      -2.760  18.523 -54.298  1.00  0.00           H  
ATOM   3800 3HZ  LYS B  85      -2.526  16.917 -54.033  1.00  0.00           H  
ATOM   3801  N   LYS B  86      -8.657  13.295 -52.348  1.00  0.00           N  
ATOM   3802  CA  LYS B  86      -9.511  12.235 -52.879  1.00  0.00           C  
ATOM   3803  C   LYS B  86     -10.977  12.666 -52.991  1.00  0.00           C  
ATOM   3804  O   LYS B  86     -11.817  11.871 -53.440  1.00  0.00           O  
ATOM   3805  CB  LYS B  86      -9.489  10.987 -51.990  1.00  0.00           C  
ATOM   3806  CG  LYS B  86      -8.198  10.210 -51.931  1.00  0.00           C  
ATOM   3807  CD  LYS B  86      -8.298   9.009 -50.932  1.00  0.00           C  
ATOM   3808  CE  LYS B  86      -9.319   7.951 -51.412  1.00  0.00           C  
ATOM   3809  NZ  LYS B  86      -9.282   6.699 -50.608  1.00  0.00           N  
ATOM   3810  H   LYS B  86      -8.358  13.252 -51.366  1.00  0.00           H  
ATOM   3811  HA  LYS B  86      -9.151  11.975 -53.872  1.00  0.00           H  
ATOM   3812 1HB  LYS B  86      -9.740  11.276 -50.966  1.00  0.00           H  
ATOM   3813 2HB  LYS B  86     -10.272  10.326 -52.334  1.00  0.00           H  
ATOM   3814 1HG  LYS B  86      -7.951   9.838 -52.924  1.00  0.00           H  
ATOM   3815 2HG  LYS B  86      -7.409  10.881 -51.609  1.00  0.00           H  
ATOM   3816 1HD  LYS B  86      -7.330   8.533 -50.806  1.00  0.00           H  
ATOM   3817 2HD  LYS B  86      -8.625   9.383 -49.957  1.00  0.00           H  
ATOM   3818 1HE  LYS B  86     -10.316   8.360 -51.324  1.00  0.00           H  
ATOM   3819 2HE  LYS B  86      -9.123   7.707 -52.455  1.00  0.00           H  
ATOM   3820 1HZ  LYS B  86      -9.980   6.069 -50.968  1.00  0.00           H  
ATOM   3821 2HZ  LYS B  86      -8.357   6.261 -50.694  1.00  0.00           H  
ATOM   3822 3HZ  LYS B  86      -9.479   6.876 -49.629  1.00  0.00           H  
ATOM   3823  N   GLY B  87     -11.314  13.882 -52.562  1.00  0.00           N  
ATOM   3824  CA  GLY B  87     -12.688  14.370 -52.569  1.00  0.00           C  
ATOM   3825  C   GLY B  87     -13.443  13.954 -51.313  1.00  0.00           C  
ATOM   3826  O   GLY B  87     -14.655  14.159 -51.179  1.00  0.00           O  
ATOM   3827  H   GLY B  87     -10.592  14.523 -52.219  1.00  0.00           H  
ATOM   3828 1HA  GLY B  87     -12.673  15.460 -52.642  1.00  0.00           H  
ATOM   3829 2HA  GLY B  87     -13.201  13.998 -53.452  1.00  0.00           H  
ATOM   3830  N   GLU B  88     -12.726  13.341 -50.379  1.00  0.00           N  
ATOM   3831  CA  GLU B  88     -13.318  12.866 -49.145  1.00  0.00           C  
ATOM   3832  C   GLU B  88     -13.254  13.996 -48.143  1.00  0.00           C  
ATOM   3833  O   GLU B  88     -12.484  13.965 -47.180  1.00  0.00           O  
ATOM   3834  CB  GLU B  88     -12.615  11.589 -48.669  1.00  0.00           C  
ATOM   3835  CG  GLU B  88     -12.755  10.412 -49.643  1.00  0.00           C  
ATOM   3836  CD  GLU B  88     -12.119   9.124 -49.163  1.00  0.00           C  
ATOM   3837  OE1 GLU B  88     -11.259   9.158 -48.319  1.00  0.00           O  
ATOM   3838  OE2 GLU B  88     -12.494   8.086 -49.666  1.00  0.00           O  
ATOM   3839  H   GLU B  88     -11.720  13.231 -50.498  1.00  0.00           H  
ATOM   3840  HA  GLU B  88     -14.368  12.626 -49.321  1.00  0.00           H  
ATOM   3841 1HB  GLU B  88     -11.562  11.779 -48.527  1.00  0.00           H  
ATOM   3842 2HB  GLU B  88     -13.034  11.280 -47.715  1.00  0.00           H  
ATOM   3843 1HG  GLU B  88     -13.814  10.237 -49.817  1.00  0.00           H  
ATOM   3844 2HG  GLU B  88     -12.308  10.697 -50.597  1.00  0.00           H  
ATOM   3845  N   TYR B  89     -14.092  14.995 -48.391  1.00  0.00           N  
ATOM   3846  CA  TYR B  89     -14.085  16.231 -47.636  1.00  0.00           C  
ATOM   3847  C   TYR B  89     -14.542  16.053 -46.199  1.00  0.00           C  
ATOM   3848  O   TYR B  89     -14.154  16.839 -45.339  1.00  0.00           O  
ATOM   3849  CB  TYR B  89     -14.922  17.292 -48.347  1.00  0.00           C  
ATOM   3850  CG  TYR B  89     -14.333  17.675 -49.699  1.00  0.00           C  
ATOM   3851  CD1 TYR B  89     -15.135  17.612 -50.822  1.00  0.00           C  
ATOM   3852  CD2 TYR B  89     -12.992  18.037 -49.834  1.00  0.00           C  
ATOM   3853  CE1 TYR B  89     -14.617  17.910 -52.064  1.00  0.00           C  
ATOM   3854  CE2 TYR B  89     -12.482  18.327 -51.081  1.00  0.00           C  
ATOM   3855  CZ  TYR B  89     -13.289  18.267 -52.187  1.00  0.00           C  
ATOM   3856  OH  TYR B  89     -12.777  18.553 -53.433  1.00  0.00           O  
ATOM   3857  H   TYR B  89     -14.678  14.875 -49.227  1.00  0.00           H  
ATOM   3858  HA  TYR B  89     -13.061  16.580 -47.596  1.00  0.00           H  
ATOM   3859 1HB  TYR B  89     -15.934  16.916 -48.502  1.00  0.00           H  
ATOM   3860 2HB  TYR B  89     -14.996  18.190 -47.732  1.00  0.00           H  
ATOM   3861  HD1 TYR B  89     -16.181  17.321 -50.731  1.00  0.00           H  
ATOM   3862  HD2 TYR B  89     -12.342  18.084 -48.971  1.00  0.00           H  
ATOM   3863  HE1 TYR B  89     -15.255  17.858 -52.946  1.00  0.00           H  
ATOM   3864  HE2 TYR B  89     -11.436  18.599 -51.197  1.00  0.00           H  
ATOM   3865  HH  TYR B  89     -11.828  18.699 -53.362  1.00  0.00           H  
ATOM   3866  N   ASP B  90     -15.376  15.057 -45.904  1.00  0.00           N  
ATOM   3867  CA  ASP B  90     -15.823  14.859 -44.534  1.00  0.00           C  
ATOM   3868  C   ASP B  90     -14.685  14.271 -43.708  1.00  0.00           C  
ATOM   3869  O   ASP B  90     -14.426  14.705 -42.574  1.00  0.00           O  
ATOM   3870  CB  ASP B  90     -17.082  13.997 -44.545  1.00  0.00           C  
ATOM   3871  CG  ASP B  90     -16.896  12.736 -45.363  1.00  0.00           C  
ATOM   3872  OD1 ASP B  90     -15.884  12.652 -46.059  1.00  0.00           O  
ATOM   3873  OD2 ASP B  90     -17.746  11.888 -45.327  1.00  0.00           O  
ATOM   3874  H   ASP B  90     -15.697  14.383 -46.608  1.00  0.00           H  
ATOM   3875  HA  ASP B  90     -16.082  15.827 -44.108  1.00  0.00           H  
ATOM   3876 1HB  ASP B  90     -17.341  13.718 -43.524  1.00  0.00           H  
ATOM   3877 2HB  ASP B  90     -17.914  14.562 -44.954  1.00  0.00           H  
ATOM   3878  N   GLU B  91     -13.988  13.313 -44.307  1.00  0.00           N  
ATOM   3879  CA  GLU B  91     -12.824  12.685 -43.691  1.00  0.00           C  
ATOM   3880  C   GLU B  91     -11.731  13.743 -43.509  1.00  0.00           C  
ATOM   3881  O   GLU B  91     -11.054  13.789 -42.469  1.00  0.00           O  
ATOM   3882  CB  GLU B  91     -12.291  11.560 -44.591  1.00  0.00           C  
ATOM   3883  CG  GLU B  91     -13.121  10.262 -44.709  1.00  0.00           C  
ATOM   3884  CD  GLU B  91     -13.071   9.389 -43.472  1.00  0.00           C  
ATOM   3885  OE1 GLU B  91     -12.033   9.342 -42.868  1.00  0.00           O  
ATOM   3886  OE2 GLU B  91     -14.056   8.738 -43.153  1.00  0.00           O  
ATOM   3887  H   GLU B  91     -14.347  13.007 -45.212  1.00  0.00           H  
ATOM   3888  HA  GLU B  91     -13.103  12.283 -42.716  1.00  0.00           H  
ATOM   3889 1HB  GLU B  91     -12.221  11.943 -45.592  1.00  0.00           H  
ATOM   3890 2HB  GLU B  91     -11.286  11.289 -44.278  1.00  0.00           H  
ATOM   3891 1HG  GLU B  91     -14.161  10.537 -44.909  1.00  0.00           H  
ATOM   3892 2HG  GLU B  91     -12.756   9.695 -45.570  1.00  0.00           H  
ATOM   3893  N   ALA B  92     -11.594  14.632 -44.511  1.00  0.00           N  
ATOM   3894  CA  ALA B  92     -10.601  15.686 -44.468  1.00  0.00           C  
ATOM   3895  C   ALA B  92     -10.854  16.614 -43.299  1.00  0.00           C  
ATOM   3896  O   ALA B  92      -9.935  16.906 -42.531  1.00  0.00           O  
ATOM   3897  CB  ALA B  92     -10.610  16.474 -45.757  1.00  0.00           C  
ATOM   3898  H   ALA B  92     -12.161  14.520 -45.356  1.00  0.00           H  
ATOM   3899  HA  ALA B  92      -9.637  15.226 -44.346  1.00  0.00           H  
ATOM   3900 1HB  ALA B  92      -9.843  17.223 -45.720  1.00  0.00           H  
ATOM   3901 2HB  ALA B  92     -10.428  15.800 -46.577  1.00  0.00           H  
ATOM   3902 3HB  ALA B  92     -11.571  16.945 -45.883  1.00  0.00           H  
ATOM   3903  N   ILE B  93     -12.124  16.973 -43.087  1.00  0.00           N  
ATOM   3904  CA  ILE B  93     -12.506  17.843 -41.992  1.00  0.00           C  
ATOM   3905  C   ILE B  93     -12.189  17.267 -40.646  1.00  0.00           C  
ATOM   3906  O   ILE B  93     -11.613  17.969 -39.820  1.00  0.00           O  
ATOM   3907  CB  ILE B  93     -14.005  18.187 -42.088  1.00  0.00           C  
ATOM   3908  CG1 ILE B  93     -14.192  19.109 -43.282  1.00  0.00           C  
ATOM   3909  CG2 ILE B  93     -14.549  18.765 -40.776  1.00  0.00           C  
ATOM   3910  CD1 ILE B  93     -15.599  19.282 -43.755  1.00  0.00           C  
ATOM   3911  H   ILE B  93     -12.837  16.703 -43.773  1.00  0.00           H  
ATOM   3912  HA  ILE B  93     -11.949  18.768 -42.097  1.00  0.00           H  
ATOM   3913  HB  ILE B  93     -14.552  17.275 -42.314  1.00  0.00           H  
ATOM   3914 1HG1 ILE B  93     -13.819  20.091 -43.015  1.00  0.00           H  
ATOM   3915 2HG1 ILE B  93     -13.599  18.737 -44.076  1.00  0.00           H  
ATOM   3916 1HG2 ILE B  93     -15.601  18.970 -40.884  1.00  0.00           H  
ATOM   3917 2HG2 ILE B  93     -14.425  18.061 -39.958  1.00  0.00           H  
ATOM   3918 3HG2 ILE B  93     -14.037  19.666 -40.537  1.00  0.00           H  
ATOM   3919 1HD1 ILE B  93     -15.614  19.959 -44.604  1.00  0.00           H  
ATOM   3920 2HD1 ILE B  93     -15.993  18.322 -44.058  1.00  0.00           H  
ATOM   3921 3HD1 ILE B  93     -16.214  19.688 -42.979  1.00  0.00           H  
ATOM   3922  N   GLU B  94     -12.543  16.014 -40.390  1.00  0.00           N  
ATOM   3923  CA  GLU B  94     -12.235  15.486 -39.071  1.00  0.00           C  
ATOM   3924  C   GLU B  94     -10.740  15.541 -38.781  1.00  0.00           C  
ATOM   3925  O   GLU B  94     -10.322  15.960 -37.692  1.00  0.00           O  
ATOM   3926  CB  GLU B  94     -12.700  14.042 -38.931  1.00  0.00           C  
ATOM   3927  CG  GLU B  94     -12.409  13.441 -37.552  1.00  0.00           C  
ATOM   3928  CD  GLU B  94     -12.808  12.020 -37.450  1.00  0.00           C  
ATOM   3929  OE1 GLU B  94     -13.525  11.557 -38.286  1.00  0.00           O  
ATOM   3930  OE2 GLU B  94     -12.333  11.358 -36.554  1.00  0.00           O  
ATOM   3931  H   GLU B  94     -13.037  15.461 -41.102  1.00  0.00           H  
ATOM   3932  HA  GLU B  94     -12.753  16.097 -38.330  1.00  0.00           H  
ATOM   3933 1HB  GLU B  94     -13.775  13.994 -39.100  1.00  0.00           H  
ATOM   3934 2HB  GLU B  94     -12.218  13.426 -39.695  1.00  0.00           H  
ATOM   3935 1HG  GLU B  94     -11.344  13.516 -37.331  1.00  0.00           H  
ATOM   3936 2HG  GLU B  94     -12.945  14.022 -36.802  1.00  0.00           H  
ATOM   3937  N   ALA B  95      -9.927  15.081 -39.734  1.00  0.00           N  
ATOM   3938  CA  ALA B  95      -8.488  15.068 -39.533  1.00  0.00           C  
ATOM   3939  C   ALA B  95      -7.905  16.482 -39.387  1.00  0.00           C  
ATOM   3940  O   ALA B  95      -7.050  16.720 -38.522  1.00  0.00           O  
ATOM   3941  CB  ALA B  95      -7.847  14.338 -40.677  1.00  0.00           C  
ATOM   3942  H   ALA B  95     -10.326  14.741 -40.621  1.00  0.00           H  
ATOM   3943  HA  ALA B  95      -8.285  14.529 -38.608  1.00  0.00           H  
ATOM   3944 1HB  ALA B  95      -6.791  14.286 -40.531  1.00  0.00           H  
ATOM   3945 2HB  ALA B  95      -8.257  13.332 -40.750  1.00  0.00           H  
ATOM   3946 3HB  ALA B  95      -8.081  14.882 -41.561  1.00  0.00           H  
ATOM   3947  N   TYR B  96      -8.401  17.440 -40.189  1.00  0.00           N  
ATOM   3948  CA  TYR B  96      -7.930  18.813 -40.106  1.00  0.00           C  
ATOM   3949  C   TYR B  96      -8.282  19.414 -38.759  1.00  0.00           C  
ATOM   3950  O   TYR B  96      -7.460  20.116 -38.161  1.00  0.00           O  
ATOM   3951  CB  TYR B  96      -8.553  19.694 -41.198  1.00  0.00           C  
ATOM   3952  CG  TYR B  96      -8.027  19.559 -42.624  1.00  0.00           C  
ATOM   3953  CD1 TYR B  96      -8.938  19.631 -43.677  1.00  0.00           C  
ATOM   3954  CD2 TYR B  96      -6.673  19.399 -42.895  1.00  0.00           C  
ATOM   3955  CE1 TYR B  96      -8.504  19.541 -44.971  1.00  0.00           C  
ATOM   3956  CE2 TYR B  96      -6.246  19.305 -44.190  1.00  0.00           C  
ATOM   3957  CZ  TYR B  96      -7.154  19.375 -45.227  1.00  0.00           C  
ATOM   3958  OH  TYR B  96      -6.724  19.306 -46.528  1.00  0.00           O  
ATOM   3959  H   TYR B  96      -9.092  17.203 -40.906  1.00  0.00           H  
ATOM   3960  HA  TYR B  96      -6.848  18.814 -40.191  1.00  0.00           H  
ATOM   3961 1HB  TYR B  96      -9.612  19.460 -41.233  1.00  0.00           H  
ATOM   3962 2HB  TYR B  96      -8.463  20.739 -40.904  1.00  0.00           H  
ATOM   3963  HD1 TYR B  96      -9.999  19.763 -43.471  1.00  0.00           H  
ATOM   3964  HD2 TYR B  96      -5.941  19.349 -42.097  1.00  0.00           H  
ATOM   3965  HE1 TYR B  96      -9.216  19.608 -45.793  1.00  0.00           H  
ATOM   3966  HE2 TYR B  96      -5.183  19.180 -44.392  1.00  0.00           H  
ATOM   3967  HH  TYR B  96      -5.754  19.220 -46.548  1.00  0.00           H  
ATOM   3968  N   GLN B  97      -9.496  19.131 -38.264  1.00  0.00           N  
ATOM   3969  CA  GLN B  97      -9.903  19.666 -36.981  1.00  0.00           C  
ATOM   3970  C   GLN B  97      -9.011  19.146 -35.873  1.00  0.00           C  
ATOM   3971  O   GLN B  97      -8.608  19.926 -35.013  1.00  0.00           O  
ATOM   3972  CB  GLN B  97     -11.354  19.295 -36.677  1.00  0.00           C  
ATOM   3973  CG  GLN B  97     -12.375  20.015 -37.519  1.00  0.00           C  
ATOM   3974  CD  GLN B  97     -13.752  19.452 -37.320  1.00  0.00           C  
ATOM   3975  OE1 GLN B  97     -13.896  18.328 -36.830  1.00  0.00           O  
ATOM   3976  NE2 GLN B  97     -14.770  20.211 -37.677  1.00  0.00           N  
ATOM   3977  H   GLN B  97     -10.157  18.574 -38.815  1.00  0.00           H  
ATOM   3978  HA  GLN B  97      -9.819  20.748 -37.014  1.00  0.00           H  
ATOM   3979 1HB  GLN B  97     -11.483  18.225 -36.849  1.00  0.00           H  
ATOM   3980 2HB  GLN B  97     -11.571  19.487 -35.627  1.00  0.00           H  
ATOM   3981 1HG  GLN B  97     -12.391  21.065 -37.235  1.00  0.00           H  
ATOM   3982 2HG  GLN B  97     -12.111  19.923 -38.550  1.00  0.00           H  
ATOM   3983 1HE2 GLN B  97     -15.706  19.878 -37.562  1.00  0.00           H  
ATOM   3984 2HE2 GLN B  97     -14.616  21.123 -38.059  1.00  0.00           H  
ATOM   3985  N   LYS B  98      -8.661  17.851 -35.901  1.00  0.00           N  
ATOM   3986  CA  LYS B  98      -7.786  17.325 -34.861  1.00  0.00           C  
ATOM   3987  C   LYS B  98      -6.403  17.962 -34.915  1.00  0.00           C  
ATOM   3988  O   LYS B  98      -5.820  18.269 -33.866  1.00  0.00           O  
ATOM   3989  CB  LYS B  98      -7.736  15.802 -34.905  1.00  0.00           C  
ATOM   3990  CG  LYS B  98      -9.056  15.206 -34.423  1.00  0.00           C  
ATOM   3991  CD  LYS B  98      -9.080  13.702 -34.396  1.00  0.00           C  
ATOM   3992  CE  LYS B  98     -10.430  13.213 -33.866  1.00  0.00           C  
ATOM   3993  NZ  LYS B  98     -10.522  11.741 -33.774  1.00  0.00           N  
ATOM   3994  H   LYS B  98      -9.061  17.232 -36.618  1.00  0.00           H  
ATOM   3995  HA  LYS B  98      -8.222  17.591 -33.896  1.00  0.00           H  
ATOM   3996 1HB  LYS B  98      -7.553  15.470 -35.932  1.00  0.00           H  
ATOM   3997 2HB  LYS B  98      -6.923  15.432 -34.280  1.00  0.00           H  
ATOM   3998 1HG  LYS B  98      -9.270  15.584 -33.419  1.00  0.00           H  
ATOM   3999 2HG  LYS B  98      -9.851  15.547 -35.088  1.00  0.00           H  
ATOM   4000 1HD  LYS B  98      -8.943  13.326 -35.408  1.00  0.00           H  
ATOM   4001 2HD  LYS B  98      -8.281  13.321 -33.762  1.00  0.00           H  
ATOM   4002 1HE  LYS B  98     -10.596  13.630 -32.874  1.00  0.00           H  
ATOM   4003 2HE  LYS B  98     -11.217  13.566 -34.534  1.00  0.00           H  
ATOM   4004 1HZ  LYS B  98     -11.432  11.486 -33.428  1.00  0.00           H  
ATOM   4005 2HZ  LYS B  98     -10.388  11.321 -34.681  1.00  0.00           H  
ATOM   4006 3HZ  LYS B  98      -9.810  11.360 -33.129  1.00  0.00           H  
ATOM   4007  N   ALA B  99      -5.873  18.193 -36.126  1.00  0.00           N  
ATOM   4008  CA  ALA B  99      -4.571  18.841 -36.230  1.00  0.00           C  
ATOM   4009  C   ALA B  99      -4.624  20.226 -35.590  1.00  0.00           C  
ATOM   4010  O   ALA B  99      -3.704  20.617 -34.865  1.00  0.00           O  
ATOM   4011  CB  ALA B  99      -4.158  18.974 -37.677  1.00  0.00           C  
ATOM   4012  H   ALA B  99      -6.365  17.868 -36.969  1.00  0.00           H  
ATOM   4013  HA  ALA B  99      -3.844  18.235 -35.697  1.00  0.00           H  
ATOM   4014 1HB  ALA B  99      -3.179  19.441 -37.734  1.00  0.00           H  
ATOM   4015 2HB  ALA B  99      -4.123  18.008 -38.118  1.00  0.00           H  
ATOM   4016 3HB  ALA B  99      -4.888  19.583 -38.210  1.00  0.00           H  
ATOM   4017  N   LEU B 100      -5.728  20.944 -35.838  1.00  0.00           N  
ATOM   4018  CA  LEU B 100      -5.981  22.261 -35.277  1.00  0.00           C  
ATOM   4019  C   LEU B 100      -6.226  22.255 -33.776  1.00  0.00           C  
ATOM   4020  O   LEU B 100      -5.830  23.183 -33.085  1.00  0.00           O  
ATOM   4021  CB  LEU B 100      -7.110  22.936 -36.043  1.00  0.00           C  
ATOM   4022  CG  LEU B 100      -6.740  23.407 -37.472  1.00  0.00           C  
ATOM   4023  CD1 LEU B 100      -7.980  23.751 -38.216  1.00  0.00           C  
ATOM   4024  CD2 LEU B 100      -5.860  24.666 -37.354  1.00  0.00           C  
ATOM   4025  H   LEU B 100      -6.414  20.562 -36.499  1.00  0.00           H  
ATOM   4026  HA  LEU B 100      -5.087  22.837 -35.438  1.00  0.00           H  
ATOM   4027 1HB  LEU B 100      -7.930  22.231 -36.126  1.00  0.00           H  
ATOM   4028 2HB  LEU B 100      -7.452  23.801 -35.475  1.00  0.00           H  
ATOM   4029  HG  LEU B 100      -6.220  22.622 -38.016  1.00  0.00           H  
ATOM   4030 1HD1 LEU B 100      -7.730  24.098 -39.219  1.00  0.00           H  
ATOM   4031 2HD1 LEU B 100      -8.585  22.856 -38.283  1.00  0.00           H  
ATOM   4032 3HD1 LEU B 100      -8.515  24.519 -37.691  1.00  0.00           H  
ATOM   4033 1HD2 LEU B 100      -5.628  25.062 -38.324  1.00  0.00           H  
ATOM   4034 2HD2 LEU B 100      -6.398  25.392 -36.806  1.00  0.00           H  
ATOM   4035 3HD2 LEU B 100      -4.939  24.457 -36.834  1.00  0.00           H  
ATOM   4036  N   GLU B 101      -6.882  21.229 -33.235  1.00  0.00           N  
ATOM   4037  CA  GLU B 101      -7.042  21.214 -31.786  1.00  0.00           C  
ATOM   4038  C   GLU B 101      -5.660  21.169 -31.133  1.00  0.00           C  
ATOM   4039  O   GLU B 101      -5.416  21.845 -30.127  1.00  0.00           O  
ATOM   4040  CB  GLU B 101      -7.850  19.991 -31.322  1.00  0.00           C  
ATOM   4041  CG  GLU B 101      -9.338  20.022 -31.644  1.00  0.00           C  
ATOM   4042  CD  GLU B 101     -10.041  18.748 -31.239  1.00  0.00           C  
ATOM   4043  OE1 GLU B 101      -9.363  17.811 -30.883  1.00  0.00           O  
ATOM   4044  OE2 GLU B 101     -11.248  18.714 -31.279  1.00  0.00           O  
ATOM   4045  H   GLU B 101      -7.297  20.515 -33.834  1.00  0.00           H  
ATOM   4046  HA  GLU B 101      -7.551  22.121 -31.475  1.00  0.00           H  
ATOM   4047 1HB  GLU B 101      -7.436  19.099 -31.792  1.00  0.00           H  
ATOM   4048 2HB  GLU B 101      -7.739  19.872 -30.246  1.00  0.00           H  
ATOM   4049 1HG  GLU B 101      -9.794  20.857 -31.118  1.00  0.00           H  
ATOM   4050 2HG  GLU B 101      -9.473  20.184 -32.705  1.00  0.00           H  
ATOM   4051  N   LEU B 102      -4.749  20.395 -31.732  1.00  0.00           N  
ATOM   4052  CA  LEU B 102      -3.374  20.277 -31.261  1.00  0.00           C  
ATOM   4053  C   LEU B 102      -2.576  21.569 -31.488  1.00  0.00           C  
ATOM   4054  O   LEU B 102      -1.797  21.991 -30.626  1.00  0.00           O  
ATOM   4055  CB  LEU B 102      -2.724  19.112 -31.982  1.00  0.00           C  
ATOM   4056  CG  LEU B 102      -3.289  17.734 -31.664  1.00  0.00           C  
ATOM   4057  CD1 LEU B 102      -2.758  16.762 -32.655  1.00  0.00           C  
ATOM   4058  CD2 LEU B 102      -2.889  17.312 -30.280  1.00  0.00           C  
ATOM   4059  H   LEU B 102      -5.064  19.820 -32.526  1.00  0.00           H  
ATOM   4060  HA  LEU B 102      -3.399  20.096 -30.189  1.00  0.00           H  
ATOM   4061 1HB  LEU B 102      -2.844  19.266 -33.044  1.00  0.00           H  
ATOM   4062 2HB  LEU B 102      -1.663  19.107 -31.749  1.00  0.00           H  
ATOM   4063  HG  LEU B 102      -4.377  17.751 -31.745  1.00  0.00           H  
ATOM   4064 1HD1 LEU B 102      -3.172  15.785 -32.448  1.00  0.00           H  
ATOM   4065 2HD1 LEU B 102      -3.071  17.083 -33.641  1.00  0.00           H  
ATOM   4066 3HD1 LEU B 102      -1.678  16.725 -32.600  1.00  0.00           H  
ATOM   4067 1HD2 LEU B 102      -3.292  16.326 -30.090  1.00  0.00           H  
ATOM   4068 2HD2 LEU B 102      -1.803  17.288 -30.217  1.00  0.00           H  
ATOM   4069 3HD2 LEU B 102      -3.276  17.996 -29.535  1.00  0.00           H  
ATOM   4070  N   ASP B 103      -2.783  22.209 -32.643  1.00  0.00           N  
ATOM   4071  CA  ASP B 103      -2.141  23.473 -32.969  1.00  0.00           C  
ATOM   4072  C   ASP B 103      -3.146  24.360 -33.707  1.00  0.00           C  
ATOM   4073  O   ASP B 103      -3.280  24.253 -34.926  1.00  0.00           O  
ATOM   4074  CB  ASP B 103      -0.899  23.289 -33.841  1.00  0.00           C  
ATOM   4075  CG  ASP B 103      -0.165  24.643 -34.109  1.00  0.00           C  
ATOM   4076  OD1 ASP B 103      -0.767  25.714 -33.910  1.00  0.00           O  
ATOM   4077  OD2 ASP B 103       0.987  24.599 -34.493  1.00  0.00           O  
ATOM   4078  H   ASP B 103      -3.390  21.776 -33.339  1.00  0.00           H  
ATOM   4079  HA  ASP B 103      -1.802  23.929 -32.050  1.00  0.00           H  
ATOM   4080 1HB  ASP B 103      -0.210  22.599 -33.349  1.00  0.00           H  
ATOM   4081 2HB  ASP B 103      -1.188  22.844 -34.796  1.00  0.00           H  
ATOM   4082  N   PRO B 104      -3.835  25.279 -33.004  1.00  0.00           N  
ATOM   4083  CA  PRO B 104      -4.904  26.112 -33.507  1.00  0.00           C  
ATOM   4084  C   PRO B 104      -4.441  27.364 -34.230  1.00  0.00           C  
ATOM   4085  O   PRO B 104      -5.263  28.237 -34.515  1.00  0.00           O  
ATOM   4086  CB  PRO B 104      -5.663  26.458 -32.219  1.00  0.00           C  
ATOM   4087  CG  PRO B 104      -4.585  26.540 -31.169  1.00  0.00           C  
ATOM   4088  CD  PRO B 104      -3.593  25.444 -31.549  1.00  0.00           C  
ATOM   4089  HA  PRO B 104      -5.537  25.504 -34.168  1.00  0.00           H  
ATOM   4090 1HB  PRO B 104      -6.216  27.398 -32.347  1.00  0.00           H  
ATOM   4091 2HB  PRO B 104      -6.404  25.667 -32.010  1.00  0.00           H  
ATOM   4092 1HG  PRO B 104      -4.142  27.542 -31.157  1.00  0.00           H  
ATOM   4093 2HG  PRO B 104      -5.027  26.376 -30.172  1.00  0.00           H  
ATOM   4094 1HD  PRO B 104      -2.566  25.812 -31.366  1.00  0.00           H  
ATOM   4095 2HD  PRO B 104      -3.818  24.502 -31.006  1.00  0.00           H  
ATOM   4096  N   ASN B 105      -3.140  27.498 -34.528  1.00  0.00           N  
ATOM   4097  CA  ASN B 105      -2.719  28.701 -35.221  1.00  0.00           C  
ATOM   4098  C   ASN B 105      -1.944  28.325 -36.474  1.00  0.00           C  
ATOM   4099  O   ASN B 105      -0.922  28.921 -36.815  1.00  0.00           O  
ATOM   4100  CB  ASN B 105      -1.895  29.575 -34.300  1.00  0.00           C  
ATOM   4101  CG  ASN B 105      -2.707  30.120 -33.148  1.00  0.00           C  
ATOM   4102  OD1 ASN B 105      -3.591  30.968 -33.330  1.00  0.00           O  
ATOM   4103  ND2 ASN B 105      -2.414  29.664 -31.959  1.00  0.00           N  
ATOM   4104  H   ASN B 105      -2.419  26.787 -34.282  1.00  0.00           H  
ATOM   4105  HA  ASN B 105      -3.594  29.254 -35.537  1.00  0.00           H  
ATOM   4106 1HB  ASN B 105      -1.072  28.980 -33.897  1.00  0.00           H  
ATOM   4107 2HB  ASN B 105      -1.456  30.396 -34.851  1.00  0.00           H  
ATOM   4108 1HD2 ASN B 105      -2.916  29.994 -31.159  1.00  0.00           H  
ATOM   4109 2HD2 ASN B 105      -1.691  28.984 -31.850  1.00  0.00           H  
ATOM   4110  N   ASN B 106      -2.515  27.386 -37.205  1.00  0.00           N  
ATOM   4111  CA  ASN B 106      -1.987  26.901 -38.457  1.00  0.00           C  
ATOM   4112  C   ASN B 106      -2.807  27.479 -39.599  1.00  0.00           C  
ATOM   4113  O   ASN B 106      -3.909  27.003 -39.884  1.00  0.00           O  
ATOM   4114  CB  ASN B 106      -1.984  25.382 -38.436  1.00  0.00           C  
ATOM   4115  CG  ASN B 106      -1.411  24.735 -39.661  1.00  0.00           C  
ATOM   4116  OD1 ASN B 106      -1.463  25.297 -40.762  1.00  0.00           O  
ATOM   4117  ND2 ASN B 106      -0.867  23.554 -39.491  1.00  0.00           N  
ATOM   4118  H   ASN B 106      -3.349  26.946 -36.836  1.00  0.00           H  
ATOM   4119  HA  ASN B 106      -0.962  27.255 -38.570  1.00  0.00           H  
ATOM   4120 1HB  ASN B 106      -1.404  25.048 -37.569  1.00  0.00           H  
ATOM   4121 2HB  ASN B 106      -2.990  25.028 -38.284  1.00  0.00           H  
ATOM   4122 1HD2 ASN B 106      -0.460  23.066 -40.269  1.00  0.00           H  
ATOM   4123 2HD2 ASN B 106      -0.851  23.139 -38.579  1.00  0.00           H  
ATOM   4124  N   ALA B 107      -2.311  28.546 -40.231  1.00  0.00           N  
ATOM   4125  CA  ALA B 107      -3.104  29.219 -41.257  1.00  0.00           C  
ATOM   4126  C   ALA B 107      -3.467  28.296 -42.407  1.00  0.00           C  
ATOM   4127  O   ALA B 107      -4.567  28.395 -42.954  1.00  0.00           O  
ATOM   4128  CB  ALA B 107      -2.372  30.429 -41.800  1.00  0.00           C  
ATOM   4129  H   ALA B 107      -1.394  28.896 -39.968  1.00  0.00           H  
ATOM   4130  HA  ALA B 107      -4.031  29.543 -40.786  1.00  0.00           H  
ATOM   4131 1HB  ALA B 107      -3.004  30.943 -42.531  1.00  0.00           H  
ATOM   4132 2HB  ALA B 107      -2.137  31.106 -41.001  1.00  0.00           H  
ATOM   4133 3HB  ALA B 107      -1.452  30.111 -42.282  1.00  0.00           H  
ATOM   4134  N   GLU B 108      -2.546  27.398 -42.788  1.00  0.00           N  
ATOM   4135  CA  GLU B 108      -2.832  26.517 -43.912  1.00  0.00           C  
ATOM   4136  C   GLU B 108      -3.919  25.530 -43.549  1.00  0.00           C  
ATOM   4137  O   GLU B 108      -4.818  25.280 -44.356  1.00  0.00           O  
ATOM   4138  CB  GLU B 108      -1.576  25.754 -44.344  1.00  0.00           C  
ATOM   4139  CG  GLU B 108      -0.505  26.620 -45.005  1.00  0.00           C  
ATOM   4140  CD  GLU B 108      -0.921  27.174 -46.349  1.00  0.00           C  
ATOM   4141  OE1 GLU B 108      -1.285  26.415 -47.212  1.00  0.00           O  
ATOM   4142  OE2 GLU B 108      -0.888  28.367 -46.500  1.00  0.00           O  
ATOM   4143  H   GLU B 108      -1.661  27.349 -42.304  1.00  0.00           H  
ATOM   4144  HA  GLU B 108      -3.176  27.118 -44.753  1.00  0.00           H  
ATOM   4145 1HB  GLU B 108      -1.129  25.270 -43.476  1.00  0.00           H  
ATOM   4146 2HB  GLU B 108      -1.855  24.969 -45.045  1.00  0.00           H  
ATOM   4147 1HG  GLU B 108      -0.272  27.451 -44.343  1.00  0.00           H  
ATOM   4148 2HG  GLU B 108       0.399  26.025 -45.129  1.00  0.00           H  
ATOM   4149  N   ALA B 109      -3.868  24.993 -42.332  1.00  0.00           N  
ATOM   4150  CA  ALA B 109      -4.896  24.070 -41.884  1.00  0.00           C  
ATOM   4151  C   ALA B 109      -6.247  24.764 -41.787  1.00  0.00           C  
ATOM   4152  O   ALA B 109      -7.259  24.166 -42.136  1.00  0.00           O  
ATOM   4153  CB  ALA B 109      -4.513  23.448 -40.569  1.00  0.00           C  
ATOM   4154  H   ALA B 109      -3.072  25.209 -41.734  1.00  0.00           H  
ATOM   4155  HA  ALA B 109      -4.999  23.284 -42.621  1.00  0.00           H  
ATOM   4156 1HB  ALA B 109      -5.279  22.746 -40.256  1.00  0.00           H  
ATOM   4157 2HB  ALA B 109      -3.567  22.932 -40.674  1.00  0.00           H  
ATOM   4158 3HB  ALA B 109      -4.411  24.223 -39.857  1.00  0.00           H  
ATOM   4159  N   TRP B 110      -6.277  26.029 -41.333  1.00  0.00           N  
ATOM   4160  CA  TRP B 110      -7.561  26.719 -41.245  1.00  0.00           C  
ATOM   4161  C   TRP B 110      -8.120  26.934 -42.636  1.00  0.00           C  
ATOM   4162  O   TRP B 110      -9.309  26.691 -42.883  1.00  0.00           O  
ATOM   4163  CB  TRP B 110      -7.427  28.067 -40.535  1.00  0.00           C  
ATOM   4164  CG  TRP B 110      -7.356  27.971 -39.077  1.00  0.00           C  
ATOM   4165  CD1 TRP B 110      -6.302  28.274 -38.291  1.00  0.00           C  
ATOM   4166  CD2 TRP B 110      -8.394  27.508 -38.196  1.00  0.00           C  
ATOM   4167  NE1 TRP B 110      -6.614  28.059 -36.977  1.00  0.00           N  
ATOM   4168  CE2 TRP B 110      -7.886  27.580 -36.905  1.00  0.00           C  
ATOM   4169  CE3 TRP B 110      -9.695  27.045 -38.394  1.00  0.00           C  
ATOM   4170  CZ2 TRP B 110      -8.626  27.197 -35.810  1.00  0.00           C  
ATOM   4171  CZ3 TRP B 110     -10.431  26.654 -37.293  1.00  0.00           C  
ATOM   4172  CH2 TRP B 110      -9.911  26.724 -36.039  1.00  0.00           C  
ATOM   4173  H   TRP B 110      -5.417  26.473 -41.000  1.00  0.00           H  
ATOM   4174  HA  TRP B 110      -8.249  26.099 -40.687  1.00  0.00           H  
ATOM   4175 1HB  TRP B 110      -6.521  28.558 -40.877  1.00  0.00           H  
ATOM   4176 2HB  TRP B 110      -8.264  28.704 -40.795  1.00  0.00           H  
ATOM   4177  HD1 TRP B 110      -5.356  28.636 -38.651  1.00  0.00           H  
ATOM   4178  HE1 TRP B 110      -6.012  28.203 -36.150  1.00  0.00           H  
ATOM   4179  HE3 TRP B 110     -10.115  26.978 -39.395  1.00  0.00           H  
ATOM   4180  HZ2 TRP B 110      -8.218  27.242 -34.797  1.00  0.00           H  
ATOM   4181  HZ3 TRP B 110     -11.430  26.276 -37.446  1.00  0.00           H  
ATOM   4182  HH2 TRP B 110     -10.521  26.405 -35.195  1.00  0.00           H  
ATOM   4183  N   TYR B 111      -7.265  27.333 -43.564  1.00  0.00           N  
ATOM   4184  CA  TYR B 111      -7.647  27.516 -44.948  1.00  0.00           C  
ATOM   4185  C   TYR B 111      -8.182  26.228 -45.565  1.00  0.00           C  
ATOM   4186  O   TYR B 111      -9.250  26.251 -46.180  1.00  0.00           O  
ATOM   4187  CB  TYR B 111      -6.477  28.094 -45.729  1.00  0.00           C  
ATOM   4188  CG  TYR B 111      -6.646  28.017 -47.184  1.00  0.00           C  
ATOM   4189  CD1 TYR B 111      -7.564  28.804 -47.832  1.00  0.00           C  
ATOM   4190  CD2 TYR B 111      -5.843  27.162 -47.890  1.00  0.00           C  
ATOM   4191  CE1 TYR B 111      -7.709  28.700 -49.190  1.00  0.00           C  
ATOM   4192  CE2 TYR B 111      -5.965  27.069 -49.233  1.00  0.00           C  
ATOM   4193  CZ  TYR B 111      -6.896  27.820 -49.884  1.00  0.00           C  
ATOM   4194  OH  TYR B 111      -7.019  27.713 -51.242  1.00  0.00           O  
ATOM   4195  H   TYR B 111      -6.298  27.545 -43.293  1.00  0.00           H  
ATOM   4196  HA  TYR B 111      -8.447  28.245 -44.971  1.00  0.00           H  
ATOM   4197 1HB  TYR B 111      -6.331  29.137 -45.457  1.00  0.00           H  
ATOM   4198 2HB  TYR B 111      -5.560  27.564 -45.471  1.00  0.00           H  
ATOM   4199  HD1 TYR B 111      -8.182  29.478 -47.273  1.00  0.00           H  
ATOM   4200  HD2 TYR B 111      -5.103  26.546 -47.363  1.00  0.00           H  
ATOM   4201  HE1 TYR B 111      -8.443  29.308 -49.719  1.00  0.00           H  
ATOM   4202  HE2 TYR B 111      -5.325  26.386 -49.799  1.00  0.00           H  
ATOM   4203  HH  TYR B 111      -6.137  27.484 -51.629  1.00  0.00           H  
ATOM   4204  N   ASN B 112      -7.445  25.124 -45.412  1.00  0.00           N  
ATOM   4205  CA  ASN B 112      -7.839  23.839 -45.965  1.00  0.00           C  
ATOM   4206  C   ASN B 112      -9.103  23.289 -45.309  1.00  0.00           C  
ATOM   4207  O   ASN B 112      -9.926  22.662 -45.984  1.00  0.00           O  
ATOM   4208  CB  ASN B 112      -6.694  22.874 -45.845  1.00  0.00           C  
ATOM   4209  CG  ASN B 112      -5.588  23.180 -46.786  1.00  0.00           C  
ATOM   4210  OD1 ASN B 112      -5.793  23.777 -47.853  1.00  0.00           O  
ATOM   4211  ND2 ASN B 112      -4.403  22.801 -46.419  1.00  0.00           N  
ATOM   4212  H   ASN B 112      -6.554  25.193 -44.912  1.00  0.00           H  
ATOM   4213  HA  ASN B 112      -8.055  23.979 -47.022  1.00  0.00           H  
ATOM   4214 1HB  ASN B 112      -6.318  22.863 -44.819  1.00  0.00           H  
ATOM   4215 2HB  ASN B 112      -7.061  21.900 -46.074  1.00  0.00           H  
ATOM   4216 1HD2 ASN B 112      -3.609  22.989 -46.998  1.00  0.00           H  
ATOM   4217 2HD2 ASN B 112      -4.267  22.333 -45.547  1.00  0.00           H  
ATOM   4218  N   LEU B 113      -9.288  23.547 -44.002  1.00  0.00           N  
ATOM   4219  CA  LEU B 113     -10.500  23.129 -43.314  1.00  0.00           C  
ATOM   4220  C   LEU B 113     -11.648  23.883 -43.967  1.00  0.00           C  
ATOM   4221  O   LEU B 113     -12.686  23.305 -44.305  1.00  0.00           O  
ATOM   4222  CB  LEU B 113     -10.439  23.474 -41.811  1.00  0.00           C  
ATOM   4223  CG  LEU B 113     -11.661  23.073 -40.938  1.00  0.00           C  
ATOM   4224  CD1 LEU B 113     -11.819  21.579 -40.934  1.00  0.00           C  
ATOM   4225  CD2 LEU B 113     -11.485  23.595 -39.524  1.00  0.00           C  
ATOM   4226  H   LEU B 113      -8.550  23.997 -43.456  1.00  0.00           H  
ATOM   4227  HA  LEU B 113     -10.638  22.063 -43.465  1.00  0.00           H  
ATOM   4228 1HB  LEU B 113      -9.552  23.002 -41.390  1.00  0.00           H  
ATOM   4229 2HB  LEU B 113     -10.312  24.553 -41.718  1.00  0.00           H  
ATOM   4230  HG  LEU B 113     -12.551  23.505 -41.367  1.00  0.00           H  
ATOM   4231 1HD1 LEU B 113     -12.661  21.332 -40.331  1.00  0.00           H  
ATOM   4232 2HD1 LEU B 113     -11.975  21.205 -41.931  1.00  0.00           H  
ATOM   4233 3HD1 LEU B 113     -10.940  21.129 -40.504  1.00  0.00           H  
ATOM   4234 1HD2 LEU B 113     -12.357  23.324 -38.925  1.00  0.00           H  
ATOM   4235 2HD2 LEU B 113     -10.612  23.158 -39.091  1.00  0.00           H  
ATOM   4236 3HD2 LEU B 113     -11.382  24.675 -39.546  1.00  0.00           H  
ATOM   4237  N   GLY B 114     -11.419  25.190 -44.173  1.00  0.00           N  
ATOM   4238  CA  GLY B 114     -12.365  26.078 -44.805  1.00  0.00           C  
ATOM   4239  C   GLY B 114     -12.756  25.531 -46.158  1.00  0.00           C  
ATOM   4240  O   GLY B 114     -13.952  25.423 -46.446  1.00  0.00           O  
ATOM   4241  H   GLY B 114     -10.545  25.602 -43.840  1.00  0.00           H  
ATOM   4242 1HA  GLY B 114     -13.236  26.171 -44.167  1.00  0.00           H  
ATOM   4243 2HA  GLY B 114     -11.916  27.072 -44.909  1.00  0.00           H  
ATOM   4244  N   ASN B 115     -11.762  25.167 -46.985  1.00  0.00           N  
ATOM   4245  CA  ASN B 115     -12.029  24.619 -48.309  1.00  0.00           C  
ATOM   4246  C   ASN B 115     -12.842  23.337 -48.275  1.00  0.00           C  
ATOM   4247  O   ASN B 115     -13.746  23.162 -49.094  1.00  0.00           O  
ATOM   4248  CB  ASN B 115     -10.756  24.318 -49.063  1.00  0.00           C  
ATOM   4249  CG  ASN B 115     -10.028  25.490 -49.604  1.00  0.00           C  
ATOM   4250  OD1 ASN B 115     -10.562  26.607 -49.756  1.00  0.00           O  
ATOM   4251  ND2 ASN B 115      -8.794  25.252 -49.934  1.00  0.00           N  
ATOM   4252  H   ASN B 115     -10.799  25.332 -46.682  1.00  0.00           H  
ATOM   4253  HA  ASN B 115     -12.595  25.346 -48.870  1.00  0.00           H  
ATOM   4254 1HB  ASN B 115     -10.082  23.761 -48.415  1.00  0.00           H  
ATOM   4255 2HB  ASN B 115     -11.006  23.668 -49.892  1.00  0.00           H  
ATOM   4256 1HD2 ASN B 115      -8.227  25.983 -50.318  1.00  0.00           H  
ATOM   4257 2HD2 ASN B 115      -8.396  24.343 -49.798  1.00  0.00           H  
ATOM   4258  N   ALA B 116     -12.567  22.428 -47.343  1.00  0.00           N  
ATOM   4259  CA  ALA B 116     -13.375  21.218 -47.323  1.00  0.00           C  
ATOM   4260  C   ALA B 116     -14.848  21.579 -47.054  1.00  0.00           C  
ATOM   4261  O   ALA B 116     -15.756  21.099 -47.746  1.00  0.00           O  
ATOM   4262  CB  ALA B 116     -12.832  20.262 -46.282  1.00  0.00           C  
ATOM   4263  H   ALA B 116     -11.765  22.559 -46.712  1.00  0.00           H  
ATOM   4264  HA  ALA B 116     -13.316  20.747 -48.301  1.00  0.00           H  
ATOM   4265 1HB  ALA B 116     -13.427  19.352 -46.285  1.00  0.00           H  
ATOM   4266 2HB  ALA B 116     -11.800  20.025 -46.506  1.00  0.00           H  
ATOM   4267 3HB  ALA B 116     -12.887  20.744 -45.306  1.00  0.00           H  
ATOM   4268  N   TYR B 117     -15.093  22.504 -46.115  1.00  0.00           N  
ATOM   4269  CA  TYR B 117     -16.471  22.910 -45.834  1.00  0.00           C  
ATOM   4270  C   TYR B 117     -17.092  23.635 -47.031  1.00  0.00           C  
ATOM   4271  O   TYR B 117     -18.244  23.381 -47.399  1.00  0.00           O  
ATOM   4272  CB  TYR B 117     -16.541  23.786 -44.584  1.00  0.00           C  
ATOM   4273  CG  TYR B 117     -16.527  23.027 -43.265  1.00  0.00           C  
ATOM   4274  CD1 TYR B 117     -15.406  22.983 -42.476  1.00  0.00           C  
ATOM   4275  CD2 TYR B 117     -17.685  22.399 -42.830  1.00  0.00           C  
ATOM   4276  CE1 TYR B 117     -15.446  22.316 -41.273  1.00  0.00           C  
ATOM   4277  CE2 TYR B 117     -17.716  21.746 -41.631  1.00  0.00           C  
ATOM   4278  CZ  TYR B 117     -16.602  21.709 -40.853  1.00  0.00           C  
ATOM   4279  OH  TYR B 117     -16.631  21.062 -39.640  1.00  0.00           O  
ATOM   4280  H   TYR B 117     -14.312  22.877 -45.561  1.00  0.00           H  
ATOM   4281  HA  TYR B 117     -17.060  22.011 -45.651  1.00  0.00           H  
ATOM   4282 1HB  TYR B 117     -15.694  24.478 -44.585  1.00  0.00           H  
ATOM   4283 2HB  TYR B 117     -17.441  24.386 -44.617  1.00  0.00           H  
ATOM   4284  HD1 TYR B 117     -14.500  23.476 -42.792  1.00  0.00           H  
ATOM   4285  HD2 TYR B 117     -18.577  22.420 -43.434  1.00  0.00           H  
ATOM   4286  HE1 TYR B 117     -14.579  22.287 -40.645  1.00  0.00           H  
ATOM   4287  HE2 TYR B 117     -18.635  21.263 -41.301  1.00  0.00           H  
ATOM   4288  HH  TYR B 117     -17.531  20.778 -39.456  1.00  0.00           H  
ATOM   4289  N   TYR B 118     -16.304  24.489 -47.679  1.00  0.00           N  
ATOM   4290  CA  TYR B 118     -16.709  25.256 -48.851  1.00  0.00           C  
ATOM   4291  C   TYR B 118     -17.224  24.311 -49.928  1.00  0.00           C  
ATOM   4292  O   TYR B 118     -18.320  24.491 -50.461  1.00  0.00           O  
ATOM   4293  CB  TYR B 118     -15.500  26.039 -49.362  1.00  0.00           C  
ATOM   4294  CG  TYR B 118     -15.654  26.819 -50.609  1.00  0.00           C  
ATOM   4295  CD1 TYR B 118     -16.158  28.108 -50.602  1.00  0.00           C  
ATOM   4296  CD2 TYR B 118     -15.260  26.227 -51.785  1.00  0.00           C  
ATOM   4297  CE1 TYR B 118     -16.268  28.803 -51.803  1.00  0.00           C  
ATOM   4298  CE2 TYR B 118     -15.371  26.896 -52.957  1.00  0.00           C  
ATOM   4299  CZ  TYR B 118     -15.870  28.168 -52.985  1.00  0.00           C  
ATOM   4300  OH  TYR B 118     -15.964  28.790 -54.197  1.00  0.00           O  
ATOM   4301  H   TYR B 118     -15.370  24.658 -47.303  1.00  0.00           H  
ATOM   4302  HA  TYR B 118     -17.511  25.937 -48.572  1.00  0.00           H  
ATOM   4303 1HB  TYR B 118     -15.144  26.699 -48.592  1.00  0.00           H  
ATOM   4304 2HB  TYR B 118     -14.720  25.344 -49.544  1.00  0.00           H  
ATOM   4305  HD1 TYR B 118     -16.459  28.564 -49.666  1.00  0.00           H  
ATOM   4306  HD2 TYR B 118     -14.860  25.215 -51.777  1.00  0.00           H  
ATOM   4307  HE1 TYR B 118     -16.662  29.818 -51.826  1.00  0.00           H  
ATOM   4308  HE2 TYR B 118     -15.061  26.418 -53.884  1.00  0.00           H  
ATOM   4309  HH  TYR B 118     -16.381  29.655 -54.108  1.00  0.00           H  
ATOM   4310  N   LYS B 119     -16.445  23.265 -50.222  1.00  0.00           N  
ATOM   4311  CA  LYS B 119     -16.798  22.279 -51.238  1.00  0.00           C  
ATOM   4312  C   LYS B 119     -18.091  21.536 -50.896  1.00  0.00           C  
ATOM   4313  O   LYS B 119     -18.848  21.159 -51.791  1.00  0.00           O  
ATOM   4314  CB  LYS B 119     -15.651  21.288 -51.434  1.00  0.00           C  
ATOM   4315  CG  LYS B 119     -14.375  21.876 -52.074  1.00  0.00           C  
ATOM   4316  CD  LYS B 119     -14.562  22.233 -53.551  1.00  0.00           C  
ATOM   4317  CE  LYS B 119     -13.254  22.709 -54.169  1.00  0.00           C  
ATOM   4318  NZ  LYS B 119     -13.415  23.078 -55.614  1.00  0.00           N  
ATOM   4319  H   LYS B 119     -15.543  23.182 -49.740  1.00  0.00           H  
ATOM   4320  HA  LYS B 119     -16.974  22.806 -52.169  1.00  0.00           H  
ATOM   4321 1HB  LYS B 119     -15.369  20.871 -50.461  1.00  0.00           H  
ATOM   4322 2HB  LYS B 119     -15.994  20.467 -52.054  1.00  0.00           H  
ATOM   4323 1HG  LYS B 119     -14.102  22.781 -51.542  1.00  0.00           H  
ATOM   4324 2HG  LYS B 119     -13.557  21.168 -51.970  1.00  0.00           H  
ATOM   4325 1HD  LYS B 119     -14.925  21.359 -54.095  1.00  0.00           H  
ATOM   4326 2HD  LYS B 119     -15.288  23.034 -53.652  1.00  0.00           H  
ATOM   4327 1HE  LYS B 119     -12.901  23.581 -53.618  1.00  0.00           H  
ATOM   4328 2HE  LYS B 119     -12.513  21.914 -54.087  1.00  0.00           H  
ATOM   4329 1HZ  LYS B 119     -12.526  23.387 -55.985  1.00  0.00           H  
ATOM   4330 2HZ  LYS B 119     -13.732  22.270 -56.135  1.00  0.00           H  
ATOM   4331 3HZ  LYS B 119     -14.092  23.821 -55.708  1.00  0.00           H  
ATOM   4332  N   GLN B 120     -18.382  21.374 -49.601  1.00  0.00           N  
ATOM   4333  CA  GLN B 120     -19.601  20.711 -49.154  1.00  0.00           C  
ATOM   4334  C   GLN B 120     -20.823  21.653 -49.149  1.00  0.00           C  
ATOM   4335  O   GLN B 120     -21.933  21.216 -48.846  1.00  0.00           O  
ATOM   4336  CB  GLN B 120     -19.433  20.166 -47.729  1.00  0.00           C  
ATOM   4337  CG  GLN B 120     -18.425  19.033 -47.531  1.00  0.00           C  
ATOM   4338  CD  GLN B 120     -18.353  18.680 -46.051  1.00  0.00           C  
ATOM   4339  OE1 GLN B 120     -18.459  19.576 -45.210  1.00  0.00           O  
ATOM   4340  NE2 GLN B 120     -18.201  17.406 -45.719  1.00  0.00           N  
ATOM   4341  H   GLN B 120     -17.690  21.657 -48.895  1.00  0.00           H  
ATOM   4342  HA  GLN B 120     -19.810  19.886 -49.831  1.00  0.00           H  
ATOM   4343 1HB  GLN B 120     -19.132  20.985 -47.077  1.00  0.00           H  
ATOM   4344 2HB  GLN B 120     -20.398  19.815 -47.364  1.00  0.00           H  
ATOM   4345 1HG  GLN B 120     -18.755  18.159 -48.086  1.00  0.00           H  
ATOM   4346 2HG  GLN B 120     -17.446  19.345 -47.870  1.00  0.00           H  
ATOM   4347 1HE2 GLN B 120     -18.176  17.164 -44.747  1.00  0.00           H  
ATOM   4348 2HE2 GLN B 120     -18.125  16.704 -46.428  1.00  0.00           H  
ATOM   4349  N   GLY B 121     -20.624  22.940 -49.470  1.00  0.00           N  
ATOM   4350  CA  GLY B 121     -21.690  23.948 -49.450  1.00  0.00           C  
ATOM   4351  C   GLY B 121     -21.860  24.603 -48.079  1.00  0.00           C  
ATOM   4352  O   GLY B 121     -22.784  25.392 -47.841  1.00  0.00           O  
ATOM   4353  H   GLY B 121     -19.695  23.257 -49.760  1.00  0.00           H  
ATOM   4354 1HA  GLY B 121     -21.452  24.714 -50.191  1.00  0.00           H  
ATOM   4355 2HA  GLY B 121     -22.625  23.488 -49.757  1.00  0.00           H  
ATOM   4356  N   ASP B 122     -20.987  24.247 -47.147  1.00  0.00           N  
ATOM   4357  CA  ASP B 122     -21.047  24.779 -45.802  1.00  0.00           C  
ATOM   4358  C   ASP B 122     -20.262  26.077 -45.740  1.00  0.00           C  
ATOM   4359  O   ASP B 122     -19.142  26.150 -45.212  1.00  0.00           O  
ATOM   4360  CB  ASP B 122     -20.591  23.739 -44.786  1.00  0.00           C  
ATOM   4361  CG  ASP B 122     -21.644  22.601 -44.535  1.00  0.00           C  
ATOM   4362  OD1 ASP B 122     -22.819  22.805 -44.766  1.00  0.00           O  
ATOM   4363  OD2 ASP B 122     -21.249  21.554 -44.084  1.00  0.00           O  
ATOM   4364  H   ASP B 122     -20.221  23.620 -47.388  1.00  0.00           H  
ATOM   4365  HA  ASP B 122     -22.087  25.010 -45.569  1.00  0.00           H  
ATOM   4366 1HB  ASP B 122     -19.685  23.275 -45.166  1.00  0.00           H  
ATOM   4367 2HB  ASP B 122     -20.350  24.225 -43.836  1.00  0.00           H  
ATOM   4368  N   TYR B 123     -20.889  27.113 -46.283  1.00  0.00           N  
ATOM   4369  CA  TYR B 123     -20.267  28.418 -46.438  1.00  0.00           C  
ATOM   4370  C   TYR B 123     -20.034  29.154 -45.115  1.00  0.00           C  
ATOM   4371  O   TYR B 123     -19.126  29.972 -45.042  1.00  0.00           O  
ATOM   4372  CB  TYR B 123     -21.055  29.285 -47.413  1.00  0.00           C  
ATOM   4373  CG  TYR B 123     -21.011  28.724 -48.827  1.00  0.00           C  
ATOM   4374  CD1 TYR B 123     -22.172  28.251 -49.395  1.00  0.00           C  
ATOM   4375  CD2 TYR B 123     -19.813  28.632 -49.534  1.00  0.00           C  
ATOM   4376  CE1 TYR B 123     -22.156  27.701 -50.655  1.00  0.00           C  
ATOM   4377  CE2 TYR B 123     -19.804  28.077 -50.800  1.00  0.00           C  
ATOM   4378  CZ  TYR B 123     -20.970  27.611 -51.355  1.00  0.00           C  
ATOM   4379  OH  TYR B 123     -20.966  27.054 -52.617  1.00  0.00           O  
ATOM   4380  H   TYR B 123     -21.814  26.909 -46.682  1.00  0.00           H  
ATOM   4381  HA  TYR B 123     -19.291  28.253 -46.883  1.00  0.00           H  
ATOM   4382 1HB  TYR B 123     -22.096  29.357 -47.094  1.00  0.00           H  
ATOM   4383 2HB  TYR B 123     -20.639  30.297 -47.430  1.00  0.00           H  
ATOM   4384  HD1 TYR B 123     -23.111  28.311 -48.846  1.00  0.00           H  
ATOM   4385  HD2 TYR B 123     -18.888  28.990 -49.097  1.00  0.00           H  
ATOM   4386  HE1 TYR B 123     -23.080  27.330 -51.095  1.00  0.00           H  
ATOM   4387  HE2 TYR B 123     -18.884  28.000 -51.359  1.00  0.00           H  
ATOM   4388  HH  TYR B 123     -20.092  27.143 -53.008  1.00  0.00           H  
ATOM   4389  N   ASP B 124     -20.772  28.857 -44.042  1.00  0.00           N  
ATOM   4390  CA  ASP B 124     -20.531  29.641 -42.826  1.00  0.00           C  
ATOM   4391  C   ASP B 124     -19.237  29.201 -42.168  1.00  0.00           C  
ATOM   4392  O   ASP B 124     -18.447  30.041 -41.716  1.00  0.00           O  
ATOM   4393  CB  ASP B 124     -21.656  29.404 -41.825  1.00  0.00           C  
ATOM   4394  CG  ASP B 124     -22.940  29.993 -42.244  1.00  0.00           C  
ATOM   4395  OD1 ASP B 124     -23.789  29.253 -42.686  1.00  0.00           O  
ATOM   4396  OD2 ASP B 124     -23.106  31.182 -42.111  1.00  0.00           O  
ATOM   4397  H   ASP B 124     -21.525  28.174 -44.068  1.00  0.00           H  
ATOM   4398  HA  ASP B 124     -20.465  30.697 -43.085  1.00  0.00           H  
ATOM   4399 1HB  ASP B 124     -21.791  28.327 -41.679  1.00  0.00           H  
ATOM   4400 2HB  ASP B 124     -21.376  29.825 -40.860  1.00  0.00           H  
ATOM   4401  N   GLU B 125     -18.986  27.904 -42.175  1.00  0.00           N  
ATOM   4402  CA  GLU B 125     -17.762  27.348 -41.653  1.00  0.00           C  
ATOM   4403  C   GLU B 125     -16.624  27.767 -42.571  1.00  0.00           C  
ATOM   4404  O   GLU B 125     -15.600  28.283 -42.120  1.00  0.00           O  
ATOM   4405  CB  GLU B 125     -17.897  25.836 -41.540  1.00  0.00           C  
ATOM   4406  CG  GLU B 125     -18.877  25.369 -40.446  1.00  0.00           C  
ATOM   4407  CD  GLU B 125     -20.326  25.524 -40.843  1.00  0.00           C  
ATOM   4408  OE1 GLU B 125     -20.553  25.900 -41.969  1.00  0.00           O  
ATOM   4409  OE2 GLU B 125     -21.187  25.279 -40.041  1.00  0.00           O  
ATOM   4410  H   GLU B 125     -19.705  27.266 -42.528  1.00  0.00           H  
ATOM   4411  HA  GLU B 125     -17.576  27.763 -40.660  1.00  0.00           H  
ATOM   4412 1HB  GLU B 125     -18.261  25.447 -42.490  1.00  0.00           H  
ATOM   4413 2HB  GLU B 125     -16.943  25.394 -41.364  1.00  0.00           H  
ATOM   4414 1HG  GLU B 125     -18.679  24.323 -40.222  1.00  0.00           H  
ATOM   4415 2HG  GLU B 125     -18.686  25.948 -39.541  1.00  0.00           H  
ATOM   4416  N   ALA B 126     -16.840  27.691 -43.894  1.00  0.00           N  
ATOM   4417  CA  ALA B 126     -15.783  28.093 -44.800  1.00  0.00           C  
ATOM   4418  C   ALA B 126     -15.358  29.533 -44.529  1.00  0.00           C  
ATOM   4419  O   ALA B 126     -14.158  29.819 -44.456  1.00  0.00           O  
ATOM   4420  CB  ALA B 126     -16.239  27.947 -46.230  1.00  0.00           C  
ATOM   4421  H   ALA B 126     -17.700  27.272 -44.266  1.00  0.00           H  
ATOM   4422  HA  ALA B 126     -14.935  27.445 -44.633  1.00  0.00           H  
ATOM   4423 1HB  ALA B 126     -15.438  28.215 -46.887  1.00  0.00           H  
ATOM   4424 2HB  ALA B 126     -16.528  26.919 -46.398  1.00  0.00           H  
ATOM   4425 3HB  ALA B 126     -17.083  28.597 -46.403  1.00  0.00           H  
ATOM   4426  N   ILE B 127     -16.324  30.427 -44.292  1.00  0.00           N  
ATOM   4427  CA  ILE B 127     -16.025  31.816 -43.993  1.00  0.00           C  
ATOM   4428  C   ILE B 127     -15.226  31.971 -42.707  1.00  0.00           C  
ATOM   4429  O   ILE B 127     -14.190  32.630 -42.711  1.00  0.00           O  
ATOM   4430  CB  ILE B 127     -17.328  32.663 -43.986  1.00  0.00           C  
ATOM   4431  CG1 ILE B 127     -17.881  32.747 -45.463  1.00  0.00           C  
ATOM   4432  CG2 ILE B 127     -17.132  34.050 -43.328  1.00  0.00           C  
ATOM   4433  CD1 ILE B 127     -19.320  33.256 -45.627  1.00  0.00           C  
ATOM   4434  H   ILE B 127     -17.308  30.145 -44.375  1.00  0.00           H  
ATOM   4435  HA  ILE B 127     -15.403  32.190 -44.809  1.00  0.00           H  
ATOM   4436  HB  ILE B 127     -18.079  32.115 -43.410  1.00  0.00           H  
ATOM   4437 1HG1 ILE B 127     -17.241  33.412 -46.028  1.00  0.00           H  
ATOM   4438 2HG1 ILE B 127     -17.814  31.770 -45.898  1.00  0.00           H  
ATOM   4439 1HG2 ILE B 127     -18.074  34.585 -43.319  1.00  0.00           H  
ATOM   4440 2HG2 ILE B 127     -16.792  33.934 -42.301  1.00  0.00           H  
ATOM   4441 3HG2 ILE B 127     -16.418  34.614 -43.867  1.00  0.00           H  
ATOM   4442 1HD1 ILE B 127     -19.579  33.259 -46.681  1.00  0.00           H  
ATOM   4443 2HD1 ILE B 127     -20.005  32.590 -45.096  1.00  0.00           H  
ATOM   4444 3HD1 ILE B 127     -19.418  34.259 -45.234  1.00  0.00           H  
ATOM   4445  N   GLU B 128     -15.676  31.344 -41.609  1.00  0.00           N  
ATOM   4446  CA  GLU B 128     -14.961  31.476 -40.337  1.00  0.00           C  
ATOM   4447  C   GLU B 128     -13.510  31.018 -40.419  1.00  0.00           C  
ATOM   4448  O   GLU B 128     -12.607  31.635 -39.833  1.00  0.00           O  
ATOM   4449  CB  GLU B 128     -15.656  30.666 -39.232  1.00  0.00           C  
ATOM   4450  CG  GLU B 128     -14.988  30.796 -37.836  1.00  0.00           C  
ATOM   4451  CD  GLU B 128     -15.690  30.028 -36.741  1.00  0.00           C  
ATOM   4452  OE1 GLU B 128     -15.242  30.097 -35.623  1.00  0.00           O  
ATOM   4453  OE2 GLU B 128     -16.658  29.366 -37.019  1.00  0.00           O  
ATOM   4454  H   GLU B 128     -16.539  30.794 -41.660  1.00  0.00           H  
ATOM   4455  HA  GLU B 128     -14.968  32.530 -40.057  1.00  0.00           H  
ATOM   4456 1HB  GLU B 128     -16.694  30.984 -39.149  1.00  0.00           H  
ATOM   4457 2HB  GLU B 128     -15.662  29.608 -39.512  1.00  0.00           H  
ATOM   4458 1HG  GLU B 128     -13.964  30.435 -37.893  1.00  0.00           H  
ATOM   4459 2HG  GLU B 128     -14.953  31.850 -37.566  1.00  0.00           H  
ATOM   4460  N   TYR B 129     -13.290  29.906 -41.107  1.00  0.00           N  
ATOM   4461  CA  TYR B 129     -11.973  29.306 -41.189  1.00  0.00           C  
ATOM   4462  C   TYR B 129     -11.058  30.072 -42.141  1.00  0.00           C  
ATOM   4463  O   TYR B 129      -9.872  30.258 -41.843  1.00  0.00           O  
ATOM   4464  CB  TYR B 129     -12.176  27.844 -41.530  1.00  0.00           C  
ATOM   4465  CG  TYR B 129     -13.059  27.137 -40.465  1.00  0.00           C  
ATOM   4466  CD1 TYR B 129     -13.799  26.034 -40.815  1.00  0.00           C  
ATOM   4467  CD2 TYR B 129     -13.174  27.627 -39.140  1.00  0.00           C  
ATOM   4468  CE1 TYR B 129     -14.619  25.447 -39.873  1.00  0.00           C  
ATOM   4469  CE2 TYR B 129     -13.995  27.025 -38.243  1.00  0.00           C  
ATOM   4470  CZ  TYR B 129     -14.709  25.944 -38.601  1.00  0.00           C  
ATOM   4471  OH  TYR B 129     -15.544  25.349 -37.690  1.00  0.00           O  
ATOM   4472  H   TYR B 129     -14.091  29.431 -41.538  1.00  0.00           H  
ATOM   4473  HA  TYR B 129     -11.488  29.377 -40.223  1.00  0.00           H  
ATOM   4474 1HB  TYR B 129     -12.676  27.771 -42.491  1.00  0.00           H  
ATOM   4475 2HB  TYR B 129     -11.235  27.332 -41.592  1.00  0.00           H  
ATOM   4476  HD1 TYR B 129     -13.750  25.635 -41.827  1.00  0.00           H  
ATOM   4477  HD2 TYR B 129     -12.639  28.493 -38.792  1.00  0.00           H  
ATOM   4478  HE1 TYR B 129     -15.205  24.601 -40.123  1.00  0.00           H  
ATOM   4479  HE2 TYR B 129     -14.075  27.422 -37.230  1.00  0.00           H  
ATOM   4480  HH  TYR B 129     -15.484  25.817 -36.849  1.00  0.00           H  
ATOM   4481  N   TYR B 130     -11.590  30.573 -43.261  1.00  0.00           N  
ATOM   4482  CA  TYR B 130     -10.764  31.371 -44.151  1.00  0.00           C  
ATOM   4483  C   TYR B 130     -10.335  32.633 -43.415  1.00  0.00           C  
ATOM   4484  O   TYR B 130      -9.181  33.058 -43.531  1.00  0.00           O  
ATOM   4485  CB  TYR B 130     -11.522  31.774 -45.403  1.00  0.00           C  
ATOM   4486  CG  TYR B 130     -11.856  30.681 -46.381  1.00  0.00           C  
ATOM   4487  CD1 TYR B 130     -13.077  30.714 -47.024  1.00  0.00           C  
ATOM   4488  CD2 TYR B 130     -10.974  29.669 -46.649  1.00  0.00           C  
ATOM   4489  CE1 TYR B 130     -13.407  29.756 -47.923  1.00  0.00           C  
ATOM   4490  CE2 TYR B 130     -11.300  28.712 -47.544  1.00  0.00           C  
ATOM   4491  CZ  TYR B 130     -12.513  28.749 -48.183  1.00  0.00           C  
ATOM   4492  OH  TYR B 130     -12.827  27.811 -49.115  1.00  0.00           O  
ATOM   4493  H   TYR B 130     -12.558  30.363 -43.515  1.00  0.00           H  
ATOM   4494  HA  TYR B 130      -9.864  30.816 -44.401  1.00  0.00           H  
ATOM   4495 1HB  TYR B 130     -12.451  32.226 -45.097  1.00  0.00           H  
ATOM   4496 2HB  TYR B 130     -10.942  32.527 -45.926  1.00  0.00           H  
ATOM   4497  HD1 TYR B 130     -13.773  31.508 -46.803  1.00  0.00           H  
ATOM   4498  HD2 TYR B 130     -10.020  29.623 -46.162  1.00  0.00           H  
ATOM   4499  HE1 TYR B 130     -14.367  29.791 -48.436  1.00  0.00           H  
ATOM   4500  HE2 TYR B 130     -10.588  27.919 -47.748  1.00  0.00           H  
ATOM   4501  HH  TYR B 130     -12.048  27.255 -49.283  1.00  0.00           H  
ATOM   4502  N   GLN B 131     -11.260  33.229 -42.642  1.00  0.00           N  
ATOM   4503  CA  GLN B 131     -10.953  34.442 -41.902  1.00  0.00           C  
ATOM   4504  C   GLN B 131      -9.860  34.209 -40.871  1.00  0.00           C  
ATOM   4505  O   GLN B 131      -8.961  35.044 -40.753  1.00  0.00           O  
ATOM   4506  CB  GLN B 131     -12.212  34.968 -41.220  1.00  0.00           C  
ATOM   4507  CG  GLN B 131     -13.224  35.555 -42.165  1.00  0.00           C  
ATOM   4508  CD  GLN B 131     -14.544  35.827 -41.493  1.00  0.00           C  
ATOM   4509  OE1 GLN B 131     -14.976  35.082 -40.610  1.00  0.00           O  
ATOM   4510  NE2 GLN B 131     -15.194  36.905 -41.884  1.00  0.00           N  
ATOM   4511  H   GLN B 131     -12.211  32.849 -42.594  1.00  0.00           H  
ATOM   4512  HA  GLN B 131     -10.604  35.192 -42.604  1.00  0.00           H  
ATOM   4513 1HB  GLN B 131     -12.693  34.150 -40.683  1.00  0.00           H  
ATOM   4514 2HB  GLN B 131     -11.942  35.727 -40.488  1.00  0.00           H  
ATOM   4515 1HG  GLN B 131     -12.834  36.498 -42.534  1.00  0.00           H  
ATOM   4516 2HG  GLN B 131     -13.381  34.881 -42.990  1.00  0.00           H  
ATOM   4517 1HE2 GLN B 131     -16.073  37.136 -41.465  1.00  0.00           H  
ATOM   4518 2HE2 GLN B 131     -14.803  37.498 -42.580  1.00  0.00           H  
ATOM   4519  N   LYS B 132      -9.890  33.072 -40.157  1.00  0.00           N  
ATOM   4520  CA  LYS B 132      -8.828  32.818 -39.193  1.00  0.00           C  
ATOM   4521  C   LYS B 132      -7.498  32.644 -39.919  1.00  0.00           C  
ATOM   4522  O   LYS B 132      -6.463  33.129 -39.444  1.00  0.00           O  
ATOM   4523  CB  LYS B 132      -9.154  31.611 -38.307  1.00  0.00           C  
ATOM   4524  CG  LYS B 132      -8.088  31.275 -37.230  1.00  0.00           C  
ATOM   4525  CD  LYS B 132      -7.845  32.423 -36.231  1.00  0.00           C  
ATOM   4526  CE  LYS B 132      -6.934  31.994 -35.060  1.00  0.00           C  
ATOM   4527  NZ  LYS B 132      -7.672  31.203 -34.026  1.00  0.00           N  
ATOM   4528  H   LYS B 132     -10.691  32.434 -40.235  1.00  0.00           H  
ATOM   4529  HA  LYS B 132      -8.746  33.693 -38.551  1.00  0.00           H  
ATOM   4530 1HB  LYS B 132     -10.107  31.777 -37.806  1.00  0.00           H  
ATOM   4531 2HB  LYS B 132      -9.274  30.727 -38.940  1.00  0.00           H  
ATOM   4532 1HG  LYS B 132      -8.414  30.400 -36.683  1.00  0.00           H  
ATOM   4533 2HG  LYS B 132      -7.147  31.039 -37.720  1.00  0.00           H  
ATOM   4534 1HD  LYS B 132      -7.349  33.254 -36.740  1.00  0.00           H  
ATOM   4535 2HD  LYS B 132      -8.794  32.785 -35.835  1.00  0.00           H  
ATOM   4536 1HE  LYS B 132      -6.122  31.380 -35.451  1.00  0.00           H  
ATOM   4537 2HE  LYS B 132      -6.508  32.882 -34.593  1.00  0.00           H  
ATOM   4538 1HZ  LYS B 132      -7.046  30.935 -33.276  1.00  0.00           H  
ATOM   4539 2HZ  LYS B 132      -8.414  31.772 -33.651  1.00  0.00           H  
ATOM   4540 3HZ  LYS B 132      -8.067  30.369 -34.432  1.00  0.00           H  
ATOM   4541  N   ALA B 133      -7.502  31.953 -41.072  1.00  0.00           N  
ATOM   4542  CA  ALA B 133      -6.252  31.768 -41.798  1.00  0.00           C  
ATOM   4543  C   ALA B 133      -5.653  33.122 -42.168  1.00  0.00           C  
ATOM   4544  O   ALA B 133      -4.442  33.309 -42.043  1.00  0.00           O  
ATOM   4545  CB  ALA B 133      -6.475  30.952 -43.058  1.00  0.00           C  
ATOM   4546  H   ALA B 133      -8.368  31.520 -41.411  1.00  0.00           H  
ATOM   4547  HA  ALA B 133      -5.559  31.250 -41.148  1.00  0.00           H  
ATOM   4548 1HB  ALA B 133      -5.527  30.809 -43.575  1.00  0.00           H  
ATOM   4549 2HB  ALA B 133      -6.887  29.993 -42.791  1.00  0.00           H  
ATOM   4550 3HB  ALA B 133      -7.169  31.474 -43.711  1.00  0.00           H  
ATOM   4551  N   LEU B 134      -6.512  34.066 -42.574  1.00  0.00           N  
ATOM   4552  CA  LEU B 134      -6.100  35.419 -42.925  1.00  0.00           C  
ATOM   4553  C   LEU B 134      -5.591  36.216 -41.729  1.00  0.00           C  
ATOM   4554  O   LEU B 134      -4.643  36.986 -41.859  1.00  0.00           O  
ATOM   4555  CB  LEU B 134      -7.271  36.138 -43.602  1.00  0.00           C  
ATOM   4556  CG  LEU B 134      -7.631  35.586 -44.989  1.00  0.00           C  
ATOM   4557  CD1 LEU B 134      -8.946  36.145 -45.449  1.00  0.00           C  
ATOM   4558  CD2 LEU B 134      -6.566  35.962 -45.981  1.00  0.00           C  
ATOM   4559  H   LEU B 134      -7.493  33.797 -42.699  1.00  0.00           H  
ATOM   4560  HA  LEU B 134      -5.280  35.340 -43.622  1.00  0.00           H  
ATOM   4561 1HB  LEU B 134      -8.144  36.042 -42.965  1.00  0.00           H  
ATOM   4562 2HB  LEU B 134      -7.026  37.193 -43.700  1.00  0.00           H  
ATOM   4563  HG  LEU B 134      -7.714  34.510 -44.933  1.00  0.00           H  
ATOM   4564 1HD1 LEU B 134      -9.193  35.728 -46.423  1.00  0.00           H  
ATOM   4565 2HD1 LEU B 134      -9.702  35.861 -44.733  1.00  0.00           H  
ATOM   4566 3HD1 LEU B 134      -8.892  37.228 -45.517  1.00  0.00           H  
ATOM   4567 1HD2 LEU B 134      -6.850  35.554 -46.924  1.00  0.00           H  
ATOM   4568 2HD2 LEU B 134      -6.493  37.046 -46.048  1.00  0.00           H  
ATOM   4569 3HD2 LEU B 134      -5.610  35.572 -45.712  1.00  0.00           H  
ATOM   4570  N   GLU B 135      -6.195  36.051 -40.554  1.00  0.00           N  
ATOM   4571  CA  GLU B 135      -5.670  36.762 -39.392  1.00  0.00           C  
ATOM   4572  C   GLU B 135      -4.242  36.290 -39.096  1.00  0.00           C  
ATOM   4573  O   GLU B 135      -3.363  37.095 -38.772  1.00  0.00           O  
ATOM   4574  CB  GLU B 135      -6.522  36.514 -38.142  1.00  0.00           C  
ATOM   4575  CG  GLU B 135      -7.913  37.136 -38.130  1.00  0.00           C  
ATOM   4576  CD  GLU B 135      -8.656  36.780 -36.868  1.00  0.00           C  
ATOM   4577  OE1 GLU B 135      -8.079  36.075 -36.073  1.00  0.00           O  
ATOM   4578  OE2 GLU B 135      -9.775  37.203 -36.696  1.00  0.00           O  
ATOM   4579  H   GLU B 135      -7.044  35.477 -40.492  1.00  0.00           H  
ATOM   4580  HA  GLU B 135      -5.651  37.829 -39.612  1.00  0.00           H  
ATOM   4581 1HB  GLU B 135      -6.652  35.437 -38.018  1.00  0.00           H  
ATOM   4582 2HB  GLU B 135      -5.988  36.876 -37.266  1.00  0.00           H  
ATOM   4583 1HG  GLU B 135      -7.823  38.217 -38.204  1.00  0.00           H  
ATOM   4584 2HG  GLU B 135      -8.470  36.783 -38.991  1.00  0.00           H  
ATOM   4585  N   LEU B 136      -4.027  34.976 -39.230  1.00  0.00           N  
ATOM   4586  CA  LEU B 136      -2.735  34.339 -39.001  1.00  0.00           C  
ATOM   4587  C   LEU B 136      -1.715  34.657 -40.098  1.00  0.00           C  
ATOM   4588  O   LEU B 136      -0.524  34.824 -39.827  1.00  0.00           O  
ATOM   4589  CB  LEU B 136      -2.952  32.834 -38.930  1.00  0.00           C  
ATOM   4590  CG  LEU B 136      -3.744  32.310 -37.738  1.00  0.00           C  
ATOM   4591  CD1 LEU B 136      -4.069  30.882 -38.001  1.00  0.00           C  
ATOM   4592  CD2 LEU B 136      -2.941  32.427 -36.475  1.00  0.00           C  
ATOM   4593  H   LEU B 136      -4.835  34.385 -39.455  1.00  0.00           H  
ATOM   4594  HA  LEU B 136      -2.334  34.710 -38.064  1.00  0.00           H  
ATOM   4595 1HB  LEU B 136      -3.495  32.545 -39.818  1.00  0.00           H  
ATOM   4596 2HB  LEU B 136      -1.981  32.344 -38.936  1.00  0.00           H  
ATOM   4597  HG  LEU B 136      -4.675  32.868 -37.635  1.00  0.00           H  
ATOM   4598 1HD1 LEU B 136      -4.644  30.487 -37.176  1.00  0.00           H  
ATOM   4599 2HD1 LEU B 136      -4.656  30.827 -38.908  1.00  0.00           H  
ATOM   4600 3HD1 LEU B 136      -3.156  30.317 -38.116  1.00  0.00           H  
ATOM   4601 1HD2 LEU B 136      -3.523  32.028 -35.652  1.00  0.00           H  
ATOM   4602 2HD2 LEU B 136      -2.019  31.857 -36.581  1.00  0.00           H  
ATOM   4603 3HD2 LEU B 136      -2.703  33.462 -36.264  1.00  0.00           H  
ATOM   4604  N   ASP B 137      -2.197  34.737 -41.336  1.00  0.00           N  
ATOM   4605  CA  ASP B 137      -1.393  35.047 -42.506  1.00  0.00           C  
ATOM   4606  C   ASP B 137      -2.063  36.174 -43.300  1.00  0.00           C  
ATOM   4607  O   ASP B 137      -2.961  35.912 -44.120  1.00  0.00           O  
ATOM   4608  CB  ASP B 137      -1.219  33.825 -43.402  1.00  0.00           C  
ATOM   4609  CG  ASP B 137      -0.320  34.112 -44.626  1.00  0.00           C  
ATOM   4610  OD1 ASP B 137      -0.057  35.281 -44.935  1.00  0.00           O  
ATOM   4611  OD2 ASP B 137       0.103  33.162 -45.244  1.00  0.00           O  
ATOM   4612  H   ASP B 137      -3.185  34.527 -41.478  1.00  0.00           H  
ATOM   4613  HA  ASP B 137      -0.398  35.318 -42.184  1.00  0.00           H  
ATOM   4614 1HB  ASP B 137      -0.765  33.025 -42.823  1.00  0.00           H  
ATOM   4615 2HB  ASP B 137      -2.195  33.478 -43.719  1.00  0.00           H  
ATOM   4616  N   PRO B 138      -1.586  37.428 -43.137  1.00  0.00           N  
ATOM   4617  CA  PRO B 138      -2.107  38.641 -43.739  1.00  0.00           C  
ATOM   4618  C   PRO B 138      -2.184  38.589 -45.256  1.00  0.00           C  
ATOM   4619  O   PRO B 138      -2.869  39.413 -45.854  1.00  0.00           O  
ATOM   4620  CB  PRO B 138      -1.100  39.716 -43.289  1.00  0.00           C  
ATOM   4621  CG  PRO B 138      -0.509  39.184 -42.017  1.00  0.00           C  
ATOM   4622  CD  PRO B 138      -0.451  37.687 -42.204  1.00  0.00           C  
ATOM   4623  HA  PRO B 138      -3.106  38.835 -43.311  1.00  0.00           H  
ATOM   4624 1HB  PRO B 138      -0.349  39.865 -44.079  1.00  0.00           H  
ATOM   4625 2HB  PRO B 138      -1.616  40.673 -43.151  1.00  0.00           H  
ATOM   4626 1HG  PRO B 138       0.482  39.630 -41.841  1.00  0.00           H  
ATOM   4627 2HG  PRO B 138      -1.142  39.472 -41.157  1.00  0.00           H  
ATOM   4628 1HD  PRO B 138       0.509  37.378 -42.652  1.00  0.00           H  
ATOM   4629 2HD  PRO B 138      -0.637  37.231 -41.212  1.00  0.00           H  
ATOM   4630  N   ASN B 139      -1.434  37.672 -45.893  1.00  0.00           N  
ATOM   4631  CA  ASN B 139      -1.514  37.630 -47.336  1.00  0.00           C  
ATOM   4632  C   ASN B 139      -1.781  36.224 -47.838  1.00  0.00           C  
ATOM   4633  O   ASN B 139      -1.314  35.831 -48.920  1.00  0.00           O  
ATOM   4634  CB  ASN B 139      -0.235  38.168 -47.945  1.00  0.00           C  
ATOM   4635  CG  ASN B 139      -0.019  39.634 -47.667  1.00  0.00           C  
ATOM   4636  OD1 ASN B 139      -0.670  40.502 -48.265  1.00  0.00           O  
ATOM   4637  ND2 ASN B 139       0.894  39.933 -46.776  1.00  0.00           N  
ATOM   4638  H   ASN B 139      -0.869  36.961 -45.408  1.00  0.00           H  
ATOM   4639  HA  ASN B 139      -2.350  38.246 -47.662  1.00  0.00           H  
ATOM   4640 1HB  ASN B 139       0.609  37.605 -47.545  1.00  0.00           H  
ATOM   4641 2HB  ASN B 139      -0.251  38.012 -49.024  1.00  0.00           H  
ATOM   4642 1HD2 ASN B 139       1.081  40.889 -46.553  1.00  0.00           H  
ATOM   4643 2HD2 ASN B 139       1.398  39.201 -46.315  1.00  0.00           H  
ATOM   4644  N   ASN B 140      -2.683  35.511 -47.171  1.00  0.00           N  
ATOM   4645  CA  ASN B 140      -3.066  34.221 -47.703  1.00  0.00           C  
ATOM   4646  C   ASN B 140      -4.043  34.519 -48.818  1.00  0.00           C  
ATOM   4647  O   ASN B 140      -5.259  34.596 -48.611  1.00  0.00           O  
ATOM   4648  CB  ASN B 140      -3.624  33.291 -46.631  1.00  0.00           C  
ATOM   4649  CG  ASN B 140      -3.890  31.891 -47.131  1.00  0.00           C  
ATOM   4650  OD1 ASN B 140      -4.413  31.708 -48.246  1.00  0.00           O  
ATOM   4651  ND2 ASN B 140      -3.524  30.908 -46.344  1.00  0.00           N  
ATOM   4652  H   ASN B 140      -2.998  35.836 -46.249  1.00  0.00           H  
ATOM   4653  HA  ASN B 140      -2.187  33.740 -48.143  1.00  0.00           H  
ATOM   4654 1HB  ASN B 140      -2.919  33.231 -45.822  1.00  0.00           H  
ATOM   4655 2HB  ASN B 140      -4.537  33.691 -46.228  1.00  0.00           H  
ATOM   4656 1HD2 ASN B 140      -3.651  29.952 -46.628  1.00  0.00           H  
ATOM   4657 2HD2 ASN B 140      -3.089  31.107 -45.464  1.00  0.00           H  
ATOM   4658  N   ALA B 141      -3.498  34.734 -50.006  1.00  0.00           N  
ATOM   4659  CA  ALA B 141      -4.280  35.141 -51.154  1.00  0.00           C  
ATOM   4660  C   ALA B 141      -5.351  34.134 -51.501  1.00  0.00           C  
ATOM   4661  O   ALA B 141      -6.443  34.515 -51.935  1.00  0.00           O  
ATOM   4662  CB  ALA B 141      -3.382  35.368 -52.348  1.00  0.00           C  
ATOM   4663  H   ALA B 141      -2.477  34.678 -50.065  1.00  0.00           H  
ATOM   4664  HA  ALA B 141      -4.770  36.081 -50.899  1.00  0.00           H  
ATOM   4665 1HB  ALA B 141      -3.978  35.710 -53.193  1.00  0.00           H  
ATOM   4666 2HB  ALA B 141      -2.633  36.119 -52.098  1.00  0.00           H  
ATOM   4667 3HB  ALA B 141      -2.887  34.434 -52.610  1.00  0.00           H  
ATOM   4668  N   GLU B 142      -5.051  32.843 -51.343  1.00  0.00           N  
ATOM   4669  CA  GLU B 142      -6.055  31.859 -51.704  1.00  0.00           C  
ATOM   4670  C   GLU B 142      -7.241  31.943 -50.751  1.00  0.00           C  
ATOM   4671  O   GLU B 142      -8.395  31.844 -51.188  1.00  0.00           O  
ATOM   4672  CB  GLU B 142      -5.475  30.454 -51.720  1.00  0.00           C  
ATOM   4673  CG  GLU B 142      -4.438  30.191 -52.811  1.00  0.00           C  
ATOM   4674  CD  GLU B 142      -3.917  28.741 -52.849  1.00  0.00           C  
ATOM   4675  OE1 GLU B 142      -2.913  28.529 -53.482  1.00  0.00           O  
ATOM   4676  OE2 GLU B 142      -4.561  27.850 -52.311  1.00  0.00           O  
ATOM   4677  H   GLU B 142      -4.147  32.565 -50.990  1.00  0.00           H  
ATOM   4678  HA  GLU B 142      -6.414  32.083 -52.708  1.00  0.00           H  
ATOM   4679 1HB  GLU B 142      -5.062  30.198 -50.744  1.00  0.00           H  
ATOM   4680 2HB  GLU B 142      -6.283  29.801 -51.926  1.00  0.00           H  
ATOM   4681 1HG  GLU B 142      -4.885  30.430 -53.777  1.00  0.00           H  
ATOM   4682 2HG  GLU B 142      -3.602  30.866 -52.656  1.00  0.00           H  
ATOM   4683  N   ALA B 143      -6.973  32.146 -49.450  1.00  0.00           N  
ATOM   4684  CA  ALA B 143      -8.051  32.308 -48.483  1.00  0.00           C  
ATOM   4685  C   ALA B 143      -8.854  33.555 -48.826  1.00  0.00           C  
ATOM   4686  O   ALA B 143     -10.080  33.537 -48.728  1.00  0.00           O  
ATOM   4687  CB  ALA B 143      -7.509  32.385 -47.063  1.00  0.00           C  
ATOM   4688  H   ALA B 143      -6.003  32.159 -49.131  1.00  0.00           H  
ATOM   4689  HA  ALA B 143      -8.715  31.452 -48.563  1.00  0.00           H  
ATOM   4690 1HB  ALA B 143      -8.334  32.495 -46.358  1.00  0.00           H  
ATOM   4691 2HB  ALA B 143      -6.952  31.486 -46.831  1.00  0.00           H  
ATOM   4692 3HB  ALA B 143      -6.852  33.234 -46.989  1.00  0.00           H  
ATOM   4693  N   LYS B 144      -8.183  34.633 -49.275  1.00  0.00           N  
ATOM   4694  CA  LYS B 144      -8.913  35.864 -49.608  1.00  0.00           C  
ATOM   4695  C   LYS B 144      -9.906  35.602 -50.732  1.00  0.00           C  
ATOM   4696  O   LYS B 144     -11.056  36.065 -50.682  1.00  0.00           O  
ATOM   4697  CB  LYS B 144      -7.980  36.994 -50.078  1.00  0.00           C  
ATOM   4698  CG  LYS B 144      -7.103  37.610 -49.010  1.00  0.00           C  
ATOM   4699  CD  LYS B 144      -6.144  38.681 -49.537  1.00  0.00           C  
ATOM   4700  CE  LYS B 144      -6.848  39.996 -49.883  1.00  0.00           C  
ATOM   4701  NZ  LYS B 144      -5.871  41.052 -50.281  1.00  0.00           N  
ATOM   4702  H   LYS B 144      -7.160  34.585 -49.316  1.00  0.00           H  
ATOM   4703  HA  LYS B 144      -9.467  36.192 -48.732  1.00  0.00           H  
ATOM   4704 1HB  LYS B 144      -7.330  36.621 -50.861  1.00  0.00           H  
ATOM   4705 2HB  LYS B 144      -8.588  37.778 -50.515  1.00  0.00           H  
ATOM   4706 1HG  LYS B 144      -7.711  38.002 -48.194  1.00  0.00           H  
ATOM   4707 2HG  LYS B 144      -6.476  36.831 -48.637  1.00  0.00           H  
ATOM   4708 1HD  LYS B 144      -5.379  38.874 -48.778  1.00  0.00           H  
ATOM   4709 2HD  LYS B 144      -5.647  38.309 -50.430  1.00  0.00           H  
ATOM   4710 1HE  LYS B 144      -7.537  39.838 -50.707  1.00  0.00           H  
ATOM   4711 2HE  LYS B 144      -7.406  40.342 -49.014  1.00  0.00           H  
ATOM   4712 1HZ  LYS B 144      -6.367  41.906 -50.498  1.00  0.00           H  
ATOM   4713 2HZ  LYS B 144      -5.225  41.222 -49.516  1.00  0.00           H  
ATOM   4714 3HZ  LYS B 144      -5.354  40.750 -51.094  1.00  0.00           H  
ATOM   4715  N   GLN B 145      -9.455  34.870 -51.756  1.00  0.00           N  
ATOM   4716  CA  GLN B 145     -10.308  34.571 -52.892  1.00  0.00           C  
ATOM   4717  C   GLN B 145     -11.470  33.666 -52.536  1.00  0.00           C  
ATOM   4718  O   GLN B 145     -12.616  33.956 -52.911  1.00  0.00           O  
ATOM   4719  CB  GLN B 145      -9.516  33.922 -54.026  1.00  0.00           C  
ATOM   4720  CG  GLN B 145     -10.370  33.622 -55.269  1.00  0.00           C  
ATOM   4721  CD  GLN B 145      -9.578  33.034 -56.405  1.00  0.00           C  
ATOM   4722  OE1 GLN B 145      -8.412  32.653 -56.253  1.00  0.00           O  
ATOM   4723  NE2 GLN B 145     -10.205  32.955 -57.572  1.00  0.00           N  
ATOM   4724  H   GLN B 145      -8.472  34.569 -51.758  1.00  0.00           H  
ATOM   4725  HA  GLN B 145     -10.719  35.509 -53.258  1.00  0.00           H  
ATOM   4726 1HB  GLN B 145      -8.690  34.572 -54.314  1.00  0.00           H  
ATOM   4727 2HB  GLN B 145      -9.081  32.982 -53.671  1.00  0.00           H  
ATOM   4728 1HG  GLN B 145     -11.144  32.899 -55.005  1.00  0.00           H  
ATOM   4729 2HG  GLN B 145     -10.831  34.547 -55.615  1.00  0.00           H  
ATOM   4730 1HE2 GLN B 145      -9.733  32.575 -58.367  1.00  0.00           H  
ATOM   4731 2HE2 GLN B 145     -11.152  33.275 -57.662  1.00  0.00           H  
ATOM   4732  N   ASN B 146     -11.199  32.569 -51.821  1.00  0.00           N  
ATOM   4733  CA  ASN B 146     -12.280  31.655 -51.503  1.00  0.00           C  
ATOM   4734  C   ASN B 146     -13.233  32.271 -50.487  1.00  0.00           C  
ATOM   4735  O   ASN B 146     -14.417  31.934 -50.478  1.00  0.00           O  
ATOM   4736  CB  ASN B 146     -11.776  30.300 -51.078  1.00  0.00           C  
ATOM   4737  CG  ASN B 146     -11.210  29.510 -52.235  1.00  0.00           C  
ATOM   4738  OD1 ASN B 146     -11.464  29.827 -53.407  1.00  0.00           O  
ATOM   4739  ND2 ASN B 146     -10.476  28.458 -51.953  1.00  0.00           N  
ATOM   4740  H   ASN B 146     -10.235  32.367 -51.528  1.00  0.00           H  
ATOM   4741  HA  ASN B 146     -12.862  31.497 -52.408  1.00  0.00           H  
ATOM   4742 1HB  ASN B 146     -11.026  30.401 -50.288  1.00  0.00           H  
ATOM   4743 2HB  ASN B 146     -12.613  29.752 -50.698  1.00  0.00           H  
ATOM   4744 1HD2 ASN B 146     -10.098  27.911 -52.696  1.00  0.00           H  
ATOM   4745 2HD2 ASN B 146     -10.314  28.156 -50.999  1.00  0.00           H  
ATOM   4746  N   LEU B 147     -12.733  33.173 -49.636  1.00  0.00           N  
ATOM   4747  CA  LEU B 147     -13.573  33.864 -48.678  1.00  0.00           C  
ATOM   4748  C   LEU B 147     -14.529  34.786 -49.389  1.00  0.00           C  
ATOM   4749  O   LEU B 147     -15.725  34.784 -49.083  1.00  0.00           O  
ATOM   4750  CB  LEU B 147     -12.716  34.652 -47.685  1.00  0.00           C  
ATOM   4751  CG  LEU B 147     -13.447  35.517 -46.648  1.00  0.00           C  
ATOM   4752  CD1 LEU B 147     -14.359  34.696 -45.809  1.00  0.00           C  
ATOM   4753  CD2 LEU B 147     -12.429  36.160 -45.756  1.00  0.00           C  
ATOM   4754  H   LEU B 147     -11.731  33.367 -49.621  1.00  0.00           H  
ATOM   4755  HA  LEU B 147     -14.158  33.128 -48.149  1.00  0.00           H  
ATOM   4756 1HB  LEU B 147     -12.092  33.966 -47.163  1.00  0.00           H  
ATOM   4757 2HB  LEU B 147     -12.067  35.314 -48.258  1.00  0.00           H  
ATOM   4758  HG  LEU B 147     -14.027  36.281 -47.158  1.00  0.00           H  
ATOM   4759 1HD1 LEU B 147     -14.825  35.349 -45.100  1.00  0.00           H  
ATOM   4760 2HD1 LEU B 147     -15.118  34.229 -46.423  1.00  0.00           H  
ATOM   4761 3HD1 LEU B 147     -13.802  33.942 -45.284  1.00  0.00           H  
ATOM   4762 1HD2 LEU B 147     -12.927  36.786 -45.020  1.00  0.00           H  
ATOM   4763 2HD2 LEU B 147     -11.866  35.378 -45.249  1.00  0.00           H  
ATOM   4764 3HD2 LEU B 147     -11.755  36.772 -46.357  1.00  0.00           H  
ATOM   4765  N   GLY B 148     -14.019  35.590 -50.329  1.00  0.00           N  
ATOM   4766  CA  GLY B 148     -14.892  36.489 -51.052  1.00  0.00           C  
ATOM   4767  C   GLY B 148     -15.949  35.686 -51.790  1.00  0.00           C  
ATOM   4768  O   GLY B 148     -17.133  36.044 -51.787  1.00  0.00           O  
ATOM   4769  H   GLY B 148     -13.013  35.590 -50.531  1.00  0.00           H  
ATOM   4770 1HA  GLY B 148     -15.364  37.183 -50.355  1.00  0.00           H  
ATOM   4771 2HA  GLY B 148     -14.304  37.075 -51.758  1.00  0.00           H  
ATOM   4772  N   ASN B 149     -15.543  34.548 -52.364  1.00  0.00           N  
ATOM   4773  CA  ASN B 149     -16.483  33.735 -53.096  1.00  0.00           C  
ATOM   4774  C   ASN B 149     -17.504  33.100 -52.151  1.00  0.00           C  
ATOM   4775  O   ASN B 149     -18.684  33.063 -52.484  1.00  0.00           O  
ATOM   4776  CB  ASN B 149     -15.765  32.697 -53.919  1.00  0.00           C  
ATOM   4777  CG  ASN B 149     -16.667  32.079 -54.919  1.00  0.00           C  
ATOM   4778  OD1 ASN B 149     -17.149  30.949 -54.778  1.00  0.00           O  
ATOM   4779  ND2 ASN B 149     -16.904  32.821 -55.973  1.00  0.00           N  
ATOM   4780  H   ASN B 149     -14.549  34.295 -52.358  1.00  0.00           H  
ATOM   4781  HA  ASN B 149     -17.034  34.382 -53.778  1.00  0.00           H  
ATOM   4782 1HB  ASN B 149     -14.914  33.155 -54.428  1.00  0.00           H  
ATOM   4783 2HB  ASN B 149     -15.372  31.920 -53.259  1.00  0.00           H  
ATOM   4784 1HD2 ASN B 149     -17.493  32.491 -56.708  1.00  0.00           H  
ATOM   4785 2HD2 ASN B 149     -16.480  33.729 -56.049  1.00  0.00           H  
ATOM   4786  N   ALA B 150     -17.075  32.603 -50.976  1.00  0.00           N  
ATOM   4787  CA  ALA B 150     -18.015  31.996 -50.045  1.00  0.00           C  
ATOM   4788  C   ALA B 150     -19.080  33.004 -49.636  1.00  0.00           C  
ATOM   4789  O   ALA B 150     -20.263  32.657 -49.538  1.00  0.00           O  
ATOM   4790  CB  ALA B 150     -17.283  31.483 -48.810  1.00  0.00           C  
ATOM   4791  H   ALA B 150     -16.082  32.604 -50.752  1.00  0.00           H  
ATOM   4792  HA  ALA B 150     -18.501  31.164 -50.549  1.00  0.00           H  
ATOM   4793 1HB  ALA B 150     -17.994  31.016 -48.134  1.00  0.00           H  
ATOM   4794 2HB  ALA B 150     -16.534  30.764 -49.107  1.00  0.00           H  
ATOM   4795 3HB  ALA B 150     -16.797  32.321 -48.314  1.00  0.00           H  
ATOM   4796  N   LYS B 151     -18.681  34.269 -49.428  1.00  0.00           N  
ATOM   4797  CA  LYS B 151     -19.641  35.305 -49.069  1.00  0.00           C  
ATOM   4798  C   LYS B 151     -20.648  35.533 -50.192  1.00  0.00           C  
ATOM   4799  O   LYS B 151     -21.846  35.679 -49.931  1.00  0.00           O  
ATOM   4800  CB  LYS B 151     -18.934  36.615 -48.740  1.00  0.00           C  
ATOM   4801  CG  LYS B 151     -18.150  36.628 -47.431  1.00  0.00           C  
ATOM   4802  CD  LYS B 151     -17.476  37.982 -47.251  1.00  0.00           C  
ATOM   4803  CE  LYS B 151     -16.658  38.067 -45.986  1.00  0.00           C  
ATOM   4804  NZ  LYS B 151     -15.981  39.396 -45.873  1.00  0.00           N  
ATOM   4805  H   LYS B 151     -17.678  34.487 -49.476  1.00  0.00           H  
ATOM   4806  HA  LYS B 151     -20.194  34.978 -48.191  1.00  0.00           H  
ATOM   4807 1HB  LYS B 151     -18.230  36.844 -49.542  1.00  0.00           H  
ATOM   4808 2HB  LYS B 151     -19.664  37.421 -48.708  1.00  0.00           H  
ATOM   4809 1HG  LYS B 151     -18.827  36.441 -46.597  1.00  0.00           H  
ATOM   4810 2HG  LYS B 151     -17.394  35.842 -47.446  1.00  0.00           H  
ATOM   4811 1HD  LYS B 151     -16.813  38.157 -48.101  1.00  0.00           H  
ATOM   4812 2HD  LYS B 151     -18.232  38.766 -47.236  1.00  0.00           H  
ATOM   4813 1HE  LYS B 151     -17.303  37.917 -45.121  1.00  0.00           H  
ATOM   4814 2HE  LYS B 151     -15.906  37.291 -46.000  1.00  0.00           H  
ATOM   4815 1HZ  LYS B 151     -15.429  39.428 -45.031  1.00  0.00           H  
ATOM   4816 2HZ  LYS B 151     -15.375  39.531 -46.671  1.00  0.00           H  
ATOM   4817 3HZ  LYS B 151     -16.675  40.133 -45.850  1.00  0.00           H  
ATOM   4818  N   GLN B 152     -20.159  35.554 -51.443  1.00  0.00           N  
ATOM   4819  CA  GLN B 152     -21.019  35.738 -52.612  1.00  0.00           C  
ATOM   4820  C   GLN B 152     -21.992  34.573 -52.787  1.00  0.00           C  
ATOM   4821  O   GLN B 152     -23.153  34.782 -53.147  1.00  0.00           O  
ATOM   4822  CB  GLN B 152     -20.165  35.866 -53.875  1.00  0.00           C  
ATOM   4823  CG  GLN B 152     -19.358  37.150 -53.974  1.00  0.00           C  
ATOM   4824  CD  GLN B 152     -18.392  37.092 -55.135  1.00  0.00           C  
ATOM   4825  OE1 GLN B 152     -18.237  36.019 -55.728  1.00  0.00           O  
ATOM   4826  NE2 GLN B 152     -17.752  38.207 -55.460  1.00  0.00           N  
ATOM   4827  H   GLN B 152     -19.143  35.497 -51.572  1.00  0.00           H  
ATOM   4828  HA  GLN B 152     -21.595  36.648 -52.478  1.00  0.00           H  
ATOM   4829 1HB  GLN B 152     -19.474  35.029 -53.920  1.00  0.00           H  
ATOM   4830 2HB  GLN B 152     -20.807  35.801 -54.750  1.00  0.00           H  
ATOM   4831 1HG  GLN B 152     -20.040  37.981 -54.138  1.00  0.00           H  
ATOM   4832 2HG  GLN B 152     -18.802  37.306 -53.058  1.00  0.00           H  
ATOM   4833 1HE2 GLN B 152     -17.104  38.209 -56.222  1.00  0.00           H  
ATOM   4834 2HE2 GLN B 152     -17.915  39.052 -54.945  1.00  0.00           H  
ATOM   4835  N   LYS B 153     -21.519  33.352 -52.505  1.00  0.00           N  
ATOM   4836  CA  LYS B 153     -22.327  32.145 -52.617  1.00  0.00           C  
ATOM   4837  C   LYS B 153     -23.409  32.081 -51.548  1.00  0.00           C  
ATOM   4838  O   LYS B 153     -24.532  31.656 -51.829  1.00  0.00           O  
ATOM   4839  CB  LYS B 153     -21.451  30.900 -52.509  1.00  0.00           C  
ATOM   4840  CG  LYS B 153     -20.488  30.637 -53.678  1.00  0.00           C  
ATOM   4841  CD  LYS B 153     -21.210  30.186 -54.939  1.00  0.00           C  
ATOM   4842  CE  LYS B 153     -20.217  29.831 -56.035  1.00  0.00           C  
ATOM   4843  NZ  LYS B 153     -20.900  29.401 -57.297  1.00  0.00           N  
ATOM   4844  H   LYS B 153     -20.528  33.272 -52.264  1.00  0.00           H  
ATOM   4845  HA  LYS B 153     -22.826  32.158 -53.582  1.00  0.00           H  
ATOM   4846 1HB  LYS B 153     -20.855  30.964 -51.598  1.00  0.00           H  
ATOM   4847 2HB  LYS B 153     -22.095  30.036 -52.415  1.00  0.00           H  
ATOM   4848 1HG  LYS B 153     -19.960  31.553 -53.916  1.00  0.00           H  
ATOM   4849 2HG  LYS B 153     -19.752  29.888 -53.387  1.00  0.00           H  
ATOM   4850 1HD  LYS B 153     -21.828  29.315 -54.712  1.00  0.00           H  
ATOM   4851 2HD  LYS B 153     -21.850  30.983 -55.306  1.00  0.00           H  
ATOM   4852 1HE  LYS B 153     -19.598  30.704 -56.247  1.00  0.00           H  
ATOM   4853 2HE  LYS B 153     -19.574  29.023 -55.685  1.00  0.00           H  
ATOM   4854 1HZ  LYS B 153     -20.204  29.178 -57.994  1.00  0.00           H  
ATOM   4855 2HZ  LYS B 153     -21.467  28.585 -57.114  1.00  0.00           H  
ATOM   4856 3HZ  LYS B 153     -21.488  30.149 -57.637  1.00  0.00           H  
ATOM   4857  N   GLN B 154     -23.085  32.513 -50.327  1.00  0.00           N  
ATOM   4858  CA  GLN B 154     -24.056  32.505 -49.247  1.00  0.00           C  
ATOM   4859  C   GLN B 154     -25.107  33.605 -49.389  1.00  0.00           C  
ATOM   4860  O   GLN B 154     -26.300  33.342 -49.209  1.00  0.00           O  
ATOM   4861  CB  GLN B 154     -23.376  32.666 -47.895  1.00  0.00           C  
ATOM   4862  CG  GLN B 154     -24.358  32.619 -46.744  1.00  0.00           C  
ATOM   4863  CD  GLN B 154     -23.715  32.737 -45.425  1.00  0.00           C  
ATOM   4864  OE1 GLN B 154     -22.836  33.578 -45.207  1.00  0.00           O  
ATOM   4865  NE2 GLN B 154     -24.161  31.902 -44.520  1.00  0.00           N  
ATOM   4866  H   GLN B 154     -22.117  32.790 -50.137  1.00  0.00           H  
ATOM   4867  HA  GLN B 154     -24.570  31.546 -49.264  1.00  0.00           H  
ATOM   4868 1HB  GLN B 154     -22.633  31.884 -47.760  1.00  0.00           H  
ATOM   4869 2HB  GLN B 154     -22.851  33.625 -47.867  1.00  0.00           H  
ATOM   4870 1HG  GLN B 154     -25.056  33.456 -46.837  1.00  0.00           H  
ATOM   4871 2HG  GLN B 154     -24.901  31.676 -46.779  1.00  0.00           H  
ATOM   4872 1HE2 GLN B 154     -23.784  31.896 -43.569  1.00  0.00           H  
ATOM   4873 2HE2 GLN B 154     -24.872  31.238 -44.738  1.00  0.00           H  
ATOM   4874  N   GLY B 155     -24.670  34.830 -49.685  1.00  0.00           N  
ATOM   4875  CA  GLY B 155     -25.570  35.964 -49.808  1.00  0.00           C  
ATOM   4876  C   GLY B 155     -26.073  36.444 -48.449  1.00  0.00           C  
ATOM   4877  O   GLY B 155     -25.314  36.476 -47.479  1.00  0.00           O  
ATOM   4878  OXT GLY B 155     -27.119  37.091 -48.412  1.00  0.00           O  
ATOM   4879  H   GLY B 155     -23.669  34.999 -49.817  1.00  0.00           H  
ATOM   4880 1HA  GLY B 155     -25.045  36.776 -50.313  1.00  0.00           H  
ATOM   4881 2HA  GLY B 155     -26.413  35.688 -50.439  1.00  0.00           H  
TER                                                                             
ATOM   4883  N   THR C   1      -6.562   3.155  21.573  1.00  0.00           N  
ATOM   4884  CA  THR C   1      -6.711   4.419  20.867  1.00  0.00           C  
ATOM   4885  C   THR C   1      -5.788   4.491  19.652  1.00  0.00           C  
ATOM   4886  O   THR C   1      -6.257   4.624  18.518  1.00  0.00           O  
ATOM   4887  CB  THR C   1      -6.466   5.595  21.822  1.00  0.00           C  
ATOM   4888  OG1 THR C   1      -7.415   5.523  22.886  1.00  0.00           O  
ATOM   4889  CG2 THR C   1      -6.600   6.940  21.128  1.00  0.00           C  
ATOM   4890 1H   THR C   1      -7.059   3.186  22.453  1.00  0.00           H  
ATOM   4891 2H   THR C   1      -6.960   2.451  20.967  1.00  0.00           H  
ATOM   4892 3H   THR C   1      -5.594   2.936  21.724  1.00  0.00           H  
ATOM   4893  HA  THR C   1      -7.738   4.481  20.500  1.00  0.00           H  
ATOM   4894  HB  THR C   1      -5.462   5.517  22.242  1.00  0.00           H  
ATOM   4895  HG1 THR C   1      -8.309   5.631  22.535  1.00  0.00           H  
ATOM   4896 1HG2 THR C   1      -6.431   7.732  21.853  1.00  0.00           H  
ATOM   4897 2HG2 THR C   1      -5.876   7.017  20.332  1.00  0.00           H  
ATOM   4898 3HG2 THR C   1      -7.603   7.039  20.714  1.00  0.00           H  
ATOM   4899  N   LEU C   2      -4.480   4.399  19.869  1.00  0.00           N  
ATOM   4900  CA  LEU C   2      -3.532   4.480  18.751  1.00  0.00           C  
ATOM   4901  C   LEU C   2      -3.652   3.335  17.764  1.00  0.00           C  
ATOM   4902  O   LEU C   2      -3.411   3.523  16.574  1.00  0.00           O  
ATOM   4903  CB  LEU C   2      -2.135   4.625  19.281  1.00  0.00           C  
ATOM   4904  CG  LEU C   2      -1.864   5.969  19.965  1.00  0.00           C  
ATOM   4905  CD1 LEU C   2      -0.528   5.914  20.703  1.00  0.00           C  
ATOM   4906  CD2 LEU C   2      -1.856   7.132  18.880  1.00  0.00           C  
ATOM   4907  H   LEU C   2      -4.120   4.301  20.808  1.00  0.00           H  
ATOM   4908  HA  LEU C   2      -3.768   5.364  18.193  1.00  0.00           H  
ATOM   4909 1HB  LEU C   2      -1.942   3.822  19.992  1.00  0.00           H  
ATOM   4910 2HB  LEU C   2      -1.464   4.526  18.447  1.00  0.00           H  
ATOM   4911  HG  LEU C   2      -2.640   6.154  20.686  1.00  0.00           H  
ATOM   4912 1HD1 LEU C   2      -0.359   6.837  21.215  1.00  0.00           H  
ATOM   4913 2HD1 LEU C   2      -0.556   5.110  21.442  1.00  0.00           H  
ATOM   4914 3HD1 LEU C   2       0.282   5.737  20.014  1.00  0.00           H  
ATOM   4915 1HD2 LEU C   2      -1.685   8.051  19.350  1.00  0.00           H  
ATOM   4916 2HD2 LEU C   2      -1.086   6.972  18.148  1.00  0.00           H  
ATOM   4917 3HD2 LEU C   2      -2.772   7.213  18.369  1.00  0.00           H  
ATOM   4918  N   VAL C   3      -3.995   2.150  18.249  1.00  0.00           N  
ATOM   4919  CA  VAL C   3      -4.170   1.029  17.347  1.00  0.00           C  
ATOM   4920  C   VAL C   3      -5.311   1.294  16.398  1.00  0.00           C  
ATOM   4921  O   VAL C   3      -5.184   1.040  15.196  1.00  0.00           O  
ATOM   4922  CB  VAL C   3      -4.406  -0.257  18.123  1.00  0.00           C  
ATOM   4923  CG1 VAL C   3      -4.854  -1.418  17.172  1.00  0.00           C  
ATOM   4924  CG2 VAL C   3      -3.085  -0.584  18.819  1.00  0.00           C  
ATOM   4925  H   VAL C   3      -4.148   2.048  19.240  1.00  0.00           H  
ATOM   4926  HA  VAL C   3      -3.258   0.917  16.764  1.00  0.00           H  
ATOM   4927  HB  VAL C   3      -5.197  -0.102  18.862  1.00  0.00           H  
ATOM   4928 1HG1 VAL C   3      -5.007  -2.299  17.739  1.00  0.00           H  
ATOM   4929 2HG1 VAL C   3      -5.791  -1.163  16.677  1.00  0.00           H  
ATOM   4930 3HG1 VAL C   3      -4.112  -1.609  16.431  1.00  0.00           H  
ATOM   4931 1HG2 VAL C   3      -3.186  -1.456  19.404  1.00  0.00           H  
ATOM   4932 2HG2 VAL C   3      -2.307  -0.736  18.067  1.00  0.00           H  
ATOM   4933 3HG2 VAL C   3      -2.800   0.238  19.467  1.00  0.00           H  
ATOM   4934  N   GLU C   4      -6.433   1.784  16.928  1.00  0.00           N  
ATOM   4935  CA  GLU C   4      -7.564   2.103  16.097  1.00  0.00           C  
ATOM   4936  C   GLU C   4      -7.214   3.191  15.087  1.00  0.00           C  
ATOM   4937  O   GLU C   4      -7.651   3.126  13.938  1.00  0.00           O  
ATOM   4938  CB  GLU C   4      -8.757   2.515  16.961  1.00  0.00           C
[truncated: 786,385 more chars]
