# Supplementary material for: Computational design of mechanically coupled axle-rotor protein assemblies
Source: Science. Author manuscript; Available in PMC 2023 Dec 11. (PMC10712554; doi:10.1126/science.abm1183)
Supplement: Data S5 [file NIHMS1871500-supplement-Data_S5.zip › pdbs/D3_3.pdb]

ATOM      1  N   SER A   1       0.279 -13.176  37.411  1.00  0.00           N  
ATOM      2  CA  SER A   1      -0.531 -13.829  36.375  1.00  0.00           C  
ATOM      3  C   SER A   1      -0.921 -12.928  35.195  1.00  0.00           C  
ATOM      4  O   SER A   1      -0.816 -13.337  34.025  1.00  0.00           O  
ATOM      5  CB  SER A   1      -1.796 -14.377  37.002  1.00  0.00           C  
ATOM      6  OG  SER A   1      -1.490 -15.390  37.918  1.00  0.00           O  
ATOM      7 1H   SER A   1      -0.314 -12.876  38.170  1.00  0.00           H  
ATOM      8 2H   SER A   1       0.940 -13.857  37.758  1.00  0.00           H  
ATOM      9 3H   SER A   1       0.800 -12.384  37.029  1.00  0.00           H  
ATOM     10  HA  SER A   1       0.046 -14.668  35.972  1.00  0.00           H  
ATOM     11 1HB  SER A   1      -2.334 -13.568  37.513  1.00  0.00           H  
ATOM     12 2HB  SER A   1      -2.455 -14.763  36.224  1.00  0.00           H  
ATOM     13  HG  SER A   1      -2.338 -15.699  38.264  1.00  0.00           H  
ATOM     14  N   GLU A   2      -1.315 -11.688  35.482  1.00  0.00           N  
ATOM     15  CA  GLU A   2      -1.733 -10.747  34.437  1.00  0.00           C  
ATOM     16  C   GLU A   2      -0.631 -10.481  33.398  1.00  0.00           C  
ATOM     17  O   GLU A   2      -0.935 -10.248  32.225  1.00  0.00           O  
ATOM     18  CB  GLU A   2      -2.188  -9.448  35.105  1.00  0.00           C  
ATOM     19  CG  GLU A   2      -3.497  -9.600  35.904  1.00  0.00           C  
ATOM     20  CD  GLU A   2      -3.309 -10.216  37.277  1.00  0.00           C  
ATOM     21  OE1 GLU A   2      -2.182 -10.486  37.641  1.00  0.00           O  
ATOM     22  OE2 GLU A   2      -4.289 -10.445  37.943  1.00  0.00           O  
ATOM     23  H   GLU A   2      -1.382 -11.375  36.446  1.00  0.00           H  
ATOM     24  HA  GLU A   2      -2.585 -11.176  33.914  1.00  0.00           H  
ATOM     25 1HB  GLU A   2      -1.411  -9.087  35.782  1.00  0.00           H  
ATOM     26 2HB  GLU A   2      -2.351  -8.680  34.348  1.00  0.00           H  
ATOM     27 1HG  GLU A   2      -3.935  -8.614  36.034  1.00  0.00           H  
ATOM     28 2HG  GLU A   2      -4.195 -10.205  35.330  1.00  0.00           H  
ATOM     29  N   GLU A   3       0.637 -10.539  33.822  1.00  0.00           N  
ATOM     30  CA  GLU A   3       1.758 -10.299  32.934  1.00  0.00           C  
ATOM     31  C   GLU A   3       1.772 -11.294  31.775  1.00  0.00           C  
ATOM     32  O   GLU A   3       2.119 -10.919  30.642  1.00  0.00           O  
ATOM     33  CB  GLU A   3       3.086 -10.480  33.684  1.00  0.00           C  
ATOM     34  CG  GLU A   3       3.306  -9.607  34.930  1.00  0.00           C  
ATOM     35  CD  GLU A   3       2.694 -10.238  36.205  1.00  0.00           C  
ATOM     36  OE1 GLU A   3       1.927 -11.188  36.061  1.00  0.00           O  
ATOM     37  OE2 GLU A   3       3.054  -9.841  37.284  1.00  0.00           O  
ATOM     38  H   GLU A   3       0.836 -10.713  34.807  1.00  0.00           H  
ATOM     39  HA  GLU A   3       1.676  -9.285  32.534  1.00  0.00           H  
ATOM     40 1HB  GLU A   3       3.180 -11.524  33.985  1.00  0.00           H  
ATOM     41 2HB  GLU A   3       3.906 -10.269  32.998  1.00  0.00           H  
ATOM     42 1HG  GLU A   3       4.372  -9.483  35.084  1.00  0.00           H  
ATOM     43 2HG  GLU A   3       2.868  -8.621  34.762  1.00  0.00           H  
ATOM     44  N   GLU A   4       1.370 -12.551  32.057  1.00  0.00           N  
ATOM     45  CA  GLU A   4       1.363 -13.627  31.084  1.00  0.00           C  
ATOM     46  C   GLU A   4       0.177 -13.513  30.180  1.00  0.00           C  
ATOM     47  O   GLU A   4       0.304 -13.691  28.968  1.00  0.00           O  
ATOM     48  CB  GLU A   4       1.355 -15.000  31.758  1.00  0.00           C  
ATOM     49  CG  GLU A   4       1.360 -16.175  30.764  1.00  0.00           C  
ATOM     50  CD  GLU A   4       1.463 -17.518  31.432  1.00  0.00           C  
ATOM     51  OE1 GLU A   4       1.683 -17.557  32.617  1.00  0.00           O  
ATOM     52  OE2 GLU A   4       1.295 -18.515  30.754  1.00  0.00           O  
ATOM     53  H   GLU A   4       1.032 -12.779  32.992  1.00  0.00           H  
ATOM     54  HA  GLU A   4       2.266 -13.553  30.480  1.00  0.00           H  
ATOM     55 1HB  GLU A   4       2.230 -15.089  32.397  1.00  0.00           H  
ATOM     56 2HB  GLU A   4       0.472 -15.086  32.392  1.00  0.00           H  
ATOM     57 1HG  GLU A   4       0.437 -16.152  30.185  1.00  0.00           H  
ATOM     58 2HG  GLU A   4       2.191 -16.050  30.070  1.00  0.00           H  
ATOM     59  N   GLU A   5      -0.996 -13.234  30.747  1.00  0.00           N  
ATOM     60  CA  GLU A   5      -2.157 -13.116  29.888  1.00  0.00           C  
ATOM     61  C   GLU A   5      -1.893 -12.017  28.870  1.00  0.00           C  
ATOM     62  O   GLU A   5      -2.152 -12.190  27.671  1.00  0.00           O  
ATOM     63  CB  GLU A   5      -3.425 -12.797  30.670  1.00  0.00           C  
ATOM     64  CG  GLU A   5      -4.672 -12.738  29.789  1.00  0.00           C  
ATOM     65  CD  GLU A   5      -5.930 -12.482  30.546  1.00  0.00           C  
ATOM     66  OE1 GLU A   5      -5.872 -12.263  31.741  1.00  0.00           O  
ATOM     67  OE2 GLU A   5      -6.969 -12.435  29.933  1.00  0.00           O  
ATOM     68  H   GLU A   5      -1.059 -13.124  31.769  1.00  0.00           H  
ATOM     69  HA  GLU A   5      -2.300 -14.054  29.355  1.00  0.00           H  
ATOM     70 1HB  GLU A   5      -3.578 -13.552  31.440  1.00  0.00           H  
ATOM     71 2HB  GLU A   5      -3.309 -11.832  31.174  1.00  0.00           H  
ATOM     72 1HG  GLU A   5      -4.547 -11.946  29.050  1.00  0.00           H  
ATOM     73 2HG  GLU A   5      -4.760 -13.682  29.251  1.00  0.00           H  
ATOM     74  N   SER A   6      -1.340 -10.896  29.350  1.00  0.00           N  
ATOM     75  CA  SER A   6      -1.054  -9.778  28.486  1.00  0.00           C  
ATOM     76  C   SER A   6      -0.023 -10.176  27.426  1.00  0.00           C  
ATOM     77  O   SER A   6      -0.210  -9.855  26.249  1.00  0.00           O  
ATOM     78  CB  SER A   6      -0.549  -8.606  29.312  1.00  0.00           C  
ATOM     79  OG  SER A   6      -1.530  -8.124  30.210  1.00  0.00           O  
ATOM     80  H   SER A   6      -1.153 -10.808  30.353  1.00  0.00           H  
ATOM     81  HA  SER A   6      -1.975  -9.482  27.986  1.00  0.00           H  
ATOM     82 1HB  SER A   6       0.345  -8.901  29.866  1.00  0.00           H  
ATOM     83 2HB  SER A   6      -0.276  -7.807  28.636  1.00  0.00           H  
ATOM     84  HG  SER A   6      -1.553  -8.778  30.940  1.00  0.00           H  
ATOM     85  N   LYS A   7       1.035 -10.914  27.815  1.00  0.00           N  
ATOM     86  CA  LYS A   7       2.062 -11.347  26.869  1.00  0.00           C  
ATOM     87  C   LYS A   7       1.462 -12.207  25.764  1.00  0.00           C  
ATOM     88  O   LYS A   7       1.811 -12.049  24.591  1.00  0.00           O  
ATOM     89  CB  LYS A   7       3.154 -12.158  27.578  1.00  0.00           C  
ATOM     90  CG  LYS A   7       4.328 -12.599  26.676  1.00  0.00           C  
ATOM     91  CD  LYS A   7       5.398 -13.349  27.487  1.00  0.00           C  
ATOM     92  CE  LYS A   7       6.639 -13.694  26.649  1.00  0.00           C  
ATOM     93  NZ  LYS A   7       6.366 -14.747  25.610  1.00  0.00           N  
ATOM     94  H   LYS A   7       1.174 -11.123  28.805  1.00  0.00           H  
ATOM     95  HA  LYS A   7       2.512 -10.466  26.416  1.00  0.00           H  
ATOM     96 1HB  LYS A   7       3.538 -11.595  28.412  1.00  0.00           H  
ATOM     97 2HB  LYS A   7       2.707 -13.060  27.989  1.00  0.00           H  
ATOM     98 1HG  LYS A   7       3.958 -13.247  25.877  1.00  0.00           H  
ATOM     99 2HG  LYS A   7       4.779 -11.713  26.226  1.00  0.00           H  
ATOM    100 1HD  LYS A   7       5.706 -12.741  28.334  1.00  0.00           H  
ATOM    101 2HD  LYS A   7       4.967 -14.274  27.869  1.00  0.00           H  
ATOM    102 1HE  LYS A   7       6.992 -12.791  26.151  1.00  0.00           H  
ATOM    103 2HE  LYS A   7       7.418 -14.056  27.317  1.00  0.00           H  
ATOM    104 1HZ  LYS A   7       7.201 -14.944  25.088  1.00  0.00           H  
ATOM    105 2HZ  LYS A   7       6.046 -15.596  26.044  1.00  0.00           H  
ATOM    106 3HZ  LYS A   7       5.644 -14.437  24.946  1.00  0.00           H  
ATOM    107  N   ARG A   8       0.604 -13.162  26.141  1.00  0.00           N  
ATOM    108  CA  ARG A   8      -0.017 -14.043  25.161  1.00  0.00           C  
ATOM    109  C   ARG A   8      -0.879 -13.267  24.165  1.00  0.00           C  
ATOM    110  O   ARG A   8      -0.866 -13.578  22.965  1.00  0.00           O  
ATOM    111  CB  ARG A   8      -0.812 -15.130  25.861  1.00  0.00           C  
ATOM    112  CG  ARG A   8       0.073 -16.178  26.540  1.00  0.00           C  
ATOM    113  CD  ARG A   8      -0.705 -17.250  27.209  1.00  0.00           C  
ATOM    114  NE  ARG A   8       0.176 -18.221  27.875  1.00  0.00           N  
ATOM    115  CZ  ARG A   8       0.784 -19.270  27.297  1.00  0.00           C  
ATOM    116  NH1 ARG A   8       0.638 -19.545  26.009  1.00  0.00           N  
ATOM    117  NH2 ARG A   8       1.538 -20.020  28.068  1.00  0.00           N  
ATOM    118  H   ARG A   8       0.400 -13.278  27.139  1.00  0.00           H  
ATOM    119  HA  ARG A   8       0.781 -14.537  24.606  1.00  0.00           H  
ATOM    120 1HB  ARG A   8      -1.444 -14.677  26.630  1.00  0.00           H  
ATOM    121 2HB  ARG A   8      -1.461 -15.634  25.147  1.00  0.00           H  
ATOM    122 1HG  ARG A   8       0.729 -16.627  25.795  1.00  0.00           H  
ATOM    123 2HG  ARG A   8       0.684 -15.688  27.300  1.00  0.00           H  
ATOM    124 1HD  ARG A   8      -1.340 -16.795  27.972  1.00  0.00           H  
ATOM    125 2HD  ARG A   8      -1.326 -17.774  26.489  1.00  0.00           H  
ATOM    126  HE  ARG A   8       0.369 -18.108  28.886  1.00  0.00           H  
ATOM    127 1HH1 ARG A   8       0.059 -18.962  25.424  1.00  0.00           H  
ATOM    128 2HH1 ARG A   8       1.110 -20.343  25.605  1.00  0.00           H  
ATOM    129 1HH2 ARG A   8       1.618 -19.756  29.065  1.00  0.00           H  
ATOM    130 2HH2 ARG A   8       2.023 -20.822  27.699  1.00  0.00           H  
ATOM    131  N   LEU A   9      -1.611 -12.250  24.645  1.00  0.00           N  
ATOM    132  CA  LEU A   9      -2.412 -11.424  23.746  1.00  0.00           C  
ATOM    133  C   LEU A   9      -1.498 -10.694  22.764  1.00  0.00           C  
ATOM    134  O   LEU A   9      -1.808 -10.610  21.569  1.00  0.00           O  
ATOM    135  CB  LEU A   9      -3.245 -10.415  24.549  1.00  0.00           C  
ATOM    136  CG  LEU A   9      -4.409 -10.986  25.413  1.00  0.00           C  
ATOM    137  CD1 LEU A   9      -4.953  -9.886  26.318  1.00  0.00           C  
ATOM    138  CD2 LEU A   9      -5.525 -11.500  24.513  1.00  0.00           C  
ATOM    139  H   LEU A   9      -1.643 -12.092  25.660  1.00  0.00           H  
ATOM    140  HA  LEU A   9      -3.065 -12.072  23.172  1.00  0.00           H  
ATOM    141 1HB  LEU A   9      -2.575  -9.879  25.218  1.00  0.00           H  
ATOM    142 2HB  LEU A   9      -3.671  -9.708  23.853  1.00  0.00           H  
ATOM    143  HG  LEU A   9      -4.036 -11.796  26.037  1.00  0.00           H  
ATOM    144 1HD1 LEU A   9      -5.759 -10.290  26.931  1.00  0.00           H  
ATOM    145 2HD1 LEU A   9      -4.159  -9.522  26.965  1.00  0.00           H  
ATOM    146 3HD1 LEU A   9      -5.332  -9.072  25.718  1.00  0.00           H  
ATOM    147 1HD2 LEU A   9      -6.331 -11.888  25.136  1.00  0.00           H  
ATOM    148 2HD2 LEU A   9      -5.902 -10.683  23.895  1.00  0.00           H  
ATOM    149 3HD2 LEU A   9      -5.162 -12.296  23.873  1.00  0.00           H  
ATOM    150  N   VAL A  10      -0.335 -10.231  23.246  1.00  0.00           N  
ATOM    151  CA  VAL A  10       0.620  -9.560  22.375  1.00  0.00           C  
ATOM    152  C   VAL A  10       1.105 -10.490  21.279  1.00  0.00           C  
ATOM    153  O   VAL A  10       1.173 -10.090  20.112  1.00  0.00           O  
ATOM    154  CB  VAL A  10       1.858  -9.034  23.147  1.00  0.00           C  
ATOM    155  CG1 VAL A  10       2.957  -8.516  22.153  1.00  0.00           C  
ATOM    156  CG2 VAL A  10       1.438  -7.938  24.108  1.00  0.00           C  
ATOM    157  H   VAL A  10      -0.164 -10.299  24.257  1.00  0.00           H  
ATOM    158  HA  VAL A  10       0.115  -8.721  21.917  1.00  0.00           H  
ATOM    159  HB  VAL A  10       2.300  -9.844  23.711  1.00  0.00           H  
ATOM    160 1HG1 VAL A  10       3.815  -8.164  22.721  1.00  0.00           H  
ATOM    161 2HG1 VAL A  10       3.283  -9.317  21.491  1.00  0.00           H  
ATOM    162 3HG1 VAL A  10       2.581  -7.716  21.551  1.00  0.00           H  
ATOM    163 1HG2 VAL A  10       2.311  -7.607  24.637  1.00  0.00           H  
ATOM    164 2HG2 VAL A  10       0.999  -7.129  23.596  1.00  0.00           H  
ATOM    165 3HG2 VAL A  10       0.724  -8.312  24.798  1.00  0.00           H  
ATOM    166  N   GLU A  11       1.458 -11.725  21.646  1.00  0.00           N  
ATOM    167  CA  GLU A  11       1.950 -12.674  20.661  1.00  0.00           C  
ATOM    168  C   GLU A  11       0.922 -12.970  19.575  1.00  0.00           C  
ATOM    169  O   GLU A  11       1.278 -12.993  18.394  1.00  0.00           O  
ATOM    170  CB  GLU A  11       2.349 -13.983  21.339  1.00  0.00           C  
ATOM    171  CG  GLU A  11       3.591 -13.896  22.210  1.00  0.00           C  
ATOM    172  CD  GLU A  11       3.874 -15.174  22.946  1.00  0.00           C  
ATOM    173  OE1 GLU A  11       3.106 -16.098  22.810  1.00  0.00           O  
ATOM    174  OE2 GLU A  11       4.856 -15.217  23.672  1.00  0.00           O  
ATOM    175  H   GLU A  11       1.421 -11.978  22.641  1.00  0.00           H  
ATOM    176  HA  GLU A  11       2.832 -12.244  20.188  1.00  0.00           H  
ATOM    177 1HB  GLU A  11       1.526 -14.325  21.969  1.00  0.00           H  
ATOM    178 2HB  GLU A  11       2.519 -14.748  20.581  1.00  0.00           H  
ATOM    179 1HG  GLU A  11       4.443 -13.652  21.580  1.00  0.00           H  
ATOM    180 2HG  GLU A  11       3.462 -13.087  22.926  1.00  0.00           H  
ATOM    181  N   GLU A  12      -0.357 -13.136  19.943  1.00  0.00           N  
ATOM    182  CA  GLU A  12      -1.359 -13.426  18.921  1.00  0.00           C  
ATOM    183  C   GLU A  12      -1.543 -12.239  17.983  1.00  0.00           C  
ATOM    184  O   GLU A  12      -1.665 -12.412  16.767  1.00  0.00           O  
ATOM    185  CB  GLU A  12      -2.692 -13.826  19.551  1.00  0.00           C  
ATOM    186  CG  GLU A  12      -3.816 -14.143  18.540  1.00  0.00           C  
ATOM    187  CD  GLU A  12      -3.558 -15.331  17.611  1.00  0.00           C  
ATOM    188  OE1 GLU A  12      -2.706 -16.146  17.913  1.00  0.00           O  
ATOM    189  OE2 GLU A  12      -4.244 -15.422  16.598  1.00  0.00           O  
ATOM    190  H   GLU A  12      -0.601 -13.135  20.943  1.00  0.00           H  
ATOM    191  HA  GLU A  12      -1.004 -14.268  18.329  1.00  0.00           H  
ATOM    192 1HB  GLU A  12      -2.545 -14.702  20.183  1.00  0.00           H  
ATOM    193 2HB  GLU A  12      -3.038 -13.015  20.197  1.00  0.00           H  
ATOM    194 1HG  GLU A  12      -4.733 -14.331  19.095  1.00  0.00           H  
ATOM    195 2HG  GLU A  12      -3.976 -13.256  17.941  1.00  0.00           H  
ATOM    196  N   ILE A  13      -1.544 -11.028  18.531  1.00  0.00           N  
ATOM    197  CA  ILE A  13      -1.710  -9.875  17.669  1.00  0.00           C  
ATOM    198  C   ILE A  13      -0.533  -9.776  16.733  1.00  0.00           C  
ATOM    199  O   ILE A  13      -0.714  -9.455  15.554  1.00  0.00           O  
ATOM    200  CB  ILE A  13      -1.903  -8.586  18.449  1.00  0.00           C  
ATOM    201  CG1 ILE A  13      -3.228  -8.691  19.150  1.00  0.00           C  
ATOM    202  CG2 ILE A  13      -1.885  -7.359  17.466  1.00  0.00           C  
ATOM    203  CD1 ILE A  13      -3.462  -7.677  20.155  1.00  0.00           C  
ATOM    204  H   ILE A  13      -1.472 -10.917  19.548  1.00  0.00           H  
ATOM    205  HA  ILE A  13      -2.604 -10.023  17.073  1.00  0.00           H  
ATOM    206  HB  ILE A  13      -1.128  -8.497  19.203  1.00  0.00           H  
ATOM    207 1HG1 ILE A  13      -4.030  -8.629  18.410  1.00  0.00           H  
ATOM    208 2HG1 ILE A  13      -3.289  -9.659  19.640  1.00  0.00           H  
ATOM    209 1HG2 ILE A  13      -2.044  -6.449  18.003  1.00  0.00           H  
ATOM    210 2HG2 ILE A  13      -0.929  -7.300  16.969  1.00  0.00           H  
ATOM    211 3HG2 ILE A  13      -2.672  -7.470  16.715  1.00  0.00           H  
ATOM    212 1HD1 ILE A  13      -4.416  -7.874  20.569  1.00  0.00           H  
ATOM    213 2HD1 ILE A  13      -2.700  -7.731  20.932  1.00  0.00           H  
ATOM    214 3HD1 ILE A  13      -3.463  -6.725  19.707  1.00  0.00           H  
ATOM    215  N   ALA A  14       0.679  -9.987  17.246  1.00  0.00           N  
ATOM    216  CA  ALA A  14       1.845  -9.911  16.404  1.00  0.00           C  
ATOM    217  C   ALA A  14       1.773 -10.899  15.249  1.00  0.00           C  
ATOM    218  O   ALA A  14       2.128 -10.549  14.117  1.00  0.00           O  
ATOM    219  CB  ALA A  14       3.081 -10.177  17.231  1.00  0.00           C  
ATOM    220  H   ALA A  14       0.788 -10.195  18.247  1.00  0.00           H  
ATOM    221  HA  ALA A  14       1.868  -8.925  15.982  1.00  0.00           H  
ATOM    222 1HB  ALA A  14       3.966 -10.096  16.614  1.00  0.00           H  
ATOM    223 2HB  ALA A  14       3.127  -9.459  18.043  1.00  0.00           H  
ATOM    224 3HB  ALA A  14       3.022 -11.181  17.645  1.00  0.00           H  
ATOM    225  N   LYS A  15       1.286 -12.115  15.509  1.00  0.00           N  
ATOM    226  CA  LYS A  15       1.150 -13.098  14.444  1.00  0.00           C  
ATOM    227  C   LYS A  15       0.180 -12.594  13.386  1.00  0.00           C  
ATOM    228  O   LYS A  15       0.446 -12.709  12.184  1.00  0.00           O  
ATOM    229  CB  LYS A  15       0.655 -14.425  15.017  1.00  0.00           C  
ATOM    230  CG  LYS A  15       1.674 -15.170  15.865  1.00  0.00           C  
ATOM    231  CD  LYS A  15       1.055 -16.416  16.498  1.00  0.00           C  
ATOM    232  CE  LYS A  15       2.036 -17.119  17.421  1.00  0.00           C  
ATOM    233  NZ  LYS A  15       1.399 -18.259  18.140  1.00  0.00           N  
ATOM    234  H   LYS A  15       1.067 -12.369  16.479  1.00  0.00           H  
ATOM    235  HA  LYS A  15       2.122 -13.244  13.976  1.00  0.00           H  
ATOM    236 1HB  LYS A  15      -0.220 -14.241  15.644  1.00  0.00           H  
ATOM    237 2HB  LYS A  15       0.342 -15.077  14.205  1.00  0.00           H  
ATOM    238 1HG  LYS A  15       2.509 -15.471  15.232  1.00  0.00           H  
ATOM    239 2HG  LYS A  15       2.055 -14.519  16.639  1.00  0.00           H  
ATOM    240 1HD  LYS A  15       0.170 -16.127  17.075  1.00  0.00           H  
ATOM    241 2HD  LYS A  15       0.745 -17.106  15.717  1.00  0.00           H  
ATOM    242 1HE  LYS A  15       2.871 -17.495  16.831  1.00  0.00           H  
ATOM    243 2HE  LYS A  15       2.413 -16.403  18.155  1.00  0.00           H  
ATOM    244 1HZ  LYS A  15       2.079 -18.701  18.745  1.00  0.00           H  
ATOM    245 2HZ  LYS A  15       0.631 -17.902  18.700  1.00  0.00           H  
ATOM    246 3HZ  LYS A  15       1.049 -18.933  17.475  1.00  0.00           H  
ATOM    247  N   ARG A  16      -0.936 -11.999  13.832  1.00  0.00           N  
ATOM    248  CA  ARG A  16      -1.929 -11.470  12.910  1.00  0.00           C  
ATOM    249  C   ARG A  16      -1.337 -10.340  12.056  1.00  0.00           C  
ATOM    250  O   ARG A  16      -1.559 -10.310  10.848  1.00  0.00           O  
ATOM    251  CB  ARG A  16      -3.147 -10.989  13.686  1.00  0.00           C  
ATOM    252  CG  ARG A  16      -3.964 -12.131  14.330  1.00  0.00           C  
ATOM    253  CD  ARG A  16      -5.065 -11.629  15.206  1.00  0.00           C  
ATOM    254  NE  ARG A  16      -5.761 -12.722  15.920  1.00  0.00           N  
ATOM    255  CZ  ARG A  16      -6.715 -12.537  16.867  1.00  0.00           C  
ATOM    256  NH1 ARG A  16      -7.090 -11.318  17.209  1.00  0.00           N  
ATOM    257  NH2 ARG A  16      -7.262 -13.586  17.468  1.00  0.00           N  
ATOM    258  H   ARG A  16      -1.112 -11.979  14.844  1.00  0.00           H  
ATOM    259  HA  ARG A  16      -2.242 -12.275  12.246  1.00  0.00           H  
ATOM    260 1HB  ARG A  16      -2.836 -10.313  14.476  1.00  0.00           H  
ATOM    261 2HB  ARG A  16      -3.807 -10.433  13.020  1.00  0.00           H  
ATOM    262 1HG  ARG A  16      -4.411 -12.736  13.545  1.00  0.00           H  
ATOM    263 2HG  ARG A  16      -3.314 -12.760  14.935  1.00  0.00           H  
ATOM    264 1HD  ARG A  16      -4.643 -10.952  15.951  1.00  0.00           H  
ATOM    265 2HD  ARG A  16      -5.795 -11.094  14.601  1.00  0.00           H  
ATOM    266  HE  ARG A  16      -5.448 -13.696  15.756  1.00  0.00           H  
ATOM    267 1HH1 ARG A  16      -6.683 -10.480  16.794  1.00  0.00           H  
ATOM    268 2HH1 ARG A  16      -7.766 -11.138  17.953  1.00  0.00           H  
ATOM    269 1HH2 ARG A  16      -6.981 -14.530  17.210  1.00  0.00           H  
ATOM    270 2HH2 ARG A  16      -7.965 -13.448  18.178  1.00  0.00           H  
ATOM    271  N   LEU A  17      -0.551  -9.443  12.668  1.00  0.00           N  
ATOM    272  CA  LEU A  17       0.073  -8.338  11.934  1.00  0.00           C  
ATOM    273  C   LEU A  17       1.041  -8.837  10.864  1.00  0.00           C  
ATOM    274  O   LEU A  17       1.064  -8.304   9.746  1.00  0.00           O  
ATOM    275  CB  LEU A  17       0.791  -7.416  12.936  1.00  0.00           C  
ATOM    276  CG  LEU A  17      -0.115  -6.540  13.834  1.00  0.00           C  
ATOM    277  CD1 LEU A  17       0.676  -5.959  14.958  1.00  0.00           C  
ATOM    278  CD2 LEU A  17      -0.661  -5.387  13.008  1.00  0.00           C  
ATOM    279  H   LEU A  17      -0.435  -9.509  13.684  1.00  0.00           H  
ATOM    280  HA  LEU A  17      -0.710  -7.786  11.432  1.00  0.00           H  
ATOM    281 1HB  LEU A  17       1.368  -8.045  13.600  1.00  0.00           H  
ATOM    282 2HB  LEU A  17       1.476  -6.761  12.404  1.00  0.00           H  
ATOM    283  HG  LEU A  17      -0.924  -7.144  14.242  1.00  0.00           H  
ATOM    284 1HD1 LEU A  17       0.025  -5.342  15.572  1.00  0.00           H  
ATOM    285 2HD1 LEU A  17       1.077  -6.755  15.562  1.00  0.00           H  
ATOM    286 3HD1 LEU A  17       1.479  -5.359  14.560  1.00  0.00           H  
ATOM    287 1HD2 LEU A  17      -1.293  -4.757  13.633  1.00  0.00           H  
ATOM    288 2HD2 LEU A  17       0.165  -4.793  12.618  1.00  0.00           H  
ATOM    289 3HD2 LEU A  17      -1.235  -5.773  12.193  1.00  0.00           H  
ATOM    290  N   LYS A  18       1.820  -9.877  11.180  1.00  0.00           N  
ATOM    291  CA  LYS A  18       2.741 -10.441  10.200  1.00  0.00           C  
ATOM    292  C   LYS A  18       1.974 -11.051   9.018  1.00  0.00           C  
ATOM    293  O   LYS A  18       2.341 -10.838   7.854  1.00  0.00           O  
ATOM    294  CB  LYS A  18       3.616 -11.512  10.849  1.00  0.00           C  
ATOM    295  CG  LYS A  18       4.645 -10.986  11.838  1.00  0.00           C  
ATOM    296  CD  LYS A  18       5.426 -12.129  12.481  1.00  0.00           C  
ATOM    297  CE  LYS A  18       6.411 -11.627  13.526  1.00  0.00           C  
ATOM    298  NZ  LYS A  18       7.143 -12.753  14.183  1.00  0.00           N  
ATOM    299  H   LYS A  18       1.798 -10.242  12.141  1.00  0.00           H  
ATOM    300  HA  LYS A  18       3.374  -9.640   9.818  1.00  0.00           H  
ATOM    301 1HB  LYS A  18       2.974 -12.214  11.387  1.00  0.00           H  
ATOM    302 2HB  LYS A  18       4.138 -12.072  10.076  1.00  0.00           H  
ATOM    303 1HG  LYS A  18       5.333 -10.308  11.331  1.00  0.00           H  
ATOM    304 2HG  LYS A  18       4.133 -10.439  12.610  1.00  0.00           H  
ATOM    305 1HD  LYS A  18       4.722 -12.811  12.963  1.00  0.00           H  
ATOM    306 2HD  LYS A  18       5.970 -12.677  11.713  1.00  0.00           H  
ATOM    307 1HE  LYS A  18       7.133 -10.962  13.049  1.00  0.00           H  
ATOM    308 2HE  LYS A  18       5.867 -11.070  14.288  1.00  0.00           H  
ATOM    309 1HZ  LYS A  18       7.785 -12.386  14.872  1.00  0.00           H  
ATOM    310 2HZ  LYS A  18       6.481 -13.367  14.637  1.00  0.00           H  
ATOM    311 3HZ  LYS A  18       7.659 -13.272  13.488  1.00  0.00           H  
ATOM    312  N   LYS A  19       0.892 -11.793   9.319  1.00  0.00           N  
ATOM    313  CA  LYS A  19       0.070 -12.423   8.286  1.00  0.00           C  
ATOM    314  C   LYS A  19      -0.568 -11.382   7.379  1.00  0.00           C  
ATOM    315  O   LYS A  19      -0.651 -11.581   6.164  1.00  0.00           O  
ATOM    316  CB  LYS A  19      -1.019 -13.293   8.913  1.00  0.00           C  
ATOM    317  CG  LYS A  19      -0.515 -14.577   9.561  1.00  0.00           C  
ATOM    318  CD  LYS A  19      -1.661 -15.345  10.217  1.00  0.00           C  
ATOM    319  CE  LYS A  19      -1.172 -16.617  10.900  1.00  0.00           C  
ATOM    320  NZ  LYS A  19      -2.288 -17.351  11.577  1.00  0.00           N  
ATOM    321  H   LYS A  19       0.661 -11.956  10.308  1.00  0.00           H  
ATOM    322  HA  LYS A  19       0.712 -13.053   7.672  1.00  0.00           H  
ATOM    323 1HB  LYS A  19      -1.535 -12.717   9.680  1.00  0.00           H  
ATOM    324 2HB  LYS A  19      -1.752 -13.559   8.154  1.00  0.00           H  
ATOM    325 1HG  LYS A  19      -0.056 -15.204   8.796  1.00  0.00           H  
ATOM    326 2HG  LYS A  19       0.238 -14.341  10.305  1.00  0.00           H  
ATOM    327 1HD  LYS A  19      -2.136 -14.706  10.964  1.00  0.00           H  
ATOM    328 2HD  LYS A  19      -2.403 -15.608   9.464  1.00  0.00           H  
ATOM    329 1HE  LYS A  19      -0.720 -17.271  10.155  1.00  0.00           H  
ATOM    330 2HE  LYS A  19      -0.418 -16.354  11.645  1.00  0.00           H  
ATOM    331 1HZ  LYS A  19      -1.926 -18.186  12.017  1.00  0.00           H  
ATOM    332 2HZ  LYS A  19      -2.707 -16.755  12.281  1.00  0.00           H  
ATOM    333 3HZ  LYS A  19      -2.987 -17.608  10.895  1.00  0.00           H  
ATOM    334  N   ILE A  20      -1.012 -10.275   7.963  1.00  0.00           N  
ATOM    335  CA  ILE A  20      -1.613  -9.207   7.196  1.00  0.00           C  
ATOM    336  C   ILE A  20      -0.577  -8.608   6.269  1.00  0.00           C  
ATOM    337  O   ILE A  20      -0.851  -8.398   5.086  1.00  0.00           O  
ATOM    338  CB  ILE A  20      -2.230  -8.154   8.104  1.00  0.00           C  
ATOM    339  CG1 ILE A  20      -3.429  -8.785   8.831  1.00  0.00           C  
ATOM    340  CG2 ILE A  20      -2.688  -6.976   7.233  1.00  0.00           C  
ATOM    341  CD1 ILE A  20      -3.912  -8.005  10.006  1.00  0.00           C  
ATOM    342  H   ILE A  20      -0.966 -10.204   8.985  1.00  0.00           H  
ATOM    343  HA  ILE A  20      -2.414  -9.625   6.589  1.00  0.00           H  
ATOM    344  HB  ILE A  20      -1.508  -7.825   8.853  1.00  0.00           H  
ATOM    345 1HG1 ILE A  20      -4.252  -8.870   8.120  1.00  0.00           H  
ATOM    346 2HG1 ILE A  20      -3.169  -9.780   9.155  1.00  0.00           H  
ATOM    347 1HG2 ILE A  20      -3.135  -6.265   7.844  1.00  0.00           H  
ATOM    348 2HG2 ILE A  20      -1.845  -6.522   6.722  1.00  0.00           H  
ATOM    349 3HG2 ILE A  20      -3.416  -7.316   6.489  1.00  0.00           H  
ATOM    350 1HD1 ILE A  20      -4.763  -8.512  10.454  1.00  0.00           H  
ATOM    351 2HD1 ILE A  20      -3.109  -7.929  10.738  1.00  0.00           H  
ATOM    352 3HD1 ILE A  20      -4.202  -7.043   9.708  1.00  0.00           H  
ATOM    353  N   ALA A  21       0.637  -8.338   6.749  1.00  0.00           N  
ATOM    354  CA  ALA A  21       1.607  -7.776   5.824  1.00  0.00           C  
ATOM    355  C   ALA A  21       1.773  -8.694   4.612  1.00  0.00           C  
ATOM    356  O   ALA A  21       1.861  -8.204   3.479  1.00  0.00           O  
ATOM    357  CB  ALA A  21       2.943  -7.585   6.496  1.00  0.00           C  
ATOM    358  H   ALA A  21       0.856  -8.481   7.744  1.00  0.00           H  
ATOM    359  HA  ALA A  21       1.235  -6.814   5.479  1.00  0.00           H  
ATOM    360 1HB  ALA A  21       3.631  -7.157   5.776  1.00  0.00           H  
ATOM    361 2HB  ALA A  21       2.826  -6.921   7.336  1.00  0.00           H  
ATOM    362 3HB  ALA A  21       3.319  -8.547   6.843  1.00  0.00           H  
ATOM    363  N   GLU A  22       1.781 -10.021   4.830  1.00  0.00           N  
ATOM    364  CA  GLU A  22       1.853 -10.948   3.703  1.00  0.00           C  
ATOM    365  C   GLU A  22       0.645 -10.790   2.771  1.00  0.00           C  
ATOM    366  O   GLU A  22       0.813 -10.776   1.551  1.00  0.00           O  
ATOM    367  CB  GLU A  22       1.957 -12.401   4.165  1.00  0.00           C  
ATOM    368  CG  GLU A  22       2.027 -13.412   3.013  1.00  0.00           C  
ATOM    369  CD  GLU A  22       2.178 -14.832   3.475  1.00  0.00           C  
ATOM    370  OE1 GLU A  22       2.470 -15.043   4.626  1.00  0.00           O  
ATOM    371  OE2 GLU A  22       1.967 -15.721   2.671  1.00  0.00           O  
ATOM    372  H   GLU A  22       1.777 -10.371   5.796  1.00  0.00           H  
ATOM    373  HA  GLU A  22       2.750 -10.715   3.133  1.00  0.00           H  
ATOM    374 1HB  GLU A  22       2.843 -12.522   4.787  1.00  0.00           H  
ATOM    375 2HB  GLU A  22       1.098 -12.656   4.773  1.00  0.00           H  
ATOM    376 1HG  GLU A  22       1.113 -13.342   2.426  1.00  0.00           H  
ATOM    377 2HG  GLU A  22       2.860 -13.151   2.363  1.00  0.00           H  
ATOM    378  N   GLU A  23      -0.570 -10.702   3.329  1.00  0.00           N  
ATOM    379  CA  GLU A  23      -1.767 -10.534   2.502  1.00  0.00           C  
ATOM    380  C   GLU A  23      -1.706  -9.256   1.660  1.00  0.00           C  
ATOM    381  O   GLU A  23      -2.067  -9.270   0.474  1.00  0.00           O  
ATOM    382  CB  GLU A  23      -3.039 -10.535   3.350  1.00  0.00           C  
ATOM    383  CG  GLU A  23      -4.338 -10.481   2.531  1.00  0.00           C  
ATOM    384  CD  GLU A  23      -5.571 -10.590   3.382  1.00  0.00           C  
ATOM    385  OE1 GLU A  23      -5.436 -10.752   4.567  1.00  0.00           O  
ATOM    386  OE2 GLU A  23      -6.665 -10.521   2.857  1.00  0.00           O  
ATOM    387  H   GLU A  23      -0.652 -10.800   4.350  1.00  0.00           H  
ATOM    388  HA  GLU A  23      -1.823 -11.383   1.819  1.00  0.00           H  
ATOM    389 1HB  GLU A  23      -3.055 -11.426   3.979  1.00  0.00           H  
ATOM    390 2HB  GLU A  23      -3.025  -9.668   4.015  1.00  0.00           H  
ATOM    391 1HG  GLU A  23      -4.373  -9.559   1.973  1.00  0.00           H  
ATOM    392 2HG  GLU A  23      -4.327 -11.298   1.812  1.00  0.00           H  
ATOM    393  N   ILE A  24      -1.221  -8.158   2.262  1.00  0.00           N  
ATOM    394  CA  ILE A  24      -1.113  -6.898   1.536  1.00  0.00           C  
ATOM    395  C   ILE A  24      -0.120  -7.091   0.406  1.00  0.00           C  
ATOM    396  O   ILE A  24      -0.385  -6.670  -0.723  1.00  0.00           O  
ATOM    397  CB  ILE A  24      -0.626  -5.718   2.428  1.00  0.00           C  
ATOM    398  CG1 ILE A  24      -1.711  -5.355   3.484  1.00  0.00           C  
ATOM    399  CG2 ILE A  24      -0.324  -4.477   1.519  1.00  0.00           C  
ATOM    400  CD1 ILE A  24      -1.285  -4.436   4.591  1.00  0.00           C  
ATOM    401  H   ILE A  24      -0.975  -8.224   3.253  1.00  0.00           H  
ATOM    402  HA  ILE A  24      -2.072  -6.644   1.108  1.00  0.00           H  
ATOM    403  HB  ILE A  24       0.267  -6.022   2.965  1.00  0.00           H  
ATOM    404 1HG1 ILE A  24      -2.540  -4.883   2.975  1.00  0.00           H  
ATOM    405 2HG1 ILE A  24      -2.050  -6.275   3.954  1.00  0.00           H  
ATOM    406 1HG2 ILE A  24       0.019  -3.649   2.123  1.00  0.00           H  
ATOM    407 2HG2 ILE A  24       0.452  -4.713   0.791  1.00  0.00           H  
ATOM    408 3HG2 ILE A  24      -1.233  -4.185   0.989  1.00  0.00           H  
ATOM    409 1HD1 ILE A  24      -2.132  -4.278   5.250  1.00  0.00           H  
ATOM    410 2HD1 ILE A  24      -0.471  -4.894   5.152  1.00  0.00           H  
ATOM    411 3HD1 ILE A  24      -0.960  -3.483   4.197  1.00  0.00           H  
ATOM    412  N   ALA A  25       1.020  -7.708   0.708  1.00  0.00           N  
ATOM    413  CA  ALA A  25       2.049  -7.952  -0.282  1.00  0.00           C  
ATOM    414  C   ALA A  25       1.548  -8.758  -1.460  1.00  0.00           C  
ATOM    415  O   ALA A  25       1.860  -8.430  -2.609  1.00  0.00           O  
ATOM    416  CB  ALA A  25       3.168  -8.726   0.357  1.00  0.00           C  
ATOM    417  H   ALA A  25       1.187  -7.993   1.677  1.00  0.00           H  
ATOM    418  HA  ALA A  25       2.407  -6.990  -0.647  1.00  0.00           H  
ATOM    419 1HB  ALA A  25       3.928  -8.911  -0.378  1.00  0.00           H  
ATOM    420 2HB  ALA A  25       3.567  -8.160   1.198  1.00  0.00           H  
ATOM    421 3HB  ALA A  25       2.797  -9.673   0.711  1.00  0.00           H  
ATOM    422  N   ARG A  26       0.753  -9.797  -1.194  1.00  0.00           N  
ATOM    423  CA  ARG A  26       0.218 -10.602  -2.275  1.00  0.00           C  
ATOM    424  C   ARG A  26      -0.705  -9.775  -3.150  1.00  0.00           C  
ATOM    425  O   ARG A  26      -0.645  -9.872  -4.379  1.00  0.00           O  
ATOM    426  CB  ARG A  26      -0.492 -11.825  -1.725  1.00  0.00           C  
ATOM    427  CG  ARG A  26       0.459 -12.887  -1.172  1.00  0.00           C  
ATOM    428  CD  ARG A  26      -0.257 -14.066  -0.616  1.00  0.00           C  
ATOM    429  NE  ARG A  26       0.677 -15.074  -0.090  1.00  0.00           N  
ATOM    430  CZ  ARG A  26       1.291 -16.034  -0.806  1.00  0.00           C  
ATOM    431  NH1 ARG A  26       1.097 -16.171  -2.109  1.00  0.00           N  
ATOM    432  NH2 ARG A  26       2.098 -16.841  -0.155  1.00  0.00           N  
ATOM    433  H   ARG A  26       0.575 -10.052  -0.217  1.00  0.00           H  
ATOM    434  HA  ARG A  26       1.052 -10.948  -2.885  1.00  0.00           H  
ATOM    435 1HB  ARG A  26      -1.156 -11.519  -0.915  1.00  0.00           H  
ATOM    436 2HB  ARG A  26      -1.103 -12.278  -2.504  1.00  0.00           H  
ATOM    437 1HG  ARG A  26       1.120 -13.223  -1.968  1.00  0.00           H  
ATOM    438 2HG  ARG A  26       1.059 -12.452  -0.373  1.00  0.00           H  
ATOM    439 1HD  ARG A  26      -0.886 -13.730   0.211  1.00  0.00           H  
ATOM    440 2HD  ARG A  26      -0.881 -14.525  -1.377  1.00  0.00           H  
ATOM    441  HE  ARG A  26       0.908 -15.066   0.919  1.00  0.00           H  
ATOM    442 1HH1 ARG A  26       0.476 -15.547  -2.599  1.00  0.00           H  
ATOM    443 2HH1 ARG A  26       1.574 -16.903  -2.617  1.00  0.00           H  
ATOM    444 1HH2 ARG A  26       2.214 -16.689   0.861  1.00  0.00           H  
ATOM    445 2HH2 ARG A  26       2.587 -17.582  -0.631  1.00  0.00           H  
ATOM    446  N   ALA A  27      -1.548  -8.949  -2.532  1.00  0.00           N  
ATOM    447  CA  ALA A  27      -2.456  -8.112  -3.294  1.00  0.00           C  
ATOM    448  C   ALA A  27      -1.674  -7.137  -4.206  1.00  0.00           C  
ATOM    449  O   ALA A  27      -2.040  -6.920  -5.368  1.00  0.00           O  
ATOM    450  CB  ALA A  27      -3.365  -7.387  -2.327  1.00  0.00           C  
ATOM    451  H   ALA A  27      -1.595  -8.951  -1.505  1.00  0.00           H  
ATOM    452  HA  ALA A  27      -3.064  -8.761  -3.924  1.00  0.00           H  
ATOM    453 1HB  ALA A  27      -4.082  -6.820  -2.872  1.00  0.00           H  
ATOM    454 2HB  ALA A  27      -3.880  -8.123  -1.716  1.00  0.00           H  
ATOM    455 3HB  ALA A  27      -2.775  -6.740  -1.682  1.00  0.00           H  
ATOM    456  N   VAL A  28      -0.563  -6.592  -3.696  1.00  0.00           N  
ATOM    457  CA  VAL A  28       0.275  -5.692  -4.484  1.00  0.00           C  
ATOM    458  C   VAL A  28       0.927  -6.435  -5.657  1.00  0.00           C  
ATOM    459  O   VAL A  28       1.012  -5.883  -6.762  1.00  0.00           O  
ATOM    460  CB  VAL A  28       1.326  -4.986  -3.617  1.00  0.00           C  
ATOM    461  CG1 VAL A  28       2.303  -4.191  -4.510  1.00  0.00           C  
ATOM    462  CG2 VAL A  28       0.603  -4.042  -2.640  1.00  0.00           C  
ATOM    463  H   VAL A  28      -0.341  -6.778  -2.710  1.00  0.00           H  
ATOM    464  HA  VAL A  28      -0.368  -4.916  -4.896  1.00  0.00           H  
ATOM    465  HB  VAL A  28       1.898  -5.734  -3.061  1.00  0.00           H  
ATOM    466 1HG1 VAL A  28       3.029  -3.706  -3.885  1.00  0.00           H  
ATOM    467 2HG1 VAL A  28       2.818  -4.851  -5.195  1.00  0.00           H  
ATOM    468 3HG1 VAL A  28       1.754  -3.441  -5.080  1.00  0.00           H  
ATOM    469 1HG2 VAL A  28       1.332  -3.542  -2.009  1.00  0.00           H  
ATOM    470 2HG2 VAL A  28       0.037  -3.301  -3.202  1.00  0.00           H  
ATOM    471 3HG2 VAL A  28      -0.078  -4.610  -2.018  1.00  0.00           H  
ATOM    472  N   GLU A  29       1.447  -7.647  -5.419  1.00  0.00           N  
ATOM    473  CA  GLU A  29       2.022  -8.437  -6.505  1.00  0.00           C  
ATOM    474  C   GLU A  29       0.995  -8.672  -7.598  1.00  0.00           C  
ATOM    475  O   GLU A  29       1.328  -8.586  -8.784  1.00  0.00           O  
ATOM    476  CB  GLU A  29       2.558  -9.778  -6.018  1.00  0.00           C  
ATOM    477  CG  GLU A  29       3.165 -10.641  -7.141  1.00  0.00           C  
ATOM    478  CD  GLU A  29       3.740 -11.939  -6.653  1.00  0.00           C  
ATOM    479  OE1 GLU A  29       4.052 -12.034  -5.493  1.00  0.00           O  
ATOM    480  OE2 GLU A  29       3.828 -12.862  -7.442  1.00  0.00           O  
ATOM    481  H   GLU A  29       1.438  -8.022  -4.463  1.00  0.00           H  
ATOM    482  HA  GLU A  29       2.837  -7.882  -6.948  1.00  0.00           H  
ATOM    483 1HB  GLU A  29       3.321  -9.607  -5.258  1.00  0.00           H  
ATOM    484 2HB  GLU A  29       1.751 -10.343  -5.550  1.00  0.00           H  
ATOM    485 1HG  GLU A  29       2.390 -10.867  -7.872  1.00  0.00           H  
ATOM    486 2HG  GLU A  29       3.942 -10.066  -7.646  1.00  0.00           H  
ATOM    487  N   LYS A  30      -0.252  -8.971  -7.215  1.00  0.00           N  
ATOM    488  CA  LYS A  30      -1.299  -9.172  -8.202  1.00  0.00           C  
ATOM    489  C   LYS A  30      -1.475  -7.920  -9.050  1.00  0.00           C  
ATOM    490  O   LYS A  30      -1.679  -8.026 -10.265  1.00  0.00           O  
ATOM    491  CB  LYS A  30      -2.612  -9.569  -7.538  1.00  0.00           C  
ATOM    492  CG  LYS A  30      -2.601 -10.973  -6.963  1.00  0.00           C  
ATOM    493  CD  LYS A  30      -3.899 -11.297  -6.245  1.00  0.00           C  
ATOM    494  CE  LYS A  30      -3.864 -12.704  -5.641  1.00  0.00           C  
ATOM    495  NZ  LYS A  30      -5.102 -13.013  -4.858  1.00  0.00           N  
ATOM    496  H   LYS A  30      -0.450  -9.093  -6.215  1.00  0.00           H  
ATOM    497  HA  LYS A  30      -0.994  -9.982  -8.863  1.00  0.00           H  
ATOM    498 1HB  LYS A  30      -2.838  -8.876  -6.733  1.00  0.00           H  
ATOM    499 2HB  LYS A  30      -3.419  -9.506  -8.261  1.00  0.00           H  
ATOM    500 1HG  LYS A  30      -2.454 -11.687  -7.773  1.00  0.00           H  
ATOM    501 2HG  LYS A  30      -1.773 -11.073  -6.269  1.00  0.00           H  
ATOM    502 1HD  LYS A  30      -4.058 -10.577  -5.438  1.00  0.00           H  
ATOM    503 2HD  LYS A  30      -4.736 -11.224  -6.936  1.00  0.00           H  
ATOM    504 1HE  LYS A  30      -3.769 -13.428  -6.447  1.00  0.00           H  
ATOM    505 2HE  LYS A  30      -2.999 -12.790  -4.983  1.00  0.00           H  
ATOM    506 1HZ  LYS A  30      -5.047 -13.942  -4.482  1.00  0.00           H  
ATOM    507 2HZ  LYS A  30      -5.212 -12.339  -4.069  1.00  0.00           H  
ATOM    508 3HZ  LYS A  30      -5.910 -12.938  -5.454  1.00  0.00           H  
ATOM    509  N   LEU A  31      -1.377  -6.732  -8.427  1.00  0.00           N  
ATOM    510  CA  LEU A  31      -1.516  -5.496  -9.186  1.00  0.00           C  
ATOM    511  C   LEU A  31      -0.385  -5.407 -10.192  1.00  0.00           C  
ATOM    512  O   LEU A  31      -0.633  -5.093 -11.358  1.00  0.00           O  
ATOM    513  CB  LEU A  31      -1.486  -4.253  -8.268  1.00  0.00           C  
ATOM    514  CG  LEU A  31      -1.722  -2.860  -8.942  1.00  0.00           C  
ATOM    515  CD1 LEU A  31      -3.122  -2.822  -9.584  1.00  0.00           C  
ATOM    516  CD2 LEU A  31      -1.590  -1.758  -7.895  1.00  0.00           C  
ATOM    517  H   LEU A  31      -1.290  -6.716  -7.404  1.00  0.00           H  
ATOM    518  HA  LEU A  31      -2.450  -5.531  -9.727  1.00  0.00           H  
ATOM    519 1HB  LEU A  31      -2.206  -4.374  -7.487  1.00  0.00           H  
ATOM    520 2HB  LEU A  31      -0.505  -4.209  -7.802  1.00  0.00           H  
ATOM    521  HG  LEU A  31      -0.987  -2.705  -9.723  1.00  0.00           H  
ATOM    522 1HD1 LEU A  31      -3.284  -1.858 -10.051  1.00  0.00           H  
ATOM    523 2HD1 LEU A  31      -3.198  -3.585 -10.330  1.00  0.00           H  
ATOM    524 3HD1 LEU A  31      -3.884  -2.982  -8.818  1.00  0.00           H  
ATOM    525 1HD2 LEU A  31      -1.749  -0.788  -8.370  1.00  0.00           H  
ATOM    526 2HD2 LEU A  31      -2.334  -1.903  -7.113  1.00  0.00           H  
ATOM    527 3HD2 LEU A  31      -0.595  -1.790  -7.457  1.00  0.00           H  
ATOM    528  N   ALA A  32       0.856  -5.718  -9.770  1.00  0.00           N  
ATOM    529  CA  ALA A  32       1.978  -5.668 -10.710  1.00  0.00           C  
ATOM    530  C   ALA A  32       1.720  -6.609 -11.873  1.00  0.00           C  
ATOM    531  O   ALA A  32       1.950  -6.242 -13.021  1.00  0.00           O  
ATOM    532  CB  ALA A  32       3.284  -6.019 -10.027  1.00  0.00           C  
ATOM    533  H   ALA A  32       1.000  -5.941  -8.777  1.00  0.00           H  
ATOM    534  HA  ALA A  32       2.061  -4.670 -11.102  1.00  0.00           H  
ATOM    535 1HB  ALA A  32       4.101  -5.963 -10.737  1.00  0.00           H  
ATOM    536 2HB  ALA A  32       3.456  -5.314  -9.222  1.00  0.00           H  
ATOM    537 3HB  ALA A  32       3.227  -7.029  -9.624  1.00  0.00           H  
ATOM    538  N   ARG A  33       1.192  -7.799 -11.597  1.00  0.00           N  
ATOM    539  CA  ARG A  33       0.912  -8.742 -12.667  1.00  0.00           C  
ATOM    540  C   ARG A  33      -0.125  -8.199 -13.648  1.00  0.00           C  
ATOM    541  O   ARG A  33       0.035  -8.359 -14.861  1.00  0.00           O  
ATOM    542  CB  ARG A  33       0.490 -10.075 -12.083  1.00  0.00           C  
ATOM    543  CG  ARG A  33       1.647 -10.838 -11.444  1.00  0.00           C  
ATOM    544  CD  ARG A  33       1.223 -12.108 -10.804  1.00  0.00           C  
ATOM    545  NE  ARG A  33       2.366 -12.819 -10.209  1.00  0.00           N  
ATOM    546  CZ  ARG A  33       3.178 -13.680 -10.847  1.00  0.00           C  
ATOM    547  NH1 ARG A  33       3.004 -13.995 -12.123  1.00  0.00           N  
ATOM    548  NH2 ARG A  33       4.161 -14.205 -10.149  1.00  0.00           N  
ATOM    549  H   ARG A  33       1.044  -8.062 -10.616  1.00  0.00           H  
ATOM    550  HA  ARG A  33       1.833  -8.913 -13.214  1.00  0.00           H  
ATOM    551 1HB  ARG A  33      -0.267  -9.916 -11.322  1.00  0.00           H  
ATOM    552 2HB  ARG A  33       0.054 -10.698 -12.861  1.00  0.00           H  
ATOM    553 1HG  ARG A  33       2.390 -11.064 -12.206  1.00  0.00           H  
ATOM    554 2HG  ARG A  33       2.105 -10.214 -10.675  1.00  0.00           H  
ATOM    555 1HD  ARG A  33       0.520 -11.877 -10.001  1.00  0.00           H  
ATOM    556 2HD  ARG A  33       0.739 -12.757 -11.528  1.00  0.00           H  
ATOM    557  HE  ARG A  33       2.603 -12.648  -9.216  1.00  0.00           H  
ATOM    558 1HH1 ARG A  33       2.245 -13.590 -12.649  1.00  0.00           H  
ATOM    559 2HH1 ARG A  33       3.628 -14.650 -12.572  1.00  0.00           H  
ATOM    560 1HH2 ARG A  33       4.252 -13.925  -9.158  1.00  0.00           H  
ATOM    561 2HH2 ARG A  33       4.801 -14.861 -10.566  1.00  0.00           H  
ATOM    562  N   ALA A  34      -1.186  -7.567 -13.137  1.00  0.00           N  
ATOM    563  CA  ALA A  34      -2.210  -6.956 -13.986  1.00  0.00           C  
ATOM    564  C   ALA A  34      -1.626  -5.811 -14.841  1.00  0.00           C  
ATOM    565  O   ALA A  34      -1.992  -5.658 -16.011  1.00  0.00           O  
ATOM    566  CB  ALA A  34      -3.347  -6.481 -13.124  1.00  0.00           C  
ATOM    567  H   ALA A  34      -1.294  -7.546 -12.116  1.00  0.00           H  
ATOM    568  HA  ALA A  34      -2.584  -7.720 -14.666  1.00  0.00           H  
ATOM    569 1HB  ALA A  34      -4.127  -6.065 -13.747  1.00  0.00           H  
ATOM    570 2HB  ALA A  34      -3.736  -7.326 -12.570  1.00  0.00           H  
ATOM    571 3HB  ALA A  34      -2.971  -5.736 -12.433  1.00  0.00           H  
ATOM    572  N   ILE A  35      -0.703  -5.032 -14.269  1.00  0.00           N  
ATOM    573  CA  ILE A  35      -0.032  -3.944 -14.985  1.00  0.00           C  
ATOM    574  C   ILE A  35       0.771  -4.556 -16.130  1.00  0.00           C  
ATOM    575  O   ILE A  35       0.782  -4.043 -17.255  1.00  0.00           O  
ATOM    576  CB  ILE A  35       0.914  -3.144 -14.072  1.00  0.00           C  
ATOM    577  CG1 ILE A  35       0.123  -2.404 -13.016  1.00  0.00           C  
ATOM    578  CG2 ILE A  35       1.657  -2.079 -14.956  1.00  0.00           C  
ATOM    579  CD1 ILE A  35       0.932  -1.906 -11.839  1.00  0.00           C  
ATOM    580  H   ILE A  35      -0.498  -5.188 -13.273  1.00  0.00           H  
ATOM    581  HA  ILE A  35      -0.787  -3.274 -15.400  1.00  0.00           H  
ATOM    582  HB  ILE A  35       1.624  -3.806 -13.586  1.00  0.00           H  
ATOM    583 1HG1 ILE A  35      -0.297  -1.542 -13.500  1.00  0.00           H  
ATOM    584 2HG1 ILE A  35      -0.690  -3.027 -12.657  1.00  0.00           H  
ATOM    585 1HG2 ILE A  35       2.329  -1.495 -14.352  1.00  0.00           H  
ATOM    586 2HG2 ILE A  35       2.231  -2.562 -15.734  1.00  0.00           H  
ATOM    587 3HG2 ILE A  35       0.924  -1.418 -15.422  1.00  0.00           H  
ATOM    588 1HD1 ILE A  35       0.292  -1.361 -11.163  1.00  0.00           H  
ATOM    589 2HD1 ILE A  35       1.342  -2.723 -11.320  1.00  0.00           H  
ATOM    590 3HD1 ILE A  35       1.725  -1.275 -12.154  1.00  0.00           H  
ATOM    591  N   ILE A  36       1.478  -5.645 -15.824  1.00  0.00           N  
ATOM    592  CA  ILE A  36       2.274  -6.347 -16.806  1.00  0.00           C  
ATOM    593  C   ILE A  36       1.401  -6.862 -17.931  1.00  0.00           C  
ATOM    594  O   ILE A  36       1.774  -6.713 -19.098  1.00  0.00           O  
ATOM    595  CB  ILE A  36       3.037  -7.526 -16.175  1.00  0.00           C  
ATOM    596  CG1 ILE A  36       4.065  -6.961 -15.240  1.00  0.00           C  
ATOM    597  CG2 ILE A  36       3.678  -8.390 -17.282  1.00  0.00           C  
ATOM    598  CD1 ILE A  36       4.733  -7.918 -14.270  1.00  0.00           C  
ATOM    599  H   ILE A  36       1.467  -5.976 -14.852  1.00  0.00           H  
ATOM    600  HA  ILE A  36       2.999  -5.646 -17.225  1.00  0.00           H  
ATOM    601  HB  ILE A  36       2.365  -8.132 -15.588  1.00  0.00           H  
ATOM    602 1HG1 ILE A  36       4.784  -6.525 -15.848  1.00  0.00           H  
ATOM    603 2HG1 ILE A  36       3.611  -6.194 -14.670  1.00  0.00           H  
ATOM    604 1HG2 ILE A  36       4.225  -9.212 -16.839  1.00  0.00           H  
ATOM    605 2HG2 ILE A  36       2.916  -8.804 -17.942  1.00  0.00           H  
ATOM    606 3HG2 ILE A  36       4.352  -7.775 -17.869  1.00  0.00           H  
ATOM    607 1HD1 ILE A  36       5.451  -7.368 -13.673  1.00  0.00           H  
ATOM    608 2HD1 ILE A  36       3.993  -8.354 -13.616  1.00  0.00           H  
ATOM    609 3HD1 ILE A  36       5.243  -8.699 -14.801  1.00  0.00           H  
ATOM    610  N   GLU A  37       0.272  -7.504 -17.599  1.00  0.00           N  
ATOM    611  CA  GLU A  37      -0.617  -8.016 -18.627  1.00  0.00           C  
ATOM    612  C   GLU A  37      -1.089  -6.860 -19.516  1.00  0.00           C  
ATOM    613  O   GLU A  37      -1.127  -6.993 -20.734  1.00  0.00           O  
ATOM    614  CB  GLU A  37      -1.799  -8.765 -18.028  1.00  0.00           C  
ATOM    615  CG  GLU A  37      -2.589  -9.566 -19.061  1.00  0.00           C  
ATOM    616  CD  GLU A  37      -3.733 -10.328 -18.474  1.00  0.00           C  
ATOM    617  OE1 GLU A  37      -4.104 -10.056 -17.354  1.00  0.00           O  
ATOM    618  OE2 GLU A  37      -4.238 -11.221 -19.120  1.00  0.00           O  
ATOM    619  H   GLU A  37       0.047  -7.652 -16.612  1.00  0.00           H  
ATOM    620  HA  GLU A  37      -0.056  -8.717 -19.246  1.00  0.00           H  
ATOM    621 1HB  GLU A  37      -1.447  -9.444 -17.250  1.00  0.00           H  
ATOM    622 2HB  GLU A  37      -2.479  -8.049 -17.557  1.00  0.00           H  
ATOM    623 1HG  GLU A  37      -2.936  -8.912 -19.827  1.00  0.00           H  
ATOM    624 2HG  GLU A  37      -1.905 -10.272 -19.531  1.00  0.00           H  
ATOM    625  N   ALA A  38      -1.394  -5.691 -18.928  1.00  0.00           N  
ATOM    626  CA  ALA A  38      -1.818  -4.548 -19.739  1.00  0.00           C  
ATOM    627  C   ALA A  38      -0.763  -4.207 -20.791  1.00  0.00           C  
ATOM    628  O   ALA A  38      -1.077  -4.002 -21.972  1.00  0.00           O  
ATOM    629  CB  ALA A  38      -2.053  -3.339 -18.835  1.00  0.00           C  
ATOM    630  H   ALA A  38      -1.396  -5.624 -17.904  1.00  0.00           H  
ATOM    631  HA  ALA A  38      -2.735  -4.802 -20.261  1.00  0.00           H  
ATOM    632 1HB  ALA A  38      -2.369  -2.497 -19.419  1.00  0.00           H  
ATOM    633 2HB  ALA A  38      -2.806  -3.569 -18.094  1.00  0.00           H  
ATOM    634 3HB  ALA A  38      -1.140  -3.083 -18.331  1.00  0.00           H  
ATOM    635  N   LEU A  39       0.504  -4.238 -20.388  1.00  0.00           N  
ATOM    636  CA  LEU A  39       1.582  -3.971 -21.322  1.00  0.00           C  
ATOM    637  C   LEU A  39       1.694  -5.081 -22.383  1.00  0.00           C  
ATOM    638  O   LEU A  39       1.885  -4.786 -23.572  1.00  0.00           O  
ATOM    639  CB  LEU A  39       2.884  -3.767 -20.547  1.00  0.00           C  
ATOM    640  CG  LEU A  39       4.143  -3.456 -21.353  1.00  0.00           C  
ATOM    641  CD1 LEU A  39       3.989  -2.189 -22.214  1.00  0.00           C  
ATOM    642  CD2 LEU A  39       5.306  -3.291 -20.371  1.00  0.00           C  
ATOM    643  H   LEU A  39       0.700  -4.370 -19.385  1.00  0.00           H  
ATOM    644  HA  LEU A  39       1.341  -3.039 -21.831  1.00  0.00           H  
ATOM    645 1HB  LEU A  39       2.727  -2.979 -19.825  1.00  0.00           H  
ATOM    646 2HB  LEU A  39       3.081  -4.685 -19.992  1.00  0.00           H  
ATOM    647  HG  LEU A  39       4.325  -4.254 -22.006  1.00  0.00           H  
ATOM    648 1HD1 LEU A  39       4.913  -2.007 -22.767  1.00  0.00           H  
ATOM    649 2HD1 LEU A  39       3.177  -2.308 -22.927  1.00  0.00           H  
ATOM    650 3HD1 LEU A  39       3.786  -1.355 -21.593  1.00  0.00           H  
ATOM    651 1HD2 LEU A  39       6.202  -3.075 -20.915  1.00  0.00           H  
ATOM    652 2HD2 LEU A  39       5.106  -2.479 -19.702  1.00  0.00           H  
ATOM    653 3HD2 LEU A  39       5.439  -4.207 -19.790  1.00  0.00           H  
ATOM    654  N   GLU A  40       1.590  -6.355 -21.962  1.00  0.00           N  
ATOM    655  CA  GLU A  40       1.643  -7.476 -22.902  1.00  0.00           C  
ATOM    656  C   GLU A  40       0.538  -7.379 -23.951  1.00  0.00           C  
ATOM    657  O   GLU A  40       0.788  -7.644 -25.128  1.00  0.00           O  
ATOM    658  CB  GLU A  40       1.549  -8.827 -22.192  1.00  0.00           C  
ATOM    659  CG  GLU A  40       1.609 -10.039 -23.152  1.00  0.00           C  
ATOM    660  CD  GLU A  40       1.607 -11.372 -22.441  1.00  0.00           C  
ATOM    661  OE1 GLU A  40       1.793 -11.393 -21.253  1.00  0.00           O  
ATOM    662  OE2 GLU A  40       1.393 -12.377 -23.095  1.00  0.00           O  
ATOM    663  H   GLU A  40       1.487  -6.536 -20.957  1.00  0.00           H  
ATOM    664  HA  GLU A  40       2.601  -7.436 -23.419  1.00  0.00           H  
ATOM    665 1HB  GLU A  40       2.356  -8.913 -21.464  1.00  0.00           H  
ATOM    666 2HB  GLU A  40       0.609  -8.879 -21.646  1.00  0.00           H  
ATOM    667 1HG  GLU A  40       0.743 -10.007 -23.814  1.00  0.00           H  
ATOM    668 2HG  GLU A  40       2.503  -9.958 -23.772  1.00  0.00           H  
ATOM    669  N   VAL A  41      -0.680  -7.010 -23.528  1.00  0.00           N  
ATOM    670  CA  VAL A  41      -1.781  -6.846 -24.466  1.00  0.00           C  
ATOM    671  C   VAL A  41      -1.506  -5.744 -25.454  1.00  0.00           C  
ATOM    672  O   VAL A  41      -1.778  -5.932 -26.647  1.00  0.00           O  
ATOM    673  CB  VAL A  41      -3.132  -6.626 -23.753  1.00  0.00           C  
ATOM    674  CG1 VAL A  41      -4.230  -6.174 -24.752  1.00  0.00           C  
ATOM    675  CG2 VAL A  41      -3.551  -7.966 -23.176  1.00  0.00           C  
ATOM    676  H   VAL A  41      -0.822  -6.861 -22.528  1.00  0.00           H  
ATOM    677  HA  VAL A  41      -1.878  -7.773 -25.022  1.00  0.00           H  
ATOM    678  HB  VAL A  41      -3.029  -5.868 -22.969  1.00  0.00           H  
ATOM    679 1HG1 VAL A  41      -5.172  -6.057 -24.217  1.00  0.00           H  
ATOM    680 2HG1 VAL A  41      -3.966  -5.217 -25.203  1.00  0.00           H  
ATOM    681 3HG1 VAL A  41      -4.343  -6.915 -25.537  1.00  0.00           H  
ATOM    682 1HG2 VAL A  41      -4.500  -7.865 -22.702  1.00  0.00           H  
ATOM    683 2HG2 VAL A  41      -3.636  -8.693 -23.976  1.00  0.00           H  
ATOM    684 3HG2 VAL A  41      -2.802  -8.305 -22.457  1.00  0.00           H  
ATOM    685  N   ALA A  42      -0.989  -4.597 -24.999  1.00  0.00           N  
ATOM    686  CA  ALA A  42      -0.687  -3.545 -25.950  1.00  0.00           C  
ATOM    687  C   ALA A  42       0.302  -4.075 -26.993  1.00  0.00           C  
ATOM    688  O   ALA A  42       0.107  -3.864 -28.192  1.00  0.00           O  
ATOM    689  CB  ALA A  42      -0.108  -2.336 -25.230  1.00  0.00           C  
ATOM    690  H   ALA A  42      -0.840  -4.458 -23.992  1.00  0.00           H  
ATOM    691  HA  ALA A  42      -1.606  -3.262 -26.459  1.00  0.00           H  
ATOM    692 1HB  ALA A  42       0.107  -1.553 -25.950  1.00  0.00           H  
ATOM    693 2HB  ALA A  42      -0.830  -1.975 -24.495  1.00  0.00           H  
ATOM    694 3HB  ALA A  42       0.811  -2.628 -24.720  1.00  0.00           H  
ATOM    695  N   TRP A  43       1.310  -4.835 -26.550  1.00  0.00           N  
ATOM    696  CA  TRP A  43       2.278  -5.419 -27.464  1.00  0.00           C  
ATOM    697  C   TRP A  43       1.665  -6.399 -28.458  1.00  0.00           C  
ATOM    698  O   TRP A  43       1.974  -6.334 -29.653  1.00  0.00           O  
ATOM    699  CB  TRP A  43       3.432  -6.054 -26.705  1.00  0.00           C  
ATOM    700  CG  TRP A  43       4.336  -6.842 -27.581  1.00  0.00           C  
ATOM    701  CD1 TRP A  43       5.300  -6.368 -28.394  1.00  0.00           C  
ATOM    702  CD2 TRP A  43       4.373  -8.276 -27.706  1.00  0.00           C  
ATOM    703  NE1 TRP A  43       5.922  -7.402 -29.048  1.00  0.00           N  
ATOM    704  CE2 TRP A  43       5.360  -8.578 -28.637  1.00  0.00           C  
ATOM    705  CE3 TRP A  43       3.653  -9.307 -27.112  1.00  0.00           C  
ATOM    706  CZ2 TRP A  43       5.643  -9.878 -29.004  1.00  0.00           C  
ATOM    707  CZ3 TRP A  43       3.938 -10.612 -27.471  1.00  0.00           C  
ATOM    708  CH2 TRP A  43       4.906 -10.892 -28.395  1.00  0.00           C  
ATOM    709  H   TRP A  43       1.432  -4.966 -25.538  1.00  0.00           H  
ATOM    710  HA  TRP A  43       2.707  -4.603 -28.041  1.00  0.00           H  
ATOM    711 1HB  TRP A  43       4.003  -5.260 -26.245  1.00  0.00           H  
ATOM    712 2HB  TRP A  43       3.052  -6.689 -25.914  1.00  0.00           H  
ATOM    713  HD1 TRP A  43       5.524  -5.332 -28.512  1.00  0.00           H  
ATOM    714  HE1 TRP A  43       6.702  -7.313 -29.742  1.00  0.00           H  
ATOM    715  HE3 TRP A  43       2.886  -9.085 -26.375  1.00  0.00           H  
ATOM    716  HZ2 TRP A  43       6.419 -10.112 -29.734  1.00  0.00           H  
ATOM    717  HZ3 TRP A  43       3.368 -11.408 -26.997  1.00  0.00           H  
ATOM    718  HH2 TRP A  43       5.106 -11.930 -28.656  1.00  0.00           H  
ATOM    719  N   ARG A  44       0.825  -7.324 -27.989  1.00  0.00           N  
ATOM    720  CA  ARG A  44       0.222  -8.275 -28.910  1.00  0.00           C  
ATOM    721  C   ARG A  44      -0.634  -7.566 -29.957  1.00  0.00           C  
ATOM    722  O   ARG A  44      -0.623  -7.940 -31.137  1.00  0.00           O  
ATOM    723  CB  ARG A  44      -0.601  -9.310 -28.163  1.00  0.00           C  
ATOM    724  CG  ARG A  44       0.244 -10.301 -27.403  1.00  0.00           C  
ATOM    725  CD  ARG A  44      -0.531 -11.343 -26.712  1.00  0.00           C  
ATOM    726  NE  ARG A  44       0.357 -12.246 -25.970  1.00  0.00           N  
ATOM    727  CZ  ARG A  44       1.019 -13.302 -26.476  1.00  0.00           C  
ATOM    728  NH1 ARG A  44       0.924 -13.645 -27.750  1.00  0.00           N  
ATOM    729  NH2 ARG A  44       1.773 -13.984 -25.647  1.00  0.00           N  
ATOM    730  H   ARG A  44       0.630  -7.362 -26.984  1.00  0.00           H  
ATOM    731  HA  ARG A  44       1.028  -8.799 -29.423  1.00  0.00           H  
ATOM    732 1HB  ARG A  44      -1.245  -8.802 -27.442  1.00  0.00           H  
ATOM    733 2HB  ARG A  44      -1.237  -9.853 -28.859  1.00  0.00           H  
ATOM    734 1HG  ARG A  44       0.950 -10.770 -28.082  1.00  0.00           H  
ATOM    735 2HG  ARG A  44       0.784  -9.765 -26.636  1.00  0.00           H  
ATOM    736 1HD  ARG A  44      -1.202 -10.866 -25.994  1.00  0.00           H  
ATOM    737 2HD  ARG A  44      -1.112 -11.924 -27.422  1.00  0.00           H  
ATOM    738  HE  ARG A  44       0.512 -12.074 -24.962  1.00  0.00           H  
ATOM    739 1HH1 ARG A  44       0.341 -13.116 -28.379  1.00  0.00           H  
ATOM    740 2HH1 ARG A  44       1.435 -14.445 -28.097  1.00  0.00           H  
ATOM    741 1HH2 ARG A  44       1.811 -13.670 -24.663  1.00  0.00           H  
ATOM    742 2HH2 ARG A  44       2.295 -14.787 -25.959  1.00  0.00           H  
ATOM    743  N   SER A  45      -1.368  -6.527 -29.534  1.00  0.00           N  
ATOM    744  CA  SER A  45      -2.204  -5.764 -30.448  1.00  0.00           C  
ATOM    745  C   SER A  45      -1.321  -5.113 -31.519  1.00  0.00           C  
ATOM    746  O   SER A  45      -1.633  -5.167 -32.717  1.00  0.00           O  
ATOM    747  CB  SER A  45      -2.994  -4.720 -29.680  1.00  0.00           C  
ATOM    748  OG  SER A  45      -3.862  -4.013 -30.527  1.00  0.00           O  
ATOM    749  H   SER A  45      -1.375  -6.285 -28.538  1.00  0.00           H  
ATOM    750  HA  SER A  45      -2.903  -6.442 -30.936  1.00  0.00           H  
ATOM    751 1HB  SER A  45      -3.561  -5.196 -28.880  1.00  0.00           H  
ATOM    752 2HB  SER A  45      -2.297  -4.025 -29.214  1.00  0.00           H  
ATOM    753  HG  SER A  45      -4.676  -4.554 -30.572  1.00  0.00           H  
ATOM    754  N   ASN A  46      -0.193  -4.527 -31.087  1.00  0.00           N  
ATOM    755  CA  ASN A  46       0.744  -3.858 -31.984  1.00  0.00           C  
ATOM    756  C   ASN A  46       1.318  -4.826 -33.019  1.00  0.00           C  
ATOM    757  O   ASN A  46       1.465  -4.478 -34.200  1.00  0.00           O  
ATOM    758  CB  ASN A  46       1.864  -3.266 -31.155  1.00  0.00           C  
ATOM    759  CG  ASN A  46       1.382  -2.147 -30.367  1.00  0.00           C  
ATOM    760  OD1 ASN A  46       0.327  -1.604 -30.685  1.00  0.00           O  
ATOM    761  ND2 ASN A  46       2.095  -1.792 -29.329  1.00  0.00           N  
ATOM    762  H   ASN A  46      -0.017  -4.486 -30.078  1.00  0.00           H  
ATOM    763  HA  ASN A  46       0.216  -3.072 -32.518  1.00  0.00           H  
ATOM    764 1HB  ASN A  46       2.240  -4.016 -30.473  1.00  0.00           H  
ATOM    765 2HB  ASN A  46       2.698  -2.957 -31.763  1.00  0.00           H  
ATOM    766 1HD2 ASN A  46       1.778  -1.047 -28.746  1.00  0.00           H  
ATOM    767 2HD2 ASN A  46       2.932  -2.292 -29.105  1.00  0.00           H  
ATOM    768  N   LYS A  47       1.612  -6.056 -32.586  1.00  0.00           N  
ATOM    769  CA  LYS A  47       2.119  -7.069 -33.497  1.00  0.00           C  
ATOM    770  C   LYS A  47       1.089  -7.353 -34.585  1.00  0.00           C  
ATOM    771  O   LYS A  47       1.432  -7.370 -35.774  1.00  0.00           O  
ATOM    772  CB  LYS A  47       2.482  -8.356 -32.755  1.00  0.00           C  
ATOM    773  CG  LYS A  47       3.064  -9.442 -33.664  1.00  0.00           C  
ATOM    774  CD  LYS A  47       3.478 -10.686 -32.894  1.00  0.00           C  
ATOM    775  CE  LYS A  47       4.027 -11.738 -33.852  1.00  0.00           C  
ATOM    776  NZ  LYS A  47       4.398 -13.000 -33.155  1.00  0.00           N  
ATOM    777  H   LYS A  47       1.534  -6.255 -31.582  1.00  0.00           H  
ATOM    778  HA  LYS A  47       3.019  -6.685 -33.975  1.00  0.00           H  
ATOM    779 1HB  LYS A  47       3.208  -8.131 -31.969  1.00  0.00           H  
ATOM    780 2HB  LYS A  47       1.592  -8.757 -32.267  1.00  0.00           H  
ATOM    781 1HG  LYS A  47       2.317  -9.732 -34.413  1.00  0.00           H  
ATOM    782 2HG  LYS A  47       3.923  -9.042 -34.184  1.00  0.00           H  
ATOM    783 1HD  LYS A  47       4.246 -10.426 -32.159  1.00  0.00           H  
ATOM    784 2HD  LYS A  47       2.616 -11.096 -32.369  1.00  0.00           H  
ATOM    785 1HE  LYS A  47       3.271 -11.958 -34.609  1.00  0.00           H  
ATOM    786 2HE  LYS A  47       4.913 -11.335 -34.346  1.00  0.00           H  
ATOM    787 1HZ  LYS A  47       4.754 -13.662 -33.831  1.00  0.00           H  
ATOM    788 2HZ  LYS A  47       5.107 -12.814 -32.460  1.00  0.00           H  
ATOM    789 3HZ  LYS A  47       3.580 -13.386 -32.709  1.00  0.00           H  
ATOM    790  N   LYS A  48      -0.176  -7.544 -34.179  1.00  0.00           N  
ATOM    791  CA  LYS A  48      -1.254  -7.824 -35.123  1.00  0.00           C  
ATOM    792  C   LYS A  48      -1.424  -6.687 -36.135  1.00  0.00           C  
ATOM    793  O   LYS A  48      -1.705  -6.937 -37.309  1.00  0.00           O  
ATOM    794  CB  LYS A  48      -2.553  -8.120 -34.372  1.00  0.00           C  
ATOM    795  CG  LYS A  48      -2.527  -9.467 -33.648  1.00  0.00           C  
ATOM    796  CD  LYS A  48      -3.802  -9.741 -32.847  1.00  0.00           C  
ATOM    797  CE  LYS A  48      -3.714 -11.096 -32.143  1.00  0.00           C  
ATOM    798  NZ  LYS A  48      -4.880 -11.360 -31.274  1.00  0.00           N  
ATOM    799  H   LYS A  48      -0.370  -7.539 -33.169  1.00  0.00           H  
ATOM    800  HA  LYS A  48      -0.987  -8.721 -35.686  1.00  0.00           H  
ATOM    801 1HB  LYS A  48      -2.737  -7.336 -33.640  1.00  0.00           H  
ATOM    802 2HB  LYS A  48      -3.378  -8.125 -35.070  1.00  0.00           H  
ATOM    803 1HG  LYS A  48      -2.388 -10.263 -34.387  1.00  0.00           H  
ATOM    804 2HG  LYS A  48      -1.675  -9.486 -32.969  1.00  0.00           H  
ATOM    805 1HD  LYS A  48      -3.934  -8.959 -32.095  1.00  0.00           H  
ATOM    806 2HD  LYS A  48      -4.672  -9.734 -33.509  1.00  0.00           H  
ATOM    807 1HE  LYS A  48      -3.652 -11.881 -32.894  1.00  0.00           H  
ATOM    808 2HE  LYS A  48      -2.811 -11.116 -31.532  1.00  0.00           H  
ATOM    809 1HZ  LYS A  48      -4.790 -12.259 -30.822  1.00  0.00           H  
ATOM    810 2HZ  LYS A  48      -4.944 -10.652 -30.567  1.00  0.00           H  
ATOM    811 3HZ  LYS A  48      -5.776 -11.363 -31.801  1.00  0.00           H  
ATOM    812  N   ILE A  49      -1.249  -5.433 -35.694  1.00  0.00           N  
ATOM    813  CA  ILE A  49      -1.346  -4.343 -36.654  1.00  0.00           C  
ATOM    814  C   ILE A  49      -0.239  -4.505 -37.671  1.00  0.00           C  
ATOM    815  O   ILE A  49      -0.486  -4.394 -38.874  1.00  0.00           O  
ATOM    816  CB  ILE A  49      -1.173  -2.941 -36.047  1.00  0.00           C  
ATOM    817  CG1 ILE A  49      -2.315  -2.605 -35.127  1.00  0.00           C  
ATOM    818  CG2 ILE A  49      -1.133  -1.887 -37.229  1.00  0.00           C  
ATOM    819  CD1 ILE A  49      -2.058  -1.375 -34.268  1.00  0.00           C  
ATOM    820  H   ILE A  49      -1.106  -5.275 -34.689  1.00  0.00           H  
ATOM    821  HA  ILE A  49      -2.305  -4.402 -37.164  1.00  0.00           H  
ATOM    822  HB  ILE A  49      -0.256  -2.903 -35.470  1.00  0.00           H  
ATOM    823 1HG1 ILE A  49      -3.206  -2.433 -35.726  1.00  0.00           H  
ATOM    824 2HG1 ILE A  49      -2.503  -3.453 -34.467  1.00  0.00           H  
ATOM    825 1HG2 ILE A  49      -1.016  -0.907 -36.837  1.00  0.00           H  
ATOM    826 2HG2 ILE A  49      -0.306  -2.081 -37.906  1.00  0.00           H  
ATOM    827 3HG2 ILE A  49      -2.071  -1.938 -37.793  1.00  0.00           H  
ATOM    828 1HD1 ILE A  49      -2.918  -1.219 -33.662  1.00  0.00           H  
ATOM    829 2HD1 ILE A  49      -1.187  -1.534 -33.631  1.00  0.00           H  
ATOM    830 3HD1 ILE A  49      -1.898  -0.502 -34.868  1.00  0.00           H  
ATOM    831  N   ASN A  50       0.992  -4.761 -37.204  1.00  0.00           N  
ATOM    832  CA  ASN A  50       2.097  -4.888 -38.144  1.00  0.00           C  
ATOM    833  C   ASN A  50       1.778  -5.971 -39.174  1.00  0.00           C  
ATOM    834  O   ASN A  50       2.115  -5.818 -40.352  1.00  0.00           O  
ATOM    835  CB  ASN A  50       3.395  -5.221 -37.449  1.00  0.00           C  
ATOM    836  CG  ASN A  50       4.570  -4.843 -38.315  1.00  0.00           C  
ATOM    837  OD1 ASN A  50       5.031  -5.480 -39.292  1.00  0.00           O  
ATOM    838  ND2 ASN A  50       5.098  -3.724 -37.927  1.00  0.00           N  
ATOM    839  H   ASN A  50       1.152  -4.813 -36.192  1.00  0.00           H  
ATOM    840  HA  ASN A  50       2.215  -3.942 -38.670  1.00  0.00           H  
ATOM    841 1HB  ASN A  50       3.450  -4.697 -36.494  1.00  0.00           H  
ATOM    842 2HB  ASN A  50       3.434  -6.296 -37.239  1.00  0.00           H  
ATOM    843 1HD2 ASN A  50       5.884  -3.342 -38.413  1.00  0.00           H  
ATOM    844 2HD2 ASN A  50       4.721  -3.237 -37.141  1.00  0.00           H  
ATOM    845  N   GLU A  51       1.126  -7.066 -38.752  1.00  0.00           N  
ATOM    846  CA  GLU A  51       0.775  -8.138 -39.682  1.00  0.00           C  
ATOM    847  C   GLU A  51      -0.184  -7.635 -40.769  1.00  0.00           C  
ATOM    848  O   GLU A  51      -0.062  -8.038 -41.931  1.00  0.00           O  
ATOM    849  CB  GLU A  51       0.142  -9.322 -38.943  1.00  0.00           C  
ATOM    850  CG  GLU A  51       1.117 -10.104 -38.064  1.00  0.00           C  
ATOM    851  CD  GLU A  51       0.448 -11.190 -37.264  1.00  0.00           C  
ATOM    852  OE1 GLU A  51      -0.763 -11.214 -37.232  1.00  0.00           O  
ATOM    853  OE2 GLU A  51       1.140 -11.996 -36.686  1.00  0.00           O  
ATOM    854  H   GLU A  51       0.947  -7.153 -37.741  1.00  0.00           H  
ATOM    855  HA  GLU A  51       1.687  -8.491 -40.157  1.00  0.00           H  
ATOM    856 1HB  GLU A  51      -0.666  -8.973 -38.315  1.00  0.00           H  
ATOM    857 2HB  GLU A  51      -0.283 -10.012 -39.670  1.00  0.00           H  
ATOM    858 1HG  GLU A  51       1.882 -10.552 -38.699  1.00  0.00           H  
ATOM    859 2HG  GLU A  51       1.606  -9.414 -37.384  1.00  0.00           H  
ATOM    860  N   GLN A  52      -1.133  -6.762 -40.418  1.00  0.00           N  
ATOM    861  CA  GLN A  52      -2.037  -6.196 -41.416  1.00  0.00           C  
ATOM    862  C   GLN A  52      -1.256  -5.345 -42.404  1.00  0.00           C  
ATOM    863  O   GLN A  52      -1.552  -5.345 -43.604  1.00  0.00           O  
ATOM    864  CB  GLN A  52      -3.148  -5.376 -40.782  1.00  0.00           C  
ATOM    865  CG  GLN A  52      -4.217  -4.839 -41.763  1.00  0.00           C  
ATOM    866  CD  GLN A  52      -5.255  -4.124 -40.976  1.00  0.00           C  
ATOM    867  OE1 GLN A  52      -5.269  -4.377 -39.769  1.00  0.00           O  
ATOM    868  NE2 GLN A  52      -6.087  -3.272 -41.564  1.00  0.00           N  
ATOM    869  H   GLN A  52      -1.222  -6.507 -39.419  1.00  0.00           H  
ATOM    870  HA  GLN A  52      -2.488  -7.011 -41.972  1.00  0.00           H  
ATOM    871 1HB  GLN A  52      -3.651  -5.992 -40.033  1.00  0.00           H  
ATOM    872 2HB  GLN A  52      -2.714  -4.521 -40.261  1.00  0.00           H  
ATOM    873 1HG  GLN A  52      -3.769  -4.151 -42.480  1.00  0.00           H  
ATOM    874 2HG  GLN A  52      -4.683  -5.670 -42.288  1.00  0.00           H  
ATOM    875 1HE2 GLN A  52      -6.765  -2.776 -40.968  1.00  0.00           H  
ATOM    876 2HE2 GLN A  52      -6.049  -3.119 -42.595  1.00  0.00           H  
ATOM    877  N   VAL A  53      -0.264  -4.613 -41.895  1.00  0.00           N  
ATOM    878  CA  VAL A  53       0.578  -3.761 -42.720  1.00  0.00           C  
ATOM    879  C   VAL A  53       1.325  -4.659 -43.709  1.00  0.00           C  
ATOM    880  O   VAL A  53       1.466  -4.299 -44.881  1.00  0.00           O  
ATOM    881  CB  VAL A  53       1.535  -2.908 -41.852  1.00  0.00           C  
ATOM    882  CG1 VAL A  53       2.535  -2.123 -42.715  1.00  0.00           C  
ATOM    883  CG2 VAL A  53       0.711  -1.975 -40.998  1.00  0.00           C  
ATOM    884  H   VAL A  53      -0.140  -4.655 -40.872  1.00  0.00           H  
ATOM    885  HA  VAL A  53      -0.067  -3.082 -43.281  1.00  0.00           H  
ATOM    886  HB  VAL A  53       2.116  -3.562 -41.222  1.00  0.00           H  
ATOM    887 1HG1 VAL A  53       3.183  -1.548 -42.063  1.00  0.00           H  
ATOM    888 2HG1 VAL A  53       3.143  -2.804 -43.324  1.00  0.00           H  
ATOM    889 3HG1 VAL A  53       1.989  -1.448 -43.378  1.00  0.00           H  
ATOM    890 1HG2 VAL A  53       1.361  -1.374 -40.364  1.00  0.00           H  
ATOM    891 2HG2 VAL A  53       0.143  -1.336 -41.657  1.00  0.00           H  
ATOM    892 3HG2 VAL A  53       0.027  -2.536 -40.383  1.00  0.00           H  
ATOM    893  N   GLN A  54       1.833  -5.805 -43.226  1.00  0.00           N  
ATOM    894  CA  GLN A  54       2.526  -6.790 -44.049  1.00  0.00           C  
ATOM    895  C   GLN A  54       1.600  -7.343 -45.142  1.00  0.00           C  
ATOM    896  O   GLN A  54       2.044  -7.598 -46.263  1.00  0.00           O  
ATOM    897  CB  GLN A  54       3.060  -7.934 -43.188  1.00  0.00           C  
ATOM    898  CG  GLN A  54       4.211  -7.540 -42.263  1.00  0.00           C  
ATOM    899  CD  GLN A  54       4.569  -8.646 -41.269  1.00  0.00           C  
ATOM    900  OE1 GLN A  54       4.557  -9.839 -41.605  1.00  0.00           O  
ATOM    901  NE2 GLN A  54       4.878  -8.254 -40.032  1.00  0.00           N  
ATOM    902  H   GLN A  54       1.739  -5.970 -42.220  1.00  0.00           H  
ATOM    903  HA  GLN A  54       3.365  -6.297 -44.531  1.00  0.00           H  
ATOM    904 1HB  GLN A  54       2.267  -8.335 -42.583  1.00  0.00           H  
ATOM    905 2HB  GLN A  54       3.409  -8.733 -43.836  1.00  0.00           H  
ATOM    906 1HG  GLN A  54       5.085  -7.334 -42.881  1.00  0.00           H  
ATOM    907 2HG  GLN A  54       3.945  -6.651 -41.709  1.00  0.00           H  
ATOM    908 1HE2 GLN A  54       5.126  -8.922 -39.326  1.00  0.00           H  
ATOM    909 2HE2 GLN A  54       4.886  -7.263 -39.795  1.00  0.00           H  
ATOM    910  N   ARG A  55       0.313  -7.561 -44.817  1.00  0.00           N  
ATOM    911  CA  ARG A  55      -0.627  -8.035 -45.832  1.00  0.00           C  
ATOM    912  C   ARG A  55      -0.762  -6.986 -46.943  1.00  0.00           C  
ATOM    913  O   ARG A  55      -0.837  -7.342 -48.128  1.00  0.00           O  
ATOM    914  CB  ARG A  55      -1.983  -8.396 -45.239  1.00  0.00           C  
ATOM    915  CG  ARG A  55      -1.940  -9.660 -44.395  1.00  0.00           C  
ATOM    916  CD  ARG A  55      -3.289 -10.228 -44.076  1.00  0.00           C  
ATOM    917  NE  ARG A  55      -4.100  -9.363 -43.217  1.00  0.00           N  
ATOM    918  CZ  ARG A  55      -4.059  -9.343 -41.863  1.00  0.00           C  
ATOM    919  NH1 ARG A  55      -3.207 -10.105 -41.205  1.00  0.00           N  
ATOM    920  NH2 ARG A  55      -4.883  -8.554 -41.193  1.00  0.00           N  
ATOM    921  H   ARG A  55       0.023  -7.434 -43.845  1.00  0.00           H  
ATOM    922  HA  ARG A  55      -0.219  -8.943 -46.273  1.00  0.00           H  
ATOM    923 1HB  ARG A  55      -2.334  -7.585 -44.608  1.00  0.00           H  
ATOM    924 2HB  ARG A  55      -2.708  -8.541 -46.034  1.00  0.00           H  
ATOM    925 1HG  ARG A  55      -1.354 -10.417 -44.913  1.00  0.00           H  
ATOM    926 2HG  ARG A  55      -1.456  -9.421 -43.457  1.00  0.00           H  
ATOM    927 1HD  ARG A  55      -3.831 -10.378 -45.010  1.00  0.00           H  
ATOM    928 2HD  ARG A  55      -3.162 -11.189 -43.586  1.00  0.00           H  
ATOM    929  HE  ARG A  55      -4.775  -8.762 -43.673  1.00  0.00           H  
ATOM    930 1HH1 ARG A  55      -2.569 -10.709 -41.701  1.00  0.00           H  
ATOM    931 2HH1 ARG A  55      -3.180 -10.078 -40.190  1.00  0.00           H  
ATOM    932 1HH2 ARG A  55      -5.548  -7.973 -41.687  1.00  0.00           H  
ATOM    933 2HH2 ARG A  55      -4.867  -8.533 -40.173  1.00  0.00           H  
ATOM    934  N   VAL A  56      -0.783  -5.703 -46.565  1.00  0.00           N  
ATOM    935  CA  VAL A  56      -0.842  -4.614 -47.532  1.00  0.00           C  
ATOM    936  C   VAL A  56       0.422  -4.645 -48.401  1.00  0.00           C  
ATOM    937  O   VAL A  56       0.329  -4.455 -49.608  1.00  0.00           O  
ATOM    938  CB  VAL A  56      -1.018  -3.231 -46.851  1.00  0.00           C  
ATOM    939  CG1 VAL A  56      -0.881  -2.101 -47.871  1.00  0.00           C  
ATOM    940  CG2 VAL A  56      -2.384  -3.178 -46.208  1.00  0.00           C  
ATOM    941  H   VAL A  56      -0.804  -5.507 -45.552  1.00  0.00           H  
ATOM    942  HA  VAL A  56      -1.700  -4.772 -48.177  1.00  0.00           H  
ATOM    943  HB  VAL A  56      -0.250  -3.093 -46.103  1.00  0.00           H  
ATOM    944 1HG1 VAL A  56      -1.012  -1.151 -47.364  1.00  0.00           H  
ATOM    945 2HG1 VAL A  56       0.105  -2.124 -48.338  1.00  0.00           H  
ATOM    946 3HG1 VAL A  56      -1.648  -2.220 -48.629  1.00  0.00           H  
ATOM    947 1HG2 VAL A  56      -2.526  -2.206 -45.729  1.00  0.00           H  
ATOM    948 2HG2 VAL A  56      -3.138  -3.313 -46.978  1.00  0.00           H  
ATOM    949 3HG2 VAL A  56      -2.482  -3.961 -45.474  1.00  0.00           H  
ATOM    950  N   GLU A  57       1.597  -4.852 -47.787  1.00  0.00           N  
ATOM    951  CA  GLU A  57       2.846  -4.932 -48.542  1.00  0.00           C  
ATOM    952  C   GLU A  57       2.785  -6.082 -49.574  1.00  0.00           C  
ATOM    953  O   GLU A  57       3.206  -5.905 -50.726  1.00  0.00           O  
ATOM    954  CB  GLU A  57       4.021  -5.202 -47.572  1.00  0.00           C  
ATOM    955  CG  GLU A  57       4.391  -4.044 -46.634  1.00  0.00           C  
ATOM    956  CD  GLU A  57       5.323  -4.456 -45.474  1.00  0.00           C  
ATOM    957  OE1 GLU A  57       5.654  -5.617 -45.381  1.00  0.00           O  
ATOM    958  OE2 GLU A  57       5.674  -3.607 -44.679  1.00  0.00           O  
ATOM    959  H   GLU A  57       1.608  -4.927 -46.769  1.00  0.00           H  
ATOM    960  HA  GLU A  57       3.006  -3.993 -49.068  1.00  0.00           H  
ATOM    961 1HB  GLU A  57       3.792  -6.054 -46.963  1.00  0.00           H  
ATOM    962 2HB  GLU A  57       4.904  -5.450 -48.148  1.00  0.00           H  
ATOM    963 1HG  GLU A  57       4.900  -3.305 -47.232  1.00  0.00           H  
ATOM    964 2HG  GLU A  57       3.485  -3.599 -46.241  1.00  0.00           H  
ATOM    965  N   GLN A  58       2.209  -7.231 -49.190  1.00  0.00           N  
ATOM    966  CA  GLN A  58       2.074  -8.357 -50.114  1.00  0.00           C  
ATOM    967  C   GLN A  58       1.126  -8.034 -51.279  1.00  0.00           C  
ATOM    968  O   GLN A  58       1.393  -8.420 -52.430  1.00  0.00           O  
ATOM    969  CB  GLN A  58       1.552  -9.584 -49.377  1.00  0.00           C  
ATOM    970  CG  GLN A  58       1.498 -10.851 -50.209  1.00  0.00           C  
ATOM    971  CD  GLN A  58       2.877 -11.304 -50.634  1.00  0.00           C  
ATOM    972  OE1 GLN A  58       3.759 -11.355 -49.768  1.00  0.00           O  
ATOM    973  NE2 GLN A  58       3.054 -11.642 -51.904  1.00  0.00           N  
ATOM    974  H   GLN A  58       1.940  -7.329 -48.204  1.00  0.00           H  
ATOM    975  HA  GLN A  58       3.060  -8.576 -50.524  1.00  0.00           H  
ATOM    976 1HB  GLN A  58       2.170  -9.769 -48.499  1.00  0.00           H  
ATOM    977 2HB  GLN A  58       0.543  -9.380 -49.019  1.00  0.00           H  
ATOM    978 1HG  GLN A  58       1.045 -11.636 -49.611  1.00  0.00           H  
ATOM    979 2HG  GLN A  58       0.902 -10.672 -51.103  1.00  0.00           H  
ATOM    980 1HE2 GLN A  58       3.975 -11.991 -52.230  1.00  0.00           H  
ATOM    981 2HE2 GLN A  58       2.296 -11.588 -52.554  1.00  0.00           H  
ATOM    982  N   SER A  59       0.020  -7.340 -50.983  1.00  0.00           N  
ATOM    983  CA  SER A  59      -0.933  -6.940 -52.013  1.00  0.00           C  
ATOM    984  C   SER A  59      -0.232  -6.003 -52.993  1.00  0.00           C  
ATOM    985  O   SER A  59      -0.393  -6.115 -54.216  1.00  0.00           O  
ATOM    986  CB  SER A  59      -2.152  -6.278 -51.401  1.00  0.00           C  
ATOM    987  OG  SER A  59      -3.082  -5.921 -52.396  1.00  0.00           O  
ATOM    988  H   SER A  59      -0.187  -7.128 -49.999  1.00  0.00           H  
ATOM    989  HA  SER A  59      -1.262  -7.825 -52.554  1.00  0.00           H  
ATOM    990 1HB  SER A  59      -2.622  -6.953 -50.683  1.00  0.00           H  
ATOM    991 2HB  SER A  59      -1.847  -5.388 -50.854  1.00  0.00           H  
ATOM    992  HG  SER A  59      -3.814  -5.463 -51.932  1.00  0.00           H  
ATOM    993  N   MET A  60       0.567  -5.069 -52.449  1.00  0.00           N  
ATOM    994  CA  MET A  60       1.314  -4.148 -53.272  1.00  0.00           C  
ATOM    995  C   MET A  60       2.271  -4.900 -54.176  1.00  0.00           C  
ATOM    996  O   MET A  60       2.384  -4.564 -55.356  1.00  0.00           O  
ATOM    997  CB  MET A  60       2.106  -3.174 -52.421  1.00  0.00           C  
ATOM    998  CG  MET A  60       2.743  -2.079 -53.204  1.00  0.00           C  
ATOM    999  SD  MET A  60       3.574  -0.881 -52.202  1.00  0.00           S  
ATOM   1000  CE  MET A  60       2.221  -0.058 -51.423  1.00  0.00           C  
ATOM   1001  H   MET A  60       0.620  -4.992 -51.427  1.00  0.00           H  
ATOM   1002  HA  MET A  60       0.611  -3.592 -53.898  1.00  0.00           H  
ATOM   1003 1HB  MET A  60       1.495  -2.792 -51.643  1.00  0.00           H  
ATOM   1004 2HB  MET A  60       2.917  -3.716 -51.938  1.00  0.00           H  
ATOM   1005 1HG  MET A  60       3.470  -2.513 -53.886  1.00  0.00           H  
ATOM   1006 2HG  MET A  60       1.983  -1.568 -53.794  1.00  0.00           H  
ATOM   1007 1HE  MET A  60       2.610   0.728 -50.803  1.00  0.00           H  
ATOM   1008 2HE  MET A  60       1.571   0.363 -52.186  1.00  0.00           H  
ATOM   1009 3HE  MET A  60       1.655  -0.741 -50.806  1.00  0.00           H  
ATOM   1010  N   ALA A  61       2.945  -5.937 -53.648  1.00  0.00           N  
ATOM   1011  CA  ALA A  61       3.873  -6.702 -54.469  1.00  0.00           C  
ATOM   1012  C   ALA A  61       3.173  -7.308 -55.674  1.00  0.00           C  
ATOM   1013  O   ALA A  61       3.716  -7.274 -56.787  1.00  0.00           O  
ATOM   1014  CB  ALA A  61       4.491  -7.844 -53.676  1.00  0.00           C  
ATOM   1015  H   ALA A  61       2.859  -6.130 -52.645  1.00  0.00           H  
ATOM   1016  HA  ALA A  61       4.645  -6.024 -54.806  1.00  0.00           H  
ATOM   1017 1HB  ALA A  61       5.203  -8.379 -54.306  1.00  0.00           H  
ATOM   1018 2HB  ALA A  61       4.986  -7.475 -52.824  1.00  0.00           H  
ATOM   1019 3HB  ALA A  61       3.714  -8.525 -53.351  1.00  0.00           H  
ATOM   1020  N   GLU A  62       1.955  -7.848 -55.479  1.00  0.00           N  
ATOM   1021  CA  GLU A  62       1.241  -8.411 -56.616  1.00  0.00           C  
ATOM   1022  C   GLU A  62       0.946  -7.337 -57.650  1.00  0.00           C  
ATOM   1023  O   GLU A  62       1.106  -7.587 -58.850  1.00  0.00           O  
ATOM   1024  CB  GLU A  62      -0.060  -9.114 -56.235  1.00  0.00           C  
ATOM   1025  CG  GLU A  62      -0.743  -9.764 -57.469  1.00  0.00           C  
ATOM   1026  CD  GLU A  62      -1.964 -10.562 -57.169  1.00  0.00           C  
ATOM   1027  OE1 GLU A  62      -2.370 -10.613 -56.036  1.00  0.00           O  
ATOM   1028  OE2 GLU A  62      -2.496 -11.139 -58.097  1.00  0.00           O  
ATOM   1029  H   GLU A  62       1.581  -7.908 -54.521  1.00  0.00           H  
ATOM   1030  HA  GLU A  62       1.885  -9.151 -57.083  1.00  0.00           H  
ATOM   1031 1HB  GLU A  62       0.145  -9.889 -55.495  1.00  0.00           H  
ATOM   1032 2HB  GLU A  62      -0.752  -8.397 -55.785  1.00  0.00           H  
ATOM   1033 1HG  GLU A  62      -1.029  -8.976 -58.166  1.00  0.00           H  
ATOM   1034 2HG  GLU A  62      -0.017 -10.400 -57.974  1.00  0.00           H  
ATOM   1035  N   LEU A  63       0.490  -6.155 -57.206  1.00  0.00           N  
ATOM   1036  CA  LEU A  63       0.227  -5.076 -58.147  1.00  0.00           C  
ATOM   1037  C   LEU A  63       1.471  -4.602 -58.857  1.00  0.00           C  
ATOM   1038  O   LEU A  63       1.417  -4.271 -60.042  1.00  0.00           O  
ATOM   1039  CB  LEU A  63      -0.424  -3.882 -57.455  1.00  0.00           C  
ATOM   1040  CG  LEU A  63      -1.864  -4.056 -57.033  1.00  0.00           C  
ATOM   1041  CD1 LEU A  63      -2.246  -2.911 -56.138  1.00  0.00           C  
ATOM   1042  CD2 LEU A  63      -2.778  -4.058 -58.308  1.00  0.00           C  
ATOM   1043  H   LEU A  63       0.320  -6.036 -56.198  1.00  0.00           H  
ATOM   1044  HA  LEU A  63      -0.447  -5.459 -58.898  1.00  0.00           H  
ATOM   1045 1HB  LEU A  63       0.156  -3.665 -56.558  1.00  0.00           H  
ATOM   1046 2HB  LEU A  63      -0.364  -3.020 -58.116  1.00  0.00           H  
ATOM   1047  HG  LEU A  63      -1.979  -4.987 -56.478  1.00  0.00           H  
ATOM   1048 1HD1 LEU A  63      -3.275  -3.026 -55.825  1.00  0.00           H  
ATOM   1049 2HD1 LEU A  63      -1.598  -2.918 -55.260  1.00  0.00           H  
ATOM   1050 3HD1 LEU A  63      -2.131  -1.970 -56.671  1.00  0.00           H  
ATOM   1051 1HD2 LEU A  63      -3.808  -4.166 -58.016  1.00  0.00           H  
ATOM   1052 2HD2 LEU A  63      -2.654  -3.120 -58.846  1.00  0.00           H  
ATOM   1053 3HD2 LEU A  63      -2.526  -4.870 -58.960  1.00  0.00           H  
ATOM   1054  N   ALA A  64       2.597  -4.532 -58.151  1.00  0.00           N  
ATOM   1055  CA  ALA A  64       3.829  -4.111 -58.792  1.00  0.00           C  
ATOM   1056  C   ALA A  64       4.174  -5.103 -59.899  1.00  0.00           C  
ATOM   1057  O   ALA A  64       4.505  -4.699 -61.017  1.00  0.00           O  
ATOM   1058  CB  ALA A  64       4.934  -4.021 -57.767  1.00  0.00           C  
ATOM   1059  H   ALA A  64       2.578  -4.743 -57.151  1.00  0.00           H  
ATOM   1060  HA  ALA A  64       3.671  -3.138 -59.242  1.00  0.00           H  
ATOM   1061 1HB  ALA A  64       5.850  -3.704 -58.247  1.00  0.00           H  
ATOM   1062 2HB  ALA A  64       4.658  -3.310 -57.001  1.00  0.00           H  
ATOM   1063 3HB  ALA A  64       5.067  -4.977 -57.314  1.00  0.00           H  
ATOM   1064  N   TYR A  65       4.015  -6.399 -59.626  1.00  0.00           N  
ATOM   1065  CA  TYR A  65       4.252  -7.420 -60.626  1.00  0.00           C  
ATOM   1066  C   TYR A  65       3.303  -7.244 -61.808  1.00  0.00           C  
ATOM   1067  O   TYR A  65       3.754  -7.203 -62.956  1.00  0.00           O  
ATOM   1068  CB  TYR A  65       4.172  -8.828 -60.016  1.00  0.00           C  
ATOM   1069  CG  TYR A  65       4.237  -9.945 -61.036  1.00  0.00           C  
ATOM   1070  CD1 TYR A  65       5.408 -10.236 -61.703  1.00  0.00           C  
ATOM   1071  CD2 TYR A  65       3.112 -10.687 -61.292  1.00  0.00           C  
ATOM   1072  CE1 TYR A  65       5.436 -11.254 -62.644  1.00  0.00           C  
ATOM   1073  CE2 TYR A  65       3.151 -11.704 -62.214  1.00  0.00           C  
ATOM   1074  CZ  TYR A  65       4.305 -11.977 -62.896  1.00  0.00           C  
ATOM   1075  OH  TYR A  65       4.327 -12.979 -63.835  1.00  0.00           O  
ATOM   1076  H   TYR A  65       3.764  -6.681 -58.673  1.00  0.00           H  
ATOM   1077  HA  TYR A  65       5.261  -7.290 -61.000  1.00  0.00           H  
ATOM   1078 1HB  TYR A  65       4.987  -8.963 -59.312  1.00  0.00           H  
ATOM   1079 2HB  TYR A  65       3.244  -8.927 -59.455  1.00  0.00           H  
ATOM   1080  HD1 TYR A  65       6.299  -9.662 -61.499  1.00  0.00           H  
ATOM   1081  HD2 TYR A  65       2.184 -10.467 -60.766  1.00  0.00           H  
ATOM   1082  HE1 TYR A  65       6.334 -11.480 -63.192  1.00  0.00           H  
ATOM   1083  HE2 TYR A  65       2.252 -12.285 -62.421  1.00  0.00           H  
ATOM   1084  HH  TYR A  65       3.457 -13.398 -63.882  1.00  0.00           H  
ATOM   1085  N   LEU A  66       2.002  -7.105 -61.523  1.00  0.00           N  
ATOM   1086  CA  LEU A  66       0.955  -6.960 -62.533  1.00  0.00           C  
ATOM   1087  C   LEU A  66       1.240  -5.734 -63.437  1.00  0.00           C  
ATOM   1088  O   LEU A  66       1.065  -5.798 -64.661  1.00  0.00           O  
ATOM   1089  CB  LEU A  66      -0.397  -6.835 -61.802  1.00  0.00           C  
ATOM   1090  CG  LEU A  66      -1.686  -6.794 -62.621  1.00  0.00           C  
ATOM   1091  CD1 LEU A  66      -1.849  -8.058 -63.393  1.00  0.00           C  
ATOM   1092  CD2 LEU A  66      -2.861  -6.657 -61.689  1.00  0.00           C  
ATOM   1093  H   LEU A  66       1.715  -7.153 -60.541  1.00  0.00           H  
ATOM   1094  HA  LEU A  66       0.965  -7.858 -63.145  1.00  0.00           H  
ATOM   1095 1HB  LEU A  66      -0.476  -7.663 -61.094  1.00  0.00           H  
ATOM   1096 2HB  LEU A  66      -0.367  -5.916 -61.226  1.00  0.00           H  
ATOM   1097  HG  LEU A  66      -1.650  -5.970 -63.309  1.00  0.00           H  
ATOM   1098 1HD1 LEU A  66      -2.773  -8.038 -63.949  1.00  0.00           H  
ATOM   1099 2HD1 LEU A  66      -1.019  -8.203 -64.080  1.00  0.00           H  
ATOM   1100 3HD1 LEU A  66      -1.880  -8.851 -62.694  1.00  0.00           H  
ATOM   1101 1HD2 LEU A  66      -3.755  -6.648 -62.279  1.00  0.00           H  
ATOM   1102 2HD2 LEU A  66      -2.890  -7.506 -61.005  1.00  0.00           H  
ATOM   1103 3HD2 LEU A  66      -2.781  -5.741 -61.124  1.00  0.00           H  
ATOM   1104  N   LEU A  67       1.689  -4.620 -62.838  1.00  0.00           N  
ATOM   1105  CA  LEU A  67       2.086  -3.451 -63.611  1.00  0.00           C  
ATOM   1106  C   LEU A  67       3.227  -3.817 -64.531  1.00  0.00           C  
ATOM   1107  O   LEU A  67       3.200  -3.492 -65.726  1.00  0.00           O  
ATOM   1108  CB  LEU A  67       2.505  -2.282 -62.699  1.00  0.00           C  
ATOM   1109  CG  LEU A  67       3.136  -1.003 -63.397  1.00  0.00           C  
ATOM   1110  CD1 LEU A  67       2.186  -0.386 -64.397  1.00  0.00           C  
ATOM   1111  CD2 LEU A  67       3.474   0.022 -62.303  1.00  0.00           C  
ATOM   1112  H   LEU A  67       1.740  -4.585 -61.817  1.00  0.00           H  
ATOM   1113  HA  LEU A  67       1.240  -3.143 -64.217  1.00  0.00           H  
ATOM   1114 1HB  LEU A  67       1.627  -1.961 -62.143  1.00  0.00           H  
ATOM   1115 2HB  LEU A  67       3.231  -2.658 -61.980  1.00  0.00           H  
ATOM   1116  HG  LEU A  67       4.047  -1.286 -63.928  1.00  0.00           H  
ATOM   1117 1HD1 LEU A  67       2.659   0.485 -64.850  1.00  0.00           H  
ATOM   1118 2HD1 LEU A  67       1.941  -1.102 -65.184  1.00  0.00           H  
ATOM   1119 3HD1 LEU A  67       1.297  -0.088 -63.887  1.00  0.00           H  
ATOM   1120 1HD2 LEU A  67       3.912   0.897 -62.754  1.00  0.00           H  
ATOM   1121 2HD2 LEU A  67       2.566   0.313 -61.771  1.00  0.00           H  
ATOM   1122 3HD2 LEU A  67       4.176  -0.420 -61.601  1.00  0.00           H  
ATOM   1123  N   GLY A  68       4.228  -4.505 -63.973  1.00  0.00           N  
ATOM   1124  CA  GLY A  68       5.369  -4.915 -64.754  1.00  0.00           C  
ATOM   1125  C   GLY A  68       4.968  -5.788 -65.922  1.00  0.00           C  
ATOM   1126  O   GLY A  68       5.517  -5.619 -67.009  1.00  0.00           O  
ATOM   1127  H   GLY A  68       4.212  -4.702 -62.967  1.00  0.00           H  
ATOM   1128 1HA  GLY A  68       5.855  -4.024 -65.121  1.00  0.00           H  
ATOM   1129 2HA  GLY A  68       6.074  -5.448 -64.112  1.00  0.00           H  
ATOM   1130  N   GLU A  69       3.978  -6.671 -65.725  1.00  0.00           N  
ATOM   1131  CA  GLU A  69       3.490  -7.546 -66.788  1.00  0.00           C  
ATOM   1132  C   GLU A  69       2.887  -6.759 -67.942  1.00  0.00           C  
ATOM   1133  O   GLU A  69       3.026  -7.151 -69.110  1.00  0.00           O  
ATOM   1134  CB  GLU A  69       2.414  -8.518 -66.294  1.00  0.00           C  
ATOM   1135  CG  GLU A  69       2.870  -9.608 -65.373  1.00  0.00           C  
ATOM   1136  CD  GLU A  69       1.730 -10.509 -64.979  1.00  0.00           C  
ATOM   1137  OE1 GLU A  69       1.481 -11.448 -65.702  1.00  0.00           O  
ATOM   1138  OE2 GLU A  69       1.097 -10.264 -63.977  1.00  0.00           O  
ATOM   1139  H   GLU A  69       3.627  -6.770 -64.768  1.00  0.00           H  
ATOM   1140  HA  GLU A  69       4.325  -8.123 -67.170  1.00  0.00           H  
ATOM   1141 1HB  GLU A  69       1.637  -7.964 -65.778  1.00  0.00           H  
ATOM   1142 2HB  GLU A  69       1.952  -8.992 -67.151  1.00  0.00           H  
ATOM   1143 1HG  GLU A  69       3.638 -10.202 -65.868  1.00  0.00           H  
ATOM   1144 2HG  GLU A  69       3.307  -9.169 -64.483  1.00  0.00           H  
ATOM   1145  N   LEU A  70       2.186  -5.669 -67.637  1.00  0.00           N  
ATOM   1146  CA  LEU A  70       1.581  -4.905 -68.710  1.00  0.00           C  
ATOM   1147  C   LEU A  70       2.698  -4.248 -69.502  1.00  0.00           C  
ATOM   1148  O   LEU A  70       2.743  -4.328 -70.732  1.00  0.00           O  
ATOM   1149  CB  LEU A  70       0.608  -3.837 -68.150  1.00  0.00           C  
ATOM   1150  CG  LEU A  70      -0.182  -2.950 -69.172  1.00  0.00           C  
ATOM   1151  CD1 LEU A  70      -1.061  -3.828 -70.090  1.00  0.00           C  
ATOM   1152  CD2 LEU A  70      -1.065  -1.976 -68.390  1.00  0.00           C  
ATOM   1153  H   LEU A  70       2.053  -5.410 -66.650  1.00  0.00           H  
ATOM   1154  HA  LEU A  70       1.049  -5.591 -69.363  1.00  0.00           H  
ATOM   1155 1HB  LEU A  70      -0.108  -4.311 -67.508  1.00  0.00           H  
ATOM   1156 2HB  LEU A  70       1.197  -3.159 -67.527  1.00  0.00           H  
ATOM   1157  HG  LEU A  70       0.512  -2.402 -69.790  1.00  0.00           H  
ATOM   1158 1HD1 LEU A  70      -1.602  -3.199 -70.786  1.00  0.00           H  
ATOM   1159 2HD1 LEU A  70      -0.443  -4.519 -70.661  1.00  0.00           H  
ATOM   1160 3HD1 LEU A  70      -1.771  -4.390 -69.487  1.00  0.00           H  
ATOM   1161 1HD2 LEU A  70      -1.618  -1.350 -69.081  1.00  0.00           H  
ATOM   1162 2HD2 LEU A  70      -1.762  -2.531 -67.771  1.00  0.00           H  
ATOM   1163 3HD2 LEU A  70      -0.444  -1.353 -67.753  1.00  0.00           H  
ATOM   1164  N   ALA A  71       3.638  -3.624 -68.785  1.00  0.00           N  
ATOM   1165  CA  ALA A  71       4.740  -2.947 -69.448  1.00  0.00           C  
ATOM   1166  C   ALA A  71       5.577  -3.925 -70.270  1.00  0.00           C  
ATOM   1167  O   ALA A  71       5.994  -3.625 -71.399  1.00  0.00           O  
ATOM   1168  CB  ALA A  71       5.602  -2.282 -68.410  1.00  0.00           C  
ATOM   1169  H   ALA A  71       3.558  -3.612 -67.761  1.00  0.00           H  
ATOM   1170  HA  ALA A  71       4.329  -2.197 -70.115  1.00  0.00           H  
ATOM   1171 1HB  ALA A  71       6.400  -1.763 -68.896  1.00  0.00           H  
ATOM   1172 2HB  ALA A  71       5.001  -1.583 -67.848  1.00  0.00           H  
ATOM   1173 3HB  ALA A  71       6.004  -3.033 -67.741  1.00  0.00           H  
ATOM   1174  N   TYR A  72       5.782  -5.117 -69.721  1.00  0.00           N  
ATOM   1175  CA  TYR A  72       6.556  -6.181 -70.327  1.00  0.00           C  
ATOM   1176  C   TYR A  72       5.957  -6.594 -71.659  1.00  0.00           C  
ATOM   1177  O   TYR A  72       6.636  -6.595 -72.686  1.00  0.00           O  
ATOM   1178  CB  TYR A  72       6.606  -7.367 -69.356  1.00  0.00           C  
ATOM   1179  CG  TYR A  72       7.304  -8.574 -69.837  1.00  0.00           C  
ATOM   1180  CD1 TYR A  72       8.680  -8.691 -69.734  1.00  0.00           C  
ATOM   1181  CD2 TYR A  72       6.557  -9.582 -70.397  1.00  0.00           C  
ATOM   1182  CE1 TYR A  72       9.294  -9.821 -70.210  1.00  0.00           C  
ATOM   1183  CE2 TYR A  72       7.159 -10.698 -70.865  1.00  0.00           C  
ATOM   1184  CZ  TYR A  72       8.511 -10.830 -70.785  1.00  0.00           C  
ATOM   1185  OH  TYR A  72       9.076 -11.962 -71.292  1.00  0.00           O  
ATOM   1186  H   TYR A  72       5.416  -5.287 -68.785  1.00  0.00           H  
ATOM   1187  HA  TYR A  72       7.564  -5.815 -70.511  1.00  0.00           H  
ATOM   1188 1HB  TYR A  72       7.067  -7.067 -68.434  1.00  0.00           H  
ATOM   1189 2HB  TYR A  72       5.597  -7.655 -69.114  1.00  0.00           H  
ATOM   1190  HD1 TYR A  72       9.267  -7.892 -69.288  1.00  0.00           H  
ATOM   1191  HD2 TYR A  72       5.474  -9.482 -70.469  1.00  0.00           H  
ATOM   1192  HE1 TYR A  72      10.370  -9.918 -70.142  1.00  0.00           H  
ATOM   1193  HE2 TYR A  72       6.560 -11.489 -71.315  1.00  0.00           H  
ATOM   1194  HH  TYR A  72       8.384 -12.505 -71.687  1.00  0.00           H  
ATOM   1195  N   LYS A  73       4.662  -6.923 -71.667  1.00  0.00           N  
ATOM   1196  CA  LYS A  73       4.002  -7.352 -72.894  1.00  0.00           C  
ATOM   1197  C   LYS A  73       4.058  -6.273 -73.973  1.00  0.00           C  
ATOM   1198  O   LYS A  73       4.201  -6.572 -75.159  1.00  0.00           O  
ATOM   1199  CB  LYS A  73       2.568  -7.787 -72.645  1.00  0.00           C  
ATOM   1200  CG  LYS A  73       1.901  -8.370 -73.896  1.00  0.00           C  
ATOM   1201  CD  LYS A  73       0.546  -8.949 -73.593  1.00  0.00           C  
ATOM   1202  CE  LYS A  73      -0.106  -9.509 -74.849  1.00  0.00           C  
ATOM   1203  NZ  LYS A  73      -1.423 -10.118 -74.552  1.00  0.00           N  
ATOM   1204  H   LYS A  73       4.125  -6.894 -70.791  1.00  0.00           H  
ATOM   1205  HA  LYS A  73       4.542  -8.217 -73.275  1.00  0.00           H  
ATOM   1206 1HB  LYS A  73       2.546  -8.536 -71.852  1.00  0.00           H  
ATOM   1207 2HB  LYS A  73       1.982  -6.927 -72.302  1.00  0.00           H  
ATOM   1208 1HG  LYS A  73       1.778  -7.582 -74.642  1.00  0.00           H  
ATOM   1209 2HG  LYS A  73       2.539  -9.146 -74.319  1.00  0.00           H  
ATOM   1210 1HD  LYS A  73       0.635  -9.741 -72.847  1.00  0.00           H  
ATOM   1211 2HD  LYS A  73      -0.097  -8.168 -73.187  1.00  0.00           H  
ATOM   1212 1HE  LYS A  73      -0.244  -8.699 -75.562  1.00  0.00           H  
ATOM   1213 2HE  LYS A  73       0.543 -10.264 -75.291  1.00  0.00           H  
ATOM   1214 1HZ  LYS A  73      -1.846 -10.469 -75.394  1.00  0.00           H  
ATOM   1215 2HZ  LYS A  73      -1.312 -10.869 -73.891  1.00  0.00           H  
ATOM   1216 3HZ  LYS A  73      -2.030  -9.400 -74.134  1.00  0.00           H  
ATOM   1217  N   LEU A  74       3.982  -5.012 -73.550  1.00  0.00           N  
ATOM   1218  CA  LEU A  74       4.000  -3.862 -74.443  1.00  0.00           C  
ATOM   1219  C   LEU A  74       5.416  -3.504 -74.928  1.00  0.00           C  
ATOM   1220  O   LEU A  74       5.583  -2.559 -75.702  1.00  0.00           O  
ATOM   1221  CB  LEU A  74       3.420  -2.649 -73.691  1.00  0.00           C  
ATOM   1222  CG  LEU A  74       1.914  -2.702 -73.280  1.00  0.00           C  
ATOM   1223  CD1 LEU A  74       1.652  -1.551 -72.339  1.00  0.00           C  
ATOM   1224  CD2 LEU A  74       1.011  -2.578 -74.502  1.00  0.00           C  
ATOM   1225  H   LEU A  74       3.822  -4.845 -72.548  1.00  0.00           H  
ATOM   1226  HA  LEU A  74       3.394  -4.096 -75.312  1.00  0.00           H  
ATOM   1227 1HB  LEU A  74       3.999  -2.521 -72.778  1.00  0.00           H  
ATOM   1228 2HB  LEU A  74       3.564  -1.764 -74.308  1.00  0.00           H  
ATOM   1229  HG  LEU A  74       1.698  -3.636 -72.773  1.00  0.00           H  
ATOM   1230 1HD1 LEU A  74       0.624  -1.559 -72.024  1.00  0.00           H  
ATOM   1231 2HD1 LEU A  74       2.289  -1.657 -71.468  1.00  0.00           H  
ATOM   1232 3HD1 LEU A  74       1.872  -0.629 -72.845  1.00  0.00           H  
ATOM   1233 1HD2 LEU A  74      -0.030  -2.606 -74.187  1.00  0.00           H  
ATOM   1234 2HD2 LEU A  74       1.211  -1.636 -75.012  1.00  0.00           H  
ATOM   1235 3HD2 LEU A  74       1.195  -3.406 -75.183  1.00  0.00           H  
ATOM   1236  N   GLY A  75       6.440  -4.228 -74.458  1.00  0.00           N  
ATOM   1237  CA  GLY A  75       7.832  -3.989 -74.829  1.00  0.00           C  
ATOM   1238  C   GLY A  75       8.497  -2.891 -74.004  1.00  0.00           C  
ATOM   1239  O   GLY A  75       9.653  -2.515 -74.247  1.00  0.00           O  
ATOM   1240  H   GLY A  75       6.261  -5.015 -73.826  1.00  0.00           H  
ATOM   1241 1HA  GLY A  75       8.388  -4.919 -74.705  1.00  0.00           H  
ATOM   1242 2HA  GLY A  75       7.881  -3.733 -75.887  1.00  0.00           H  
ATOM   1243  N   GLU A  76       7.776  -2.358 -73.026  1.00  0.00           N  
ATOM   1244  CA  GLU A  76       8.300  -1.286 -72.203  1.00  0.00           C  
ATOM   1245  C   GLU A  76       9.046  -1.930 -71.063  1.00  0.00           C  
ATOM   1246  O   GLU A  76       8.595  -1.958 -69.914  1.00  0.00           O  
ATOM   1247  CB  GLU A  76       7.194  -0.340 -71.720  1.00  0.00           C  
ATOM   1248  CG  GLU A  76       7.691   0.888 -70.916  1.00  0.00           C  
ATOM   1249  CD  GLU A  76       8.576   1.826 -71.721  1.00  0.00           C  
ATOM   1250  OE1 GLU A  76       8.555   1.716 -72.931  1.00  0.00           O  
ATOM   1251  OE2 GLU A  76       9.241   2.680 -71.142  1.00  0.00           O  
ATOM   1252  H   GLU A  76       6.856  -2.739 -72.816  1.00  0.00           H  
ATOM   1253  HA  GLU A  76       9.007  -0.706 -72.791  1.00  0.00           H  
ATOM   1254 1HB  GLU A  76       6.638   0.033 -72.581  1.00  0.00           H  
ATOM   1255 2HB  GLU A  76       6.492  -0.885 -71.101  1.00  0.00           H  
ATOM   1256 1HG  GLU A  76       6.828   1.442 -70.589  1.00  0.00           H  
ATOM   1257 2HG  GLU A  76       8.232   0.561 -70.043  1.00  0.00           H  
ATOM   1258  N   TYR A  77      10.217  -2.445 -71.398  1.00  0.00           N  
ATOM   1259  CA  TYR A  77      11.019  -3.168 -70.443  1.00  0.00           C  
ATOM   1260  C   TYR A  77      11.532  -2.226 -69.373  1.00  0.00           C  
ATOM   1261  O   TYR A  77      11.683  -2.596 -68.220  1.00  0.00           O  
ATOM   1262  CB  TYR A  77      12.133  -3.913 -71.160  1.00  0.00           C  
ATOM   1263  CG  TYR A  77      11.581  -5.010 -72.056  1.00  0.00           C  
ATOM   1264  CD1 TYR A  77      12.008  -5.078 -73.363  1.00  0.00           C  
ATOM   1265  CD2 TYR A  77      10.599  -5.913 -71.603  1.00  0.00           C  
ATOM   1266  CE1 TYR A  77      11.484  -6.021 -74.210  1.00  0.00           C  
ATOM   1267  CE2 TYR A  77      10.084  -6.843 -72.463  1.00  0.00           C  
ATOM   1268  CZ  TYR A  77      10.518  -6.901 -73.753  1.00  0.00           C  
ATOM   1269  OH  TYR A  77       9.979  -7.827 -74.612  1.00  0.00           O  
ATOM   1270  H   TYR A  77      10.473  -2.371 -72.389  1.00  0.00           H  
ATOM   1271  HA  TYR A  77      10.384  -3.884 -69.951  1.00  0.00           H  
ATOM   1272 1HB  TYR A  77      12.687  -3.217 -71.785  1.00  0.00           H  
ATOM   1273 2HB  TYR A  77      12.832  -4.337 -70.454  1.00  0.00           H  
ATOM   1274  HD1 TYR A  77      12.759  -4.378 -73.732  1.00  0.00           H  
ATOM   1275  HD2 TYR A  77      10.227  -5.888 -70.587  1.00  0.00           H  
ATOM   1276  HE1 TYR A  77      11.821  -6.068 -75.245  1.00  0.00           H  
ATOM   1277  HE2 TYR A  77       9.319  -7.534 -72.130  1.00  0.00           H  
ATOM   1278  HH  TYR A  77       9.267  -8.299 -74.168  1.00  0.00           H  
ATOM   1279  N   ARG A  78      11.727  -0.950 -69.704  1.00  0.00           N  
ATOM   1280  CA  ARG A  78      12.196  -0.006 -68.694  1.00  0.00           C  
ATOM   1281  C   ARG A  78      11.284  -0.070 -67.452  1.00  0.00           C  
ATOM   1282  O   ARG A  78      11.763  -0.160 -66.310  1.00  0.00           O  
ATOM   1283  CB  ARG A  78      12.180   1.392 -69.281  1.00  0.00           C  
ATOM   1284  CG  ARG A  78      12.762   2.503 -68.431  1.00  0.00           C  
ATOM   1285  CD  ARG A  78      12.611   3.795 -69.150  1.00  0.00           C  
ATOM   1286  NE  ARG A  78      11.206   4.245 -69.191  1.00  0.00           N  
ATOM   1287  CZ  ARG A  78      10.603   4.973 -68.214  1.00  0.00           C  
ATOM   1288  NH1 ARG A  78      11.267   5.371 -67.143  1.00  0.00           N  
ATOM   1289  NH2 ARG A  78       9.350   5.331 -68.302  1.00  0.00           N  
ATOM   1290  H   ARG A  78      11.595  -0.645 -70.660  1.00  0.00           H  
ATOM   1291  HA  ARG A  78      13.212  -0.268 -68.407  1.00  0.00           H  
ATOM   1292 1HB  ARG A  78      12.718   1.389 -70.225  1.00  0.00           H  
ATOM   1293 2HB  ARG A  78      11.144   1.666 -69.507  1.00  0.00           H  
ATOM   1294 1HG  ARG A  78      12.226   2.560 -67.480  1.00  0.00           H  
ATOM   1295 2HG  ARG A  78      13.816   2.307 -68.248  1.00  0.00           H  
ATOM   1296 1HD  ARG A  78      13.212   4.571 -68.674  1.00  0.00           H  
ATOM   1297 2HD  ARG A  78      12.953   3.672 -70.178  1.00  0.00           H  
ATOM   1298  HE  ARG A  78      10.622   3.942 -69.993  1.00  0.00           H  
ATOM   1299 1HH1 ARG A  78      12.236   5.140 -67.013  1.00  0.00           H  
ATOM   1300 2HH1 ARG A  78      10.762   5.941 -66.442  1.00  0.00           H  
ATOM   1301 1HH2 ARG A  78       8.784   5.074 -69.104  1.00  0.00           H  
ATOM   1302 2HH2 ARG A  78       8.969   5.913 -67.543  1.00  0.00           H  
ATOM   1303  N   ILE A  79       9.971  -0.046 -67.691  1.00  0.00           N  
ATOM   1304  CA  ILE A  79       8.994  -0.145 -66.625  1.00  0.00           C  
ATOM   1305  C   ILE A  79       8.888  -1.565 -66.133  1.00  0.00           C  
ATOM   1306  O   ILE A  79       8.838  -1.786 -64.926  1.00  0.00           O  
ATOM   1307  CB  ILE A  79       7.617   0.442 -66.980  1.00  0.00           C  
ATOM   1308  CG1 ILE A  79       7.808   1.977 -67.135  1.00  0.00           C  
ATOM   1309  CG2 ILE A  79       6.511   0.015 -65.930  1.00  0.00           C  
ATOM   1310  CD1 ILE A  79       6.636   2.722 -67.637  1.00  0.00           C  
ATOM   1311  H   ILE A  79       9.651   0.014 -68.651  1.00  0.00           H  
ATOM   1312  HA  ILE A  79       9.360   0.454 -65.795  1.00  0.00           H  
ATOM   1313  HB  ILE A  79       7.328   0.079 -67.952  1.00  0.00           H  
ATOM   1314 1HG1 ILE A  79       8.105   2.399 -66.197  1.00  0.00           H  
ATOM   1315 2HG1 ILE A  79       8.620   2.136 -67.849  1.00  0.00           H  
ATOM   1316 1HG2 ILE A  79       5.546   0.434 -66.201  1.00  0.00           H  
ATOM   1317 2HG2 ILE A  79       6.418  -1.068 -65.890  1.00  0.00           H  
ATOM   1318 3HG2 ILE A  79       6.783   0.354 -64.972  1.00  0.00           H  
ATOM   1319 1HD1 ILE A  79       6.893   3.771 -67.732  1.00  0.00           H  
ATOM   1320 2HD1 ILE A  79       6.334   2.343 -68.597  1.00  0.00           H  
ATOM   1321 3HD1 ILE A  79       5.831   2.625 -66.929  1.00  0.00           H  
ATOM   1322  N   ALA A  80       8.857  -2.558 -67.022  1.00  0.00           N  
ATOM   1323  CA  ALA A  80       8.711  -3.919 -66.528  1.00  0.00           C  
ATOM   1324  C   ALA A  80       9.779  -4.249 -65.509  1.00  0.00           C  
ATOM   1325  O   ALA A  80       9.483  -4.847 -64.474  1.00  0.00           O  
ATOM   1326  CB  ALA A  80       8.810  -4.915 -67.656  1.00  0.00           C  
ATOM   1327  H   ALA A  80       8.893  -2.370 -68.028  1.00  0.00           H  
ATOM   1328  HA  ALA A  80       7.746  -4.006 -66.068  1.00  0.00           H  
ATOM   1329 1HB  ALA A  80       8.669  -5.910 -67.262  1.00  0.00           H  
ATOM   1330 2HB  ALA A  80       8.053  -4.689 -68.378  1.00  0.00           H  
ATOM   1331 3HB  ALA A  80       9.780  -4.844 -68.102  1.00  0.00           H  
ATOM   1332  N   ILE A  81      11.011  -3.803 -65.754  1.00  0.00           N  
ATOM   1333  CA  ILE A  81      12.098  -4.052 -64.846  1.00  0.00           C  
ATOM   1334  C   ILE A  81      11.875  -3.339 -63.524  1.00  0.00           C  
ATOM   1335  O   ILE A  81      11.969  -3.973 -62.475  1.00  0.00           O  
ATOM   1336  CB  ILE A  81      13.440  -3.640 -65.500  1.00  0.00           C  
ATOM   1337  CG1 ILE A  81      13.728  -4.644 -66.671  1.00  0.00           C  
ATOM   1338  CG2 ILE A  81      14.590  -3.576 -64.458  1.00  0.00           C  
ATOM   1339  CD1 ILE A  81      14.824  -4.243 -67.629  1.00  0.00           C  
ATOM   1340  H   ILE A  81      11.188  -3.310 -66.630  1.00  0.00           H  
ATOM   1341  HA  ILE A  81      12.138  -5.116 -64.646  1.00  0.00           H  
ATOM   1342  HB  ILE A  81      13.317  -2.653 -65.951  1.00  0.00           H  
ATOM   1343 1HG1 ILE A  81      13.999  -5.602 -66.249  1.00  0.00           H  
ATOM   1344 2HG1 ILE A  81      12.815  -4.765 -67.243  1.00  0.00           H  
ATOM   1345 1HG2 ILE A  81      15.505  -3.270 -64.949  1.00  0.00           H  
ATOM   1346 2HG2 ILE A  81      14.356  -2.851 -63.684  1.00  0.00           H  
ATOM   1347 3HG2 ILE A  81      14.733  -4.534 -64.009  1.00  0.00           H  
ATOM   1348 1HD1 ILE A  81      14.935  -5.007 -68.399  1.00  0.00           H  
ATOM   1349 2HD1 ILE A  81      14.561  -3.297 -68.092  1.00  0.00           H  
ATOM   1350 3HD1 ILE A  81      15.760  -4.138 -67.106  1.00  0.00           H  
ATOM   1351  N   ARG A  82      11.568  -2.039 -63.541  1.00  0.00           N  
ATOM   1352  CA  ARG A  82      11.352  -1.364 -62.264  1.00  0.00           C  
ATOM   1353  C   ARG A  82      10.174  -1.933 -61.478  1.00  0.00           C  
ATOM   1354  O   ARG A  82      10.264  -2.103 -60.261  1.00  0.00           O  
ATOM   1355  CB  ARG A  82      11.159   0.119 -62.477  1.00  0.00           C  
ATOM   1356  CG  ARG A  82      12.436   0.862 -62.852  1.00  0.00           C  
ATOM   1357  CD  ARG A  82      12.165   2.272 -63.143  1.00  0.00           C  
ATOM   1358  NE  ARG A  82      11.645   2.976 -61.965  1.00  0.00           N  
ATOM   1359  CZ  ARG A  82      10.868   4.076 -62.016  1.00  0.00           C  
ATOM   1360  NH1 ARG A  82      10.556   4.590 -63.193  1.00  0.00           N  
ATOM   1361  NH2 ARG A  82      10.401   4.606 -60.896  1.00  0.00           N  
ATOM   1362  H   ARG A  82      11.513  -1.535 -64.432  1.00  0.00           H  
ATOM   1363  HA  ARG A  82      12.249  -1.495 -61.668  1.00  0.00           H  
ATOM   1364 1HB  ARG A  82      10.438   0.272 -63.282  1.00  0.00           H  
ATOM   1365 2HB  ARG A  82      10.742   0.566 -61.574  1.00  0.00           H  
ATOM   1366 1HG  ARG A  82      13.148   0.803 -62.031  1.00  0.00           H  
ATOM   1367 2HG  ARG A  82      12.866   0.402 -63.745  1.00  0.00           H  
ATOM   1368 1HD  ARG A  82      13.084   2.763 -63.464  1.00  0.00           H  
ATOM   1369 2HD  ARG A  82      11.424   2.316 -63.943  1.00  0.00           H  
ATOM   1370  HE  ARG A  82      11.866   2.599 -61.045  1.00  0.00           H  
ATOM   1371 1HH1 ARG A  82      10.906   4.171 -64.035  1.00  0.00           H  
ATOM   1372 2HH1 ARG A  82       9.917   5.391 -63.275  1.00  0.00           H  
ATOM   1373 1HH2 ARG A  82      10.630   4.177 -59.979  1.00  0.00           H  
ATOM   1374 2HH2 ARG A  82       9.787   5.407 -60.923  1.00  0.00           H  
ATOM   1375  N   ALA A  83       9.071  -2.217 -62.161  1.00  0.00           N  
ATOM   1376  CA  ALA A  83       7.879  -2.741 -61.514  1.00  0.00           C  
ATOM   1377  C   ALA A  83       8.143  -4.124 -60.910  1.00  0.00           C  
ATOM   1378  O   ALA A  83       7.717  -4.409 -59.784  1.00  0.00           O  
ATOM   1379  CB  ALA A  83       6.765  -2.781 -62.522  1.00  0.00           C  
ATOM   1380  H   ALA A  83       9.063  -2.058 -63.168  1.00  0.00           H  
ATOM   1381  HA  ALA A  83       7.603  -2.070 -60.704  1.00  0.00           H  
ATOM   1382 1HB  ALA A  83       5.872  -3.137 -62.067  1.00  0.00           H  
ATOM   1383 2HB  ALA A  83       6.580  -1.801 -62.939  1.00  0.00           H  
ATOM   1384 3HB  ALA A  83       7.085  -3.440 -63.302  1.00  0.00           H  
ATOM   1385  N   TYR A  84       8.895  -4.973 -61.627  1.00  0.00           N  
ATOM   1386  CA  TYR A  84       9.246  -6.285 -61.119  1.00  0.00           C  
ATOM   1387  C   TYR A  84      10.169  -6.135 -59.919  1.00  0.00           C  
ATOM   1388  O   TYR A  84       9.996  -6.845 -58.930  1.00  0.00           O  
ATOM   1389  CB  TYR A  84       9.918  -7.138 -62.199  1.00  0.00           C  
ATOM   1390  CG  TYR A  84       9.010  -7.639 -63.350  1.00  0.00           C  
ATOM   1391  CD1 TYR A  84       9.570  -7.852 -64.604  1.00  0.00           C  
ATOM   1392  CD2 TYR A  84       7.652  -7.881 -63.169  1.00  0.00           C  
ATOM   1393  CE1 TYR A  84       8.793  -8.299 -65.643  1.00  0.00           C  
ATOM   1394  CE2 TYR A  84       6.885  -8.334 -64.212  1.00  0.00           C  
ATOM   1395  CZ  TYR A  84       7.440  -8.544 -65.434  1.00  0.00           C  
ATOM   1396  OH  TYR A  84       6.656  -9.017 -66.451  1.00  0.00           O  
ATOM   1397  H   TYR A  84       9.186  -4.729 -62.577  1.00  0.00           H  
ATOM   1398  HA  TYR A  84       8.349  -6.777 -60.758  1.00  0.00           H  
ATOM   1399 1HB  TYR A  84      10.705  -6.541 -62.649  1.00  0.00           H  
ATOM   1400 2HB  TYR A  84      10.394  -8.006 -61.738  1.00  0.00           H  
ATOM   1401  HD1 TYR A  84      10.622  -7.659 -64.757  1.00  0.00           H  
ATOM   1402  HD2 TYR A  84       7.181  -7.724 -62.220  1.00  0.00           H  
ATOM   1403  HE1 TYR A  84       9.242  -8.464 -66.623  1.00  0.00           H  
ATOM   1404  HE2 TYR A  84       5.820  -8.525 -64.059  1.00  0.00           H  
ATOM   1405  HH  TYR A  84       5.787  -9.250 -66.104  1.00  0.00           H  
ATOM   1406  N   ARG A  85      11.128  -5.193 -59.975  1.00  0.00           N  
ATOM   1407  CA  ARG A  85      12.013  -4.983 -58.839  1.00  0.00           C  
ATOM   1408  C   ARG A  85      11.218  -4.586 -57.600  1.00  0.00           C  
ATOM   1409  O   ARG A  85      11.504  -5.081 -56.509  1.00  0.00           O  
ATOM   1410  CB  ARG A  85      13.044  -3.899 -59.113  1.00  0.00           C  
ATOM   1411  CG  ARG A  85      14.179  -4.238 -60.078  1.00  0.00           C  
ATOM   1412  CD  ARG A  85      14.990  -3.018 -60.319  1.00  0.00           C  
ATOM   1413  NE  ARG A  85      16.128  -3.237 -61.188  1.00  0.00           N  
ATOM   1414  CZ  ARG A  85      16.891  -2.240 -61.706  1.00  0.00           C  
ATOM   1415  NH1 ARG A  85      16.610  -0.980 -61.433  1.00  0.00           N  
ATOM   1416  NH2 ARG A  85      17.923  -2.520 -62.482  1.00  0.00           N  
ATOM   1417  H   ARG A  85      11.266  -4.651 -60.834  1.00  0.00           H  
ATOM   1418  HA  ARG A  85      12.539  -5.914 -58.635  1.00  0.00           H  
ATOM   1419 1HB  ARG A  85      12.536  -3.028 -59.514  1.00  0.00           H  
ATOM   1420 2HB  ARG A  85      13.498  -3.598 -58.171  1.00  0.00           H  
ATOM   1421 1HG  ARG A  85      14.819  -4.996 -59.634  1.00  0.00           H  
ATOM   1422 2HG  ARG A  85      13.791  -4.603 -61.020  1.00  0.00           H  
ATOM   1423 1HD  ARG A  85      14.349  -2.274 -60.782  1.00  0.00           H  
ATOM   1424 2HD  ARG A  85      15.356  -2.641 -59.365  1.00  0.00           H  
ATOM   1425  HE  ARG A  85      16.376  -4.190 -61.409  1.00  0.00           H  
ATOM   1426 1HH1 ARG A  85      15.828  -0.750 -60.841  1.00  0.00           H  
ATOM   1427 2HH1 ARG A  85      17.180  -0.240 -61.819  1.00  0.00           H  
ATOM   1428 1HH2 ARG A  85      18.158  -3.482 -62.703  1.00  0.00           H  
ATOM   1429 2HH2 ARG A  85      18.486  -1.776 -62.865  1.00  0.00           H  
ATOM   1430  N   ILE A  86      10.208  -3.717 -57.759  1.00  0.00           N  
ATOM   1431  CA  ILE A  86       9.395  -3.306 -56.620  1.00  0.00           C  
ATOM   1432  C   ILE A  86       8.664  -4.510 -56.054  1.00  0.00           C  
ATOM   1433  O   ILE A  86       8.619  -4.686 -54.825  1.00  0.00           O  
ATOM   1434  CB  ILE A  86       8.395  -2.185 -56.971  1.00  0.00           C  
ATOM   1435  CG1 ILE A  86       9.185  -0.884 -57.292  1.00  0.00           C  
ATOM   1436  CG2 ILE A  86       7.416  -1.970 -55.764  1.00  0.00           C  
ATOM   1437  CD1 ILE A  86       8.375   0.225 -57.953  1.00  0.00           C  
ATOM   1438  H   ILE A  86      10.055  -3.300 -58.685  1.00  0.00           H  
ATOM   1439  HA  ILE A  86      10.059  -2.923 -55.848  1.00  0.00           H  
ATOM   1440  HB  ILE A  86       7.840  -2.457 -57.867  1.00  0.00           H  
ATOM   1441 1HG1 ILE A  86       9.606  -0.489 -56.368  1.00  0.00           H  
ATOM   1442 2HG1 ILE A  86      10.004  -1.139 -57.958  1.00  0.00           H  
ATOM   1443 1HG2 ILE A  86       6.722  -1.185 -55.986  1.00  0.00           H  
ATOM   1444 2HG2 ILE A  86       6.853  -2.876 -55.556  1.00  0.00           H  
ATOM   1445 3HG2 ILE A  86       7.986  -1.690 -54.874  1.00  0.00           H  
ATOM   1446 1HD1 ILE A  86       9.029   1.073 -58.147  1.00  0.00           H  
ATOM   1447 2HD1 ILE A  86       7.974  -0.140 -58.893  1.00  0.00           H  
ATOM   1448 3HD1 ILE A  86       7.569   0.545 -57.310  1.00  0.00           H  
ATOM   1449  N   ALA A  87       8.071  -5.332 -56.931  1.00  0.00           N  
ATOM   1450  CA  ALA A  87       7.358  -6.505 -56.462  1.00  0.00           C  
ATOM   1451  C   ALA A  87       8.261  -7.404 -55.656  1.00  0.00           C  
ATOM   1452  O   ALA A  87       7.859  -7.884 -54.596  1.00  0.00           O  
ATOM   1453  CB  ALA A  87       6.830  -7.309 -57.635  1.00  0.00           C  
ATOM   1454  H   ALA A  87       8.098  -5.114 -57.933  1.00  0.00           H  
ATOM   1455  HA  ALA A  87       6.546  -6.175 -55.836  1.00  0.00           H  
ATOM   1456 1HB  ALA A  87       6.283  -8.174 -57.262  1.00  0.00           H  
ATOM   1457 2HB  ALA A  87       6.190  -6.703 -58.220  1.00  0.00           H  
ATOM   1458 3HB  ALA A  87       7.661  -7.643 -58.250  1.00  0.00           H  
ATOM   1459  N   LEU A  88       9.489  -7.576 -56.144  1.00  0.00           N  
ATOM   1460  CA  LEU A  88      10.495  -8.397 -55.516  1.00  0.00           C  
ATOM   1461  C   LEU A  88      10.984  -7.824 -54.186  1.00  0.00           C  
ATOM   1462  O   LEU A  88      11.292  -8.568 -53.262  1.00  0.00           O  
ATOM   1463  CB  LEU A  88      11.600  -8.660 -56.534  1.00  0.00           C  
ATOM   1464  CG  LEU A  88      11.151  -9.590 -57.751  1.00  0.00           C  
ATOM   1465  CD1 LEU A  88      12.206  -9.565 -58.817  1.00  0.00           C  
ATOM   1466  CD2 LEU A  88      10.943 -11.031 -57.256  1.00  0.00           C  
ATOM   1467  H   LEU A  88       9.713  -7.151 -57.047  1.00  0.00           H  
ATOM   1468  HA  LEU A  88      10.043  -9.334 -55.299  1.00  0.00           H  
ATOM   1469 1HB  LEU A  88      11.923  -7.706 -56.940  1.00  0.00           H  
ATOM   1470 2HB  LEU A  88      12.442  -9.133 -56.033  1.00  0.00           H  
ATOM   1471  HG  LEU A  88      10.226  -9.221 -58.186  1.00  0.00           H  
ATOM   1472 1HD1 LEU A  88      11.901 -10.203 -59.651  1.00  0.00           H  
ATOM   1473 2HD1 LEU A  88      12.335  -8.544 -59.169  1.00  0.00           H  
ATOM   1474 3HD1 LEU A  88      13.126  -9.925 -58.410  1.00  0.00           H  
ATOM   1475 1HD2 LEU A  88      10.675 -11.672 -58.083  1.00  0.00           H  
ATOM   1476 2HD2 LEU A  88      11.851 -11.375 -56.827  1.00  0.00           H  
ATOM   1477 3HD2 LEU A  88      10.165 -11.083 -56.513  1.00  0.00           H  
ATOM   1478  N   LYS A  89      11.060  -6.499 -54.058  1.00  0.00           N  
ATOM   1479  CA  LYS A  89      11.453  -5.934 -52.769  1.00  0.00           C  
ATOM   1480  C   LYS A  89      10.428  -6.315 -51.695  1.00  0.00           C  
ATOM   1481  O   LYS A  89      10.797  -6.685 -50.579  1.00  0.00           O  
ATOM   1482  CB  LYS A  89      11.586  -4.408 -52.834  1.00  0.00           C  
ATOM   1483  CG  LYS A  89      12.805  -3.901 -53.604  1.00  0.00           C  
ATOM   1484  CD  LYS A  89      12.844  -2.374 -53.646  1.00  0.00           C  
ATOM   1485  CE  LYS A  89      14.045  -1.866 -54.438  1.00  0.00           C  
ATOM   1486  NZ  LYS A  89      14.092  -0.372 -54.491  1.00  0.00           N  
ATOM   1487  H   LYS A  89      10.881  -5.902 -54.870  1.00  0.00           H  
ATOM   1488  HA  LYS A  89      12.413  -6.356 -52.482  1.00  0.00           H  
ATOM   1489 1HB  LYS A  89      10.698  -3.995 -53.316  1.00  0.00           H  
ATOM   1490 2HB  LYS A  89      11.627  -4.004 -51.824  1.00  0.00           H  
ATOM   1491 1HG  LYS A  89      13.706  -4.265 -53.115  1.00  0.00           H  
ATOM   1492 2HG  LYS A  89      12.788  -4.289 -54.611  1.00  0.00           H  
ATOM   1493 1HD  LYS A  89      11.931  -2.002 -54.115  1.00  0.00           H  
ATOM   1494 2HD  LYS A  89      12.896  -1.984 -52.630  1.00  0.00           H  
ATOM   1495 1HE  LYS A  89      14.961  -2.233 -53.977  1.00  0.00           H  
ATOM   1496 2HE  LYS A  89      13.984  -2.253 -55.457  1.00  0.00           H  
ATOM   1497 1HZ  LYS A  89      14.898  -0.078 -55.026  1.00  0.00           H  
ATOM   1498 2HZ  LYS A  89      13.252  -0.015 -54.930  1.00  0.00           H  
ATOM   1499 3HZ  LYS A  89      14.161  -0.003 -53.553  1.00  0.00           H  
ATOM   1500  N   HIS A  90       9.131  -6.259 -52.049  1.00  0.00           N  
ATOM   1501  CA  HIS A  90       8.075  -6.637 -51.106  1.00  0.00           C  
ATOM   1502  C   HIS A  90       7.896  -8.176 -51.004  1.00  0.00           C  
ATOM   1503  O   HIS A  90       7.534  -8.697 -49.941  1.00  0.00           O  
ATOM   1504  CB  HIS A  90       6.748  -5.989 -51.516  1.00  0.00           C  
ATOM   1505  CG  HIS A  90       6.646  -4.542 -51.145  1.00  0.00           C  
ATOM   1506  ND1 HIS A  90       6.493  -4.118 -49.842  1.00  0.00           N  
ATOM   1507  CD2 HIS A  90       6.673  -3.423 -51.906  1.00  0.00           C  
ATOM   1508  CE1 HIS A  90       6.432  -2.798 -49.817  1.00  0.00           C  
ATOM   1509  NE2 HIS A  90       6.538  -2.352 -51.056  1.00  0.00           N  
ATOM   1510  H   HIS A  90       8.899  -5.880 -52.979  1.00  0.00           H  
ATOM   1511  HA  HIS A  90       8.349  -6.293 -50.118  1.00  0.00           H  
ATOM   1512 1HB  HIS A  90       6.620  -6.075 -52.596  1.00  0.00           H  
ATOM   1513 2HB  HIS A  90       5.922  -6.521 -51.045  1.00  0.00           H  
ATOM   1514  HD1 HIS A  90       6.511  -4.696 -49.026  1.00  0.00           H  
ATOM   1515  HD2 HIS A  90       6.775  -3.258 -52.979  1.00  0.00           H  
ATOM   1516  HE1 HIS A  90       6.312  -2.265 -48.874  1.00  0.00           H  
ATOM   1517  N   ASP A  91       8.167  -8.898 -52.092  1.00  0.00           N  
ATOM   1518  CA  ASP A  91       8.085 -10.353 -52.146  1.00  0.00           C  
ATOM   1519  C   ASP A  91       9.185 -10.898 -53.069  1.00  0.00           C  
ATOM   1520  O   ASP A  91       8.961 -11.025 -54.277  1.00  0.00           O  
ATOM   1521  CB  ASP A  91       6.739 -10.835 -52.662  1.00  0.00           C  
ATOM   1522  CG  ASP A  91       6.628 -12.384 -52.658  1.00  0.00           C  
ATOM   1523  OD1 ASP A  91       7.665 -13.079 -52.580  1.00  0.00           O  
ATOM   1524  OD2 ASP A  91       5.507 -12.872 -52.719  1.00  0.00           O  
ATOM   1525  H   ASP A  91       8.409  -8.407 -52.944  1.00  0.00           H  
ATOM   1526  HA  ASP A  91       8.189 -10.739 -51.141  1.00  0.00           H  
ATOM   1527 1HB  ASP A  91       5.942 -10.420 -52.032  1.00  0.00           H  
ATOM   1528 2HB  ASP A  91       6.590 -10.463 -53.676  1.00  0.00           H  
ATOM   1529  N   PRO A  92      10.350 -11.311 -52.528  1.00  0.00           N  
ATOM   1530  CA  PRO A  92      11.529 -11.724 -53.255  1.00  0.00           C  
ATOM   1531  C   PRO A  92      11.513 -13.167 -53.731  1.00  0.00           C  
ATOM   1532  O   PRO A  92      12.553 -13.670 -54.170  1.00  0.00           O  
ATOM   1533  CB  PRO A  92      12.633 -11.495 -52.216  1.00  0.00           C  
ATOM   1534  CG  PRO A  92      11.966 -11.813 -50.901  1.00  0.00           C  
ATOM   1535  CD  PRO A  92      10.527 -11.312 -51.057  1.00  0.00           C  
ATOM   1536  HA  PRO A  92      11.668 -11.046 -54.108  1.00  0.00           H  
ATOM   1537 1HB  PRO A  92      13.498 -12.139 -52.430  1.00  0.00           H  
ATOM   1538 2HB  PRO A  92      12.982 -10.448 -52.273  1.00  0.00           H  
ATOM   1539 1HG  PRO A  92      12.026 -12.891 -50.707  1.00  0.00           H  
ATOM   1540 2HG  PRO A  92      12.503 -11.311 -50.082  1.00  0.00           H  
ATOM   1541 1HD  PRO A  92       9.843 -12.029 -50.582  1.00  0.00           H  
ATOM   1542 2HD  PRO A  92      10.428 -10.282 -50.654  1.00  0.00           H  
ATOM   1543  N   ASN A  93      10.381 -13.864 -53.630  1.00  0.00           N  
ATOM   1544  CA  ASN A  93      10.401 -15.255 -54.053  1.00  0.00           C  
ATOM   1545  C   ASN A  93       9.314 -15.494 -55.074  1.00  0.00           C  
ATOM   1546  O   ASN A  93       8.609 -16.505 -55.051  1.00  0.00           O  
ATOM   1547  CB  ASN A  93      10.211 -16.172 -52.862  1.00  0.00           C  
ATOM   1548  CG  ASN A  93      11.325 -16.075 -51.853  1.00  0.00           C  
ATOM   1549  OD1 ASN A  93      12.465 -16.495 -52.089  1.00  0.00           O  
ATOM   1550  ND2 ASN A  93      11.010 -15.543 -50.702  1.00  0.00           N  
ATOM   1551  H   ASN A  93       9.491 -13.473 -53.260  1.00  0.00           H  
ATOM   1552  HA  ASN A  93      11.355 -15.472 -54.525  1.00  0.00           H  
ATOM   1553 1HB  ASN A  93       9.274 -15.904 -52.365  1.00  0.00           H  
ATOM   1554 2HB  ASN A  93      10.120 -17.197 -53.194  1.00  0.00           H  
ATOM   1555 1HD2 ASN A  93      11.699 -15.458 -49.984  1.00  0.00           H  
ATOM   1556 2HD2 ASN A  93      10.076 -15.224 -50.542  1.00  0.00           H  
ATOM   1557  N   ASN A  94       9.239 -14.591 -56.030  1.00  0.00           N  
ATOM   1558  CA  ASN A  94       8.294 -14.667 -57.116  1.00  0.00           C  
ATOM   1559  C   ASN A  94       9.028 -15.168 -58.347  1.00  0.00           C  
ATOM   1560  O   ASN A  94       9.700 -14.392 -59.028  1.00  0.00           O  
ATOM   1561  CB  ASN A  94       7.645 -13.304 -57.310  1.00  0.00           C  
ATOM   1562  CG  ASN A  94       6.570 -13.262 -58.346  1.00  0.00           C  
ATOM   1563  OD1 ASN A  94       6.588 -14.028 -59.314  1.00  0.00           O  
ATOM   1564  ND2 ASN A  94       5.610 -12.387 -58.157  1.00  0.00           N  
ATOM   1565  H   ASN A  94       9.847 -13.781 -55.977  1.00  0.00           H  
ATOM   1566  HA  ASN A  94       7.521 -15.395 -56.864  1.00  0.00           H  
ATOM   1567 1HB  ASN A  94       7.217 -12.981 -56.356  1.00  0.00           H  
ATOM   1568 2HB  ASN A  94       8.405 -12.581 -57.565  1.00  0.00           H  
ATOM   1569 1HD2 ASN A  94       4.844 -12.327 -58.805  1.00  0.00           H  
ATOM   1570 2HD2 ASN A  94       5.632 -11.789 -57.353  1.00  0.00           H  
ATOM   1571  N   ALA A  95       8.965 -16.482 -58.603  1.00  0.00           N  
ATOM   1572  CA  ALA A  95       9.745 -17.047 -59.700  1.00  0.00           C  
ATOM   1573  C   ALA A  95       9.353 -16.439 -61.030  1.00  0.00           C  
ATOM   1574  O   ALA A  95      10.210 -16.225 -61.889  1.00  0.00           O  
ATOM   1575  CB  ALA A  95       9.590 -18.554 -59.757  1.00  0.00           C  
ATOM   1576  H   ALA A  95       8.391 -17.082 -58.022  1.00  0.00           H  
ATOM   1577  HA  ALA A  95      10.788 -16.808 -59.524  1.00  0.00           H  
ATOM   1578 1HB  ALA A  95      10.211 -18.959 -60.562  1.00  0.00           H  
ATOM   1579 2HB  ALA A  95       9.896 -18.987 -58.818  1.00  0.00           H  
ATOM   1580 3HB  ALA A  95       8.548 -18.805 -59.944  1.00  0.00           H  
ATOM   1581  N   GLU A  96       8.061 -16.160 -61.210  1.00  0.00           N  
ATOM   1582  CA  GLU A  96       7.610 -15.591 -62.467  1.00  0.00           C  
ATOM   1583  C   GLU A  96       8.190 -14.196 -62.672  1.00  0.00           C  
ATOM   1584  O   GLU A  96       8.640 -13.878 -63.778  1.00  0.00           O  
ATOM   1585  CB  GLU A  96       6.086 -15.573 -62.532  1.00  0.00           C  
ATOM   1586  CG  GLU A  96       5.449 -16.971 -62.667  1.00  0.00           C  
ATOM   1587  CD  GLU A  96       3.939 -16.949 -62.631  1.00  0.00           C  
ATOM   1588  OE1 GLU A  96       3.399 -15.977 -62.171  1.00  0.00           O  
ATOM   1589  OE2 GLU A  96       3.336 -17.901 -63.064  1.00  0.00           O  
ATOM   1590  H   GLU A  96       7.396 -16.358 -60.471  1.00  0.00           H  
ATOM   1591  HA  GLU A  96       7.970 -16.224 -63.277  1.00  0.00           H  
ATOM   1592 1HB  GLU A  96       5.683 -15.088 -61.643  1.00  0.00           H  
ATOM   1593 2HB  GLU A  96       5.777 -14.991 -63.391  1.00  0.00           H  
ATOM   1594 1HG  GLU A  96       5.770 -17.409 -63.610  1.00  0.00           H  
ATOM   1595 2HG  GLU A  96       5.818 -17.604 -61.862  1.00  0.00           H  
ATOM   1596  N   ALA A  97       8.224 -13.378 -61.610  1.00  0.00           N  
ATOM   1597  CA  ALA A  97       8.819 -12.051 -61.707  1.00  0.00           C  
ATOM   1598  C   ALA A  97      10.292 -12.158 -62.027  1.00  0.00           C  
ATOM   1599  O   ALA A  97      10.793 -11.423 -62.875  1.00  0.00           O  
ATOM   1600  CB  ALA A  97       8.634 -11.272 -60.427  1.00  0.00           C  
ATOM   1601  H   ALA A  97       7.775 -13.684 -60.742  1.00  0.00           H  
ATOM   1602  HA  ALA A  97       8.347 -11.519 -62.524  1.00  0.00           H  
ATOM   1603 1HB  ALA A  97       9.079 -10.283 -60.527  1.00  0.00           H  
ATOM   1604 2HB  ALA A  97       7.587 -11.174 -60.199  1.00  0.00           H  
ATOM   1605 3HB  ALA A  97       9.120 -11.810 -59.641  1.00  0.00           H  
ATOM   1606  N   TRP A  98      10.994 -13.111 -61.402  1.00  0.00           N  
ATOM   1607  CA  TRP A  98      12.419 -13.242 -61.666  1.00  0.00           C  
ATOM   1608  C   TRP A  98      12.652 -13.639 -63.129  1.00  0.00           C  
ATOM   1609  O   TRP A  98      13.521 -13.076 -63.802  1.00  0.00           O  
ATOM   1610  CB  TRP A  98      13.063 -14.286 -60.744  1.00  0.00           C  
ATOM   1611  CG  TRP A  98      13.275 -13.871 -59.300  1.00  0.00           C  
ATOM   1612  CD1 TRP A  98      12.674 -14.398 -58.201  1.00  0.00           C  
ATOM   1613  CD2 TRP A  98      14.146 -12.843 -58.811  1.00  0.00           C  
ATOM   1614  NE1 TRP A  98      13.138 -13.775 -57.064  1.00  0.00           N  
ATOM   1615  CE2 TRP A  98      14.024 -12.827 -57.420  1.00  0.00           C  
ATOM   1616  CE3 TRP A  98      14.996 -11.954 -59.420  1.00  0.00           C  
ATOM   1617  CZ2 TRP A  98      14.729 -11.943 -56.635  1.00  0.00           C  
ATOM   1618  CZ3 TRP A  98      15.699 -11.055 -58.627  1.00  0.00           C  
ATOM   1619  CH2 TRP A  98      15.569 -11.050 -57.277  1.00  0.00           C  
ATOM   1620  H   TRP A  98      10.541 -13.698 -60.693  1.00  0.00           H  
ATOM   1621  HA  TRP A  98      12.889 -12.279 -61.488  1.00  0.00           H  
ATOM   1622 1HB  TRP A  98      12.429 -15.163 -60.724  1.00  0.00           H  
ATOM   1623 2HB  TRP A  98      14.025 -14.587 -61.152  1.00  0.00           H  
ATOM   1624  HD1 TRP A  98      11.949 -15.183 -58.223  1.00  0.00           H  
ATOM   1625  HE1 TRP A  98      12.869 -13.953 -56.069  1.00  0.00           H  
ATOM   1626  HE3 TRP A  98      15.098 -11.954 -60.499  1.00  0.00           H  
ATOM   1627  HZ2 TRP A  98      14.624 -11.931 -55.546  1.00  0.00           H  
ATOM   1628  HZ3 TRP A  98      16.352 -10.346 -59.107  1.00  0.00           H  
ATOM   1629  HH2 TRP A  98      16.132 -10.330 -56.690  1.00  0.00           H  
ATOM   1630  N   TYR A  99      11.846 -14.572 -63.637  1.00  0.00           N  
ATOM   1631  CA  TYR A  99      11.954 -15.008 -65.018  1.00  0.00           C  
ATOM   1632  C   TYR A  99      11.699 -13.883 -66.014  1.00  0.00           C  
ATOM   1633  O   TYR A  99      12.485 -13.704 -66.946  1.00  0.00           O  
ATOM   1634  CB  TYR A  99      11.042 -16.198 -65.300  1.00  0.00           C  
ATOM   1635  CG  TYR A  99      11.029 -16.579 -66.750  1.00  0.00           C  
ATOM   1636  CD1 TYR A  99      12.148 -17.140 -67.319  1.00  0.00           C  
ATOM   1637  CD2 TYR A  99       9.898 -16.378 -67.510  1.00  0.00           C  
ATOM   1638  CE1 TYR A  99      12.144 -17.476 -68.649  1.00  0.00           C  
ATOM   1639  CE2 TYR A  99       9.896 -16.745 -68.837  1.00  0.00           C  
ATOM   1640  CZ  TYR A  99      11.032 -17.287 -69.402  1.00  0.00           C  
ATOM   1641  OH  TYR A  99      11.058 -17.655 -70.728  1.00  0.00           O  
ATOM   1642  H   TYR A  99      11.154 -15.023 -63.032  1.00  0.00           H  
ATOM   1643  HA  TYR A  99      12.978 -15.341 -65.171  1.00  0.00           H  
ATOM   1644 1HB  TYR A  99      11.362 -17.055 -64.719  1.00  0.00           H  
ATOM   1645 2HB  TYR A  99      10.023 -15.954 -64.994  1.00  0.00           H  
ATOM   1646  HD1 TYR A  99      13.033 -17.303 -66.718  1.00  0.00           H  
ATOM   1647  HD2 TYR A  99       9.006 -15.939 -67.061  1.00  0.00           H  
ATOM   1648  HE1 TYR A  99      13.018 -17.886 -69.113  1.00  0.00           H  
ATOM   1649  HE2 TYR A  99       9.002 -16.593 -69.443  1.00  0.00           H  
ATOM   1650  HH  TYR A  99      10.168 -17.600 -71.098  1.00  0.00           H  
ATOM   1651  N   ASN A 100      10.587 -13.153 -65.830  1.00  0.00           N  
ATOM   1652  CA  ASN A 100      10.241 -12.064 -66.734  1.00  0.00           C  
ATOM   1653  C   ASN A 100      11.213 -10.895 -66.594  1.00  0.00           C  
ATOM   1654  O   ASN A 100      11.462 -10.176 -67.566  1.00  0.00           O  
ATOM   1655  CB  ASN A 100       8.811 -11.647 -66.537  1.00  0.00           C  
ATOM   1656  CG  ASN A 100       7.850 -12.633 -67.098  1.00  0.00           C  
ATOM   1657  OD1 ASN A 100       8.158 -13.379 -68.040  1.00  0.00           O  
ATOM   1658  ND2 ASN A 100       6.680 -12.670 -66.530  1.00  0.00           N  
ATOM   1659  H   ASN A 100       9.969 -13.373 -65.048  1.00  0.00           H  
ATOM   1660  HA  ASN A 100      10.330 -12.430 -67.753  1.00  0.00           H  
ATOM   1661 1HB  ASN A 100       8.606 -11.495 -65.473  1.00  0.00           H  
ATOM   1662 2HB  ASN A 100       8.648 -10.714 -67.053  1.00  0.00           H  
ATOM   1663 1HD2 ASN A 100       5.983 -13.311 -66.852  1.00  0.00           H  
ATOM   1664 2HD2 ASN A 100       6.477 -12.057 -65.765  1.00  0.00           H  
ATOM   1665  N   LEU A 101      11.794 -10.704 -65.401  1.00  0.00           N  
ATOM   1666  CA  LEU A 101      12.810  -9.685 -65.190  1.00  0.00           C  
ATOM   1667  C   LEU A 101      13.980 -10.070 -66.088  1.00  0.00           C  
ATOM   1668  O   LEU A 101      14.508  -9.246 -66.835  1.00  0.00           O  
ATOM   1669  CB  LEU A 101      13.212  -9.643 -63.703  1.00  0.00           C  
ATOM   1670  CG  LEU A 101      14.274  -8.640 -63.231  1.00  0.00           C  
ATOM   1671  CD1 LEU A 101      13.811  -7.235 -63.468  1.00  0.00           C  
ATOM   1672  CD2 LEU A 101      14.527  -8.858 -61.759  1.00  0.00           C  
ATOM   1673  H   LEU A 101      11.497 -11.262 -64.595  1.00  0.00           H  
ATOM   1674  HA  LEU A 101      12.421  -8.722 -65.515  1.00  0.00           H  
ATOM   1675 1HB  LEU A 101      12.313  -9.453 -63.122  1.00  0.00           H  
ATOM   1676 2HB  LEU A 101      13.570 -10.626 -63.429  1.00  0.00           H  
ATOM   1677  HG  LEU A 101      15.196  -8.802 -63.784  1.00  0.00           H  
ATOM   1678 1HD1 LEU A 101      14.568  -6.556 -63.112  1.00  0.00           H  
ATOM   1679 2HD1 LEU A 101      13.644  -7.076 -64.520  1.00  0.00           H  
ATOM   1680 3HD1 LEU A 101      12.894  -7.058 -62.921  1.00  0.00           H  
ATOM   1681 1HD2 LEU A 101      15.290  -8.163 -61.405  1.00  0.00           H  
ATOM   1682 2HD2 LEU A 101      13.606  -8.695 -61.211  1.00  0.00           H  
ATOM   1683 3HD2 LEU A 101      14.860  -9.872 -61.604  1.00  0.00           H  
ATOM   1684  N   GLY A 102      14.336 -11.363 -66.038  1.00  0.00           N  
ATOM   1685  CA  GLY A 102      15.393 -11.928 -66.858  1.00  0.00           C  
ATOM   1686  C   GLY A 102      15.108 -11.679 -68.326  1.00  0.00           C  
ATOM   1687  O   GLY A 102      15.984 -11.171 -69.036  1.00  0.00           O  
ATOM   1688  H   GLY A 102      13.881 -11.979 -65.363  1.00  0.00           H  
ATOM   1689 1HA  GLY A 102      16.334 -11.468 -66.589  1.00  0.00           H  
ATOM   1690 2HA  GLY A 102      15.471 -12.999 -66.662  1.00  0.00           H  
ATOM   1691  N   ASN A 103      13.896 -12.020 -68.793  1.00  0.00           N  
ATOM   1692  CA  ASN A 103      13.540 -11.808 -70.186  1.00  0.00           C  
ATOM   1693  C   ASN A 103      13.617 -10.343 -70.583  1.00  0.00           C  
ATOM   1694  O   ASN A 103      14.101 -10.026 -71.671  1.00  0.00           O  
ATOM   1695  CB  ASN A 103      12.139 -12.266 -70.502  1.00  0.00           C  
ATOM   1696  CG  ASN A 103      11.908 -13.724 -70.603  1.00  0.00           C  
ATOM   1697  OD1 ASN A 103      12.788 -14.575 -70.743  1.00  0.00           O  
ATOM   1698  ND2 ASN A 103      10.657 -14.037 -70.574  1.00  0.00           N  
ATOM   1699  H   ASN A 103      13.236 -12.478 -68.146  1.00  0.00           H  
ATOM   1700  HA  ASN A 103      14.239 -12.353 -70.805  1.00  0.00           H  
ATOM   1701 1HB  ASN A 103      11.485 -11.893 -69.728  1.00  0.00           H  
ATOM   1702 2HB  ASN A 103      11.821 -11.805 -71.436  1.00  0.00           H  
ATOM   1703 1HD2 ASN A 103      10.369 -14.987 -70.668  1.00  0.00           H  
ATOM   1704 2HD2 ASN A 103       9.978 -13.305 -70.498  1.00  0.00           H  
ATOM   1705  N   ALA A 104      13.190  -9.429 -69.717  1.00  0.00           N  
ATOM   1706  CA  ALA A 104      13.275  -8.028 -70.087  1.00  0.00           C  
ATOM   1707  C   ALA A 104      14.737  -7.641 -70.345  1.00  0.00           C  
ATOM   1708  O   ALA A 104      15.052  -7.021 -71.365  1.00  0.00           O  
ATOM   1709  CB  ALA A 104      12.664  -7.184 -68.978  1.00  0.00           C  
ATOM   1710  H   ALA A 104      12.740  -9.716 -68.844  1.00  0.00           H  
ATOM   1711  HA  ALA A 104      12.717  -7.880 -71.006  1.00  0.00           H  
ATOM   1712 1HB  ALA A 104      12.707  -6.154 -69.242  1.00  0.00           H  
ATOM   1713 2HB  ALA A 104      11.631  -7.481 -68.827  1.00  0.00           H  
ATOM   1714 3HB  ALA A 104      13.223  -7.347 -68.059  1.00  0.00           H  
ATOM   1715  N   TYR A 105      15.649  -8.105 -69.484  1.00  0.00           N  
ATOM   1716  CA  TYR A 105      17.064  -7.797 -69.681  1.00  0.00           C  
ATOM   1717  C   TYR A 105      17.634  -8.467 -70.925  1.00  0.00           C  
ATOM   1718  O   TYR A 105      18.420  -7.852 -71.650  1.00  0.00           O  
ATOM   1719  CB  TYR A 105      17.878  -8.196 -68.463  1.00  0.00           C  
ATOM   1720  CG  TYR A 105      17.791  -7.222 -67.338  1.00  0.00           C  
ATOM   1721  CD1 TYR A 105      17.077  -7.515 -66.203  1.00  0.00           C  
ATOM   1722  CD2 TYR A 105      18.461  -6.019 -67.440  1.00  0.00           C  
ATOM   1723  CE1 TYR A 105      17.041  -6.619 -65.174  1.00  0.00           C  
ATOM   1724  CE2 TYR A 105      18.424  -5.129 -66.405  1.00  0.00           C  
ATOM   1725  CZ  TYR A 105      17.721  -5.434 -65.273  1.00  0.00           C  
ATOM   1726  OH  TYR A 105      17.699  -4.559 -64.232  1.00  0.00           O  
ATOM   1727  H   TYR A 105      15.333  -8.609 -68.647  1.00  0.00           H  
ATOM   1728  HA  TYR A 105      17.157  -6.721 -69.818  1.00  0.00           H  
ATOM   1729 1HB  TYR A 105      17.534  -9.167 -68.099  1.00  0.00           H  
ATOM   1730 2HB  TYR A 105      18.922  -8.308 -68.742  1.00  0.00           H  
ATOM   1731  HD1 TYR A 105      16.562  -8.456 -66.113  1.00  0.00           H  
ATOM   1732  HD2 TYR A 105      19.030  -5.780 -68.338  1.00  0.00           H  
ATOM   1733  HE1 TYR A 105      16.498  -6.852 -64.274  1.00  0.00           H  
ATOM   1734  HE2 TYR A 105      18.959  -4.183 -66.479  1.00  0.00           H  
ATOM   1735  HH  TYR A 105      17.271  -4.985 -63.484  1.00  0.00           H  
ATOM   1736  N   TYR A 106      17.210  -9.711 -71.165  1.00  0.00           N  
ATOM   1737  CA  TYR A 106      17.607 -10.532 -72.303  1.00  0.00           C  
ATOM   1738  C   TYR A 106      17.259  -9.798 -73.596  1.00  0.00           C  
ATOM   1739  O   TYR A 106      18.096  -9.643 -74.491  1.00  0.00           O  
ATOM   1740  CB  TYR A 106      16.846 -11.864 -72.240  1.00  0.00           C  
ATOM   1741  CG  TYR A 106      17.100 -12.855 -73.307  1.00  0.00           C  
ATOM   1742  CD1 TYR A 106      18.114 -13.784 -73.174  1.00  0.00           C  
ATOM   1743  CD2 TYR A 106      16.306 -12.841 -74.436  1.00  0.00           C  
ATOM   1744  CE1 TYR A 106      18.333 -14.700 -74.176  1.00  0.00           C  
ATOM   1745  CE2 TYR A 106      16.523 -13.742 -75.433  1.00  0.00           C  
ATOM   1746  CZ  TYR A 106      17.525 -14.668 -75.317  1.00  0.00           C  
ATOM   1747  OH  TYR A 106      17.725 -15.560 -76.336  1.00  0.00           O  
ATOM   1748  H   TYR A 106      16.586 -10.137 -70.472  1.00  0.00           H  
ATOM   1749  HA  TYR A 106      18.682 -10.698 -72.268  1.00  0.00           H  
ATOM   1750 1HB  TYR A 106      17.021 -12.339 -71.287  1.00  0.00           H  
ATOM   1751 2HB  TYR A 106      15.805 -11.646 -72.280  1.00  0.00           H  
ATOM   1752  HD1 TYR A 106      18.730 -13.788 -72.280  1.00  0.00           H  
ATOM   1753  HD2 TYR A 106      15.507 -12.108 -74.532  1.00  0.00           H  
ATOM   1754  HE1 TYR A 106      19.125 -15.432 -74.078  1.00  0.00           H  
ATOM   1755  HE2 TYR A 106      15.898 -13.727 -76.324  1.00  0.00           H  
ATOM   1756  HH  TYR A 106      17.086 -15.399 -77.035  1.00  0.00           H  
ATOM   1757  N   LYS A 107      16.012  -9.330 -73.688  1.00  0.00           N  
ATOM   1758  CA  LYS A 107      15.497  -8.624 -74.857  1.00  0.00           C  
ATOM   1759  C   LYS A 107      16.231  -7.308 -75.104  1.00  0.00           C  
ATOM   1760  O   LYS A 107      16.422  -6.905 -76.251  1.00  0.00           O  
ATOM   1761  CB  LYS A 107      13.998  -8.381 -74.700  1.00  0.00           C  
ATOM   1762  CG  LYS A 107      13.118  -9.655 -74.743  1.00  0.00           C  
ATOM   1763  CD  LYS A 107      13.047 -10.287 -76.134  1.00  0.00           C  
ATOM   1764  CE  LYS A 107      12.085 -11.468 -76.145  1.00  0.00           C  
ATOM   1765  NZ  LYS A 107      11.987 -12.100 -77.495  1.00  0.00           N  
ATOM   1766  H   LYS A 107      15.376  -9.505 -72.907  1.00  0.00           H  
ATOM   1767  HA  LYS A 107      15.664  -9.248 -75.729  1.00  0.00           H  
ATOM   1768 1HB  LYS A 107      13.818  -7.896 -73.735  1.00  0.00           H  
ATOM   1769 2HB  LYS A 107      13.657  -7.705 -75.478  1.00  0.00           H  
ATOM   1770 1HG  LYS A 107      13.541 -10.392 -74.068  1.00  0.00           H  
ATOM   1771 2HG  LYS A 107      12.117  -9.417 -74.398  1.00  0.00           H  
ATOM   1772 1HD  LYS A 107      12.717  -9.542 -76.859  1.00  0.00           H  
ATOM   1773 2HD  LYS A 107      14.027 -10.652 -76.429  1.00  0.00           H  
ATOM   1774 1HE  LYS A 107      12.433 -12.214 -75.430  1.00  0.00           H  
ATOM   1775 2HE  LYS A 107      11.096 -11.124 -75.844  1.00  0.00           H  
ATOM   1776 1HZ  LYS A 107      11.341 -12.876 -77.459  1.00  0.00           H  
ATOM   1777 2HZ  LYS A 107      11.653 -11.417 -78.163  1.00  0.00           H  
ATOM   1778 3HZ  LYS A 107      12.895 -12.433 -77.783  1.00  0.00           H  
ATOM   1779  N   GLN A 108      16.713  -6.673 -74.034  1.00  0.00           N  
ATOM   1780  CA  GLN A 108      17.473  -5.431 -74.136  1.00  0.00           C  
ATOM   1781  C   GLN A 108      18.945  -5.681 -74.501  1.00  0.00           C  
ATOM   1782  O   GLN A 108      19.715  -4.730 -74.655  1.00  0.00           O  
ATOM   1783  CB  GLN A 108      17.448  -4.648 -72.824  1.00  0.00           C  
ATOM   1784  CG  GLN A 108      16.111  -4.081 -72.398  1.00  0.00           C  
ATOM   1785  CD  GLN A 108      16.241  -3.399 -71.051  1.00  0.00           C  
ATOM   1786  OE1 GLN A 108      17.180  -3.690 -70.302  1.00  0.00           O  
ATOM   1787  NE2 GLN A 108      15.343  -2.475 -70.758  1.00  0.00           N  
ATOM   1788  H   GLN A 108      16.466  -7.026 -73.100  1.00  0.00           H  
ATOM   1789  HA  GLN A 108      17.029  -4.823 -74.923  1.00  0.00           H  
ATOM   1790 1HB  GLN A 108      17.786  -5.307 -72.023  1.00  0.00           H  
ATOM   1791 2HB  GLN A 108      18.155  -3.823 -72.880  1.00  0.00           H  
ATOM   1792 1HG  GLN A 108      15.801  -3.338 -73.129  1.00  0.00           H  
ATOM   1793 2HG  GLN A 108      15.371  -4.863 -72.335  1.00  0.00           H  
ATOM   1794 1HE2 GLN A 108      15.405  -1.968 -69.897  1.00  0.00           H  
ATOM   1795 2HE2 GLN A 108      14.616  -2.264 -71.406  1.00  0.00           H  
ATOM   1796  N   GLY A 109      19.351  -6.953 -74.612  1.00  0.00           N  
ATOM   1797  CA  GLY A 109      20.718  -7.326 -74.934  1.00  0.00           C  
ATOM   1798  C   GLY A 109      21.639  -7.494 -73.728  1.00  0.00           C  
ATOM   1799  O   GLY A 109      22.859  -7.644 -73.890  1.00  0.00           O  
ATOM   1800  H   GLY A 109      18.683  -7.716 -74.496  1.00  0.00           H  
ATOM   1801 1HA  GLY A 109      20.683  -8.258 -75.492  1.00  0.00           H  
ATOM   1802 2HA  GLY A 109      21.137  -6.582 -75.608  1.00  0.00           H  
ATOM   1803  N   ASP A 110      21.099  -7.419 -72.511  1.00  0.00           N  
ATOM   1804  CA  ASP A 110      21.926  -7.581 -71.332  1.00  0.00           C  
ATOM   1805  C   ASP A 110      21.816  -9.016 -70.857  1.00  0.00           C  
ATOM   1806  O   ASP A 110      20.935  -9.366 -70.053  1.00  0.00           O  
ATOM   1807  CB  ASP A 110      21.546  -6.584 -70.244  1.00  0.00           C  
ATOM   1808  CG  ASP A 110      22.525  -6.602 -69.069  1.00  0.00           C  
ATOM   1809  OD1 ASP A 110      23.226  -7.603 -68.863  1.00  0.00           O  
ATOM   1810  OD2 ASP A 110      22.613  -5.588 -68.412  1.00  0.00           O  
ATOM   1811  H   ASP A 110      20.090  -7.311 -72.392  1.00  0.00           H  
ATOM   1812  HA  ASP A 110      22.964  -7.391 -71.603  1.00  0.00           H  
ATOM   1813 1HB  ASP A 110      21.511  -5.579 -70.665  1.00  0.00           H  
ATOM   1814 2HB  ASP A 110      20.548  -6.819 -69.880  1.00  0.00           H  
ATOM   1815  N   TYR A 111      22.686  -9.854 -71.397  1.00  0.00           N  
ATOM   1816  CA  TYR A 111      22.594 -11.276 -71.151  1.00  0.00           C  
ATOM   1817  C   TYR A 111      23.124 -11.630 -69.780  1.00  0.00           C  
ATOM   1818  O   TYR A 111      22.672 -12.602 -69.187  1.00  0.00           O  
ATOM   1819  CB  TYR A 111      23.283 -11.999 -72.280  1.00  0.00           C  
ATOM   1820  CG  TYR A 111      22.545 -11.717 -73.536  1.00  0.00           C  
ATOM   1821  CD1 TYR A 111      23.105 -10.861 -74.462  1.00  0.00           C  
ATOM   1822  CD2 TYR A 111      21.284 -12.238 -73.744  1.00  0.00           C  
ATOM   1823  CE1 TYR A 111      22.408 -10.531 -75.591  1.00  0.00           C  
ATOM   1824  CE2 TYR A 111      20.590 -11.905 -74.881  1.00  0.00           C  
ATOM   1825  CZ  TYR A 111      21.142 -11.061 -75.799  1.00  0.00           C  
ATOM   1826  OH  TYR A 111      20.432 -10.718 -76.927  1.00  0.00           O  
ATOM   1827  H   TYR A 111      23.377  -9.485 -72.037  1.00  0.00           H  
ATOM   1828  HA  TYR A 111      21.543 -11.547 -71.175  1.00  0.00           H  
ATOM   1829 1HB  TYR A 111      24.287 -11.634 -72.383  1.00  0.00           H  
ATOM   1830 2HB  TYR A 111      23.316 -13.073 -72.108  1.00  0.00           H  
ATOM   1831  HD1 TYR A 111      24.096 -10.435 -74.292  1.00  0.00           H  
ATOM   1832  HD2 TYR A 111      20.839 -12.897 -73.008  1.00  0.00           H  
ATOM   1833  HE1 TYR A 111      22.846  -9.849 -76.316  1.00  0.00           H  
ATOM   1834  HE2 TYR A 111      19.597 -12.298 -75.057  1.00  0.00           H  
ATOM   1835  HH  TYR A 111      19.531 -11.055 -76.853  1.00  0.00           H  
ATOM   1836  N   ASP A 112      24.067 -10.848 -69.250  1.00  0.00           N  
ATOM   1837  CA  ASP A 112      24.582 -11.174 -67.927  1.00  0.00           C  
ATOM   1838  C   ASP A 112      23.478 -11.008 -66.890  1.00  0.00           C  
ATOM   1839  O   ASP A 112      23.310 -11.861 -66.003  1.00  0.00           O  
ATOM   1840  CB  ASP A 112      25.761 -10.282 -67.563  1.00  0.00           C  
ATOM   1841  CG  ASP A 112      27.058 -10.615 -68.314  1.00  0.00           C  
ATOM   1842  OD1 ASP A 112      27.194 -11.702 -68.851  1.00  0.00           O  
ATOM   1843  OD2 ASP A 112      27.898  -9.760 -68.372  1.00  0.00           O  
ATOM   1844  H   ASP A 112      24.426 -10.049 -69.764  1.00  0.00           H  
ATOM   1845  HA  ASP A 112      24.906 -12.215 -67.921  1.00  0.00           H  
ATOM   1846 1HB  ASP A 112      25.492  -9.240 -67.772  1.00  0.00           H  
ATOM   1847 2HB  ASP A 112      25.948 -10.353 -66.492  1.00  0.00           H  
ATOM   1848  N   GLU A 113      22.686  -9.931 -67.020  1.00  0.00           N  
ATOM   1849  CA  GLU A 113      21.581  -9.750 -66.095  1.00  0.00           C  
ATOM   1850  C   GLU A 113      20.534 -10.826 -66.330  1.00  0.00           C  
ATOM   1851  O   GLU A 113      20.093 -11.482 -65.384  1.00  0.00           O  
ATOM   1852  CB  GLU A 113      20.984  -8.352 -66.240  1.00  0.00           C  
ATOM   1853  CG  GLU A 113      21.849  -7.228 -65.652  1.00  0.00           C  
ATOM   1854  CD  GLU A 113      21.919  -7.209 -64.125  1.00  0.00           C  
ATOM   1855  OE1 GLU A 113      20.972  -6.773 -63.495  1.00  0.00           O  
ATOM   1856  OE2 GLU A 113      22.917  -7.638 -63.591  1.00  0.00           O  
ATOM   1857  H   GLU A 113      22.881  -9.217 -67.744  1.00  0.00           H  
ATOM   1858  HA  GLU A 113      21.954  -9.854 -65.078  1.00  0.00           H  
ATOM   1859 1HB  GLU A 113      20.868  -8.140 -67.297  1.00  0.00           H  
ATOM   1860 2HB  GLU A 113      20.019  -8.323 -65.816  1.00  0.00           H  
ATOM   1861 1HG  GLU A 113      22.859  -7.328 -66.050  1.00  0.00           H  
ATOM   1862 2HG  GLU A 113      21.451  -6.275 -66.002  1.00  0.00           H  
ATOM   1863  N   ALA A 114      20.267 -11.158 -67.606  1.00  0.00           N  
ATOM   1864  CA  ALA A 114      19.290 -12.193 -67.883  1.00  0.00           C  
ATOM   1865  C   ALA A 114      19.671 -13.511 -67.203  1.00  0.00           C  
ATOM   1866  O   ALA A 114      18.811 -14.156 -66.602  1.00  0.00           O  
ATOM   1867  CB  ALA A 114      19.176 -12.398 -69.375  1.00  0.00           C  
ATOM   1868  H   ALA A 114      20.661 -10.616 -68.380  1.00  0.00           H  
ATOM   1869  HA  ALA A 114      18.335 -11.862 -67.499  1.00  0.00           H  
ATOM   1870 1HB  ALA A 114      18.427 -13.129 -69.575  1.00  0.00           H  
ATOM   1871 2HB  ALA A 114      18.901 -11.458 -69.832  1.00  0.00           H  
ATOM   1872 3HB  ALA A 114      20.123 -12.732 -69.767  1.00  0.00           H  
ATOM   1873  N   ILE A 115      20.966 -13.860 -67.205  1.00  0.00           N  
ATOM   1874  CA  ILE A 115      21.433 -15.083 -66.555  1.00  0.00           C  
ATOM   1875  C   ILE A 115      21.163 -15.068 -65.064  1.00  0.00           C  
ATOM   1876  O   ILE A 115      20.658 -16.054 -64.518  1.00  0.00           O  
ATOM   1877  CB  ILE A 115      22.952 -15.310 -66.798  1.00  0.00           C  
ATOM   1878  CG1 ILE A 115      23.162 -15.652 -68.268  1.00  0.00           C  
ATOM   1879  CG2 ILE A 115      23.524 -16.390 -65.861  1.00  0.00           C  
ATOM   1880  CD1 ILE A 115      24.591 -15.598 -68.782  1.00  0.00           C  
ATOM   1881  H   ILE A 115      21.622 -13.289 -67.747  1.00  0.00           H  
ATOM   1882  HA  ILE A 115      20.892 -15.917 -66.987  1.00  0.00           H  
ATOM   1883  HB  ILE A 115      23.477 -14.372 -66.616  1.00  0.00           H  
ATOM   1884 1HG1 ILE A 115      22.784 -16.661 -68.445  1.00  0.00           H  
ATOM   1885 2HG1 ILE A 115      22.583 -14.975 -68.826  1.00  0.00           H  
ATOM   1886 1HG2 ILE A 115      24.584 -16.510 -66.045  1.00  0.00           H  
ATOM   1887 2HG2 ILE A 115      23.392 -16.110 -64.818  1.00  0.00           H  
ATOM   1888 3HG2 ILE A 115      23.027 -17.320 -66.041  1.00  0.00           H  
ATOM   1889 1HD1 ILE A 115      24.599 -15.845 -69.835  1.00  0.00           H  
ATOM   1890 2HD1 ILE A 115      24.984 -14.589 -68.650  1.00  0.00           H  
ATOM   1891 3HD1 ILE A 115      25.210 -16.293 -68.251  1.00  0.00           H  
ATOM   1892  N   GLU A 116      21.501 -13.967 -64.396  1.00  0.00           N  
ATOM   1893  CA  GLU A 116      21.303 -13.894 -62.953  1.00  0.00           C  
ATOM   1894  C   GLU A 116      19.832 -14.039 -62.565  1.00  0.00           C  
ATOM   1895  O   GLU A 116      19.491 -14.758 -61.611  1.00  0.00           O  
ATOM   1896  CB  GLU A 116      21.828 -12.542 -62.443  1.00  0.00           C  
ATOM   1897  CG  GLU A 116      21.792 -12.324 -60.925  1.00  0.00           C  
ATOM   1898  CD  GLU A 116      22.750 -13.216 -60.170  1.00  0.00           C  
ATOM   1899  OE1 GLU A 116      23.604 -13.801 -60.795  1.00  0.00           O  
ATOM   1900  OE2 GLU A 116      22.649 -13.279 -58.967  1.00  0.00           O  
ATOM   1901  H   GLU A 116      21.952 -13.194 -64.905  1.00  0.00           H  
ATOM   1902  HA  GLU A 116      21.869 -14.699 -62.487  1.00  0.00           H  
ATOM   1903 1HB  GLU A 116      22.856 -12.407 -62.780  1.00  0.00           H  
ATOM   1904 2HB  GLU A 116      21.238 -11.740 -62.899  1.00  0.00           H  
ATOM   1905 1HG  GLU A 116      22.042 -11.284 -60.720  1.00  0.00           H  
ATOM   1906 2HG  GLU A 116      20.776 -12.496 -60.565  1.00  0.00           H  
ATOM   1907  N   TYR A 117      18.945 -13.407 -63.322  1.00  0.00           N  
ATOM   1908  CA  TYR A 117      17.539 -13.449 -62.961  1.00  0.00           C  
ATOM   1909  C   TYR A 117      16.879 -14.765 -63.359  1.00  0.00           C  
ATOM   1910  O   TYR A 117      16.023 -15.275 -62.625  1.00  0.00           O  
ATOM   1911  CB  TYR A 117      16.853 -12.242 -63.553  1.00  0.00           C  
ATOM   1912  CG  TYR A 117      17.444 -10.976 -63.021  1.00  0.00           C  
ATOM   1913  CD1 TYR A 117      17.946 -10.049 -63.881  1.00  0.00           C  
ATOM   1914  CD2 TYR A 117      17.558 -10.767 -61.668  1.00  0.00           C  
ATOM   1915  CE1 TYR A 117      18.540  -8.928 -63.380  1.00  0.00           C  
ATOM   1916  CE2 TYR A 117      18.143  -9.634 -61.187  1.00  0.00           C  
ATOM   1917  CZ  TYR A 117      18.638  -8.726 -62.047  1.00  0.00           C  
ATOM   1918  OH  TYR A 117      19.235  -7.580 -61.576  1.00  0.00           O  
ATOM   1919  H   TYR A 117      19.279 -12.822 -64.099  1.00  0.00           H  
ATOM   1920  HA  TYR A 117      17.470 -13.397 -61.881  1.00  0.00           H  
ATOM   1921 1HB  TYR A 117      16.993 -12.260 -64.614  1.00  0.00           H  
ATOM   1922 2HB  TYR A 117      15.792 -12.254 -63.337  1.00  0.00           H  
ATOM   1923  HD1 TYR A 117      17.883 -10.201 -64.958  1.00  0.00           H  
ATOM   1924  HD2 TYR A 117      17.192 -11.491 -60.978  1.00  0.00           H  
ATOM   1925  HE1 TYR A 117      18.946  -8.188 -64.032  1.00  0.00           H  
ATOM   1926  HE2 TYR A 117      18.231  -9.470 -60.117  1.00  0.00           H  
ATOM   1927  HH  TYR A 117      19.846  -7.215 -62.268  1.00  0.00           H  
ATOM   1928  N   TYR A 118      17.289 -15.341 -64.494  1.00  0.00           N  
ATOM   1929  CA  TYR A 118      16.754 -16.618 -64.910  1.00  0.00           C  
ATOM   1930  C   TYR A 118      17.123 -17.660 -63.874  1.00  0.00           C  
ATOM   1931  O   TYR A 118      16.282 -18.486 -63.500  1.00  0.00           O  
ATOM   1932  CB  TYR A 118      17.323 -17.054 -66.266  1.00  0.00           C  
ATOM   1933  CG  TYR A 118      16.802 -16.347 -67.503  1.00  0.00           C  
ATOM   1934  CD1 TYR A 118      15.497 -15.937 -67.593  1.00  0.00           C  
ATOM   1935  CD2 TYR A 118      17.660 -16.127 -68.568  1.00  0.00           C  
ATOM   1936  CE1 TYR A 118      15.052 -15.337 -68.712  1.00  0.00           C  
ATOM   1937  CE2 TYR A 118      17.205 -15.522 -69.697  1.00  0.00           C  
ATOM   1938  CZ  TYR A 118      15.901 -15.130 -69.772  1.00  0.00           C  
ATOM   1939  OH  TYR A 118      15.426 -14.549 -70.907  1.00  0.00           O  
ATOM   1940  H   TYR A 118      17.964 -14.865 -65.099  1.00  0.00           H  
ATOM   1941  HA  TYR A 118      15.670 -16.562 -64.933  1.00  0.00           H  
ATOM   1942 1HB  TYR A 118      18.399 -16.900 -66.242  1.00  0.00           H  
ATOM   1943 2HB  TYR A 118      17.157 -18.125 -66.396  1.00  0.00           H  
ATOM   1944  HD1 TYR A 118      14.809 -16.086 -66.787  1.00  0.00           H  
ATOM   1945  HD2 TYR A 118      18.692 -16.436 -68.505  1.00  0.00           H  
ATOM   1946  HE1 TYR A 118      14.017 -15.027 -68.758  1.00  0.00           H  
ATOM   1947  HE2 TYR A 118      17.877 -15.358 -70.539  1.00  0.00           H  
ATOM   1948  HH  TYR A 118      14.459 -14.466 -70.839  1.00  0.00           H  
ATOM   1949  N   GLN A 119      18.367 -17.617 -63.375  1.00  0.00           N  
ATOM   1950  CA  GLN A 119      18.750 -18.606 -62.397  1.00  0.00           C  
ATOM   1951  C   GLN A 119      17.965 -18.429 -61.105  1.00  0.00           C  
ATOM   1952  O   GLN A 119      17.539 -19.425 -60.520  1.00  0.00           O  
ATOM   1953  CB  GLN A 119      20.250 -18.576 -62.123  1.00  0.00           C  
ATOM   1954  CG  GLN A 119      20.741 -19.731 -61.220  1.00  0.00           C  
ATOM   1955  CD  GLN A 119      20.497 -21.092 -61.870  1.00  0.00           C  
ATOM   1956  OE1 GLN A 119      20.692 -21.216 -63.079  1.00  0.00           O  
ATOM   1957  NE2 GLN A 119      20.100 -22.101 -61.099  1.00  0.00           N  
ATOM   1958  H   GLN A 119      19.058 -16.935 -63.714  1.00  0.00           H  
ATOM   1959  HA  GLN A 119      18.516 -19.583 -62.806  1.00  0.00           H  
ATOM   1960 1HB  GLN A 119      20.790 -18.618 -63.071  1.00  0.00           H  
ATOM   1961 2HB  GLN A 119      20.508 -17.625 -61.647  1.00  0.00           H  
ATOM   1962 1HG  GLN A 119      21.809 -19.619 -61.051  1.00  0.00           H  
ATOM   1963 2HG  GLN A 119      20.210 -19.709 -60.267  1.00  0.00           H  
ATOM   1964 1HE2 GLN A 119      19.944 -23.004 -61.496  1.00  0.00           H  
ATOM   1965 2HE2 GLN A 119      19.972 -21.989 -60.081  1.00  0.00           H  
ATOM   1966  N   LYS A 120      17.707 -17.189 -60.663  1.00  0.00           N  
ATOM   1967  CA  LYS A 120      16.914 -17.050 -59.443  1.00  0.00           C  
ATOM   1968  C   LYS A 120      15.524 -17.663 -59.614  1.00  0.00           C  
ATOM   1969  O   LYS A 120      15.027 -18.337 -58.703  1.00  0.00           O  
ATOM   1970  CB  LYS A 120      16.839 -15.592 -58.983  1.00  0.00           C  
ATOM   1971  CG  LYS A 120      18.167 -15.101 -58.411  1.00  0.00           C  
ATOM   1972  CD  LYS A 120      18.132 -13.665 -57.926  1.00  0.00           C  
ATOM   1973  CE  LYS A 120      19.500 -13.281 -57.358  1.00  0.00           C  
ATOM   1974  NZ  LYS A 120      19.547 -11.895 -56.813  1.00  0.00           N  
ATOM   1975  H   LYS A 120      18.106 -16.369 -61.131  1.00  0.00           H  
ATOM   1976  HA  LYS A 120      17.416 -17.607 -58.653  1.00  0.00           H  
ATOM   1977 1HB  LYS A 120      16.577 -14.955 -59.833  1.00  0.00           H  
ATOM   1978 2HB  LYS A 120      16.059 -15.476 -58.228  1.00  0.00           H  
ATOM   1979 1HG  LYS A 120      18.445 -15.744 -57.577  1.00  0.00           H  
ATOM   1980 2HG  LYS A 120      18.936 -15.190 -59.176  1.00  0.00           H  
ATOM   1981 1HD  LYS A 120      17.902 -13.013 -58.769  1.00  0.00           H  
ATOM   1982 2HD  LYS A 120      17.366 -13.545 -57.163  1.00  0.00           H  
ATOM   1983 1HE  LYS A 120      19.761 -13.978 -56.565  1.00  0.00           H  
ATOM   1984 2HE  LYS A 120      20.235 -13.366 -58.155  1.00  0.00           H  
ATOM   1985 1HZ  LYS A 120      20.480 -11.714 -56.465  1.00  0.00           H  
ATOM   1986 2HZ  LYS A 120      19.329 -11.230 -57.538  1.00  0.00           H  
ATOM   1987 3HZ  LYS A 120      18.886 -11.805 -56.057  1.00  0.00           H  
ATOM   1988  N   ALA A 121      14.904 -17.470 -60.790  1.00  0.00           N  
ATOM   1989  CA  ALA A 121      13.589 -18.064 -61.019  1.00  0.00           C  
ATOM   1990  C   ALA A 121      13.668 -19.586 -60.907  1.00  0.00           C  
ATOM   1991  O   ALA A 121      12.787 -20.215 -60.311  1.00  0.00           O  
ATOM   1992  CB  ALA A 121      13.073 -17.695 -62.394  1.00  0.00           C  
ATOM   1993  H   ALA A 121      15.336 -16.860 -61.496  1.00  0.00           H  
ATOM   1994  HA  ALA A 121      12.910 -17.692 -60.260  1.00  0.00           H  
ATOM   1995 1HB  ALA A 121      12.086 -18.126 -62.542  1.00  0.00           H  
ATOM   1996 2HB  ALA A 121      13.017 -16.634 -62.470  1.00  0.00           H  
ATOM   1997 3HB  ALA A 121      13.756 -18.071 -63.154  1.00  0.00           H  
ATOM   1998  N   LEU A 122      14.743 -20.156 -61.454  1.00  0.00           N  
ATOM   1999  CA  LEU A 122      15.033 -21.582 -61.420  1.00  0.00           C  
ATOM   2000  C   LEU A 122      15.358 -22.119 -60.034  1.00  0.00           C  
ATOM   2001  O   LEU A 122      15.049 -23.266 -59.721  1.00  0.00           O  
ATOM   2002  CB  LEU A 122      16.133 -21.893 -62.420  1.00  0.00           C  
ATOM   2003  CG  LEU A 122      15.716 -21.773 -63.901  1.00  0.00           C  
ATOM   2004  CD1 LEU A 122      16.931 -21.783 -64.756  1.00  0.00           C  
ATOM   2005  CD2 LEU A 122      14.833 -22.980 -64.252  1.00  0.00           C  
ATOM   2006  H   LEU A 122      15.385 -19.549 -61.980  1.00  0.00           H  
ATOM   2007  HA  LEU A 122      14.139 -22.082 -61.744  1.00  0.00           H  
ATOM   2008 1HB  LEU A 122      16.956 -21.216 -62.243  1.00  0.00           H  
ATOM   2009 2HB  LEU A 122      16.487 -22.908 -62.247  1.00  0.00           H  
ATOM   2010  HG  LEU A 122      15.178 -20.847 -64.079  1.00  0.00           H  
ATOM   2011 1HD1 LEU A 122      16.651 -21.718 -65.805  1.00  0.00           H  
ATOM   2012 2HD1 LEU A 122      17.541 -20.927 -64.492  1.00  0.00           H  
ATOM   2013 3HD1 LEU A 122      17.478 -22.679 -64.582  1.00  0.00           H  
ATOM   2014 1HD2 LEU A 122      14.563 -22.969 -65.293  1.00  0.00           H  
ATOM   2015 2HD2 LEU A 122      15.381 -23.856 -64.052  1.00  0.00           H  
ATOM   2016 3HD2 LEU A 122      13.934 -22.998 -63.659  1.00  0.00           H  
ATOM   2017  N   GLU A 123      15.996 -21.321 -59.183  1.00  0.00           N  
ATOM   2018  CA  GLU A 123      16.269 -21.805 -57.834  1.00  0.00           C  
ATOM   2019  C   GLU A 123      14.938 -22.022 -57.117  1.00  0.00           C  
ATOM   2020  O   GLU A 123      14.760 -23.002 -56.388  1.00  0.00           O  
ATOM   2021  CB  GLU A 123      17.128 -20.809 -57.047  1.00  0.00           C  
ATOM   2022  CG  GLU A 123      18.576 -20.699 -57.512  1.00  0.00           C  
ATOM   2023  CD  GLU A 123      19.367 -21.943 -57.262  1.00  0.00           C  
ATOM   2024  OE1 GLU A 123      19.375 -22.403 -56.146  1.00  0.00           O  
ATOM   2025  OE2 GLU A 123      19.954 -22.451 -58.192  1.00  0.00           O  
ATOM   2026  H   GLU A 123      16.302 -20.396 -59.491  1.00  0.00           H  
ATOM   2027  HA  GLU A 123      16.794 -22.759 -57.897  1.00  0.00           H  
ATOM   2028 1HB  GLU A 123      16.682 -19.814 -57.124  1.00  0.00           H  
ATOM   2029 2HB  GLU A 123      17.130 -21.083 -55.993  1.00  0.00           H  
ATOM   2030 1HG  GLU A 123      18.582 -20.502 -58.573  1.00  0.00           H  
ATOM   2031 2HG  GLU A 123      19.051 -19.857 -57.013  1.00  0.00           H  
ATOM   2032  N   LEU A 124      13.988 -21.115 -57.369  1.00  0.00           N  
ATOM   2033  CA  LEU A 124      12.646 -21.202 -56.806  1.00  0.00           C  
ATOM   2034  C   LEU A 124      11.821 -22.319 -57.464  1.00  0.00           C  
ATOM   2035  O   LEU A 124      11.073 -23.032 -56.793  1.00  0.00           O  
ATOM   2036  CB  LEU A 124      11.956 -19.863 -57.005  1.00  0.00           C  
ATOM   2037  CG  LEU A 124      12.527 -18.687 -56.225  1.00  0.00           C  
ATOM   2038  CD1 LEU A 124      11.922 -17.451 -56.758  1.00  0.00           C  
ATOM   2039  CD2 LEU A 124      12.212 -18.809 -54.749  1.00  0.00           C  
ATOM   2040  H   LEU A 124      14.253 -20.300 -57.937  1.00  0.00           H  
ATOM   2041  HA  LEU A 124      12.731 -21.433 -55.751  1.00  0.00           H  
ATOM   2042 1HB  LEU A 124      12.024 -19.611 -58.052  1.00  0.00           H  
ATOM   2043 2HB  LEU A 124      10.905 -19.972 -56.742  1.00  0.00           H  
ATOM   2044  HG  LEU A 124      13.609 -18.638 -56.372  1.00  0.00           H  
ATOM   2045 1HD1 LEU A 124      12.333 -16.602 -56.232  1.00  0.00           H  
ATOM   2046 2HD1 LEU A 124      12.175 -17.388 -57.806  1.00  0.00           H  
ATOM   2047 3HD1 LEU A 124      10.846 -17.481 -56.630  1.00  0.00           H  
ATOM   2048 1HD2 LEU A 124      12.620 -17.944 -54.231  1.00  0.00           H  
ATOM   2049 2HD2 LEU A 124      11.131 -18.840 -54.610  1.00  0.00           H  
ATOM   2050 3HD2 LEU A 124      12.654 -19.707 -54.335  1.00  0.00           H  
ATOM   2051  N   ASP A 125      11.972 -22.474 -58.782  1.00  0.00           N  
ATOM   2052  CA  ASP A 125      11.280 -23.505 -59.543  1.00  0.00           C  
ATOM   2053  C   ASP A 125      12.214 -24.059 -60.623  1.00  0.00           C  
ATOM   2054  O   ASP A 125      12.291 -23.491 -61.719  1.00  0.00           O  
ATOM   2055  CB  ASP A 125      10.017 -22.957 -60.203  1.00  0.00           C  
ATOM   2056  CG  ASP A 125       9.205 -24.050 -60.946  1.00  0.00           C  
ATOM   2057  OD1 ASP A 125       9.747 -25.135 -61.218  1.00  0.00           O  
ATOM   2058  OD2 ASP A 125       8.049 -23.800 -61.228  1.00  0.00           O  
ATOM   2059  H   ASP A 125      12.564 -21.814 -59.286  1.00  0.00           H  
ATOM   2060  HA  ASP A 125      10.964 -24.276 -58.856  1.00  0.00           H  
ATOM   2061 1HB  ASP A 125       9.380 -22.504 -59.441  1.00  0.00           H  
ATOM   2062 2HB  ASP A 125      10.291 -22.171 -60.910  1.00  0.00           H  
ATOM   2063  N   PRO A 126      12.890 -25.199 -60.374  1.00  0.00           N  
ATOM   2064  CA  PRO A 126      13.886 -25.800 -61.229  1.00  0.00           C  
ATOM   2065  C   PRO A 126      13.309 -26.649 -62.345  1.00  0.00           C  
ATOM   2066  O   PRO A 126      14.057 -27.392 -62.989  1.00  0.00           O  
ATOM   2067  CB  PRO A 126      14.690 -26.641 -60.238  1.00  0.00           C  
ATOM   2068  CG  PRO A 126      13.665 -27.106 -59.237  1.00  0.00           C  
ATOM   2069  CD  PRO A 126      12.694 -25.925 -59.096  1.00  0.00           C  
ATOM   2070  HA  PRO A 126      14.513 -24.997 -61.646  1.00  0.00           H  
ATOM   2071 1HB  PRO A 126      15.194 -27.468 -60.761  1.00  0.00           H  
ATOM   2072 2HB  PRO A 126      15.479 -26.016 -59.779  1.00  0.00           H  
ATOM   2073 1HG  PRO A 126      13.176 -28.022 -59.600  1.00  0.00           H  
ATOM   2074 2HG  PRO A 126      14.160 -27.363 -58.289  1.00  0.00           H  
ATOM   2075 1HD  PRO A 126      11.668 -26.311 -59.019  1.00  0.00           H  
ATOM   2076 2HD  PRO A 126      12.985 -25.282 -58.236  1.00  0.00           H  
ATOM   2077  N   ASN A 127      11.996 -26.593 -62.590  1.00  0.00           N  
ATOM   2078  CA  ASN A 127      11.463 -27.414 -63.662  1.00  0.00           C  
ATOM   2079  C   ASN A 127      10.711 -26.530 -64.629  1.00  0.00           C  
ATOM   2080  O   ASN A 127       9.632 -26.863 -65.128  1.00  0.00           O  
ATOM   2081  CB  ASN A 127      10.565 -28.497 -63.104  1.00  0.00           C  
ATOM   2082  CG  ASN A 127      11.305 -29.474 -62.229  1.00  0.00           C  
ATOM   2083  OD1 ASN A 127      12.119 -30.277 -62.697  1.00  0.00           O  
ATOM   2084  ND2 ASN A 127      11.021 -29.437 -60.953  1.00  0.00           N  
ATOM   2085  H   ASN A 127      11.332 -25.999 -62.052  1.00  0.00           H  
ATOM   2086  HA  ASN A 127      12.283 -27.878 -64.200  1.00  0.00           H  
ATOM   2087 1HB  ASN A 127       9.777 -28.025 -62.510  1.00  0.00           H  
ATOM   2088 2HB  ASN A 127      10.086 -29.035 -63.914  1.00  0.00           H  
ATOM   2089 1HD2 ASN A 127      11.474 -30.065 -60.322  1.00  0.00           H  
ATOM   2090 2HD2 ASN A 127      10.349 -28.782 -60.610  1.00  0.00           H  
ATOM   2091  N   ASN A 128      11.346 -25.420 -64.961  1.00  0.00           N  
ATOM   2092  CA  ASN A 128      10.846 -24.444 -65.894  1.00  0.00           C  
ATOM   2093  C   ASN A 128      11.627 -24.581 -67.189  1.00  0.00           C  
ATOM   2094  O   ASN A 128      12.741 -24.062 -67.303  1.00  0.00           O  
ATOM   2095  CB  ASN A 128      10.961 -23.063 -65.267  1.00  0.00           C  
ATOM   2096  CG  ASN A 128      10.411 -21.941 -66.087  1.00  0.00           C  
ATOM   2097  OD1 ASN A 128      10.372 -21.998 -67.322  1.00  0.00           O  
ATOM   2098  ND2 ASN A 128       9.973 -20.901 -65.419  1.00  0.00           N  
ATOM   2099  H   ASN A 128      12.224 -25.229 -64.494  1.00  0.00           H  
ATOM   2100  HA  ASN A 128       9.798 -24.655 -66.107  1.00  0.00           H  
ATOM   2101 1HB  ASN A 128      10.440 -23.072 -64.304  1.00  0.00           H  
ATOM   2102 2HB  ASN A 128      11.996 -22.860 -65.051  1.00  0.00           H  
ATOM   2103 1HD2 ASN A 128       9.583 -20.116 -65.905  1.00  0.00           H  
ATOM   2104 2HD2 ASN A 128      10.026 -20.895 -64.417  1.00  0.00           H  
ATOM   2105  N   ALA A 129      11.084 -25.326 -68.151  1.00  0.00           N  
ATOM   2106  CA  ALA A 129      11.846 -25.601 -69.364  1.00  0.00           C  
ATOM   2107  C   ALA A 129      12.201 -24.324 -70.103  1.00  0.00           C  
ATOM   2108  O   ALA A 129      13.301 -24.216 -70.650  1.00  0.00           O  
ATOM   2109  CB  ALA A 129      11.075 -26.519 -70.292  1.00  0.00           C  
ATOM   2110  H   ALA A 129      10.161 -25.727 -68.016  1.00  0.00           H  
ATOM   2111  HA  ALA A 129      12.769 -26.085 -69.072  1.00  0.00           H  
ATOM   2112 1HB  ALA A 129      11.681 -26.741 -71.175  1.00  0.00           H  
ATOM   2113 2HB  ALA A 129      10.840 -27.435 -69.784  1.00  0.00           H  
ATOM   2114 3HB  ALA A 129      10.152 -26.035 -70.601  1.00  0.00           H  
ATOM   2115  N   GLU A 130      11.281 -23.352 -70.121  1.00  0.00           N  
ATOM   2116  CA  GLU A 130      11.553 -22.112 -70.829  1.00  0.00           C  
ATOM   2117  C   GLU A 130      12.691 -21.342 -70.182  1.00  0.00           C  
ATOM   2118  O   GLU A 130      13.553 -20.815 -70.891  1.00  0.00           O  
ATOM   2119  CB  GLU A 130      10.300 -21.242 -70.901  1.00  0.00           C  
ATOM   2120  CG  GLU A 130       9.210 -21.793 -71.828  1.00  0.00           C  
ATOM   2121  CD  GLU A 130       7.968 -20.945 -71.830  1.00  0.00           C  
ATOM   2122  OE1 GLU A 130       7.859 -20.103 -70.975  1.00  0.00           O  
ATOM   2123  OE2 GLU A 130       7.136 -21.136 -72.681  1.00  0.00           O  
ATOM   2124  H   GLU A 130      10.399 -23.492 -69.650  1.00  0.00           H  
ATOM   2125  HA  GLU A 130      11.848 -22.357 -71.848  1.00  0.00           H  
ATOM   2126 1HB  GLU A 130       9.878 -21.132 -69.903  1.00  0.00           H  
ATOM   2127 2HB  GLU A 130      10.571 -20.249 -71.253  1.00  0.00           H  
ATOM   2128 1HG  GLU A 130       9.605 -21.841 -72.842  1.00  0.00           H  
ATOM   2129 2HG  GLU A 130       8.959 -22.804 -71.516  1.00  0.00           H  
ATOM   2130  N   ALA A 131      12.716 -21.292 -68.849  1.00  0.00           N  
ATOM   2131  CA  ALA A 131      13.807 -20.624 -68.158  1.00  0.00           C  
ATOM   2132  C   ALA A 131      15.118 -21.349 -68.400  1.00  0.00           C  
ATOM   2133  O   ALA A 131      16.137 -20.699 -68.608  1.00  0.00           O  
ATOM   2134  CB  ALA A 131      13.512 -20.494 -66.687  1.00  0.00           C  
ATOM   2135  H   ALA A 131      11.937 -21.690 -68.322  1.00  0.00           H  
ATOM   2136  HA  ALA A 131      13.929 -19.641 -68.574  1.00  0.00           H  
ATOM   2137 1HB  ALA A 131      14.330 -19.975 -66.191  1.00  0.00           H  
ATOM   2138 2HB  ALA A 131      12.594 -19.936 -66.550  1.00  0.00           H  
ATOM   2139 3HB  ALA A 131      13.396 -21.464 -66.277  1.00  0.00           H  
ATOM   2140  N   TRP A 132      15.119 -22.690 -68.424  1.00  0.00           N  
ATOM   2141  CA  TRP A 132      16.379 -23.384 -68.669  1.00  0.00           C  
ATOM   2142  C   TRP A 132      16.870 -23.066 -70.079  1.00  0.00           C  
ATOM   2143  O   TRP A 132      18.059 -22.784 -70.290  1.00  0.00           O  
ATOM   2144  CB  TRP A 132      16.235 -24.902 -68.518  1.00  0.00           C  
ATOM   2145  CG  TRP A 132      16.144 -25.413 -67.116  1.00  0.00           C  
ATOM   2146  CD1 TRP A 132      15.084 -26.021 -66.553  1.00  0.00           C  
ATOM   2147  CD2 TRP A 132      17.147 -25.350 -66.091  1.00  0.00           C  
ATOM   2148  NE1 TRP A 132      15.367 -26.372 -65.257  1.00  0.00           N  
ATOM   2149  CE2 TRP A 132      16.613 -25.961 -64.959  1.00  0.00           C  
ATOM   2150  CE3 TRP A 132      18.420 -24.831 -66.035  1.00  0.00           C  
ATOM   2151  CZ2 TRP A 132      17.312 -26.058 -63.780  1.00  0.00           C  
ATOM   2152  CZ3 TRP A 132      19.123 -24.919 -64.841  1.00  0.00           C  
ATOM   2153  CH2 TRP A 132      18.583 -25.514 -63.746  1.00  0.00           C  
ATOM   2154  H   TRP A 132      14.260 -23.211 -68.212  1.00  0.00           H  
ATOM   2155  HA  TRP A 132      17.115 -23.029 -67.955  1.00  0.00           H  
ATOM   2156 1HB  TRP A 132      15.329 -25.215 -69.028  1.00  0.00           H  
ATOM   2157 2HB  TRP A 132      17.067 -25.396 -69.004  1.00  0.00           H  
ATOM   2158  HD1 TRP A 132      14.160 -26.201 -67.056  1.00  0.00           H  
ATOM   2159  HE1 TRP A 132      14.756 -26.851 -64.566  1.00  0.00           H  
ATOM   2160  HE3 TRP A 132      18.852 -24.347 -66.905  1.00  0.00           H  
ATOM   2161  HZ2 TRP A 132      16.880 -26.532 -62.893  1.00  0.00           H  
ATOM   2162  HZ3 TRP A 132      20.113 -24.490 -64.791  1.00  0.00           H  
ATOM   2163  HH2 TRP A 132      19.160 -25.561 -62.827  1.00  0.00           H  
ATOM   2164  N   TYR A 133      15.957 -23.062 -71.040  1.00  0.00           N  
ATOM   2165  CA  TYR A 133      16.254 -22.736 -72.417  1.00  0.00           C  
ATOM   2166  C   TYR A 133      16.822 -21.326 -72.584  1.00  0.00           C  
ATOM   2167  O   TYR A 133      17.863 -21.168 -73.230  1.00  0.00           O  
ATOM   2168  CB  TYR A 133      15.017 -22.957 -73.279  1.00  0.00           C  
ATOM   2169  CG  TYR A 133      15.112 -22.372 -74.619  1.00  0.00           C  
ATOM   2170  CD1 TYR A 133      15.982 -22.871 -75.544  1.00  0.00           C  
ATOM   2171  CD2 TYR A 133      14.278 -21.326 -74.933  1.00  0.00           C  
ATOM   2172  CE1 TYR A 133      16.050 -22.309 -76.786  1.00  0.00           C  
ATOM   2173  CE2 TYR A 133      14.329 -20.778 -76.178  1.00  0.00           C  
ATOM   2174  CZ  TYR A 133      15.224 -21.254 -77.093  1.00  0.00           C  
ATOM   2175  OH  TYR A 133      15.288 -20.694 -78.334  1.00  0.00           O  
ATOM   2176  H   TYR A 133      14.993 -23.329 -70.805  1.00  0.00           H  
ATOM   2177  HA  TYR A 133      17.020 -23.430 -72.756  1.00  0.00           H  
ATOM   2178 1HB  TYR A 133      14.835 -24.016 -73.386  1.00  0.00           H  
ATOM   2179 2HB  TYR A 133      14.157 -22.529 -72.780  1.00  0.00           H  
ATOM   2180  HD1 TYR A 133      16.616 -23.695 -75.288  1.00  0.00           H  
ATOM   2181  HD2 TYR A 133      13.577 -20.941 -74.191  1.00  0.00           H  
ATOM   2182  HE1 TYR A 133      16.754 -22.686 -77.527  1.00  0.00           H  
ATOM   2183  HE2 TYR A 133      13.675 -19.944 -76.439  1.00  0.00           H  
ATOM   2184  HH  TYR A 133      14.399 -20.369 -78.603  1.00  0.00           H  
ATOM   2185  N   ASN A 134      16.141 -20.324 -72.025  1.00  0.00           N  
ATOM   2186  CA  ASN A 134      16.617 -18.960 -72.124  1.00  0.00           C  
ATOM   2187  C   ASN A 134      17.869 -18.703 -71.286  1.00  0.00           C  
ATOM   2188  O   ASN A 134      18.685 -17.845 -71.646  1.00  0.00           O  
ATOM   2189  CB  ASN A 134      15.503 -17.975 -71.866  1.00  0.00           C  
ATOM   2190  CG  ASN A 134      14.586 -17.831 -73.070  1.00  0.00           C  
ATOM   2191  OD1 ASN A 134      15.024 -17.890 -74.247  1.00  0.00           O  
ATOM   2192  ND2 ASN A 134      13.309 -17.653 -72.825  1.00  0.00           N  
ATOM   2193  H   ASN A 134      15.270 -20.525 -71.526  1.00  0.00           H  
ATOM   2194  HA  ASN A 134      16.902 -18.794 -73.153  1.00  0.00           H  
ATOM   2195 1HB  ASN A 134      14.923 -18.281 -70.990  1.00  0.00           H  
ATOM   2196 2HB  ASN A 134      15.930 -17.028 -71.678  1.00  0.00           H  
ATOM   2197 1HD2 ASN A 134      12.670 -17.560 -73.585  1.00  0.00           H  
ATOM   2198 2HD2 ASN A 134      12.941 -17.620 -71.883  1.00  0.00           H  
ATOM   2199  N   LEU A 135      18.069 -19.464 -70.197  1.00  0.00           N  
ATOM   2200  CA  LEU A 135      19.305 -19.364 -69.428  1.00  0.00           C  
ATOM   2201  C   LEU A 135      20.407 -19.786 -70.389  1.00  0.00           C  
ATOM   2202  O   LEU A 135      21.431 -19.107 -70.525  1.00  0.00           O  
ATOM   2203  CB  LEU A 135      19.264 -20.294 -68.200  1.00  0.00           C  
ATOM   2204  CG  LEU A 135      20.500 -20.323 -67.274  1.00  0.00           C  
ATOM   2205  CD1 LEU A 135      20.712 -18.966 -66.630  1.00  0.00           C  
ATOM   2206  CD2 LEU A 135      20.315 -21.375 -66.223  1.00  0.00           C  
ATOM   2207  H   LEU A 135      17.337 -20.094 -69.871  1.00  0.00           H  
ATOM   2208  HA  LEU A 135      19.465 -18.338 -69.133  1.00  0.00           H  
ATOM   2209 1HB  LEU A 135      18.404 -20.022 -67.593  1.00  0.00           H  
ATOM   2210 2HB  LEU A 135      19.109 -21.307 -68.551  1.00  0.00           H  
ATOM   2211  HG  LEU A 135      21.369 -20.573 -67.862  1.00  0.00           H  
ATOM   2212 1HD1 LEU A 135      21.574 -19.015 -65.979  1.00  0.00           H  
ATOM   2213 2HD1 LEU A 135      20.877 -18.215 -67.386  1.00  0.00           H  
ATOM   2214 3HD1 LEU A 135      19.845 -18.706 -66.034  1.00  0.00           H  
ATOM   2215 1HD2 LEU A 135      21.197 -21.416 -65.584  1.00  0.00           H  
ATOM   2216 2HD2 LEU A 135      19.462 -21.135 -65.626  1.00  0.00           H  
ATOM   2217 3HD2 LEU A 135      20.165 -22.328 -66.694  1.00  0.00           H  
ATOM   2218  N   GLY A 136      20.150 -20.902 -71.092  1.00  0.00           N  
ATOM   2219  CA  GLY A 136      21.048 -21.452 -72.086  1.00  0.00           C  
ATOM   2220  C   GLY A 136      21.365 -20.410 -73.143  1.00  0.00           C  
ATOM   2221  O   GLY A 136      22.539 -20.167 -73.426  1.00  0.00           O  
ATOM   2222  H   GLY A 136      19.294 -21.423 -70.896  1.00  0.00           H  
ATOM   2223 1HA  GLY A 136      21.958 -21.774 -71.599  1.00  0.00           H  
ATOM   2224 2HA  GLY A 136      20.585 -22.331 -72.547  1.00  0.00           H  
ATOM   2225  N   ASN A 137      20.329 -19.776 -73.713  1.00  0.00           N  
ATOM   2226  CA  ASN A 137      20.522 -18.752 -74.732  1.00  0.00           C  
ATOM   2227  C   ASN A 137      21.350 -17.576 -74.258  1.00  0.00           C  
ATOM   2228  O   ASN A 137      22.196 -17.072 -75.005  1.00  0.00           O  
ATOM   2229  CB  ASN A 137      19.199 -18.210 -75.203  1.00  0.00           C  
ATOM   2230  CG  ASN A 137      18.431 -19.077 -76.119  1.00  0.00           C  
ATOM   2231  OD1 ASN A 137      19.006 -19.895 -76.871  1.00  0.00           O  
ATOM   2232  ND2 ASN A 137      17.139 -18.935 -76.092  1.00  0.00           N  
ATOM   2233  H   ASN A 137      19.383 -20.073 -73.449  1.00  0.00           H  
ATOM   2234  HA  ASN A 137      21.048 -19.190 -75.567  1.00  0.00           H  
ATOM   2235 1HB  ASN A 137      18.588 -17.956 -74.353  1.00  0.00           H  
ATOM   2236 2HB  ASN A 137      19.401 -17.285 -75.726  1.00  0.00           H  
ATOM   2237 1HD2 ASN A 137      16.578 -19.480 -76.715  1.00  0.00           H  
ATOM   2238 2HD2 ASN A 137      16.664 -18.298 -75.450  1.00  0.00           H  
ATOM   2239  N   ALA A 138      21.134 -17.112 -73.033  1.00  0.00           N  
ATOM   2240  CA  ALA A 138      21.940 -16.002 -72.566  1.00  0.00           C  
ATOM   2241  C   ALA A 138      23.422 -16.428 -72.486  1.00  0.00           C  
ATOM   2242  O   ALA A 138      24.312 -15.704 -72.947  1.00  0.00           O  
ATOM   2243  CB  ALA A 138      21.396 -15.514 -71.241  1.00  0.00           C  
ATOM   2244  H   ALA A 138      20.375 -17.497 -72.460  1.00  0.00           H  
ATOM   2245  HA  ALA A 138      21.867 -15.196 -73.293  1.00  0.00           H  
ATOM   2246 1HB  ALA A 138      21.977 -14.664 -70.910  1.00  0.00           H  
ATOM   2247 2HB  ALA A 138      20.359 -15.222 -71.361  1.00  0.00           H  
ATOM   2248 3HB  ALA A 138      21.456 -16.325 -70.516  1.00  0.00           H  
ATOM   2249  N   TYR A 139      23.691 -17.649 -71.985  1.00  0.00           N  
ATOM   2250  CA  TYR A 139      25.073 -18.130 -71.911  1.00  0.00           C  
ATOM   2251  C   TYR A 139      25.684 -18.292 -73.300  1.00  0.00           C  
ATOM   2252  O   TYR A 139      26.841 -17.906 -73.521  1.00  0.00           O  
ATOM   2253  CB  TYR A 139      25.171 -19.460 -71.155  1.00  0.00           C  
ATOM   2254  CG  TYR A 139      25.205 -19.359 -69.635  1.00  0.00           C  
ATOM   2255  CD1 TYR A 139      24.128 -19.741 -68.868  1.00  0.00           C  
ATOM   2256  CD2 TYR A 139      26.358 -18.909 -69.008  1.00  0.00           C  
ATOM   2257  CE1 TYR A 139      24.209 -19.679 -67.493  1.00  0.00           C  
ATOM   2258  CE2 TYR A 139      26.427 -18.852 -67.637  1.00  0.00           C  
ATOM   2259  CZ  TYR A 139      25.357 -19.242 -66.883  1.00  0.00           C  
ATOM   2260  OH  TYR A 139      25.429 -19.198 -65.503  1.00  0.00           O  
ATOM   2261  H   TYR A 139      22.925 -18.217 -71.598  1.00  0.00           H  
ATOM   2262  HA  TYR A 139      25.665 -17.390 -71.380  1.00  0.00           H  
ATOM   2263 1HB  TYR A 139      24.315 -20.081 -71.426  1.00  0.00           H  
ATOM   2264 2HB  TYR A 139      26.058 -19.995 -71.478  1.00  0.00           H  
ATOM   2265  HD1 TYR A 139      23.229 -20.106 -69.340  1.00  0.00           H  
ATOM   2266  HD2 TYR A 139      27.219 -18.608 -69.594  1.00  0.00           H  
ATOM   2267  HE1 TYR A 139      23.377 -19.992 -66.887  1.00  0.00           H  
ATOM   2268  HE2 TYR A 139      27.339 -18.504 -67.153  1.00  0.00           H  
ATOM   2269  HH  TYR A 139      24.676 -19.662 -65.115  1.00  0.00           H  
ATOM   2270  N   TYR A 140      24.888 -18.820 -74.235  1.00  0.00           N  
ATOM   2271  CA  TYR A 140      25.258 -19.051 -75.624  1.00  0.00           C  
ATOM   2272  C   TYR A 140      25.695 -17.765 -76.291  1.00  0.00           C  
ATOM   2273  O   TYR A 140      26.763 -17.685 -76.899  1.00  0.00           O  
ATOM   2274  CB  TYR A 140      24.051 -19.613 -76.387  1.00  0.00           C  
ATOM   2275  CG  TYR A 140      24.222 -19.824 -77.855  1.00  0.00           C  
ATOM   2276  CD1 TYR A 140      24.767 -20.985 -78.341  1.00  0.00           C  
ATOM   2277  CD2 TYR A 140      23.820 -18.827 -78.724  1.00  0.00           C  
ATOM   2278  CE1 TYR A 140      24.914 -21.155 -79.710  1.00  0.00           C  
ATOM   2279  CE2 TYR A 140      23.969 -18.988 -80.073  1.00  0.00           C  
ATOM   2280  CZ  TYR A 140      24.513 -20.143 -80.571  1.00  0.00           C  
ATOM   2281  OH  TYR A 140      24.662 -20.285 -81.929  1.00  0.00           O  
ATOM   2282  H   TYR A 140      23.956 -19.126 -73.941  1.00  0.00           H  
ATOM   2283  HA  TYR A 140      26.088 -19.758 -75.655  1.00  0.00           H  
ATOM   2284 1HB  TYR A 140      23.743 -20.542 -75.949  1.00  0.00           H  
ATOM   2285 2HB  TYR A 140      23.232 -18.938 -76.263  1.00  0.00           H  
ATOM   2286  HD1 TYR A 140      25.075 -21.753 -77.650  1.00  0.00           H  
ATOM   2287  HD2 TYR A 140      23.385 -17.907 -78.336  1.00  0.00           H  
ATOM   2288  HE1 TYR A 140      25.342 -22.062 -80.107  1.00  0.00           H  
ATOM   2289  HE2 TYR A 140      23.655 -18.196 -80.751  1.00  0.00           H  
ATOM   2290  HH  TYR A 140      24.364 -19.483 -82.369  1.00  0.00           H  
ATOM   2291  N   LYS A 141      24.864 -16.727 -76.172  1.00  0.00           N  
ATOM   2292  CA  LYS A 141      25.140 -15.446 -76.799  1.00  0.00           C  
ATOM   2293  C   LYS A 141      26.434 -14.835 -76.281  1.00  0.00           C  
ATOM   2294  O   LYS A 141      27.178 -14.203 -77.033  1.00  0.00           O  
ATOM   2295  CB  LYS A 141      23.963 -14.496 -76.609  1.00  0.00           C  
ATOM   2296  CG  LYS A 141      24.096 -13.146 -77.320  1.00  0.00           C  
ATOM   2297  CD  LYS A 141      24.123 -13.263 -78.841  1.00  0.00           C  
ATOM   2298  CE  LYS A 141      24.088 -11.884 -79.491  1.00  0.00           C  
ATOM   2299  NZ  LYS A 141      24.160 -11.965 -80.981  1.00  0.00           N  
ATOM   2300  H   LYS A 141      23.987 -16.850 -75.658  1.00  0.00           H  
ATOM   2301  HA  LYS A 141      25.263 -15.626 -77.864  1.00  0.00           H  
ATOM   2302 1HB  LYS A 141      23.048 -14.979 -76.956  1.00  0.00           H  
ATOM   2303 2HB  LYS A 141      23.833 -14.299 -75.538  1.00  0.00           H  
ATOM   2304 1HG  LYS A 141      23.235 -12.576 -77.076  1.00  0.00           H  
ATOM   2305 2HG  LYS A 141      24.980 -12.612 -76.964  1.00  0.00           H  
ATOM   2306 1HD  LYS A 141      25.039 -13.758 -79.161  1.00  0.00           H  
ATOM   2307 2HD  LYS A 141      23.268 -13.847 -79.183  1.00  0.00           H  
ATOM   2308 1HE  LYS A 141      23.164 -11.379 -79.207  1.00  0.00           H  
ATOM   2309 2HE  LYS A 141      24.934 -11.300 -79.128  1.00  0.00           H  
ATOM   2310 1HZ  LYS A 141      24.137 -11.033 -81.373  1.00  0.00           H  
ATOM   2311 2HZ  LYS A 141      25.022 -12.422 -81.250  1.00  0.00           H  
ATOM   2312 3HZ  LYS A 141      23.375 -12.495 -81.331  1.00  0.00           H  
ATOM   2313  N   GLN A 142      26.739 -15.078 -75.006  1.00  0.00           N  
ATOM   2314  CA  GLN A 142      27.948 -14.567 -74.370  1.00  0.00           C  
ATOM   2315  C   GLN A 142      29.189 -15.439 -74.669  1.00  0.00           C  
ATOM   2316  O   GLN A 142      30.276 -15.163 -74.157  1.00  0.00           O  
ATOM   2317  CB  GLN A 142      27.743 -14.452 -72.850  1.00  0.00           C  
ATOM   2318  CG  GLN A 142      26.653 -13.444 -72.404  1.00  0.00           C  
ATOM   2319  CD  GLN A 142      26.991 -11.980 -72.700  1.00  0.00           C  
ATOM   2320  OE1 GLN A 142      26.859 -11.503 -73.835  1.00  0.00           O  
ATOM   2321  NE2 GLN A 142      27.402 -11.247 -71.669  1.00  0.00           N  
ATOM   2322  H   GLN A 142      26.051 -15.574 -74.427  1.00  0.00           H  
ATOM   2323  HA  GLN A 142      28.143 -13.573 -74.770  1.00  0.00           H  
ATOM   2324 1HB  GLN A 142      27.457 -15.432 -72.457  1.00  0.00           H  
ATOM   2325 2HB  GLN A 142      28.678 -14.168 -72.375  1.00  0.00           H  
ATOM   2326 1HG  GLN A 142      25.739 -13.678 -72.935  1.00  0.00           H  
ATOM   2327 2HG  GLN A 142      26.493 -13.543 -71.326  1.00  0.00           H  
ATOM   2328 1HE2 GLN A 142      27.630 -10.282 -71.788  1.00  0.00           H  
ATOM   2329 2HE2 GLN A 142      27.480 -11.654 -70.719  1.00  0.00           H  
ATOM   2330  N   GLY A 143      29.027 -16.494 -75.482  1.00  0.00           N  
ATOM   2331  CA  GLY A 143      30.105 -17.402 -75.875  1.00  0.00           C  
ATOM   2332  C   GLY A 143      30.346 -18.570 -74.923  1.00  0.00           C  
ATOM   2333  O   GLY A 143      31.308 -19.339 -75.074  1.00  0.00           O  
ATOM   2334  H   GLY A 143      28.106 -16.686 -75.884  1.00  0.00           H  
ATOM   2335 1HA  GLY A 143      29.870 -17.793 -76.865  1.00  0.00           H  
ATOM   2336 2HA  GLY A 143      31.023 -16.830 -75.981  1.00  0.00           H  
ATOM   2337  N   ASP A 144      29.522 -18.702 -73.897  1.00  0.00           N  
ATOM   2338  CA  ASP A 144      29.741 -19.783 -72.965  1.00  0.00           C  
ATOM   2339  C   ASP A 144      28.946 -20.981 -73.425  1.00  0.00           C  
ATOM   2340  O   ASP A 144      27.804 -21.202 -73.000  1.00  0.00           O  
ATOM   2341  CB  ASP A 144      29.400 -19.366 -71.547  1.00  0.00           C  
ATOM   2342  CG  ASP A 144      29.837 -20.398 -70.514  1.00  0.00           C  
ATOM   2343  OD1 ASP A 144      30.028 -21.574 -70.860  1.00  0.00           O  
ATOM   2344  OD2 ASP A 144      30.045 -19.991 -69.390  1.00  0.00           O  
ATOM   2345  H   ASP A 144      28.717 -18.088 -73.785  1.00  0.00           H  
ATOM   2346  HA  ASP A 144      30.796 -20.051 -72.979  1.00  0.00           H  
ATOM   2347 1HB  ASP A 144      29.879 -18.412 -71.322  1.00  0.00           H  
ATOM   2348 2HB  ASP A 144      28.332 -19.216 -71.475  1.00  0.00           H  
ATOM   2349  N   TYR A 145      29.554 -21.735 -74.332  1.00  0.00           N  
ATOM   2350  CA  TYR A 145      28.860 -22.839 -74.958  1.00  0.00           C  
ATOM   2351  C   TYR A 145      28.771 -24.017 -73.998  1.00  0.00           C  
ATOM   2352  O   TYR A 145      27.818 -24.792 -74.047  1.00  0.00           O  
ATOM   2353  CB  TYR A 145      29.548 -23.209 -76.261  1.00  0.00           C  
ATOM   2354  CG  TYR A 145      29.512 -22.043 -77.220  1.00  0.00           C  
ATOM   2355  CD1 TYR A 145      30.695 -21.432 -77.578  1.00  0.00           C  
ATOM   2356  CD2 TYR A 145      28.309 -21.538 -77.687  1.00  0.00           C  
ATOM   2357  CE1 TYR A 145      30.681 -20.331 -78.400  1.00  0.00           C  
ATOM   2358  CE2 TYR A 145      28.301 -20.433 -78.513  1.00  0.00           C  
ATOM   2359  CZ  TYR A 145      29.478 -19.831 -78.866  1.00  0.00           C  
ATOM   2360  OH  TYR A 145      29.472 -18.718 -79.682  1.00  0.00           O  
ATOM   2361  H   TYR A 145      30.494 -21.445 -74.622  1.00  0.00           H  
ATOM   2362  HA  TYR A 145      27.850 -22.521 -75.184  1.00  0.00           H  
ATOM   2363 1HB  TYR A 145      30.584 -23.492 -76.081  1.00  0.00           H  
ATOM   2364 2HB  TYR A 145      29.039 -24.054 -76.722  1.00  0.00           H  
ATOM   2365  HD1 TYR A 145      31.644 -21.814 -77.205  1.00  0.00           H  
ATOM   2366  HD2 TYR A 145      27.376 -22.003 -77.398  1.00  0.00           H  
ATOM   2367  HE1 TYR A 145      31.617 -19.850 -78.676  1.00  0.00           H  
ATOM   2368  HE2 TYR A 145      27.366 -20.024 -78.877  1.00  0.00           H  
ATOM   2369  HH  TYR A 145      28.571 -18.527 -79.959  1.00  0.00           H  
ATOM   2370  N   ASP A 146      29.740 -24.149 -73.085  1.00  0.00           N  
ATOM   2371  CA  ASP A 146      29.691 -25.276 -72.155  1.00  0.00           C  
ATOM   2372  C   ASP A 146      28.418 -25.193 -71.327  1.00  0.00           C  
ATOM   2373  O   ASP A 146      27.702 -26.200 -71.146  1.00  0.00           O  
ATOM   2374  CB  ASP A 146      30.877 -25.226 -71.178  1.00  0.00           C  
ATOM   2375  CG  ASP A 146      32.268 -25.536 -71.764  1.00  0.00           C  
ATOM   2376  OD1 ASP A 146      32.380 -26.063 -72.850  1.00  0.00           O  
ATOM   2377  OD2 ASP A 146      33.224 -25.243 -71.088  1.00  0.00           O  
ATOM   2378  H   ASP A 146      30.511 -23.493 -73.044  1.00  0.00           H  
ATOM   2379  HA  ASP A 146      29.695 -26.206 -72.718  1.00  0.00           H  
ATOM   2380 1HB  ASP A 146      30.915 -24.225 -70.731  1.00  0.00           H  
ATOM   2381 2HB  ASP A 146      30.683 -25.922 -70.361  1.00  0.00           H  
ATOM   2382  N   GLU A 147      28.121 -23.985 -70.834  1.00  0.00           N  
ATOM   2383  CA  GLU A 147      26.937 -23.766 -70.036  1.00  0.00           C  
ATOM   2384  C   GLU A 147      25.679 -23.798 -70.882  1.00  0.00           C  
ATOM   2385  O   GLU A 147      24.718 -24.488 -70.544  1.00  0.00           O  
ATOM   2386  CB  GLU A 147      27.054 -22.442 -69.301  1.00  0.00           C  
ATOM   2387  CG  GLU A 147      28.086 -22.432 -68.164  1.00  0.00           C  
ATOM   2388  CD  GLU A 147      27.708 -23.263 -66.963  1.00  0.00           C  
ATOM   2389  OE1 GLU A 147      26.724 -22.941 -66.347  1.00  0.00           O  
ATOM   2390  OE2 GLU A 147      28.386 -24.218 -66.669  1.00  0.00           O  
ATOM   2391  H   GLU A 147      28.780 -23.194 -70.987  1.00  0.00           H  
ATOM   2392  HA  GLU A 147      26.867 -24.567 -69.295  1.00  0.00           H  
ATOM   2393 1HB  GLU A 147      27.358 -21.684 -70.015  1.00  0.00           H  
ATOM   2394 2HB  GLU A 147      26.109 -22.144 -68.928  1.00  0.00           H  
ATOM   2395 1HG  GLU A 147      29.032 -22.802 -68.560  1.00  0.00           H  
ATOM   2396 2HG  GLU A 147      28.242 -21.401 -67.852  1.00  0.00           H  
ATOM   2397  N   ALA A 148      25.738 -23.212 -72.079  1.00  0.00           N  
ATOM   2398  CA  ALA A 148      24.556 -23.203 -72.919  1.00  0.00           C  
ATOM   2399  C   ALA A 148      24.057 -24.615 -73.202  1.00  0.00           C  
ATOM   2400  O   ALA A 148      22.858 -24.875 -73.118  1.00  0.00           O  
ATOM   2401  CB  ALA A 148      24.861 -22.509 -74.216  1.00  0.00           C  
ATOM   2402  H   ALA A 148      26.557 -22.670 -72.372  1.00  0.00           H  
ATOM   2403  HA  ALA A 148      23.782 -22.659 -72.395  1.00  0.00           H  
ATOM   2404 1HB  ALA A 148      23.974 -22.476 -74.808  1.00  0.00           H  
ATOM   2405 2HB  ALA A 148      25.202 -21.509 -74.002  1.00  0.00           H  
ATOM   2406 3HB  ALA A 148      25.633 -23.053 -74.745  1.00  0.00           H  
ATOM   2407  N   ILE A 149      24.977 -25.548 -73.458  1.00  0.00           N  
ATOM   2408  CA  ILE A 149      24.600 -26.928 -73.739  1.00  0.00           C  
ATOM   2409  C   ILE A 149      23.911 -27.557 -72.549  1.00  0.00           C  
ATOM   2410  O   ILE A 149      22.855 -28.176 -72.704  1.00  0.00           O  
ATOM   2411  CB  ILE A 149      25.835 -27.746 -74.141  1.00  0.00           C  
ATOM   2412  CG1 ILE A 149      26.333 -27.218 -75.481  1.00  0.00           C  
ATOM   2413  CG2 ILE A 149      25.488 -29.274 -74.217  1.00  0.00           C  
ATOM   2414  CD1 ILE A 149      27.711 -27.644 -75.850  1.00  0.00           C  
ATOM   2415  H   ILE A 149      25.963 -25.273 -73.515  1.00  0.00           H  
ATOM   2416  HA  ILE A 149      23.901 -26.926 -74.578  1.00  0.00           H  
ATOM   2417  HB  ILE A 149      26.632 -27.578 -73.405  1.00  0.00           H  
ATOM   2418 1HG1 ILE A 149      25.652 -27.560 -76.265  1.00  0.00           H  
ATOM   2419 2HG1 ILE A 149      26.312 -26.151 -75.451  1.00  0.00           H  
ATOM   2420 1HG2 ILE A 149      26.368 -29.838 -74.501  1.00  0.00           H  
ATOM   2421 2HG2 ILE A 149      25.145 -29.633 -73.247  1.00  0.00           H  
ATOM   2422 3HG2 ILE A 149      24.712 -29.440 -74.946  1.00  0.00           H  
ATOM   2423 1HD1 ILE A 149      27.978 -27.211 -76.800  1.00  0.00           H  
ATOM   2424 2HD1 ILE A 149      28.395 -27.278 -75.090  1.00  0.00           H  
ATOM   2425 3HD1 ILE A 149      27.783 -28.713 -75.912  1.00  0.00           H  
ATOM   2426  N   GLU A 150      24.491 -27.403 -71.351  1.00  0.00           N  
ATOM   2427  CA  GLU A 150      23.899 -28.000 -70.158  1.00  0.00           C  
ATOM   2428  C   GLU A 150      22.475 -27.492 -69.902  1.00  0.00           C  
ATOM   2429  O   GLU A 150      21.579 -28.268 -69.546  1.00  0.00           O  
ATOM   2430  CB  GLU A 150      24.778 -27.669 -68.942  1.00  0.00           C  
ATOM   2431  CG  GLU A 150      24.353 -28.293 -67.608  1.00  0.00           C  
ATOM   2432  CD  GLU A 150      24.503 -29.795 -67.582  1.00  0.00           C  
ATOM   2433  OE1 GLU A 150      25.168 -30.322 -68.443  1.00  0.00           O  
ATOM   2434  OE2 GLU A 150      23.979 -30.409 -66.681  1.00  0.00           O  
ATOM   2435  H   GLU A 150      25.385 -26.899 -71.284  1.00  0.00           H  
ATOM   2436  HA  GLU A 150      23.863 -29.080 -70.294  1.00  0.00           H  
ATOM   2437 1HB  GLU A 150      25.804 -27.974 -69.147  1.00  0.00           H  
ATOM   2438 2HB  GLU A 150      24.792 -26.583 -68.800  1.00  0.00           H  
ATOM   2439 1HG  GLU A 150      24.967 -27.863 -66.818  1.00  0.00           H  
ATOM   2440 2HG  GLU A 150      23.316 -28.026 -67.403  1.00  0.00           H  
ATOM   2441  N   TYR A 151      22.253 -26.200 -70.108  1.00  0.00           N  
ATOM   2442  CA  TYR A 151      20.936 -25.654 -69.822  1.00  0.00           C  
ATOM   2443  C   TYR A 151      19.927 -25.965 -70.924  1.00  0.00           C  
ATOM   2444  O   TYR A 151      18.752 -26.215 -70.632  1.00  0.00           O  
ATOM   2445  CB  TYR A 151      21.070 -24.177 -69.532  1.00  0.00           C  
ATOM   2446  CG  TYR A 151      21.946 -23.959 -68.340  1.00  0.00           C  
ATOM   2447  CD1 TYR A 151      23.012 -23.118 -68.429  1.00  0.00           C  
ATOM   2448  CD2 TYR A 151      21.729 -24.656 -67.159  1.00  0.00           C  
ATOM   2449  CE1 TYR A 151      23.834 -22.973 -67.350  1.00  0.00           C  
ATOM   2450  CE2 TYR A 151      22.559 -24.489 -66.095  1.00  0.00           C  
ATOM   2451  CZ  TYR A 151      23.608 -23.657 -66.195  1.00  0.00           C  
ATOM   2452  OH  TYR A 151      24.453 -23.485 -65.131  1.00  0.00           O  
ATOM   2453  H   TYR A 151      23.039 -25.593 -70.380  1.00  0.00           H  
ATOM   2454  HA  TYR A 151      20.554 -26.149 -68.940  1.00  0.00           H  
ATOM   2455 1HB  TYR A 151      21.521 -23.688 -70.382  1.00  0.00           H  
ATOM   2456 2HB  TYR A 151      20.104 -23.730 -69.342  1.00  0.00           H  
ATOM   2457  HD1 TYR A 151      23.213 -22.574 -69.351  1.00  0.00           H  
ATOM   2458  HD2 TYR A 151      20.912 -25.339 -67.062  1.00  0.00           H  
ATOM   2459  HE1 TYR A 151      24.677 -22.322 -67.397  1.00  0.00           H  
ATOM   2460  HE2 TYR A 151      22.386 -25.034 -65.172  1.00  0.00           H  
ATOM   2461  HH  TYR A 151      25.342 -23.219 -65.467  1.00  0.00           H  
ATOM   2462  N   TYR A 152      20.377 -26.003 -72.177  1.00  0.00           N  
ATOM   2463  CA  TYR A 152      19.482 -26.363 -73.254  1.00  0.00           C  
ATOM   2464  C   TYR A 152      19.017 -27.796 -73.026  1.00  0.00           C  
ATOM   2465  O   TYR A 152      17.838 -28.098 -73.232  1.00  0.00           O  
ATOM   2466  CB  TYR A 152      20.168 -26.281 -74.615  1.00  0.00           C  
ATOM   2467  CG  TYR A 152      20.443 -24.908 -75.164  1.00  0.00           C  
ATOM   2468  CD1 TYR A 152      21.653 -24.672 -75.774  1.00  0.00           C  
ATOM   2469  CD2 TYR A 152      19.516 -23.911 -75.083  1.00  0.00           C  
ATOM   2470  CE1 TYR A 152      21.932 -23.458 -76.310  1.00  0.00           C  
ATOM   2471  CE2 TYR A 152      19.788 -22.696 -75.610  1.00  0.00           C  
ATOM   2472  CZ  TYR A 152      20.998 -22.464 -76.226  1.00  0.00           C  
ATOM   2473  OH  TYR A 152      21.264 -21.253 -76.800  1.00  0.00           O  
ATOM   2474  H   TYR A 152      21.342 -25.736 -72.388  1.00  0.00           H  
ATOM   2475  HA  TYR A 152      18.606 -25.726 -73.222  1.00  0.00           H  
ATOM   2476 1HB  TYR A 152      21.125 -26.788 -74.542  1.00  0.00           H  
ATOM   2477 2HB  TYR A 152      19.564 -26.817 -75.345  1.00  0.00           H  
ATOM   2478  HD1 TYR A 152      22.382 -25.462 -75.829  1.00  0.00           H  
ATOM   2479  HD2 TYR A 152      18.571 -24.078 -74.609  1.00  0.00           H  
ATOM   2480  HE1 TYR A 152      22.885 -23.281 -76.803  1.00  0.00           H  
ATOM   2481  HE2 TYR A 152      19.039 -21.915 -75.543  1.00  0.00           H  
ATOM   2482  HH  TYR A 152      20.482 -20.683 -76.729  1.00  0.00           H  
ATOM   2483  N   GLN A 153      19.932 -28.678 -72.583  1.00  0.00           N  
ATOM   2484  CA  GLN A 153      19.544 -30.055 -72.358  1.00  0.00           C  
ATOM   2485  C   GLN A 153      18.554 -30.162 -71.209  1.00  0.00           C  
ATOM   2486  O   GLN A 153      17.594 -30.926 -71.310  1.00  0.00           O  
ATOM   2487  CB  GLN A 153      20.748 -30.953 -72.090  1.00  0.00           C  
ATOM   2488  CG  GLN A 153      20.402 -32.464 -72.025  1.00  0.00           C  
ATOM   2489  CD  GLN A 153      19.837 -32.975 -73.357  1.00  0.00           C  
ATOM   2490  OE1 GLN A 153      20.337 -32.586 -74.416  1.00  0.00           O  
ATOM   2491  NE2 GLN A 153      18.827 -33.846 -73.322  1.00  0.00           N  
ATOM   2492  H   GLN A 153      20.914 -28.395 -72.459  1.00  0.00           H  
ATOM   2493  HA  GLN A 153      19.059 -30.416 -73.252  1.00  0.00           H  
ATOM   2494 1HB  GLN A 153      21.496 -30.798 -72.860  1.00  0.00           H  
ATOM   2495 2HB  GLN A 153      21.205 -30.664 -71.138  1.00  0.00           H  
ATOM   2496 1HG  GLN A 153      21.308 -33.021 -71.802  1.00  0.00           H  
ATOM   2497 2HG  GLN A 153      19.657 -32.641 -71.247  1.00  0.00           H  
ATOM   2498 1HE2 GLN A 153      18.448 -34.206 -74.173  1.00  0.00           H  
ATOM   2499 2HE2 GLN A 153      18.432 -34.191 -72.435  1.00  0.00           H  
ATOM   2500  N   LYS A 154      18.722 -29.381 -70.133  1.00  0.00           N  
ATOM   2501  CA  LYS A 154      17.721 -29.472 -69.075  1.00  0.00           C  
ATOM   2502  C   LYS A 154      16.348 -29.091 -69.627  1.00  0.00           C  
ATOM   2503  O   LYS A 154      15.346 -29.751 -69.319  1.00  0.00           O  
ATOM   2504  CB  LYS A 154      18.113 -28.635 -67.851  1.00  0.00           C  
ATOM   2505  CG  LYS A 154      19.273 -29.263 -67.071  1.00  0.00           C  
ATOM   2506  CD  LYS A 154      19.686 -28.481 -65.829  1.00  0.00           C  
ATOM   2507  CE  LYS A 154      20.810 -29.237 -65.098  1.00  0.00           C  
ATOM   2508  NZ  LYS A 154      21.255 -28.578 -63.826  1.00  0.00           N  
ATOM   2509  H   LYS A 154      19.558 -28.796 -70.033  1.00  0.00           H  
ATOM   2510  HA  LYS A 154      17.664 -30.508 -68.748  1.00  0.00           H  
ATOM   2511 1HB  LYS A 154      18.419 -27.637 -68.174  1.00  0.00           H  
ATOM   2512 2HB  LYS A 154      17.256 -28.520 -67.184  1.00  0.00           H  
ATOM   2513 1HG  LYS A 154      18.985 -30.269 -66.769  1.00  0.00           H  
ATOM   2514 2HG  LYS A 154      20.137 -29.345 -67.730  1.00  0.00           H  
ATOM   2515 1HD  LYS A 154      20.049 -27.499 -66.129  1.00  0.00           H  
ATOM   2516 2HD  LYS A 154      18.832 -28.354 -65.165  1.00  0.00           H  
ATOM   2517 1HE  LYS A 154      20.454 -30.237 -64.863  1.00  0.00           H  
ATOM   2518 2HE  LYS A 154      21.669 -29.317 -65.768  1.00  0.00           H  
ATOM   2519 1HZ  LYS A 154      21.987 -29.141 -63.412  1.00  0.00           H  
ATOM   2520 2HZ  LYS A 154      21.618 -27.654 -64.008  1.00  0.00           H  
ATOM   2521 3HZ  LYS A 154      20.477 -28.518 -63.185  1.00  0.00           H  
ATOM   2522  N   ALA A 155      16.289 -28.057 -70.480  1.00  0.00           N  
ATOM   2523  CA  ALA A 155      15.000 -27.681 -71.053  1.00  0.00           C  
ATOM   2524  C   ALA A 155      14.405 -28.837 -71.851  1.00  0.00           C  
ATOM   2525  O   ALA A 155      13.202 -29.092 -71.749  1.00  0.00           O  
ATOM   2526  CB  ALA A 155      15.146 -26.475 -71.957  1.00  0.00           C  
ATOM   2527  H   ALA A 155      17.135 -27.508 -70.674  1.00  0.00           H  
ATOM   2528  HA  ALA A 155      14.329 -27.438 -70.237  1.00  0.00           H  
ATOM   2529 1HB  ALA A 155      14.170 -26.195 -72.351  1.00  0.00           H  
ATOM   2530 2HB  ALA A 155      15.550 -25.665 -71.389  1.00  0.00           H  
ATOM   2531 3HB  ALA A 155      15.815 -26.708 -72.778  1.00  0.00           H  
ATOM   2532  N   LEU A 156      15.255 -29.553 -72.600  1.00  0.00           N  
ATOM   2533  CA  LEU A 156      14.862 -30.710 -73.403  1.00  0.00           C  
ATOM   2534  C   LEU A 156      14.397 -31.895 -72.566  1.00  0.00           C  
ATOM   2535  O   LEU A 156      13.529 -32.654 -72.993  1.00  0.00           O  
ATOM   2536  CB  LEU A 156      16.016 -31.142 -74.315  1.00  0.00           C  
ATOM   2537  CG  LEU A 156      16.376 -30.151 -75.441  1.00  0.00           C  
ATOM   2538  CD1 LEU A 156      17.673 -30.573 -76.123  1.00  0.00           C  
ATOM   2539  CD2 LEU A 156      15.260 -30.104 -76.455  1.00  0.00           C  
ATOM   2540  H   LEU A 156      16.225 -29.218 -72.660  1.00  0.00           H  
ATOM   2541  HA  LEU A 156      14.022 -30.409 -74.011  1.00  0.00           H  
ATOM   2542 1HB  LEU A 156      16.894 -31.294 -73.705  1.00  0.00           H  
ATOM   2543 2HB  LEU A 156      15.756 -32.093 -74.774  1.00  0.00           H  
ATOM   2544  HG  LEU A 156      16.518 -29.167 -75.018  1.00  0.00           H  
ATOM   2545 1HD1 LEU A 156      17.917 -29.856 -76.899  1.00  0.00           H  
ATOM   2546 2HD1 LEU A 156      18.472 -30.597 -75.402  1.00  0.00           H  
ATOM   2547 3HD1 LEU A 156      17.557 -31.561 -76.562  1.00  0.00           H  
ATOM   2548 1HD2 LEU A 156      15.537 -29.405 -77.211  1.00  0.00           H  
ATOM   2549 2HD2 LEU A 156      15.120 -31.090 -76.892  1.00  0.00           H  
ATOM   2550 3HD2 LEU A 156      14.336 -29.786 -76.020  1.00  0.00           H  
ATOM   2551  N   GLU A 157      14.984 -32.091 -71.389  1.00  0.00           N  
ATOM   2552  CA  GLU A 157      14.554 -33.197 -70.541  1.00  0.00           C  
ATOM   2553  C   GLU A 157      13.123 -32.937 -70.067  1.00  0.00           C  
ATOM   2554  O   GLU A 157      12.293 -33.846 -70.008  1.00  0.00           O  
ATOM   2555  CB  GLU A 157      15.482 -33.357 -69.330  1.00  0.00           C  
ATOM   2556  CG  GLU A 157      16.893 -33.858 -69.654  1.00  0.00           C  
ATOM   2557  CD  GLU A 157      16.922 -35.247 -70.198  1.00  0.00           C  
ATOM   2558  OE1 GLU A 157      16.337 -36.113 -69.593  1.00  0.00           O  
ATOM   2559  OE2 GLU A 157      17.522 -35.449 -71.231  1.00  0.00           O  
ATOM   2560  H   GLU A 157      15.745 -31.469 -71.103  1.00  0.00           H  
ATOM   2561  HA  GLU A 157      14.569 -34.117 -71.126  1.00  0.00           H  
ATOM   2562 1HB  GLU A 157      15.585 -32.391 -68.830  1.00  0.00           H  
ATOM   2563 2HB  GLU A 157      15.033 -34.046 -68.617  1.00  0.00           H  
ATOM   2564 1HG  GLU A 157      17.333 -33.197 -70.387  1.00  0.00           H  
ATOM   2565 2HG  GLU A 157      17.502 -33.807 -68.753  1.00  0.00           H  
ATOM   2566  N   LEU A 158      12.837 -31.667 -69.772  1.00  0.00           N  
ATOM   2567  CA  LEU A 158      11.521 -31.228 -69.324  1.00  0.00           C  
ATOM   2568  C   LEU A 158      10.512 -31.108 -70.473  1.00  0.00           C  
ATOM   2569  O   LEU A 158       9.320 -31.372 -70.293  1.00  0.00           O  
ATOM   2570  CB  LEU A 158      11.676 -29.877 -68.656  1.00  0.00           C  
ATOM   2571  CG  LEU A 158      12.463 -29.843 -67.360  1.00  0.00           C  
ATOM   2572  CD1 LEU A 158      12.727 -28.434 -67.042  1.00  0.00           C  
ATOM   2573  CD2 LEU A 158      11.678 -30.481 -66.227  1.00  0.00           C  
ATOM   2574  H   LEU A 158      13.611 -30.992 -69.800  1.00  0.00           H  
ATOM   2575  HA  LEU A 158      11.137 -31.958 -68.621  1.00  0.00           H  
ATOM   2576 1HB  LEU A 158      12.200 -29.235 -69.356  1.00  0.00           H  
ATOM   2577 2HB  LEU A 158      10.688 -29.464 -68.468  1.00  0.00           H  
ATOM   2578  HG  LEU A 158      13.417 -30.360 -67.491  1.00  0.00           H  
ATOM   2579 1HD1 LEU A 158      13.312 -28.377 -66.134  1.00  0.00           H  
ATOM   2580 2HD1 LEU A 158      13.291 -28.018 -67.866  1.00  0.00           H  
ATOM   2581 3HD1 LEU A 158      11.794 -27.901 -66.922  1.00  0.00           H  
ATOM   2582 1HD2 LEU A 158      12.265 -30.416 -65.311  1.00  0.00           H  
ATOM   2583 2HD2 LEU A 158      10.736 -29.948 -66.092  1.00  0.00           H  
ATOM   2584 3HD2 LEU A 158      11.477 -31.524 -66.442  1.00  0.00           H  
ATOM   2585  N   ASP A 159      10.997 -30.708 -71.646  1.00  0.00           N  
ATOM   2586  CA  ASP A 159      10.198 -30.543 -72.846  1.00  0.00           C  
ATOM   2587  C   ASP A 159      10.866 -31.296 -74.000  1.00  0.00           C  
ATOM   2588  O   ASP A 159      11.744 -30.744 -74.683  1.00  0.00           O  
ATOM   2589  CB  ASP A 159      10.047 -29.075 -73.224  1.00  0.00           C  
ATOM   2590  CG  ASP A 159       9.143 -28.863 -74.461  1.00  0.00           C  
ATOM   2591  OD1 ASP A 159       8.849 -29.835 -75.179  1.00  0.00           O  
ATOM   2592  OD2 ASP A 159       8.759 -27.734 -74.684  1.00  0.00           O  
ATOM   2593  H   ASP A 159      11.987 -30.460 -71.695  1.00  0.00           H  
ATOM   2594  HA  ASP A 159       9.197 -30.910 -72.657  1.00  0.00           H  
ATOM   2595 1HB  ASP A 159       9.616 -28.536 -72.382  1.00  0.00           H  
ATOM   2596 2HB  ASP A 159      11.034 -28.651 -73.405  1.00  0.00           H  
ATOM   2597  N   PRO A 160      10.411 -32.536 -74.299  1.00  0.00           N  
ATOM   2598  CA  PRO A 160      10.943 -33.442 -75.289  1.00  0.00           C  
ATOM   2599  C   PRO A 160      10.984 -32.851 -76.689  1.00  0.00           C  
ATOM   2600  O   PRO A 160      11.674 -33.396 -77.556  1.00  0.00           O  
ATOM   2601  CB  PRO A 160       9.974 -34.631 -75.237  1.00  0.00           C  
ATOM   2602  CG  PRO A 160       9.395 -34.599 -73.850  1.00  0.00           C  
ATOM   2603  CD  PRO A 160       9.292 -33.135 -73.508  1.00  0.00           C  
ATOM   2604  HA  PRO A 160      11.957 -33.743 -74.972  1.00  0.00           H  
ATOM   2605 1HB  PRO A 160       9.211 -34.525 -76.019  1.00  0.00           H  
ATOM   2606 2HB  PRO A 160      10.515 -35.566 -75.441  1.00  0.00           H  
ATOM   2607 1HG  PRO A 160       8.420 -35.111 -73.833  1.00  0.00           H  
ATOM   2608 2HG  PRO A 160      10.052 -35.142 -73.151  1.00  0.00           H  
ATOM   2609 1HD  PRO A 160       8.319 -32.715 -73.821  1.00  0.00           H  
ATOM   2610 2HD  PRO A 160       9.469 -33.045 -72.422  1.00  0.00           H  
ATOM   2611  N   ASN A 161      10.199 -31.794 -76.958  1.00  0.00           N  
ATOM   2612  CA  ASN A 161      10.246 -31.253 -78.291  1.00  0.00           C  
ATOM   2613  C   ASN A 161      10.468 -29.759 -78.291  1.00  0.00           C  
ATOM   2614  O   ASN A 161       9.981 -29.039 -79.181  1.00  0.00           O  
ATOM   2615  CB  ASN A 161       8.979 -31.602 -79.048  1.00  0.00           C  
ATOM   2616  CG  ASN A 161       8.848 -33.078 -79.309  1.00  0.00           C  
ATOM   2617  OD1 ASN A 161       9.545 -33.634 -80.172  1.00  0.00           O  
ATOM   2618  ND2 ASN A 161       7.965 -33.724 -78.591  1.00  0.00           N  
ATOM   2619  H   ASN A 161       9.630 -31.307 -76.241  1.00  0.00           H  
ATOM   2620  HA  ASN A 161      11.090 -31.688 -78.817  1.00  0.00           H  
ATOM   2621 1HB  ASN A 161       8.118 -31.268 -78.467  1.00  0.00           H  
ATOM   2622 2HB  ASN A 161       8.961 -31.070 -79.998  1.00  0.00           H  
ATOM   2623 1HD2 ASN A 161       7.834 -34.705 -78.724  1.00  0.00           H  
ATOM   2624 2HD2 ASN A 161       7.427 -33.232 -77.906  1.00  0.00           H  
ATOM   2625  N   ASN A 162      11.358 -29.291 -77.427  1.00  0.00           N  
ATOM   2626  CA  ASN A 162      11.698 -27.891 -77.506  1.00  0.00           C  
ATOM   2627  C   ASN A 162      12.667 -27.789 -78.665  1.00  0.00           C  
ATOM   2628  O   ASN A 162      13.881 -27.931 -78.508  1.00  0.00           O  
ATOM   2629  CB  ASN A 162      12.254 -27.352 -76.192  1.00  0.00           C  
ATOM   2630  CG  ASN A 162      12.478 -25.858 -76.219  1.00  0.00           C  
ATOM   2631  OD1 ASN A 162      12.992 -25.316 -77.209  1.00  0.00           O  
ATOM   2632  ND2 ASN A 162      12.080 -25.184 -75.163  1.00  0.00           N  
ATOM   2633  H   ASN A 162      11.687 -29.896 -76.663  1.00  0.00           H  
ATOM   2634  HA  ASN A 162      10.805 -27.318 -77.755  1.00  0.00           H  
ATOM   2635 1HB  ASN A 162      11.560 -27.577 -75.399  1.00  0.00           H  
ATOM   2636 2HB  ASN A 162      13.183 -27.841 -75.950  1.00  0.00           H  
ATOM   2637 1HD2 ASN A 162      12.177 -24.188 -75.137  1.00  0.00           H  
ATOM   2638 2HD2 ASN A 162      11.655 -25.666 -74.392  1.00  0.00           H  
ATOM   2639  N   ALA A 163      12.107 -27.580 -79.854  1.00  0.00           N  
ATOM   2640  CA  ALA A 163      12.888 -27.574 -81.074  1.00  0.00           C  
ATOM   2641  C   ALA A 163      13.948 -26.504 -81.050  1.00  0.00           C  
ATOM   2642  O   ALA A 163      15.047 -26.717 -81.563  1.00  0.00           O  
ATOM   2643  CB  ALA A 163      11.994 -27.358 -82.276  1.00  0.00           C  
ATOM   2644  H   ALA A 163      11.088 -27.514 -79.883  1.00  0.00           H  
ATOM   2645  HA  ALA A 163      13.381 -28.539 -81.164  1.00  0.00           H  
ATOM   2646 1HB  ALA A 163      12.594 -27.384 -83.184  1.00  0.00           H  
ATOM   2647 2HB  ALA A 163      11.243 -28.149 -82.309  1.00  0.00           H  
ATOM   2648 3HB  ALA A 163      11.500 -26.393 -82.194  1.00  0.00           H  
ATOM   2649  N   GLU A 164      13.638 -25.345 -80.471  1.00  0.00           N  
ATOM   2650  CA  GLU A 164      14.631 -24.295 -80.470  1.00  0.00           C  
ATOM   2651  C   GLU A 164      15.816 -24.696 -79.601  1.00  0.00           C  
ATOM   2652  O   GLU A 164      16.963 -24.424 -79.967  1.00  0.00           O  
ATOM   2653  CB  GLU A 164      14.047 -22.968 -80.015  1.00  0.00           C  
ATOM   2654  CG  GLU A 164      13.016 -22.356 -80.968  1.00  0.00           C  
ATOM   2655  CD  GLU A 164      12.463 -20.989 -80.519  1.00  0.00           C  
ATOM   2656  OE1 GLU A 164      12.937 -20.426 -79.543  1.00  0.00           O  
ATOM   2657  OE2 GLU A 164      11.557 -20.521 -81.167  1.00  0.00           O  
ATOM   2658  H   GLU A 164      12.724 -25.211 -80.055  1.00  0.00           H  
ATOM   2659  HA  GLU A 164      14.993 -24.162 -81.491  1.00  0.00           H  
ATOM   2660 1HB  GLU A 164      13.620 -23.061 -79.015  1.00  0.00           H  
ATOM   2661 2HB  GLU A 164      14.858 -22.276 -79.979  1.00  0.00           H  
ATOM   2662 1HG  GLU A 164      13.483 -22.242 -81.948  1.00  0.00           H  
ATOM   2663 2HG  GLU A 164      12.191 -23.057 -81.078  1.00  0.00           H  
ATOM   2664  N   ALA A 165      15.553 -25.345 -78.452  1.00  0.00           N  
ATOM   2665  CA  ALA A 165      16.630 -25.811 -77.586  1.00  0.00           C  
ATOM   2666  C   ALA A 165      17.473 -26.842 -78.323  1.00  0.00           C  
ATOM   2667  O   ALA A 165      18.697 -26.825 -78.216  1.00  0.00           O  
ATOM   2668  CB  ALA A 165      16.082 -26.396 -76.291  1.00  0.00           C  
ATOM   2669  H   ALA A 165      14.582 -25.485 -78.168  1.00  0.00           H  
ATOM   2670  HA  ALA A 165      17.272 -24.966 -77.349  1.00  0.00           H  
ATOM   2671 1HB  ALA A 165      16.905 -26.726 -75.655  1.00  0.00           H  
ATOM   2672 2HB  ALA A 165      15.497 -25.657 -75.767  1.00  0.00           H  
ATOM   2673 3HB  ALA A 165      15.453 -27.230 -76.529  1.00  0.00           H  
ATOM   2674  N   LYS A 166      16.830 -27.723 -79.112  1.00  0.00           N  
ATOM   2675  CA  LYS A 166      17.577 -28.745 -79.851  1.00  0.00           C  
ATOM   2676  C   LYS A 166      18.526 -28.100 -80.846  1.00  0.00           C  
ATOM   2677  O   LYS A 166      19.694 -28.498 -80.971  1.00  0.00           O  
ATOM   2678  CB  LYS A 166      16.657 -29.687 -80.646  1.00  0.00           C  
ATOM   2679  CG  LYS A 166      15.819 -30.634 -79.831  1.00  0.00           C  
ATOM   2680  CD  LYS A 166      14.946 -31.541 -80.685  1.00  0.00           C  
ATOM   2681  CE  LYS A 166      14.121 -32.493 -79.799  1.00  0.00           C  
ATOM   2682  NZ  LYS A 166      13.204 -33.374 -80.598  1.00  0.00           N  
ATOM   2683  H   LYS A 166      15.802 -27.690 -79.135  1.00  0.00           H  
ATOM   2684  HA  LYS A 166      18.174 -29.324 -79.147  1.00  0.00           H  
ATOM   2685 1HB  LYS A 166      15.977 -29.091 -81.252  1.00  0.00           H  
ATOM   2686 2HB  LYS A 166      17.258 -30.280 -81.330  1.00  0.00           H  
ATOM   2687 1HG  LYS A 166      16.447 -31.220 -79.160  1.00  0.00           H  
ATOM   2688 2HG  LYS A 166      15.140 -30.038 -79.255  1.00  0.00           H  
ATOM   2689 1HD  LYS A 166      14.265 -30.934 -81.281  1.00  0.00           H  
ATOM   2690 2HD  LYS A 166      15.571 -32.129 -81.358  1.00  0.00           H  
ATOM   2691 1HE  LYS A 166      14.805 -33.121 -79.232  1.00  0.00           H  
ATOM   2692 2HE  LYS A 166      13.526 -31.902 -79.100  1.00  0.00           H  
ATOM   2693 1HZ  LYS A 166      12.688 -33.991 -79.966  1.00  0.00           H  
ATOM   2694 2HZ  LYS A 166      12.548 -32.807 -81.117  1.00  0.00           H  
ATOM   2695 3HZ  LYS A 166      13.741 -33.936 -81.237  1.00  0.00           H  
ATOM   2696  N   GLN A 167      18.011 -27.100 -81.559  1.00  0.00           N  
ATOM   2697  CA  GLN A 167      18.773 -26.407 -82.577  1.00  0.00           C  
ATOM   2698  C   GLN A 167      19.919 -25.614 -81.977  1.00  0.00           C  
ATOM   2699  O   GLN A 167      21.054 -25.694 -82.467  1.00  0.00           O  
ATOM   2700  CB  GLN A 167      17.832 -25.471 -83.335  1.00  0.00           C  
ATOM   2701  CG  GLN A 167      16.799 -26.194 -84.204  1.00  0.00           C  
ATOM   2702  CD  GLN A 167      15.722 -25.254 -84.714  1.00  0.00           C  
ATOM   2703  OE1 GLN A 167      15.633 -24.115 -84.245  1.00  0.00           O  
ATOM   2704  NE2 GLN A 167      14.910 -25.717 -85.656  1.00  0.00           N  
ATOM   2705  H   GLN A 167      17.024 -26.851 -81.419  1.00  0.00           H  
ATOM   2706  HA  GLN A 167      19.186 -27.143 -83.262  1.00  0.00           H  
ATOM   2707 1HB  GLN A 167      17.294 -24.853 -82.616  1.00  0.00           H  
ATOM   2708 2HB  GLN A 167      18.413 -24.804 -83.969  1.00  0.00           H  
ATOM   2709 1HG  GLN A 167      17.313 -26.617 -85.065  1.00  0.00           H  
ATOM   2710 2HG  GLN A 167      16.331 -26.988 -83.633  1.00  0.00           H  
ATOM   2711 1HE2 GLN A 167      14.183 -25.133 -86.022  1.00  0.00           H  
ATOM   2712 2HE2 GLN A 167      15.021 -26.649 -86.003  1.00  0.00           H  
ATOM   2713  N   ASN A 168      19.653 -24.905 -80.876  1.00  0.00           N  
ATOM   2714  CA  ASN A 168      20.685 -24.094 -80.279  1.00  0.00           C  
ATOM   2715  C   ASN A 168      21.728 -24.958 -79.573  1.00  0.00           C  
ATOM   2716  O   ASN A 168      22.897 -24.586 -79.542  1.00  0.00           O  
ATOM   2717  CB  ASN A 168      20.101 -23.036 -79.384  1.00  0.00           C  
ATOM   2718  CG  ASN A 168      19.363 -21.976 -80.168  1.00  0.00           C  
ATOM   2719  OD1 ASN A 168      19.454 -21.942 -81.405  1.00  0.00           O  
ATOM   2720  ND2 ASN A 168      18.660 -21.080 -79.504  1.00  0.00           N  
ATOM   2721  H   ASN A 168      18.699 -24.870 -80.502  1.00  0.00           H  
ATOM   2722  HA  ASN A 168      21.206 -23.573 -81.078  1.00  0.00           H  
ATOM   2723 1HB  ASN A 168      19.439 -23.483 -78.636  1.00  0.00           H  
ATOM   2724 2HB  ASN A 168      20.914 -22.553 -78.892  1.00  0.00           H  
ATOM   2725 1HD2 ASN A 168      18.176 -20.367 -80.006  1.00  0.00           H  
ATOM   2726 2HD2 ASN A 168      18.618 -21.061 -78.489  1.00  0.00           H  
ATOM   2727  N   LEU A 169      21.325 -26.114 -79.027  1.00  0.00           N  
ATOM   2728  CA  LEU A 169      22.263 -27.028 -78.392  1.00  0.00           C  
ATOM   2729  C   LEU A 169      23.232 -27.512 -79.452  1.00  0.00           C  
ATOM   2730  O   LEU A 169      24.445 -27.562 -79.212  1.00  0.00           O  
ATOM   2731  CB  LEU A 169      21.526 -28.191 -77.711  1.00  0.00           C  
ATOM   2732  CG  LEU A 169      22.383 -29.161 -76.848  1.00  0.00           C  
ATOM   2733  CD1 LEU A 169      21.530 -29.735 -75.729  1.00  0.00           C  
ATOM   2734  CD2 LEU A 169      22.903 -30.315 -77.685  1.00  0.00           C  
ATOM   2735  H   LEU A 169      20.330 -26.354 -79.013  1.00  0.00           H  
ATOM   2736  HA  LEU A 169      22.835 -26.495 -77.645  1.00  0.00           H  
ATOM   2737 1HB  LEU A 169      20.760 -27.777 -77.079  1.00  0.00           H  
ATOM   2738 2HB  LEU A 169      21.028 -28.776 -78.486  1.00  0.00           H  
ATOM   2739  HG  LEU A 169      23.207 -28.614 -76.409  1.00  0.00           H  
ATOM   2740 1HD1 LEU A 169      22.132 -30.407 -75.120  1.00  0.00           H  
ATOM   2741 2HD1 LEU A 169      21.154 -28.951 -75.110  1.00  0.00           H  
ATOM   2742 3HD1 LEU A 169      20.698 -30.288 -76.151  1.00  0.00           H  
ATOM   2743 1HD2 LEU A 169      23.461 -30.971 -77.040  1.00  0.00           H  
ATOM   2744 2HD2 LEU A 169      22.059 -30.861 -78.108  1.00  0.00           H  
ATOM   2745 3HD2 LEU A 169      23.543 -29.974 -78.486  1.00  0.00           H  
ATOM   2746  N   GLY A 170      22.699 -27.894 -80.619  1.00  0.00           N  
ATOM   2747  CA  GLY A 170      23.511 -28.333 -81.734  1.00  0.00           C  
ATOM   2748  C   GLY A 170      24.519 -27.246 -82.100  1.00  0.00           C  
ATOM   2749  O   GLY A 170      25.719 -27.526 -82.225  1.00  0.00           O  
ATOM   2750  H   GLY A 170      21.677 -27.894 -80.736  1.00  0.00           H  
ATOM   2751 1HA  GLY A 170      24.027 -29.255 -81.475  1.00  0.00           H  
ATOM   2752 2HA  GLY A 170      22.865 -28.541 -82.588  1.00  0.00           H  
ATOM   2753  N   ASN A 171      24.031 -26.009 -82.271  1.00  0.00           N  
ATOM   2754  CA  ASN A 171      24.906 -24.905 -82.625  1.00  0.00           C  
ATOM   2755  C   ASN A 171      25.963 -24.663 -81.547  1.00  0.00           C  
ATOM   2756  O   ASN A 171      27.117 -24.364 -81.873  1.00  0.00           O  
ATOM   2757  CB  ASN A 171      24.099 -23.635 -82.815  1.00  0.00           C  
ATOM   2758  CG  ASN A 171      23.228 -23.652 -84.040  1.00  0.00           C  
ATOM   2759  OD1 ASN A 171      23.409 -24.449 -84.966  1.00  0.00           O  
ATOM   2760  ND2 ASN A 171      22.267 -22.764 -84.069  1.00  0.00           N  
ATOM   2761  H   ASN A 171      23.021 -25.856 -82.191  1.00  0.00           H  
ATOM   2762  HA  ASN A 171      25.422 -25.149 -83.556  1.00  0.00           H  
ATOM   2763 1HB  ASN A 171      23.473 -23.475 -81.940  1.00  0.00           H  
ATOM   2764 2HB  ASN A 171      24.779 -22.791 -82.883  1.00  0.00           H  
ATOM   2765 1HD2 ASN A 171      21.650 -22.724 -84.852  1.00  0.00           H  
ATOM   2766 2HD2 ASN A 171      22.146 -22.128 -83.307  1.00  0.00           H  
ATOM   2767  N   ALA A 172      25.578 -24.788 -80.267  1.00  0.00           N  
ATOM   2768  CA  ALA A 172      26.514 -24.583 -79.175  1.00  0.00           C  
ATOM   2769  C   ALA A 172      27.640 -25.597 -79.252  1.00  0.00           C  
ATOM   2770  O   ALA A 172      28.795 -25.225 -79.082  1.00  0.00           O  
ATOM   2771  CB  ALA A 172      25.805 -24.670 -77.834  1.00  0.00           C  
ATOM   2772  H   ALA A 172      24.597 -24.971 -80.056  1.00  0.00           H  
ATOM   2773  HA  ALA A 172      26.948 -23.593 -79.286  1.00  0.00           H  
ATOM   2774 1HB  ALA A 172      26.517 -24.485 -77.033  1.00  0.00           H  
ATOM   2775 2HB  ALA A 172      25.014 -23.941 -77.794  1.00  0.00           H  
ATOM   2776 3HB  ALA A 172      25.374 -25.655 -77.731  1.00  0.00           H  
ATOM   2777  N   LYS A 173      27.328 -26.868 -79.560  1.00  0.00           N  
ATOM   2778  CA  LYS A 173      28.383 -27.872 -79.705  1.00  0.00           C  
ATOM   2779  C   LYS A 173      29.313 -27.563 -80.869  1.00  0.00           C  
ATOM   2780  O   LYS A 173      30.534 -27.733 -80.771  1.00  0.00           O  
ATOM   2781  CB  LYS A 173      27.823 -29.282 -79.859  1.00  0.00           C  
ATOM   2782  CG  LYS A 173      27.267 -29.873 -78.594  1.00  0.00           C  
ATOM   2783  CD  LYS A 173      26.753 -31.278 -78.814  1.00  0.00           C  
ATOM   2784  CE  LYS A 173      26.370 -31.931 -77.498  1.00  0.00           C  
ATOM   2785  NZ  LYS A 173      25.824 -33.312 -77.696  1.00  0.00           N  
ATOM   2786  H   LYS A 173      26.336 -27.131 -79.637  1.00  0.00           H  
ATOM   2787  HA  LYS A 173      28.983 -27.864 -78.799  1.00  0.00           H  
ATOM   2788 1HB  LYS A 173      27.016 -29.265 -80.597  1.00  0.00           H  
ATOM   2789 2HB  LYS A 173      28.600 -29.944 -80.234  1.00  0.00           H  
ATOM   2790 1HG  LYS A 173      28.062 -29.904 -77.851  1.00  0.00           H  
ATOM   2791 2HG  LYS A 173      26.457 -29.240 -78.221  1.00  0.00           H  
ATOM   2792 1HD  LYS A 173      25.875 -31.243 -79.463  1.00  0.00           H  
ATOM   2793 2HD  LYS A 173      27.522 -31.878 -79.299  1.00  0.00           H  
ATOM   2794 1HE  LYS A 173      27.254 -31.991 -76.865  1.00  0.00           H  
ATOM   2795 2HE  LYS A 173      25.638 -31.319 -77.000  1.00  0.00           H  
ATOM   2796 1HZ  LYS A 173      25.589 -33.715 -76.799  1.00  0.00           H  
ATOM   2797 2HZ  LYS A 173      24.997 -33.283 -78.277  1.00  0.00           H  
ATOM   2798 3HZ  LYS A 173      26.524 -33.886 -78.146  1.00  0.00           H  
ATOM   2799  N   GLN A 174      28.748 -27.091 -81.979  1.00  0.00           N  
ATOM   2800  CA  GLN A 174      29.569 -26.775 -83.139  1.00  0.00           C  
ATOM   2801  C   GLN A 174      30.566 -25.662 -82.816  1.00  0.00           C  
ATOM   2802  O   GLN A 174      31.727 -25.726 -83.218  1.00  0.00           O  
ATOM   2803  CB  GLN A 174      28.683 -26.347 -84.306  1.00  0.00           C  
ATOM   2804  CG  GLN A 174      27.849 -27.465 -84.899  1.00  0.00           C  
ATOM   2805  CD  GLN A 174      26.869 -26.947 -85.914  1.00  0.00           C  
ATOM   2806  OE1 GLN A 174      26.631 -25.737 -85.971  1.00  0.00           O  
ATOM   2807  NE2 GLN A 174      26.299 -27.838 -86.716  1.00  0.00           N  
ATOM   2808  H   GLN A 174      27.724 -27.019 -82.023  1.00  0.00           H  
ATOM   2809  HA  GLN A 174      30.130 -27.663 -83.422  1.00  0.00           H  
ATOM   2810 1HB  GLN A 174      28.010 -25.561 -83.974  1.00  0.00           H  
ATOM   2811 2HB  GLN A 174      29.305 -25.929 -85.097  1.00  0.00           H  
ATOM   2812 1HG  GLN A 174      28.511 -28.173 -85.392  1.00  0.00           H  
ATOM   2813 2HG  GLN A 174      27.298 -27.963 -84.107  1.00  0.00           H  
ATOM   2814 1HE2 GLN A 174      25.638 -27.538 -87.406  1.00  0.00           H  
ATOM   2815 2HE2 GLN A 174      26.525 -28.810 -86.632  1.00  0.00           H  
ATOM   2816  N   LYS A 175      30.115 -24.669 -82.040  1.00  0.00           N  
ATOM   2817  CA  LYS A 175      30.967 -23.559 -81.646  1.00  0.00           C  
ATOM   2818  C   LYS A 175      31.911 -23.940 -80.499  1.00  0.00           C  
ATOM   2819  O   LYS A 175      33.040 -23.450 -80.431  1.00  0.00           O  
ATOM   2820  CB  LYS A 175      30.114 -22.365 -81.245  1.00  0.00           C  
ATOM   2821  CG  LYS A 175      29.249 -21.752 -82.359  1.00  0.00           C  
ATOM   2822  CD  LYS A 175      30.075 -21.115 -83.477  1.00  0.00           C  
ATOM   2823  CE  LYS A 175      29.171 -20.431 -84.496  1.00  0.00           C  
ATOM   2824  NZ  LYS A 175      29.946 -19.828 -85.621  1.00  0.00           N  
ATOM   2825  H   LYS A 175      29.119 -24.663 -81.791  1.00  0.00           H  
ATOM   2826  HA  LYS A 175      31.594 -23.289 -82.494  1.00  0.00           H  
ATOM   2827 1HB  LYS A 175      29.448 -22.664 -80.431  1.00  0.00           H  
ATOM   2828 2HB  LYS A 175      30.764 -21.587 -80.878  1.00  0.00           H  
ATOM   2829 1HG  LYS A 175      28.627 -22.533 -82.794  1.00  0.00           H  
ATOM   2830 2HG  LYS A 175      28.591 -21.000 -81.921  1.00  0.00           H  
ATOM   2831 1HD  LYS A 175      30.769 -20.386 -83.055  1.00  0.00           H  
ATOM   2832 2HD  LYS A 175      30.643 -21.881 -83.999  1.00  0.00           H  
ATOM   2833 1HE  LYS A 175      28.475 -21.167 -84.900  1.00  0.00           H  
ATOM   2834 2HE  LYS A 175      28.604 -19.647 -83.997  1.00  0.00           H  
ATOM   2835 1HZ  LYS A 175      29.308 -19.387 -86.270  1.00  0.00           H  
ATOM   2836 2HZ  LYS A 175      30.587 -19.135 -85.258  1.00  0.00           H  
ATOM   2837 3HZ  LYS A 175      30.467 -20.548 -86.100  1.00  0.00           H  
ATOM   2838  N   GLN A 176      31.451 -24.814 -79.605  1.00  0.00           N  
ATOM   2839  CA  GLN A 176      32.216 -25.292 -78.459  1.00  0.00           C  
ATOM   2840  C   GLN A 176      33.502 -25.973 -78.912  1.00  0.00           C  
ATOM   2841  O   GLN A 176      34.575 -25.709 -78.363  1.00  0.00           O  
ATOM   2842  CB  GLN A 176      31.393 -26.307 -77.671  1.00  0.00           C  
ATOM   2843  CG  GLN A 176      32.032 -26.863 -76.438  1.00  0.00           C  
ATOM   2844  CD  GLN A 176      31.167 -27.931 -75.826  1.00  0.00           C  
ATOM   2845  OE1 GLN A 176      30.597 -28.775 -76.532  1.00  0.00           O  
ATOM   2846  NE2 GLN A 176      31.049 -27.918 -74.515  1.00  0.00           N  
ATOM   2847  H   GLN A 176      30.488 -25.139 -79.693  1.00  0.00           H  
ATOM   2848  HA  GLN A 176      32.474 -24.442 -77.832  1.00  0.00           H  
ATOM   2849 1HB  GLN A 176      30.453 -25.869 -77.374  1.00  0.00           H  
ATOM   2850 2HB  GLN A 176      31.169 -27.147 -78.316  1.00  0.00           H  
ATOM   2851 1HG  GLN A 176      32.995 -27.310 -76.694  1.00  0.00           H  
ATOM   2852 2HG  GLN A 176      32.164 -26.064 -75.702  1.00  0.00           H  
ATOM   2853 1HE2 GLN A 176      30.489 -28.601 -74.051  1.00  0.00           H  
ATOM   2854 2HE2 GLN A 176      31.536 -27.205 -73.956  1.00  0.00           H  
ATOM   2855  N   GLY A 177      33.379 -26.858 -79.907  1.00  0.00           N  
ATOM   2856  CA  GLY A 177      34.508 -27.599 -80.444  1.00  0.00           C  
ATOM   2857  C   GLY A 177      34.541 -29.031 -79.922  1.00  0.00           C  
ATOM   2858  O   GLY A 177      34.044 -29.945 -80.583  1.00  0.00           O  
ATOM   2859  OXT GLY A 177      35.324 -29.311 -79.011  1.00  0.00           O  
ATOM   2860  H   GLY A 177      32.444 -27.039 -80.287  1.00  0.00           H  
ATOM   2861 1HA  GLY A 177      34.434 -27.609 -81.535  1.00  0.00           H  
ATOM   2862 2HA  GLY A 177      35.432 -27.089 -80.190  1.00  0.00           H  
TER                                                                             
ATOM   2864  N   SER B   1      11.271   6.830  37.411  1.00  0.00           N  
ATOM   2865  CA  SER B   1      12.241   6.454  36.375  1.00  0.00           C  
ATOM   2866  C   SER B   1      11.657   5.666  35.195  1.00  0.00           C  
ATOM   2867  O   SER B   1      11.958   5.962  34.025  1.00  0.00           O  
ATOM   2868  CB  SER B   1      13.349   5.633  37.002  1.00  0.00           C  
ATOM   2869  OG  SER B   1      14.073   6.404  37.918  1.00  0.00           O  
ATOM   2870 1H   SER B   1      11.308   6.166  38.170  1.00  0.00           H  
ATOM   2871 2H   SER B   1      11.531   7.743  37.758  1.00  0.00           H  
ATOM   2872 3H   SER B   1      10.325   6.885  37.029  1.00  0.00           H  
ATOM   2873  HA  SER B   1      12.680   7.374  35.972  1.00  0.00           H  
ATOM   2874 1HB  SER B   1      12.918   4.763  37.513  1.00  0.00           H  
ATOM   2875 2HB  SER B   1      14.013   5.255  36.224  1.00  0.00           H  
ATOM   2876  HG  SER B   1      14.764   5.825  38.264  1.00  0.00           H  
ATOM   2877  N   GLU B   2      10.780   4.706  35.482  1.00  0.00           N  
ATOM   2878  CA  GLU B   2      10.173   3.873  34.437  1.00  0.00           C  
ATOM   2879  C   GLU B   2       9.392   4.694  33.398  1.00  0.00           C  
ATOM   2880  O   GLU B   2       9.343   4.314  32.225  1.00  0.00           O  
ATOM   2881  CB  GLU B   2       9.276   2.829  35.105  1.00  0.00           C  
ATOM   2882  CG  GLU B   2      10.062   1.772  35.904  1.00  0.00           C  
ATOM   2883  CD  GLU B   2      10.502   2.242  37.277  1.00  0.00           C  
ATOM   2884  OE1 GLU B   2      10.172   3.353  37.641  1.00  0.00           O  
ATOM   2885  OE2 GLU B   2      11.190   1.508  37.943  1.00  0.00           O  
ATOM   2886  H   GLU B   2      10.542   4.491  36.446  1.00  0.00           H  
ATOM   2887  HA  GLU B   2      10.971   3.350  33.914  1.00  0.00           H  
ATOM   2888 1HB  GLU B   2       8.575   3.321  35.782  1.00  0.00           H  
ATOM   2889 2HB  GLU B   2       8.693   2.304  34.348  1.00  0.00           H  
ATOM   2890 1HG  GLU B   2       9.427   0.899  36.034  1.00  0.00           H  
ATOM   2891 2HG  GLU B   2      10.935   1.469  35.330  1.00  0.00           H  
ATOM   2892  N   GLU B   3       8.809   5.821  33.822  1.00  0.00           N  
ATOM   2893  CA  GLU B   3       8.040   6.672  32.934  1.00  0.00           C  
ATOM   2894  C   GLU B   3       8.895   7.182  31.775  1.00  0.00           C  
ATOM   2895  O   GLU B   3       8.397   7.294  30.642  1.00  0.00           O  
ATOM   2896  CB  GLU B   3       7.533   7.913  33.684  1.00  0.00           C  
ATOM   2897  CG  GLU B   3       6.666   7.667  34.930  1.00  0.00           C  
ATOM   2898  CD  GLU B   3       7.519   7.452  36.205  1.00  0.00           C  
ATOM   2899  OE1 GLU B   3       8.726   7.263  36.061  1.00  0.00           O  
ATOM   2900  OE2 GLU B   3       6.995   7.565  37.284  1.00  0.00           O  
ATOM   2901  H   GLU B   3       8.860   6.080  34.807  1.00  0.00           H  
ATOM   2902  HA  GLU B   3       7.203   6.094  32.534  1.00  0.00           H  
ATOM   2903 1HB  GLU B   3       8.390   8.516  33.985  1.00  0.00           H  
ATOM   2904 2HB  GLU B   3       6.940   8.517  32.998  1.00  0.00           H  
ATOM   2905 1HG  GLU B   3       6.027   8.528  35.084  1.00  0.00           H  
ATOM   2906 2HG  GLU B   3       6.032   6.794  34.762  1.00  0.00           H  
ATOM   2907  N   GLU B   4      10.185   7.462  32.057  1.00  0.00           N  
ATOM   2908  CA  GLU B   4      11.120   7.994  31.084  1.00  0.00           C  
ATOM   2909  C   GLU B   4      11.614   6.910  30.180  1.00  0.00           C  
ATOM   2910  O   GLU B   4      11.705   7.109  28.968  1.00  0.00           O  
ATOM   2911  CB  GLU B   4      12.313   8.674  31.758  1.00  0.00           C  
ATOM   2912  CG  GLU B   4      13.328   9.266  30.764  1.00  0.00           C  
ATOM   2913  CD  GLU B   4      14.439  10.026  31.432  1.00  0.00           C  
ATOM   2914  OE1 GLU B   4      14.363  10.236  32.617  1.00  0.00           O  
ATOM   2915  OE2 GLU B   4      15.387  10.379  30.754  1.00  0.00           O  
ATOM   2916  H   GLU B   4      10.551   7.283  32.992  1.00  0.00           H  
ATOM   2917  HA  GLU B   4      10.604   8.739  30.480  1.00  0.00           H  
ATOM   2918 1HB  GLU B   4      11.952   9.476  32.397  1.00  0.00           H  
ATOM   2919 2HB  GLU B   4      12.829   7.952  32.392  1.00  0.00           H  
ATOM   2920 1HG  GLU B   4      13.769   8.454  30.185  1.00  0.00           H  
ATOM   2921 2HG  GLU B   4      12.804   9.922  30.070  1.00  0.00           H  
ATOM   2922  N   GLU B   5      11.959   5.755  30.747  1.00  0.00           N  
ATOM   2923  CA  GLU B   5      12.437   4.690  29.888  1.00  0.00           C  
ATOM   2924  C   GLU B   5      11.354   4.370  28.870  1.00  0.00           C  
ATOM   2925  O   GLU B   5      11.633   4.231  27.671  1.00  0.00           O  
ATOM   2926  CB  GLU B   5      12.795   3.432  30.670  1.00  0.00           C  
ATOM   2927  CG  GLU B   5      13.367   2.323  29.789  1.00  0.00           C  
ATOM   2928  CD  GLU B   5      13.775   1.105  30.546  1.00  0.00           C  
ATOM   2929  OE1 GLU B   5      13.556   1.047  31.741  1.00  0.00           O  
ATOM   2930  OE2 GLU B   5      14.253   0.182  29.933  1.00  0.00           O  
ATOM   2931  H   GLU B   5      11.895   5.645  31.769  1.00  0.00           H  
ATOM   2932  HA  GLU B   5      13.321   5.036  29.355  1.00  0.00           H  
ATOM   2933 1HB  GLU B   5      13.525   3.677  31.440  1.00  0.00           H  
ATOM   2934 2HB  GLU B   5      11.901   3.051  31.174  1.00  0.00           H  
ATOM   2935 1HG  GLU B   5      12.619   2.035  29.050  1.00  0.00           H  
ATOM   2936 2HG  GLU B   5      14.229   2.718  29.251  1.00  0.00           H  
ATOM   2937  N   SER B   6      10.106   4.287  29.350  1.00  0.00           N  
ATOM   2938  CA  SER B   6       8.995   3.976  28.486  1.00  0.00           C  
ATOM   2939  C   SER B   6       8.824   5.068  27.426  1.00  0.00           C  
ATOM   2940  O   SER B   6       8.640   4.745  26.249  1.00  0.00           O  
ATOM   2941  CB  SER B   6       7.727   3.828  29.312  1.00  0.00           C  
ATOM   2942  OG  SER B   6       7.801   2.737  30.210  1.00  0.00           O  
ATOM   2943  H   SER B   6       9.937   4.405  30.353  1.00  0.00           H  
ATOM   2944  HA  SER B   6       9.199   3.031  27.986  1.00  0.00           H  
ATOM   2945 1HB  SER B   6       7.536   4.749  29.866  1.00  0.00           H  
ATOM   2946 2HB  SER B   6       6.899   3.664  28.636  1.00  0.00           H  
ATOM   2947  HG  SER B   6       8.378   3.044  30.940  1.00  0.00           H  
ATOM   2948  N   LYS B   7       8.934   6.353  27.815  1.00  0.00           N  
ATOM   2949  CA  LYS B   7       8.796   7.460  26.869  1.00  0.00           C  
ATOM   2950  C   LYS B   7       9.840   7.370  25.764  1.00  0.00           C  
ATOM   2951  O   LYS B   7       9.529   7.593  24.591  1.00  0.00           O  
ATOM   2952  CB  LYS B   7       8.952   8.810  27.578  1.00  0.00           C  
ATOM   2953  CG  LYS B   7       8.747  10.048  26.676  1.00  0.00           C  
ATOM   2954  CD  LYS B   7       8.862  11.349  27.487  1.00  0.00           C  
ATOM   2955  CE  LYS B   7       8.540  12.597  26.649  1.00  0.00           C  
ATOM   2956  NZ  LYS B   7       9.588  12.887  25.610  1.00  0.00           N  
ATOM   2957  H   LYS B   7       9.046   6.578  28.805  1.00  0.00           H  
ATOM   2958  HA  LYS B   7       7.808   7.409  26.416  1.00  0.00           H  
ATOM   2959 1HB  LYS B   7       8.272   8.862  28.412  1.00  0.00           H  
ATOM   2960 2HB  LYS B   7       9.957   8.875  27.989  1.00  0.00           H  
ATOM   2961 1HG  LYS B   7       9.493  10.052  25.877  1.00  0.00           H  
ATOM   2962 2HG  LYS B   7       7.754   9.995  26.226  1.00  0.00           H  
ATOM   2963 1HD  LYS B   7       8.181  11.312  28.334  1.00  0.00           H  
ATOM   2964 2HD  LYS B   7       9.878  11.438  27.869  1.00  0.00           H  
ATOM   2965 1HE  LYS B   7       7.582  12.451  26.151  1.00  0.00           H  
ATOM   2966 2HE  LYS B   7       8.464  13.453  27.317  1.00  0.00           H  
ATOM   2967 1HZ  LYS B   7       9.341  13.709  25.088  1.00  0.00           H  
ATOM   2968 2HZ  LYS B   7      10.483  13.033  26.044  1.00  0.00           H  
ATOM   2969 3HZ  LYS B   7       9.681  12.106  24.946  1.00  0.00           H  
ATOM   2970  N   ARG B   8      11.097   7.104  26.141  1.00  0.00           N  
ATOM   2971  CA  ARG B   8      12.170   7.006  25.161  1.00  0.00           C  
ATOM   2972  C   ARG B   8      11.929   5.872  24.165  1.00  0.00           C  
ATOM   2973  O   ARG B   8      12.192   6.039  22.965  1.00  0.00           O  
ATOM   2974  CB  ARG B   8      13.509   6.861  25.861  1.00  0.00           C  
ATOM   2975  CG  ARG B   8      13.974   8.152  26.540  1.00  0.00           C  
ATOM   2976  CD  ARG B   8      15.291   8.014  27.209  1.00  0.00           C  
ATOM   2977  NE  ARG B   8      15.691   9.263  27.875  1.00  0.00           N  
ATOM   2978  CZ  ARG B   8      16.297  10.314  27.297  1.00  0.00           C  
ATOM   2979  NH1 ARG B   8      16.608  10.325  26.009  1.00  0.00           N  
ATOM   2980  NH2 ARG B   8      16.569  11.341  28.068  1.00  0.00           N  
ATOM   2981  H   ARG B   8      11.299   6.985  27.139  1.00  0.00           H  
ATOM   2982  HA  ARG B   8      12.198   7.945  24.606  1.00  0.00           H  
ATOM   2983 1HB  ARG B   8      13.433   6.088  26.630  1.00  0.00           H  
ATOM   2984 2HB  ARG B   8      14.270   6.552  25.147  1.00  0.00           H  
ATOM   2985 1HG  ARG B   8      14.035   8.945  25.795  1.00  0.00           H  
ATOM   2986 2HG  ARG B   8      13.244   8.436  27.300  1.00  0.00           H  
ATOM   2987 1HD  ARG B   8      15.215   7.237  27.972  1.00  0.00           H  
ATOM   2988 2HD  ARG B   8      16.056   7.739  26.489  1.00  0.00           H  
ATOM   2989  HE  ARG B   8      15.498   9.373  28.886  1.00  0.00           H  
ATOM   2990 1HH1 ARG B   8      16.392   9.532  25.424  1.00  0.00           H  
ATOM   2991 2HH1 ARG B   8      17.062  11.133  25.605  1.00  0.00           H  
ATOM   2992 1HH2 ARG B   8      16.300  11.279  29.065  1.00  0.00           H  
ATOM   2993 2HH2 ARG B   8      17.021  12.163  27.699  1.00  0.00           H  
ATOM   2994  N   LEU B   9      11.414   4.730  24.645  1.00  0.00           N  
ATOM   2995  CA  LEU B   9      11.100   3.623  23.746  1.00  0.00           C  
ATOM   2996  C   LEU B   9      10.010   4.050  22.764  1.00  0.00           C  
ATOM   2997  O   LEU B   9      10.092   3.739  21.569  1.00  0.00           O  
ATOM   2998  CB  LEU B   9      10.643   2.397  24.549  1.00  0.00           C  
ATOM   2999  CG  LEU B   9      11.718   1.675  25.413  1.00  0.00           C  
ATOM   3000  CD1 LEU B   9      11.038   0.654  26.318  1.00  0.00           C  
ATOM   3001  CD2 LEU B   9      12.722   0.965  24.513  1.00  0.00           C  
ATOM   3002  H   LEU B   9      11.293   4.623  25.660  1.00  0.00           H  
ATOM   3003  HA  LEU B   9      11.987   3.382  23.172  1.00  0.00           H  
ATOM   3004 1HB  LEU B   9       9.843   2.709  25.218  1.00  0.00           H  
ATOM   3005 2HB  LEU B   9      10.243   1.674  23.853  1.00  0.00           H  
ATOM   3006  HG  LEU B   9      12.233   2.403  26.037  1.00  0.00           H  
ATOM   3007 1HD1 LEU B   9      11.791   0.158  26.931  1.00  0.00           H  
ATOM   3008 2HD1 LEU B   9      10.326   1.159  26.965  1.00  0.00           H  
ATOM   3009 3HD1 LEU B   9      10.522  -0.082  25.718  1.00  0.00           H  
ATOM   3010 1HD2 LEU B   9      13.461   0.461  25.136  1.00  0.00           H  
ATOM   3011 2HD2 LEU B   9      12.203   0.230  23.895  1.00  0.00           H  
ATOM   3012 3HD2 LEU B   9      13.229   1.678  23.873  1.00  0.00           H  
ATOM   3013  N   VAL B  10       9.028   4.825  23.246  1.00  0.00           N  
ATOM   3014  CA  VAL B  10       7.969   5.317  22.375  1.00  0.00           C  
ATOM   3015  C   VAL B  10       8.532   6.202  21.279  1.00  0.00           C  
ATOM   3016  O   VAL B  10       8.151   6.060  20.112  1.00  0.00           O  
ATOM   3017  CB  VAL B  10       6.895   6.126  23.147  1.00  0.00           C  
ATOM   3018  CG1 VAL B  10       5.897   6.819  22.153  1.00  0.00           C  
ATOM   3019  CG2 VAL B  10       6.156   5.215  24.108  1.00  0.00           C  
ATOM   3020  H   VAL B  10       9.001   5.007  24.257  1.00  0.00           H  
ATOM   3021  HA  VAL B  10       7.495   4.460  21.917  1.00  0.00           H  
ATOM   3022  HB  VAL B  10       7.375   6.914  23.711  1.00  0.00           H  
ATOM   3023 1HG1 VAL B  10       5.162   7.386  22.721  1.00  0.00           H  
ATOM   3024 2HG1 VAL B  10       6.428   7.501  21.491  1.00  0.00           H  
ATOM   3025 3HG1 VAL B  10       5.391   6.093  21.551  1.00  0.00           H  
ATOM   3026 1HG2 VAL B  10       5.432   5.805  24.637  1.00  0.00           H  
ATOM   3027 2HG2 VAL B  10       5.675   4.430  23.596  1.00  0.00           H  
ATOM   3028 3HG2 VAL B  10       6.836   4.784  24.798  1.00  0.00           H  
ATOM   3029  N   GLU B  11       9.425   7.126  21.646  1.00  0.00           N  
ATOM   3030  CA  GLU B  11      10.001   8.026  20.661  1.00  0.00           C  
ATOM   3031  C   GLU B  11      10.771   7.284  19.575  1.00  0.00           C  
ATOM   3032  O   GLU B  11      10.613   7.603  18.394  1.00  0.00           O  
ATOM   3033  CB  GLU B  11      10.935   9.026  21.339  1.00  0.00           C  
ATOM   3034  CG  GLU B  11      10.239  10.058  22.210  1.00  0.00           C  
ATOM   3035  CD  GLU B  11      11.204  10.941  22.946  1.00  0.00           C  
ATOM   3036  OE1 GLU B  11      12.388  10.739  22.810  1.00  0.00           O  
ATOM   3037  OE2 GLU B  11      10.750  11.814  23.672  1.00  0.00           O  
ATOM   3038  H   GLU B  11       9.663   7.220  22.641  1.00  0.00           H  
ATOM   3039  HA  GLU B  11       9.188   8.574  20.188  1.00  0.00           H  
ATOM   3040 1HB  GLU B  11      11.642   8.484  21.969  1.00  0.00           H  
ATOM   3041 2HB  GLU B  11      11.513   9.556  20.581  1.00  0.00           H  
ATOM   3042 1HG  GLU B  11       9.601  10.674  21.580  1.00  0.00           H  
ATOM   3043 2HG  GLU B  11       9.603   9.542  22.926  1.00  0.00           H  
ATOM   3044  N   GLU B  12      11.555   6.259  19.943  1.00  0.00           N  
ATOM   3045  CA  GLU B  12      12.306   5.536  18.921  1.00  0.00           C  
ATOM   3046  C   GLU B  12      11.371   4.783  17.983  1.00  0.00           C  
ATOM   3047  O   GLU B  12      11.581   4.764  16.767  1.00  0.00           O  
ATOM   3048  CB  GLU B  12      13.320   4.581  19.551  1.00  0.00           C  
ATOM   3049  CG  GLU B  12      14.156   3.766  18.540  1.00  0.00           C  
ATOM   3050  CD  GLU B  12      15.056   4.584  17.611  1.00  0.00           C  
ATOM   3051  OE1 GLU B  12      15.336   5.730  17.913  1.00  0.00           O  
ATOM   3052  OE2 GLU B  12      15.478   4.036  16.598  1.00  0.00           O  
ATOM   3053  H   GLU B  12      11.676   6.047  20.943  1.00  0.00           H  
ATOM   3054  HA  GLU B  12      12.858   6.264  18.329  1.00  0.00           H  
ATOM   3055 1HB  GLU B  12      14.005   5.147  20.183  1.00  0.00           H  
ATOM   3056 2HB  GLU B  12      12.790   3.876  20.197  1.00  0.00           H  
ATOM   3057 1HG  GLU B  12      14.778   3.067  19.095  1.00  0.00           H  
ATOM   3058 2HG  GLU B  12      13.468   3.184  17.941  1.00  0.00           H  
ATOM   3059  N   ILE B  13      10.322   4.176  18.531  1.00  0.00           N  
ATOM   3060  CA  ILE B  13       9.407   3.457  17.669  1.00  0.00           C  
ATOM   3061  C   ILE B  13       8.732   4.426  16.733  1.00  0.00           C  
ATOM   3062  O   ILE B  13       8.545   4.110  15.554  1.00  0.00           O  
ATOM   3063  CB  ILE B  13       8.387   2.645  18.449  1.00  0.00           C  
ATOM   3064  CG1 ILE B  13       9.141   1.550  19.150  1.00  0.00           C  
ATOM   3065  CG2 ILE B  13       7.315   2.047  17.466  1.00  0.00           C  
ATOM   3066  CD1 ILE B  13       8.379   0.840  20.155  1.00  0.00           C  
ATOM   3067  H   ILE B  13      10.191   4.184  19.548  1.00  0.00           H  
ATOM   3068  HA  ILE B  13       9.982   2.756  17.073  1.00  0.00           H  
ATOM   3069  HB  ILE B  13       7.923   3.272  19.203  1.00  0.00           H  
ATOM   3070 1HG1 ILE B  13       9.488   0.825  18.410  1.00  0.00           H  
ATOM   3071 2HG1 ILE B  13      10.010   1.981  19.640  1.00  0.00           H  
ATOM   3072 1HG2 ILE B  13       6.607   1.454  18.003  1.00  0.00           H  
ATOM   3073 2HG2 ILE B  13       6.786   2.846  16.969  1.00  0.00           H  
ATOM   3074 3HG2 ILE B  13       7.805   1.421  16.715  1.00  0.00           H  
ATOM   3075 1HD1 ILE B  13       9.027   0.112  20.569  1.00  0.00           H  
ATOM   3076 2HD1 ILE B  13       8.045   1.528  20.932  1.00  0.00           H  
ATOM   3077 3HD1 ILE B  13       7.555   0.363  19.707  1.00  0.00           H  
ATOM   3078  N   ALA B  14       8.309   5.581  17.246  1.00  0.00           N  
ATOM   3079  CA  ALA B  14       7.660   6.554  16.404  1.00  0.00           C  
ATOM   3080  C   ALA B  14       8.552   6.985  15.249  1.00  0.00           C  
ATOM   3081  O   ALA B  14       8.072   7.117  14.117  1.00  0.00           O  
ATOM   3082  CB  ALA B  14       7.273   7.757  17.231  1.00  0.00           C  
ATOM   3083  H   ALA B  14       8.435   5.780  18.247  1.00  0.00           H  
ATOM   3084  HA  ALA B  14       6.796   6.080  15.982  1.00  0.00           H  
ATOM   3085 1HB  ALA B  14       6.760   8.482  16.614  1.00  0.00           H  
ATOM   3086 2HB  ALA B  14       6.628   7.437  18.043  1.00  0.00           H  
ATOM   3087 3HB  ALA B  14       8.172   8.208  17.645  1.00  0.00           H  
ATOM   3088  N   LYS B  15       9.849   7.171  15.509  1.00  0.00           N  
ATOM   3089  CA  LYS B  15      10.768   7.545  14.444  1.00  0.00           C  
ATOM   3090  C   LYS B  15      10.817   6.453  13.386  1.00  0.00           C  
ATOM   3091  O   LYS B  15      10.783   6.741  12.184  1.00  0.00           O  
ATOM   3092  CB  LYS B  15      12.165   7.780  15.017  1.00  0.00           C  
ATOM   3093  CG  LYS B  15      12.301   9.035  15.865  1.00  0.00           C  
ATOM   3094  CD  LYS B  15      13.689   9.121  16.498  1.00  0.00           C  
ATOM   3095  CE  LYS B  15      13.807  10.323  17.421  1.00  0.00           C  
ATOM   3096  NZ  LYS B  15      15.113  10.341  18.140  1.00  0.00           N  
ATOM   3097  H   LYS B  15      10.178   7.108  16.479  1.00  0.00           H  
ATOM   3098  HA  LYS B  15      10.409   8.460  13.976  1.00  0.00           H  
ATOM   3099 1HB  LYS B  15      12.443   6.930  15.644  1.00  0.00           H  
ATOM   3100 2HB  LYS B  15      12.886   7.835  14.205  1.00  0.00           H  
ATOM   3101 1HG  LYS B  15      12.144   9.908  15.232  1.00  0.00           H  
ATOM   3102 2HG  LYS B  15      11.546   9.039  16.639  1.00  0.00           H  
ATOM   3103 1HD  LYS B  15      13.881   8.210  17.075  1.00  0.00           H  
ATOM   3104 2HD  LYS B  15      14.442   9.198  15.717  1.00  0.00           H  
ATOM   3105 1HE  LYS B  15      13.716  11.233  16.831  1.00  0.00           H  
ATOM   3106 2HE  LYS B  15      12.999  10.292  18.155  1.00  0.00           H  
ATOM   3107 1HZ  LYS B  15      15.156  11.151  18.745  1.00  0.00           H  
ATOM   3108 2HZ  LYS B  15      15.188   9.497  18.700  1.00  0.00           H  
ATOM   3109 3HZ  LYS B  15      15.872  10.375  17.475  1.00  0.00           H  
ATOM   3110  N   ARG B  16      10.859   5.189  13.832  1.00  0.00           N  
ATOM   3111  CA  ARG B  16      10.898   4.064  12.910  1.00  0.00           C  
ATOM   3112  C   ARG B  16       9.623   4.012  12.056  1.00  0.00           C  
ATOM   3113  O   ARG B  16       9.709   3.805  10.848  1.00  0.00           O  
ATOM   3114  CB  ARG B  16      11.090   2.769  13.686  1.00  0.00           C  
ATOM   3115  CG  ARG B  16      12.488   2.633  14.330  1.00  0.00           C  
ATOM   3116  CD  ARG B  16      12.603   1.428  15.206  1.00  0.00           C  
ATOM   3117  NE  ARG B  16      13.898   1.371  15.920  1.00  0.00           N  
ATOM   3118  CZ  ARG B  16      14.214   0.453  16.867  1.00  0.00           C  
ATOM   3119  NH1 ARG B  16      13.347  -0.482  17.209  1.00  0.00           N  
ATOM   3120  NH2 ARG B  16      15.397   0.504  17.468  1.00  0.00           N  
ATOM   3121  H   ARG B  16      10.930   5.027  14.844  1.00  0.00           H  
ATOM   3122  HA  ARG B  16      11.751   4.196  12.246  1.00  0.00           H  
ATOM   3123 1HB  ARG B  16      10.350   2.700  14.476  1.00  0.00           H  
ATOM   3124 2HB  ARG B  16      10.939   1.920  13.020  1.00  0.00           H  
ATOM   3125 1HG  ARG B  16      13.235   2.548  13.545  1.00  0.00           H  
ATOM   3126 2HG  ARG B  16      12.707   3.510  14.935  1.00  0.00           H  
ATOM   3127 1HD  ARG B  16      11.806   1.455  15.951  1.00  0.00           H  
ATOM   3128 2HD  ARG B  16      12.505   0.529  14.601  1.00  0.00           H  
ATOM   3129  HE  ARG B  16      14.585   2.130  15.756  1.00  0.00           H  
ATOM   3130 1HH1 ARG B  16      12.417  -0.548  16.794  1.00  0.00           H  
ATOM   3131 2HH1 ARG B  16      13.529  -1.156  17.953  1.00  0.00           H  
ATOM   3132 1HH2 ARG B  16      16.073   1.219  17.210  1.00  0.00           H  
ATOM   3133 2HH2 ARG B  16      15.628  -0.174  18.178  1.00  0.00           H  
ATOM   3134  N   LEU B  17       8.453   4.244  12.668  1.00  0.00           N  
ATOM   3135  CA  LEU B  17       7.184   4.232  11.934  1.00  0.00           C  
ATOM   3136  C   LEU B  17       7.133   5.321  10.864  1.00  0.00           C  
ATOM   3137  O   LEU B  17       6.660   5.073   9.746  1.00  0.00           O  
ATOM   3138  CB  LEU B  17       6.027   4.393  12.936  1.00  0.00           C  
ATOM   3139  CG  LEU B  17       5.721   3.170  13.834  1.00  0.00           C  
ATOM   3140  CD1 LEU B  17       4.823   3.565  14.958  1.00  0.00           C  
ATOM   3141  CD2 LEU B  17       4.996   2.121  13.008  1.00  0.00           C  
ATOM   3142  H   LEU B  17       8.452   4.378  13.684  1.00  0.00           H  
ATOM   3143  HA  LEU B  17       7.098   3.278  11.432  1.00  0.00           H  
ATOM   3144 1HB  LEU B  17       6.283   5.208  13.600  1.00  0.00           H  
ATOM   3145 2HB  LEU B  17       5.118   4.659  12.404  1.00  0.00           H  
ATOM   3146  HG  LEU B  17       6.649   2.771  14.242  1.00  0.00           H  
ATOM   3147 1HD1 LEU B  17       4.614   2.692  15.572  1.00  0.00           H  
ATOM   3148 2HD1 LEU B  17       5.312   4.310  15.562  1.00  0.00           H  
ATOM   3149 3HD1 LEU B  17       3.901   3.961  14.560  1.00  0.00           H  
ATOM   3150 1HD2 LEU B  17       4.767   1.259  13.633  1.00  0.00           H  
ATOM   3151 2HD2 LEU B  17       4.069   2.539  12.618  1.00  0.00           H  
ATOM   3152 3HD2 LEU B  17       5.617   1.817  12.193  1.00  0.00           H  
ATOM   3153  N   LYS B  18       7.644   6.514  11.180  1.00  0.00           N  
ATOM   3154  CA  LYS B  18       7.671   7.594  10.200  1.00  0.00           C  
ATOM   3155  C   LYS B  18       8.583   7.235   9.018  1.00  0.00           C  
ATOM   3156  O   LYS B  18       8.215   7.446   7.854  1.00  0.00           O  
ATOM   3157  CB  LYS B  18       8.162   8.887  10.849  1.00  0.00           C  
ATOM   3158  CG  LYS B  18       7.192   9.516  11.838  1.00  0.00           C  
ATOM   3159  CD  LYS B  18       7.791  10.763  12.481  1.00  0.00           C  
ATOM   3160  CE  LYS B  18       6.863  11.365  13.526  1.00  0.00           C  
ATOM   3161  NZ  LYS B  18       7.473  12.562  14.183  1.00  0.00           N  
ATOM   3162  H   LYS B  18       7.971   6.678  12.141  1.00  0.00           H  
ATOM   3163  HA  LYS B  18       6.661   7.742   9.818  1.00  0.00           H  
ATOM   3164 1HB  LYS B  18       9.090   8.683  11.387  1.00  0.00           H  
ATOM   3165 2HB  LYS B  18       8.386   9.620  10.076  1.00  0.00           H  
ATOM   3166 1HG  LYS B  18       6.260   9.773  11.331  1.00  0.00           H  
ATOM   3167 2HG  LYS B  18       6.974   8.799  12.610  1.00  0.00           H  
ATOM   3168 1HD  LYS B  18       8.733  10.495  12.963  1.00  0.00           H  
ATOM   3169 2HD  LYS B  18       7.994  11.509  11.713  1.00  0.00           H  
ATOM   3170 1HE  LYS B  18       5.927  11.658  13.049  1.00  0.00           H  
ATOM   3171 2HE  LYS B  18       6.654  10.616  14.288  1.00  0.00           H  
ATOM   3172 1HZ  LYS B  18       6.834  12.935  14.872  1.00  0.00           H  
ATOM   3173 2HZ  LYS B  18       8.336  12.296  14.637  1.00  0.00           H  
ATOM   3174 3HZ  LYS B  18       7.665  13.269  13.488  1.00  0.00           H  
ATOM   3175  N   LYS B  19       9.767   6.669   9.319  1.00  0.00           N  
ATOM   3176  CA  LYS B  19      10.723   6.272   8.286  1.00  0.00           C  
ATOM   3177  C   LYS B  19      10.141   5.199   7.379  1.00  0.00           C  
ATOM   3178  O   LYS B  19      10.355   5.227   6.164  1.00  0.00           O  
ATOM   3179  CB  LYS B  19      12.022   5.764   8.913  1.00  0.00           C  
ATOM   3180  CG  LYS B  19      12.882   6.843   9.561  1.00  0.00           C  
ATOM   3181  CD  LYS B  19      14.120   6.234  10.217  1.00  0.00           C  
ATOM   3182  CE  LYS B  19      14.977   7.294  10.900  1.00  0.00           C  
ATOM   3183  NZ  LYS B  19      16.170   6.694  11.577  1.00  0.00           N  
ATOM   3184  H   LYS B  19      10.024   6.550  10.308  1.00  0.00           H  
ATOM   3185  HA  LYS B  19      10.948   7.143   7.672  1.00  0.00           H  
ATOM   3186 1HB  LYS B  19      11.781   5.029   9.680  1.00  0.00           H  
ATOM   3187 2HB  LYS B  19      12.618   5.263   8.154  1.00  0.00           H  
ATOM   3188 1HG  LYS B  19      13.195   7.554   8.796  1.00  0.00           H  
ATOM   3189 2HG  LYS B  19      12.300   7.377  10.305  1.00  0.00           H  
ATOM   3190 1HD  LYS B  19      13.804   5.504  10.964  1.00  0.00           H  
ATOM   3191 2HD  LYS B  19      14.718   5.723   9.464  1.00  0.00           H  
ATOM   3192 1HE  LYS B  19      15.317   8.011  10.155  1.00  0.00           H  
ATOM   3193 2HE  LYS B  19      14.372   7.815  11.645  1.00  0.00           H  
ATOM   3194 1HZ  LYS B  19      16.712   7.425  12.017  1.00  0.00           H  
ATOM   3195 2HZ  LYS B  19      15.864   6.033  12.281  1.00  0.00           H  
ATOM   3196 3HZ  LYS B  19      16.743   6.217  10.895  1.00  0.00           H  
ATOM   3197  N   ILE B  20       9.404   4.261   7.963  1.00  0.00           N  
ATOM   3198  CA  ILE B  20       8.780   3.206   7.196  1.00  0.00           C  
ATOM   3199  C   ILE B  20       7.743   3.804   6.269  1.00  0.00           C  
ATOM   3200  O   ILE B  20       7.698   3.462   5.086  1.00  0.00           O  
ATOM   3201  CB  ILE B  20       8.177   2.146   8.104  1.00  0.00           C  
ATOM   3202  CG1 ILE B  20       9.323   1.423   8.831  1.00  0.00           C  
ATOM   3203  CG2 ILE B  20       7.385   1.160   7.233  1.00  0.00           C  
ATOM   3204  CD1 ILE B  20       8.888   0.615  10.006  1.00  0.00           C  
ATOM   3205  H   ILE B  20       9.320   4.265   8.985  1.00  0.00           H  
ATOM   3206  HA  ILE B  20       9.543   2.722   6.589  1.00  0.00           H  
ATOM   3207  HB  ILE B  20       7.530   2.607   8.853  1.00  0.00           H  
ATOM   3208 1HG1 ILE B  20       9.807   0.753   8.120  1.00  0.00           H  
ATOM   3209 2HG1 ILE B  20      10.054   2.146   9.155  1.00  0.00           H  
ATOM   3210 1HG2 ILE B  20       6.993   0.418   7.844  1.00  0.00           H  
ATOM   3211 2HG2 ILE B  20       6.571   1.664   6.722  1.00  0.00           H  
ATOM   3212 3HG2 ILE B  20       8.043   0.700   6.489  1.00  0.00           H  
ATOM   3213 1HD1 ILE B  20       9.754   0.131  10.454  1.00  0.00           H  
ATOM   3214 2HD1 ILE B  20       8.422   1.272  10.738  1.00  0.00           H  
ATOM   3215 3HD1 ILE B  20       8.201  -0.118   9.708  1.00  0.00           H  
ATOM   3216  N   ALA B  21       6.902   4.720   6.749  1.00  0.00           N  
ATOM   3217  CA  ALA B  21       5.930   5.280   5.824  1.00  0.00           C  
ATOM   3218  C   ALA B  21       6.643   5.882   4.612  1.00  0.00           C  
ATOM   3219  O   ALA B  21       6.175   5.714   3.479  1.00  0.00           O  
ATOM   3220  CB  ALA B  21       5.097   6.341   6.496  1.00  0.00           C  
ATOM   3221  H   ALA B  21       6.917   4.982   7.744  1.00  0.00           H  
ATOM   3222  HA  ALA B  21       5.284   4.477   5.479  1.00  0.00           H  
ATOM   3223 1HB  ALA B  21       4.383   6.723   5.776  1.00  0.00           H  
ATOM   3224 2HB  ALA B  21       4.581   5.908   7.336  1.00  0.00           H  
ATOM   3225 3HB  ALA B  21       5.743   7.148   6.843  1.00  0.00           H  
ATOM   3226  N   GLU B  22       7.788   6.553   4.830  1.00  0.00           N  
ATOM   3227  CA  GLU B  22       8.555   7.079   3.703  1.00  0.00           C  
ATOM   3228  C   GLU B  22       9.022   5.954   2.771  1.00  0.00           C  
ATOM   3229  O   GLU B  22       8.925   6.092   1.551  1.00  0.00           O  
ATOM   3230  CB  GLU B  22       9.761   7.895   4.165  1.00  0.00           C  
ATOM   3231  CG  GLU B  22      10.601   8.461   3.013  1.00  0.00           C  
ATOM   3232  CD  GLU B  22      11.756   9.302   3.475  1.00  0.00           C  
ATOM   3233  OE1 GLU B  22      11.792   9.660   4.626  1.00  0.00           O  
ATOM   3234  OE2 GLU B  22      12.631   9.564   2.671  1.00  0.00           O  
ATOM   3235  H   GLU B  22       8.093   6.725   5.796  1.00  0.00           H  
ATOM   3236  HA  GLU B  22       7.904   7.739   3.133  1.00  0.00           H  
ATOM   3237 1HB  GLU B  22       9.422   8.723   4.787  1.00  0.00           H  
ATOM   3238 2HB  GLU B  22      10.411   7.279   4.773  1.00  0.00           H  
ATOM   3239 1HG  GLU B  22      10.998   7.634   2.426  1.00  0.00           H  
ATOM   3240 2HG  GLU B  22       9.959   9.052   2.363  1.00  0.00           H  
ATOM   3241  N   GLU B  23       9.553   4.857   3.329  1.00  0.00           N  
ATOM   3242  CA  GLU B  23      10.006   3.737   2.502  1.00  0.00           C  
ATOM   3243  C   GLU B  23       8.869   3.150   1.660  1.00  0.00           C  
ATOM   3244  O   GLU B  23       9.061   2.845   0.474  1.00  0.00           O  
ATOM   3245  CB  GLU B  23      10.643   2.636   3.350  1.00  0.00           C  
ATOM   3246  CG  GLU B  23      11.245   1.484   2.531  1.00  0.00           C  
ATOM   3247  CD  GLU B  23      11.957   0.470   3.382  1.00  0.00           C  
ATOM   3248  OE1 GLU B  23      12.029   0.668   4.567  1.00  0.00           O  
ATOM   3249  OE2 GLU B  23      12.444  -0.512   2.857  1.00  0.00           O  
ATOM   3250  H   GLU B  23       9.679   4.836   4.350  1.00  0.00           H  
ATOM   3251  HA  GLU B  23      10.769   4.113   1.819  1.00  0.00           H  
ATOM   3252 1HB  GLU B  23      11.423   3.067   3.979  1.00  0.00           H  
ATOM   3253 2HB  GLU B  23       9.885   2.214   4.015  1.00  0.00           H  
ATOM   3254 1HG  GLU B  23      10.464   0.993   1.973  1.00  0.00           H  
ATOM   3255 2HG  GLU B  23      11.948   1.901   1.812  1.00  0.00           H  
ATOM   3256  N   ILE B  24       7.676   3.021   2.262  1.00  0.00           N  
ATOM   3257  CA  ILE B  24       6.530   2.485   1.536  1.00  0.00           C  
ATOM   3258  C   ILE B  24       6.201   3.442   0.406  1.00  0.00           C  
ATOM   3259  O   ILE B  24       5.968   3.002  -0.723  1.00  0.00           O  
ATOM   3260  CB  ILE B  24       5.265   2.317   2.428  1.00  0.00           C  
ATOM   3261  CG1 ILE B  24       5.493   1.196   3.484  1.00  0.00           C  
ATOM   3262  CG2 ILE B  24       4.040   1.958   1.519  1.00  0.00           C  
ATOM   3263  CD1 ILE B  24       4.485   1.105   4.591  1.00  0.00           C  
ATOM   3264  H   ILE B  24       7.610   3.268   3.253  1.00  0.00           H  
ATOM   3265  HA  ILE B  24       6.789   1.528   1.108  1.00  0.00           H  
ATOM   3266  HB  ILE B  24       5.082   3.242   2.965  1.00  0.00           H  
ATOM   3267 1HG1 ILE B  24       5.499   0.242   2.975  1.00  0.00           H  
ATOM   3268 2HG1 ILE B  24       6.460   1.362   3.954  1.00  0.00           H  
ATOM   3269 1HG2 ILE B  24       3.151   1.841   2.123  1.00  0.00           H  
ATOM   3270 2HG2 ILE B  24       3.855   2.748   0.791  1.00  0.00           H  
ATOM   3271 3HG2 ILE B  24       4.241   1.025   0.989  1.00  0.00           H  
ATOM   3272 1HD1 ILE B  24       4.771   0.293   5.250  1.00  0.00           H  
ATOM   3273 2HD1 ILE B  24       4.474   2.040   5.152  1.00  0.00           H  
ATOM   3274 3HD1 ILE B  24       3.496   0.910   4.197  1.00  0.00           H  
ATOM   3275  N   ALA B  25       6.166   4.737   0.708  1.00  0.00           N  
ATOM   3276  CA  ALA B  25       5.862   5.750  -0.282  1.00  0.00           C  
ATOM   3277  C   ALA B  25       6.811   5.720  -1.460  1.00  0.00           C  
ATOM   3278  O   ALA B  25       6.370   5.826  -2.609  1.00  0.00           O  
ATOM   3279  CB  ALA B  25       5.973   7.107   0.357  1.00  0.00           C  
ATOM   3280  H   ALA B  25       6.329   5.024   1.677  1.00  0.00           H  
ATOM   3281  HA  ALA B  25       4.850   5.580  -0.647  1.00  0.00           H  
ATOM   3282 1HB  ALA B  25       5.753   7.857  -0.378  1.00  0.00           H  
ATOM   3283 2HB  ALA B  25       5.284   7.169   1.198  1.00  0.00           H  
ATOM   3284 3HB  ALA B  25       6.978   7.259   0.711  1.00  0.00           H  
ATOM   3285  N   ARG B  26       8.108   5.551  -1.194  1.00  0.00           N  
ATOM   3286  CA  ARG B  26       9.073   5.490  -2.275  1.00  0.00           C  
ATOM   3287  C   ARG B  26       8.818   4.277  -3.150  1.00  0.00           C  
ATOM   3288  O   ARG B  26       8.872   4.377  -4.379  1.00  0.00           O  
ATOM   3289  CB  ARG B  26      10.486   5.486  -1.725  1.00  0.00           C  
ATOM   3290  CG  ARG B  26      10.931   6.841  -1.172  1.00  0.00           C  
ATOM   3291  CD  ARG B  26      12.310   6.810  -0.616  1.00  0.00           C  
ATOM   3292  NE  ARG B  26      12.716   8.124  -0.090  1.00  0.00           N  
ATOM   3293  CZ  ARG B  26      13.240   9.135  -0.806  1.00  0.00           C  
ATOM   3294  NH1 ARG B  26      13.455   9.036  -2.109  1.00  0.00           N  
ATOM   3295  NH2 ARG B  26      13.536  10.237  -0.155  1.00  0.00           N  
ATOM   3296  H   ARG B  26       8.418   5.523  -0.217  1.00  0.00           H  
ATOM   3297  HA  ARG B  26       8.955   6.385  -2.885  1.00  0.00           H  
ATOM   3298 1HB  ARG B  26      10.554   4.758  -0.915  1.00  0.00           H  
ATOM   3299 2HB  ARG B  26      11.185   5.184  -2.504  1.00  0.00           H  
ATOM   3300 1HG  ARG B  26      10.891   7.582  -1.968  1.00  0.00           H  
ATOM   3301 2HG  ARG B  26      10.254   7.144  -0.373  1.00  0.00           H  
ATOM   3302 1HD  ARG B  26      12.334   6.098   0.211  1.00  0.00           H  
ATOM   3303 2HD  ARG B  26      13.020   6.500  -1.377  1.00  0.00           H  
ATOM   3304  HE  ARG B  26      12.593   8.319   0.919  1.00  0.00           H  
ATOM   3305 1HH1 ARG B  26      13.226   8.186  -2.599  1.00  0.00           H  
ATOM   3306 2HH1 ARG B  26      13.851   9.814  -2.617  1.00  0.00           H  
ATOM   3307 1HH2 ARG B  26      13.346  10.262   0.861  1.00  0.00           H  
ATOM   3308 2HH2 ARG B  26      13.933  11.031  -0.631  1.00  0.00           H  
ATOM   3309  N   ALA B  27       8.524   3.134  -2.532  1.00  0.00           N  
ATOM   3310  CA  ALA B  27       8.254   1.929  -3.294  1.00  0.00           C  
ATOM   3311  C   ALA B  27       7.018   2.119  -4.206  1.00  0.00           C  
ATOM   3312  O   ALA B  27       7.013   1.693  -5.368  1.00  0.00           O  
ATOM   3313  CB  ALA B  27       8.080   0.779  -2.327  1.00  0.00           C  
ATOM   3314  H   ALA B  27       8.549   3.095  -1.505  1.00  0.00           H  
ATOM   3315  HA  ALA B  27       9.119   1.727  -3.924  1.00  0.00           H  
ATOM   3316 1HB  ALA B  27       7.948  -0.125  -2.872  1.00  0.00           H  
ATOM   3317 2HB  ALA B  27       8.975   0.701  -1.716  1.00  0.00           H  
ATOM   3318 3HB  ALA B  27       7.225   0.967  -1.682  1.00  0.00           H  
ATOM   3319  N   VAL B  28       5.991   2.808  -3.696  1.00  0.00           N  
ATOM   3320  CA  VAL B  28       4.792   3.084  -4.484  1.00  0.00           C  
ATOM   3321  C   VAL B  28       5.110   4.020  -5.657  1.00  0.00           C  
ATOM   3322  O   VAL B  28       4.589   3.818  -6.762  1.00  0.00           O  
ATOM   3323  CB  VAL B  28       3.655   3.642  -3.617  1.00  0.00           C  
ATOM   3324  CG1 VAL B  28       2.478   4.090  -4.510  1.00  0.00           C  
ATOM   3325  CG2 VAL B  28       3.199   2.544  -2.640  1.00  0.00           C  
ATOM   3326  H   VAL B  28       6.040   3.094  -2.710  1.00  0.00           H  
ATOM   3327  HA  VAL B  28       4.442   2.139  -4.896  1.00  0.00           H  
ATOM   3328  HB  VAL B  28       4.017   4.511  -3.061  1.00  0.00           H  
ATOM   3329 1HG1 VAL B  28       1.696   4.476  -3.885  1.00  0.00           H  
ATOM   3330 2HG1 VAL B  28       2.792   4.866  -5.195  1.00  0.00           H  
ATOM   3331 3HG1 VAL B  28       2.103   3.239  -5.080  1.00  0.00           H  
ATOM   3332 1HG2 VAL B  28       2.402   2.925  -2.009  1.00  0.00           H  
ATOM   3333 2HG2 VAL B  28       2.840   1.683  -3.202  1.00  0.00           H  
ATOM   3334 3HG2 VAL B  28       4.031   2.237  -2.018  1.00  0.00           H  
ATOM   3335  N   GLU B  29       5.899   5.077  -5.419  1.00  0.00           N  
ATOM   3336  CA  GLU B  29       6.296   5.969  -6.505  1.00  0.00           C  
ATOM   3337  C   GLU B  29       7.013   5.198  -7.598  1.00  0.00           C  
ATOM   3338  O   GLU B  29       6.771   5.443  -8.784  1.00  0.00           O  
ATOM   3339  CB  GLU B  29       7.189   7.105  -6.018  1.00  0.00           C  
ATOM   3340  CG  GLU B  29       7.633   8.061  -7.141  1.00  0.00           C  
ATOM   3341  CD  GLU B  29       8.470   9.209  -6.653  1.00  0.00           C  
ATOM   3342  OE1 GLU B  29       8.396   9.526  -5.493  1.00  0.00           O  
ATOM   3343  OE2 GLU B  29       9.225   9.746  -7.442  1.00  0.00           O  
ATOM   3344  H   GLU B  29       6.228   5.257  -4.463  1.00  0.00           H  
ATOM   3345  HA  GLU B  29       5.408   6.398  -6.948  1.00  0.00           H  
ATOM   3346 1HB  GLU B  29       6.660   7.680  -5.258  1.00  0.00           H  
ATOM   3347 2HB  GLU B  29       8.081   6.688  -5.550  1.00  0.00           H  
ATOM   3348 1HG  GLU B  29       8.216   7.503  -7.872  1.00  0.00           H  
ATOM   3349 2HG  GLU B  29       6.746   8.447  -7.646  1.00  0.00           H  
ATOM   3350  N   LYS B  30       7.895   4.267  -7.215  1.00  0.00           N  
ATOM   3351  CA  LYS B  30       8.592   3.461  -8.202  1.00  0.00           C  
ATOM   3352  C   LYS B  30       7.596   2.682  -9.050  1.00  0.00           C  
ATOM   3353  O   LYS B  30       7.791   2.559 -10.265  1.00  0.00           O  
ATOM   3354  CB  LYS B  30       9.593   2.522  -7.538  1.00  0.00           C  
ATOM   3355  CG  LYS B  30      10.804   3.234  -6.963  1.00  0.00           C  
ATOM   3356  CD  LYS B  30      11.733   2.272  -6.245  1.00  0.00           C  
ATOM   3357  CE  LYS B  30      12.934   3.006  -5.641  1.00  0.00           C  
ATOM   3358  NZ  LYS B  30      13.820   2.088  -4.858  1.00  0.00           N  
ATOM   3359  H   LYS B  30       8.100   4.157  -6.215  1.00  0.00           H  
ATOM   3360  HA  LYS B  30       9.142   4.130  -8.863  1.00  0.00           H  
ATOM   3361 1HB  LYS B  30       9.106   1.980  -6.733  1.00  0.00           H  
ATOM   3362 2HB  LYS B  30       9.942   1.792  -8.261  1.00  0.00           H  
ATOM   3363 1HG  LYS B  30      11.348   3.718  -7.773  1.00  0.00           H  
ATOM   3364 2HG  LYS B  30      10.476   4.001  -6.269  1.00  0.00           H  
ATOM   3365 1HD  LYS B  30      11.189   1.775  -5.438  1.00  0.00           H  
ATOM   3366 2HD  LYS B  30      12.088   1.510  -6.936  1.00  0.00           H  
ATOM   3367 1HE  LYS B  30      13.514   3.450  -6.447  1.00  0.00           H  
ATOM   3368 2HE  LYS B  30      12.576   3.798  -4.983  1.00  0.00           H  
ATOM   3369 1HZ  LYS B  30      14.598   2.600  -4.482  1.00  0.00           H  
ATOM   3370 2HZ  LYS B  30      13.291   1.656  -4.069  1.00  0.00           H  
ATOM   3371 3HZ  LYS B  30      14.159   1.350  -5.454  1.00  0.00           H  
ATOM   3372  N   LEU B  31       6.519   2.173  -8.427  1.00  0.00           N  
ATOM   3373  CA  LEU B  31       5.518   1.435  -9.186  1.00  0.00           C  
ATOM   3374  C   LEU B  31       4.875   2.370 -10.192  1.00  0.00           C  
ATOM   3375  O   LEU B  31       4.727   1.998 -11.358  1.00  0.00           O  
ATOM   3376  CB  LEU B  31       4.426   0.839  -8.268  1.00  0.00           C  
ATOM   3377  CG  LEU B  31       3.337  -0.061  -8.942  1.00  0.00           C  
ATOM   3378  CD1 LEU B  31       4.005  -1.293  -9.584  1.00  0.00           C  
ATOM   3379  CD2 LEU B  31       2.318  -0.498  -7.895  1.00  0.00           C  
ATOM   3380  H   LEU B  31       6.461   2.240  -7.404  1.00  0.00           H  
ATOM   3381  HA  LEU B  31       6.015   0.644  -9.727  1.00  0.00           H  
ATOM   3382 1HB  LEU B  31       4.891   0.277  -7.487  1.00  0.00           H  
ATOM   3383 2HB  LEU B  31       3.898   1.667  -7.802  1.00  0.00           H  
ATOM   3384  HG  LEU B  31       2.836   0.497  -9.723  1.00  0.00           H  
ATOM   3385 1HD1 LEU B  31       3.251  -1.915 -10.051  1.00  0.00           H  
ATOM   3386 2HD1 LEU B  31       4.703  -0.978 -10.330  1.00  0.00           H  
ATOM   3387 3HD1 LEU B  31       4.524  -1.873  -8.818  1.00  0.00           H  
ATOM   3388 1HD2 LEU B  31       1.558  -1.121  -8.370  1.00  0.00           H  
ATOM   3389 2HD2 LEU B  31       2.815  -1.069  -7.113  1.00  0.00           H  
ATOM   3390 3HD2 LEU B  31       1.847   0.380  -7.457  1.00  0.00           H  
ATOM   3391  N   ALA B  32       4.524   3.600  -9.770  1.00  0.00           N  
ATOM   3392  CA  ALA B  32       3.920   4.547 -10.710  1.00  0.00           C  
ATOM   3393  C   ALA B  32       4.864   4.794 -11.873  1.00  0.00           C  
ATOM   3394  O   ALA B  32       4.430   4.810 -13.021  1.00  0.00           O  
ATOM   3395  CB  ALA B  32       3.570   5.854 -10.027  1.00  0.00           C  
ATOM   3396  H   ALA B  32       4.645   3.837  -8.777  1.00  0.00           H  
ATOM   3397  HA  ALA B  32       3.014   4.120 -11.102  1.00  0.00           H  
ATOM   3398 1HB  ALA B  32       3.113   6.533 -10.737  1.00  0.00           H  
ATOM   3399 2HB  ALA B  32       2.874   5.650  -9.222  1.00  0.00           H  
ATOM   3400 3HB  ALA B  32       4.474   6.309  -9.624  1.00  0.00           H  
ATOM   3401  N   ARG B  33       6.158   4.932 -11.597  1.00  0.00           N  
ATOM   3402  CA  ARG B  33       7.115   5.161 -12.667  1.00  0.00           C  
ATOM   3403  C   ARG B  33       7.163   3.991 -13.648  1.00  0.00           C  
ATOM   3404  O   ARG B  33       7.222   4.210 -14.861  1.00  0.00           O  
ATOM   3405  CB  ARG B  33       8.480   5.462 -12.083  1.00  0.00           C  
ATOM   3406  CG  ARG B  33       8.563   6.845 -11.444  1.00  0.00           C  
ATOM   3407  CD  ARG B  33       9.874   7.113 -10.804  1.00  0.00           C  
ATOM   3408  NE  ARG B  33       9.919   8.458 -10.209  1.00  0.00           N  
ATOM   3409  CZ  ARG B  33      10.259   9.593 -10.847  1.00  0.00           C  
ATOM   3410  NH1 ARG B  33      10.618   9.599 -12.123  1.00  0.00           N  
ATOM   3411  NH2 ARG B  33      10.222  10.706 -10.149  1.00  0.00           N  
ATOM   3412  H   ARG B  33       6.460   4.936 -10.616  1.00  0.00           H  
ATOM   3413  HA  ARG B  33       6.802   6.044 -13.214  1.00  0.00           H  
ATOM   3414 1HB  ARG B  33       8.721   4.727 -11.322  1.00  0.00           H  
ATOM   3415 2HB  ARG B  33       9.238   5.396 -12.861  1.00  0.00           H  
ATOM   3416 1HG  ARG B  33       8.387   7.602 -12.206  1.00  0.00           H  
ATOM   3417 2HG  ARG B  33       7.793   6.931 -10.675  1.00  0.00           H  
ATOM   3418 1HD  ARG B  33      10.026   6.389 -10.001  1.00  0.00           H  
ATOM   3419 2HD  ARG B  33      10.678   7.019 -11.528  1.00  0.00           H  
ATOM   3420  HE  ARG B  33       9.652   8.578  -9.216  1.00  0.00           H  
ATOM   3421 1HH1 ARG B  33      10.647   8.739 -12.649  1.00  0.00           H  
ATOM   3422 2HH1 ARG B  33      10.874  10.467 -12.572  1.00  0.00           H  
ATOM   3423 1HH2 ARG B  33       9.933  10.645  -9.158  1.00  0.00           H  
ATOM   3424 2HH2 ARG B  33      10.469  11.588 -10.566  1.00  0.00           H  
ATOM   3425  N   ALA B  34       7.146   2.756 -13.137  1.00  0.00           N  
ATOM   3426  CA  ALA B  34       7.129   1.564 -13.986  1.00  0.00           C  
ATOM   3427  C   ALA B  34       5.845   1.497 -14.841  1.00  0.00           C  
ATOM   3428  O   ALA B  34       5.896   1.104 -16.011  1.00  0.00           O  
ATOM   3429  CB  ALA B  34       7.286   0.341 -13.124  1.00  0.00           C  
ATOM   3430  H   ALA B  34       7.182   2.652 -12.116  1.00  0.00           H  
ATOM   3431  HA  ALA B  34       7.977   1.622 -14.666  1.00  0.00           H  
ATOM   3432 1HB  ALA B  34       7.316  -0.542 -13.747  1.00  0.00           H  
ATOM   3433 2HB  ALA B  34       8.212   0.428 -12.570  1.00  0.00           H  
ATOM   3434 3HB  ALA B  34       6.453   0.295 -12.433  1.00  0.00           H  
ATOM   3435  N   ILE B  35       4.710   1.907 -14.269  1.00  0.00           N  
ATOM   3436  CA  ILE B  35       3.431   1.944 -14.985  1.00  0.00           C  
ATOM   3437  C   ILE B  35       3.560   2.946 -16.130  1.00  0.00           C  
ATOM   3438  O   ILE B  35       3.110   2.699 -17.255  1.00  0.00           O  
ATOM   3439  CB  ILE B  35       2.266   2.363 -14.072  1.00  0.00           C  
ATOM   3440  CG1 ILE B  35       2.021   1.309 -13.016  1.00  0.00           C  
ATOM   3441  CG2 ILE B  35       0.972   2.475 -14.956  1.00  0.00           C  
ATOM   3442  CD1 ILE B  35       1.184   1.760 -11.839  1.00  0.00           C  
ATOM   3443  H   ILE B  35       4.742   2.163 -13.273  1.00  0.00           H  
ATOM   3444  HA  ILE B  35       3.229   0.955 -15.400  1.00  0.00           H  
ATOM   3445  HB  ILE B  35       2.485   3.310 -13.586  1.00  0.00           H  
ATOM   3446 1HG1 ILE B  35       1.483   0.514 -13.500  1.00  0.00           H  
ATOM   3447 2HG1 ILE B  35       2.966   0.916 -12.657  1.00  0.00           H  
ATOM   3448 1HG2 ILE B  35       0.130   2.765 -14.352  1.00  0.00           H  
ATOM   3449 2HG2 ILE B  35       1.103   3.213 -15.734  1.00  0.00           H  
ATOM   3450 3HG2 ILE B  35       0.766   1.509 -15.422  1.00  0.00           H  
ATOM   3451 1HD1 ILE B  35       1.032   0.933 -11.163  1.00  0.00           H  
ATOM   3452 2HD1 ILE B  35       1.687   2.524 -11.320  1.00  0.00           H  
ATOM   3453 3HD1 ILE B  35       0.242   2.132 -12.154  1.00  0.00           H  
ATOM   3454  N   ILE B  36       4.149   4.103 -15.824  1.00  0.00           N  
ATOM   3455  CA  ILE B  36       4.360   5.143 -16.806  1.00  0.00           C  
ATOM   3456  C   ILE B  36       5.242   4.645 -17.931  1.00  0.00           C  
ATOM   3457  O   ILE B  36       4.926   4.893 -19.098  1.00  0.00           O  
ATOM   3458  CB  ILE B  36       4.999   6.393 -16.175  1.00  0.00           C  
ATOM   3459  CG1 ILE B  36       3.996   7.001 -15.240  1.00  0.00           C  
ATOM   3460  CG2 ILE B  36       5.427   7.380 -17.282  1.00  0.00           C  
ATOM   3461  CD1 ILE B  36       4.491   8.058 -14.270  1.00  0.00           C  
ATOM   3462  H   ILE B  36       4.442   4.258 -14.852  1.00  0.00           H  
ATOM   3463  HA  ILE B  36       3.391   5.420 -17.225  1.00  0.00           H  
ATOM   3464  HB  ILE B  36       5.860   6.114 -15.588  1.00  0.00           H  
ATOM   3465 1HG1 ILE B  36       3.259   7.406 -15.848  1.00  0.00           H  
ATOM   3466 2HG1 ILE B  36       3.559   6.224 -14.670  1.00  0.00           H  
ATOM   3467 1HG2 ILE B  36       5.866   8.265 -16.839  1.00  0.00           H  
ATOM   3468 2HG2 ILE B  36       6.167   6.927 -17.942  1.00  0.00           H  
ATOM   3469 3HG2 ILE B  36       4.557   7.657 -17.869  1.00  0.00           H  
ATOM   3470 1HD1 ILE B  36       3.655   8.405 -13.673  1.00  0.00           H  
ATOM   3471 2HD1 ILE B  36       5.239   7.635 -13.616  1.00  0.00           H  
ATOM   3472 3HD1 ILE B  36       4.912   8.890 -14.801  1.00  0.00           H  
ATOM   3473  N   GLU B  37       6.363   3.988 -17.599  1.00  0.00           N  
ATOM   3474  CA  GLU B  37       7.250   3.473 -18.627  1.00  0.00           C  
ATOM   3475  C   GLU B  37       6.485   2.487 -19.516  1.00  0.00           C  
ATOM   3476  O   GLU B  37       6.620   2.520 -20.734  1.00  0.00           O  
ATOM   3477  CB  GLU B  37       8.490   2.825 -18.028  1.00  0.00           C  
ATOM   3478  CG  GLU B  37       9.579   2.541 -19.061  1.00  0.00           C  
ATOM   3479  CD  GLU B  37      10.811   1.931 -18.474  1.00  0.00           C  
ATOM   3480  OE1 GLU B  37      10.760   1.474 -17.354  1.00  0.00           O  
ATOM   3481  OE2 GLU B  37      11.837   1.941 -19.120  1.00  0.00           O  
ATOM   3482  H   GLU B  37       6.604   3.867 -16.612  1.00  0.00           H  
ATOM   3483  HA  GLU B  37       7.577   4.310 -19.246  1.00  0.00           H  
ATOM   3484 1HB  GLU B  37       8.902   3.468 -17.250  1.00  0.00           H  
ATOM   3485 2HB  GLU B  37       8.210   1.878 -17.557  1.00  0.00           H  
ATOM   3486 1HG  GLU B  37       9.186   1.913 -19.827  1.00  0.00           H  
ATOM   3487 2HG  GLU B  37       9.848   3.486 -19.531  1.00  0.00           H  
ATOM   3488  N   ALA B  38       5.625   1.638 -18.928  1.00  0.00           N  
ATOM   3489  CA  ALA B  38       4.848   0.699 -19.739  1.00  0.00           C  
ATOM   3490  C   ALA B  38       4.025   1.443 -20.791  1.00  0.00           C  
ATOM   3491  O   ALA B  38       4.004   1.068 -21.972  1.00  0.00           O  
ATOM   3492  CB  ALA B  38       3.918  -0.109 -18.835  1.00  0.00           C  
ATOM   3493  H   ALA B  38       5.569   1.603 -17.904  1.00  0.00           H  
ATOM   3494  HA  ALA B  38       5.526   0.032 -20.261  1.00  0.00           H  
ATOM   3495 1HB  ALA B  38       3.347  -0.804 -19.419  1.00  0.00           H  
ATOM   3496 2HB  ALA B  38       4.494  -0.646 -18.094  1.00  0.00           H  
ATOM   3497 3HB  ALA B  38       3.240   0.554 -18.331  1.00  0.00           H  
ATOM   3498  N   LEU B  39       3.418   2.555 -20.388  1.00  0.00           N  
ATOM   3499  CA  LEU B  39       2.648   3.355 -21.322  1.00  0.00           C  
ATOM   3500  C   LEU B  39       3.554   4.008 -22.383  1.00  0.00           C  
ATOM   3501  O   LEU B  39       3.202   4.025 -23.572  1.00  0.00           O  
ATOM   3502  CB  LEU B  39       1.820   4.381 -20.547  1.00  0.00           C  
ATOM   3503  CG  LEU B  39       0.922   5.316 -21.353  1.00  0.00           C  
ATOM   3504  CD1 LEU B  39      -0.099   4.549 -22.214  1.00  0.00           C  
ATOM   3505  CD2 LEU B  39       0.197   6.240 -20.371  1.00  0.00           C  
ATOM   3506  H   LEU B  39       3.434   2.791 -19.385  1.00  0.00           H  
ATOM   3507  HA  LEU B  39       1.962   2.681 -21.831  1.00  0.00           H  
ATOM   3508 1HB  LEU B  39       1.217   3.851 -19.825  1.00  0.00           H  
ATOM   3509 2HB  LEU B  39       2.517   5.011 -19.992  1.00  0.00           H  
ATOM   3510  HG  LEU B  39       1.521   5.872 -22.006  1.00  0.00           H  
ATOM   3511 1HD1 LEU B  39      -0.719   5.258 -22.767  1.00  0.00           H  
ATOM   3512 2HD1 LEU B  39       0.411   3.905 -22.927  1.00  0.00           H  
ATOM   3513 3HD1 LEU B  39      -0.720   3.956 -21.593  1.00  0.00           H  
ATOM   3514 1HD2 LEU B  39      -0.438   6.909 -20.915  1.00  0.00           H  
ATOM   3515 2HD2 LEU B  39      -0.406   5.661 -19.702  1.00  0.00           H  
ATOM   3516 3HD2 LEU B  39       0.924   6.814 -19.790  1.00  0.00           H  
ATOM   3517  N   GLU B  40       4.709   4.554 -21.962  1.00  0.00           N  
ATOM   3518  CA  GLU B  40       5.653   5.161 -22.902  1.00  0.00           C  
ATOM   3519  C   GLU B  40       6.121   4.155 -23.951  1.00  0.00           C  
ATOM   3520  O   GLU B  40       6.226   4.504 -25.128  1.00  0.00           O  
ATOM   3521  CB  GLU B  40       6.870   5.755 -22.192  1.00  0.00           C  
ATOM   3522  CG  GLU B  40       7.889   6.413 -23.152  1.00  0.00           C  
ATOM   3523  CD  GLU B  40       9.045   7.078 -22.441  1.00  0.00           C  
ATOM   3524  OE1 GLU B  40       8.970   7.249 -21.253  1.00  0.00           O  
ATOM   3525  OE2 GLU B  40      10.022   7.395 -23.095  1.00  0.00           O  
ATOM   3526  H   GLU B  40       4.917   4.556 -20.957  1.00  0.00           H  
ATOM   3527  HA  GLU B  40       5.139   5.971 -23.419  1.00  0.00           H  
ATOM   3528 1HB  GLU B  40       6.540   6.497 -21.464  1.00  0.00           H  
ATOM   3529 2HB  GLU B  40       7.385   4.966 -21.646  1.00  0.00           H  
ATOM   3530 1HG  GLU B  40       8.295   5.647 -23.814  1.00  0.00           H  
ATOM   3531 2HG  GLU B  40       7.372   7.146 -23.772  1.00  0.00           H  
ATOM   3532  N   VAL B  41       6.411   2.916 -23.528  1.00  0.00           N  
ATOM   3533  CA  VAL B  41       6.819   1.881 -24.466  1.00  0.00           C  
ATOM   3534  C   VAL B  41       5.727   1.568 -25.454  1.00  0.00           C  
ATOM   3535  O   VAL B  41       6.026   1.426 -26.647  1.00  0.00           O  
ATOM   3536  CB  VAL B  41       7.304   0.601 -23.753  1.00  0.00           C  
ATOM   3537  CG1 VAL B  41       7.462  -0.577 -24.752  1.00  0.00           C  
ATOM   3538  CG2 VAL B  41       8.674   0.907 -23.176  1.00  0.00           C  
ATOM   3539  H   VAL B  41       6.353   2.718 -22.528  1.00  0.00           H  
ATOM   3540  HA  VAL B  41       7.670   2.260 -25.022  1.00  0.00           H  
ATOM   3541  HB  VAL B  41       6.596   0.310 -22.969  1.00  0.00           H  
ATOM   3542 1HG1 VAL B  41       7.831  -1.451 -24.217  1.00  0.00           H  
ATOM   3543 2HG1 VAL B  41       6.501  -0.826 -25.203  1.00  0.00           H  
ATOM   3544 3HG1 VAL B  41       8.160  -0.303 -25.537  1.00  0.00           H  
ATOM   3545 1HG2 VAL B  41       9.061   0.035 -22.702  1.00  0.00           H  
ATOM   3546 2HG2 VAL B  41       9.346   1.197 -23.976  1.00  0.00           H  
ATOM   3547 3HG2 VAL B  41       8.593   1.726 -22.457  1.00  0.00           H  
ATOM   3548  N   ALA B  42       4.475   1.442 -24.999  1.00  0.00           N  
ATOM   3549  CA  ALA B  42       3.413   1.178 -25.950  1.00  0.00           C  
ATOM   3550  C   ALA B  42       3.378   2.299 -26.993  1.00  0.00           C  
ATOM   3551  O   ALA B  42       3.293   2.024 -28.192  1.00  0.00           O  
ATOM   3552  CB  ALA B  42       2.077   1.075 -25.230  1.00  0.00           C  
ATOM   3553  H   ALA B  42       4.281   1.502 -23.992  1.00  0.00           H  
ATOM   3554  HA  ALA B  42       3.628   0.240 -26.459  1.00  0.00           H  
ATOM   3555 1HB  ALA B  42       1.291   0.869 -25.950  1.00  0.00           H  
ATOM   3556 2HB  ALA B  42       2.126   0.268 -24.495  1.00  0.00           H  
ATOM   3557 3HB  ALA B  42       1.870   2.016 -24.720  1.00  0.00           H  
ATOM   3558  N   TRP B  43       3.532   3.552 -26.550  1.00  0.00           N  
ATOM   3559  CA  TRP B  43       3.554   4.683 -27.464  1.00  0.00           C  
ATOM   3560  C   TRP B  43       4.709   4.641 -28.458  1.00  0.00           C  
ATOM   3561  O   TRP B  43       4.499   4.876 -29.653  1.00  0.00           O  
ATOM   3562  CB  TRP B  43       3.527   5.999 -26.705  1.00  0.00           C  
ATOM   3563  CG  TRP B  43       3.757   7.177 -27.581  1.00  0.00           C  
ATOM   3564  CD1 TRP B  43       2.865   7.774 -28.394  1.00  0.00           C  
ATOM   3565  CD2 TRP B  43       4.980   7.925 -27.706  1.00  0.00           C  
ATOM   3566  NE1 TRP B  43       3.449   8.829 -29.048  1.00  0.00           N  
ATOM   3567  CE2 TRP B  43       4.749   8.931 -28.637  1.00  0.00           C  
ATOM   3568  CE3 TRP B  43       6.234   7.817 -27.112  1.00  0.00           C  
ATOM   3569  CZ2 TRP B  43       5.733   9.826 -29.004  1.00  0.00           C  
ATOM   3570  CZ3 TRP B  43       7.221   8.716 -27.471  1.00  0.00           C  
ATOM   3571  CH2 TRP B  43       6.980   9.695 -28.395  1.00  0.00           C  
ATOM   3572  H   TRP B  43       3.585   3.723 -25.538  1.00  0.00           H  
ATOM   3573  HA  TRP B  43       2.633   4.646 -28.041  1.00  0.00           H  
ATOM   3574 1HB  TRP B  43       2.554   6.097 -26.245  1.00  0.00           H  
ATOM   3575 2HB  TRP B  43       4.267   5.988 -25.914  1.00  0.00           H  
ATOM   3576  HD1 TRP B  43       1.856   7.450 -28.512  1.00  0.00           H  
ATOM   3577  HE1 TRP B  43       2.982   9.461 -29.742  1.00  0.00           H  
ATOM   3578  HE3 TRP B  43       6.425   7.041 -26.375  1.00  0.00           H  
ATOM   3579  HZ2 TRP B  43       5.548  10.615 -29.734  1.00  0.00           H  
ATOM   3580  HZ3 TRP B  43       8.196   8.621 -26.997  1.00  0.00           H  
ATOM   3581  HH2 TRP B  43       7.778  10.386 -28.656  1.00  0.00           H  
ATOM   3582  N   ARG B  44       5.930   4.377 -27.989  1.00  0.00           N  
ATOM   3583  CA  ARG B  44       7.056   4.330 -28.910  1.00  0.00           C  
ATOM   3584  C   ARG B  44       6.869   3.233 -29.957  1.00  0.00           C  
ATOM   3585  O   ARG B  44       7.188   3.431 -31.137  1.00  0.00           O  
ATOM   3586  CB  ARG B  44       8.363   4.134 -28.163  1.00  0.00           C  
ATOM   3587  CG  ARG B  44       8.799   5.362 -27.403  1.00  0.00           C  
ATOM   3588  CD  ARG B  44      10.089   5.212 -26.712  1.00  0.00           C  
ATOM   3589  NE  ARG B  44      10.427   6.432 -25.970  1.00  0.00           N  
ATOM   3590  CZ  ARG B  44      11.010   7.533 -26.476  1.00  0.00           C  
ATOM   3591  NH1 ARG B  44      11.355   7.623 -27.750  1.00  0.00           N  
ATOM   3592  NH2 ARG B  44      11.224   8.528 -25.647  1.00  0.00           N  
ATOM   3593  H   ARG B  44       6.061   4.226 -26.984  1.00  0.00           H  
ATOM   3594  HA  ARG B  44       7.106   5.290 -29.423  1.00  0.00           H  
ATOM   3595 1HB  ARG B  44       8.245   3.322 -27.442  1.00  0.00           H  
ATOM   3596 2HB  ARG B  44       9.152   3.855 -28.859  1.00  0.00           H  
ATOM   3597 1HG  ARG B  44       8.852   6.208 -28.082  1.00  0.00           H  
ATOM   3598 2HG  ARG B  44       8.065   5.561 -26.636  1.00  0.00           H  
ATOM   3599 1HD  ARG B  44      10.011   4.392 -25.994  1.00  0.00           H  
ATOM   3600 2HD  ARG B  44      10.882   4.999 -27.422  1.00  0.00           H  
ATOM   3601  HE  ARG B  44      10.201   6.481 -24.962  1.00  0.00           H  
ATOM   3602 1HH1 ARG B  44      11.188   6.853 -28.379  1.00  0.00           H  
ATOM   3603 2HH1 ARG B  44      11.792   8.465 -28.097  1.00  0.00           H  
ATOM   3604 1HH2 ARG B  44      10.933   8.403 -24.663  1.00  0.00           H  
ATOM   3605 2HH2 ARG B  44      11.659   9.381 -25.959  1.00  0.00           H  
ATOM   3606  N   SER B  45       6.337   2.079 -29.534  1.00  0.00           N  
ATOM   3607  CA  SER B  45       6.093   0.973 -30.448  1.00  0.00           C  
ATOM   3608  C   SER B  45       5.088   1.412 -31.519  1.00  0.00           C  
ATOM   3609  O   SER B  45       5.291   1.169 -32.717  1.00  0.00           O  
ATOM   3610  CB  SER B  45       5.584  -0.233 -29.680  1.00  0.00           C  
ATOM   3611  OG  SER B  45       5.406  -1.338 -30.527  1.00  0.00           O  
ATOM   3612  H   SER B  45       6.130   1.951 -28.538  1.00  0.00           H  
ATOM   3613  HA  SER B  45       7.031   0.707 -30.936  1.00  0.00           H  
ATOM   3614 1HB  SER B  45       6.281  -0.486 -28.880  1.00  0.00           H  
ATOM   3615 2HB  SER B  45       4.634   0.024 -29.214  1.00  0.00           H  
ATOM   3616  HG  SER B  45       6.282  -1.773 -30.572  1.00  0.00           H  
ATOM   3617  N   ASN B  46       4.017   2.097 -31.087  1.00  0.00           N  
ATOM   3618  CA  ASN B  46       2.969   2.574 -31.984  1.00  0.00           C  
ATOM   3619  C   ASN B  46       3.520   3.554 -33.019  1.00  0.00           C  
ATOM   3620  O   ASN B  46       3.146   3.507 -34.200  1.00  0.00           O  
ATOM   3621  CB  ASN B  46       1.897   3.248 -31.155  1.00  0.00           C  
ATOM   3622  CG  ASN B  46       1.168   2.270 -30.367  1.00  0.00           C  
ATOM   3623  OD1 ASN B  46       1.226   1.085 -30.685  1.00  0.00           O  
ATOM   3624  ND2 ASN B  46       0.505   2.710 -29.329  1.00  0.00           N  
ATOM   3625  H   ASN B  46       3.893   2.228 -30.078  1.00  0.00           H  
ATOM   3626  HA  ASN B  46       2.553   1.723 -32.518  1.00  0.00           H  
ATOM   3627 1HB  ASN B  46       2.358   3.947 -30.473  1.00  0.00           H  
ATOM   3628 2HB  ASN B  46       1.212   3.815 -31.763  1.00  0.00           H  
ATOM   3629 1HD2 ASN B  46       0.018   2.063 -28.746  1.00  0.00           H  
ATOM   3630 2HD2 ASN B  46       0.519   3.685 -29.105  1.00  0.00           H  
ATOM   3631  N   LYS B  47       4.438   4.424 -32.586  1.00  0.00           N  
ATOM   3632  CA  LYS B  47       5.062   5.369 -33.497  1.00  0.00           C  
ATOM   3633  C   LYS B  47       5.824   4.619 -34.585  1.00  0.00           C  
ATOM   3634  O   LYS B  47       5.667   4.925 -35.774  1.00  0.00           O  
ATOM   3635  CB  LYS B  47       5.996   6.328 -32.755  1.00  0.00           C  
ATOM   3636  CG  LYS B  47       6.645   7.374 -33.664  1.00  0.00           C  
ATOM   3637  CD  LYS B  47       7.515   8.355 -32.894  1.00  0.00           C  
ATOM   3638  CE  LYS B  47       8.152   9.357 -33.852  1.00  0.00           C  
ATOM   3639  NZ  LYS B  47       9.060  10.309 -33.155  1.00  0.00           N  
ATOM   3640  H   LYS B  47       4.650   4.456 -31.582  1.00  0.00           H  
ATOM   3641  HA  LYS B  47       4.279   5.957 -33.975  1.00  0.00           H  
ATOM   3642 1HB  LYS B  47       5.438   6.844 -31.969  1.00  0.00           H  
ATOM   3643 2HB  LYS B  47       6.788   5.758 -32.267  1.00  0.00           H  
ATOM   3644 1HG  LYS B  47       7.270   6.872 -34.413  1.00  0.00           H  
ATOM   3645 2HG  LYS B  47       5.869   7.919 -34.184  1.00  0.00           H  
ATOM   3646 1HD  LYS B  47       6.906   8.890 -32.159  1.00  0.00           H  
ATOM   3647 2HD  LYS B  47       8.301   7.813 -32.369  1.00  0.00           H  
ATOM   3648 1HE  LYS B  47       8.721   8.811 -34.609  1.00  0.00           H  
ATOM   3649 2HE  LYS B  47       7.360   9.922 -34.346  1.00  0.00           H  
ATOM   3650 1HZ  LYS B  47       9.455  10.948 -33.831  1.00  0.00           H  
ATOM   3651 2HZ  LYS B  47       8.544  10.830 -32.460  1.00  0.00           H  
ATOM   3652 3HZ  LYS B  47       9.803   9.793 -32.709  1.00  0.00           H  
ATOM   3653  N   LYS B  48       6.621   3.620 -34.179  1.00  0.00           N  
ATOM   3654  CA  LYS B  48       7.403   2.826 -35.123  1.00  0.00           C  
ATOM   3655  C   LYS B  48       6.503   2.110 -36.135  1.00  0.00           C  
ATOM   3656  O   LYS B  48       6.861   1.992 -37.309  1.00  0.00           O  
ATOM   3657  CB  LYS B  48       8.308   1.850 -34.372  1.00  0.00           C  
ATOM   3658  CG  LYS B  48       9.462   2.545 -33.648  1.00  0.00           C  
ATOM   3659  CD  LYS B  48      10.337   1.577 -32.847  1.00  0.00           C  
ATOM   3660  CE  LYS B  48      11.466   2.331 -32.143  1.00  0.00           C  
ATOM   3661  NZ  LYS B  48      12.278   1.454 -31.274  1.00  0.00           N  
ATOM   3662  H   LYS B  48       6.714   3.449 -33.169  1.00  0.00           H  
ATOM   3663  HA  LYS B  48       8.046   3.506 -35.686  1.00  0.00           H  
ATOM   3664 1HB  LYS B  48       7.722   1.298 -33.640  1.00  0.00           H  
ATOM   3665 2HB  LYS B  48       8.726   1.137 -35.070  1.00  0.00           H  
ATOM   3666 1HG  LYS B  48      10.081   3.064 -34.387  1.00  0.00           H  
ATOM   3667 2HG  LYS B  48       9.053   3.292 -32.969  1.00  0.00           H  
ATOM   3668 1HD  LYS B  48       9.726   1.072 -32.095  1.00  0.00           H  
ATOM   3669 2HD  LYS B  48      10.766   0.821 -33.509  1.00  0.00           H  
ATOM   3670 1HE  LYS B  48      12.115   2.778 -32.894  1.00  0.00           H  
ATOM   3671 2HE  LYS B  48      11.033   3.123 -31.532  1.00  0.00           H  
ATOM   3672 1HZ  LYS B  48      13.012   1.981 -30.822  1.00  0.00           H  
ATOM   3673 2HZ  LYS B  48      11.697   1.044 -30.567  1.00  0.00           H  
ATOM   3674 3HZ  LYS B  48      12.729   0.679 -31.801  1.00  0.00           H  
ATOM   3675  N   ILE B  49       5.330   1.635 -35.694  1.00  0.00           N  
ATOM   3676  CA  ILE B  49       4.434   1.006 -36.654  1.00  0.00           C  
ATOM   3677  C   ILE B  49       4.021   2.046 -37.671  1.00  0.00           C  
ATOM   3678  O   ILE B  49       4.048   1.776 -38.874  1.00  0.00           O  
ATOM   3679  CB  ILE B  49       3.134   0.455 -36.047  1.00  0.00           C  
ATOM   3680  CG1 ILE B  49       3.413  -0.702 -35.127  1.00  0.00           C  
ATOM   3681  CG2 ILE B  49       2.201  -0.037 -37.229  1.00  0.00           C  
ATOM   3682  CD1 ILE B  49       2.220  -1.095 -34.268  1.00  0.00           C  
ATOM   3683  H   ILE B  49       5.121   1.680 -34.689  1.00  0.00           H  
ATOM   3684  HA  ILE B  49       4.965   0.205 -37.164  1.00  0.00           H  
ATOM   3685  HB  ILE B  49       2.642   1.230 -35.470  1.00  0.00           H  
ATOM   3686 1HG1 ILE B  49       3.710  -1.560 -35.726  1.00  0.00           H  
ATOM   3687 2HG1 ILE B  49       4.242  -0.441 -34.467  1.00  0.00           H  
ATOM   3688 1HG2 ILE B  49       1.294  -0.426 -36.837  1.00  0.00           H  
ATOM   3689 2HG2 ILE B  49       1.955   0.775 -37.906  1.00  0.00           H  
ATOM   3690 3HG2 ILE B  49       2.713  -0.824 -37.793  1.00  0.00           H  
ATOM   3691 1HD1 ILE B  49       2.514  -1.917 -33.662  1.00  0.00           H  
ATOM   3692 2HD1 ILE B  49       1.922  -0.261 -33.631  1.00  0.00           H  
ATOM   3693 3HD1 ILE B  49       1.384  -1.393 -34.868  1.00  0.00           H  
ATOM   3694  N   ASN B  50       3.627   3.240 -37.204  1.00  0.00           N  
ATOM   3695  CA  ASN B  50       3.185   4.260 -38.144  1.00  0.00           C  
ATOM   3696  C   ASN B  50       4.282   4.526 -39.174  1.00  0.00           C  
ATOM   3697  O   ASN B  50       3.981   4.741 -40.352  1.00  0.00           O  
ATOM   3698  CB  ASN B  50       2.824   5.551 -37.449  1.00  0.00           C  
ATOM   3699  CG  ASN B  50       1.909   6.380 -38.315  1.00  0.00           C  
ATOM   3700  OD1 ASN B  50       2.231   7.097 -39.292  1.00  0.00           O  
ATOM   3701  ND2 ASN B  50       0.676   6.277 -37.927  1.00  0.00           N  
ATOM   3702  H   ASN B  50       3.592   3.405 -36.192  1.00  0.00           H  
ATOM   3703  HA  ASN B  50       2.306   3.889 -38.670  1.00  0.00           H  
ATOM   3704 1HB  ASN B  50       2.342   5.336 -36.494  1.00  0.00           H  
ATOM   3705 2HB  ASN B  50       3.736   6.122 -37.239  1.00  0.00           H  
ATOM   3706 1HD2 ASN B  50      -0.048   6.766 -38.413  1.00  0.00           H  
ATOM   3707 2HD2 ASN B  50       0.442   5.707 -37.141  1.00  0.00           H  
ATOM   3708  N   GLU B  51       5.557   4.508 -38.752  1.00  0.00           N  
ATOM   3709  CA  GLU B  51       6.661   4.740 -39.682  1.00  0.00           C  
ATOM   3710  C   GLU B  51       6.703   3.658 -40.769  1.00  0.00           C  
ATOM   3711  O   GLU B  51       6.992   3.966 -41.931  1.00  0.00           O  
ATOM   3712  CB  GLU B  51       8.002   4.784 -38.943  1.00  0.00           C  
ATOM   3713  CG  GLU B  51       8.192   6.019 -38.064  1.00  0.00           C  
ATOM   3714  CD  GLU B  51       9.467   5.983 -37.264  1.00  0.00           C  
ATOM   3715  OE1 GLU B  51      10.093   4.947 -37.232  1.00  0.00           O  
ATOM   3716  OE2 GLU B  51       9.818   6.986 -36.686  1.00  0.00           O  
ATOM   3717  H   GLU B  51       5.721   4.397 -37.741  1.00  0.00           H  
ATOM   3718  HA  GLU B  51       6.510   5.706 -40.157  1.00  0.00           H  
ATOM   3719 1HB  GLU B  51       8.103   3.910 -38.315  1.00  0.00           H  
ATOM   3720 2HB  GLU B  51       8.812   4.761 -39.670  1.00  0.00           H  
ATOM   3721 1HG  GLU B  51       8.198   6.906 -38.699  1.00  0.00           H  
ATOM   3722 2HG  GLU B  51       7.350   6.098 -37.384  1.00  0.00           H  
ATOM   3723  N   GLN B  52       6.423   2.400 -40.418  1.00  0.00           N  
ATOM   3724  CA  GLN B  52       6.385   1.334 -41.416  1.00  0.00           C  
ATOM   3725  C   GLN B  52       5.257   1.585 -42.404  1.00  0.00           C  
ATOM   3726  O   GLN B  52       5.405   1.329 -43.604  1.00  0.00           O  
ATOM   3727  CB  GLN B  52       6.230  -0.038 -40.782  1.00  0.00           C  
ATOM   3728  CG  GLN B  52       6.299  -1.232 -41.763  1.00  0.00           C  
ATOM   3729  CD  GLN B  52       6.199  -2.489 -40.976  1.00  0.00           C  
ATOM   3730  OE1 GLN B  52       6.425  -2.375 -39.769  1.00  0.00           O  
ATOM   3731  NE2 GLN B  52       5.877  -3.636 -41.564  1.00  0.00           N  
ATOM   3732  H   GLN B  52       6.246   2.195 -39.419  1.00  0.00           H  
ATOM   3733  HA  GLN B  52       7.316   1.351 -41.972  1.00  0.00           H  
ATOM   3734 1HB  GLN B  52       7.015  -0.166 -40.033  1.00  0.00           H  
ATOM   3735 2HB  GLN B  52       5.273  -0.090 -40.261  1.00  0.00           H  
ATOM   3736 1HG  GLN B  52       5.480  -1.189 -42.480  1.00  0.00           H  
ATOM   3737 2HG  GLN B  52       7.252  -1.221 -42.288  1.00  0.00           H  
ATOM   3738 1HE2 GLN B  52       5.786  -4.471 -40.968  1.00  0.00           H  
ATOM   3739 2HE2 GLN B  52       5.725  -3.679 -42.595  1.00  0.00           H  
ATOM   3740  N   VAL B  53       4.127   2.077 -41.895  1.00  0.00           N  
ATOM   3741  CA  VAL B  53       2.968   2.381 -42.720  1.00  0.00           C  
ATOM   3742  C   VAL B  53       3.372   3.476 -43.709  1.00  0.00           C  
ATOM   3743  O   VAL B  53       2.990   3.419 -44.881  1.00  0.00           O  
ATOM   3744  CB  VAL B  53       1.751   2.784 -41.852  1.00  0.00           C  
ATOM   3745  CG1 VAL B  53       0.571   3.257 -42.715  1.00  0.00           C  
ATOM   3746  CG2 VAL B  53       1.354   1.603 -40.998  1.00  0.00           C  
ATOM   3747  H   VAL B  53       4.101   2.206 -40.872  1.00  0.00           H  
ATOM   3748  HA  VAL B  53       2.702   1.483 -43.281  1.00  0.00           H  
ATOM   3749  HB  VAL B  53       2.027   3.614 -41.222  1.00  0.00           H  
ATOM   3750 1HG1 VAL B  53      -0.251   3.530 -42.063  1.00  0.00           H  
ATOM   3751 2HG1 VAL B  53       0.857   4.124 -43.324  1.00  0.00           H  
ATOM   3752 3HG1 VAL B  53       0.259   2.446 -43.378  1.00  0.00           H  
ATOM   3753 1HG2 VAL B  53       0.510   1.866 -40.364  1.00  0.00           H  
ATOM   3754 2HG2 VAL B  53       1.085   0.792 -41.657  1.00  0.00           H  
ATOM   3755 3HG2 VAL B  53       2.183   1.291 -40.383  1.00  0.00           H  
ATOM   3756  N   GLN B  54       4.111   4.490 -43.226  1.00  0.00           N  
ATOM   3757  CA  GLN B  54       4.617   5.582 -44.049  1.00  0.00           C  
ATOM   3758  C   GLN B  54       5.559   5.057 -45.142  1.00  0.00           C  
ATOM   3759  O   GLN B  54       5.559   5.569 -46.263  1.00  0.00           O  
ATOM   3760  CB  GLN B  54       5.341   6.617 -43.188  1.00  0.00           C  
ATOM   3761  CG  GLN B  54       4.425   7.417 -42.263  1.00  0.00           C  
ATOM   3762  CD  GLN B  54       5.204   8.280 -41.269  1.00  0.00           C  
ATOM   3763  OE1 GLN B  54       6.242   8.866 -41.605  1.00  0.00           O  
ATOM   3764  NE2 GLN B  54       4.710   8.352 -40.032  1.00  0.00           N  
ATOM   3765  H   GLN B  54       4.300   4.491 -42.220  1.00  0.00           H  
ATOM   3766  HA  GLN B  54       3.771   6.063 -44.531  1.00  0.00           H  
ATOM   3767 1HB  GLN B  54       6.085   6.131 -42.583  1.00  0.00           H  
ATOM   3768 2HB  GLN B  54       5.859   7.319 -43.836  1.00  0.00           H  
ATOM   3769 1HG  GLN B  54       3.809   8.071 -42.881  1.00  0.00           H  
ATOM   3770 2HG  GLN B  54       3.787   6.742 -41.709  1.00  0.00           H  
ATOM   3771 1HE2 GLN B  54       5.163   8.900 -39.326  1.00  0.00           H  
ATOM   3772 2HE2 GLN B  54       3.847   7.863 -39.795  1.00  0.00           H  
ATOM   3773  N   ARG B  55       6.392   4.052 -44.817  1.00  0.00           N  
ATOM   3774  CA  ARG B  55       7.272   3.475 -45.832  1.00  0.00           C  
ATOM   3775  C   ARG B  55       6.431   2.834 -46.943  1.00  0.00           C  
ATOM   3776  O   ARG B  55       6.777   2.946 -48.128  1.00  0.00           O  
ATOM   3777  CB  ARG B  55       8.262   2.481 -45.239  1.00  0.00           C  
ATOM   3778  CG  ARG B  55       9.336   3.150 -44.395  1.00  0.00           C  
ATOM   3779  CD  ARG B  55      10.502   2.266 -44.076  1.00  0.00           C  
ATOM   3780  NE  ARG B  55      10.159   1.131 -43.217  1.00  0.00           N  
ATOM   3781  CZ  ARG B  55      10.121   1.156 -41.863  1.00  0.00           C  
ATOM   3782  NH1 ARG B  55      10.355   2.275 -41.205  1.00  0.00           N  
ATOM   3783  NH2 ARG B  55       9.849   0.048 -41.193  1.00  0.00           N  
ATOM   3784  H   ARG B  55       6.427   3.737 -43.845  1.00  0.00           H  
ATOM   3785  HA  ARG B  55       7.854   4.282 -46.273  1.00  0.00           H  
ATOM   3786 1HB  ARG B  55       7.736   1.771 -44.608  1.00  0.00           H  
ATOM   3787 2HB  ARG B  55       8.750   1.925 -46.034  1.00  0.00           H  
ATOM   3788 1HG  ARG B  55       9.699   4.036 -44.913  1.00  0.00           H  
ATOM   3789 2HG  ARG B  55       8.887   3.449 -43.457  1.00  0.00           H  
ATOM   3790 1HD  ARG B  55      10.903   1.871 -45.010  1.00  0.00           H  
ATOM   3791 2HD  ARG B  55      11.271   2.856 -43.586  1.00  0.00           H  
ATOM   3792  HE  ARG B  55       9.975   0.246 -43.673  1.00  0.00           H  
ATOM   3793 1HH1 ARG B  55      10.559   3.130 -41.701  1.00  0.00           H  
ATOM   3794 2HH1 ARG B  55      10.318   2.285 -40.190  1.00  0.00           H  
ATOM   3795 1HH2 ARG B  55       9.679  -0.819 -41.687  1.00  0.00           H  
ATOM   3796 2HH2 ARG B  55       9.824   0.051 -40.173  1.00  0.00           H  
ATOM   3797  N   VAL B  56       5.331   2.174 -46.565  1.00  0.00           N  
ATOM   3798  CA  VAL B  56       4.417   1.578 -47.532  1.00  0.00           C  
ATOM   3799  C   VAL B  56       3.812   2.688 -48.401  1.00  0.00           C  
ATOM   3800  O   VAL B  56       3.693   2.512 -49.608  1.00  0.00           O  
ATOM   3801  CB  VAL B  56       3.307   0.733 -46.851  1.00  0.00           C  
ATOM   3802  CG1 VAL B  56       2.260   0.287 -47.871  1.00  0.00           C  
ATOM   3803  CG2 VAL B  56       3.944  -0.476 -46.208  1.00  0.00           C  
ATOM   3804  H   VAL B  56       5.171   2.057 -45.552  1.00  0.00           H  
ATOM   3805  HA  VAL B  56       4.982   0.913 -48.177  1.00  0.00           H  
ATOM   3806  HB  VAL B  56       2.803   1.330 -46.103  1.00  0.00           H  
ATOM   3807 1HG1 VAL B  56       1.503  -0.301 -47.364  1.00  0.00           H  
ATOM   3808 2HG1 VAL B  56       1.787   1.153 -48.338  1.00  0.00           H  
ATOM   3809 3HG1 VAL B  56       2.746  -0.317 -48.629  1.00  0.00           H  
ATOM   3810 1HG2 VAL B  56       3.174  -1.085 -45.729  1.00  0.00           H  
ATOM   3811 2HG2 VAL B  56       4.438  -1.061 -46.978  1.00  0.00           H  
ATOM   3812 3HG2 VAL B  56       4.671  -0.168 -45.474  1.00  0.00           H  
ATOM   3813  N   GLU B  57       3.403   3.809 -47.787  1.00  0.00           N  
ATOM   3814  CA  GLU B  57       2.848   4.931 -48.542  1.00  0.00           C  
ATOM   3815  C   GLU B  57       3.875   5.453 -49.574  1.00  0.00           C  
ATOM   3816  O   GLU B  57       3.511   5.729 -50.726  1.00  0.00           O  
ATOM   3817  CB  GLU B  57       2.494   6.084 -47.572  1.00  0.00           C  
ATOM   3818  CG  GLU B  57       1.307   5.825 -46.634  1.00  0.00           C  
ATOM   3819  CD  GLU B  57       1.198   6.838 -45.474  1.00  0.00           C  
ATOM   3820  OE1 GLU B  57       2.038   7.705 -45.381  1.00  0.00           O  
ATOM   3821  OE2 GLU B  57       0.286   6.717 -44.679  1.00  0.00           O  
ATOM   3822  H   GLU B  57       3.463   3.856 -46.769  1.00  0.00           H  
ATOM   3823  HA  GLU B  57       1.955   4.600 -49.068  1.00  0.00           H  
ATOM   3824 1HB  GLU B  57       3.347   6.310 -46.963  1.00  0.00           H  
ATOM   3825 2HB  GLU B  57       2.268   6.972 -48.148  1.00  0.00           H  
ATOM   3826 1HG  GLU B  57       0.412   5.896 -47.232  1.00  0.00           H  
ATOM   3827 2HG  GLU B  57       1.375   4.817 -46.241  1.00  0.00           H  
ATOM   3828  N   GLN B  58       5.158   5.529 -49.190  1.00  0.00           N  
ATOM   3829  CA  GLN B  58       6.200   5.975 -50.114  1.00  0.00           C  
ATOM   3830  C   GLN B  58       6.394   4.992 -51.279  1.00  0.00           C  
ATOM   3831  O   GLN B  58       6.595   5.416 -52.430  1.00  0.00           O  
ATOM   3832  CB  GLN B  58       7.524   6.136 -49.377  1.00  0.00           C  
ATOM   3833  CG  GLN B  58       8.648   6.722 -50.209  1.00  0.00           C  
ATOM   3834  CD  GLN B  58       8.351   8.143 -50.634  1.00  0.00           C  
ATOM   3835  OE1 GLN B  58       7.954   8.933 -49.768  1.00  0.00           O  
ATOM   3836  NE2 GLN B  58       8.555   8.466 -51.904  1.00  0.00           N  
ATOM   3837  H   GLN B  58       5.377   5.345 -48.204  1.00  0.00           H  
ATOM   3838  HA  GLN B  58       5.898   6.938 -50.524  1.00  0.00           H  
ATOM   3839 1HB  GLN B  58       7.375   6.764 -48.499  1.00  0.00           H  
ATOM   3840 2HB  GLN B  58       7.852   5.160 -49.019  1.00  0.00           H  
ATOM   3841 1HG  GLN B  58       9.555   6.723 -49.611  1.00  0.00           H  
ATOM   3842 2HG  GLN B  58       8.791   6.117 -51.103  1.00  0.00           H  
ATOM   3843 1HE2 GLN B  58       8.397   9.438 -52.230  1.00  0.00           H  
ATOM   3844 2HE2 GLN B  58       8.887   7.782 -52.554  1.00  0.00           H  
ATOM   3845  N   SER B  59       6.347   3.687 -50.983  1.00  0.00           N  
ATOM   3846  CA  SER B  59       6.476   2.662 -52.013  1.00  0.00           C  
ATOM   3847  C   SER B  59       5.315   2.801 -52.993  1.00  0.00           C  
ATOM   3848  O   SER B  59       5.492   2.718 -54.216  1.00  0.00           O  
ATOM   3849  CB  SER B  59       6.513   1.276 -51.401  1.00  0.00           C  
ATOM   3850  OG  SER B  59       6.669   0.291 -52.396  1.00  0.00           O  
ATOM   3851  H   SER B  59       6.266   3.402 -49.999  1.00  0.00           H  
ATOM   3852  HA  SER B  59       7.407   2.820 -52.554  1.00  0.00           H  
ATOM   3853 1HB  SER B  59       7.332   1.206 -50.683  1.00  0.00           H  
ATOM   3854 2HB  SER B  59       5.590   1.095 -50.854  1.00  0.00           H  
ATOM   3855  HG  SER B  59       6.638  -0.572 -51.932  1.00  0.00           H  
ATOM   3856  N   MET B  60       4.106   3.025 -52.449  1.00  0.00           N  
ATOM   3857  CA  MET B  60       2.936   3.212 -53.272  1.00  0.00           C  
ATOM   3858  C   MET B  60       3.108   4.416 -54.176  1.00  0.00           C  
ATOM   3859  O   MET B  60       2.761   4.347 -55.356  1.00  0.00           O  
ATOM   3860  CB  MET B  60       1.696   3.411 -52.421  1.00  0.00           C  
ATOM   3861  CG  MET B  60       0.429   3.415 -53.204  1.00  0.00           C  
ATOM   3862  SD  MET B  60      -1.024   3.535 -52.202  1.00  0.00           S  
ATOM   3863  CE  MET B  60      -1.060   1.952 -51.423  1.00  0.00           C  
ATOM   3864  H   MET B  60       4.013   3.033 -51.427  1.00  0.00           H  
ATOM   3865  HA  MET B  60       2.806   2.325 -53.898  1.00  0.00           H  
ATOM   3866 1HB  MET B  60       1.670   2.690 -51.643  1.00  0.00           H  
ATOM   3867 2HB  MET B  60       1.760   4.384 -51.938  1.00  0.00           H  
ATOM   3868 1HG  MET B  60       0.441   4.261 -53.886  1.00  0.00           H  
ATOM   3869 2HG  MET B  60       0.367   2.501 -53.794  1.00  0.00           H  
ATOM   3870 1HE  MET B  60      -1.935   1.897 -50.803  1.00  0.00           H  
ATOM   3871 2HE  MET B  60      -1.100   1.179 -52.186  1.00  0.00           H  
ATOM   3872 3HE  MET B  60      -0.186   1.804 -50.806  1.00  0.00           H  
ATOM   3873  N   ALA B  61       3.669   5.519 -53.648  1.00  0.00           N  
ATOM   3874  CA  ALA B  61       3.868   6.705 -54.469  1.00  0.00           C  
ATOM   3875  C   ALA B  61       4.743   6.402 -55.674  1.00  0.00           C  
ATOM   3876  O   ALA B  61       4.442   6.856 -56.787  1.00  0.00           O  
ATOM   3877  CB  ALA B  61       4.547   7.811 -53.676  1.00  0.00           C  
ATOM   3878  H   ALA B  61       3.879   5.541 -52.645  1.00  0.00           H  
ATOM   3879  HA  ALA B  61       2.894   7.035 -54.806  1.00  0.00           H  
ATOM   3880 1HB  ALA B  61       4.655   8.695 -54.306  1.00  0.00           H  
ATOM   3881 2HB  ALA B  61       3.981   8.056 -52.824  1.00  0.00           H  
ATOM   3882 3HB  ALA B  61       5.526   7.479 -53.351  1.00  0.00           H  
ATOM   3883  N   GLU B  62       5.819   5.617 -55.479  1.00  0.00           N  
ATOM   3884  CA  GLU B  62       6.664   5.281 -56.616  1.00  0.00           C  
ATOM   3885  C   GLU B  62       5.881   4.488 -57.650  1.00  0.00           C  
ATOM   3886  O   GLU B  62       6.017   4.751 -58.850  1.00  0.00           O  
ATOM   3887  CB  GLU B  62       7.923   4.505 -56.235  1.00  0.00           C  
ATOM   3888  CG  GLU B  62       8.827   4.238 -57.469  1.00  0.00           C  
ATOM   3889  CD  GLU B  62      10.129   3.580 -57.169  1.00  0.00           C  
ATOM   3890  OE1 GLU B  62      10.376   3.254 -56.036  1.00  0.00           O  
ATOM   3891  OE2 GLU B  62      10.894   3.408 -58.097  1.00  0.00           O  
ATOM   3892  H   GLU B  62       6.058   5.323 -54.521  1.00  0.00           H  
ATOM   3893  HA  GLU B  62       6.983   6.208 -57.083  1.00  0.00           H  
ATOM   3894 1HB  GLU B  62       8.492   5.070 -55.495  1.00  0.00           H  
ATOM   3895 2HB  GLU B  62       7.648   3.547 -55.785  1.00  0.00           H  
ATOM   3896 1HG  GLU B  62       8.288   3.597 -58.166  1.00  0.00           H  
ATOM   3897 2HG  GLU B  62       9.015   5.185 -57.974  1.00  0.00           H  
ATOM   3898  N   LEU B  63       5.086   3.502 -57.206  1.00  0.00           N  
ATOM   3899  CA  LEU B  63       4.282   2.735 -58.147  1.00  0.00           C  
ATOM   3900  C   LEU B  63       3.250   3.575 -58.857  1.00  0.00           C  
ATOM   3901  O   LEU B  63       2.991   3.363 -60.042  1.00  0.00           O  
ATOM   3902  CB  LEU B  63       3.574   1.574 -57.455  1.00  0.00           C  
ATOM   3903  CG  LEU B  63       4.445   0.413 -57.033  1.00  0.00           C  
ATOM   3904  CD1 LEU B  63       3.644  -0.489 -56.138  1.00  0.00           C  
ATOM   3905  CD2 LEU B  63       4.903  -0.377 -58.308  1.00  0.00           C  
ATOM   3906  H   LEU B  63       5.067   3.295 -56.198  1.00  0.00           H  
ATOM   3907  HA  LEU B  63       4.951   2.342 -58.898  1.00  0.00           H  
ATOM   3908 1HB  LEU B  63       3.096   1.968 -56.558  1.00  0.00           H  
ATOM   3909 2HB  LEU B  63       2.797   1.194 -58.116  1.00  0.00           H  
ATOM   3910  HG  LEU B  63       5.308   0.780 -56.478  1.00  0.00           H  
ATOM   3911 1HD1 LEU B  63       4.258  -1.324 -55.825  1.00  0.00           H  
ATOM   3912 2HD1 LEU B  63       3.326   0.075 -55.260  1.00  0.00           H  
ATOM   3913 3HD1 LEU B  63       2.772  -0.861 -56.671  1.00  0.00           H  
ATOM   3914 1HD2 LEU B  63       5.512  -1.214 -58.016  1.00  0.00           H  
ATOM   3915 2HD2 LEU B  63       4.029  -0.738 -58.846  1.00  0.00           H  
ATOM   3916 3HD2 LEU B  63       5.481   0.248 -58.960  1.00  0.00           H  
ATOM   3917  N   ALA B  64       2.626   4.516 -58.151  1.00  0.00           N  
ATOM   3918  CA  ALA B  64       1.646   5.372 -58.792  1.00  0.00           C  
ATOM   3919  C   ALA B  64       2.332   6.166 -59.899  1.00  0.00           C  
ATOM   3920  O   ALA B  64       1.817   6.251 -61.017  1.00  0.00           O  
ATOM   3921  CB  ALA B  64       1.015   6.283 -57.767  1.00  0.00           C  
ATOM   3922  H   ALA B  64       2.819   4.604 -57.151  1.00  0.00           H  
ATOM   3923  HA  ALA B  64       0.882   4.748 -59.242  1.00  0.00           H  
ATOM   3924 1HB  ALA B  64       0.283   6.919 -58.247  1.00  0.00           H  
ATOM   3925 2HB  ALA B  64       0.538   5.689 -57.001  1.00  0.00           H  
ATOM   3926 3HB  ALA B  64       1.777   6.877 -57.314  1.00  0.00           H  
ATOM   3927  N   TYR B  65       3.534   6.677 -59.626  1.00  0.00           N  
ATOM   3928  CA  TYR B  65       4.300   7.392 -60.626  1.00  0.00           C  
ATOM   3929  C   TYR B  65       4.622   6.482 -61.808  1.00  0.00           C  
ATOM   3930  O   TYR B  65       4.361   6.853 -62.956  1.00  0.00           O  
ATOM   3931  CB  TYR B  65       5.559   8.027 -60.016  1.00  0.00           C  
ATOM   3932  CG  TYR B  65       6.494   8.642 -61.036  1.00  0.00           C  
ATOM   3933  CD1 TYR B  65       6.161   9.802 -61.703  1.00  0.00           C  
ATOM   3934  CD2 TYR B  65       7.699   8.039 -61.292  1.00  0.00           C  
ATOM   3935  CE1 TYR B  65       7.028  10.334 -62.644  1.00  0.00           C  
ATOM   3936  CE2 TYR B  65       8.561   8.581 -62.214  1.00  0.00           C  
ATOM   3937  CZ  TYR B  65       8.220   9.716 -62.896  1.00  0.00           C  
ATOM   3938  OH  TYR B  65       9.077  10.237 -63.835  1.00  0.00           O  
ATOM   3939  H   TYR B  65       3.904   6.601 -58.673  1.00  0.00           H  
ATOM   3940  HA  TYR B  65       3.683   8.201 -61.000  1.00  0.00           H  
ATOM   3941 1HB  TYR B  65       5.268   8.801 -59.312  1.00  0.00           H  
ATOM   3942 2HB  TYR B  65       6.109   7.273 -59.455  1.00  0.00           H  
ATOM   3943  HD1 TYR B  65       5.218  10.286 -61.499  1.00  0.00           H  
ATOM   3944  HD2 TYR B  65       7.972   7.125 -60.766  1.00  0.00           H  
ATOM   3945  HE1 TYR B  65       6.775  11.225 -63.192  1.00  0.00           H  
ATOM   3946  HE2 TYR B  65       9.513   8.093 -62.421  1.00  0.00           H  
ATOM   3947  HH  TYR B  65       9.874   9.693 -63.882  1.00  0.00           H  
ATOM   3948  N   LEU B  66       5.152   5.286 -61.523  1.00  0.00           N  
ATOM   3949  CA  LEU B  66       5.550   4.307 -62.533  1.00  0.00           C  
ATOM   3950  C   LEU B  66       4.346   3.941 -63.437  1.00  0.00           C  
ATOM   3951  O   LEU B  66       4.489   3.822 -64.661  1.00  0.00           O  
ATOM   3952  CB  LEU B  66       6.118   3.073 -61.802  1.00  0.00           C  
ATOM   3953  CG  LEU B  66       6.727   1.937 -62.621  1.00  0.00           C  
ATOM   3954  CD1 LEU B  66       7.903   2.428 -63.393  1.00  0.00           C  
ATOM   3955  CD2 LEU B  66       7.196   0.851 -61.689  1.00  0.00           C  
ATOM   3956  H   LEU B  66       5.337   5.061 -60.541  1.00  0.00           H  
ATOM   3957  HA  LEU B  66       6.323   4.765 -63.145  1.00  0.00           H  
ATOM   3958 1HB  LEU B  66       6.874   3.419 -61.094  1.00  0.00           H  
ATOM   3959 2HB  LEU B  66       5.307   2.640 -61.226  1.00  0.00           H  
ATOM   3960  HG  LEU B  66       5.995   1.556 -63.309  1.00  0.00           H  
ATOM   3961 1HD1 LEU B  66       8.347   1.618 -63.949  1.00  0.00           H  
ATOM   3962 2HD1 LEU B  66       7.614   3.219 -64.080  1.00  0.00           H  
ATOM   3963 3HD1 LEU B  66       8.606   2.797 -62.694  1.00  0.00           H  
ATOM   3964 1HD2 LEU B  66       7.635   0.072 -62.279  1.00  0.00           H  
ATOM   3965 2HD2 LEU B  66       7.945   1.250 -61.005  1.00  0.00           H  
ATOM   3966 3HD2 LEU B  66       6.362   0.462 -61.124  1.00  0.00           H  
ATOM   3967  N   LEU B  67       3.157   3.772 -62.838  1.00  0.00           N  
ATOM   3968  CA  LEU B  67       1.946   3.532 -63.611  1.00  0.00           C  
ATOM   3969  C   LEU B  67       1.693   4.703 -64.531  1.00  0.00           C  
ATOM   3970  O   LEU B  67       1.424   4.517 -65.726  1.00  0.00           O  
ATOM   3971  CB  LEU B  67       0.724   3.310 -62.699  1.00  0.00           C  
ATOM   3972  CG  LEU B  67      -0.699   3.217 -63.397  1.00  0.00           C  
ATOM   3973  CD1 LEU B  67      -0.759   2.086 -64.397  1.00  0.00           C  
ATOM   3974  CD2 LEU B  67      -1.756   2.998 -62.303  1.00  0.00           C  
ATOM   3975  H   LEU B  67       3.101   3.800 -61.817  1.00  0.00           H  
ATOM   3976  HA  LEU B  67       2.102   2.646 -64.217  1.00  0.00           H  
ATOM   3977 1HB  LEU B  67       0.885   2.390 -62.143  1.00  0.00           H  
ATOM   3978 2HB  LEU B  67       0.687   4.127 -61.980  1.00  0.00           H  
ATOM   3979  HG  LEU B  67      -0.910   4.148 -63.928  1.00  0.00           H  
ATOM   3980 1HD1 LEU B  67      -1.749   2.060 -64.850  1.00  0.00           H  
ATOM   3981 2HD1 LEU B  67      -0.017   2.232 -65.184  1.00  0.00           H  
ATOM   3982 3HD1 LEU B  67      -0.572   1.167 -63.887  1.00  0.00           H  
ATOM   3983 1HD2 LEU B  67      -2.733   2.939 -62.754  1.00  0.00           H  
ATOM   3984 2HD2 LEU B  67      -1.554   2.066 -61.771  1.00  0.00           H  
ATOM   3985 3HD2 LEU B  67      -1.724   3.827 -61.601  1.00  0.00           H  
ATOM   3986  N   GLY B  68       1.788   5.914 -63.973  1.00  0.00           N  
ATOM   3987  CA  GLY B  68       1.572   7.108 -64.754  1.00  0.00           C  
ATOM   3988  C   GLY B  68       2.529   7.196 -65.922  1.00  0.00           C  
ATOM   3989  O   GLY B  68       2.108   7.587 -67.009  1.00  0.00           O  
ATOM   3990  H   GLY B  68       1.966   5.999 -62.967  1.00  0.00           H  
ATOM   3991 1HA  GLY B  68       0.557   7.082 -65.121  1.00  0.00           H  
ATOM   3992 2HA  GLY B  68       1.681   7.984 -64.112  1.00  0.00           H  
ATOM   3993  N   GLU B  69       3.788   6.781 -65.725  1.00  0.00           N  
ATOM   3994  CA  GLU B  69       4.790   6.796 -66.788  1.00  0.00           C  
ATOM   3995  C   GLU B  69       4.410   5.880 -67.942  1.00  0.00           C  
ATOM   3996  O   GLU B  69       4.679   6.196 -69.110  1.00  0.00           O  
ATOM   3997  CB  GLU B  69       6.170   6.350 -66.294  1.00  0.00           C  
ATOM   3998  CG  GLU B  69       6.886   7.290 -65.373  1.00  0.00           C  
ATOM   3999  CD  GLU B  69       8.236   6.753 -64.979  1.00  0.00           C  
ATOM   4000  OE1 GLU B  69       9.173   7.007 -65.702  1.00  0.00           O  
ATOM   4001  OE2 GLU B  69       8.341   6.082 -63.977  1.00  0.00           O  
ATOM   4002  H   GLU B  69       4.050   6.526 -64.768  1.00  0.00           H  
ATOM   4003  HA  GLU B  69       4.873   7.807 -67.170  1.00  0.00           H  
ATOM   4004 1HB  GLU B  69       6.079   5.400 -65.778  1.00  0.00           H  
ATOM   4005 2HB  GLU B  69       6.811   6.186 -67.151  1.00  0.00           H  
ATOM   4006 1HG  GLU B  69       7.016   8.251 -65.868  1.00  0.00           H  
ATOM   4007 2HG  GLU B  69       6.288   7.448 -64.483  1.00  0.00           H  
ATOM   4008  N   LEU B  70       3.817   4.728 -67.637  1.00  0.00           N  
ATOM   4009  CA  LEU B  70       3.457   3.821 -68.710  1.00  0.00           C  
ATOM   4010  C   LEU B  70       2.330   4.461 -69.502  1.00  0.00           C  
ATOM   4011  O   LEU B  70       2.377   4.540 -70.732  1.00  0.00           O  
ATOM   4012  CB  LEU B  70       3.019   2.445 -68.150  1.00  0.00           C  
ATOM   4013  CG  LEU B  70       2.646   1.318 -69.172  1.00  0.00           C  
ATOM   4014  CD1 LEU B  70       3.845   0.995 -70.090  1.00  0.00           C  
ATOM   4015  CD2 LEU B  70       2.244   0.066 -68.390  1.00  0.00           C  
ATOM   4016  H   LEU B  70       3.659   4.483 -66.650  1.00  0.00           H  
ATOM   4017  HA  LEU B  70       4.317   3.704 -69.363  1.00  0.00           H  
ATOM   4018 1HB  LEU B  70       3.787   2.062 -67.508  1.00  0.00           H  
ATOM   4019 2HB  LEU B  70       2.137   2.616 -67.527  1.00  0.00           H  
ATOM   4020  HG  LEU B  70       1.825   1.644 -69.790  1.00  0.00           H  
ATOM   4021 1HD1 LEU B  70       3.571   0.212 -70.786  1.00  0.00           H  
ATOM   4022 2HD1 LEU B  70       4.135   1.876 -70.661  1.00  0.00           H  
ATOM   4023 3HD1 LEU B  70       4.688   0.662 -69.487  1.00  0.00           H  
ATOM   4024 1HD2 LEU B  70       1.978  -0.726 -69.081  1.00  0.00           H  
ATOM   4025 2HD2 LEU B  70       3.073  -0.260 -67.771  1.00  0.00           H  
ATOM   4026 3HD2 LEU B  70       1.393   0.292 -67.753  1.00  0.00           H  
ATOM   4027  N   ALA B  71       1.319   4.962 -68.785  1.00  0.00           N  
ATOM   4028  CA  ALA B  71       0.182   5.578 -69.448  1.00  0.00           C  
ATOM   4029  C   ALA B  71       0.611   6.792 -70.270  1.00  0.00           C  
ATOM   4030  O   ALA B  71       0.142   7.004 -71.399  1.00  0.00           O  
ATOM   4031  CB  ALA B  71      -0.825   5.992 -68.410  1.00  0.00           C  
ATOM   4032  H   ALA B  71       1.350   4.887 -67.761  1.00  0.00           H  
ATOM   4033  HA  ALA B  71      -0.262   4.847 -70.115  1.00  0.00           H  
ATOM   4034 1HB  ALA B  71      -1.673   6.424 -68.896  1.00  0.00           H  
ATOM   4035 2HB  ALA B  71      -1.129   5.123 -67.848  1.00  0.00           H  
ATOM   4036 3HB  ALA B  71      -0.376   6.716 -67.741  1.00  0.00           H  
ATOM   4037  N   TYR B  72       1.541   7.566 -69.721  1.00  0.00           N  
ATOM   4038  CA  TYR B  72       2.075   8.768 -70.327  1.00  0.00           C  
ATOM   4039  C   TYR B  72       2.732   8.456 -71.659  1.00  0.00           C  
ATOM   4040  O   TYR B  72       2.394   9.044 -72.686  1.00  0.00           O  
ATOM   4041  CB  TYR B  72       3.077   9.405 -69.356  1.00  0.00           C  
ATOM   4042  CG  TYR B  72       3.773  10.613 -69.837  1.00  0.00           C  
ATOM   4043  CD1 TYR B  72       3.186  11.863 -69.734  1.00  0.00           C  
ATOM   4044  CD2 TYR B  72       5.020  10.469 -70.397  1.00  0.00           C  
ATOM   4045  CE1 TYR B  72       3.859  12.959 -70.210  1.00  0.00           C  
ATOM   4046  CE2 TYR B  72       5.685  11.549 -70.865  1.00  0.00           C  
ATOM   4047  CZ  TYR B  72       5.123  12.786 -70.785  1.00  0.00           C  
ATOM   4048  OH  TYR B  72       5.822  13.841 -71.292  1.00  0.00           O  
ATOM   4049  H   TYR B  72       1.870   7.334 -68.785  1.00  0.00           H  
ATOM   4050  HA  TYR B  72       1.254   9.458 -70.511  1.00  0.00           H  
ATOM   4051 1HB  TYR B  72       2.587   9.654 -68.434  1.00  0.00           H  
ATOM   4052 2HB  TYR B  72       3.831   8.675 -69.114  1.00  0.00           H  
ATOM   4053  HD1 TYR B  72       2.201  11.971 -69.288  1.00  0.00           H  
ATOM   4054  HD2 TYR B  72       5.475   9.481 -70.469  1.00  0.00           H  
ATOM   4055  HE1 TYR B  72       3.404  13.939 -70.142  1.00  0.00           H  
ATOM   4056  HE2 TYR B  72       6.670  11.425 -71.315  1.00  0.00           H  
ATOM   4057  HH  TYR B  72       6.638  13.513 -71.687  1.00  0.00           H  
ATOM   4058  N   LYS B  73       3.665   7.498 -71.667  1.00  0.00           N  
ATOM   4059  CA  LYS B  73       4.366   7.142 -72.894  1.00  0.00           C  
ATOM   4060  C   LYS B  73       3.403   6.651 -73.973  1.00  0.00           C  
ATOM   4061  O   LYS B  73       3.591   6.924 -75.159  1.00  0.00           O  
ATOM   4062  CB  LYS B  73       5.460   6.117 -72.645  1.00  0.00           C  
ATOM   4063  CG  LYS B  73       6.298   5.831 -73.896  1.00  0.00           C  
ATOM   4064  CD  LYS B  73       7.477   4.948 -73.593  1.00  0.00           C  
ATOM   4065  CE  LYS B  73       8.288   4.663 -74.849  1.00  0.00           C  
ATOM   4066  NZ  LYS B  73       9.474   3.827 -74.552  1.00  0.00           N  
ATOM   4067  H   LYS B  73       3.908   7.019 -70.791  1.00  0.00           H  
ATOM   4068  HA  LYS B  73       4.845   8.042 -73.275  1.00  0.00           H  
ATOM   4069 1HB  LYS B  73       6.119   6.473 -71.852  1.00  0.00           H  
ATOM   4070 2HB  LYS B  73       5.008   5.180 -72.302  1.00  0.00           H  
ATOM   4071 1HG  LYS B  73       5.677   5.331 -74.642  1.00  0.00           H  
ATOM   4072 2HG  LYS B  73       6.651   6.772 -74.319  1.00  0.00           H  
ATOM   4073 1HD  LYS B  73       8.119   5.421 -72.847  1.00  0.00           H  
ATOM   4074 2HD  LYS B  73       7.122   4.000 -73.187  1.00  0.00           H  
ATOM   4075 1HE  LYS B  73       7.656   4.138 -75.562  1.00  0.00           H  
ATOM   4076 2HE  LYS B  73       8.617   5.602 -75.291  1.00  0.00           H  
ATOM   4077 1HZ  LYS B  73       9.989   3.636 -75.394  1.00  0.00           H  
ATOM   4078 2HZ  LYS B  73      10.069   4.298 -73.891  1.00  0.00           H  
ATOM   4079 3HZ  LYS B  73       9.156   2.942 -74.134  1.00  0.00           H  
ATOM   4080  N   LEU B  74       2.349   5.954 -73.550  1.00  0.00           N  
ATOM   4081  CA  LEU B  74       1.344   5.395 -74.443  1.00  0.00           C  
ATOM   4082  C   LEU B  74       0.327   6.442 -74.928  1.00  0.00           C  
ATOM   4083  O   LEU B  74      -0.575   6.114 -75.702  1.00  0.00           O  
ATOM   4084  CB  LEU B  74       0.584   4.287 -73.691  1.00  0.00           C  
ATOM   4085  CG  LEU B  74       1.383   3.009 -73.280  1.00  0.00           C  
ATOM   4086  CD1 LEU B  74       0.518   2.206 -72.339  1.00  0.00           C  
ATOM   4087  CD2 LEU B  74       1.728   2.164 -74.502  1.00  0.00           C  
ATOM   4088  H   LEU B  74       2.285   5.732 -72.548  1.00  0.00           H  
ATOM   4089  HA  LEU B  74       1.850   4.987 -75.312  1.00  0.00           H  
ATOM   4090 1HB  LEU B  74       0.184   4.724 -72.778  1.00  0.00           H  
ATOM   4091 2HB  LEU B  74      -0.255   3.968 -74.308  1.00  0.00           H  
ATOM   4092  HG  LEU B  74       2.300   3.289 -72.773  1.00  0.00           H  
ATOM   4093 1HD1 LEU B  74       1.038   1.320 -72.024  1.00  0.00           H  
ATOM   4094 2HD1 LEU B  74       0.290   2.811 -71.468  1.00  0.00           H  
ATOM   4095 3HD1 LEU B  74      -0.391   1.936 -72.845  1.00  0.00           H  
ATOM   4096 1HD2 LEU B  74       2.272   1.277 -74.187  1.00  0.00           H  
ATOM   4097 2HD2 LEU B  74       0.811   1.867 -75.012  1.00  0.00           H  
ATOM   4098 3HD2 LEU B  74       2.352   2.738 -75.183  1.00  0.00           H  
ATOM   4099  N   GLY B  75       0.442   7.692 -74.458  1.00  0.00           N  
ATOM   4100  CA  GLY B  75      -0.462   8.777 -74.829  1.00  0.00           C  
ATOM   4101  C   GLY B  75      -1.745   8.804 -74.004  1.00  0.00           C  
ATOM   4102  O   GLY B  75      -2.648   9.617 -74.247  1.00  0.00           O  
ATOM   4103  H   GLY B  75       1.213   7.929 -73.826  1.00  0.00           H  
ATOM   4104 1HA  GLY B  75       0.066   9.724 -74.705  1.00  0.00           H  
ATOM   4105 2HA  GLY B  75      -0.708   8.692 -75.887  1.00  0.00           H  
ATOM   4106  N   GLU B  76      -1.846   7.913 -73.026  1.00  0.00           N  
ATOM   4107  CA  GLU B  76      -3.036   7.831 -72.203  1.00  0.00           C  
ATOM   4108  C   GLU B  76      -2.851   8.799 -71.063  1.00  0.00           C  
ATOM   4109  O   GLU B  76      -2.602   8.423 -69.914  1.00  0.00           O  
ATOM   4110  CB  GLU B  76      -3.302   6.401 -71.720  1.00  0.00           C  
ATOM   4111  CG  GLU B  76      -4.615   6.217 -70.916  1.00  0.00           C  
ATOM   4112  CD  GLU B  76      -5.870   6.514 -71.721  1.00  0.00           C  
ATOM   4113  OE1 GLU B  76      -5.764   6.551 -72.931  1.00  0.00           O  
ATOM   4114  OE2 GLU B  76      -6.942   6.663 -71.142  1.00  0.00           O  
ATOM   4115  H   GLU B  76      -1.056   7.307 -72.816  1.00  0.00           H  
ATOM   4116  HA  GLU B  76      -3.892   8.153 -72.791  1.00  0.00           H  
ATOM   4117 1HB  GLU B  76      -3.348   5.733 -72.581  1.00  0.00           H  
ATOM   4118 2HB  GLU B  76      -2.480   6.065 -71.101  1.00  0.00           H  
ATOM   4119 1HG  GLU B  76      -4.663   5.192 -70.589  1.00  0.00           H  
ATOM   4120 2HG  GLU B  76      -4.602   6.849 -70.043  1.00  0.00           H  
ATOM   4121  N   TYR B  77      -2.991  10.070 -71.398  1.00  0.00           N  
ATOM   4122  CA  TYR B  77      -2.766  11.127 -70.443  1.00  0.00           C  
ATOM   4123  C   TYR B  77      -3.839  11.100 -69.373  1.00  0.00           C  
ATOM   4124  O   TYR B  77      -3.593  11.416 -68.220  1.00  0.00           O  
ATOM   4125  CB  TYR B  77      -2.678  12.464 -71.160  1.00  0.00           C  
ATOM   4126  CG  TYR B  77      -1.451  12.534 -72.056  1.00  0.00           C  
ATOM   4127  CD1 TYR B  77      -1.607  12.939 -73.363  1.00  0.00           C  
ATOM   4128  CD2 TYR B  77      -0.178  12.135 -71.603  1.00  0.00           C  
ATOM   4129  CE1 TYR B  77      -0.527  12.956 -74.210  1.00  0.00           C  
ATOM   4130  CE2 TYR B  77       0.885  12.154 -72.463  1.00  0.00           C  
ATOM   4131  CZ  TYR B  77       0.717  12.560 -73.753  1.00  0.00           C  
ATOM   4132  OH  TYR B  77       1.789  12.556 -74.612  1.00  0.00           O  
ATOM   4133  H   TYR B  77      -3.183  10.255 -72.389  1.00  0.00           H  
ATOM   4134  HA  TYR B  77      -1.828  10.934 -69.951  1.00  0.00           H  
ATOM   4135 1HB  TYR B  77      -3.558  12.595 -71.785  1.00  0.00           H  
ATOM   4136 2HB  TYR B  77      -2.660  13.282 -70.454  1.00  0.00           H  
ATOM   4137  HD1 TYR B  77      -2.588  13.238 -73.732  1.00  0.00           H  
ATOM   4138  HD2 TYR B  77      -0.015  11.801 -70.587  1.00  0.00           H  
ATOM   4139  HE1 TYR B  77      -0.655  13.272 -75.245  1.00  0.00           H  
ATOM   4140  HE2 TYR B  77       1.865  11.838 -72.130  1.00  0.00           H  
ATOM   4141  HH  TYR B  77       2.553  12.175 -74.168  1.00  0.00           H  
ATOM   4142  N   ARG B  78      -5.041  10.630 -69.704  1.00  0.00           N  
ATOM   4143  CA  ARG B  78      -6.093  10.565 -68.694  1.00  0.00           C  
ATOM   4144  C   ARG B  78      -5.582   9.807 -67.452  1.00  0.00           C  
ATOM   4145  O   ARG B  78      -5.743  10.267 -66.310  1.00  0.00           O  
ATOM   4146  CB  ARG B  78      -7.295   9.853 -69.281  1.00  0.00           C  
ATOM   4147  CG  ARG B  78      -8.548   9.801 -68.431  1.00  0.00           C  
ATOM   4148  CD  ARG B  78      -9.592   9.023 -69.150  1.00  0.00           C  
ATOM   4149  NE  ARG B  78      -9.279   7.582 -69.191  1.00  0.00           N  
ATOM   4150  CZ  ARG B  78      -9.608   6.696 -68.214  1.00  0.00           C  
ATOM   4151  NH1 ARG B  78     -10.285   7.072 -67.143  1.00  0.00           N  
ATOM   4152  NH2 ARG B  78      -9.292   5.432 -68.302  1.00  0.00           N  
ATOM   4153  H   ARG B  78      -5.239  10.364 -70.660  1.00  0.00           H  
ATOM   4154  HA  ARG B  78      -6.374  11.576 -68.407  1.00  0.00           H  
ATOM   4155 1HB  ARG B  78      -7.562  10.319 -70.225  1.00  0.00           H  
ATOM   4156 2HB  ARG B  78      -7.015   8.818 -69.507  1.00  0.00           H  
ATOM   4157 1HG  ARG B  78      -8.330   9.308 -67.480  1.00  0.00           H  
ATOM   4158 2HG  ARG B  78      -8.906  10.812 -68.248  1.00  0.00           H  
ATOM   4159 1HD  ARG B  78     -10.564   9.157 -68.674  1.00  0.00           H  
ATOM   4160 2HD  ARG B  78      -9.656   9.382 -70.178  1.00  0.00           H  
ATOM   4161  HE  ARG B  78      -8.725   7.228 -69.993  1.00  0.00           H  
ATOM   4162 1HH1 ARG B  78     -10.569   8.027 -67.013  1.00  0.00           H  
ATOM   4163 2HH1 ARG B  78     -10.526   6.350 -66.442  1.00  0.00           H  
ATOM   4164 1HH2 ARG B  78      -8.786   5.070 -69.104  1.00  0.00           H  
ATOM   4165 2HH2 ARG B  78      -9.605   4.811 -67.543  1.00  0.00           H  
ATOM   4166  N   ILE B  79      -4.946   8.658 -67.691  1.00  0.00           N  
ATOM   4167  CA  ILE B  79      -4.372   7.861 -66.625  1.00  0.00           C  
ATOM   4168  C   ILE B  79      -3.088   8.480 -66.133  1.00  0.00           C  
ATOM   4169  O   ILE B  79      -2.872   8.546 -64.926  1.00  0.00           O  
ATOM   4170  CB  ILE B  79      -4.191   6.376 -66.980  1.00  0.00           C  
ATOM   4171  CG1 ILE B  79      -5.616   5.774 -67.135  1.00  0.00           C  
ATOM   4172  CG2 ILE B  79      -3.269   5.631 -65.930  1.00  0.00           C  
ATOM   4173  CD1 ILE B  79      -5.675   4.386 -67.637  1.00  0.00           C  
ATOM   4174  H   ILE B  79      -4.838   8.351 -68.651  1.00  0.00           H  
ATOM   4175  HA  ILE B  79      -5.073   7.879 -65.795  1.00  0.00           H  
ATOM   4176  HB  ILE B  79      -3.732   6.307 -67.952  1.00  0.00           H  
ATOM   4177 1HG1 ILE B  79      -6.130   5.820 -66.197  1.00  0.00           H  
ATOM   4178 2HG1 ILE B  79      -6.160   6.397 -67.849  1.00  0.00           H  
ATOM   4179 1HG2 ILE B  79      -3.149   4.586 -66.201  1.00  0.00           H  
ATOM   4180 2HG2 ILE B  79      -2.284   6.092 -65.890  1.00  0.00           H  
ATOM   4181 3HG2 ILE B  79      -3.698   5.697 -64.972  1.00  0.00           H  
ATOM   4182 1HD1 ILE B  79      -6.712   4.084 -67.732  1.00  0.00           H  
ATOM   4183 2HD1 ILE B  79      -5.196   4.314 -68.597  1.00  0.00           H  
ATOM   4184 3HD1 ILE B  79      -5.188   3.738 -66.929  1.00  0.00           H  
ATOM   4185  N   ALA B  80      -2.213   8.949 -67.022  1.00  0.00           N  
ATOM   4186  CA  ALA B  80      -0.962   9.504 -66.528  1.00  0.00           C  
ATOM   4187  C   ALA B  80      -1.209  10.594 -65.509  1.00  0.00           C  
ATOM   4188  O   ALA B  80      -0.544  10.636 -64.474  1.00  0.00           O  
ATOM   4189  CB  ALA B  80      -0.148  10.087 -67.656  1.00  0.00           C  
ATOM   4190  H   ALA B  80      -2.394   8.887 -68.028  1.00  0.00           H  
ATOM   4191  HA  ALA B  80      -0.404   8.711 -66.068  1.00  0.00           H  
ATOM   4192 1HB  ALA B  80       0.784  10.462 -67.262  1.00  0.00           H  
ATOM   4193 2HB  ALA B  80       0.035   9.318 -68.378  1.00  0.00           H  
ATOM   4194 3HB  ALA B  80      -0.695  10.891 -68.102  1.00  0.00           H  
ATOM   4195  N   ILE B  81      -2.211  11.437 -65.754  1.00  0.00           N  
ATOM   4196  CA  ILE B  81      -2.540  12.504 -64.846  1.00  0.00           C  
ATOM   4197  C   ILE B  81      -3.046  11.954 -63.524  1.00  0.00           C  
ATOM   4198  O   ILE B  81      -2.544  12.352 -62.475  1.00  0.00           O  
ATOM   4199  CB  ILE B  81      -3.568  13.460 -65.500  1.00  0.00           C  
ATOM   4200  CG1 ILE B  81      -2.842  14.211 -66.671  1.00  0.00           C  
ATOM   4201  CG2 ILE B  81      -4.198  14.423 -64.458  1.00  0.00           C  
ATOM   4202  CD1 ILE B  81      -3.737  14.960 -67.629  1.00  0.00           C  
ATOM   4203  H   ILE B  81      -2.727  11.344 -66.630  1.00  0.00           H  
ATOM   4204  HA  ILE B  81      -1.638  13.070 -64.646  1.00  0.00           H  
ATOM   4205  HB  ILE B  81      -4.361  12.859 -65.951  1.00  0.00           H  
ATOM   4206 1HG1 ILE B  81      -2.148  14.924 -66.249  1.00  0.00           H  
ATOM   4207 2HG1 ILE B  81      -2.281  13.481 -67.243  1.00  0.00           H  
ATOM   4208 1HG2 ILE B  81      -4.921  15.063 -64.949  1.00  0.00           H  
ATOM   4209 2HG2 ILE B  81      -4.709  13.858 -63.684  1.00  0.00           H  
ATOM   4210 3HG2 ILE B  81      -3.440  15.026 -64.009  1.00  0.00           H  
ATOM   4211 1HD1 ILE B  81      -3.131  15.438 -68.399  1.00  0.00           H  
ATOM   4212 2HD1 ILE B  81      -4.425  14.259 -68.092  1.00  0.00           H  
ATOM   4213 3HD1 ILE B  81      -4.296  15.718 -67.106  1.00  0.00           H  
ATOM   4214  N   ARG B  82      -4.018  11.038 -63.541  1.00  0.00           N  
ATOM   4215  CA  ARG B  82      -4.495  10.513 -62.264  1.00  0.00           C  
ATOM   4216  C   ARG B  82      -3.413   9.778 -61.478  1.00  0.00           C  
ATOM   4217  O   ARG B  82      -3.311   9.940 -60.261  1.00  0.00           O  
ATOM   4218  CB  ARG B  82      -5.682   9.604 -62.477  1.00  0.00           C  
ATOM   4219  CG  ARG B  82      -6.964  10.339 -62.852  1.00  0.00           C  
ATOM   4220  CD  ARG B  82      -8.050   9.399 -63.143  1.00  0.00           C  
ATOM   4221  NE  ARG B  82      -8.400   8.596 -61.965  1.00  0.00           N  
ATOM   4222  CZ  ARG B  82      -8.964   7.374 -62.016  1.00  0.00           C  
ATOM   4223  NH1 ARG B  82      -9.254   6.847 -63.193  1.00  0.00           N  
ATOM   4224  NH2 ARG B  82      -9.189   6.704 -60.896  1.00  0.00           N  
ATOM   4225  H   ARG B  82      -4.427  10.738 -64.432  1.00  0.00           H  
ATOM   4226  HA  ARG B  82      -4.830  11.356 -61.668  1.00  0.00           H  
ATOM   4227 1HB  ARG B  82      -5.455   8.904 -63.282  1.00  0.00           H  
ATOM   4228 2HB  ARG B  82      -5.861   9.020 -61.574  1.00  0.00           H  
ATOM   4229 1HG  ARG B  82      -7.269  10.985 -62.031  1.00  0.00           H  
ATOM   4230 2HG  ARG B  82      -6.781  10.941 -63.745  1.00  0.00           H  
ATOM   4231 1HD  ARG B  82      -8.935   9.950 -63.464  1.00  0.00           H  
ATOM   4232 2HD  ARG B  82      -7.717   8.735 -63.943  1.00  0.00           H  
ATOM   4233  HE  ARG B  82      -8.184   8.977 -61.045  1.00  0.00           H  
ATOM   4234 1HH1 ARG B  82      -9.065   7.359 -64.035  1.00  0.00           H  
ATOM   4235 2HH1 ARG B  82      -9.627   5.893 -63.275  1.00  0.00           H  
ATOM   4236 1HH2 ARG B  82      -8.933   7.117 -59.979  1.00  0.00           H  
ATOM   4237 2HH2 ARG B  82      -9.576   5.772 -60.923  1.00  0.00           H  
ATOM   4238  N   ALA B  83      -2.616   8.964 -62.161  1.00  0.00           N  
ATOM   4239  CA  ALA B  83      -1.566   8.194 -61.514  1.00  0.00           C  
ATOM   4240  C   ALA B  83      -0.500   9.114 -60.910  1.00  0.00           C  
ATOM   4241  O   ALA B  83      -0.040   8.887 -59.784  1.00  0.00           O  
ATOM   4242  CB  ALA B  83      -0.974   7.249 -62.522  1.00  0.00           C  
ATOM   4243  H   ALA B  83      -2.749   8.878 -63.168  1.00  0.00           H  
ATOM   4244  HA  ALA B  83      -2.009   7.620 -60.704  1.00  0.00           H  
ATOM   4245 1HB  ALA B  83      -0.219   6.654 -62.067  1.00  0.00           H  
ATOM   4246 2HB  ALA B  83      -1.730   6.599 -62.939  1.00  0.00           H  
ATOM   4247 3HB  ALA B  83      -0.563   7.856 -63.302  1.00  0.00           H  
ATOM   4248  N   TYR B  84      -0.141  10.190 -61.627  1.00  0.00           N  
ATOM   4249  CA  TYR B  84       0.820  11.150 -61.119  1.00  0.00           C  
ATOM   4250  C   TYR B  84       0.228  11.874 -59.919  1.00  0.00           C  
ATOM   4251  O   TYR B  84       0.930  12.080 -58.930  1.00  0.00           O  
ATOM   4252  CB  TYR B  84       1.223  12.158 -62.199  1.00  0.00           C  
ATOM   4253  CG  TYR B  84       2.111  11.622 -63.350  1.00  0.00           C  
ATOM   4254  CD1 TYR B  84       2.015  12.214 -64.604  1.00  0.00           C  
ATOM   4255  CD2 TYR B  84       2.999  10.568 -63.169  1.00  0.00           C  
ATOM   4256  CE1 TYR B  84       2.791  11.764 -65.643  1.00  0.00           C  
ATOM   4257  CE2 TYR B  84       3.775  10.130 -64.212  1.00  0.00           C  
ATOM   4258  CZ  TYR B  84       3.679  10.715 -65.434  1.00  0.00           C  
ATOM   4259  OH  TYR B  84       4.481  10.273 -66.451  1.00  0.00           O  
ATOM   4260  H   TYR B  84      -0.498  10.320 -62.577  1.00  0.00           H  
ATOM   4261  HA  TYR B  84       1.694  10.619 -60.758  1.00  0.00           H  
ATOM   4262 1HB  TYR B  84       0.312  12.542 -62.649  1.00  0.00           H  
ATOM   4263 2HB  TYR B  84       1.737  13.004 -61.738  1.00  0.00           H  
ATOM   4264  HD1 TYR B  84       1.322  13.029 -64.757  1.00  0.00           H  
ATOM   4265  HD2 TYR B  84       3.099  10.081 -62.220  1.00  0.00           H  
ATOM   4266  HE1 TYR B  84       2.709  12.236 -66.623  1.00  0.00           H  
ATOM   4267  HE2 TYR B  84       4.473   9.303 -64.059  1.00  0.00           H  
ATOM   4268  HH  TYR B  84       5.117   9.636 -66.104  1.00  0.00           H  
ATOM   4269  N   ARG B  85      -1.067  12.233 -59.975  1.00  0.00           N  
ATOM   4270  CA  ARG B  85      -1.691  12.895 -58.839  1.00  0.00           C  
ATOM   4271  C   ARG B  85      -1.638  12.008 -57.600  1.00  0.00           C  
ATOM   4272  O   ARG B  85      -1.352  12.503 -56.509  1.00  0.00           O  
ATOM   4273  CB  ARG B  85      -3.145  13.246 -59.113  1.00  0.00           C  
ATOM   4274  CG  ARG B  85      -3.419  14.398 -60.078  1.00  0.00           C  
ATOM   4275  CD  ARG B  85      -4.881  14.491 -60.319  1.00  0.00           C  
ATOM   4276  NE  ARG B  85      -5.261  15.586 -61.188  1.00  0.00           N  
ATOM   4277  CZ  ARG B  85      -6.506  15.748 -61.706  1.00  0.00           C  
ATOM   4278  NH1 ARG B  85      -7.456  14.875 -61.433  1.00  0.00           N  
ATOM   4279  NH2 ARG B  85      -6.779  16.782 -62.482  1.00  0.00           N  
ATOM   4280  H   ARG B  85      -1.605  12.082 -60.834  1.00  0.00           H  
ATOM   4281  HA  ARG B  85      -1.148  13.816 -58.635  1.00  0.00           H  
ATOM   4282 1HB  ARG B  85      -3.645  12.371 -59.514  1.00  0.00           H  
ATOM   4283 2HB  ARG B  85      -3.634  13.489 -58.171  1.00  0.00           H  
ATOM   4284 1HG  ARG B  85      -3.083  15.332 -59.634  1.00  0.00           H  
ATOM   4285 2HG  ARG B  85      -2.909  14.245 -61.020  1.00  0.00           H  
ATOM   4286 1HD  ARG B  85      -5.205  13.564 -60.782  1.00  0.00           H  
ATOM   4287 2HD  ARG B  85      -5.391  14.619 -59.365  1.00  0.00           H  
ATOM   4288  HE  ARG B  85      -4.559  16.277 -61.409  1.00  0.00           H  
ATOM   4289 1HH1 ARG B  85      -7.264  14.082 -60.841  1.00  0.00           H  
ATOM   4290 2HH1 ARG B  85      -8.382  14.999 -61.819  1.00  0.00           H  
ATOM   4291 1HH2 ARG B  85      -6.064  17.466 -62.703  1.00  0.00           H  
ATOM   4292 2HH2 ARG B  85      -7.705  16.898 -62.865  1.00  0.00           H  
ATOM   4293  N   ILE B  86      -1.885  10.699 -57.759  1.00  0.00           N  
ATOM   4294  CA  ILE B  86      -1.834   9.789 -56.620  1.00  0.00           C  
ATOM   4295  C   ILE B  86      -0.426   9.759 -56.054  1.00  0.00           C  
ATOM   4296  O   ILE B  86      -0.252   9.808 -54.825  1.00  0.00           O  
ATOM   4297  CB  ILE B  86      -2.305   8.363 -56.971  1.00  0.00           C  
ATOM   4298  CG1 ILE B  86      -3.827   8.396 -57.292  1.00  0.00           C  
ATOM   4299  CG2 ILE B  86      -2.002   7.407 -55.764  1.00  0.00           C  
ATOM   4300  CD1 ILE B  86      -4.383   7.140 -57.953  1.00  0.00           C  
ATOM   4301  H   ILE B  86      -2.170  10.358 -58.685  1.00  0.00           H  
ATOM   4302  HA  ILE B  86      -2.498  10.173 -55.848  1.00  0.00           H  
ATOM   4303  HB  ILE B  86      -1.792   8.019 -57.867  1.00  0.00           H  
ATOM   4304 1HG1 ILE B  86      -4.379   8.564 -56.368  1.00  0.00           H  
ATOM   4305 2HG1 ILE B  86      -4.016   9.233 -57.958  1.00  0.00           H  
ATOM   4306 1HG2 ILE B  86      -2.334   6.414 -55.986  1.00  0.00           H  
ATOM   4307 2HG2 ILE B  86      -0.936   7.373 -55.556  1.00  0.00           H  
ATOM   4308 3HG2 ILE B  86      -2.529   7.761 -54.874  1.00  0.00           H  
ATOM   4309 1HD1 ILE B  86      -5.444   7.283 -58.147  1.00  0.00           H  
ATOM   4310 2HD1 ILE B  86      -3.865   6.976 -58.893  1.00  0.00           H  
ATOM   4311 3HD1 ILE B  86      -4.256   6.282 -57.310  1.00  0.00           H  
ATOM   4312  N   ALA B  87       0.582   9.656 -56.931  1.00  0.00           N  
ATOM   4313  CA  ALA B  87       1.954   9.625 -56.462  1.00  0.00           C  
ATOM   4314  C   ALA B  87       2.281  10.856 -55.656  1.00  0.00           C  
ATOM   4315  O   ALA B  87       2.898  10.748 -54.596  1.00  0.00           O  
ATOM   4316  CB  ALA B  87       2.915   9.569 -57.635  1.00  0.00           C  
ATOM   4317  H   ALA B  87       0.380   9.570 -57.933  1.00  0.00           H  
ATOM   4318  HA  ALA B  87       2.074   8.757 -55.836  1.00  0.00           H  
ATOM   4319 1HB  ALA B  87       3.938   9.528 -57.262  1.00  0.00           H  
ATOM   4320 2HB  ALA B  87       2.710   8.712 -58.220  1.00  0.00           H  
ATOM   4321 3HB  ALA B  87       2.789  10.456 -58.250  1.00  0.00           H  
ATOM   4322  N   LEU B  88       1.816  12.005 -56.144  1.00  0.00           N  
ATOM   4323  CA  LEU B  88       2.025  13.287 -55.516  1.00  0.00           C  
ATOM   4324  C   LEU B  88       1.283  13.424 -54.186  1.00  0.00           C  
ATOM   4325  O   LEU B  88       1.774  14.063 -53.262  1.00  0.00           O  
ATOM   4326  CB  LEU B  88       1.699  14.376 -56.534  1.00  0.00           C  
ATOM   4327  CG  LEU B  88       2.730  14.452 -57.751  1.00  0.00           C  
ATOM   4328  CD1 LEU B  88       2.181  15.354 -58.817  1.00  0.00           C  
ATOM   4329  CD2 LEU B  88       4.082  14.993 -57.256  1.00  0.00           C  
ATOM   4330  H   LEU B  88       1.336  11.987 -57.047  1.00  0.00           H  
ATOM   4331  HA  LEU B  88       3.062  13.364 -55.299  1.00  0.00           H  
ATOM   4332 1HB  LEU B  88       0.712  14.179 -56.940  1.00  0.00           H  
ATOM   4333 2HB  LEU B  88       1.688  15.342 -56.033  1.00  0.00           H  
ATOM   4334  HG  LEU B  88       2.872  13.467 -58.186  1.00  0.00           H  
ATOM   4335 1HD1 LEU B  88       2.886  15.408 -59.651  1.00  0.00           H  
ATOM   4336 2HD1 LEU B  88       1.232  14.955 -59.169  1.00  0.00           H  
ATOM   4337 3HD1 LEU B  88       2.032  16.330 -58.410  1.00  0.00           H  
ATOM   4338 1HD2 LEU B  88       4.771  15.081 -58.083  1.00  0.00           H  
ATOM   4339 2HD2 LEU B  88       3.926  15.951 -56.827  1.00  0.00           H  
ATOM   4340 3HD2 LEU B  88       4.516  14.345 -56.513  1.00  0.00           H  
ATOM   4341  N   LYS B  89       0.098  12.828 -54.058  1.00  0.00           N  
ATOM   4342  CA  LYS B  89      -0.587  12.885 -52.769  1.00  0.00           C  
ATOM   4343  C   LYS B  89       0.255  12.189 -51.695  1.00  0.00           C  
ATOM   4344  O   LYS B  89       0.391  12.693 -50.579  1.00  0.00           O  
ATOM   4345  CB  LYS B  89      -1.976  12.238 -52.834  1.00  0.00           C  
ATOM   4346  CG  LYS B  89      -3.024  13.040 -53.604  1.00  0.00           C  
ATOM   4347  CD  LYS B  89      -4.366  12.310 -53.646  1.00  0.00           C  
ATOM   4348  CE  LYS B  89      -5.407  13.096 -54.438  1.00  0.00           C  
ATOM   4349  NZ  LYS B  89      -6.723  12.390 -54.491  1.00  0.00           N  
ATOM   4350  H   LYS B  89      -0.329  12.374 -54.870  1.00  0.00           H  
ATOM   4351  HA  LYS B  89      -0.702  13.928 -52.482  1.00  0.00           H  
ATOM   4352 1HB  LYS B  89      -1.889  11.263 -53.316  1.00  0.00           H  
ATOM   4353 2HB  LYS B  89      -2.346  12.071 -51.824  1.00  0.00           H  
ATOM   4354 1HG  LYS B  89      -3.160  14.002 -53.115  1.00  0.00           H  
ATOM   4355 2HG  LYS B  89      -2.680  13.220 -54.611  1.00  0.00           H  
ATOM   4356 1HD  LYS B  89      -4.232  11.334 -54.115  1.00  0.00           H  
ATOM   4357 2HD  LYS B  89      -4.730  12.160 -52.630  1.00  0.00           H  
ATOM   4358 1HE  LYS B  89      -5.546  14.073 -53.977  1.00  0.00           H  
ATOM   4359 2HE  LYS B  89      -5.041  13.237 -55.457  1.00  0.00           H  
ATOM   4360 1HZ  LYS B  89      -7.381  12.941 -55.026  1.00  0.00           H  
ATOM   4361 2HZ  LYS B  89      -6.613  11.484 -54.930  1.00  0.00           H  
ATOM   4362 3HZ  LYS B  89      -7.078  12.265 -53.553  1.00  0.00           H  
ATOM   4363  N   HIS B  90       0.854  11.037 -52.049  1.00  0.00           N  
ATOM   4364  CA  HIS B  90       1.711  10.312 -51.106  1.00  0.00           C  
ATOM   4365  C   HIS B  90       3.133  10.926 -51.004  1.00  0.00           C  
ATOM   4366  O   HIS B  90       3.765  10.873 -49.941  1.00  0.00           O  
ATOM   4367  CB  HIS B  90       1.813   8.839 -51.516  1.00  0.00           C  
ATOM   4368  CG  HIS B  90       0.611   8.027 -51.145  1.00  0.00           C  
ATOM   4369  ND1 HIS B  90       0.320   7.682 -49.842  1.00  0.00           N  
ATOM   4370  CD2 HIS B  90      -0.372   7.490 -51.906  1.00  0.00           C  
ATOM   4371  CE1 HIS B  90      -0.793   6.969 -49.817  1.00  0.00           C  
ATOM   4372  NE2 HIS B  90      -1.232   6.838 -51.056  1.00  0.00           N  
ATOM   4373  H   HIS B  90       0.643  10.646 -52.979  1.00  0.00           H  
ATOM   4374  HA  HIS B  90       1.275  10.377 -50.118  1.00  0.00           H  
ATOM   4375 1HB  HIS B  90       1.951   8.770 -52.596  1.00  0.00           H  
ATOM   4376 2HB  HIS B  90       2.687   8.390 -51.045  1.00  0.00           H  
ATOM   4377  HD1 HIS B  90       0.812   7.986 -49.026  1.00  0.00           H  
ATOM   4378  HD2 HIS B  90      -0.565   7.496 -52.979  1.00  0.00           H  
ATOM   4379  HE1 HIS B  90      -1.194   6.599 -48.874  1.00  0.00           H  
ATOM   4380  N   ASP B  91       3.622  11.522 -52.092  1.00  0.00           N  
ATOM   4381  CA  ASP B  91       4.923  12.178 -52.146  1.00  0.00           C  
ATOM   4382  C   ASP B  91       4.845  13.403 -53.069  1.00  0.00           C  
ATOM   4383  O   ASP B  91       5.068  13.273 -54.277  1.00  0.00           O  
ATOM   4384  CB  ASP B  91       6.014  11.253 -52.662  1.00  0.00           C  
ATOM   4385  CG  ASP B  91       7.411  11.932 -52.658  1.00  0.00           C  
ATOM   4386  OD1 ASP B  91       7.495  13.177 -52.580  1.00  0.00           O  
ATOM   4387  OD2 ASP B  91       8.394  11.205 -52.719  1.00  0.00           O  
ATOM   4388  H   ASP B  91       3.076  11.486 -52.944  1.00  0.00           H  
ATOM   4389  HA  ASP B  91       5.206  12.461 -51.141  1.00  0.00           H  
ATOM   4390 1HB  ASP B  91       6.053  10.355 -52.032  1.00  0.00           H  
ATOM   4391 2HB  ASP B  91       5.767  10.939 -53.676  1.00  0.00           H  
ATOM   4392  N   PRO B  92       4.621  14.619 -52.528  1.00  0.00           N  
ATOM   4393  CA  PRO B  92       4.388  15.846 -53.255  1.00  0.00           C  
ATOM   4394  C   PRO B  92       5.646  16.554 -53.731  1.00  0.00           C  
ATOM   4395  O   PRO B  92       5.562  17.706 -54.170  1.00  0.00           O  
ATOM   4396  CB  PRO B  92       3.639  16.688 -52.216  1.00  0.00           C  
ATOM   4397  CG  PRO B  92       4.247  16.269 -50.901  1.00  0.00           C  
ATOM   4398  CD  PRO B  92       4.533  14.773 -51.057  1.00  0.00           C  
ATOM   4399  HA  PRO B  92       3.732  15.628 -54.108  1.00  0.00           H  
ATOM   4400 1HB  PRO B  92       3.764  17.759 -52.430  1.00  0.00           H  
ATOM   4401 2HB  PRO B  92       2.557  16.466 -52.273  1.00  0.00           H  
ATOM   4402 1HG  PRO B  92       5.151  16.861 -50.707  1.00  0.00           H  
ATOM   4403 2HG  PRO B  92       3.544  16.483 -50.082  1.00  0.00           H  
ATOM   4404 1HD  PRO B  92       5.496  14.539 -50.582  1.00  0.00           H  
ATOM   4405 2HD  PRO B  92       3.690  14.172 -50.654  1.00  0.00           H  
ATOM   4406  N   ASN B  93       6.816  15.922 -53.630  1.00  0.00           N  
ATOM   4407  CA  ASN B  93       8.010  16.635 -54.053  1.00  0.00           C  
ATOM   4408  C   ASN B  93       8.761  15.813 -55.074  1.00  0.00           C  
ATOM   4409  O   ASN B  93       9.989  15.708 -55.051  1.00  0.00           O  
ATOM   4410  CB  ASN B  93       8.900  16.929 -52.862  1.00  0.00           C  
ATOM   4411  CG  ASN B  93       8.259  17.845 -51.853  1.00  0.00           C  
ATOM   4412  OD1 ASN B  93       8.052  19.042 -52.089  1.00  0.00           O  
ATOM   4413  ND2 ASN B  93       7.956  17.306 -50.702  1.00  0.00           N  
ATOM   4414  H   ASN B  93       6.922  14.955 -53.260  1.00  0.00           H  
ATOM   4415  HA  ASN B  93       7.722  17.570 -54.525  1.00  0.00           H  
ATOM   4416 1HB  ASN B  93       9.137  15.984 -52.365  1.00  0.00           H  
ATOM   4417 2HB  ASN B  93       9.833  17.363 -53.194  1.00  0.00           H  
ATOM   4418 1HD2 ASN B  93       7.538  17.860 -49.984  1.00  0.00           H  
ATOM   4419 2HD2 ASN B  93       8.146  16.338 -50.542  1.00  0.00           H  
ATOM   4420  N   ASN B  94       8.016  15.296 -56.030  1.00  0.00           N  
ATOM   4421  CA  ASN B  94       8.555  14.516 -57.116  1.00  0.00           C  
ATOM   4422  C   ASN B  94       8.622  15.402 -58.347  1.00  0.00           C  
ATOM   4423  O   ASN B  94       7.614  15.597 -59.028  1.00  0.00           O  
ATOM   4424  CB  ASN B  94       7.699  13.272 -57.310  1.00  0.00           C  
ATOM   4425  CG  ASN B  94       8.200  12.321 -58.346  1.00  0.00           C  
ATOM   4426  OD1 ASN B  94       8.855  12.719 -59.314  1.00  0.00           O  
ATOM   4427  ND2 ASN B  94       7.922  11.052 -58.157  1.00  0.00           N  
ATOM   4428  H   ASN B  94       7.011  15.419 -55.977  1.00  0.00           H  
ATOM   4429  HA  ASN B  94       9.572  14.211 -56.864  1.00  0.00           H  
ATOM   4430 1HB  ASN B  94       7.634  12.741 -56.356  1.00  0.00           H  
ATOM   4431 2HB  ASN B  94       6.693  13.569 -57.565  1.00  0.00           H  
ATOM   4432 1HD2 ASN B  94       8.253  10.358 -58.805  1.00  0.00           H  
ATOM   4433 2HD2 ASN B  94       7.394  10.772 -57.353  1.00  0.00           H  
ATOM   4434  N   ALA B  95       9.791  16.005 -58.603  1.00  0.00           N  
ATOM   4435  CA  ALA B  95       9.891  16.963 -59.700  1.00  0.00           C  
ATOM   4436  C   ALA B  95       9.560  16.319 -61.030  1.00  0.00           C  
ATOM   4437  O   ALA B  95       8.946  16.954 -61.889  1.00  0.00           O  
ATOM   4438  CB  ALA B  95      11.274  17.582 -59.757  1.00  0.00           C  
ATOM   4439  H   ALA B  95      10.598  15.808 -58.022  1.00  0.00           H  
ATOM   4440  HA  ALA B  95       9.162  17.747 -59.524  1.00  0.00           H  
ATOM   4441 1HB  ALA B  95      11.313  18.322 -60.562  1.00  0.00           H  
ATOM   4442 2HB  ALA B  95      11.495  18.063 -58.818  1.00  0.00           H  
ATOM   4443 3HB  ALA B  95      12.012  16.805 -59.944  1.00  0.00           H  
ATOM   4444  N   GLU B  96       9.964  15.061 -61.210  1.00  0.00           N  
ATOM   4445  CA  GLU B  96       9.697  14.386 -62.467  1.00  0.00           C  
ATOM   4446  C   GLU B  96       8.200  14.191 -62.672  1.00  0.00           C  
ATOM   4447  O   GLU B  96       7.699  14.422 -63.778  1.00  0.00           O  
ATOM   4448  CB  GLU B  96      10.444  13.057 -62.532  1.00  0.00           C  
ATOM   4449  CG  GLU B  96      11.973  13.204 -62.667  1.00  0.00           C  
ATOM   4450  CD  GLU B  96      12.708  11.886 -62.631  1.00  0.00           C  
ATOM   4451  OE1 GLU B  96      12.137  10.932 -62.171  1.00  0.00           O  
ATOM   4452  OE2 GLU B  96      13.835  11.839 -63.064  1.00  0.00           O  
ATOM   4453  H   GLU B  96      10.468  14.584 -60.471  1.00  0.00           H  
ATOM   4454  HA  GLU B  96      10.065  15.014 -63.277  1.00  0.00           H  
ATOM   4455 1HB  GLU B  96      10.225  12.465 -61.643  1.00  0.00           H  
ATOM   4456 2HB  GLU B  96      10.094  12.499 -63.391  1.00  0.00           H  
ATOM   4457 1HG  GLU B  96      12.192  13.701 -63.610  1.00  0.00           H  
ATOM   4458 2HG  GLU B  96      12.336  13.841 -61.862  1.00  0.00           H  
ATOM   4459  N   ALA B  97       7.474  13.811 -61.610  1.00  0.00           N  
ATOM   4460  CA  ALA B  97       6.027  13.663 -61.707  1.00  0.00           C  
ATOM   4461  C   ALA B  97       5.383  14.992 -62.027  1.00  0.00           C  
ATOM   4462  O   ALA B  97       4.496  15.058 -62.875  1.00  0.00           O  
ATOM   4463  CB  ALA B  97       5.445  13.113 -60.427  1.00  0.00           C  
ATOM   4464  H   ALA B  97       7.964  13.576 -60.742  1.00  0.00           H  
ATOM   4465  HA  ALA B  97       5.802  12.988 -62.524  1.00  0.00           H  
ATOM   4466 1HB  ALA B  97       4.366  13.004 -60.527  1.00  0.00           H  
ATOM   4467 2HB  ALA B  97       5.883  12.158 -60.199  1.00  0.00           H  
ATOM   4468 3HB  ALA B  97       5.668  13.803 -59.641  1.00  0.00           H  
ATOM   4469  N   TRP B  98       5.858  16.076 -61.402  1.00  0.00           N  
ATOM   4470  CA  TRP B  98       5.259  17.376 -61.666  1.00  0.00           C  
ATOM   4471  C   TRP B  98       5.486  17.777 -63.129  1.00  0.00           C  
ATOM   4472  O   TRP B  98       4.564  18.248 -63.802  1.00  0.00           O  
ATOM   4473  CB  TRP B  98       5.840  18.456 -60.744  1.00  0.00           C  
ATOM   4474  CG  TRP B  98       5.375  18.432 -59.300  1.00  0.00           C  
ATOM   4475  CD1 TRP B  98       6.132  18.175 -58.201  1.00  0.00           C  
ATOM   4476  CD2 TRP B  98       4.049  18.673 -58.811  1.00  0.00           C  
ATOM   4477  NE1 TRP B  98       5.361  18.266 -57.064  1.00  0.00           N  
ATOM   4478  CE2 TRP B  98       4.097  18.559 -57.420  1.00  0.00           C  
ATOM   4479  CE3 TRP B  98       2.855  18.964 -59.420  1.00  0.00           C  
ATOM   4480  CZ2 TRP B  98       2.978  18.728 -56.635  1.00  0.00           C  
ATOM   4481  CZ3 TRP B  98       1.725  19.123 -58.627  1.00  0.00           C  
ATOM   4482  CH2 TRP B  98       1.786  19.008 -57.277  1.00  0.00           C  
ATOM   4483  H   TRP B  98       6.592  15.977 -60.693  1.00  0.00           H  
ATOM   4484  HA  TRP B  98       4.190  17.302 -61.488  1.00  0.00           H  
ATOM   4485 1HB  TRP B  98       6.917  18.345 -60.724  1.00  0.00           H  
ATOM   4486 2HB  TRP B  98       5.620  19.439 -61.152  1.00  0.00           H  
ATOM   4487  HD1 TRP B  98       7.175  17.940 -58.223  1.00  0.00           H  
ATOM   4488  HE1 TRP B  98       5.649  18.122 -56.069  1.00  0.00           H  
ATOM   4489  HE3 TRP B  98       2.804  19.052 -60.499  1.00  0.00           H  
ATOM   4490  HZ2 TRP B  98       3.021  18.630 -55.546  1.00  0.00           H  
ATOM   4491  HZ3 TRP B  98       0.783  19.334 -59.107  1.00  0.00           H  
ATOM   4492  HH2 TRP B  98       0.880  19.135 -56.690  1.00  0.00           H  
ATOM   4493  N   TYR B  99       6.696  17.544 -63.637  1.00  0.00           N  
ATOM   4494  CA  TYR B  99       7.020  17.856 -65.018  1.00  0.00           C  
ATOM   4495  C   TYR B  99       6.174  17.073 -66.014  1.00  0.00           C  
ATOM   4496  O   TYR B  99       5.625  17.665 -66.946  1.00  0.00           O  
ATOM   4497  CB  TYR B  99       8.507  17.662 -65.300  1.00  0.00           C  
ATOM   4498  CG  TYR B  99       8.844  17.841 -66.750  1.00  0.00           C  
ATOM   4499  CD1 TYR B  99       8.770  19.090 -67.319  1.00  0.00           C  
ATOM   4500  CD2 TYR B  99       9.235  16.761 -67.510  1.00  0.00           C  
ATOM   4501  CE1 TYR B  99       9.063  19.256 -68.649  1.00  0.00           C  
ATOM   4502  CE2 TYR B  99       9.554  16.943 -68.837  1.00  0.00           C  
ATOM   4503  CZ  TYR B  99       9.455  18.197 -69.402  1.00  0.00           C  
ATOM   4504  OH  TYR B  99       9.760  18.404 -70.728  1.00  0.00           O  
ATOM   4505  H   TYR B  99       7.433  17.171 -63.032  1.00  0.00           H  
ATOM   4506  HA  TYR B  99       6.797  18.910 -65.171  1.00  0.00           H  
ATOM   4507 1HB  TYR B  99       9.089  18.368 -64.719  1.00  0.00           H  
ATOM   4508 2HB  TYR B  99       8.805  16.657 -64.994  1.00  0.00           H  
ATOM   4509  HD1 TYR B  99       8.468  19.938 -66.718  1.00  0.00           H  
ATOM   4510  HD2 TYR B  99       9.301  15.769 -67.061  1.00  0.00           H  
ATOM   4511  HE1 TYR B  99       8.981  20.217 -69.113  1.00  0.00           H  
ATOM   4512  HE2 TYR B  99       9.869  16.092 -69.443  1.00  0.00           H  
ATOM   4513  HH  TYR B  99      10.158  17.606 -71.098  1.00  0.00           H  
ATOM   4514  N   ASN B 100       6.098  15.746 -65.830  1.00  0.00           N  
ATOM   4515  CA  ASN B 100       5.327  14.900 -66.734  1.00  0.00           C  
ATOM   4516  C   ASN B 100       3.828  15.158 -66.594  1.00  0.00           C  
ATOM   4517  O   ASN B 100       3.081  15.014 -67.566  1.00  0.00           O  
ATOM   4518  CB  ASN B 100       5.681  13.454 -66.537  1.00  0.00           C  
ATOM   4519  CG  ASN B 100       7.016  13.115 -67.098  1.00  0.00           C  
ATOM   4520  OD1 ASN B 100       7.508  13.755 -68.040  1.00  0.00           O  
ATOM   4521  ND2 ASN B 100       7.632  12.120 -66.530  1.00  0.00           N  
ATOM   4522  H   ASN B 100       6.596  15.320 -65.048  1.00  0.00           H  
ATOM   4523  HA  ASN B 100       5.600  15.161 -67.753  1.00  0.00           H  
ATOM   4524 1HB  ASN B 100       5.652  13.200 -65.473  1.00  0.00           H  
ATOM   4525 2HB  ASN B 100       4.954  12.846 -67.053  1.00  0.00           H  
ATOM   4526 1HD2 ASN B 100       8.536  11.837 -66.852  1.00  0.00           H  
ATOM   4527 2HD2 ASN B 100       7.203  11.638 -65.765  1.00  0.00           H  
ATOM   4528  N   LEU B 101       3.373  15.566 -65.401  1.00  0.00           N  
ATOM   4529  CA  LEU B 101       1.983  15.936 -65.190  1.00  0.00           C  
ATOM   4530  C   LEU B 101       1.731  17.142 -66.088  1.00  0.00           C  
ATOM   4531  O   LEU B 101       0.753  17.187 -66.835  1.00  0.00           O  
ATOM   4532  CB  LEU B 101       1.745  16.263 -63.703  1.00  0.00           C  
ATOM   4533  CG  LEU B 101       0.345  16.682 -63.231  1.00  0.00           C  
ATOM   4534  CD1 LEU B 101      -0.639  15.578 -63.468  1.00  0.00           C  
ATOM   4535  CD2 LEU B 101       0.408  17.009 -61.759  1.00  0.00           C  
ATOM   4536  H   LEU B 101       4.005  15.588 -64.595  1.00  0.00           H  
ATOM   4537  HA  LEU B 101       1.343  15.118 -65.515  1.00  0.00           H  
ATOM   4538 1HB  LEU B 101       2.030  15.390 -63.122  1.00  0.00           H  
ATOM   4539 2HB  LEU B 101       2.417  17.064 -63.429  1.00  0.00           H  
ATOM   4540  HG  LEU B 101       0.025  17.561 -63.784  1.00  0.00           H  
ATOM   4541 1HD1 LEU B 101      -1.607  15.894 -63.112  1.00  0.00           H  
ATOM   4542 2HD1 LEU B 101      -0.694  15.354 -64.520  1.00  0.00           H  
ATOM   4543 3HD1 LEU B 101      -0.335  14.695 -62.921  1.00  0.00           H  
ATOM   4544 1HD2 LEU B 101      -0.576  17.323 -61.405  1.00  0.00           H  
ATOM   4545 2HD2 LEU B 101       0.727  16.131 -61.211  1.00  0.00           H  
ATOM   4546 3HD2 LEU B 101       1.120  17.805 -61.604  1.00  0.00           H  
ATOM   4547  N   GLY B 102       2.672  18.097 -66.038  1.00  0.00           N  
ATOM   4548  CA  GLY B 102       2.634  19.295 -66.858  1.00  0.00           C  
ATOM   4549  C   GLY B 102       2.560  18.924 -68.326  1.00  0.00           C  
ATOM   4550  O   GLY B 102       1.683  19.428 -69.036  1.00  0.00           O  
ATOM   4551  H   GLY B 102       3.434  18.011 -65.363  1.00  0.00           H  
ATOM   4552 1HA  GLY B 102       1.765  19.880 -66.589  1.00  0.00           H  
ATOM   4553 2HA  GLY B 102       3.522  19.898 -66.662  1.00  0.00           H  
ATOM   4554  N   ASN B 103       3.461  18.044 -68.793  1.00  0.00           N  
ATOM   4555  CA  ASN B 103       3.456  17.630 -70.186  1.00  0.00           C  
ATOM   4556  C   ASN B 103       2.149  16.964 -70.583  1.00  0.00           C  
ATOM   4557  O   ASN B 103       1.632  17.225 -71.671  1.00  0.00           O  
ATOM   4558  CB  ASN B 103       4.553  16.646 -70.502  1.00  0.00           C  
ATOM   4559  CG  ASN B 103       5.931  17.175 -70.603  1.00  0.00           C  
ATOM   4560  OD1 ASN B 103       6.228  18.362 -70.743  1.00  0.00           O  
ATOM   4561  ND2 ASN B 103       6.828  16.248 -70.574  1.00  0.00           N  
ATOM   4562  H   ASN B 103       4.188  17.702 -68.146  1.00  0.00           H  
ATOM   4563  HA  ASN B 103       3.578  18.508 -70.805  1.00  0.00           H  
ATOM   4564 1HB  ASN B 103       4.557  15.893 -69.728  1.00  0.00           H  
ATOM   4565 2HB  ASN B 103       4.313  16.139 -71.436  1.00  0.00           H  
ATOM   4566 1HD2 ASN B 103       7.794  16.473 -70.668  1.00  0.00           H  
ATOM   4567 2HD2 ASN B 103       6.534  15.294 -70.498  1.00  0.00           H  
ATOM   4568  N   ALA B 104       1.571  16.137 -69.717  1.00  0.00           N  
ATOM   4569  CA  ALA B 104       0.315  15.510 -70.087  1.00  0.00           C  
ATOM   4570  C   ALA B 104      -0.751  16.583 -70.345  1.00  0.00           C  
ATOM   4571  O   ALA B 104      -1.446  16.546 -71.365  1.00  0.00           O  
ATOM   4572  CB  ALA B 104      -0.110  14.560 -68.978  1.00  0.00           C  
ATOM   4573  H   ALA B 104       2.044  15.891 -68.844  1.00  0.00           H  
ATOM   4574  HA  ALA B 104       0.466  14.953 -71.006  1.00  0.00           H  
ATOM   4575 1HB  ALA B 104      -1.024  14.081 -69.242  1.00  0.00           H  
ATOM   4576 2HB  ALA B 104       0.663  13.813 -68.827  1.00  0.00           H  
ATOM   4577 3HB  ALA B 104      -0.248  15.125 -68.059  1.00  0.00           H  
ATOM   4578  N   TYR B 105      -0.805  17.605 -69.484  1.00  0.00           N  
ATOM   4579  CA  TYR B 105      -1.780  18.676 -69.681  1.00  0.00           C  
ATOM   4580  C   TYR B 105      -1.485  19.505 -70.925  1.00  0.00           C  
ATOM   4581  O   TYR B 105      -2.411  19.878 -71.650  1.00  0.00           O  
ATOM   4582  CB  TYR B 105      -1.841  19.581 -68.463  1.00  0.00           C  
ATOM   4583  CG  TYR B 105      -2.641  19.018 -67.338  1.00  0.00           C  
ATOM   4584  CD1 TYR B 105      -2.030  18.546 -66.203  1.00  0.00           C  
ATOM   4585  CD2 TYR B 105      -4.018  18.997 -67.440  1.00  0.00           C  
ATOM   4586  CE1 TYR B 105      -2.788  18.068 -65.174  1.00  0.00           C  
ATOM   4587  CE2 TYR B 105      -4.770  18.520 -66.405  1.00  0.00           C  
ATOM   4588  CZ  TYR B 105      -4.155  18.064 -65.273  1.00  0.00           C  
ATOM   4589  OH  TYR B 105      -4.901  17.607 -64.232  1.00  0.00           O  
ATOM   4590  H   TYR B 105      -0.211  17.584 -68.647  1.00  0.00           H  
ATOM   4591  HA  TYR B 105      -2.758  18.219 -69.818  1.00  0.00           H  
ATOM   4592 1HB  TYR B 105      -0.828  19.768 -68.099  1.00  0.00           H  
ATOM   4593 2HB  TYR B 105      -2.266  20.541 -68.742  1.00  0.00           H  
ATOM   4594  HD1 TYR B 105      -0.957  18.571 -66.113  1.00  0.00           H  
ATOM   4595  HD2 TYR B 105      -4.509  19.370 -68.338  1.00  0.00           H  
ATOM   4596  HE1 TYR B 105      -2.315  17.713 -64.274  1.00  0.00           H  
ATOM   4597  HE2 TYR B 105      -5.857  18.511 -66.479  1.00  0.00           H  
ATOM   4598  HH  TYR B 105      -4.319  17.450 -63.484  1.00  0.00           H  
ATOM   4599  N   TYR B 106      -0.195  19.760 -71.165  1.00  0.00           N  
ATOM   4600  CA  TYR B 106       0.317  20.514 -72.303  1.00  0.00           C  
ATOM   4601  C   TYR B 106      -0.144  19.846 -73.596  1.00  0.00           C  
ATOM   4602  O   TYR B 106      -0.697  20.493 -74.491  1.00  0.00           O  
ATOM   4603  CB  TYR B 106       1.852  20.522 -72.240  1.00  0.00           C  
ATOM   4604  CG  TYR B 106       2.583  21.237 -73.307  1.00  0.00           C  
ATOM   4605  CD1 TYR B 106       2.881  22.580 -73.174  1.00  0.00           C  
ATOM   4606  CD2 TYR B 106       2.967  20.542 -74.436  1.00  0.00           C  
ATOM   4607  CE1 TYR B 106       3.565  23.227 -74.176  1.00  0.00           C  
ATOM   4608  CE2 TYR B 106       3.639  21.180 -75.433  1.00  0.00           C  
ATOM   4609  CZ  TYR B 106       3.940  22.511 -75.317  1.00  0.00           C  
ATOM   4610  OH  TYR B 106       4.613  23.131 -76.336  1.00  0.00           O  
ATOM   4611  H   TYR B 106       0.486  19.432 -70.472  1.00  0.00           H  
ATOM   4612  HA  TYR B 106      -0.076  21.528 -72.268  1.00  0.00           H  
ATOM   4613 1HB  TYR B 106       2.175  20.910 -71.287  1.00  0.00           H  
ATOM   4614 2HB  TYR B 106       2.184  19.511 -72.280  1.00  0.00           H  
ATOM   4615  HD1 TYR B 106       2.576  23.115 -72.280  1.00  0.00           H  
ATOM   4616  HD2 TYR B 106       2.732  19.484 -74.532  1.00  0.00           H  
ATOM   4617  HE1 TYR B 106       3.801  24.279 -74.078  1.00  0.00           H  
ATOM   4618  HE2 TYR B 106       3.939  20.631 -76.324  1.00  0.00           H  
ATOM   4619  HH  TYR B 106       4.793  22.496 -77.035  1.00  0.00           H  
ATOM   4620  N   LYS B 107       0.074  18.532 -73.688  1.00  0.00           N  
ATOM   4621  CA  LYS B 107      -0.280  17.733 -74.857  1.00  0.00           C  
ATOM   4622  C   LYS B 107      -1.786  17.710 -75.104  1.00  0.00           C  
ATOM   4623  O   LYS B 107      -2.232  17.674 -76.251  1.00  0.00           O  
ATOM   4624  CB  LYS B 107       0.259  16.313 -74.700  1.00  0.00           C  
ATOM   4625  CG  LYS B 107       1.802  16.188 -74.743  1.00  0.00           C  
ATOM   4626  CD  LYS B 107       2.385  16.442 -76.134  1.00  0.00           C  
ATOM   4627  CE  LYS B 107       3.889  16.200 -76.145  1.00  0.00           C  
ATOM   4628  NZ  LYS B 107       4.485  16.431 -77.495  1.00  0.00           N  
ATOM   4629  H   LYS B 107       0.544  18.069 -72.907  1.00  0.00           H  
ATOM   4630  HA  LYS B 107       0.177  18.189 -75.729  1.00  0.00           H  
ATOM   4631 1HB  LYS B 107      -0.071  15.915 -73.735  1.00  0.00           H  
ATOM   4632 2HB  LYS B 107      -0.155  15.680 -75.478  1.00  0.00           H  
ATOM   4633 1HG  LYS B 107       2.230  16.923 -74.068  1.00  0.00           H  
ATOM   4634 2HG  LYS B 107       2.097  15.202 -74.398  1.00  0.00           H  
ATOM   4635 1HD  LYS B 107       1.905  15.784 -76.859  1.00  0.00           H  
ATOM   4636 2HD  LYS B 107       2.211  17.474 -76.429  1.00  0.00           H  
ATOM   4637 1HE  LYS B 107       4.361  16.874 -75.430  1.00  0.00           H  
ATOM   4638 2HE  LYS B 107       4.086  15.171 -75.844  1.00  0.00           H  
ATOM   4639 1HZ  LYS B 107       5.481  16.259 -77.459  1.00  0.00           H  
ATOM   4640 2HZ  LYS B 107       4.061  15.801 -78.163  1.00  0.00           H  
ATOM   4641 3HZ  LYS B 107       4.320  17.384 -77.783  1.00  0.00           H  
ATOM   4642  N   GLN B 108      -2.577  17.810 -74.034  1.00  0.00           N  
ATOM   4643  CA  GLN B 108      -4.033  17.848 -74.136  1.00  0.00           C  
ATOM   4644  C   GLN B 108      -4.553  19.247 -74.501  1.00  0.00           C  
ATOM   4645  O   GLN B 108      -5.761  19.438 -74.655  1.00  0.00           O  
ATOM   4646  CB  GLN B 108      -4.698  17.434 -72.824  1.00  0.00           C  
ATOM   4647  CG  GLN B 108      -4.521  15.994 -72.398  1.00  0.00           C  
ATOM   4648  CD  GLN B 108      -5.177  15.765 -71.051  1.00  0.00           C  
ATOM   4649  OE1 GLN B 108      -5.394  16.723 -70.302  1.00  0.00           O  
ATOM   4650  NE2 GLN B 108      -5.528  14.525 -70.758  1.00  0.00           N  
ATOM   4651  H   GLN B 108      -2.148  17.773 -73.100  1.00  0.00           H  
ATOM   4652  HA  GLN B 108      -4.338  17.159 -74.923  1.00  0.00           H  
ATOM   4653 1HB  GLN B 108      -4.297  18.057 -72.023  1.00  0.00           H  
ATOM   4654 2HB  GLN B 108      -5.766  17.634 -72.880  1.00  0.00           H  
ATOM   4655 1HG  GLN B 108      -5.009  15.353 -73.129  1.00  0.00           H  
ATOM   4656 2HG  GLN B 108      -3.474  15.743 -72.335  1.00  0.00           H  
ATOM   4657 1HE2 GLN B 108      -5.999  14.325 -69.897  1.00  0.00           H  
ATOM   4658 2HE2 GLN B 108      -5.348  13.790 -71.406  1.00  0.00           H  
ATOM   4659  N   GLY B 109      -3.654  20.235 -74.612  1.00  0.00           N  
ATOM   4660  CA  GLY B 109      -4.015  21.605 -74.934  1.00  0.00           C  
ATOM   4661  C   GLY B 109      -4.329  22.487 -73.728  1.00  0.00           C  
ATOM   4662  O   GLY B 109      -4.810  23.618 -73.890  1.00  0.00           O  
ATOM   4663  H   GLY B 109      -2.660  20.037 -74.496  1.00  0.00           H  
ATOM   4664 1HA  GLY B 109      -3.190  22.041 -75.492  1.00  0.00           H  
ATOM   4665 2HA  GLY B 109      -4.868  21.596 -75.608  1.00  0.00           H  
ATOM   4666  N   ASP B 110      -4.125  21.982 -72.511  1.00  0.00           N  
ATOM   4667  CA  ASP B 110      -4.398  22.779 -71.332  1.00  0.00           C  
ATOM   4668  C   ASP B 110      -3.100  23.401 -70.857  1.00  0.00           C  
ATOM   4669  O   ASP B 110      -2.357  22.813 -70.053  1.00  0.00           O  
ATOM   4670  CB  ASP B 110      -5.071  21.951 -70.244  1.00  0.00           C  
ATOM   4671  CG  ASP B 110      -5.545  22.808 -69.069  1.00  0.00           C  
ATOM   4672  OD1 ASP B 110      -5.028  23.916 -68.863  1.00  0.00           O  
ATOM   4673  OD2 ASP B 110      -6.467  22.378 -68.412  1.00  0.00           O  
ATOM   4674  H   ASP B 110      -3.713  21.054 -72.392  1.00  0.00           H  
ATOM   4675  HA  ASP B 110      -5.082  23.583 -71.603  1.00  0.00           H  
ATOM   4676 1HB  ASP B 110      -5.925  21.419 -70.665  1.00  0.00           H  
ATOM   4677 2HB  ASP B 110      -4.369  21.204 -69.880  1.00  0.00           H  
ATOM   4678  N   TYR B 111      -2.809  24.574 -71.397  1.00  0.00           N  
ATOM   4679  CA  TYR B 111      -1.532  25.205 -71.151  1.00  0.00           C  
ATOM   4680  C   TYR B 111      -1.490  25.841 -69.780  1.00  0.00           C  
ATOM   4681  O   TYR B 111      -0.423  25.935 -69.187  1.00  0.00           O  
ATOM   4682  CB  TYR B 111      -1.250  26.164 -72.280  1.00  0.00           C  
ATOM   4683  CG  TYR B 111      -1.125  25.383 -73.536  1.00  0.00           C  
ATOM   4684  CD1 TYR B 111      -2.147  25.440 -74.462  1.00  0.00           C  
ATOM   4685  CD2 TYR B 111      -0.043  24.552 -73.744  1.00  0.00           C  
ATOM   4686  CE1 TYR B 111      -2.084  24.671 -75.591  1.00  0.00           C  
ATOM   4687  CE2 TYR B 111       0.015  23.784 -74.881  1.00  0.00           C  
ATOM   4688  CZ  TYR B 111      -0.992  23.840 -75.799  1.00  0.00           C  
ATOM   4689  OH  TYR B 111      -0.934  23.054 -76.927  1.00  0.00           O  
ATOM   4690  H   TYR B 111      -3.475  24.987 -72.037  1.00  0.00           H  
ATOM   4691  HA  TYR B 111      -0.772  24.430 -71.175  1.00  0.00           H  
ATOM   4692 1HB  TYR B 111      -2.068  26.851 -72.383  1.00  0.00           H  
ATOM   4693 2HB  TYR B 111      -0.336  26.728 -72.108  1.00  0.00           H  
ATOM   4694  HD1 TYR B 111      -3.011  26.086 -74.292  1.00  0.00           H  
ATOM   4695  HD2 TYR B 111       0.750  24.496 -73.008  1.00  0.00           H  
ATOM   4696  HE1 TYR B 111      -2.894  24.710 -76.316  1.00  0.00           H  
ATOM   4697  HE2 TYR B 111       0.852  23.120 -75.057  1.00  0.00           H  
ATOM   4698  HH  TYR B 111      -0.191  22.442 -76.853  1.00  0.00           H  
ATOM   4699  N   ASP B 112      -2.639  26.266 -69.250  1.00  0.00           N  
ATOM   4700  CA  ASP B 112      -2.614  26.875 -67.927  1.00  0.00           C  
ATOM   4701  C   ASP B 112      -2.206  25.836 -66.890  1.00  0.00           C  
ATOM   4702  O   ASP B 112      -1.383  26.117 -66.003  1.00  0.00           O  
ATOM   4703  CB  ASP B 112      -3.976  27.451 -67.563  1.00  0.00           C  
ATOM   4704  CG  ASP B 112      -4.336  28.741 -68.314  1.00  0.00           C  
ATOM   4705  OD1 ASP B 112      -3.463  29.402 -68.851  1.00  0.00           O  
ATOM   4706  OD2 ASP B 112      -5.496  29.041 -68.372  1.00  0.00           O  
ATOM   4707  H   ASP B 112      -3.510  26.177 -69.764  1.00  0.00           H  
ATOM   4708  HA  ASP B 112      -1.875  27.677 -67.921  1.00  0.00           H  
ATOM   4709 1HB  ASP B 112      -4.744  26.697 -67.772  1.00  0.00           H  
ATOM   4710 2HB  ASP B 112      -4.008  27.648 -66.492  1.00  0.00           H  
ATOM   4711  N   GLU B 113      -2.742  24.612 -67.020  1.00  0.00           N  
ATOM   4712  CA  GLU B 113      -2.347  23.564 -66.095  1.00  0.00           C  
ATOM   4713  C   GLU B 113      -0.892  23.196 -66.330  1.00  0.00           C  
ATOM   4714  O   GLU B 113      -0.103  23.142 -65.384  1.00  0.00           O  
ATOM   4715  CB  GLU B 113      -3.258  22.349 -66.240  1.00  0.00           C  
ATOM   4716  CG  GLU B 113      -4.665  22.536 -65.652  1.00  0.00           C  
ATOM   4717  CD  GLU B 113      -4.716  22.587 -64.125  1.00  0.00           C  
ATOM   4718  OE1 GLU B 113      -4.620  21.548 -63.495  1.00  0.00           O  
ATOM   4719  OE2 GLU B 113      -4.843  23.665 -63.591  1.00  0.00           O  
ATOM   4720  H   GLU B 113      -3.459  24.424 -67.744  1.00  0.00           H  
ATOM   4721  HA  GLU B 113      -2.443  23.939 -65.078  1.00  0.00           H  
ATOM   4722 1HB  GLU B 113      -3.385  22.142 -67.297  1.00  0.00           H  
ATOM   4723 2HB  GLU B 113      -2.802  21.498 -65.816  1.00  0.00           H  
ATOM   4724 1HG  GLU B 113      -5.084  23.461 -66.050  1.00  0.00           H  
ATOM   4725 2HG  GLU B 113      -5.291  21.715 -66.002  1.00  0.00           H  
ATOM   4726  N   ALA B 114      -0.470  23.130 -67.606  1.00  0.00           N  
ATOM   4727  CA  ALA B 114       0.914  22.802 -67.883  1.00  0.00           C  
ATOM   4728  C   ALA B 114       1.865  23.791 -67.203  1.00  0.00           C  
ATOM   4729  O   ALA B 114       2.854  23.369 -66.602  1.00  0.00           O  
ATOM   4730  CB  ALA B 114       1.149  22.805 -69.375  1.00  0.00           C  
ATOM   4731  H   ALA B 114      -1.137  23.201 -68.380  1.00  0.00           H  
ATOM   4732  HA  ALA B 114       1.105  21.810 -67.499  1.00  0.00           H  
ATOM   4733 1HB  ALA B 114       2.156  22.523 -69.575  1.00  0.00           H  
ATOM   4734 2HB  ALA B 114       0.472  22.098 -69.832  1.00  0.00           H  
ATOM   4735 3HB  ALA B 114       0.965  23.793 -69.767  1.00  0.00           H  
ATOM   4736  N   ILE B 115       1.520  25.087 -67.205  1.00  0.00           N  
ATOM   4737  CA  ILE B 115       2.345  26.103 -66.555  1.00  0.00           C  
ATOM   4738  C   ILE B 115       2.468  25.862 -65.064  1.00  0.00           C  
ATOM   4739  O   ILE B 115       3.575  25.918 -64.518  1.00  0.00           O  
ATOM   4740  CB  ILE B 115       1.783  27.532 -66.798  1.00  0.00           C  
ATOM   4741  CG1 ILE B 115       1.974  27.885 -68.268  1.00  0.00           C  
ATOM   4742  CG2 ILE B 115       2.432  28.568 -65.861  1.00  0.00           C  
ATOM   4743  CD1 ILE B 115       1.213  29.096 -68.782  1.00  0.00           C  
ATOM   4744  H   ILE B 115       0.698  25.370 -67.747  1.00  0.00           H  
ATOM   4745  HA  ILE B 115       3.338  26.051 -66.987  1.00  0.00           H  
ATOM   4746  HB  ILE B 115       0.708  27.518 -66.616  1.00  0.00           H  
ATOM   4747 1HG1 ILE B 115       3.037  28.062 -68.445  1.00  0.00           H  
ATOM   4748 2HG1 ILE B 115       1.678  27.045 -68.826  1.00  0.00           H  
ATOM   4749 1HG2 ILE B 115       2.006  29.545 -66.045  1.00  0.00           H  
ATOM   4750 2HG2 ILE B 115       2.256  28.313 -64.818  1.00  0.00           H  
ATOM   4751 3HG2 ILE B 115       3.486  28.602 -66.041  1.00  0.00           H  
ATOM   4752 1HD1 ILE B 115       1.422  29.226 -69.835  1.00  0.00           H  
ATOM   4753 2HD1 ILE B 115       0.142  28.931 -68.650  1.00  0.00           H  
ATOM   4754 3HD1 ILE B 115       1.505  29.979 -68.251  1.00  0.00           H  
ATOM   4755  N   GLU B 116       1.345  25.604 -64.396  1.00  0.00           N  
ATOM   4756  CA  GLU B 116       1.381  25.396 -62.953  1.00  0.00           C  
ATOM   4757  C   GLU B 116       2.243  24.194 -62.565  1.00  0.00           C  
ATOM   4758  O   GLU B 116       3.035  24.259 -61.611  1.00  0.00           O  
ATOM   4759  CB  GLU B 116      -0.052  25.174 -62.443  1.00  0.00           C  
ATOM   4760  CG  GLU B 116      -0.223  25.034 -60.925  1.00  0.00           C  
ATOM   4761  CD  GLU B 116       0.071  26.310 -60.170  1.00  0.00           C  
ATOM   4762  OE1 GLU B 116       0.150  27.342 -60.795  1.00  0.00           O  
ATOM   4763  OE2 GLU B 116       0.175  26.254 -58.967  1.00  0.00           O  
ATOM   4764  H   GLU B 116       0.450  25.608 -64.905  1.00  0.00           H  
ATOM   4765  HA  GLU B 116       1.795  26.289 -62.487  1.00  0.00           H  
ATOM   4766 1HB  GLU B 116      -0.683  25.997 -62.780  1.00  0.00           H  
ATOM   4767 2HB  GLU B 116      -0.452  24.263 -62.899  1.00  0.00           H  
ATOM   4768 1HG  GLU B 116      -1.249  24.731 -60.720  1.00  0.00           H  
ATOM   4769 2HG  GLU B 116       0.434  24.241 -60.565  1.00  0.00           H  
ATOM   4770  N   TYR B 117       2.138  23.110 -63.322  1.00  0.00           N  
ATOM   4771  CA  TYR B 117       2.878  21.913 -62.961  1.00  0.00           C  
ATOM   4772  C   TYR B 117       4.347  22.000 -63.359  1.00  0.00           C  
ATOM   4773  O   TYR B 117       5.217  21.514 -62.625  1.00  0.00           O  
ATOM   4774  CB  TYR B 117       2.176  20.716 -63.553  1.00  0.00           C  
ATOM   4775  CG  TYR B 117       0.784  20.595 -63.021  1.00  0.00           C  
ATOM   4776  CD1 TYR B 117      -0.270  20.566 -63.881  1.00  0.00           C  
ATOM   4777  CD2 TYR B 117       0.546  20.589 -61.668  1.00  0.00           C  
ATOM   4778  CE1 TYR B 117      -1.538  20.520 -63.380  1.00  0.00           C  
ATOM   4779  CE2 TYR B 117      -0.728  20.529 -61.187  1.00  0.00           C  
ATOM   4780  CZ  TYR B 117      -1.762  20.504 -62.047  1.00  0.00           C  
ATOM   4781  OH  TYR B 117      -3.053  20.448 -61.576  1.00  0.00           O  
ATOM   4782  H   TYR B 117       1.464  23.107 -64.099  1.00  0.00           H  
ATOM   4783  HA  TYR B 117       2.867  21.828 -61.881  1.00  0.00           H  
ATOM   4784 1HB  TYR B 117       2.121  20.846 -64.614  1.00  0.00           H  
ATOM   4785 2HB  TYR B 117       2.716  19.803 -63.337  1.00  0.00           H  
ATOM   4786  HD1 TYR B 117      -0.107  20.588 -64.958  1.00  0.00           H  
ATOM   4787  HD2 TYR B 117       1.355  20.634 -60.978  1.00  0.00           H  
ATOM   4788  HE1 TYR B 117      -2.382  20.501 -64.032  1.00  0.00           H  
ATOM   4789  HE2 TYR B 117      -0.914  20.523 -60.117  1.00  0.00           H  
ATOM   4790  HH  TYR B 117      -3.674  20.794 -62.268  1.00  0.00           H  
ATOM   4791  N   TYR B 118       4.641  22.643 -64.494  1.00  0.00           N  
ATOM   4792  CA  TYR B 118       6.015  22.818 -64.910  1.00  0.00           C  
ATOM   4793  C   TYR B 118       6.732  23.659 -63.874  1.00  0.00           C  
ATOM   4794  O   TYR B 118       7.868  23.343 -63.500  1.00  0.00           O  
ATOM   4795  CB  TYR B 118       6.108  23.529 -66.266  1.00  0.00           C  
ATOM   4796  CG  TYR B 118       5.756  22.725 -67.503  1.00  0.00           C  
ATOM   4797  CD1 TYR B 118       6.053  21.389 -67.593  1.00  0.00           C  
ATOM   4798  CD2 TYR B 118       5.136  23.357 -68.568  1.00  0.00           C  
ATOM   4799  CE1 TYR B 118       5.756  20.704 -68.712  1.00  0.00           C  
ATOM   4800  CE2 TYR B 118       4.840  22.661 -69.697  1.00  0.00           C  
ATOM   4801  CZ  TYR B 118       5.152  21.336 -69.772  1.00  0.00           C  
ATOM   4802  OH  TYR B 118       4.886  20.634 -70.907  1.00  0.00           O  
ATOM   4803  H   TYR B 118       3.892  22.990 -65.099  1.00  0.00           H  
ATOM   4804  HA  TYR B 118       6.508  21.852 -64.933  1.00  0.00           H  
ATOM   4805 1HB  TYR B 118       5.436  24.384 -66.242  1.00  0.00           H  
ATOM   4806 2HB  TYR B 118       7.118  23.921 -66.396  1.00  0.00           H  
ATOM   4807  HD1 TYR B 118       6.526  20.868 -66.787  1.00  0.00           H  
ATOM   4808  HD2 TYR B 118       4.888  24.405 -68.505  1.00  0.00           H  
ATOM   4809  HE1 TYR B 118       6.005  19.652 -68.758  1.00  0.00           H  
ATOM   4810  HE2 TYR B 118       4.362  23.161 -70.539  1.00  0.00           H  
ATOM   4811  HH  TYR B 118       5.298  19.755 -70.839  1.00  0.00           H  
ATOM   4812  N   GLN B 119       6.073  24.715 -63.375  1.00  0.00           N  
ATOM   4813  CA  GLN B 119       6.738  25.541 -62.397  1.00  0.00           C  
ATOM   4814  C   GLN B 119       6.978  24.772 -61.105  1.00  0.00           C  
ATOM   4815  O   GLN B 119       8.053  24.901 -60.520  1.00  0.00           O  
ATOM   4816  CB  GLN B 119       5.962  26.825 -62.123  1.00  0.00           C  
ATOM   4817  CG  GLN B 119       6.717  27.828 -61.220  1.00  0.00           C  
ATOM   4818  CD  GLN B 119       8.018  28.297 -61.870  1.00  0.00           C  
ATOM   4819  OE1 GLN B 119       8.028  28.528 -63.079  1.00  0.00           O  
ATOM   4820  NE2 GLN B 119       9.090  28.457 -61.099  1.00  0.00           N  
ATOM   4821  H   GLN B 119       5.137  24.972 -63.714  1.00  0.00           H  
ATOM   4822  HA  GLN B 119       7.701  25.827 -62.806  1.00  0.00           H  
ATOM   4823 1HB  GLN B 119       5.728  27.314 -63.071  1.00  0.00           H  
ATOM   4824 2HB  GLN B 119       5.010  26.573 -61.647  1.00  0.00           H  
ATOM   4825 1HG  GLN B 119       6.086  28.697 -61.051  1.00  0.00           H  
ATOM   4826 2HG  GLN B 119       6.964  27.357 -60.267  1.00  0.00           H  
ATOM   4827 1HE2 GLN B 119       9.950  28.774 -61.496  1.00  0.00           H  
ATOM   4828 2HE2 GLN B 119       9.057  28.291 -60.081  1.00  0.00           H  
ATOM   4829  N   LYS B 120       6.033  23.929 -60.663  1.00  0.00           N  
ATOM   4830  CA  LYS B 120       6.308  23.173 -59.443  1.00  0.00           C  
ATOM   4831  C   LYS B 120       7.535  22.276 -59.614  1.00  0.00           C  
ATOM   4832  O   LYS B 120       8.367  22.183 -58.703  1.00  0.00           O  
ATOM   4833  CB  LYS B 120       5.084  22.379 -58.983  1.00  0.00           C  
ATOM   4834  CG  LYS B 120       3.995  23.283 -58.411  1.00  0.00           C  
ATOM   4835  CD  LYS B 120       2.769  22.536 -57.926  1.00  0.00           C  
ATOM   4836  CE  LYS B 120       1.752  23.528 -57.358  1.00  0.00           C  
ATOM   4837  NZ  LYS B 120       0.528  22.876 -56.813  1.00  0.00           N  
ATOM   4838  H   LYS B 120       5.123  23.865 -61.131  1.00  0.00           H  
ATOM   4839  HA  LYS B 120       6.540  23.886 -58.653  1.00  0.00           H  
ATOM   4840 1HB  LYS B 120       4.664  21.833 -59.833  1.00  0.00           H  
ATOM   4841 2HB  LYS B 120       5.373  21.645 -58.228  1.00  0.00           H  
ATOM   4842 1HG  LYS B 120       4.412  23.846 -57.577  1.00  0.00           H  
ATOM   4843 2HG  LYS B 120       3.687  23.994 -59.176  1.00  0.00           H  
ATOM   4844 1HD  LYS B 120       2.319  22.010 -58.769  1.00  0.00           H  
ATOM   4845 2HD  LYS B 120       3.048  21.812 -57.163  1.00  0.00           H  
ATOM   4846 1HE  LYS B 120       2.225  24.103 -56.565  1.00  0.00           H  
ATOM   4847 2HE  LYS B 120       1.458  24.207 -58.155  1.00  0.00           H  
ATOM   4848 1HZ  LYS B 120      -0.095  23.594 -56.465  1.00  0.00           H  
ATOM   4849 2HZ  LYS B 120       0.060  22.354 -57.538  1.00  0.00           H  
ATOM   4850 3HZ  LYS B 120       0.780  22.258 -56.057  1.00  0.00           H  
ATOM   4851  N   ALA B 121       7.677  21.642 -60.790  1.00  0.00           N  
ATOM   4852  CA  ALA B 121       8.849  20.801 -61.019  1.00  0.00           C  
ATOM   4853  C   ALA B 121      10.128  21.630 -60.907  1.00  0.00           C  
ATOM   4854  O   ALA B 121      11.113  21.181 -60.311  1.00  0.00           O  
ATOM   4855  CB  ALA B 121       8.788  20.169 -62.394  1.00  0.00           C  
ATOM   4856  H   ALA B 121       6.933  21.711 -61.496  1.00  0.00           H  
ATOM   4857  HA  ALA B 121       8.867  20.026 -60.260  1.00  0.00           H  
ATOM   4858 1HB  ALA B 121       9.655  19.530 -62.542  1.00  0.00           H  
ATOM   4859 2HB  ALA B 121       7.897  19.590 -62.470  1.00  0.00           H  
ATOM   4860 3HB  ALA B 121       8.772  20.948 -63.154  1.00  0.00           H  
ATOM   4861  N   LEU B 122      10.084  22.846 -61.454  1.00  0.00           N  
ATOM   4862  CA  LEU B 122      11.174  23.810 -61.420  1.00  0.00           C  
ATOM   4863  C   LEU B 122      11.477  24.360 -60.034  1.00  0.00           C  
ATOM   4864  O   LEU B 122      12.624  24.666 -59.721  1.00  0.00           O  
ATOM   4865  CB  LEU B 122      10.893  24.918 -62.420  1.00  0.00           C  
ATOM   4866  CG  LEU B 122      10.998  24.497 -63.901  1.00  0.00           C  
ATOM   4867  CD1 LEU B 122      10.399  25.554 -64.756  1.00  0.00           C  
ATOM   4868  CD2 LEU B 122      12.485  24.336 -64.252  1.00  0.00           C  
ATOM   4869  H   LEU B 122       9.237  23.098 -61.980  1.00  0.00           H  
ATOM   4870  HA  LEU B 122      12.054  23.286 -61.744  1.00  0.00           H  
ATOM   4871 1HB  LEU B 122       9.896  25.292 -62.243  1.00  0.00           H  
ATOM   4872 2HB  LEU B 122      11.595  25.732 -62.247  1.00  0.00           H  
ATOM   4873  HG  LEU B 122      10.465  23.568 -64.079  1.00  0.00           H  
ATOM   4874 1HD1 LEU B 122      10.483  25.279 -65.805  1.00  0.00           H  
ATOM   4875 2HD1 LEU B 122       9.353  25.654 -64.492  1.00  0.00           H  
ATOM   4876 3HD1 LEU B 122      10.901  26.476 -64.582  1.00  0.00           H  
ATOM   4877 1HD2 LEU B 122      12.610  24.096 -65.293  1.00  0.00           H  
ATOM   4878 2HD2 LEU B 122      12.969  25.248 -64.052  1.00  0.00           H  
ATOM   4879 3HD2 LEU B 122      12.950  23.566 -63.659  1.00  0.00           H  
ATOM   4880  N   GLU B 123      10.467  24.513 -59.183  1.00  0.00           N  
ATOM   4881  CA  GLU B 123      10.750  24.992 -57.834  1.00  0.00           C  
ATOM   4882  C   GLU B 123      11.603  23.948 -57.117  1.00  0.00           C  
ATOM   4883  O   GLU B 123      12.540  24.284 -56.388  1.00  0.00           O  
ATOM   4884  CB  GLU B 123       9.457  25.238 -57.047  1.00  0.00           C  
ATOM   4885  CG  GLU B 123       8.638  26.437 -57.512  1.00  0.00           C  
ATOM   4886  CD  GLU B 123       9.319  27.744 -57.262  1.00  0.00           C  
ATOM   4887  OE1 GLU B 123       9.714  27.981 -56.146  1.00  0.00           O  
ATOM   4888  OE2 GLU B 123       9.466  28.507 -58.192  1.00  0.00           O  
ATOM   4889  H   GLU B 123       9.513  24.316 -59.491  1.00  0.00           H  
ATOM   4890  HA  GLU B 123      11.313  25.924 -57.897  1.00  0.00           H  
ATOM   4891 1HB  GLU B 123       8.819  24.354 -57.124  1.00  0.00           H  
ATOM   4892 2HB  GLU B 123       9.693  25.377 -55.993  1.00  0.00           H  
ATOM   4893 1HG  GLU B 123       8.464  26.343 -58.573  1.00  0.00           H  
ATOM   4894 2HG  GLU B 123       7.671  26.427 -57.013  1.00  0.00           H  
ATOM   4895  N   LEU B 124      11.292  22.671 -57.369  1.00  0.00           N  
ATOM   4896  CA  LEU B 124      12.039  21.553 -56.806  1.00  0.00           C  
ATOM   4897  C   LEU B 124      13.418  21.397 -57.464  1.00  0.00           C  
ATOM   4898  O   LEU B 124      14.410  21.106 -56.793  1.00  0.00           O  
ATOM   4899  CB  LEU B 124      11.224  20.285 -57.005  1.00  0.00           C  
ATOM   4900  CG  LEU B 124       9.920  20.192 -56.225  1.00  0.00           C  
ATOM   4901  CD1 LEU B 124       9.152  19.050 -56.758  1.00  0.00           C  
ATOM   4902  CD2 LEU B 124      10.184  19.980 -54.749  1.00  0.00           C  
ATOM   4903  H   LEU B 124      10.454  22.493 -57.937  1.00  0.00           H  
ATOM   4904  HA  LEU B 124      12.196  21.742 -55.751  1.00  0.00           H  
ATOM   4905 1HB  LEU B 124      10.972  20.219 -58.052  1.00  0.00           H  
ATOM   4906 2HB  LEU B 124      11.843  19.430 -56.742  1.00  0.00           H  
ATOM   4907  HG  LEU B 124       9.337  21.104 -56.372  1.00  0.00           H  
ATOM   4908 1HD1 LEU B 124       8.211  18.982 -56.232  1.00  0.00           H  
ATOM   4909 2HD1 LEU B 124       8.971  19.238 -57.806  1.00  0.00           H  
ATOM   4910 3HD1 LEU B 124       9.716  18.134 -56.630  1.00  0.00           H  
ATOM   4911 1HD2 LEU B 124       9.230  19.901 -54.231  1.00  0.00           H  
ATOM   4912 2HD2 LEU B 124      10.750  19.060 -54.610  1.00  0.00           H  
ATOM   4913 3HD2 LEU B 124      10.740  20.812 -54.335  1.00  0.00           H  
ATOM   4914  N   ASP B 125      13.477  21.606 -58.782  1.00  0.00           N  
ATOM   4915  CA  ASP B 125      14.716  21.521 -59.543  1.00  0.00           C  
ATOM   4916  C   ASP B 125      14.729  22.607 -60.623  1.00  0.00           C  
ATOM   4917  O   ASP B 125      14.199  22.390 -61.719  1.00  0.00           O  
ATOM   4918  CB  ASP B 125      14.873  20.154 -60.203  1.00  0.00           C  
ATOM   4919  CG  ASP B 125      16.225  19.997 -60.946  1.00  0.00           C  
ATOM   4920  OD1 ASP B 125      16.894  21.009 -61.218  1.00  0.00           O  
ATOM   4921  OD2 ASP B 125      16.587  18.871 -61.228  1.00  0.00           O  
ATOM   4922  H   ASP B 125      12.610  21.788 -59.286  1.00  0.00           H  
ATOM   4923  HA  ASP B 125      15.541  21.633 -58.856  1.00  0.00           H  
ATOM   4924 1HB  ASP B 125      14.799  19.376 -59.441  1.00  0.00           H  
ATOM   4925 2HB  ASP B 125      14.055  19.998 -60.910  1.00  0.00           H  
ATOM   4926  N   PRO B 126      15.378  23.762 -60.374  1.00  0.00           N  
ATOM   4927  CA  PRO B 126      15.401  24.926 -61.229  1.00  0.00           C  
ATOM   4928  C   PRO B 126      16.424  24.850 -62.345  1.00  0.00           C  
ATOM   4929  O   PRO B 126      16.694  25.869 -62.989  1.00  0.00           O  
ATOM   4930  CB  PRO B 126      15.727  26.043 -60.238  1.00  0.00           C  
ATOM   4931  CG  PRO B 126      16.642  25.388 -59.237  1.00  0.00           C  
ATOM   4932  CD  PRO B 126      16.105  23.955 -59.096  1.00  0.00           C  
ATOM   4933  HA  PRO B 126      14.391  25.067 -61.646  1.00  0.00           H  
ATOM   4934 1HB  PRO B 126      16.191  26.892 -60.761  1.00  0.00           H  
ATOM   4935 2HB  PRO B 126      14.791  26.413 -59.779  1.00  0.00           H  
ATOM   4936 1HG  PRO B 126      17.680  25.422 -59.600  1.00  0.00           H  
ATOM   4937 2HG  PRO B 126      16.617  25.944 -58.289  1.00  0.00           H  
ATOM   4938 1HD  PRO B 126      16.952  23.260 -59.019  1.00  0.00           H
[truncated: 991,440 more chars]
