# Supplementary material for: Computational design of mechanically coupled axle-rotor protein assemblies
Source: Science. Author manuscript; Available in PMC 2023 Dec 11. (PMC10712554; doi:10.1126/science.abm1183)
Supplement: Data S5 [file NIHMS1871500-supplement-Data_S5.zip › pdbs/C5-C3_1.pdb]

ATOM      1  N   SER A   1      60.990 -30.720  24.619  1.00  0.00           N  
ATOM      2  CA  SER A   1      59.752 -30.036  24.973  1.00  0.00           C  
ATOM      3  C   SER A   1      60.005 -28.923  25.980  1.00  0.00           C  
ATOM      4  O   SER A   1      59.524 -27.802  25.813  1.00  0.00           O  
ATOM      5  CB  SER A   1      58.752 -31.024  25.542  1.00  0.00           C  
ATOM      6  OG  SER A   1      58.382 -31.973  24.580  1.00  0.00           O  
ATOM      7 1H   SER A   1      60.795 -31.444  23.959  1.00  0.00           H  
ATOM      8 2H   SER A   1      61.630 -30.066  24.216  1.00  0.00           H  
ATOM      9 3H   SER A   1      61.397 -31.120  25.441  1.00  0.00           H  
ATOM     10  HA  SER A   1      59.327 -29.599  24.068  1.00  0.00           H  
ATOM     11 1HB  SER A   1      59.189 -31.529  26.404  1.00  0.00           H  
ATOM     12 2HB  SER A   1      57.869 -30.490  25.888  1.00  0.00           H  
ATOM     13  HG  SER A   1      57.736 -32.543  25.004  1.00  0.00           H  
ATOM     14  N   ASP A   2      60.762 -29.237  27.023  1.00  0.00           N  
ATOM     15  CA  ASP A   2      61.032 -28.282  28.090  1.00  0.00           C  
ATOM     16  C   ASP A   2      62.024 -27.215  27.640  1.00  0.00           C  
ATOM     17  O   ASP A   2      61.946 -26.064  28.063  1.00  0.00           O  
ATOM     18  CB  ASP A   2      61.572 -29.000  29.331  1.00  0.00           C  
ATOM     19  CG  ASP A   2      60.557 -29.947  29.954  1.00  0.00           C  
ATOM     20  OD1 ASP A   2      59.387 -29.778  29.712  1.00  0.00           O  
ATOM     21  OD2 ASP A   2      60.962 -30.829  30.672  1.00  0.00           O1-
ATOM     22  H   ASP A   2      61.164 -30.163  27.083  1.00  0.00           H  
ATOM     23  HA  ASP A   2      60.096 -27.794  28.363  1.00  0.00           H  
ATOM     24 1HB  ASP A   2      62.462 -29.568  29.063  1.00  0.00           H  
ATOM     25 2HB  ASP A   2      61.865 -28.260  30.078  1.00  0.00           H  
ATOM     26  N   GLU A   3      62.957 -27.611  26.779  1.00  0.00           N  
ATOM     27  CA  GLU A   3      63.979 -26.698  26.287  1.00  0.00           C  
ATOM     28  C   GLU A   3      63.376 -25.621  25.393  1.00  0.00           C  
ATOM     29  O   GLU A   3      63.744 -24.451  25.479  1.00  0.00           O  
ATOM     30  CB  GLU A   3      65.056 -27.468  25.519  1.00  0.00           C  
ATOM     31  CG  GLU A   3      65.888 -28.409  26.378  1.00  0.00           C  
ATOM     32  CD  GLU A   3      65.167 -29.684  26.717  1.00  0.00           C  
ATOM     33  OE1 GLU A   3      64.114 -29.912  26.171  1.00  0.00           O  
ATOM     34  OE2 GLU A   3      65.669 -30.431  27.523  1.00  0.00           O1-
ATOM     35  H   GLU A   3      62.957 -28.569  26.457  1.00  0.00           H  
ATOM     36  HA  GLU A   3      64.452 -26.215  27.143  1.00  0.00           H  
ATOM     37 1HB  GLU A   3      64.588 -28.059  24.731  1.00  0.00           H  
ATOM     38 2HB  GLU A   3      65.735 -26.763  25.040  1.00  0.00           H  
ATOM     39 1HG  GLU A   3      66.806 -28.656  25.844  1.00  0.00           H  
ATOM     40 2HG  GLU A   3      66.163 -27.897  27.299  1.00  0.00           H  
ATOM     41  N   GLU A   4      62.448 -26.028  24.536  1.00  0.00           N  
ATOM     42  CA  GLU A   4      61.795 -25.101  23.622  1.00  0.00           C  
ATOM     43  C   GLU A   4      60.963 -24.069  24.376  1.00  0.00           C  
ATOM     44  O   GLU A   4      60.976 -22.885  24.046  1.00  0.00           O  
ATOM     45  CB  GLU A   4      60.906 -25.864  22.636  1.00  0.00           C  
ATOM     46  CG  GLU A   4      61.668 -26.732  21.645  1.00  0.00           C  
ATOM     47  CD  GLU A   4      62.112 -28.042  22.235  1.00  0.00           C  
ATOM     48  OE1 GLU A   4      61.721 -28.338  23.338  1.00  0.00           O  
ATOM     49  OE2 GLU A   4      62.843 -28.747  21.581  1.00  0.00           O1-
ATOM     50  H   GLU A   4      62.183 -27.000  24.519  1.00  0.00           H  
ATOM     51  HA  GLU A   4      62.563 -24.578  23.051  1.00  0.00           H  
ATOM     52 1HB  GLU A   4      60.221 -26.508  23.188  1.00  0.00           H  
ATOM     53 2HB  GLU A   4      60.303 -25.156  22.067  1.00  0.00           H  
ATOM     54 1HG  GLU A   4      61.028 -26.932  20.786  1.00  0.00           H  
ATOM     55 2HG  GLU A   4      62.541 -26.183  21.293  1.00  0.00           H  
ATOM     56  N   GLU A   5      60.242 -24.532  25.394  1.00  0.00           N  
ATOM     57  CA  GLU A   5      59.423 -23.647  26.215  1.00  0.00           C  
ATOM     58  C   GLU A   5      60.290 -22.689  27.025  1.00  0.00           C  
ATOM     59  O   GLU A   5      59.928 -21.530  27.227  1.00  0.00           O  
ATOM     60  CB  GLU A   5      58.532 -24.463  27.153  1.00  0.00           C  
ATOM     61  CG  GLU A   5      57.418 -25.229  26.454  1.00  0.00           C  
ATOM     62  CD  GLU A   5      56.455 -24.330  25.729  1.00  0.00           C  
ATOM     63  OE1 GLU A   5      55.913 -23.448  26.351  1.00  0.00           O  
ATOM     64  OE2 GLU A   5      56.263 -24.525  24.552  1.00  0.00           O1-
ATOM     65  H   GLU A   5      60.261 -25.519  25.603  1.00  0.00           H  
ATOM     66  HA  GLU A   5      58.778 -23.063  25.557  1.00  0.00           H  
ATOM     67 1HB  GLU A   5      59.142 -25.183  27.699  1.00  0.00           H  
ATOM     68 2HB  GLU A   5      58.073 -23.800  27.887  1.00  0.00           H  
ATOM     69 1HG  GLU A   5      57.860 -25.921  25.738  1.00  0.00           H  
ATOM     70 2HG  GLU A   5      56.874 -25.814  27.195  1.00  0.00           H  
ATOM     71  N   ARG A   6      61.433 -23.184  27.487  1.00  0.00           N  
ATOM     72  CA  ARG A   6      62.368 -22.361  28.250  1.00  0.00           C  
ATOM     73  C   ARG A   6      62.916 -21.218  27.402  1.00  0.00           C  
ATOM     74  O   ARG A   6      62.975 -20.074  27.852  1.00  0.00           O  
ATOM     75  CB  ARG A   6      63.524 -23.205  28.767  1.00  0.00           C  
ATOM     76  CG  ARG A   6      64.604 -22.429  29.502  1.00  0.00           C  
ATOM     77  CD  ARG A   6      65.572 -23.334  30.172  1.00  0.00           C  
ATOM     78  NE  ARG A   6      66.721 -22.610  30.693  1.00  0.00           N  
ATOM     79  CZ  ARG A   6      67.687 -23.156  31.456  1.00  0.00           C  
ATOM     80  NH1 ARG A   6      67.630 -24.429  31.777  1.00  0.00           N1+
ATOM     81  NH2 ARG A   6      68.694 -22.412  31.881  1.00  0.00           N  
ATOM     82  H   ARG A   6      61.662 -24.149  27.307  1.00  0.00           H  
ATOM     83  HA  ARG A   6      61.840 -21.940  29.105  1.00  0.00           H  
ATOM     84 1HB  ARG A   6      63.144 -23.966  29.447  1.00  0.00           H  
ATOM     85 2HB  ARG A   6      63.999 -23.721  27.931  1.00  0.00           H  
ATOM     86 1HG  ARG A   6      65.151 -21.805  28.793  1.00  0.00           H  
ATOM     87 2HG  ARG A   6      64.144 -21.796  30.261  1.00  0.00           H  
ATOM     88 1HD  ARG A   6      65.082 -23.839  31.003  1.00  0.00           H  
ATOM     89 2HD  ARG A   6      65.932 -24.074  29.458  1.00  0.00           H  
ATOM     90  HE  ARG A   6      66.799 -21.627  30.467  1.00  0.00           H  
ATOM     91 1HH1 ARG A   6      66.862 -24.998  31.451  1.00  0.00           H  
ATOM     92 2HH1 ARG A   6      68.356 -24.839  32.348  1.00  0.00           H  
ATOM     93 1HH2 ARG A   6      68.737 -21.433  31.635  1.00  0.00           H  
ATOM     94 2HH2 ARG A   6      69.417 -22.821  32.453  1.00  0.00           H  
ATOM     95  N   LYS A   7      63.317 -21.539  26.178  1.00  0.00           N  
ATOM     96  CA  LYS A   7      63.885 -20.546  25.274  1.00  0.00           C  
ATOM     97  C   LYS A   7      62.895 -19.418  25.006  1.00  0.00           C  
ATOM     98  O   LYS A   7      63.250 -18.240  25.059  1.00  0.00           O  
ATOM     99  CB  LYS A   7      64.307 -21.200  23.957  1.00  0.00           C  
ATOM    100  CG  LYS A   7      65.553 -22.070  24.058  1.00  0.00           C  
ATOM    101  CD  LYS A   7      65.866 -22.743  22.730  1.00  0.00           C  
ATOM    102  CE  LYS A   7      67.079 -23.654  22.843  1.00  0.00           C  
ATOM    103  NZ  LYS A   7      67.368 -24.358  21.564  1.00  0.00           N1+
ATOM    104  H   LYS A   7      63.229 -22.495  25.864  1.00  0.00           H  
ATOM    105  HA  LYS A   7      64.777 -20.125  25.737  1.00  0.00           H  
ATOM    106 1HB  LYS A   7      63.494 -21.822  23.582  1.00  0.00           H  
ATOM    107 2HB  LYS A   7      64.498 -20.427  23.212  1.00  0.00           H  
ATOM    108 1HG  LYS A   7      66.404 -21.454  24.353  1.00  0.00           H  
ATOM    109 2HG  LYS A   7      65.401 -22.836  24.818  1.00  0.00           H  
ATOM    110 1HD  LYS A   7      65.007 -23.334  22.411  1.00  0.00           H  
ATOM    111 2HD  LYS A   7      66.064 -21.983  21.974  1.00  0.00           H  
ATOM    112 1HE  LYS A   7      67.951 -23.065  23.124  1.00  0.00           H  
ATOM    113 2HE  LYS A   7      66.905 -24.398  23.621  1.00  0.00           H  
ATOM    114 1HZ  LYS A   7      68.177 -24.951  21.681  1.00  0.00           H  
ATOM    115 2HZ  LYS A   7      66.572 -24.923  21.304  1.00  0.00           H  
ATOM    116 3HZ  LYS A   7      67.550 -23.679  20.839  1.00  0.00           H  
ATOM    117  N   GLU A   8      61.652 -19.784  24.717  1.00  0.00           N  
ATOM    118  CA  GLU A   8      60.608 -18.805  24.432  1.00  0.00           C  
ATOM    119  C   GLU A   8      60.261 -17.996  25.676  1.00  0.00           C  
ATOM    120  O   GLU A   8      59.987 -16.798  25.592  1.00  0.00           O  
ATOM    121  CB  GLU A   8      59.354 -19.501  23.898  1.00  0.00           C  
ATOM    122  CG  GLU A   8      59.510 -20.097  22.506  1.00  0.00           C  
ATOM    123  CD  GLU A   8      59.819 -19.063  21.459  1.00  0.00           C  
ATOM    124  OE1 GLU A   8      59.187 -18.035  21.462  1.00  0.00           O  
ATOM    125  OE2 GLU A   8      60.687 -19.304  20.655  1.00  0.00           O1-
ATOM    126  H   GLU A   8      61.422 -20.767  24.689  1.00  0.00           H  
ATOM    127  HA  GLU A   8      60.972 -18.126  23.660  1.00  0.00           H  
ATOM    128 1HB  GLU A   8      59.067 -20.305  24.576  1.00  0.00           H  
ATOM    129 2HB  GLU A   8      58.529 -18.789  23.867  1.00  0.00           H  
ATOM    130 1HG  GLU A   8      60.314 -20.830  22.525  1.00  0.00           H  
ATOM    131 2HG  GLU A   8      58.589 -20.614  22.239  1.00  0.00           H  
ATOM    132  N   LEU A   9      60.275 -18.658  26.828  1.00  0.00           N  
ATOM    133  CA  LEU A   9      59.985 -17.994  28.095  1.00  0.00           C  
ATOM    134  C   LEU A   9      61.017 -16.916  28.397  1.00  0.00           C  
ATOM    135  O   LEU A   9      60.667 -15.802  28.790  1.00  0.00           O  
ATOM    136  CB  LEU A   9      59.957 -19.017  29.237  1.00  0.00           C  
ATOM    137  CG  LEU A   9      59.828 -18.434  30.650  1.00  0.00           C  
ATOM    138  CD1 LEU A   9      58.794 -19.228  31.436  1.00  0.00           C  
ATOM    139  CD2 LEU A   9      61.184 -18.469  31.339  1.00  0.00           C  
ATOM    140  H   LEU A   9      60.486 -19.643  26.827  1.00  0.00           H  
ATOM    141  HA  LEU A   9      59.002 -17.528  28.024  1.00  0.00           H  
ATOM    142 1HB  LEU A   9      59.116 -19.691  29.079  1.00  0.00           H  
ATOM    143 2HB  LEU A   9      60.876 -19.603  29.202  1.00  0.00           H  
ATOM    144  HG  LEU A   9      59.480 -17.403  30.587  1.00  0.00           H  
ATOM    145 1HD1 LEU A   9      58.703 -18.813  32.440  1.00  0.00           H  
ATOM    146 2HD1 LEU A   9      57.830 -19.170  30.931  1.00  0.00           H  
ATOM    147 3HD1 LEU A   9      59.108 -20.269  31.501  1.00  0.00           H  
ATOM    148 1HD2 LEU A   9      61.093 -18.054  32.343  1.00  0.00           H  
ATOM    149 2HD2 LEU A   9      61.533 -19.500  31.403  1.00  0.00           H  
ATOM    150 3HD2 LEU A   9      61.900 -17.879  30.766  1.00  0.00           H  
ATOM    151  N   GLU A  10      62.290 -17.247  28.213  1.00  0.00           N  
ATOM    152  CA  GLU A  10      63.374 -16.317  28.487  1.00  0.00           C  
ATOM    153  C   GLU A  10      63.283 -15.084  27.596  1.00  0.00           C  
ATOM    154  O   GLU A  10      63.513 -13.963  28.042  1.00  0.00           O  
ATOM    155  CB  GLU A  10      64.728 -17.005  28.286  1.00  0.00           C  
ATOM    156  CG  GLU A  10      65.070 -18.041  29.348  1.00  0.00           C  
ATOM    157  CD  GLU A  10      66.303 -18.832  29.017  1.00  0.00           C  
ATOM    158  OE1 GLU A  10      66.891 -18.580  27.992  1.00  0.00           O  
ATOM    159  OE2 GLU A  10      66.659 -19.690  29.789  1.00  0.00           O1-
ATOM    160  H   GLU A  10      62.511 -18.174  27.873  1.00  0.00           H  
ATOM    161  HA  GLU A  10      63.305 -16.002  29.529  1.00  0.00           H  
ATOM    162 1HB  GLU A  10      64.743 -17.501  27.317  1.00  0.00           H  
ATOM    163 2HB  GLU A  10      65.518 -16.255  28.283  1.00  0.00           H  
ATOM    164 1HG  GLU A  10      65.223 -17.532  30.301  1.00  0.00           H  
ATOM    165 2HG  GLU A  10      64.226 -18.721  29.463  1.00  0.00           H  
ATOM    166  N   LYS A  11      62.943 -15.301  26.331  1.00  0.00           N  
ATOM    167  CA  LYS A  11      62.799 -14.207  25.377  1.00  0.00           C  
ATOM    168  C   LYS A  11      61.690 -13.255  25.796  1.00  0.00           C  
ATOM    169  O   LYS A  11      61.865 -12.034  25.771  1.00  0.00           O  
ATOM    170  CB  LYS A  11      62.522 -14.749  23.974  1.00  0.00           C  
ATOM    171  CG  LYS A  11      63.738 -15.345  23.278  1.00  0.00           C  
ATOM    172  CD  LYS A  11      63.470 -15.579  21.799  1.00  0.00           C  
ATOM    173  CE  LYS A  11      62.597 -16.806  21.582  1.00  0.00           C  
ATOM    174  NZ  LYS A  11      62.481 -17.159  20.140  1.00  0.00           N1+
ATOM    175  H   LYS A  11      62.779 -16.248  26.020  1.00  0.00           H  
ATOM    176  HA  LYS A  11      63.739 -13.655  25.339  1.00  0.00           H  
ATOM    177 1HB  LYS A  11      61.755 -15.523  24.028  1.00  0.00           H  
ATOM    178 2HB  LYS A  11      62.135 -13.948  23.344  1.00  0.00           H  
ATOM    179 1HG  LYS A  11      64.586 -14.666  23.382  1.00  0.00           H  
ATOM    180 2HG  LYS A  11      63.997 -16.294  23.746  1.00  0.00           H  
ATOM    181 1HD  LYS A  11      62.968 -14.707  21.378  1.00  0.00           H  
ATOM    182 2HD  LYS A  11      64.415 -15.721  21.275  1.00  0.00           H  
ATOM    183 1HE  LYS A  11      63.021 -17.654  22.117  1.00  0.00           H  
ATOM    184 2HE  LYS A  11      61.599 -16.618  21.977  1.00  0.00           H  
ATOM    185 1HZ  LYS A  11      61.895 -17.976  20.039  1.00  0.00           H  
ATOM    186 2HZ  LYS A  11      62.070 -16.386  19.636  1.00  0.00           H  
ATOM    187 3HZ  LYS A  11      63.398 -17.355  19.767  1.00  0.00           H  
ATOM    188  N   ARG A  12      60.546 -13.814  26.178  1.00  0.00           N  
ATOM    189  CA  ARG A  12      59.396 -13.012  26.575  1.00  0.00           C  
ATOM    190  C   ARG A  12      59.700 -12.187  27.818  1.00  0.00           C  
ATOM    191  O   ARG A  12      59.259 -11.047  27.945  1.00  0.00           O  
ATOM    192  CB  ARG A  12      58.191 -13.902  26.844  1.00  0.00           C  
ATOM    193  CG  ARG A  12      57.543 -14.493  25.602  1.00  0.00           C  
ATOM    194  CD  ARG A  12      56.191 -15.035  25.892  1.00  0.00           C  
ATOM    195  NE  ARG A  12      56.237 -16.114  26.866  1.00  0.00           N  
ATOM    196  CZ  ARG A  12      56.414 -17.414  26.559  1.00  0.00           C  
ATOM    197  NH1 ARG A  12      56.561 -17.779  25.305  1.00  0.00           N1+
ATOM    198  NH2 ARG A  12      56.441 -18.321  27.519  1.00  0.00           N  
ATOM    199  H   ARG A  12      60.474 -14.822  26.197  1.00  0.00           H  
ATOM    200  HA  ARG A  12      59.149 -12.333  25.758  1.00  0.00           H  
ATOM    201 1HB  ARG A  12      58.486 -14.729  27.487  1.00  0.00           H  
ATOM    202 2HB  ARG A  12      57.428 -13.331  27.373  1.00  0.00           H  
ATOM    203 1HG  ARG A  12      57.447 -13.720  24.839  1.00  0.00           H  
ATOM    204 2HG  ARG A  12      58.163 -15.305  25.219  1.00  0.00           H  
ATOM    205 1HD  ARG A  12      55.560 -14.241  26.292  1.00  0.00           H  
ATOM    206 2HD  ARG A  12      55.750 -15.422  24.975  1.00  0.00           H  
ATOM    207  HE  ARG A  12      56.128 -15.872  27.841  1.00  0.00           H  
ATOM    208 1HH1 ARG A  12      56.541 -17.085  24.571  1.00  0.00           H  
ATOM    209 2HH1 ARG A  12      56.694 -18.753  25.075  1.00  0.00           H  
ATOM    210 1HH2 ARG A  12      56.328 -18.040  28.484  1.00  0.00           H  
ATOM    211 2HH2 ARG A  12      56.574 -19.295  27.289  1.00  0.00           H  
ATOM    212  N   ILE A  13      60.456 -12.776  28.740  1.00  0.00           N  
ATOM    213  CA  ILE A  13      60.813 -12.100  29.982  1.00  0.00           C  
ATOM    214  C   ILE A  13      61.668 -10.868  29.713  1.00  0.00           C  
ATOM    215  O   ILE A  13      61.418  -9.794  30.261  1.00  0.00           O  
ATOM    216  CB  ILE A  13      61.567 -13.052  30.928  1.00  0.00           C  
ATOM    217  CG1 ILE A  13      60.611 -14.101  31.503  1.00  0.00           C  
ATOM    218  CG2 ILE A  13      62.238 -12.269  32.047  1.00  0.00           C  
ATOM    219  CD1 ILE A  13      61.309 -15.237  32.215  1.00  0.00           C  
ATOM    220  H   ILE A  13      60.790 -13.713  28.577  1.00  0.00           H  
ATOM    221  HA  ILE A  13      59.896 -11.787  30.482  1.00  0.00           H  
ATOM    222  HB  ILE A  13      62.329 -13.593  30.369  1.00  0.00           H  
ATOM    223 1HG1 ILE A  13      59.929 -13.625  32.206  1.00  0.00           H  
ATOM    224 2HG1 ILE A  13      60.008 -14.523  30.699  1.00  0.00           H  
ATOM    225 1HG2 ILE A  13      62.766 -12.958  32.706  1.00  0.00           H  
ATOM    226 2HG2 ILE A  13      62.947 -11.561  31.620  1.00  0.00           H  
ATOM    227 3HG2 ILE A  13      61.482 -11.728  32.616  1.00  0.00           H  
ATOM    228 1HD1 ILE A  13      60.566 -15.940  32.594  1.00  0.00           H  
ATOM    229 2HD1 ILE A  13      61.972 -15.751  31.518  1.00  0.00           H  
ATOM    230 3HD1 ILE A  13      61.891 -14.843  33.047  1.00  0.00           H  
ATOM    231  N   ARG A  14      62.677 -11.031  28.865  1.00  0.00           N  
ATOM    232  CA  ARG A  14      63.584  -9.935  28.536  1.00  0.00           C  
ATOM    233  C   ARG A  14      62.844  -8.793  27.854  1.00  0.00           C  
ATOM    234  O   ARG A  14      63.054  -7.624  28.174  1.00  0.00           O  
ATOM    235  CB  ARG A  14      64.705 -10.420  27.629  1.00  0.00           C  
ATOM    236  CG  ARG A  14      65.748 -11.291  28.312  1.00  0.00           C  
ATOM    237  CD  ARG A  14      66.990 -11.397  27.503  1.00  0.00           C  
ATOM    238  NE  ARG A  14      66.758 -12.081  26.241  1.00  0.00           N  
ATOM    239  CZ  ARG A  14      66.838 -13.415  26.068  1.00  0.00           C  
ATOM    240  NH1 ARG A  14      67.144 -14.192  27.083  1.00  0.00           N1+
ATOM    241  NH2 ARG A  14      66.610 -13.942  24.878  1.00  0.00           N  
ATOM    242  H   ARG A  14      62.824 -11.935  28.440  1.00  0.00           H  
ATOM    243  HA  ARG A  14      64.026  -9.562  29.461  1.00  0.00           H  
ATOM    244 1HB  ARG A  14      64.284 -10.994  26.806  1.00  0.00           H  
ATOM    245 2HB  ARG A  14      65.222  -9.562  27.199  1.00  0.00           H  
ATOM    246 1HG  ARG A  14      66.005 -10.861  29.280  1.00  0.00           H  
ATOM    247 2HG  ARG A  14      65.346 -12.295  28.456  1.00  0.00           H  
ATOM    248 1HD  ARG A  14      67.368 -10.398  27.285  1.00  0.00           H  
ATOM    249 2HD  ARG A  14      67.740 -11.955  28.061  1.00  0.00           H  
ATOM    250  HE  ARG A  14      66.521 -11.516  25.437  1.00  0.00           H  
ATOM    251 1HH1 ARG A  14      67.319 -13.789  27.993  1.00  0.00           H  
ATOM    252 2HH1 ARG A  14      67.204 -15.192  26.954  1.00  0.00           H  
ATOM    253 1HH2 ARG A  14      66.375 -13.344  24.097  1.00  0.00           H  
ATOM    254 2HH2 ARG A  14      66.670 -14.941  24.748  1.00  0.00           H  
ATOM    255  N   GLU A  15      61.973  -9.140  26.909  1.00  0.00           N  
ATOM    256  CA  GLU A  15      61.209  -8.143  26.168  1.00  0.00           C  
ATOM    257  C   GLU A  15      60.201  -7.442  27.067  1.00  0.00           C  
ATOM    258  O   GLU A  15      60.044  -6.223  27.007  1.00  0.00           O  
ATOM    259  CB  GLU A  15      60.486  -8.794  24.986  1.00  0.00           C  
ATOM    260  CG  GLU A  15      61.403  -9.240  23.857  1.00  0.00           C  
ATOM    261  CD  GLU A  15      60.661  -9.901  22.728  1.00  0.00           C  
ATOM    262  OE1 GLU A  15      59.499 -10.185  22.891  1.00  0.00           O  
ATOM    263  OE2 GLU A  15      61.258 -10.122  21.700  1.00  0.00           O1-
ATOM    264  H   GLU A  15      61.837 -10.119  26.701  1.00  0.00           H  
ATOM    265  HA  GLU A  15      61.902  -7.399  25.773  1.00  0.00           H  
ATOM    266 1HB  GLU A  15      59.934  -9.668  25.334  1.00  0.00           H  
ATOM    267 2HB  GLU A  15      59.761  -8.093  24.572  1.00  0.00           H  
ATOM    268 1HG  GLU A  15      61.933  -8.371  23.468  1.00  0.00           H  
ATOM    269 2HG  GLU A  15      62.142  -9.934  24.255  1.00  0.00           H  
ATOM    270  N   ALA A  16      59.521  -8.215  27.904  1.00  0.00           N  
ATOM    271  CA  ALA A  16      58.497  -7.675  28.791  1.00  0.00           C  
ATOM    272  C   ALA A  16      59.103  -6.729  29.815  1.00  0.00           C  
ATOM    273  O   ALA A  16      58.553  -5.661  30.092  1.00  0.00           O  
ATOM    274  CB  ALA A  16      57.751  -8.804  29.488  1.00  0.00           C  
ATOM    275  H   ALA A  16      59.715  -9.208  27.923  1.00  0.00           H  
ATOM    276  HA  ALA A  16      57.773  -7.123  28.188  1.00  0.00           H  
ATOM    277 1HB  ALA A  16      56.992  -8.384  30.146  1.00  0.00           H  
ATOM    278 2HB  ALA A  16      57.274  -9.439  28.744  1.00  0.00           H  
ATOM    279 3HB  ALA A  16      58.454  -9.396  30.075  1.00  0.00           H  
ATOM    280  N   ALA A  17      60.239  -7.121  30.379  1.00  0.00           N  
ATOM    281  CA  ALA A  17      60.909  -6.318  31.394  1.00  0.00           C  
ATOM    282  C   ALA A  17      61.417  -5.004  30.812  1.00  0.00           C  
ATOM    283  O   ALA A  17      61.297  -3.952  31.440  1.00  0.00           O  
ATOM    284  CB  ALA A  17      62.061  -7.102  32.011  1.00  0.00           C  
ATOM    285  H   ALA A  17      60.652  -7.999  30.095  1.00  0.00           H  
ATOM    286  HA  ALA A  17      60.194  -6.096  32.186  1.00  0.00           H  
ATOM    287 1HB  ALA A  17      62.553  -6.491  32.767  1.00  0.00           H  
ATOM    288 2HB  ALA A  17      61.676  -8.011  32.473  1.00  0.00           H  
ATOM    289 3HB  ALA A  17      62.779  -7.366  31.236  1.00  0.00           H  
ATOM    290  N   GLN A  18      61.982  -5.072  29.613  1.00  0.00           N  
ATOM    291  CA  GLN A  18      62.545  -3.895  28.962  1.00  0.00           C  
ATOM    292  C   GLN A  18      61.453  -2.915  28.549  1.00  0.00           C  
ATOM    293  O   GLN A  18      61.603  -1.702  28.700  1.00  0.00           O  
ATOM    294  CB  GLN A  18      63.370  -4.302  27.739  1.00  0.00           C  
ATOM    295  CG  GLN A  18      64.128  -3.156  27.090  1.00  0.00           C  
ATOM    296  CD  GLN A  18      65.166  -2.551  28.015  1.00  0.00           C  
ATOM    297  NE2 GLN A  18      65.521  -1.296  27.764  1.00  0.00           N  
ATOM    298  OE1 GLN A  18      65.646  -3.205  28.945  1.00  0.00           O  
ATOM    299  H   GLN A  18      62.019  -5.963  29.134  1.00  0.00           H  
ATOM    300  HA  GLN A  18      63.211  -3.396  29.667  1.00  0.00           H  
ATOM    301 1HB  GLN A  18      64.095  -5.063  28.026  1.00  0.00           H  
ATOM    302 2HB  GLN A  18      62.714  -4.740  26.987  1.00  0.00           H  
ATOM    303 1HG  GLN A  18      64.637  -3.528  26.201  1.00  0.00           H  
ATOM    304 2HG  GLN A  18      63.419  -2.375  26.815  1.00  0.00           H  
ATOM    305 1HE2 GLN A  18      66.202  -0.843  28.342  1.00  0.00           H  
ATOM    306 2HE2 GLN A  18      65.107  -0.802  27.000  1.00  0.00           H  
ATOM    307  N   ARG A  19      60.350  -3.449  28.032  1.00  0.00           N  
ATOM    308  CA  ARG A  19      59.237  -2.623  27.583  1.00  0.00           C  
ATOM    309  C   ARG A  19      58.593  -1.883  28.745  1.00  0.00           C  
ATOM    310  O   ARG A  19      58.221  -0.716  28.621  1.00  0.00           O  
ATOM    311  CB  ARG A  19      58.187  -3.475  26.885  1.00  0.00           C  
ATOM    312  CG  ARG A  19      58.587  -3.983  25.508  1.00  0.00           C  
ATOM    313  CD  ARG A  19      57.627  -4.993  24.995  1.00  0.00           C  
ATOM    314  NE  ARG A  19      58.053  -5.548  23.720  1.00  0.00           N  
ATOM    315  CZ  ARG A  19      57.527  -6.649  23.151  1.00  0.00           C  
ATOM    316  NH1 ARG A  19      56.557  -7.301  23.753  1.00  0.00           N1+
ATOM    317  NH2 ARG A  19      57.984  -7.074  21.986  1.00  0.00           N  
ATOM    318  H   ARG A  19      60.282  -4.456  27.950  1.00  0.00           H  
ATOM    319  HA  ARG A  19      59.617  -1.890  26.870  1.00  0.00           H  
ATOM    320 1HB  ARG A  19      57.954  -4.342  27.501  1.00  0.00           H  
ATOM    321 2HB  ARG A  19      57.269  -2.899  26.770  1.00  0.00           H  
ATOM    322 1HG  ARG A  19      58.615  -3.148  24.807  1.00  0.00           H  
ATOM    323 2HG  ARG A  19      59.574  -4.444  25.563  1.00  0.00           H  
ATOM    324 1HD  ARG A  19      57.542  -5.810  25.711  1.00  0.00           H  
ATOM    325 2HD  ARG A  19      56.651  -4.530  24.856  1.00  0.00           H  
ATOM    326  HE  ARG A  19      58.797  -5.073  23.226  1.00  0.00           H  
ATOM    327 1HH1 ARG A  19      56.207  -6.976  24.644  1.00  0.00           H  
ATOM    328 2HH1 ARG A  19      56.162  -8.127  23.327  1.00  0.00           H  
ATOM    329 1HH2 ARG A  19      58.730  -6.572  21.522  1.00  0.00           H  
ATOM    330 2HH2 ARG A  19      57.590  -7.899  21.559  1.00  0.00           H  
ATOM    331  N   ALA A  20      58.467  -2.567  29.877  1.00  0.00           N  
ATOM    332  CA  ALA A  20      57.886  -1.966  31.074  1.00  0.00           C  
ATOM    333  C   ALA A  20      58.725  -0.787  31.558  1.00  0.00           C  
ATOM    334  O   ALA A  20      58.188   0.256  31.922  1.00  0.00           O  
ATOM    335  CB  ALA A  20      57.750  -3.006  32.175  1.00  0.00           C  
ATOM    336  H   ALA A  20      58.776  -3.526  29.912  1.00  0.00           H  
ATOM    337  HA  ALA A  20      56.884  -1.608  30.830  1.00  0.00           H  
ATOM    338 1HB  ALA A  20      57.318  -2.543  33.061  1.00  0.00           H  
ATOM    339 2HB  ALA A  20      57.101  -3.812  31.834  1.00  0.00           H  
ATOM    340 3HB  ALA A  20      58.732  -3.407  32.420  1.00  0.00           H  
ATOM    341  N   ARG A  21      60.040  -0.963  31.558  1.00  0.00           N  
ATOM    342  CA  ARG A  21      60.953   0.075  32.023  1.00  0.00           C  
ATOM    343  C   ARG A  21      60.942   1.277  31.084  1.00  0.00           C  
ATOM    344  O   ARG A  21      60.864   2.422  31.526  1.00  0.00           O  
ATOM    345  CB  ARG A  21      62.370  -0.467  32.134  1.00  0.00           C  
ATOM    346  CG  ARG A  21      62.615  -1.376  33.328  1.00  0.00           C  
ATOM    347  CD  ARG A  21      64.064  -1.632  33.534  1.00  0.00           C  
ATOM    348  NE  ARG A  21      64.613  -2.503  32.508  1.00  0.00           N  
ATOM    349  CZ  ARG A  21      64.713  -3.843  32.616  1.00  0.00           C  
ATOM    350  NH1 ARG A  21      64.300  -4.448  33.707  1.00  0.00           N1+
ATOM    351  NH2 ARG A  21      65.229  -4.548  31.624  1.00  0.00           N  
ATOM    352  H   ARG A  21      60.419  -1.840  31.226  1.00  0.00           H  
ATOM    353  HA  ARG A  21      60.630   0.401  33.013  1.00  0.00           H  
ATOM    354 1HB  ARG A  21      62.616  -1.030  31.235  1.00  0.00           H  
ATOM    355 2HB  ARG A  21      63.073   0.363  32.202  1.00  0.00           H  
ATOM    356 1HG  ARG A  21      62.218  -0.909  34.229  1.00  0.00           H  
ATOM    357 2HG  ARG A  21      62.118  -2.333  33.164  1.00  0.00           H  
ATOM    358 1HD  ARG A  21      64.608  -0.688  33.506  1.00  0.00           H  
ATOM    359 2HD  ARG A  21      64.215  -2.109  34.503  1.00  0.00           H  
ATOM    360  HE  ARG A  21      64.942  -2.075  31.654  1.00  0.00           H  
ATOM    361 1HH1 ARG A  21      63.906  -3.908  34.465  1.00  0.00           H  
ATOM    362 2HH1 ARG A  21      64.375  -5.451  33.788  1.00  0.00           H  
ATOM    363 1HH2 ARG A  21      65.547  -4.084  30.785  1.00  0.00           H  
ATOM    364 2HH2 ARG A  21      65.304  -5.552  31.705  1.00  0.00           H  
ATOM    365  N   GLU A  22      61.023   1.006  29.785  1.00  0.00           N  
ATOM    366  CA  GLU A  22      61.092   2.066  28.785  1.00  0.00           C  
ATOM    367  C   GLU A  22      59.815   2.899  28.780  1.00  0.00           C  
ATOM    368  O   GLU A  22      59.866   4.126  28.680  1.00  0.00           O  
ATOM    369  CB  GLU A  22      61.333   1.473  27.395  1.00  0.00           C  
ATOM    370  CG  GLU A  22      62.740   0.935  27.176  1.00  0.00           C  
ATOM    371  CD  GLU A  22      62.923   0.312  25.820  1.00  0.00           C  
ATOM    372  OE1 GLU A  22      61.954   0.180  25.112  1.00  0.00           O  
ATOM    373  OE2 GLU A  22      64.034  -0.033  25.493  1.00  0.00           O1-
ATOM    374  H   GLU A  22      61.040   0.043  29.484  1.00  0.00           H  
ATOM    375  HA  GLU A  22      61.934   2.715  29.027  1.00  0.00           H  
ATOM    376 1HB  GLU A  22      60.632   0.656  27.221  1.00  0.00           H  
ATOM    377 2HB  GLU A  22      61.144   2.233  26.637  1.00  0.00           H  
ATOM    378 1HG  GLU A  22      63.451   1.752  27.287  1.00  0.00           H  
ATOM    379 2HG  GLU A  22      62.957   0.194  27.944  1.00  0.00           H  
ATOM    380  N   ALA A  23      58.676   2.229  28.888  1.00  0.00           N  
ATOM    381  CA  ALA A  23      57.386   2.909  28.913  1.00  0.00           C  
ATOM    382  C   ALA A  23      57.265   3.816  30.131  1.00  0.00           C  
ATOM    383  O   ALA A  23      56.716   4.915  30.047  1.00  0.00           O  
ATOM    384  CB  ALA A  23      56.252   1.897  28.896  1.00  0.00           C  
ATOM    385  H   ALA A  23      58.701   1.223  28.952  1.00  0.00           H  
ATOM    386  HA  ALA A  23      57.299   3.518  28.012  1.00  0.00           H  
ATOM    387 1HB  ALA A  23      55.295   2.422  28.916  1.00  0.00           H  
ATOM    388 2HB  ALA A  23      56.316   1.293  27.989  1.00  0.00           H  
ATOM    389 3HB  ALA A  23      56.327   1.249  29.766  1.00  0.00           H  
ATOM    390  N   ALA A  24      57.785   3.352  31.260  1.00  0.00           N  
ATOM    391  CA  ALA A  24      57.743   4.122  32.501  1.00  0.00           C  
ATOM    392  C   ALA A  24      58.619   5.363  32.408  1.00  0.00           C  
ATOM    393  O   ALA A  24      58.240   6.440  32.869  1.00  0.00           O  
ATOM    394  CB  ALA A  24      58.169   3.260  33.676  1.00  0.00           C  
ATOM    395  H   ALA A  24      58.223   2.443  31.264  1.00  0.00           H  
ATOM    396  HA  ALA A  24      56.713   4.433  32.680  1.00  0.00           H  
ATOM    397 1HB  ALA A  24      58.130   3.848  34.592  1.00  0.00           H  
ATOM    398 2HB  ALA A  24      57.493   2.405  33.766  1.00  0.00           H  
ATOM    399 3HB  ALA A  24      59.184   2.904  33.518  1.00  0.00           H  
ATOM    400  N   GLU A  25      59.797   5.207  31.813  1.00  0.00           N  
ATOM    401  CA  GLU A  25      60.743   6.308  31.680  1.00  0.00           C  
ATOM    402  C   GLU A  25      60.158   7.438  30.841  1.00  0.00           C  
ATOM    403  O   GLU A  25      60.318   8.615  31.167  1.00  0.00           O  
ATOM    404  CB  GLU A  25      62.049   5.816  31.053  1.00  0.00           C  
ATOM    405  CG  GLU A  25      62.911   4.969  31.978  1.00  0.00           C  
ATOM    406  CD  GLU A  25      64.119   4.396  31.290  1.00  0.00           C  
ATOM    407  OE1 GLU A  25      64.230   4.552  30.098  1.00  0.00           O  
ATOM    408  OE2 GLU A  25      64.932   3.802  31.958  1.00  0.00           O1-
ATOM    409  H   GLU A  25      60.045   4.298  31.444  1.00  0.00           H  
ATOM    410  HA  GLU A  25      60.968   6.693  32.676  1.00  0.00           H  
ATOM    411 1HB  GLU A  25      61.826   5.223  30.166  1.00  0.00           H  
ATOM    412 2HB  GLU A  25      62.643   6.672  30.733  1.00  0.00           H  
ATOM    413 1HG  GLU A  25      63.241   5.583  32.815  1.00  0.00           H  
ATOM    414 2HG  GLU A  25      62.306   4.155  32.376  1.00  0.00           H  
ATOM    415  N   ARG A  26      59.480   7.073  29.760  1.00  0.00           N  
ATOM    416  CA  ARG A  26      58.854   8.053  28.878  1.00  0.00           C  
ATOM    417  C   ARG A  26      57.678   8.737  29.562  1.00  0.00           C  
ATOM    418  O   ARG A  26      57.456   9.936  29.387  1.00  0.00           O  
ATOM    419  CB  ARG A  26      58.374   7.391  27.595  1.00  0.00           C  
ATOM    420  CG  ARG A  26      59.481   6.910  26.670  1.00  0.00           C  
ATOM    421  CD  ARG A  26      58.966   6.604  25.310  1.00  0.00           C  
ATOM    422  NE  ARG A  26      57.960   5.555  25.335  1.00  0.00           N  
ATOM    423  CZ  ARG A  26      58.228   4.236  25.258  1.00  0.00           C  
ATOM    424  NH1 ARG A  26      59.472   3.823  25.154  1.00  0.00           N1+
ATOM    425  NH2 ARG A  26      57.240   3.359  25.289  1.00  0.00           N  
ATOM    426  H   ARG A  26      59.393   6.090  29.540  1.00  0.00           H  
ATOM    427  HA  ARG A  26      59.596   8.809  28.618  1.00  0.00           H  
ATOM    428 1HB  ARG A  26      57.753   6.530  27.840  1.00  0.00           H  
ATOM    429 2HB  ARG A  26      57.755   8.091  27.033  1.00  0.00           H  
ATOM    430 1HG  ARG A  26      60.243   7.685  26.582  1.00  0.00           H  
ATOM    431 2HG  ARG A  26      59.929   6.004  27.079  1.00  0.00           H  
ATOM    432 1HD  ARG A  26      58.515   7.499  24.882  1.00  0.00           H  
ATOM    433 2HD  ARG A  26      59.788   6.274  24.676  1.00  0.00           H  
ATOM    434  HE  ARG A  26      56.991   5.834  25.414  1.00  0.00           H  
ATOM    435 1HH1 ARG A  26      60.227   4.494  25.130  1.00  0.00           H  
ATOM    436 2HH1 ARG A  26      59.672   2.835  25.097  1.00  0.00           H  
ATOM    437 1HH2 ARG A  26      56.284   3.676  25.369  1.00  0.00           H  
ATOM    438 2HH2 ARG A  26      57.441   2.371  25.232  1.00  0.00           H  
ATOM    439  N   THR A  27      56.927   7.970  30.342  1.00  0.00           N  
ATOM    440  CA  THR A  27      55.797   8.511  31.087  1.00  0.00           C  
ATOM    441  C   THR A  27      56.243   9.599  32.054  1.00  0.00           C  
ATOM    442  O   THR A  27      55.619  10.656  32.145  1.00  0.00           O  
ATOM    443  CB  THR A  27      55.062   7.401  31.861  1.00  0.00           C  
ATOM    444  CG2 THR A  27      53.921   7.988  32.679  1.00  0.00           C  
ATOM    445  OG1 THR A  27      54.537   6.438  30.938  1.00  0.00           O  
ATOM    446  H   THR A  27      57.143   6.985  30.422  1.00  0.00           H  
ATOM    447  HA  THR A  27      55.089   8.944  30.378  1.00  0.00           H  
ATOM    448  HB  THR A  27      55.761   6.900  32.530  1.00  0.00           H  
ATOM    449  HG1 THR A  27      55.004   6.510  30.102  1.00  0.00           H  
ATOM    450 1HG2 THR A  27      53.413   7.189  33.220  1.00  0.00           H  
ATOM    451 2HG2 THR A  27      54.318   8.712  33.390  1.00  0.00           H  
ATOM    452 3HG2 THR A  27      53.214   8.482  32.015  1.00  0.00           H  
ATOM    453  N   GLY A  28      57.325   9.336  32.777  1.00  0.00           N  
ATOM    454  CA  GLY A  28      57.924  10.332  33.656  1.00  0.00           C  
ATOM    455  C   GLY A  28      57.359  10.231  35.067  1.00  0.00           C  
ATOM    456  O   GLY A  28      57.769  10.968  35.965  1.00  0.00           O  
ATOM    457  H   GLY A  28      57.749   8.422  32.714  1.00  0.00           H  
ATOM    458 1HA  GLY A  28      59.005  10.194  33.681  1.00  0.00           H  
ATOM    459 2HA  GLY A  28      57.737  11.328  33.256  1.00  0.00           H  
ATOM    460  N   ASP A  29      56.413   9.316  35.258  1.00  0.00           N  
ATOM    461  CA  ASP A  29      55.778   9.128  36.554  1.00  0.00           C  
ATOM    462  C   ASP A  29      56.623   8.243  37.460  1.00  0.00           C  
ATOM    463  O   ASP A  29      56.853   7.070  37.159  1.00  0.00           O  
ATOM    464  CB  ASP A  29      54.386   8.514  36.384  1.00  0.00           C  
ATOM    465  CG  ASP A  29      53.618   8.414  37.695  1.00  0.00           C  
ATOM    466  OD1 ASP A  29      54.137   7.838  38.622  1.00  0.00           O  
ATOM    467  OD2 ASP A  29      52.521   8.914  37.757  1.00  0.00           O1-
ATOM    468  H   ASP A  29      56.130   8.735  34.480  1.00  0.00           H  
ATOM    469  HA  ASP A  29      55.662  10.104  37.028  1.00  0.00           H  
ATOM    470 1HB  ASP A  29      53.805   9.117  35.685  1.00  0.00           H  
ATOM    471 2HB  ASP A  29      54.478   7.516  35.956  1.00  0.00           H  
ATOM    472  N   PRO A  30      57.084   8.810  38.571  1.00  0.00           N  
ATOM    473  CA  PRO A  30      57.966   8.093  39.485  1.00  0.00           C  
ATOM    474  C   PRO A  30      57.337   6.785  39.946  1.00  0.00           C  
ATOM    475  O   PRO A  30      58.026   5.780  40.123  1.00  0.00           O  
ATOM    476  CB  PRO A  30      58.135   9.079  40.645  1.00  0.00           C  
ATOM    477  CG  PRO A  30      57.964  10.419  40.014  1.00  0.00           C  
ATOM    478  CD  PRO A  30      56.890  10.211  38.979  1.00  0.00           C  
ATOM    479  HA  PRO A  30      58.897   7.868  38.962  1.00  0.00           H  
ATOM    480 1HB  PRO A  30      57.385   8.876  41.424  1.00  0.00           H  
ATOM    481 2HB  PRO A  30      59.123   8.950  41.109  1.00  0.00           H  
ATOM    482 1HG  PRO A  30      57.682  11.163  40.773  1.00  0.00           H  
ATOM    483 2HG  PRO A  30      58.914  10.757  39.576  1.00  0.00           H  
ATOM    484 1HD  PRO A  30      55.902  10.359  39.440  1.00  0.00           H  
ATOM    485 2HD  PRO A  30      57.041  10.915  38.148  1.00  0.00           H  
ATOM    486  N   ARG A  31      56.023   6.805  40.140  1.00  0.00           N  
ATOM    487  CA  ARG A  31      55.306   5.645  40.664  1.00  0.00           C  
ATOM    488  C   ARG A  31      55.233   4.530  39.630  1.00  0.00           C  
ATOM    489  O   ARG A  31      55.363   3.353  39.965  1.00  0.00           O  
ATOM    490  CB  ARG A  31      53.897   6.032  41.087  1.00  0.00           C  
ATOM    491  CG  ARG A  31      53.054   4.887  41.626  1.00  0.00           C  
ATOM    492  CD  ARG A  31      53.660   4.284  42.841  1.00  0.00           C  
ATOM    493  NE  ARG A  31      52.799   3.273  43.432  1.00  0.00           N  
ATOM    494  CZ  ARG A  31      53.178   2.414  44.399  1.00  0.00           C  
ATOM    495  NH1 ARG A  31      54.404   2.457  44.871  1.00  0.00           N1+
ATOM    496  NH2 ARG A  31      52.318   1.530  44.872  1.00  0.00           N  
ATOM    497  H   ARG A  31      55.505   7.643  39.920  1.00  0.00           H  
ATOM    498  HA  ARG A  31      55.840   5.276  41.541  1.00  0.00           H  
ATOM    499 1HB  ARG A  31      53.946   6.797  41.860  1.00  0.00           H  
ATOM    500 2HB  ARG A  31      53.366   6.460  40.236  1.00  0.00           H  
ATOM    501 1HG  ARG A  31      52.062   5.256  41.886  1.00  0.00           H  
ATOM    502 2HG  ARG A  31      52.965   4.110  40.866  1.00  0.00           H  
ATOM    503 1HD  ARG A  31      54.608   3.813  42.580  1.00  0.00           H  
ATOM    504 2HD  ARG A  31      53.834   5.061  43.585  1.00  0.00           H  
ATOM    505  HE  ARG A  31      51.847   3.210  43.095  1.00  0.00           H  
ATOM    506 1HH1 ARG A  31      55.062   3.133  44.510  1.00  0.00           H  
ATOM    507 2HH1 ARG A  31      54.688   1.813  45.596  1.00  0.00           H  
ATOM    508 1HH2 ARG A  31      51.375   1.497  44.509  1.00  0.00           H  
ATOM    509 2HH2 ARG A  31      52.602   0.887  45.596  1.00  0.00           H  
ATOM    510  N   VAL A  32      55.030   4.909  38.374  1.00  0.00           N  
ATOM    511  CA  VAL A  32      54.995   3.945  37.279  1.00  0.00           C  
ATOM    512  C   VAL A  32      56.342   3.255  37.107  1.00  0.00           C  
ATOM    513  O   VAL A  32      56.406   2.060  36.824  1.00  0.00           O  
ATOM    514  CB  VAL A  32      54.610   4.646  35.962  1.00  0.00           C  
ATOM    515  CG1 VAL A  32      54.778   3.697  34.785  1.00  0.00           C  
ATOM    516  CG2 VAL A  32      53.178   5.153  36.046  1.00  0.00           C  
ATOM    517  H   VAL A  32      54.897   5.888  38.170  1.00  0.00           H  
ATOM    518  HA  VAL A  32      54.241   3.190  37.505  1.00  0.00           H  
ATOM    519  HB  VAL A  32      55.285   5.485  35.797  1.00  0.00           H  
ATOM    520 1HG1 VAL A  32      54.502   4.209  33.863  1.00  0.00           H  
ATOM    521 2HG1 VAL A  32      55.817   3.375  34.723  1.00  0.00           H  
ATOM    522 3HG1 VAL A  32      54.135   2.828  34.923  1.00  0.00           H  
ATOM    523 1HG2 VAL A  32      52.913   5.648  35.112  1.00  0.00           H  
ATOM    524 2HG2 VAL A  32      52.504   4.314  36.216  1.00  0.00           H  
ATOM    525 3HG2 VAL A  32      53.091   5.862  36.869  1.00  0.00           H  
ATOM    526  N   ARG A  33      57.416   4.016  37.282  1.00  0.00           N  
ATOM    527  CA  ARG A  33      58.765   3.468  37.215  1.00  0.00           C  
ATOM    528  C   ARG A  33      58.992   2.429  38.306  1.00  0.00           C  
ATOM    529  O   ARG A  33      59.570   1.369  38.056  1.00  0.00           O  
ATOM    530  CB  ARG A  33      59.800   4.575  37.349  1.00  0.00           C  
ATOM    531  CG  ARG A  33      59.895   5.510  36.154  1.00  0.00           C  
ATOM    532  CD  ARG A  33      60.861   6.613  36.394  1.00  0.00           C  
ATOM    533  NE  ARG A  33      60.967   7.501  35.248  1.00  0.00           N  
ATOM    534  CZ  ARG A  33      61.790   8.565  35.178  1.00  0.00           C  
ATOM    535  NH1 ARG A  33      62.570   8.860  36.194  1.00  0.00           N1+
ATOM    536  NH2 ARG A  33      61.813   9.312  34.088  1.00  0.00           N  
ATOM    537  H   ARG A  33      57.296   5.000  37.469  1.00  0.00           H  
ATOM    538  HA  ARG A  33      58.896   2.989  36.244  1.00  0.00           H  
ATOM    539 1HB  ARG A  33      59.572   5.181  38.224  1.00  0.00           H  
ATOM    540 2HB  ARG A  33      60.786   4.135  37.503  1.00  0.00           H  
ATOM    541 1HG  ARG A  33      60.225   4.950  35.279  1.00  0.00           H  
ATOM    542 2HG  ARG A  33      58.916   5.949  35.956  1.00  0.00           H  
ATOM    543 1HD  ARG A  33      60.535   7.201  37.252  1.00  0.00           H  
ATOM    544 2HD  ARG A  33      61.847   6.195  36.595  1.00  0.00           H  
ATOM    545  HE  ARG A  33      60.382   7.306  34.446  1.00  0.00           H  
ATOM    546 1HH1 ARG A  33      62.553   8.289  37.027  1.00  0.00           H  
ATOM    547 2HH1 ARG A  33      63.187   9.658  36.142  1.00  0.00           H  
ATOM    548 1HH2 ARG A  33      61.213   9.085  33.307  1.00  0.00           H  
ATOM    549 2HH2 ARG A  33      62.429  10.110  34.036  1.00  0.00           H  
ATOM    550  N   GLU A  34      58.537   2.741  39.514  1.00  0.00           N  
ATOM    551  CA  GLU A  34      58.620   1.804  40.628  1.00  0.00           C  
ATOM    552  C   GLU A  34      57.851   0.523  40.332  1.00  0.00           C  
ATOM    553  O   GLU A  34      58.339  -0.577  40.581  1.00  0.00           O  
ATOM    554  CB  GLU A  34      58.082   2.448  41.907  1.00  0.00           C  
ATOM    555  CG  GLU A  34      58.158   1.558  43.139  1.00  0.00           C  
ATOM    556  CD  GLU A  34      57.565   2.200  44.363  1.00  0.00           C  
ATOM    557  OE1 GLU A  34      57.109   3.313  44.264  1.00  0.00           O  
ATOM    558  OE2 GLU A  34      57.568   1.575  45.397  1.00  0.00           O1-
ATOM    559  H   GLU A  34      58.122   3.651  39.666  1.00  0.00           H  
ATOM    560  HA  GLU A  34      59.668   1.550  40.790  1.00  0.00           H  
ATOM    561 1HB  GLU A  34      58.641   3.360  42.118  1.00  0.00           H  
ATOM    562 2HB  GLU A  34      57.039   2.730  41.762  1.00  0.00           H  
ATOM    563 1HG  GLU A  34      57.626   0.629  42.937  1.00  0.00           H  
ATOM    564 2HG  GLU A  34      59.201   1.312  43.333  1.00  0.00           H  
ATOM    565  N   LEU A  35      56.643   0.677  39.803  1.00  0.00           N  
ATOM    566  CA  LEU A  35      55.806  -0.465  39.458  1.00  0.00           C  
ATOM    567  C   LEU A  35      56.400  -1.251  38.295  1.00  0.00           C  
ATOM    568  O   LEU A  35      56.303  -2.476  38.249  1.00  0.00           O  
ATOM    569  CB  LEU A  35      54.391   0.004  39.098  1.00  0.00           C  
ATOM    570  CG  LEU A  35      53.584   0.625  40.245  1.00  0.00           C  
ATOM    571  CD1 LEU A  35      52.367   1.345  39.678  1.00  0.00           C  
ATOM    572  CD2 LEU A  35      53.169  -0.465  41.222  1.00  0.00           C  
ATOM    573  H   LEU A  35      56.293   1.610  39.635  1.00  0.00           H  
ATOM    574  HA  LEU A  35      55.741  -1.122  40.327  1.00  0.00           H  
ATOM    575 1HB  LEU A  35      54.463   0.746  38.304  1.00  0.00           H  
ATOM    576 2HB  LEU A  35      53.828  -0.849  38.720  1.00  0.00           H  
ATOM    577  HG  LEU A  35      54.196   1.364  40.763  1.00  0.00           H  
ATOM    578 1HD1 LEU A  35      51.793   1.786  40.494  1.00  0.00           H  
ATOM    579 2HD1 LEU A  35      52.693   2.131  38.998  1.00  0.00           H  
ATOM    580 3HD1 LEU A  35      51.742   0.633  39.139  1.00  0.00           H  
ATOM    581 1HD2 LEU A  35      52.596  -0.023  42.038  1.00  0.00           H  
ATOM    582 2HD2 LEU A  35      52.555  -1.203  40.705  1.00  0.00           H  
ATOM    583 3HD2 LEU A  35      54.058  -0.950  41.624  1.00  0.00           H  
ATOM    584  N   ALA A  36      57.013  -0.537  37.357  1.00  0.00           N  
ATOM    585  CA  ALA A  36      57.649  -1.170  36.210  1.00  0.00           C  
ATOM    586  C   ALA A  36      58.768  -2.104  36.647  1.00  0.00           C  
ATOM    587  O   ALA A  36      58.968  -3.167  36.058  1.00  0.00           O  
ATOM    588  CB  ALA A  36      58.189  -0.113  35.257  1.00  0.00           C  
ATOM    589  H   ALA A  36      57.035   0.470  37.440  1.00  0.00           H  
ATOM    590  HA  ALA A  36      56.898  -1.751  35.674  1.00  0.00           H  
ATOM    591 1HB  ALA A  36      58.663  -0.600  34.404  1.00  0.00           H  
ATOM    592 2HB  ALA A  36      57.370   0.514  34.904  1.00  0.00           H  
ATOM    593 3HB  ALA A  36      58.920   0.507  35.773  1.00  0.00           H  
ATOM    594  N   ARG A  37      59.491  -1.706  37.686  1.00  0.00           N  
ATOM    595  CA  ARG A  37      60.548  -2.544  38.250  1.00  0.00           C  
ATOM    596  C   ARG A  37      59.972  -3.808  38.872  1.00  0.00           C  
ATOM    597  O   ARG A  37      60.572  -4.881  38.788  1.00  0.00           O  
ATOM    598  CB  ARG A  37      61.336  -1.779  39.303  1.00  0.00           C  
ATOM    599  CG  ARG A  37      62.254  -0.698  38.755  1.00  0.00           C  
ATOM    600  CD  ARG A  37      63.269  -0.281  39.756  1.00  0.00           C  
ATOM    601  NE  ARG A  37      62.665   0.399  40.890  1.00  0.00           N  
ATOM    602  CZ  ARG A  37      62.419   1.722  40.947  1.00  0.00           C  
ATOM    603  NH1 ARG A  37      62.730   2.493  39.928  1.00  0.00           N1+
ATOM    604  NH2 ARG A  37      61.865   2.246  42.026  1.00  0.00           N  
ATOM    605  H   ARG A  37      59.311  -0.803  38.097  1.00  0.00           H  
ATOM    606  HA  ARG A  37      61.231  -2.827  37.449  1.00  0.00           H  
ATOM    607 1HB  ARG A  37      60.646  -1.305  39.999  1.00  0.00           H  
ATOM    608 2HB  ARG A  37      61.950  -2.475  39.874  1.00  0.00           H  
ATOM    609 1HG  ARG A  37      62.775  -1.075  37.875  1.00  0.00           H  
ATOM    610 2HG  ARG A  37      61.663   0.176  38.481  1.00  0.00           H  
ATOM    611 1HD  ARG A  37      63.797  -1.159  40.126  1.00  0.00           H  
ATOM    612 2HD  ARG A  37      63.980   0.400  39.290  1.00  0.00           H  
ATOM    613  HE  ARG A  37      62.412  -0.161  41.694  1.00  0.00           H  
ATOM    614 1HH1 ARG A  37      63.154   2.093  39.103  1.00  0.00           H  
ATOM    615 2HH1 ARG A  37      62.546   3.485  39.971  1.00  0.00           H  
ATOM    616 1HH2 ARG A  37      61.626   1.653  42.810  1.00  0.00           H  
ATOM    617 2HH2 ARG A  37      61.681   3.237  42.069  1.00  0.00           H  
ATOM    618  N   GLU A  38      58.808  -3.678  39.499  1.00  0.00           N  
ATOM    619  CA  GLU A  38      58.119  -4.823  40.081  1.00  0.00           C  
ATOM    620  C   GLU A  38      57.652  -5.793  39.002  1.00  0.00           C  
ATOM    621  O   GLU A  38      57.701  -7.011  39.184  1.00  0.00           O  
ATOM    622  CB  GLU A  38      56.925  -4.360  40.917  1.00  0.00           C  
ATOM    623  CG  GLU A  38      57.298  -3.698  42.236  1.00  0.00           C  
ATOM    624  CD  GLU A  38      58.007  -4.632  43.178  1.00  0.00           C  
ATOM    625  OE1 GLU A  38      57.636  -5.780  43.236  1.00  0.00           O  
ATOM    626  OE2 GLU A  38      58.921  -4.197  43.839  1.00  0.00           O1-
ATOM    627  H   GLU A  38      58.389  -2.762  39.573  1.00  0.00           H  
ATOM    628  HA  GLU A  38      58.811  -5.345  40.744  1.00  0.00           H  
ATOM    629 1HB  GLU A  38      56.333  -3.646  40.340  1.00  0.00           H  
ATOM    630 2HB  GLU A  38      56.282  -5.212  41.140  1.00  0.00           H  
ATOM    631 1HG  GLU A  38      57.945  -2.846  42.033  1.00  0.00           H  
ATOM    632 2HG  GLU A  38      56.392  -3.327  42.712  1.00  0.00           H  
ATOM    633  N   LEU A  39      57.198  -5.246  37.881  1.00  0.00           N  
ATOM    634  CA  LEU A  39      56.792  -6.062  36.739  1.00  0.00           C  
ATOM    635  C   LEU A  39      57.971  -6.855  36.187  1.00  0.00           C  
ATOM    636  O   LEU A  39      57.842  -8.043  35.882  1.00  0.00           O  
ATOM    637  CB  LEU A  39      56.202  -5.176  35.636  1.00  0.00           C  
ATOM    638  CG  LEU A  39      54.840  -4.543  35.948  1.00  0.00           C  
ATOM    639  CD1 LEU A  39      54.442  -3.607  34.814  1.00  0.00           C  
ATOM    640  CD2 LEU A  39      53.803  -5.639  36.143  1.00  0.00           C  
ATOM    641  H   LEU A  39      57.134  -4.242  37.813  1.00  0.00           H  
ATOM    642  HA  LEU A  39      56.022  -6.759  37.068  1.00  0.00           H  
ATOM    643 1HB  LEU A  39      56.902  -4.368  35.426  1.00  0.00           H  
ATOM    644 2HB  LEU A  39      56.089  -5.774  34.732  1.00  0.00           H  
ATOM    645  HG  LEU A  39      54.915  -3.949  36.859  1.00  0.00           H  
ATOM    646 1HD1 LEU A  39      53.474  -3.157  35.037  1.00  0.00           H  
ATOM    647 2HD1 LEU A  39      55.191  -2.822  34.710  1.00  0.00           H  
ATOM    648 3HD1 LEU A  39      54.374  -4.171  33.885  1.00  0.00           H  
ATOM    649 1HD2 LEU A  39      52.835  -5.189  36.366  1.00  0.00           H  
ATOM    650 2HD2 LEU A  39      53.726  -6.232  35.231  1.00  0.00           H  
ATOM    651 3HD2 LEU A  39      54.104  -6.282  36.970  1.00  0.00           H  
ATOM    652  N   ALA A  40      59.118  -6.197  36.059  1.00  0.00           N  
ATOM    653  CA  ALA A  40      60.331  -6.855  35.595  1.00  0.00           C  
ATOM    654  C   ALA A  40      60.803  -7.908  36.591  1.00  0.00           C  
ATOM    655  O   ALA A  40      61.260  -8.985  36.202  1.00  0.00           O  
ATOM    656  CB  ALA A  40      61.430  -5.831  35.348  1.00  0.00           C  
ATOM    657  H   ALA A  40      59.147  -5.217  36.291  1.00  0.00           H  
ATOM    658  HA  ALA A  40      60.118  -7.345  34.644  1.00  0.00           H  
ATOM    659 1HB  ALA A  40      62.329  -6.337  35.003  1.00  0.00           H  
ATOM    660 2HB  ALA A  40      61.101  -5.118  34.593  1.00  0.00           H  
ATOM    661 3HB  ALA A  40      61.645  -5.301  36.276  1.00  0.00           H  
ATOM    662  N   ARG A  41      60.688  -7.595  37.874  1.00  0.00           N  
ATOM    663  CA  ARG A  41      61.117  -8.505  38.930  1.00  0.00           C  
ATOM    664  C   ARG A  41      60.356  -9.820  38.866  1.00  0.00           C  
ATOM    665  O   ARG A  41      60.946 -10.898  38.971  1.00  0.00           O  
ATOM    666  CB  ARG A  41      60.914  -7.873  40.299  1.00  0.00           C  
ATOM    667  CG  ARG A  41      61.417  -8.703  41.468  1.00  0.00           C  
ATOM    668  CD  ARG A  41      61.197  -8.015  42.766  1.00  0.00           C  
ATOM    669  NE  ARG A  41      59.786  -7.930  43.103  1.00  0.00           N  
ATOM    670  CZ  ARG A  41      59.057  -8.945  43.609  1.00  0.00           C  
ATOM    671  NH1 ARG A  41      59.621 -10.111  43.830  1.00  0.00           N1+
ATOM    672  NH2 ARG A  41      57.777  -8.766  43.882  1.00  0.00           N  
ATOM    673  H   ARG A  41      60.287  -6.702  38.131  1.00  0.00           H  
ATOM    674  HA  ARG A  41      62.181  -8.710  38.800  1.00  0.00           H  
ATOM    675 1HB  ARG A  41      61.425  -6.911  40.334  1.00  0.00           H  
ATOM    676 2HB  ARG A  41      59.852  -7.685  40.459  1.00  0.00           H  
ATOM    677 1HG  ARG A  41      60.888  -9.656  41.492  1.00  0.00           H  
ATOM    678 2HG  ARG A  41      62.486  -8.885  41.354  1.00  0.00           H  
ATOM    679 1HD  ARG A  41      61.705  -8.563  43.560  1.00  0.00           H  
ATOM    680 2HD  ARG A  41      61.596  -7.002  42.713  1.00  0.00           H  
ATOM    681  HE  ARG A  41      59.317  -7.047  42.946  1.00  0.00           H  
ATOM    682 1HH1 ARG A  41      60.600 -10.248  43.622  1.00  0.00           H  
ATOM    683 2HH1 ARG A  41      59.075 -10.871  44.210  1.00  0.00           H  
ATOM    684 1HH2 ARG A  41      57.343  -7.869  43.712  1.00  0.00           H  
ATOM    685 2HH2 ARG A  41      57.232  -9.526  44.261  1.00  0.00           H  
ATOM    686  N   LEU A  42      59.044  -9.734  38.695  1.00  0.00           N  
ATOM    687  CA  LEU A  42      58.198 -10.918  38.620  1.00  0.00           C  
ATOM    688  C   LEU A  42      58.548 -11.768  37.405  1.00  0.00           C  
ATOM    689  O   LEU A  42      58.616 -12.995  37.491  1.00  0.00           O  
ATOM    690  CB  LEU A  42      56.721 -10.511  38.556  1.00  0.00           C  
ATOM    691  CG  LEU A  42      56.145  -9.898  39.839  1.00  0.00           C  
ATOM    692  CD1 LEU A  42      54.792  -9.267  39.539  1.00  0.00           C  
ATOM    693  CD2 LEU A  42      56.020 -10.976  40.906  1.00  0.00           C  
ATOM    694  H   LEU A  42      58.619  -8.821  38.612  1.00  0.00           H  
ATOM    695  HA  LEU A  42      58.354 -11.514  39.520  1.00  0.00           H  
ATOM    696 1HB  LEU A  42      56.595  -9.783  37.757  1.00  0.00           H  
ATOM    697 2HB  LEU A  42      56.127 -11.392  38.315  1.00  0.00           H  
ATOM    698  HG  LEU A  42      56.808  -9.110  40.196  1.00  0.00           H  
ATOM    699 1HD1 LEU A  42      54.383  -8.831  40.450  1.00  0.00           H  
ATOM    700 2HD1 LEU A  42      54.914  -8.486  38.787  1.00  0.00           H  
ATOM    701 3HD1 LEU A  42      54.111 -10.029  39.163  1.00  0.00           H  
ATOM    702 1HD2 LEU A  42      55.611 -10.540  41.819  1.00  0.00           H  
ATOM    703 2HD2 LEU A  42      55.355 -11.764  40.551  1.00  0.00           H  
ATOM    704 3HD2 LEU A  42      57.003 -11.398  41.114  1.00  0.00           H  
ATOM    705  N   ALA A  43      58.773 -11.111  36.273  1.00  0.00           N  
ATOM    706  CA  ALA A  43      59.148 -11.804  35.045  1.00  0.00           C  
ATOM    707  C   ALA A  43      60.503 -12.484  35.189  1.00  0.00           C  
ATOM    708  O   ALA A  43      60.693 -13.613  34.732  1.00  0.00           O  
ATOM    709  CB  ALA A  43      59.166 -10.833  33.872  1.00  0.00           C  
ATOM    710  H   ALA A  43      58.680 -10.105  36.260  1.00  0.00           H  
ATOM    711  HA  ALA A  43      58.394 -12.564  34.833  1.00  0.00           H  
ATOM    712 1HB  ALA A  43      59.449 -11.367  32.963  1.00  0.00           H  
ATOM    713 2HB  ALA A  43      58.176 -10.399  33.745  1.00  0.00           H  
ATOM    714 3HB  ALA A  43      59.887 -10.043  34.066  1.00  0.00           H  
ATOM    715  N   GLU A  44      61.440 -11.798  35.831  1.00  0.00           N  
ATOM    716  CA  GLU A  44      62.775 -12.343  36.055  1.00  0.00           C  
ATOM    717  C   GLU A  44      62.731 -13.521  37.022  1.00  0.00           C  
ATOM    718  O   GLU A  44      63.501 -14.473  36.888  1.00  0.00           O  
ATOM    719  CB  GLU A  44      63.711 -11.260  36.596  1.00  0.00           C  
ATOM    720  CG  GLU A  44      64.139 -10.226  35.564  1.00  0.00           C  
ATOM    721  CD  GLU A  44      64.961 -10.816  34.451  1.00  0.00           C  
ATOM    722  OE1 GLU A  44      65.746 -11.694  34.719  1.00  0.00           O  
ATOM    723  OE2 GLU A  44      64.804 -10.388  33.332  1.00  0.00           O1-
ATOM    724  H   GLU A  44      61.224 -10.873  36.172  1.00  0.00           H  
ATOM    725  HA  GLU A  44      63.172 -12.688  35.100  1.00  0.00           H  
ATOM    726 1HB  GLU A  44      63.222 -10.732  37.414  1.00  0.00           H  
ATOM    727 2HB  GLU A  44      64.611 -11.724  36.997  1.00  0.00           H  
ATOM    728 1HG  GLU A  44      63.249  -9.764  35.137  1.00  0.00           H  
ATOM    729 2HG  GLU A  44      64.716  -9.448  36.062  1.00  0.00           H  
ATOM    730  N   ARG A  45      61.828 -13.451  37.994  1.00  0.00           N  
ATOM    731  CA  ARG A  45      61.647 -14.534  38.952  1.00  0.00           C  
ATOM    732  C   ARG A  45      61.242 -15.824  38.255  1.00  0.00           C  
ATOM    733  O   ARG A  45      61.672 -16.912  38.639  1.00  0.00           O  
ATOM    734  CB  ARG A  45      60.590 -14.164  39.983  1.00  0.00           C  
ATOM    735  CG  ARG A  45      60.246 -15.269  40.970  1.00  0.00           C  
ATOM    736  CD  ARG A  45      61.418 -15.650  41.798  1.00  0.00           C  
ATOM    737  NE  ARG A  45      61.057 -16.584  42.853  1.00  0.00           N  
ATOM    738  CZ  ARG A  45      61.937 -17.182  43.678  1.00  0.00           C  
ATOM    739  NH1 ARG A  45      63.223 -16.936  43.559  1.00  0.00           N1+
ATOM    740  NH2 ARG A  45      61.508 -18.019  44.608  1.00  0.00           N  
ATOM    741  H   ARG A  45      61.254 -12.622  38.072  1.00  0.00           H  
ATOM    742  HA  ARG A  45      62.591 -14.699  39.472  1.00  0.00           H  
ATOM    743 1HB  ARG A  45      60.926 -13.302  40.557  1.00  0.00           H  
ATOM    744 2HB  ARG A  45      59.669 -13.879  39.474  1.00  0.00           H  
ATOM    745 1HG  ARG A  45      59.452 -14.928  41.635  1.00  0.00           H  
ATOM    746 2HG  ARG A  45      59.909 -16.152  40.426  1.00  0.00           H  
ATOM    747 1HD  ARG A  45      62.172 -16.122  41.167  1.00  0.00           H  
ATOM    748 2HD  ARG A  45      61.841 -14.759  42.262  1.00  0.00           H  
ATOM    749  HE  ARG A  45      60.077 -16.798  42.975  1.00  0.00           H  
ATOM    750 1HH1 ARG A  45      63.552 -16.297  42.849  1.00  0.00           H  
ATOM    751 2HH1 ARG A  45      63.882 -17.385  44.178  1.00  0.00           H  
ATOM    752 1HH2 ARG A  45      60.519 -18.208  44.699  1.00  0.00           H  
ATOM    753 2HH2 ARG A  45      62.167 -18.467  45.226  1.00  0.00           H  
ATOM    754  N   ALA A  46      60.412 -15.698  37.225  1.00  0.00           N  
ATOM    755  CA  ALA A  46      59.984 -16.851  36.440  1.00  0.00           C  
ATOM    756  C   ALA A  46      61.177 -17.559  35.808  1.00  0.00           C  
ATOM    757  O   ALA A  46      61.230 -18.789  35.775  1.00  0.00           O  
ATOM    758  CB  ALA A  46      58.992 -16.423  35.366  1.00  0.00           C  
ATOM    759  H   ALA A  46      60.067 -14.783  36.980  1.00  0.00           H  
ATOM    760  HA  ALA A  46      59.471 -17.550  37.102  1.00  0.00           H  
ATOM    761 1HB  ALA A  46      58.683 -17.295  34.791  1.00  0.00           H  
ATOM    762 2HB  ALA A  46      58.118 -15.973  35.839  1.00  0.00           H  
ATOM    763 3HB  ALA A  46      59.461 -15.699  34.705  1.00  0.00           H  
ATOM    764  N   ARG A  47      62.123 -16.777  35.307  1.00  0.00           N  
ATOM    765  CA  ARG A  47      63.335 -17.328  34.710  1.00  0.00           C  
ATOM    766  C   ARG A  47      64.119 -18.160  35.718  1.00  0.00           C  
ATOM    767  O   ARG A  47      64.539 -19.276  35.420  1.00  0.00           O  
ATOM    768  CB  ARG A  47      64.223 -16.215  34.176  1.00  0.00           C  
ATOM    769  CG  ARG A  47      65.570 -16.673  33.637  1.00  0.00           C  
ATOM    770  CD  ARG A  47      66.361 -15.537  33.097  1.00  0.00           C  
ATOM    771  NE  ARG A  47      66.598 -14.514  34.103  1.00  0.00           N  
ATOM    772  CZ  ARG A  47      67.514 -14.607  35.086  1.00  0.00           C  
ATOM    773  NH1 ARG A  47      68.269 -15.680  35.183  1.00  0.00           N1+
ATOM    774  NH2 ARG A  47      67.655 -13.621  35.954  1.00  0.00           N  
ATOM    775  H   ARG A  47      62.005 -15.771  35.342  1.00  0.00           H  
ATOM    776  HA  ARG A  47      63.049 -17.970  33.875  1.00  0.00           H  
ATOM    777 1HB  ARG A  47      63.708 -15.691  33.373  1.00  0.00           H  
ATOM    778 2HB  ARG A  47      64.415 -15.491  34.969  1.00  0.00           H  
ATOM    779 1HG  ARG A  47      66.143 -17.139  34.439  1.00  0.00           H  
ATOM    780 2HG  ARG A  47      65.414 -17.395  32.835  1.00  0.00           H  
ATOM    781 1HD  ARG A  47      67.326 -15.900  32.745  1.00  0.00           H  
ATOM    782 2HD  ARG A  47      65.821 -15.080  32.267  1.00  0.00           H  
ATOM    783  HE  ARG A  47      66.037 -13.674  34.061  1.00  0.00           H  
ATOM    784 1HH1 ARG A  47      68.162 -16.434  34.519  1.00  0.00           H  
ATOM    785 2HH1 ARG A  47      68.955 -15.750  35.919  1.00  0.00           H  
ATOM    786 1HH2 ARG A  47      67.074 -12.796  35.880  1.00  0.00           H  
ATOM    787 2HH2 ARG A  47      68.341 -13.691  36.691  1.00  0.00           H  
ATOM    788  N   GLU A  48      64.311 -17.606  36.910  1.00  0.00           N  
ATOM    789  CA  GLU A  48      65.040 -18.298  37.967  1.00  0.00           C  
ATOM    790  C   GLU A  48      64.387 -19.633  38.305  1.00  0.00           C  
ATOM    791  O   GLU A  48      65.065 -20.649  38.445  1.00  0.00           O  
ATOM    792  CB  GLU A  48      65.116 -17.424  39.222  1.00  0.00           C  
ATOM    793  CG  GLU A  48      65.846 -18.068  40.392  1.00  0.00           C  
ATOM    794  CD  GLU A  48      65.775 -17.245  41.648  1.00  0.00           C  
ATOM    795  OE1 GLU A  48      65.232 -16.168  41.601  1.00  0.00           O  
ATOM    796  OE2 GLU A  48      66.265 -17.695  42.657  1.00  0.00           O1-
ATOM    797  H   GLU A  48      63.942 -16.682  37.089  1.00  0.00           H  
ATOM    798  HA  GLU A  48      66.057 -18.484  37.621  1.00  0.00           H  
ATOM    799 1HB  GLU A  48      65.625 -16.490  38.984  1.00  0.00           H  
ATOM    800 2HB  GLU A  48      64.108 -17.173  39.552  1.00  0.00           H  
ATOM    801 1HG  GLU A  48      65.405 -19.046  40.587  1.00  0.00           H  
ATOM    802 2HG  GLU A  48      66.889 -18.217  40.119  1.00  0.00           H  
ATOM    803  N   LEU A  49      63.062 -19.623  38.429  1.00  0.00           N  
ATOM    804  CA  LEU A  49      62.319 -20.825  38.784  1.00  0.00           C  
ATOM    805  C   LEU A  49      62.429 -21.886  37.695  1.00  0.00           C  
ATOM    806  O   LEU A  49      62.545 -23.075  37.985  1.00  0.00           O  
ATOM    807  CB  LEU A  49      60.844 -20.483  39.027  1.00  0.00           C  
ATOM    808  CG  LEU A  49      60.554 -19.631  40.269  1.00  0.00           C  
ATOM    809  CD1 LEU A  49      59.118 -19.126  40.216  1.00  0.00           C  
ATOM    810  CD2 LEU A  49      60.796 -20.460  41.521  1.00  0.00           C  
ATOM    811  H   LEU A  49      62.560 -18.761  38.276  1.00  0.00           H  
ATOM    812  HA  LEU A  49      62.735 -21.230  39.707  1.00  0.00           H  
ATOM    813 1HB  LEU A  49      60.465 -19.944  38.160  1.00  0.00           H  
ATOM    814 2HB  LEU A  49      60.283 -21.412  39.124  1.00  0.00           H  
ATOM    815  HG  LEU A  49      61.212 -18.762  40.276  1.00  0.00           H  
ATOM    816 1HD1 LEU A  49      58.912 -18.521  41.098  1.00  0.00           H  
ATOM    817 2HD1 LEU A  49      58.979 -18.520  39.320  1.00  0.00           H  
ATOM    818 3HD1 LEU A  49      58.435 -19.975  40.191  1.00  0.00           H  
ATOM    819 1HD2 LEU A  49      60.590 -19.855  42.404  1.00  0.00           H  
ATOM    820 2HD2 LEU A  49      60.136 -21.329  41.516  1.00  0.00           H  
ATOM    821 3HD2 LEU A  49      61.834 -20.793  41.543  1.00  0.00           H  
ATOM    822  N   VAL A  50      62.392 -21.442  36.444  1.00  0.00           N  
ATOM    823  CA  VAL A  50      62.542 -22.347  35.308  1.00  0.00           C  
ATOM    824  C   VAL A  50      63.940 -22.952  35.269  1.00  0.00           C  
ATOM    825  O   VAL A  50      64.105 -24.139  34.983  1.00  0.00           O  
ATOM    826  CB  VAL A  50      62.274 -21.600  33.988  1.00  0.00           C  
ATOM    827  CG1 VAL A  50      62.710 -22.444  32.800  1.00  0.00           C  
ATOM    828  CG2 VAL A  50      60.798 -21.245  33.885  1.00  0.00           C  
ATOM    829  H   VAL A  50      62.253 -20.457  36.274  1.00  0.00           H  
ATOM    830  HA  VAL A  50      61.814 -23.152  35.407  1.00  0.00           H  
ATOM    831  HB  VAL A  50      62.870 -20.687  33.970  1.00  0.00           H  
ATOM    832 1HG1 VAL A  50      62.513 -21.900  31.875  1.00  0.00           H  
ATOM    833 2HG1 VAL A  50      63.776 -22.655  32.876  1.00  0.00           H  
ATOM    834 3HG1 VAL A  50      62.153 -23.380  32.795  1.00  0.00           H  
ATOM    835 1HG2 VAL A  50      60.616 -20.716  32.950  1.00  0.00           H  
ATOM    836 2HG2 VAL A  50      60.202 -22.157  33.909  1.00  0.00           H  
ATOM    837 3HG2 VAL A  50      60.518 -20.606  34.723  1.00  0.00           H  
ATOM    838  N   GLU A  51      64.945 -22.130  35.554  1.00  0.00           N  
ATOM    839  CA  GLU A  51      66.325 -22.595  35.605  1.00  0.00           C  
ATOM    840  C   GLU A  51      66.504 -23.676  36.663  1.00  0.00           C  
ATOM    841  O   GLU A  51      67.237 -24.642  36.462  1.00  0.00           O  
ATOM    842  CB  GLU A  51      67.272 -21.427  35.889  1.00  0.00           C  
ATOM    843  CG  GLU A  51      67.458 -20.469  34.721  1.00  0.00           C  
ATOM    844  CD  GLU A  51      68.244 -19.242  35.090  1.00  0.00           C  
ATOM    845  OE1 GLU A  51      68.456 -19.025  36.258  1.00  0.00           O  
ATOM    846  OE2 GLU A  51      68.632 -18.521  34.201  1.00  0.00           O1-
ATOM    847  H   GLU A  51      64.746 -21.158  35.745  1.00  0.00           H  
ATOM    848  HA  GLU A  51      66.586 -23.013  34.631  1.00  0.00           H  
ATOM    849 1HB  GLU A  51      66.896 -20.853  36.736  1.00  0.00           H  
ATOM    850 2HB  GLU A  51      68.253 -21.813  36.165  1.00  0.00           H  
ATOM    851 1HG  GLU A  51      67.976 -20.991  33.916  1.00  0.00           H  
ATOM    852 2HG  GLU A  51      66.478 -20.170  34.351  1.00  0.00           H  
ATOM    853  N   ARG A  52      65.827 -23.507  37.795  1.00  0.00           N  
ATOM    854  CA  ARG A  52      65.871 -24.490  38.872  1.00  0.00           C  
ATOM    855  C   ARG A  52      65.135 -25.765  38.485  1.00  0.00           C  
ATOM    856  O   ARG A  52      65.588 -26.869  38.786  1.00  0.00           O  
ATOM    857  CB  ARG A  52      65.257 -23.920  40.142  1.00  0.00           C  
ATOM    858  CG  ARG A  52      66.079 -22.836  40.819  1.00  0.00           C  
ATOM    859  CD  ARG A  52      65.383 -22.280  42.009  1.00  0.00           C  
ATOM    860  NE  ARG A  52      66.111 -21.165  42.592  1.00  0.00           N  
ATOM    861  CZ  ARG A  52      67.130 -21.289  43.465  1.00  0.00           C  
ATOM    862  NH1 ARG A  52      67.528 -22.483  43.845  1.00  0.00           N1+
ATOM    863  NH2 ARG A  52      67.729 -20.210  43.939  1.00  0.00           N  
ATOM    864  H   ARG A  52      65.267 -22.674  37.913  1.00  0.00           H  
ATOM    865  HA  ARG A  52      66.914 -24.736  39.074  1.00  0.00           H  
ATOM    866 1HB  ARG A  52      64.278 -23.500  39.916  1.00  0.00           H  
ATOM    867 2HB  ARG A  52      65.109 -24.722  40.866  1.00  0.00           H  
ATOM    868 1HG  ARG A  52      67.034 -23.250  41.142  1.00  0.00           H  
ATOM    869 2HG  ARG A  52      66.256 -22.021  40.115  1.00  0.00           H  
ATOM    870 1HD  ARG A  52      64.393 -21.928  41.720  1.00  0.00           H  
ATOM    871 2HD  ARG A  52      65.284 -23.057  42.767  1.00  0.00           H  
ATOM    872  HE  ARG A  52      65.833 -20.231  42.323  1.00  0.00           H  
ATOM    873 1HH1 ARG A  52      67.070 -23.308  43.482  1.00  0.00           H  
ATOM    874 2HH1 ARG A  52      68.292 -22.576  44.498  1.00  0.00           H  
ATOM    875 1HH2 ARG A  52      67.422 -19.293  43.647  1.00  0.00           H  
ATOM    876 2HH2 ARG A  52      68.491 -20.303  44.593  1.00  0.00           H  
ATOM    877  N   ASP A  53      64.000 -25.605  37.815  1.00  0.00           N  
ATOM    878  CA  ASP A  53      63.217 -26.745  37.354  1.00  0.00           C  
ATOM    879  C   ASP A  53      62.528 -26.441  36.029  1.00  0.00           C  
ATOM    880  O   ASP A  53      61.401 -25.943  36.004  1.00  0.00           O  
ATOM    881  CB  ASP A  53      62.172 -27.136  38.403  1.00  0.00           C  
ATOM    882  CG  ASP A  53      61.420 -28.410  38.042  1.00  0.00           C  
ATOM    883  OD1 ASP A  53      61.626 -28.913  36.963  1.00  0.00           O  
ATOM    884  OD2 ASP A  53      60.646 -28.867  38.849  1.00  0.00           O1-
ATOM    885  H   ASP A  53      63.670 -24.671  37.620  1.00  0.00           H  
ATOM    886  HA  ASP A  53      63.890 -27.591  37.213  1.00  0.00           H  
ATOM    887 1HB  ASP A  53      62.661 -27.280  39.367  1.00  0.00           H  
ATOM    888 2HB  ASP A  53      61.452 -26.326  38.518  1.00  0.00           H  
ATOM    889  N   PRO A  54      63.211 -26.747  34.932  1.00  0.00           N  
ATOM    890  CA  PRO A  54      62.702 -26.439  33.601  1.00  0.00           C  
ATOM    891  C   PRO A  54      61.447 -27.243  33.290  1.00  0.00           C  
ATOM    892  O   PRO A  54      60.720 -26.940  32.344  1.00  0.00           O  
ATOM    893  CB  PRO A  54      63.866 -26.834  32.687  1.00  0.00           C  
ATOM    894  CG  PRO A  54      65.062 -26.783  33.575  1.00  0.00           C  
ATOM    895  CD  PRO A  54      64.557 -27.261  34.910  1.00  0.00           C  
ATOM    896  HA  PRO A  54      62.454 -25.377  33.563  1.00  0.00           H  
ATOM    897 1HB  PRO A  54      63.690 -27.834  32.264  1.00  0.00           H  
ATOM    898 2HB  PRO A  54      63.933 -26.134  31.840  1.00  0.00           H  
ATOM    899 1HG  PRO A  54      65.862 -27.421  33.171  1.00  0.00           H  
ATOM    900 2HG  PRO A  54      65.462 -25.759  33.615  1.00  0.00           H  
ATOM    901 1HD  PRO A  54      64.582 -28.361  34.939  1.00  0.00           H  
ATOM    902 2HD  PRO A  54      65.181 -26.838  35.711  1.00  0.00           H  
ATOM    903  N   SER A  55      61.196 -28.273  34.092  1.00  0.00           N  
ATOM    904  CA  SER A  55      60.095 -29.194  33.839  1.00  0.00           C  
ATOM    905  C   SER A  55      58.836 -28.759  34.581  1.00  0.00           C  
ATOM    906  O   SER A  55      57.803 -29.425  34.519  1.00  0.00           O  
ATOM    907  CB  SER A  55      60.482 -30.599  34.258  1.00  0.00           C  
ATOM    908  OG  SER A  55      61.554 -31.074  33.492  1.00  0.00           O  
ATOM    909  H   SER A  55      61.788 -28.422  34.897  1.00  0.00           H  
ATOM    910  HA  SER A  55      59.887 -29.199  32.769  1.00  0.00           H  
ATOM    911 1HB  SER A  55      60.757 -30.601  35.313  1.00  0.00           H  
ATOM    912 2HB  SER A  55      59.626 -31.262  34.142  1.00  0.00           H  
ATOM    913  HG  SER A  55      61.251 -31.067  32.580  1.00  0.00           H  
ATOM    914  N   SER A  56      58.930 -27.639  35.290  1.00  0.00           N  
ATOM    915  CA  SER A  56      57.798 -27.114  36.047  1.00  0.00           C  
ATOM    916  C   SER A  56      56.862 -26.315  35.152  1.00  0.00           C  
ATOM    917  O   SER A  56      57.140 -25.164  34.813  1.00  0.00           O  
ATOM    918  CB  SER A  56      58.290 -26.242  37.185  1.00  0.00           C  
ATOM    919  OG  SER A  56      57.215 -25.689  37.894  1.00  0.00           O  
ATOM    920  H   SER A  56      59.804 -27.136  35.305  1.00  0.00           H  
ATOM    921  HA  SER A  56      57.246 -27.953  36.470  1.00  0.00           H  
ATOM    922 1HB  SER A  56      58.906 -26.836  37.859  1.00  0.00           H  
ATOM    923 2HB  SER A  56      58.916 -25.444  36.788  1.00  0.00           H  
ATOM    924  HG  SER A  56      57.601 -25.224  38.640  1.00  0.00           H  
ATOM    925  N   SER A  57      55.747 -26.929  34.770  1.00  0.00           N  
ATOM    926  CA  SER A  57      54.804 -26.304  33.850  1.00  0.00           C  
ATOM    927  C   SER A  57      54.052 -25.164  34.522  1.00  0.00           C  
ATOM    928  O   SER A  57      53.604 -24.228  33.860  1.00  0.00           O  
ATOM    929  CB  SER A  57      53.818 -27.334  33.332  1.00  0.00           C  
ATOM    930  OG  SER A  57      53.002 -27.813  34.365  1.00  0.00           O  
ATOM    931  H   SER A  57      55.548 -27.854  35.128  1.00  0.00           H  
ATOM    932  HA  SER A  57      55.360 -25.905  33.001  1.00  0.00           H  
ATOM    933 1HB  SER A  57      53.199 -26.887  32.554  1.00  0.00           H  
ATOM    934 2HB  SER A  57      54.361 -28.163  32.881  1.00  0.00           H  
ATOM    935  HG  SER A  57      52.419 -28.461  33.964  1.00  0.00           H  
ATOM    936  N   ASP A  58      53.919 -25.243  35.840  1.00  0.00           N  
ATOM    937  CA  ASP A  58      53.231 -24.213  36.605  1.00  0.00           C  
ATOM    938  C   ASP A  58      53.923 -22.863  36.459  1.00  0.00           C  
ATOM    939  O   ASP A  58      53.270 -21.823  36.380  1.00  0.00           O  
ATOM    940  CB  ASP A  58      53.161 -24.601  38.084  1.00  0.00           C  
ATOM    941  CG  ASP A  58      52.187 -25.741  38.352  1.00  0.00           C  
ATOM    942  OD1 ASP A  58      51.382 -26.022  37.496  1.00  0.00           O  
ATOM    943  OD2 ASP A  58      52.258 -26.319  39.410  1.00  0.00           O1-
ATOM    944  H   ASP A  58      54.304 -26.043  36.325  1.00  0.00           H  
ATOM    945  HA  ASP A  58      52.211 -24.125  36.228  1.00  0.00           H  
ATOM    946 1HB  ASP A  58      54.151 -24.900  38.429  1.00  0.00           H  
ATOM    947 2HB  ASP A  58      52.857 -23.736  38.673  1.00  0.00           H  
ATOM    948  N   VAL A  59      55.251 -22.886  36.421  1.00  0.00           N  
ATOM    949  CA  VAL A  59      56.037 -21.665  36.287  1.00  0.00           C  
ATOM    950  C   VAL A  59      55.947 -21.108  34.868  1.00  0.00           C  
ATOM    951  O   VAL A  59      55.798 -19.902  34.677  1.00  0.00           O  
ATOM    952  CB  VAL A  59      57.512 -21.938  36.637  1.00  0.00           C  
ATOM    953  CG1 VAL A  59      58.361 -20.704  36.366  1.00  0.00           C  
ATOM    954  CG2 VAL A  59      57.628 -22.363  38.092  1.00  0.00           C  
ATOM    955  H   VAL A  59      55.732 -23.773  36.489  1.00  0.00           H  
ATOM    956  HA  VAL A  59      55.644 -20.922  36.981  1.00  0.00           H  
ATOM    957  HB  VAL A  59      57.887 -22.734  35.994  1.00  0.00           H  
ATOM    958 1HG1 VAL A  59      59.400 -20.915  36.619  1.00  0.00           H  
ATOM    959 2HG1 VAL A  59      58.291 -20.439  35.311  1.00  0.00           H  
ATOM    960 3HG1 VAL A  59      58.001 -19.875  36.974  1.00  0.00           H  
ATOM    961 1HG2 VAL A  59      58.674 -22.555  38.333  1.00  0.00           H  
ATOM    962 2HG2 VAL A  59      57.248 -21.569  38.735  1.00  0.00           H  
ATOM    963 3HG2 VAL A  59      57.047 -23.271  38.254  1.00  0.00           H  
ATOM    964  N   ASN A  60      56.038 -21.993  33.884  1.00  0.00           N  
ATOM    965  CA  ASN A  60      55.961 -21.591  32.484  1.00  0.00           C  
ATOM    966  C   ASN A  60      54.632 -20.910  32.184  1.00  0.00           C  
ATOM    967  O   ASN A  60      54.591 -19.879  31.509  1.00  0.00           O  
ATOM    968  CB  ASN A  60      56.168 -22.786  31.571  1.00  0.00           C  
ATOM    969  CG  ASN A  60      56.287 -22.394  30.125  1.00  0.00           C  
ATOM    970  ND2 ASN A  60      55.647 -23.141  29.262  1.00  0.00           N  
ATOM    971  OD1 ASN A  60      56.961 -21.413  29.788  1.00  0.00           O  
ATOM    972  H   ASN A  60      56.168 -22.968  34.109  1.00  0.00           H  
ATOM    973  HA  ASN A  60      56.770 -20.889  32.281  1.00  0.00           H  
ATOM    974 1HB  ASN A  60      57.072 -23.318  31.868  1.00  0.00           H  
ATOM    975 2HB  ASN A  60      55.331 -23.476  31.680  1.00  0.00           H  
ATOM    976 1HD2 ASN A  60      55.690 -22.927  28.286  1.00  0.00           H  
ATOM    977 2HD2 ASN A  60      55.113 -23.924  29.579  1.00  0.00           H  
ATOM    978  N   GLU A  61      53.546 -21.485  32.683  1.00  0.00           N  
ATOM    979  CA  GLU A  61      52.213 -20.932  32.470  1.00  0.00           C  
ATOM    980  C   GLU A  61      52.031 -19.627  33.236  1.00  0.00           C  
ATOM    981  O   GLU A  61      51.397 -18.694  32.743  1.00  0.00           O  
ATOM    982  CB  GLU A  61      51.143 -21.939  32.895  1.00  0.00           C  
ATOM    983  CG  GLU A  61      51.032 -23.158  31.991  1.00  0.00           C  
ATOM    984  CD  GLU A  61      50.688 -22.805  30.571  1.00  0.00           C  
ATOM    985  OE1 GLU A  61      49.805 -22.002  30.375  1.00  0.00           O  
ATOM    986  OE2 GLU A  61      51.309 -23.334  29.680  1.00  0.00           O1-
ATOM    987  H   GLU A  61      53.646 -22.330  33.228  1.00  0.00           H  
ATOM    988  HA  GLU A  61      52.088 -20.733  31.406  1.00  0.00           H  
ATOM    989 1HB  GLU A  61      51.354 -22.289  33.906  1.00  0.00           H  
ATOM    990 2HB  GLU A  61      50.168 -21.446  32.916  1.00  0.00           H  
ATOM    991 1HG  GLU A  61      51.982 -23.692  31.998  1.00  0.00           H  
ATOM    992 2HG  GLU A  61      50.269 -23.824  32.388  1.00  0.00           H  
ATOM    993  N   ALA A  62      52.590 -19.569  34.441  1.00  0.00           N  
ATOM    994  CA  ALA A  62      52.534 -18.359  35.252  1.00  0.00           C  
ATOM    995  C   ALA A  62      53.187 -17.184  34.537  1.00  0.00           C  
ATOM    996  O   ALA A  62      52.675 -16.066  34.572  1.00  0.00           O  
ATOM    997  CB  ALA A  62      53.198 -18.596  36.599  1.00  0.00           C  
ATOM    998  H   ALA A  62      53.065 -20.383  34.800  1.00  0.00           H  
ATOM    999  HA  ALA A  62      51.487 -18.116  35.439  1.00  0.00           H  
ATOM   1000 1HB  ALA A  62      53.150 -17.684  37.194  1.00  0.00           H  
ATOM   1001 2HB  ALA A  62      52.682 -19.401  37.125  1.00  0.00           H  
ATOM   1002 3HB  ALA A  62      54.242 -18.874  36.445  1.00  0.00           H  
ATOM   1003  N   LEU A  63      54.315 -17.445  33.889  1.00  0.00           N  
ATOM   1004  CA  LEU A  63      55.039 -16.412  33.163  1.00  0.00           C  
ATOM   1005  C   LEU A  63      54.203 -15.858  32.013  1.00  0.00           C  
ATOM   1006  O   LEU A  63      54.093 -14.643  31.843  1.00  0.00           O  
ATOM   1007  CB  LEU A  63      56.359 -16.973  32.621  1.00  0.00           C  
ATOM   1008  CG  LEU A  63      57.341 -15.937  32.058  1.00  0.00           C  
ATOM   1009  CD1 LEU A  63      57.098 -15.764  30.565  1.00  0.00           C  
ATOM   1010  CD2 LEU A  63      57.167 -14.619  32.797  1.00  0.00           C  
ATOM   1011  H   LEU A  63      54.683 -18.388  33.902  1.00  0.00           H  
ATOM   1012  HA  LEU A  63      55.266 -15.598  33.853  1.00  0.00           H  
ATOM   1013 1HB  LEU A  63      56.865 -17.507  33.423  1.00  0.00           H  
ATOM   1014 2HB  LEU A  63      56.135 -17.683  31.825  1.00  0.00           H  
ATOM   1015  HG  LEU A  63      58.363 -16.295  32.190  1.00  0.00           H  
ATOM   1016 1HD1 LEU A  63      57.796 -15.029  30.166  1.00  0.00           H  
ATOM   1017 2HD1 LEU A  63      57.248 -16.718  30.059  1.00  0.00           H  
ATOM   1018 3HD1 LEU A  63      56.077 -15.422  30.401  1.00  0.00           H  
ATOM   1019 1HD2 LEU A  63      57.866 -13.883  32.398  1.00  0.00           H  
ATOM   1020 2HD2 LEU A  63      56.147 -14.260  32.665  1.00  0.00           H  
ATOM   1021 3HD2 LEU A  63      57.364 -14.768  33.859  1.00  0.00           H  
ATOM   1022  N   LYS A  64      53.613 -16.753  31.230  1.00  0.00           N  
ATOM   1023  CA  LYS A  64      52.768 -16.359  30.114  1.00  0.00           C  
ATOM   1024  C   LYS A  64      51.743 -15.316  30.542  1.00  0.00           C  
ATOM   1025  O   LYS A  64      51.547 -14.307  29.862  1.00  0.00           O  
ATOM   1026  CB  LYS A  64      52.061 -17.577  29.518  1.00  0.00           C  
ATOM   1027  CG  LYS A  64      52.981 -18.530  28.765  1.00  0.00           C  
ATOM   1028  CD  LYS A  64      52.220 -19.751  28.270  1.00  0.00           C  
ATOM   1029  CE  LYS A  64      53.164 -20.783  27.665  1.00  0.00           C  
ATOM   1030  NZ  LYS A  64      52.451 -22.029  27.273  1.00  0.00           N1+
ATOM   1031  H   LYS A  64      53.758 -17.739  31.416  1.00  0.00           H  
ATOM   1032  HA  LYS A  64      53.401 -15.928  29.336  1.00  0.00           H  
ATOM   1033 1HB  LYS A  64      51.574 -18.140  30.314  1.00  0.00           H  
ATOM   1034 2HB  LYS A  64      51.286 -17.247  28.827  1.00  0.00           H  
ATOM   1035 1HG  LYS A  64      53.421 -18.015  27.912  1.00  0.00           H  
ATOM   1036 2HG  LYS A  64      53.784 -18.857  29.423  1.00  0.00           H  
ATOM   1037 1HD  LYS A  64      51.680 -20.209  29.099  1.00  0.00           H  
ATOM   1038 2HD  LYS A  64      51.498 -19.448  27.512  1.00  0.00           H  
ATOM   1039 1HE  LYS A  64      53.643 -20.362  26.779  1.00  0.00           H  
ATOM   1040 2HE  LYS A  64      53.941 -21.034  28.388  1.00  0.00           H  
ATOM   1041 1HZ  LYS A  64      53.110 -22.683  26.877  1.00  0.00           H  
ATOM   1042 2HZ  LYS A  64      52.017 -22.440  28.089  1.00  0.00           H  
ATOM   1043 3HZ  LYS A  64      51.741 -21.810  26.588  1.00  0.00           H  
ATOM   1044  N   LEU A  65      51.089 -15.566  31.670  1.00  0.00           N  
ATOM   1045  CA  LEU A  65      50.082 -14.649  32.192  1.00  0.00           C  
ATOM   1046  C   LEU A  65      50.715 -13.340  32.646  1.00  0.00           C  
ATOM   1047  O   LEU A  65      50.162 -12.263  32.420  1.00  0.00           O  
ATOM   1048  CB  LEU A  65      49.331 -15.294  33.363  1.00  0.00           C  
ATOM   1049  CG  LEU A  65      48.433 -16.484  33.003  1.00  0.00           C  
ATOM   1050  CD1 LEU A  65      48.000 -17.199  34.276  1.00  0.00           C  
ATOM   1051  CD2 LEU A  65      47.227 -15.990  32.216  1.00  0.00           C  
ATOM   1052  H   LEU A  65      51.292 -16.414  32.178  1.00  0.00           H  
ATOM   1053  HA  LEU A  65      49.365 -14.435  31.398  1.00  0.00           H  
ATOM   1054 1HB  LEU A  65      50.060 -15.640  34.094  1.00  0.00           H  
ATOM   1055 2HB  LEU A  65      48.705 -14.537  33.835  1.00  0.00           H  
ATOM   1056  HG  LEU A  65      48.995 -17.195  32.396  1.00  0.00           H  
ATOM   1057 1HD1 LEU A  65      47.361 -18.044  34.020  1.00  0.00           H  
ATOM   1058 2HD1 LEU A  65      48.880 -17.558  34.808  1.00  0.00           H  
ATOM   1059 3HD1 LEU A  65      47.448 -16.507  34.911  1.00  0.00           H  
ATOM   1060 1HD2 LEU A  65      46.589 -16.836  31.959  1.00  0.00           H  
ATOM   1061 2HD2 LEU A  65      46.663 -15.281  32.822  1.00  0.00           H  
ATOM   1062 3HD2 LEU A  65      47.565 -15.500  31.303  1.00  0.00           H  
ATOM   1063  N   ILE A  66      51.872 -13.441  33.288  1.00  0.00           N  
ATOM   1064  CA  ILE A  66      52.583 -12.263  33.775  1.00  0.00           C  
ATOM   1065  C   ILE A  66      52.957 -11.331  32.629  1.00  0.00           C  
ATOM   1066  O   ILE A  66      52.781 -10.117  32.720  1.00  0.00           O  
ATOM   1067  CB  ILE A  66      53.853 -12.668  34.545  1.00  0.00           C  
ATOM   1068  CG1 ILE A  66      53.484 -13.333  35.873  1.00  0.00           C  
ATOM   1069  CG2 ILE A  66      54.741 -11.456  34.781  1.00  0.00           C  
ATOM   1070  CD1 ILE A  66      54.636 -14.052  36.537  1.00  0.00           C  
ATOM   1071  H   ILE A  66      52.274 -14.354  33.441  1.00  0.00           H  
ATOM   1072  HA  ILE A  66      51.929 -11.725  34.463  1.00  0.00           H  
ATOM   1073  HB  ILE A  66      54.409 -13.406  33.967  1.00  0.00           H  
ATOM   1074 1HG1 ILE A  66      53.108 -12.580  36.565  1.00  0.00           H  
ATOM   1075 2HG1 ILE A  66      52.683 -14.054  35.709  1.00  0.00           H  
ATOM   1076 1HG2 ILE A  66      55.634 -11.759  35.327  1.00  0.00           H  
ATOM   1077 2HG2 ILE A  66      55.030 -11.024  33.824  1.00  0.00           H  
ATOM   1078 3HG2 ILE A  66      54.195 -10.713  35.364  1.00  0.00           H  
ATOM   1079 1HD1 ILE A  66      54.297 -14.498  37.473  1.00  0.00           H  
ATOM   1080 2HD1 ILE A  66      55.007 -14.835  35.875  1.00  0.00           H  
ATOM   1081 3HD1 ILE A  66      55.437 -13.343  36.744  1.00  0.00           H  
ATOM   1082  N   VAL A  67      53.478 -11.909  31.552  1.00  0.00           N  
ATOM   1083  CA  VAL A  67      53.894 -11.132  30.392  1.00  0.00           C  
ATOM   1084  C   VAL A  67      52.715 -10.392  29.771  1.00  0.00           C  
ATOM   1085  O   VAL A  67      52.827  -9.218  29.415  1.00  0.00           O  
ATOM   1086  CB  VAL A  67      54.534 -12.051  29.335  1.00  0.00           C  
ATOM   1087  CG1 VAL A  67      54.734 -11.301  28.027  1.00  0.00           C  
ATOM   1088  CG2 VAL A  67      55.858 -12.593  29.854  1.00  0.00           C  
ATOM   1089  H   VAL A  67      53.588 -12.913  31.535  1.00  0.00           H  
ATOM   1090  HA  VAL A  67      54.636 -10.400  30.714  1.00  0.00           H  
ATOM   1091  HB  VAL A  67      53.857 -12.880  29.130  1.00  0.00           H  
ATOM   1092 1HG1 VAL A  67      55.187 -11.966  27.291  1.00  0.00           H  
ATOM   1093 2HG1 VAL A  67      53.770 -10.954  27.656  1.00  0.00           H  
ATOM   1094 3HG1 VAL A  67      55.389 -10.446  28.194  1.00  0.00           H  
ATOM   1095 1HG2 VAL A  67      56.304 -13.243  29.102  1.00  0.00           H  
ATOM   1096 2HG2 VAL A  67      56.533 -11.763  30.064  1.00  0.00           H  
ATOM   1097 3HG2 VAL A  67      55.685 -13.161  30.768  1.00  0.00           H  
ATOM   1098  N   GLU A  68      51.589 -11.082  29.650  1.00  0.00           N  
ATOM   1099  CA  GLU A  68      50.377 -10.483  29.104  1.00  0.00           C  
ATOM   1100  C   GLU A  68      49.935  -9.285  29.934  1.00  0.00           C  
ATOM   1101  O   GLU A  68      49.502  -8.268  29.389  1.00  0.00           O  
ATOM   1102  CB  GLU A  68      49.252 -11.519  29.044  1.00  0.00           C  
ATOM   1103  CG  GLU A  68      49.428 -12.577  27.965  1.00  0.00           C  
ATOM   1104  CD  GLU A  68      48.331 -13.605  27.969  1.00  0.00           C  
ATOM   1105  OE1 GLU A  68      47.477 -13.531  28.820  1.00  0.00           O  
ATOM   1106  OE2 GLU A  68      48.346 -14.465  27.120  1.00  0.00           O1-
ATOM   1107  H   GLU A  68      51.571 -12.050  29.941  1.00  0.00           H  
ATOM   1108  HA  GLU A  68      50.584 -10.149  28.087  1.00  0.00           H  
ATOM   1109 1HB  GLU A  68      49.176 -12.030  30.005  1.00  0.00           H  
ATOM   1110 2HB  GLU A  68      48.302 -11.014  28.867  1.00  0.00           H  
ATOM   1111 1HG  GLU A  68      49.448 -12.088  26.991  1.00  0.00           H  
ATOM   1112 2HG  GLU A  68      50.385 -13.074  28.111  1.00  0.00           H  
ATOM   1113  N   ALA A  69      50.046  -9.410  31.253  1.00  0.00           N  
ATOM   1114  CA  ALA A  69      49.729  -8.311  32.155  1.00  0.00           C  
ATOM   1115  C   ALA A  69      50.667  -7.131  31.940  1.00  0.00           C  
ATOM   1116  O   ALA A  69      50.249  -5.976  32.001  1.00  0.00           O  
ATOM   1117  CB  ALA A  69      49.793  -8.781  33.601  1.00  0.00           C  
ATOM   1118  H   ALA A  69      50.356 -10.288  31.637  1.00  0.00           H  
ATOM   1119  HA  ALA A  69      48.707  -7.984  31.958  1.00  0.00           H  
ATOM   1120 1HB  ALA A  69      49.551  -7.949  34.265  1.00  0.00           H  
ATOM   1121 2HB  ALA A  69      49.075  -9.585  33.754  1.00  0.00           H  
ATOM   1122 3HB  ALA A  69      50.795  -9.140  33.821  1.00  0.00           H  
ATOM   1123  N   ILE A  70      51.934  -7.429  31.682  1.00  0.00           N  
ATOM   1124  CA  ILE A  70      52.939  -6.395  31.480  1.00  0.00           C  
ATOM   1125  C   ILE A  70      52.710  -5.650  30.173  1.00  0.00           C  
ATOM   1126  O   ILE A  70      52.702  -4.417  30.140  1.00  0.00           O  
ATOM   1127  CB  ILE A  70      54.356  -6.998  31.485  1.00  0.00           C  
ATOM   1128  CG1 ILE A  70      54.694  -7.554  32.870  1.00  0.00           C  
ATOM   1129  CG2 ILE A  70      55.379  -5.955  31.062  1.00  0.00           C  
ATOM   1130  CD1 ILE A  70      55.943  -8.405  32.898  1.00  0.00           C  
ATOM   1131  H   ILE A  70      52.211  -8.398  31.626  1.00  0.00           H  
ATOM   1132  HA  ILE A  70      52.873  -5.682  32.304  1.00  0.00           H  
ATOM   1133  HB  ILE A  70      54.397  -7.836  30.790  1.00  0.00           H  
ATOM   1134 1HG1 ILE A  70      54.827  -6.730  33.571  1.00  0.00           H  
ATOM   1135 2HG1 ILE A  70      53.862  -8.158  33.233  1.00  0.00           H  
ATOM   1136 1HG2 ILE A  70      56.375  -6.398  31.072  1.00  0.00           H  
ATOM   1137 2HG2 ILE A  70      55.148  -5.605  30.057  1.00  0.00           H  
ATOM   1138 3HG2 ILE A  70      55.349  -5.114  31.755  1.00  0.00           H  
ATOM   1139 1HD1 ILE A  70      56.117  -8.763  33.914  1.00  0.00           H  
ATOM   1140 2HD1 ILE A  70      55.817  -9.258  32.230  1.00  0.00           H  
ATOM   1141 3HD1 ILE A  70      56.796  -7.811  32.573  1.00  0.00           H  
ATOM   1142  N   GLU A  71      52.522  -6.404  29.093  1.00  0.00           N  
ATOM   1143  CA  GLU A  71      52.348  -5.817  27.771  1.00  0.00           C  
ATOM   1144  C   GLU A  71      51.115  -4.924  27.722  1.00  0.00           C  
ATOM   1145  O   GLU A  71      51.125  -3.868  27.089  1.00  0.00           O  
ATOM   1146  CB  GLU A  71      52.236  -6.915  26.711  1.00  0.00           C  
ATOM   1147  CG  GLU A  71      53.534  -7.663  26.442  1.00  0.00           C  
ATOM   1148  CD  GLU A  71      53.383  -8.744  25.408  1.00  0.00           C  
ATOM   1149  OE1 GLU A  71      52.300  -8.905  24.899  1.00  0.00           O  
ATOM   1150  OE2 GLU A  71      54.352  -9.408  25.126  1.00  0.00           O1-
ATOM   1151  H   GLU A  71      52.500  -7.408  29.194  1.00  0.00           H  
ATOM   1152  HA  GLU A  71      53.226  -5.212  27.542  1.00  0.00           H  
ATOM   1153 1HB  GLU A  71      51.487  -7.644  27.019  1.00  0.00           H  
ATOM   1154 2HB  GLU A  71      51.901  -6.479  25.770  1.00  0.00           H  
ATOM   1155 1HG  GLU A  71      54.287  -6.953  26.102  1.00  0.00           H  
ATOM   1156 2HG  GLU A  71      53.886  -8.105  27.373  1.00  0.00           H  
ATOM   1157  N   ALA A  72      50.051  -5.355  28.395  1.00  0.00           N  
ATOM   1158  CA  ALA A  72      48.825  -4.572  28.470  1.00  0.00           C  
ATOM   1159  C   ALA A  72      49.055  -3.255  29.198  1.00  0.00           C  
ATOM   1160  O   ALA A  72      48.536  -2.212  28.796  1.00  0.00           O  
ATOM   1161  CB  ALA A  72      47.726  -5.373  29.156  1.00  0.00           C  
ATOM   1162  H   ALA A  72      50.095  -6.249  28.863  1.00  0.00           H  
ATOM   1163  HA  ALA A  72      48.490  -4.355  27.454  1.00  0.00           H  
ATOM   1164 1HB  ALA A  72      46.818  -4.775  29.205  1.00  0.00           H  
ATOM   1165 2HB  ALA A  72      47.535  -6.285  28.590  1.00  0.00           H  
ATOM   1166 3HB  ALA A  72      48.046  -5.631  30.165  1.00  0.00           H  
ATOM   1167  N   ALA A  73      49.837  -3.306  30.273  1.00  0.00           N  
ATOM   1168  CA  ALA A  73      50.185  -2.110  31.024  1.00  0.00           C  
ATOM   1169  C   ALA A  73      51.010  -1.147  30.177  1.00  0.00           C  
ATOM   1170  O   ALA A  73      50.831   0.070  30.248  1.00  0.00           O  
ATOM   1171  CB  ALA A  73      50.946  -2.480  32.291  1.00  0.00           C  
ATOM   1172  H   ALA A  73      50.197  -4.201  30.574  1.00  0.00           H  
ATOM   1173  HA  ALA A  73      49.264  -1.609  31.325  1.00  0.00           H  
ATOM   1174 1HB  ALA A  73      51.200  -1.573  32.840  1.00  0.00           H  
ATOM   1175 2HB  ALA A  73      50.323  -3.118  32.912  1.00  0.00           H  
ATOM   1176 3HB  ALA A  73      51.858  -3.010  32.022  1.00  0.00           H  
ATOM   1177  N   VAL A  74      51.913  -1.698  29.373  1.00  0.00           N  
ATOM   1178  CA  VAL A  74      52.752  -0.893  28.498  1.00  0.00           C  
ATOM   1179  C   VAL A  74      51.918  -0.142  27.464  1.00  0.00           C  
ATOM   1180  O   VAL A  74      52.139   1.039  27.214  1.00  0.00           O  
ATOM   1181  CB  VAL A  74      53.778  -1.786  27.776  1.00  0.00           C  
ATOM   1182  CG1 VAL A  74      54.461  -1.015  26.656  1.00  0.00           C  
ATOM   1183  CG2 VAL A  74      54.801  -2.309  28.773  1.00  0.00           C  
ATOM   1184  H   VAL A  74      52.017  -2.703  29.368  1.00  0.00           H  
ATOM   1185  HA  VAL A  74      53.289  -0.163  29.106  1.00  0.00           H  
ATOM   1186  HB  VAL A  74      53.256  -2.625  27.316  1.00  0.00           H  
ATOM   1187 1HG1 VAL A  74      55.183  -1.662  26.157  1.00  0.00           H  
ATOM   1188 2HG1 VAL A  74      53.715  -0.681  25.936  1.00  0.00           H  
ATOM   1189 3HG1 VAL A  74      54.978  -0.150  27.073  1.00  0.00           H  
ATOM   1190 1HG2 VAL A  74      55.523  -2.941  28.255  1.00  0.00           H  
ATOM   1191 2HG2 VAL A  74      55.319  -1.470  29.237  1.00  0.00           H  
ATOM   1192 3HG2 VAL A  74      54.294  -2.893  29.541  1.00  0.00           H  
ATOM   1193  N   ARG A  75      50.956  -0.844  26.871  1.00  0.00           N  
ATOM   1194  CA  ARG A  75      50.069  -0.242  25.881  1.00  0.00           C  
ATOM   1195  C   ARG A  75      49.291   0.923  26.477  1.00  0.00           C  
ATOM   1196  O   ARG A  75      49.066   1.938  25.814  1.00  0.00           O  
ATOM   1197  CB  ARG A  75      49.092  -1.275  25.339  1.00  0.00           C  
ATOM   1198  CG  ARG A  75      49.700  -2.293  24.387  1.00  0.00           C  
ATOM   1199  CD  ARG A  75      48.658  -2.998  23.598  1.00  0.00           C  
ATOM   1200  NE  ARG A  75      47.815  -3.835  24.437  1.00  0.00           N  
ATOM   1201  CZ  ARG A  75      48.087  -5.114  24.761  1.00  0.00           C  
ATOM   1202  NH1 ARG A  75      49.180  -5.688  24.310  1.00  0.00           N1+
ATOM   1203  NH2 ARG A  75      47.255  -5.791  25.533  1.00  0.00           N  
ATOM   1204  H   ARG A  75      50.836  -1.818  27.110  1.00  0.00           H  
ATOM   1205  HA  ARG A  75      50.674   0.126  25.053  1.00  0.00           H  
ATOM   1206 1HB  ARG A  75      48.646  -1.824  26.167  1.00  0.00           H  
ATOM   1207 2HB  ARG A  75      48.285  -0.769  24.809  1.00  0.00           H  
ATOM   1208 1HG  ARG A  75      50.372  -1.787  23.693  1.00  0.00           H  
ATOM   1209 2HG  ARG A  75      50.259  -3.036  24.957  1.00  0.00           H  
ATOM   1210 1HD  ARG A  75      48.023  -2.267  23.098  1.00  0.00           H  
ATOM   1211 2HD  ARG A  75      49.134  -3.634  22.852  1.00  0.00           H  
ATOM   1212  HE  ARG A  75      46.965  -3.427  24.803  1.00  0.00           H  
ATOM   1213 1HH1 ARG A  75      49.816  -5.170  23.720  1.00  0.00           H  
ATOM   1214 2HH1 ARG A  75      49.384  -6.646  24.553  1.00  0.00           H  
ATOM   1215 1HH2 ARG A  75      46.415  -5.350  25.880  1.00  0.00           H  
ATOM   1216 2HH2 ARG A  75      47.459  -6.749  25.775  1.00  0.00           H  
ATOM   1217  N   ALA A  76      48.882   0.774  27.731  1.00  0.00           N  
ATOM   1218  CA  ALA A  76      48.168   1.836  28.439  1.00  0.00           C  
ATOM   1219  C   ALA A  76      49.039   3.074  28.595  1.00  0.00           C  
ATOM   1220  O   ALA A  76      48.570   4.200  28.434  1.00  0.00           O  
ATOM   1221  CB  ALA A  76      47.696   1.341  29.797  1.00  0.00           C  
ATOM   1222  H   ALA A  76      49.068  -0.094  28.214  1.00  0.00           H  
ATOM   1223  HA  ALA A  76      47.281   2.102  27.861  1.00  0.00           H  
ATOM   1224 1HB  ALA A  76      47.165   2.144  30.310  1.00  0.00           H  
ATOM   1225 2HB  ALA A  76      47.026   0.493  29.664  1.00  0.00           H  
ATOM   1226 3HB  ALA A  76      48.553   1.038  30.391  1.00  0.00           H  
ATOM   1227  N   LEU A  77      50.311   2.860  28.914  1.00  0.00           N  
ATOM   1228  CA  LEU A  77      51.251   3.960  29.095  1.00  0.00           C  
ATOM   1229  C   LEU A  77      51.548   4.652  27.771  1.00  0.00           C  
ATOM   1230  O   LEU A  77      51.640   5.882  27.709  1.00  0.00           O  
ATOM   1231  CB  LEU A  77      52.557   3.445  29.710  1.00  0.00           C  
ATOM   1232  CG  LEU A  77      52.461   2.955  31.161  1.00  0.00           C  
ATOM   1233  CD1 LEU A  77      53.748   2.237  31.541  1.00  0.00           C  
ATOM   1234  CD2 LEU A  77      52.201   4.139  32.082  1.00  0.00           C  
ATOM   1235  H   LEU A  77      50.636   1.911  29.033  1.00  0.00           H  
ATOM   1236  HA  LEU A  77      50.809   4.685  29.778  1.00  0.00           H  
ATOM   1237 1HB  LEU A  77      52.924   2.616  29.106  1.00  0.00           H  
ATOM   1238 2HB  LEU A  77      53.295   4.247  29.679  1.00  0.00           H  
ATOM   1239  HG  LEU A  77      51.641   2.243  31.251  1.00  0.00           H  
ATOM   1240 1HD1 LEU A  77      53.681   1.889  32.572  1.00  0.00           H  
ATOM   1241 2HD1 LEU A  77      53.899   1.385  30.882  1.00  0.00           H  
ATOM   1242 3HD1 LEU A  77      54.588   2.923  31.446  1.00  0.00           H  
ATOM   1243 1HD2 LEU A  77      52.132   3.791  33.112  1.00  0.00           H  
ATOM   1244 2HD2 LEU A  77      53.020   4.853  31.994  1.00  0.00           H  
ATOM   1245 3HD2 LEU A  77      51.269   4.622  31.797  1.00  0.00           H  
ATOM   1246  N   GLU A  78      51.691   3.864  26.712  1.00  0.00           N  
ATOM   1247  CA  GLU A  78      52.010   4.399  25.395  1.00  0.00           C  
ATOM   1248  C   GLU A  78      50.841   5.196  24.827  1.00  0.00           C  
ATOM   1249  O   GLU A  78      51.034   6.251  24.221  1.00  0.00           O  
ATOM   1250  CB  GLU A  78      52.384   3.268  24.435  1.00  0.00           C  
ATOM   1251  CG  GLU A  78      53.725   2.610  24.730  1.00  0.00           C  
ATOM   1252  CD  GLU A  78      54.029   1.463  23.808  1.00  0.00           C  
ATOM   1253  OE1 GLU A  78      53.180   1.114  23.023  1.00  0.00           O  
ATOM   1254  OE2 GLU A  78      55.113   0.933  23.888  1.00  0.00           O1-
ATOM   1255  H   GLU A  78      51.579   2.867  26.825  1.00  0.00           H  
ATOM   1256  HA  GLU A  78      52.871   5.062  25.490  1.00  0.00           H  
ATOM   1257 1HB  GLU A  78      51.617   2.493  24.469  1.00  0.00           H  
ATOM   1258 2HB  GLU A  78      52.417   3.651  23.415  1.00  0.00           H  
ATOM   1259 1HG  GLU A  78      54.513   3.357  24.634  1.00  0.00           H  
ATOM   1260 2HG  GLU A  78      53.724   2.253  25.759  1.00  0.00           H  
ATOM   1261  N   ALA A  79      49.633   4.684  25.025  1.00  0.00           N  
ATOM   1262  CA  ALA A  79      48.427   5.348  24.535  1.00  0.00           C  
ATOM   1263  C   ALA A  79      48.231   6.701  25.208  1.00  0.00           C  
ATOM   1264  O   ALA A  79      47.884   7.686  24.554  1.00  0.00           O  
ATOM   1265  CB  ALA A  79      47.209   4.465  24.754  1.00  0.00           C  
ATOM   1266  H   ALA A  79      49.542   3.812  25.525  1.00  0.00           H  
ATOM   1267  HA  ALA A  79      48.530   5.503  23.461  1.00  0.00           H  
ATOM   1268 1HB  ALA A  79      46.319   4.975  24.384  1.00  0.00           H  
ATOM   1269 2HB  ALA A  79      47.339   3.526  24.218  1.00  0.00           H  
ATOM   1270 3HB  ALA A  79      47.093   4.264  25.821  1.00  0.00           H  
ATOM   1271  N   ALA A  80      48.460   6.740  26.516  1.00  0.00           N  
ATOM   1272  CA  ALA A  80      48.345   7.982  27.274  1.00  0.00           C  
ATOM   1273  C   ALA A  80      49.462   8.954  26.911  1.00  0.00           C  
ATOM   1274  O   ALA A  80      49.242  10.164  26.836  1.00  0.00           O  
ATOM   1275  CB  ALA A  80      48.362   7.691  28.768  1.00  0.00           C  
ATOM   1276  H   ALA A  80      48.721   5.894  26.998  1.00  0.00           H  
ATOM   1277  HA  ALA A  80      47.387   8.445  27.036  1.00  0.00           H  
ATOM   1278 1HB  ALA A  80      48.274   8.627  29.322  1.00  0.00           H  
ATOM   1279 2HB  ALA A  80      47.525   7.040  29.020  1.00  0.00           H  
ATOM   1280 3HB  ALA A  80      49.294   7.198  29.033  1.00  0.00           H  
ATOM   1281  N   GLU A  81      50.658   8.419  26.689  1.00  0.00           N  
ATOM   1282  CA  GLU A  81      51.805   9.239  26.317  1.00  0.00           C  
ATOM   1283  C   GLU A  81      51.544  10.000  25.025  1.00  0.00           C  
ATOM   1284  O   GLU A  81      51.807  11.201  24.937  1.00  0.00           O  
ATOM   1285  CB  GLU A  81      53.055   8.370  26.163  1.00  0.00           C  
ATOM   1286  CG  GLU A  81      53.702   7.960  27.479  1.00  0.00           C  
ATOM   1287  CD  GLU A  81      54.870   7.033  27.293  1.00  0.00           C  
ATOM   1288  OE1 GLU A  81      55.108   6.623  26.182  1.00  0.00           O  
ATOM   1289  OE2 GLU A  81      55.527   6.735  28.263  1.00  0.00           O1-
ATOM   1290  H   GLU A  81      50.773   7.421  26.779  1.00  0.00           H  
ATOM   1291  HA  GLU A  81      51.989   9.960  27.114  1.00  0.00           H  
ATOM   1292 1HB  GLU A  81      52.801   7.460  25.618  1.00  0.00           H  
ATOM   1293 2HB  GLU A  81      53.801   8.905  25.576  1.00  0.00           H  
ATOM   1294 1HG  GLU A  81      54.042   8.856  27.999  1.00  0.00           H  
ATOM   1295 2HG  GLU A  81      52.954   7.474  28.104  1.00  0.00           H  
ATOM   1296  N   ARG A  82      51.031   9.297  24.023  1.00  0.00           N  
ATOM   1297  CA  ARG A  82      50.744   9.905  22.729  1.00  0.00           C  
ATOM   1298  C   ARG A  82      49.671  10.980  22.852  1.00  0.00           C  
ATOM   1299  O   ARG A  82      49.768  12.040  22.229  1.00  0.00           O  
ATOM   1300  CB  ARG A  82      50.289   8.850  21.731  1.00  0.00           C  
ATOM   1301  CG  ARG A  82      51.391   7.936  21.220  1.00  0.00           C  
ATOM   1302  CD  ARG A  82      50.939   7.127  20.059  1.00  0.00           C  
ATOM   1303  NE  ARG A  82      49.896   6.183  20.429  1.00  0.00           N  
ATOM   1304  CZ  ARG A  82      50.120   4.930  20.871  1.00  0.00           C  
ATOM   1305  NH1 ARG A  82      51.352   4.487  20.993  1.00  0.00           N1+
ATOM   1306  NH2 ARG A  82      49.102   4.148  21.183  1.00  0.00           N  
ATOM   1307  H   ARG A  82      50.832   8.317  24.161  1.00  0.00           H  
ATOM   1308  HA  ARG A  82      51.657  10.364  22.352  1.00  0.00           H  
ATOM   1309 1HB  ARG A  82      49.525   8.223  22.188  1.00  0.00           H  
ATOM   1310 2HB  ARG A  82      49.837   9.338  20.867  1.00  0.00           H  
ATOM   1311 1HG  ARG A  82      52.246   8.536  20.907  1.00  0.00           H  
ATOM   1312 2HG  ARG A  82      51.697   7.255  22.015  1.00  0.00           H  
ATOM   1313 1HD  ARG A  82      50.543   7.787  19.288  1.00  0.00           H  
ATOM   1314 2HD  ARG A  82      51.781   6.564  19.658  1.00  0.00           H  
ATOM   1315  HE  ARG A  82      48.936   6.488  20.348  1.00  0.00           H  
ATOM   1316 1HH1 ARG A  82      52.130   5.085  20.755  1.00  0.00           H  
ATOM   1317 2HH1 ARG A  82      51.519   3.548  21.325  1.00  0.00           H  
ATOM   1318 1HH2 ARG A  82      48.155   4.489  21.089  1.00  0.00           H  
ATOM   1319 2HH2 ARG A  82      49.270   3.209  21.514  1.00  0.00           H  
ATOM   1320  N   ALA A  83      48.650  10.704  23.654  1.00  0.00           N  
ATOM   1321  CA  ALA A  83      47.576  11.662  23.883  1.00  0.00           C  
ATOM   1322  C   ALA A  83      48.111  12.963  24.470  1.00  0.00           C  
ATOM   1323  O   ALA A  83      47.697  14.051  24.073  1.00  0.00           O  
ATOM   1324  CB  ALA A  83      46.520  11.064  24.802  1.00  0.00           C  
ATOM   1325  H   ALA A  83      48.617   9.808  24.118  1.00  0.00           H  
ATOM   1326  HA  ALA A  83      47.095  11.880  22.929  1.00  0.00           H  
ATOM   1327 1HB  ALA A  83      45.724  11.793  24.965  1.00  0.00           H  
ATOM   1328 2HB  ALA A  83      46.103  10.168  24.345  1.00  0.00           H  
ATOM   1329 3HB  ALA A  83      46.975  10.805  25.758  1.00  0.00           H  
ATOM   1330  N   GLY A  84      49.037  12.841  25.414  1.00  0.00           N  
ATOM   1331  CA  GLY A  84      49.709  14.004  25.983  1.00  0.00           C  
ATOM   1332  C   GLY A  84      48.957  14.536  27.198  1.00  0.00           C  
ATOM   1333  O   GLY A  84      49.421  15.458  27.868  1.00  0.00           O  
ATOM   1334  H   GLY A  84      49.284  11.921  25.749  1.00  0.00           H  
ATOM   1335 1HA  GLY A  84      50.725  13.734  26.269  1.00  0.00           H  
ATOM   1336 2HA  GLY A  84      49.785  14.786  25.227  1.00  0.00           H  
ATOM   1337  N   ASP A  85      47.800  13.950  27.474  1.00  0.00           N  
ATOM   1338  CA  ASP A  85      46.974  14.375  28.599  1.00  0.00           C  
ATOM   1339  C   ASP A  85      47.398  13.681  29.884  1.00  0.00           C  
ATOM   1340  O   ASP A  85      47.314  12.459  30.000  1.00  0.00           O  
ATOM   1341  CB  ASP A  85      45.496  14.086  28.321  1.00  0.00           C  
ATOM   1342  CG  ASP A  85      44.932  14.928  27.185  1.00  0.00           C  
ATOM   1343  OD1 ASP A  85      45.170  16.113  27.174  1.00  0.00           O  
ATOM   1344  OD2 ASP A  85      44.268  14.379  26.338  1.00  0.00           O1-
ATOM   1345  H   ASP A  85      47.482  13.188  26.890  1.00  0.00           H  
ATOM   1346  HA  ASP A  85      47.091  15.452  28.726  1.00  0.00           H  
ATOM   1347 1HB  ASP A  85      45.373  13.032  28.069  1.00  0.00           H  
ATOM   1348 2HB  ASP A  85      44.912  14.278  29.221  1.00  0.00           H  
ATOM   1349  N   PRO A  86      47.857  14.470  30.853  1.00  0.00           N  
ATOM   1350  CA  PRO A  86      48.269  13.936  32.146  1.00  0.00           C  
ATOM   1351  C   PRO A  86      47.169  13.089  32.768  1.00  0.00           C  
ATOM   1352  O   PRO A  86      47.443  12.118  33.475  1.00  0.00           O  
ATOM   1353  CB  PRO A  86      48.542  15.199  32.968  1.00  0.00           C  
ATOM   1354  CG  PRO A  86      48.929  16.218  31.953  1.00  0.00           C  
ATOM   1355  CD  PRO A  86      48.045  15.923  30.769  1.00  0.00           C  
ATOM   1356  HA  PRO A  86      49.149  13.309  31.996  1.00  0.00           H  
ATOM   1357 1HB  PRO A  86      47.644  15.480  33.537  1.00  0.00           H  
ATOM   1358 2HB  PRO A  86      49.337  15.003  33.703  1.00  0.00           H  
ATOM   1359 1HG  PRO A  86      48.774  17.230  32.354  1.00  0.00           H  
ATOM   1360 2HG  PRO A  86      50.001  16.132  31.716  1.00  0.00           H  
ATOM   1361 1HD  PRO A  86      47.090  16.453  30.883  1.00  0.00           H  
ATOM   1362 2HD  PRO A  86      48.554  16.235  29.844  1.00  0.00           H  
ATOM   1363  N   GLU A  87      45.920  13.461  32.503  1.00  0.00           N  
ATOM   1364  CA  GLU A  87      44.775  12.749  33.061  1.00  0.00           C  
ATOM   1365  C   GLU A  87      44.761  11.291  32.607  1.00  0.00           C  
ATOM   1366  O   GLU A  87      44.399  10.399  33.373  1.00  0.00           O  
ATOM   1367  CB  GLU A  87      43.470  13.435  32.652  1.00  0.00           C  
ATOM   1368  CG  GLU A  87      43.265  14.813  33.265  1.00  0.00           C  
ATOM   1369  CD  GLU A  87      43.986  15.899  32.516  1.00  0.00           C  
ATOM   1370  OE1 GLU A  87      44.625  15.596  31.536  1.00  0.00           O  
ATOM   1371  OE2 GLU A  87      43.899  17.033  32.923  1.00  0.00           O1-
ATOM   1372  H   GLU A  87      45.761  14.257  31.905  1.00  0.00           H  
ATOM   1373  HA  GLU A  87      44.847  12.777  34.148  1.00  0.00           H  
ATOM   1374 1HB  GLU A  87      43.439  13.542  31.568  1.00  0.00           H  
ATOM   1375 2HB  GLU A  87      42.625  12.811  32.943  1.00  0.00           H  
ATOM   1376 1HG  GLU A  87      42.200  15.040  33.274  1.00  0.00           H  
ATOM   1377 2HG  GLU A  87      43.614  14.796  34.296  1.00  0.00           H  
ATOM   1378  N   LEU A  88      45.158  11.061  31.362  1.00  0.00           N  
ATOM   1379  CA  LEU A  88      45.166   9.717  30.797  1.00  0.00           C  
ATOM   1380  C   LEU A  88      46.369   8.921  31.289  1.00  0.00           C  
ATOM   1381  O   LEU A  88      46.304   7.699  31.424  1.00  0.00           O  
ATOM   1382  CB  LEU A  88      45.183   9.785  29.265  1.00  0.00           C  
ATOM   1383  CG  LEU A  88      43.904  10.322  28.610  1.00  0.00           C  
ATOM   1384  CD1 LEU A  88      44.153  10.557  27.126  1.00  0.00           C  
ATOM   1385  CD2 LEU A  88      42.771   9.330  28.821  1.00  0.00           C  
ATOM   1386  H   LEU A  88      45.461  11.836  30.790  1.00  0.00           H  
ATOM   1387  HA  LEU A  88      44.255   9.204  31.109  1.00  0.00           H  
ATOM   1388 1HB  LEU A  88      46.008  10.426  28.955  1.00  0.00           H  
ATOM   1389 2HB  LEU A  88      45.363   8.784  28.874  1.00  0.00           H  
ATOM   1390  HG  LEU A  88      43.638  11.278  29.059  1.00  0.00           H  
ATOM   1391 1HD1 LEU A  88      43.245  10.938  26.660  1.00  0.00           H  
ATOM   1392 2HD1 LEU A  88      44.957  11.283  27.001  1.00  0.00           H  
ATOM   1393 3HD1 LEU A  88      44.438   9.618  26.653  1.00  0.00           H  
ATOM   1394 1HD2 LEU A  88      41.861   9.711  28.357  1.00  0.00           H  
ATOM   1395 2HD2 LEU A  88      43.035   8.373  28.372  1.00  0.00           H  
ATOM   1396 3HD2 LEU A  88      42.602   9.194  29.891  1.00  0.00           H  
ATOM   1397  N   ARG A  89      47.467   9.622  31.555  1.00  0.00           N  
ATOM   1398  CA  ARG A  89      48.671   8.988  32.083  1.00  0.00           C  
ATOM   1399  C   ARG A  89      48.463   8.516  33.514  1.00  0.00           C  
ATOM   1400  O   ARG A  89      49.014   7.496  33.928  1.00  0.00           O  
ATOM   1401  CB  ARG A  89      49.846   9.953  32.037  1.00  0.00           C  
ATOM   1402  CG  ARG A  89      50.340  10.292  30.639  1.00  0.00           C  
ATOM   1403  CD  ARG A  89      51.577  11.117  30.678  1.00  0.00           C  
ATOM   1404  NE  ARG A  89      52.004  11.513  29.347  1.00  0.00           N  
ATOM   1405  CZ  ARG A  89      53.256  11.901  29.031  1.00  0.00           C  
ATOM   1406  NH1 ARG A  89      54.186  11.940  29.959  1.00  0.00           N1+
ATOM   1407  NH2 ARG A  89      53.549  12.243  27.787  1.00  0.00           N  
ATOM   1408  H   ARG A  89      47.467  10.619  31.389  1.00  0.00           H  
ATOM   1409  HA  ARG A  89      48.908   8.125  31.461  1.00  0.00           H  
ATOM   1410 1HB  ARG A  89      49.571  10.887  32.523  1.00  0.00           H  
ATOM   1411 2HB  ARG A  89      50.685   9.530  32.589  1.00  0.00           H  
ATOM   1412 1HG  ARG A  89      50.559   9.373  30.097  1.00  0.00           H  
ATOM   1413 2HG  ARG A  89      49.572  10.852  30.106  1.00  0.00           H  
ATOM   1414 1HD  ARG A  89      51.390  12.021  31.261  1.00  0.00           H  
ATOM   1415 2HD  ARG A  89      52.380  10.547  31.141  1.00  0.00           H  
ATOM   1416  HE  ARG A  89      51.317  11.495  28.607  1.00  0.00           H  
ATOM   1417 1HH1 ARG A  89      53.964  11.679  30.908  1.00  0.00           H  
ATOM   1418 2HH1 ARG A  89      55.124  12.229  29.721  1.00  0.00           H  
ATOM   1419 1HH2 ARG A  89      52.834  12.213  27.073  1.00  0.00           H  
ATOM   1420 2HH2 ARG A  89      54.486  12.532  27.551  1.00  0.00           H  
ATOM   1421  N   GLU A  90      47.667   9.264  34.272  1.00  0.00           N  
ATOM   1422  CA  GLU A  90      47.284   8.858  35.616  1.00  0.00           C  
ATOM   1423  C   GLU A  90      46.419   7.605  35.591  1.00  0.00           C  
ATOM   1424  O   GLU A  90      46.572   6.716  36.425  1.00  0.00           O  
ATOM   1425  CB  GLU A  90      46.537   9.992  36.322  1.00  0.00           C  
ATOM   1426  CG  GLU A  90      47.411  11.177  36.705  1.00  0.00           C  
ATOM   1427  CD  GLU A  90      46.627  12.313  37.301  1.00  0.00           C  
ATOM   1428  OE1 GLU A  90      45.423  12.222  37.344  1.00  0.00           O  
ATOM   1429  OE2 GLU A  90      47.232  13.274  37.715  1.00  0.00           O1-
ATOM   1430  H   GLU A  90      47.314  10.136  33.901  1.00  0.00           H  
ATOM   1431  HA  GLU A  90      48.190   8.644  36.184  1.00  0.00           H  
ATOM   1432 1HB  GLU A  90      45.739  10.359  35.676  1.00  0.00           H  
ATOM   1433 2HB  GLU A  90      46.072   9.610  37.231  1.00  0.00           H  
ATOM   1434 1HG  GLU A  90      48.156  10.847  37.428  1.00  0.00           H  
ATOM   1435 2HG  GLU A  90      47.936  11.530  35.819  1.00  0.00           H  
ATOM   1436  N   ASP A  91      45.512   7.540  34.626  1.00  0.00           N  
ATOM   1437  CA  ASP A  91      44.681   6.356  34.429  1.00  0.00           C  
ATOM   1438  C   ASP A  91      45.518   5.162  33.992  1.00  0.00           C  
ATOM   1439  O   ASP A  91      45.263   4.029  34.402  1.00  0.00           O  
ATOM   1440  CB  ASP A  91      43.592   6.630  33.390  1.00  0.00           C  
ATOM   1441  CG  ASP A  91      42.416   7.416  33.955  1.00  0.00           C  
ATOM   1442  OD1 ASP A  91      42.323   7.526  35.155  1.00  0.00           O  
ATOM   1443  OD2 ASP A  91      41.623   7.898  33.182  1.00  0.00           O1-
ATOM   1444  H   ASP A  91      45.391   8.329  34.008  1.00  0.00           H  
ATOM   1445  HA  ASP A  91      44.193   6.114  35.375  1.00  0.00           H  
ATOM   1446 1HB  ASP A  91      44.017   7.189  32.556  1.00  0.00           H  
ATOM   1447 2HB  ASP A  91      43.220   5.684  32.993  1.00  0.00           H  
ATOM   1448  N   ALA A  92      46.522   5.423  33.158  1.00  0.00           N  
ATOM   1449  CA  ALA A  92      47.458   4.388  32.742  1.00  0.00           C  
ATOM   1450  C   ALA A  92      48.251   3.849  33.928  1.00  0.00           C  
ATOM   1451  O   ALA A  92      48.536   2.653  34.006  1.00  0.00           O  
ATOM   1452  CB  ALA A  92      48.402   4.928  31.676  1.00  0.00           C  
ATOM   1453  H   ALA A  92      46.635   6.361  32.805  1.00  0.00           H  
ATOM   1454  HA  ALA A  92      46.892   3.567  32.299  1.00  0.00           H  
ATOM   1455 1HB  ALA A  92      49.094   4.143  31.374  1.00  0.00           H  
ATOM   1456 2HB  ALA A  92      47.826   5.255  30.811  1.00  0.00           H  
ATOM   1457 3HB  ALA A  92      48.962   5.770  32.080  1.00  0.00           H  
ATOM   1458  N   ARG A  93      48.601   4.741  34.848  1.00  0.00           N  
ATOM   1459  CA  ARG A  93      49.310   4.348  36.063  1.00  0.00           C  
ATOM   1460  C   ARG A  93      48.538   3.287  36.832  1.00  0.00           C  
ATOM   1461  O   ARG A  93      49.124   2.347  37.369  1.00  0.00           O  
ATOM   1462  CB  ARG A  93      49.542   5.552  36.963  1.00  0.00           C  
ATOM   1463  CG  ARG A  93      50.258   5.246  38.270  1.00  0.00           C  
ATOM   1464  CD  ARG A  93      50.503   6.478  39.063  1.00  0.00           C  
ATOM   1465  NE  ARG A  93      49.264   7.074  39.537  1.00  0.00           N  
ATOM   1466  CZ  ARG A  93      49.069   8.396  39.709  1.00  0.00           C  
ATOM   1467  NH1 ARG A  93      50.037   9.244  39.443  1.00  0.00           N1+
ATOM   1468  NH2 ARG A  93      47.903   8.839  40.145  1.00  0.00           N  
ATOM   1469  H   ARG A  93      48.377   5.714  34.704  1.00  0.00           H  
ATOM   1470  HA  ARG A  93      50.281   3.938  35.780  1.00  0.00           H  
ATOM   1471 1HB  ARG A  93      50.132   6.296  36.430  1.00  0.00           H  
ATOM   1472 2HB  ARG A  93      48.584   6.011  37.212  1.00  0.00           H  
ATOM   1473 1HG  ARG A  93      49.648   4.568  38.868  1.00  0.00           H  
ATOM   1474 2HG  ARG A  93      51.220   4.778  38.056  1.00  0.00           H  
ATOM   1475 1HD  ARG A  93      51.118   6.236  39.929  1.00  0.00           H  
ATOM   1476 2HD  ARG A  93      51.020   7.211  38.445  1.00  0.00           H  
ATOM   1477  HE  ARG A  93      48.496   6.453  39.751  1.00  0.00           H  
ATOM   1478 1HH1 ARG A  93      50.928   8.904  39.109  1.00  0.00           H  
ATOM   1479 2HH1 ARG A  93      49.890  10.234  39.572  1.00  0.00           H  
ATOM   1480 1HH2 ARG A  93      47.158   8.187  40.349  1.00  0.00           H  
ATOM   1481 2HH2 ARG A  93      47.755   9.829  40.274  1.00  0.00           H  
ATOM   1482  N   GLU A  94      47.218   3.437  36.877  1.00  0.00           N  
ATOM   1483  CA  GLU A  94      46.358   2.459  37.533  1.00  0.00           C  
ATOM   1484  C   GLU A  94      46.428   1.108  36.834  1.00  0.00           C  
ATOM   1485  O   GLU A  94      46.452   0.064  37.482  1.00  0.00           O  
ATOM   1486  CB  GLU A  94      44.911   2.956  37.561  1.00  0.00           C  
ATOM   1487  CG  GLU A  94      44.641   4.047  38.588  1.00  0.00           C  
ATOM   1488  CD  GLU A  94      44.630   3.531  40.000  1.00  0.00           C  
ATOM   1489  OE1 GLU A  94      43.736   2.793  40.337  1.00  0.00           O  
ATOM   1490  OE2 GLU A  94      45.518   3.877  40.744  1.00  0.00           O1-
ATOM   1491  H   GLU A  94      46.803   4.252  36.449  1.00  0.00           H  
ATOM   1492  HA  GLU A  94      46.695   2.337  38.563  1.00  0.00           H  
ATOM   1493 1HB  GLU A  94      44.641   3.346  36.580  1.00  0.00           H  
ATOM   1494 2HB  GLU A  94      44.244   2.121  37.777  1.00  0.00           H  
ATOM   1495 1HG  GLU A  94      45.410   4.814  38.499  1.00  0.00           H  
ATOM   1496 2HG  GLU A  94      43.679   4.508  38.368  1.00  0.00           H  
ATOM   1497  N   ALA A  95      46.459   1.137  35.504  1.00  0.00           N  
ATOM   1498  CA  ALA A  95      46.599  -0.080  34.714  1.00  0.00           C  
ATOM   1499  C   ALA A  95      47.901  -0.801  35.041  1.00  0.00           C  
ATOM   1500  O   ALA A  95      47.950  -2.030  35.065  1.00  0.00           O  
ATOM   1501  CB  ALA A  95      46.530   0.239  33.230  1.00  0.00           C  
ATOM   1502  H   ALA A  95      46.385   2.028  35.030  1.00  0.00           H  
ATOM   1503  HA  ALA A  95      45.765  -0.742  34.947  1.00  0.00           H  
ATOM   1504 1HB  ALA A  95      46.634  -0.680  32.653  1.00  0.00           H  
ATOM   1505 2HB  ALA A  95      45.568   0.701  33.001  1.00  0.00           H  
ATOM   1506 3HB  ALA A  95      47.332   0.926  32.967  1.00  0.00           H  
ATOM   1507  N   VAL A  96      48.952  -0.032  35.290  1.00  0.00           N  
ATOM   1508  CA  VAL A  96      50.249  -0.591  35.649  1.00  0.00           C  
ATOM   1509  C   VAL A  96      50.210  -1.234  37.028  1.00  0.00           C  
ATOM   1510  O   VAL A  96      50.703  -2.344  37.220  1.00  0.00           O  
ATOM   1511  CB  VAL A  96      51.329   0.507  35.628  1.00  0.00           C  
ATOM   1512  CG1 VAL A  96      52.659  -0.046  36.117  1.00  0.00           C  
ATOM   1513  CG2 VAL A  96      51.463   1.074  34.224  1.00  0.00           C  
ATOM   1514  H   VAL A  96      48.853   0.974  35.230  1.00  0.00           H  
ATOM   1515  HA  VAL A  96      50.511  -1.355  34.916  1.00  0.00           H  
ATOM   1516  HB  VAL A  96      51.039   1.301  36.316  1.00  0.00           H  
ATOM   1517 1HG1 VAL A  96      53.411   0.744  36.096  1.00  0.00           H  
ATOM   1518 2HG1 VAL A  96      52.548  -0.413  37.137  1.00  0.00           H  
ATOM   1519 3HG1 VAL A  96      52.974  -0.863  35.468  1.00  0.00           H  
ATOM   1520 1HG2 VAL A  96      52.228   1.850  34.217  1.00  0.00           H  
ATOM   1521 2HG2 VAL A  96      51.747   0.278  33.535  1.00  0.00           H  
ATOM   1522 3HG2 VAL A  96      50.510   1.501  33.911  1.00  0.00           H  
ATOM   1523  N   ARG A  97      49.620  -0.527  37.986  1.00  0.00           N  
ATOM   1524  CA  ARG A  97      49.501  -1.033  39.350  1.00  0.00           C  
ATOM   1525  C   ARG A  97      48.731  -2.347  39.383  1.00  0.00           C  
ATOM   1526  O   ARG A  97      49.129  -3.291  40.072  1.00  0.00           O  
ATOM   1527  CB  ARG A  97      48.803  -0.016  40.240  1.00  0.00           C  
ATOM   1528  CG  ARG A  97      48.581  -0.468  41.675  1.00  0.00           C  
ATOM   1529  CD  ARG A  97      47.889   0.573  42.478  1.00  0.00           C  
ATOM   1530  NE  ARG A  97      46.547   0.836  41.983  1.00  0.00           N  
ATOM   1531  CZ  ARG A  97      45.490   0.022  42.170  1.00  0.00           C  
ATOM   1532  NH1 ARG A  97      45.634  -1.099  42.842  1.00  0.00           N1+
ATOM   1533  NH2 ARG A  97      44.307   0.351  41.680  1.00  0.00           N  
ATOM   1534  H   ARG A  97      49.239   0.383  37.764  1.00  0.00           H  
ATOM   1535  HA  ARG A  97      50.504  -1.204  39.744  1.00  0.00           H  
ATOM   1536 1HB  ARG A  97      49.386   0.903  40.270  1.00  0.00           H  
ATOM   1537 2HB  ARG A  97      47.828   0.229  39.817  1.00  0.00           H  
ATOM   1538 1HG  ARG A  97      47.969  -1.370  41.682  1.00  0.00           H  
ATOM   1539 2HG  ARG A  97      49.544  -0.678  42.143  1.00  0.00           H  
ATOM   1540 1HD  ARG A  97      47.812   0.242  43.513  1.00  0.00           H  
ATOM   1541 2HD  ARG A  97      48.456   1.502  42.435  1.00  0.00           H  
ATOM   1542  HE  ARG A  97      46.397   1.689  41.462  1.00  0.00           H  
ATOM   1543 1HH1 ARG A  97      46.537  -1.350  43.217  1.00  0.00           H  
ATOM   1544 2HH1 ARG A  97      44.841  -1.709  42.982  1.00  0.00           H  
ATOM   1545 1HH2 ARG A  97      44.197   1.214  41.163  1.00  0.00           H  
ATOM   1546 2HH2 ARG A  97      43.515  -0.258  41.820  1.00  0.00           H  
ATOM   1547  N   LEU A  98      47.631  -2.405  38.643  1.00  0.00           N  
ATOM   1548  CA  LEU A  98      46.797  -3.600  38.602  1.00  0.00           C  
ATOM   1549  C   LEU A  98      47.541  -4.774  37.989  1.00  0.00           C  
ATOM   1550  O   LEU A  98      47.390  -5.916  38.423  1.00  0.00           O  
ATOM   1551  CB  LEU A  98      45.518  -3.326  37.802  1.00  0.00           C  
ATOM   1552  CG  LEU A  98      44.526  -2.349  38.447  1.00  0.00           C  
ATOM   1553  CD1 LEU A  98      43.476  -1.941  37.422  1.00  0.00           C  
ATOM   1554  CD2 LEU A  98      43.882  -3.005  39.659  1.00  0.00           C  
ATOM   1555  H   LEU A  98      47.369  -1.603  38.092  1.00  0.00           H  
ATOM   1556  HA  LEU A  98      46.517  -3.860  39.624  1.00  0.00           H  
ATOM   1557 1HB  LEU A  98      45.795  -2.923  36.830  1.00  0.00           H  
ATOM   1558 2HB  LEU A  98      44.997  -4.271  37.646  1.00  0.00           H  
ATOM   1559  HG  LEU A  98      45.055  -1.447  38.759  1.00  0.00           H  
ATOM   1560 1HD1 LEU A  98      42.771  -1.247  37.880  1.00  0.00           H  
ATOM   1561 2HD1 LEU A  98      43.962  -1.458  36.575  1.00  0.00           H  
ATOM   1562 3HD1 LEU A  98      42.941  -2.826  37.079  1.00  0.00           H  
ATOM   1563 1HD2 LEU A  98      43.178  -2.309  40.117  1.00  0.00           H  
ATOM   1564 2HD2 LEU A  98      43.352  -3.905  39.348  1.00  0.00           H  
ATOM   1565 3HD2 LEU A  98      44.653  -3.269  40.382  1.00  0.00           H  
ATOM   1566  N   ALA A  99      48.349  -4.490  36.971  1.00  0.00           N  
ATOM   1567  CA  ALA A  99      49.157  -5.519  36.321  1.00  0.00           C  
ATOM   1568  C   ALA A  99      50.127  -6.160  37.306  1.00  0.00           C  
ATOM   1569  O   ALA A  99      50.357  -7.368  37.268  1.00  0.00           O  
ATOM   1570  CB  ALA A  99      49.914  -4.927  35.140  1.00  0.00           C  
ATOM   1571  H   ALA A  99      48.408  -3.538  36.640  1.00  0.00           H  
ATOM   1572  HA  ALA A  99      48.489  -6.290  35.936  1.00  0.00           H  
ATOM   1573 1HB  ALA A  99      50.511  -5.708  34.665  1.00  0.00           H  
ATOM   1574 2HB  ALA A  99      49.204  -4.526  34.418  1.00  0.00           H  
ATOM   1575 3HB  ALA A  99      50.568  -4.130  35.490  1.00  0.00           H  
ATOM   1576  N   VAL A 100      50.696  -5.340  38.186  1.00  0.00           N  
ATOM   1577  CA  VAL A 100      51.632  -5.830  39.192  1.00  0.00           C  
ATOM   1578  C   VAL A 100      50.938  -6.744  40.192  1.00  0.00           C  
ATOM   1579  O   VAL A 100      51.428  -7.827  40.505  1.00  0.00           O  
ATOM   1580  CB  VAL A 100      52.277  -4.649  39.942  1.00  0.00           C  
ATOM   1581  CG1 VAL A 100      53.064  -5.149  41.144  1.00  0.00           C  
ATOM   1582  CG2 VAL A 100      53.175  -3.864  38.998  1.00  0.00           C  
ATOM   1583  H   VAL A 100      50.476  -4.355  38.157  1.00  0.00           H  
ATOM   1584  HA  VAL A 100      52.418  -6.395  38.687  1.00  0.00           H  
ATOM   1585  HB  VAL A 100      51.490  -3.998  40.321  1.00  0.00           H  
ATOM   1586 1HG1 VAL A 100      53.513  -4.301  41.663  1.00  0.00           H  
ATOM   1587 2HG1 VAL A 100      52.395  -5.676  41.824  1.00  0.00           H  
ATOM   1588 3HG1 VAL A 100      53.850  -5.825  40.809  1.00  0.00           H  
ATOM   1589 1HG2 VAL A 100      53.627  -3.031  39.535  1.00  0.00           H  
ATOM   1590 2HG2 VAL A 100      53.959  -4.517  38.614  1.00  0.00           H  
ATOM   1591 3HG2 VAL A 100      52.583  -3.481  38.166  1.00  0.00           H  
ATOM   1592  N   GLU A 101      49.788  -6.299  40.694  1.00  0.00           N  
ATOM   1593  CA  GLU A 101      49.043  -7.053  41.693  1.00  0.00           C  
ATOM   1594  C   GLU A 101      48.568  -8.392  41.136  1.00  0.00           C  
ATOM   1595  O   GLU A 101      48.640  -9.417  41.807  1.00  0.00           O  
ATOM   1596  CB  GLU A 101      47.844  -6.241  42.188  1.00  0.00           C  
ATOM   1597  CG  GLU A 101      48.213  -5.016  43.014  1.00  0.00           C  
ATOM   1598  CD  GLU A 101      47.030  -4.141  43.322  1.00  0.00           C  
ATOM   1599  OE1 GLU A 101      45.955  -4.442  42.860  1.00  0.00           O  
ATOM   1600  OE2 GLU A 101      47.201  -3.170  44.021  1.00  0.00           O1-
ATOM   1601  H   GLU A 101      49.422  -5.415  40.372  1.00  0.00           H  
ATOM   1602  HA  GLU A 101      49.698  -7.243  42.544  1.00  0.00           H  
ATOM   1603 1HB  GLU A 101      47.256  -5.903  41.334  1.00  0.00           H  
ATOM   1604 2HB  GLU A 101      47.201  -6.875  42.798  1.00  0.00           H  
ATOM   1605 1HG  GLU A 101      48.661  -5.345  43.951  1.00  0.00           H  
ATOM   1606 2HG  GLU A 101      48.957  -4.435  42.471  1.00  0.00           H  
ATOM   1607  N   ALA A 102      48.081  -8.368  39.898  1.00  0.00           N  
ATOM   1608  CA  ALA A 102      47.595  -9.576  39.244  1.00  0.00           C  
ATOM   1609  C   ALA A 102      48.737 -10.531  38.931  1.00  0.00           C  
ATOM   1610  O   ALA A 102      48.630 -11.738  39.145  1.00  0.00           O  
ATOM   1611  CB  ALA A 102      46.836  -9.224  37.971  1.00  0.00           C  
ATOM   1612  H   ALA A 102      48.050  -7.489  39.396  1.00  0.00           H  
ATOM   1613  HA  ALA A 102      46.896 -10.076  39.917  1.00  0.00           H  
ATOM   1614 1HB  ALA A 102      46.480 -10.137  37.497  1.00  0.00           H  
ATOM   1615 2HB  ALA A 102      45.984  -8.588  38.220  1.00  0.00           H  
ATOM   1616 3HB  ALA A 102      47.500  -8.690  37.293  1.00  0.00           H  
ATOM   1617  N   ALA A 103      49.837  -9.982  38.420  1.00  0.00           N  
ATOM   1618  CA  ALA A 103      50.992 -10.789  38.050  1.00  0.00           C  
ATOM   1619  C   ALA A 103      51.591 -11.484  39.267  1.00  0.00           C  
ATOM   1620  O   ALA A 103      52.022 -12.637  39.186  1.00  0.00           O  
ATOM   1621  CB  ALA A 103      52.043  -9.925  37.366  1.00  0.00           C  
ATOM   1622  H   ALA A 103      49.868  -8.983  38.283  1.00  0.00           H  
ATOM   1623  HA  ALA A 103      50.671 -11.549  37.336  1.00  0.00           H  
ATOM   1624 1HB  ALA A 103      52.902 -10.539  37.096  1.00  0.00           H  
ATOM   1625 2HB  ALA A 103      51.618  -9.482  36.465  1.00  0.00           H  
ATOM   1626 3HB  ALA A 103      52.363  -9.136  38.042  1.00  0.00           H  
ATOM   1627  N   GLU A 104      51.616 -10.778  40.392  1.00  0.00           N  
ATOM   1628  CA  GLU A 104      52.182 -11.319  41.622  1.00  0.00           C  
ATOM   1629  C   GLU A 104      51.322 -12.447  42.178  1.00  0.00           C  
ATOM   1630  O   GLU A 104      51.837 -13.477  42.608  1.00  0.00           O  
ATOM   1631  CB  GLU A 104      52.329 -10.214  42.671  1.00  0.00           C  
ATOM   1632  CG  GLU A 104      53.046 -10.644  43.942  1.00  0.00           C  
ATOM   1633  CD  GLU A 104      53.315  -9.500  44.879  1.00  0.00           C  
ATOM   1634  OE1 GLU A 104      52.864  -8.414  44.605  1.00  0.00           O  
ATOM   1635  OE2 GLU A 104      53.974  -9.711  45.870  1.00  0.00           O1-
ATOM   1636  H   GLU A 104      51.232  -9.844  40.396  1.00  0.00           H  
ATOM   1637  HA  GLU A 104      53.175 -11.712  41.403  1.00  0.00           H  
ATOM   1638 1HB  GLU A 104      52.882  -9.376  42.243  1.00  0.00           H  
ATOM   1639 2HB  GLU A 104      51.342  -9.845  42.952  1.00  0.00           H  
ATOM   1640 1HG  GLU A 104      52.435 -11.385  44.458  1.00  0.00           H  
ATOM   1641 2HG  GLU A 104      53.990 -11.117  43.672  1.00  0.00           H  
ATOM   1642  N   GLU A 105      50.010 -12.245  42.160  1.00  0.00           N  
ATOM   1643  CA  GLU A 105      49.077 -13.231  42.694  1.00  0.00           C  
ATOM   1644  C   GLU A 105      49.172 -14.547  41.933  1.00  0.00           C  
ATOM   1645  O   GLU A 105      49.147 -15.623  42.528  1.00  0.00           O  
ATOM   1646  CB  GLU A 105      47.643 -12.699  42.633  1.00  0.00           C  
ATOM   1647  CG  GLU A 105      46.611 -13.594  43.303  1.00  0.00           C  
ATOM   1648  CD  GLU A 105      46.779 -13.667  44.795  1.00  0.00           C  
ATOM   1649  OE1 GLU A 105      47.423 -12.805  45.344  1.00  0.00           O  
ATOM   1650  OE2 GLU A 105      46.263 -14.585  45.388  1.00  0.00           O1-
ATOM   1651  H   GLU A 105      49.648 -11.386  41.771  1.00  0.00           H  
ATOM   1652  HA  GLU A 105      49.325 -13.412  43.740  1.00  0.00           H  
ATOM   1653 1HB  GLU A 105      47.598 -11.720  43.112  1.00  0.00           H  
ATOM   1654 2HB  GLU A 105      47.348 -12.568  41.592  1.00  0.00           H  
ATOM   1655 1HG  GLU A 105      45.615 -13.213  43.080  1.00  0.00           H  
ATOM   1656 2HG  GLU A 105      46.688 -14.597  42.885  1.00  0.00           H  
ATOM   1657  N   VAL A 106      49.284 -14.454  40.612  1.00  0.00           N  
ATOM   1658  CA  VAL A 106      49.420 -15.635  39.772  1.00  0.00           C  
ATOM   1659  C   VAL A 106      50.738 -16.356  40.037  1.00  0.00           C  
ATOM   1660  O   VAL A 106      50.786 -17.582  40.086  1.00  0.00           O  
ATOM   1661  CB  VAL A 106      49.343 -15.241  38.285  1.00  0.00           C  
ATOM   1662  CG1 VAL A 106      49.759 -16.408  37.402  1.00  0.00           C  
ATOM   1663  CG2 VAL A 106      47.934 -14.782  37.943  1.00  0.00           C  
ATOM   1664  H   VAL A 106      49.273 -13.542  40.182  1.00  0.00           H  
ATOM   1665  HA  VAL A 106      48.599 -16.316  39.997  1.00  0.00           H  
ATOM   1666  HB  VAL A 106      50.046 -14.429  38.096  1.00  0.00           H  
ATOM   1667 1HG1 VAL A 106      49.699 -16.112  36.355  1.00  0.00           H  
ATOM   1668 2HG1 VAL A 106      50.783 -16.696  37.639  1.00  0.00           H  
ATOM   1669 3HG1 VAL A 106      49.094 -17.253  37.578  1.00  0.00           H  
ATOM   1670 1HG2 VAL A 106      47.887 -14.504  36.890  1.00  0.00           H  
ATOM   1671 2HG2 VAL A 106      47.230 -15.592  38.137  1.00  0.00           H  
ATOM   1672 3HG2 VAL A 106      47.672 -13.920  38.557  1.00  0.00           H  
ATOM   1673  N   GLN A 107      51.804 -15.580  40.208  1.00  0.00           N  
ATOM   1674  CA  GLN A 107      53.118 -16.139  40.502  1.00  0.00           C  
ATOM   1675  C   GLN A 107      53.108 -16.902  41.818  1.00  0.00           C  
ATOM   1676  O   GLN A 107      53.749 -17.949  41.946  1.00  0.00           O  
ATOM   1677  CB  GLN A 107      54.175 -15.032  40.548  1.00  0.00           C  
ATOM   1678  CG  GLN A 107      55.598 -15.537  40.713  1.00  0.00           C  
ATOM   1679  CD  GLN A 107      56.072 -16.333  39.512  1.00  0.00           C  
ATOM   1680  NE2 GLN A 107      56.161 -17.649  39.674  1.00  0.00           N  
ATOM   1681  OE1 GLN A 107      56.356 -15.773  38.450  1.00  0.00           O  
ATOM   1682  H   GLN A 107      51.699 -14.577  40.133  1.00  0.00           H  
ATOM   1683  HA  GLN A 107      53.389 -16.827  39.700  1.00  0.00           H  
ATOM   1684 1HB  GLN A 107      54.129 -14.447  39.629  1.00  0.00           H  
ATOM   1685 2HB  GLN A 107      53.959 -14.357  41.376  1.00  0.00           H  
ATOM   1686 1HG  GLN A 107      56.263 -14.683  40.841  1.00  0.00           H  
ATOM   1687 2HG  GLN A 107      55.645 -16.181  41.591  1.00  0.00           H  
ATOM   1688 1HE2 GLN A 107      56.469 -18.227  38.917  1.00  0.00           H  
ATOM   1689 2HE2 GLN A 107      55.922 -18.062  40.552  1.00  0.00           H  
ATOM   1690  N   ARG A 108      52.379 -16.378  42.796  1.00  0.00           N  
ATOM   1691  CA  ARG A 108      52.285 -17.013  44.107  1.00  0.00           C  
ATOM   1692  C   ARG A 108      51.601 -18.374  44.007  1.00  0.00           C  
ATOM   1693  O   ARG A 108      52.043 -19.344  44.621  1.00  0.00           O  
ATOM   1694  CB  ARG A 108      51.514 -16.130  45.078  1.00  0.00           C  
ATOM   1695  CG  ARG A 108      52.260 -14.889  45.543  1.00  0.00           C  
ATOM   1696  CD  ARG A 108      51.414 -14.036  46.416  1.00  0.00           C  
ATOM   1697  NE  ARG A 108      52.082 -12.794  46.772  1.00  0.00           N  
ATOM   1698  CZ  ARG A 108      51.526 -11.809  47.505  1.00  0.00           C  
ATOM   1699  NH1 ARG A 108      50.296 -11.936  47.951  1.00  0.00           N1+
ATOM   1700  NH2 ARG A 108      52.218 -10.716  47.775  1.00  0.00           N  
ATOM   1701  H   ARG A 108      51.882 -15.516  42.630  1.00  0.00           H  
ATOM   1702  HA  ARG A 108      53.294 -17.154  44.498  1.00  0.00           H  
ATOM   1703 1HB  ARG A 108      50.586 -15.802  44.612  1.00  0.00           H  
ATOM   1704 2HB  ARG A 108      51.250 -16.707  45.964  1.00  0.00           H  
ATOM   1705 1HG  ARG A 108      53.145 -15.186  46.106  1.00  0.00           H  
ATOM   1706 2HG  ARG A 108      52.562 -14.300  44.676  1.00  0.00           H  
ATOM   1707 1HD  ARG A 108      50.488 -13.788  45.897  1.00  0.00           H  
ATOM   1708 2HD  ARG A 108      51.182 -14.573  47.335  1.00  0.00           H  
ATOM   1709  HE  ARG A 108      53.030 -12.660  46.446  1.00  0.00           H  
ATOM   1710 1HH1 ARG A 108      49.768 -12.772  47.745  1.00  0.00           H  
ATOM   1711 2HH1 ARG A 108      49.880 -11.198  48.500  1.00  0.00           H  
ATOM   1712 1HH2 ARG A 108      53.164 -10.618  47.431  1.00  0.00           H  
ATOM   1713 2HH2 ARG A 108      51.802  -9.978  48.324  1.00  0.00           H  
ATOM   1714  N   ASN A 109      50.522 -18.434  43.233  1.00  0.00           N  
ATOM   1715  CA  ASN A 109      49.777 -19.673  43.054  1.00  0.00           C  
ATOM   1716  C   ASN A 109      49.237 -19.792  41.635  1.00  0.00           C  
ATOM   1717  O   ASN A 109      48.115 -19.370  41.351  1.00  0.00           O  
ATOM   1718  CB  ASN A 109      48.648 -19.768  44.065  1.00  0.00           C  
ATOM   1719  CG  ASN A 109      47.954 -21.101  44.033  1.00  0.00           C  
ATOM   1720  ND2 ASN A 109      47.045 -21.309  44.952  1.00  0.00           N  
ATOM   1721  OD1 ASN A 109      48.241 -21.944  43.176  1.00  0.00           O  
ATOM   1722  H   ASN A 109      50.212 -17.599  42.757  1.00  0.00           H  
ATOM   1723  HA  ASN A 109      50.447 -20.511  43.245  1.00  0.00           H  
ATOM   1724 1HB  ASN A 109      49.041 -19.600  45.068  1.00  0.00           H  
ATOM   1725 2HB  ASN A 109      47.915 -18.986  43.865  1.00  0.00           H  
ATOM   1726 1HD2 ASN A 109      46.551 -22.178  44.980  1.00  0.00           H  
ATOM   1727 2HD2 ASN A 109      46.845 -20.598  45.626  1.00  0.00           H  
ATOM   1728  N   PRO A 110      50.043 -20.366  40.747  1.00  0.00           N  
ATOM   1729  CA  PRO A 110      49.657 -20.520  39.351  1.00  0.00           C  
ATOM   1730  C   PRO A 110      48.457 -21.448  39.210  1.00  0.00           C  
ATOM   1731  O   PRO A 110      47.805 -21.477  38.163  1.00  0.00           O  
ATOM   1732  CB  PRO A 110      50.913 -21.119  38.711  1.00  0.00           C  
ATOM   1733  CG  PRO A 110      52.015 -20.733  39.637  1.00  0.00           C  
ATOM   1734  CD  PRO A 110      51.393 -20.799  41.007  1.00  0.00           C  
ATOM   1735  HA  PRO A 110      49.388 -19.538  38.956  1.00  0.00           H  
ATOM   1736 1HB  PRO A 110      50.801 -22.208  38.610  1.00  0.00           H  
ATOM   1737 2HB  PRO A 110      51.048 -20.715  37.696  1.00  0.00           H  
ATOM   1738 1HG  PRO A 110      52.865 -21.423  39.525  1.00  0.00           H  
ATOM   1739 2HG  PRO A 110      52.387 -19.728  39.389  1.00  0.00           H  
ATOM   1740 1HD  PRO A 110      51.433 -21.833  41.379  1.00  0.00           H  
ATOM   1741 2HD  PRO A 110      51.928 -20.120  41.686  1.00  0.00           H  
ATOM   1742  N   SER A 111      48.168 -22.200  40.265  1.00  0.00           N  
ATOM   1743  CA  SER A 111      47.094 -23.183  40.231  1.00  0.00           C  
ATOM   1744  C   SER A 111      45.772 -22.570  40.676  1.00  0.00           C  
ATOM   1745  O   SER A 111      44.744 -23.249  40.712  1.00  0.00           O  
ATOM   1746  CB  SER A 111      47.440 -24.363  41.118  1.00  0.00           C  
ATOM   1747  OG  SER A 111      48.591 -25.016  40.658  1.00  0.00           O  
ATOM   1748  H   SER A 111      48.710 -22.087  41.111  1.00  0.00           H  
ATOM   1749  HA  SER A 111      46.985 -23.542  39.207  1.00  0.00           H  
ATOM   1750 1HB  SER A 111      47.600 -24.016  42.139  1.00  0.00           H  
ATOM   1751 2HB  SER A 111      46.605 -25.061  41.137  1.00  0.00           H  
ATOM   1752  HG  SER A 111      48.725 -25.762  41.247  1.00  0.00           H  
ATOM   1753  N   SER A 112      45.805 -21.286  41.014  1.00  0.00           N  
ATOM   1754  CA  SER A 112      44.608 -20.576  41.447  1.00  0.00           C  
ATOM   1755  C   SER A 112      43.782 -20.108  40.253  1.00  0.00           C  
ATOM   1756  O   SER A 112      44.225 -19.264  39.474  1.00  0.00           O  
ATOM   1757  CB  SER A 112      44.989 -19.388  42.308  1.00  0.00           C  
ATOM   1758  OG  SER A 112      43.869 -18.593  42.591  1.00  0.00           O  
ATOM   1759  H   SER A 112      46.682 -20.788  40.968  1.00  0.00           H  
ATOM   1760  HA  SER A 112      44.001 -21.255  42.047  1.00  0.00           H  
ATOM   1761 1HB  SER A 112      45.432 -19.740  43.239  1.00  0.00           H  
ATOM   1762 2HB  SER A 112      45.740 -18.791  41.792  1.00  0.00           H  
ATOM   1763  HG  SER A 112      44.181 -17.894  43.169  1.00  0.00           H  
ATOM   1764  N   SER A 113      42.583 -20.664  40.116  1.00  0.00           N  
ATOM   1765  CA  SER A 113      41.725 -20.359  38.978  1.00  0.00           C  
ATOM   1766  C   SER A 113      41.303 -18.896  38.980  1.00  0.00           C  
ATOM   1767  O   SER A 113      41.220 -18.260  37.927  1.00  0.00           O  
ATOM   1768  CB  SER A 113      40.496 -21.248  38.998  1.00  0.00           C  
ATOM   1769  OG  SER A 113      40.847 -22.593  38.818  1.00  0.00           O  
ATOM   1770  H   SER A 113      42.258 -21.310  40.819  1.00  0.00           H  
ATOM   1771  HA  SER A 113      42.281 -20.561  38.062  1.00  0.00           H  
ATOM   1772 1HB  SER A 113      39.977 -21.129  39.949  1.00  0.00           H  
ATOM   1773 2HB  SER A 113      39.811 -20.939  38.210  1.00  0.00           H  
ATOM   1774  HG  SER A 113      40.023 -23.086  38.840  1.00  0.00           H  
ATOM   1775  N   THR A 114      41.037 -18.363  40.170  1.00  0.00           N  
ATOM   1776  CA  THR A 114      40.586 -16.985  40.307  1.00  0.00           C  
ATOM   1777  C   THR A 114      41.703 -16.003  39.980  1.00  0.00           C  
ATOM   1778  O   THR A 114      41.475 -14.973  39.347  1.00  0.00           O  
ATOM   1779  CB  THR A 114      40.057 -16.714  41.726  1.00  0.00           C  
ATOM   1780  CG2 THR A 114      38.828 -17.564  42.009  1.00  0.00           C  
ATOM   1781  OG1 THR A 114      41.078 -17.018  42.687  1.00  0.00           O  
ATOM   1782  H   THR A 114      41.153 -18.929  40.996  1.00  0.00           H  
ATOM   1783  HA  THR A 114      39.762 -16.819  39.611  1.00  0.00           H  
ATOM   1784  HB  THR A 114      39.793 -15.660  41.821  1.00  0.00           H  
ATOM   1785  HG1 THR A 114      40.828 -16.664  43.542  1.00  0.00           H  
ATOM   1786 1HG2 THR A 114      38.468 -17.359  43.018  1.00  0.00           H  
ATOM   1787 2HG2 THR A 114      38.047 -17.324  41.291  1.00  0.00           H  
ATOM   1788 3HG2 THR A 114      39.089 -18.619  41.926  1.00  0.00           H  
ATOM   1789  N   ALA A 115      42.915 -16.327  40.418  1.00  0.00           N  
ATOM   1790  CA  ALA A 115      44.074 -15.477  40.171  1.00  0.00           C  
ATOM   1791  C   ALA A 115      44.348 -15.338  38.681  1.00  0.00           C  
ATOM   1792  O   ALA A 115      44.702 -14.261  38.199  1.00  0.00           O  
ATOM   1793  CB  ALA A 115      45.297 -16.029  40.886  1.00  0.00           C  
ATOM   1794  H   ALA A 115      43.036 -17.189  40.935  1.00  0.00           H  
ATOM   1795  HA  ALA A 115      43.870 -14.488  40.582  1.00  0.00           H  
ATOM   1796 1HB  ALA A 115      46.153 -15.382  40.692  1.00  0.00           H  
ATOM   1797 2HB  ALA A 115      45.106 -16.067  41.959  1.00  0.00           H  
ATOM   1798 3HB  ALA A 115      45.511 -17.031  40.520  1.00  0.00           H  
ATOM   1799  N   ASN A 116      44.185 -16.436  37.948  1.00  0.00           N  
ATOM   1800  CA  ASN A 116      44.456 -16.453  36.518  1.00  0.00           C  
ATOM   1801  C   ASN A 116      43.388 -15.688  35.745  1.00  0.00           C  
ATOM   1802  O   ASN A 116      43.696 -14.947  34.813  1.00  0.00           O  
ATOM   1803  CB  ASN A 116      44.562 -17.880  36.011  1.00  0.00           C  
ATOM   1804  CG  ASN A 116      45.765 -18.598  36.557  1.00  0.00           C  
ATOM   1805  ND2 ASN A 116      45.714 -19.906  36.556  1.00  0.00           N  
ATOM   1806  OD1 ASN A 116      46.741 -17.968  36.979  1.00  0.00           O  
ATOM   1807  H   ASN A 116      43.864 -17.283  38.396  1.00  0.00           H  
ATOM   1808  HA  ASN A 116      45.422 -15.977  36.342  1.00  0.00           H  
ATOM   1809 1HB  ASN A 116      43.665 -18.433  36.292  1.00  0.00           H  
ATOM   1810 2HB  ASN A 116      44.618 -17.878  34.923  1.00  0.00           H  
ATOM   1811 1HD2 ASN A 116      46.486 -20.436  36.908  1.00  0.00           H  
ATOM   1812 2HD2 ASN A 116      44.904 -20.375  36.205  1.00  0.00           H  
ATOM   1813  N   LEU A 117      42.134 -15.876  36.140  1.00  0.00           N  
ATOM   1814  CA  LEU A 117      41.021 -15.179  35.507  1.00  0.00           C  
ATOM   1815  C   LEU A 117      41.049 -13.689  35.822  1.00  0.00           C  
ATOM   1816  O   LEU A 117      40.717 -12.857  34.974  1.00  0.00           O  
ATOM   1817  CB  LEU A 117      39.687 -15.780  35.969  1.00  0.00           C  
ATOM   1818  CG  LEU A 117      39.371 -17.184  35.439  1.00  0.00           C  
ATOM   1819  CD1 LEU A 117      38.185 -17.760  36.200  1.00  0.00           C  
ATOM   1820  CD2 LEU A 117      39.079 -17.109  33.947  1.00  0.00           C  
ATOM   1821  H   LEU A 117      41.947 -16.515  36.899  1.00  0.00           H  
ATOM   1822  HA  LEU A 117      41.100 -15.307  34.427  1.00  0.00           H  
ATOM   1823 1HB  LEU A 117      39.688 -15.829  37.057  1.00  0.00           H  
ATOM   1824 2HB  LEU A 117      38.880 -15.118  35.657  1.00  0.00           H  
ATOM   1825  HG  LEU A 117      40.226 -17.839  35.609  1.00  0.00           H  
ATOM   1826 1HD1 LEU A 117      37.960 -18.758  35.823  1.00  0.00           H  
ATOM   1827 2HD1 LEU A 117      38.428 -17.820  37.261  1.00  0.00           H  
ATOM   1828 3HD1 LEU A 117      37.317 -17.116  36.062  1.00  0.00           H  
ATOM   1829 1HD2 LEU A 117      38.855 -18.108  33.570  1.00  0.00           H  
ATOM   1830 2HD2 LEU A 117      38.223 -16.456  33.776  1.00  0.00           H  
ATOM   1831 3HD2 LEU A 117      39.950 -16.711  33.426  1.00  0.00           H  
ATOM   1832  N   LEU A 118      41.449 -13.356  37.044  1.00  0.00           N  
ATOM   1833  CA  LEU A 118      41.556 -11.965  37.464  1.00  0.00           C  
ATOM   1834  C   LEU A 118      42.558 -11.204  36.606  1.00  0.00           C  
ATOM   1835  O   LEU A 118      42.284 -10.096  36.143  1.00  0.00           O  
ATOM   1836  CB  LEU A 118      41.974 -11.888  38.938  1.00  0.00           C  
ATOM   1837  CG  LEU A 118      40.852 -12.111  39.960  1.00  0.00           C  
ATOM   1838  CD1 LEU A 118      41.459 -12.388  41.329  1.00  0.00           C  
ATOM   1839  CD2 LEU A 118      39.951 -10.886  40.000  1.00  0.00           C  
ATOM   1840  H   LEU A 118      41.686 -14.086  37.699  1.00  0.00           H  
ATOM   1841  HA  LEU A 118      40.578 -11.495  37.358  1.00  0.00           H  
ATOM   1842 1HB  LEU A 118      42.742 -12.638  39.121  1.00  0.00           H  
ATOM   1843 2HB  LEU A 118      42.404 -10.905  39.127  1.00  0.00           H  
ATOM   1844  HG  LEU A 118      40.266 -12.984  39.673  1.00  0.00           H  
ATOM   1845 1HD1 LEU A 118      40.662 -12.546  42.055  1.00  0.00           H  
ATOM   1846 2HD1 LEU A 118      42.084 -13.280  41.276  1.00  0.00           H  
ATOM   1847 3HD1 LEU A 118      42.066 -11.537  41.636  1.00  0.00           H  
ATOM   1848 1HD2 LEU A 118      39.153 -11.045  40.726  1.00  0.00           H  
ATOM   1849 2HD2 LEU A 118      40.536 -10.013  40.288  1.00  0.00           H  
ATOM   1850 3HD2 LEU A 118      39.516 -10.722  39.013  1.00  0.00           H  
ATOM   1851  N   LEU A 119      43.723 -11.807  36.391  1.00  0.00           N  
ATOM   1852  CA  LEU A 119      44.751 -11.214  35.540  1.00  0.00           C  
ATOM   1853  C   LEU A 119      44.219 -10.949  34.137  1.00  0.00           C  
ATOM   1854  O   LEU A 119      44.436  -9.875  33.574  1.00  0.00           O  
ATOM   1855  CB  LEU A 119      45.973 -12.137  35.464  1.00  0.00           C  
ATOM   1856  CG  LEU A 119      47.193 -11.566  34.729  1.00  0.00           C  
ATOM   1857  CD1 LEU A 119      48.467 -12.057  35.402  1.00  0.00           C  
ATOM   1858  CD2 LEU A 119      47.149 -11.988  33.268  1.00  0.00           C  
ATOM   1859  H   LEU A 119      43.882 -12.722  36.786  1.00  0.00           H  
ATOM   1860  HA  LEU A 119      45.062 -10.267  35.982  1.00  0.00           H  
ATOM   1861 1HB  LEU A 119      46.284 -12.386  36.477  1.00  0.00           H  
ATOM   1862 2HB  LEU A 119      45.683 -13.058  34.958  1.00  0.00           H  
ATOM   1863  HG  LEU A 119      47.180 -10.478  34.793  1.00  0.00           H  
ATOM   1864 1HD1 LEU A 119      49.334 -11.651  34.880  1.00  0.00           H  
ATOM   1865 2HD1 LEU A 119      48.482 -11.724  36.440  1.00  0.00           H  
ATOM   1866 3HD1 LEU A 119      48.501 -13.145  35.368  1.00  0.00           H  
ATOM   1867 1HD2 LEU A 119      48.015 -11.581  32.745  1.00  0.00           H  
ATOM   1868 2HD2 LEU A 119      47.163 -13.076  33.203  1.00  0.00           H  
ATOM   1869 3HD2 LEU A 119      46.237 -11.609  32.807  1.00  0.00           H  
ATOM   1870  N   LYS A 120      43.518 -11.930  33.580  1.00  0.00           N  
ATOM   1871  CA  LYS A 120      42.929 -11.791  32.253  1.00  0.00           C  
ATOM   1872  C   LYS A 120      41.998 -10.589  32.187  1.00  0.00           C  
ATOM   1873  O   LYS A 120      41.966  -9.871  31.188  1.00  0.00           O  
ATOM   1874  CB  LYS A 120      42.173 -13.063  31.866  1.00  0.00           C  
ATOM   1875  CG  LYS A 120      43.067 -14.259  31.565  1.00  0.00           C  
ATOM   1876  CD  LYS A 120      43.783 -14.092  30.232  1.00  0.00           C  
ATOM   1877  CE  LYS A 120      44.379 -15.408  29.755  1.00  0.00           C  
ATOM   1878  NZ  LYS A 120      45.169 -15.240  28.505  1.00  0.00           N1+
ATOM   1879  H   LYS A 120      43.393 -12.794  34.086  1.00  0.00           H  
ATOM   1880  HA  LYS A 120      43.734 -11.650  31.531  1.00  0.00           H  
ATOM   1881 1HB  LYS A 120      41.499 -13.345  32.674  1.00  0.00           H  
ATOM   1882 2HB  LYS A 120      41.564 -12.870  30.983  1.00  0.00           H  
ATOM   1883 1HG  LYS A 120      43.810 -14.367  32.355  1.00  0.00           H  
ATOM   1884 2HG  LYS A 120      42.463 -15.165  31.532  1.00  0.00           H  
ATOM   1885 1HD  LYS A 120      43.078 -13.729  29.483  1.00  0.00           H  
ATOM   1886 2HD  LYS A 120      44.583 -13.360  30.339  1.00  0.00           H  
ATOM   1887 1HE  LYS A 120      45.027 -15.816  30.528  1.00  0.00           H  
ATOM   1888 2HE  LYS A 120      43.577 -16.124  29.569  1.00  0.00           H  
ATOM   1889 1HZ  LYS A 120      45.546 -16.134  28.221  1.00  0.00           H  
ATOM   1890 2HZ  LYS A 120      44.571 -14.879  27.774  1.00  0.00           H  
ATOM   1891 3HZ  LYS A 120      45.926 -14.593  28.669  1.00  0.00           H  
ATOM   1892  N   ALA A 121      41.240 -10.376  33.258  1.00  0.00           N  
ATOM   1893  CA  ALA A 121      40.345  -9.229  33.345  1.00  0.00           C  
ATOM   1894  C   ALA A 121      41.123  -7.921  33.335  1.00  0.00           C  
ATOM   1895  O   ALA A 121      40.687  -6.928  32.753  1.00  0.00           O  
ATOM   1896  CB  ALA A 121      39.484  -9.320  34.597  1.00  0.00           C  
ATOM   1897  H   ALA A 121      41.283 -11.027  34.029  1.00  0.00           H  
ATOM   1898  HA  ALA A 121      39.678  -9.244  32.483  1.00  0.00           H  
ATOM   1899 1HB  ALA A 121      38.822  -8.455  34.647  1.00  0.00           H  
ATOM   1900 2HB  ALA A 121      38.888 -10.231  34.562  1.00  0.00           H  
ATOM   1901 3HB  ALA A 121      40.124  -9.340  35.475  1.00  0.00           H  
ATOM   1902  N   ILE A 122      42.285  -7.924  33.981  1.00  0.00           N  
ATOM   1903  CA  ILE A 122      43.137  -6.743  34.033  1.00  0.00           C  
ATOM   1904  C   ILE A 122      43.767  -6.456  32.676  1.00  0.00           C  
ATOM   1905  O   ILE A 122      43.895  -5.303  32.271  1.00  0.00           O  
ATOM   1906  CB  ILE A 122      44.246  -6.911  35.088  1.00  0.00           C  
ATOM   1907  CG1 ILE A 122      43.634  -7.089  36.480  1.00  0.00           C  
ATOM   1908  CG2 ILE A 122      45.188  -5.717  35.065  1.00  0.00           C  
ATOM   1909  CD1 ILE A 122      42.664  -5.995  36.865  1.00  0.00           C  
ATOM   1910  H   ILE A 122      42.585  -8.767  34.451  1.00  0.00           H  
ATOM   1911  HA  ILE A 122      42.525  -5.886  34.320  1.00  0.00           H  
ATOM   1912  HB  ILE A 122      44.815  -7.816  34.876  1.00  0.00           H  
ATOM   1913 1HG1 ILE A 122      43.111  -8.043  36.529  1.00  0.00           H  
ATOM   1914 2HG1 ILE A 122      44.429  -7.115  37.226  1.00  0.00           H  
ATOM   1915 1HG2 ILE A 122      45.964  -5.853  35.817  1.00  0.00           H  
ATOM   1916 2HG2 ILE A 122      45.647  -5.635  34.081  1.00  0.00           H  
ATOM   1917 3HG2 ILE A 122      44.628  -4.808  35.281  1.00  0.00           H  
ATOM   1918 1HD1 ILE A 122      42.273  -6.190  37.864  1.00  0.00           H  
ATOM   1919 2HD1 ILE A 122      43.178  -5.033  36.858  1.00  0.00           H  
ATOM   1920 3HD1 ILE A 122      41.841  -5.973  36.153  1.00  0.00           H  
ATOM   1921  N   VAL A 123      44.153  -7.517  31.974  1.00  0.00           N  
ATOM   1922  CA  VAL A 123      44.705  -7.387  30.630  1.00  0.00           C  
ATOM   1923  C   VAL A 123      43.702  -6.736  29.685  1.00  0.00           C  
ATOM   1924  O   VAL A 123      44.040  -5.819  28.942  1.00  0.00           O  
ATOM   1925  CB  VAL A 123      45.102  -8.770  30.079  1.00  0.00           C  
ATOM   1926  CG1 VAL A 123      45.415  -8.681  28.593  1.00  0.00           C  
ATOM   1927  CG2 VAL A 123      46.296  -9.311  30.850  1.00  0.00           C  
ATOM   1928  H   VAL A 123      44.069  -8.437  32.383  1.00  0.00           H  
ATOM   1929  HA  VAL A 123      45.596  -6.761  30.680  1.00  0.00           H  
ATOM   1930  HB  VAL A 123      44.258  -9.451  30.189  1.00  0.00           H  
ATOM   1931 1HG1 VAL A 123      45.694  -9.667  28.220  1.00  0.00           H  
ATOM   1932 2HG1 VAL A 123      44.536  -8.326  28.056  1.00  0.00           H  
ATOM   1933 3HG1 VAL A 123      46.242  -7.987  28.436  1.00  0.00           H  
ATOM   1934 1HG2 VAL A 123      46.571 -10.289  30.456  1.00  0.00           H  
ATOM   1935 2HG2 VAL A 123      47.138  -8.626  30.744  1.00  0.00           H  
ATOM   1936 3HG2 VAL A 123      46.036  -9.405  31.904  1.00  0.00           H  
ATOM   1937  N   ALA A 124      42.467  -7.224  29.717  1.00  0.00           N  
ATOM   1938  CA  ALA A 124      41.400  -6.660  28.898  1.00  0.00           C  
ATOM   1939  C   ALA A 124      41.028  -5.259  29.367  1.00  0.00           C  
ATOM   1940  O   ALA A 124      40.707  -4.387  28.560  1.00  0.00           O  
ATOM   1941  CB  ALA A 124      40.177  -7.567  28.923  1.00  0.00           C  
ATOM   1942  H   ALA A 124      42.260  -8.003  30.327  1.00  0.00           H  
ATOM   1943  HA  ALA A 124      41.749  -6.602  27.867  1.00  0.00           H  
ATOM   1944 1HB  ALA A 124      39.390  -7.132  28.308  1.00  0.00           H  
ATOM   1945 2HB  ALA A 124      40.446  -8.548  28.532  1.00  0.00           H  
ATOM   1946 3HB  ALA A 124      39.821  -7.669  29.947  1.00  0.00           H  
ATOM   1947  N   LEU A 125      41.072  -5.046  30.678  1.00  0.00           N  
ATOM   1948  CA  LEU A 125      40.754  -3.746  31.256  1.00  0.00           C  
ATOM   1949  C   LEU A 125      41.762  -2.691  30.825  1.00  0.00           C  
ATOM   1950  O   LEU A 125      41.390  -1.594  30.410  1.00  0.00           O  
ATOM   1951  CB  LEU A 125      40.725  -3.838  32.787  1.00  0.00           C  
ATOM   1952  CG  LEU A 125      40.459  -2.522  33.528  1.00  0.00           C  
ATOM   1953  CD1 LEU A 125      39.085  -1.990  33.141  1.00  0.00           C  
ATOM   1954  CD2 LEU A 125      40.552  -2.755  35.028  1.00  0.00           C  
ATOM   1955  H   LEU A 125      41.333  -5.807  31.292  1.00  0.00           H  
ATOM   1956  HA  LEU A 125      39.764  -3.447  30.910  1.00  0.00           H  
ATOM   1957 1HB  LEU A 125      39.949  -4.545  33.077  1.00  0.00           H  
ATOM   1958 2HB  LEU A 125      41.685  -4.223  33.130  1.00  0.00           H  
ATOM   1959  HG  LEU A 125      41.200  -1.780  33.229  1.00  0.00           H  
ATOM   1960 1HD1 LEU A 125      38.896  -1.054  33.667  1.00  0.00           H  
ATOM   1961 2HD1 LEU A 125      39.053  -1.813  32.066  1.00  0.00           H  
ATOM   1962 3HD1 LEU A 125      38.323  -2.719  33.412  1.00  0.00           H  
ATOM   1963 1HD2 LEU A 125      40.363  -1.819  35.555  1.00  0.00           H  
ATOM   1964 2HD2 LEU A 125      39.810  -3.496  35.328  1.00  0.00           H  
ATOM   1965 3HD2 LEU A 125      41.549  -3.118  35.279  1.00  0.00           H  
ATOM   1966  N   ALA A 126      43.043  -3.029  30.929  1.00  0.00           N  
ATOM   1967  CA  ALA A 126      44.110  -2.125  30.508  1.00  0.00           C  
ATOM   1968  C   ALA A 126      44.054  -1.868  29.008  1.00  0.00           C  
ATOM   1969  O   ALA A 126      44.364  -0.769  28.545  1.00  0.00           O  
ATOM   1970  CB  ALA A 126      45.469  -2.691  30.893  1.00  0.00           C  
ATOM   1971  H   ALA A 126      43.288  -3.931  31.309  1.00  0.00           H  
ATOM   1972  HA  ALA A 126      43.987  -1.176  31.032  1.00  0.00           H  
ATOM   1973 1HB  ALA A 126      46.254  -2.005  30.572  1.00  0.00           H  
ATOM   1974 2HB  ALA A 126      45.517  -2.813  31.977  1.00  0.00           H  
ATOM   1975 3HB  ALA A 126      45.611  -3.657  30.412  1.00  0.00           H  
ATOM   1976  N   GLU A 127      43.655  -2.884  28.253  1.00  0.00           N  
ATOM   1977  CA  GLU A 127      43.473  -2.743  26.813  1.00  0.00           C  
ATOM   1978  C   GLU A 127      42.383  -1.727  26.491  1.00  0.00           C  
ATOM   1979  O   GLU A 127      42.561  -0.870  25.627  1.00  0.00           O  
ATOM   1980  CB  GLU A 127      43.125  -4.094  26.184  1.00  0.00           C  
ATOM   1981  CG  GLU A 127      43.039  -4.076  24.664  1.00  0.00           C  
ATOM   1982  CD  GLU A 127      42.664  -5.412  24.084  1.00  0.00           C  
ATOM   1983  OE1 GLU A 127      42.036  -6.181  24.771  1.00  0.00           O  
ATOM   1984  OE2 GLU A 127      43.006  -5.662  22.952  1.00  0.00           O1-
ATOM   1985  H   GLU A 127      43.470  -3.777  28.688  1.00  0.00           H  
ATOM   1986  HA  GLU A 127      44.412  -2.399  26.378  1.00  0.00           H  
ATOM   1987 1HB  GLU A 127      43.877  -4.831  26.467  1.00  0.00           H  
ATOM   1988 2HB  GLU A 127      42.166  -4.439  26.569  1.00  0.00           H  
ATOM   1989 1HG  GLU A 127      42.294  -3.340  24.362  1.00  0.00           H  
ATOM   1990 2HG  GLU A 127      44.001  -3.767  24.259  1.00  0.00           H  
ATOM   1991  N   ALA A 128      41.260  -1.829  27.191  1.00  0.00           N  
ATOM   1992  CA  ALA A 128      40.177  -0.866  27.042  1.00  0.00           C  
ATOM   1993  C   ALA A 128      40.615   0.531  27.461  1.00  0.00           C  
ATOM   1994  O   ALA A 128      40.237   1.524  26.840  1.00  0.00           O  
ATOM   1995  CB  ALA A 128      38.965  -1.303  27.852  1.00  0.00           C  
ATOM   1996  H   ALA A 128      41.153  -2.592  27.844  1.00  0.00           H  
ATOM   1997  HA  ALA A 128      39.881  -0.838  25.993  1.00  0.00           H  
ATOM   1998 1HB  ALA A 128      38.163  -0.578  27.731  1.00  0.00           H  
ATOM   1999 2HB  ALA A 128      38.627  -2.282  27.502  1.00  0.00           H  
ATOM   2000 3HB  ALA A 128      39.236  -1.372  28.906  1.00  0.00           H  
ATOM   2001  N   LEU A 129      41.423   0.600  28.516  1.00  0.00           N  
ATOM   2002  CA  LEU A 129      41.951   1.873  28.992  1.00  0.00           C  
ATOM   2003  C   LEU A 129      42.861   2.514  27.953  1.00  0.00           C  
ATOM   2004  O   LEU A 129      42.785   3.720  27.705  1.00  0.00           O  
ATOM   2005  CB  LEU A 129      42.725   1.670  30.301  1.00  0.00           C  
ATOM   2006  CG  LEU A 129      43.034   2.946  31.096  1.00  0.00           C  
ATOM   2007  CD1 LEU A 129      42.919   2.657  32.586  1.00  0.00           C  
ATOM   2008  CD2 LEU A 129      44.429   3.439  30.741  1.00  0.00           C  
ATOM   2009  H   LEU A 129      41.672  -0.247  29.000  1.00  0.00           H  
ATOM   2010  HA  LEU A 129      41.114   2.544  29.187  1.00  0.00           H  
ATOM   2011 1HB  LEU A 129      42.147   1.010  30.947  1.00  0.00           H  
ATOM   2012 2HB  LEU A 129      43.673   1.183  30.073  1.00  0.00           H  
ATOM   2013  HG  LEU A 129      42.303   3.715  30.847  1.00  0.00           H  
ATOM   2014 1HD1 LEU A 129      43.139   3.563  33.150  1.00  0.00           H  
ATOM   2015 2HD1 LEU A 129      41.906   2.325  32.815  1.00  0.00           H  
ATOM   2016 3HD1 LEU A 129      43.628   1.877  32.862  1.00  0.00           H  
ATOM   2017 1HD2 LEU A 129      44.649   4.346  31.305  1.00  0.00           H  
ATOM   2018 2HD2 LEU A 129      45.161   2.670  30.990  1.00  0.00           H  
ATOM   2019 3HD2 LEU A 129      44.478   3.654  29.673  1.00  0.00           H  
ATOM   2020  N   ALA A 130      43.721   1.704  27.346  1.00  0.00           N  
ATOM   2021  CA  ALA A 130      44.588   2.174  26.272  1.00  0.00           C  
ATOM   2022  C   ALA A 130      43.774   2.666  25.083  1.00  0.00           C  
ATOM   2023  O   ALA A 130      44.101   3.685  24.473  1.00  0.00           O  
ATOM   2024  CB  ALA A 130      45.542   1.072  25.840  1.00  0.00           C  
ATOM   2025  H   ALA A 130      43.777   0.740  27.637  1.00  0.00           H  
ATOM   2026  HA  ALA A 130      45.189   3.002  26.651  1.00  0.00           H  
ATOM   2027 1HB  ALA A 130      46.182   1.438  25.038  1.00  0.00           H  
ATOM   2028 2HB  ALA A 130      46.159   0.771  26.687  1.00  0.00           H  
ATOM   2029 3HB  ALA A 130      44.970   0.214  25.485  1.00  0.00           H  
ATOM   2030  N   ALA A 131      42.712   1.937  24.754  1.00  0.00           N  
ATOM   2031  CA  ALA A 131      41.828   2.315  23.660  1.00  0.00           C  
ATOM   2032  C   ALA A 131      41.160   3.659  23.932  1.00  0.00           C  
ATOM   2033  O   ALA A 131      41.007   4.481  23.029  1.00  0.00           O  
ATOM   2034  CB  ALA A 131      40.777   1.239  23.430  1.00  0.00           C  
ATOM   2035  H   ALA A 131      42.512   1.098  25.281  1.00  0.00           H  
ATOM   2036  HA  ALA A 131      42.420   2.399  22.749  1.00  0.00           H  
ATOM   2037 1HB  ALA A 131      40.123   1.538  22.610  1.00  0.00           H  
ATOM   2038 2HB  ALA A 131      41.267   0.301  23.180  1.00  0.00           H  
ATOM   2039 3HB  ALA A 131      40.184   1.110  24.334  1.00  0.00           H  
ATOM   2040  N   ALA A 132      40.763   3.872  25.180  1.00  0.00           N  
ATOM   2041  CA  ALA A 132      40.142   5.131  25.581  1.00  0.00           C  
ATOM   2042  C   ALA A 132      41.105   6.301  25.408  1.00  0.00           C  
ATOM   2043  O   ALA A 132      40.720   7.369  24.935  1.00  0.00           O  
ATOM   2044  CB  ALA A 132      39.663   5.049  27.024  1.00  0.00           C  
ATOM   2045  H   ALA A 132      40.894   3.149  25.871  1.00  0.00           H  
ATOM   2046  HA  ALA A 132      39.267   5.302  24.953  1.00  0.00           H  
ATOM   2047 1HB  ALA A 132      39.202   5.998  27.306  1.00  0.00           H  
ATOM   2048 2HB  ALA A 132      38.932   4.246  27.118  1.00  0.00           H  
ATOM   2049 3HB  ALA A 132      40.509   4.849  27.677  1.00  0.00           H  
ATOM   2050  N   ALA A 133      42.357   6.090  25.796  1.00  0.00           N  
ATOM   2051  CA  ALA A 133      43.390   7.107  25.632  1.00  0.00           C  
ATOM   2052  C   ALA A 133      43.683   7.360  24.161  1.00  0.00           C  
ATOM   2053  O   ALA A 133      43.963   8.490  23.757  1.00  0.00           O  
ATOM   2054  CB  ALA A 133      44.660   6.694  26.363  1.00  0.00           C  
ATOM   2055  H   ALA A 133      42.603   5.205  26.216  1.00  0.00           H  
ATOM   2056  HA  ALA A 133      43.036   8.035  26.083  1.00  0.00           H  
ATOM   2057 1HB  ALA A 133      45.421   7.463  26.233  1.00  0.00           H  
ATOM   2058 2HB  ALA A 133      44.445   6.572  27.425  1.00  0.00           H  
ATOM   2059 3HB  ALA A 133      45.024   5.753  25.955  1.00  0.00           H  
ATOM   2060  N   ASN A 134      43.619   6.304  23.357  1.00  0.00           N  
ATOM   2061  CA  ASN A 134      43.835   6.419  21.919  1.00  0.00           C  
ATOM   2062  C   ASN A 134      42.643   7.078  21.237  1.00  0.00           C  
ATOM   2063  O   ASN A 134      42.793   7.745  20.212  1.00  0.00           O  
ATOM   2064  CB  ASN A 134      44.115   5.057  21.310  1.00  0.00           C  
ATOM   2065  CG  ASN A 134      45.504   4.565  21.610  1.00  0.00           C  
ATOM   2066  ND2 ASN A 134      45.635   3.280  21.823  1.00  0.00           N  
ATOM   2067  OD1 ASN A 134      46.459   5.349  21.648  1.00  0.00           O  
ATOM   2068  H   ASN A 134      43.418   5.398  23.754  1.00  0.00           H  
ATOM   2069  HA  ASN A 134      44.720   7.034  21.751  1.00  0.00           H  
ATOM   2070 1HB  ASN A 134      43.395   4.332  21.693  1.00  0.00           H  
ATOM   2071 2HB  ASN A 134      43.986   5.109  20.229  1.00  0.00           H  
ATOM   2072 1HD2 ASN A 134      46.536   2.897  22.027  1.00  0.00           H  
ATOM   2073 2HD2 ASN A 134      44.835   2.683  21.783  1.00  0.00           H  
ATOM   2074  N   GLY A 135      41.460   6.887  21.810  1.00  0.00           N  
ATOM   2075  CA  GLY A 135      40.233   7.424  21.229  1.00  0.00           C  
ATOM   2076  C   GLY A 135      39.637   6.458  20.213  1.00  0.00           C  
ATOM   2077  O   GLY A 135      38.871   6.861  19.338  1.00  0.00           O  
ATOM   2078  H   GLY A 135      41.408   6.358  22.665  1.00  0.00           H  
ATOM   2079 1HA  GLY A 135      39.510   7.618  22.022  1.00  0.00           H  
ATOM   2080 2HA  GLY A 135      40.446   8.379  20.748  1.00  0.00           H  
ATOM   2081  N   ASP A 136      39.992   5.185  20.336  1.00  0.00           N  
ATOM   2082  CA  ASP A 136      39.507   4.162  19.417  1.00  0.00           C  
ATOM   2083  C   ASP A 136      38.236   3.507  19.937  1.00  0.00           C  
ATOM   2084  O   ASP A 136      38.282   2.651  20.818  1.00  0.00           O  
ATOM   2085  CB  ASP A 136      40.579   3.096  19.187  1.00  0.00           C  
ATOM   2086  CG  ASP A 136      40.170   2.057  18.151  1.00  0.00           C  
ATOM   2087  OD1 ASP A 136      38.993   1.904  17.924  1.00  0.00           O  
ATOM   2088  OD2 ASP A 136      41.038   1.426  17.596  1.00  0.00           O1-
ATOM   2089  H   ASP A 136      40.612   4.917  21.089  1.00  0.00           H  
ATOM   2090  HA  ASP A 136      39.287   4.635  18.458  1.00  0.00           H  
ATOM   2091 1HB  ASP A 136      41.503   3.572  18.857  1.00  0.00           H  
ATOM   2092 2HB  ASP A 136      40.792   2.585  20.127  1.00  0.00           H  
ATOM   2093  N   LYS A 137      37.097   3.920  19.388  1.00  0.00           N  
ATOM   2094  CA  LYS A 137      35.802   3.470  19.880  1.00  0.00           C  
ATOM   2095  C   LYS A 137      35.621   1.972  19.667  1.00  0.00           C  
ATOM   2096  O   LYS A 137      35.083   1.275  20.526  1.00  0.00           O  
ATOM   2097  CB  LYS A 137      34.672   4.240  19.194  1.00  0.00           C  
ATOM   2098  CG  LYS A 137      34.566   5.702  19.607  1.00  0.00           C  
ATOM   2099  CD  LYS A 137      33.435   6.403  18.870  1.00  0.00           C  
ATOM   2100  CE  LYS A 137      33.333   7.866  19.274  1.00  0.00           C  
ATOM   2101  NZ  LYS A 137      32.255   8.575  18.532  1.00  0.00           N1+
ATOM   2102  H   LYS A 137      37.131   4.558  18.607  1.00  0.00           H  
ATOM   2103  HA  LYS A 137      35.746   3.678  20.949  1.00  0.00           H  
ATOM   2104 1HB  LYS A 137      34.814   4.207  18.113  1.00  0.00           H  
ATOM   2105 2HB  LYS A 137      33.719   3.759  19.414  1.00  0.00           H  
ATOM   2106 1HG  LYS A 137      34.382   5.764  20.680  1.00  0.00           H  
ATOM   2107 2HG  LYS A 137      35.503   6.211  19.387  1.00  0.00           H  
ATOM   2108 1HD  LYS A 137      33.609   6.343  17.794  1.00  0.00           H  
ATOM   2109 2HD  LYS A 137      32.491   5.907  19.095  1.00  0.00           H  
ATOM   2110 1HE  LYS A 137      33.128   7.935  20.342  1.00  0.00           H  
ATOM   2111 2HE  LYS A 137      34.281   8.366  19.076  1.00  0.00           H  
ATOM   2112 1HZ  LYS A 137      32.221   9.540  18.828  1.00  0.00           H  
ATOM   2113 2HZ  LYS A 137      32.445   8.534  17.541  1.00  0.00           H  
ATOM   2114 3HZ  LYS A 137      31.368   8.133  18.723  1.00  0.00           H  
ATOM   2115  N   GLU A 138      36.073   1.484  18.515  1.00  0.00           N  
ATOM   2116  CA  GLU A 138      35.914   0.078  18.165  1.00  0.00           C  
ATOM   2117  C   GLU A 138      36.720  -0.818  19.093  1.00  0.00           C  
ATOM   2118  O   GLU A 138      36.222  -1.828  19.588  1.00  0.00           O  
ATOM   2119  CB  GLU A 138      36.338  -0.160  16.715  1.00  0.00           C  
ATOM   2120  CG  GLU A 138      36.167  -1.595  16.237  1.00  0.00           C  
ATOM   2121  CD  GLU A 138      36.506  -1.773  14.784  1.00  0.00           C  
ATOM   2122  OE1 GLU A 138      36.788  -0.794  14.135  1.00  0.00           O  
ATOM   2123  OE2 GLU A 138      36.486  -2.889  14.321  1.00  0.00           O1-
ATOM   2124  H   GLU A 138      36.539   2.103  17.870  1.00  0.00           H  
ATOM   2125  HA  GLU A 138      34.859  -0.183  18.256  1.00  0.00           H  
ATOM   2126 1HB  GLU A 138      35.757   0.484  16.054  1.00  0.00           H  
ATOM   2127 2HB  GLU A 138      37.388   0.109  16.594  1.00  0.00           H  
ATOM   2128 1HG  GLU A 138      36.810  -2.244  16.830  1.00  0.00           H  
ATOM   2129 2HG  GLU A 138      35.136  -1.902  16.404  1.00  0.00           H  
ATOM   2130  N   LYS A 139      37.974  -0.440  19.328  1.00  0.00           N  
ATOM   2131  CA  LYS A 139      38.853  -1.205  20.202  1.00  0.00           C  
ATOM   2132  C   LYS A 139      38.374  -1.155  21.649  1.00  0.00           C  
ATOM   2133  O   LYS A 139      38.459  -2.142  22.378  1.00  0.00           O  
ATOM   2134  CB  LYS A 139      40.288  -0.685  20.104  1.00  0.00           C  
ATOM   2135  CG  LYS A 139      41.306  -1.494  20.897  1.00  0.00           C  
ATOM   2136  CD  LYS A 139      41.487  -2.885  20.308  1.00  0.00           C  
ATOM   2137  CE  LYS A 139      42.758  -3.544  20.823  1.00  0.00           C  
ATOM   2138  NZ  LYS A 139      42.834  -4.980  20.440  1.00  0.00           N1+
ATOM   2139  H   LYS A 139      38.326   0.402  18.889  1.00  0.00           H  
ATOM   2140  HA  LYS A 139      38.853  -2.243  19.871  1.00  0.00           H  
ATOM   2141 1HB  LYS A 139      40.604  -0.682  19.061  1.00  0.00           H  
ATOM   2142 2HB  LYS A 139      40.328   0.344  20.462  1.00  0.00           H  
ATOM   2143 1HG  LYS A 139      42.267  -0.978  20.890  1.00  0.00           H  
ATOM   2144 2HG  LYS A 139      40.972  -1.587  21.930  1.00  0.00           H  
ATOM   2145 1HD  LYS A 139      40.631  -3.507  20.574  1.00  0.00           H  
ATOM   2146 2HD  LYS A 139      41.539  -2.816  19.222  1.00  0.00           H  
ATOM   2147 1HE  LYS A 139      43.626  -3.026  20.418  1.00  0.00           H  
ATOM   2148 2HE  LYS A 139      42.792  -3.469  21.910  1.00  0.00           H  
ATOM   2149 1HZ  LYS A 139      43.689  -5.380  20.800  1.00  0.00           H  
ATOM   2150 2HZ  LYS A 139      42.042  -5.475  20.827  1.00  0.00           H  
ATOM   2151 3HZ  LYS A 139      42.822  -5.062  19.433  1.00  0.00           H  
ATOM   2152  N   PHE A 140      37.868   0.004  22.058  1.00  0.00           N  
ATOM   2153  CA  PHE A 140      37.365   0.185  23.413  1.00  0.00           C  
ATOM   2154  C   PHE A 140      36.184  -0.740  23.689  1.00  0.00           C  
ATOM   2155  O   PHE A 140      36.142  -1.419  24.717  1.00  0.00           O  
ATOM   2156  CB  PHE A 140      36.945   1.639  23.636  1.00  0.00           C  
ATOM   2157  CG  PHE A 140      36.339   1.894  24.987  1.00  0.00           C  
ATOM   2158  CD1 PHE A 140      37.124   1.870  26.131  1.00  0.00           C  
ATOM   2159  CD2 PHE A 140      34.984   2.158  25.117  1.00  0.00           C  
ATOM   2160  CE1 PHE A 140      36.567   2.104  27.374  1.00  0.00           C  
ATOM   2161  CE2 PHE A 140      34.426   2.394  26.359  1.00  0.00           C  
ATOM   2162  CZ  PHE A 140      35.219   2.367  27.488  1.00  0.00           C  
ATOM   2163  H   PHE A 140      37.831   0.782  21.414  1.00  0.00           H  
ATOM   2164  HA  PHE A 140      38.166  -0.050  24.115  1.00  0.00           H  
ATOM   2165 1HB  PHE A 140      37.812   2.289  23.524  1.00  0.00           H  
ATOM   2166 2HB  PHE A 140      36.219   1.929  22.878  1.00  0.00           H  
ATOM   2167  HD1 PHE A 140      38.190   1.664  26.040  1.00  0.00           H  
ATOM   2168  HD2 PHE A 140      34.358   2.179  24.225  1.00  0.00           H  
ATOM   2169  HE1 PHE A 140      37.195   2.082  28.264  1.00  0.00           H  
ATOM   2170  HE2 PHE A 140      33.359   2.600  26.447  1.00  0.00           H  
ATOM   2171  HZ  PHE A 140      34.779   2.550  28.468  1.00  0.00           H  
ATOM   2172  N   LYS A 141      35.228  -0.761  22.769  1.00  0.00           N  
ATOM   2173  CA  LYS A 141      34.032  -1.582  22.926  1.00  0.00           C  
ATOM   2174  C   LYS A 141      34.388  -3.055  23.069  1.00  0.00           C  
ATOM   2175  O   LYS A 141      33.866  -3.748  23.944  1.00  0.00           O  
ATOM   2176  CB  LYS A 141      33.086  -1.383  21.741  1.00  0.00           C  
ATOM   2177  CG  LYS A 141      32.366  -0.041  21.729  1.00  0.00           C  
ATOM   2178  CD  LYS A 141      31.475   0.097  20.504  1.00  0.00           C  
ATOM   2179  CE  LYS A 141      30.845   1.481  20.429  1.00  0.00           C  
ATOM   2180  NZ  LYS A 141      29.961   1.754  21.595  1.00  0.00           N1+
ATOM   2181  H   LYS A 141      35.332  -0.197  21.938  1.00  0.00           H  
ATOM   2182  HA  LYS A 141      33.508  -1.260  23.828  1.00  0.00           H  
ATOM   2183 1HB  LYS A 141      33.646  -1.470  20.810  1.00  0.00           H  
ATOM   2184 2HB  LYS A 141      32.330  -2.168  21.743  1.00  0.00           H  
ATOM   2185 1HG  LYS A 141      31.752   0.051  22.627  1.00  0.00           H  
ATOM   2186 2HG  LYS A 141      33.099   0.765  21.728  1.00  0.00           H  
ATOM   2187 1HD  LYS A 141      32.066  -0.073  19.603  1.00  0.00           H  
ATOM   2188 2HD  LYS A 141      30.682  -0.650  20.544  1.00  0.00           H  
ATOM   2189 1HE  LYS A 141      31.630   2.236  20.400  1.00  0.00           H  
ATOM   2190 2HE  LYS A 141      30.257   1.564  19.516  1.00  0.00           H  
ATOM   2191 1HZ  LYS A 141      29.564   2.678  21.507  1.00  0.00           H  
ATOM   2192 2HZ  LYS A 141      29.218   1.069  21.621  1.00  0.00           H  
ATOM   2193 3HZ  LYS A 141      30.500   1.698  22.447  1.00  0.00           H  
ATOM   2194  N   LYS A 142      35.281  -3.530  22.205  1.00  0.00           N  
ATOM   2195  CA  LYS A 142      35.667  -4.935  22.200  1.00  0.00           C  
ATOM   2196  C   LYS A 142      36.421  -5.304  23.471  1.00  0.00           C  
ATOM   2197  O   LYS A 142      36.143  -6.329  24.093  1.00  0.00           O  
ATOM   2198  CB  LYS A 142      36.522  -5.252  20.972  1.00  0.00           C  
ATOM   2199  CG  LYS A 142      35.761  -5.227  19.652  1.00  0.00           C  
ATOM   2200  CD  LYS A 142      36.687  -5.497  18.475  1.00  0.00           C  
ATOM   2201  CE  LYS A 142      35.941  -5.409  17.152  1.00  0.00           C  
ATOM   2202  NZ  LYS A 142      36.843  -5.625  15.989  1.00  0.00           N1+
ATOM   2203  H   LYS A 142      35.702  -2.900  21.538  1.00  0.00           H  
ATOM   2204  HA  LYS A 142      34.763  -5.543  22.140  1.00  0.00           H  
ATOM   2205 1HB  LYS A 142      37.338  -4.533  20.901  1.00  0.00           H  
ATOM   2206 2HB  LYS A 142      36.966  -6.242  21.083  1.00  0.00           H  
ATOM   2207 1HG  LYS A 142      34.978  -5.986  19.669  1.00  0.00           H  
ATOM   2208 2HG  LYS A 142      35.294  -4.251  19.520  1.00  0.00           H  
ATOM   2209 1HD  LYS A 142      37.497  -4.767  18.475  1.00  0.00           H  
ATOM   2210 2HD  LYS A 142      37.118  -6.493  18.573  1.00  0.00           H  
ATOM   2211 1HE  LYS A 142      35.152  -6.160  17.129  1.00  0.00           H  
ATOM   2212 2HE  LYS A 142      35.479  -4.426  17.059  1.00  0.00           H  
ATOM   2213 1HZ  LYS A 142      36.312  -5.559  15.133  1.00  0.00           H  
ATOM   2214 2HZ  LYS A 142      37.569  -4.921  15.990  1.00  0.00           H  
ATOM   2215 3HZ  LYS A 142      37.264  -6.541  16.054  1.00  0.00           H  
ATOM   2216  N   ALA A 143      37.377  -4.466  23.852  1.00  0.00           N  
ATOM   2217  CA  ALA A 143      38.186  -4.711  25.041  1.00  0.00           C  
ATOM   2218  C   ALA A 143      37.351  -4.583  26.309  1.00  0.00           C  
ATOM   2219  O   ALA A 143      37.534  -5.341  27.263  1.00  0.00           O  
ATOM   2220  CB  ALA A 143      39.367  -3.754  25.086  1.00  0.00           C  
ATOM   2221  H   ALA A 143      37.550  -3.631  23.304  1.00  0.00           H  
ATOM   2222  HA  ALA A 143      38.586  -5.724  24.984  1.00  0.00           H  
ATOM   2223 1HB  ALA A 143      39.962  -3.948  25.980  1.00  0.00           H  
ATOM   2224 2HB  ALA A 143      39.986  -3.896  24.200  1.00  0.00           H  
ATOM   2225 3HB  ALA A 143      39.001  -2.726  25.111  1.00  0.00           H  
ATOM   2226  N   ALA A 144      36.436  -3.620  26.317  1.00  0.00           N  
ATOM   2227  CA  ALA A 144      35.590  -3.376  27.479  1.00  0.00           C  
ATOM   2228  C   ALA A 144      34.693  -4.575  27.768  1.00  0.00           C  
ATOM   2229  O   ALA A 144      34.585  -5.019  28.912  1.00  0.00           O  
ATOM   2230  CB  ALA A 144      34.746  -2.126  27.266  1.00  0.00           C  
ATOM   2231  H   ALA A 144      36.323  -3.042  25.495  1.00  0.00           H  
ATOM   2232  HA  ALA A 144      36.231  -3.200  28.343  1.00  0.00           H  
ATOM   2233 1HB  ALA A 144      34.122  -1.958  28.140  1.00  0.00           H  
ATOM   2234 2HB  ALA A 144      35.402  -1.268  27.117  1.00  0.00           H  
ATOM   2235 3HB  ALA A 144      34.116  -2.257  26.389  1.00  0.00           H  
ATOM   2236  N   GLU A 145      34.053  -5.093  26.727  1.00  0.00           N  
ATOM   2237  CA  GLU A 145      33.167  -6.244  26.867  1.00  0.00           C  
ATOM   2238  C   GLU A 145      33.931  -7.479  27.320  1.00  0.00           C  
ATOM   2239  O   GLU A 145      33.434  -8.274  28.118  1.00  0.00           O  
ATOM   2240  CB  GLU A 145      32.454  -6.533  25.544  1.00  0.00           C  
ATOM   2241  CG  GLU A 145      31.357  -5.538  25.191  1.00  0.00           C  
ATOM   2242  CD  GLU A 145      30.641  -5.886  23.916  1.00  0.00           C  
ATOM   2243  OE1 GLU A 145      31.121  -6.730  23.198  1.00  0.00           O  
ATOM   2244  OE2 GLU A 145      29.611  -5.306  23.659  1.00  0.00           O1-
ATOM   2245  H   GLU A 145      34.186  -4.685  25.813  1.00  0.00           H  
ATOM   2246  HA  GLU A 145      32.410  -6.008  27.616  1.00  0.00           H  
ATOM   2247 1HB  GLU A 145      33.180  -6.532  24.731  1.00  0.00           H  
ATOM   2248 2HB  GLU A 145      32.005  -7.525  25.582  1.00  0.00           H  
ATOM   2249 1HG  GLU A 145      30.633  -5.507  26.004  1.00  0.00           H  
ATOM   2250 2HG  GLU A 145      31.798  -4.546  25.095  1.00  0.00           H  
ATOM   2251  N   SER A 146      35.148  -7.638  26.808  1.00  0.00           N  
ATOM   2252  CA  SER A 146      36.005  -8.750  27.198  1.00  0.00           C  
ATOM   2253  C   SER A 146      36.302  -8.718  28.690  1.00  0.00           C  
ATOM   2254  O   SER A 146      36.192  -9.734  29.379  1.00  0.00           O  
ATOM   2255  CB  SER A 146      37.302  -8.710  26.414  1.00  0.00           C  
ATOM   2256  OG  SER A 146      38.151  -9.758  26.794  1.00  0.00           O  
ATOM   2257  H   SER A 146      35.487  -6.970  26.130  1.00  0.00           H  
ATOM   2258  HA  SER A 146      35.490  -9.682  26.963  1.00  0.00           H  
ATOM   2259 1HB  SER A 146      37.085  -8.781  25.349  1.00  0.00           H  
ATOM   2260 2HB  SER A 146      37.800  -7.756  26.584  1.00  0.00           H  
ATOM   2261  HG  SER A 146      38.929  -9.684  26.236  1.00  0.00           H  
ATOM   2262  N   ALA A 147      36.682  -7.549  29.192  1.00  0.00           N  
ATOM   2263  CA  ALA A 147      36.992  -7.380  30.605  1.00  0.00           C  
ATOM   2264  C   ALA A 147      35.789  -7.720  31.476  1.00  0.00           C  
ATOM   2265  O   ALA A 147      35.935  -8.313  32.546  1.00  0.00           O  
ATOM   2266  CB  ALA A 147      37.459  -5.959  30.881  1.00  0.00           C  
ATOM   2267  H   ALA A 147      36.755  -6.750  28.573  1.00  0.00           H  
ATOM   2268  HA  ALA A 147      37.812  -8.052  30.862  1.00  0.00           H  
ATOM   2269 1HB  ALA A 147      37.689  -5.850  31.941  1.00  0.00           H  
ATOM   2270 2HB  ALA A 147      38.355  -5.749  30.294  1.00  0.00           H  
ATOM   2271 3HB  ALA A 147      36.674  -5.260  30.605  1.00  0.00           H  
ATOM   2272  N   LEU A 148      34.606  -7.343  31.014  1.00  0.00           N  
ATOM   2273  CA  LEU A 148      33.377  -7.583  31.764  1.00  0.00           C  
ATOM   2274  C   LEU A 148      33.034  -9.067  31.802  1.00  0.00           C  
ATOM   2275  O   LEU A 148      32.659  -9.601  32.845  1.00  0.00           O  
ATOM   2276  CB  LEU A 148      32.215  -6.799  31.143  1.00  0.00           C  
ATOM   2277  CG  LEU A 148      32.333  -5.271  31.207  1.00  0.00           C  
ATOM   2278  CD1 LEU A 148      31.208  -4.640  30.399  1.00  0.00           C  
ATOM   2279  CD2 LEU A 148      32.285  -4.819  32.659  1.00  0.00           C  
ATOM   2280  H   LEU A 148      34.552  -6.881  30.119  1.00  0.00           H  
ATOM   2281  HA  LEU A 148      33.523  -7.233  32.787  1.00  0.00           H  
ATOM   2282 1HB  LEU A 148      32.127  -7.081  30.095  1.00  0.00           H  
ATOM   2283 2HB  LEU A 148      31.293  -7.082  31.651  1.00  0.00           H  
ATOM   2284  HG  LEU A 148      33.279  -4.960  30.761  1.00  0.00           H  
ATOM   2285 1HD1 LEU A 148      31.292  -3.554  30.445  1.00  0.00           H  
ATOM   2286 2HD1 LEU A 148      31.278  -4.965  29.361  1.00  0.00           H  
ATOM   2287 3HD1 LEU A 148      30.247  -4.946  30.812  1.00  0.00           H  
ATOM   2288 1HD2 LEU A 148      32.370  -3.733  32.705  1.00  0.00           H  
ATOM   2289 2HD2 LEU A 148      31.340  -5.128  33.105  1.00  0.00           H  
ATOM   2290 3HD2 LEU A 148      33.111  -5.271  33.208  1.00  0.00           H  
ATOM   2291  N   GLU A 149      33.166  -9.727  30.656  1.00  0.00           N  
ATOM   2292  CA  GLU A 149      32.850 -11.149  30.551  1.00  0.00           C  
ATOM   2293  C   GLU A 149      33.772 -11.984  31.426  1.00  0.00           C  
ATOM   2294  O   GLU A 149      33.343 -12.961  32.041  1.00  0.00           O  
ATOM   2295  CB  GLU A 149      32.955 -11.614  29.097  1.00  0.00           C  
ATOM   2296  CG  GLU A 149      31.870 -11.064  28.181  1.00  0.00           C  
ATOM   2297  CD  GLU A 149      32.043 -11.488  26.749  1.00  0.00           C  
ATOM   2298  OE1 GLU A 149      33.040 -12.099  26.447  1.00  0.00           O  
ATOM   2299  OE2 GLU A 149      31.177 -11.201  25.957  1.00  0.00           O1-
ATOM   2300  H   GLU A 149      33.493  -9.235  29.838  1.00  0.00           H  
ATOM   2301  HA  GLU A 149      31.821 -11.300  30.881  1.00  0.00           H  
ATOM   2302 1HB  GLU A 149      33.920 -11.317  28.688  1.00  0.00           H  
ATOM   2303 2HB  GLU A 149      32.904 -12.703  29.059  1.00  0.00           H  
ATOM   2304 1HG  GLU A 149      30.900 -11.410  28.536  1.00  0.00           H  
ATOM   2305 2HG  GLU A 149      31.880  -9.977  28.237  1.00  0.00           H  
ATOM   2306  N   ILE A 150      35.041 -11.594  31.482  1.00  0.00           N  
ATOM   2307  CA  ILE A 150      36.021 -12.288  32.311  1.00  0.00           C  
ATOM   2308  C   ILE A 150      35.733 -12.085  33.792  1.00  0.00           C  
ATOM   2309  O   ILE A 150      35.798 -13.026  34.581  1.00  0.00           O  
ATOM   2310  CB  ILE A 150      37.448 -11.806  31.995  1.00  0.00           C  
ATOM   2311  CG1 ILE A 150      37.816 -12.139  30.547  1.00  0.00           C  
ATOM   2312  CG2 ILE A 150      38.446 -12.430  32.958  1.00  0.00           C  
ATOM   2313  CD1 ILE A 150      39.004 -11.364  30.025  1.00  0.00           C  
ATOM   2314  H   ILE A 150      35.335 -10.798  30.938  1.00  0.00           H  
ATOM   2315  HA  ILE A 150      35.968 -13.355  32.089  1.00  0.00           H  
ATOM   2316  HB  ILE A 150      37.495 -10.721  32.090  1.00  0.00           H  
ATOM   2317 1HG1 ILE A 150      38.039 -13.202  30.464  1.00  0.00           H  
ATOM   2318 2HG1 ILE A 150      36.964 -11.933  29.898  1.00  0.00           H  
ATOM   2319 1HG2 ILE A 150      39.450 -12.079  32.720  1.00  0.00           H  
ATOM   2320 2HG2 ILE A 150      38.194 -12.144  33.979  1.00  0.00           H  
ATOM   2321 3HG2 ILE A 150      38.410 -13.516  32.866  1.00  0.00           H  
ATOM   2322 1HD1 ILE A 150      39.203 -11.654  28.993  1.00  0.00           H  
ATOM   2323 2HD1 ILE A 150      38.788 -10.296  30.066  1.00  0.00           H  
ATOM   2324 3HD1 ILE A 150      39.878 -11.582  30.637  1.00  0.00           H  
ATOM   2325  N   ALA A 151      35.416 -10.849  34.164  1.00  0.00           N  
ATOM   2326  CA  ALA A 151      35.092 -10.526  35.547  1.00  0.00           C  
ATOM   2327  C   ALA A 151      33.947 -11.390  36.063  1.00  0.00           C  
ATOM   2328  O   ALA A 151      33.949 -11.817  37.217  1.00  0.00           O  
ATOM   2329  CB  ALA A 151      34.739  -9.050  35.678  1.00  0.00           C  
ATOM   2330  H   ALA A 151      35.396 -10.116  33.470  1.00  0.00           H  
ATOM   2331  HA  ALA A 151      35.973 -10.712  36.162  1.00  0.00           H  
ATOM   2332 1HB  ALA A 151      34.501  -8.825  36.719  1.00  0.00           H  
ATOM   2333 2HB  ALA A 151      35.589  -8.445  35.360  1.00  0.00           H  
ATOM   2334 3HB  ALA A 151      33.879  -8.826  35.048  1.00  0.00           H  
ATOM   2335  N   LYS A 152      32.968 -11.643  35.200  1.00  0.00           N  
ATOM   2336  CA  LYS A 152      31.844 -12.503  35.547  1.00  0.00           C  
ATOM   2337  C   LYS A 152      32.302 -13.931  35.808  1.00  0.00           C  
ATOM   2338  O   LYS A 152      31.803 -14.598  36.712  1.00  0.00           O  
ATOM   2339  CB  LYS A 152      30.792 -12.483  34.437  1.00  0.00           C  
ATOM   2340  CG  LYS A 152      30.031 -11.170  34.315  1.00  0.00           C  
ATOM   2341  CD  LYS A 152      29.018 -11.221  33.181  1.00  0.00           C  
ATOM   2342  CE  LYS A 152      28.263  -9.906  33.052  1.00  0.00           C  
ATOM   2343  NZ  LYS A 152      27.296  -9.928  31.921  1.00  0.00           N1+
ATOM   2344  H   LYS A 152      33.005 -11.229  34.277  1.00  0.00           H  
ATOM   2345  HA  LYS A 152      31.378 -12.115  36.454  1.00  0.00           H  
ATOM   2346 1HB  LYS A 152      31.271 -12.682  33.478  1.00  0.00           H  
ATOM   2347 2HB  LYS A 152      30.065 -13.277  34.611  1.00  0.00           H  
ATOM   2348 1HG  LYS A 152      29.506 -10.965  35.250  1.00  0.00           H  
ATOM   2349 2HG  LYS A 152      30.733 -10.358  34.128  1.00  0.00           H  
ATOM   2350 1HD  LYS A 152      29.534 -11.428  32.242  1.00  0.00           H  
ATOM   2351 2HD  LYS A 152      28.304 -12.022  33.367  1.00  0.00           H  
ATOM   2352 1HE  LYS A 152      27.720  -9.707  33.974  1.00  0.00           H  
ATOM   2353 2HE  LYS A 152      28.972  -9.094  32.891  1.00  0.00           H  
ATOM   2354 1HZ  LYS A 152      26.817  -9.040  31.869  1.00  0.00           H  
ATOM   2355 2HZ  LYS A 152      27.792 -10.094  31.056  1.00  0.00           H  
ATOM   2356 3HZ  LYS A 152      26.622 -10.666  32.069  1.00  0.00           H  
ATOM   2357  N   ARG A 153      33.259 -14.396  35.010  1.00  0.00           N  
ATOM   2358  CA  ARG A 153      33.814 -15.734  35.178  1.00  0.00           C  
ATOM   2359  C   ARG A 153      34.546 -15.860  36.507  1.00  0.00           C  
ATOM   2360  O   ARG A 153      34.512 -16.912  37.149  1.00  0.00           O  
ATOM   2361  CB  ARG A 153      34.770 -16.065  34.042  1.00  0.00           C  
ATOM   2362  CG  ARG A 153      34.110 -16.264  32.687  1.00  0.00           C  
ATOM   2363  CD  ARG A 153      35.110 -16.522  31.620  1.00  0.00           C  
ATOM   2364  NE  ARG A 153      35.797 -17.789  31.817  1.00  0.00           N  
ATOM   2365  CZ  ARG A 153      36.916 -18.162  31.165  1.00  0.00           C  
ATOM   2366  NH1 ARG A 153      37.461 -17.356  30.281  1.00  0.00           N1+
ATOM   2367  NH2 ARG A 153      37.465 -19.338  31.415  1.00  0.00           N  
ATOM   2368  H   ARG A 153      33.607 -13.807  34.267  1.00  0.00           H  
ATOM   2369  HA  ARG A 153      32.994 -16.453  35.159  1.00  0.00           H  
ATOM   2370 1HB  ARG A 153      35.502 -15.265  33.937  1.00  0.00           H  
ATOM   2371 2HB  ARG A 153      35.316 -16.978  34.280  1.00  0.00           H  
ATOM   2372 1HG  ARG A 153      33.431 -17.116  32.735  1.00  0.00           H  
ATOM   2373 2HG  ARG A 153      33.548 -15.367  32.421  1.00  0.00           H  
ATOM   2374 1HD  ARG A 153      34.611 -16.552  30.652  1.00  0.00           H  
ATOM   2375 2HD  ARG A 153      35.855 -15.728  31.620  1.00  0.00           H  
ATOM   2376  HE  ARG A 153      35.407 -18.436  32.489  1.00  0.00           H  
ATOM   2377 1HH1 ARG A 153      37.041 -16.457  30.090  1.00  0.00           H  
ATOM   2378 2HH1 ARG A 153      38.300 -17.635  29.793  1.00  0.00           H  
ATOM   2379 1HH2 ARG A 153      37.046 -19.957  32.095  1.00  0.00           H  
ATOM   2380 2HH2 ARG A 153      38.303 -19.617  30.927  1.00  0.00           H  
ATOM   2381  N   VAL A 154      35.208 -14.785  36.919  1.00  0.00           N  
ATOM   2382  CA  VAL A 154      35.913 -14.760  38.196  1.00  0.00           C  
ATOM   2383  C   VAL A 154      34.959 -15.014  39.357  1.00  0.00           C  
ATOM   2384  O   VAL A 154      35.283 -15.753  40.286  1.00  0.00           O  
ATOM   2385  CB  VAL A 154      36.611 -13.402  38.395  1.00  0.00           C  
ATOM   2386  CG1 VAL A 154      37.128 -13.273  39.820  1.00  0.00           C  
ATOM   2387  CG2 VAL A 154      37.745 -13.250  37.393  1.00  0.00           C  
ATOM   2388  H   VAL A 154      35.225 -13.965  36.332  1.00  0.00           H  
ATOM   2389  HA  VAL A 154      36.671 -15.545  38.188  1.00  0.00           H  
ATOM   2390  HB  VAL A 154      35.883 -12.604  38.245  1.00  0.00           H  
ATOM   2391 1HG1 VAL A 154      37.618 -12.306  39.944  1.00  0.00           H  
ATOM   2392 2HG1 VAL A 154      36.295 -13.348  40.518  1.00  0.00           H  
ATOM   2393 3HG1 VAL A 154      37.844 -14.070  40.020  1.00  0.00           H  
ATOM   2394 1HG2 VAL A 154      38.233 -12.287  37.540  1.00  0.00           H  
ATOM   2395 2HG2 VAL A 154      38.470 -14.051  37.541  1.00  0.00           H  
ATOM   2396 3HG2 VAL A 154      37.346 -13.304  36.381  1.00  0.00           H  
ATOM   2397  N   VAL A 155      33.782 -14.399  39.294  1.00  0.00           N  
ATOM   2398  CA  VAL A 155      32.796 -14.523  40.361  1.00  0.00           C  
ATOM   2399  C   VAL A 155      32.220 -15.930  40.418  1.00  0.00           C  
ATOM   2400  O   VAL A 155      32.071 -16.508  41.497  1.00  0.00           O  
ATOM   2401  CB  VAL A 155      31.653 -13.512  40.154  1.00  0.00           C  
ATOM   2402  CG1 VAL A 155      30.564 -13.719  41.197  1.00  0.00           C  
ATOM   2403  CG2 VAL A 155      32.199 -12.094  40.218  1.00  0.00           C  
ATOM   2404  H   VAL A 155      33.565 -13.834  38.486  1.00  0.00           H  
ATOM   2405  HA  VAL A 155      33.287 -14.308  41.311  1.00  0.00           H  
ATOM   2406  HB  VAL A 155      31.201 -13.684  39.178  1.00  0.00           H  
ATOM   2407 1HG1 VAL A 155      29.765 -12.995  41.035  1.00  0.00           H  
ATOM   2408 2HG1 VAL A 155      30.163 -14.728  41.109  1.00  0.00           H  
ATOM   2409 3HG1 VAL A 155      30.983 -13.579  42.193  1.00  0.00           H  
ATOM   2410 1HG2 VAL A 155      31.386 -11.384  40.071  1.00  0.00           H  
ATOM   2411 2HG2 VAL A 155      32.658 -11.924  41.193  1.00  0.00           H  
ATOM   2412 3HG2 VAL A 155      32.947 -11.955  39.437  1.00  0.00           H  
ATOM   2413  N   GLU A 156      31.893 -16.479  39.253  1.00  0.00           N  
ATOM   2414  CA  GLU A 156      31.307 -17.811  39.171  1.00  0.00           C  
ATOM   2415  C   GLU A 156      32.253 -18.863  39.740  1.00  0.00           C  
ATOM   2416  O   GLU A 156      31.822 -19.801  40.410  1.00  0.00           O  
ATOM   2417  CB  GLU A 156      30.960 -18.153  37.720  1.00  0.00           C  
ATOM   2418  CG  GLU A 156      29.805 -17.346  37.144  1.00  0.00           C  
ATOM   2419  CD  GLU A 156      28.498 -17.621  37.834  1.00  0.00           C  
ATOM   2420  OE1 GLU A 156      28.027 -18.730  37.754  1.00  0.00           O  
ATOM   2421  OE2 GLU A 156      27.969 -16.720  38.441  1.00  0.00           O1-
ATOM   2422  H   GLU A 156      32.053 -15.959  38.404  1.00  0.00           H  
ATOM   2423  HA  GLU A 156      30.384 -17.820  39.750  1.00  0.00           H  
ATOM   2424 1HB  GLU A 156      31.832 -17.986  37.088  1.00  0.00           H  
ATOM   2425 2HB  GLU A 156      30.700 -19.209  37.647  1.00  0.00           H  
ATOM   2426 1HG  GLU A 156      30.035 -16.285  37.235  1.00  0.00           H  
ATOM   2427 2HG  GLU A 156      29.707 -17.578  36.084  1.00  0.00           H  
ATOM   2428  N   VAL A 157      33.542 -18.704  39.466  1.00  0.00           N  
ATOM   2429  CA  VAL A 157      34.556 -19.608  39.996  1.00  0.00           C  
ATOM   2430  C   VAL A 157      34.821 -19.334  41.472  1.00  0.00           C  
ATOM   2431  O   VAL A 157      34.903 -20.259  42.277  1.00  0.00           O  
ATOM   2432  CB  VAL A 157      35.869 -19.460  39.205  1.00  0.00           C  
ATOM   2433  CG1 VAL A 157      36.986 -20.246  39.876  1.00  0.00           C  
ATOM   2434  CG2 VAL A 157      35.666 -19.929  37.772  1.00  0.00           C  
ATOM   2435  H   VAL A 157      33.829 -17.936  38.873  1.00  0.00           H  
ATOM   2436  HA  VAL A 157      34.197 -20.631  39.889  1.00  0.00           H  
ATOM   2437  HB  VAL A 157      36.168 -18.412  39.206  1.00  0.00           H  
ATOM   2438 1HG1 VAL A 157      37.907 -20.130  39.304  1.00  0.00           H  
ATOM   2439 2HG1 VAL A 157      37.139 -19.870  40.887  1.00  0.00           H  
ATOM   2440 3HG1 VAL A 157      36.716 -21.301  39.917  1.00  0.00           H  
ATOM   2441 1HG2 VAL A 157      36.598 -19.821  37.218  1.00  0.00           H  
ATOM   2442 2HG2 VAL A 157      35.362 -20.976  37.771  1.00  0.00           H  
ATOM   2443 3HG2 VAL A 157      34.891 -19.325  37.299  1.00  0.00           H  
ATOM   2444  N   ALA A 158      34.949 -18.057  41.816  1.00  0.00           N  
ATOM   2445  CA  ALA A 158      35.234 -17.659  43.190  1.00  0.00           C  
ATOM   2446  C   ALA A 158      34.138 -18.133  44.136  1.00  0.00           C  
ATOM   2447  O   ALA A 158      34.400 -18.441  45.299  1.00  0.00           O  
ATOM   2448  CB  ALA A 158      35.402 -16.151  43.281  1.00  0.00           C  
ATOM   2449  H   ALA A 158      34.849 -17.344  41.109  1.00  0.00           H  
ATOM   2450  HA  ALA A 158      36.179 -18.114  43.494  1.00  0.00           H  
ATOM   2451 1HB  ALA A 158      35.614 -15.871  44.317  1.00  0.00           H  
ATOM   2452 2HB  ALA A 158      36.226 -15.835  42.646  1.00  0.00           H  
ATOM   2453 3HB  ALA A 158      34.484 -15.663  42.956  1.00  0.00           H  
ATOM   2454  N   SER A 159      32.910 -18.182  43.633  1.00  0.00           N  
ATOM   2455  CA  SER A 159      31.768 -18.602  44.438  1.00  0.00           C  
ATOM   2456  C   SER A 159      31.847 -20.087  44.772  1.00  0.00           C  
ATOM   2457  O   SER A 159      31.148 -20.568  45.667  1.00  0.00           O  
ATOM   2458  CB  SER A 159      30.475 -18.308  43.702  1.00  0.00           C  
ATOM   2459  OG  SER A 159      30.259 -16.927  43.599  1.00  0.00           O  
ATOM   2460  H   SER A 159      32.763 -17.926  42.668  1.00  0.00           H  
ATOM   2461  HA  SER A 159      31.772 -18.032  45.367  1.00  0.00           H  
ATOM   2462 1HB  SER A 159      30.515 -18.748  42.706  1.00  0.00           H  
ATOM   2463 2HB  SER A 159      29.643 -18.770  44.231  1.00  0.00           H  
ATOM   2464  HG  SER A 159      30.997 -16.581  43.093  1.00  0.00           H  
ATOM   2465  N   LYS A 160      32.698 -20.807  44.052  1.00  0.00           N  
ATOM   2466  CA  LYS A 160      32.856 -22.239  44.259  1.00  0.00           C  
ATOM   2467  C   LYS A 160      34.183 -22.558  44.935  1.00  0.00           C  
ATOM   2468  O   LYS A 160      34.270 -23.474  45.756  1.00  0.00           O  
ATOM   2469  CB  LYS A 160      32.751 -22.985  42.927  1.00  0.00           C  
ATOM   2470  CG  LYS A 160      31.376 -22.917  42.276  1.00  0.00           C  
ATOM   2471  CD  LYS A 160      31.349 -23.686  40.963  1.00  0.00           C  
ATOM   2472  CE  LYS A 160      29.973 -23.628  40.315  1.00  0.00           C  
ATOM   2473  NZ  LYS A 160      29.942 -24.341  39.010  1.00  0.00           N1+
ATOM   2474  H   LYS A 160      33.251 -20.348  43.343  1.00  0.00           H  
ATOM   2475  HA  LYS A 160      32.046 -22.587  44.901  1.00  0.00           H  
ATOM   2476 1HB  LYS A 160      33.475 -22.576  42.223  1.00  0.00           H  
ATOM   2477 2HB  LYS A 160      32.998 -24.036  43.079  1.00  0.00           H  
ATOM   2478 1HG  LYS A 160      30.632 -23.341  42.951  1.00  0.00           H  
ATOM   2479 2HG  LYS A 160      31.115 -21.877  42.083  1.00  0.00           H  
ATOM   2480 1HD  LYS A 160      32.082 -23.260  40.276  1.00  0.00           H  
ATOM   2481 2HD  LYS A 160      31.610 -24.728  41.146  1.00  0.00           H  
ATOM   2482 1HE  LYS A 160      29.239 -24.082  40.980  1.00  0.00           H  
ATOM   2483 2HE  LYS A 160      29.690 -22.588  40.154  1.00  0.00           H  
ATOM   2484 1HZ  LYS A 160      29.015 -24.280  38.614  1.00  0.00           H  
ATOM   2485 2HZ  LYS A 160      30.606 -23.917  38.378  1.00  0.00           H  
ATOM   2486 3HZ  LYS A 160      30.184 -25.312  39.149  1.00  0.00           H  
ATOM   2487  N   GLU A 161      35.215 -21.794  44.592  1.00  0.00           N  
ATOM   2488  CA  GLU A 161      36.543 -22.006  45.153  1.00  0.00           C  
ATOM   2489  C   GLU A 161      36.623 -21.492  46.584  1.00  0.00           C  
ATOM   2490  O   GLU A 161      37.340 -22.049  47.417  1.00  0.00           O  
ATOM   2491  CB  GLU A 161      37.601 -21.310  44.290  1.00  0.00           C  
ATOM   2492  CG  GLU A 161      37.805 -21.938  42.920  1.00  0.00           C  
ATOM   2493  CD  GLU A 161      38.380 -23.326  42.992  1.00  0.00           C  
ATOM   2494  OE1 GLU A 161      39.366 -23.508  43.665  1.00  0.00           O  
ATOM   2495  OE2 GLU A 161      37.830 -24.207  42.374  1.00  0.00           O1-
ATOM   2496  H   GLU A 161      35.074 -21.053  43.923  1.00  0.00           H  
ATOM   2497  HA  GLU A 161      36.753 -23.076  45.153  1.00  0.00           H  
ATOM   2498 1HB  GLU A 161      37.322 -20.267  44.143  1.00  0.00           H  
ATOM   2499 2HB  GLU A 161      38.559 -21.323  44.812  1.00  0.00           H  
ATOM   2500 1HG  GLU A 161      36.847 -21.981  42.404  1.00  0.00           H  
ATOM   2501 2HG  GLU A 161      38.474 -21.305  42.337  1.00  0.00           H  
ATOM   2502  N   GLY A 162      35.884 -20.425  46.868  1.00  0.00           N  
ATOM   2503  CA  GLY A 162      35.905 -19.808  48.189  1.00  0.00           C  
ATOM   2504  C   GLY A 162      36.849 -18.612  48.224  1.00  0.00           C  
ATOM   2505  O   GLY A 162      37.742 -18.538  49.066  1.00  0.00           O  
ATOM   2506  H   GLY A 162      35.292 -20.032  46.152  1.00  0.00           H  
ATOM   2507 1HA  GLY A 162      34.897 -19.487  48.456  1.00  0.00           H  
ATOM   2508 2HA  GLY A 162      36.215 -20.542  48.929  1.00  0.00           H  
ATOM   2509  N   ASP A 163      36.643 -17.676  47.302  1.00  0.00           N  
ATOM   2510  CA  ASP A 163      37.501 -16.502  47.196  1.00  0.00           C  
ATOM   2511  C   ASP A 163      36.677 -15.224  47.102  1.00  0.00           C  
ATOM   2512  O   ASP A 163      36.522 -14.650  46.023  1.00  0.00           O  
ATOM   2513  CB  ASP A 163      38.419 -16.616  45.976  1.00  0.00           C  
ATOM   2514  CG  ASP A 163      39.499 -15.543  45.944  1.00  0.00           C  
ATOM   2515  OD1 ASP A 163      39.364 -14.571  46.649  1.00  0.00           O  
ATOM   2516  OD2 ASP A 163      40.448 -15.705  45.215  1.00  0.00           O1-
ATOM   2517  H   ASP A 163      35.874 -17.782  46.654  1.00  0.00           H  
ATOM   2518  HA  ASP A 163      38.127 -16.450  48.088  1.00  0.00           H  
ATOM   2519 1HB  ASP A 163      38.899 -17.595  45.972  1.00  0.00           H  
ATOM   2520 2HB  ASP A 163      37.824 -16.540  45.065  1.00  0.00           H  
ATOM   2521  N   PRO A 164      36.146 -14.785  48.238  1.00  0.00           N  
ATOM   2522  CA  PRO A 164      35.293 -13.600  48.276  1.00  0.00           C  
ATOM   2523  C   PRO A 164      36.045 -12.367  47.798  1.00  0.00           C  
ATOM   2524  O   PRO A 164      35.442 -11.411  47.305  1.00  0.00           O  
ATOM   2525  CB  PRO A 164      34.916 -13.493  49.757  1.00  0.00           C  
ATOM   2526  CG  PRO A 164      35.056 -14.885  50.272  1.00  0.00           C  
ATOM   2527  CD  PRO A 164      36.244 -15.439  49.532  1.00  0.00           C  
ATOM   2528  HA  PRO A 164      34.439 -13.767  47.618  1.00  0.00           H  
ATOM   2529 1HB  PRO A 164      35.583 -12.780  50.264  1.00  0.00           H  
ATOM   2530 2HB  PRO A 164      33.892 -13.102  49.857  1.00  0.00           H  
ATOM   2531 1HG  PRO A 164      35.204 -14.873  51.362  1.00  0.00           H  
ATOM   2532 2HG  PRO A 164      34.135 -15.455  50.082  1.00  0.00           H  
ATOM   2533 1HD  PRO A 164      37.168 -15.163  50.061  1.00  0.00           H  
ATOM   2534 2HD  PRO A 164      36.152 -16.533  49.457  1.00  0.00           H  
ATOM   2535  N   GLU A 165      37.367 -12.387  47.948  1.00  0.00           N  
ATOM   2536  CA  GLU A 165      38.202 -11.267  47.532  1.00  0.00           C  
ATOM   2537  C   GLU A 165      38.235 -11.136  46.014  1.00  0.00           C  
ATOM   2538  O   GLU A 165      38.225 -10.030  45.476  1.00  0.00           O  
ATOM   2539  CB  GLU A 165      39.624 -11.435  48.070  1.00  0.00           C  
ATOM   2540  CG  GLU A 165      39.748 -11.280  49.580  1.00  0.00           C  
ATOM   2541  CD  GLU A 165      41.159 -11.451  50.072  1.00  0.00           C  
ATOM   2542  OE1 GLU A 165      42.007 -11.790  49.282  1.00  0.00           O  
ATOM   2543  OE2 GLU A 165      41.389 -11.239  51.239  1.00  0.00           O1-
ATOM   2544  H   GLU A 165      37.801 -13.200  48.358  1.00  0.00           H  
ATOM   2545  HA  GLU A 165      37.786 -10.351  47.953  1.00  0.00           H  
ATOM   2546 1HB  GLU A 165      40.000 -12.423  47.803  1.00  0.00           H  
ATOM   2547 2HB  GLU A 165      40.279 -10.698  47.604  1.00  0.00           H  
ATOM   2548 1HG  GLU A 165      39.394 -10.289  49.863  1.00  0.00           H  
ATOM   2549 2HG  GLU A 165      39.108 -12.017  50.064  1.00  0.00           H  
ATOM   2550  N   ALA A 166      38.272 -12.275  45.328  1.00  0.00           N  
ATOM   2551  CA  ALA A 166      38.249 -12.292  43.871  1.00  0.00           C  
ATOM   2552  C   ALA A 166      36.955 -11.695  43.334  1.00  0.00           C  
ATOM   2553  O   ALA A 166      36.946 -11.044  42.288  1.00  0.00           O  
ATOM   2554  CB  ALA A 166      38.430 -13.711  43.354  1.00  0.00           C  
ATOM   2555  H   ALA A 166      38.319 -13.149  45.831  1.00  0.00           H  
ATOM   2556  HA  ALA A 166      39.087 -11.698  43.504  1.00  0.00           H  
ATOM   2557 1HB  ALA A 166      38.410 -13.709  42.265  1.00  0.00           H  
ATOM   2558 2HB  ALA A 166      39.386 -14.106  43.698  1.00  0.00           H  
ATOM   2559 3HB  ALA A 166      37.624 -14.340  43.729  1.00  0.00           H  
ATOM   2560  N   VAL A 167      35.863 -11.918  44.057  1.00  0.00           N  
ATOM   2561  CA  VAL A 167      34.568 -11.364  43.675  1.00  0.00           C  
ATOM   2562  C   VAL A 167      34.583  -9.841  43.717  1.00  0.00           C  
ATOM   2563  O   VAL A 167      34.090  -9.183  42.803  1.00  0.00           O  
ATOM   2564  CB  VAL A 167      33.465 -11.887  44.613  1.00  0.00           C  
ATOM   2565  CG1 VAL A 167      32.140 -11.202  44.311  1.00  0.00           C  
ATOM   2566  CG2 VAL A 167      33.336 -13.396  44.469  1.00  0.00           C  
ATOM   2567  H   VAL A 167      35.930 -12.482  44.891  1.00  0.00           H  
ATOM   2568  HA  VAL A 167      34.343 -11.683  42.656  1.00  0.00           H  
ATOM   2569  HB  VAL A 167      33.727 -11.640  45.641  1.00  0.00           H  
ATOM   2570 1HG1 VAL A 167      31.371 -11.584  44.983  1.00  0.00           H  
ATOM   2571 2HG1 VAL A 167      32.245 -10.127  44.455  1.00  0.00           H  
ATOM   2572 3HG1 VAL A 167      31.852 -11.405  43.280  1.00  0.00           H  
ATOM   2573 1HG2 VAL A 167      32.555 -13.760  45.136  1.00  0.00           H  
ATOM   2574 2HG2 VAL A 167      33.079 -13.643  43.439  1.00  0.00           H  
ATOM   2575 3HG2 VAL A 167      34.284 -13.868  44.730  1.00  0.00           H  
ATOM   2576  N   LEU A 168      35.159  -9.290  44.779  1.00  0.00           N  
ATOM   2577  CA  LEU A 168      35.296  -7.843  44.911  1.00  0.00           C  
ATOM   2578  C   LEU A 168      36.152  -7.266  43.792  1.00  0.00           C  
ATOM   2579  O   LEU A 168      35.812  -6.241  43.202  1.00  0.00           O  
ATOM   2580  CB  LEU A 168      35.914  -7.490  46.269  1.00  0.00           C  
ATOM   2581  CG  LEU A 168      36.312  -6.021  46.457  1.00  0.00           C  
ATOM   2582  CD1 LEU A 168      35.096  -5.132  46.233  1.00  0.00           C  
ATOM   2583  CD2 LEU A 168      36.883  -5.824  47.854  1.00  0.00           C  
ATOM   2584  H   LEU A 168      35.510  -9.885  45.513  1.00  0.00           H  
ATOM   2585  HA  LEU A 168      34.303  -7.396  44.857  1.00  0.00           H  
ATOM   2586 1HB  LEU A 168      35.201  -7.743  47.052  1.00  0.00           H  
ATOM   2587 2HB  LEU A 168      36.809  -8.097  46.412  1.00  0.00           H  
ATOM   2588  HG  LEU A 168      37.064  -5.749  45.716  1.00  0.00           H  
ATOM   2589 1HD1 LEU A 168      35.378  -4.088  46.367  1.00  0.00           H  
ATOM   2590 2HD1 LEU A 168      34.720  -5.279  45.221  1.00  0.00           H  
ATOM   2591 3HD1 LEU A 168      34.318  -5.392  46.951  1.00  0.00           H  
ATOM   2592 1HD2 LEU A 168      37.166  -4.779  47.987  1.00  0.00           H  
ATOM   2593 2HD2 LEU A 168      36.131  -6.094  48.596  1.00  0.00           H  
ATOM   2594 3HD2 LEU A 168      37.761  -6.457  47.980  1.00  0.00           H  
ATOM   2595  N   GLU A 169      37.266  -7.930  43.504  1.00  0.00           N  
ATOM   2596  CA  GLU A 169      38.179  -7.481  42.460  1.00  0.00           C  
ATOM   2597  C   GLU A 169      37.503  -7.482  41.096  1.00  0.00           C  
ATOM   2598  O   GLU A 169      37.769  -6.622  40.258  1.00  0.00           O  
ATOM   2599  CB  GLU A 169      39.426  -8.367  42.424  1.00  0.00           C  
ATOM   2600  CG  GLU A 169      40.344  -8.210  43.627  1.00  0.00           C  
ATOM   2601  CD  GLU A 169      40.858  -6.806  43.791  1.00  0.00           C  
ATOM   2602  OE1 GLU A 169      41.294  -6.236  42.820  1.00  0.00           O  
ATOM   2603  OE2 GLU A 169      40.815  -6.304  44.889  1.00  0.00           O1-
ATOM   2604  H   GLU A 169      37.487  -8.772  44.019  1.00  0.00           H  
ATOM   2605  HA  GLU A 169      38.494  -6.462  42.693  1.00  0.00           H  
ATOM   2606 1HB  GLU A 169      39.125  -9.414  42.367  1.00  0.00           H  
ATOM   2607 2HB  GLU A 169      40.005  -8.144  41.529  1.00  0.00           H  
ATOM   2608 1HG  GLU A 169      39.799  -8.493  44.527  1.00  0.00           H  
ATOM   2609 2HG  GLU A 169      41.189  -8.890  43.517  1.00  0.00           H  
ATOM   2610  N   ALA A 170      36.626  -8.459  40.878  1.00  0.00           N  
ATOM   2611  CA  ALA A 170      35.845  -8.527  39.650  1.00  0.00           C  
ATOM   2612  C   ALA A 170      34.950  -7.303  39.498  1.00  0.00           C  
ATOM   2613  O   ALA A 170      34.774  -6.786  38.393  1.00  0.00           O  
ATOM   2614  CB  ALA A 170      35.011  -9.800  39.624  1.00  0.00           C  
ATOM   2615  H   ALA A 170      36.500  -9.171  41.583  1.00  0.00           H  
ATOM   2616  HA  ALA A 170      36.533  -8.564  38.805  1.00  0.00           H  
ATOM   2617 1HB  ALA A 170      34.432  -9.836  38.700  1.00  0.00           H  
ATOM   2618 2HB  ALA A 170      35.668 -10.669  39.676  1.00  0.00           H  
ATOM   2619 3HB  ALA A 170      34.330  -9.808  40.476  1.00  0.00           H  
ATOM   2620  N   ALA A 171      34.389  -6.845  40.610  1.00  0.00           N  
ATOM   2621  CA  ALA A 171      33.551  -5.652  40.611  1.00  0.00           C  
ATOM   2622  C   ALA A 171      34.362  -4.409  40.262  1.00  0.00           C  
ATOM   2623  O   ALA A 171      33.878  -3.518  39.562  1.00  0.00           O  
ATOM   2624  CB  ALA A 171      32.874  -5.479  41.963  1.00  0.00           C  
ATOM   2625  H   ALA A 171      34.547  -7.336  41.480  1.00  0.00           H  
ATOM   2626  HA  ALA A 171      32.766  -5.780  39.864  1.00  0.00           H  
ATOM   2627 1HB  ALA A 171      32.250  -4.586  41.946  1.00  0.00           H  
ATOM   2628 2HB  ALA A 171      32.253  -6.351  42.171  1.00  0.00           H  
ATOM   2629 3HB  ALA A 171      33.631  -5.382  42.737  1.00  0.00           H  
ATOM   2630  N   LYS A 172      35.594  -4.356  40.754  1.00  0.00           N  
ATOM   2631  CA  LYS A 172      36.479  -3.229  40.484  1.00  0.00           C  
ATOM   2632  C   LYS A 172      36.751  -3.086  38.992  1.00  0.00           C  
ATOM   2633  O   LYS A 172      36.830  -1.977  38.469  1.00  0.00           O  
ATOM   2634  CB  LYS A 172      37.795  -3.388  41.247  1.00  0.00           C  
ATOM   2635  CG  LYS A 172      37.679  -3.191  42.752  1.00  0.00           C  
ATOM   2636  CD  LYS A 172      39.024  -3.369  43.439  1.00  0.00           C  
ATOM   2637  CE  LYS A 172      38.903  -3.207  44.947  1.00  0.00           C  
ATOM   2638  NZ  LYS A 172      40.179  -3.521  45.645  1.00  0.00           N1+
ATOM   2639  H   LYS A 172      35.927  -5.115  41.329  1.00  0.00           H  
ATOM   2640  HA  LYS A 172      35.996  -2.318  40.839  1.00  0.00           H  
ATOM   2641 1HB  LYS A 172      38.200  -4.385  41.070  1.00  0.00           H  
ATOM   2642 2HB  LYS A 172      38.523  -2.669  40.870  1.00  0.00           H  
ATOM   2643 1HG  LYS A 172      37.304  -2.187  42.960  1.00  0.00           H  
ATOM   2644 2HG  LYS A 172      36.973  -3.914  43.160  1.00  0.00           H  
ATOM   2645 1HD  LYS A 172      39.416  -4.363  43.219  1.00  0.00           H  
ATOM   2646 2HD  LYS A 172      39.728  -2.628  43.059  1.00  0.00           H  
ATOM   2647 1HE  LYS A 172      38.618  -2.182  45.181  1.00  0.00           H  
ATOM   2648 2HE  LYS A 172      38.125  -3.871  45.323  1.00  0.00           H  
ATOM   2649 1HZ  LYS A 172      40.057  -3.402  46.641  1.00  0.00           H  
ATOM   2650 2HZ  LYS A 172      40.443  -4.477  45.450  1.00  0.00           H  
ATOM   2651 3HZ  LYS A 172      40.904  -2.898  45.319  1.00  0.00           H  
ATOM   2652  N   VAL A 173      36.892  -4.219  38.312  1.00  0.00           N  
ATOM   2653  CA  VAL A 173      37.134  -4.227  36.874  1.00  0.00           C  
ATOM   2654  C   VAL A 173      35.940  -3.664  36.115  1.00  0.00           C  
ATOM   2655  O   VAL A 173      36.092  -2.787  35.262  1.00  0.00           O  
ATOM   2656  CB  VAL A 173      37.420  -5.659  36.387  1.00  0.00           C  
ATOM   2657  CG1 VAL A 173      37.451  -5.709  34.867  1.00  0.00           C  
ATOM   2658  CG2 VAL A 173      38.737  -6.151  36.970  1.00  0.00           C  
ATOM   2659  H   VAL A 173      36.835  -5.099  38.804  1.00  0.00           H  
ATOM   2660  HA  VAL A 173      38.006  -3.605  36.667  1.00  0.00           H  
ATOM   2661  HB  VAL A 173      36.611  -6.313  36.714  1.00  0.00           H  
ATOM   2662 1HG1 VAL A 173      37.655  -6.729  34.540  1.00  0.00           H  
ATOM   2663 2HG1 VAL A 173      36.487  -5.388  34.473  1.00  0.00           H  
ATOM   2664 3HG1 VAL A 173      38.234  -5.048  34.497  1.00  0.00           H  
ATOM   2665 1HG2 VAL A 173      38.932  -7.165  36.622  1.00  0.00           H  
ATOM   2666 2HG2 VAL A 173      39.545  -5.494  36.648  1.00  0.00           H  
ATOM   2667 3HG2 VAL A 173      38.677  -6.146  38.058  1.00  0.00           H  
ATOM   2668  N   ALA A 174      34.752  -4.171  36.429  1.00  0.00           N  
ATOM   2669  CA  ALA A 174      33.528  -3.707  35.785  1.00  0.00           C  
ATOM   2670  C   ALA A 174      33.272  -2.237  36.083  1.00  0.00           C  
ATOM   2671  O   ALA A 174      32.807  -1.489  35.223  1.00  0.00           O  
ATOM   2672  CB  ALA A 174      32.343  -4.551  36.233  1.00  0.00           C  
ATOM   2673  H   ALA A 174      34.698  -4.897  37.128  1.00  0.00           H  
ATOM   2674  HA  ALA A 174      33.636  -3.833  34.707  1.00  0.00           H  
ATOM   2675 1HB  ALA A 174      31.436  -4.192  35.744  1.00  0.00           H  
ATOM   2676 2HB  ALA A 174      32.516  -5.592  35.960  1.00  0.00           H  
ATOM   2677 3HB  ALA A 174      32.230  -4.473  37.314  1.00  0.00           H  
ATOM   2678  N   LEU A 175      33.580  -1.824  37.309  1.00  0.00           N  
ATOM   2679  CA  LEU A 175      33.402  -0.435  37.718  1.00  0.00           C  
ATOM   2680  C   LEU A 175      34.338   0.488  36.953  1.00  0.00           C  
ATOM   2681  O   LEU A 175      33.949   1.584  36.547  1.00  0.00           O  
ATOM   2682  CB  LEU A 175      33.650  -0.291  39.225  1.00  0.00           C  
ATOM   2683  CG  LEU A 175      33.428   1.112  39.804  1.00  0.00           C  
ATOM   2684  CD1 LEU A 175      31.976   1.524  39.597  1.00  0.00           C  
ATOM   2685  CD2 LEU A 175      33.793   1.116  41.281  1.00  0.00           C  
ATOM   2686  H   LEU A 175      33.947  -2.489  37.975  1.00  0.00           H  
ATOM   2687  HA  LEU A 175      32.372  -0.142  37.508  1.00  0.00           H  
ATOM   2688 1HB  LEU A 175      32.988  -0.976  39.754  1.00  0.00           H  
ATOM   2689 2HB  LEU A 175      34.680  -0.578  39.437  1.00  0.00           H  
ATOM   2690  HG  LEU A 175      34.056   1.828  39.273  1.00  0.00           H  
ATOM   2691 1HD1 LEU A 175      31.819   2.520  40.009  1.00  0.00           H  
ATOM   2692 2HD1 LEU A 175      31.749   1.531  38.531  1.00  0.00           H  
ATOM   2693 3HD1 LEU A 175      31.322   0.815  40.104  1.00  0.00           H  
ATOM   2694 1HD2 LEU A 175      33.636   2.113  41.693  1.00  0.00           H  
ATOM   2695 2HD2 LEU A 175      33.164   0.400  41.813  1.00  0.00           H  
ATOM   2696 3HD2 LEU A 175      34.840   0.835  41.399  1.00  0.00           H  
ATOM   2697  N   ARG A 176      35.576   0.041  36.759  1.00  0.00           N  
ATOM   2698  CA  ARG A 176      36.577   0.837  36.061  1.00  0.00           C  
ATOM   2699  C   ARG A 176      36.194   1.045  34.600  1.00  0.00           C  
ATOM   2700  O   ARG A 176      36.405   2.119  34.041  1.00  0.00           O  
ATOM   2701  CB  ARG A 176      37.940   0.164  36.136  1.00  0.00           C  
ATOM   2702  CG  ARG A 176      39.087   0.976  35.554  1.00  0.00           C  
ATOM   2703  CD  ARG A 176      39.257   2.272  36.261  1.00  0.00           C  
ATOM   2704  NE  ARG A 176      40.487   2.941  35.875  1.00  0.00           N  
ATOM   2705  CZ  ARG A 176      40.769   4.234  36.133  1.00  0.00           C  
ATOM   2706  NH1 ARG A 176      39.898   4.980  36.775  1.00  0.00           N1+
ATOM   2707  NH2 ARG A 176      41.920   4.752  35.740  1.00  0.00           N  
ATOM   2708  H   ARG A 176      35.825  -0.874  37.106  1.00  0.00           H  
ATOM   2709  HA  ARG A 176      36.646   1.810  36.548  1.00  0.00           H  
ATOM   2710 1HB  ARG A 176      38.183  -0.050  37.176  1.00  0.00           H  
ATOM   2711 2HB  ARG A 176      37.906  -0.787  35.605  1.00  0.00           H  
ATOM   2712 1HG  ARG A 176      40.014   0.412  35.645  1.00  0.00           H  
ATOM   2713 2HG  ARG A 176      38.888   1.183  34.501  1.00  0.00           H  
ATOM   2714 1HD  ARG A 176      38.421   2.929  36.020  1.00  0.00           H  
ATOM   2715 2HD  ARG A 176      39.284   2.098  37.336  1.00  0.00           H  
ATOM   2716  HE  ARG A 176      41.183   2.400  35.379  1.00  0.00           H  
ATOM   2717 1HH1 ARG A 176      39.017   4.585  37.075  1.00  0.00           H  
ATOM   2718 2HH1 ARG A 176      40.108   5.949  36.968  1.00  0.00           H  
ATOM   2719 1HH2 ARG A 176      42.590   4.178  35.246  1.00  0.00           H  
ATOM   2720 2HH2 ARG A 176      42.129   5.719  35.933  1.00  0.00           H  
ATOM   2721  N   VAL A 177      35.626   0.010  33.990  1.00  0.00           N  
ATOM   2722  CA  VAL A 177      35.153   0.100  32.613  1.00  0.00           C  
ATOM   2723  C   VAL A 177      34.048   1.139  32.477  1.00  0.00           C  
ATOM   2724  O   VAL A 177      34.022   1.908  31.517  1.00  0.00           O  
ATOM   2725  CB  VAL A 177      34.628  -1.268  32.137  1.00  0.00           C  
ATOM   2726  CG1 VAL A 177      33.952  -1.136  30.781  1.00  0.00           C  
ATOM   2727  CG2 VAL A 177      35.772  -2.268  32.075  1.00  0.00           C  
ATOM   2728  H   VAL A 177      35.522  -0.861  34.492  1.00  0.00           H  
ATOM   2729  HA  VAL A 177      35.989   0.394  31.979  1.00  0.00           H  
ATOM   2730  HB  VAL A 177      33.873  -1.621  32.840  1.00  0.00           H  
ATOM   2731 1HG1 VAL A 177      33.587  -2.112  30.460  1.00  0.00           H  
ATOM   2732 2HG1 VAL A 177      33.115  -0.443  30.857  1.00  0.00           H  
ATOM   2733 3HG1 VAL A 177      34.670  -0.761  30.051  1.00  0.00           H  
ATOM   2734 1HG2 VAL A 177      35.394  -3.233  31.739  1.00  0.00           H  
ATOM   2735 2HG2 VAL A 177      36.530  -1.912  31.377  1.00  0.00           H  
ATOM   2736 3HG2 VAL A 177      36.214  -2.377  33.066  1.00  0.00           H  
ATOM   2737  N   ALA A 178      33.136   1.153  33.443  1.00  0.00           N  
ATOM   2738  CA  ALA A 178      32.061   2.140  33.467  1.00  0.00           C  
ATOM   2739  C   ALA A 178      32.614   3.557  33.543  1.00  0.00           C  
ATOM   2740  O   ALA A 178      32.112   4.468  32.885  1.00  0.00           O  
ATOM   2741  CB  ALA A 178      31.124   1.872  34.632  1.00  0.00           C  
ATOM   2742  H   ALA A 178      33.189   0.468  34.181  1.00  0.00           H  
ATOM   2743  HA  ALA A 178      31.481   2.041  32.549  1.00  0.00           H  
ATOM   2744 1HB  ALA A 178      30.325   2.615  34.637  1.00  0.00           H  
ATOM   2745 2HB  ALA A 178      30.690   0.876  34.532  1.00  0.00           H  
ATOM   2746 3HB  ALA A 178      31.679   1.933  35.569  1.00  0.00           H  
ATOM   2747  N   GLU A 179      33.655   3.737  34.353  1.00  0.00           N  
ATOM   2748  CA  GLU A 179      34.302   5.037  34.490  1.00  0.00           C  
ATOM   2749  C   GLU A 179      34.915   5.488  33.169  1.00  0.00           C  
ATOM   2750  O   GLU A 179      34.783   6.649  32.779  1.00  0.00           O  
ATOM   2751  CB  GLU A 179      35.380   4.983  35.574  1.00  0.00           C  
ATOM   2752  CG  GLU A 179      34.842   4.914  36.995  1.00  0.00           C  
ATOM   2753  CD  GLU A 179      35.925   4.756  38.025  1.00  0.00           C  
ATOM   2754  OE1 GLU A 179      37.038   4.472  37.651  1.00  0.00           O  
ATOM   2755  OE2 GLU A 179      35.640   4.918  39.188  1.00  0.00           O1-
ATOM   2756  H   GLU A 179      34.005   2.953  34.885  1.00  0.00           H  
ATOM   2757  HA  GLU A 179      33.551   5.766  34.795  1.00  0.00           H  
ATOM   2758 1HB  GLU A 179      36.015   4.111  35.414  1.00  0.00           H  
ATOM   2759 2HB  GLU A 179      36.015   5.867  35.500  1.00  0.00           H  
ATOM   2760 1HG  GLU A 179      34.286   5.828  37.207  1.00  0.00           H  
ATOM   2761 2HG  GLU A 179      34.150   4.075  37.070  1.00  0.00           H  
ATOM   2762  N   LEU A 180      35.586   4.568  32.489  1.00  0.00           N  
ATOM   2763  CA  LEU A 180      36.195   4.861  31.197  1.00  0.00           C  
ATOM   2764  C   LEU A 180      35.138   5.199  30.152  1.00  0.00           C  
ATOM   2765  O   LEU A 180      35.313   6.112  29.350  1.00  0.00           O  
ATOM   2766  CB  LEU A 180      37.029   3.665  30.721  1.00  0.00           C  
ATOM   2767  CG  LEU A 180      38.288   3.362  31.544  1.00  0.00           C  
ATOM   2768  CD1 LEU A 180      38.839   2.000  31.146  1.00  0.00           C  
ATOM   2769  CD2 LEU A 180      39.319   4.457  31.318  1.00  0.00           C  
ATOM   2770  H   LEU A 180      35.676   3.638  32.875  1.00  0.00           H  
ATOM   2771  HA  LEU A 180      36.859   5.719  31.314  1.00  0.00           H  
ATOM   2772 1HB  LEU A 180      36.401   2.776  30.736  1.00  0.00           H  
ATOM   2773 2HB  LEU A 180      37.342   3.846  29.693  1.00  0.00           H  
ATOM   2774  HG  LEU A 180      38.029   3.320  32.603  1.00  0.00           H  
ATOM   2775 1HD1 LEU A 180      39.733   1.784  31.731  1.00  0.00           H  
ATOM   2776 2HD1 LEU A 180      38.088   1.233  31.336  1.00  0.00           H  
ATOM   2777 3HD1 LEU A 180      39.092   2.005  30.086  1.00  0.00           H  
ATOM   2778 1HD2 LEU A 180      40.213   4.242  31.904  1.00  0.00           H  
ATOM   2779 2HD2 LEU A 180      39.579   4.499  30.260  1.00  0.00           H  
ATOM   2780 3HD2 LEU A 180      38.904   5.417  31.628  1.00  0.00           H  
ATOM   2781  N   ALA A 181      34.038   4.452  30.170  1.00  0.00           N  
ATOM   2782  CA  ALA A 181      32.930   4.699  29.253  1.00  0.00           C  
ATOM   2783  C   ALA A 181      32.302   6.062  29.504  1.00  0.00           C  
ATOM   2784  O   ALA A 181      31.920   6.762  28.566  1.00  0.00           O  
ATOM   2785  CB  ALA A 181      31.882   3.604  29.382  1.00  0.00           C  
ATOM   2786  H   ALA A 181      33.969   3.695  30.834  1.00  0.00           H  
ATOM   2787  HA  ALA A 181      33.313   4.672  28.233  1.00  0.00           H  
ATOM   2788 1HB  ALA A 181      31.061   3.800  28.692  1.00  0.00           H  
ATOM   2789 2HB  ALA A 181      32.333   2.639  29.142  1.00  0.00           H  
ATOM   2790 3HB  ALA A 181      31.499   3.579  30.401  1.00  0.00           H  
ATOM   2791  N   ALA A 182      32.194   6.436  30.775  1.00  0.00           N  
ATOM   2792  CA  ALA A 182      31.624   7.725  31.152  1.00  0.00           C  
ATOM   2793  C   ALA A 182      32.449   8.874  30.590  1.00  0.00           C  
ATOM   2794  O   ALA A 182      31.900   9.872  30.120  1.00  0.00           O  
ATOM   2795  CB  ALA A 182      31.524   7.835  32.667  1.00  0.00           C  
ATOM   2796  H   ALA A 182      32.516   5.807  31.502  1.00  0.00           H  
ATOM   2797  HA  ALA A 182      30.614   7.787  30.748  1.00  0.00           H  
ATOM   2798 1HB  ALA A 182      31.096   8.804  32.932  1.00  0.00           H  
ATOM   2799 2HB  ALA A 182      30.882   7.042  33.048  1.00  0.00           H  
ATOM   2800 3HB  ALA A 182      32.515   7.745  33.104  1.00  0.00           H  
ATOM   2801  N   LYS A 183      33.769   8.729  30.640  1.00  0.00           N  
ATOM   2802  CA  LYS A 183      34.673   9.734  30.087  1.00  0.00           C  
ATOM   2803  C   LYS A 183      34.551   9.805  28.571  1.00  0.00           C  
ATOM   2804  O   LYS A 183      34.556  10.891  27.988  1.00  0.00           O  
ATOM   2805  CB  LYS A 183      36.118   9.432  30.485  1.00  0.00           C  
ATOM   2806  CG  LYS A 183      36.424   9.658  31.960  1.00  0.00           C  
ATOM   2807  CD  LYS A 183      37.900   9.438  32.258  1.00  0.00           C  
ATOM   2808  CE  LYS A 183      38.189   9.560  33.747  1.00  0.00           C  
ATOM   2809  NZ  LYS A 183      39.647   9.492  34.038  1.00  0.00           N1+
ATOM   2810  H   LYS A 183      34.159   7.906  31.075  1.00  0.00           H  
ATOM   2811  HA  LYS A 183      34.409  10.705  30.507  1.00  0.00           H  
ATOM   2812 1HB  LYS A 183      36.351   8.393  30.251  1.00  0.00           H  
ATOM   2813 2HB  LYS A 183      36.794  10.058  29.904  1.00  0.00           H  
ATOM   2814 1HG  LYS A 183      36.155  10.678  32.236  1.00  0.00           H  
ATOM   2815 2HG  LYS A 183      35.834   8.970  32.564  1.00  0.00           H  
ATOM   2816 1HD  LYS A 183      38.195   8.443  31.920  1.00  0.00           H  
ATOM   2817 2HD  LYS A 183      38.495  10.176  31.721  1.00  0.00           H  
ATOM   2818 1HE  LYS A 183      37.802  10.509  34.115  1.00  0.00           H  
ATOM   2819 2HE  LYS A 183      37.687   8.755  34.283  1.00  0.00           H  
ATOM   2820 1HZ  LYS A 183      39.797   9.576  35.033  1.00  0.00           H  
ATOM   2821 2HZ  LYS A 183      40.015   8.606  33.717  1.00  0.00           H  
ATOM   2822 3HZ  LYS A 183      40.122  10.245  33.561  1.00  0.00           H  
ATOM   2823  N   ASN A 184      34.439   8.643  27.937  1.00  0.00           N  
ATOM   2824  CA  ASN A 184      34.300   8.574  26.485  1.00  0.00           C  
ATOM   2825  C   ASN A 184      32.913   9.015  26.043  1.00  0.00           C  
ATOM   2826  O   ASN A 184      32.701   9.364  24.884  1.00  0.00           O  
ATOM   2827  CB  ASN A 184      34.598   7.173  25.985  1.00  0.00           C  
ATOM   2828  CG  ASN A 184      36.049   6.806  26.124  1.00  0.00           C  
ATOM   2829  ND2 ASN A 184      36.333   5.529  26.107  1.00  0.00           N  
ATOM   2830  OD1 ASN A 184      36.915   7.681  26.246  1.00  0.00           O  
ATOM   2831  H   ASN A 184      34.453   7.788  28.471  1.00  0.00           H  
ATOM   2832  HA  ASN A 184      35.038   9.239  26.036  1.00  0.00           H  
ATOM   2833 1HB  ASN A 184      33.998   6.452  26.542  1.00  0.00           H  
ATOM   2834 2HB  ASN A 184      34.314   7.093  24.936  1.00  0.00           H  
ATOM   2835 1HD2 ASN A 184      37.283   5.226  26.195  1.00  0.00           H  
ATOM   2836 2HD2 ASN A 184      35.601   4.856  26.006  1.00  0.00           H  
ATOM   2837  N   GLY A 185      31.963   8.873  26.893  1.00  0.00           N  
ATOM   2838  CA  GLY A 185      30.579   9.201  26.563  1.00  0.00           C  
ATOM   2839  C   GLY A 185      29.892   8.038  25.861  1.00  0.00           C  
ATOM   2840  O   GLY A 185      28.926   8.232  25.119  1.00  0.00           O  
ATOM   2841  H   GLY A 185      32.197   8.628  27.843  1.00  0.00           H  
ATOM   2842 1HA  GLY A 185      30.037   9.452  27.475  1.00  0.00           H  
ATOM   2843 2HA  GLY A 185      30.557  10.082  25.924  1.00  0.00           H  
ATOM   2844  N   ASP A 186      30.389   6.830  26.100  1.00  0.00           N  
ATOM   2845  CA  ASP A 186      29.841   5.637  25.463  1.00  0.00           C  
ATOM   2846  C   ASP A 186      28.750   5.009  26.317  1.00  0.00           C  
ATOM   2847  O   ASP A 186      29.031   4.290  27.276  1.00  0.00           O  
ATOM   2848  CB  ASP A 186      30.946   4.609  25.203  1.00  0.00           C  
ATOM   2849  CG  ASP A 186      30.454   3.394  24.429  1.00  0.00           C  
ATOM   2850  OD1 ASP A 186      29.293   3.079  24.530  1.00  0.00           O  
ATOM   2851  OD2 ASP A 186      31.246   2.793  23.742  1.00  0.00           O1-
ATOM   2852  H   ASP A 186      31.166   6.736  26.739  1.00  0.00           H  
ATOM   2853  HA  ASP A 186      29.412   5.923  24.503  1.00  0.00           H  
ATOM   2854 1HB  ASP A 186      31.754   5.079  24.641  1.00  0.00           H  
ATOM   2855 2HB  ASP A 186      31.361   4.273  26.154  1.00  0.00           H  
ATOM   2856  N   LYS A 187      27.496   5.283  25.963  1.00  0.00           N  
ATOM   2857  CA  LYS A 187      26.361   4.830  26.754  1.00  0.00           C  
ATOM   2858  C   LYS A 187      26.237   3.314  26.724  1.00  0.00           C  
ATOM   2859  O   LYS A 187      25.879   2.689  27.723  1.00  0.00           O  
ATOM   2860  CB  LYS A 187      25.068   5.473  26.251  1.00  0.00           C  
ATOM   2861  CG  LYS A 187      24.955   6.965  26.536  1.00  0.00           C  
ATOM   2862  CD  LYS A 187      23.652   7.534  25.994  1.00  0.00           C  
ATOM   2863  CE  LYS A 187      23.541   9.026  26.272  1.00  0.00           C  
ATOM   2864  NZ  LYS A 187      22.289   9.604  25.713  1.00  0.00           N1+
ATOM   2865  H   LYS A 187      27.331   5.817  25.122  1.00  0.00           H  
ATOM   2866  HA  LYS A 187      26.509   5.147  27.787  1.00  0.00           H  
ATOM   2867 1HB  LYS A 187      24.986   5.332  25.173  1.00  0.00           H  
ATOM   2868 2HB  LYS A 187      24.212   4.979  26.712  1.00  0.00           H  
ATOM   2869 1HG  LYS A 187      24.994   7.133  27.613  1.00  0.00           H  
ATOM   2870 2HG  LYS A 187      25.791   7.488  26.074  1.00  0.00           H  
ATOM   2871 1HD  LYS A 187      23.604   7.369  24.916  1.00  0.00           H  
ATOM   2872 2HD  LYS A 187      22.810   7.024  26.460  1.00  0.00           H  
ATOM   2873 1HE  LYS A 187      23.557   9.197  27.347  1.00  0.00           H  
ATOM   2874 2HE  LYS A 187      24.393   9.543  25.831  1.00  0.00           H  
ATOM   2875 1HZ  LYS A 187      22.253  10.593  25.918  1.00  0.00           H  
ATOM   2876 2HZ  LYS A 187      22.272   9.468  24.712  1.00  0.00           H  
ATOM   2877 3HZ  LYS A 187      21.491   9.146  26.128  1.00  0.00           H  
ATOM   2878  N   GLU A 188      26.535   2.724  25.570  1.00  0.00           N  
ATOM   2879  CA  GLU A 188      26.401   1.281  25.390  1.00  0.00           C  
ATOM   2880  C   GLU A 188      27.294   0.519  26.361  1.00  0.00           C  
ATOM   2881  O   GLU A 188      26.844  -0.404  27.040  1.00  0.00           O  
ATOM   2882  CB  GLU A 188      26.744   0.889  23.951  1.00  0.00           C  
ATOM   2883  CG  GLU A 188      26.581  -0.593  23.648  1.00  0.00           C  
ATOM   2884  CD  GLU A 188      26.878  -0.933  22.214  1.00  0.00           C  
ATOM   2885  OE1 GLU A 188      27.625  -0.214  21.595  1.00  0.00           O  
ATOM   2886  OE2 GLU A 188      26.357  -1.914  21.737  1.00  0.00           O1-
ATOM   2887  H   GLU A 188      26.863   3.287  24.801  1.00  0.00           H  
ATOM   2888  HA  GLU A 188      25.363   1.004  25.579  1.00  0.00           H  
ATOM   2889 1HB  GLU A 188      26.108   1.444  23.261  1.00  0.00           H  
ATOM   2890 2HB  GLU A 188      27.778   1.163  23.736  1.00  0.00           H  
ATOM   2891 1HG  GLU A 188      27.254  -1.162  24.290  1.00  0.00           H  
ATOM   2892 2HG  GLU A 188      25.560  -0.892  23.884  1.00  0.00           H  
ATOM   2893  N   VAL A 189      28.562   0.912  26.420  1.00  0.00           N  
ATOM   2894  CA  VAL A 189      29.526   0.257  27.296  1.00  0.00           C  
ATOM   2895  C   VAL A 189      29.257   0.596  28.760  1.00  0.00           C  
ATOM   2896  O   VAL A 189      29.371  -0.262  29.636  1.00  0.00           O  
ATOM   2897  CB  VAL A 189      30.959   0.682  26.927  1.00  0.00           C  
ATOM   2898  CG1 VAL A 189      31.954   0.140  27.943  1.00  0.00           C  
ATOM   2899  CG2 VAL A 189      31.299   0.196  25.527  1.00  0.00           C  
ATOM   2900  H   VAL A 189      28.868   1.682  25.842  1.00  0.00           H  
ATOM   2901  HA  VAL A 189      29.436  -0.823  27.165  1.00  0.00           H  
ATOM   2902  HB  VAL A 189      31.026   1.770  26.961  1.00  0.00           H  
ATOM   2903 1HG1 VAL A 189      32.962   0.451  27.667  1.00  0.00           H  
ATOM   2904 2HG1 VAL A 189      31.713   0.530  28.932  1.00  0.00           H  
ATOM   2905 3HG1 VAL A 189      31.902  -0.948  27.958  1.00  0.00           H  
ATOM   2906 1HG2 VAL A 189      32.314   0.501  25.272  1.00  0.00           H  
ATOM   2907 2HG2 VAL A 189      31.227  -0.891  25.491  1.00  0.00           H  
ATOM   2908 3HG2 VAL A 189      30.600   0.629  24.811  1.00  0.00           H  
ATOM   2909  N   PHE A 190      28.901   1.848  29.016  1.00  0.00           N  
ATOM   2910  CA  PHE A 190      28.615   2.302  30.370  1.00  0.00           C  
ATOM   2911  C   PHE A 190      27.504   1.474  31.005  1.00  0.00           C  
ATOM   2912  O   PHE A 190      27.627   1.022  32.145  1.00  0.00           O  
ATOM   2913  CB  PHE A 190      28.219   3.780  30.364  1.00  0.00           C  
ATOM   2914  CG  PHE A 190      27.828   4.307  31.715  1.00  0.00           C  
ATOM   2915  CD1 PHE A 190      28.787   4.543  32.688  1.00  0.00           C  
ATOM   2916  CD2 PHE A 190      26.499   4.567  32.016  1.00  0.00           C  
ATOM   2917  CE1 PHE A 190      28.428   5.029  33.931  1.00  0.00           C  
ATOM   2918  CE2 PHE A 190      26.137   5.053  33.257  1.00  0.00           C  
ATOM   2919  CZ  PHE A 190      27.103   5.284  34.216  1.00  0.00           C  
ATOM   2920  H   PHE A 190      28.824   2.504  28.252  1.00  0.00           H  
ATOM   2921  HA  PHE A 190      29.519   2.193  30.970  1.00  0.00           H  
ATOM   2922 1HB  PHE A 190      29.051   4.378  29.994  1.00  0.00           H  
ATOM   2923 2HB  PHE A 190      27.381   3.929  29.685  1.00  0.00           H  
ATOM   2924  HD1 PHE A 190      29.835   4.343  32.463  1.00  0.00           H  
ATOM   2925  HD2 PHE A 190      25.736   4.385  31.258  1.00  0.00           H  
ATOM   2926  HE1 PHE A 190      29.192   5.209  34.687  1.00  0.00           H  
ATOM   2927  HE2 PHE A 190      25.090   5.254  33.481  1.00  0.00           H  
ATOM   2928  HZ  PHE A 190      26.819   5.665  35.196  1.00  0.00           H  
ATOM   2929  N   LYS A 191      26.420   1.279  30.262  1.00  0.00           N  
ATOM   2930  CA  LYS A 191      25.281   0.514  30.758  1.00  0.00           C  
ATOM   2931  C   LYS A 191      25.677  -0.923  31.072  1.00  0.00           C  
ATOM   2932  O   LYS A 191      25.325  -1.457  32.123  1.00  0.00           O  
ATOM   2933  CB  LYS A 191      24.139   0.533  29.740  1.00  0.00           C  
ATOM   2934  CG  LYS A 191      23.419   1.871  29.627  1.00  0.00           C  
ATOM   2935  CD  LYS A 191      22.318   1.819  28.579  1.00  0.00           C  
ATOM   2936  CE  LYS A 191      21.689   3.188  28.368  1.00  0.00           C  
ATOM   2937  NZ  LYS A 191      21.004   3.681  29.594  1.00  0.00           N1+
ATOM   2938  H   LYS A 191      26.382   1.670  29.332  1.00  0.00           H  
ATOM   2939  HA  LYS A 191      24.919   0.986  31.672  1.00  0.00           H  
ATOM   2940 1HB  LYS A 191      24.526   0.277  28.753  1.00  0.00           H  
ATOM   2941 2HB  LYS A 191      23.400  -0.222  30.009  1.00  0.00           H  
ATOM   2942 1HG  LYS A 191      22.979   2.130  30.591  1.00  0.00           H  
ATOM   2943 2HG  LYS A 191      24.134   2.647  29.354  1.00  0.00           H  
ATOM   2944 1HD  LYS A 191      22.733   1.470  27.632  1.00  0.00           H  
ATOM   2945 2HD  LYS A 191      21.545   1.120  28.896  1.00  0.00           H  
ATOM   2946 1HE  LYS A 191      22.460   3.903  28.084  1.00  0.00           H  
ATOM   2947 2HE  LYS A 191      20.961   3.133  27.559  1.00  0.00           H  
ATOM   2948 1HZ  LYS A 191      20.601   4.589  29.414  1.00  0.00           H  
ATOM   2949 2HZ  LYS A 191      20.273   3.034  29.855  1.00  0.00           H  
ATOM   2950 3HZ  LYS A 191      21.674   3.755  30.347  1.00  0.00           H  
ATOM   2951  N   LYS A 192      26.413  -1.544  30.152  1.00  0.00           N  
ATOM   2952  CA  LYS A 192      26.849  -2.922  30.330  1.00  0.00           C  
ATOM   2953  C   LYS A 192      27.776  -3.058  31.532  1.00  0.00           C  
ATOM   2954  O   LYS A 192      27.622  -3.969  32.346  1.00  0.00           O  
ATOM   2955  CB  LYS A 192      27.548  -3.429  29.068  1.00  0.00           C  
ATOM   2956  CG  LYS A 192      26.620  -3.648  27.880  1.00  0.00           C  
ATOM   2957  CD  LYS A 192      27.391  -4.111  26.653  1.00  0.00           C  
ATOM   2958  CE  LYS A 192      26.482  -4.227  25.439  1.00  0.00           C  
ATOM   2959  NZ  LYS A 192      27.228  -4.653  24.224  1.00  0.00           N1+
ATOM   2960  H   LYS A 192      26.673  -1.046  29.315  1.00  0.00           H  
ATOM   2961  HA  LYS A 192      25.970  -3.545  30.497  1.00  0.00           H  
ATOM   2962 1HB  LYS A 192      28.314  -2.715  28.765  1.00  0.00           H  
ATOM   2963 2HB  LYS A 192      28.047  -4.374  29.281  1.00  0.00           H  
ATOM   2964 1HG  LYS A 192      25.874  -4.403  28.136  1.00  0.00           H  
ATOM   2965 2HG  LYS A 192      26.103  -2.718  27.645  1.00  0.00           H  
ATOM   2966 1HD  LYS A 192      28.187  -3.398  26.435  1.00  0.00           H  
ATOM   2967 2HD  LYS A 192      27.842  -5.083  26.852  1.00  0.00           H  
ATOM   2968 1HE  LYS A 192      25.696  -4.953  25.641  1.00  0.00           H  
ATOM   2969 2HE  LYS A 192      26.013  -3.262  25.241  1.00  0.00           H  
ATOM   2970 1HZ  LYS A 192      26.592  -4.718  23.442  1.00  0.00           H  
ATOM   2971 2HZ  LYS A 192      27.949  -3.976  24.016  1.00  0.00           H  
ATOM   2972 3HZ  LYS A 192      27.652  -5.555  24.388  1.00  0.00           H  
ATOM   2973  N   ALA A 193      28.738  -2.148  31.639  1.00  0.00           N  
ATOM   2974  CA  ALA A 193      29.719  -2.189  32.720  1.00  0.00           C  
ATOM   2975  C   ALA A 193      29.071  -1.858  34.059  1.00  0.00           C  
ATOM   2976  O   ALA A 193      29.385  -2.475  35.077  1.00  0.00           O  
ATOM   2977  CB  ALA A 193      30.863  -1.228  32.432  1.00  0.00           C  
ATOM   2978  H   ALA A 193      28.792  -1.407  30.952  1.00  0.00           H  
ATOM   2979  HA  ALA A 193      30.137  -3.195  32.771  1.00  0.00           H  
ATOM   2980 1HB  ALA A 193      31.586  -1.269  33.249  1.00  0.00           H  
ATOM   2981 2HB  ALA A 193      31.352  -1.512  31.501  1.00  0.00           H  
ATOM   2982 3HB  ALA A 193      30.473  -0.214  32.347  1.00  0.00           H  
ATOM   2983  N   ALA A 194      28.169  -0.884  34.053  1.00  0.00           N  
ATOM   2984  CA  ALA A 194      27.495  -0.453  35.270  1.00  0.00           C  
ATOM   2985  C   ALA A 194      26.660  -1.583  35.866  1.00  0.00           C  
ATOM   2986  O   ALA A 194      26.703  -1.831  37.069  1.00  0.00           O  
ATOM   2987  CB  ALA A 194      26.621   0.761  34.992  1.00  0.00           C  
ATOM   2988  H   ALA A 194      27.943  -0.427  33.179  1.00  0.00           H  
ATOM   2989  HA  ALA A 194      28.250  -0.156  35.998  1.00  0.00           H  
ATOM   2990 1HB  ALA A 194      26.123   1.069  35.913  1.00  0.00           H  
ATOM   2991 2HB  ALA A 194      27.240   1.577  34.624  1.00  0.00           H  
ATOM   2992 3HB  ALA A 194      25.872   0.507  34.245  1.00  0.00           H  
ATOM   2993  N   GLU A 195      25.896  -2.258  35.013  1.00  0.00           N  
ATOM   2994  CA  GLU A 195      25.049  -3.361  35.452  1.00  0.00           C  
ATOM   2995  C   GLU A 195      25.884  -4.532  35.957  1.00  0.00           C  
ATOM   2996  O   GLU A 195      25.542  -5.169  36.951  1.00  0.00           O  
ATOM   2997  CB  GLU A 195      24.142  -3.823  34.310  1.00  0.00           C  
ATOM   2998  CG  GLU A 195      23.021  -2.853  33.966  1.00  0.00           C  
ATOM   2999  CD  GLU A 195      22.170  -3.325  32.819  1.00  0.00           C  
ATOM   3000  OE1 GLU A 195      22.529  -4.297  32.200  1.00  0.00           O  
ATOM   3001  OE2 GLU A 195      21.161  -2.712  32.563  1.00  0.00           O1-
ATOM   3002  H   GLU A 195      25.907  -2.006  34.034  1.00  0.00           H  
ATOM   3003  HA  GLU A 195      24.416  -3.007  36.266  1.00  0.00           H  
ATOM   3004 1HB  GLU A 195      24.739  -3.977  33.411  1.00  0.00           H  
ATOM   3005 2HB  GLU A 195      23.689  -4.780  34.570  1.00  0.00           H  
ATOM   3006 1HG  GLU A 195      22.388  -2.720  34.842  1.00  0.00           H  
ATOM   3007 2HG  GLU A 195      23.456  -1.886  33.715  1.00  0.00           H  
ATOM   3008  N   SER A 196      26.983  -4.810  35.263  1.00  0.00           N  
ATOM   3009  CA  SER A 196      27.876  -5.898  35.645  1.00  0.00           C  
ATOM   3010  C   SER A 196      28.501  -5.641  37.008  1.00  0.00           C  
ATOM   3011  O   SER A 196      28.593  -6.544  37.843  1.00  0.00           O  
ATOM   3012  CB  SER A 196      28.965  -6.071  34.604  1.00  0.00           C  
ATOM   3013  OG  SER A 196      29.834  -7.113  34.955  1.00  0.00           O  
ATOM   3014  H   SER A 196      27.206  -4.255  34.449  1.00  0.00           H  
ATOM   3015  HA  SER A 196      27.295  -6.820  35.694  1.00  0.00           H  
ATOM   3016 1HB  SER A 196      28.512  -6.282  33.636  1.00  0.00           H  
ATOM   3017 2HB  SER A 196      29.527  -5.143  34.508  1.00  0.00           H  
ATOM   3018  HG  SER A 196      30.488  -7.159  34.254  1.00  0.00           H  
ATOM   3019  N   ALA A 197      28.933  -4.407  37.235  1.00  0.00           N  
ATOM   3020  CA  ALA A 197      29.533  -4.022  38.507  1.00  0.00           C  
ATOM   3021  C   ALA A 197      28.543  -4.199  39.656  1.00  0.00           C  
ATOM   3022  O   ALA A 197      28.922  -4.616  40.750  1.00  0.00           O  
ATOM   3023  CB  ALA A 197      30.022  -2.584  38.450  1.00  0.00           C  
ATOM   3024  H   ALA A 197      28.845  -3.713  36.505  1.00  0.00           H  
ATOM   3025  HA  ALA A 197      30.398  -4.661  38.689  1.00  0.00           H  
ATOM   3026 1HB  ALA A 197      30.469  -2.312  39.408  1.00  0.00           H  
ATOM   3027 2HB  ALA A 197      30.773  -2.485  37.665  1.00  0.00           H  
ATOM   3028 3HB  ALA A 197      29.186  -1.922  38.237  1.00  0.00           H  
ATOM   3029  N   LEU A 198      27.283  -3.883  39.395  1.00  0.00           N  
ATOM   3030  CA  LEU A 198      26.242  -3.988  40.414  1.00  0.00           C  
ATOM   3031  C   LEU A 198      25.936  -5.444  40.740  1.00  0.00           C  
ATOM   3032  O   LEU A 198      25.777  -5.807  41.904  1.00  0.00           O  
ATOM   3033  CB  LEU A 198      24.964  -3.284  39.940  1.00  0.00           C  
ATOM   3034  CG  LEU A 198      25.061  -1.761  39.786  1.00  0.00           C  
ATOM   3035  CD1 LEU A 198      23.808  -1.239  39.097  1.00  0.00           C  
ATOM   3036  CD2 LEU A 198      25.240  -1.122  41.155  1.00  0.00           C  
ATOM   3037  H   LEU A 198      27.036  -3.563  38.470  1.00  0.00           H  
ATOM   3038  HA  LEU A 198      26.593  -3.492  41.319  1.00  0.00           H  
ATOM   3039 1HB  LEU A 198      24.677  -3.697  38.974  1.00  0.00           H  
ATOM   3040 2HB  LEU A 198      24.167  -3.495  40.653  1.00  0.00           H  
ATOM   3041  HG  LEU A 198      25.915  -1.513  39.155  1.00  0.00           H  
ATOM   3042 1HD1 LEU A 198      23.876  -0.157  38.987  1.00  0.00           H  
ATOM   3043 2HD1 LEU A 198      23.715  -1.698  38.113  1.00  0.00           H  
ATOM   3044 3HD1 LEU A 198      22.932  -1.487  39.698  1.00  0.00           H  
ATOM   3045 1HD2 LEU A 198      25.310  -0.039  41.045  1.00  0.00           H  
ATOM   3046 2HD2 LEU A 198      24.385  -1.368  41.786  1.00  0.00           H  
ATOM   3047 3HD2 LEU A 198      26.153  -1.499  41.616  1.00  0.00           H  
ATOM   3048  N   GLU A 199      25.855  -6.273  39.705  1.00  0.00           N  
ATOM   3049  CA  GLU A 199      25.553  -7.690  39.882  1.00  0.00           C  
ATOM   3050  C   GLU A 199      26.616  -8.379  40.725  1.00  0.00           C  
ATOM   3051  O   GLU A 199      26.301  -9.210  41.580  1.00  0.00           O  
ATOM   3052  CB  GLU A 199      25.440  -8.386  38.523  1.00  0.00           C  
ATOM   3053  CG  GLU A 199      24.173  -8.051  37.749  1.00  0.00           C  
ATOM   3054  CD  GLU A 199      24.137  -8.680  36.384  1.00  0.00           C  
ATOM   3055  OE1 GLU A 199      25.116  -9.273  35.998  1.00  0.00           O  
ATOM   3056  OE2 GLU A 199      23.129  -8.568  35.727  1.00  0.00           O1-
ATOM   3057  H   GLU A 199      26.005  -5.913  38.774  1.00  0.00           H  
ATOM   3058  HA  GLU A 199      24.592  -7.779  40.388  1.00  0.00           H  
ATOM   3059 1HB  GLU A 199      26.293  -8.112  37.902  1.00  0.00           H  
ATOM   3060 2HB  GLU A 199      25.470  -9.466  38.664  1.00  0.00           H  
ATOM   3061 1HG  GLU A 199      23.310  -8.396  38.318  1.00  0.00           H  
ATOM   3062 2HG  GLU A 199      24.097  -6.969  37.647  1.00  0.00           H  
ATOM   3063  N   VAL A 200      27.876  -8.028  40.486  1.00  0.00           N  
ATOM   3064  CA  VAL A 200      28.988  -8.603  41.232  1.00  0.00           C  
ATOM   3065  C   VAL A 200      29.004  -8.098  42.669  1.00  0.00           C  
ATOM   3066  O   VAL A 200      29.220  -8.866  43.607  1.00  0.00           O  
ATOM   3067  CB  VAL A 200      30.325  -8.254  40.553  1.00  0.00           C  
ATOM   3068  CG1 VAL A 200      31.494  -8.755  41.389  1.00  0.00           C  
ATOM   3069  CG2 VAL A 200      30.367  -8.851  39.155  1.00  0.00           C  
ATOM   3070  H   VAL A 200      28.067  -7.347  39.766  1.00  0.00           H  
ATOM   3071  HA  VAL A 200      28.875  -9.687  41.243  1.00  0.00           H  
ATOM   3072  HB  VAL A 200      30.417  -7.169  40.489  1.00  0.00           H  
ATOM   3073 1HG1 VAL A 200      32.431  -8.499  40.894  1.00  0.00           H  
ATOM   3074 2HG1 VAL A 200      31.464  -8.287  42.372  1.00  0.00           H  
ATOM   3075 3HG1 VAL A 200      31.425  -9.837  41.498  1.00  0.00           H  
ATOM   3076 1HG2 VAL A 200      31.315  -8.599  38.680  1.00  0.00           H  
ATOM   3077 2HG2 VAL A 200      30.269  -9.935  39.218  1.00  0.00           H  
ATOM   3078 3HG2 VAL A 200      29.546  -8.447  38.562  1.00  0.00           H  
ATOM   3079  N   ALA A 201      28.780  -6.799  42.836  1.00  0.00           N  
ATOM   3080  CA  ALA A 201      28.761  -6.188  44.159  1.00  0.00           C  
ATOM   3081  C   ALA A 201      27.692  -6.813  45.043  1.00  0.00           C  
ATOM   3082  O   ALA A 201      27.918  -7.071  46.223  1.00  0.00           O  
ATOM   3083  CB  ALA A 201      28.544  -4.685  44.047  1.00  0.00           C  
ATOM   3084  H   ALA A 201      28.611  -6.219  42.025  1.00  0.00           H  
ATOM   3085  HA  ALA A 201      29.734  -6.344  44.627  1.00  0.00           H  
ATOM   3086 1HB  ALA A 201      28.534  -4.244  45.044  1.00  0.00           H  
ATOM   3087 2HB  ALA A 201      29.351  -4.242  43.463  1.00  0.00           H  
ATOM   3088 3HB  ALA A 201      27.593  -4.491  43.556  1.00  0.00           H  
ATOM   3089  N   LYS A 202      26.519  -7.055  44.461  1.00  0.00           N  
ATOM   3090  CA  LYS A 202      25.417  -7.671  45.188  1.00  0.00           C  
ATOM   3091  C   LYS A 202      25.759  -9.093  45.611  1.00  0.00           C  
ATOM   3092  O   LYS A 202      25.414  -9.524  46.711  1.00  0.00           O  
ATOM   3093  CB  LYS A 202      24.146  -7.667  44.336  1.00  0.00           C  
ATOM   3094  CG  LYS A 202      23.530  -6.290  44.133  1.00  0.00           C  
ATOM   3095  CD  LYS A 202      22.284  -6.366  43.263  1.00  0.00           C  
ATOM   3096  CE  LYS A 202      21.672  -4.989  43.050  1.00  0.00           C  
ATOM   3097  NZ  LYS A 202      20.473  -5.043  42.169  1.00  0.00           N1+
ATOM   3098  H   LYS A 202      26.391  -6.807  43.489  1.00  0.00           H  
ATOM   3099  HA  LYS A 202      25.220  -7.080  46.082  1.00  0.00           H  
ATOM   3100 1HB  LYS A 202      24.366  -8.084  43.353  1.00  0.00           H  
ATOM   3101 2HB  LYS A 202      23.395  -8.305  44.802  1.00  0.00           H  
ATOM   3102 1HG  LYS A 202      23.261  -5.865  45.100  1.00  0.00           H  
ATOM   3103 2HG  LYS A 202      24.256  -5.633  43.656  1.00  0.00           H  
ATOM   3104 1HD  LYS A 202      22.543  -6.793  42.293  1.00  0.00           H  
ATOM   3105 2HD  LYS A 202      21.546  -7.011  43.739  1.00  0.00           H  
ATOM   3106 1HE  LYS A 202      21.382  -4.568  44.012  1.00  0.00           H  
ATOM   3107 2HE  LYS A 202      22.410  -4.328  42.597  1.00  0.00           H  
ATOM   3108 1HZ  LYS A 202      20.098  -4.112  42.053  1.00  0.00           H  
ATOM   3109 2HZ  LYS A 202      20.735  -5.415  41.267  1.00  0.00           H  
ATOM   3110 3HZ  LYS A 202      19.773  -5.638  42.588  1.00  0.00           H  
ATOM   3111  N   ARG A 203      26.444  -9.815  44.733  1.00  0.00           N  
ATOM   3112  CA  ARG A 203      26.884 -11.175  45.033  1.00  0.00           C  
ATOM   3113  C   ARG A 203      27.934 -11.181  46.136  1.00  0.00           C  
ATOM   3114  O   ARG A 203      27.959 -12.077  46.980  1.00  0.00           O  
ATOM   3115  CB  ARG A 203      27.456 -11.841  43.790  1.00  0.00           C  
ATOM   3116  CG  ARG A 203      27.985 -13.250  44.005  1.00  0.00           C  
ATOM   3117  CD  ARG A 203      26.931 -14.158  44.527  1.00  0.00           C  
ATOM   3118  NE  ARG A 203      27.423 -15.515  44.702  1.00  0.00           N  
ATOM   3119  CZ  ARG A 203      26.784 -16.476  45.398  1.00  0.00           C  
ATOM   3120  NH1 ARG A 203      25.633 -16.215  45.976  1.00  0.00           N1+
ATOM   3121  NH2 ARG A 203      27.315 -17.682  45.498  1.00  0.00           N  
ATOM   3122  H   ARG A 203      26.668  -9.416  43.832  1.00  0.00           H  
ATOM   3123  HA  ARG A 203      26.022 -11.752  45.367  1.00  0.00           H  
ATOM   3124 1HB  ARG A 203      26.689 -11.891  43.019  1.00  0.00           H  
ATOM   3125 2HB  ARG A 203      28.275 -11.238  43.398  1.00  0.00           H  
ATOM   3126 1HG  ARG A 203      28.346 -13.652  43.058  1.00  0.00           H  
ATOM   3127 2HG  ARG A 203      28.804 -13.226  44.725  1.00  0.00           H  
ATOM   3128 1HD  ARG A 203      26.583 -13.794  45.494  1.00  0.00           H  
ATOM   3129 2HD  ARG A 203      26.096 -14.185  43.828  1.00  0.00           H  
ATOM   3130  HE  ARG A 203      28.306 -15.754  44.271  1.00  0.00           H  
ATOM   3131 1HH1 ARG A 203      25.227 -15.293  45.899  1.00  0.00           H  
ATOM   3132 2HH1 ARG A 203      25.155 -16.935  46.498  1.00  0.00           H  
ATOM   3133 1HH2 ARG A 203      28.201 -17.884  45.053  1.00  0.00           H  
ATOM   3134 2HH2 ARG A 203      26.837 -18.402  46.019  1.00  0.00           H  
ATOM   3135  N   LEU A 204      28.804 -10.177  46.123  1.00  0.00           N  
ATOM   3136  CA  LEU A 204      29.828 -10.037  47.151  1.00  0.00           C  
ATOM   3137  C   LEU A 204      29.204  -9.939  48.539  1.00  0.00           C  
ATOM   3138  O   LEU A 204      29.737 -10.478  49.510  1.00  0.00           O  
ATOM   3139  CB  LEU A 204      30.686  -8.796  46.880  1.00  0.00           C  
ATOM   3140  CG  LEU A 204      31.826  -8.543  47.875  1.00  0.00           C  
ATOM   3141  CD1 LEU A 204      32.819  -9.696  47.813  1.00  0.00           C  
ATOM   3142  CD2 LEU A 204      32.503  -7.220  47.548  1.00  0.00           C  
ATOM   3143  H   LEU A 204      28.757  -9.495  45.381  1.00  0.00           H  
ATOM   3144  HA  LEU A 204      30.474 -10.916  47.120  1.00  0.00           H  
ATOM   3145 1HB  LEU A 204      31.126  -8.888  45.888  1.00  0.00           H  
ATOM   3146 2HB  LEU A 204      30.039  -7.917  46.888  1.00  0.00           H  
ATOM   3147  HG  LEU A 204      31.423  -8.505  48.888  1.00  0.00           H  
ATOM   3148 1HD1 LEU A 204      33.629  -9.517  48.520  1.00  0.00           H  
ATOM   3149 2HD1 LEU A 204      32.313 -10.627  48.070  1.00  0.00           H  
ATOM   3150 3HD1 LEU A 204      33.227  -9.770  46.805  1.00  0.00           H  
ATOM   3151 1HD2 LEU A 204      33.313  -7.041  48.256  1.00  0.00           H  
ATOM   3152 2HD2 LEU A 204      32.906  -7.258  46.536  1.00  0.00           H  
ATOM   3153 3HD2 LEU A 204      31.774  -6.412  47.618  1.00  0.00           H  
ATOM   3154  N   VAL A 205      28.074  -9.247  48.626  1.00  0.00           N  
ATOM   3155  CA  VAL A 205      27.360  -9.103  49.889  1.00  0.00           C  
ATOM   3156  C   VAL A 205      26.793 -10.434  50.358  1.00  0.00           C  
ATOM   3157  O   VAL A 205      26.883 -10.779  51.536  1.00  0.00           O  
ATOM   3158  CB  VAL A 205      26.214  -8.085  49.743  1.00  0.00           C  
ATOM   3159  CG1 VAL A 205      25.375  -8.041  51.012  1.00  0.00           C  
ATOM   3160  CG2 VAL A 205      26.781  -6.709  49.424  1.00  0.00           C  
ATOM   3161  H   VAL A 205      27.697  -8.812  47.796  1.00  0.00           H  
ATOM   3162  HA  VAL A 205      28.060  -8.737  50.642  1.00  0.00           H  
ATOM   3163  HB  VAL A 205      25.558  -8.404  48.934  1.00  0.00           H  
ATOM   3164 1HG1 VAL A 205      24.570  -7.317  50.891  1.00  0.00           H  
ATOM   3165 2HG1 VAL A 205      24.950  -9.027  51.200  1.00  0.00           H  
ATOM   3166 3HG1 VAL A 205      26.003  -7.748  51.853  1.00  0.00           H  
ATOM   3167 1HG2 VAL A 205      25.965  -5.995  49.322  1.00  0.00           H  
ATOM   3168 2HG2 VAL A 205      27.442  -6.393  50.231  1.00  0.00           H  
ATOM   3169 3HG2 VAL A 205      27.343  -6.755  48.491  1.00  0.00           H  
ATOM   3170  N   GLU A 206      26.207 -11.182  49.429  1.00  0.00           N  
ATOM   3171  CA  GLU A 206      25.629 -12.483  49.744  1.00  0.00           C  
ATOM   3172  C   GLU A 206      26.694 -13.452  50.250  1.00  0.00           C  
ATOM   3173  O   GLU A 206      26.464 -14.203  51.195  1.00  0.00           O  
ATOM   3174  CB  GLU A 206      24.934 -13.069  48.513  1.00  0.00           C  
ATOM   3175  CG  GLU A 206      23.666 -12.337  48.099  1.00  0.00           C  
ATOM   3176  CD  GLU A 206      22.488 -12.666  48.974  1.00  0.00           C  
ATOM   3177  OE1 GLU A 206      22.599 -13.564  49.773  1.00  0.00           O  
ATOM   3178  OE2 GLU A 206      21.477 -12.017  48.843  1.00  0.00           O1-
ATOM   3179  H   GLU A 206      26.162 -10.842  48.480  1.00  0.00           H  
ATOM   3180  HA  GLU A 206      24.879 -12.350  50.524  1.00  0.00           H  
ATOM   3181 1HB  GLU A 206      25.621 -13.054  47.666  1.00  0.00           H  
ATOM   3182 2HB  GLU A 206      24.673 -14.110  48.704  1.00  0.00           H  
ATOM   3183 1HG  GLU A 206      23.848 -11.263  48.142  1.00  0.00           H  
ATOM   3184 2HG  GLU A 206      23.430 -12.596  47.067  1.00  0.00           H  
ATOM   3185  N   VAL A 207      27.857 -13.428  49.611  1.00  0.00           N  
ATOM   3186  CA  VAL A 207      28.970 -14.279  50.014  1.00  0.00           C  
ATOM   3187  C   VAL A 207      29.598 -13.786  51.315  1.00  0.00           C  
ATOM   3188  O   VAL A 207      29.853 -14.572  52.227  1.00  0.00           O  
ATOM   3189  CB  VAL A 207      30.043 -14.313  48.910  1.00  0.00           C  
ATOM   3190  CG1 VAL A 207      31.282 -15.052  49.393  1.00  0.00           C  
ATOM   3191  CG2 VAL A 207      29.478 -14.968  47.659  1.00  0.00           C  
ATOM   3192  H   VAL A 207      27.977 -12.805  48.826  1.00  0.00           H  
ATOM   3193  HA  VAL A 207      28.595 -15.290  50.169  1.00  0.00           H  
ATOM   3194  HB  VAL A 207      30.347 -13.292  48.680  1.00  0.00           H  
ATOM   3195 1HG1 VAL A 207      32.030 -15.066  48.600  1.00  0.00           H  
ATOM   3196 2HG1 VAL A 207      31.690 -14.544  50.267  1.00  0.00           H  
ATOM   3197 3HG1 VAL A 207      31.016 -16.075  49.658  1.00  0.00           H  
ATOM   3198 1HG2 VAL A 207      30.242 -14.988  46.882  1.00  0.00           H  
ATOM   3199 2HG2 VAL A 207      29.169 -15.988  47.890  1.00  0.00           H  
ATOM   3200 3HG2 VAL A 207      28.618 -14.399  47.307  1.00  0.00           H  
ATOM   3201  N   ALA A 208      29.843 -12.483  51.391  1.00  0.00           N  
ATOM   3202  CA  ALA A 208      30.452 -11.886  52.571  1.00  0.00           C  
ATOM   3203  C   ALA A 208      29.577 -12.086  53.802  1.00  0.00           C  
ATOM   3204  O   ALA A 208      30.079 -12.256  54.912  1.00  0.00           O  
ATOM   3205  CB  ALA A 208      30.714 -10.406  52.342  1.00  0.00           C  
ATOM   3206  H   ALA A 208      29.600 -11.891  50.608  1.00  0.00           H  
ATOM   3207  HA  ALA A 208      31.414 -12.366  52.746  1.00  0.00           H  
ATOM   3208 1HB  ALA A 208      31.167  -9.974  53.236  1.00  0.00           H  
ATOM   3209 2HB  ALA A 208      31.387 -10.281  51.496  1.00  0.00           H  
ATOM   3210 3HB  ALA A 208      29.772  -9.897  52.134  1.00  0.00           H  
ATOM   3211  N   SER A 209      28.263 -12.063  53.600  1.00  0.00           N  
ATOM   3212  CA  SER A 209      27.314 -12.232  54.692  1.00  0.00           C  
ATOM   3213  C   SER A 209      27.466 -13.600  55.349  1.00  0.00           C  
ATOM   3214  O   SER A 209      27.593 -13.703  56.568  1.00  0.00           O  
ATOM   3215  CB  SER A 209      25.897 -12.060  54.181  1.00  0.00           C  
ATOM   3216  OG  SER A 209      24.966 -12.233  55.214  1.00  0.00           O  
ATOM   3217  H   SER A 209      27.913 -11.927  52.661  1.00  0.00           H  
ATOM   3218  HA  SER A 209      27.506 -11.461  55.440  1.00  0.00           H  
ATOM   3219 1HB  SER A 209      25.784 -11.066  53.750  1.00  0.00           H  
ATOM   3220 2HB  SER A 209      25.705 -12.783  53.390  1.00  0.00           H  
ATOM   3221  HG  SER A 209      24.102 -12.110  54.815  1.00  0.00           H  
ATOM   3222  N   LYS A 210      27.451 -14.646  54.532  1.00  0.00           N  
ATOM   3223  CA  LYS A 210      27.549 -16.011  55.031  1.00  0.00           C  
ATOM   3224  C   LYS A 210      28.961 -16.321  55.512  1.00  0.00           C  
ATOM   3225  O   LYS A 210      29.155 -17.109  56.436  1.00  0.00           O  
ATOM   3226  CB  LYS A 210      27.129 -17.008  53.951  1.00  0.00           C  
ATOM   3227  CG  LYS A 210      28.064 -17.066  52.750  1.00  0.00           C  
ATOM   3228  CD  LYS A 210      27.678 -18.192  51.803  1.00  0.00           C  
ATOM   3229  CE  LYS A 210      26.474 -17.812  50.953  1.00  0.00           C  
ATOM   3230  NZ  LYS A 210      26.124 -18.878  49.975  1.00  0.00           N1+
ATOM   3231  H   LYS A 210      27.368 -14.492  53.536  1.00  0.00           H  
ATOM   3232  HA  LYS A 210      26.862 -16.122  55.871  1.00  0.00           H  
ATOM   3233 1HB  LYS A 210      27.073 -18.008  54.380  1.00  0.00           H  
ATOM   3234 2HB  LYS A 210      26.133 -16.752  53.587  1.00  0.00           H  
ATOM   3235 1HG  LYS A 210      28.025 -16.119  52.211  1.00  0.00           H  
ATOM   3236 2HG  LYS A 210      29.086 -17.226  53.093  1.00  0.00           H  
ATOM   3237 1HD  LYS A 210      28.518 -18.419  51.146  1.00  0.00           H  
ATOM   3238 2HD  LYS A 210      27.437 -19.085  52.378  1.00  0.00           H  
ATOM   3239 1HE  LYS A 210      25.615 -17.633  51.599  1.00  0.00           H  
ATOM   3240 2HE  LYS A 210      26.688 -16.893  50.408  1.00  0.00           H  
ATOM   3241 1HZ  LYS A 210      25.323 -18.588  49.432  1.00  0.00           H  
ATOM   3242 2HZ  LYS A 210      26.908 -19.040  49.358  1.00  0.00           H  
ATOM   3243 3HZ  LYS A 210      25.904 -19.730  50.470  1.00  0.00           H  
ATOM   3244  N   GLU A 211      29.947 -15.692  54.879  1.00  0.00           N  
ATOM   3245  CA  GLU A 211      31.342 -15.870  55.266  1.00  0.00           C  
ATOM   3246  C   GLU A 211      31.648 -15.149  56.571  1.00  0.00           C  
ATOM   3247  O   GLU A 211      32.466 -15.607  57.370  1.00  0.00           O  
ATOM   3248  CB  GLU A 211      32.270 -15.361  54.161  1.00  0.00           C  
ATOM   3249  CG  GLU A 211      32.337 -16.257  52.933  1.00  0.00           C  
ATOM   3250  CD  GLU A 211      33.008 -17.575  53.205  1.00  0.00           C  
ATOM   3251  OE1 GLU A 211      34.017 -17.580  53.869  1.00  0.00           O  
ATOM   3252  OE2 GLU A 211      32.511 -18.578  52.749  1.00  0.00           O1-
ATOM   3253  H   GLU A 211      29.724 -15.078  54.111  1.00  0.00           H  
ATOM   3254  HA  GLU A 211      31.531 -16.935  55.402  1.00  0.00           H  
ATOM   3255 1HB  GLU A 211      31.943 -14.373  53.837  1.00  0.00           H  
ATOM   3256 2HB  GLU A 211      33.282 -15.258  54.555  1.00  0.00           H  
ATOM   3257 1HG  GLU A 211      31.324 -16.446  52.578  1.00  0.00           H  
ATOM   3258 2HG  GLU A 211      32.877 -15.736  52.144  1.00  0.00           H  
ATOM   3259  N   GLY A 212      30.987 -14.016  56.786  1.00  0.00           N  
ATOM   3260  CA  GLY A 212      31.189 -13.224  57.993  1.00  0.00           C  
ATOM   3261  C   GLY A 212      32.290 -12.191  57.797  1.00  0.00           C  
ATOM   3262  O   GLY A 212      33.171 -12.039  58.642  1.00  0.00           O  
ATOM   3263  H   GLY A 212      30.326 -13.694  56.093  1.00  0.00           H  
ATOM   3264 1HA  GLY A 212      30.258 -12.722  58.259  1.00  0.00           H  
ATOM   3265 2HA  GLY A 212      31.447 -13.883  58.820  1.00  0.00           H  
ATOM   3266  N   ASP A 213      32.232 -11.477  56.677  1.00  0.00           N  
ATOM   3267  CA  ASP A 213      33.214 -10.446  56.373  1.00  0.00           C  
ATOM   3268  C   ASP A 213      32.537  -9.119  56.051  1.00  0.00           C  
ATOM   3269  O   ASP A 213      32.316  -8.789  54.886  1.00  0.00           O  
ATOM   3270  CB  ASP A 213      34.096 -10.875  55.198  1.00  0.00           C  
ATOM   3271  CG  ASP A 213      35.271  -9.935  54.964  1.00  0.00           C  
ATOM   3272  OD1 ASP A 213      35.228  -8.830  55.450  1.00  0.00           O  
ATOM   3273  OD2 ASP A 213      36.200 -10.331  54.302  1.00  0.00           O1-
ATOM   3274  H   ASP A 213      31.489 -11.659  56.018  1.00  0.00           H  
ATOM   3275  HA  ASP A 213      33.855 -10.310  57.245  1.00  0.00           H  
ATOM   3276 1HB  ASP A 213      34.483 -11.878  55.380  1.00  0.00           H  
ATOM   3277 2HB  ASP A 213      33.496 -10.916  54.288  1.00  0.00           H  
ATOM   3278  N   PRO A 214      32.205  -8.362  57.093  1.00  0.00           N  
ATOM   3279  CA  PRO A 214      31.444  -7.126  56.930  1.00  0.00           C  
ATOM   3280  C   PRO A 214      32.206  -6.118  56.084  1.00  0.00           C  
ATOM   3281  O   PRO A 214      31.615  -5.217  55.490  1.00  0.00           O  
ATOM   3282  CB  PRO A 214      31.269  -6.635  58.370  1.00  0.00           C  
ATOM   3283  CG  PRO A 214      31.360  -7.875  59.193  1.00  0.00           C  
ATOM   3284  CD  PRO A 214      32.396  -8.713  58.493  1.00  0.00           C  
ATOM   3285  HA  PRO A 214      30.503  -7.362  56.431  1.00  0.00           H  
ATOM   3286 1HB  PRO A 214      32.051  -5.902  58.615  1.00  0.00           H  
ATOM   3287 2HB  PRO A 214      30.302  -6.122  58.478  1.00  0.00           H  
ATOM   3288 1HG  PRO A 214      31.645  -7.625  60.226  1.00  0.00           H  
ATOM   3289 2HG  PRO A 214      30.379  -8.370  59.244  1.00  0.00           H  
ATOM   3290 1HD  PRO A 214      33.398  -8.433  58.850  1.00  0.00           H  
ATOM   3291 2HD  PRO A 214      32.199  -9.778  58.686  1.00  0.00           H  
ATOM   3292  N   GLU A 215      33.526  -6.271  56.035  1.00  0.00           N  
ATOM   3293  CA  GLU A 215      34.377  -5.341  55.302  1.00  0.00           C  
ATOM   3294  C   GLU A 215      34.101  -5.402  53.804  1.00  0.00           C  
ATOM   3295  O   GLU A 215      34.162  -4.387  53.110  1.00  0.00           O  
ATOM   3296  CB  GLU A 215      35.853  -5.644  55.571  1.00  0.00           C  
ATOM   3297  CG  GLU A 215      36.307  -5.342  56.992  1.00  0.00           C  
ATOM   3298  CD  GLU A 215      37.775  -5.588  57.201  1.00  0.00           C  
ATOM   3299  OE1 GLU A 215      38.428  -5.998  56.272  1.00  0.00           O  
ATOM   3300  OE2 GLU A 215      38.245  -5.367  58.293  1.00  0.00           O1-
ATOM   3301  H   GLU A 215      33.950  -7.051  56.515  1.00  0.00           H  
ATOM   3302  HA  GLU A 215      34.168  -4.330  55.655  1.00  0.00           H  
ATOM   3303 1HB  GLU A 215      36.050  -6.697  55.374  1.00  0.00           H  
ATOM   3304 2HB  GLU A 215      36.474  -5.061  54.891  1.00  0.00           H  
ATOM   3305 1HG  GLU A 215      36.090  -4.298  57.218  1.00  0.00           H  
ATOM   3306 2HG  GLU A 215      35.738  -5.960  57.684  1.00  0.00           H  
ATOM   3307  N   LEU A 216      33.799  -6.601  53.313  1.00  0.00           N  
ATOM   3308  CA  LEU A 216      33.508  -6.795  51.899  1.00  0.00           C  
ATOM   3309  C   LEU A 216      32.131  -6.253  51.540  1.00  0.00           C  
ATOM   3310  O   LEU A 216      31.900  -5.809  50.417  1.00  0.00           O  
ATOM   3311  CB  LEU A 216      33.587  -8.285  51.542  1.00  0.00           C  
ATOM   3312  CG  LEU A 216      34.993  -8.899  51.560  1.00  0.00           C  
ATOM   3313  CD1 LEU A 216      34.890 -10.408  51.384  1.00  0.00           C  
ATOM   3314  CD2 LEU A 216      35.833  -8.276  50.455  1.00  0.00           C  
ATOM   3315  H   LEU A 216      33.772  -7.394  53.937  1.00  0.00           H  
ATOM   3316  HA  LEU A 216      34.257  -6.261  51.314  1.00  0.00           H  
ATOM   3317 1HB  LEU A 216      32.972  -8.844  52.246  1.00  0.00           H  
ATOM   3318 2HB  LEU A 216      33.177  -8.425  50.542  1.00  0.00           H  
ATOM   3319  HG  LEU A 216      35.462  -8.707  52.525  1.00  0.00           H  
ATOM   3320 1HD1 LEU A 216      35.888 -10.845  51.397  1.00  0.00           H  
ATOM   3321 2HD1 LEU A 216      34.300 -10.830  52.198  1.00  0.00           H  
ATOM   3322 3HD1 LEU A 216      34.408 -10.632  50.433  1.00  0.00           H  
ATOM   3323 1HD2 LEU A 216      36.832  -8.712  50.468  1.00  0.00           H  
ATOM   3324 2HD2 LEU A 216      35.365  -8.469  49.489  1.00  0.00           H  
ATOM   3325 3HD2 LEU A 216      35.905  -7.200  50.615  1.00  0.00           H  
ATOM   3326  N   VAL A 217      31.216  -6.297  52.503  1.00  0.00           N  
ATOM   3327  CA  VAL A 217      29.875  -5.757  52.309  1.00  0.00           C  
ATOM   3328  C   VAL A 217      29.915  -4.253  52.068  1.00  0.00           C  
ATOM   3329  O   VAL A 217      29.214  -3.737  51.198  1.00  0.00           O  
ATOM   3330  CB  VAL A 217      28.998  -6.054  53.540  1.00  0.00           C  
ATOM   3331  CG1 VAL A 217      27.644  -5.373  53.405  1.00  0.00           C  
ATOM   3332  CG2 VAL A 217      28.831  -7.556  53.707  1.00  0.00           C  
ATOM   3333  H   VAL A 217      31.455  -6.712  53.393  1.00  0.00           H  
ATOM   3334  HA  VAL A 217      29.432  -6.238  51.437  1.00  0.00           H  
ATOM   3335  HB  VAL A 217      29.479  -5.640  54.426  1.00  0.00           H  
ATOM   3336 1HG1 VAL A 217      27.037  -5.593  54.283  1.00  0.00           H  
ATOM   3337 2HG1 VAL A 217      27.785  -4.295  53.323  1.00  0.00           H  
ATOM   3338 3HG1 VAL A 217      27.138  -5.742  52.513  1.00  0.00           H  
ATOM   3339 1HG2 VAL A 217      28.210  -7.759  54.579  1.00  0.00           H  
ATOM   3340 2HG2 VAL A 217      28.355  -7.971  52.818  1.00  0.00           H  
ATOM   3341 3HG2 VAL A 217      29.809  -8.018  53.843  1.00  0.00           H  
ATOM   3342  N   LEU A 218      30.740  -3.556  52.839  1.00  0.00           N  
ATOM   3343  CA  LEU A 218      30.933  -2.121  52.657  1.00  0.00           C  
ATOM   3344  C   LEU A 218      31.513  -1.815  51.283  1.00  0.00           C  
ATOM   3345  O   LEU A 218      31.072  -0.882  50.609  1.00  0.00           O  
ATOM   3346  CB  LEU A 218      31.862  -1.568  53.745  1.00  0.00           C  
ATOM   3347  CG  LEU A 218      32.309  -0.112  53.561  1.00  0.00           C  
ATOM   3348  CD1 LEU A 218      31.085   0.789  53.478  1.00  0.00           C  
ATOM   3349  CD2 LEU A 218      33.209   0.293  54.720  1.00  0.00           C  
ATOM   3350  H   LEU A 218      31.250  -4.032  53.570  1.00  0.00           H  
ATOM   3351  HA  LEU A 218      29.964  -1.627  52.746  1.00  0.00           H  
ATOM   3352 1HB  LEU A 218      31.354  -1.639  54.705  1.00  0.00           H  
ATOM   3353 2HB  LEU A 218      32.758  -2.187  53.785  1.00  0.00           H  
ATOM   3354  HG  LEU A 218      32.859  -0.015  52.624  1.00  0.00           H  
ATOM   3355 1HD1 LEU A 218      31.402   1.824  53.347  1.00  0.00           H  
ATOM   3356 2HD1 LEU A 218      30.469   0.489  52.629  1.00  0.00           H  
ATOM   3357 3HD1 LEU A 218      30.505   0.701  54.396  1.00  0.00           H  
ATOM   3358 1HD2 LEU A 218      33.527   1.328  54.589  1.00  0.00           H  
ATOM   3359 2HD2 LEU A 218      32.660   0.198  55.657  1.00  0.00           H  
ATOM   3360 3HD2 LEU A 218      34.084  -0.355  54.745  1.00  0.00           H  
ATOM   3361  N   GLU A 219      32.502  -2.601  50.874  1.00  0.00           N  
ATOM   3362  CA  GLU A 219      33.144  -2.415  49.577  1.00  0.00           C  
ATOM   3363  C   GLU A 219      32.140  -2.563  48.441  1.00  0.00           C  
ATOM   3364  O   GLU A 219      32.228  -1.872  47.427  1.00  0.00           O  
ATOM   3365  CB  GLU A 219      34.285  -3.418  49.397  1.00  0.00           C  
ATOM   3366  CG  GLU A 219      35.491  -3.165  50.291  1.00  0.00           C  
ATOM   3367  CD  GLU A 219      36.136  -1.831  50.040  1.00  0.00           C  
ATOM   3368  OE1 GLU A 219      36.436  -1.542  48.906  1.00  0.00           O  
ATOM   3369  OE2 GLU A 219      36.330  -1.100  50.982  1.00  0.00           O1-
ATOM   3370  H   GLU A 219      32.819  -3.348  51.476  1.00  0.00           H  
ATOM   3371  HA  GLU A 219      33.567  -1.410  49.541  1.00  0.00           H  
ATOM   3372 1HB  GLU A 219      33.920  -4.424  49.604  1.00  0.00           H  
ATOM   3373 2HB  GLU A 219      34.626  -3.400  48.362  1.00  0.00           H  
ATOM   3374 1HG  GLU A 219      35.174  -3.212  51.332  1.00  0.00           H  
ATOM   3375 2HG  GLU A 219      36.223  -3.954  50.126  1.00  0.00           H  
ATOM   3376  N   ALA A 220      31.184  -3.472  48.617  1.00  0.00           N  
ATOM   3377  CA  ALA A 220      30.105  -3.644  47.652  1.00  0.00           C  
ATOM   3378  C   ALA A 220      29.274  -2.374  47.524  1.00  0.00           C  
ATOM   3379  O   ALA A 220      28.853  -2.004  46.429  1.00  0.00           O  
ATOM   3380  CB  ALA A 220      29.221  -4.817  48.053  1.00  0.00           C  
ATOM   3381  H   ALA A 220      31.211  -4.059  49.439  1.00  0.00           H  
ATOM   3382  HA  ALA A 220      30.543  -3.875  46.680  1.00  0.00           H  
ATOM   3383 1HB  ALA A 220      28.416  -4.932  47.324  1.00  0.00           H  
ATOM   3384 2HB  ALA A 220      29.817  -5.729  48.084  1.00  0.00           H  
ATOM   3385 3HB  ALA A 220      28.791  -4.630  49.038  1.00  0.00           H  
ATOM   3386  N   ALA A 221      29.039  -1.711  48.652  1.00  0.00           N  
ATOM   3387  CA  ALA A 221      28.291  -0.456  48.663  1.00  0.00           C  
ATOM   3388  C   ALA A 221      29.043   0.639  47.917  1.00  0.00           C  
ATOM   3389  O   ALA A 221      28.435   1.462  47.229  1.00  0.00           O  
ATOM   3390  CB  ALA A 221      28.005  -0.024  50.094  1.00  0.00           C  
ATOM   3391  H   ALA A 221      29.391  -2.080  49.524  1.00  0.00           H  
ATOM   3392  HA  ALA A 221      27.332  -0.621  48.171  1.00  0.00           H  
ATOM   3393 1HB  ALA A 221      27.444   0.911  50.085  1.00  0.00           H  
ATOM   3394 2HB  ALA A 221      27.418  -0.794  50.595  1.00  0.00           H  
ATOM   3395 3HB  ALA A 221      28.943   0.119  50.624  1.00  0.00           H  
ATOM   3396  N   LYS A 222      30.363   0.647  48.055  1.00  0.00           N  
ATOM   3397  CA  LYS A 222      31.199   1.630  47.383  1.00  0.00           C  
ATOM   3398  C   LYS A 222      31.076   1.510  45.868  1.00  0.00           C  
ATOM   3399  O   LYS A 222      31.026   2.512  45.158  1.00  0.00           O  
ATOM   3400  CB  LYS A 222      32.660   1.471  47.808  1.00  0.00           C  
ATOM   3401  CG  LYS A 222      32.949   1.907  49.238  1.00  0.00           C  
ATOM   3402  CD  LYS A 222      34.417   1.712  49.589  1.00  0.00           C  
ATOM   3403  CE  LYS A 222      34.703   2.121  51.026  1.00  0.00           C  
ATOM   3404  NZ  LYS A 222      36.100   1.806  51.427  1.00  0.00           N1+
ATOM   3405  H   LYS A 222      30.798  -0.048  48.645  1.00  0.00           H  
ATOM   3406  HA  LYS A 222      30.873   2.626  47.683  1.00  0.00           H  
ATOM   3407 1HB  LYS A 222      32.956   0.427  47.710  1.00  0.00           H  
ATOM   3408 2HB  LYS A 222      33.298   2.056  47.144  1.00  0.00           H  
ATOM   3409 1HG  LYS A 222      32.693   2.961  49.357  1.00  0.00           H  
ATOM   3410 2HG  LYS A 222      32.339   1.324  49.927  1.00  0.00           H  
ATOM   3411 1HD  LYS A 222      34.686   0.663  49.458  1.00  0.00           H  
ATOM   3412 2HD  LYS A 222      35.034   2.313  48.921  1.00  0.00           H  
ATOM   3413 1HE  LYS A 222      34.538   3.192  51.139  1.00  0.00           H  
ATOM   3414 2HE  LYS A 222      34.020   1.599  51.696  1.00  0.00           H  
ATOM   3415 1HZ  LYS A 222      36.249   2.092  52.385  1.00  0.00           H  
ATOM   3416 2HZ  LYS A 222      36.259   0.811  51.345  1.00  0.00           H  
ATOM   3417 3HZ  LYS A 222      36.743   2.300  50.826  1.00  0.00           H  
ATOM   3418  N   VAL A 223      31.027   0.275  45.377  1.00  0.00           N  
ATOM   3419  CA  VAL A 223      30.904   0.020  43.948  1.00  0.00           C  
ATOM   3420  C   VAL A 223      29.560   0.499  43.416  1.00  0.00           C  
ATOM   3421  O   VAL A 223      29.496   1.204  42.407  1.00  0.00           O  
ATOM   3422  CB  VAL A 223      31.062  -1.485  43.660  1.00  0.00           C  
ATOM   3423  CG1 VAL A 223      30.732  -1.786  42.206  1.00  0.00           C  
ATOM   3424  CG2 VAL A 223      32.476  -1.932  43.997  1.00  0.00           C  
ATOM   3425  H   VAL A 223      31.078  -0.508  46.012  1.00  0.00           H  
ATOM   3426  HA  VAL A 223      31.697   0.561  43.431  1.00  0.00           H  
ATOM   3427  HB  VAL A 223      30.349  -2.039  44.272  1.00  0.00           H  
ATOM   3428 1HG1 VAL A 223      30.848  -2.854  42.020  1.00  0.00           H  
ATOM   3429 2HG1 VAL A 223      29.704  -1.491  41.997  1.00  0.00           H  
ATOM   3430 3HG1 VAL A 223      31.409  -1.230  41.557  1.00  0.00           H  
ATOM   3431 1HG2 VAL A 223      32.580  -2.997  43.791  1.00  0.00           H  
ATOM   3432 2HG2 VAL A 223      33.188  -1.373  43.389  1.00  0.00           H  
ATOM   3433 3HG2 VAL A 223      32.675  -1.745  45.052  1.00  0.00           H  
ATOM   3434  N   ALA A 224      28.489   0.116  44.103  1.00  0.00           N  
ATOM   3435  CA  ALA A 224      27.144   0.511  43.704  1.00  0.00           C  
ATOM   3436  C   ALA A 224      26.964   2.022  43.788  1.00  0.00           C  
ATOM   3437  O   ALA A 224      26.309   2.628  42.942  1.00  0.00           O  
ATOM   3438  CB  ALA A 224      26.106  -0.191  44.563  1.00  0.00           C  
ATOM   3439  H   ALA A 224      28.610  -0.464  44.919  1.00  0.00           H  
ATOM   3440  HA  ALA A 224      26.983   0.198  42.671  1.00  0.00           H  
ATOM   3441 1HB  ALA A 224      25.107   0.114  44.254  1.00  0.00           H  
ATOM   3442 2HB  ALA A 224      26.208  -1.270  44.448  1.00  0.00           H  
ATOM   3443 3HB  ALA A 224      26.259   0.075  45.609  1.00  0.00           H  
ATOM   3444  N   LEU A 225      27.551   2.624  44.817  1.00  0.00           N  
ATOM   3445  CA  LEU A 225      27.450   4.065  45.021  1.00  0.00           C  
ATOM   3446  C   LEU A 225      28.176   4.827  43.922  1.00  0.00           C  
ATOM   3447  O   LEU A 225      27.687   5.849  43.435  1.00  0.00           O  
ATOM   3448  CB  LEU A 225      28.031   4.451  46.387  1.00  0.00           C  
ATOM   3449  CG  LEU A 225      27.926   5.935  46.760  1.00  0.00           C  
ATOM   3450  CD1 LEU A 225      26.460   6.342  46.819  1.00  0.00           C  
ATOM   3451  CD2 LEU A 225      28.613   6.172  48.097  1.00  0.00           C  
ATOM   3452  H   LEU A 225      28.079   2.069  45.476  1.00  0.00           H  
ATOM   3453  HA  LEU A 225      26.396   4.344  45.005  1.00  0.00           H  
ATOM   3454 1HB  LEU A 225      27.517   3.878  47.158  1.00  0.00           H  
ATOM   3455 2HB  LEU A 225      29.086   4.178  46.405  1.00  0.00           H  
ATOM   3456  HG  LEU A 225      28.409   6.538  45.992  1.00  0.00           H  
ATOM   3457 1HD1 LEU A 225      26.385   7.396  47.084  1.00  0.00           H  
ATOM   3458 2HD1 LEU A 225      25.998   6.179  45.844  1.00  0.00           H  
ATOM   3459 3HD1 LEU A 225      25.946   5.742  47.569  1.00  0.00           H  
ATOM   3460 1HD2 LEU A 225      28.539   7.227  48.362  1.00  0.00           H  
ATOM   3461 2HD2 LEU A 225      28.129   5.570  48.867  1.00  0.00           H  
ATOM   3462 3HD2 LEU A 225      29.663   5.890  48.022  1.00  0.00           H  
ATOM   3463  N   ARG A 226      29.344   4.328  43.532  1.00  0.00           N  
ATOM   3464  CA  ARG A 226      30.146   4.971  42.499  1.00  0.00           C  
ATOM   3465  C   ARG A 226      29.418   4.980  41.161  1.00  0.00           C  
ATOM   3466  O   ARG A 226      29.463   5.964  40.424  1.00  0.00           O  
ATOM   3467  CB  ARG A 226      31.482   4.261  42.339  1.00  0.00           C  
ATOM   3468  CG  ARG A 226      32.410   4.867  41.298  1.00  0.00           C  
ATOM   3469  CD  ARG A 226      32.752   6.276  41.622  1.00  0.00           C  
ATOM   3470  NE  ARG A 226      33.769   6.806  40.727  1.00  0.00           N  
ATOM   3471  CZ  ARG A 226      34.105   8.108  40.639  1.00  0.00           C  
ATOM   3472  NH1 ARG A 226      33.501   8.997  41.395  1.00  0.00           N1+
ATOM   3473  NH2 ARG A 226      35.045   8.491  39.791  1.00  0.00           N  
ATOM   3474  H   ARG A 226      29.684   3.481  43.964  1.00  0.00           H  
ATOM   3475  HA  ARG A 226      30.337   6.001  42.800  1.00  0.00           H  
ATOM   3476 1HB  ARG A 226      32.011   4.263  43.292  1.00  0.00           H  
ATOM   3477 2HB  ARG A 226      31.312   3.220  42.063  1.00  0.00           H  
ATOM   3478 1HG  ARG A 226      33.334   4.291  41.254  1.00  0.00           H  
ATOM   3479 2HG  ARG A 226      31.922   4.849  40.323  1.00  0.00           H  
ATOM   3480 1HD  ARG A 226      31.862   6.897  41.533  1.00  0.00           H  
ATOM   3481 2HD  ARG A 226      33.134   6.332  42.642  1.00  0.00           H  
ATOM   3482  HE  ARG A 226      34.256   6.153  40.129  1.00  0.00           H  
ATOM   3483 1HH1 ARG A 226      32.783   8.704  42.043  1.00  0.00           H  
ATOM   3484 2HH1 ARG A 226      33.753   9.973  41.329  1.00  0.00           H  
ATOM   3485 1HH2 ARG A 226      35.510   7.808  39.210  1.00  0.00           H  
ATOM   3486 2HH2 ARG A 226      35.298   9.466  39.725  1.00  0.00           H  
ATOM   3487  N   VAL A 227      28.743   3.877  40.854  1.00  0.00           N  
ATOM   3488  CA  VAL A 227      27.953   3.779  39.635  1.00  0.00           C  
ATOM   3489  C   VAL A 227      26.808   4.786  39.638  1.00  0.00           C  
ATOM   3490  O   VAL A 227      26.518   5.417  38.621  1.00  0.00           O  
ATOM   3491  CB  VAL A 227      27.384   2.357  39.481  1.00  0.00           C  
ATOM   3492  CG1 VAL A 227      26.407   2.297  38.317  1.00  0.00           C  
ATOM   3493  CG2 VAL A 227      28.519   1.363  39.285  1.00  0.00           C  
ATOM   3494  H   VAL A 227      28.782   3.086  41.481  1.00  0.00           H  
ATOM   3495  HA  VAL A 227      28.601   3.991  38.784  1.00  0.00           H  
ATOM   3496  HB  VAL A 227      26.826   2.099  40.382  1.00  0.00           H  
ATOM   3497 1HG1 VAL A 227      26.014   1.284  38.223  1.00  0.00           H  
ATOM   3498 2HG1 VAL A 227      25.584   2.989  38.496  1.00  0.00           H  
ATOM   3499 3HG1 VAL A 227      26.921   2.573  37.396  1.00  0.00           H  
ATOM   3500 1HG2 VAL A 227      28.109   0.359  39.177  1.00  0.00           H  
ATOM   3501 2HG2 VAL A 227      29.079   1.624  38.387  1.00  0.00           H  
ATOM   3502 3HG2 VAL A 227      29.182   1.393  40.149  1.00  0.00           H  
ATOM   3503  N   ALA A 228      26.158   4.932  40.787  1.00  0.00           N  
ATOM   3504  CA  ALA A 228      25.088   5.911  40.945  1.00  0.00           C  
ATOM   3505  C   ALA A 228      25.592   7.324  40.694  1.00  0.00           C  
ATOM   3506  O   ALA A 228      24.896   8.145  40.093  1.00  0.00           O  
ATOM   3507  CB  ALA A 228      24.475   5.803  42.333  1.00  0.00           C  
ATOM   3508  H   ALA A 228      26.415   4.355  41.573  1.00  0.00           H  
ATOM   3509  HA  ALA A 228      24.304   5.687  40.221  1.00  0.00           H  
ATOM   3510 1HB  ALA A 228      23.676   6.537  42.438  1.00  0.00           H  
ATOM   3511 2HB  ALA A 228      24.067   4.802  42.476  1.00  0.00           H  
ATOM   3512 3HB  ALA A 228      25.240   5.994  43.085  1.00  0.00           H  
ATOM   3513  N   GLU A 229      26.805   7.606  41.158  1.00  0.00           N  
ATOM   3514  CA  GLU A 229      27.419   8.911  40.950  1.00  0.00           C  
ATOM   3515  C   GLU A 229      27.685   9.167  39.470  1.00  0.00           C  
ATOM   3516  O   GLU A 229      27.417  10.256  38.962  1.00  0.00           O  
ATOM   3517  CB  GLU A 229      28.726   9.015  41.739  1.00  0.00           C  
ATOM   3518  CG  GLU A 229      28.543   9.164  43.243  1.00  0.00           C  
ATOM   3519  CD  GLU A 229      29.846   9.181  43.992  1.00  0.00           C  
ATOM   3520  OE1 GLU A 229      30.848   8.840  43.412  1.00  0.00           O  
ATOM   3521  OE2 GLU A 229      29.839   9.536  45.147  1.00  0.00           O1-
ATOM   3522  H   GLU A 229      27.314   6.898  41.665  1.00  0.00           H  
ATOM   3523  HA  GLU A 229      26.738   9.678  41.320  1.00  0.00           H  
ATOM   3524 1HB  GLU A 229      29.330   8.124  41.563  1.00  0.00           H  
ATOM   3525 2HB  GLU A 229      29.298   9.873  41.385  1.00  0.00           H  
ATOM   3526 1HG  GLU A 229      28.009  10.093  43.443  1.00  0.00           H  
ATOM   3527 2HG  GLU A 229      27.930   8.340  43.607  1.00  0.00           H  
ATOM   3528  N   LEU A 230      28.216   8.159  38.787  1.00  0.00           N  
ATOM   3529  CA  LEU A 230      28.512   8.269  37.365  1.00  0.00           C  
ATOM   3530  C   LEU A 230      27.239   8.454  36.548  1.00  0.00           C  
ATOM   3531  O   LEU A 230      27.197   9.255  35.619  1.00  0.00           O  
ATOM   3532  CB  LEU A 230      29.260   7.021  36.881  1.00  0.00           C  
ATOM   3533  CG  LEU A 230      30.667   6.823  37.458  1.00  0.00           C  
ATOM   3534  CD1 LEU A 230      31.149   5.412  37.150  1.00  0.00           C  
ATOM   3535  CD2 LEU A 230      31.608   7.863  36.869  1.00  0.00           C  
ATOM   3536  H   LEU A 230      28.418   7.294  39.267  1.00  0.00           H  
ATOM   3537  HA  LEU A 230      29.154   9.137  37.211  1.00  0.00           H  
ATOM   3538 1HB  LEU A 230      28.671   6.142  37.138  1.00  0.00           H  
ATOM   3539 2HB  LEU A 230      29.350   7.068  35.796  1.00  0.00           H  
ATOM   3540  HG  LEU A 230      30.635   6.935  38.543  1.00  0.00           H  
ATOM   3541 1HD1 LEU A 230      32.150   5.272  37.560  1.00  0.00           H  
ATOM   3542 2HD1 LEU A 230      30.469   4.689  37.599  1.00  0.00           H  
ATOM   3543 3HD1 LEU A 230      31.176   5.265  36.071  1.00  0.00           H  
ATOM   3544 1HD2 LEU A 230      32.608   7.723  37.279  1.00  0.00           H  
ATOM   3545 2HD2 LEU A 230      31.642   7.751  35.785  1.00  0.00           H  
ATOM   3546 3HD2 LEU A 230      31.249   8.862  37.119  1.00  0.00           H  
ATOM   3547  N   ALA A 231      26.201   7.704  36.906  1.00  0.00           N  
ATOM   3548  CA  ALA A 231      24.920   7.787  36.213  1.00  0.00           C  
ATOM   3549  C   ALA A 231      24.251   9.133  36.452  1.00  0.00           C  
ATOM   3550  O   ALA A 231      23.659   9.716  35.542  1.00  0.00           O  
ATOM   3551  CB  ALA A 231      24.004   6.655  36.654  1.00  0.00           C  
ATOM   3552  H   ALA A 231      26.302   7.062  37.678  1.00  0.00           H  
ATOM   3553  HA  ALA A 231      25.097   7.668  35.143  1.00  0.00           H  
ATOM   3554 1HB  ALA A 231      23.053   6.733  36.127  1.00  0.00           H  
ATOM   3555 2HB  ALA A 231      24.470   5.699  36.422  1.00  0.00           H  
ATOM   3556 3HB  ALA A 231      23.830   6.724  37.726  1.00  0.00           H  
ATOM   3557  N   ALA A 232      24.347   9.626  37.681  1.00  0.00           N  
ATOM   3558  CA  ALA A 232      23.751  10.908  38.044  1.00  0.00           C  
ATOM   3559  C   ALA A 232      24.373  12.046  37.248  1.00  0.00           C  
ATOM   3560  O   ALA A 232      23.674  12.957  36.799  1.00  0.00           O  
ATOM   3561  CB  ALA A 232      23.906  11.159  39.536  1.00  0.00           C  
ATOM   3562  H   ALA A 232      24.844   9.099  38.386  1.00  0.00           H  
ATOM   3563  HA  ALA A 232      22.684  10.868  37.825  1.00  0.00           H  
ATOM   3564 1HB  ALA A 232      23.457  12.121  39.791  1.00  0.00           H  
ATOM   3565 2HB  ALA A 232      23.405  10.369  40.092  1.00  0.00           H  
ATOM   3566 3HB  ALA A 232      24.963  11.176  39.797  1.00  0.00           H  
ATOM   3567  N   LYS A 233      25.690  11.991  37.074  1.00  0.00           N  
ATOM   3568  CA  LYS A 233      26.402  12.993  36.288  1.00  0.00           C  
ATOM   3569  C   LYS A 233      26.096  12.848  34.803  1.00  0.00           C  
ATOM   3570  O   LYS A 233      25.952  13.840  34.090  1.00  0.00           O  
ATOM   3571  CB  LYS A 233      27.909  12.890  36.527  1.00  0.00           C  
ATOM   3572  CG  LYS A 233      28.362  13.358  37.904  1.00  0.00           C  
ATOM   3573  CD  LYS A 233      29.872  13.249  38.056  1.00  0.00           C  
ATOM   3574  CE  LYS A 233      30.329  13.746  39.420  1.00  0.00           C  
ATOM   3575  NZ  LYS A 233      31.808  13.681  39.569  1.00  0.00           N1+
ATOM   3576  H   LYS A 233      26.211  11.237  37.497  1.00  0.00           H  
ATOM   3577  HA  LYS A 233      26.082  13.983  36.616  1.00  0.00           H  
ATOM   3578 1HB  LYS A 233      28.227  11.854  36.405  1.00  0.00           H  
ATOM   3579 2HB  LYS A 233      28.438  13.485  35.781  1.00  0.00           H  
ATOM   3580 1HG  LYS A 233      28.065  14.397  38.051  1.00  0.00           H  
ATOM   3581 2HG  LYS A 233      27.883  12.750  38.670  1.00  0.00           H  
ATOM   3582 1HD  LYS A 233      30.175  12.208  37.937  1.00  0.00           H  
ATOM   3583 2HD  LYS A 233      30.359  13.842  37.282  1.00  0.00           H  
ATOM   3584 1HE  LYS A 233      30.007  14.777  39.557  1.00  0.00           H  
ATOM   3585 2HE  LYS A 233      29.871  13.139  40.200  1.00  0.00           H  
ATOM   3586 1HZ  LYS A 233      32.070  14.018  40.485  1.00  0.00           H  
ATOM   3587 2HZ  LYS A 233      32.116  12.724  39.462  1.00  0.00           H  
ATOM   3588 3HZ  LYS A 233      32.244  14.256  38.862  1.00  0.00           H  
ATOM   3589  N   ASN A 234      25.995  11.605  34.344  1.00  0.00           N  
ATOM   3590  CA  ASN A 234      25.679  11.328  32.947  1.00  0.00           C  
ATOM   3591  C   ASN A 234      24.218  11.626  32.642  1.00  0.00           C  
ATOM   3592  O   ASN A 234      23.839  11.803  31.487  1.00  0.00           O  
ATOM   3593  CB  ASN A 234      26.015   9.890  32.599  1.00  0.00           C  
ATOM   3594  CG  ASN A 234      27.495   9.626  32.598  1.00  0.00           C  
ATOM   3595  ND2 ASN A 234      27.866   8.383  32.773  1.00  0.00           N  
ATOM   3596  OD1 ASN A 234      28.303  10.548  32.438  1.00  0.00           O  
ATOM   3597  H   ASN A 234      26.139  10.832  34.980  1.00  0.00           H  
ATOM   3598  HA  ASN A 234      26.303  11.964  32.318  1.00  0.00           H  
ATOM   3599 1HB  ASN A 234      25.539   9.221  33.317  1.00  0.00           H  
ATOM   3600 2HB  ASN A 234      25.614   9.651  31.614  1.00  0.00           H  
ATOM   3601 1HD2 ASN A 234      28.839   8.148  32.782  1.00  0.00           H  
ATOM   3602 2HD2 ASN A 234      27.179   7.669  32.899  1.00  0.00           H  
ATOM   3603  N   GLY A 235      23.396  11.543  33.621  1.00  0.00           N  
ATOM   3604  CA  GLY A 235      21.966  11.787  33.449  1.00  0.00           C  
ATOM   3605  C   GLY A 235      21.241  10.521  33.015  1.00  0.00           C  
ATOM   3606  O   GLY A 235      20.165  10.586  32.418  1.00  0.00           O  
ATOM   3607  H   GLY A 235      23.763  11.409  34.551  1.00  0.00           H  
ATOM   3608 1HA  GLY A 235      21.544  12.151  34.385  1.00  0.00           H  
ATOM   3609 2HA  GLY A 235      21.819  12.570  32.705  1.00  0.00           H  
ATOM   3610  N   ASP A 236      21.834   9.371  33.316  1.00  0.00           N  
ATOM   3611  CA  ASP A 236      21.255   8.089  32.935  1.00  0.00           C  
ATOM   3612  C   ASP A 236      20.359   7.537  34.035  1.00  0.00           C  
ATOM   3613  O   ASP A 236      20.837   6.945  35.003  1.00  0.00           O  
ATOM   3614  CB  ASP A 236      22.357   7.076  32.611  1.00  0.00           C  
ATOM   3615  CG  ASP A 236      21.813   5.759  32.078  1.00  0.00           C  
ATOM   3616  OD1 ASP A 236      20.709   5.410  32.422  1.00  0.00           O  
ATOM   3617  OD2 ASP A 236      22.507   5.112  31.330  1.00  0.00           O1-
ATOM   3618  H   ASP A 236      22.706   9.385  33.824  1.00  0.00           H  
ATOM   3619  HA  ASP A 236      20.654   8.234  32.036  1.00  0.00           H  
ATOM   3620 1HB  ASP A 236      23.035   7.500  31.870  1.00  0.00           H  
ATOM   3621 2HB  ASP A 236      22.940   6.874  33.511  1.00  0.00           H  
ATOM   3622  N   LYS A 237      19.053   7.737  33.881  1.00  0.00           N  
ATOM   3623  CA  LYS A 237      18.096   7.354  34.911  1.00  0.00           C  
ATOM   3624  C   LYS A 237      18.040   5.842  35.080  1.00  0.00           C  
ATOM   3625  O   LYS A 237      17.889   5.337  36.192  1.00  0.00           O  
ATOM   3626  CB  LYS A 237      16.705   7.897  34.577  1.00  0.00           C  
ATOM   3627  CG  LYS A 237      16.563   9.404  34.741  1.00  0.00           C  
ATOM   3628  CD  LYS A 237      15.153   9.866  34.405  1.00  0.00           C  
ATOM   3629  CE  LYS A 237      14.992  11.362  34.625  1.00  0.00           C  
ATOM   3630  NZ  LYS A 237      13.624  11.832  34.278  1.00  0.00           N1+
ATOM   3631  H   LYS A 237      18.717   8.162  33.032  1.00  0.00           H  
ATOM   3632  HA  LYS A 237      18.409   7.798  35.856  1.00  0.00           H  
ATOM   3633 1HB  LYS A 237      16.456   7.648  33.546  1.00  0.00           H  
ATOM   3634 2HB  LYS A 237      15.965   7.419  35.218  1.00  0.00           H  
ATOM   3635 1HG  LYS A 237      16.791   9.682  35.771  1.00  0.00           H  
ATOM   3636 2HG  LYS A 237      17.268   9.910  34.083  1.00  0.00           H  
ATOM   3637 1HD  LYS A 237      14.932   9.634  33.363  1.00  0.00           H  
ATOM   3638 2HD  LYS A 237      14.437   9.337  35.036  1.00  0.00           H  
ATOM   3639 1HE  LYS A 237      15.190  11.601  35.669  1.00  0.00           H  
ATOM   3640 2HE  LYS A 237      15.714  11.900  34.009  1.00  0.00           H  
ATOM   3641 1HZ  LYS A 237      13.558  12.829  34.436  1.00  0.00           H  
ATOM   3642 2HZ  LYS A 237      13.435  11.634  33.305  1.00  0.00           H  
ATOM   3643 3HZ  LYS A 237      12.947  11.356  34.856  1.00  0.00           H  
ATOM   3644  N   GLU A 238      18.166   5.123  33.969  1.00  0.00           N  
ATOM   3645  CA  GLU A 238      18.073   3.667  33.983  1.00  0.00           C  
ATOM   3646  C   GLU A 238      19.149   3.053  34.867  1.00  0.00           C  
ATOM   3647  O   GLU A 238      18.866   2.209  35.716  1.00  0.00           O  
ATOM   3648  CB  GLU A 238      18.188   3.111  32.562  1.00  0.00           C  
ATOM   3649  CG  GLU A 238      18.064   1.597  32.467  1.00  0.00           C  
ATOM   3650  CD  GLU A 238      18.166   1.089  31.056  1.00  0.00           C  
ATOM   3651  OE1 GLU A 238      18.724   1.778  30.236  1.00  0.00           O  
ATOM   3652  OE2 GLU A 238      17.684   0.011  30.798  1.00  0.00           O1-
ATOM   3653  H   GLU A 238      18.332   5.596  33.093  1.00  0.00           H  
ATOM   3654  HA  GLU A 238      17.095   3.387  34.379  1.00  0.00           H  
ATOM   3655 1HB  GLU A 238      17.412   3.550  31.936  1.00  0.00           H  
ATOM   3656 2HB  GLU A 238      19.151   3.395  32.137  1.00  0.00           H  
ATOM   3657 1HG  GLU A 238      18.854   1.141  33.064  1.00  0.00           H  
ATOM   3658 2HG  GLU A 238      17.108   1.294  32.890  1.00  0.00           H  
ATOM   3659  N   VAL A 239      20.391   3.482  34.656  1.00  0.00           N  
ATOM   3660  CA  VAL A 239      21.517   2.971  35.429  1.00  0.00           C  
ATOM   3661  C   VAL A 239      21.484   3.491  36.863  1.00  0.00           C  
ATOM   3662  O   VAL A 239      21.762   2.752  37.807  1.00  0.00           O  
ATOM   3663  CB  VAL A 239      22.847   3.379  34.768  1.00  0.00           C  
ATOM   3664  CG1 VAL A 239      24.021   3.010  35.662  1.00  0.00           C  
ATOM   3665  CG2 VAL A 239      22.974   2.711  33.407  1.00  0.00           C  
ATOM   3666  H   VAL A 239      20.557   4.179  33.945  1.00  0.00           H  
ATOM   3667  HA  VAL A 239      21.457   1.883  35.452  1.00  0.00           H  
ATOM   3668  HB  VAL A 239      22.864   4.462  34.645  1.00  0.00           H  
ATOM   3669 1HG1 VAL A 239      24.953   3.305  35.179  1.00  0.00           H  
ATOM   3670 2HG1 VAL A 239      23.928   3.527  36.617  1.00  0.00           H  
ATOM   3671 3HG1 VAL A 239      24.026   1.933  35.830  1.00  0.00           H  
ATOM   3672 1HG2 VAL A 239      23.916   3.005  32.945  1.00  0.00           H  
ATOM   3673 2HG2 VAL A 239      22.951   1.628  33.529  1.00  0.00           H  
ATOM   3674 3HG2 VAL A 239      22.146   3.022  32.770  1.00  0.00           H  
ATOM   3675  N   PHE A 240      21.138   4.763  37.018  1.00  0.00           N  
ATOM   3676  CA  PHE A 240      21.089   5.389  38.331  1.00  0.00           C  
ATOM   3677  C   PHE A 240      20.114   4.662  39.252  1.00  0.00           C  
ATOM   3678  O   PHE A 240      20.436   4.368  40.405  1.00  0.00           O  
ATOM   3679  CB  PHE A 240      20.684   6.859  38.206  1.00  0.00           C  
ATOM   3680  CG  PHE A 240      20.534   7.561  39.526  1.00  0.00           C  
ATOM   3681  CD1 PHE A 240      21.650   7.922  40.266  1.00  0.00           C  
ATOM   3682  CD2 PHE A 240      19.278   7.861  40.030  1.00  0.00           C  
ATOM   3683  CE1 PHE A 240      21.514   8.568  41.480  1.00  0.00           C  
ATOM   3684  CE2 PHE A 240      19.138   8.508  41.243  1.00  0.00           C  
ATOM   3685  CZ  PHE A 240      20.258   8.861  41.969  1.00  0.00           C  
ATOM   3686  H   PHE A 240      20.903   5.313  36.204  1.00  0.00           H  
ATOM   3687  HA  PHE A 240      22.086   5.346  38.773  1.00  0.00           H  
ATOM   3688 1HB  PHE A 240      21.430   7.393  37.619  1.00  0.00           H  
ATOM   3689 2HB  PHE A 240      19.736   6.931  37.673  1.00  0.00           H  
ATOM   3690  HD1 PHE A 240      22.643   7.692  39.879  1.00  0.00           H  
ATOM   3691  HD2 PHE A 240      18.393   7.581  39.457  1.00  0.00           H  
ATOM   3692  HE1 PHE A 240      22.399   8.846  42.051  1.00  0.00           H  
ATOM   3693  HE2 PHE A 240      18.145   8.738  41.628  1.00  0.00           H  
ATOM   3694  HZ  PHE A 240      20.150   9.369  42.926  1.00  0.00           H  
ATOM   3695  N   GLN A 241      18.921   4.382  38.737  1.00  0.00           N  
ATOM   3696  CA  GLN A 241      17.885   3.725  39.526  1.00  0.00           C  
ATOM   3697  C   GLN A 241      18.351   2.368  40.032  1.00  0.00           C  
ATOM   3698  O   GLN A 241      18.102   2.001  41.180  1.00  0.00           O  
ATOM   3699  CB  GLN A 241      16.606   3.562  38.701  1.00  0.00           C  
ATOM   3700  CG  GLN A 241      15.803   4.841  38.537  1.00  0.00           C  
ATOM   3701  CD  GLN A 241      14.747   4.727  37.454  1.00  0.00           C  
ATOM   3702  NE2 GLN A 241      14.020   5.814  37.221  1.00  0.00           N  
ATOM   3703  OE1 GLN A 241      14.586   3.673  36.833  1.00  0.00           O  
ATOM   3704  H   GLN A 241      18.731   4.624  37.777  1.00  0.00           H  
ATOM   3705  HA  GLN A 241      17.652   4.356  40.386  1.00  0.00           H  
ATOM   3706 1HB  GLN A 241      16.859   3.193  37.707  1.00  0.00           H  
ATOM   3707 2HB  GLN A 241      15.962   2.819  39.171  1.00  0.00           H  
ATOM   3708 1HG  GLN A 241      15.304   5.068  39.479  1.00  0.00           H  
ATOM   3709 2HG  GLN A 241      16.482   5.651  38.269  1.00  0.00           H  
ATOM   3710 1HE2 GLN A 241      13.308   5.799  36.518  1.00  0.00           H  
ATOM   3711 2HE2 GLN A 241      14.184   6.648  37.748  1.00  0.00           H  
ATOM   3712  N   LYS A 242      19.031   1.622  39.168  1.00  0.00           N  
ATOM   3713  CA  LYS A 242      19.543   0.305  39.529  1.00  0.00           C  
ATOM   3714  C   LYS A 242      20.655   0.413  40.562  1.00  0.00           C  
ATOM   3715  O   LYS A 242      20.673  -0.328  41.549  1.00  0.00           O  
ATOM   3716  CB  LYS A 242      20.048  -0.433  38.288  1.00  0.00           C  
ATOM   3717  CG  LYS A 242      18.954  -0.843  37.311  1.00  0.00           C  
ATOM   3718  CD  LYS A 242      19.541  -1.461  36.051  1.00  0.00           C  
ATOM   3719  CE  LYS A 242      18.466  -1.715  35.005  1.00  0.00           C  
ATOM   3720  NZ  LYS A 242      19.028  -2.307  33.761  1.00  0.00           N1+
ATOM   3721  H   LYS A 242      19.200   1.977  38.236  1.00  0.00           H  
ATOM   3722  HA  LYS A 242      18.726  -0.280  39.952  1.00  0.00           H  
ATOM   3723 1HB  LYS A 242      20.756   0.199  37.751  1.00  0.00           H  
ATOM   3724 2HB  LYS A 242      20.580  -1.335  38.592  1.00  0.00           H  
ATOM   3725 1HG  LYS A 242      18.293  -1.569  37.787  1.00  0.00           H  
ATOM   3726 2HG  LYS A 242      18.365   0.032  37.036  1.00  0.00           H  
ATOM   3727 1HD  LYS A 242      20.292  -0.790  35.632  1.00  0.00           H  
ATOM   3728 2HD  LYS A 242      20.023  -2.407  36.299  1.00  0.00           H  
ATOM   3729 1HE  LYS A 242      17.718  -2.395  35.410  1.00  0.00           H  
ATOM   3730 2HE  LYS A 242      17.973  -0.776  34.754  1.00  0.00           H  
ATOM   3731 1HZ  LYS A 242      18.285  -2.460  33.094  1.00  0.00           H  
ATOM   3732 2HZ  LYS A 242      19.711  -1.676  33.365  1.00  0.00           H  
ATOM   3733 3HZ  LYS A 242      19.471  -3.189  33.977  1.00  0.00           H  
ATOM   3734  N   ALA A 243      21.585   1.333  40.336  1.00  0.00           N  
ATOM   3735  CA  ALA A 243      22.733   1.502  41.219  1.00  0.00           C  
ATOM   3736  C   ALA A 243      22.312   2.095  42.558  1.00  0.00           C  
ATOM   3737  O   ALA A 243      22.810   1.689  43.607  1.00  0.00           O  
ATOM   3738  CB  ALA A 243      23.785   2.380  40.557  1.00  0.00           C  
ATOM   3739  H   ALA A 243      21.493   1.934  39.527  1.00  0.00           H  
ATOM   3740  HA  ALA A 243      23.182   0.524  41.393  1.00  0.00           H  
ATOM   3741 1HB  ALA A 243      24.637   2.494  41.229  1.00  0.00           H  
ATOM   3742 2HB  ALA A 243      24.117   1.914  39.628  1.00  0.00           H  
ATOM   3743 3HB  ALA A 243      23.359   3.357  40.340  1.00  0.00           H  
ATOM   3744  N   ALA A 244      21.399   3.054  42.513  1.00  0.00           N  
ATOM   3745  CA  ALA A 244      20.949   3.741  43.718  1.00  0.00           C  
ATOM   3746  C   ALA A 244      20.241   2.780  44.668  1.00  0.00           C  
ATOM   3747  O   ALA A 244      20.489   2.790  45.874  1.00  0.00           O  
ATOM   3748  CB  ALA A 244      20.029   4.900  43.357  1.00  0.00           C  
ATOM   3749  H   ALA A 244      21.003   3.318  41.622  1.00  0.00           H  
ATOM   3750  HA  ALA A 244      21.820   4.156  44.226  1.00  0.00           H  
ATOM   3751 1HB  ALA A 244      19.701   5.400  44.267  1.00  0.00           H  
ATOM   3752 2HB  ALA A 244      20.565   5.606  42.725  1.00  0.00           H  
ATOM   3753 3HB  ALA A 244      19.159   4.520  42.819  1.00  0.00           H  
ATOM   3754  N   ALA A 245      19.363   1.954  44.117  1.00  0.00           N  
ATOM   3755  CA  ALA A 245      18.641   0.963  44.908  1.00  0.00           C  
ATOM   3756  C   ALA A 245      19.599  -0.035  45.548  1.00  0.00           C  
ATOM   3757  O   ALA A 245      19.413  -0.439  46.695  1.00  0.00           O  
ATOM   3758  CB  ALA A 245      17.622   0.236  44.045  1.00  0.00           C  
ATOM   3759  H   ALA A 245      19.190   2.010  43.123  1.00  0.00           H  
ATOM   3760  HA  ALA A 245      18.097   1.481  45.698  1.00  0.00           H  
ATOM   3761 1HB  ALA A 245      17.092  -0.500  44.649  1.00  0.00           H  
ATOM   3762 2HB  ALA A 245      16.909   0.953  43.641  1.00  0.00           H  
ATOM   3763 3HB  ALA A 245      18.131  -0.268  43.225  1.00  0.00           H  
ATOM   3764  N   SER A 246      20.624  -0.429  44.798  1.00  0.00           N  
ATOM   3765  CA  SER A 246      21.609  -1.384  45.289  1.00  0.00           C  
ATOM   3766  C   SER A 246      22.463  -0.773  46.393  1.00  0.00           C  
ATOM   3767  O   SER A 246      22.695  -1.397  47.429  1.00  0.00           O  
ATOM   3768  CB  SER A 246      22.495  -1.852  44.151  1.00  0.00           C  
ATOM   3769  OG  SER A 246      23.452  -2.770  44.604  1.00  0.00           O  
ATOM   3770  H   SER A 246      20.721  -0.056  43.863  1.00  0.00           H  
ATOM   3771  HA  SER A 246      21.081  -2.249  45.693  1.00  0.00           H  
ATOM   3772 1HB  SER A 246      21.881  -2.314  43.378  1.00  0.00           H  
ATOM   3773 2HB  SER A 246      22.994  -0.994  43.702  1.00  0.00           H  
ATOM   3774  HG  SER A 246      23.969  -3.016  43.833  1.00  0.00           H  
ATOM   3775  N   ALA A 247      22.932   0.446  46.167  1.00  0.00           N  
ATOM   3776  CA  ALA A 247      23.800   1.125  47.123  1.00  0.00           C  
ATOM   3777  C   ALA A 247      23.117   1.275  48.476  1.00  0.00           C  
ATOM   3778  O   ALA A 247      23.739   1.066  49.520  1.00  0.00           O  
ATOM   3779  CB  ALA A 247      24.214   2.489  46.587  1.00  0.00           C  
ATOM   3780  H   ALA A 247      22.679   0.919  45.309  1.00  0.00           H  
ATOM   3781  HA  ALA A 247      24.705   0.529  47.252  1.00  0.00           H  
ATOM   3782 1HB  ALA A 247      24.864   2.980  47.310  1.00  0.00           H  
ATOM   3783 2HB  ALA A 247      24.754   2.360  45.647  1.00  0.00           H  
ATOM   3784 3HB  ALA A 247      23.330   3.096  46.417  1.00  0.00           H  
ATOM   3785  N   VAL A 248      21.842   1.634  48.452  1.00  0.00           N  
ATOM   3786  CA  VAL A 248      21.076   1.821  49.680  1.00  0.00           C  
ATOM   3787  C   VAL A 248      20.841   0.496  50.393  1.00  0.00           C  
ATOM   3788  O   VAL A 248      21.040   0.384  51.602  1.00  0.00           O  
ATOM   3789  CB  VAL A 248      19.719   2.480  49.369  1.00  0.00           C  
ATOM   3790  CG1 VAL A 248      18.828   2.473  50.602  1.00  0.00           C  
ATOM   3791  CG2 VAL A 248      19.936   3.900  48.868  1.00  0.00           C  
ATOM   3792  H   VAL A 248      21.389   1.782  47.564  1.00  0.00           H  
ATOM   3793  HA  VAL A 248      21.641   2.479  50.344  1.00  0.00           H  
ATOM   3794  HB  VAL A 248      19.210   1.897  48.602  1.00  0.00           H  
ATOM   3795 1HG1 VAL A 248      17.873   2.942  50.364  1.00  0.00           H  
ATOM   3796 2HG1 VAL A 248      18.657   1.446  50.922  1.00  0.00           H  
ATOM   3797 3HG1 VAL A 248      19.314   3.028  51.405  1.00  0.00           H  
ATOM   3798 1HG2 VAL A 248      18.972   4.359  48.649  1.00  0.00           H  
ATOM   3799 2HG2 VAL A 248      20.450   4.482  49.633  1.00  0.00           H  
ATOM   3800 3HG2 VAL A 248      20.541   3.878  47.962  1.00  0.00           H  
ATOM   3801  N   GLU A 249      20.417  -0.510  49.632  1.00  0.00           N  
ATOM   3802  CA  GLU A 249      20.069  -1.806  50.202  1.00  0.00           C  
ATOM   3803  C   GLU A 249      21.287  -2.488  50.806  1.00  0.00           C  
ATOM   3804  O   GLU A 249      21.209  -3.085  51.880  1.00  0.00           O  
ATOM   3805  CB  GLU A 249      19.445  -2.708  49.135  1.00  0.00           C  
ATOM   3806  CG  GLU A 249      17.999  -2.375  48.796  1.00  0.00           C  
ATOM   3807  CD  GLU A 249      17.353  -3.406  47.913  1.00  0.00           C  
ATOM   3808  OE1 GLU A 249      18.037  -4.299  47.476  1.00  0.00           O  
ATOM   3809  OE2 GLU A 249      16.173  -3.299  47.675  1.00  0.00           O1-
ATOM   3810  H   GLU A 249      20.333  -0.373  48.635  1.00  0.00           H  
ATOM   3811  HA  GLU A 249      19.330  -1.650  50.988  1.00  0.00           H  
ATOM   3812 1HB  GLU A 249      20.028  -2.641  48.216  1.00  0.00           H  
ATOM   3813 2HB  GLU A 249      19.480  -3.745  49.469  1.00  0.00           H  
ATOM   3814 1HG  GLU A 249      17.429  -2.298  49.722  1.00  0.00           H  
ATOM   3815 2HG  GLU A 249      17.967  -1.406  48.300  1.00  0.00           H  
ATOM   3816  N   VAL A 250      22.416  -2.392  50.114  1.00  0.00           N  
ATOM   3817  CA  VAL A 250      23.663  -2.983  50.593  1.00  0.00           C  
ATOM   3818  C   VAL A 250      24.122  -2.322  51.886  1.00  0.00           C  
ATOM   3819  O   VAL A 250      24.561  -2.997  52.817  1.00  0.00           O  
ATOM   3820  CB  VAL A 250      24.767  -2.840  49.528  1.00  0.00           C  
ATOM   3821  CG1 VAL A 250      26.122  -3.204  50.114  1.00  0.00           C  
ATOM   3822  CG2 VAL A 250      24.445  -3.718  48.328  1.00  0.00           C  
ATOM   3823  H   VAL A 250      22.415  -1.902  49.233  1.00  0.00           H  
ATOM   3824  HA  VAL A 250      23.495  -4.043  50.782  1.00  0.00           H  
ATOM   3825  HB  VAL A 250      24.822  -1.799  49.212  1.00  0.00           H  
ATOM   3826 1HG1 VAL A 250      26.891  -3.098  49.348  1.00  0.00           H  
ATOM   3827 2HG1 VAL A 250      26.348  -2.540  50.948  1.00  0.00           H  
ATOM   3828 3HG1 VAL A 250      26.102  -4.236  50.465  1.00  0.00           H  
ATOM   3829 1HG2 VAL A 250      25.229  -3.612  47.579  1.00  0.00           H  
ATOM   3830 2HG2 VAL A 250      24.383  -4.760  48.645  1.00  0.00           H  
ATOM   3831 3HG2 VAL A 250      23.490  -3.413  47.899  1.00  0.00           H  
ATOM   3832  N   ALA A 251      24.017  -0.999  51.938  1.00  0.00           N  
ATOM   3833  CA  ALA A 251      24.367  -0.249  53.141  1.00  0.00           C  
ATOM   3834  C   ALA A 251      23.585  -0.746  54.347  1.00  0.00           C  
ATOM   3835  O   ALA A 251      24.115  -0.825  55.456  1.00  0.00           O  
ATOM   3836  CB  ALA A 251      24.123   1.238  52.929  1.00  0.00           C  
ATOM   3837  H   ALA A 251      23.683  -0.499  51.128  1.00  0.00           H  
ATOM   3838  HA  ALA A 251      25.431  -0.384  53.335  1.00  0.00           H  
ATOM   3839 1HB  ALA A 251      24.390   1.783  53.833  1.00  0.00           H  
ATOM   3840 2HB  ALA A 251      24.734   1.591  52.097  1.00  0.00           H  
ATOM   3841 3HB  ALA A 251      23.071   1.403  52.699  1.00  0.00           H  
ATOM   3842  N   LEU A 252      22.317  -1.079  54.130  1.00  0.00           N  
ATOM   3843  CA  LEU A 252      21.464  -1.597  55.193  1.00  0.00           C  
ATOM   3844  C   LEU A 252      21.896  -2.996  55.612  1.00  0.00           C  
ATOM   3845  O   LEU A 252      21.748  -3.380  56.771  1.00  0.00           O  
ATOM   3846  CB  LEU A 252      20.001  -1.623  54.734  1.00  0.00           C  
ATOM   3847  CG  LEU A 252      19.345  -0.252  54.526  1.00  0.00           C  
ATOM   3848  CD1 LEU A 252      17.952  -0.439  53.939  1.00  0.00           C  
ATOM   3849  CD2 LEU A 252      19.283   0.489  55.853  1.00  0.00           C  
ATOM   3850  H   LEU A 252      21.933  -0.972  53.200  1.00  0.00           H  
ATOM   3851  HA  LEU A 252      21.545  -0.933  56.054  1.00  0.00           H  
ATOM   3852 1HB  LEU A 252      19.942  -2.165  53.792  1.00  0.00           H  
ATOM   3853 2HB  LEU A 252      19.413  -2.162  55.477  1.00  0.00           H  
ATOM   3854  HG  LEU A 252      19.932   0.328  53.813  1.00  0.00           H  
ATOM   3855 1HD1 LEU A 252      17.486   0.535  53.790  1.00  0.00           H  
ATOM   3856 2HD1 LEU A 252      18.027  -0.954  52.981  1.00  0.00           H  
ATOM   3857 3HD1 LEU A 252      17.345  -1.031  54.623  1.00  0.00           H  
ATOM   3858 1HD2 LEU A 252      18.817   1.463  55.705  1.00  0.00           H  
ATOM   3859 2HD2 LEU A 252      18.695  -0.090  56.566  1.00  0.00           H  
ATOM   3860 3HD2 LEU A 252      20.293   0.624  56.241  1.00  0.00           H  
ATOM   3861  N   ARG A 253      22.431  -3.756  54.663  1.00  0.00           N  
ATOM   3862  CA  ARG A 253      22.980  -5.074  54.953  1.00  0.00           C  
ATOM   3863  C   ARG A 253      24.258  -4.968  55.773  1.00  0.00           C  
ATOM   3864  O   ARG A 253      24.580  -5.860  56.560  1.00  0.00           O  
ATOM   3865  CB  ARG A 253      23.268  -5.830  53.664  1.00  0.00           C  
ATOM   3866  CG  ARG A 253      22.147  -6.744  53.194  1.00  0.00           C  
ATOM   3867  CD  ARG A 253      21.169  -6.020  52.342  1.00  0.00           C  
ATOM   3868  NE  ARG A 253      20.278  -6.933  51.644  1.00  0.00           N  
ATOM   3869  CZ  ARG A 253      19.093  -7.361  52.122  1.00  0.00           C  
ATOM   3870  NH1 ARG A 253      18.671  -6.949  53.297  1.00  0.00           N1+
ATOM   3871  NH2 ARG A 253      18.354  -8.193  51.408  1.00  0.00           N  
ATOM   3872  H   ARG A 253      22.458  -3.410  53.713  1.00  0.00           H  
ATOM   3873  HA  ARG A 253      22.242  -5.637  55.524  1.00  0.00           H  
ATOM   3874 1HB  ARG A 253      23.471  -5.119  52.863  1.00  0.00           H  
ATOM   3875 2HB  ARG A 253      24.160  -6.442  53.793  1.00  0.00           H  
ATOM   3876 1HG  ARG A 253      22.567  -7.565  52.613  1.00  0.00           H  
ATOM   3877 2HG  ARG A 253      21.618  -7.145  54.059  1.00  0.00           H  
ATOM   3878 1HD  ARG A 253      20.563  -5.361  52.963  1.00  0.00           H  
ATOM   3879 2HD  ARG A 253      21.702  -5.429  51.599  1.00  0.00           H  
ATOM   3880  HE  ARG A 253      20.569  -7.272  50.736  1.00  0.00           H  
ATOM   3881 1HH1 ARG A 253      19.235  -6.313  53.842  1.00  0.00           H  
ATOM   3882 2HH1 ARG A 253      17.782  -7.269  53.654  1.00  0.00           H  
ATOM   3883 1HH2 ARG A 253      18.679  -8.509  50.505  1.00  0.00           H  
ATOM   3884 2HH2 ARG A 253      17.466  -8.513  51.766  1.00  0.00           H  
ATOM   3885  N   LEU A 254      24.989  -3.876  55.583  1.00  0.00           N  
ATOM   3886  CA  LEU A 254      26.224  -3.641  56.325  1.00  0.00           C  
ATOM   3887  C   LEU A 254      25.944  -3.414  57.803  1.00  0.00           C  
ATOM   3888  O   LEU A 254      26.671  -3.908  58.664  1.00  0.00           O  
ATOM   3889  CB  LEU A 254      26.966  -2.430  55.746  1.00  0.00           C  
ATOM   3890  CG  LEU A 254      28.299  -2.082  56.423  1.00  0.00           C  
ATOM   3891  CD1 LEU A 254      29.250  -3.266  56.309  1.00  0.00           C  
ATOM   3892  CD2 LEU A 254      28.890  -0.841  55.770  1.00  0.00           C  
ATOM   3893  H   LEU A 254      24.683  -3.191  54.908  1.00  0.00           H  
ATOM   3894  HA  LEU A 254      26.862  -4.519  56.220  1.00  0.00           H  
ATOM   3895 1HB  LEU A 254      27.168  -2.616  54.693  1.00  0.00           H  
ATOM   3896 2HB  LEU A 254      26.319  -1.556  55.823  1.00  0.00           H  
ATOM   3897  HG  LEU A 254      28.130  -1.889  57.482  1.00  0.00           H  
ATOM   3898 1HD1 LEU A 254      30.197  -3.019  56.790  1.00  0.00           H  
ATOM   3899 2HD1 LEU A 254      28.810  -4.134  56.801  1.00  0.00           H  
ATOM   3900 3HD1 LEU A 254      29.425  -3.493  55.259  1.00  0.00           H  
ATOM   3901 1HD2 LEU A 254      29.838  -0.594  56.251  1.00  0.00           H  
ATOM   3902 2HD2 LEU A 254      29.061  -1.033  54.711  1.00  0.00           H  
ATOM   3903 3HD2 LEU A 254      28.198  -0.006  55.881  1.00  0.00           H  
ATOM   3904  N   THR A 255      24.885  -2.666  58.091  1.00  0.00           N  
ATOM   3905  CA  THR A 255      24.508  -2.371  59.469  1.00  0.00           C  
ATOM   3906  C   THR A 255      24.083  -3.631  60.209  1.00  0.00           C  
ATOM   3907  O   THR A 255      24.357  -3.788  61.400  1.00  0.00           O  
ATOM   3908  CB  THR A 255      23.372  -1.334  59.523  1.00  0.00           C  
ATOM   3909  CG2 THR A 255      23.791  -0.047  58.829  1.00  0.00           C  
ATOM   3910  OG1 THR A 255      22.206  -1.863  58.878  1.00  0.00           O  
ATOM   3911  H   THR A 255      24.325  -2.293  57.339  1.00  0.00           H  
ATOM   3912  HA  THR A 255      25.371  -1.942  59.980  1.00  0.00           H  
ATOM   3913  HB  THR A 255      23.127  -1.116  60.563  1.00  0.00           H  
ATOM   3914  HG1 THR A 255      21.425  -1.416  59.213  1.00  0.00           H  
ATOM   3915 1HG2 THR A 255      22.976   0.675  58.877  1.00  0.00           H  
ATOM   3916 2HG2 THR A 255      24.670   0.364  59.324  1.00  0.00           H  
ATOM   3917 3HG2 THR A 255      24.027  -0.257  57.786  1.00  0.00           H  
ATOM   3918  N   GLU A 256      23.412  -4.531  59.497  1.00  0.00           N  
ATOM   3919  CA  GLU A 256      22.964  -5.789  60.078  1.00  0.00           C  
ATOM   3920  C   GLU A 256      24.142  -6.608  60.592  1.00  0.00           C  
ATOM   3921  O   GLU A 256      24.142  -7.060  61.737  1.00  0.00           O  
ATOM   3922  CB  GLU A 256      22.175  -6.601  59.048  1.00  0.00           C  
ATOM   3923  CG  GLU A 256      21.633  -7.923  59.571  1.00  0.00           C  
ATOM   3924  CD  GLU A 256      20.848  -8.683  58.538  1.00  0.00           C  
ATOM   3925  OE1 GLU A 256      20.706  -8.189  57.446  1.00  0.00           O  
ATOM   3926  OE2 GLU A 256      20.390  -9.759  58.843  1.00  0.00           O1-
ATOM   3927  H   GLU A 256      23.206  -4.336  58.528  1.00  0.00           H  
ATOM   3928  HA  GLU A 256      22.301  -5.567  60.915  1.00  0.00           H  
ATOM   3929 1HB  GLU A 256      21.331  -6.011  58.689  1.00  0.00           H  
ATOM   3930 2HB  GLU A 256      22.812  -6.816  58.190  1.00  0.00           H  
ATOM   3931 1HG  GLU A 256      22.467  -8.540  59.903  1.00  0.00           H  
ATOM   3932 2HG  GLU A 256      20.996  -7.727  60.433  1.00  0.00           H  
ATOM   3933  N   VAL A 257      25.142  -6.797  59.738  1.00  0.00           N  
ATOM   3934  CA  VAL A 257      26.311  -7.593  60.092  1.00  0.00           C  
ATOM   3935  C   VAL A 257      27.240  -6.825  61.029  1.00  0.00           C  
ATOM   3936  O   VAL A 257      27.870  -7.409  61.909  1.00  0.00           O  
ATOM   3937  CB  VAL A 257      27.084  -7.998  58.823  1.00  0.00           C  
ATOM   3938  CG1 VAL A 257      26.233  -8.903  57.946  1.00  0.00           C  
ATOM   3939  CG2 VAL A 257      27.512  -6.754  58.059  1.00  0.00           C  
ATOM   3940  H   VAL A 257      25.092  -6.377  58.823  1.00  0.00           H  
ATOM   3941  HA  VAL A 257      25.973  -8.497  60.600  1.00  0.00           H  
ATOM   3942  HB  VAL A 257      27.967  -8.568  59.112  1.00  0.00           H  
ATOM   3943 1HG1 VAL A 257      26.795  -9.179  57.053  1.00  0.00           H  
ATOM   3944 2HG1 VAL A 257      25.968  -9.803  58.500  1.00  0.00           H  
ATOM   3945 3HG1 VAL A 257      25.325  -8.376  57.653  1.00  0.00           H  
ATOM   3946 1HG2 VAL A 257      28.059  -7.047  57.163  1.00  0.00           H  
ATOM   3947 2HG2 VAL A 257      26.630  -6.180  57.774  1.00  0.00           H  
ATOM   3948 3HG2 VAL A 257      28.155  -6.141  58.692  1.00  0.00           H  
ATOM   3949  N   ALA A 258      27.320  -5.514  60.826  1.00  0.00           N  
ATOM   3950  CA  ALA A 258      28.164  -4.663  61.655  1.00  0.00           C  
ATOM   3951  C   ALA A 258      27.650  -4.609  63.089  1.00  0.00           C  
ATOM   3952  O   ALA A 258      28.433  -4.619  64.040  1.00  0.00           O  
ATOM   3953  CB  ALA A 258      28.242  -3.264  61.067  1.00  0.00           C  
ATOM   3954  H   ALA A 258      26.781  -5.098  60.079  1.00  0.00           H  
ATOM   3955  HA  ALA A 258      29.174  -5.075  61.659  1.00  0.00           H  
ATOM   3956 1HB  ALA A 258      28.876  -2.640  61.699  1.00  0.00           H  
ATOM   3957 2HB  ALA A 258      28.666  -3.311  60.065  1.00  0.00           H  
ATOM   3958 3HB  ALA A 258      27.244  -2.831  61.020  1.00  0.00           H  
ATOM   3959  N   SER A 259      26.333  -4.552  63.239  1.00  0.00           N  
ATOM   3960  CA  SER A 259      25.711  -4.502  64.557  1.00  0.00           C  
ATOM   3961  C   SER A 259      25.984  -5.779  65.343  1.00  0.00           C  
ATOM   3962  O   SER A 259      26.293  -5.733  66.535  1.00  0.00           O  
ATOM   3963  CB  SER A 259      24.216  -4.290  64.420  1.00  0.00           C  
ATOM   3964  OG  SER A 259      23.598  -4.243  65.677  1.00  0.00           O  
ATOM   3965  H   SER A 259      25.743  -4.544  62.418  1.00  0.00           H  
ATOM   3966  HA  SER A 259      26.131  -3.658  65.105  1.00  0.00           H  
ATOM   3967 1HB  SER A 259      24.027  -3.361  63.884  1.00  0.00           H  
ATOM   3968 2HB  SER A 259      23.787  -5.100  63.831  1.00  0.00           H  
ATOM   3969  HG  SER A 259      22.680  -4.016  65.512  1.00  0.00           H  
ATOM   3970  N   LYS A 260      25.869  -6.915  64.670  1.00  0.00           N  
ATOM   3971  CA  LYS A 260      26.129  -8.207  65.295  1.00  0.00           C  
ATOM   3972  C   LYS A 260      27.565  -8.300  65.792  1.00  0.00           C  
ATOM   3973  O   LYS A 260      27.829  -8.829  66.872  1.00  0.00           O  
ATOM   3974  CB  LYS A 260      25.838  -9.345  64.315  1.00  0.00           C  
ATOM   3975  CG  LYS A 260      24.360  -9.550  64.011  1.00  0.00           C  
ATOM   3976  CD  LYS A 260      24.152 -10.681  63.015  1.00  0.00           C  
ATOM   3977  CE  LYS A 260      22.677 -10.880  62.701  1.00  0.00           C  
ATOM   3978  NZ  LYS A 260      22.461 -11.959  61.699  1.00  0.00           N1+
ATOM   3979  H   LYS A 260      25.592  -6.889  63.699  1.00  0.00           H  
ATOM   3980  HA  LYS A 260      25.458  -8.323  66.146  1.00  0.00           H  
ATOM   3981 1HB  LYS A 260      26.350  -9.153  63.372  1.00  0.00           H  
ATOM   3982 2HB  LYS A 260      26.230 -10.280  64.716  1.00  0.00           H  
ATOM   3983 1HG  LYS A 260      23.828  -9.787  64.933  1.00  0.00           H  
ATOM   3984 2HG  LYS A 260      23.943  -8.632  63.597  1.00  0.00           H  
ATOM   3985 1HD  LYS A 260      24.685 -10.455  62.091  1.00  0.00           H  
ATOM   3986 2HD  LYS A 260      24.554 -11.607  63.428  1.00  0.00           H  
ATOM   3987 1HE  LYS A 260      22.142 -11.137  63.614  1.00  0.00           H  
ATOM   3988 2HE  LYS A 260      22.259  -9.952  62.312  1.00  0.00           H  
ATOM   3989 1HZ  LYS A 260      21.472 -12.059  61.518  1.00  0.00           H  
ATOM   3990 2HZ  LYS A 260      22.938 -11.722  60.840  1.00  0.00           H  
ATOM   3991 3HZ  LYS A 260      22.827 -12.829  62.057  1.00  0.00           H  
ATOM   3992  N   GLU A 261      28.495  -7.777  64.997  1.00  0.00           N  
ATOM   3993  CA  GLU A 261      29.903  -7.765  65.372  1.00  0.00           C  
ATOM   3994  C   GLU A 261      30.191  -6.671  66.393  1.00  0.00           C  
ATOM   3995  O   GLU A 261      31.075  -6.815  67.239  1.00  0.00           O  
ATOM   3996  CB  GLU A 261      30.782  -7.567  64.136  1.00  0.00           C  
ATOM   3997  CG  GLU A 261      30.762  -8.732  63.157  1.00  0.00           C  
ATOM   3998  CD  GLU A 261      31.302 -10.004  63.751  1.00  0.00           C  
ATOM   3999  OE1 GLU A 261      32.379  -9.972  64.296  1.00  0.00           O  
ATOM   4000  OE2 GLU A 261      30.637 -11.008  63.658  1.00  0.00           O1-
ATOM   4001  H   GLU A 261      28.217  -7.381  64.112  1.00  0.00           H  
ATOM   4002  HA  GLU A 261      30.152  -8.730  65.814  1.00  0.00           H  
ATOM   4003 1HB  GLU A 261      30.460  -6.674  63.599  1.00  0.00           H  
ATOM   4004 2HB  GLU A 261      31.815  -7.407  64.445  1.00  0.00           H  
ATOM   4005 1HG  GLU A 261      29.736  -8.904  62.833  1.00  0.00           H  
ATOM   4006 2HG  GLU A 261      31.352  -8.467  62.281  1.00  0.00           H  
ATOM   4007  N   GLY A 262      29.441  -5.579  66.309  1.00  0.00           N  
ATOM   4008  CA  GLY A 262      29.629  -4.450  67.212  1.00  0.00           C  
ATOM   4009  C   GLY A 262      30.566  -3.411  66.608  1.00  0.00           C  
ATOM   4010  O   GLY A 262      31.220  -2.655  67.328  1.00  0.00           O  
ATOM   4011  H   GLY A 262      28.721  -5.528  65.604  1.00  0.00           H  
ATOM   4012 1HA  GLY A 262      28.663  -3.993  67.429  1.00  0.00           H  
ATOM   4013 2HA  GLY A 262      30.035  -4.805  68.158  1.00  0.00           H  
ATOM   4014  N   ASP A 263      30.626  -3.377  65.283  1.00  0.00           N  
ATOM   4015  CA  ASP A 263      31.496  -2.442  64.578  1.00  0.00           C  
ATOM   4016  C   ASP A 263      30.750  -1.165  64.211  1.00  0.00           C  
ATOM   4017  O   ASP A 263      30.093  -1.094  63.173  1.00  0.00           O  
ATOM   4018  CB  ASP A 263      32.066  -3.088  63.313  1.00  0.00           C  
ATOM   4019  CG  ASP A 263      33.094  -2.211  62.611  1.00  0.00           C  
ATOM   4020  OD1 ASP A 263      33.018  -1.013  62.749  1.00  0.00           O  
ATOM   4021  OD2 ASP A 263      33.946  -2.747  61.943  1.00  0.00           O1-
ATOM   4022  H   ASP A 263      30.056  -4.015  64.747  1.00  0.00           H  
ATOM   4023  HA  ASP A 263      32.330  -2.185  65.232  1.00  0.00           H  
ATOM   4024 1HB  ASP A 263      32.535  -4.038  63.569  1.00  0.00           H  
ATOM   4025 2HB  ASP A 263      31.255  -3.301  62.616  1.00  0.00           H  
ATOM   4026  N   SER A 264      30.850  -0.160  65.073  1.00  0.00           N  
ATOM   4027  CA  SER A 264      30.089   1.075  64.905  1.00  0.00           C  
ATOM   4028  C   SER A 264      30.611   1.888  63.730  1.00  0.00           C  
ATOM   4029  O   SER A 264      29.897   2.720  63.171  1.00  0.00           O  
ATOM   4030  CB  SER A 264      30.153   1.906  66.172  1.00  0.00           C  
ATOM   4031  OG  SER A 264      31.451   2.384  66.394  1.00  0.00           O  
ATOM   4032  H   SER A 264      31.471  -0.249  65.865  1.00  0.00           H  
ATOM   4033  HA  SER A 264      29.046   0.816  64.716  1.00  0.00           H  
ATOM   4034 1HB  SER A 264      29.462   2.744  66.092  1.00  0.00           H  
ATOM   4035 2HB  SER A 264      29.836   1.300  67.020  1.00  0.00           H  
ATOM   4036  HG  SER A 264      31.410   2.895  67.206  1.00  0.00           H  
ATOM   4037  N   GLU A 265      31.866   1.645  63.359  1.00  0.00           N  
ATOM   4038  CA  GLU A 265      32.486   2.356  62.249  1.00  0.00           C  
ATOM   4039  C   GLU A 265      31.815   2.011  60.925  1.00  0.00           C  
ATOM   4040  O   GLU A 265      31.551   2.886  60.104  1.00  0.00           O  
ATOM   4041  CB  GLU A 265      33.980   2.029  62.175  1.00  0.00           C  
ATOM   4042  CG  GLU A 265      34.736   2.779  61.087  1.00  0.00           C  
ATOM   4043  CD  GLU A 265      36.220   2.545  61.137  1.00  0.00           C  
ATOM   4044  OE1 GLU A 265      36.668   1.895  62.050  1.00  0.00           O  
ATOM   4045  OE2 GLU A 265      36.905   3.017  60.261  1.00  0.00           O1-
ATOM   4046  H   GLU A 265      32.400   0.949  63.857  1.00  0.00           H  
ATOM   4047  HA  GLU A 265      32.383   3.428  62.423  1.00  0.00           H  
ATOM   4048 1HB  GLU A 265      34.451   2.261  63.131  1.00  0.00           H  
ATOM   4049 2HB  GLU A 265      34.110   0.961  61.996  1.00  0.00           H  
ATOM   4050 1HG  GLU A 265      34.361   2.462  60.115  1.00  0.00           H  
ATOM   4051 2HG  GLU A 265      34.537   3.846  61.192  1.00  0.00           H  
ATOM   4052  N   LEU A 266      31.542   0.724  60.726  1.00  0.00           N  
ATOM   4053  CA  LEU A 266      30.882   0.262  59.511  1.00  0.00           C  
ATOM   4054  C   LEU A 266      29.445   0.757  59.442  1.00  0.00           C  
ATOM   4055  O   LEU A 266      28.935   1.070  58.365  1.00  0.00           O  
ATOM   4056  CB  LEU A 266      30.904  -1.270  59.446  1.00  0.00           C  
ATOM   4057  CG  LEU A 266      32.280  -1.907  59.213  1.00  0.00           C  
ATOM   4058  CD1 LEU A 266      32.172  -3.419  59.355  1.00  0.00           C  
ATOM   4059  CD2 LEU A 266      32.790  -1.522  57.832  1.00  0.00           C  
ATOM   4060  H   LEU A 266      31.799   0.052  61.434  1.00  0.00           H  
ATOM   4061  HA  LEU A 266      31.428   0.651  58.651  1.00  0.00           H  
ATOM   4062 1HB  LEU A 266      30.512  -1.664  60.383  1.00  0.00           H  
ATOM   4063 2HB  LEU A 266      30.248  -1.593  58.638  1.00  0.00           H  
ATOM   4064  HG  LEU A 266      32.979  -1.550  59.970  1.00  0.00           H  
ATOM   4065 1HD1 LEU A 266      33.150  -3.871  59.189  1.00  0.00           H  
ATOM   4066 2HD1 LEU A 266      31.824  -3.666  60.358  1.00  0.00           H  
ATOM   4067 3HD1 LEU A 266      31.465  -3.803  58.620  1.00  0.00           H  
ATOM   4068 1HD2 LEU A 266      33.769  -1.974  57.666  1.00  0.00           H  
ATOM   4069 2HD2 LEU A 266      32.092  -1.880  57.074  1.00  0.00           H  
ATOM   4070 3HD2 LEU A 266      32.875  -0.438  57.764  1.00  0.00           H  
ATOM   4071  N   GLU A 267      28.793   0.829  60.598  1.00  0.00           N  
ATOM   4072  CA  GLU A 267      27.431   1.352  60.679  1.00  0.00           C  
ATOM   4073  C   GLU A 267      27.372   2.806  60.235  1.00  0.00           C  
ATOM   4074  O   GLU A 267      26.431   3.221  59.556  1.00  0.00           O  
ATOM   4075  CB  GLU A 267      26.894   1.225  62.106  1.00  0.00           C  
ATOM   4076  CG  GLU A 267      26.643  -0.207  62.558  1.00  0.00           C  
ATOM   4077  CD  GLU A 267      26.072  -0.291  63.946  1.00  0.00           C  
ATOM   4078  OE1 GLU A 267      25.152   0.437  64.234  1.00  0.00           O  
ATOM   4079  OE2 GLU A 267      26.555  -1.084  64.719  1.00  0.00           O1-
ATOM   4080  H   GLU A 267      29.252   0.518  61.445  1.00  0.00           H  
ATOM   4081  HA  GLU A 267      26.793   0.759  60.023  1.00  0.00           H  
ATOM   4082 1HB  GLU A 267      27.600   1.677  62.803  1.00  0.00           H  
ATOM   4083 2HB  GLU A 267      25.955   1.771  62.191  1.00  0.00           H  
ATOM   4084 1HG  GLU A 267      25.950  -0.680  61.863  1.00  0.00           H  
ATOM   4085 2HG  GLU A 267      27.583  -0.757  62.523  1.00  0.00           H  
ATOM   4086  N   THR A 268      28.384   3.579  60.616  1.00  0.00           N  
ATOM   4087  CA  THR A 268      28.474   4.978  60.212  1.00  0.00           C  
ATOM   4088  C   THR A 268      28.660   5.106  58.708  1.00  0.00           C  
ATOM   4089  O   THR A 268      28.033   5.949  58.064  1.00  0.00           O  
ATOM   4090  CB  THR A 268      29.629   5.692  60.938  1.00  0.00           C  
ATOM   4091  CG2 THR A 268      29.739   7.137  60.474  1.00  0.00           C  
ATOM   4092  OG1 THR A 268      29.398   5.664  62.352  1.00  0.00           O  
ATOM   4093  H   THR A 268      29.107   3.189  61.199  1.00  0.00           H  
ATOM   4094  HA  THR A 268      27.547   5.481  60.494  1.00  0.00           H  
ATOM   4095  HB  THR A 268      30.566   5.177  60.726  1.00  0.00           H  
ATOM   4096  HG1 THR A 268      29.409   4.755  62.660  1.00  0.00           H  
ATOM   4097 1HG2 THR A 268      30.561   7.625  60.997  1.00  0.00           H  
ATOM   4098 2HG2 THR A 268      29.926   7.161  59.401  1.00  0.00           H  
ATOM   4099 3HG2 THR A 268      28.809   7.660  60.692  1.00  0.00           H  
ATOM   4100  N   GLU A 269      29.524   4.265  58.150  1.00  0.00           N  
ATOM   4101  CA  GLU A 269      29.797   4.286  56.716  1.00  0.00           C  
ATOM   4102  C   GLU A 269      28.547   3.953  55.911  1.00  0.00           C  
ATOM   4103  O   GLU A 269      28.329   4.495  54.830  1.00  0.00           O  
ATOM   4104  CB  GLU A 269      30.914   3.299  56.371  1.00  0.00           C  
ATOM   4105  CG  GLU A 269      32.288   3.697  56.894  1.00  0.00           C  
ATOM   4106  CD  GLU A 269      32.761   5.016  56.350  1.00  0.00           C  
ATOM   4107  OE1 GLU A 269      32.871   5.139  55.154  1.00  0.00           O  
ATOM   4108  OE2 GLU A 269      33.016   5.902  57.132  1.00  0.00           O1-
ATOM   4109  H   GLU A 269      30.006   3.595  58.730  1.00  0.00           H  
ATOM   4110  HA  GLU A 269      30.132   5.287  56.443  1.00  0.00           H  
ATOM   4111 1HB  GLU A 269      30.672   2.318  56.778  1.00  0.00           H  
ATOM   4112 2HB  GLU A 269      30.986   3.196  55.288  1.00  0.00           H  
ATOM   4113 1HG  GLU A 269      32.247   3.759  57.981  1.00  0.00           H  
ATOM   4114 2HG  GLU A 269      33.004   2.921  56.629  1.00  0.00           H  
ATOM   4115  N   ALA A 270      27.724   3.057  56.452  1.00  0.00           N  
ATOM   4116  CA  ALA A 270      26.458   2.704  55.819  1.00  0.00           C  
ATOM   4117  C   ALA A 270      25.559   3.924  55.670  1.00  0.00           C  
ATOM   4118  O   ALA A 270      24.922   4.113  54.634  1.00  0.00           O  
ATOM   4119  CB  ALA A 270      25.751   1.621  56.622  1.00  0.00           C  
ATOM   4120  H   ALA A 270      27.986   2.607  57.317  1.00  0.00           H  
ATOM   4121  HA  ALA A 270      26.666   2.299  54.829  1.00  0.00           H  
ATOM   4122 1HB  ALA A 270      24.806   1.366  56.140  1.00  0.00           H  
ATOM   4123 2HB  ALA A 270      26.382   0.734  56.672  1.00  0.00           H  
ATOM   4124 3HB  ALA A 270      25.557   1.982  57.631  1.00  0.00           H  
ATOM   4125  N   ALA A 271      25.510   4.747  56.711  1.00  0.00           N  
ATOM   4126  CA  ALA A 271      24.698   5.959  56.691  1.00  0.00           C  
ATOM   4127  C   ALA A 271      25.180   6.926  55.616  1.00  0.00           C  
ATOM   4128  O   ALA A 271      24.375   7.595  54.965  1.00  0.00           O  
ATOM   4129  CB  ALA A 271      24.721   6.633  58.056  1.00  0.00           C  
ATOM   4130  H   ALA A 271      26.047   4.530  57.538  1.00  0.00           H  
ATOM   4131  HA  ALA A 271      23.666   5.681  56.475  1.00  0.00           H  
ATOM   4132 1HB  ALA A 271      24.110   7.536  58.026  1.00  0.00           H  
ATOM   4133 2HB  ALA A 271      24.320   5.950  58.805  1.00  0.00           H  
ATOM   4134 3HB  ALA A 271      25.744   6.896  58.314  1.00  0.00           H  
ATOM   4135  N   LYS A 272      26.494   6.996  55.433  1.00  0.00           N  
ATOM   4136  CA  LYS A 272      27.083   7.877  54.434  1.00  0.00           C  
ATOM   4137  C   LYS A 272      26.631   7.496  53.028  1.00  0.00           C  
ATOM   4138  O   LYS A 272      26.327   8.359  52.209  1.00  0.00           O  
ATOM   4139  CB  LYS A 272      28.609   7.843  54.523  1.00  0.00           C  
ATOM   4140  CG  LYS A 272      29.182   8.519  55.761  1.00  0.00           C  
ATOM   4141  CD  LYS A 272      30.699   8.420  55.793  1.00  0.00           C  
ATOM   4142  CE  LYS A 272      31.269   9.051  57.056  1.00  0.00           C  
ATOM   4143  NZ  LYS A 272      32.737   8.830  57.174  1.00  0.00           N1+
ATOM   4144  H   LYS A 272      27.100   6.422  56.003  1.00  0.00           H  
ATOM   4145  HA  LYS A 272      26.760   8.898  54.639  1.00  0.00           H  
ATOM   4146 1HB  LYS A 272      28.952   6.807  54.519  1.00  0.00           H  
ATOM   4147 2HB  LYS A 272      29.036   8.333  53.647  1.00  0.00           H  
ATOM   4148 1HG  LYS A 272      28.894   9.572  55.768  1.00  0.00           H  
ATOM   4149 2HG  LYS A 272      28.777   8.045  56.655  1.00  0.00           H  
ATOM   4150 1HD  LYS A 272      30.997   7.372  55.754  1.00  0.00           H  
ATOM   4151 2HD  LYS A 272      31.116   8.932  54.925  1.00  0.00           H  
ATOM   4152 1HE  LYS A 272      31.075  10.122  57.047  1.00  0.00           H  
ATOM   4153 2HE  LYS A 272      30.779   8.621  57.930  1.00  0.00           H  
ATOM   4154 1HZ  LYS A 272      33.075   9.261  58.023  1.00  0.00           H  
ATOM   4155 2HZ  LYS A 272      32.927   7.837  57.202  1.00  0.00           H  
ATOM   4156 3HZ  LYS A 272      33.204   9.241  56.379  1.00  0.00           H  
ATOM   4157  N   VAL A 273      26.586   6.194  52.758  1.00  0.00           N  
ATOM   4158  CA  VAL A 273      26.173   5.696  51.453  1.00  0.00           C  
ATOM   4159  C   VAL A 273      24.714   6.030  51.173  1.00  0.00           C  
ATOM   4160  O   VAL A 273      24.371   6.485  50.081  1.00  0.00           O  
ATOM   4161  CB  VAL A 273      26.372   4.170  51.376  1.00  0.00           C  
ATOM   4162  CG1 VAL A 273      25.778   3.619  50.088  1.00  0.00           C  
ATOM   4163  CG2 VAL A 273      27.852   3.835  51.474  1.00  0.00           C  
ATOM   4164  H   VAL A 273      26.847   5.534  53.477  1.00  0.00           H  
ATOM   4165  HA  VAL A 273      26.794   6.167  50.689  1.00  0.00           H  
ATOM   4166  HB  VAL A 273      25.837   3.702  52.203  1.00  0.00           H  
ATOM   4167 1HG1 VAL A 273      25.926   2.540  50.051  1.00  0.00           H  
ATOM   4168 2HG1 VAL A 273      24.711   3.839  50.057  1.00  0.00           H  
ATOM   4169 3HG1 VAL A 273      26.270   4.082  49.234  1.00  0.00           H  
ATOM   4170 1HG2 VAL A 273      27.985   2.755  51.420  1.00  0.00           H  
ATOM   4171 2HG2 VAL A 273      28.387   4.308  50.651  1.00  0.00           H  
ATOM   4172 3HG2 VAL A 273      28.247   4.202  52.422  1.00  0.00           H  
ATOM   4173  N   ILE A 274      23.859   5.803  52.165  1.00  0.00           N  
ATOM   4174  CA  ILE A 274      22.435   6.077  52.021  1.00  0.00           C  
ATOM   4175  C   ILE A 274      22.176   7.559  51.791  1.00  0.00           C  
ATOM   4176  O   ILE A 274      21.393   7.934  50.919  1.00  0.00           O  
ATOM   4177  CB  ILE A 274      21.658   5.607  53.265  1.00  0.00           C  
ATOM   4178  CG1 ILE A 274      21.698   4.081  53.375  1.00  0.00           C  
ATOM   4179  CG2 ILE A 274      20.222   6.104  53.214  1.00  0.00           C  
ATOM   4180  CD1 ILE A 274      21.322   3.557  54.743  1.00  0.00           C  
ATOM   4181  H   ILE A 274      24.208   5.436  53.040  1.00  0.00           H  
ATOM   4182  HA  ILE A 274      22.061   5.519  51.162  1.00  0.00           H  
ATOM   4183  HB  ILE A 274      22.137   6.000  54.162  1.00  0.00           H  
ATOM   4184 1HG1 ILE A 274      21.017   3.646  52.644  1.00  0.00           H  
ATOM   4185 2HG1 ILE A 274      22.701   3.725  53.138  1.00  0.00           H  
ATOM   4186 1HG2 ILE A 274      19.687   5.763  54.101  1.00  0.00           H  
ATOM   4187 2HG2 ILE A 274      20.214   7.193  53.183  1.00  0.00           H  
ATOM   4188 3HG2 ILE A 274      19.733   5.712  52.322  1.00  0.00           H  
ATOM   4189 1HD1 ILE A 274      21.374   2.468  54.742  1.00  0.00           H  
ATOM   4190 2HD1 ILE A 274      22.014   3.953  55.487  1.00  0.00           H  
ATOM   4191 3HD1 ILE A 274      20.308   3.871  54.986  1.00  0.00           H  
ATOM   4192  N   THR A 275      22.839   8.399  52.580  1.00  0.00           N  
ATOM   4193  CA  THR A 275      22.678   9.843  52.467  1.00  0.00           C  
ATOM   4194  C   THR A 275      23.117  10.341  51.098  1.00  0.00           C  
ATOM   4195  O   THR A 275      22.450  11.177  50.486  1.00  0.00           O  
ATOM   4196  CB  THR A 275      23.472  10.577  53.564  1.00  0.00           C  
ATOM   4197  CG2 THR A 275      23.323  12.083  53.413  1.00  0.00           C  
ATOM   4198  OG1 THR A 275      22.989  10.179  54.854  1.00  0.00           O  
ATOM   4199  H   THR A 275      23.472   8.028  53.274  1.00  0.00           H  
ATOM   4200  HA  THR A 275      21.623  10.085  52.604  1.00  0.00           H  
ATOM   4201  HB  THR A 275      24.526  10.312  53.489  1.00  0.00           H  
ATOM   4202  HG1 THR A 275      23.167   9.245  54.988  1.00  0.00           H  
ATOM   4203 1HG2 THR A 275      23.891  12.585  54.196  1.00  0.00           H  
ATOM   4204 2HG2 THR A 275      23.700  12.389  52.437  1.00  0.00           H  
ATOM   4205 3HG2 THR A 275      22.272  12.355  53.497  1.00  0.00           H  
ATOM   4206  N   ARG A 276      24.242   9.825  50.617  1.00  0.00           N  
ATOM   4207  CA  ARG A 276      24.806  10.258  49.345  1.00  0.00           C  
ATOM   4208  C   ARG A 276      23.850   9.970  48.194  1.00  0.00           C  
ATOM   4209  O   ARG A 276      23.653  10.806  47.311  1.00  0.00           O  
ATOM   4210  CB  ARG A 276      26.135   9.564  49.085  1.00  0.00           C  
ATOM   4211  CG  ARG A 276      26.795   9.923  47.763  1.00  0.00           C  
ATOM   4212  CD  ARG A 276      27.137  11.367  47.695  1.00  0.00           C  
ATOM   4213  NE  ARG A 276      27.963  11.675  46.538  1.00  0.00           N  
ATOM   4214  CZ  ARG A 276      28.164  12.914  46.049  1.00  0.00           C  
ATOM   4215  NH1 ARG A 276      27.595  13.949  46.626  1.00  0.00           N1+
ATOM   4216  NH2 ARG A 276      28.934  13.089  44.989  1.00  0.00           N  
ATOM   4217  H   ARG A 276      24.723   9.112  51.149  1.00  0.00           H  
ATOM   4218  HA  ARG A 276      24.982  11.334  49.393  1.00  0.00           H  
ATOM   4219 1HB  ARG A 276      26.836   9.810  49.881  1.00  0.00           H  
ATOM   4220 2HB  ARG A 276      25.990   8.484  49.098  1.00  0.00           H  
ATOM   4221 1HG  ARG A 276      27.714   9.347  47.647  1.00  0.00           H  
ATOM   4222 2HG  ARG A 276      26.116   9.692  46.942  1.00  0.00           H  
ATOM   4223 1HD  ARG A 276      26.223  11.955  47.626  1.00  0.00           H  
ATOM   4224 2HD  ARG A 276      27.687  11.654  48.591  1.00  0.00           H  
ATOM   4225  HE  ARG A 276      28.418  10.904  46.066  1.00  0.00           H  
ATOM   4226 1HH1 ARG A 276      27.006  13.814  47.436  1.00  0.00           H  
ATOM   4227 2HH1 ARG A 276      27.746  14.877  46.260  1.00  0.00           H  
ATOM   4228 1HH2 ARG A 276      29.372  12.294  44.545  1.00  0.00           H  
ATOM   4229 2HH2 ARG A 276      29.085  14.018  44.623  1.00  0.00           H  
ATOM   4230  N   VAL A 277      23.254   8.782  48.211  1.00  0.00           N  
ATOM   4231  CA  VAL A 277      22.312   8.384  47.171  1.00  0.00           C  
ATOM   4232  C   VAL A 277      21.109   9.320  47.129  1.00  0.00           C  
ATOM   4233  O   VAL A 277      20.654   9.712  46.056  1.00  0.00           O  
ATOM   4234  CB  VAL A 277      21.829   6.942  47.411  1.00  0.00           C  
ATOM   4235  CG1 VAL A 277      20.665   6.609  46.489  1.00  0.00           C  
ATOM   4236  CG2 VAL A 277      22.979   5.969  47.199  1.00  0.00           C  
ATOM   4237  H   VAL A 277      23.459   8.139  48.963  1.00  0.00           H  
ATOM   4238  HA  VAL A 277      22.821   8.428  46.207  1.00  0.00           H  
ATOM   4239  HB  VAL A 277      21.463   6.856  48.434  1.00  0.00           H  
ATOM   4240 1HG1 VAL A 277      20.337   5.586  46.672  1.00  0.00           H  
ATOM   4241 2HG1 VAL A 277      19.841   7.295  46.683  1.00  0.00           H  
ATOM   4242 3HG1 VAL A 277      20.984   6.707  45.451  1.00  0.00           H  
ATOM   4243 1HG2 VAL A 277      22.631   4.951  47.371  1.00  0.00           H  
ATOM   4244 2HG2 VAL A 277      23.349   6.059  46.178  1.00  0.00           H  
ATOM   4245 3HG2 VAL A 277      23.784   6.200  47.898  1.00  0.00           H  
ATOM   4246  N   ARG A 278      20.600   9.671  48.303  1.00  0.00           N  
ATOM   4247  CA  ARG A 278      19.445  10.557  48.404  1.00  0.00           C  
ATOM   4248  C   ARG A 278      19.726  11.902  47.748  1.00  0.00           C  
ATOM   4249  O   ARG A 278      18.901  12.423  46.998  1.00  0.00           O  
ATOM   4250  CB  ARG A 278      19.063  10.776  49.861  1.00  0.00           C  
ATOM   4251  CG  ARG A 278      17.705  11.424  50.075  1.00  0.00           C  
ATOM   4252  CD  ARG A 278      17.546  11.919  51.467  1.00  0.00           C  
ATOM   4253  NE  ARG A 278      18.540  12.926  51.801  1.00  0.00           N  
ATOM   4254  CZ  ARG A 278      18.543  14.186  51.325  1.00  0.00           C  
ATOM   4255  NH1 ARG A 278      17.601  14.578  50.497  1.00  0.00           N1+
ATOM   4256  NH2 ARG A 278      19.494  15.028  51.691  1.00  0.00           N  
ATOM   4257  H   ARG A 278      21.021   9.317  49.149  1.00  0.00           H  
ATOM   4258  HA  ARG A 278      18.602  10.088  47.895  1.00  0.00           H  
ATOM   4259 1HB  ARG A 278      19.059   9.821  50.383  1.00  0.00           H  
ATOM   4260 2HB  ARG A 278      19.810  11.409  50.341  1.00  0.00           H  
ATOM   4261 1HG  ARG A 278      17.593  12.270  49.396  1.00  0.00           H  
ATOM   4262 2HG  ARG A 278      16.918  10.695  49.879  1.00  0.00           H  
ATOM   4263 1HD  ARG A 278      16.558  12.364  51.584  1.00  0.00           H  
ATOM   4264 2HD  ARG A 278      17.655  11.088  52.163  1.00  0.00           H  
ATOM   4265  HE  ARG A 278      19.282  12.661  52.436  1.00  0.00           H  
ATOM   4266 1HH1 ARG A 278      16.874  13.934  50.218  1.00  0.00           H  
ATOM   4267 2HH1 ARG A 278      17.603  15.523  50.140  1.00  0.00           H  
ATOM   4268 1HH2 ARG A 278      20.219  14.727  52.328  1.00  0.00           H  
ATOM   4269 2HH2 ARG A 278      19.496  15.972  51.334  1.00  0.00           H  
ATOM   4270  N   GLU A 279      20.897  12.463  48.035  1.00  0.00           N  
ATOM   4271  CA  GLU A 279      21.295  13.745  47.464  1.00  0.00           C  
ATOM   4272  C   GLU A 279      21.427  13.653  45.948  1.00  0.00           C  
ATOM   4273  O   GLU A 279      21.015  14.558  45.225  1.00  0.00           O  
ATOM   4274  CB  GLU A 279      22.617  14.214  48.074  1.00  0.00           C  
ATOM   4275  CG  GLU A 279      23.071  15.590  47.609  1.00  0.00           C  
ATOM   4276  CD  GLU A 279      24.293  16.080  48.335  1.00  0.00           C  
ATOM   4277  OE1 GLU A 279      24.841  15.331  49.108  1.00  0.00           O  
ATOM   4278  OE2 GLU A 279      24.679  17.204  48.117  1.00  0.00           O1-
ATOM   4279  H   GLU A 279      21.528  11.988  48.666  1.00  0.00           H  
ATOM   4280  HA  GLU A 279      20.528  14.483  47.705  1.00  0.00           H  
ATOM   4281 1HB  GLU A 279      22.527  14.240  49.160  1.00  0.00           H  
ATOM   4282 2HB  GLU A 279      23.405  13.501  47.828  1.00  0.00           H  
ATOM   4283 1HG  GLU A 279      23.289  15.549  46.542  1.00  0.00           H  
ATOM   4284 2HG  GLU A 279      22.257  16.299  47.758  1.00  0.00           H  
ATOM   4285  N   LEU A 280      22.007  12.556  45.475  1.00  0.00           N  
ATOM   4286  CA  LEU A 280      22.167  12.330  44.044  1.00  0.00           C  
ATOM   4287  C   LEU A 280      20.814  12.229  43.349  1.00  0.00           C  
ATOM   4288  O   LEU A 280      20.651  12.685  42.220  1.00  0.00           O  
ATOM   4289  CB  LEU A 280      22.972  11.047  43.798  1.00  0.00           C  
ATOM   4290  CG  LEU A 280      24.446  11.095  44.221  1.00  0.00           C  
ATOM   4291  CD1 LEU A 280      25.028   9.689  44.194  1.00  0.00           C  
ATOM   4292  CD2 LEU A 280      25.211  12.023  43.289  1.00  0.00           C  
ATOM   4293  H   LEU A 280      22.351  11.862  46.123  1.00  0.00           H  
ATOM   4294  HA  LEU A 280      22.717  13.170  43.620  1.00  0.00           H  
ATOM   4295 1HB  LEU A 280      22.499  10.230  44.339  1.00  0.00           H  
ATOM   4296 2HB  LEU A 280      22.941  10.817  42.733  1.00  0.00           H  
ATOM   4297  HG  LEU A 280      24.518  11.467  45.243  1.00  0.00           H  
ATOM   4298 1HD1 LEU A 280      26.075   9.723  44.495  1.00  0.00           H  
ATOM   4299 2HD1 LEU A 280      24.473   9.052  44.883  1.00  0.00           H  
ATOM   4300 3HD1 LEU A 280      24.954   9.283  43.186  1.00  0.00           H  
ATOM   4301 1HD2 LEU A 280      26.259  12.057  43.591  1.00  0.00           H  
ATOM   4302 2HD2 LEU A 280      25.140  11.651  42.266  1.00  0.00           H  
ATOM   4303 3HD2 LEU A 280      24.785  13.024  43.341  1.00  0.00           H  
ATOM   4304  N   ALA A 281      19.848  11.629  44.034  1.00  0.00           N  
ATOM   4305  CA  ALA A 281      18.498  11.491  43.495  1.00  0.00           C  
ATOM   4306  C   ALA A 281      17.858  12.851  43.263  1.00  0.00           C  
ATOM   4307  O   ALA A 281      17.113  13.041  42.300  1.00  0.00           O  
ATOM   4308  CB  ALA A 281      17.636  10.654  44.431  1.00  0.00           C  
ATOM   4309  H   ALA A 281      20.050  11.256  44.949  1.00  0.00           H  
ATOM   4310  HA  ALA A 281      18.559  10.963  42.542  1.00  0.00           H  
ATOM   4311 1HB  ALA A 281      16.634  10.561  44.016  1.00  0.00           H  
ATOM   4312 2HB  ALA A 281      18.076   9.663  44.540  1.00  0.00           H  
ATOM   4313 3HB  ALA A 281      17.581  11.135  45.405  1.00  0.00           H  
ATOM   4314  N   SER A 282      18.151  13.799  44.149  1.00  0.00           N  
ATOM   4315  CA  SER A 282      17.640  15.156  44.017  1.00  0.00           C  
ATOM   4316  C   SER A 282      18.196  15.834  42.770  1.00  0.00           C  
ATOM   4317  O   SER A 282      17.475  16.538  42.062  1.00  0.00           O  
ATOM   4318  CB  SER A 282      17.993  15.968  45.247  1.00  0.00           C  
ATOM   4319  OG  SER A 282      17.307  15.497  46.374  1.00  0.00           O  
ATOM   4320  H   SER A 282      18.740  13.568  44.938  1.00  0.00           H  
ATOM   4321  HA  SER A 282      16.553  15.111  43.935  1.00  0.00           H  
ATOM   4322 1HB  SER A 282      19.068  15.914  45.422  1.00  0.00           H  
ATOM   4323 2HB  SER A 282      17.743  17.014  45.076  1.00  0.00           H  
ATOM   4324  HG  SER A 282      17.557  16.077  47.098  1.00  0.00           H  
ATOM   4325  N   LYS A 283      19.479  15.613  42.505  1.00  0.00           N  
ATOM   4326  CA  LYS A 283      20.113  16.134  41.300  1.00  0.00           C  
ATOM   4327  C   LYS A 283      19.557  15.462  40.051  1.00  0.00           C  
ATOM   4328  O   LYS A 283      19.321  16.119  39.036  1.00  0.00           O  
ATOM   4329  CB  LYS A 283      21.629  15.945  41.368  1.00  0.00           C  
ATOM   4330  CG  LYS A 283      22.430  17.029  40.659  1.00  0.00           C  
ATOM   4331  CD  LYS A 283      22.891  16.566  39.285  1.00  0.00           C  
ATOM   4332  CE  LYS A 283      23.869  17.554  38.665  1.00  0.00           C  
ATOM   4333  NZ  LYS A 283      23.214  18.846  38.326  1.00  0.00           N1+
ATOM   4334  H   LYS A 283      20.029  15.072  43.156  1.00  0.00           H  
ATOM   4335  HA  LYS A 283      19.915  17.206  41.239  1.00  0.00           H  
ATOM   4336 1HB  LYS A 283      21.947  15.923  42.411  1.00  0.00           H  
ATOM   4337 2HB  LYS A 283      21.897  14.987  40.924  1.00  0.00           H  
ATOM   4338 1HG  LYS A 283      21.814  17.922  40.544  1.00  0.00           H  
ATOM   4339 2HG  LYS A 283      23.304  17.287  41.257  1.00  0.00           H  
ATOM   4340 1HD  LYS A 283      23.377  15.593  39.372  1.00  0.00           H  
ATOM   4341 2HD  LYS A 283      22.028  16.463  38.627  1.00  0.00           H  
ATOM   4342 1HE  LYS A 283      24.683  17.745  39.363  1.00  0.00           H  
ATOM   4343 2HE  LYS A 283      24.292  17.126  37.757  1.00  0.00           H  
ATOM   4344 1HZ  LYS A 283      23.894  19.472  37.918  1.00  0.00           H  
ATOM   4345 2HZ  LYS A 283      22.468  18.682  37.664  1.00  0.00           H  
ATOM   4346 3HZ  LYS A 283      22.834  19.262  39.164  1.00  0.00           H  
ATOM   4347  N   GLN A 284      19.342  14.155  40.133  1.00  0.00           N  
ATOM   4348  CA  GLN A 284      18.775  13.400  39.023  1.00  0.00           C  
ATOM   4349  C   GLN A 284      17.322  13.786  38.779  1.00  0.00           C  
ATOM   4350  O   GLN A 284      16.831  13.712  37.652  1.00  0.00           O  
ATOM   4351  CB  GLN A 284      18.878  11.897  39.289  1.00  0.00           C  
ATOM   4352  CG  GLN A 284      18.397  11.026  38.141  1.00  0.00           C  
ATOM   4353  CD  GLN A 284      19.274  11.153  36.911  1.00  0.00           C  
ATOM   4354  NE2 GLN A 284      18.732  11.754  35.858  1.00  0.00           N  
ATOM   4355  OE1 GLN A 284      20.429  10.715  36.907  1.00  0.00           O  
ATOM   4356  H   GLN A 284      19.578  13.669  40.989  1.00  0.00           H  
ATOM   4357  HA  GLN A 284      19.351  13.621  38.124  1.00  0.00           H  
ATOM   4358 1HB  GLN A 284      19.915  11.634  39.499  1.00  0.00           H  
ATOM   4359 2HB  GLN A 284      18.292  11.643  40.173  1.00  0.00           H  
ATOM   4360 1HG  GLN A 284      18.405   9.983  38.461  1.00  0.00           H  
ATOM   4361 2HG  GLN A 284      17.385  11.326  37.872  1.00  0.00           H  
ATOM   4362 1HE2 GLN A 284      19.264  11.867  35.017  1.00  0.00           H  
ATOM   4363 2HE2 GLN A 284      17.793  12.094  35.905  1.00  0.00           H  
ATOM   4364  N   GLY A 285      16.614  14.049  39.812  1.00  0.00           N  
ATOM   4365  CA  GLY A 285      15.205  14.417  39.707  1.00  0.00           C  
ATOM   4366  C   GLY A 285      14.304  13.197  39.837  1.00  0.00           C  
ATOM   4367  O   GLY A 285      13.161  13.205  39.382  1.00  0.00           O  
ATOM   4368  H   GLY A 285      17.068  14.103  40.711  1.00  0.00           H  
ATOM   4369 1HA  GLY A 285      14.959  15.139  40.485  1.00  0.00           H  
ATOM   4370 2HA  GLY A 285      15.027  14.904  38.749  1.00  0.00           H  
ATOM   4371  N   ASP A 286      14.826  12.148  40.465  1.00  0.00           N  
ATOM   4372  CA  ASP A 286      14.078  10.907  40.633  1.00  0.00           C  
ATOM   4373  C   ASP A 286      13.540  10.775  42.052  1.00  0.00           C  
ATOM   4374  O   ASP A 286      14.263  10.373  42.964  1.00  0.00           O  
ATOM   4375  CB  ASP A 286      14.959   9.700  40.301  1.00  0.00           C  
ATOM   4376  CG  ASP A 286      14.214   8.376  40.404  1.00  0.00           C  
ATOM   4377  OD1 ASP A 286      13.430   8.227  41.311  1.00  0.00           O  
ATOM   4378  OD2 ASP A 286      14.436   7.527  39.575  1.00  0.00           O1-
ATOM   4379  H   ASP A 286      15.765  12.213  40.833  1.00  0.00           H  
ATOM   4380  HA  ASP A 286      13.236  10.914  39.940  1.00  0.00           H  
ATOM   4381 1HB  ASP A 286      15.350   9.803  39.289  1.00  0.00           H  
ATOM   4382 2HB  ASP A 286      15.812   9.674  40.980  1.00  0.00           H  
ATOM   4383  N   ALA A 287      12.270  11.118  42.232  1.00  0.00           N  
ATOM   4384  CA  ALA A 287      11.665  11.138  43.556  1.00  0.00           C  
ATOM   4385  C   ALA A 287      11.614   9.742  44.164  1.00  0.00           C  
ATOM   4386  O   ALA A 287      11.823   9.571  45.363  1.00  0.00           O  
ATOM   4387  CB  ALA A 287      10.266  11.734  43.486  1.00  0.00           C  
ATOM   4388  H   ALA A 287      11.708  11.364  41.430  1.00  0.00           H  
ATOM   4389  HA  ALA A 287      12.266  11.777  44.203  1.00  0.00           H  
ATOM   4390 1HB  ALA A 287       9.825  11.744  44.484  1.00  0.00           H  
ATOM   4391 2HB  ALA A 287      10.323  12.754  43.105  1.00  0.00           H  
ATOM   4392 3HB  ALA A 287       9.646  11.133  42.824  1.00  0.00           H  
ATOM   4393  N   ALA A 288      11.340   8.747  43.327  1.00  0.00           N  
ATOM   4394  CA  ALA A 288      11.183   7.374  43.793  1.00  0.00           C  
ATOM   4395  C   ALA A 288      12.452   6.872  44.474  1.00  0.00           C  
ATOM   4396  O   ALA A 288      12.394   6.160  45.475  1.00  0.00           O  
ATOM   4397  CB  ALA A 288      10.808   6.461  42.635  1.00  0.00           C  
ATOM   4398  H   ALA A 288      11.239   8.947  42.344  1.00  0.00           H  
ATOM   4399  HA  ALA A 288      10.365   7.345  44.513  1.00  0.00           H  
ATOM   4400 1HB  ALA A 288      10.692   5.440  43.000  1.00  0.00           H  
ATOM   4401 2HB  ALA A 288       9.869   6.797  42.198  1.00  0.00           H  
ATOM   4402 3HB  ALA A 288      11.591   6.491  41.880  1.00  0.00           H  
ATOM   4403  N   VAL A 289      13.603   7.247  43.920  1.00  0.00           N  
ATOM   4404  CA  VAL A 289      14.885   6.857  44.478  1.00  0.00           C  
ATOM   4405  C   VAL A 289      15.199   7.650  45.744  1.00  0.00           C  
ATOM   4406  O   VAL A 289      15.661   7.071  46.729  1.00  0.00           O  
ATOM   4407  CB  VAL A 289      16.003   7.077  43.442  1.00  0.00           C  
ATOM   4408  CG1 VAL A 289      17.368   6.868  44.080  1.00  0.00           C  
ATOM   4409  CG2 VAL A 289      15.809   6.135  42.263  1.00  0.00           C  
ATOM   4410  H   VAL A 289      13.587   7.817  43.084  1.00  0.00           H  
ATOM   4411  HA  VAL A 289      14.844   5.796  44.731  1.00  0.00           H  
ATOM   4412  HB  VAL A 289      15.965   8.109  43.094  1.00  0.00           H  
ATOM   4413 1HG1 VAL A 289      18.147   7.028  43.334  1.00  0.00           H  
ATOM   4414 2HG1 VAL A 289      17.500   7.577  44.898  1.00  0.00           H  
ATOM   4415 3HG1 VAL A 289      17.439   5.851  44.465  1.00  0.00           H  
ATOM   4416 1HG2 VAL A 289      16.603   6.297  41.534  1.00  0.00           H  
ATOM   4417 2HG2 VAL A 289      15.841   5.103  42.612  1.00  0.00           H  
ATOM   4418 3HG2 VAL A 289      14.844   6.331  41.796  1.00  0.00           H  
ATOM   4419  N   ALA A 290      14.909   8.961  45.738  1.00  0.00           N  
ATOM   4420  CA  ALA A 290      15.152   9.798  46.910  1.00  0.00           C  
ATOM   4421  C   ALA A 290      14.359   9.274  48.097  1.00  0.00           C  
ATOM   4422  O   ALA A 290      14.864   9.265  49.217  1.00  0.00           O  
ATOM   4423  CB  ALA A 290      14.789  11.248  46.623  1.00  0.00           C  
ATOM   4424  H   ALA A 290      14.536   9.389  44.897  1.00  0.00           H  
ATOM   4425  HA  ALA A 290      16.218   9.766  47.143  1.00  0.00           H  
ATOM   4426 1HB  ALA A 290      14.967  11.850  47.513  1.00  0.00           H  
ATOM   4427 2HB  ALA A 290      15.405  11.620  45.805  1.00  0.00           H  
ATOM   4428 3HB  ALA A 290      13.739  11.312  46.345  1.00  0.00           H  
ATOM   4429  N   ILE A 291      13.138   8.799  47.827  1.00  0.00           N  
ATOM   4430  CA  ILE A 291      12.250   8.267  48.855  1.00  0.00           C  
ATOM   4431  C   ILE A 291      12.805   6.994  49.442  1.00  0.00           C  
ATOM   4432  O   ILE A 291      12.782   6.813  50.659  1.00  0.00           O  
ATOM   4433  CB  ILE A 291      10.843   7.997  48.290  1.00  0.00           C  
ATOM   4434  CG1 ILE A 291      10.160   9.313  47.907  1.00  0.00           C  
ATOM   4435  CG2 ILE A 291      10.003   7.231  49.299  1.00  0.00           C  
ATOM   4436  CD1 ILE A 291       8.975   9.140  46.984  1.00  0.00           C  
ATOM   4437  H   ILE A 291      12.797   8.839  46.874  1.00  0.00           H  
ATOM   4438  HA  ILE A 291      12.154   9.011  49.648  1.00  0.00           H  
ATOM   4439  HB  ILE A 291      10.925   7.408  47.377  1.00  0.00           H  
ATOM   4440 1HG1 ILE A 291       9.818   9.821  48.809  1.00  0.00           H  
ATOM   4441 2HG1 ILE A 291      10.880   9.968  47.417  1.00  0.00           H  
ATOM   4442 1HG2 ILE A 291       9.012   7.049  48.884  1.00  0.00           H  
ATOM   4443 2HG2 ILE A 291      10.482   6.279  49.524  1.00  0.00           H  
ATOM   4444 3HG2 ILE A 291       9.911   7.816  50.215  1.00  0.00           H  
ATOM   4445 1HD1 ILE A 291       8.545  10.115  46.758  1.00  0.00           H  
ATOM   4446 2HD1 ILE A 291       9.302   8.664  46.059  1.00  0.00           H  
ATOM   4447 3HD1 ILE A 291       8.225   8.516  47.468  1.00  0.00           H  
ATOM   4448  N   LEU A 292      13.283   6.104  48.573  1.00  0.00           N  
ATOM   4449  CA  LEU A 292      13.877   4.850  48.997  1.00  0.00           C  
ATOM   4450  C   LEU A 292      15.068   5.093  49.925  1.00  0.00           C  
ATOM   4451  O   LEU A 292      15.183   4.447  50.967  1.00  0.00           O  
ATOM   4452  CB  LEU A 292      14.323   4.039  47.774  1.00  0.00           C  
ATOM   4453  CG  LEU A 292      15.143   2.778  48.075  1.00  0.00           C  
ATOM   4454  CD1 LEU A 292      14.309   1.817  48.912  1.00  0.00           C  
ATOM   4455  CD2 LEU A 292      15.576   2.130  46.769  1.00  0.00           C  
ATOM   4456  H   LEU A 292      13.242   6.307  47.581  1.00  0.00           H  
ATOM   4457  HA  LEU A 292      13.124   4.275  49.537  1.00  0.00           H  
ATOM   4458 1HB  LEU A 292      13.438   3.734  47.218  1.00  0.00           H  
ATOM   4459 2HB  LEU A 292      14.927   4.681  47.132  1.00  0.00           H  
ATOM   4460  HG  LEU A 292      16.025   3.047  48.657  1.00  0.00           H  
ATOM   4461 1HD1 LEU A 292      14.891   0.921  49.126  1.00  0.00           H  
ATOM   4462 2HD1 LEU A 292      14.029   2.299  49.849  1.00  0.00           H  
ATOM   4463 3HD1 LEU A 292      13.410   1.542  48.362  1.00  0.00           H  
ATOM   4464 1HD2 LEU A 292      16.160   1.234  46.983  1.00  0.00           H  
ATOM   4465 2HD2 LEU A 292      14.695   1.859  46.187  1.00  0.00           H  
ATOM   4466 3HD2 LEU A 292      16.186   2.832  46.199  1.00  0.00           H  
ATOM   4467  N   ALA A 293      15.946   6.036  49.556  1.00  0.00           N  
ATOM   4468  CA  ALA A 293      17.098   6.360  50.393  1.00  0.00           C  
ATOM   4469  C   ALA A 293      16.670   6.989  51.715  1.00  0.00           C  
ATOM   4470  O   ALA A 293      17.234   6.663  52.762  1.00  0.00           O  
ATOM   4471  CB  ALA A 293      18.045   7.289  49.649  1.00  0.00           C  
ATOM   4472  H   ALA A 293      15.823   6.526  48.677  1.00  0.00           H  
ATOM   4473  HA  ALA A 293      17.640   5.439  50.608  1.00  0.00           H  
ATOM   4474 1HB  ALA A 293      18.902   7.518  50.285  1.00  0.00           H  
ATOM   4475 2HB  ALA A 293      18.392   6.801  48.738  1.00  0.00           H  
ATOM   4476 3HB  ALA A 293      17.525   8.209  49.394  1.00  0.00           H  
ATOM   4477  N   GLU A 294      15.641   7.849  51.680  1.00  0.00           N  
ATOM   4478  CA  GLU A 294      15.157   8.495  52.893  1.00  0.00           C  
ATOM   4479  C   GLU A 294      14.520   7.467  53.808  1.00  0.00           C  
ATOM   4480  O   GLU A 294      14.654   7.560  55.023  1.00  0.00           O  
ATOM   4481  CB  GLU A 294      14.149   9.597  52.558  1.00  0.00           C  
ATOM   4482  CG  GLU A 294      13.676  10.403  53.759  1.00  0.00           C  
ATOM   4483  CD  GLU A 294      13.019  11.698  53.372  1.00  0.00           C  
ATOM   4484  OE1 GLU A 294      12.949  11.980  52.200  1.00  0.00           O  
ATOM   4485  OE2 GLU A 294      12.586  12.407  54.250  1.00  0.00           O1-
ATOM   4486  H   GLU A 294      15.207   8.078  50.795  1.00  0.00           H  
ATOM   4487  HA  GLU A 294      16.005   8.959  53.400  1.00  0.00           H  
ATOM   4488 1HB  GLU A 294      14.592  10.290  51.843  1.00  0.00           H  
ATOM   4489 2HB  GLU A 294      13.271   9.155  52.085  1.00  0.00           H  
ATOM   4490 1HG  GLU A 294      12.966   9.804  54.329  1.00  0.00           H  
ATOM   4491 2HG  GLU A 294      14.530  10.612  54.402  1.00  0.00           H  
ATOM   4492  N   THR A 295      13.866   6.468  53.208  1.00  0.00           N  
ATOM   4493  CA  THR A 295      13.293   5.341  53.928  1.00  0.00           C  
ATOM   4494  C   THR A 295      14.357   4.546  54.642  1.00  0.00           C  
ATOM   4495  O   THR A 295      14.153   4.149  55.785  1.00  0.00           O  
ATOM   4496  CB  THR A 295      12.511   4.413  52.980  1.00  0.00           C  
ATOM   4497  CG2 THR A 295      11.960   3.216  53.739  1.00  0.00           C  
ATOM   4498  OG1 THR A 295      11.427   5.138  52.384  1.00  0.00           O  
ATOM   4499  H   THR A 295      13.740   6.498  52.205  1.00  0.00           H  
ATOM   4500  HA  THR A 295      12.590   5.726  54.667  1.00  0.00           H  
ATOM   4501  HB  THR A 295      13.173   4.061  52.189  1.00  0.00           H  
ATOM   4502  HG1 THR A 295      11.759   5.669  51.657  1.00  0.00           H  
ATOM   4503 1HG2 THR A 295      11.411   2.571  53.053  1.00  0.00           H  
ATOM   4504 2HG2 THR A 295      12.783   2.657  54.184  1.00  0.00           H  
ATOM   4505 3HG2 THR A 295      11.290   3.562  54.526  1.00  0.00           H  
ATOM   4506  N   ALA A 296      15.490   4.320  53.979  1.00  0.00           N  
ATOM   4507  CA  ALA A 296      16.599   3.641  54.622  1.00  0.00           C  
ATOM   4508  C   ALA A 296      17.099   4.440  55.826  1.00  0.00           C  
ATOM   4509  O   ALA A 296      17.511   3.846  56.821  1.00  0.00           O  
ATOM   4510  CB  ALA A 296      17.727   3.413  53.627  1.00  0.00           C  
ATOM   4511  H   ALA A 296      15.573   4.606  53.010  1.00  0.00           H  
ATOM   4512  HA  ALA A 296      16.255   2.665  54.965  1.00  0.00           H  
ATOM   4513 1HB  ALA A 296      18.554   2.901  54.123  1.00  0.00           H  
ATOM   4514 2HB  ALA A 296      17.364   2.800  52.799  1.00  0.00           H  
ATOM   4515 3HB  ALA A 296      18.073   4.371  53.243  1.00  0.00           H  
ATOM   4516  N   GLU A 297      17.015   5.771  55.770  1.00  0.00           N  
ATOM   4517  CA  GLU A 297      17.419   6.575  56.922  1.00  0.00           C  
ATOM   4518  C   GLU A 297      16.463   6.339  58.096  1.00  0.00           C  
ATOM   4519  O   GLU A 297      16.892   6.338  59.255  1.00  0.00           O  
ATOM   4520  CB  GLU A 297      17.449   8.061  56.558  1.00  0.00           C  
ATOM   4521  CG  GLU A 297      18.531   8.441  55.557  1.00  0.00           C  
ATOM   4522  CD  GLU A 297      18.532   9.907  55.224  1.00  0.00           C  
ATOM   4523  OE1 GLU A 297      17.652  10.600  55.677  1.00  0.00           O  
ATOM   4524  OE2 GLU A 297      19.413  10.335  54.516  1.00  0.00           O1-
ATOM   4525  H   GLU A 297      16.702   6.231  54.921  1.00  0.00           H  
ATOM   4526  HA  GLU A 297      18.427   6.279  57.215  1.00  0.00           H  
ATOM   4527 1HB  GLU A 297      16.487   8.352  56.136  1.00  0.00           H  
ATOM   4528 2HB  GLU A 297      17.604   8.654  57.459  1.00  0.00           H  
ATOM   4529 1HG  GLU A 297      19.504   8.174  55.971  1.00  0.00           H  
ATOM   4530 2HG  GLU A 297      18.385   7.866  54.644  1.00  0.00           H  
ATOM   4531  N   VAL A 298      15.184   6.089  57.792  1.00  0.00           N  
ATOM   4532  CA  VAL A 298      14.189   5.799  58.819  1.00  0.00           C  
ATOM   4533  C   VAL A 298      14.545   4.478  59.471  1.00  0.00           C  
ATOM   4534  O   VAL A 298      14.479   4.355  60.690  1.00  0.00           O  
ATOM   4535  CB  VAL A 298      12.773   5.722  58.218  1.00  0.00           C  
ATOM   4536  CG1 VAL A 298      11.772   5.267  59.269  1.00  0.00           C  
ATOM   4537  CG2 VAL A 298      12.379   7.076  57.648  1.00  0.00           C  
ATOM   4538  H   VAL A 298      14.889   6.119  56.823  1.00  0.00           H  
ATOM   4539  HA  VAL A 298      14.206   6.605  59.554  1.00  0.00           H  
ATOM   4540  HB  VAL A 298      12.766   4.976  57.423  1.00  0.00           H  
ATOM   4541 1HG1 VAL A 298      10.777   5.218  58.826  1.00  0.00           H  
ATOM   4542 2HG1 VAL A 298      12.054   4.281  59.636  1.00  0.00           H  
ATOM   4543 3HG1 VAL A 298      11.765   5.976  60.096  1.00  0.00           H  
ATOM   4544 1HG2 VAL A 298      11.377   7.014  57.223  1.00  0.00           H  
ATOM   4545 2HG2 VAL A 298      12.392   7.823  58.442  1.00  0.00           H  
ATOM   4546 3HG2 VAL A 298      13.086   7.363  56.869  1.00  0.00           H  
ATOM   4547  N   LYS A 299      14.944   3.504  58.645  1.00  0.00           N  
ATOM   4548  CA  LYS A 299      15.374   2.188  59.091  1.00  0.00           C  
ATOM   4549  C   LYS A 299      16.522   2.306  60.073  1.00  0.00           C  
ATOM   4550  O   LYS A 299      16.551   1.570  61.051  1.00  0.00           O  
ATOM   4551  CB  LYS A 299      15.785   1.321  57.900  1.00  0.00           C  
ATOM   4552  CG  LYS A 299      16.457   0.008  58.280  1.00  0.00           C  
ATOM   4553  CD  LYS A 299      15.501  -0.904  59.035  1.00  0.00           C  
ATOM   4554  CE  LYS A 299      16.155  -2.235  59.373  1.00  0.00           C  
ATOM   4555  NZ  LYS A 299      15.236  -3.132  60.125  1.00  0.00           N1+
ATOM   4556  H   LYS A 299      14.941   3.680  57.652  1.00  0.00           H  
ATOM   4557  HA  LYS A 299      14.533   1.697  59.582  1.00  0.00           H  
ATOM   4558 1HB  LYS A 299      14.906   1.085  57.301  1.00  0.00           H  
ATOM   4559 2HB  LYS A 299      16.475   1.878  57.265  1.00  0.00           H  
ATOM   4560 1HG  LYS A 299      16.796  -0.502  57.378  1.00  0.00           H  
ATOM   4561 2HG  LYS A 299      17.324   0.212  58.908  1.00  0.00           H  
ATOM   4562 1HD  LYS A 299      15.188  -0.417  59.960  1.00  0.00           H  
ATOM   4563 2HD  LYS A 299      14.617  -1.088  58.426  1.00  0.00           H  
ATOM   4564 1HE  LYS A 299      16.459  -2.734  58.454  1.00  0.00           H  
ATOM   4565 2HE  LYS A 299      17.046  -2.061  59.976  1.00  0.00           H  
ATOM   4566 1HZ  LYS A 299      15.707  -4.002  60.329  1.00  0.00           H  
ATOM   4567 2HZ  LYS A 299      14.963  -2.686  60.989  1.00  0.00           H  
ATOM   4568 3HZ  LYS A 299      14.415  -3.317  59.567  1.00  0.00           H  
ATOM   4569  N   LEU A 300      17.449   3.234  59.835  1.00  0.00           N  
ATOM   4570  CA  LEU A 300      18.569   3.431  60.751  1.00  0.00           C  
ATOM   4571  C   LEU A 300      18.076   3.893  62.124  1.00  0.00           C  
ATOM   4572  O   LEU A 300      18.595   3.445  63.149  1.00  0.00           O  
ATOM   4573  CB  LEU A 300      19.549   4.462  60.175  1.00  0.00           C  
ATOM   4574  CG  LEU A 300      20.263   4.051  58.881  1.00  0.00           C  
ATOM   4575  CD1 LEU A 300      21.062   5.231  58.345  1.00  0.00           C  
ATOM   4576  CD2 LEU A 300      21.167   2.858  59.157  1.00  0.00           C  
ATOM   4577  H   LEU A 300      17.391   3.797  58.994  1.00  0.00           H  
ATOM   4578  HA  LEU A 300      19.095   2.482  60.864  1.00  0.00           H  
ATOM   4579 1HB  LEU A 300      19.006   5.384  59.975  1.00  0.00           H  
ATOM   4580 2HB  LEU A 300      20.314   4.670  60.924  1.00  0.00           H  
ATOM   4581  HG  LEU A 300      19.523   3.779  58.128  1.00  0.00           H  
ATOM   4582 1HD1 LEU A 300      21.569   4.939  57.425  1.00  0.00           H  
ATOM   4583 2HD1 LEU A 300      20.389   6.063  58.138  1.00  0.00           H  
ATOM   4584 3HD1 LEU A 300      21.801   5.536  59.085  1.00  0.00           H  
ATOM   4585 1HD2 LEU A 300      21.674   2.566  58.236  1.00  0.00           H  
ATOM   4586 2HD2 LEU A 300      21.908   3.129  59.909  1.00  0.00           H  
ATOM   4587 3HD2 LEU A 300      20.568   2.024  59.522  1.00  0.00           H  
ATOM   4588  N   GLU A 301      17.045   4.748  62.146  1.00  0.00           N  
ATOM   4589  CA  GLU A 301      16.473   5.197  63.417  1.00  0.00           C  
ATOM   4590  C   GLU A 301      15.756   4.043  64.118  1.00  0.00           C  
ATOM   4591  O   GLU A 301      15.828   3.918  65.341  1.00  0.00           O  
ATOM   4592  CB  GLU A 301      15.501   6.357  63.190  1.00  0.00           C  
ATOM   4593  CG  GLU A 301      14.913   6.943  64.466  1.00  0.00           C  
ATOM   4594  CD  GLU A 301      15.948   7.586  65.346  1.00  0.00           C  
ATOM   4595  OE1 GLU A 301      17.002   7.909  64.853  1.00  0.00           O  
ATOM   4596  OE2 GLU A 301      15.685   7.753  66.514  1.00  0.00           O1-
ATOM   4597  H   GLU A 301      16.680   5.115  61.272  1.00  0.00           H  
ATOM   4598  HA  GLU A 301      17.282   5.554  64.054  1.00  0.00           H  
ATOM   4599 1HB  GLU A 301      16.011   7.160  62.658  1.00  0.00           H  
ATOM   4600 2HB  GLU A 301      14.674   6.022  62.564  1.00  0.00           H  
ATOM   4601 1HG  GLU A 301      14.165   7.689  64.200  1.00  0.00           H  
ATOM   4602 2HG  GLU A 301      14.413   6.150  65.021  1.00  0.00           H  
ATOM   4603  N   ILE A 302      15.103   3.187  63.328  1.00  0.00           N  
ATOM   4604  CA  ILE A 302      14.407   2.003  63.822  1.00  0.00           C  
ATOM   4605  C   ILE A 302      15.386   1.032  64.457  1.00  0.00           C  
ATOM   4606  O   ILE A 302      15.085   0.436  65.487  1.00  0.00           O  
ATOM   4607  CB  ILE A 302      13.642   1.294  62.690  1.00  0.00           C  
ATOM   4608  CG1 ILE A 302      12.461   2.151  62.227  1.00  0.00           C  
ATOM   4609  CG2 ILE A 302      13.163  -0.075  63.147  1.00  0.00           C  
ATOM   4610  CD1 ILE A 302      11.833   1.679  60.935  1.00  0.00           C  
ATOM   4611  H   ILE A 302      15.073   3.373  62.336  1.00  0.00           H  
ATOM   4612  HA  ILE A 302      13.680   2.316  64.572  1.00  0.00           H  
ATOM   4613  HB  ILE A 302      14.298   1.171  61.829  1.00  0.00           H  
ATOM   4614 1HG1 ILE A 302      11.691   2.158  62.998  1.00  0.00           H  
ATOM   4615 2HG1 ILE A 302      12.791   3.181  62.087  1.00  0.00           H  
ATOM   4616 1HG2 ILE A 302      12.623  -0.561  62.335  1.00  0.00           H  
ATOM   4617 2HG2 ILE A 302      14.020  -0.685  63.429  1.00  0.00           H  
ATOM   4618 3HG2 ILE A 302      12.501   0.039  64.005  1.00  0.00           H  
ATOM   4619 1HD1 ILE A 302      11.004   2.336  60.672  1.00  0.00           H  
ATOM   4620 2HD1 ILE A 302      12.578   1.698  60.140  1.00  0.00           H  
ATOM   4621 3HD1 ILE A 302      11.463   0.662  61.062  1.00  0.00           H  
ATOM   4622  N   GLU A 303      16.553   0.869  63.833  1.00  0.00           N  
ATOM   4623  CA  GLU A 303      17.600   0.010  64.354  1.00  0.00           C  
ATOM   4624  C   GLU A 303      18.039   0.479  65.733  1.00  0.00           C  
ATOM   4625  O   GLU A 303      18.213  -0.341  66.633  1.00  0.00           O  
ATOM   4626  CB  GLU A 303      18.798  -0.014  63.402  1.00  0.00           C  
ATOM   4627  CG  GLU A 303      18.569  -0.809  62.124  1.00  0.00           C  
ATOM   4628  CD  GLU A 303      19.753  -0.781  61.198  1.00  0.00           C  
ATOM   4629  OE1 GLU A 303      20.691  -0.076  61.484  1.00  0.00           O  
ATOM   4630  OE2 GLU A 303      19.719  -1.464  60.202  1.00  0.00           O1-
ATOM   4631  H   GLU A 303      16.716   1.352  62.961  1.00  0.00           H  
ATOM   4632  HA  GLU A 303      17.210  -1.005  64.431  1.00  0.00           H  
ATOM   4633 1HB  GLU A 303      19.058   1.006  63.118  1.00  0.00           H  
ATOM   4634 2HB  GLU A 303      19.661  -0.441  63.912  1.00  0.00           H  
ATOM   4635 1HG  GLU A 303      18.353  -1.845  62.387  1.00  0.00           H  
ATOM   4636 2HG  GLU A 303      17.700  -0.405  61.608  1.00  0.00           H  
ATOM   4637  N   GLU A 304      18.176   1.796  65.916  1.00  0.00           N  
ATOM   4638  CA  GLU A 304      18.593   2.319  67.208  1.00  0.00           C  
ATOM   4639  C   GLU A 304      17.532   2.019  68.265  1.00  0.00           C  
ATOM   4640  O   GLU A 304      17.868   1.700  69.407  1.00  0.00           O  
ATOM   4641  CB  GLU A 304      18.843   3.827  67.122  1.00  0.00           C  
ATOM   4642  CG  GLU A 304      20.076   4.215  66.317  1.00  0.00           C  
ATOM   4643  CD  GLU A 304      21.352   3.687  66.910  1.00  0.00           C  
ATOM   4644  OE1 GLU A 304      21.661   4.045  68.021  1.00  0.00           O  
ATOM   4645  OE2 GLU A 304      22.019   2.924  66.252  1.00  0.00           O1-
ATOM   4646  H   GLU A 304      18.024   2.433  65.141  1.00  0.00           H  
ATOM   4647  HA  GLU A 304      19.530   1.837  67.492  1.00  0.00           H  
ATOM   4648 1HB  GLU A 304      17.980   4.313  66.667  1.00  0.00           H  
ATOM   4649 2HB  GLU A 304      18.958   4.235  68.126  1.00  0.00           H  
ATOM   4650 1HG  GLU A 304      19.972   3.827  65.304  1.00  0.00           H  
ATOM   4651 2HG  GLU A 304      20.130   5.301  66.257  1.00  0.00           H  
ATOM   4652  N   SER A 305      16.254   2.074  67.870  1.00  0.00           N  
ATOM   4653  CA  SER A 305      15.158   1.743  68.767  1.00  0.00           C  
ATOM   4654  C   SER A 305      15.243   0.267  69.143  1.00  0.00           C  
ATOM   4655  O   SER A 305      15.171  -0.084  70.315  1.00  0.00           O  
ATOM   4656  CB  SER A 305      13.824   2.046  68.113  1.00  0.00           C  
ATOM   4657  OG  SER A 305      12.761   1.721  68.967  1.00  0.00           O  
ATOM   4658  H   SER A 305      16.036   2.369  66.926  1.00  0.00           H  
ATOM   4659  HA  SER A 305      15.246   2.359  69.663  1.00  0.00           H  
ATOM   4660 1HB  SER A 305      13.777   3.104  67.856  1.00  0.00           H  
ATOM   4661 2HB  SER A 305      13.736   1.480  67.187  1.00  0.00           H  
ATOM   4662  HG  SER A 305      11.959   1.939  68.486  1.00  0.00           H  
ATOM   4663  N   LYS A 306      15.409  -0.590  68.133  1.00  0.00           N  
ATOM   4664  CA  LYS A 306      15.449  -2.034  68.316  1.00  0.00           C  
ATOM   4665  C   LYS A 306      16.568  -2.449  69.278  1.00  0.00           C  
ATOM   4666  O   LYS A 306      16.398  -3.382  70.064  1.00  0.00           O  
ATOM   4667  CB  LYS A 306      15.625  -2.733  66.967  1.00  0.00           C  
ATOM   4668  CG  LYS A 306      15.555  -4.253  67.032  1.00  0.00           C  
ATOM   4669  CD  LYS A 306      15.631  -4.870  65.643  1.00  0.00           C  
ATOM   4670  CE  LYS A 306      15.580  -6.389  65.708  1.00  0.00           C  
ATOM   4671  NZ  LYS A 306      15.669  -7.007  64.357  1.00  0.00           N1+
ATOM   4672  H   LYS A 306      15.498  -0.228  67.196  1.00  0.00           H  
ATOM   4673  HA  LYS A 306      14.496  -2.357  68.738  1.00  0.00           H  
ATOM   4674 1HB  LYS A 306      14.854  -2.392  66.276  1.00  0.00           H  
ATOM   4675 2HB  LYS A 306      16.591  -2.461  66.540  1.00  0.00           H  
ATOM   4676 1HG  LYS A 306      16.382  -4.631  67.634  1.00  0.00           H  
ATOM   4677 2HG  LYS A 306      14.619  -4.554  67.503  1.00  0.00           H  
ATOM   4678 1HD  LYS A 306      14.796  -4.512  65.039  1.00  0.00           H  
ATOM   4679 2HD  LYS A 306      16.560  -4.567  65.161  1.00  0.00           H  
ATOM   4680 1HE  LYS A 306      16.405  -6.755  66.316  1.00  0.00           H  
ATOM   4681 2HE  LYS A 306      14.646  -6.702  66.175  1.00  0.00           H  
ATOM   4682 1HZ  LYS A 306      15.632  -8.013  64.443  1.00  0.00           H  
ATOM   4683 2HZ  LYS A 306      14.897  -6.689  63.788  1.00  0.00           H  
ATOM   4684 3HZ  LYS A 306      16.540  -6.739  63.921  1.00  0.00           H  
ATOM   4685  N   LYS A 307      17.707  -1.748  69.222  1.00  0.00           N  
ATOM   4686  CA  LYS A 307      18.850  -2.046  70.087  1.00  0.00           C  
ATOM   4687  C   LYS A 307      18.472  -2.004  71.574  1.00  0.00           C  
ATOM   4688  O   LYS A 307      19.028  -2.753  72.381  1.00  0.00           O  
ATOM   4689  CB  LYS A 307      19.991  -1.066  69.810  1.00  0.00           C  
ATOM   4690  CG  LYS A 307      20.742  -1.326  68.510  1.00  0.00           C  
ATOM   4691  CD  LYS A 307      21.827  -0.285  68.281  1.00  0.00           C  
ATOM   4692  CE  LYS A 307      22.554  -0.523  66.966  1.00  0.00           C  
ATOM   4693  NZ  LYS A 307      23.556   0.541  66.684  1.00  0.00           N1+
ATOM   4694  H   LYS A 307      17.794  -1.000  68.546  1.00  0.00           H  
ATOM   4695  HA  LYS A 307      19.207  -3.050  69.857  1.00  0.00           H  
ATOM   4696 1HB  LYS A 307      19.598  -0.050  69.771  1.00  0.00           H  
ATOM   4697 2HB  LYS A 307      20.712  -1.107  70.627  1.00  0.00           H  
ATOM   4698 1HG  LYS A 307      21.200  -2.315  68.546  1.00  0.00           H  
ATOM   4699 2HG  LYS A 307      20.043  -1.300  67.675  1.00  0.00           H  
ATOM   4700 1HD  LYS A 307      21.380   0.710  68.266  1.00  0.00           H  
ATOM   4701 2HD  LYS A 307      22.549  -0.327  69.097  1.00  0.00           H  
ATOM   4702 1HE  LYS A 307      23.064  -1.484  67.001  1.00  0.00           H  
ATOM   4703 2HE  LYS A 307      21.832  -0.549  66.151  1.00  0.00           H  
ATOM   4704 1HZ  LYS A 307      24.014   0.348  65.805  1.00  0.00           H  
ATOM   4705 2HZ  LYS A 307      23.091   1.437  66.631  1.00  0.00           H  
ATOM   4706 3HZ  LYS A 307      24.243   0.563  67.424  1.00  0.00           H  
ATOM   4707  N   ARG A 308      17.519  -1.142  71.929  1.00  0.00           N  
ATOM   4708  CA  ARG A 308      17.084  -1.004  73.315  1.00  0.00           C  
ATOM   4709  C   ARG A 308      15.908  -1.935  73.639  1.00  0.00           C  
ATOM   4710  O   ARG A 308      14.928  -1.964  72.898  1.00  0.00           O  
ATOM   4711  CB  ARG A 308      16.680   0.435  73.601  1.00  0.00           C  
ATOM   4712  CG  ARG A 308      16.336   0.726  75.053  1.00  0.00           C  
ATOM   4713  CD  ARG A 308      16.230   2.185  75.311  1.00  0.00           C  
ATOM   4714  NE  ARG A 308      16.024   2.474  76.721  1.00  0.00           N  
ATOM   4715  CZ  ARG A 308      14.821   2.679  77.292  1.00  0.00           C  
ATOM   4716  NH1 ARG A 308      13.729   2.624  76.562  1.00  0.00           N1+
ATOM   4717  NH2 ARG A 308      14.738   2.935  78.586  1.00  0.00           N  
ATOM   4718  H   ARG A 308      17.110  -0.533  71.224  1.00  0.00           H  
ATOM   4719  HA  ARG A 308      17.918  -1.267  73.967  1.00  0.00           H  
ATOM   4720 1HB  ARG A 308      17.491   1.104  73.315  1.00  0.00           H  
ATOM   4721 2HB  ARG A 308      15.812   0.696  72.997  1.00  0.00           H  
ATOM   4722 1HG  ARG A 308      15.379   0.265  75.300  1.00  0.00           H  
ATOM   4723 2HG  ARG A 308      17.113   0.319  75.701  1.00  0.00           H  
ATOM   4724 1HD  ARG A 308      17.149   2.678  74.993  1.00  0.00           H  
ATOM   4725 2HD  ARG A 308      15.389   2.593  74.753  1.00  0.00           H  
ATOM   4726  HE  ARG A 308      16.841   2.524  77.315  1.00  0.00           H  
ATOM   4727 1HH1 ARG A 308      13.792   2.428  75.573  1.00  0.00           H  
ATOM   4728 2HH1 ARG A 308      12.827   2.778  76.990  1.00  0.00           H  
ATOM   4729 1HH2 ARG A 308      15.578   2.977  79.147  1.00  0.00           H  
ATOM   4730 2HH2 ARG A 308      13.837   3.088  79.013  1.00  0.00           H  
ATOM   4731  N   PRO A 309      15.992  -2.726  74.715  1.00  0.00           N  
ATOM   4732  CA  PRO A 309      14.972  -3.656  75.186  1.00  0.00           C  
ATOM   4733  C   PRO A 309      13.642  -2.927  75.326  1.00  0.00           C  
ATOM   4734  O   PRO A 309      13.590  -1.818  75.863  1.00  0.00           O  
ATOM   4735  CB  PRO A 309      15.514  -4.123  76.541  1.00  0.00           C  
ATOM   4736  CG  PRO A 309      16.994  -4.014  76.400  1.00  0.00           C  
ATOM   4737  CD  PRO A 309      17.201  -2.771  75.576  1.00  0.00           C  
ATOM   4738  HA  PRO A 309      14.875  -4.462  74.456  1.00  0.00           H  
ATOM   4739 1HB  PRO A 309      15.114  -3.488  77.345  1.00  0.00           H  
ATOM   4740 2HB  PRO A 309      15.179  -5.151  76.746  1.00  0.00           H  
ATOM   4741 1HG  PRO A 309      17.466  -3.948  77.391  1.00  0.00           H  
ATOM   4742 2HG  PRO A 309      17.397  -4.916  75.915  1.00  0.00           H  
ATOM   4743 1HD  PRO A 309      17.255  -1.896  76.239  1.00  0.00           H  
ATOM   4744 2HD  PRO A 309      18.125  -2.870  74.988  1.00  0.00           H  
ATOM   4745  N   GLN A 310      12.575  -3.552  74.843  1.00  0.00           N  
ATOM   4746  CA  GLN A 310      11.238  -2.962  74.880  1.00  0.00           C  
ATOM   4747  C   GLN A 310      10.163  -4.019  75.152  1.00  0.00           C  
ATOM   4748  O   GLN A 310      10.475  -5.199  75.319  1.00  0.00           O  
ATOM   4749  CB  GLN A 310      10.940  -2.243  73.559  1.00  0.00           C  
ATOM   4750  CG  GLN A 310      11.810  -1.023  73.305  1.00  0.00           C  
ATOM   4751  CD  GLN A 310      11.596  -0.440  71.922  1.00  0.00           C  
ATOM   4752  NE2 GLN A 310      12.676  -0.310  71.162  1.00  0.00           N  
ATOM   4753  OE1 GLN A 310      10.470  -0.107  71.539  1.00  0.00           O  
ATOM   4754  H   GLN A 310      12.692  -4.464  74.427  1.00  0.00           H  
ATOM   4755  HA  GLN A 310      11.208  -2.224  75.682  1.00  0.00           H  
ATOM   4756 1HB  GLN A 310      11.082  -2.936  72.729  1.00  0.00           H  
ATOM   4757 2HB  GLN A 310       9.899  -1.924  73.546  1.00  0.00           H  
ATOM   4758 1HG  GLN A 310      11.567  -0.258  74.041  1.00  0.00           H  
ATOM   4759 2HG  GLN A 310      12.857  -1.310  73.396  1.00  0.00           H  
ATOM   4760 1HE2 GLN A 310      12.598   0.069  70.238  1.00  0.00           H  
ATOM   4761 2HE2 GLN A 310      13.571  -0.593  71.510  1.00  0.00           H  
ATOM   4762  N   SER A 311       8.902  -3.575  75.222  1.00  0.00           N  
ATOM   4763  CA  SER A 311       7.761  -4.464  75.468  1.00  0.00           C  
ATOM   4764  C   SER A 311       7.435  -5.353  74.289  1.00  0.00           C  
ATOM   4765  O   SER A 311       7.918  -5.132  73.181  1.00  0.00           O  
ATOM   4766  CB  SER A 311       6.536  -3.646  75.824  1.00  0.00           C  
ATOM   4767  OG  SER A 311       6.081  -2.916  74.718  1.00  0.00           O  
ATOM   4768  H   SER A 311       8.729  -2.587  75.099  1.00  0.00           H  
ATOM   4769  HA  SER A 311       8.003  -5.112  76.312  1.00  0.00           H  
ATOM   4770 1HB  SER A 311       5.746  -4.308  76.177  1.00  0.00           H  
ATOM   4771 2HB  SER A 311       6.778  -2.964  76.638  1.00  0.00           H  
ATOM   4772  HG  SER A 311       5.314  -2.424  75.023  1.00  0.00           H  
ATOM   4773  N   GLU A 312       6.555  -6.316  74.529  1.00  0.00           N  
ATOM   4774  CA  GLU A 312       6.124  -7.249  73.500  1.00  0.00           C  
ATOM   4775  C   GLU A 312       5.390  -6.500  72.394  1.00  0.00           C  
ATOM   4776  O   GLU A 312       5.562  -6.808  71.214  1.00  0.00           O  
ATOM   4777  CB  GLU A 312       5.221  -8.332  74.096  1.00  0.00           C  
ATOM   4778  CG  GLU A 312       5.918  -9.260  75.081  1.00  0.00           C  
ATOM   4779  CD  GLU A 312       6.009  -8.682  76.465  1.00  0.00           C  
ATOM   4780  OE1 GLU A 312       5.549  -7.582  76.661  1.00  0.00           O  
ATOM   4781  OE2 GLU A 312       6.539  -9.340  77.329  1.00  0.00           O1-
ATOM   4782  H   GLU A 312       6.187  -6.420  75.464  1.00  0.00           H  
ATOM   4783  HA  GLU A 312       7.006  -7.738  73.084  1.00  0.00           H  
ATOM   4784 1HB  GLU A 312       4.383  -7.864  74.613  1.00  0.00           H  
ATOM   4785 2HB  GLU A 312       4.810  -8.944  73.293  1.00  0.00           H  
ATOM   4786 1HG  GLU A 312       5.370 -10.201  75.128  1.00  0.00           H  
ATOM   4787 2HG  GLU A 312       6.921  -9.474  74.715  1.00  0.00           H  
ATOM   4788  N   SER A 313       4.574  -5.508  72.773  1.00  0.00           N  
ATOM   4789  CA  SER A 313       3.825  -4.756  71.782  1.00  0.00           C  
ATOM   4790  C   SER A 313       4.786  -3.935  70.935  1.00  0.00           C  
ATOM   4791  O   SER A 313       4.595  -3.803  69.728  1.00  0.00           O  
ATOM   4792  CB  SER A 313       2.811  -3.852  72.455  1.00  0.00           C  
ATOM   4793  OG  SER A 313       3.448  -2.871  73.228  1.00  0.00           O  
ATOM   4794  H   SER A 313       4.477  -5.271  73.750  1.00  0.00           H  
ATOM   4795  HA  SER A 313       3.286  -5.460  71.149  1.00  0.00           H  
ATOM   4796 1HB  SER A 313       2.191  -3.375  71.698  1.00  0.00           H  
ATOM   4797 2HB  SER A 313       2.156  -4.448  73.088  1.00  0.00           H  
ATOM   4798  HG  SER A 313       2.756  -2.273  73.518  1.00  0.00           H  
ATOM   4799  N   ALA A 314       5.863  -3.453  71.560  1.00  0.00           N  
ATOM   4800  CA  ALA A 314       6.852  -2.663  70.844  1.00  0.00           C  
ATOM   4801  C   ALA A 314       7.538  -3.533  69.802  1.00  0.00           C  
ATOM   4802  O   ALA A 314       7.732  -3.103  68.668  1.00  0.00           O  
ATOM   4803  CB  ALA A 314       7.871  -2.070  71.807  1.00  0.00           C  
ATOM   4804  H   ALA A 314       5.982  -3.601  72.557  1.00  0.00           H  
ATOM   4805  HA  ALA A 314       6.343  -1.833  70.354  1.00  0.00           H  
ATOM   4806 1HB  ALA A 314       8.609  -1.497  71.247  1.00  0.00           H  
ATOM   4807 2HB  ALA A 314       7.365  -1.418  72.515  1.00  0.00           H  
ATOM   4808 3HB  ALA A 314       8.371  -2.873  72.348  1.00  0.00           H  
ATOM   4809  N   LYS A 315       7.864  -4.774  70.180  1.00  0.00           N  
ATOM   4810  CA  LYS A 315       8.497  -5.713  69.264  1.00  0.00           C  
ATOM   4811  C   LYS A 315       7.627  -5.897  68.030  1.00  0.00           C  
ATOM   4812  O   LYS A 315       8.134  -5.910  66.910  1.00  0.00           O  
ATOM   4813  CB  LYS A 315       8.746  -7.058  69.949  1.00  0.00           C  
ATOM   4814  CG  LYS A 315       9.396  -8.107  69.056  1.00  0.00           C  
ATOM   4815  CD  LYS A 315       9.633  -9.406  69.812  1.00  0.00           C  
ATOM   4816  CE  LYS A 315      10.026 -10.533  68.868  1.00  0.00           C  
ATOM   4817  NZ  LYS A 315      11.377 -10.322  68.282  1.00  0.00           N1+
ATOM   4818  H   LYS A 315       7.694  -5.064  71.133  1.00  0.00           H  
ATOM   4819  HA  LYS A 315       9.467  -5.309  68.969  1.00  0.00           H  
ATOM   4820 1HB  LYS A 315       9.391  -6.911  70.816  1.00  0.00           H  
ATOM   4821 2HB  LYS A 315       7.801  -7.464  70.308  1.00  0.00           H  
ATOM   4822 1HG  LYS A 315       8.751  -8.307  68.200  1.00  0.00           H  
ATOM   4823 2HG  LYS A 315      10.351  -7.731  68.689  1.00  0.00           H  
ATOM   4824 1HD  LYS A 315      10.429  -9.261  70.544  1.00  0.00           H  
ATOM   4825 2HD  LYS A 315       8.724  -9.689  70.342  1.00  0.00           H  
ATOM   4826 1HE  LYS A 315      10.021 -11.478  69.409  1.00  0.00           H  
ATOM   4827 2HE  LYS A 315       9.299 -10.599  68.059  1.00  0.00           H  
ATOM   4828 1HZ  LYS A 315      11.600 -11.089  67.663  1.00  0.00           H  
ATOM   4829 2HZ  LYS A 315      11.388  -9.456  67.761  1.00  0.00           H  
ATOM   4830 3HZ  LYS A 315      12.063 -10.278  69.022  1.00  0.00           H  
ATOM   4831  N   ASN A 316       6.308  -6.008  68.232  1.00  0.00           N  
ATOM   4832  CA  ASN A 316       5.398  -6.211  67.119  1.00  0.00           C  
ATOM   4833  C   ASN A 316       5.317  -4.952  66.264  1.00  0.00           C  
ATOM   4834  O   ASN A 316       5.195  -5.054  65.046  1.00  0.00           O  
ATOM   4835  CB  ASN A 316       4.023  -6.618  67.616  1.00  0.00           C  
ATOM   4836  CG  ASN A 316       4.027  -7.961  68.291  1.00  0.00           C  
ATOM   4837  ND2 ASN A 316       2.996  -8.238  69.048  1.00  0.00           N  
ATOM   4838  OD1 ASN A 316       4.965  -8.750  68.127  1.00  0.00           O  
ATOM   4839  H   ASN A 316       5.942  -5.975  69.176  1.00  0.00           H  
ATOM   4840  HA  ASN A 316       5.774  -7.034  66.512  1.00  0.00           H  
ATOM   4841 1HB  ASN A 316       3.655  -5.871  68.321  1.00  0.00           H  
ATOM   4842 2HB  ASN A 316       3.327  -6.648  66.778  1.00  0.00           H  
ATOM   4843 1HD2 ASN A 316       2.945  -9.117  69.522  1.00  0.00           H  
ATOM   4844 2HD2 ASN A 316       2.259  -7.570  69.153  1.00  0.00           H  
ATOM   4845  N   LEU A 317       5.452  -3.767  66.887  1.00  0.00           N  
ATOM   4846  CA  LEU A 317       5.432  -2.510  66.141  1.00  0.00           C  
ATOM   4847  C   LEU A 317       6.674  -2.426  65.251  1.00  0.00           C  
ATOM   4848  O   LEU A 317       6.601  -1.946  64.123  1.00  0.00           O  
ATOM   4849  CB  LEU A 317       5.385  -1.313  67.098  1.00  0.00           C  
ATOM   4850  CG  LEU A 317       4.064  -1.116  67.853  1.00  0.00           C  
ATOM   4851  CD1 LEU A 317       4.241  -0.040  68.916  1.00  0.00           C  
ATOM   4852  CD2 LEU A 317       2.968  -0.737  66.868  1.00  0.00           C  
ATOM   4853  H   LEU A 317       5.534  -3.743  67.898  1.00  0.00           H  
ATOM   4854  HA  LEU A 317       4.533  -2.488  65.524  1.00  0.00           H  
ATOM   4855 1HB  LEU A 317       6.175  -1.428  67.838  1.00  0.00           H  
ATOM   4856 2HB  LEU A 317       5.579  -0.404  66.528  1.00  0.00           H  
ATOM   4857  HG  LEU A 317       3.793  -2.043  68.359  1.00  0.00           H  
ATOM   4858 1HD1 LEU A 317       3.303   0.099  69.452  1.00  0.00           H  
ATOM   4859 2HD1 LEU A 317       5.018  -0.346  69.617  1.00  0.00           H  
ATOM   4860 3HD1 LEU A 317       4.530   0.897  68.440  1.00  0.00           H  
ATOM   4861 1HD2 LEU A 317       2.029  -0.598  67.405  1.00  0.00           H  
ATOM   4862 2HD2 LEU A 317       3.238   0.191  66.363  1.00  0.00           H  
ATOM   4863 3HD2 LEU A 317       2.851  -1.531  66.131  1.00  0.00           H  
ATOM   4864  N   ILE A 318       7.804  -2.932  65.750  1.00  0.00           N  
ATOM   4865  CA  ILE A 318       9.061  -2.951  65.008  1.00  0.00           C  
ATOM   4866  C   ILE A 318       8.957  -3.880  63.804  1.00  0.00           C  
ATOM   4867  O   ILE A 318       9.416  -3.532  62.713  1.00  0.00           O  
ATOM   4868  CB  ILE A 318      10.229  -3.395  65.907  1.00  0.00           C  
ATOM   4869  CG1 ILE A 318      10.515  -2.335  66.973  1.00  0.00           C  
ATOM   4870  CG2 ILE A 318      11.471  -3.664  65.071  1.00  0.00           C  
ATOM   4871  CD1 ILE A 318      11.427  -2.814  68.080  1.00  0.00           C  
ATOM   4872  H   ILE A 318       7.796  -3.299  66.694  1.00  0.00           H  
ATOM   4873  HA  ILE A 318       9.272  -1.939  64.662  1.00  0.00           H  
ATOM   4874  HB  ILE A 318       9.954  -4.308  66.435  1.00  0.00           H  
ATOM   4875 1HG1 ILE A 318      10.974  -1.464  66.506  1.00  0.00           H  
ATOM   4876 2HG1 ILE A 318       9.578  -2.008  67.423  1.00  0.00           H  
ATOM   4877 1HG2 ILE A 318      12.287  -3.976  65.722  1.00  0.00           H  
ATOM   4878 2HG2 ILE A 318      11.260  -4.452  64.349  1.00  0.00           H  
ATOM   4879 3HG2 ILE A 318      11.757  -2.755  64.542  1.00  0.00           H  
ATOM   4880 1HD1 ILE A 318      11.583  -2.007  68.797  1.00  0.00           H  
ATOM   4881 2HD1 ILE A 318      10.970  -3.665  68.586  1.00  0.00           H  
ATOM   4882 3HD1 ILE A 318      12.385  -3.113  67.658  1.00  0.00           H  
ATOM   4883  N   LEU A 319       8.345  -5.046  64.001  1.00  0.00           N  
ATOM   4884  CA  LEU A 319       8.125  -5.993  62.915  1.00  0.00           C  
ATOM   4885  C   LEU A 319       7.156  -5.397  61.868  1.00  0.00           C  
ATOM   4886  O   LEU A 319       7.362  -5.601  60.669  1.00  0.00           O  
ATOM   4887  CB  LEU A 319       7.563  -7.309  63.469  1.00  0.00           C  
ATOM   4888  CG  LEU A 319       8.539  -8.152  64.298  1.00  0.00           C  
ATOM   4889  CD1 LEU A 319       7.771  -9.238  65.039  1.00  0.00           C  
ATOM   4890  CD2 LEU A 319       9.593  -8.757  63.381  1.00  0.00           C  
ATOM   4891  H   LEU A 319       8.031  -5.290  64.932  1.00  0.00           H  
ATOM   4892  HA  LEU A 319       9.082  -6.201  62.437  1.00  0.00           H  
ATOM   4893 1HB  LEU A 319       6.704  -7.082  64.098  1.00  0.00           H  
ATOM   4894 2HB  LEU A 319       7.223  -7.921  62.632  1.00  0.00           H  
ATOM   4895  HG  LEU A 319       9.025  -7.521  65.042  1.00  0.00           H  
ATOM   4896 1HD1 LEU A 319       8.465  -9.838  65.628  1.00  0.00           H  
ATOM   4897 2HD1 LEU A 319       7.037  -8.777  65.701  1.00  0.00           H  
ATOM   4898 3HD1 LEU A 319       7.260  -9.877  64.319  1.00  0.00           H  
ATOM   4899 1HD2 LEU A 319      10.287  -9.357  63.971  1.00  0.00           H  
ATOM   4900 2HD2 LEU A 319       9.109  -9.390  62.638  1.00  0.00           H  
ATOM   4901 3HD2 LEU A 319      10.139  -7.959  62.878  1.00  0.00           H  
ATOM   4902  N   ILE A 320       6.163  -4.604  62.322  1.00  0.00           N  
ATOM   4903  CA  ILE A 320       5.245  -3.901  61.416  1.00  0.00           C  
ATOM   4904  C   ILE A 320       6.003  -2.942  60.531  1.00  0.00           C  
ATOM   4905  O   ILE A 320       5.766  -2.896  59.322  1.00  0.00           O  
ATOM   4906  CB  ILE A 320       4.167  -3.128  62.197  1.00  0.00           C  
ATOM   4907  CG1 ILE A 320       3.127  -4.094  62.770  1.00  0.00           C  
ATOM   4908  CG2 ILE A 320       3.501  -2.093  61.302  1.00  0.00           C  
ATOM   4909  CD1 ILE A 320       2.191  -3.459  63.773  1.00  0.00           C  
ATOM   4910  H   ILE A 320       6.033  -4.499  63.319  1.00  0.00           H  
ATOM   4911  HA  ILE A 320       4.739  -4.640  60.795  1.00  0.00           H  
ATOM   4912  HB  ILE A 320       4.626  -2.619  63.044  1.00  0.00           H  
ATOM   4913 1HG1 ILE A 320       2.528  -4.507  61.959  1.00  0.00           H  
ATOM   4914 2HG1 ILE A 320       3.634  -4.927  63.258  1.00  0.00           H  
ATOM   4915 1HG2 ILE A 320       2.741  -1.557  61.870  1.00  0.00           H  
ATOM   4916 2HG2 ILE A 320       4.250  -1.389  60.941  1.00  0.00           H  
ATOM   4917 3HG2 ILE A 320       3.034  -2.593  60.453  1.00  0.00           H  
ATOM   4918 1HD1 ILE A 320       1.484  -4.206  64.135  1.00  0.00           H  
ATOM   4919 2HD1 ILE A 320       2.768  -3.069  64.613  1.00  0.00           H  
ATOM   4920 3HD1 ILE A 320       1.646  -2.644  63.298  1.00  0.00           H  
ATOM   4921  N   MET A 321       6.929  -2.203  61.123  1.00  0.00           N  
ATOM   4922  CA  MET A 321       7.732  -1.267  60.376  1.00  0.00           C  
ATOM   4923  C   MET A 321       8.569  -1.943  59.318  1.00  0.00           C  
ATOM   4924  O   MET A 321       8.675  -1.424  58.212  1.00  0.00           O  
ATOM   4925  CB  MET A 321       8.626  -0.476  61.329  1.00  0.00           C  
ATOM   4926  CG  MET A 321       7.887   0.541  62.187  1.00  0.00           C  
ATOM   4927  SD  MET A 321       9.003   1.678  63.034  1.00  0.00           S  
ATOM   4928  CE  MET A 321       9.615   0.633  64.352  1.00  0.00           C  
ATOM   4929  H   MET A 321       7.054  -2.267  62.127  1.00  0.00           H  
ATOM   4930  HA  MET A 321       7.068  -0.561  59.878  1.00  0.00           H  
ATOM   4931 1HB  MET A 321       9.143  -1.163  61.997  1.00  0.00           H  
ATOM   4932 2HB  MET A 321       9.385   0.058  60.757  1.00  0.00           H  
ATOM   4933 1HG  MET A 321       7.211   1.123  61.561  1.00  0.00           H  
ATOM   4934 2HG  MET A 321       7.292   0.021  62.937  1.00  0.00           H  
ATOM   4935 1HE  MET A 321      10.319   1.195  64.965  1.00  0.00           H  
ATOM   4936 2HE  MET A 321       8.780   0.299  64.970  1.00  0.00           H  
ATOM   4937 3HE  MET A 321      10.119  -0.235  63.924  1.00  0.00           H  
ATOM   4938  N   GLN A 322       9.122  -3.117  59.614  1.00  0.00           N
[truncated: 4,508,440 more chars]
