# Supplementary material for: Computational design of mechanically coupled axle-rotor protein assemblies
Source: Science. Author manuscript; Available in PMC 2023 Dec 11. (PMC10712554; doi:10.1126/science.abm1183)
Supplement: Data S5 [file NIHMS1871500-supplement-Data_S5.zip › pdbs/D2_2.pdb]

ATOM      1  N   GLU A   1      -0.733 -21.256 -52.735  1.00  0.00           N  
ATOM      2  CA  GLU A   1      -0.048 -21.073 -54.013  1.00  0.00           C  
ATOM      3  C   GLU A   1      -0.071 -19.594 -54.438  1.00  0.00           C  
ATOM      4  O   GLU A   1      -1.024 -19.191 -55.087  1.00  0.00           O  
ATOM      5  CB  GLU A   1      -0.649 -22.025 -55.083  1.00  0.00           C  
ATOM      6  CG  GLU A   1      -2.107 -21.797 -55.600  1.00  0.00           C  
ATOM      7  CD  GLU A   1      -2.541 -22.899 -56.556  1.00  0.00           C  
ATOM      8  OE1 GLU A   1      -1.912 -23.927 -56.559  1.00  0.00           O  
ATOM      9  OE2 GLU A   1      -3.494 -22.696 -57.298  1.00  0.00           O1-
ATOM     10 1H   GLU A   1      -0.082 -21.660 -52.078  1.00  0.00           H  
ATOM     11 2H   GLU A   1      -1.073 -20.368 -52.391  1.00  0.00           H  
ATOM     12 3H   GLU A   1      -1.516 -21.883 -52.859  1.00  0.00           H  
ATOM     13  HA  GLU A   1       0.981 -21.382 -53.886  1.00  0.00           H  
ATOM     14 1HB  GLU A   1      -0.030 -22.024 -55.921  1.00  0.00           H  
ATOM     15 2HB  GLU A   1      -0.628 -23.040 -54.691  1.00  0.00           H  
ATOM     16 1HG  GLU A   1      -2.799 -21.753 -54.761  1.00  0.00           H  
ATOM     17 2HG  GLU A   1      -2.185 -20.877 -56.155  1.00  0.00           H  
ATOM     18  N   ARG A   2       0.905 -18.719 -54.046  1.00  0.00           N  
ATOM     19  CA  ARG A   2       2.205 -18.847 -53.330  1.00  0.00           C  
ATOM     20  C   ARG A   2       3.305 -19.628 -54.056  1.00  0.00           C  
ATOM     21  O   ARG A   2       3.929 -19.067 -54.959  1.00  0.00           O  
ATOM     22  CB  ARG A   2       2.066 -19.291 -51.876  1.00  0.00           C  
ATOM     23  CG  ARG A   2       1.544 -18.194 -50.992  1.00  0.00           C  
ATOM     24  CD  ARG A   2       1.383 -18.586 -49.581  1.00  0.00           C  
ATOM     25  NE  ARG A   2       1.193 -17.406 -48.733  1.00  0.00           N  
ATOM     26  CZ  ARG A   2       0.065 -16.716 -48.501  1.00  0.00           C  
ATOM     27  NH1 ARG A   2      -1.094 -17.036 -49.047  1.00  0.00           N1+
ATOM     28  NH2 ARG A   2       0.177 -15.688 -47.691  1.00  0.00           N  
ATOM     29  H   ARG A   2       0.701 -17.776 -54.347  1.00  0.00           H  
ATOM     30  HA  ARG A   2       2.594 -17.831 -53.237  1.00  0.00           H  
ATOM     31 1HB  ARG A   2       1.434 -20.138 -51.756  1.00  0.00           H  
ATOM     32 2HB  ARG A   2       3.043 -19.564 -51.486  1.00  0.00           H  
ATOM     33 1HG  ARG A   2       2.258 -17.397 -51.026  1.00  0.00           H  
ATOM     34 2HG  ARG A   2       0.587 -17.845 -51.373  1.00  0.00           H  
ATOM     35 1HD  ARG A   2       0.522 -19.238 -49.473  1.00  0.00           H  
ATOM     36 2HD  ARG A   2       2.279 -19.108 -49.242  1.00  0.00           H  
ATOM     37  HE  ARG A   2       2.021 -17.051 -48.236  1.00  0.00           H  
ATOM     38 1HH1 ARG A   2      -1.170 -17.825 -49.668  1.00  0.00           H  
ATOM     39 2HH1 ARG A   2      -1.925 -16.488 -48.851  1.00  0.00           H  
ATOM     40 1HH2 ARG A   2       1.126 -15.490 -47.308  1.00  0.00           H  
ATOM     41 2HH2 ARG A   2      -0.633 -15.133 -47.450  1.00  0.00           H  
ATOM     42  N   GLU A   3       3.534 -20.899 -53.732  1.00  0.00           N  
ATOM     43  CA  GLU A   3       4.599 -21.644 -54.415  1.00  0.00           C  
ATOM     44  C   GLU A   3       4.479 -21.595 -55.944  1.00  0.00           C  
ATOM     45  O   GLU A   3       5.488 -21.453 -56.641  1.00  0.00           O  
ATOM     46  CB  GLU A   3       4.596 -23.089 -53.948  1.00  0.00           C  
ATOM     47  CG  GLU A   3       5.702 -23.931 -54.535  1.00  0.00           C  
ATOM     48  CD  GLU A   3       5.701 -25.311 -53.989  1.00  0.00           C  
ATOM     49  OE1 GLU A   3       4.848 -25.603 -53.186  1.00  0.00           O  
ATOM     50  OE2 GLU A   3       6.549 -26.081 -54.363  1.00  0.00           O1-
ATOM     51  H   GLU A   3       3.016 -21.346 -52.990  1.00  0.00           H  
ATOM     52  HA  GLU A   3       5.557 -21.196 -54.143  1.00  0.00           H  
ATOM     53 1HB  GLU A   3       4.688 -23.121 -52.861  1.00  0.00           H  
ATOM     54 2HB  GLU A   3       3.647 -23.549 -54.211  1.00  0.00           H  
ATOM     55 1HG  GLU A   3       5.576 -23.986 -55.617  1.00  0.00           H  
ATOM     56 2HG  GLU A   3       6.659 -23.455 -54.332  1.00  0.00           H  
ATOM     57  N   GLU A   4       3.252 -21.710 -56.451  1.00  0.00           N  
ATOM     58  CA  GLU A   4       2.978 -21.658 -57.880  1.00  0.00           C  
ATOM     59  C   GLU A   4       3.272 -20.256 -58.424  1.00  0.00           C  
ATOM     60  O   GLU A   4       3.711 -20.114 -59.561  1.00  0.00           O  
ATOM     61  CB  GLU A   4       1.536 -22.055 -58.157  1.00  0.00           C  
ATOM     62  CG  GLU A   4       1.079 -22.186 -59.623  1.00  0.00           C  
ATOM     63  CD  GLU A   4       1.731 -23.320 -60.400  1.00  0.00           C  
ATOM     64  OE1 GLU A   4       2.424 -24.115 -59.810  1.00  0.00           O  
ATOM     65  OE2 GLU A   4       1.490 -23.407 -61.585  1.00  0.00           O1-
ATOM     66  H   GLU A   4       2.494 -21.848 -55.807  1.00  0.00           H  
ATOM     67  HA  GLU A   4       3.637 -22.372 -58.376  1.00  0.00           H  
ATOM     68 1HB  GLU A   4       1.333 -23.005 -57.665  1.00  0.00           H  
ATOM     69 2HB  GLU A   4       0.913 -21.325 -57.709  1.00  0.00           H  
ATOM     70 1HG  GLU A   4      -0.000 -22.334 -59.621  1.00  0.00           H  
ATOM     71 2HG  GLU A   4       1.273 -21.246 -60.142  1.00  0.00           H  
ATOM     72  N   LEU A   5       3.010 -19.198 -57.636  1.00  0.00           N  
ATOM     73  CA  LEU A   5       3.260 -17.846 -58.130  1.00  0.00           C  
ATOM     74  C   LEU A   5       4.753 -17.720 -58.352  1.00  0.00           C  
ATOM     75  O   LEU A   5       5.193 -17.175 -59.373  1.00  0.00           O  
ATOM     76  CB  LEU A   5       2.813 -16.743 -57.137  1.00  0.00           C  
ATOM     77  CG  LEU A   5       3.004 -15.210 -57.616  1.00  0.00           C  
ATOM     78  CD1 LEU A   5       2.124 -14.925 -58.887  1.00  0.00           C  
ATOM     79  CD2 LEU A   5       2.665 -14.229 -56.442  1.00  0.00           C  
ATOM     80  H   LEU A   5       2.669 -19.333 -56.692  1.00  0.00           H  
ATOM     81  HA  LEU A   5       2.749 -17.722 -59.080  1.00  0.00           H  
ATOM     82 1HB  LEU A   5       1.765 -16.897 -56.916  1.00  0.00           H  
ATOM     83 2HB  LEU A   5       3.372 -16.866 -56.212  1.00  0.00           H  
ATOM     84  HG  LEU A   5       4.047 -15.054 -57.907  1.00  0.00           H  
ATOM     85 1HD1 LEU A   5       2.277 -13.900 -59.214  1.00  0.00           H  
ATOM     86 2HD1 LEU A   5       2.399 -15.588 -59.700  1.00  0.00           H  
ATOM     87 3HD1 LEU A   5       1.068 -15.064 -58.646  1.00  0.00           H  
ATOM     88 1HD2 LEU A   5       2.820 -13.200 -56.763  1.00  0.00           H  
ATOM     89 2HD2 LEU A   5       1.640 -14.347 -56.128  1.00  0.00           H  
ATOM     90 3HD2 LEU A   5       3.326 -14.443 -55.598  1.00  0.00           H  
ATOM     91  N   SER A   6       5.529 -18.238 -57.391  1.00  0.00           N  
ATOM     92  CA  SER A   6       6.980 -18.203 -57.474  1.00  0.00           C  
ATOM     93  C   SER A   6       7.452 -18.960 -58.707  1.00  0.00           C  
ATOM     94  O   SER A   6       8.295 -18.457 -59.449  1.00  0.00           O  
ATOM     95  CB  SER A   6       7.624 -18.817 -56.255  1.00  0.00           C  
ATOM     96  OG  SER A   6       9.024 -18.744 -56.352  1.00  0.00           O  
ATOM     97  H   SER A   6       5.073 -18.641 -56.565  1.00  0.00           H  
ATOM     98  HA  SER A   6       7.296 -17.164 -57.555  1.00  0.00           H  
ATOM     99 1HB  SER A   6       7.288 -18.308 -55.366  1.00  0.00           H  
ATOM    100 2HB  SER A   6       7.320 -19.850 -56.160  1.00  0.00           H  
ATOM    101  HG  SER A   6       9.296 -19.412 -56.990  1.00  0.00           H  
ATOM    102  N   GLU A   7       6.900 -20.163 -58.936  1.00  0.00           N  
ATOM    103  CA  GLU A   7       7.270 -20.972 -60.094  1.00  0.00           C  
ATOM    104  C   GLU A   7       6.957 -20.250 -61.398  1.00  0.00           C  
ATOM    105  O   GLU A   7       7.783 -20.239 -62.311  1.00  0.00           O  
ATOM    106  CB  GLU A   7       6.511 -22.304 -60.045  1.00  0.00           C  
ATOM    107  CG  GLU A   7       6.710 -23.262 -61.226  1.00  0.00           C  
ATOM    108  CD  GLU A   7       8.100 -23.872 -61.368  1.00  0.00           C  
ATOM    109  OE1 GLU A   7       8.851 -23.834 -60.422  1.00  0.00           O  
ATOM    110  OE2 GLU A   7       8.389 -24.406 -62.438  1.00  0.00           O1-
ATOM    111  H   GLU A   7       6.240 -20.545 -58.251  1.00  0.00           H  
ATOM    112  HA  GLU A   7       8.341 -21.172 -60.051  1.00  0.00           H  
ATOM    113 1HB  GLU A   7       6.774 -22.834 -59.130  1.00  0.00           H  
ATOM    114 2HB  GLU A   7       5.444 -22.095 -59.993  1.00  0.00           H  
ATOM    115 1HG  GLU A   7       5.990 -24.071 -61.117  1.00  0.00           H  
ATOM    116 2HG  GLU A   7       6.459 -22.727 -62.134  1.00  0.00           H  
ATOM    117  N   LEU A   8       5.793 -19.616 -61.496  1.00  0.00           N  
ATOM    118  CA  LEU A   8       5.479 -18.907 -62.720  1.00  0.00           C  
ATOM    119  C   LEU A   8       6.392 -17.711 -62.911  1.00  0.00           C  
ATOM    120  O   LEU A   8       6.831 -17.462 -64.037  1.00  0.00           O  
ATOM    121  CB  LEU A   8       4.009 -18.516 -62.741  1.00  0.00           C  
ATOM    122  CG  LEU A   8       3.051 -19.526 -63.423  1.00  0.00           C  
ATOM    123  CD1 LEU A   8       3.196 -20.937 -62.793  1.00  0.00           C  
ATOM    124  CD2 LEU A   8       1.631 -19.010 -63.254  1.00  0.00           C  
ATOM    125  H   LEU A   8       5.108 -19.674 -60.735  1.00  0.00           H  
ATOM    126  HA  LEU A   8       5.649 -19.580 -63.556  1.00  0.00           H  
ATOM    127 1HB  LEU A   8       3.675 -18.369 -61.710  1.00  0.00           H  
ATOM    128 2HB  LEU A   8       3.919 -17.593 -63.268  1.00  0.00           H  
ATOM    129  HG  LEU A   8       3.291 -19.601 -64.490  1.00  0.00           H  
ATOM    130 1HD1 LEU A   8       2.507 -21.631 -63.279  1.00  0.00           H  
ATOM    131 2HD1 LEU A   8       4.207 -21.314 -62.915  1.00  0.00           H  
ATOM    132 3HD1 LEU A   8       2.963 -20.892 -61.744  1.00  0.00           H  
ATOM    133 1HD2 LEU A   8       0.934 -19.696 -63.735  1.00  0.00           H  
ATOM    134 2HD2 LEU A   8       1.405 -18.949 -62.201  1.00  0.00           H  
ATOM    135 3HD2 LEU A   8       1.539 -18.016 -63.712  1.00  0.00           H  
ATOM    136  N   ALA A   9       6.690 -16.969 -61.836  1.00  0.00           N  
ATOM    137  CA  ALA A   9       7.595 -15.836 -61.942  1.00  0.00           C  
ATOM    138  C   ALA A   9       8.971 -16.316 -62.393  1.00  0.00           C  
ATOM    139  O   ALA A   9       9.596 -15.681 -63.244  1.00  0.00           O  
ATOM    140  CB  ALA A   9       7.668 -15.103 -60.623  1.00  0.00           C  
ATOM    141  H   ALA A   9       6.264 -17.188 -60.930  1.00  0.00           H  
ATOM    142  HA  ALA A   9       7.216 -15.155 -62.700  1.00  0.00           H  
ATOM    143 1HB  ALA A   9       8.327 -14.252 -60.714  1.00  0.00           H  
ATOM    144 2HB  ALA A   9       6.672 -14.771 -60.346  1.00  0.00           H  
ATOM    145 3HB  ALA A   9       8.041 -15.775 -59.862  1.00  0.00           H  
ATOM    146  N   GLU A  10       9.416 -17.475 -61.878  1.00  0.00           N  
ATOM    147  CA  GLU A  10      10.699 -18.047 -62.259  1.00  0.00           C  
ATOM    148  C   GLU A  10      10.696 -18.402 -63.743  1.00  0.00           C  
ATOM    149  O   GLU A  10      11.664 -18.113 -64.450  1.00  0.00           O  
ATOM    150  CB  GLU A  10      10.985 -19.305 -61.416  1.00  0.00           C  
ATOM    151  CG  GLU A  10      12.288 -20.060 -61.734  1.00  0.00           C  
ATOM    152  CD  GLU A  10      13.549 -19.345 -61.373  1.00  0.00           C  
ATOM    153  OE1 GLU A  10      13.565 -18.633 -60.388  1.00  0.00           O  
ATOM    154  OE2 GLU A  10      14.518 -19.506 -62.086  1.00  0.00           O1-
ATOM    155  H   GLU A  10       8.872 -17.936 -61.143  1.00  0.00           H  
ATOM    156  HA  GLU A  10      11.480 -17.310 -62.074  1.00  0.00           H  
ATOM    157 1HB  GLU A  10      11.003 -19.032 -60.360  1.00  0.00           H  
ATOM    158 2HB  GLU A  10      10.171 -20.012 -61.542  1.00  0.00           H  
ATOM    159 1HG  GLU A  10      12.265 -21.007 -61.194  1.00  0.00           H  
ATOM    160 2HG  GLU A  10      12.298 -20.293 -62.795  1.00  0.00           H  
ATOM    161  N   ARG A  11       9.594 -18.990 -64.233  1.00  0.00           N  
ATOM    162  CA  ARG A  11       9.506 -19.343 -65.643  1.00  0.00           C  
ATOM    163  C   ARG A  11       9.579 -18.099 -66.522  1.00  0.00           C  
ATOM    164  O   ARG A  11      10.336 -18.083 -67.497  1.00  0.00           O  
ATOM    165  CB  ARG A  11       8.207 -20.089 -65.932  1.00  0.00           C  
ATOM    166  CG  ARG A  11       8.137 -21.500 -65.352  1.00  0.00           C  
ATOM    167  CD  ARG A  11       6.804 -22.131 -65.535  1.00  0.00           C  
ATOM    168  NE  ARG A  11       6.734 -23.391 -64.821  1.00  0.00           N  
ATOM    169  CZ  ARG A  11       5.659 -24.173 -64.683  1.00  0.00           C  
ATOM    170  NH1 ARG A  11       4.498 -23.880 -65.237  1.00  0.00           N1+
ATOM    171  NH2 ARG A  11       5.807 -25.249 -63.948  1.00  0.00           N  
ATOM    172  H   ARG A  11       8.841 -19.252 -63.588  1.00  0.00           H  
ATOM    173  HA  ARG A  11      10.345 -19.993 -65.886  1.00  0.00           H  
ATOM    174 1HB  ARG A  11       7.371 -19.526 -65.523  1.00  0.00           H  
ATOM    175 2HB  ARG A  11       8.057 -20.156 -67.009  1.00  0.00           H  
ATOM    176 1HG  ARG A  11       8.868 -22.126 -65.863  1.00  0.00           H  
ATOM    177 2HG  ARG A  11       8.366 -21.493 -64.294  1.00  0.00           H  
ATOM    178 1HD  ARG A  11       6.037 -21.467 -65.137  1.00  0.00           H  
ATOM    179 2HD  ARG A  11       6.623 -22.317 -66.593  1.00  0.00           H  
ATOM    180  HE  ARG A  11       7.571 -23.702 -64.299  1.00  0.00           H  
ATOM    181 1HH1 ARG A  11       4.392 -23.045 -65.792  1.00  0.00           H  
ATOM    182 2HH1 ARG A  11       3.704 -24.485 -65.074  1.00  0.00           H  
ATOM    183 1HH2 ARG A  11       6.733 -25.405 -63.518  1.00  0.00           H  
ATOM    184 2HH2 ARG A  11       5.039 -25.879 -63.786  1.00  0.00           H  
ATOM    185  N   ILE A  12       8.852 -17.030 -66.153  1.00  0.00           N  
ATOM    186  CA  ILE A  12       8.885 -15.823 -66.970  1.00  0.00           C  
ATOM    187  C   ILE A  12      10.263 -15.236 -66.953  1.00  0.00           C  
ATOM    188  O   ILE A  12      10.721 -14.753 -67.988  1.00  0.00           O  
ATOM    189  CB  ILE A  12       7.850 -14.740 -66.590  1.00  0.00           C  
ATOM    190  CG1 ILE A  12       6.505 -15.059 -67.253  1.00  0.00           C  
ATOM    191  CG2 ILE A  12       8.315 -13.317 -67.125  1.00  0.00           C  
ATOM    192  CD1 ILE A  12       5.813 -16.361 -66.858  1.00  0.00           C  
ATOM    193  H   ILE A  12       8.237 -17.092 -65.333  1.00  0.00           H  
ATOM    194  HA  ILE A  12       8.666 -16.106 -67.995  1.00  0.00           H  
ATOM    195  HB  ILE A  12       7.719 -14.726 -65.503  1.00  0.00           H  
ATOM    196 1HG1 ILE A  12       5.837 -14.244 -67.078  1.00  0.00           H  
ATOM    197 2HG1 ILE A  12       6.694 -15.100 -68.286  1.00  0.00           H  
ATOM    198 1HG2 ILE A  12       7.563 -12.573 -66.864  1.00  0.00           H  
ATOM    199 2HG2 ILE A  12       9.260 -13.013 -66.695  1.00  0.00           H  
ATOM    200 3HG2 ILE A  12       8.418 -13.354 -68.211  1.00  0.00           H  
ATOM    201 1HD1 ILE A  12       4.882 -16.460 -67.424  1.00  0.00           H  
ATOM    202 2HD1 ILE A  12       6.433 -17.220 -67.073  1.00  0.00           H  
ATOM    203 3HD1 ILE A  12       5.579 -16.352 -65.806  1.00  0.00           H  
ATOM    204  N   LEU A  13      10.915 -15.214 -65.791  1.00  0.00           N  
ATOM    205  CA  LEU A  13      12.250 -14.676 -65.731  1.00  0.00           C  
ATOM    206  C   LEU A  13      13.159 -15.436 -66.677  1.00  0.00           C  
ATOM    207  O   LEU A  13      13.914 -14.810 -67.419  1.00  0.00           O  
ATOM    208  CB  LEU A  13      12.813 -14.757 -64.307  1.00  0.00           C  
ATOM    209  CG  LEU A  13      14.263 -14.267 -64.103  1.00  0.00           C  
ATOM    210  CD1 LEU A  13      14.388 -12.817 -64.484  1.00  0.00           C  
ATOM    211  CD2 LEU A  13      14.618 -14.448 -62.663  1.00  0.00           C  
ATOM    212  H   LEU A  13      10.471 -15.571 -64.939  1.00  0.00           H  
ATOM    213  HA  LEU A  13      12.199 -13.638 -66.043  1.00  0.00           H  
ATOM    214 1HB  LEU A  13      12.174 -14.196 -63.645  1.00  0.00           H  
ATOM    215 2HB  LEU A  13      12.775 -15.801 -63.992  1.00  0.00           H  
ATOM    216  HG  LEU A  13      14.948 -14.847 -64.725  1.00  0.00           H  
ATOM    217 1HD1 LEU A  13      15.414 -12.480 -64.323  1.00  0.00           H  
ATOM    218 2HD1 LEU A  13      14.146 -12.696 -65.525  1.00  0.00           H  
ATOM    219 3HD1 LEU A  13      13.712 -12.217 -63.881  1.00  0.00           H  
ATOM    220 1HD2 LEU A  13      15.643 -14.109 -62.501  1.00  0.00           H  
ATOM    221 2HD2 LEU A  13      13.935 -13.863 -62.044  1.00  0.00           H  
ATOM    222 3HD2 LEU A  13      14.533 -15.504 -62.403  1.00  0.00           H  
ATOM    223  N   GLN A  14      13.104 -16.775 -66.671  1.00  0.00           N  
ATOM    224  CA  GLN A  14      13.959 -17.539 -67.568  1.00  0.00           C  
ATOM    225  C   GLN A  14      13.645 -17.260 -69.037  1.00  0.00           C  
ATOM    226  O   GLN A  14      14.570 -17.134 -69.848  1.00  0.00           O  
ATOM    227  CB  GLN A  14      13.840 -19.035 -67.297  1.00  0.00           C  
ATOM    228  CG  GLN A  14      14.450 -19.480 -65.983  1.00  0.00           C  
ATOM    229  CD  GLN A  14      14.254 -20.954 -65.738  1.00  0.00           C  
ATOM    230  NE2 GLN A  14      14.307 -21.361 -64.477  1.00  0.00           N  
ATOM    231  OE1 GLN A  14      14.055 -21.726 -66.688  1.00  0.00           O  
ATOM    232  H   GLN A  14      12.488 -17.257 -66.004  1.00  0.00           H  
ATOM    233  HA  GLN A  14      14.990 -17.242 -67.384  1.00  0.00           H  
ATOM    234 1HB  GLN A  14      12.783 -19.310 -67.279  1.00  0.00           H  
ATOM    235 2HB  GLN A  14      14.312 -19.591 -68.105  1.00  0.00           H  
ATOM    236 1HG  GLN A  14      15.520 -19.276 -66.005  1.00  0.00           H  
ATOM    237 2HG  GLN A  14      13.987 -18.931 -65.160  1.00  0.00           H  
ATOM    238 1HE2 GLN A  14      14.183 -22.324 -64.255  1.00  0.00           H  
ATOM    239 2HE2 GLN A  14      14.459 -20.684 -63.712  1.00  0.00           H  
ATOM    240  N   LYS A  15      12.359 -17.129 -69.392  1.00  0.00           N  
ATOM    241  CA  LYS A  15      12.037 -16.836 -70.782  1.00  0.00           C  
ATOM    242  C   LYS A  15      12.543 -15.449 -71.140  1.00  0.00           C  
ATOM    243  O   LYS A  15      13.059 -15.236 -72.241  1.00  0.00           O  
ATOM    244  CB  LYS A  15      10.538 -16.887 -71.063  1.00  0.00           C  
ATOM    245  CG  LYS A  15       9.953 -18.254 -71.482  1.00  0.00           C  
ATOM    246  CD  LYS A  15       9.443 -19.054 -70.283  1.00  0.00           C  
ATOM    247  CE  LYS A  15       8.631 -20.285 -70.700  1.00  0.00           C  
ATOM    248  NZ  LYS A  15       9.487 -21.374 -71.265  1.00  0.00           N1+
ATOM    249  H   LYS A  15      11.621 -17.282 -68.697  1.00  0.00           H  
ATOM    250  HA  LYS A  15      12.545 -17.556 -71.419  1.00  0.00           H  
ATOM    251 1HB  LYS A  15       9.997 -16.536 -70.181  1.00  0.00           H  
ATOM    252 2HB  LYS A  15      10.330 -16.192 -71.873  1.00  0.00           H  
ATOM    253 1HG  LYS A  15       9.134 -18.082 -72.183  1.00  0.00           H  
ATOM    254 2HG  LYS A  15      10.726 -18.820 -71.991  1.00  0.00           H  
ATOM    255 1HD  LYS A  15      10.295 -19.386 -69.689  1.00  0.00           H  
ATOM    256 2HD  LYS A  15       8.816 -18.416 -69.656  1.00  0.00           H  
ATOM    257 1HE  LYS A  15       8.106 -20.665 -69.826  1.00  0.00           H  
ATOM    258 2HE  LYS A  15       7.898 -19.991 -71.450  1.00  0.00           H  
ATOM    259 1HZ  LYS A  15       8.907 -22.162 -71.517  1.00  0.00           H  
ATOM    260 2HZ  LYS A  15       9.972 -21.042 -72.083  1.00  0.00           H  
ATOM    261 3HZ  LYS A  15      10.160 -21.661 -70.568  1.00  0.00           H  
ATOM    262  N   ALA A  16      12.378 -14.494 -70.219  1.00  0.00           N  
ATOM    263  CA  ALA A  16      12.831 -13.140 -70.436  1.00  0.00           C  
ATOM    264  C   ALA A  16      14.344 -13.128 -70.612  1.00  0.00           C  
ATOM    265  O   ALA A  16      14.840 -12.419 -71.484  1.00  0.00           O  
ATOM    266  CB  ALA A  16      12.398 -12.252 -69.288  1.00  0.00           C  
ATOM    267  H   ALA A  16      11.902 -14.718 -69.346  1.00  0.00           H  
ATOM    268  HA  ALA A  16      12.377 -12.771 -71.353  1.00  0.00           H  
ATOM    269 1HB  ALA A  16      12.722 -11.237 -69.476  1.00  0.00           H  
ATOM    270 2HB  ALA A  16      11.314 -12.281 -69.199  1.00  0.00           H  
ATOM    271 3HB  ALA A  16      12.838 -12.615 -68.368  1.00  0.00           H  
ATOM    272  N   ARG A  17      15.080 -13.944 -69.833  1.00  0.00           N  
ATOM    273  CA  ARG A  17      16.531 -13.997 -69.975  1.00  0.00           C  
ATOM    274  C   ARG A  17      16.911 -14.509 -71.357  1.00  0.00           C  
ATOM    275  O   ARG A  17      17.809 -13.959 -71.995  1.00  0.00           O  
ATOM    276  CB  ARG A  17      17.177 -14.927 -68.938  1.00  0.00           C  
ATOM    277  CG  ARG A  17      17.155 -14.474 -67.458  1.00  0.00           C  
ATOM    278  CD  ARG A  17      18.045 -13.338 -67.170  1.00  0.00           C  
ATOM    279  NE  ARG A  17      19.450 -13.654 -67.264  1.00  0.00           N  
ATOM    280  CZ  ARG A  17      20.431 -12.722 -67.277  1.00  0.00           C  
ATOM    281  NH1 ARG A  17      20.135 -11.429 -67.184  1.00  0.00           N1+
ATOM    282  NH2 ARG A  17      21.697 -13.105 -67.381  1.00  0.00           N  
ATOM    283  H   ARG A  17      14.618 -14.470 -69.087  1.00  0.00           H  
ATOM    284  HA  ARG A  17      16.922 -12.988 -69.861  1.00  0.00           H  
ATOM    285 1HB  ARG A  17      16.680 -15.892 -68.977  1.00  0.00           H  
ATOM    286 2HB  ARG A  17      18.217 -15.093 -69.214  1.00  0.00           H  
ATOM    287 1HG  ARG A  17      16.168 -14.134 -67.206  1.00  0.00           H  
ATOM    288 2HG  ARG A  17      17.426 -15.306 -66.812  1.00  0.00           H  
ATOM    289 1HD  ARG A  17      17.852 -12.586 -67.891  1.00  0.00           H  
ATOM    290 2HD  ARG A  17      17.835 -12.951 -66.171  1.00  0.00           H  
ATOM    291  HE  ARG A  17      19.718 -14.627 -67.335  1.00  0.00           H  
ATOM    292 1HH1 ARG A  17      19.149 -11.108 -67.095  1.00  0.00           H  
ATOM    293 2HH1 ARG A  17      20.875 -10.743 -67.194  1.00  0.00           H  
ATOM    294 1HH2 ARG A  17      21.924 -14.089 -67.456  1.00  0.00           H  
ATOM    295 2HH2 ARG A  17      22.438 -12.416 -67.393  1.00  0.00           H  
ATOM    296  N   LYS A  18      16.221 -15.552 -71.832  1.00  0.00           N  
ATOM    297  CA  LYS A  18      16.519 -16.098 -73.153  1.00  0.00           C  
ATOM    298  C   LYS A  18      16.224 -15.070 -74.247  1.00  0.00           C  
ATOM    299  O   LYS A  18      17.002 -14.925 -75.197  1.00  0.00           O  
ATOM    300  CB  LYS A  18      15.743 -17.397 -73.365  1.00  0.00           C  
ATOM    301  CG  LYS A  18      16.278 -18.547 -72.502  1.00  0.00           C  
ATOM    302  CD  LYS A  18      15.477 -19.831 -72.662  1.00  0.00           C  
ATOM    303  CE  LYS A  18      16.047 -20.935 -71.770  1.00  0.00           C  
ATOM    304  NZ  LYS A  18      15.257 -22.193 -71.854  1.00  0.00           N1+
ATOM    305  H   LYS A  18      15.516 -15.997 -71.235  1.00  0.00           H  
ATOM    306  HA  LYS A  18      17.585 -16.328 -73.194  1.00  0.00           H  
ATOM    307 1HB  LYS A  18      14.693 -17.239 -73.111  1.00  0.00           H  
ATOM    308 2HB  LYS A  18      15.796 -17.691 -74.412  1.00  0.00           H  
ATOM    309 1HG  LYS A  18      17.318 -18.737 -72.773  1.00  0.00           H  
ATOM    310 2HG  LYS A  18      16.253 -18.244 -71.456  1.00  0.00           H  
ATOM    311 1HD  LYS A  18      14.440 -19.644 -72.377  1.00  0.00           H  
ATOM    312 2HD  LYS A  18      15.503 -20.156 -73.701  1.00  0.00           H  
ATOM    313 1HE  LYS A  18      17.072 -21.141 -72.075  1.00  0.00           H  
ATOM    314 2HE  LYS A  18      16.048 -20.588 -70.735  1.00  0.00           H  
ATOM    315 1HZ  LYS A  18      15.670 -22.890 -71.248  1.00  0.00           H  
ATOM    316 2HZ  LYS A  18      14.310 -22.013 -71.558  1.00  0.00           H  
ATOM    317 3HZ  LYS A  18      15.255 -22.533 -72.805  1.00  0.00           H  
ATOM    318  N   LEU A  19      15.117 -14.331 -74.096  1.00  0.00           N  
ATOM    319  CA  LEU A  19      14.735 -13.288 -75.035  1.00  0.00           C  
ATOM    320  C   LEU A  19      15.794 -12.195 -75.054  1.00  0.00           C  
ATOM    321  O   LEU A  19      16.174 -11.708 -76.127  1.00  0.00           O  
ATOM    322  CB  LEU A  19      13.372 -12.705 -74.630  1.00  0.00           C  
ATOM    323  CG  LEU A  19      12.775 -11.563 -75.480  1.00  0.00           C  
ATOM    324  CD1 LEU A  19      12.539 -12.007 -76.918  1.00  0.00           C  
ATOM    325  CD2 LEU A  19      11.469 -11.129 -74.819  1.00  0.00           C  
ATOM    326  H   LEU A  19      14.487 -14.536 -73.312  1.00  0.00           H  
ATOM    327  HA  LEU A  19      14.665 -13.733 -76.026  1.00  0.00           H  
ATOM    328 1HB  LEU A  19      12.647 -13.523 -74.615  1.00  0.00           H  
ATOM    329 2HB  LEU A  19      13.461 -12.333 -73.618  1.00  0.00           H  
ATOM    330  HG  LEU A  19      13.472 -10.729 -75.511  1.00  0.00           H  
ATOM    331 1HD1 LEU A  19      12.114 -11.170 -77.481  1.00  0.00           H  
ATOM    332 2HD1 LEU A  19      13.478 -12.306 -77.384  1.00  0.00           H  
ATOM    333 3HD1 LEU A  19      11.837 -12.847 -76.932  1.00  0.00           H  
ATOM    334 1HD2 LEU A  19      11.045 -10.306 -75.396  1.00  0.00           H  
ATOM    335 2HD2 LEU A  19      10.770 -11.971 -74.800  1.00  0.00           H  
ATOM    336 3HD2 LEU A  19      11.659 -10.802 -73.800  1.00  0.00           H  
ATOM    337  N   SER A  20      16.277 -11.811 -73.860  1.00  0.00           N  
ATOM    338  CA  SER A  20      17.308 -10.802 -73.734  1.00  0.00           C  
ATOM    339  C   SER A  20      18.562 -11.261 -74.451  1.00  0.00           C  
ATOM    340  O   SER A  20      19.156 -10.485 -75.197  1.00  0.00           O  
ATOM    341  CB  SER A  20      17.642 -10.565 -72.262  1.00  0.00           C  
ATOM    342  OG  SER A  20      16.566 -10.002 -71.578  1.00  0.00           O  
ATOM    343  H   SER A  20      15.880 -12.199 -73.001  1.00  0.00           H  
ATOM    344  HA  SER A  20      16.952  -9.878 -74.185  1.00  0.00           H  
ATOM    345 1HB  SER A  20      17.900 -11.504 -71.798  1.00  0.00           H  
ATOM    346 2HB  SER A  20      18.508  -9.923 -72.174  1.00  0.00           H  
ATOM    347  HG  SER A  20      16.786 -10.032 -70.622  1.00  0.00           H  
ATOM    348  N   GLU A  21      18.948 -12.533 -74.297  1.00  0.00           N  
ATOM    349  CA  GLU A  21      20.144 -13.010 -74.977  1.00  0.00           C  
ATOM    350  C   GLU A  21      20.008 -12.910 -76.492  1.00  0.00           C  
ATOM    351  O   GLU A  21      20.948 -12.462 -77.154  1.00  0.00           O  
ATOM    352  CB  GLU A  21      20.457 -14.457 -74.586  1.00  0.00           C  
ATOM    353  CG  GLU A  21      20.959 -14.640 -73.154  1.00  0.00           C  
ATOM    354  CD  GLU A  21      21.117 -16.091 -72.765  1.00  0.00           C  
ATOM    355  OE1 GLU A  21      20.752 -16.937 -73.548  1.00  0.00           O  
ATOM    356  OE2 GLU A  21      21.597 -16.351 -71.686  1.00  0.00           O1-
ATOM    357  H   GLU A  21      18.446 -13.141 -73.639  1.00  0.00           H  
ATOM    358  HA  GLU A  21      20.980 -12.385 -74.670  1.00  0.00           H  
ATOM    359 1HB  GLU A  21      19.558 -15.061 -74.700  1.00  0.00           H  
ATOM    360 2HB  GLU A  21      21.209 -14.861 -75.264  1.00  0.00           H  
ATOM    361 1HG  GLU A  21      21.926 -14.147 -73.063  1.00  0.00           H  
ATOM    362 2HG  GLU A  21      20.274 -14.153 -72.470  1.00  0.00           H  
ATOM    363  N   GLU A  22      18.837 -13.262 -77.047  1.00  0.00           N  
ATOM    364  CA  GLU A  22      18.678 -13.152 -78.497  1.00  0.00           C  
ATOM    365  C   GLU A  22      18.757 -11.696 -78.947  1.00  0.00           C  
ATOM    366  O   GLU A  22      19.408 -11.371 -79.949  1.00  0.00           O  
ATOM    367  CB  GLU A  22      17.326 -13.716 -78.953  1.00  0.00           C  
ATOM    368  CG  GLU A  22      17.162 -15.224 -78.846  1.00  0.00           C  
ATOM    369  CD  GLU A  22      15.788 -15.682 -79.297  1.00  0.00           C  
ATOM    370  OE1 GLU A  22      14.960 -14.832 -79.548  1.00  0.00           O  
ATOM    371  OE2 GLU A  22      15.573 -16.867 -79.398  1.00  0.00           O1-
ATOM    372  H   GLU A  22      18.100 -13.669 -76.456  1.00  0.00           H  
ATOM    373  HA  GLU A  22      19.484 -13.709 -78.978  1.00  0.00           H  
ATOM    374 1HB  GLU A  22      16.533 -13.262 -78.353  1.00  0.00           H  
ATOM    375 2HB  GLU A  22      17.149 -13.434 -79.990  1.00  0.00           H  
ATOM    376 1HG  GLU A  22      17.921 -15.709 -79.458  1.00  0.00           H  
ATOM    377 2HG  GLU A  22      17.321 -15.523 -77.809  1.00  0.00           H  
ATOM    378  N   ALA A  23      18.096 -10.809 -78.194  1.00  0.00           N  
ATOM    379  CA  ALA A  23      18.098  -9.395 -78.511  1.00  0.00           C  
ATOM    380  C   ALA A  23      19.506  -8.837 -78.431  1.00  0.00           C  
ATOM    381  O   ALA A  23      19.914  -8.009 -79.255  1.00  0.00           O  
ATOM    382  CB  ALA A  23      17.179  -8.653 -77.573  1.00  0.00           C  
ATOM    383  H   ALA A  23      17.549 -11.143 -77.392  1.00  0.00           H  
ATOM    384  HA  ALA A  23      17.744  -9.274 -79.529  1.00  0.00           H  
ATOM    385 1HB  ALA A  23      17.182  -7.612 -77.843  1.00  0.00           H  
ATOM    386 2HB  ALA A  23      16.170  -9.053 -77.651  1.00  0.00           H  
ATOM    387 3HB  ALA A  23      17.536  -8.774 -76.553  1.00  0.00           H  
ATOM    388  N   ARG A  24      20.281  -9.316 -77.459  1.00  0.00           N  
ATOM    389  CA  ARG A  24      21.626  -8.830 -77.300  1.00  0.00           C  
ATOM    390  C   ARG A  24      22.491  -9.252 -78.478  1.00  0.00           C  
ATOM    391  O   ARG A  24      23.190  -8.421 -79.061  1.00  0.00           O  
ATOM    392  CB  ARG A  24      22.244  -9.359 -76.006  1.00  0.00           C  
ATOM    393  CG  ARG A  24      23.654  -8.844 -75.677  1.00  0.00           C  
ATOM    394  CD  ARG A  24      23.632  -7.399 -75.408  1.00  0.00           C  
ATOM    395  NE  ARG A  24      24.924  -6.856 -75.094  1.00  0.00           N  
ATOM    396  CZ  ARG A  24      25.161  -5.531 -75.004  1.00  0.00           C  
ATOM    397  NH1 ARG A  24      24.165  -4.689 -75.192  1.00  0.00           N1+
ATOM    398  NH2 ARG A  24      26.375  -5.073 -74.733  1.00  0.00           N  
ATOM    399  H   ARG A  24      19.889  -9.970 -76.780  1.00  0.00           H  
ATOM    400  HA  ARG A  24      21.575  -7.748 -77.268  1.00  0.00           H  
ATOM    401 1HB  ARG A  24      21.594  -9.108 -75.172  1.00  0.00           H  
ATOM    402 2HB  ARG A  24      22.294 -10.446 -76.055  1.00  0.00           H  
ATOM    403 1HG  ARG A  24      24.025  -9.352 -74.790  1.00  0.00           H  
ATOM    404 2HG  ARG A  24      24.328  -9.031 -76.514  1.00  0.00           H  
ATOM    405 1HD  ARG A  24      23.274  -6.872 -76.279  1.00  0.00           H  
ATOM    406 2HD  ARG A  24      22.971  -7.213 -74.564  1.00  0.00           H  
ATOM    407  HE  ARG A  24      25.697  -7.497 -74.951  1.00  0.00           H  
ATOM    408 1HH1 ARG A  24      23.248  -5.040 -75.390  1.00  0.00           H  
ATOM    409 2HH1 ARG A  24      24.332  -3.669 -75.134  1.00  0.00           H  
ATOM    410 1HH2 ARG A  24      27.142  -5.709 -74.592  1.00  0.00           H  
ATOM    411 2HH2 ARG A  24      26.531  -4.049 -74.674  1.00  0.00           H  
ATOM    412  N   GLU A  25      22.387 -10.518 -78.899  1.00  0.00           N  
ATOM    413  CA  GLU A  25      23.194 -11.027 -80.008  1.00  0.00           C  
ATOM    414  C   GLU A  25      22.932 -10.257 -81.292  1.00  0.00           C  
ATOM    415  O   GLU A  25      23.850  -9.988 -82.070  1.00  0.00           O  
ATOM    416  CB  GLU A  25      22.909 -12.513 -80.251  1.00  0.00           C  
ATOM    417  CG  GLU A  25      23.436 -13.463 -79.181  1.00  0.00           C  
ATOM    418  CD  GLU A  25      23.012 -14.889 -79.419  1.00  0.00           C  
ATOM    419  OE1 GLU A  25      22.245 -15.112 -80.328  1.00  0.00           O  
ATOM    420  OE2 GLU A  25      23.448 -15.752 -78.696  1.00  0.00           O1-
ATOM    421  H   GLU A  25      21.775 -11.165 -78.389  1.00  0.00           H  
ATOM    422  HA  GLU A  25      24.245 -10.911 -79.747  1.00  0.00           H  
ATOM    423 1HB  GLU A  25      21.828 -12.659 -80.316  1.00  0.00           H  
ATOM    424 2HB  GLU A  25      23.335 -12.811 -81.208  1.00  0.00           H  
ATOM    425 1HG  GLU A  25      24.524 -13.417 -79.181  1.00  0.00           H  
ATOM    426 2HG  GLU A  25      23.092 -13.138 -78.207  1.00  0.00           H  
ATOM    427  N   ARG A  26      21.679  -9.863 -81.496  1.00  0.00           N  
ATOM    428  CA  ARG A  26      21.287  -9.125 -82.686  1.00  0.00           C  
ATOM    429  C   ARG A  26      21.549  -7.610 -82.587  1.00  0.00           C  
ATOM    430  O   ARG A  26      21.285  -6.879 -83.543  1.00  0.00           O  
ATOM    431  CB  ARG A  26      19.801  -9.327 -82.956  1.00  0.00           C  
ATOM    432  CG  ARG A  26      19.379 -10.748 -83.342  1.00  0.00           C  
ATOM    433  CD  ARG A  26      17.915 -10.834 -83.700  1.00  0.00           C  
ATOM    434  NE  ARG A  26      17.023 -10.545 -82.547  1.00  0.00           N  
ATOM    435  CZ  ARG A  26      16.297  -9.396 -82.375  1.00  0.00           C  
ATOM    436  NH1 ARG A  26      16.321  -8.423 -83.256  1.00  0.00           N1+
ATOM    437  NH2 ARG A  26      15.541  -9.211 -81.316  1.00  0.00           N  
ATOM    438  H   ARG A  26      20.965 -10.168 -80.823  1.00  0.00           H  
ATOM    439  HA  ARG A  26      21.853  -9.518 -83.527  1.00  0.00           H  
ATOM    440 1HB  ARG A  26      19.253  -9.061 -82.050  1.00  0.00           H  
ATOM    441 2HB  ARG A  26      19.477  -8.653 -83.745  1.00  0.00           H  
ATOM    442 1HG  ARG A  26      19.961 -11.072 -84.202  1.00  0.00           H  
ATOM    443 2HG  ARG A  26      19.568 -11.422 -82.507  1.00  0.00           H  
ATOM    444 1HD  ARG A  26      17.695 -10.147 -84.506  1.00  0.00           H  
ATOM    445 2HD  ARG A  26      17.703 -11.849 -84.036  1.00  0.00           H  
ATOM    446  HE  ARG A  26      16.955 -11.257 -81.827  1.00  0.00           H  
ATOM    447 1HH1 ARG A  26      16.871  -8.487 -84.094  1.00  0.00           H  
ATOM    448 2HH1 ARG A  26      15.755  -7.574 -83.059  1.00  0.00           H  
ATOM    449 1HH2 ARG A  26      15.454  -9.919 -80.598  1.00  0.00           H  
ATOM    450 2HH2 ARG A  26      15.047  -8.301 -81.244  1.00  0.00           H  
ATOM    451  N   GLY A  27      21.998  -7.123 -81.417  1.00  0.00           N  
ATOM    452  CA  GLY A  27      22.224  -5.695 -81.186  1.00  0.00           C  
ATOM    453  C   GLY A  27      20.914  -4.928 -80.973  1.00  0.00           C  
ATOM    454  O   GLY A  27      20.858  -3.692 -81.048  1.00  0.00           O  
ATOM    455  H   GLY A  27      22.251  -7.765 -80.664  1.00  0.00           H  
ATOM    456 1HA  GLY A  27      22.862  -5.580 -80.308  1.00  0.00           H  
ATOM    457 2HA  GLY A  27      22.765  -5.275 -82.032  1.00  0.00           H  
ATOM    458  N   ASP A  28      19.832  -5.649 -80.725  1.00  0.00           N  
ATOM    459  CA  ASP A  28      18.540  -5.023 -80.610  1.00  0.00           C  
ATOM    460  C   ASP A  28      18.278  -4.553 -79.210  1.00  0.00           C  
ATOM    461  O   ASP A  28      17.667  -5.261 -78.402  1.00  0.00           O  
ATOM    462  CB  ASP A  28      17.469  -5.996 -81.052  1.00  0.00           C  
ATOM    463  CG  ASP A  28      16.057  -5.407 -81.110  1.00  0.00           C  
ATOM    464  OD1 ASP A  28      15.779  -4.331 -80.529  1.00  0.00           O  
ATOM    465  OD2 ASP A  28      15.224  -6.067 -81.729  1.00  0.00           O1-
ATOM    466  H   ASP A  28      19.905  -6.656 -80.578  1.00  0.00           H  
ATOM    467  HA  ASP A  28      18.515  -4.160 -81.273  1.00  0.00           H  
ATOM    468 1HB  ASP A  28      17.736  -6.366 -82.039  1.00  0.00           H  
ATOM    469 2HB  ASP A  28      17.468  -6.850 -80.378  1.00  0.00           H  
ATOM    470  N   LEU A  29      18.642  -3.311 -78.947  1.00  0.00           N  
ATOM    471  CA  LEU A  29      18.520  -2.822 -77.592  1.00  0.00           C  
ATOM    472  C   LEU A  29      17.067  -2.531 -77.210  1.00  0.00           C  
ATOM    473  O   LEU A  29      16.781  -2.245 -76.047  1.00  0.00           O  
ATOM    474  CB  LEU A  29      19.291  -1.525 -77.376  1.00  0.00           C  
ATOM    475  CG  LEU A  29      20.815  -1.485 -77.544  1.00  0.00           C  
ATOM    476  CD1 LEU A  29      21.275  -0.011 -77.310  1.00  0.00           C  
ATOM    477  CD2 LEU A  29      21.498  -2.436 -76.573  1.00  0.00           C  
ATOM    478  H   LEU A  29      19.126  -2.791 -79.685  1.00  0.00           H  
ATOM    479  HA  LEU A  29      18.910  -3.579 -76.928  1.00  0.00           H  
ATOM    480 1HB  LEU A  29      18.862  -0.762 -78.020  1.00  0.00           H  
ATOM    481 2HB  LEU A  29      19.115  -1.262 -76.355  1.00  0.00           H  
ATOM    482  HG  LEU A  29      21.079  -1.769 -78.565  1.00  0.00           H  
ATOM    483 1HD1 LEU A  29      22.352   0.061 -77.442  1.00  0.00           H  
ATOM    484 2HD1 LEU A  29      20.782   0.648 -78.024  1.00  0.00           H  
ATOM    485 3HD1 LEU A  29      21.018   0.301 -76.292  1.00  0.00           H  
ATOM    486 1HD2 LEU A  29      22.578  -2.372 -76.714  1.00  0.00           H  
ATOM    487 2HD2 LEU A  29      21.260  -2.164 -75.552  1.00  0.00           H  
ATOM    488 3HD2 LEU A  29      21.176  -3.452 -76.767  1.00  0.00           H  
ATOM    489  N   LYS A  30      16.134  -2.574 -78.168  1.00  0.00           N  
ATOM    490  CA  LYS A  30      14.755  -2.276 -77.827  1.00  0.00           C  
ATOM    491  C   LYS A  30      14.133  -3.528 -77.273  1.00  0.00           C  
ATOM    492  O   LYS A  30      13.505  -3.495 -76.208  1.00  0.00           O  
ATOM    493  CB  LYS A  30      13.977  -1.738 -79.022  1.00  0.00           C  
ATOM    494  CG  LYS A  30      12.555  -1.362 -78.685  1.00  0.00           C  
ATOM    495  CD  LYS A  30      11.856  -0.679 -79.830  1.00  0.00           C  
ATOM    496  CE  LYS A  30      10.434  -0.344 -79.447  1.00  0.00           C  
ATOM    497  NZ  LYS A  30       9.735   0.434 -80.513  1.00  0.00           N1+
ATOM    498  H   LYS A  30      16.360  -2.899 -79.121  1.00  0.00           H  
ATOM    499  HA  LYS A  30      14.730  -1.533 -77.034  1.00  0.00           H  
ATOM    500 1HB  LYS A  30      14.482  -0.859 -79.422  1.00  0.00           H  
ATOM    501 2HB  LYS A  30      13.955  -2.497 -79.810  1.00  0.00           H  
ATOM    502 1HG  LYS A  30      11.992  -2.255 -78.401  1.00  0.00           H  
ATOM    503 2HG  LYS A  30      12.571  -0.682 -77.846  1.00  0.00           H  
ATOM    504 1HD  LYS A  30      12.378   0.251 -80.080  1.00  0.00           H  
ATOM    505 2HD  LYS A  30      11.852  -1.329 -80.704  1.00  0.00           H  
ATOM    506 1HE  LYS A  30       9.883  -1.265 -79.266  1.00  0.00           H  
ATOM    507 2HE  LYS A  30      10.450   0.235 -78.528  1.00  0.00           H  
ATOM    508 1HZ  LYS A  30       8.792   0.651 -80.208  1.00  0.00           H  
ATOM    509 2HZ  LYS A  30      10.244   1.322 -80.682  1.00  0.00           H  
ATOM    510 3HZ  LYS A  30       9.701  -0.095 -81.364  1.00  0.00           H  
ATOM    511  N   GLU A  31      14.313  -4.641 -77.983  1.00  0.00           N  
ATOM    512  CA  GLU A  31      13.779  -5.905 -77.507  1.00  0.00           C  
ATOM    513  C   GLU A  31      14.515  -6.293 -76.235  1.00  0.00           C  
ATOM    514  O   GLU A  31      13.924  -6.884 -75.332  1.00  0.00           O  
ATOM    515  CB  GLU A  31      13.864  -6.996 -78.567  1.00  0.00           C  
ATOM    516  CG  GLU A  31      12.900  -6.781 -79.746  1.00  0.00           C  
ATOM    517  CD  GLU A  31      11.434  -6.863 -79.377  1.00  0.00           C  
ATOM    518  OE1 GLU A  31      11.043  -7.841 -78.805  1.00  0.00           O  
ATOM    519  OE2 GLU A  31      10.708  -5.942 -79.665  1.00  0.00           O1-
ATOM    520  H   GLU A  31      14.820  -4.589 -78.881  1.00  0.00           H  
ATOM    521  HA  GLU A  31      12.725  -5.767 -77.263  1.00  0.00           H  
ATOM    522 1HB  GLU A  31      14.877  -7.032 -78.965  1.00  0.00           H  
ATOM    523 2HB  GLU A  31      13.653  -7.966 -78.117  1.00  0.00           H  
ATOM    524 1HG  GLU A  31      13.096  -5.792 -80.164  1.00  0.00           H  
ATOM    525 2HG  GLU A  31      13.118  -7.514 -80.519  1.00  0.00           H  
ATOM    526  N   LEU A  32      15.805  -5.946 -76.146  1.00  0.00           N  
ATOM    527  CA  LEU A  32      16.575  -6.250 -74.963  1.00  0.00           C  
ATOM    528  C   LEU A  32      16.000  -5.483 -73.788  1.00  0.00           C  
ATOM    529  O   LEU A  32      15.777  -6.067 -72.728  1.00  0.00           O  
ATOM    530  CB  LEU A  32      18.034  -5.857 -75.190  1.00  0.00           C  
ATOM    531  CG  LEU A  32      19.043  -6.067 -74.071  1.00  0.00           C  
ATOM    532  CD1 LEU A  32      19.119  -7.509 -73.692  1.00  0.00           C  
ATOM    533  CD2 LEU A  32      20.385  -5.591 -74.580  1.00  0.00           C  
ATOM    534  H   LEU A  32      16.278  -5.485 -76.929  1.00  0.00           H  
ATOM    535  HA  LEU A  32      16.496  -7.316 -74.766  1.00  0.00           H  
ATOM    536 1HB  LEU A  32      18.405  -6.351 -76.087  1.00  0.00           H  
ATOM    537 2HB  LEU A  32      18.028  -4.803 -75.368  1.00  0.00           H  
ATOM    538  HG  LEU A  32      18.752  -5.500 -73.197  1.00  0.00           H  
ATOM    539 1HD1 LEU A  32      19.860  -7.642 -72.903  1.00  0.00           H  
ATOM    540 2HD1 LEU A  32      18.154  -7.839 -73.326  1.00  0.00           H  
ATOM    541 3HD1 LEU A  32      19.403  -8.095 -74.561  1.00  0.00           H  
ATOM    542 1HD2 LEU A  32      21.138  -5.716 -73.799  1.00  0.00           H  
ATOM    543 2HD2 LEU A  32      20.665  -6.170 -75.461  1.00  0.00           H  
ATOM    544 3HD2 LEU A  32      20.306  -4.548 -74.846  1.00  0.00           H  
ATOM    545  N   ALA A  33      15.745  -4.174 -73.958  1.00  0.00           N  
ATOM    546  CA  ALA A  33      15.179  -3.397 -72.871  1.00  0.00           C  
ATOM    547  C   ALA A  33      13.809  -3.953 -72.466  1.00  0.00           C  
ATOM    548  O   ALA A  33      13.511  -4.031 -71.273  1.00  0.00           O  
ATOM    549  CB  ALA A  33      15.075  -1.943 -73.266  1.00  0.00           C  
ATOM    550  H   ALA A  33      15.970  -3.693 -74.833  1.00  0.00           H  
ATOM    551  HA  ALA A  33      15.842  -3.473 -72.017  1.00  0.00           H  
ATOM    552 1HB  ALA A  33      14.691  -1.396 -72.430  1.00  0.00           H  
ATOM    553 2HB  ALA A  33      16.053  -1.559 -73.529  1.00  0.00           H  
ATOM    554 3HB  ALA A  33      14.410  -1.846 -74.125  1.00  0.00           H  
ATOM    555  N   LEU A  34      12.991  -4.385 -73.441  1.00  0.00           N  
ATOM    556  CA  LEU A  34      11.669  -4.928 -73.133  1.00  0.00           C  
ATOM    557  C   LEU A  34      11.794  -6.208 -72.317  1.00  0.00           C  
ATOM    558  O   LEU A  34      11.047  -6.423 -71.352  1.00  0.00           O  
ATOM    559  CB  LEU A  34      10.880  -5.196 -74.429  1.00  0.00           C  
ATOM    560  CG  LEU A  34       9.426  -5.798 -74.301  1.00  0.00           C  
ATOM    561  CD1 LEU A  34       8.523  -4.859 -73.489  1.00  0.00           C  
ATOM    562  CD2 LEU A  34       8.856  -6.004 -75.728  1.00  0.00           C  
ATOM    563  H   LEU A  34      13.273  -4.274 -74.421  1.00  0.00           H  
ATOM    564  HA  LEU A  34      11.140  -4.189 -72.542  1.00  0.00           H  
ATOM    565 1HB  LEU A  34      10.813  -4.262 -74.986  1.00  0.00           H  
ATOM    566 2HB  LEU A  34      11.460  -5.897 -75.032  1.00  0.00           H  
ATOM    567  HG  LEU A  34       9.466  -6.762 -73.786  1.00  0.00           H  
ATOM    568 1HD1 LEU A  34       7.525  -5.293 -73.422  1.00  0.00           H  
ATOM    569 2HD1 LEU A  34       8.921  -4.731 -72.482  1.00  0.00           H  
ATOM    570 3HD1 LEU A  34       8.467  -3.890 -73.984  1.00  0.00           H  
ATOM    571 1HD2 LEU A  34       7.853  -6.427 -75.671  1.00  0.00           H  
ATOM    572 2HD2 LEU A  34       8.814  -5.048 -76.249  1.00  0.00           H  
ATOM    573 3HD2 LEU A  34       9.507  -6.689 -76.288  1.00  0.00           H  
ATOM    574  N   ALA A  35      12.704  -7.093 -72.732  1.00  0.00           N  
ATOM    575  CA  ALA A  35      12.928  -8.336 -72.022  1.00  0.00           C  
ATOM    576  C   ALA A  35      13.390  -8.057 -70.593  1.00  0.00           C  
ATOM    577  O   ALA A  35      12.903  -8.687 -69.658  1.00  0.00           O  
ATOM    578  CB  ALA A  35      13.950  -9.161 -72.759  1.00  0.00           C  
ATOM    579  H   ALA A  35      13.247  -6.901 -73.579  1.00  0.00           H  
ATOM    580  HA  ALA A  35      11.986  -8.878 -71.980  1.00  0.00           H  
ATOM    581 1HB  ALA A  35      14.102 -10.107 -72.245  1.00  0.00           H  
ATOM    582 2HB  ALA A  35      13.605  -9.338 -73.755  1.00  0.00           H  
ATOM    583 3HB  ALA A  35      14.884  -8.607 -72.802  1.00  0.00           H  
ATOM    584  N   LEU A  36      14.255  -7.048 -70.420  1.00  0.00           N  
ATOM    585  CA  LEU A  36      14.746  -6.641 -69.109  1.00  0.00           C  
ATOM    586  C   LEU A  36      13.613  -6.125 -68.237  1.00  0.00           C  
ATOM    587  O   LEU A  36      13.632  -6.331 -67.020  1.00  0.00           O  
ATOM    588  CB  LEU A  36      15.872  -5.618 -69.277  1.00  0.00           C  
ATOM    589  CG  LEU A  36      17.198  -6.204 -69.838  1.00  0.00           C  
ATOM    590  CD1 LEU A  36      18.104  -5.106 -70.269  1.00  0.00           C  
ATOM    591  CD2 LEU A  36      17.904  -6.984 -68.729  1.00  0.00           C  
ATOM    592  H   LEU A  36      14.641  -6.588 -71.250  1.00  0.00           H  
ATOM    593  HA  LEU A  36      15.150  -7.521 -68.625  1.00  0.00           H  
ATOM    594 1HB  LEU A  36      15.534  -4.833 -69.941  1.00  0.00           H  
ATOM    595 2HB  LEU A  36      16.092  -5.185 -68.309  1.00  0.00           H  
ATOM    596  HG  LEU A  36      16.988  -6.860 -70.685  1.00  0.00           H  
ATOM    597 1HD1 LEU A  36      19.040  -5.524 -70.641  1.00  0.00           H  
ATOM    598 2HD1 LEU A  36      17.632  -4.527 -71.050  1.00  0.00           H  
ATOM    599 3HD1 LEU A  36      18.288  -4.506 -69.433  1.00  0.00           H  
ATOM    600 1HD2 LEU A  36      18.827  -7.391 -69.123  1.00  0.00           H  
ATOM    601 2HD2 LEU A  36      18.122  -6.317 -67.887  1.00  0.00           H  
ATOM    602 3HD2 LEU A  36      17.298  -7.796 -68.380  1.00  0.00           H  
ATOM    603  N   ILE A  37      12.621  -5.458 -68.839  1.00  0.00           N  
ATOM    604  CA  ILE A  37      11.475  -5.014 -68.060  1.00  0.00           C  
ATOM    605  C   ILE A  37      10.783  -6.269 -67.535  1.00  0.00           C  
ATOM    606  O   ILE A  37      10.439  -6.320 -66.350  1.00  0.00           O  
ATOM    607  CB  ILE A  37      10.477  -4.141 -68.866  1.00  0.00           C  
ATOM    608  CG1 ILE A  37      11.148  -2.773 -69.222  1.00  0.00           C  
ATOM    609  CG2 ILE A  37       9.188  -3.926 -68.027  1.00  0.00           C  
ATOM    610  CD1 ILE A  37      10.417  -1.919 -70.248  1.00  0.00           C  
ATOM    611  H   ILE A  37      12.701  -5.245 -69.838  1.00  0.00           H  
ATOM    612  HA  ILE A  37      11.822  -4.435 -67.211  1.00  0.00           H  
ATOM    613  HB  ILE A  37      10.226  -4.638 -69.799  1.00  0.00           H  
ATOM    614 1HG1 ILE A  37      11.258  -2.202 -68.318  1.00  0.00           H  
ATOM    615 2HG1 ILE A  37      12.128  -2.970 -69.617  1.00  0.00           H  
ATOM    616 1HG2 ILE A  37       8.482  -3.319 -68.582  1.00  0.00           H  
ATOM    617 2HG2 ILE A  37       8.717  -4.880 -67.797  1.00  0.00           H  
ATOM    618 3HG2 ILE A  37       9.445  -3.420 -67.096  1.00  0.00           H  
ATOM    619 1HD1 ILE A  37      10.986  -1.013 -70.421  1.00  0.00           H  
ATOM    620 2HD1 ILE A  37      10.328  -2.469 -71.178  1.00  0.00           H  
ATOM    621 3HD1 ILE A  37       9.430  -1.657 -69.892  1.00  0.00           H  
ATOM    622  N   LEU A  38      10.572  -7.285 -68.396  1.00  0.00           N  
ATOM    623  CA  LEU A  38       9.942  -8.517 -67.913  1.00  0.00           C  
ATOM    624  C   LEU A  38      10.783  -9.190 -66.843  1.00  0.00           C  
ATOM    625  O   LEU A  38      10.230  -9.747 -65.891  1.00  0.00           O  
ATOM    626  CB  LEU A  38       9.770  -9.598 -68.991  1.00  0.00           C  
ATOM    627  CG  LEU A  38       8.805  -9.402 -70.127  1.00  0.00           C  
ATOM    628  CD1 LEU A  38       8.961 -10.621 -71.068  1.00  0.00           C  
ATOM    629  CD2 LEU A  38       7.390  -9.278 -69.612  1.00  0.00           C  
ATOM    630  H   LEU A  38      10.829  -7.159 -69.384  1.00  0.00           H  
ATOM    631  HA  LEU A  38       8.981  -8.264 -67.477  1.00  0.00           H  
ATOM    632 1HB  LEU A  38      10.733  -9.760 -69.441  1.00  0.00           H  
ATOM    633 2HB  LEU A  38       9.486 -10.522 -68.487  1.00  0.00           H  
ATOM    634  HG  LEU A  38       9.066  -8.498 -70.686  1.00  0.00           H  
ATOM    635 1HD1 LEU A  38       8.293 -10.519 -71.896  1.00  0.00           H  
ATOM    636 2HD1 LEU A  38       9.990 -10.676 -71.430  1.00  0.00           H  
ATOM    637 3HD1 LEU A  38       8.718 -11.536 -70.529  1.00  0.00           H  
ATOM    638 1HD2 LEU A  38       6.730  -9.153 -70.460  1.00  0.00           H  
ATOM    639 2HD2 LEU A  38       7.110 -10.177 -69.061  1.00  0.00           H  
ATOM    640 3HD2 LEU A  38       7.297  -8.412 -68.962  1.00  0.00           H  
ATOM    641  N   GLU A  39      12.115  -9.167 -66.992  1.00  0.00           N  
ATOM    642  CA  GLU A  39      12.944  -9.818 -65.994  1.00  0.00           C  
ATOM    643  C   GLU A  39      12.758  -9.128 -64.647  1.00  0.00           C  
ATOM    644  O   GLU A  39      12.578  -9.792 -63.626  1.00  0.00           O  
ATOM    645  CB  GLU A  39      14.441  -9.738 -66.338  1.00  0.00           C  
ATOM    646  CG  GLU A  39      14.947 -10.506 -67.553  1.00  0.00           C  
ATOM    647  CD  GLU A  39      16.440 -10.377 -67.757  1.00  0.00           C  
ATOM    648  OE1 GLU A  39      17.160 -10.421 -66.791  1.00  0.00           O  
ATOM    649  OE2 GLU A  39      16.887 -10.229 -68.866  1.00  0.00           O1-
ATOM    650  H   GLU A  39      12.517  -8.744 -67.831  1.00  0.00           H  
ATOM    651  HA  GLU A  39      12.634 -10.857 -65.907  1.00  0.00           H  
ATOM    652 1HB  GLU A  39      14.732  -8.699 -66.449  1.00  0.00           H  
ATOM    653 2HB  GLU A  39      14.978 -10.137 -65.508  1.00  0.00           H  
ATOM    654 1HG  GLU A  39      14.707 -11.557 -67.450  1.00  0.00           H  
ATOM    655 2HG  GLU A  39      14.454 -10.136 -68.430  1.00  0.00           H  
ATOM    656  N   ALA A  40      12.759  -7.790 -64.647  1.00  0.00           N  
ATOM    657  CA  ALA A  40      12.591  -7.014 -63.426  1.00  0.00           C  
ATOM    658  C   ALA A  40      11.236  -7.275 -62.778  1.00  0.00           C  
ATOM    659  O   ALA A  40      11.124  -7.346 -61.548  1.00  0.00           O  
ATOM    660  CB  ALA A  40      12.730  -5.542 -63.735  1.00  0.00           C  
ATOM    661  H   ALA A  40      12.933  -7.295 -65.528  1.00  0.00           H  
ATOM    662  HA  ALA A  40      13.368  -7.313 -62.724  1.00  0.00           H  
ATOM    663 1HB  ALA A  40      12.620  -5.003 -62.830  1.00  0.00           H  
ATOM    664 2HB  ALA A  40      13.689  -5.314 -64.170  1.00  0.00           H  
ATOM    665 3HB  ALA A  40      11.963  -5.255 -64.433  1.00  0.00           H  
ATOM    666  N   LEU A  41      10.215  -7.428 -63.621  1.00  0.00           N  
ATOM    667  CA  LEU A  41       8.850  -7.648 -63.180  1.00  0.00           C  
ATOM    668  C   LEU A  41       8.724  -9.037 -62.566  1.00  0.00           C  
ATOM    669  O   LEU A  41       8.090  -9.205 -61.516  1.00  0.00           O  
ATOM    670  CB  LEU A  41       7.948  -7.455 -64.406  1.00  0.00           C  
ATOM    671  CG  LEU A  41       6.436  -7.489 -64.285  1.00  0.00           C  
ATOM    672  CD1 LEU A  41       5.905  -6.443 -63.265  1.00  0.00           C  
ATOM    673  CD2 LEU A  41       5.942  -7.132 -65.670  1.00  0.00           C  
ATOM    674  H   LEU A  41      10.390  -7.299 -64.621  1.00  0.00           H  
ATOM    675  HA  LEU A  41       8.612  -6.903 -62.425  1.00  0.00           H  
ATOM    676 1HB  LEU A  41       8.237  -6.568 -64.932  1.00  0.00           H  
ATOM    677 2HB  LEU A  41       8.188  -8.279 -65.074  1.00  0.00           H  
ATOM    678  HG  LEU A  41       6.092  -8.482 -63.990  1.00  0.00           H  
ATOM    679 1HD1 LEU A  41       4.815  -6.469 -63.248  1.00  0.00           H  
ATOM    680 2HD1 LEU A  41       6.279  -6.676 -62.267  1.00  0.00           H  
ATOM    681 3HD1 LEU A  41       6.232  -5.449 -63.556  1.00  0.00           H  
ATOM    682 1HD2 LEU A  41       4.878  -7.126 -65.690  1.00  0.00           H  
ATOM    683 2HD2 LEU A  41       6.308  -6.139 -65.948  1.00  0.00           H  
ATOM    684 3HD2 LEU A  41       6.324  -7.867 -66.373  1.00  0.00           H  
ATOM    685  N   ALA A  42       9.335 -10.041 -63.208  1.00  0.00           N  
ATOM    686  CA  ALA A  42       9.330 -11.394 -62.683  1.00  0.00           C  
ATOM    687  C   ALA A  42      10.030 -11.439 -61.332  1.00  0.00           C  
ATOM    688  O   ALA A  42       9.578 -12.134 -60.421  1.00  0.00           O  
ATOM    689  CB  ALA A  42      10.016 -12.325 -63.646  1.00  0.00           C  
ATOM    690  H   ALA A  42       9.791  -9.857 -64.105  1.00  0.00           H  
ATOM    691  HA  ALA A  42       8.297 -11.708 -62.548  1.00  0.00           H  
ATOM    692 1HB  ALA A  42       9.991 -13.323 -63.254  1.00  0.00           H  
ATOM    693 2HB  ALA A  42       9.502 -12.288 -64.590  1.00  0.00           H  
ATOM    694 3HB  ALA A  42      11.047 -12.005 -63.783  1.00  0.00           H  
ATOM    695  N   VAL A  43      11.128 -10.689 -61.188  1.00  0.00           N  
ATOM    696  CA  VAL A  43      11.841 -10.686 -59.925  1.00  0.00           C  
ATOM    697  C   VAL A  43      10.986 -10.047 -58.847  1.00  0.00           C  
ATOM    698  O   VAL A  43      10.957 -10.534 -57.715  1.00  0.00           O  
ATOM    699  CB  VAL A  43      13.213 -10.033 -59.997  1.00  0.00           C  
ATOM    700  CG1 VAL A  43      13.777  -9.974 -58.608  1.00  0.00           C  
ATOM    701  CG2 VAL A  43      14.134 -10.851 -60.885  1.00  0.00           C  
ATOM    702  H   VAL A  43      11.488 -10.163 -61.994  1.00  0.00           H  
ATOM    703  HA  VAL A  43      12.009 -11.716 -59.640  1.00  0.00           H  
ATOM    704  HB  VAL A  43      13.122  -9.016 -60.389  1.00  0.00           H  
ATOM    705 1HG1 VAL A  43      14.723  -9.548 -58.665  1.00  0.00           H  
ATOM    706 2HG1 VAL A  43      13.163  -9.386 -57.943  1.00  0.00           H  
ATOM    707 3HG1 VAL A  43      13.864 -10.985 -58.213  1.00  0.00           H  
ATOM    708 1HG2 VAL A  43      15.115 -10.380 -60.922  1.00  0.00           H  
ATOM    709 2HG2 VAL A  43      14.223 -11.853 -60.483  1.00  0.00           H  
ATOM    710 3HG2 VAL A  43      13.733 -10.907 -61.876  1.00  0.00           H  
ATOM    711  N   LEU A  44      10.303  -8.939 -59.167  1.00  0.00           N  
ATOM    712  CA  LEU A  44       9.418  -8.327 -58.190  1.00  0.00           C  
ATOM    713  C   LEU A  44       8.449  -9.397 -57.692  1.00  0.00           C  
ATOM    714  O   LEU A  44       8.279  -9.541 -56.481  1.00  0.00           O  
ATOM    715  CB  LEU A  44       8.679  -7.129 -58.819  1.00  0.00           C  
ATOM    716  CG  LEU A  44       7.639  -6.354 -57.953  1.00  0.00           C  
ATOM    717  CD1 LEU A  44       8.297  -5.737 -56.717  1.00  0.00           C  
ATOM    718  CD2 LEU A  44       7.031  -5.252 -58.821  1.00  0.00           C  
ATOM    719  H   LEU A  44      10.416  -8.514 -60.094  1.00  0.00           H  
ATOM    720  HA  LEU A  44      10.013  -7.985 -57.350  1.00  0.00           H  
ATOM    721 1HB  LEU A  44       9.424  -6.414 -59.164  1.00  0.00           H  
ATOM    722 2HB  LEU A  44       8.148  -7.491 -59.694  1.00  0.00           H  
ATOM    723  HG  LEU A  44       6.863  -7.035 -57.628  1.00  0.00           H  
ATOM    724 1HD1 LEU A  44       7.547  -5.195 -56.139  1.00  0.00           H  
ATOM    725 2HD1 LEU A  44       8.727  -6.519 -56.090  1.00  0.00           H  
ATOM    726 3HD1 LEU A  44       9.076  -5.046 -57.033  1.00  0.00           H  
ATOM    727 1HD2 LEU A  44       6.289  -4.696 -58.247  1.00  0.00           H  
ATOM    728 2HD2 LEU A  44       7.821  -4.581 -59.139  1.00  0.00           H  
ATOM    729 3HD2 LEU A  44       6.561  -5.690 -59.699  1.00  0.00           H  
ATOM    730  N   LEU A  45       7.860 -10.193 -58.595  1.00  0.00           N  
ATOM    731  CA  LEU A  45       6.976 -11.265 -58.146  1.00  0.00           C  
ATOM    732  C   LEU A  45       7.693 -12.304 -57.294  1.00  0.00           C  
ATOM    733  O   LEU A  45       7.089 -12.825 -56.359  1.00  0.00           O  
ATOM    734  CB  LEU A  45       6.306 -11.968 -59.307  1.00  0.00           C  
ATOM    735  CG  LEU A  45       5.247 -11.207 -60.051  1.00  0.00           C  
ATOM    736  CD1 LEU A  45       4.911 -11.999 -61.243  1.00  0.00           C  
ATOM    737  CD2 LEU A  45       3.983 -11.027 -59.156  1.00  0.00           C  
ATOM    738  H   LEU A  45       8.007 -10.015 -59.597  1.00  0.00           H  
ATOM    739  HA  LEU A  45       6.215 -10.827 -57.531  1.00  0.00           H  
ATOM    740 1HB  LEU A  45       7.075 -12.226 -60.025  1.00  0.00           H  
ATOM    741 2HB  LEU A  45       5.857 -12.889 -58.937  1.00  0.00           H  
ATOM    742  HG  LEU A  45       5.633 -10.234 -60.367  1.00  0.00           H  
ATOM    743 1HD1 LEU A  45       4.163 -11.504 -61.826  1.00  0.00           H  
ATOM    744 2HD1 LEU A  45       5.806 -12.134 -61.854  1.00  0.00           H  
ATOM    745 3HD1 LEU A  45       4.543 -12.965 -60.912  1.00  0.00           H  
ATOM    746 1HD2 LEU A  45       3.216 -10.504 -59.711  1.00  0.00           H  
ATOM    747 2HD2 LEU A  45       3.612 -11.999 -58.859  1.00  0.00           H  
ATOM    748 3HD2 LEU A  45       4.213 -10.457 -58.274  1.00  0.00           H  
ATOM    749  N   LEU A  46       8.945 -12.637 -57.603  1.00  0.00           N  
ATOM    750  CA  LEU A  46       9.666 -13.592 -56.766  1.00  0.00           C  
ATOM    751  C   LEU A  46       9.843 -13.023 -55.350  1.00  0.00           C  
ATOM    752  O   LEU A  46       9.675 -13.748 -54.363  1.00  0.00           O  
ATOM    753  CB  LEU A  46      11.043 -13.919 -57.374  1.00  0.00           C  
ATOM    754  CG  LEU A  46      11.044 -14.732 -58.707  1.00  0.00           C  
ATOM    755  CD1 LEU A  46      12.460 -14.755 -59.290  1.00  0.00           C  
ATOM    756  CD2 LEU A  46      10.559 -16.173 -58.451  1.00  0.00           C  
ATOM    757  H   LEU A  46       9.366 -12.251 -58.456  1.00  0.00           H  
ATOM    758  HA  LEU A  46       9.073 -14.500 -56.688  1.00  0.00           H  
ATOM    759 1HB  LEU A  46      11.562 -12.986 -57.559  1.00  0.00           H  
ATOM    760 2HB  LEU A  46      11.619 -14.483 -56.641  1.00  0.00           H  
ATOM    761  HG  LEU A  46      10.390 -14.256 -59.424  1.00  0.00           H  
ATOM    762 1HD1 LEU A  46      12.454 -15.320 -60.226  1.00  0.00           H  
ATOM    763 2HD1 LEU A  46      12.807 -13.756 -59.483  1.00  0.00           H  
ATOM    764 3HD1 LEU A  46      13.128 -15.233 -58.580  1.00  0.00           H  
ATOM    765 1HD2 LEU A  46      10.568 -16.725 -59.385  1.00  0.00           H  
ATOM    766 2HD2 LEU A  46      11.220 -16.666 -57.737  1.00  0.00           H  
ATOM    767 3HD2 LEU A  46       9.553 -16.179 -58.058  1.00  0.00           H  
ATOM    768  N   ALA A  47      10.157 -11.717 -55.252  1.00  0.00           N  
ATOM    769  CA  ALA A  47      10.315 -11.029 -53.968  1.00  0.00           C  
ATOM    770  C   ALA A  47       9.005 -11.060 -53.181  1.00  0.00           C  
ATOM    771  O   ALA A  47       8.988 -11.278 -51.963  1.00  0.00           O  
ATOM    772  CB  ALA A  47      10.747  -9.587 -54.190  1.00  0.00           C  
ATOM    773  H   ALA A  47      10.326 -11.207 -56.125  1.00  0.00           H  
ATOM    774  HA  ALA A  47      11.071 -11.552 -53.386  1.00  0.00           H  
ATOM    775 1HB  ALA A  47      10.861  -9.095 -53.230  1.00  0.00           H  
ATOM    776 2HB  ALA A  47      11.688  -9.562 -54.734  1.00  0.00           H  
ATOM    777 3HB  ALA A  47       9.993  -9.072 -54.767  1.00  0.00           H  
ATOM    778  N   ILE A  48       7.902 -10.898 -53.913  1.00  0.00           N  
ATOM    779  CA  ILE A  48       6.575 -10.920 -53.330  1.00  0.00           C  
ATOM    780  C   ILE A  48       6.250 -12.316 -52.863  1.00  0.00           C  
ATOM    781  O   ILE A  48       5.782 -12.466 -51.734  1.00  0.00           O  
ATOM    782  CB  ILE A  48       5.529 -10.481 -54.365  1.00  0.00           C  
ATOM    783  CG1 ILE A  48       5.753  -9.005 -54.626  1.00  0.00           C  
ATOM    784  CG2 ILE A  48       4.100 -10.770 -53.841  1.00  0.00           C  
ATOM    785  CD1 ILE A  48       5.086  -8.459 -55.799  1.00  0.00           C  
ATOM    786  H   ILE A  48       8.020 -10.671 -54.903  1.00  0.00           H  
ATOM    787  HA  ILE A  48       6.541 -10.249 -52.488  1.00  0.00           H  
ATOM    788  HB  ILE A  48       5.681 -11.007 -55.288  1.00  0.00           H  
ATOM    789 1HG1 ILE A  48       5.403  -8.463 -53.773  1.00  0.00           H  
ATOM    790 2HG1 ILE A  48       6.803  -8.831 -54.737  1.00  0.00           H  
ATOM    791 1HG2 ILE A  48       3.394 -10.441 -54.574  1.00  0.00           H  
ATOM    792 2HG2 ILE A  48       3.954 -11.835 -53.676  1.00  0.00           H  
ATOM    793 3HG2 ILE A  48       3.929 -10.234 -52.904  1.00  0.00           H  
ATOM    794 1HD1 ILE A  48       5.340  -7.405 -55.849  1.00  0.00           H  
ATOM    795 2HD1 ILE A  48       5.432  -8.946 -56.691  1.00  0.00           H  
ATOM    796 3HD1 ILE A  48       4.021  -8.583 -55.716  1.00  0.00           H  
ATOM    797  N   ALA A  49       6.491 -13.325 -53.686  1.00  0.00           N  
ATOM    798  CA  ALA A  49       6.206 -14.686 -53.300  1.00  0.00           C  
ATOM    799  C   ALA A  49       6.985 -15.047 -52.043  1.00  0.00           C  
ATOM    800  O   ALA A  49       6.486 -15.774 -51.185  1.00  0.00           O  
ATOM    801  CB  ALA A  49       6.504 -15.644 -54.431  1.00  0.00           C  
ATOM    802  H   ALA A  49       6.860 -13.136 -54.622  1.00  0.00           H  
ATOM    803  HA  ALA A  49       5.155 -14.746 -53.063  1.00  0.00           H  
ATOM    804 1HB  ALA A  49       6.247 -16.650 -54.121  1.00  0.00           H  
ATOM    805 2HB  ALA A  49       5.910 -15.365 -55.306  1.00  0.00           H  
ATOM    806 3HB  ALA A  49       7.564 -15.588 -54.680  1.00  0.00           H  
ATOM    807  N   ALA A  50       8.234 -14.565 -51.932  1.00  0.00           N  
ATOM    808  CA  ALA A  50       9.010 -14.839 -50.733  1.00  0.00           C  
ATOM    809  C   ALA A  50       8.310 -14.238 -49.515  1.00  0.00           C  
ATOM    810  O   ALA A  50       8.194 -14.896 -48.467  1.00  0.00           O  
ATOM    811  CB  ALA A  50      10.395 -14.272 -50.891  1.00  0.00           C  
ATOM    812  H   ALA A  50       8.643 -14.032 -52.706  1.00  0.00           H  
ATOM    813  HA  ALA A  50       9.080 -15.912 -50.599  1.00  0.00           H  
ATOM    814 1HB  ALA A  50      10.957 -14.503 -49.999  1.00  0.00           H  
ATOM    815 2HB  ALA A  50      10.872 -14.717 -51.760  1.00  0.00           H  
ATOM    816 3HB  ALA A  50      10.340 -13.200 -51.025  1.00  0.00           H  
ATOM    817  N   LEU A  51       7.774 -13.012 -49.658  1.00  0.00           N  
ATOM    818  CA  LEU A  51       7.039 -12.365 -48.575  1.00  0.00           C  
ATOM    819  C   LEU A  51       5.752 -13.114 -48.240  1.00  0.00           C  
ATOM    820  O   LEU A  51       5.427 -13.294 -47.059  1.00  0.00           O  
ATOM    821  CB  LEU A  51       6.708 -10.903 -48.940  1.00  0.00           C  
ATOM    822  CG  LEU A  51       5.905 -10.056 -47.884  1.00  0.00           C  
ATOM    823  CD1 LEU A  51       6.662  -9.958 -46.538  1.00  0.00           C  
ATOM    824  CD2 LEU A  51       5.620  -8.647 -48.494  1.00  0.00           C  
ATOM    825  H   LEU A  51       7.966 -12.487 -50.518  1.00  0.00           H  
ATOM    826  HA  LEU A  51       7.681 -12.365 -47.701  1.00  0.00           H  
ATOM    827 1HB  LEU A  51       7.633 -10.400 -49.159  1.00  0.00           H  
ATOM    828 2HB  LEU A  51       6.116 -10.906 -49.849  1.00  0.00           H  
ATOM    829  HG  LEU A  51       4.972 -10.549 -47.675  1.00  0.00           H  
ATOM    830 1HD1 LEU A  51       6.061  -9.381 -45.836  1.00  0.00           H  
ATOM    831 2HD1 LEU A  51       6.820 -10.953 -46.129  1.00  0.00           H  
ATOM    832 3HD1 LEU A  51       7.610  -9.483 -46.666  1.00  0.00           H  
ATOM    833 1HD2 LEU A  51       5.034  -8.045 -47.797  1.00  0.00           H  
ATOM    834 2HD2 LEU A  51       6.541  -8.139 -48.708  1.00  0.00           H  
ATOM    835 3HD2 LEU A  51       5.061  -8.765 -49.422  1.00  0.00           H  
ATOM    836  N   LEU A  52       5.038 -13.591 -49.265  1.00  0.00           N  
ATOM    837  CA  LEU A  52       3.770 -14.280 -49.055  1.00  0.00           C  
ATOM    838  C   LEU A  52       4.005 -15.550 -48.254  1.00  0.00           C  
ATOM    839  O   LEU A  52       3.179 -15.944 -47.416  1.00  0.00           O  
ATOM    840  CB  LEU A  52       3.188 -14.796 -50.381  1.00  0.00           C  
ATOM    841  CG  LEU A  52       2.773 -13.838 -51.435  1.00  0.00           C  
ATOM    842  CD1 LEU A  52       2.309 -14.630 -52.654  1.00  0.00           C  
ATOM    843  CD2 LEU A  52       1.774 -12.964 -50.945  1.00  0.00           C  
ATOM    844  H   LEU A  52       5.363 -13.385 -50.208  1.00  0.00           H  
ATOM    845  HA  LEU A  52       3.089 -13.637 -48.518  1.00  0.00           H  
ATOM    846 1HB  LEU A  52       3.908 -15.478 -50.826  1.00  0.00           H  
ATOM    847 2HB  LEU A  52       2.310 -15.344 -50.130  1.00  0.00           H  
ATOM    848  HG  LEU A  52       3.603 -13.256 -51.725  1.00  0.00           H  
ATOM    849 1HD1 LEU A  52       2.034 -13.949 -53.441  1.00  0.00           H  
ATOM    850 2HD1 LEU A  52       3.085 -15.277 -53.007  1.00  0.00           H  
ATOM    851 3HD1 LEU A  52       1.460 -15.236 -52.385  1.00  0.00           H  
ATOM    852 1HD2 LEU A  52       1.515 -12.279 -51.724  1.00  0.00           H  
ATOM    853 2HD2 LEU A  52       0.899 -13.522 -50.642  1.00  0.00           H  
ATOM    854 3HD2 LEU A  52       2.178 -12.412 -50.096  1.00  0.00           H  
ATOM    855  N   ARG A  53       5.120 -16.214 -48.556  1.00  0.00           N  
ATOM    856  CA  ARG A  53       5.511 -17.463 -47.927  1.00  0.00           C  
ATOM    857  C   ARG A  53       6.284 -17.278 -46.618  1.00  0.00           C  
ATOM    858  O   ARG A  53       6.298 -18.183 -45.784  1.00  0.00           O  
ATOM    859  CB  ARG A  53       6.362 -18.264 -48.902  1.00  0.00           C  
ATOM    860  CG  ARG A  53       5.622 -18.744 -50.157  1.00  0.00           C  
ATOM    861  CD  ARG A  53       6.537 -19.374 -51.139  1.00  0.00           C  
ATOM    862  NE  ARG A  53       7.482 -18.407 -51.702  1.00  0.00           N  
ATOM    863  CZ  ARG A  53       8.540 -18.729 -52.493  1.00  0.00           C  
ATOM    864  NH1 ARG A  53       8.774 -19.988 -52.809  1.00  0.00           N1+
ATOM    865  NH2 ARG A  53       9.352 -17.788 -52.949  1.00  0.00           N  
ATOM    866  H   ARG A  53       5.703 -15.843 -49.316  1.00  0.00           H  
ATOM    867  HA  ARG A  53       4.607 -18.031 -47.713  1.00  0.00           H  
ATOM    868 1HB  ARG A  53       7.198 -17.641 -49.229  1.00  0.00           H  
ATOM    869 2HB  ARG A  53       6.782 -19.135 -48.401  1.00  0.00           H  
ATOM    870 1HG  ARG A  53       4.886 -19.486 -49.866  1.00  0.00           H  
ATOM    871 2HG  ARG A  53       5.123 -17.906 -50.643  1.00  0.00           H  
ATOM    872 1HD  ARG A  53       7.103 -20.164 -50.645  1.00  0.00           H  
ATOM    873 2HD  ARG A  53       5.951 -19.795 -51.956  1.00  0.00           H  
ATOM    874  HE  ARG A  53       7.324 -17.408 -51.482  1.00  0.00           H  
ATOM    875 1HH1 ARG A  53       8.172 -20.719 -52.472  1.00  0.00           H  
ATOM    876 2HH1 ARG A  53       9.569 -20.222 -53.401  1.00  0.00           H  
ATOM    877 1HH2 ARG A  53       9.212 -16.822 -52.696  1.00  0.00           H  
ATOM    878 2HH2 ARG A  53      10.168 -18.041 -53.538  1.00  0.00           H  
ATOM    879  N   GLY A  54       6.913 -16.110 -46.416  1.00  0.00           N  
ATOM    880  CA  GLY A  54       7.717 -15.877 -45.222  1.00  0.00           C  
ATOM    881  C   GLY A  54       9.077 -16.560 -45.342  1.00  0.00           C  
ATOM    882  O   GLY A  54       9.664 -16.985 -44.345  1.00  0.00           O  
ATOM    883  H   GLY A  54       6.905 -15.388 -47.135  1.00  0.00           H  
ATOM    884 1HA  GLY A  54       7.852 -14.804 -45.087  1.00  0.00           H  
ATOM    885 2HA  GLY A  54       7.191 -16.252 -44.345  1.00  0.00           H  
ATOM    886  N   ASN A  55       9.539 -16.734 -46.579  1.00  0.00           N  
ATOM    887  CA  ASN A  55      10.797 -17.407 -46.845  1.00  0.00           C  
ATOM    888  C   ASN A  55      11.913 -16.387 -47.085  1.00  0.00           C  
ATOM    889  O   ASN A  55      12.049 -15.839 -48.187  1.00  0.00           O  
ATOM    890  CB  ASN A  55      10.601 -18.386 -47.996  1.00  0.00           C  
ATOM    891  CG  ASN A  55      11.807 -19.227 -48.290  1.00  0.00           C  
ATOM    892  ND2 ASN A  55      11.602 -20.508 -48.519  1.00  0.00           N  
ATOM    893  OD1 ASN A  55      12.932 -18.722 -48.302  1.00  0.00           O  
ATOM    894  H   ASN A  55       9.026 -16.297 -47.347  1.00  0.00           H  
ATOM    895  HA  ASN A  55      11.074 -17.983 -45.960  1.00  0.00           H  
ATOM    896 1HB  ASN A  55       9.761 -19.043 -47.764  1.00  0.00           H  
ATOM    897 2HB  ASN A  55      10.329 -17.829 -48.894  1.00  0.00           H  
ATOM    898 1HD2 ASN A  55      12.380 -21.111 -48.719  1.00  0.00           H  
ATOM    899 2HD2 ASN A  55      10.675 -20.884 -48.495  1.00  0.00           H  
ATOM    900  N   SER A  56      12.701 -16.109 -46.043  1.00  0.00           N  
ATOM    901  CA  SER A  56      13.725 -15.081 -46.146  1.00  0.00           C  
ATOM    902  C   SER A  56      14.808 -15.418 -47.163  1.00  0.00           C  
ATOM    903  O   SER A  56      15.341 -14.515 -47.813  1.00  0.00           O  
ATOM    904  CB  SER A  56      14.342 -14.863 -44.780  1.00  0.00           C  
ATOM    905  OG  SER A  56      15.024 -16.014 -44.343  1.00  0.00           O  
ATOM    906  H   SER A  56      12.575 -16.593 -45.161  1.00  0.00           H  
ATOM    907  HA  SER A  56      13.240 -14.156 -46.457  1.00  0.00           H  
ATOM    908 1HB  SER A  56      15.030 -14.018 -44.816  1.00  0.00           H  
ATOM    909 2HB  SER A  56      13.553 -14.616 -44.071  1.00  0.00           H  
ATOM    910  HG  SER A  56      15.904 -15.969 -44.735  1.00  0.00           H  
ATOM    911  N   GLU A  57      15.103 -16.712 -47.339  1.00  0.00           N  
ATOM    912  CA  GLU A  57      16.129 -17.119 -48.298  1.00  0.00           C  
ATOM    913  C   GLU A  57      15.696 -16.750 -49.707  1.00  0.00           C  
ATOM    914  O   GLU A  57      16.497 -16.255 -50.506  1.00  0.00           O  
ATOM    915  CB  GLU A  57      16.423 -18.612 -48.198  1.00  0.00           C  
ATOM    916  CG  GLU A  57      17.571 -19.068 -49.076  1.00  0.00           C  
ATOM    917  CD  GLU A  57      17.912 -20.509 -48.891  1.00  0.00           C  
ATOM    918  OE1 GLU A  57      17.198 -21.188 -48.195  1.00  0.00           O  
ATOM    919  OE2 GLU A  57      18.907 -20.934 -49.434  1.00  0.00           O1-
ATOM    920  H   GLU A  57      14.642 -17.403 -46.757  1.00  0.00           H  
ATOM    921  HA  GLU A  57      17.049 -16.573 -48.073  1.00  0.00           H  
ATOM    922 1HB  GLU A  57      16.657 -18.869 -47.166  1.00  0.00           H  
ATOM    923 2HB  GLU A  57      15.539 -19.177 -48.488  1.00  0.00           H  
ATOM    924 1HG  GLU A  57      17.302 -18.902 -50.118  1.00  0.00           H  
ATOM    925 2HG  GLU A  57      18.445 -18.456 -48.855  1.00  0.00           H  
ATOM    926  N   GLU A  58      14.428 -17.013 -50.016  1.00  0.00           N  
ATOM    927  CA  GLU A  58      13.872 -16.678 -51.314  1.00  0.00           C  
ATOM    928  C   GLU A  58      13.871 -15.177 -51.539  1.00  0.00           C  
ATOM    929  O   GLU A  58      14.096 -14.719 -52.662  1.00  0.00           O  
ATOM    930  CB  GLU A  58      12.482 -17.280 -51.458  1.00  0.00           C  
ATOM    931  CG  GLU A  58      12.487 -18.789 -51.693  1.00  0.00           C  
ATOM    932  CD  GLU A  58      12.874 -19.124 -53.123  1.00  0.00           C  
ATOM    933  OE1 GLU A  58      12.167 -18.667 -54.002  1.00  0.00           O  
ATOM    934  OE2 GLU A  58      13.845 -19.820 -53.347  1.00  0.00           O1-
ATOM    935  H   GLU A  58      13.844 -17.483 -49.323  1.00  0.00           H  
ATOM    936  HA  GLU A  58      14.500 -17.131 -52.076  1.00  0.00           H  
ATOM    937 1HB  GLU A  58      11.905 -17.074 -50.562  1.00  0.00           H  
ATOM    938 2HB  GLU A  58      11.973 -16.810 -52.292  1.00  0.00           H  
ATOM    939 1HG  GLU A  58      13.216 -19.244 -51.023  1.00  0.00           H  
ATOM    940 2HG  GLU A  58      11.509 -19.200 -51.461  1.00  0.00           H  
ATOM    941  N   ALA A  59      13.608 -14.399 -50.484  1.00  0.00           N  
ATOM    942  CA  ALA A  59      13.628 -12.951 -50.636  1.00  0.00           C  
ATOM    943  C   ALA A  59      15.042 -12.501 -51.021  1.00  0.00           C  
ATOM    944  O   ALA A  59      15.208 -11.667 -51.920  1.00  0.00           O  
ATOM    945  CB  ALA A  59      13.158 -12.277 -49.355  1.00  0.00           C  
ATOM    946  H   ALA A  59      13.359 -14.846 -49.594  1.00  0.00           H  
ATOM    947  HA  ALA A  59      12.951 -12.683 -51.445  1.00  0.00           H  
ATOM    948 1HB  ALA A  59      13.138 -11.214 -49.482  1.00  0.00           H  
ATOM    949 2HB  ALA A  59      12.156 -12.616 -49.112  1.00  0.00           H  
ATOM    950 3HB  ALA A  59      13.831 -12.535 -48.543  1.00  0.00           H  
ATOM    951  N   GLU A  60      16.064 -13.098 -50.385  1.00  0.00           N  
ATOM    952  CA  GLU A  60      17.460 -12.786 -50.693  1.00  0.00           C  
ATOM    953  C   GLU A  60      17.804 -13.151 -52.130  1.00  0.00           C  
ATOM    954  O   GLU A  60      18.509 -12.398 -52.817  1.00  0.00           O  
ATOM    955  CB  GLU A  60      18.400 -13.520 -49.732  1.00  0.00           C  
ATOM    956  CG  GLU A  60      18.362 -12.985 -48.343  1.00  0.00           C  
ATOM    957  CD  GLU A  60      19.107 -13.793 -47.312  1.00  0.00           C  
ATOM    958  OE1 GLU A  60      19.586 -14.853 -47.633  1.00  0.00           O  
ATOM    959  OE2 GLU A  60      19.181 -13.329 -46.184  1.00  0.00           O1-
ATOM    960  H   GLU A  60      15.853 -13.747 -49.615  1.00  0.00           H  
ATOM    961  HA  GLU A  60      17.604 -11.712 -50.569  1.00  0.00           H  
ATOM    962 1HB  GLU A  60      18.135 -14.570 -49.690  1.00  0.00           H  
ATOM    963 2HB  GLU A  60      19.422 -13.455 -50.097  1.00  0.00           H  
ATOM    964 1HG  GLU A  60      18.820 -12.007 -48.397  1.00  0.00           H  
ATOM    965 2HG  GLU A  60      17.328 -12.866 -48.035  1.00  0.00           H  
ATOM    966  N   ARG A  61      17.297 -14.300 -52.588  1.00  0.00           N  
ATOM    967  CA  ARG A  61      17.513 -14.733 -53.958  1.00  0.00           C  
ATOM    968  C   ARG A  61      16.866 -13.754 -54.933  1.00  0.00           C  
ATOM    969  O   ARG A  61      17.465 -13.418 -55.957  1.00  0.00           O  
ATOM    970  CB  ARG A  61      16.968 -16.137 -54.161  1.00  0.00           C  
ATOM    971  CG  ARG A  61      17.790 -17.232 -53.481  1.00  0.00           C  
ATOM    972  CD  ARG A  61      17.133 -18.568 -53.539  1.00  0.00           C  
ATOM    973  NE  ARG A  61      17.984 -19.597 -52.956  1.00  0.00           N  
ATOM    974  CZ  ARG A  61      17.584 -20.828 -52.548  1.00  0.00           C  
ATOM    975  NH1 ARG A  61      16.322 -21.212 -52.621  1.00  0.00           N1+
ATOM    976  NH2 ARG A  61      18.482 -21.663 -52.055  1.00  0.00           N  
ATOM    977  H   ARG A  61      16.785 -14.900 -51.932  1.00  0.00           H  
ATOM    978  HA  ARG A  61      18.586 -14.752 -54.147  1.00  0.00           H  
ATOM    979 1HB  ARG A  61      15.958 -16.193 -53.772  1.00  0.00           H  
ATOM    980 2HB  ARG A  61      16.923 -16.362 -55.224  1.00  0.00           H  
ATOM    981 1HG  ARG A  61      18.758 -17.307 -53.974  1.00  0.00           H  
ATOM    982 2HG  ARG A  61      17.942 -16.976 -52.435  1.00  0.00           H  
ATOM    983 1HD  ARG A  61      16.206 -18.529 -52.970  1.00  0.00           H  
ATOM    984 2HD  ARG A  61      16.918 -18.836 -54.572  1.00  0.00           H  
ATOM    985  HE  ARG A  61      18.966 -19.378 -52.856  1.00  0.00           H  
ATOM    986 1HH1 ARG A  61      15.583 -20.587 -52.970  1.00  0.00           H  
ATOM    987 2HH1 ARG A  61      16.061 -22.129 -52.300  1.00  0.00           H  
ATOM    988 1HH2 ARG A  61      19.446 -21.376 -51.962  1.00  0.00           H  
ATOM    989 2HH2 ARG A  61      18.203 -22.572 -51.724  1.00  0.00           H  
ATOM    990  N   ALA A  62      15.649 -13.282 -54.618  1.00  0.00           N  
ATOM    991  CA  ALA A  62      14.983 -12.320 -55.480  1.00  0.00           C  
ATOM    992  C   ALA A  62      15.821 -11.046 -55.583  1.00  0.00           C  
ATOM    993  O   ALA A  62      15.949 -10.483 -56.669  1.00  0.00           O  
ATOM    994  CB  ALA A  62      13.590 -12.015 -54.967  1.00  0.00           C  
ATOM    995  H   ALA A  62      15.168 -13.649 -53.790  1.00  0.00           H  
ATOM    996  HA  ALA A  62      14.899 -12.756 -56.475  1.00  0.00           H  
ATOM    997 1HB  ALA A  62      13.101 -11.315 -55.641  1.00  0.00           H  
ATOM    998 2HB  ALA A  62      13.016 -12.939 -54.917  1.00  0.00           H  
ATOM    999 3HB  ALA A  62      13.657 -11.583 -53.975  1.00  0.00           H  
ATOM   1000  N   SER A  63      16.433 -10.606 -54.474  1.00  0.00           N  
ATOM   1001  CA  SER A  63      17.289  -9.426 -54.533  1.00  0.00           C  
ATOM   1002  C   SER A  63      18.470  -9.648 -55.453  1.00  0.00           C  
ATOM   1003  O   SER A  63      18.732  -8.820 -56.326  1.00  0.00           O  
ATOM   1004  CB  SER A  63      17.791  -9.021 -53.169  1.00  0.00           C  
ATOM   1005  OG  SER A  63      18.670  -7.920 -53.244  1.00  0.00           O  
ATOM   1006  H   SER A  63      16.240 -11.070 -53.579  1.00  0.00           H  
ATOM   1007  HA  SER A  63      16.696  -8.605 -54.927  1.00  0.00           H  
ATOM   1008 1HB  SER A  63      16.954  -8.736 -52.591  1.00  0.00           H  
ATOM   1009 2HB  SER A  63      18.273  -9.857 -52.673  1.00  0.00           H  
ATOM   1010  HG  SER A  63      18.853  -7.672 -52.319  1.00  0.00           H  
ATOM   1011  N   GLU A  64      19.170 -10.782 -55.313  1.00  0.00           N  
ATOM   1012  CA  GLU A  64      20.305 -11.033 -56.197  1.00  0.00           C  
ATOM   1013  C   GLU A  64      19.870 -10.982 -57.651  1.00  0.00           C  
ATOM   1014  O   GLU A  64      20.571 -10.419 -58.502  1.00  0.00           O  
ATOM   1015  CB  GLU A  64      20.955 -12.388 -55.930  1.00  0.00           C  
ATOM   1016  CG  GLU A  64      22.151 -12.679 -56.861  1.00  0.00           C  
ATOM   1017  CD  GLU A  64      22.822 -13.984 -56.601  1.00  0.00           C  
ATOM   1018  OE1 GLU A  64      22.561 -14.583 -55.587  1.00  0.00           O  
ATOM   1019  OE2 GLU A  64      23.578 -14.410 -57.453  1.00  0.00           O1-
ATOM   1020  H   GLU A  64      18.914 -11.446 -54.571  1.00  0.00           H  
ATOM   1021  HA  GLU A  64      21.048 -10.254 -56.032  1.00  0.00           H  
ATOM   1022 1HB  GLU A  64      21.298 -12.432 -54.896  1.00  0.00           H  
ATOM   1023 2HB  GLU A  64      20.214 -13.179 -56.063  1.00  0.00           H  
ATOM   1024 1HG  GLU A  64      21.803 -12.682 -57.893  1.00  0.00           H  
ATOM   1025 2HG  GLU A  64      22.877 -11.872 -56.759  1.00  0.00           H  
ATOM   1026  N   LYS A  65      18.723 -11.588 -57.951  1.00  0.00           N  
ATOM   1027  CA  LYS A  65      18.230 -11.575 -59.306  1.00  0.00           C  
ATOM   1028  C   LYS A  65      17.929 -10.150 -59.761  1.00  0.00           C  
ATOM   1029  O   LYS A  65      18.284  -9.788 -60.886  1.00  0.00           O  
ATOM   1030  CB  LYS A  65      17.032 -12.503 -59.420  1.00  0.00           C  
ATOM   1031  CG  LYS A  65      17.429 -13.971 -59.327  1.00  0.00           C  
ATOM   1032  CD  LYS A  65      16.243 -14.892 -59.362  1.00  0.00           C  
ATOM   1033  CE  LYS A  65      16.690 -16.350 -59.493  1.00  0.00           C  
ATOM   1034  NZ  LYS A  65      15.542 -17.274 -59.655  1.00  0.00           N1+
ATOM   1035  H   LYS A  65      18.204 -12.081 -57.215  1.00  0.00           H  
ATOM   1036  HA  LYS A  65      19.013 -11.967 -59.954  1.00  0.00           H  
ATOM   1037 1HB  LYS A  65      16.310 -12.278 -58.634  1.00  0.00           H  
ATOM   1038 2HB  LYS A  65      16.553 -12.355 -60.378  1.00  0.00           H  
ATOM   1039 1HG  LYS A  65      18.088 -14.209 -60.160  1.00  0.00           H  
ATOM   1040 2HG  LYS A  65      17.979 -14.135 -58.401  1.00  0.00           H  
ATOM   1041 1HD  LYS A  65      15.697 -14.784 -58.422  1.00  0.00           H  
ATOM   1042 2HD  LYS A  65      15.585 -14.630 -60.157  1.00  0.00           H  
ATOM   1043 1HE  LYS A  65      17.325 -16.433 -60.373  1.00  0.00           H  
ATOM   1044 2HE  LYS A  65      17.263 -16.643 -58.614  1.00  0.00           H  
ATOM   1045 1HZ  LYS A  65      15.871 -18.225 -59.778  1.00  0.00           H  
ATOM   1046 2HZ  LYS A  65      14.918 -17.261 -58.865  1.00  0.00           H  
ATOM   1047 3HZ  LYS A  65      15.047 -16.967 -60.494  1.00  0.00           H  
ATOM   1048  N   ALA A  66      17.320  -9.325 -58.893  1.00  0.00           N  
ATOM   1049  CA  ALA A  66      17.044  -7.935 -59.242  1.00  0.00           C  
ATOM   1050  C   ALA A  66      18.335  -7.194 -59.525  1.00  0.00           C  
ATOM   1051  O   ALA A  66      18.388  -6.408 -60.470  1.00  0.00           O  
ATOM   1052  CB  ALA A  66      16.314  -7.209 -58.126  1.00  0.00           C  
ATOM   1053  H   ALA A  66      16.993  -9.698 -57.995  1.00  0.00           H  
ATOM   1054  HA  ALA A  66      16.432  -7.925 -60.141  1.00  0.00           H  
ATOM   1055 1HB  ALA A  66      16.133  -6.188 -58.428  1.00  0.00           H  
ATOM   1056 2HB  ALA A  66      15.382  -7.670 -57.889  1.00  0.00           H  
ATOM   1057 3HB  ALA A  66      16.933  -7.228 -57.258  1.00  0.00           H  
ATOM   1058  N   GLN A  67      19.388  -7.471 -58.743  1.00  0.00           N  
ATOM   1059  CA  GLN A  67      20.669  -6.800 -58.925  1.00  0.00           C  
ATOM   1060  C   GLN A  67      21.244  -7.130 -60.296  1.00  0.00           C  
ATOM   1061  O   GLN A  67      21.761  -6.244 -60.978  1.00  0.00           O  
ATOM   1062  CB  GLN A  67      21.675  -7.228 -57.843  1.00  0.00           C  
ATOM   1063  CG  GLN A  67      21.351  -6.747 -56.443  1.00  0.00           C  
ATOM   1064  CD  GLN A  67      22.275  -7.293 -55.393  1.00  0.00           C  
ATOM   1065  NE2 GLN A  67      21.708  -7.734 -54.264  1.00  0.00           N  
ATOM   1066  OE1 GLN A  67      23.495  -7.332 -55.586  1.00  0.00           O  
ATOM   1067  H   GLN A  67      19.249  -8.117 -57.958  1.00  0.00           H  
ATOM   1068  HA  GLN A  67      20.511  -5.725 -58.862  1.00  0.00           H  
ATOM   1069 1HB  GLN A  67      21.731  -8.310 -57.811  1.00  0.00           H  
ATOM   1070 2HB  GLN A  67      22.665  -6.861 -58.106  1.00  0.00           H  
ATOM   1071 1HG  GLN A  67      21.367  -5.659 -56.409  1.00  0.00           H  
ATOM   1072 2HG  GLN A  67      20.392  -7.110 -56.198  1.00  0.00           H  
ATOM   1073 1HE2 GLN A  67      22.279  -8.106 -53.532  1.00  0.00           H  
ATOM   1074 2HE2 GLN A  67      20.698  -7.693 -54.128  1.00  0.00           H  
ATOM   1075  N   ARG A  68      21.131  -8.394 -60.710  1.00  0.00           N  
ATOM   1076  CA  ARG A  68      21.619  -8.808 -62.017  1.00  0.00           C  
ATOM   1077  C   ARG A  68      20.833  -8.141 -63.156  1.00  0.00           C  
ATOM   1078  O   ARG A  68      21.430  -7.659 -64.129  1.00  0.00           O  
ATOM   1079  CB  ARG A  68      21.561 -10.325 -62.119  1.00  0.00           C  
ATOM   1080  CG  ARG A  68      22.605 -11.037 -61.241  1.00  0.00           C  
ATOM   1081  CD  ARG A  68      22.518 -12.526 -61.306  1.00  0.00           C  
ATOM   1082  NE  ARG A  68      23.503 -13.169 -60.413  1.00  0.00           N  
ATOM   1083  CZ  ARG A  68      24.791 -13.414 -60.702  1.00  0.00           C  
ATOM   1084  NH1 ARG A  68      25.322 -13.092 -61.873  1.00  0.00           N1+
ATOM   1085  NH2 ARG A  68      25.512 -13.991 -59.768  1.00  0.00           N  
ATOM   1086  H   ARG A  68      20.746  -9.089 -60.057  1.00  0.00           H  
ATOM   1087  HA  ARG A  68      22.662  -8.505 -62.099  1.00  0.00           H  
ATOM   1088 1HB  ARG A  68      20.577 -10.671 -61.808  1.00  0.00           H  
ATOM   1089 2HB  ARG A  68      21.711 -10.633 -63.152  1.00  0.00           H  
ATOM   1090 1HG  ARG A  68      23.600 -10.733 -61.557  1.00  0.00           H  
ATOM   1091 2HG  ARG A  68      22.459 -10.742 -60.202  1.00  0.00           H  
ATOM   1092 1HD  ARG A  68      21.521 -12.830 -60.977  1.00  0.00           H  
ATOM   1093 2HD  ARG A  68      22.682 -12.874 -62.322  1.00  0.00           H  
ATOM   1094  HE  ARG A  68      23.206 -13.468 -59.465  1.00  0.00           H  
ATOM   1095 1HH1 ARG A  68      24.759 -12.651 -62.582  1.00  0.00           H  
ATOM   1096 2HH1 ARG A  68      26.295 -13.291 -62.059  1.00  0.00           H  
ATOM   1097 1HH2 ARG A  68      25.045 -14.218 -58.872  1.00  0.00           H  
ATOM   1098 2HH2 ARG A  68      26.484 -14.204 -59.918  1.00  0.00           H  
ATOM   1099  N   VAL A  69      19.501  -8.055 -63.009  1.00  0.00           N  
ATOM   1100  CA  VAL A  69      18.664  -7.424 -64.031  1.00  0.00           C  
ATOM   1101  C   VAL A  69      19.024  -5.963 -64.127  1.00  0.00           C  
ATOM   1102  O   VAL A  69      19.127  -5.401 -65.222  1.00  0.00           O  
ATOM   1103  CB  VAL A  69      17.158  -7.503 -63.705  1.00  0.00           C  
ATOM   1104  CG1 VAL A  69      16.351  -6.665 -64.747  1.00  0.00           C  
ATOM   1105  CG2 VAL A  69      16.710  -8.926 -63.714  1.00  0.00           C  
ATOM   1106  H   VAL A  69      19.070  -8.498 -62.189  1.00  0.00           H  
ATOM   1107  HA  VAL A  69      18.852  -7.907 -64.991  1.00  0.00           H  
ATOM   1108  HB  VAL A  69      16.976  -7.078 -62.717  1.00  0.00           H  
ATOM   1109 1HG1 VAL A  69      15.319  -6.739 -64.511  1.00  0.00           H  
ATOM   1110 2HG1 VAL A  69      16.643  -5.616 -64.731  1.00  0.00           H  
ATOM   1111 3HG1 VAL A  69      16.515  -7.066 -65.750  1.00  0.00           H  
ATOM   1112 1HG2 VAL A  69      15.647  -8.980 -63.480  1.00  0.00           H  
ATOM   1113 2HG2 VAL A  69      16.896  -9.334 -64.692  1.00  0.00           H  
ATOM   1114 3HG2 VAL A  69      17.257  -9.495 -62.993  1.00  0.00           H  
ATOM   1115  N   LEU A  70      19.177  -5.346 -62.962  1.00  0.00           N  
ATOM   1116  CA  LEU A  70      19.498  -3.957 -62.835  1.00  0.00           C  
ATOM   1117  C   LEU A  70      20.791  -3.637 -63.559  1.00  0.00           C  
ATOM   1118  O   LEU A  70      20.817  -2.690 -64.344  1.00  0.00           O  
ATOM   1119  CB  LEU A  70      19.601  -3.636 -61.335  1.00  0.00           C  
ATOM   1120  CG  LEU A  70      19.966  -2.260 -60.898  1.00  0.00           C  
ATOM   1121  CD1 LEU A  70      18.978  -1.319 -61.383  1.00  0.00           C  
ATOM   1122  CD2 LEU A  70      19.980  -2.231 -59.396  1.00  0.00           C  
ATOM   1123  H   LEU A  70      19.040  -5.877 -62.101  1.00  0.00           H  
ATOM   1124  HA  LEU A  70      18.688  -3.388 -63.284  1.00  0.00           H  
ATOM   1125 1HB  LEU A  70      18.666  -3.885 -60.866  1.00  0.00           H  
ATOM   1126 2HB  LEU A  70      20.347  -4.285 -60.919  1.00  0.00           H  
ATOM   1127  HG  LEU A  70      20.949  -1.982 -61.287  1.00  0.00           H  
ATOM   1128 1HD1 LEU A  70      19.245  -0.328 -61.028  1.00  0.00           H  
ATOM   1129 2HD1 LEU A  70      18.966  -1.330 -62.464  1.00  0.00           H  
ATOM   1130 3HD1 LEU A  70      17.996  -1.587 -61.007  1.00  0.00           H  
ATOM   1131 1HD2 LEU A  70      20.233  -1.226 -59.071  1.00  0.00           H  
ATOM   1132 2HD2 LEU A  70      18.990  -2.499 -59.025  1.00  0.00           H  
ATOM   1133 3HD2 LEU A  70      20.720  -2.940 -59.022  1.00  0.00           H  
ATOM   1134  N   GLU A  71      21.849  -4.432 -63.354  1.00  0.00           N  
ATOM   1135  CA  GLU A  71      23.104  -4.142 -64.036  1.00  0.00           C  
ATOM   1136  C   GLU A  71      22.971  -4.255 -65.552  1.00  0.00           C  
ATOM   1137  O   GLU A  71      23.520  -3.416 -66.281  1.00  0.00           O  
ATOM   1138  CB  GLU A  71      24.212  -5.068 -63.535  1.00  0.00           C  
ATOM   1139  CG  GLU A  71      24.657  -4.773 -62.108  1.00  0.00           C  
ATOM   1140  CD  GLU A  71      25.336  -3.438 -61.964  1.00  0.00           C  
ATOM   1141  OE1 GLU A  71      26.342  -3.230 -62.602  1.00  0.00           O  
ATOM   1142  OE2 GLU A  71      24.809  -2.610 -61.251  1.00  0.00           O1-
ATOM   1143  H   GLU A  71      21.793  -5.194 -62.670  1.00  0.00           H  
ATOM   1144  HA  GLU A  71      23.389  -3.119 -63.798  1.00  0.00           H  
ATOM   1145 1HB  GLU A  71      23.853  -6.101 -63.565  1.00  0.00           H  
ATOM   1146 2HB  GLU A  71      25.077  -4.999 -64.192  1.00  0.00           H  
ATOM   1147 1HG  GLU A  71      23.784  -4.783 -61.461  1.00  0.00           H  
ATOM   1148 2HG  GLU A  71      25.329  -5.562 -61.776  1.00  0.00           H  
ATOM   1149  N   GLU A  72      22.210  -5.240 -66.045  1.00  0.00           N  
ATOM   1150  CA  GLU A  72      22.065  -5.341 -67.490  1.00  0.00           C  
ATOM   1151  C   GLU A  72      21.296  -4.152 -68.047  1.00  0.00           C  
ATOM   1152  O   GLU A  72      21.657  -3.606 -69.097  1.00  0.00           O  
ATOM   1153  CB  GLU A  72      21.350  -6.633 -67.873  1.00  0.00           C  
ATOM   1154  CG  GLU A  72      22.151  -7.908 -67.663  1.00  0.00           C  
ATOM   1155  CD  GLU A  72      23.369  -7.961 -68.535  1.00  0.00           C  
ATOM   1156  OE1 GLU A  72      23.248  -7.674 -69.699  1.00  0.00           O  
ATOM   1157  OE2 GLU A  72      24.439  -8.273 -68.041  1.00  0.00           O1-
ATOM   1158  H   GLU A  72      21.805  -5.946 -65.416  1.00  0.00           H  
ATOM   1159  HA  GLU A  72      23.054  -5.345 -67.937  1.00  0.00           H  
ATOM   1160 1HB  GLU A  72      20.448  -6.723 -67.268  1.00  0.00           H  
ATOM   1161 2HB  GLU A  72      21.051  -6.583 -68.917  1.00  0.00           H  
ATOM   1162 1HG  GLU A  72      22.457  -7.963 -66.617  1.00  0.00           H  
ATOM   1163 2HG  GLU A  72      21.512  -8.761 -67.875  1.00  0.00           H  
ATOM   1164  N   ALA A  73      20.251  -3.727 -67.335  1.00  0.00           N  
ATOM   1165  CA  ALA A  73      19.467  -2.581 -67.757  1.00  0.00           C  
ATOM   1166  C   ALA A  73      20.311  -1.310 -67.726  1.00  0.00           C  
ATOM   1167  O   ALA A  73      20.164  -0.452 -68.606  1.00  0.00           O  
ATOM   1168  CB  ALA A  73      18.223  -2.491 -66.911  1.00  0.00           C  
ATOM   1169  H   ALA A  73      19.973  -4.247 -66.495  1.00  0.00           H  
ATOM   1170  HA  ALA A  73      19.176  -2.724 -68.786  1.00  0.00           H  
ATOM   1171 1HB  ALA A  73      17.622  -1.679 -67.272  1.00  0.00           H  
ATOM   1172 2HB  ALA A  73      17.662  -3.420 -67.001  1.00  0.00           H  
ATOM   1173 3HB  ALA A  73      18.497  -2.340 -65.869  1.00  0.00           H  
ATOM   1174  N   ARG A  74      21.205  -1.183 -66.728  1.00  0.00           N  
ATOM   1175  CA  ARG A  74      22.079  -0.019 -66.652  1.00  0.00           C  
ATOM   1176  C   ARG A  74      22.977   0.047 -67.879  1.00  0.00           C  
ATOM   1177  O   ARG A  74      23.119   1.124 -68.472  1.00  0.00           O  
ATOM   1178  CB  ARG A  74      22.924  -0.025 -65.387  1.00  0.00           C  
ATOM   1179  CG  ARG A  74      22.162   0.262 -64.083  1.00  0.00           C  
ATOM   1180  CD  ARG A  74      23.059   0.158 -62.900  1.00  0.00           C  
ATOM   1181  NE  ARG A  74      24.026   1.263 -62.871  1.00  0.00           N  
ATOM   1182  CZ  ARG A  74      25.212   1.285 -62.205  1.00  0.00           C  
ATOM   1183  NH1 ARG A  74      25.643   0.249 -61.501  1.00  0.00           N1+
ATOM   1184  NH2 ARG A  74      25.958   2.382 -62.268  1.00  0.00           N  
ATOM   1185  H   ARG A  74      21.231  -1.894 -65.990  1.00  0.00           H  
ATOM   1186  HA  ARG A  74      21.478   0.877 -66.626  1.00  0.00           H  
ATOM   1187 1HB  ARG A  74      23.396  -0.998 -65.277  1.00  0.00           H  
ATOM   1188 2HB  ARG A  74      23.718   0.711 -65.481  1.00  0.00           H  
ATOM   1189 1HG  ARG A  74      21.773   1.278 -64.121  1.00  0.00           H  
ATOM   1190 2HG  ARG A  74      21.339  -0.417 -63.959  1.00  0.00           H  
ATOM   1191 1HD  ARG A  74      22.463   0.192 -61.987  1.00  0.00           H  
ATOM   1192 2HD  ARG A  74      23.604  -0.785 -62.942  1.00  0.00           H  
ATOM   1193  HE  ARG A  74      23.774   2.100 -63.380  1.00  0.00           H  
ATOM   1194 1HH1 ARG A  74      25.113  -0.633 -61.436  1.00  0.00           H  
ATOM   1195 2HH1 ARG A  74      26.529   0.298 -61.025  1.00  0.00           H  
ATOM   1196 1HH2 ARG A  74      25.642   3.180 -62.804  1.00  0.00           H  
ATOM   1197 2HH2 ARG A  74      26.843   2.423 -61.784  1.00  0.00           H  
ATOM   1198  N   LYS A  75      23.546  -1.100 -68.288  1.00  0.00           N  
ATOM   1199  CA  LYS A  75      24.389  -1.133 -69.480  1.00  0.00           C  
ATOM   1200  C   LYS A  75      23.611  -0.717 -70.722  1.00  0.00           C  
ATOM   1201  O   LYS A  75      24.125   0.043 -71.550  1.00  0.00           O  
ATOM   1202  CB  LYS A  75      24.999  -2.518 -69.680  1.00  0.00           C  
ATOM   1203  CG  LYS A  75      26.107  -2.871 -68.677  1.00  0.00           C  
ATOM   1204  CD  LYS A  75      26.824  -4.187 -69.037  1.00  0.00           C  
ATOM   1205  CE  LYS A  75      25.955  -5.398 -68.699  1.00  0.00           C  
ATOM   1206  NZ  LYS A  75      26.661  -6.696 -68.893  1.00  0.00           N1+
ATOM   1207  H   LYS A  75      23.421  -1.947 -67.719  1.00  0.00           H  
ATOM   1208  HA  LYS A  75      25.199  -0.418 -69.345  1.00  0.00           H  
ATOM   1209 1HB  LYS A  75      24.207  -3.259 -69.588  1.00  0.00           H  
ATOM   1210 2HB  LYS A  75      25.406  -2.594 -70.690  1.00  0.00           H  
ATOM   1211 1HG  LYS A  75      26.839  -2.063 -68.655  1.00  0.00           H  
ATOM   1212 2HG  LYS A  75      25.671  -2.962 -67.682  1.00  0.00           H  
ATOM   1213 1HD  LYS A  75      27.050  -4.200 -70.104  1.00  0.00           H  
ATOM   1214 2HD  LYS A  75      27.758  -4.256 -68.482  1.00  0.00           H  
ATOM   1215 1HE  LYS A  75      25.639  -5.322 -67.658  1.00  0.00           H  
ATOM   1216 2HE  LYS A  75      25.073  -5.398 -69.335  1.00  0.00           H  
ATOM   1217 1HZ  LYS A  75      25.982  -7.438 -68.629  1.00  0.00           H  
ATOM   1218 2HZ  LYS A  75      26.933  -6.807 -69.854  1.00  0.00           H  
ATOM   1219 3HZ  LYS A  75      27.470  -6.750 -68.302  1.00  0.00           H  
ATOM   1220  N   VAL A  76      22.354  -1.168 -70.831  1.00  0.00           N  
ATOM   1221  CA  VAL A  76      21.551  -0.794 -71.984  1.00  0.00           C  
ATOM   1222  C   VAL A  76      21.312   0.705 -71.995  1.00  0.00           C  
ATOM   1223  O   VAL A  76      21.381   1.310 -73.064  1.00  0.00           O  
ATOM   1224  CB  VAL A  76      20.190  -1.521 -72.027  1.00  0.00           C  
ATOM   1225  CG1 VAL A  76      19.308  -0.951 -73.172  1.00  0.00           C  
ATOM   1226  CG2 VAL A  76      20.416  -2.965 -72.256  1.00  0.00           C  
ATOM   1227  H   VAL A  76      22.003  -1.832 -70.132  1.00  0.00           H  
ATOM   1228  HA  VAL A  76      22.104  -1.062 -72.885  1.00  0.00           H  
ATOM   1229  HB  VAL A  76      19.667  -1.370 -71.082  1.00  0.00           H  
ATOM   1230 1HG1 VAL A  76      18.361  -1.480 -73.191  1.00  0.00           H  
ATOM   1231 2HG1 VAL A  76      19.119   0.105 -73.032  1.00  0.00           H  
ATOM   1232 3HG1 VAL A  76      19.810  -1.088 -74.115  1.00  0.00           H  
ATOM   1233 1HG2 VAL A  76      19.463  -3.470 -72.290  1.00  0.00           H  
ATOM   1234 2HG2 VAL A  76      20.935  -3.086 -73.195  1.00  0.00           H  
ATOM   1235 3HG2 VAL A  76      21.020  -3.381 -71.459  1.00  0.00           H  
ATOM   1236  N   SER A  77      20.981   1.307 -70.840  1.00  0.00           N  
ATOM   1237  CA  SER A  77      20.725   2.746 -70.821  1.00  0.00           C  
ATOM   1238  C   SER A  77      21.963   3.541 -71.247  1.00  0.00           C  
ATOM   1239  O   SER A  77      21.845   4.532 -71.977  1.00  0.00           O  
ATOM   1240  CB  SER A  77      20.356   3.202 -69.419  1.00  0.00           C  
ATOM   1241  OG  SER A  77      21.476   3.187 -68.580  1.00  0.00           O  
ATOM   1242  H   SER A  77      20.869   0.741 -69.991  1.00  0.00           H  
ATOM   1243  HA  SER A  77      19.909   2.961 -71.508  1.00  0.00           H  
ATOM   1244 1HB  SER A  77      19.950   4.196 -69.443  1.00  0.00           H  
ATOM   1245 2HB  SER A  77      19.588   2.546 -69.017  1.00  0.00           H  
ATOM   1246  HG  SER A  77      21.711   2.253 -68.442  1.00  0.00           H  
ATOM   1247  N   GLU A  78      23.164   3.055 -70.906  1.00  0.00           N  
ATOM   1248  CA  GLU A  78      24.367   3.775 -71.308  1.00  0.00           C  
ATOM   1249  C   GLU A  78      24.531   3.698 -72.815  1.00  0.00           C  
ATOM   1250  O   GLU A  78      24.812   4.709 -73.471  1.00  0.00           O  
ATOM   1251  CB  GLU A  78      25.610   3.183 -70.629  1.00  0.00           C  
ATOM   1252  CG  GLU A  78      26.957   3.907 -70.934  1.00  0.00           C  
ATOM   1253  CD  GLU A  78      27.053   5.312 -70.367  1.00  0.00           C  
ATOM   1254  OE1 GLU A  78      26.334   5.610 -69.441  1.00  0.00           O  
ATOM   1255  OE2 GLU A  78      27.852   6.078 -70.843  1.00  0.00           O1-
ATOM   1256  H   GLU A  78      23.211   2.256 -70.264  1.00  0.00           H  
ATOM   1257  HA  GLU A  78      24.265   4.819 -71.024  1.00  0.00           H  
ATOM   1258 1HB  GLU A  78      25.461   3.185 -69.549  1.00  0.00           H  
ATOM   1259 2HB  GLU A  78      25.718   2.140 -70.933  1.00  0.00           H  
ATOM   1260 1HG  GLU A  78      27.768   3.310 -70.520  1.00  0.00           H  
ATOM   1261 2HG  GLU A  78      27.100   3.950 -72.017  1.00  0.00           H  
ATOM   1262  N   GLU A  79      24.324   2.503 -73.370  1.00  0.00           N  
ATOM   1263  CA  GLU A  79      24.449   2.307 -74.802  1.00  0.00           C  
ATOM   1264  C   GLU A  79      23.383   3.094 -75.558  1.00  0.00           C  
ATOM   1265  O   GLU A  79      23.660   3.629 -76.634  1.00  0.00           O  
ATOM   1266  CB  GLU A  79      24.401   0.821 -75.123  1.00  0.00           C  
ATOM   1267  CG  GLU A  79      25.649   0.078 -74.639  1.00  0.00           C  
ATOM   1268  CD  GLU A  79      25.565  -1.389 -74.817  1.00  0.00           C  
ATOM   1269  OE1 GLU A  79      24.505  -1.842 -75.158  1.00  0.00           O  
ATOM   1270  OE2 GLU A  79      26.557  -2.064 -74.612  1.00  0.00           O1-
ATOM   1271  H   GLU A  79      24.113   1.697 -72.766  1.00  0.00           H  
ATOM   1272  HA  GLU A  79      25.427   2.680 -75.109  1.00  0.00           H  
ATOM   1273 1HB  GLU A  79      23.523   0.372 -74.650  1.00  0.00           H  
ATOM   1274 2HB  GLU A  79      24.315   0.681 -76.196  1.00  0.00           H  
ATOM   1275 1HG  GLU A  79      26.514   0.455 -75.187  1.00  0.00           H  
ATOM   1276 2HG  GLU A  79      25.803   0.302 -73.584  1.00  0.00           H  
ATOM   1277  N   ALA A  80      22.166   3.154 -75.002  1.00  0.00           N  
ATOM   1278  CA  ALA A  80      21.075   3.890 -75.610  1.00  0.00           C  
ATOM   1279  C   ALA A  80      21.441   5.359 -75.719  1.00  0.00           C  
ATOM   1280  O   ALA A  80      21.164   6.005 -76.737  1.00  0.00           O  
ATOM   1281  CB  ALA A  80      19.824   3.720 -74.794  1.00  0.00           C  
ATOM   1282  H   ALA A  80      21.997   2.636 -74.139  1.00  0.00           H  
ATOM   1283  HA  ALA A  80      20.911   3.492 -76.610  1.00  0.00           H  
ATOM   1284 1HB  ALA A  80      19.015   4.249 -75.274  1.00  0.00           H  
ATOM   1285 2HB  ALA A  80      19.608   2.678 -74.733  1.00  0.00           H  
ATOM   1286 3HB  ALA A  80      19.985   4.112 -73.798  1.00  0.00           H  
ATOM   1287  N   ARG A  81      22.092   5.900 -74.677  1.00  0.00           N  
ATOM   1288  CA  ARG A  81      22.538   7.280 -74.745  1.00  0.00           C  
ATOM   1289  C   ARG A  81      23.594   7.454 -75.839  1.00  0.00           C  
ATOM   1290  O   ARG A  81      23.483   8.361 -76.667  1.00  0.00           O  
ATOM   1291  CB  ARG A  81      23.080   7.754 -73.394  1.00  0.00           C  
ATOM   1292  CG  ARG A  81      22.012   8.046 -72.330  1.00  0.00           C  
ATOM   1293  CD  ARG A  81      22.560   8.747 -71.119  1.00  0.00           C  
ATOM   1294  NE  ARG A  81      23.377   7.843 -70.295  1.00  0.00           N  
ATOM   1295  CZ  ARG A  81      22.907   7.072 -69.271  1.00  0.00           C  
ATOM   1296  NH1 ARG A  81      21.647   7.130 -68.894  1.00  0.00           N1+
ATOM   1297  NH2 ARG A  81      23.726   6.256 -68.635  1.00  0.00           N  
ATOM   1298  H   ARG A  81      22.223   5.349 -73.820  1.00  0.00           H  
ATOM   1299  HA  ARG A  81      21.677   7.901 -74.992  1.00  0.00           H  
ATOM   1300 1HB  ARG A  81      23.739   6.989 -72.984  1.00  0.00           H  
ATOM   1301 2HB  ARG A  81      23.673   8.655 -73.536  1.00  0.00           H  
ATOM   1302 1HG  ARG A  81      21.238   8.670 -72.763  1.00  0.00           H  
ATOM   1303 2HG  ARG A  81      21.590   7.112 -72.006  1.00  0.00           H  
ATOM   1304 1HD  ARG A  81      23.193   9.574 -71.440  1.00  0.00           H  
ATOM   1305 2HD  ARG A  81      21.745   9.139 -70.515  1.00  0.00           H  
ATOM   1306  HE  ARG A  81      24.364   7.756 -70.529  1.00  0.00           H  
ATOM   1307 1HH1 ARG A  81      21.013   7.784 -69.327  1.00  0.00           H  
ATOM   1308 2HH1 ARG A  81      21.325   6.550 -68.133  1.00  0.00           H  
ATOM   1309 1HH2 ARG A  81      24.715   6.192 -68.910  1.00  0.00           H  
ATOM   1310 2HH2 ARG A  81      23.390   5.687 -67.874  1.00  0.00           H  
ATOM   1311  N   GLU A  82      24.563   6.531 -75.922  1.00  0.00           N  
ATOM   1312  CA  GLU A  82      25.633   6.627 -76.921  1.00  0.00           C  
ATOM   1313  C   GLU A  82      25.101   6.620 -78.349  1.00  0.00           C  
ATOM   1314  O   GLU A  82      25.598   7.334 -79.219  1.00  0.00           O  
ATOM   1315  CB  GLU A  82      26.635   5.477 -76.780  1.00  0.00           C  
ATOM   1316  CG  GLU A  82      27.525   5.507 -75.544  1.00  0.00           C  
ATOM   1317  CD  GLU A  82      28.417   4.289 -75.458  1.00  0.00           C  
ATOM   1318  OE1 GLU A  82      28.216   3.391 -76.240  1.00  0.00           O  
ATOM   1319  OE2 GLU A  82      29.295   4.260 -74.634  1.00  0.00           O1-
ATOM   1320  H   GLU A  82      24.597   5.783 -75.217  1.00  0.00           H  
ATOM   1321  HA  GLU A  82      26.160   7.571 -76.762  1.00  0.00           H  
ATOM   1322 1HB  GLU A  82      26.090   4.535 -76.764  1.00  0.00           H  
ATOM   1323 2HB  GLU A  82      27.283   5.456 -77.655  1.00  0.00           H  
ATOM   1324 1HG  GLU A  82      28.144   6.402 -75.573  1.00  0.00           H  
ATOM   1325 2HG  GLU A  82      26.902   5.559 -74.655  1.00  0.00           H  
ATOM   1326  N   GLN A  83      24.060   5.821 -78.579  1.00  0.00           N  
ATOM   1327  CA  GLN A  83      23.454   5.691 -79.896  1.00  0.00           C  
ATOM   1328  C   GLN A  83      22.358   6.713 -80.194  1.00  0.00           C  
ATOM   1329  O   GLN A  83      21.775   6.676 -81.279  1.00  0.00           O  
ATOM   1330  CB  GLN A  83      22.880   4.280 -80.061  1.00  0.00           C  
ATOM   1331  CG  GLN A  83      23.922   3.178 -80.022  1.00  0.00           C  
ATOM   1332  CD  GLN A  83      24.901   3.294 -81.166  1.00  0.00           C  
ATOM   1333  NE2 GLN A  83      26.181   3.376 -80.848  1.00  0.00           N  
ATOM   1334  OE1 GLN A  83      24.502   3.323 -82.332  1.00  0.00           O  
ATOM   1335  H   GLN A  83      23.738   5.225 -77.810  1.00  0.00           H  
ATOM   1336  HA  GLN A  83      24.237   5.834 -80.637  1.00  0.00           H  
ATOM   1337 1HB  GLN A  83      22.169   4.091 -79.252  1.00  0.00           H  
ATOM   1338 2HB  GLN A  83      22.337   4.210 -81.001  1.00  0.00           H  
ATOM   1339 1HG  GLN A  83      24.480   3.253 -79.087  1.00  0.00           H  
ATOM   1340 2HG  GLN A  83      23.424   2.212 -80.084  1.00  0.00           H  
ATOM   1341 1HE2 GLN A  83      26.874   3.461 -81.566  1.00  0.00           H  
ATOM   1342 2HE2 GLN A  83      26.455   3.361 -79.883  1.00  0.00           H  
ATOM   1343  N   GLY A  84      22.031   7.585 -79.235  1.00  0.00           N  
ATOM   1344  CA  GLY A  84      20.987   8.578 -79.435  1.00  0.00           C  
ATOM   1345  C   GLY A  84      19.563   8.011 -79.479  1.00  0.00           C  
ATOM   1346  O   GLY A  84      18.698   8.587 -80.143  1.00  0.00           O  
ATOM   1347  H   GLY A  84      22.568   7.616 -78.363  1.00  0.00           H  
ATOM   1348 1HA  GLY A  84      21.053   9.310 -78.628  1.00  0.00           H  
ATOM   1349 2HA  GLY A  84      21.188   9.117 -80.358  1.00  0.00           H  
ATOM   1350  N   ASP A  85      19.308   6.866 -78.835  1.00  0.00           N  
ATOM   1351  CA  ASP A  85      17.971   6.278 -78.904  1.00  0.00           C  
ATOM   1352  C   ASP A  85      17.227   6.402 -77.584  1.00  0.00           C  
ATOM   1353  O   ASP A  85      17.414   5.590 -76.669  1.00  0.00           O  
ATOM   1354  CB  ASP A  85      18.046   4.820 -79.347  1.00  0.00           C  
ATOM   1355  CG  ASP A  85      16.665   4.176 -79.534  1.00  0.00           C  
ATOM   1356  OD1 ASP A  85      15.667   4.664 -78.972  1.00  0.00           O  
ATOM   1357  OD2 ASP A  85      16.599   3.200 -80.248  1.00  0.00           O1-
ATOM   1358  H   ASP A  85      20.032   6.431 -78.260  1.00  0.00           H  
ATOM   1359  HA  ASP A  85      17.399   6.816 -79.658  1.00  0.00           H  
ATOM   1360 1HB  ASP A  85      18.598   4.758 -80.287  1.00  0.00           H  
ATOM   1361 2HB  ASP A  85      18.604   4.248 -78.603  1.00  0.00           H  
ATOM   1362  N   ASP A  86      16.346   7.395 -77.495  1.00  0.00           N  
ATOM   1363  CA  ASP A  86      15.688   7.672 -76.234  1.00  0.00           C  
ATOM   1364  C   ASP A  86      14.503   6.758 -75.947  1.00  0.00           C  
ATOM   1365  O   ASP A  86      13.952   6.788 -74.841  1.00  0.00           O  
ATOM   1366  CB  ASP A  86      15.229   9.117 -76.173  1.00  0.00           C  
ATOM   1367  CG  ASP A  86      16.367  10.117 -76.115  1.00  0.00           C  
ATOM   1368  OD1 ASP A  86      17.447   9.777 -75.692  1.00  0.00           O  
ATOM   1369  OD2 ASP A  86      16.140  11.229 -76.509  1.00  0.00           O1-
ATOM   1370  H   ASP A  86      16.196   8.004 -78.292  1.00  0.00           H  
ATOM   1371  HA  ASP A  86      16.429   7.543 -75.458  1.00  0.00           H  
ATOM   1372 1HB  ASP A  86      14.594   9.341 -77.030  1.00  0.00           H  
ATOM   1373 2HB  ASP A  86      14.645   9.243 -75.282  1.00  0.00           H  
ATOM   1374  N   GLU A  87      14.100   5.933 -76.925  1.00  0.00           N  
ATOM   1375  CA  GLU A  87      12.993   5.023 -76.674  1.00  0.00           C  
ATOM   1376  C   GLU A  87      13.598   3.900 -75.887  1.00  0.00           C  
ATOM   1377  O   GLU A  87      13.076   3.494 -74.848  1.00  0.00           O  
ATOM   1378  CB  GLU A  87      12.347   4.489 -77.945  1.00  0.00           C  
ATOM   1379  CG  GLU A  87      11.124   3.619 -77.670  1.00  0.00           C  
ATOM   1380  CD  GLU A  87      10.461   3.118 -78.903  1.00  0.00           C  
ATOM   1381  OE1 GLU A  87      10.969   3.336 -79.977  1.00  0.00           O  
ATOM   1382  OE2 GLU A  87       9.451   2.469 -78.783  1.00  0.00           O1-
ATOM   1383  H   GLU A  87      14.620   5.870 -77.813  1.00  0.00           H  
ATOM   1384  HA  GLU A  87      12.238   5.503 -76.057  1.00  0.00           H  
ATOM   1385 1HB  GLU A  87      12.044   5.323 -78.576  1.00  0.00           H  
ATOM   1386 2HB  GLU A  87      13.075   3.896 -78.505  1.00  0.00           H  
ATOM   1387 1HG  GLU A  87      11.422   2.764 -77.059  1.00  0.00           H  
ATOM   1388 2HG  GLU A  87      10.407   4.206 -77.097  1.00  0.00           H  
ATOM   1389  N   VAL A  88      14.746   3.432 -76.377  1.00  0.00           N  
ATOM   1390  CA  VAL A  88      15.456   2.363 -75.708  1.00  0.00           C  
ATOM   1391  C   VAL A  88      15.876   2.820 -74.345  1.00  0.00           C  
ATOM   1392  O   VAL A  88      15.791   2.054 -73.387  1.00  0.00           O  
ATOM   1393  CB  VAL A  88      16.700   1.935 -76.466  1.00  0.00           C  
ATOM   1394  CG1 VAL A  88      17.515   0.990 -75.610  1.00  0.00           C  
ATOM   1395  CG2 VAL A  88      16.286   1.239 -77.719  1.00  0.00           C  
ATOM   1396  H   VAL A  88      15.103   3.839 -77.258  1.00  0.00           H  
ATOM   1397  HA  VAL A  88      14.793   1.507 -75.611  1.00  0.00           H  
ATOM   1398  HB  VAL A  88      17.303   2.815 -76.697  1.00  0.00           H  
ATOM   1399 1HG1 VAL A  88      18.379   0.733 -76.162  1.00  0.00           H  
ATOM   1400 2HG1 VAL A  88      17.825   1.446 -74.688  1.00  0.00           H  
ATOM   1401 3HG1 VAL A  88      16.931   0.108 -75.376  1.00  0.00           H  
ATOM   1402 1HG2 VAL A  88      17.161   0.929 -78.279  1.00  0.00           H  
ATOM   1403 2HG2 VAL A  88      15.705   0.391 -77.460  1.00  0.00           H  
ATOM   1404 3HG2 VAL A  88      15.685   1.902 -78.331  1.00  0.00           H  
ATOM   1405  N   LEU A  89      16.377   4.045 -74.257  1.00  0.00           N  
ATOM   1406  CA  LEU A  89      16.812   4.561 -72.992  1.00  0.00           C  
ATOM   1407  C   LEU A  89      15.675   4.569 -72.004  1.00  0.00           C  
ATOM   1408  O   LEU A  89      15.850   4.111 -70.874  1.00  0.00           O  
ATOM   1409  CB  LEU A  89      17.328   5.974 -73.188  1.00  0.00           C  
ATOM   1410  CG  LEU A  89      17.798   6.737 -72.005  1.00  0.00           C  
ATOM   1411  CD1 LEU A  89      18.912   6.017 -71.345  1.00  0.00           C  
ATOM   1412  CD2 LEU A  89      18.258   8.090 -72.514  1.00  0.00           C  
ATOM   1413  H   LEU A  89      16.475   4.626 -75.096  1.00  0.00           H  
ATOM   1414  HA  LEU A  89      17.601   3.911 -72.624  1.00  0.00           H  
ATOM   1415 1HB  LEU A  89      18.105   5.982 -73.945  1.00  0.00           H  
ATOM   1416 2HB  LEU A  89      16.496   6.538 -73.555  1.00  0.00           H  
ATOM   1417  HG  LEU A  89      17.000   6.859 -71.288  1.00  0.00           H  
ATOM   1418 1HD1 LEU A  89      19.268   6.595 -70.498  1.00  0.00           H  
ATOM   1419 2HD1 LEU A  89      18.559   5.063 -70.995  1.00  0.00           H  
ATOM   1420 3HD1 LEU A  89      19.716   5.871 -72.053  1.00  0.00           H  
ATOM   1421 1HD2 LEU A  89      18.623   8.694 -71.683  1.00  0.00           H  
ATOM   1422 2HD2 LEU A  89      19.056   7.949 -73.241  1.00  0.00           H  
ATOM   1423 3HD2 LEU A  89      17.423   8.604 -73.003  1.00  0.00           H  
ATOM   1424  N   ALA A  90      14.508   5.091 -72.400  1.00  0.00           N  
ATOM   1425  CA  ALA A  90      13.396   5.112 -71.477  1.00  0.00           C  
ATOM   1426  C   ALA A  90      13.004   3.684 -71.068  1.00  0.00           C  
ATOM   1427  O   ALA A  90      12.728   3.447 -69.891  1.00  0.00           O  
ATOM   1428  CB  ALA A  90      12.238   5.855 -72.087  1.00  0.00           C  
ATOM   1429  H   ALA A  90      14.390   5.496 -73.334  1.00  0.00           H  
ATOM   1430  HA  ALA A  90      13.707   5.644 -70.585  1.00  0.00           H  
ATOM   1431 1HB  ALA A  90      11.453   5.896 -71.365  1.00  0.00           H  
ATOM   1432 2HB  ALA A  90      12.550   6.859 -72.339  1.00  0.00           H  
ATOM   1433 3HB  ALA A  90      11.908   5.339 -72.990  1.00  0.00           H  
ATOM   1434  N   LEU A  91      13.017   2.722 -72.009  1.00  0.00           N  
ATOM   1435  CA  LEU A  91      12.671   1.344 -71.659  1.00  0.00           C  
ATOM   1436  C   LEU A  91      13.686   0.744 -70.690  1.00  0.00           C  
ATOM   1437  O   LEU A  91      13.320   0.008 -69.764  1.00  0.00           O  
ATOM   1438  CB  LEU A  91      12.621   0.457 -72.907  1.00  0.00           C  
ATOM   1439  CG  LEU A  91      11.502   0.674 -73.916  1.00  0.00           C  
ATOM   1440  CD1 LEU A  91      11.819  -0.149 -75.161  1.00  0.00           C  
ATOM   1441  CD2 LEU A  91      10.166   0.238 -73.329  1.00  0.00           C  
ATOM   1442  H   LEU A  91      13.222   2.965 -72.984  1.00  0.00           H  
ATOM   1443  HA  LEU A  91      11.709   1.349 -71.171  1.00  0.00           H  
ATOM   1444 1HB  LEU A  91      13.561   0.586 -73.442  1.00  0.00           H  
ATOM   1445 2HB  LEU A  91      12.547  -0.576 -72.580  1.00  0.00           H  
ATOM   1446  HG  LEU A  91      11.456   1.719 -74.194  1.00  0.00           H  
ATOM   1447 1HD1 LEU A  91      11.034   0.004 -75.901  1.00  0.00           H  
ATOM   1448 2HD1 LEU A  91      12.772   0.176 -75.573  1.00  0.00           H  
ATOM   1449 3HD1 LEU A  91      11.879  -1.211 -74.905  1.00  0.00           H  
ATOM   1450 1HD2 LEU A  91       9.383   0.393 -74.072  1.00  0.00           H  
ATOM   1451 2HD2 LEU A  91      10.212  -0.817 -73.065  1.00  0.00           H  
ATOM   1452 3HD2 LEU A  91       9.936   0.819 -72.451  1.00  0.00           H  
ATOM   1453  N   ALA A  92      14.973   1.031 -70.906  1.00  0.00           N  
ATOM   1454  CA  ALA A  92      16.005   0.534 -70.019  1.00  0.00           C  
ATOM   1455  C   ALA A  92      15.787   1.097 -68.628  1.00  0.00           C  
ATOM   1456  O   ALA A  92      15.832   0.354 -67.653  1.00  0.00           O  
ATOM   1457  CB  ALA A  92      17.377   0.909 -70.531  1.00  0.00           C  
ATOM   1458  H   ALA A  92      15.234   1.582 -71.728  1.00  0.00           H  
ATOM   1459  HA  ALA A  92      15.922  -0.552 -69.970  1.00  0.00           H  
ATOM   1460 1HB  ALA A  92      18.141   0.515 -69.865  1.00  0.00           H  
ATOM   1461 2HB  ALA A  92      17.495   0.495 -71.516  1.00  0.00           H  
ATOM   1462 3HB  ALA A  92      17.457   1.993 -70.583  1.00  0.00           H  
ATOM   1463  N   LEU A  93      15.440   2.390 -68.549  1.00  0.00           N  
ATOM   1464  CA  LEU A  93      15.181   3.064 -67.286  1.00  0.00           C  
ATOM   1465  C   LEU A  93      13.999   2.437 -66.578  1.00  0.00           C  
ATOM   1466  O   LEU A  93      14.009   2.335 -65.351  1.00  0.00           O  
ATOM   1467  CB  LEU A  93      15.011   4.564 -67.525  1.00  0.00           C  
ATOM   1468  CG  LEU A  93      16.324   5.319 -67.949  1.00  0.00           C  
ATOM   1469  CD1 LEU A  93      15.986   6.673 -68.421  1.00  0.00           C  
ATOM   1470  CD2 LEU A  93      17.259   5.467 -66.764  1.00  0.00           C  
ATOM   1471  H   LEU A  93      15.423   2.949 -69.411  1.00  0.00           H  
ATOM   1472  HA  LEU A  93      16.028   2.928 -66.645  1.00  0.00           H  
ATOM   1473 1HB  LEU A  93      14.267   4.710 -68.301  1.00  0.00           H  
ATOM   1474 2HB  LEU A  93      14.651   5.024 -66.610  1.00  0.00           H  
ATOM   1475  HG  LEU A  93      16.823   4.771 -68.743  1.00  0.00           H  
ATOM   1476 1HD1 LEU A  93      16.898   7.198 -68.705  1.00  0.00           H  
ATOM   1477 2HD1 LEU A  93      15.322   6.613 -69.271  1.00  0.00           H  
ATOM   1478 3HD1 LEU A  93      15.518   7.174 -67.631  1.00  0.00           H  
ATOM   1479 1HD2 LEU A  93      18.149   5.997 -67.085  1.00  0.00           H  
ATOM   1480 2HD2 LEU A  93      16.756   6.037 -65.979  1.00  0.00           H  
ATOM   1481 3HD2 LEU A  93      17.549   4.516 -66.378  1.00  0.00           H  
ATOM   1482  N   ILE A  94      12.990   1.989 -67.328  1.00  0.00           N  
ATOM   1483  CA  ILE A  94      11.866   1.311 -66.699  1.00  0.00           C  
ATOM   1484  C   ILE A  94      12.381   0.037 -66.053  1.00  0.00           C  
ATOM   1485  O   ILE A  94      12.056  -0.231 -64.897  1.00  0.00           O  
ATOM   1486  CB  ILE A  94      10.740   0.968 -67.696  1.00  0.00           C  
ATOM   1487  CG1 ILE A  94      10.084   2.263 -68.189  1.00  0.00           C  
ATOM   1488  CG2 ILE A  94       9.699   0.045 -67.022  1.00  0.00           C  
ATOM   1489  CD1 ILE A  94       9.165   2.112 -69.385  1.00  0.00           C  
ATOM   1490  H   ILE A  94      13.005   2.177 -68.337  1.00  0.00           H  
ATOM   1491  HA  ILE A  94      11.458   1.950 -65.921  1.00  0.00           H  
ATOM   1492  HB  ILE A  94      11.166   0.471 -68.553  1.00  0.00           H  
ATOM   1493 1HG1 ILE A  94       9.528   2.685 -67.374  1.00  0.00           H  
ATOM   1494 2HG1 ILE A  94      10.860   2.963 -68.456  1.00  0.00           H  
ATOM   1495 1HG2 ILE A  94       8.912  -0.207 -67.721  1.00  0.00           H  
ATOM   1496 2HG2 ILE A  94      10.158  -0.878 -66.682  1.00  0.00           H  
ATOM   1497 3HG2 ILE A  94       9.277   0.557 -66.184  1.00  0.00           H  
ATOM   1498 1HD1 ILE A  94       8.773   3.085 -69.644  1.00  0.00           H  
ATOM   1499 2HD1 ILE A  94       9.718   1.720 -70.219  1.00  0.00           H  
ATOM   1500 3HD1 ILE A  94       8.344   1.448 -69.159  1.00  0.00           H  
ATOM   1501  N   ALA A  95      13.159  -0.769 -66.790  1.00  0.00           N  
ATOM   1502  CA  ALA A  95      13.714  -2.012 -66.246  1.00  0.00           C  
ATOM   1503  C   ALA A  95      14.595  -1.752 -65.021  1.00  0.00           C  
ATOM   1504  O   ALA A  95      14.568  -2.517 -64.058  1.00  0.00           O  
ATOM   1505  CB  ALA A  95      14.496  -2.767 -67.295  1.00  0.00           C  
ATOM   1506  H   ALA A  95      13.358  -0.503 -67.769  1.00  0.00           H  
ATOM   1507  HA  ALA A  95      12.870  -2.630 -65.920  1.00  0.00           H  
ATOM   1508 1HB  ALA A  95      14.863  -3.698 -66.869  1.00  0.00           H  
ATOM   1509 2HB  ALA A  95      13.871  -2.977 -68.142  1.00  0.00           H  
ATOM   1510 3HB  ALA A  95      15.329  -2.160 -67.620  1.00  0.00           H  
ATOM   1511  N   ILE A  96      15.368  -0.654 -65.059  1.00  0.00           N  
ATOM   1512  CA  ILE A  96      16.249  -0.286 -63.955  1.00  0.00           C  
ATOM   1513  C   ILE A  96      15.412   0.044 -62.736  1.00  0.00           C  
ATOM   1514  O   ILE A  96      15.641  -0.491 -61.655  1.00  0.00           O  
ATOM   1515  CB  ILE A  96      17.111   0.962 -64.326  1.00  0.00           C  
ATOM   1516  CG1 ILE A  96      18.081   0.594 -65.419  1.00  0.00           C  
ATOM   1517  CG2 ILE A  96      17.851   1.533 -63.133  1.00  0.00           C  
ATOM   1518  CD1 ILE A  96      18.776   1.718 -66.129  1.00  0.00           C  
ATOM   1519  H   ILE A  96      15.359  -0.095 -65.915  1.00  0.00           H  
ATOM   1520  HA  ILE A  96      16.896  -1.129 -63.723  1.00  0.00           H  
ATOM   1521  HB  ILE A  96      16.449   1.712 -64.714  1.00  0.00           H  
ATOM   1522 1HG1 ILE A  96      18.840  -0.066 -64.998  1.00  0.00           H  
ATOM   1523 2HG1 ILE A  96      17.550   0.074 -66.126  1.00  0.00           H  
ATOM   1524 1HG2 ILE A  96      18.403   2.413 -63.429  1.00  0.00           H  
ATOM   1525 2HG2 ILE A  96      17.158   1.801 -62.348  1.00  0.00           H  
ATOM   1526 3HG2 ILE A  96      18.522   0.832 -62.771  1.00  0.00           H  
ATOM   1527 1HD1 ILE A  96      19.391   1.307 -66.895  1.00  0.00           H  
ATOM   1528 2HD1 ILE A  96      18.069   2.348 -66.589  1.00  0.00           H  
ATOM   1529 3HD1 ILE A  96      19.385   2.296 -65.450  1.00  0.00           H  
ATOM   1530  N   ALA A  97      14.428   0.925 -62.919  1.00  0.00           N  
ATOM   1531  CA  ALA A  97      13.579   1.340 -61.821  1.00  0.00           C  
ATOM   1532  C   ALA A  97      12.765   0.175 -61.279  1.00  0.00           C  
ATOM   1533  O   ALA A  97      12.562   0.090 -60.057  1.00  0.00           O  
ATOM   1534  CB  ALA A  97      12.670   2.450 -62.307  1.00  0.00           C  
ATOM   1535  H   ALA A  97      14.286   1.335 -63.839  1.00  0.00           H  
ATOM   1536  HA  ALA A  97      14.200   1.705 -61.028  1.00  0.00           H  
ATOM   1537 1HB  ALA A  97      12.069   2.788 -61.486  1.00  0.00           H  
ATOM   1538 2HB  ALA A  97      13.267   3.282 -62.674  1.00  0.00           H  
ATOM   1539 3HB  ALA A  97      12.040   2.080 -63.111  1.00  0.00           H  
ATOM   1540  N   LEU A  98      12.324  -0.736 -62.138  1.00  0.00           N  
ATOM   1541  CA  LEU A  98      11.541  -1.872 -61.710  1.00  0.00           C  
ATOM   1542  C   LEU A  98      12.424  -2.846 -60.922  1.00  0.00           C  
ATOM   1543  O   LEU A  98      11.979  -3.410 -59.920  1.00  0.00           O  
ATOM   1544  CB  LEU A  98      10.843  -2.517 -62.912  1.00  0.00           C  
ATOM   1545  CG  LEU A  98       9.844  -3.667 -62.665  1.00  0.00           C  
ATOM   1546  CD1 LEU A  98       8.741  -3.257 -61.718  1.00  0.00           C  
ATOM   1547  CD2 LEU A  98       9.202  -3.986 -63.986  1.00  0.00           C  
ATOM   1548  H   LEU A  98      12.492  -0.608 -63.146  1.00  0.00           H  
ATOM   1549  HA  LEU A  98      10.774  -1.493 -61.036  1.00  0.00           H  
ATOM   1550 1HB  LEU A  98      10.337  -1.777 -63.483  1.00  0.00           H  
ATOM   1551 2HB  LEU A  98      11.625  -2.904 -63.557  1.00  0.00           H  
ATOM   1552  HG  LEU A  98      10.350  -4.533 -62.250  1.00  0.00           H  
ATOM   1553 1HD1 LEU A  98       8.042  -4.085 -61.601  1.00  0.00           H  
ATOM   1554 2HD1 LEU A  98       9.156  -3.007 -60.748  1.00  0.00           H  
ATOM   1555 3HD1 LEU A  98       8.218  -2.405 -62.128  1.00  0.00           H  
ATOM   1556 1HD2 LEU A  98       8.495  -4.754 -63.827  1.00  0.00           H  
ATOM   1557 2HD2 LEU A  98       8.690  -3.103 -64.369  1.00  0.00           H  
ATOM   1558 3HD2 LEU A  98       9.943  -4.308 -64.711  1.00  0.00           H  
ATOM   1559  N   ALA A  99      13.666  -3.078 -61.387  1.00  0.00           N  
ATOM   1560  CA  ALA A  99      14.568  -3.949 -60.649  1.00  0.00           C  
ATOM   1561  C   ALA A  99      14.820  -3.351 -59.262  1.00  0.00           C  
ATOM   1562  O   ALA A  99      14.840  -4.079 -58.266  1.00  0.00           O  
ATOM   1563  CB  ALA A  99      15.860  -4.147 -61.412  1.00  0.00           C  
ATOM   1564  H   ALA A  99      13.981  -2.665 -62.269  1.00  0.00           H  
ATOM   1565  HA  ALA A  99      14.083  -4.916 -60.520  1.00  0.00           H  
ATOM   1566 1HB  ALA A  99      16.508  -4.808 -60.855  1.00  0.00           H  
ATOM   1567 2HB  ALA A  99      15.647  -4.580 -62.387  1.00  0.00           H  
ATOM   1568 3HB  ALA A  99      16.340  -3.183 -61.548  1.00  0.00           H  
ATOM   1569  N   VAL A 100      14.952  -2.014 -59.187  1.00  0.00           N  
ATOM   1570  CA  VAL A 100      15.155  -1.366 -57.901  1.00  0.00           C  
ATOM   1571  C   VAL A 100      13.917  -1.543 -57.034  1.00  0.00           C  
ATOM   1572  O   VAL A 100      14.033  -1.768 -55.832  1.00  0.00           O  
ATOM   1573  CB  VAL A 100      15.515   0.121 -58.008  1.00  0.00           C  
ATOM   1574  CG1 VAL A 100      15.543   0.732 -56.609  1.00  0.00           C  
ATOM   1575  CG2 VAL A 100      16.871   0.278 -58.653  1.00  0.00           C  
ATOM   1576  H   VAL A 100      14.960  -1.460 -60.050  1.00  0.00           H  
ATOM   1577  HA  VAL A 100      15.982  -1.856 -57.409  1.00  0.00           H  
ATOM   1578  HB  VAL A 100      14.760   0.641 -58.598  1.00  0.00           H  
ATOM   1579 1HG1 VAL A 100      15.798   1.747 -56.700  1.00  0.00           H  
ATOM   1580 2HG1 VAL A 100      14.587   0.652 -56.130  1.00  0.00           H  
ATOM   1581 3HG1 VAL A 100      16.293   0.229 -55.993  1.00  0.00           H  
ATOM   1582 1HG2 VAL A 100      17.123   1.336 -58.722  1.00  0.00           H  
ATOM   1583 2HG2 VAL A 100      17.615  -0.240 -58.053  1.00  0.00           H  
ATOM   1584 3HG2 VAL A 100      16.852  -0.144 -59.631  1.00  0.00           H  
ATOM   1585  N   LEU A 101      12.723  -1.402 -57.609  1.00  0.00           N  
ATOM   1586  CA  LEU A 101      11.513  -1.591 -56.829  1.00  0.00           C  
ATOM   1587  C   LEU A 101      11.534  -2.970 -56.165  1.00  0.00           C  
ATOM   1588  O   LEU A 101      11.175  -3.095 -54.986  1.00  0.00           O  
ATOM   1589  CB  LEU A 101      10.276  -1.443 -57.739  1.00  0.00           C  
ATOM   1590  CG  LEU A 101       8.884  -1.556 -57.086  1.00  0.00           C  
ATOM   1591  CD1 LEU A 101       8.743  -0.479 -56.096  1.00  0.00           C  
ATOM   1592  CD2 LEU A 101       7.804  -1.407 -58.151  1.00  0.00           C  
ATOM   1593  H   LEU A 101      12.659  -1.118 -58.590  1.00  0.00           H  
ATOM   1594  HA  LEU A 101      11.502  -0.845 -56.051  1.00  0.00           H  
ATOM   1595 1HB  LEU A 101      10.339  -0.475 -58.244  1.00  0.00           H  
ATOM   1596 2HB  LEU A 101      10.326  -2.214 -58.497  1.00  0.00           H  
ATOM   1597  HG  LEU A 101       8.779  -2.518 -56.582  1.00  0.00           H  
ATOM   1598 1HD1 LEU A 101       7.764  -0.533 -55.632  1.00  0.00           H  
ATOM   1599 2HD1 LEU A 101       9.490  -0.573 -55.349  1.00  0.00           H  
ATOM   1600 3HD1 LEU A 101       8.863   0.460 -56.607  1.00  0.00           H  
ATOM   1601 1HD2 LEU A 101       6.821  -1.473 -57.684  1.00  0.00           H  
ATOM   1602 2HD2 LEU A 101       7.911  -0.439 -58.638  1.00  0.00           H  
ATOM   1603 3HD2 LEU A 101       7.907  -2.195 -58.884  1.00  0.00           H  
ATOM   1604  N   ALA A 102      11.942  -4.010 -56.916  1.00  0.00           N  
ATOM   1605  CA  ALA A 102      12.058  -5.344 -56.331  1.00  0.00           C  
ATOM   1606  C   ALA A 102      13.087  -5.349 -55.186  1.00  0.00           C  
ATOM   1607  O   ALA A 102      12.844  -5.972 -54.144  1.00  0.00           O  
ATOM   1608  CB  ALA A 102      12.447  -6.356 -57.393  1.00  0.00           C  
ATOM   1609  H   ALA A 102      12.138  -3.852 -57.913  1.00  0.00           H  
ATOM   1610  HA  ALA A 102      11.094  -5.617 -55.916  1.00  0.00           H  
ATOM   1611 1HB  ALA A 102      12.501  -7.344 -56.947  1.00  0.00           H  
ATOM   1612 2HB  ALA A 102      11.705  -6.352 -58.186  1.00  0.00           H  
ATOM   1613 3HB  ALA A 102      13.410  -6.092 -57.810  1.00  0.00           H  
ATOM   1614  N   LEU A 103      14.209  -4.622 -55.346  1.00  0.00           N  
ATOM   1615  CA  LEU A 103      15.212  -4.546 -54.278  1.00  0.00           C  
ATOM   1616  C   LEU A 103      14.652  -3.853 -53.044  1.00  0.00           C  
ATOM   1617  O   LEU A 103      14.927  -4.281 -51.918  1.00  0.00           O  
ATOM   1618  CB  LEU A 103      16.458  -3.747 -54.719  1.00  0.00           C  
ATOM   1619  CG  LEU A 103      17.336  -4.365 -55.812  1.00  0.00           C  
ATOM   1620  CD1 LEU A 103      18.404  -3.373 -56.241  1.00  0.00           C  
ATOM   1621  CD2 LEU A 103      17.986  -5.604 -55.311  1.00  0.00           C  
ATOM   1622  H   LEU A 103      14.383  -4.188 -56.260  1.00  0.00           H  
ATOM   1623  HA  LEU A 103      15.487  -5.556 -53.994  1.00  0.00           H  
ATOM   1624 1HB  LEU A 103      16.140  -2.774 -55.067  1.00  0.00           H  
ATOM   1625 2HB  LEU A 103      17.087  -3.593 -53.844  1.00  0.00           H  
ATOM   1626  HG  LEU A 103      16.721  -4.599 -56.670  1.00  0.00           H  
ATOM   1627 1HD1 LEU A 103      19.011  -3.826 -57.021  1.00  0.00           H  
ATOM   1628 2HD1 LEU A 103      17.954  -2.468 -56.617  1.00  0.00           H  
ATOM   1629 3HD1 LEU A 103      19.027  -3.134 -55.386  1.00  0.00           H  
ATOM   1630 1HD2 LEU A 103      18.572  -6.004 -56.105  1.00  0.00           H  
ATOM   1631 2HD2 LEU A 103      18.623  -5.380 -54.455  1.00  0.00           H  
ATOM   1632 3HD2 LEU A 103      17.252  -6.331 -55.023  1.00  0.00           H  
ATOM   1633  N   ALA A 104      13.869  -2.785 -53.246  1.00  0.00           N  
ATOM   1634  CA  ALA A 104      13.263  -2.045 -52.147  1.00  0.00           C  
ATOM   1635  C   ALA A 104      12.353  -2.955 -51.360  1.00  0.00           C  
ATOM   1636  O   ALA A 104      12.369  -2.944 -50.123  1.00  0.00           O  
ATOM   1637  CB  ALA A 104      12.483  -0.851 -52.676  1.00  0.00           C  
ATOM   1638  H   ALA A 104      13.736  -2.470 -54.209  1.00  0.00           H  
ATOM   1639  HA  ALA A 104      14.051  -1.702 -51.481  1.00  0.00           H  
ATOM   1640 1HB  ALA A 104      12.042  -0.307 -51.854  1.00  0.00           H  
ATOM   1641 2HB  ALA A 104      13.153  -0.200 -53.226  1.00  0.00           H  
ATOM   1642 3HB  ALA A 104      11.694  -1.198 -53.337  1.00  0.00           H  
ATOM   1643  N   LEU A 105      11.589  -3.792 -52.065  1.00  0.00           N  
ATOM   1644  CA  LEU A 105      10.698  -4.695 -51.381  1.00  0.00           C  
ATOM   1645  C   LEU A 105      11.491  -5.705 -50.569  1.00  0.00           C  
ATOM   1646  O   LEU A 105      11.221  -5.873 -49.383  1.00  0.00           O  
ATOM   1647  CB  LEU A 105       9.758  -5.409 -52.370  1.00  0.00           C  
ATOM   1648  CG  LEU A 105       8.757  -6.448 -51.753  1.00  0.00           C  
ATOM   1649  CD1 LEU A 105       7.822  -5.767 -50.734  1.00  0.00           C  
ATOM   1650  CD2 LEU A 105       7.939  -7.080 -52.852  1.00  0.00           C  
ATOM   1651  H   LEU A 105      11.581  -3.725 -53.092  1.00  0.00           H  
ATOM   1652  HA  LEU A 105      10.098  -4.109 -50.695  1.00  0.00           H  
ATOM   1653 1HB  LEU A 105       9.183  -4.652 -52.905  1.00  0.00           H  
ATOM   1654 2HB  LEU A 105      10.375  -5.937 -53.100  1.00  0.00           H  
ATOM   1655  HG  LEU A 105       9.320  -7.226 -51.246  1.00  0.00           H  
ATOM   1656 1HD1 LEU A 105       7.143  -6.510 -50.325  1.00  0.00           H  
ATOM   1657 2HD1 LEU A 105       8.394  -5.334 -49.917  1.00  0.00           H  
ATOM   1658 3HD1 LEU A 105       7.243  -4.985 -51.224  1.00  0.00           H  
ATOM   1659 1HD2 LEU A 105       7.268  -7.811 -52.406  1.00  0.00           H  
ATOM   1660 2HD2 LEU A 105       7.358  -6.318 -53.373  1.00  0.00           H  
ATOM   1661 3HD2 LEU A 105       8.596  -7.574 -53.556  1.00  0.00           H  
ATOM   1662  N   VAL A 106      12.505  -6.339 -51.172  1.00  0.00           N  
ATOM   1663  CA  VAL A 106      13.244  -7.350 -50.420  1.00  0.00           C  
ATOM   1664  C   VAL A 106      13.947  -6.777 -49.219  1.00  0.00           C  
ATOM   1665  O   VAL A 106      13.874  -7.344 -48.125  1.00  0.00           O  
ATOM   1666  CB  VAL A 106      14.308  -8.068 -51.265  1.00  0.00           C  
ATOM   1667  CG1 VAL A 106      15.193  -8.959 -50.330  1.00  0.00           C  
ATOM   1668  CG2 VAL A 106      13.626  -8.912 -52.304  1.00  0.00           C  
ATOM   1669  H   VAL A 106      12.719  -6.141 -52.156  1.00  0.00           H  
ATOM   1670  HA  VAL A 106      12.527  -8.097 -50.080  1.00  0.00           H  
ATOM   1671  HB  VAL A 106      14.953  -7.333 -51.759  1.00  0.00           H  
ATOM   1672 1HG1 VAL A 106      15.930  -9.490 -50.889  1.00  0.00           H  
ATOM   1673 2HG1 VAL A 106      15.708  -8.351 -49.596  1.00  0.00           H  
ATOM   1674 3HG1 VAL A 106      14.578  -9.664 -49.829  1.00  0.00           H  
ATOM   1675 1HG2 VAL A 106      14.368  -9.420 -52.903  1.00  0.00           H  
ATOM   1676 2HG2 VAL A 106      12.985  -9.649 -51.817  1.00  0.00           H  
ATOM   1677 3HG2 VAL A 106      13.031  -8.265 -52.937  1.00  0.00           H  
ATOM   1678  N   ALA A 107      14.627  -5.654 -49.401  1.00  0.00           N  
ATOM   1679  CA  ALA A 107      15.373  -5.074 -48.312  1.00  0.00           C  
ATOM   1680  C   ALA A 107      14.477  -4.808 -47.127  1.00  0.00           C  
ATOM   1681  O   ALA A 107      14.857  -5.047 -45.968  1.00  0.00           O  
ATOM   1682  CB  ALA A 107      15.985  -3.793 -48.774  1.00  0.00           C  
ATOM   1683  H   ALA A 107      14.653  -5.209 -50.322  1.00  0.00           H  
ATOM   1684  HA  ALA A 107      16.152  -5.776 -48.013  1.00  0.00           H  
ATOM   1685 1HB  ALA A 107      16.538  -3.402 -47.962  1.00  0.00           H  
ATOM   1686 2HB  ALA A 107      16.630  -3.981 -49.620  1.00  0.00           H  
ATOM   1687 3HB  ALA A 107      15.196  -3.100 -49.069  1.00  0.00           H  
ATOM   1688  N   CYS A 108      13.267  -4.331 -47.409  1.00  0.00           N  
ATOM   1689  CA  CYS A 108      12.330  -4.082 -46.352  1.00  0.00           C  
ATOM   1690  C   CYS A 108      11.751  -5.386 -45.779  1.00  0.00           C  
ATOM   1691  O   CYS A 108      11.664  -5.527 -44.561  1.00  0.00           O  
ATOM   1692  CB  CYS A 108      11.277  -3.153 -46.878  1.00  0.00           C  
ATOM   1693  SG  CYS A 108      11.990  -1.511 -47.200  1.00  0.00           S  
ATOM   1694  H   CYS A 108      13.011  -4.085 -48.374  1.00  0.00           H  
ATOM   1695  HA  CYS A 108      12.855  -3.561 -45.555  1.00  0.00           H  
ATOM   1696 1HB  CYS A 108      10.872  -3.546 -47.819  1.00  0.00           H  
ATOM   1697 2HB  CYS A 108      10.473  -3.071 -46.168  1.00  0.00           H  
ATOM   1698  HG  CYS A 108      12.214  -1.159 -45.940  1.00  0.00           H  
ATOM   1699  N   SER A 109      11.465  -6.398 -46.622  1.00  0.00           N  
ATOM   1700  CA  SER A 109      10.918  -7.670 -46.159  1.00  0.00           C  
ATOM   1701  C   SER A 109      11.852  -8.334 -45.175  1.00  0.00           C  
ATOM   1702  O   SER A 109      11.425  -8.941 -44.185  1.00  0.00           O  
ATOM   1703  CB  SER A 109      10.595  -8.600 -47.355  1.00  0.00           C  
ATOM   1704  OG  SER A 109       9.540  -8.097 -48.183  1.00  0.00           O  
ATOM   1705  H   SER A 109      11.637  -6.270 -47.623  1.00  0.00           H  
ATOM   1706  HA  SER A 109       9.978  -7.459 -45.616  1.00  0.00           H  
ATOM   1707 2HB  SER A 109      10.341  -9.620 -47.011  1.00  0.00           H  
ATOM   1708 3HB  SER A 109      11.499  -8.728 -47.982  1.00  0.00           H  
ATOM   1709  HG  SER A 109       8.746  -8.062 -47.645  1.00  0.00           H  
ATOM   1710  N   ARG A 110      13.157  -8.200 -45.426  1.00  0.00           N  
ATOM   1711  CA  ARG A 110      14.215  -8.752 -44.589  1.00  0.00           C  
ATOM   1712  C   ARG A 110      14.451  -7.953 -43.300  1.00  0.00           C  
ATOM   1713  O   ARG A 110      15.201  -8.401 -42.429  1.00  0.00           O  
ATOM   1714  CB  ARG A 110      15.522  -8.826 -45.370  1.00  0.00           C  
ATOM   1715  CG  ARG A 110      15.523  -9.812 -46.524  1.00  0.00           C  
ATOM   1716  CD  ARG A 110      16.818  -9.832 -47.283  1.00  0.00           C  
ATOM   1717  NE  ARG A 110      17.951 -10.390 -46.505  1.00  0.00           N  
ATOM   1718  CZ  ARG A 110      19.031  -9.742 -46.036  1.00  0.00           C  
ATOM   1719  NH1 ARG A 110      19.245  -8.452 -46.220  1.00  0.00           N1+
ATOM   1720  NH2 ARG A 110      19.909 -10.477 -45.388  1.00  0.00           N  
ATOM   1721  H   ARG A 110      13.413  -7.718 -46.294  1.00  0.00           H  
ATOM   1722  HA  ARG A 110      13.929  -9.764 -44.312  1.00  0.00           H  
ATOM   1723 1HB  ARG A 110      15.740  -7.841 -45.793  1.00  0.00           H  
ATOM   1724 2HB  ARG A 110      16.339  -9.082 -44.700  1.00  0.00           H  
ATOM   1725 1HG  ARG A 110      15.348 -10.816 -46.141  1.00  0.00           H  
ATOM   1726 2HG  ARG A 110      14.729  -9.557 -47.221  1.00  0.00           H  
ATOM   1727 1HD  ARG A 110      16.685 -10.450 -48.172  1.00  0.00           H  
ATOM   1728 2HD  ARG A 110      17.069  -8.820 -47.594  1.00  0.00           H  
ATOM   1729  HE  ARG A 110      17.955 -11.409 -46.316  1.00  0.00           H  
ATOM   1730 1HH1 ARG A 110      18.606  -7.870 -46.773  1.00  0.00           H  
ATOM   1731 2HH1 ARG A 110      20.090  -8.033 -45.871  1.00  0.00           H  
ATOM   1732 1HH2 ARG A 110      19.725 -11.492 -45.310  1.00  0.00           H  
ATOM   1733 2HH2 ARG A 110      20.750 -10.072 -45.017  1.00  0.00           H  
ATOM   1734  N   GLY A 111      13.878  -6.745 -43.208  1.00  0.00           N  
ATOM   1735  CA  GLY A 111      14.062  -5.865 -42.068  1.00  0.00           C  
ATOM   1736  C   GLY A 111      15.450  -5.230 -42.013  1.00  0.00           C  
ATOM   1737  O   GLY A 111      15.937  -4.924 -40.921  1.00  0.00           O  
ATOM   1738  H   GLY A 111      13.221  -6.443 -43.923  1.00  0.00           H  
ATOM   1739 1HA  GLY A 111      13.307  -5.079 -42.116  1.00  0.00           H  
ATOM   1740 2HA  GLY A 111      13.879  -6.423 -41.152  1.00  0.00           H  
ATOM   1741  N   ASN A 112      16.124  -5.072 -43.157  1.00  0.00           N  
ATOM   1742  CA  ASN A 112      17.471  -4.526 -43.120  1.00  0.00           C  
ATOM   1743  C   ASN A 112      17.465  -3.055 -43.537  1.00  0.00           C  
ATOM   1744  O   ASN A 112      17.374  -2.723 -44.723  1.00  0.00           O  
ATOM   1745  CB  ASN A 112      18.388  -5.421 -43.945  1.00  0.00           C  
ATOM   1746  CG  ASN A 112      19.848  -5.051 -43.886  1.00  0.00           C  
ATOM   1747  ND2 ASN A 112      20.674  -6.018 -43.544  1.00  0.00           N  
ATOM   1748  OD1 ASN A 112      20.247  -3.909 -44.114  1.00  0.00           O  
ATOM   1749  H   ASN A 112      15.687  -5.276 -44.063  1.00  0.00           H  
ATOM   1750  HA  ASN A 112      17.832  -4.560 -42.092  1.00  0.00           H  
ATOM   1751 1HB  ASN A 112      18.274  -6.453 -43.605  1.00  0.00           H  
ATOM   1752 2HB  ASN A 112      18.062  -5.396 -44.989  1.00  0.00           H  
ATOM   1753 1HD2 ASN A 112      21.660  -5.832 -43.472  1.00  0.00           H  
ATOM   1754 2HD2 ASN A 112      20.322  -6.931 -43.337  1.00  0.00           H  
ATOM   1755  N   SER A 113      17.549  -2.158 -42.547  1.00  0.00           N  
ATOM   1756  CA  SER A 113      17.441  -0.730 -42.816  1.00  0.00           C  
ATOM   1757  C   SER A 113      18.550  -0.185 -43.708  1.00  0.00           C  
ATOM   1758  O   SER A 113      18.319   0.763 -44.467  1.00  0.00           O  
ATOM   1759  CB  SER A 113      17.430   0.013 -41.496  1.00  0.00           C  
ATOM   1760  OG  SER A 113      18.659  -0.123 -40.828  1.00  0.00           O  
ATOM   1761  H   SER A 113      17.651  -2.471 -41.588  1.00  0.00           H  
ATOM   1762  HA  SER A 113      16.489  -0.558 -43.317  1.00  0.00           H  
ATOM   1763 1HB  SER A 113      17.214   1.066 -41.662  1.00  0.00           H  
ATOM   1764 2HB  SER A 113      16.633  -0.390 -40.873  1.00  0.00           H  
ATOM   1765  HG  SER A 113      19.228   0.572 -41.175  1.00  0.00           H  
ATOM   1766  N   GLU A 114      19.740  -0.790 -43.649  1.00  0.00           N  
ATOM   1767  CA  GLU A 114      20.854  -0.339 -44.477  1.00  0.00           C  
ATOM   1768  C   GLU A 114      20.655  -0.755 -45.928  1.00  0.00           C  
ATOM   1769  O   GLU A 114      20.903   0.033 -46.847  1.00  0.00           O  
ATOM   1770  CB  GLU A 114      22.181  -0.883 -43.944  1.00  0.00           C  
ATOM   1771  CG  GLU A 114      22.618  -0.286 -42.599  1.00  0.00           C  
ATOM   1772  CD  GLU A 114      23.890  -0.898 -42.076  1.00  0.00           C  
ATOM   1773  OE1 GLU A 114      24.300  -1.889 -42.623  1.00  0.00           O  
ATOM   1774  OE2 GLU A 114      24.442  -0.379 -41.136  1.00  0.00           O1-
ATOM   1775  H   GLU A 114      19.878  -1.536 -42.975  1.00  0.00           H  
ATOM   1776  HA  GLU A 114      20.893   0.750 -44.440  1.00  0.00           H  
ATOM   1777 1HB  GLU A 114      22.104  -1.963 -43.821  1.00  0.00           H  
ATOM   1778 2HB  GLU A 114      22.970  -0.693 -44.671  1.00  0.00           H  
ATOM   1779 1HG  GLU A 114      22.765   0.787 -42.722  1.00  0.00           H  
ATOM   1780 2HG  GLU A 114      21.820  -0.433 -41.871  1.00  0.00           H  
ATOM   1781  N   GLU A 115      20.211  -1.994 -46.144  1.00  0.00           N  
ATOM   1782  CA  GLU A 115      19.972  -2.472 -47.493  1.00  0.00           C  
ATOM   1783  C   GLU A 115      18.867  -1.630 -48.111  1.00  0.00           C  
ATOM   1784  O   GLU A 115      18.893  -1.325 -49.307  1.00  0.00           O  
ATOM   1785  CB  GLU A 115      19.579  -3.949 -47.519  1.00  0.00           C  
ATOM   1786  CG  GLU A 115      19.534  -4.552 -48.935  1.00  0.00           C  
ATOM   1787  CD  GLU A 115      19.119  -5.999 -48.957  1.00  0.00           C  
ATOM   1788  OE1 GLU A 115      18.545  -6.449 -47.988  1.00  0.00           O  
ATOM   1789  OE2 GLU A 115      19.391  -6.662 -49.929  1.00  0.00           O1-
ATOM   1790  H   GLU A 115      20.070  -2.619 -45.351  1.00  0.00           H  
ATOM   1791  HA  GLU A 115      20.877  -2.342 -48.080  1.00  0.00           H  
ATOM   1792 1HB  GLU A 115      20.295  -4.522 -46.934  1.00  0.00           H  
ATOM   1793 2HB  GLU A 115      18.605  -4.075 -47.051  1.00  0.00           H  
ATOM   1794 1HG  GLU A 115      18.873  -3.974 -49.566  1.00  0.00           H  
ATOM   1795 2HG  GLU A 115      20.533  -4.471 -49.361  1.00  0.00           H  
ATOM   1796  N   ALA A 116      17.858  -1.301 -47.294  1.00  0.00           N  
ATOM   1797  CA  ALA A 116      16.742  -0.508 -47.756  1.00  0.00           C  
ATOM   1798  C   ALA A 116      17.233   0.885 -48.147  1.00  0.00           C  
ATOM   1799  O   ALA A 116      16.849   1.389 -49.207  1.00  0.00           O  
ATOM   1800  CB  ALA A 116      15.667  -0.497 -46.687  1.00  0.00           C  
ATOM   1801  H   ALA A 116      17.883  -1.621 -46.322  1.00  0.00           H  
ATOM   1802  HA  ALA A 116      16.332  -0.972 -48.647  1.00  0.00           H  
ATOM   1803 1HB  ALA A 116      14.807   0.046 -47.020  1.00  0.00           H  
ATOM   1804 2HB  ALA A 116      15.371  -1.528 -46.474  1.00  0.00           H  
ATOM   1805 3HB  ALA A 116      16.064  -0.051 -45.789  1.00  0.00           H  
ATOM   1806  N   GLU A 117      18.146   1.484 -47.360  1.00  0.00           N  
ATOM   1807  CA  GLU A 117      18.696   2.783 -47.729  1.00  0.00           C  
ATOM   1808  C   GLU A 117      19.371   2.696 -49.087  1.00  0.00           C  
ATOM   1809  O   GLU A 117      19.231   3.611 -49.905  1.00  0.00           O  
ATOM   1810  CB  GLU A 117      19.712   3.298 -46.703  1.00  0.00           C  
ATOM   1811  CG  GLU A 117      20.245   4.722 -47.010  1.00  0.00           C  
ATOM   1812  CD  GLU A 117      21.137   5.301 -45.925  1.00  0.00           C  
ATOM   1813  OE1 GLU A 117      20.702   5.412 -44.789  1.00  0.00           O  
ATOM   1814  OE2 GLU A 117      22.255   5.631 -46.234  1.00  0.00           O1-
ATOM   1815  H   GLU A 117      18.403   1.069 -46.458  1.00  0.00           H  
ATOM   1816  HA  GLU A 117      17.878   3.498 -47.800  1.00  0.00           H  
ATOM   1817 1HB  GLU A 117      19.298   3.259 -45.713  1.00  0.00           H  
ATOM   1818 2HB  GLU A 117      20.574   2.632 -46.704  1.00  0.00           H  
ATOM   1819 1HG  GLU A 117      20.815   4.691 -47.939  1.00  0.00           H  
ATOM   1820 2HG  GLU A 117      19.396   5.386 -47.165  1.00  0.00           H  
ATOM   1821  N   ARG A 118      20.117   1.605 -49.321  1.00  0.00           N  
ATOM   1822  CA  ARG A 118      20.786   1.408 -50.599  1.00  0.00           C  
ATOM   1823  C   ARG A 118      19.765   1.291 -51.733  1.00  0.00           C  
ATOM   1824  O   ARG A 118      19.943   1.904 -52.786  1.00  0.00           O  
ATOM   1825  CB  ARG A 118      21.671   0.171 -50.566  1.00  0.00           C  
ATOM   1826  CG  ARG A 118      22.914   0.306 -49.697  1.00  0.00           C  
ATOM   1827  CD  ARG A 118      23.685  -0.961 -49.626  1.00  0.00           C  
ATOM   1828  NE  ARG A 118      24.860  -0.830 -48.772  1.00  0.00           N  
ATOM   1829  CZ  ARG A 118      25.661  -1.847 -48.383  1.00  0.00           C  
ATOM   1830  NH1 ARG A 118      25.415  -3.084 -48.775  1.00  0.00           N1+
ATOM   1831  NH2 ARG A 118      26.701  -1.598 -47.602  1.00  0.00           N  
ATOM   1832  H   ARG A 118      20.240   0.928 -48.559  1.00  0.00           H  
ATOM   1833  HA  ARG A 118      21.420   2.274 -50.790  1.00  0.00           H  
ATOM   1834 1HB  ARG A 118      21.107  -0.673 -50.195  1.00  0.00           H  
ATOM   1835 2HB  ARG A 118      21.994  -0.071 -51.576  1.00  0.00           H  
ATOM   1836 1HG  ARG A 118      23.560   1.081 -50.108  1.00  0.00           H  
ATOM   1837 2HG  ARG A 118      22.618   0.582 -48.686  1.00  0.00           H  
ATOM   1838 1HD  ARG A 118      23.045  -1.740 -49.214  1.00  0.00           H  
ATOM   1839 2HD  ARG A 118      24.013  -1.243 -50.625  1.00  0.00           H  
ATOM   1840  HE  ARG A 118      25.093   0.100 -48.445  1.00  0.00           H  
ATOM   1841 1HH1 ARG A 118      24.627  -3.282 -49.371  1.00  0.00           H  
ATOM   1842 2HH1 ARG A 118      26.020  -3.837 -48.479  1.00  0.00           H  
ATOM   1843 1HH2 ARG A 118      26.893  -0.652 -47.301  1.00  0.00           H  
ATOM   1844 2HH2 ARG A 118      27.306  -2.350 -47.307  1.00  0.00           H  
ATOM   1845  N   ALA A 119      18.658   0.562 -51.513  1.00  0.00           N  
ATOM   1846  CA  ALA A 119      17.638   0.462 -52.554  1.00  0.00           C  
ATOM   1847  C   ALA A 119      17.117   1.862 -52.893  1.00  0.00           C  
ATOM   1848  O   ALA A 119      16.900   2.180 -54.067  1.00  0.00           O  
ATOM   1849  CB  ALA A 119      16.506  -0.447 -52.113  1.00  0.00           C  
ATOM   1850  H   ALA A 119      18.578   0.023 -50.642  1.00  0.00           H  
ATOM   1851  HA  ALA A 119      18.097   0.043 -53.447  1.00  0.00           H  
ATOM   1852 1HB  ALA A 119      15.772  -0.514 -52.913  1.00  0.00           H  
ATOM   1853 2HB  ALA A 119      16.898  -1.440 -51.890  1.00  0.00           H  
ATOM   1854 3HB  ALA A 119      16.042  -0.038 -51.223  1.00  0.00           H  
ATOM   1855  N   SER A 120      16.957   2.717 -51.876  1.00  0.00           N  
ATOM   1856  CA  SER A 120      16.545   4.093 -52.119  1.00  0.00           C  
ATOM   1857  C   SER A 120      17.582   4.840 -52.944  1.00  0.00           C  
ATOM   1858  O   SER A 120      17.230   5.477 -53.935  1.00  0.00           O  
ATOM   1859  CB  SER A 120      16.275   4.843 -50.840  1.00  0.00           C  
ATOM   1860  OG  SER A 120      15.963   6.181 -51.111  1.00  0.00           O  
ATOM   1861  H   SER A 120      17.089   2.373 -50.918  1.00  0.00           H  
ATOM   1862  HA  SER A 120      15.614   4.067 -52.683  1.00  0.00           H  
ATOM   1863 1HB  SER A 120      15.436   4.388 -50.355  1.00  0.00           H  
ATOM   1864 2HB  SER A 120      17.117   4.786 -50.169  1.00  0.00           H  
ATOM   1865  HG  SER A 120      15.636   6.565 -50.266  1.00  0.00           H  
ATOM   1866  N   GLU A 121      18.868   4.740 -52.587  1.00  0.00           N  
ATOM   1867  CA  GLU A 121      19.905   5.428 -53.359  1.00  0.00           C  
ATOM   1868  C   GLU A 121      19.847   5.010 -54.829  1.00  0.00           C  
ATOM   1869  O   GLU A 121      19.993   5.848 -55.728  1.00  0.00           O  
ATOM   1870  CB  GLU A 121      21.300   5.146 -52.790  1.00  0.00           C  
ATOM   1871  CG  GLU A 121      22.452   5.880 -53.516  1.00  0.00           C  
ATOM   1872  CD  GLU A 121      23.804   5.644 -52.872  1.00  0.00           C  
ATOM   1873  OE1 GLU A 121      23.848   4.984 -51.865  1.00  0.00           O  
ATOM   1874  OE2 GLU A 121      24.797   6.116 -53.393  1.00  0.00           O1-
ATOM   1875  H   GLU A 121      19.109   4.211 -51.741  1.00  0.00           H  
ATOM   1876  HA  GLU A 121      19.723   6.499 -53.300  1.00  0.00           H  
ATOM   1877 1HB  GLU A 121      21.322   5.422 -51.735  1.00  0.00           H  
ATOM   1878 2HB  GLU A 121      21.499   4.076 -52.847  1.00  0.00           H  
ATOM   1879 1HG  GLU A 121      22.491   5.529 -54.545  1.00  0.00           H  
ATOM   1880 2HG  GLU A 121      22.236   6.948 -53.534  1.00  0.00           H  
ATOM   1881  N   LYS A 122      19.635   3.717 -55.079  1.00  0.00           N  
ATOM   1882  CA  LYS A 122      19.547   3.220 -56.442  1.00  0.00           C  
ATOM   1883  C   LYS A 122      18.333   3.841 -57.147  1.00  0.00           C  
ATOM   1884  O   LYS A 122      18.432   4.259 -58.312  1.00  0.00           O  
ATOM   1885  CB  LYS A 122      19.461   1.697 -56.422  1.00  0.00           C  
ATOM   1886  CG  LYS A 122      20.745   1.013 -55.966  1.00  0.00           C  
ATOM   1887  CD  LYS A 122      20.569  -0.492 -55.865  1.00  0.00           C  
ATOM   1888  CE  LYS A 122      21.805  -1.187 -55.267  1.00  0.00           C  
ATOM   1889  NZ  LYS A 122      23.024  -1.072 -56.138  1.00  0.00           N1+
ATOM   1890  H   LYS A 122      19.574   3.073 -54.282  1.00  0.00           H  
ATOM   1891  HA  LYS A 122      20.444   3.520 -56.982  1.00  0.00           H  
ATOM   1892 1HB  LYS A 122      18.649   1.382 -55.771  1.00  0.00           H  
ATOM   1893 2HB  LYS A 122      19.246   1.343 -57.419  1.00  0.00           H  
ATOM   1894 1HG  LYS A 122      21.528   1.240 -56.684  1.00  0.00           H  
ATOM   1895 2HG  LYS A 122      21.042   1.409 -54.998  1.00  0.00           H  
ATOM   1896 1HD  LYS A 122      19.714  -0.700 -55.223  1.00  0.00           H  
ATOM   1897 2HD  LYS A 122      20.368  -0.903 -56.834  1.00  0.00           H  
ATOM   1898 1HE  LYS A 122      22.021  -0.740 -54.296  1.00  0.00           H  
ATOM   1899 2HE  LYS A 122      21.575  -2.244 -55.124  1.00  0.00           H  
ATOM   1900 1HZ  LYS A 122      23.800  -1.548 -55.694  1.00  0.00           H  
ATOM   1901 2HZ  LYS A 122      22.843  -1.497 -57.038  1.00  0.00           H  
ATOM   1902 3HZ  LYS A 122      23.261  -0.102 -56.268  1.00  0.00           H  
ATOM   1903  N   ALA A 123      17.196   3.932 -56.427  1.00  0.00           N  
ATOM   1904  CA  ALA A 123      15.985   4.550 -56.957  1.00  0.00           C  
ATOM   1905  C   ALA A 123      16.230   6.012 -57.288  1.00  0.00           C  
ATOM   1906  O   ALA A 123      15.778   6.497 -58.322  1.00  0.00           O  
ATOM   1907  CB  ALA A 123      14.842   4.459 -55.967  1.00  0.00           C  
ATOM   1908  H   ALA A 123      17.167   3.496 -55.497  1.00  0.00           H  
ATOM   1909  HA  ALA A 123      15.703   4.018 -57.858  1.00  0.00           H  
ATOM   1910 1HB  ALA A 123      13.955   4.908 -56.396  1.00  0.00           H  
ATOM   1911 2HB  ALA A 123      14.647   3.433 -55.722  1.00  0.00           H  
ATOM   1912 3HB  ALA A 123      15.107   4.984 -55.071  1.00  0.00           H  
ATOM   1913  N   GLN A 124      16.988   6.706 -56.440  1.00  0.00           N  
ATOM   1914  CA  GLN A 124      17.270   8.115 -56.659  1.00  0.00           C  
ATOM   1915  C   GLN A 124      18.089   8.307 -57.932  1.00  0.00           C  
ATOM   1916  O   GLN A 124      17.818   9.220 -58.715  1.00  0.00           O  
ATOM   1917  CB  GLN A 124      18.040   8.701 -55.464  1.00  0.00           C  
ATOM   1918  CG  GLN A 124      17.232   8.803 -54.175  1.00  0.00           C  
ATOM   1919  CD  GLN A 124      18.058   9.219 -52.978  1.00  0.00           C  
ATOM   1920  NE2 GLN A 124      17.869   8.535 -51.842  1.00  0.00           N  
ATOM   1921  OE1 GLN A 124      18.872  10.144 -53.072  1.00  0.00           O  
ATOM   1922  H   GLN A 124      17.307   6.238 -55.588  1.00  0.00           H  
ATOM   1923  HA  GLN A 124      16.326   8.645 -56.766  1.00  0.00           H  
ATOM   1924 1HB  GLN A 124      18.912   8.088 -55.261  1.00  0.00           H  
ATOM   1925 2HB  GLN A 124      18.397   9.698 -55.720  1.00  0.00           H  
ATOM   1926 1HG  GLN A 124      16.422   9.517 -54.311  1.00  0.00           H  
ATOM   1927 2HG  GLN A 124      16.841   7.840 -53.955  1.00  0.00           H  
ATOM   1928 1HE2 GLN A 124      18.394   8.771 -51.024  1.00  0.00           H  
ATOM   1929 2HE2 GLN A 124      17.192   7.772 -51.788  1.00  0.00           H  
ATOM   1930  N   ARG A 125      19.075   7.438 -58.162  1.00  0.00           N  
ATOM   1931  CA  ARG A 125      19.906   7.564 -59.355  1.00  0.00           C  
ATOM   1932  C   ARG A 125      19.113   7.335 -60.647  1.00  0.00           C  
ATOM   1933  O   ARG A 125      19.250   8.103 -61.611  1.00  0.00           O  
ATOM   1934  CB  ARG A 125      21.077   6.604 -59.256  1.00  0.00           C  
ATOM   1935  CG  ARG A 125      22.084   7.020 -58.195  1.00  0.00           C  
ATOM   1936  CD  ARG A 125      23.226   6.092 -58.060  1.00  0.00           C  
ATOM   1937  NE  ARG A 125      24.058   6.477 -56.931  1.00  0.00           N  
ATOM   1938  CZ  ARG A 125      25.029   7.414 -56.935  1.00  0.00           C  
ATOM   1939  NH1 ARG A 125      25.338   8.084 -58.035  1.00  0.00           N1+
ATOM   1940  NH2 ARG A 125      25.668   7.656 -55.807  1.00  0.00           N  
ATOM   1941  H   ARG A 125      19.287   6.730 -57.448  1.00  0.00           H  
ATOM   1942  HA  ARG A 125      20.306   8.578 -59.378  1.00  0.00           H  
ATOM   1943 1HB  ARG A 125      20.709   5.609 -58.995  1.00  0.00           H  
ATOM   1944 2HB  ARG A 125      21.587   6.534 -60.214  1.00  0.00           H  
ATOM   1945 1HG  ARG A 125      22.467   8.005 -58.448  1.00  0.00           H  
ATOM   1946 2HG  ARG A 125      21.588   7.076 -57.229  1.00  0.00           H  
ATOM   1947 1HD  ARG A 125      22.846   5.085 -57.871  1.00  0.00           H  
ATOM   1948 2HD  ARG A 125      23.828   6.089 -58.964  1.00  0.00           H  
ATOM   1949  HE  ARG A 125      23.880   6.007 -56.043  1.00  0.00           H  
ATOM   1950 1HH1 ARG A 125      24.850   7.901 -58.897  1.00  0.00           H  
ATOM   1951 2HH1 ARG A 125      26.067   8.784 -58.013  1.00  0.00           H  
ATOM   1952 1HH2 ARG A 125      25.403   7.131 -54.952  1.00  0.00           H  
ATOM   1953 2HH2 ARG A 125      26.397   8.350 -55.767  1.00  0.00           H  
ATOM   1954  N   VAL A 126      18.257   6.307 -60.666  1.00  0.00           N  
ATOM   1955  CA  VAL A 126      17.435   6.079 -61.851  1.00  0.00           C  
ATOM   1956  C   VAL A 126      16.404   7.179 -62.005  1.00  0.00           C  
ATOM   1957  O   VAL A 126      16.063   7.544 -63.130  1.00  0.00           O  
ATOM   1958  CB  VAL A 126      16.804   4.676 -61.886  1.00  0.00           C  
ATOM   1959  CG1 VAL A 126      15.796   4.495 -60.836  1.00  0.00           C  
ATOM   1960  CG2 VAL A 126      16.124   4.466 -63.280  1.00  0.00           C  
ATOM   1961  H   VAL A 126      18.205   5.682 -59.851  1.00  0.00           H  
ATOM   1962  HA  VAL A 126      18.095   6.127 -62.718  1.00  0.00           H  
ATOM   1963  HB  VAL A 126      17.581   3.952 -61.714  1.00  0.00           H  
ATOM   1964 1HG1 VAL A 126      15.404   3.508 -60.886  1.00  0.00           H  
ATOM   1965 2HG1 VAL A 126      16.274   4.643 -59.899  1.00  0.00           H  
ATOM   1966 3HG1 VAL A 126      15.007   5.196 -60.964  1.00  0.00           H  
ATOM   1967 1HG2 VAL A 126      15.685   3.483 -63.337  1.00  0.00           H  
ATOM   1968 2HG2 VAL A 126      15.337   5.199 -63.437  1.00  0.00           H  
ATOM   1969 3HG2 VAL A 126      16.869   4.571 -64.054  1.00  0.00           H  
ATOM   1970  N   LEU A 127      15.889   7.695 -60.887  1.00  0.00           N  
ATOM   1971  CA  LEU A 127      14.922   8.764 -60.911  1.00  0.00           C  
ATOM   1972  C   LEU A 127      15.524   9.978 -61.600  1.00  0.00           C  
ATOM   1973  O   LEU A 127      14.868  10.566 -62.463  1.00  0.00           O  
ATOM   1974  CB  LEU A 127      14.491   9.085 -59.469  1.00  0.00           C  
ATOM   1975  CG  LEU A 127      13.495  10.200 -59.210  1.00  0.00           C  
ATOM   1976  CD1 LEU A 127      12.227   9.931 -59.921  1.00  0.00           C  
ATOM   1977  CD2 LEU A 127      13.215  10.238 -57.709  1.00  0.00           C  
ATOM   1978  H   LEU A 127      16.159   7.312 -59.978  1.00  0.00           H  
ATOM   1979  HA  LEU A 127      14.062   8.421 -61.480  1.00  0.00           H  
ATOM   1980 1HB  LEU A 127      14.099   8.203 -59.025  1.00  0.00           H  
ATOM   1981 2HB  LEU A 127      15.378   9.349 -58.923  1.00  0.00           H  
ATOM   1982  HG  LEU A 127      13.901  11.156 -59.546  1.00  0.00           H  
ATOM   1983 1HD1 LEU A 127      11.528  10.735 -59.694  1.00  0.00           H  
ATOM   1984 2HD1 LEU A 127      12.409   9.899 -60.992  1.00  0.00           H  
ATOM   1985 3HD1 LEU A 127      11.805   8.986 -59.594  1.00  0.00           H  
ATOM   1986 1HD2 LEU A 127      12.490  11.030 -57.478  1.00  0.00           H  
ATOM   1987 2HD2 LEU A 127      12.805   9.275 -57.406  1.00  0.00           H  
ATOM   1988 3HD2 LEU A 127      14.142  10.430 -57.167  1.00  0.00           H  
ATOM   1989  N   GLU A 128      16.770  10.349 -61.256  1.00  0.00           N  
ATOM   1990  CA  GLU A 128      17.390  11.488 -61.921  1.00  0.00           C  
ATOM   1991  C   GLU A 128      17.563  11.256 -63.422  1.00  0.00           C  
ATOM   1992  O   GLU A 128      17.287  12.163 -64.216  1.00  0.00           O  
ATOM   1993  CB  GLU A 128      18.759  11.825 -61.318  1.00  0.00           C  
ATOM   1994  CG  GLU A 128      18.724  12.440 -59.921  1.00  0.00           C  
ATOM   1995  CD  GLU A 128      20.108  12.752 -59.383  1.00  0.00           C  
ATOM   1996  OE1 GLU A 128      21.069  12.361 -60.006  1.00  0.00           O  
ATOM   1997  OE2 GLU A 128      20.199  13.390 -58.360  1.00  0.00           O1-
ATOM   1998  H   GLU A 128      17.255   9.861 -60.495  1.00  0.00           H  
ATOM   1999  HA  GLU A 128      16.741  12.351 -61.785  1.00  0.00           H  
ATOM   2000 1HB  GLU A 128      19.352  10.908 -61.258  1.00  0.00           H  
ATOM   2001 2HB  GLU A 128      19.287  12.512 -61.978  1.00  0.00           H  
ATOM   2002 1HG  GLU A 128      18.142  13.359 -59.955  1.00  0.00           H  
ATOM   2003 2HG  GLU A 128      18.222  11.750 -59.245  1.00  0.00           H  
ATOM   2004  N   GLU A 129      17.961  10.042 -63.834  1.00  0.00           N  
ATOM   2005  CA  GLU A 129      18.115   9.821 -65.267  1.00  0.00           C  
ATOM   2006  C   GLU A 129      16.778   9.846 -65.987  1.00  0.00           C  
ATOM   2007  O   GLU A 129      16.667  10.409 -67.081  1.00  0.00           O  
ATOM   2008  CB  GLU A 129      18.807   8.489 -65.554  1.00  0.00           C  
ATOM   2009  CG  GLU A 129      20.281   8.434 -65.199  1.00  0.00           C  
ATOM   2010  CD  GLU A 129      21.080   9.428 -65.995  1.00  0.00           C  
ATOM   2011  OE1 GLU A 129      20.782   9.604 -67.156  1.00  0.00           O  
ATOM   2012  OE2 GLU A 129      21.979  10.042 -65.446  1.00  0.00           O1-
ATOM   2013  H   GLU A 129      18.216   9.320 -63.148  1.00  0.00           H  
ATOM   2014  HA  GLU A 129      18.728  10.622 -65.672  1.00  0.00           H  
ATOM   2015 1HB  GLU A 129      18.305   7.703 -64.989  1.00  0.00           H  
ATOM   2016 2HB  GLU A 129      18.705   8.256 -66.611  1.00  0.00           H  
ATOM   2017 1HG  GLU A 129      20.396   8.648 -64.135  1.00  0.00           H  
ATOM   2018 2HG  GLU A 129      20.656   7.428 -65.386  1.00  0.00           H  
ATOM   2019  N   ALA A 130      15.754   9.253 -65.375  1.00  0.00           N  
ATOM   2020  CA  ALA A 130      14.432   9.234 -65.962  1.00  0.00           C  
ATOM   2021  C   ALA A 130      13.885  10.648 -66.059  1.00  0.00           C  
ATOM   2022  O   ALA A 130      13.233  10.988 -67.050  1.00  0.00           O  
ATOM   2023  CB  ALA A 130      13.551   8.296 -65.182  1.00  0.00           C  
ATOM   2024  H   ALA A 130      15.906   8.774 -64.484  1.00  0.00           H  
ATOM   2025  HA  ALA A 130      14.510   8.870 -66.973  1.00  0.00           H  
ATOM   2026 1HB  ALA A 130      12.597   8.246 -65.665  1.00  0.00           H  
ATOM   2027 2HB  ALA A 130      14.001   7.304 -65.176  1.00  0.00           H  
ATOM   2028 3HB  ALA A 130      13.453   8.651 -64.157  1.00  0.00           H  
ATOM   2029  N   ARG A 131      14.180  11.493 -65.057  1.00  0.00           N  
ATOM   2030  CA  ARG A 131      13.744  12.877 -65.073  1.00  0.00           C  
ATOM   2031  C   ARG A 131      14.376  13.619 -66.232  1.00  0.00           C  
ATOM   2032  O   ARG A 131      13.685  14.375 -66.920  1.00  0.00           O  
ATOM   2033  CB  ARG A 131      14.096  13.581 -63.769  1.00  0.00           C  
ATOM   2034  CG  ARG A 131      13.776  15.088 -63.716  1.00  0.00           C  
ATOM   2035  CD  ARG A 131      12.334  15.384 -63.814  1.00  0.00           C  
ATOM   2036  NE  ARG A 131      12.085  16.817 -63.775  1.00  0.00           N  
ATOM   2037  CZ  ARG A 131      10.878  17.391 -63.959  1.00  0.00           C  
ATOM   2038  NH1 ARG A 131       9.822  16.644 -64.172  1.00  0.00           N1+
ATOM   2039  NH2 ARG A 131      10.758  18.707 -63.928  1.00  0.00           N  
ATOM   2040  H   ARG A 131      14.671  11.138 -64.230  1.00  0.00           H  
ATOM   2041  HA  ARG A 131      12.668  12.895 -65.194  1.00  0.00           H  
ATOM   2042 1HB  ARG A 131      13.572  13.094 -62.948  1.00  0.00           H  
ATOM   2043 2HB  ARG A 131      15.160  13.468 -63.580  1.00  0.00           H  
ATOM   2044 1HG  ARG A 131      14.131  15.484 -62.766  1.00  0.00           H  
ATOM   2045 2HG  ARG A 131      14.285  15.608 -64.529  1.00  0.00           H  
ATOM   2046 1HD  ARG A 131      11.947  15.011 -64.761  1.00  0.00           H  
ATOM   2047 2HD  ARG A 131      11.806  14.913 -62.986  1.00  0.00           H  
ATOM   2048  HE  ARG A 131      12.877  17.428 -63.621  1.00  0.00           H  
ATOM   2049 1HH1 ARG A 131       9.894  15.643 -64.202  1.00  0.00           H  
ATOM   2050 2HH1 ARG A 131       8.891  17.066 -64.323  1.00  0.00           H  
ATOM   2051 1HH2 ARG A 131      11.566  19.288 -63.775  1.00  0.00           H  
ATOM   2052 2HH2 ARG A 131       9.851  19.129 -64.079  1.00  0.00           H  
ATOM   2053  N   LYS A 132      15.678  13.416 -66.456  1.00  0.00           N  
ATOM   2054  CA  LYS A 132      16.340  14.067 -67.577  1.00  0.00           C  
ATOM   2055  C   LYS A 132      15.726  13.637 -68.908  1.00  0.00           C  
ATOM   2056  O   LYS A 132      15.506  14.478 -69.785  1.00  0.00           O  
ATOM   2057  CB  LYS A 132      17.838  13.779 -67.566  1.00  0.00           C  
ATOM   2058  CG  LYS A 132      18.614  14.514 -66.462  1.00  0.00           C  
ATOM   2059  CD  LYS A 132      20.135  14.352 -66.613  1.00  0.00           C  
ATOM   2060  CE  LYS A 132      20.588  12.952 -66.207  1.00  0.00           C  
ATOM   2061  NZ  LYS A 132      22.074  12.797 -66.213  1.00  0.00           N1+
ATOM   2062  H   LYS A 132      16.214  12.829 -65.805  1.00  0.00           H  
ATOM   2063  HA  LYS A 132      16.197  15.142 -67.480  1.00  0.00           H  
ATOM   2064 1HB  LYS A 132      17.978  12.708 -67.421  1.00  0.00           H  
ATOM   2065 2HB  LYS A 132      18.270  14.040 -68.529  1.00  0.00           H  
ATOM   2066 1HG  LYS A 132      18.366  15.575 -66.497  1.00  0.00           H  
ATOM   2067 2HG  LYS A 132      18.308  14.127 -65.492  1.00  0.00           H  
ATOM   2068 1HD  LYS A 132      20.422  14.530 -67.649  1.00  0.00           H  
ATOM   2069 2HD  LYS A 132      20.641  15.081 -65.982  1.00  0.00           H  
ATOM   2070 1HE  LYS A 132      20.216  12.738 -65.203  1.00  0.00           H  
ATOM   2071 2HE  LYS A 132      20.172  12.224 -66.898  1.00  0.00           H  
ATOM   2072 1HZ  LYS A 132      22.278  11.820 -65.921  1.00  0.00           H  
ATOM   2073 2HZ  LYS A 132      22.437  12.958 -67.137  1.00  0.00           H  
ATOM   2074 3HZ  LYS A 132      22.497  13.438 -65.565  1.00  0.00           H  
ATOM   2075  N   VAL A 133      15.411  12.340 -69.049  1.00  0.00           N  
ATOM   2076  CA  VAL A 133      14.809  11.851 -70.283  1.00  0.00           C  
ATOM   2077  C   VAL A 133      13.437  12.473 -70.476  1.00  0.00           C  
ATOM   2078  O   VAL A 133      13.099  12.873 -71.590  1.00  0.00           O  
ATOM   2079  CB  VAL A 133      14.702  10.317 -70.316  1.00  0.00           C  
ATOM   2080  CG1 VAL A 133      13.907   9.851 -71.554  1.00  0.00           C  
ATOM   2081  CG2 VAL A 133      16.064   9.744 -70.365  1.00  0.00           C  
ATOM   2082  H   VAL A 133      15.654  11.687 -68.294  1.00  0.00           H  
ATOM   2083  HA  VAL A 133      15.443  12.158 -71.114  1.00  0.00           H  
ATOM   2084  HB  VAL A 133      14.181   9.971 -69.422  1.00  0.00           H  
ATOM   2085 1HG1 VAL A 133      13.849   8.765 -71.556  1.00  0.00           H  
ATOM   2086 2HG1 VAL A 133      12.907  10.261 -71.539  1.00  0.00           H  
ATOM   2087 3HG1 VAL A 133      14.414  10.187 -72.461  1.00  0.00           H  
ATOM   2088 1HG2 VAL A 133      15.988   8.680 -70.390  1.00  0.00           H  
ATOM   2089 2HG2 VAL A 133      16.561  10.100 -71.261  1.00  0.00           H  
ATOM   2090 3HG2 VAL A 133      16.633  10.049 -69.497  1.00  0.00           H  
ATOM   2091  N   SER A 134      12.638  12.533 -69.403  1.00  0.00           N  
ATOM   2092  CA  SER A 134      11.315  13.126 -69.469  1.00  0.00           C  
ATOM   2093  C   SER A 134      11.410  14.579 -69.916  1.00  0.00           C  
ATOM   2094  O   SER A 134      10.673  14.996 -70.812  1.00  0.00           O  
ATOM   2095  CB  SER A 134      10.628  13.044 -68.112  1.00  0.00           C  
ATOM   2096  OG  SER A 134       9.357  13.641 -68.142  1.00  0.00           O  
ATOM   2097  H   SER A 134      12.958  12.138 -68.515  1.00  0.00           H  
ATOM   2098  HA  SER A 134      10.726  12.575 -70.198  1.00  0.00           H  
ATOM   2099 1HB  SER A 134      10.529  12.000 -67.831  1.00  0.00           H  
ATOM   2100 2HB  SER A 134      11.243  13.525 -67.355  1.00  0.00           H  
ATOM   2101  HG  SER A 134       9.492  14.582 -67.992  1.00  0.00           H  
ATOM   2102  N   GLU A 135      12.319  15.359 -69.320  1.00  0.00           N  
ATOM   2103  CA  GLU A 135      12.459  16.756 -69.713  1.00  0.00           C  
ATOM   2104  C   GLU A 135      12.922  16.940 -71.149  1.00  0.00           C  
ATOM   2105  O   GLU A 135      12.394  17.811 -71.856  1.00  0.00           O  
ATOM   2106  CB  GLU A 135      13.409  17.472 -68.746  1.00  0.00           C  
ATOM   2107  CG  GLU A 135      12.763  17.782 -67.414  1.00  0.00           C  
ATOM   2108  CD  GLU A 135      11.767  18.892 -67.599  1.00  0.00           C  
ATOM   2109  OE1 GLU A 135      12.196  19.979 -67.903  1.00  0.00           O  
ATOM   2110  OE2 GLU A 135      10.585  18.650 -67.545  1.00  0.00           O1-
ATOM   2111  H   GLU A 135      12.896  14.982 -68.564  1.00  0.00           H  
ATOM   2112  HA  GLU A 135      11.483  17.226 -69.621  1.00  0.00           H  
ATOM   2113 1HB  GLU A 135      14.279  16.839 -68.559  1.00  0.00           H  
ATOM   2114 2HB  GLU A 135      13.760  18.401 -69.192  1.00  0.00           H  
ATOM   2115 1HG  GLU A 135      12.254  16.891 -67.042  1.00  0.00           H  
ATOM   2116 2HG  GLU A 135      13.522  18.073 -66.690  1.00  0.00           H  
ATOM   2117  N   GLU A 136      13.838  16.101 -71.631  1.00  0.00           N  
ATOM   2118  CA  GLU A 136      14.249  16.275 -73.009  1.00  0.00           C  
ATOM   2119  C   GLU A 136      13.079  15.884 -73.907  1.00  0.00           C  
ATOM   2120  O   GLU A 136      12.756  16.592 -74.864  1.00  0.00           O  
ATOM   2121  CB  GLU A 136      15.477  15.429 -73.349  1.00  0.00           C  
ATOM   2122  CG  GLU A 136      16.078  15.724 -74.743  1.00  0.00           C  
ATOM   2123  CD  GLU A 136      16.673  17.126 -74.831  1.00  0.00           C  
ATOM   2124  OE1 GLU A 136      17.076  17.625 -73.806  1.00  0.00           O  
ATOM   2125  OE2 GLU A 136      16.705  17.705 -75.900  1.00  0.00           O1-
ATOM   2126  H   GLU A 136      14.291  15.408 -71.023  1.00  0.00           H  
ATOM   2127  HA  GLU A 136      14.487  17.325 -73.176  1.00  0.00           H  
ATOM   2128 1HB  GLU A 136      16.250  15.595 -72.597  1.00  0.00           H  
ATOM   2129 2HB  GLU A 136      15.208  14.370 -73.307  1.00  0.00           H  
ATOM   2130 1HG  GLU A 136      16.859  14.993 -74.952  1.00  0.00           H  
ATOM   2131 2HG  GLU A 136      15.306  15.607 -75.496  1.00  0.00           H  
ATOM   2132  N   ALA A 137      12.383  14.788 -73.578  1.00  0.00           N  
ATOM   2133  CA  ALA A 137      11.263  14.348 -74.389  1.00  0.00           C  
ATOM   2134  C   ALA A 137      10.203  15.437 -74.459  1.00  0.00           C  
ATOM   2135  O   ALA A 137       9.603  15.671 -75.515  1.00  0.00           O  
ATOM   2136  CB  ALA A 137      10.687  13.071 -73.832  1.00  0.00           C  
ATOM   2137  H   ALA A 137      12.663  14.219 -72.773  1.00  0.00           H  
ATOM   2138  HA  ALA A 137      11.634  14.162 -75.399  1.00  0.00           H  
ATOM   2139 1HB  ALA A 137       9.877  12.735 -74.460  1.00  0.00           H  
ATOM   2140 2HB  ALA A 137      11.465  12.327 -73.803  1.00  0.00           H  
ATOM   2141 3HB  ALA A 137      10.325  13.251 -72.822  1.00  0.00           H  
ATOM   2142  N   ARG A 138       9.963  16.115 -73.330  1.00  0.00           N  
ATOM   2143  CA  ARG A 138       8.995  17.188 -73.296  1.00  0.00           C  
ATOM   2144  C   ARG A 138       9.387  18.303 -74.271  1.00  0.00           C  
ATOM   2145  O   ARG A 138       8.564  18.732 -75.080  1.00  0.00           O  
ATOM   2146  CB  ARG A 138       8.832  17.743 -71.886  1.00  0.00           C  
ATOM   2147  CG  ARG A 138       7.810  18.868 -71.775  1.00  0.00           C  
ATOM   2148  CD  ARG A 138       7.759  19.525 -70.409  1.00  0.00           C  
ATOM   2149  NE  ARG A 138       9.072  20.034 -69.982  1.00  0.00           N  
ATOM   2150  CZ  ARG A 138       9.708  21.112 -70.509  1.00  0.00           C  
ATOM   2151  NH1 ARG A 138       9.210  21.795 -71.515  1.00  0.00           N1+
ATOM   2152  NH2 ARG A 138      10.871  21.491 -70.037  1.00  0.00           N  
ATOM   2153  H   ARG A 138      10.439  15.840 -72.466  1.00  0.00           H  
ATOM   2154  HA  ARG A 138       8.032  16.784 -73.607  1.00  0.00           H  
ATOM   2155 1HB  ARG A 138       8.536  16.943 -71.211  1.00  0.00           H  
ATOM   2156 2HB  ARG A 138       9.794  18.120 -71.538  1.00  0.00           H  
ATOM   2157 1HG  ARG A 138       8.016  19.620 -72.525  1.00  0.00           H  
ATOM   2158 2HG  ARG A 138       6.824  18.448 -71.971  1.00  0.00           H  
ATOM   2159 1HD  ARG A 138       7.054  20.355 -70.423  1.00  0.00           H  
ATOM   2160 2HD  ARG A 138       7.431  18.788 -69.673  1.00  0.00           H  
ATOM   2161  HE  ARG A 138       9.536  19.554 -69.179  1.00  0.00           H  
ATOM   2162 1HH1 ARG A 138       8.330  21.551 -71.930  1.00  0.00           H  
ATOM   2163 2HH1 ARG A 138       9.779  22.561 -71.894  1.00  0.00           H  
ATOM   2164 1HH2 ARG A 138      11.307  20.992 -69.243  1.00  0.00           H  
ATOM   2165 2HH2 ARG A 138      11.340  22.274 -70.498  1.00  0.00           H  
ATOM   2166  N   GLU A 139      10.654  18.759 -74.203  1.00  0.00           N  
ATOM   2167  CA  GLU A 139      11.155  19.831 -75.082  1.00  0.00           C  
ATOM   2168  C   GLU A 139      11.150  19.424 -76.562  1.00  0.00           C  
ATOM   2169  O   GLU A 139      10.855  20.243 -77.437  1.00  0.00           O  
ATOM   2170  CB  GLU A 139      12.575  20.249 -74.669  1.00  0.00           C  
ATOM   2171  CG  GLU A 139      12.707  21.072 -73.350  1.00  0.00           C  
ATOM   2172  CD  GLU A 139      12.189  22.529 -73.463  1.00  0.00           C  
ATOM   2173  OE1 GLU A 139      12.394  23.106 -74.500  1.00  0.00           O  
ATOM   2174  OE2 GLU A 139      11.621  23.060 -72.510  1.00  0.00           O1-
ATOM   2175  H   GLU A 139      11.281  18.364 -73.494  1.00  0.00           H  
ATOM   2176  HA  GLU A 139      10.500  20.694 -74.968  1.00  0.00           H  
ATOM   2177 1HB  GLU A 139      13.184  19.347 -74.546  1.00  0.00           H  
ATOM   2178 2HB  GLU A 139      13.026  20.831 -75.472  1.00  0.00           H  
ATOM   2179 1HG  GLU A 139      12.143  20.556 -72.573  1.00  0.00           H  
ATOM   2180 2HG  GLU A 139      13.753  21.083 -73.048  1.00  0.00           H  
ATOM   2181  N   GLN A 140      11.456  18.151 -76.836  1.00  0.00           N  
ATOM   2182  CA  GLN A 140      11.462  17.615 -78.195  1.00  0.00           C  
ATOM   2183  C   GLN A 140      10.041  17.391 -78.718  1.00  0.00           C  
ATOM   2184  O   GLN A 140       9.811  17.441 -79.928  1.00  0.00           O  
ATOM   2185  CB  GLN A 140      12.234  16.288 -78.278  1.00  0.00           C  
ATOM   2186  CG  GLN A 140      13.752  16.361 -78.035  1.00  0.00           C  
ATOM   2187  CD  GLN A 140      14.475  17.194 -79.046  1.00  0.00           C  
ATOM   2188  NE2 GLN A 140      15.562  17.828 -78.624  1.00  0.00           N  
ATOM   2189  OE1 GLN A 140      14.077  17.255 -80.214  1.00  0.00           O  
ATOM   2190  H   GLN A 140      11.738  17.546 -76.062  1.00  0.00           H  
ATOM   2191  HA  GLN A 140      11.944  18.342 -78.846  1.00  0.00           H  
ATOM   2192 1HB  GLN A 140      11.825  15.604 -77.535  1.00  0.00           H  
ATOM   2193 2HB  GLN A 140      12.071  15.839 -79.255  1.00  0.00           H  
ATOM   2194 1HG  GLN A 140      13.922  16.823 -77.066  1.00  0.00           H  
ATOM   2195 2HG  GLN A 140      14.171  15.355 -78.045  1.00  0.00           H  
ATOM   2196 1HE2 GLN A 140      16.093  18.391 -79.254  1.00  0.00           H  
ATOM   2197 2HE2 GLN A 140      15.878  17.731 -77.646  1.00  0.00           H  
ATOM   2198  N   GLY A 141       9.084  17.133 -77.816  1.00  0.00           N  
ATOM   2199  CA  GLY A 141       7.716  16.848 -78.216  1.00  0.00           C  
ATOM   2200  C   GLY A 141       7.527  15.362 -78.497  1.00  0.00           C  
ATOM   2201  O   GLY A 141       6.697  14.974 -79.325  1.00  0.00           O  
ATOM   2202  H   GLY A 141       9.306  17.075 -76.822  1.00  0.00           H  
ATOM   2203 1HA  GLY A 141       7.045  17.159 -77.414  1.00  0.00           H  
ATOM   2204 2HA  GLY A 141       7.463  17.433 -79.098  1.00  0.00           H  
ATOM   2205  N   ASP A 142       8.367  14.531 -77.878  1.00  0.00           N  
ATOM   2206  CA  ASP A 142       8.298  13.093 -78.057  1.00  0.00           C  
ATOM   2207  C   ASP A 142       7.444  12.475 -76.949  1.00  0.00           C  
ATOM   2208  O   ASP A 142       7.965  12.062 -75.906  1.00  0.00           O  
ATOM   2209  CB  ASP A 142       9.713  12.503 -78.092  1.00  0.00           C  
ATOM   2210  CG  ASP A 142       9.752  11.010 -78.422  1.00  0.00           C  
ATOM   2211  OD1 ASP A 142       8.759  10.320 -78.205  1.00  0.00           O  
ATOM   2212  OD2 ASP A 142      10.763  10.572 -78.920  1.00  0.00           O1-
ATOM   2213  H   ASP A 142       9.000  14.918 -77.179  1.00  0.00           H  
ATOM   2214  HA  ASP A 142       7.820  12.883 -79.014  1.00  0.00           H  
ATOM   2215 1HB  ASP A 142      10.307  13.042 -78.834  1.00  0.00           H  
ATOM   2216 2HB  ASP A 142      10.189  12.660 -77.123  1.00  0.00           H  
ATOM   2217  N   ASP A 143       6.126  12.428 -77.170  1.00  0.00           N  
ATOM   2218  CA  ASP A 143       5.185  11.980 -76.145  1.00  0.00           C  
ATOM   2219  C   ASP A 143       5.407  10.528 -75.719  1.00  0.00           C  
ATOM   2220  O   ASP A 143       5.116  10.162 -74.577  1.00  0.00           O  
ATOM   2221  CB  ASP A 143       3.744  12.150 -76.613  1.00  0.00           C  
ATOM   2222  CG  ASP A 143       3.267  13.596 -76.702  1.00  0.00           C  
ATOM   2223  OD1 ASP A 143       3.912  14.483 -76.186  1.00  0.00           O  
ATOM   2224  OD2 ASP A 143       2.238  13.796 -77.292  1.00  0.00           O1-
ATOM   2225  H   ASP A 143       5.770  12.782 -78.055  1.00  0.00           H  
ATOM   2226  HA  ASP A 143       5.324  12.614 -75.271  1.00  0.00           H  
ATOM   2227 1HB  ASP A 143       3.605  11.659 -77.579  1.00  0.00           H  
ATOM   2228 2HB  ASP A 143       3.103  11.669 -75.908  1.00  0.00           H  
ATOM   2229  N   GLU A 144       5.867   9.678 -76.644  1.00  0.00           N  
ATOM   2230  CA  GLU A 144       6.073   8.275 -76.304  1.00  0.00           C  
ATOM   2231  C   GLU A 144       7.240   8.123 -75.357  1.00  0.00           C  
ATOM   2232  O   GLU A 144       7.121   7.435 -74.339  1.00  0.00           O  
ATOM   2233  CB  GLU A 144       6.277   7.440 -77.560  1.00  0.00           C  
ATOM   2234  CG  GLU A 144       6.346   5.937 -77.323  1.00  0.00           C  
ATOM   2235  CD  GLU A 144       6.383   5.194 -78.618  1.00  0.00           C  
ATOM   2236  OE1 GLU A 144       6.500   5.844 -79.630  1.00  0.00           O  
ATOM   2237  OE2 GLU A 144       6.224   3.991 -78.628  1.00  0.00           O1-
ATOM   2238  H   GLU A 144       6.074  10.000 -77.585  1.00  0.00           H  
ATOM   2239  HA  GLU A 144       5.199   7.915 -75.775  1.00  0.00           H  
ATOM   2240 1HB  GLU A 144       5.471   7.640 -78.265  1.00  0.00           H  
ATOM   2241 2HB  GLU A 144       7.211   7.744 -78.040  1.00  0.00           H  
ATOM   2242 1HG  GLU A 144       7.245   5.701 -76.748  1.00  0.00           H  
ATOM   2243 2HG  GLU A 144       5.477   5.623 -76.742  1.00  0.00           H  
ATOM   2244  N   VAL A 145       8.362   8.781 -75.662  1.00  0.00           N  
ATOM   2245  CA  VAL A 145       9.506   8.703 -74.768  1.00  0.00           C  
ATOM   2246  C   VAL A 145       9.147   9.297 -73.433  1.00  0.00           C  
ATOM   2247  O   VAL A 145       9.559   8.781 -72.394  1.00  0.00           O  
ATOM   2248  CB  VAL A 145      10.744   9.399 -75.331  1.00  0.00           C  
ATOM   2249  CG1 VAL A 145      11.827   9.496 -74.269  1.00  0.00           C  
ATOM   2250  CG2 VAL A 145      11.269   8.582 -76.477  1.00  0.00           C  
ATOM   2251  H   VAL A 145       8.413   9.332 -76.539  1.00  0.00           H  
ATOM   2252  HA  VAL A 145       9.756   7.653 -74.624  1.00  0.00           H  
ATOM   2253  HB  VAL A 145      10.478  10.401 -75.659  1.00  0.00           H  
ATOM   2254 1HG1 VAL A 145      12.681   9.990 -74.694  1.00  0.00           H  
ATOM   2255 2HG1 VAL A 145      11.484  10.070 -73.419  1.00  0.00           H  
ATOM   2256 3HG1 VAL A 145      12.103   8.499 -73.938  1.00  0.00           H  
ATOM   2257 1HG2 VAL A 145      12.147   9.061 -76.899  1.00  0.00           H  
ATOM   2258 2HG2 VAL A 145      11.525   7.606 -76.118  1.00  0.00           H  
ATOM   2259 3HG2 VAL A 145      10.504   8.495 -77.249  1.00  0.00           H  
ATOM   2260  N   LEU A 146       8.427  10.414 -73.459  1.00  0.00           N  
ATOM   2261  CA  LEU A 146       8.023  11.090 -72.254  1.00  0.00           C  
ATOM   2262  C   LEU A 146       7.208  10.147 -71.371  1.00  0.00           C  
ATOM   2263  O   LEU A 146       7.501  10.017 -70.179  1.00  0.00           O  
ATOM   2264  CB  LEU A 146       7.204  12.318 -72.667  1.00  0.00           C  
ATOM   2265  CG  LEU A 146       6.625  13.216 -71.617  1.00  0.00           C  
ATOM   2266  CD1 LEU A 146       7.713  13.810 -70.795  1.00  0.00           C  
ATOM   2267  CD2 LEU A 146       5.842  14.312 -72.337  1.00  0.00           C  
ATOM   2268  H   LEU A 146       8.143  10.814 -74.360  1.00  0.00           H  
ATOM   2269  HA  LEU A 146       8.919  11.394 -71.720  1.00  0.00           H  
ATOM   2270 1HB  LEU A 146       7.800  12.931 -73.334  1.00  0.00           H  
ATOM   2271 2HB  LEU A 146       6.365  11.955 -73.236  1.00  0.00           H  
ATOM   2272  HG  LEU A 146       5.976  12.651 -70.961  1.00  0.00           H  
ATOM   2273 1HD1 LEU A 146       7.290  14.474 -70.043  1.00  0.00           H  
ATOM   2274 2HD1 LEU A 146       8.262  13.025 -70.298  1.00  0.00           H  
ATOM   2275 3HD1 LEU A 146       8.380  14.371 -71.439  1.00  0.00           H  
ATOM   2276 1HD2 LEU A 146       5.409  14.995 -71.609  1.00  0.00           H  
ATOM   2277 2HD2 LEU A 146       6.514  14.867 -72.994  1.00  0.00           H  
ATOM   2278 3HD2 LEU A 146       5.045  13.862 -72.936  1.00  0.00           H  
ATOM   2279  N   ALA A 147       6.203   9.464 -71.942  1.00  0.00           N  
ATOM   2280  CA  ALA A 147       5.400   8.534 -71.160  1.00  0.00           C  
ATOM   2281  C   ALA A 147       6.251   7.392 -70.589  1.00  0.00           C  
ATOM   2282  O   ALA A 147       6.074   7.008 -69.428  1.00  0.00           O  
ATOM   2283  CB  ALA A 147       4.288   7.975 -72.018  1.00  0.00           C  
ATOM   2284  H   ALA A 147       5.974   9.617 -72.930  1.00  0.00           H  
ATOM   2285  HA  ALA A 147       4.964   9.080 -70.329  1.00  0.00           H  
ATOM   2286 1HB  ALA A 147       3.682   7.316 -71.426  1.00  0.00           H  
ATOM   2287 2HB  ALA A 147       3.679   8.792 -72.392  1.00  0.00           H  
ATOM   2288 3HB  ALA A 147       4.721   7.430 -72.859  1.00  0.00           H  
ATOM   2289  N   LEU A 148       7.192   6.862 -71.381  1.00  0.00           N  
ATOM   2290  CA  LEU A 148       8.029   5.777 -70.887  1.00  0.00           C  
ATOM   2291  C   LEU A 148       8.946   6.262 -69.758  1.00  0.00           C  
ATOM   2292  O   LEU A 148       9.202   5.542 -68.785  1.00  0.00           O  
ATOM   2293  CB  LEU A 148       8.875   5.200 -72.022  1.00  0.00           C  
ATOM   2294  CG  LEU A 148       8.166   4.444 -73.157  1.00  0.00           C  
ATOM   2295  CD1 LEU A 148       9.224   4.132 -74.235  1.00  0.00           C  
ATOM   2296  CD2 LEU A 148       7.506   3.170 -72.635  1.00  0.00           C  
ATOM   2297  H   LEU A 148       7.286   7.185 -72.352  1.00  0.00           H  
ATOM   2298  HA  LEU A 148       7.385   5.011 -70.478  1.00  0.00           H  
ATOM   2299 1HB  LEU A 148       9.395   6.033 -72.490  1.00  0.00           H  
ATOM   2300 2HB  LEU A 148       9.609   4.520 -71.594  1.00  0.00           H  
ATOM   2301  HG  LEU A 148       7.403   5.078 -73.602  1.00  0.00           H  
ATOM   2302 1HD1 LEU A 148       8.754   3.610 -75.071  1.00  0.00           H  
ATOM   2303 2HD1 LEU A 148       9.664   5.064 -74.597  1.00  0.00           H  
ATOM   2304 3HD1 LEU A 148      10.005   3.509 -73.810  1.00  0.00           H  
ATOM   2305 1HD2 LEU A 148       7.024   2.654 -73.464  1.00  0.00           H  
ATOM   2306 2HD2 LEU A 148       8.257   2.526 -72.197  1.00  0.00           H  
ATOM   2307 3HD2 LEU A 148       6.760   3.411 -71.894  1.00  0.00           H  
ATOM   2308  N   ALA A 149       9.482   7.481 -69.894  1.00  0.00           N  
ATOM   2309  CA  ALA A 149      10.338   8.027 -68.853  1.00  0.00           C  
ATOM   2310  C   ALA A 149       9.537   8.169 -67.568  1.00  0.00           C  
ATOM   2311  O   ALA A 149      10.023   7.798 -66.500  1.00  0.00           O  
ATOM   2312  CB  ALA A 149      10.906   9.361 -69.279  1.00  0.00           C  
ATOM   2313  H   ALA A 149       9.318   8.018 -70.749  1.00  0.00           H  
ATOM   2314  HA  ALA A 149      11.155   7.331 -68.678  1.00  0.00           H  
ATOM   2315 1HB  ALA A 149      11.557   9.750 -68.500  1.00  0.00           H  
ATOM   2316 2HB  ALA A 149      11.462   9.217 -70.186  1.00  0.00           H  
ATOM   2317 3HB  ALA A 149      10.090  10.060 -69.461  1.00  0.00           H  
ATOM   2318  N   LEU A 150       8.270   8.602 -67.689  1.00  0.00           N  
ATOM   2319  CA  LEU A 150       7.372   8.751 -66.552  1.00  0.00           C  
ATOM   2320  C   LEU A 150       7.115   7.427 -65.867  1.00  0.00           C  
ATOM   2321  O   LEU A 150       6.960   7.402 -64.643  1.00  0.00           O  
ATOM   2322  CB  LEU A 150       6.075   9.455 -66.983  1.00  0.00           C  
ATOM   2323  CG  LEU A 150       6.221  10.974 -67.300  1.00  0.00           C  
ATOM   2324  CD1 LEU A 150       4.989  11.486 -68.005  1.00  0.00           C  
ATOM   2325  CD2 LEU A 150       6.362  11.755 -65.966  1.00  0.00           C  
ATOM   2326  H   LEU A 150       7.947   8.912 -68.613  1.00  0.00           H  
ATOM   2327  HA  LEU A 150       7.853   9.383 -65.835  1.00  0.00           H  
ATOM   2328 1HB  LEU A 150       5.687   8.958 -67.864  1.00  0.00           H  
ATOM   2329 2HB  LEU A 150       5.351   9.366 -66.186  1.00  0.00           H  
ATOM   2330  HG  LEU A 150       7.097  11.141 -67.930  1.00  0.00           H  
ATOM   2331 1HD1 LEU A 150       5.107  12.550 -68.198  1.00  0.00           H  
ATOM   2332 2HD1 LEU A 150       4.853  10.960 -68.943  1.00  0.00           H  
ATOM   2333 3HD1 LEU A 150       4.158  11.330 -67.377  1.00  0.00           H  
ATOM   2334 1HD2 LEU A 150       6.459  12.819 -66.186  1.00  0.00           H  
ATOM   2335 2HD2 LEU A 150       5.473  11.594 -65.351  1.00  0.00           H  
ATOM   2336 3HD2 LEU A 150       7.228  11.443 -65.414  1.00  0.00           H  
ATOM   2337  N   ILE A 151       7.072   6.321 -66.614  1.00  0.00           N  
ATOM   2338  CA  ILE A 151       6.900   5.033 -65.966  1.00  0.00           C  
ATOM   2339  C   ILE A 151       8.101   4.778 -65.079  1.00  0.00           C  
ATOM   2340  O   ILE A 151       7.944   4.390 -63.921  1.00  0.00           O  
ATOM   2341  CB  ILE A 151       6.760   3.849 -66.939  1.00  0.00           C  
ATOM   2342  CG1 ILE A 151       5.470   3.954 -67.737  1.00  0.00           C  
ATOM   2343  CG2 ILE A 151       6.826   2.518 -66.136  1.00  0.00           C  
ATOM   2344  CD1 ILE A 151       5.385   2.994 -68.913  1.00  0.00           C  
ATOM   2345  H   ILE A 151       7.142   6.407 -67.637  1.00  0.00           H  
ATOM   2346  HA  ILE A 151       6.010   5.068 -65.336  1.00  0.00           H  
ATOM   2347  HB  ILE A 151       7.567   3.895 -67.655  1.00  0.00           H  
ATOM   2348 1HG1 ILE A 151       4.643   3.777 -67.080  1.00  0.00           H  
ATOM   2349 2HG1 ILE A 151       5.379   4.964 -68.129  1.00  0.00           H  
ATOM   2350 1HG2 ILE A 151       6.751   1.671 -66.801  1.00  0.00           H  
ATOM   2351 2HG2 ILE A 151       7.760   2.436 -65.598  1.00  0.00           H  
ATOM   2352 3HG2 ILE A 151       6.014   2.492 -65.428  1.00  0.00           H  
ATOM   2353 1HD1 ILE A 151       4.455   3.144 -69.419  1.00  0.00           H  
ATOM   2354 2HD1 ILE A 151       6.200   3.189 -69.592  1.00  0.00           H  
ATOM   2355 3HD1 ILE A 151       5.439   1.968 -68.580  1.00  0.00           H  
ATOM   2356  N   ALA A 152       9.313   4.975 -65.632  1.00  0.00           N  
ATOM   2357  CA  ALA A 152      10.536   4.741 -64.857  1.00  0.00           C  
ATOM   2358  C   ALA A 152      10.581   5.642 -63.624  1.00  0.00           C  
ATOM   2359  O   ALA A 152      10.998   5.207 -62.541  1.00  0.00           O  
ATOM   2360  CB  ALA A 152      11.757   4.990 -65.720  1.00  0.00           C  
ATOM   2361  H   ALA A 152       9.361   5.263 -66.619  1.00  0.00           H  
ATOM   2362  HA  ALA A 152      10.537   3.711 -64.529  1.00  0.00           H  
ATOM   2363 1HB  ALA A 152      12.658   4.785 -65.141  1.00  0.00           H  
ATOM   2364 2HB  ALA A 152      11.723   4.344 -66.581  1.00  0.00           H  
ATOM   2365 3HB  ALA A 152      11.764   6.017 -66.053  1.00  0.00           H  
ATOM   2366  N   ILE A 153      10.106   6.878 -63.772  1.00  0.00           N  
ATOM   2367  CA  ILE A 153      10.053   7.826 -62.679  1.00  0.00           C  
ATOM   2368  C   ILE A 153       9.109   7.312 -61.607  1.00  0.00           C  
ATOM   2369  O   ILE A 153       9.461   7.300 -60.428  1.00  0.00           O  
ATOM   2370  CB  ILE A 153       9.603   9.224 -63.169  1.00  0.00           C  
ATOM   2371  CG1 ILE A 153      10.664   9.812 -64.071  1.00  0.00           C  
ATOM   2372  CG2 ILE A 153       9.331  10.108 -62.048  1.00  0.00           C  
ATOM   2373  CD1 ILE A 153      10.299  11.026 -64.884  1.00  0.00           C  
ATOM   2374  H   ILE A 153       9.807   7.165 -64.711  1.00  0.00           H  
ATOM   2375  HA  ILE A 153      11.054   7.912 -62.247  1.00  0.00           H  
ATOM   2376  HB  ILE A 153       8.699   9.109 -63.742  1.00  0.00           H  
ATOM   2377 1HG1 ILE A 153      11.535  10.061 -63.461  1.00  0.00           H  
ATOM   2378 2HG1 ILE A 153      10.926   9.072 -64.736  1.00  0.00           H  
ATOM   2379 1HG2 ILE A 153       8.994  11.066 -62.407  1.00  0.00           H  
ATOM   2380 2HG2 ILE A 153       8.587   9.670 -61.439  1.00  0.00           H  
ATOM   2381 3HG2 ILE A 153      10.194  10.241 -61.488  1.00  0.00           H  
ATOM   2382 1HD1 ILE A 153      11.140  11.293 -65.490  1.00  0.00           H  
ATOM   2383 2HD1 ILE A 153       9.478  10.804 -65.533  1.00  0.00           H  
ATOM   2384 3HD1 ILE A 153      10.037  11.860 -64.247  1.00  0.00           H  
ATOM   2385  N   ALA A 154       7.898   6.899 -62.003  1.00  0.00           N  
ATOM   2386  CA  ALA A 154       6.923   6.403 -61.051  1.00  0.00           C  
ATOM   2387  C   ALA A 154       7.446   5.185 -60.290  1.00  0.00           C  
ATOM   2388  O   ALA A 154       7.245   5.080 -59.077  1.00  0.00           O  
ATOM   2389  CB  ALA A 154       5.645   6.042 -61.770  1.00  0.00           C  
ATOM   2390  H   ALA A 154       7.644   6.960 -62.992  1.00  0.00           H  
ATOM   2391  HA  ALA A 154       6.720   7.199 -60.336  1.00  0.00           H  
ATOM   2392 1HB  ALA A 154       4.929   5.722 -61.045  1.00  0.00           H  
ATOM   2393 2HB  ALA A 154       5.251   6.893 -62.309  1.00  0.00           H  
ATOM   2394 3HB  ALA A 154       5.846   5.242 -62.483  1.00  0.00           H  
ATOM   2395  N   LEU A 155       8.143   4.279 -60.991  1.00  0.00           N  
ATOM   2396  CA  LEU A 155       8.698   3.096 -60.349  1.00  0.00           C  
ATOM   2397  C   LEU A 155       9.765   3.457 -59.337  1.00  0.00           C  
ATOM   2398  O   LEU A 155       9.826   2.874 -58.247  1.00  0.00           O  
ATOM   2399  CB  LEU A 155       9.294   2.182 -61.404  1.00  0.00           C  
ATOM   2400  CG  LEU A 155       8.350   1.466 -62.317  1.00  0.00           C  
ATOM   2401  CD1 LEU A 155       9.131   0.865 -63.394  1.00  0.00           C  
ATOM   2402  CD2 LEU A 155       7.604   0.377 -61.548  1.00  0.00           C  
ATOM   2403  H   LEU A 155       8.249   4.406 -62.003  1.00  0.00           H  
ATOM   2404  HA  LEU A 155       7.907   2.590 -59.824  1.00  0.00           H  
ATOM   2405 1HB  LEU A 155       9.889   2.807 -62.049  1.00  0.00           H  
ATOM   2406 2HB  LEU A 155       9.942   1.447 -60.922  1.00  0.00           H  
ATOM   2407  HG  LEU A 155       7.663   2.159 -62.757  1.00  0.00           H  
ATOM   2408 1HD1 LEU A 155       8.467   0.330 -64.062  1.00  0.00           H  
ATOM   2409 2HD1 LEU A 155       9.660   1.635 -63.943  1.00  0.00           H  
ATOM   2410 3HD1 LEU A 155       9.831   0.206 -62.965  1.00  0.00           H  
ATOM   2411 1HD2 LEU A 155       6.938  -0.156 -62.227  1.00  0.00           H  
ATOM   2412 2HD2 LEU A 155       8.325  -0.315 -61.125  1.00  0.00           H  
ATOM   2413 3HD2 LEU A 155       7.019   0.803 -60.754  1.00  0.00           H  
ATOM   2414  N   ALA A 156      10.619   4.421 -59.684  1.00  0.00           N  
ATOM   2415  CA  ALA A 156      11.639   4.857 -58.759  1.00  0.00           C  
ATOM   2416  C   ALA A 156      10.999   5.445 -57.507  1.00  0.00           C  
ATOM   2417  O   ALA A 156      11.448   5.169 -56.392  1.00  0.00           O  
ATOM   2418  CB  ALA A 156      12.526   5.865 -59.423  1.00  0.00           C  
ATOM   2419  H   ALA A 156      10.581   4.823 -60.629  1.00  0.00           H  
ATOM   2420  HA  ALA A 156      12.232   3.989 -58.472  1.00  0.00           H  
ATOM   2421 1HB  ALA A 156      13.298   6.160 -58.732  1.00  0.00           H  
ATOM   2422 2HB  ALA A 156      12.955   5.423 -60.301  1.00  0.00           H  
ATOM   2423 3HB  ALA A 156      11.931   6.720 -59.710  1.00  0.00           H  
ATOM   2424  N   VAL A 157       9.916   6.211 -57.685  1.00  0.00           N  
ATOM   2425  CA  VAL A 157       9.222   6.819 -56.560  1.00  0.00           C  
ATOM   2426  C   VAL A 157       8.611   5.727 -55.677  1.00  0.00           C  
ATOM   2427  O   VAL A 157       8.628   5.858 -54.452  1.00  0.00           O  
ATOM   2428  CB  VAL A 157       8.200   7.868 -57.003  1.00  0.00           C  
ATOM   2429  CG1 VAL A 157       7.413   8.363 -55.804  1.00  0.00           C  
ATOM   2430  CG2 VAL A 157       8.930   9.042 -57.653  1.00  0.00           C  
ATOM   2431  H   VAL A 157       9.615   6.421 -58.647  1.00  0.00           H  
ATOM   2432  HA  VAL A 157       9.960   7.348 -55.966  1.00  0.00           H  
ATOM   2433  HB  VAL A 157       7.505   7.418 -57.714  1.00  0.00           H  
ATOM   2434 1HG1 VAL A 157       6.712   9.093 -56.137  1.00  0.00           H  
ATOM   2435 2HG1 VAL A 157       6.898   7.566 -55.341  1.00  0.00           H  
ATOM   2436 3HG1 VAL A 157       8.089   8.818 -55.075  1.00  0.00           H  
ATOM   2437 1HG2 VAL A 157       8.202   9.782 -57.973  1.00  0.00           H  
ATOM   2438 2HG2 VAL A 157       9.618   9.486 -56.930  1.00  0.00           H  
ATOM   2439 3HG2 VAL A 157       9.493   8.705 -58.505  1.00  0.00           H  
ATOM   2440  N   LEU A 158       8.014   4.684 -56.277  1.00  0.00           N  
ATOM   2441  CA  LEU A 158       7.498   3.572 -55.482  1.00  0.00           C  
ATOM   2442  C   LEU A 158       8.595   2.941 -54.654  1.00  0.00           C  
ATOM   2443  O   LEU A 158       8.401   2.677 -53.469  1.00  0.00           O  
ATOM   2444  CB  LEU A 158       6.911   2.475 -56.381  1.00  0.00           C  
ATOM   2445  CG  LEU A 158       5.602   2.715 -57.007  1.00  0.00           C  
ATOM   2446  CD1 LEU A 158       5.344   1.770 -58.077  1.00  0.00           C  
ATOM   2447  CD2 LEU A 158       4.589   2.436 -56.000  1.00  0.00           C  
ATOM   2448  H   LEU A 158       7.928   4.677 -57.300  1.00  0.00           H  
ATOM   2449  HA  LEU A 158       6.742   3.955 -54.802  1.00  0.00           H  
ATOM   2450 1HB  LEU A 158       7.612   2.286 -57.184  1.00  0.00           H  
ATOM   2451 2HB  LEU A 158       6.814   1.582 -55.786  1.00  0.00           H  
ATOM   2452  HG  LEU A 158       5.544   3.733 -57.387  1.00  0.00           H  
ATOM   2453 1HD1 LEU A 158       4.350   1.974 -58.460  1.00  0.00           H  
ATOM   2454 2HD1 LEU A 158       6.068   1.900 -58.851  1.00  0.00           H  
ATOM   2455 3HD1 LEU A 158       5.391   0.753 -57.700  1.00  0.00           H  
ATOM   2456 1HD2 LEU A 158       3.641   2.600 -56.435  1.00  0.00           H  
ATOM   2457 2HD2 LEU A 158       4.673   1.408 -55.683  1.00  0.00           H  
ATOM   2458 3HD2 LEU A 158       4.716   3.054 -55.169  1.00  0.00           H  
ATOM   2459  N   ALA A 159       9.774   2.733 -55.250  1.00  0.00           N  
ATOM   2460  CA  ALA A 159      10.868   2.158 -54.489  1.00  0.00           C  
ATOM   2461  C   ALA A 159      11.230   3.051 -53.299  1.00  0.00           C  
ATOM   2462  O   ALA A 159      11.462   2.553 -52.191  1.00  0.00           O  
ATOM   2463  CB  ALA A 159      12.069   1.971 -55.383  1.00  0.00           C  
ATOM   2464  H   ALA A 159       9.879   2.928 -56.254  1.00  0.00           H  
ATOM   2465  HA  ALA A 159      10.546   1.194 -54.104  1.00  0.00           H  
ATOM   2466 1HB  ALA A 159      12.878   1.527 -54.818  1.00  0.00           H  
ATOM   2467 2HB  ALA A 159      11.809   1.342 -56.221  1.00  0.00           H  
ATOM   2468 3HB  ALA A 159      12.372   2.932 -55.756  1.00  0.00           H  
ATOM   2469  N   LEU A 160      11.225   4.381 -53.513  1.00  0.00           N  
ATOM   2470  CA  LEU A 160      11.536   5.312 -52.435  1.00  0.00           C  
ATOM   2471  C   LEU A 160      10.466   5.243 -51.352  1.00  0.00           C  
ATOM   2472  O   LEU A 160      10.785   5.231 -50.159  1.00  0.00           O  
ATOM   2473  CB  LEU A 160      11.562   6.769 -52.947  1.00  0.00           C  
ATOM   2474  CG  LEU A 160      12.661   7.165 -53.958  1.00  0.00           C  
ATOM   2475  CD1 LEU A 160      12.410   8.595 -54.437  1.00  0.00           C  
ATOM   2476  CD2 LEU A 160      14.010   7.044 -53.357  1.00  0.00           C  
ATOM   2477  H   LEU A 160      11.076   4.724 -54.468  1.00  0.00           H  
ATOM   2478  HA  LEU A 160      12.489   5.036 -51.992  1.00  0.00           H  
ATOM   2479 1HB  LEU A 160      10.606   6.981 -53.414  1.00  0.00           H  
ATOM   2480 2HB  LEU A 160      11.663   7.427 -52.084  1.00  0.00           H  
ATOM   2481  HG  LEU A 160      12.611   6.515 -54.809  1.00  0.00           H  
ATOM   2482 1HD1 LEU A 160      13.174   8.859 -55.156  1.00  0.00           H  
ATOM   2483 2HD1 LEU A 160      11.435   8.680 -54.899  1.00  0.00           H  
ATOM   2484 3HD1 LEU A 160      12.460   9.279 -53.592  1.00  0.00           H  
ATOM   2485 1HD2 LEU A 160      14.729   7.316 -54.105  1.00  0.00           H  
ATOM   2486 2HD2 LEU A 160      14.103   7.704 -52.494  1.00  0.00           H  
ATOM   2487 3HD2 LEU A 160      14.193   6.027 -53.049  1.00  0.00           H  
ATOM   2488  N   ALA A 161       9.190   5.165 -51.766  1.00  0.00           N  
ATOM   2489  CA  ALA A 161       8.078   5.086 -50.828  1.00  0.00           C  
ATOM   2490  C   ALA A 161       8.191   3.827 -49.974  1.00  0.00           C  
ATOM   2491  O   ALA A 161       8.011   3.886 -48.756  1.00  0.00           O  
ATOM   2492  CB  ALA A 161       6.755   5.102 -51.584  1.00  0.00           C  
ATOM   2493  H   ALA A 161       8.993   5.221 -52.769  1.00  0.00           H  
ATOM   2494  HA  ALA A 161       8.122   5.950 -50.169  1.00  0.00           H  
ATOM   2495 1HB  ALA A 161       5.941   5.061 -50.876  1.00  0.00           H  
ATOM   2496 2HB  ALA A 161       6.678   6.015 -52.175  1.00  0.00           H  
ATOM   2497 3HB  ALA A 161       6.709   4.245 -52.244  1.00  0.00           H  
ATOM   2498  N   ILE A 162       8.579   2.694 -50.578  1.00  0.00           N  
ATOM   2499  CA  ILE A 162       8.703   1.462 -49.805  1.00  0.00           C  
ATOM   2500  C   ILE A 162       9.775   1.608 -48.754  1.00  0.00           C  
ATOM   2501  O   ILE A 162       9.546   1.289 -47.583  1.00  0.00           O  
ATOM   2502  CB  ILE A 162       9.062   0.227 -50.684  1.00  0.00           C  
ATOM   2503  CG1 ILE A 162       7.905  -0.141 -51.598  1.00  0.00           C  
ATOM   2504  CG2 ILE A 162       9.496  -0.979 -49.805  1.00  0.00           C  
ATOM   2505  CD1 ILE A 162       8.277  -1.143 -52.666  1.00  0.00           C  
ATOM   2506  H   ILE A 162       8.697   2.691 -51.597  1.00  0.00           H  
ATOM   2507  HA  ILE A 162       7.756   1.271 -49.307  1.00  0.00           H  
ATOM   2508  HB  ILE A 162       9.887   0.505 -51.334  1.00  0.00           H  
ATOM   2509 1HG1 ILE A 162       7.080  -0.540 -51.006  1.00  0.00           H  
ATOM   2510 2HG1 ILE A 162       7.568   0.760 -52.093  1.00  0.00           H  
ATOM   2511 1HG2 ILE A 162       9.781  -1.810 -50.415  1.00  0.00           H  
ATOM   2512 2HG2 ILE A 162      10.337  -0.701 -49.225  1.00  0.00           H  
ATOM   2513 3HG2 ILE A 162       8.680  -1.279 -49.149  1.00  0.00           H  
ATOM   2514 1HD1 ILE A 162       7.416  -1.333 -53.301  1.00  0.00           H  
ATOM   2515 2HD1 ILE A 162       9.075  -0.726 -53.243  1.00  0.00           H  
ATOM   2516 3HD1 ILE A 162       8.602  -2.079 -52.237  1.00  0.00           H  
ATOM   2517  N   VAL A 163      10.940   2.105 -49.152  1.00  0.00           N  
ATOM   2518  CA  VAL A 163      12.024   2.215 -48.205  1.00  0.00           C  
ATOM   2519  C   VAL A 163      11.723   3.176 -47.076  1.00  0.00           C  
ATOM   2520  O   VAL A 163      11.879   2.819 -45.902  1.00  0.00           O  
ATOM   2521  CB  VAL A 163      13.309   2.653 -48.937  1.00  0.00           C  
ATOM   2522  CG1 VAL A 163      14.418   2.999 -47.931  1.00  0.00           C  
ATOM   2523  CG2 VAL A 163      13.752   1.508 -49.855  1.00  0.00           C  
ATOM   2524  H   VAL A 163      11.066   2.374 -50.135  1.00  0.00           H  
ATOM   2525  HA  VAL A 163      12.197   1.238 -47.781  1.00  0.00           H  
ATOM   2526  HB  VAL A 163      13.104   3.544 -49.540  1.00  0.00           H  
ATOM   2527 1HG1 VAL A 163      15.315   3.288 -48.447  1.00  0.00           H  
ATOM   2528 2HG1 VAL A 163      14.109   3.823 -47.296  1.00  0.00           H  
ATOM   2529 3HG1 VAL A 163      14.623   2.156 -47.338  1.00  0.00           H  
ATOM   2530 1HG2 VAL A 163      14.643   1.802 -50.393  1.00  0.00           H  
ATOM   2531 2HG2 VAL A 163      13.958   0.616 -49.269  1.00  0.00           H  
ATOM   2532 3HG2 VAL A 163      12.965   1.300 -50.558  1.00  0.00           H  
ATOM   2533  N   ALA A 164      11.290   4.381 -47.409  1.00  0.00           N  
ATOM   2534  CA  ALA A 164      11.038   5.364 -46.384  1.00  0.00           C  
ATOM   2535  C   ALA A 164       9.946   4.958 -45.415  1.00  0.00           C  
ATOM   2536  O   ALA A 164      10.089   5.141 -44.198  1.00  0.00           O  
ATOM   2537  CB  ALA A 164      10.653   6.654 -47.024  1.00  0.00           C  
ATOM   2538  H   ALA A 164      11.165   4.630 -48.396  1.00  0.00           H  
ATOM   2539  HA  ALA A 164      11.964   5.504 -45.828  1.00  0.00           H  
ATOM   2540 1HB  ALA A 164      10.523   7.372 -46.239  1.00  0.00           H  
ATOM   2541 2HB  ALA A 164      11.438   6.961 -47.692  1.00  0.00           H  
ATOM   2542 3HB  ALA A 164       9.729   6.522 -47.584  1.00  0.00           H  
ATOM   2543  N   SER A 165       8.858   4.366 -45.919  1.00  0.00           N  
ATOM   2544  CA  SER A 165       7.774   4.016 -45.005  1.00  0.00           C  
ATOM   2545  C   SER A 165       8.201   2.922 -44.054  1.00  0.00           C  
ATOM   2546  O   SER A 165       8.015   3.048 -42.839  1.00  0.00           O  
ATOM   2547  CB  SER A 165       6.497   3.623 -45.789  1.00  0.00           C  
ATOM   2548  OG  SER A 165       5.936   4.717 -46.523  1.00  0.00           O  
ATOM   2549  H   SER A 165       8.787   4.163 -46.921  1.00  0.00           H  
ATOM   2550  HA  SER A 165       7.547   4.905 -44.389  1.00  0.00           H  
ATOM   2551 2HB  SER A 165       5.729   3.198 -45.116  1.00  0.00           H  
ATOM   2552 3HB  SER A 165       6.733   2.810 -46.503  1.00  0.00           H  
ATOM   2553  HG  SER A 165       5.669   5.384 -45.886  1.00  0.00           H  
ATOM   2554  N   CYS A 166       8.857   1.897 -44.588  1.00  0.00           N  
ATOM   2555  CA  CYS A 166       9.269   0.736 -43.823  1.00  0.00           C  
ATOM   2556  C   CYS A 166      10.318   1.055 -42.771  1.00  0.00           C  
ATOM   2557  O   CYS A 166      10.362   0.410 -41.724  1.00  0.00           O  
ATOM   2558  CB  CYS A 166       9.784  -0.311 -44.780  1.00  0.00           C  
ATOM   2559  SG  CYS A 166       8.486  -1.029 -45.830  1.00  0.00           S  
ATOM   2560  H   CYS A 166       9.025   1.880 -45.599  1.00  0.00           H  
ATOM   2561  HA  CYS A 166       8.390   0.338 -43.320  1.00  0.00           H  
ATOM   2562 1HB  CYS A 166      10.500   0.179 -45.432  1.00  0.00           H  
ATOM   2563 2HB  CYS A 166      10.297  -1.108 -44.244  1.00  0.00           H  
ATOM   2564  HG  CYS A 166       9.210  -0.999 -46.954  1.00  0.00           H  
ATOM   2565  N   ARG A 167      11.155   2.058 -43.034  1.00  0.00           N  
ATOM   2566  CA  ARG A 167      12.188   2.456 -42.090  1.00  0.00           C  
ATOM   2567  C   ARG A 167      11.732   3.514 -41.087  1.00  0.00           C  
ATOM   2568  O   ARG A 167      12.544   3.959 -40.271  1.00  0.00           O  
ATOM   2569  CB  ARG A 167      13.375   3.028 -42.832  1.00  0.00           C  
ATOM   2570  CG  ARG A 167      14.120   2.061 -43.699  1.00  0.00           C  
ATOM   2571  CD  ARG A 167      15.124   2.762 -44.490  1.00  0.00           C  
ATOM   2572  NE  ARG A 167      16.240   3.236 -43.714  1.00  0.00           N  
ATOM   2573  CZ  ARG A 167      17.123   4.154 -44.144  1.00  0.00           C  
ATOM   2574  NH1 ARG A 167      16.958   4.732 -45.316  1.00  0.00           N1+
ATOM   2575  NH2 ARG A 167      18.170   4.461 -43.393  1.00  0.00           N  
ATOM   2576  H   ARG A 167      11.121   2.518 -43.951  1.00  0.00           H  
ATOM   2577  HA  ARG A 167      12.502   1.572 -41.538  1.00  0.00           H  
ATOM   2578 1HB  ARG A 167      13.022   3.838 -43.478  1.00  0.00           H  
ATOM   2579 2HB  ARG A 167      14.076   3.459 -42.123  1.00  0.00           H  
ATOM   2580 1HG  ARG A 167      14.627   1.329 -43.075  1.00  0.00           H  
ATOM   2581 2HG  ARG A 167      13.435   1.550 -44.374  1.00  0.00           H  
ATOM   2582 1HD  ARG A 167      15.513   2.098 -45.241  1.00  0.00           H  
ATOM   2583 2HD  ARG A 167      14.645   3.612 -44.963  1.00  0.00           H  
ATOM   2584  HE  ARG A 167      16.409   2.807 -42.816  1.00  0.00           H  
ATOM   2585 1HH1 ARG A 167      16.164   4.501 -45.893  1.00  0.00           H  
ATOM   2586 2HH1 ARG A 167      17.627   5.421 -45.642  1.00  0.00           H  
ATOM   2587 1HH2 ARG A 167      18.304   4.013 -42.501  1.00  0.00           H  
ATOM   2588 2HH2 ARG A 167      18.887   5.114 -43.746  1.00  0.00           H  
ATOM   2589  N   GLY A 168      10.478   3.972 -41.181  1.00  0.00           N  
ATOM   2590  CA  GLY A 168       9.987   4.993 -40.269  1.00  0.00           C  
ATOM   2591  C   GLY A 168      10.546   6.386 -40.569  1.00  0.00           C  
ATOM   2592  O   GLY A 168      10.624   7.236 -39.673  1.00  0.00           O  
ATOM   2593  H   GLY A 168       9.824   3.569 -41.856  1.00  0.00           H  
ATOM   2594 1HA  GLY A 168       8.897   5.012 -40.315  1.00  0.00           H  
ATOM   2595 2HA  GLY A 168      10.246   4.706 -39.251  1.00  0.00           H  
ATOM   2596  N   ASN A 169      10.981   6.634 -41.807  1.00  0.00           N  
ATOM   2597  CA  ASN A 169      11.575   7.914 -42.127  1.00  0.00           C  
ATOM   2598  C   ASN A 169      10.511   8.879 -42.611  1.00  0.00           C  
ATOM   2599  O   ASN A 169      10.219   8.938 -43.807  1.00  0.00           O  
ATOM   2600  CB  ASN A 169      12.678   7.727 -43.152  1.00  0.00           C  
ATOM   2601  CG  ASN A 169      13.450   8.977 -43.427  1.00  0.00           C  
ATOM   2602  ND2 ASN A 169      14.663   8.810 -43.873  1.00  0.00           N  
ATOM   2603  OD1 ASN A 169      12.960  10.104 -43.240  1.00  0.00           O  
ATOM   2604  H   ASN A 169      10.853   5.953 -42.560  1.00  0.00           H  
ATOM   2605  HA  ASN A 169      12.014   8.334 -41.223  1.00  0.00           H  
ATOM   2606 1HB  ASN A 169      13.368   6.956 -42.805  1.00  0.00           H  
ATOM   2607 2HB  ASN A 169      12.241   7.370 -44.085  1.00  0.00           H  
ATOM   2608 1HD2 ASN A 169      15.236   9.601 -44.086  1.00  0.00           H  
ATOM   2609 2HD2 ASN A 169      15.016   7.887 -44.026  1.00  0.00           H  
ATOM   2610  N   LYS A 170       9.935   9.650 -41.685  1.00  0.00           N  
ATOM   2611  CA  LYS A 170       8.829  10.527 -42.041  1.00  0.00           C  
ATOM   2612  C   LYS A 170       9.205  11.517 -43.125  1.00  0.00           C  
ATOM   2613  O   LYS A 170       8.401  11.787 -44.018  1.00  0.00           O  
ATOM   2614  CB  LYS A 170       8.338  11.321 -40.827  1.00  0.00           C  
ATOM   2615  CG  LYS A 170       7.579  10.529 -39.768  1.00  0.00           C  
ATOM   2616  CD  LYS A 170       7.171  11.457 -38.613  1.00  0.00           C  
ATOM   2617  CE  LYS A 170       6.346  10.744 -37.548  1.00  0.00           C  
ATOM   2618  NZ  LYS A 170       6.002  11.660 -36.413  1.00  0.00           N1+
ATOM   2619  H   LYS A 170      10.241   9.560 -40.721  1.00  0.00           H  
ATOM   2620  HA  LYS A 170       8.010   9.912 -42.416  1.00  0.00           H  
ATOM   2621 1HB  LYS A 170       9.190  11.793 -40.337  1.00  0.00           H  
ATOM   2622 2HB  LYS A 170       7.680  12.125 -41.170  1.00  0.00           H  
ATOM   2623 1HG  LYS A 170       6.685  10.088 -40.212  1.00  0.00           H  
ATOM   2624 2HG  LYS A 170       8.209   9.722 -39.388  1.00  0.00           H  
ATOM   2625 1HD  LYS A 170       8.066  11.866 -38.144  1.00  0.00           H  
ATOM   2626 2HD  LYS A 170       6.581  12.283 -39.010  1.00  0.00           H  
ATOM   2627 1HE  LYS A 170       5.421  10.377 -38.001  1.00  0.00           H  
ATOM   2628 2HE  LYS A 170       6.907   9.898 -37.157  1.00  0.00           H  
ATOM   2629 1HZ  LYS A 170       5.447  11.158 -35.731  1.00  0.00           H  
ATOM   2630 2HZ  LYS A 170       6.848  11.988 -35.975  1.00  0.00           H  
ATOM   2631 3HZ  LYS A 170       5.470  12.452 -36.751  1.00  0.00           H  
ATOM   2632  N   GLU A 171      10.414  12.073 -43.043  1.00  0.00           N  
ATOM   2633  CA  GLU A 171      10.821  13.078 -44.014  1.00  0.00           C  
ATOM   2634  C   GLU A 171      10.992  12.482 -45.395  1.00  0.00           C  
ATOM   2635  O   GLU A 171      10.511  13.045 -46.381  1.00  0.00           O  
ATOM   2636  CB  GLU A 171      12.115  13.768 -43.590  1.00  0.00           C  
ATOM   2637  CG  GLU A 171      12.555  14.889 -44.540  1.00  0.00           C  
ATOM   2638  CD  GLU A 171      13.775  15.621 -44.073  1.00  0.00           C  
ATOM   2639  OE1 GLU A 171      14.302  15.264 -43.053  1.00  0.00           O  
ATOM   2640  OE2 GLU A 171      14.186  16.549 -44.745  1.00  0.00           O1-
ATOM   2641  H   GLU A 171      11.030  11.800 -42.289  1.00  0.00           H  
ATOM   2642  HA  GLU A 171      10.034  13.832 -44.069  1.00  0.00           H  
ATOM   2643 1HB  GLU A 171      11.993  14.189 -42.594  1.00  0.00           H  
ATOM   2644 2HB  GLU A 171      12.919  13.030 -43.539  1.00  0.00           H  
ATOM   2645 1HG  GLU A 171      12.766  14.456 -45.517  1.00  0.00           H  
ATOM   2646 2HG  GLU A 171      11.732  15.593 -44.659  1.00  0.00           H  
ATOM   2647  N   GLU A 172      11.717  11.368 -45.490  1.00  0.00           N  
ATOM   2648  CA  GLU A 172      11.937  10.768 -46.793  1.00  0.00           C  
ATOM   2649  C   GLU A 172      10.609  10.331 -47.390  1.00  0.00           C  
ATOM   2650  O   GLU A 172      10.417  10.406 -48.608  1.00  0.00           O  
ATOM   2651  CB  GLU A 172      12.910   9.597 -46.745  1.00  0.00           C  
ATOM   2652  CG  GLU A 172      13.315   9.075 -48.127  1.00  0.00           C  
ATOM   2653  CD  GLU A 172      14.314   7.931 -48.095  1.00  0.00           C  
ATOM   2654  OE1 GLU A 172      14.563   7.383 -47.045  1.00  0.00           O  
ATOM   2655  OE2 GLU A 172      14.844   7.631 -49.139  1.00  0.00           O1-
ATOM   2656  H   GLU A 172      12.103  10.940 -44.648  1.00  0.00           H  
ATOM   2657  HA  GLU A 172      12.368  11.523 -47.445  1.00  0.00           H  
ATOM   2658 1HB  GLU A 172      13.818   9.917 -46.248  1.00  0.00           H  
ATOM   2659 2HB  GLU A 172      12.483   8.785 -46.171  1.00  0.00           H  
ATOM   2660 1HG  GLU A 172      12.435   8.764 -48.682  1.00  0.00           H  
ATOM   2661 2HG  GLU A 172      13.761   9.906 -48.671  1.00  0.00           H  
ATOM   2662  N   ALA A 173       9.708   9.809 -46.546  1.00  0.00           N  
ATOM   2663  CA  ALA A 173       8.422   9.362 -47.027  1.00  0.00           C  
ATOM   2664  C   ALA A 173       7.654  10.552 -47.588  1.00  0.00           C  
ATOM   2665  O   ALA A 173       7.087  10.452 -48.677  1.00  0.00           O  
ATOM   2666  CB  ALA A 173       7.676   8.653 -45.914  1.00  0.00           C  
ATOM   2667  H   ALA A 173       9.913   9.724 -45.546  1.00  0.00           H  
ATOM   2668  HA  ALA A 173       8.587   8.656 -47.840  1.00  0.00           H  
ATOM   2669 1HB  ALA A 173       6.740   8.282 -46.272  1.00  0.00           H  
ATOM   2670 2HB  ALA A 173       8.268   7.815 -45.553  1.00  0.00           H  
ATOM   2671 3HB  ALA A 173       7.511   9.350 -45.096  1.00  0.00           H  
ATOM   2672  N   GLU A 174       7.697  11.714 -46.906  1.00  0.00           N  
ATOM   2673  CA  GLU A 174       7.025  12.887 -47.448  1.00  0.00           C  
ATOM   2674  C   GLU A 174       7.625  13.277 -48.786  1.00  0.00           C  
ATOM   2675  O   GLU A 174       6.885  13.691 -49.680  1.00  0.00           O  
ATOM   2676  CB  GLU A 174       7.101  14.105 -46.518  1.00  0.00           C  
ATOM   2677  CG  GLU A 174       6.241  14.067 -45.252  1.00  0.00           C  
ATOM   2678  CD  GLU A 174       6.431  15.324 -44.404  1.00  0.00           C  
ATOM   2679  OE1 GLU A 174       7.296  16.101 -44.731  1.00  0.00           O  
ATOM   2680  OE2 GLU A 174       5.713  15.503 -43.436  1.00  0.00           O1-
ATOM   2681  H   GLU A 174       8.137  11.765 -45.980  1.00  0.00           H  
ATOM   2682  HA  GLU A 174       5.976  12.641 -47.603  1.00  0.00           H  
ATOM   2683 1HB  GLU A 174       8.134  14.226 -46.190  1.00  0.00           H  
ATOM   2684 2HB  GLU A 174       6.835  15.001 -47.077  1.00  0.00           H  
ATOM   2685 1HG  GLU A 174       5.194  13.991 -45.541  1.00  0.00           H  
ATOM   2686 2HG  GLU A 174       6.487  13.193 -44.667  1.00  0.00           H  
ATOM   2687  N   ARG A 175       8.957  13.166 -48.927  1.00  0.00           N  
ATOM   2688  CA  ARG A 175       9.591  13.516 -50.190  1.00  0.00           C  
ATOM   2689  C   ARG A 175       9.077  12.596 -51.292  1.00  0.00           C  
ATOM   2690  O   ARG A 175       8.750  13.065 -52.383  1.00  0.00           O  
ATOM   2691  CB  ARG A 175      11.108  13.381 -50.117  1.00  0.00           C  
ATOM   2692  CG  ARG A 175      11.821  14.390 -49.230  1.00  0.00           C  
ATOM   2693  CD  ARG A 175      13.284  14.141 -49.193  1.00  0.00           C  
ATOM   2694  NE  ARG A 175      13.940  14.935 -48.173  1.00  0.00           N  
ATOM   2695  CZ  ARG A 175      15.267  14.939 -47.926  1.00  0.00           C  
ATOM   2696  NH1 ARG A 175      16.085  14.214 -48.668  1.00  0.00           N1+
ATOM   2697  NH2 ARG A 175      15.751  15.664 -46.932  1.00  0.00           N  
ATOM   2698  H   ARG A 175       9.515  12.888 -48.111  1.00  0.00           H  
ATOM   2699  HA  ARG A 175       9.337  14.546 -50.439  1.00  0.00           H  
ATOM   2700 1HB  ARG A 175      11.361  12.398 -49.745  1.00  0.00           H  
ATOM   2701 2HB  ARG A 175      11.528  13.462 -51.119  1.00  0.00           H  
ATOM   2702 1HG  ARG A 175      11.655  15.392 -49.620  1.00  0.00           H  
ATOM   2703 2HG  ARG A 175      11.441  14.333 -48.221  1.00  0.00           H  
ATOM   2704 1HD  ARG A 175      13.468  13.089 -48.981  1.00  0.00           H  
ATOM   2705 2HD  ARG A 175      13.711  14.402 -50.160  1.00  0.00           H  
ATOM   2706  HE  ARG A 175      13.345  15.507 -47.577  1.00  0.00           H  
ATOM   2707 1HH1 ARG A 175      15.725  13.656 -49.427  1.00  0.00           H  
ATOM   2708 2HH1 ARG A 175      17.076  14.218 -48.477  1.00  0.00           H  
ATOM   2709 1HH2 ARG A 175      15.115  16.196 -46.318  1.00  0.00           H  
ATOM   2710 2HH2 ARG A 175      16.736  15.668 -46.735  1.00  0.00           H  
ATOM   2711  N   ALA A 176       8.987  11.283 -51.003  1.00  0.00           N  
ATOM   2712  CA  ALA A 176       8.487  10.334 -51.988  1.00  0.00           C  
ATOM   2713  C   ALA A 176       7.049  10.683 -52.369  1.00  0.00           C  
ATOM   2714  O   ALA A 176       6.689  10.603 -53.543  1.00  0.00           O  
ATOM   2715  CB  ALA A 176       8.575   8.907 -51.459  1.00  0.00           C  
ATOM   2716  H   ALA A 176       9.323  10.953 -50.092  1.00  0.00           H  
ATOM   2717  HA  ALA A 176       9.106  10.415 -52.883  1.00  0.00           H  
ATOM   2718 1HB  ALA A 176       8.218   8.211 -52.219  1.00  0.00           H  
ATOM   2719 2HB  ALA A 176       9.611   8.679 -51.212  1.00  0.00           H  
ATOM   2720 3HB  ALA A 176       7.969   8.816 -50.567  1.00  0.00           H  
ATOM   2721  N   ALA A 177       6.219  11.089 -51.398  1.00  0.00           N  
ATOM   2722  CA  ALA A 177       4.856  11.492 -51.725  1.00  0.00           C  
ATOM   2723  C   ALA A 177       4.844  12.720 -52.611  1.00  0.00           C  
ATOM   2724  O   ALA A 177       4.124  12.750 -53.605  1.00  0.00           O  
ATOM   2725  CB  ALA A 177       4.058  11.795 -50.486  1.00  0.00           C  
ATOM   2726  H   ALA A 177       6.544  11.076 -50.425  1.00  0.00           H  
ATOM   2727  HA  ALA A 177       4.382  10.675 -52.265  1.00  0.00           H  
ATOM   2728 1HB  ALA A 177       3.054  12.083 -50.751  1.00  0.00           H  
ATOM   2729 2HB  ALA A 177       4.030  10.937 -49.898  1.00  0.00           H  
ATOM   2730 3HB  ALA A 177       4.530  12.609 -49.940  1.00  0.00           H  
ATOM   2731  N   GLU A 178       5.693  13.710 -52.318  1.00  0.00           N  
ATOM   2732  CA  GLU A 178       5.695  14.905 -53.147  1.00  0.00           C  
ATOM   2733  C   GLU A 178       6.113  14.543 -54.557  1.00  0.00           C  
ATOM   2734  O   GLU A 178       5.536  15.053 -55.527  1.00  0.00           O  
ATOM   2735  CB  GLU A 178       6.618  15.977 -52.566  1.00  0.00           C  
ATOM   2736  CG  GLU A 178       6.105  16.601 -51.266  1.00  0.00           C  
ATOM   2737  CD  GLU A 178       4.845  17.392 -51.434  1.00  0.00           C  
ATOM   2738  OE1 GLU A 178       4.854  18.347 -52.167  1.00  0.00           O  
ATOM   2739  OE2 GLU A 178       3.854  17.003 -50.864  1.00  0.00           O1-
ATOM   2740  H   GLU A 178       6.268  13.663 -51.471  1.00  0.00           H  
ATOM   2741  HA  GLU A 178       4.687  15.308 -53.182  1.00  0.00           H  
ATOM   2742 1HB  GLU A 178       7.593  15.533 -52.358  1.00  0.00           H  
ATOM   2743 2HB  GLU A 178       6.767  16.769 -53.298  1.00  0.00           H  
ATOM   2744 1HG  GLU A 178       5.916  15.811 -50.550  1.00  0.00           H  
ATOM   2745 2HG  GLU A 178       6.881  17.243 -50.857  1.00  0.00           H  
ATOM   2746  N   ASP A 179       7.064  13.613 -54.693  1.00  0.00           N  
ATOM   2747  CA  ASP A 179       7.452  13.202 -56.022  1.00  0.00           C  
ATOM   2748  C   ASP A 179       6.289  12.479 -56.674  1.00  0.00           C  
ATOM   2749  O   ASP A 179       5.965  12.768 -57.817  1.00  0.00           O  
ATOM   2750  CB  ASP A 179       8.664  12.267 -56.010  1.00  0.00           C  
ATOM   2751  CG  ASP A 179      10.003  12.916 -55.668  1.00  0.00           C  
ATOM   2752  OD1 ASP A 179      10.118  14.118 -55.706  1.00  0.00           O  
ATOM   2753  OD2 ASP A 179      10.911  12.176 -55.370  1.00  0.00           O1-
ATOM   2754  H   ASP A 179       7.556  13.255 -53.867  1.00  0.00           H  
ATOM   2755  HA  ASP A 179       7.690  14.088 -56.610  1.00  0.00           H  
ATOM   2756 1HB  ASP A 179       8.481  11.458 -55.302  1.00  0.00           H  
ATOM   2757 2HB  ASP A 179       8.760  11.826 -56.989  1.00  0.00           H  
ATOM   2758  N   ALA A 180       5.593  11.601 -55.941  1.00  0.00           N  
ATOM   2759  CA  ALA A 180       4.477  10.858 -56.515  1.00  0.00           C  
ATOM   2760  C   ALA A 180       3.394  11.798 -57.019  1.00  0.00           C  
ATOM   2761  O   ALA A 180       2.817  11.560 -58.081  1.00  0.00           O  
ATOM   2762  CB  ALA A 180       3.900   9.904 -55.501  1.00  0.00           C  
ATOM   2763  H   ALA A 180       5.899  11.390 -54.990  1.00  0.00           H  
ATOM   2764  HA  ALA A 180       4.854  10.287 -57.362  1.00  0.00           H  
ATOM   2765 1HB  ALA A 180       3.110   9.353 -55.971  1.00  0.00           H  
ATOM   2766 2HB  ALA A 180       4.654   9.220 -55.147  1.00  0.00           H  
ATOM   2767 3HB  ALA A 180       3.519  10.466 -54.664  1.00  0.00           H  
ATOM   2768  N   ILE A 181       3.153  12.886 -56.292  1.00  0.00           N  
ATOM   2769  CA  ILE A 181       2.171  13.876 -56.700  1.00  0.00           C  
ATOM   2770  C   ILE A 181       2.616  14.535 -57.991  1.00  0.00           C  
ATOM   2771  O   ILE A 181       1.821  14.657 -58.922  1.00  0.00           O  
ATOM   2772  CB  ILE A 181       1.962  14.953 -55.625  1.00  0.00           C  
ATOM   2773  CG1 ILE A 181       1.307  14.338 -54.400  1.00  0.00           C  
ATOM   2774  CG2 ILE A 181       1.106  16.057 -56.206  1.00  0.00           C  
ATOM   2775  CD1 ILE A 181       1.335  15.191 -53.129  1.00  0.00           C  
ATOM   2776  H   ILE A 181       3.645  12.981 -55.397  1.00  0.00           H  
ATOM   2777  HA  ILE A 181       1.222  13.372 -56.877  1.00  0.00           H  
ATOM   2778  HB  ILE A 181       2.929  15.360 -55.313  1.00  0.00           H  
ATOM   2779 1HG1 ILE A 181       0.275  14.119 -54.637  1.00  0.00           H  
ATOM   2780 2HG1 ILE A 181       1.805  13.427 -54.199  1.00  0.00           H  
ATOM   2781 1HG2 ILE A 181       0.948  16.813 -55.478  1.00  0.00           H  
ATOM   2782 2HG2 ILE A 181       1.607  16.504 -57.060  1.00  0.00           H  
ATOM   2783 3HG2 ILE A 181       0.160  15.656 -56.512  1.00  0.00           H  
ATOM   2784 1HD1 ILE A 181       0.857  14.644 -52.321  1.00  0.00           H  
ATOM   2785 2HD1 ILE A 181       2.369  15.398 -52.850  1.00  0.00           H  
ATOM   2786 3HD1 ILE A 181       0.817  16.127 -53.280  1.00  0.00           H  
ATOM   2787  N   LYS A 182       3.877  14.977 -58.058  1.00  0.00           N  
ATOM   2788  CA  LYS A 182       4.379  15.630 -59.258  1.00  0.00           C  
ATOM   2789  C   LYS A 182       4.350  14.666 -60.453  1.00  0.00           C  
ATOM   2790  O   LYS A 182       4.020  15.073 -61.572  1.00  0.00           O  
ATOM   2791  CB  LYS A 182       5.811  16.131 -59.039  1.00  0.00           C  
ATOM   2792  CG  LYS A 182       6.014  17.285 -57.997  1.00  0.00           C  
ATOM   2793  CD  LYS A 182       5.488  18.661 -58.436  1.00  0.00           C  
ATOM   2794  CE  LYS A 182       5.977  19.734 -57.425  1.00  0.00           C  
ATOM   2795  NZ  LYS A 182       5.539  21.135 -57.758  1.00  0.00           N1+
ATOM   2796  H   LYS A 182       4.484  14.878 -57.234  1.00  0.00           H  
ATOM   2797  HA  LYS A 182       3.732  16.474 -59.490  1.00  0.00           H  
ATOM   2798 1HB  LYS A 182       6.425  15.295 -58.699  1.00  0.00           H  
ATOM   2799 2HB  LYS A 182       6.226  16.469 -59.990  1.00  0.00           H  
ATOM   2800 1HG  LYS A 182       5.492  17.019 -57.080  1.00  0.00           H  
ATOM   2801 2HG  LYS A 182       7.076  17.369 -57.764  1.00  0.00           H  
ATOM   2802 1HD  LYS A 182       5.860  18.901 -59.432  1.00  0.00           H  
ATOM   2803 2HD  LYS A 182       4.395  18.654 -58.457  1.00  0.00           H  
ATOM   2804 1HE  LYS A 182       5.610  19.479 -56.431  1.00  0.00           H  
ATOM   2805 2HE  LYS A 182       7.067  19.709 -57.414  1.00  0.00           H  
ATOM   2806 1HZ  LYS A 182       5.909  21.774 -57.067  1.00  0.00           H  
ATOM   2807 2HZ  LYS A 182       5.884  21.400 -58.665  1.00  0.00           H  
ATOM   2808 3HZ  LYS A 182       4.524  21.250 -57.747  1.00  0.00           H  
ATOM   2809  N   VAL A 183       4.661  13.384 -60.213  1.00  0.00           N  
ATOM   2810  CA  VAL A 183       4.648  12.393 -61.277  1.00  0.00           C  
ATOM   2811  C   VAL A 183       3.243  12.230 -61.753  1.00  0.00           C  
ATOM   2812  O   VAL A 183       3.015  12.135 -62.954  1.00  0.00           O  
ATOM   2813  CB  VAL A 183       5.137  11.006 -60.846  1.00  0.00           C  
ATOM   2814  CG1 VAL A 183       4.941   9.974 -62.017  1.00  0.00           C  
ATOM   2815  CG2 VAL A 183       6.525  11.076 -60.486  1.00  0.00           C  
ATOM   2816  H   VAL A 183       4.945  13.120 -59.268  1.00  0.00           H  
ATOM   2817  HA  VAL A 183       5.266  12.754 -62.103  1.00  0.00           H  
ATOM   2818  HB  VAL A 183       4.553  10.670 -59.991  1.00  0.00           H  
ATOM   2819 1HG1 VAL A 183       5.293   9.019 -61.686  1.00  0.00           H  
ATOM   2820 2HG1 VAL A 183       3.893   9.884 -62.303  1.00  0.00           H  
ATOM   2821 3HG1 VAL A 183       5.516  10.293 -62.888  1.00  0.00           H  
ATOM   2822 1HG2 VAL A 183       6.856  10.094 -60.171  1.00  0.00           H  
ATOM   2823 2HG2 VAL A 183       7.057  11.412 -61.349  1.00  0.00           H  
ATOM   2824 3HG2 VAL A 183       6.684  11.761 -59.706  1.00  0.00           H  
ATOM   2825  N   ALA A 184       2.302  12.122 -60.815  1.00  0.00           N  
ATOM   2826  CA  ALA A 184       0.927  11.957 -61.188  1.00  0.00           C  
ATOM   2827  C   ALA A 184       0.468  13.128 -62.042  1.00  0.00           C  
ATOM   2828  O   ALA A 184      -0.184  12.923 -63.062  1.00  0.00           O  
ATOM   2829  CB  ALA A 184       0.058  11.832 -59.942  1.00  0.00           C  
ATOM   2830  H   ALA A 184       2.551  12.135 -59.826  1.00  0.00           H  
ATOM   2831  HA  ALA A 184       0.861  11.060 -61.787  1.00  0.00           H  
ATOM   2832 1HB  ALA A 184      -0.977  11.692 -60.213  1.00  0.00           H  
ATOM   2833 2HB  ALA A 184       0.395  10.980 -59.350  1.00  0.00           H  
ATOM   2834 3HB  ALA A 184       0.153  12.737 -59.348  1.00  0.00           H  
ATOM   2835  N   MET A 185       0.863  14.354 -61.695  1.00  0.00           N  
ATOM   2836  CA  MET A 185       0.468  15.498 -62.505  1.00  0.00           C  
ATOM   2837  C   MET A 185       0.964  15.358 -63.941  1.00  0.00           C  
ATOM   2838  O   MET A 185       0.205  15.578 -64.892  1.00  0.00           O  
ATOM   2839  CB  MET A 185       1.036  16.778 -61.910  1.00  0.00           C  
ATOM   2840  CG  MET A 185       0.437  17.210 -60.607  1.00  0.00           C  
ATOM   2841  SD  MET A 185       1.274  18.644 -59.958  1.00  0.00           S  
ATOM   2842  CE  MET A 185       0.314  18.959 -58.530  1.00  0.00           C  
ATOM   2843  H   MET A 185       1.383  14.486 -60.819  1.00  0.00           H  
ATOM   2844  HA  MET A 185      -0.619  15.553 -62.525  1.00  0.00           H  
ATOM   2845 1HB  MET A 185       2.100  16.652 -61.746  1.00  0.00           H  
ATOM   2846 2HB  MET A 185       0.918  17.590 -62.622  1.00  0.00           H  
ATOM   2847 1HG  MET A 185      -0.615  17.435 -60.728  1.00  0.00           H  
ATOM   2848 2HG  MET A 185       0.520  16.418 -59.888  1.00  0.00           H  
ATOM   2849 1HE  MET A 185       0.729  19.813 -57.997  1.00  0.00           H  
ATOM   2850 2HE  MET A 185      -0.682  19.163 -58.841  1.00  0.00           H  
ATOM   2851 3HE  MET A 185       0.313  18.116 -57.890  1.00  0.00           H  
ATOM   2852  N   GLU A 186       2.244  14.995 -64.106  1.00  0.00           N  
ATOM   2853  CA  GLU A 186       2.788  14.860 -65.448  1.00  0.00           C  
ATOM   2854  C   GLU A 186       2.209  13.661 -66.199  1.00  0.00           C  
ATOM   2855  O   GLU A 186       1.887  13.777 -67.382  1.00  0.00           O  
ATOM   2856  CB  GLU A 186       4.313  14.792 -65.391  1.00  0.00           C  
ATOM   2857  CG  GLU A 186       4.953  16.120 -64.955  1.00  0.00           C  
ATOM   2858  CD  GLU A 186       6.455  16.094 -64.816  1.00  0.00           C  
ATOM   2859  OE1 GLU A 186       7.039  15.039 -64.856  1.00  0.00           O  
ATOM   2860  OE2 GLU A 186       7.029  17.151 -64.656  1.00  0.00           O1-
ATOM   2861  H   GLU A 186       2.842  14.855 -63.279  1.00  0.00           H  
ATOM   2862  HA  GLU A 186       2.520  15.756 -66.006  1.00  0.00           H  
ATOM   2863 1HB  GLU A 186       4.617  14.010 -64.690  1.00  0.00           H  
ATOM   2864 2HB  GLU A 186       4.701  14.534 -66.375  1.00  0.00           H  
ATOM   2865 1HG  GLU A 186       4.680  16.887 -65.676  1.00  0.00           H  
ATOM   2866 2HG  GLU A 186       4.519  16.401 -63.994  1.00  0.00           H  
ATOM   2867  N   ALA A 187       2.048  12.517 -65.525  1.00  0.00           N  
ATOM   2868  CA  ALA A 187       1.509  11.316 -66.151  1.00  0.00           C  
ATOM   2869  C   ALA A 187       0.096  11.574 -66.616  1.00  0.00           C  
ATOM   2870  O   ALA A 187      -0.291  11.132 -67.699  1.00  0.00           O  
ATOM   2871  CB  ALA A 187       1.563  10.147 -65.188  1.00  0.00           C  
ATOM   2872  H   ALA A 187       2.335  12.479 -64.549  1.00  0.00           H  
ATOM   2873  HA  ALA A 187       2.094  11.079 -67.025  1.00  0.00           H  
ATOM   2874 1HB  ALA A 187       1.170   9.264 -65.683  1.00  0.00           H  
ATOM   2875 2HB  ALA A 187       2.596   9.969 -64.887  1.00  0.00           H  
ATOM   2876 3HB  ALA A 187       0.969  10.378 -64.309  1.00  0.00           H  
ATOM   2877  N   LEU A 188      -0.659  12.320 -65.815  1.00  0.00           N  
ATOM   2878  CA  LEU A 188      -2.029  12.673 -66.084  1.00  0.00           C  
ATOM   2879  C   LEU A 188      -2.134  13.583 -67.313  1.00  0.00           C  
ATOM   2880  O   LEU A 188      -2.967  13.343 -68.192  1.00  0.00           O  
ATOM   2881  CB  LEU A 188      -2.576  13.374 -64.842  1.00  0.00           C  
ATOM   2882  CG  LEU A 188      -3.981  13.852 -64.832  1.00  0.00           C  
ATOM   2883  CD1 LEU A 188      -4.972  12.656 -64.939  1.00  0.00           C  
ATOM   2884  CD2 LEU A 188      -4.170  14.678 -63.586  1.00  0.00           C  
ATOM   2885  H   LEU A 188      -0.277  12.627 -64.917  1.00  0.00           H  
ATOM   2886  HA  LEU A 188      -2.581  11.757 -66.275  1.00  0.00           H  
ATOM   2887 1HB  LEU A 188      -2.470  12.692 -64.005  1.00  0.00           H  
ATOM   2888 2HB  LEU A 188      -1.946  14.237 -64.646  1.00  0.00           H  
ATOM   2889  HG  LEU A 188      -4.134  14.487 -65.672  1.00  0.00           H  
ATOM   2890 1HD1 LEU A 188      -5.992  13.028 -64.925  1.00  0.00           H  
ATOM   2891 2HD1 LEU A 188      -4.805  12.113 -65.869  1.00  0.00           H  
ATOM   2892 3HD1 LEU A 188      -4.829  11.983 -64.109  1.00  0.00           H  
ATOM   2893 1HD2 LEU A 188      -5.169  15.076 -63.570  1.00  0.00           H  
ATOM   2894 2HD2 LEU A 188      -3.998  14.090 -62.723  1.00  0.00           H  
ATOM   2895 3HD2 LEU A 188      -3.452  15.486 -63.610  1.00  0.00           H  
ATOM   2896  N   GLU A 189      -1.295  14.633 -67.389  1.00  0.00           N  
ATOM   2897  CA  GLU A 189      -1.334  15.526 -68.547  1.00  0.00           C  
ATOM   2898  C   GLU A 189      -0.880  14.830 -69.839  1.00  0.00           C  
ATOM   2899  O   GLU A 189      -1.479  15.041 -70.901  1.00  0.00           O  
ATOM   2900  CB  GLU A 189      -0.466  16.763 -68.296  1.00  0.00           C  
ATOM   2901  CG  GLU A 189      -1.036  17.767 -67.277  1.00  0.00           C  
ATOM   2902  CD  GLU A 189      -2.293  18.462 -67.764  1.00  0.00           C  
ATOM   2903  OE1 GLU A 189      -2.313  18.886 -68.892  1.00  0.00           O  
ATOM   2904  OE2 GLU A 189      -3.217  18.579 -67.001  1.00  0.00           O1-
ATOM   2905  H   GLU A 189      -0.648  14.832 -66.617  1.00  0.00           H  
ATOM   2906  HA  GLU A 189      -2.363  15.858 -68.686  1.00  0.00           H  
ATOM   2907 1HB  GLU A 189       0.508  16.435 -67.916  1.00  0.00           H  
ATOM   2908 2HB  GLU A 189      -0.289  17.285 -69.235  1.00  0.00           H  
ATOM   2909 1HG  GLU A 189      -1.277  17.229 -66.358  1.00  0.00           H  
ATOM   2910 2HG  GLU A 189      -0.272  18.507 -67.039  1.00  0.00           H  
ATOM   2911  N   VAL A 190       0.141  13.966 -69.746  1.00  0.00           N  
ATOM   2912  CA  VAL A 190       0.631  13.241 -70.913  1.00  0.00           C  
ATOM   2913  C   VAL A 190      -0.443  12.275 -71.378  1.00  0.00           C  
ATOM   2914  O   VAL A 190      -0.692  12.155 -72.585  1.00  0.00           O  
ATOM   2915  CB  VAL A 190       1.966  12.534 -70.610  1.00  0.00           C  
ATOM   2916  CG1 VAL A 190       2.410  11.607 -71.787  1.00  0.00           C  
ATOM   2917  CG2 VAL A 190       3.003  13.604 -70.393  1.00  0.00           C  
ATOM   2918  H   VAL A 190       0.611  13.844 -68.845  1.00  0.00           H  
ATOM   2919  HA  VAL A 190       0.816  13.955 -71.710  1.00  0.00           H  
ATOM   2920  HB  VAL A 190       1.857  11.926 -69.708  1.00  0.00           H  
ATOM   2921 1HG1 VAL A 190       3.362  11.142 -71.535  1.00  0.00           H  
ATOM   2922 2HG1 VAL A 190       1.667  10.832 -71.957  1.00  0.00           H  
ATOM   2923 3HG1 VAL A 190       2.526  12.198 -72.698  1.00  0.00           H  
ATOM   2924 1HG2 VAL A 190       3.941  13.151 -70.161  1.00  0.00           H  
ATOM   2925 2HG2 VAL A 190       3.091  14.196 -71.299  1.00  0.00           H  
ATOM   2926 3HG2 VAL A 190       2.711  14.251 -69.580  1.00  0.00           H  
ATOM   2927  N   LEU A 191      -1.081  11.593 -70.429  1.00  0.00           N  
ATOM   2928  CA  LEU A 191      -2.158  10.677 -70.717  1.00  0.00           C  
ATOM   2929  C   LEU A 191      -3.305  11.382 -71.410  1.00  0.00           C  
ATOM   2930  O   LEU A 191      -3.805  10.885 -72.425  1.00  0.00           O  
ATOM   2931  CB  LEU A 191      -2.628  10.044 -69.403  1.00  0.00           C  
ATOM   2932  CG  LEU A 191      -3.795   9.145 -69.442  1.00  0.00           C  
ATOM   2933  CD1 LEU A 191      -3.561   8.038 -70.368  1.00  0.00           C  
ATOM   2934  CD2 LEU A 191      -3.997   8.587 -68.061  1.00  0.00           C  
ATOM   2935  H   LEU A 191      -0.801  11.688 -69.448  1.00  0.00           H  
ATOM   2936  HA  LEU A 191      -1.769   9.916 -71.384  1.00  0.00           H  
ATOM   2937 1HB  LEU A 191      -1.821   9.498 -68.954  1.00  0.00           H  
ATOM   2938 2HB  LEU A 191      -2.881  10.851 -68.725  1.00  0.00           H  
ATOM   2939  HG  LEU A 191      -4.659   9.691 -69.759  1.00  0.00           H  
ATOM   2940 1HD1 LEU A 191      -4.425   7.379 -70.367  1.00  0.00           H  
ATOM   2941 2HD1 LEU A 191      -3.412   8.413 -71.362  1.00  0.00           H  
ATOM   2942 3HD1 LEU A 191      -2.685   7.502 -70.043  1.00  0.00           H  
ATOM   2943 1HD2 LEU A 191      -4.844   7.922 -68.094  1.00  0.00           H  
ATOM   2944 2HD2 LEU A 191      -3.106   8.033 -67.757  1.00  0.00           H  
ATOM   2945 3HD2 LEU A 191      -4.180   9.397 -67.352  1.00  0.00           H  
ATOM   2946  N   LEU A 192      -3.713  12.544 -70.896  1.00  0.00           N  
ATOM   2947  CA  LEU A 192      -4.792  13.285 -71.515  1.00  0.00           C  
ATOM   2948  C   LEU A 192      -4.459  13.615 -72.950  1.00  0.00           C  
ATOM   2949  O   LEU A 192      -5.282  13.393 -73.839  1.00  0.00           O  
ATOM   2950  CB  LEU A 192      -5.043  14.607 -70.784  1.00  0.00           C  
ATOM   2951  CG  LEU A 192      -6.131  15.547 -71.422  1.00  0.00           C  
ATOM   2952  CD1 LEU A 192      -7.499  14.871 -71.394  1.00  0.00           C  
ATOM   2953  CD2 LEU A 192      -6.151  16.906 -70.694  1.00  0.00           C  
ATOM   2954  H   LEU A 192      -3.295  12.900 -70.031  1.00  0.00           H  
ATOM   2955  HA  LEU A 192      -5.682  12.662 -71.487  1.00  0.00           H  
ATOM   2956 1HB  LEU A 192      -5.319  14.366 -69.783  1.00  0.00           H  
ATOM   2957 2HB  LEU A 192      -4.105  15.162 -70.742  1.00  0.00           H  
ATOM   2958  HG  LEU A 192      -5.875  15.722 -72.468  1.00  0.00           H  
ATOM   2959 1HD1 LEU A 192      -8.201  15.528 -71.872  1.00  0.00           H  
ATOM   2960 2HD1 LEU A 192      -7.477  13.934 -71.945  1.00  0.00           H  
ATOM   2961 3HD1 LEU A 192      -7.807  14.683 -70.372  1.00  0.00           H  
ATOM   2962 1HD2 LEU A 192      -6.880  17.552 -71.167  1.00  0.00           H  
ATOM   2963 2HD2 LEU A 192      -6.411  16.789 -69.665  1.00  0.00           H  
ATOM   2964 3HD2 LEU A 192      -5.162  17.369 -70.759  1.00  0.00           H  
ATOM   2965  N   SER A 193      -3.255  14.148 -73.183  1.00  0.00           N  
ATOM   2966  CA  SER A 193      -2.869  14.532 -74.527  1.00  0.00           C  
ATOM   2967  C   SER A 193      -2.910  13.348 -75.472  1.00  0.00           C  
ATOM   2968  O   SER A 193      -3.462  13.454 -76.574  1.00  0.00           O  
ATOM   2969  CB  SER A 193      -1.476  15.116 -74.531  1.00  0.00           C  
ATOM   2970  OG  SER A 193      -1.095  15.476 -75.831  1.00  0.00           O  
ATOM   2971  H   SER A 193      -2.607  14.320 -72.406  1.00  0.00           H  
ATOM   2972  HA  SER A 193      -3.571  15.285 -74.883  1.00  0.00           H  
ATOM   2973 1HB  SER A 193      -1.442  15.986 -73.876  1.00  0.00           H  
ATOM   2974 2HB  SER A 193      -0.775  14.381 -74.132  1.00  0.00           H  
ATOM   2975  HG  SER A 193      -0.182  15.775 -75.767  1.00  0.00           H  
ATOM   2976  N   ALA A 194      -2.337  12.219 -75.045  1.00  0.00           N  
ATOM   2977  CA  ALA A 194      -2.296  11.036 -75.880  1.00  0.00           C  
ATOM   2978  C   ALA A 194      -3.698  10.569 -76.252  1.00  0.00           C  
ATOM   2979  O   ALA A 194      -3.965  10.241 -77.414  1.00  0.00           O  
ATOM   2980  CB  ALA A 194      -1.554   9.950 -75.149  1.00  0.00           C  
ATOM   2981  H   ALA A 194      -1.887  12.199 -74.123  1.00  0.00           H  
ATOM   2982  HA  ALA A 194      -1.764  11.287 -76.798  1.00  0.00           H  
ATOM   2983 1HB  ALA A 194      -1.498   9.084 -75.775  1.00  0.00           H  
ATOM   2984 2HB  ALA A 194      -0.559  10.304 -74.911  1.00  0.00           H  
ATOM   2985 3HB  ALA A 194      -2.082   9.715 -74.228  1.00  0.00           H  
ATOM   2986  N   VAL A 195      -4.630  10.595 -75.295  1.00  0.00           N  
ATOM   2987  CA  VAL A 195      -5.994  10.197 -75.608  1.00  0.00           C  
ATOM   2988  C   VAL A 195      -6.676  11.210 -76.534  1.00  0.00           C  
ATOM   2989  O   VAL A 195      -7.301  10.820 -77.517  1.00  0.00           O  
ATOM   2990  CB  VAL A 195      -6.837   9.956 -74.345  1.00  0.00           C  
ATOM   2991  CG1 VAL A 195      -8.302   9.711 -74.739  1.00  0.00           C  
ATOM   2992  CG2 VAL A 195      -6.287   8.741 -73.600  1.00  0.00           C  
ATOM   2993  H   VAL A 195      -4.365  10.846 -74.333  1.00  0.00           H  
ATOM   2994  HA  VAL A 195      -5.944   9.246 -76.139  1.00  0.00           H  
ATOM   2995  HB  VAL A 195      -6.794  10.841 -73.702  1.00  0.00           H  
ATOM   2996 1HG1 VAL A 195      -8.908   9.530 -73.858  1.00  0.00           H  
ATOM   2997 2HG1 VAL A 195      -8.690  10.578 -75.260  1.00  0.00           H  
ATOM   2998 3HG1 VAL A 195      -8.362   8.850 -75.392  1.00  0.00           H  
ATOM   2999 1HG2 VAL A 195      -6.877   8.559 -72.711  1.00  0.00           H  
ATOM   3000 2HG2 VAL A 195      -6.330   7.867 -74.248  1.00  0.00           H  
ATOM   3001 3HG2 VAL A 195      -5.259   8.940 -73.317  1.00  0.00           H  
ATOM   3002  N   GLU A 196      -6.537  12.514 -76.258  1.00  0.00           N  
ATOM   3003  CA  GLU A 196      -7.182  13.552 -77.073  1.00  0.00           C  
ATOM   3004  C   GLU A 196      -6.744  13.477 -78.532  1.00  0.00           C  
ATOM   3005  O   GLU A 196      -7.549  13.684 -79.442  1.00  0.00           O  
ATOM   3006  CB  GLU A 196      -6.849  14.947 -76.509  1.00  0.00           C  
ATOM   3007  CG  GLU A 196      -7.590  15.367 -75.209  1.00  0.00           C  
ATOM   3008  CD  GLU A 196      -9.005  15.828 -75.462  1.00  0.00           C  
ATOM   3009  OE1 GLU A 196      -9.155  16.659 -76.322  1.00  0.00           O  
ATOM   3010  OE2 GLU A 196      -9.927  15.379 -74.830  1.00  0.00           O1-
ATOM   3011  H   GLU A 196      -5.997  12.796 -75.437  1.00  0.00           H  
ATOM   3012  HA  GLU A 196      -8.260  13.405 -77.028  1.00  0.00           H  
ATOM   3013 1HB  GLU A 196      -5.779  14.990 -76.293  1.00  0.00           H  
ATOM   3014 2HB  GLU A 196      -7.051  15.699 -77.270  1.00  0.00           H  
ATOM   3015 1HG  GLU A 196      -7.617  14.512 -74.536  1.00  0.00           H  
ATOM   3016 2HG  GLU A 196      -7.030  16.162 -74.718  1.00  0.00           H  
ATOM   3017  N   GLN A 197      -5.482  13.123 -78.765  1.00  0.00           N  
ATOM   3018  CA  GLN A 197      -4.952  13.000 -80.117  1.00  0.00           C  
ATOM   3019  C   GLN A 197      -5.138  11.597 -80.720  1.00  0.00           C  
ATOM   3020  O   GLN A 197      -4.664  11.337 -81.829  1.00  0.00           O  
ATOM   3021  CB  GLN A 197      -3.469  13.377 -80.132  1.00  0.00           C  
ATOM   3022  CG  GLN A 197      -3.191  14.813 -79.705  1.00  0.00           C  
ATOM   3023  CD  GLN A 197      -3.850  15.831 -80.600  1.00  0.00           C  
ATOM   3024  NE2 GLN A 197      -4.646  16.703 -80.001  1.00  0.00           N  
ATOM   3025  OE1 GLN A 197      -3.657  15.831 -81.818  1.00  0.00           O  
ATOM   3026  H   GLN A 197      -4.851  13.011 -77.962  1.00  0.00           H  
ATOM   3027  HA  GLN A 197      -5.491  13.700 -80.754  1.00  0.00           H  
ATOM   3028 1HB  GLN A 197      -2.930  12.719 -79.445  1.00  0.00           H  
ATOM   3029 2HB  GLN A 197      -3.060  13.226 -81.129  1.00  0.00           H  
ATOM   3030 1HG  GLN A 197      -3.570  14.958 -78.694  1.00  0.00           H  
ATOM   3031 2HG  GLN A 197      -2.114  14.985 -79.723  1.00  0.00           H  
ATOM   3032 1HE2 GLN A 197      -5.120  17.405 -80.536  1.00  0.00           H  
ATOM   3033 2HE2 GLN A 197      -4.777  16.647 -79.011  1.00  0.00           H  
ATOM   3034  N   GLY A 198      -5.780  10.675 -79.987  1.00  0.00           N  
ATOM   3035  CA  GLY A 198      -6.017   9.306 -80.444  1.00  0.00           C  
ATOM   3036  C   GLY A 198      -4.834   8.345 -80.263  1.00  0.00           C  
ATOM   3037  O   GLY A 198      -4.877   7.189 -80.709  1.00  0.00           O  
ATOM   3038  H   GLY A 198      -6.175  10.936 -79.082  1.00  0.00           H  
ATOM   3039 1HA  GLY A 198      -6.879   8.914 -79.901  1.00  0.00           H  
ATOM   3040 2HA  GLY A 198      -6.301   9.332 -81.493  1.00  0.00           H  
ATOM   3041  N   ASP A 199      -3.763   8.789 -79.614  1.00  0.00           N  
ATOM   3042  CA  ASP A 199      -2.594   7.944 -79.487  1.00  0.00           C  
ATOM   3043  C   ASP A 199      -2.719   7.031 -78.283  1.00  0.00           C  
ATOM   3044  O   ASP A 199      -2.149   7.272 -77.217  1.00  0.00           O  
ATOM   3045  CB  ASP A 199      -1.321   8.793 -79.423  1.00  0.00           C  
ATOM   3046  CG  ASP A 199      -0.033   7.966 -79.531  1.00  0.00           C  
ATOM   3047  OD1 ASP A 199      -0.055   6.757 -79.281  1.00  0.00           O  
ATOM   3048  OD2 ASP A 199       0.961   8.540 -79.922  1.00  0.00           O1-
ATOM   3049  H   ASP A 199      -3.776   9.705 -79.175  1.00  0.00           H  
ATOM   3050  HA  ASP A 199      -2.524   7.320 -80.376  1.00  0.00           H  
ATOM   3051 1HB  ASP A 199      -1.339   9.526 -80.230  1.00  0.00           H  
ATOM   3052 2HB  ASP A 199      -1.308   9.346 -78.484  1.00  0.00           H  
ATOM   3053  N   LEU A 200      -3.471   5.954 -78.484  1.00  0.00           N  
ATOM   3054  CA  LEU A 200      -3.716   5.016 -77.400  1.00  0.00           C  
ATOM   3055  C   LEU A 200      -2.428   4.378 -76.898  1.00  0.00           C  
ATOM   3056  O   LEU A 200      -2.327   4.084 -75.710  1.00  0.00           O  
ATOM   3057  CB  LEU A 200      -4.722   3.925 -77.790  1.00  0.00           C  
ATOM   3058  CG  LEU A 200      -5.064   2.866 -76.652  1.00  0.00           C  
ATOM   3059  CD1 LEU A 200      -5.633   3.563 -75.396  1.00  0.00           C  
ATOM   3060  CD2 LEU A 200      -6.082   1.875 -77.189  1.00  0.00           C  
ATOM   3061  H   LEU A 200      -3.928   5.886 -79.395  1.00  0.00           H  
ATOM   3062  HA  LEU A 200      -4.156   5.585 -76.595  1.00  0.00           H  
ATOM   3063 1HB  LEU A 200      -5.651   4.407 -78.092  1.00  0.00           H  
ATOM   3064 2HB  LEU A 200      -4.326   3.378 -78.643  1.00  0.00           H  
ATOM   3065  HG  LEU A 200      -4.161   2.331 -76.366  1.00  0.00           H  
ATOM   3066 1HD1 LEU A 200      -5.863   2.813 -74.641  1.00  0.00           H  
ATOM   3067 2HD1 LEU A 200      -4.919   4.252 -74.984  1.00  0.00           H  
ATOM   3068 3HD1 LEU A 200      -6.537   4.097 -75.662  1.00  0.00           H  
ATOM   3069 1HD2 LEU A 200      -6.312   1.139 -76.417  1.00  0.00           H  
ATOM   3070 2HD2 LEU A 200      -6.995   2.405 -77.471  1.00  0.00           H  
ATOM   3071 3HD2 LEU A 200      -5.671   1.370 -78.062  1.00  0.00           H  
ATOM   3072  N   LYS A 201      -1.470   4.093 -77.778  1.00  0.00           N  
ATOM   3073  CA  LYS A 201      -0.228   3.470 -77.325  1.00  0.00           C  
ATOM   3074  C   LYS A 201       0.466   4.322 -76.269  1.00  0.00           C  
ATOM   3075  O   LYS A 201       0.872   3.823 -75.207  1.00  0.00           O  
ATOM   3076  CB  LYS A 201       0.729   3.243 -78.486  1.00  0.00           C  
ATOM   3077  CG  LYS A 201       2.076   2.642 -78.063  1.00  0.00           C  
ATOM   3078  CD  LYS A 201       3.011   2.408 -79.238  1.00  0.00           C  
ATOM   3079  CE  LYS A 201       3.348   3.720 -79.960  1.00  0.00           C  
ATOM   3080  NZ  LYS A 201       4.563   3.592 -80.781  1.00  0.00           N1+
ATOM   3081  H   LYS A 201      -1.590   4.349 -78.753  1.00  0.00           H  
ATOM   3082  HA  LYS A 201      -0.470   2.508 -76.874  1.00  0.00           H  
ATOM   3083 1HB  LYS A 201       0.270   2.581 -79.218  1.00  0.00           H  
ATOM   3084 2HB  LYS A 201       0.906   4.202 -78.973  1.00  0.00           H  
ATOM   3085 1HG  LYS A 201       2.583   3.316 -77.369  1.00  0.00           H  
ATOM   3086 2HG  LYS A 201       1.905   1.695 -77.554  1.00  0.00           H  
ATOM   3087 1HD  LYS A 201       3.944   1.967 -78.876  1.00  0.00           H  
ATOM   3088 2HD  LYS A 201       2.552   1.720 -79.946  1.00  0.00           H  
ATOM   3089 1HE  LYS A 201       2.523   3.976 -80.619  1.00  0.00           H  
ATOM   3090 2HE  LYS A 201       3.490   4.525 -79.235  1.00  0.00           H  
ATOM   3091 1HZ  LYS A 201       4.750   4.467 -81.250  1.00  0.00           H  
ATOM   3092 2HZ  LYS A 201       5.342   3.386 -80.136  1.00  0.00           H  
ATOM   3093 3HZ  LYS A 201       4.463   2.861 -81.460  1.00  0.00           H  
ATOM   3094  N   VAL A 202       0.619   5.612 -76.570  1.00  0.00           N  
ATOM   3095  CA  VAL A 202       1.245   6.503 -75.614  1.00  0.00           C  
ATOM   3096  C   VAL A 202       0.383   6.597 -74.381  1.00  0.00           C  
ATOM   3097  O   VAL A 202       0.912   6.673 -73.268  1.00  0.00           O  
ATOM   3098  CB  VAL A 202       1.521   7.885 -76.183  1.00  0.00           C  
ATOM   3099  CG1 VAL A 202       2.013   8.829 -75.072  1.00  0.00           C  
ATOM   3100  CG2 VAL A 202       2.556   7.741 -77.242  1.00  0.00           C  
ATOM   3101  H   VAL A 202       0.294   5.968 -77.488  1.00  0.00           H  
ATOM   3102  HA  VAL A 202       2.206   6.075 -75.326  1.00  0.00           H  
ATOM   3103  HB  VAL A 202       0.610   8.300 -76.610  1.00  0.00           H  
ATOM   3104 1HG1 VAL A 202       2.207   9.781 -75.497  1.00  0.00           H  
ATOM   3105 2HG1 VAL A 202       1.270   8.943 -74.288  1.00  0.00           H  
ATOM   3106 3HG1 VAL A 202       2.927   8.430 -74.641  1.00  0.00           H  
ATOM   3107 1HG2 VAL A 202       2.784   8.714 -77.678  1.00  0.00           H  
ATOM   3108 2HG2 VAL A 202       3.426   7.317 -76.816  1.00  0.00           H  
ATOM   3109 3HG2 VAL A 202       2.196   7.075 -78.023  1.00  0.00           H  
ATOM   3110  N   ALA A 203      -0.939   6.673 -74.567  1.00  0.00           N  
ATOM   3111  CA  ALA A 203      -1.812   6.762 -73.424  1.00  0.00           C  
ATOM   3112  C   ALA A 203      -1.614   5.563 -72.512  1.00  0.00           C  
ATOM   3113  O   ALA A 203      -1.463   5.756 -71.317  1.00  0.00           O  
ATOM   3114  CB  ALA A 203      -3.259   6.817 -73.871  1.00  0.00           C  
ATOM   3115  H   ALA A 203      -1.332   6.661 -75.514  1.00  0.00           H  
ATOM   3116  HA  ALA A 203      -1.565   7.665 -72.874  1.00  0.00           H  
ATOM   3117 1HB  ALA A 203      -3.911   6.887 -73.011  1.00  0.00           H  
ATOM   3118 2HB  ALA A 203      -3.415   7.671 -74.524  1.00  0.00           H  
ATOM   3119 3HB  ALA A 203      -3.482   5.924 -74.402  1.00  0.00           H  
ATOM   3120  N   LEU A 204      -1.479   4.344 -73.046  1.00  0.00           N  
ATOM   3121  CA  LEU A 204      -1.283   3.184 -72.178  1.00  0.00           C  
ATOM   3122  C   LEU A 204       0.003   3.307 -71.375  1.00  0.00           C  
ATOM   3123  O   LEU A 204       0.037   2.949 -70.193  1.00  0.00           O  
ATOM   3124  CB  LEU A 204      -1.255   1.890 -73.004  1.00  0.00           C  
ATOM   3125  CG  LEU A 204      -2.605   1.442 -73.648  1.00  0.00           C  
ATOM   3126  CD1 LEU A 204      -2.333   0.292 -74.628  1.00  0.00           C  
ATOM   3127  CD2 LEU A 204      -3.599   0.988 -72.561  1.00  0.00           C  
ATOM   3128  H   LEU A 204      -1.612   4.221 -74.052  1.00  0.00           H  
ATOM   3129  HA  LEU A 204      -2.107   3.149 -71.474  1.00  0.00           H  
ATOM   3130 1HB  LEU A 204      -0.537   2.028 -73.817  1.00  0.00           H  
ATOM   3131 2HB  LEU A 204      -0.898   1.079 -72.369  1.00  0.00           H  
ATOM   3132  HG  LEU A 204      -3.033   2.270 -74.197  1.00  0.00           H  
ATOM   3133 1HD1 LEU A 204      -3.270  -0.014 -75.095  1.00  0.00           H  
ATOM   3134 2HD1 LEU A 204      -1.641   0.634 -75.399  1.00  0.00           H  
ATOM   3135 3HD1 LEU A 204      -1.898  -0.554 -74.096  1.00  0.00           H  
ATOM   3136 1HD2 LEU A 204      -4.529   0.681 -73.039  1.00  0.00           H  
ATOM   3137 2HD2 LEU A 204      -3.178   0.148 -72.008  1.00  0.00           H  
ATOM   3138 3HD2 LEU A 204      -3.811   1.801 -71.874  1.00  0.00           H  
ATOM   3139  N   ALA A 205       1.078   3.793 -72.004  1.00  0.00           N  
ATOM   3140  CA  ALA A 205       2.314   3.980 -71.257  1.00  0.00           C  
ATOM   3141  C   ALA A 205       2.109   5.030 -70.146  1.00  0.00           C  
ATOM   3142  O   ALA A 205       2.581   4.867 -69.013  1.00  0.00           O  
ATOM   3143  CB  ALA A 205       3.433   4.393 -72.197  1.00  0.00           C  
ATOM   3144  H   ALA A 205       1.023   4.000 -73.010  1.00  0.00           H  
ATOM   3145  HA  ALA A 205       2.571   3.035 -70.786  1.00  0.00           H  
ATOM   3146 1HB  ALA A 205       4.362   4.520 -71.642  1.00  0.00           H  
ATOM   3147 2HB  ALA A 205       3.563   3.624 -72.958  1.00  0.00           H  
ATOM   3148 3HB  ALA A 205       3.164   5.329 -72.677  1.00  0.00           H  
ATOM   3149  N   ALA A 206       1.393   6.113 -70.477  1.00  0.00           N  
ATOM   3150  CA  ALA A 206       1.093   7.158 -69.508  1.00  0.00           C  
ATOM   3151  C   ALA A 206       0.208   6.601 -68.378  1.00  0.00           C  
ATOM   3152  O   ALA A 206       0.379   7.003 -67.220  1.00  0.00           O  
ATOM   3153  CB  ALA A 206       0.464   8.341 -70.200  1.00  0.00           C  
ATOM   3154  H   ALA A 206       1.078   6.224 -71.448  1.00  0.00           H  
ATOM   3155  HA  ALA A 206       2.033   7.487 -69.069  1.00  0.00           H  
ATOM   3156 1HB  ALA A 206       0.297   9.127 -69.473  1.00  0.00           H  
ATOM   3157 2HB  ALA A 206       1.132   8.700 -70.975  1.00  0.00           H  
ATOM   3158 3HB  ALA A 206      -0.466   8.036 -70.645  1.00  0.00           H  
ATOM   3159  N   VAL A 207      -0.706   5.662 -68.710  1.00  0.00           N  
ATOM   3160  CA  VAL A 207      -1.592   5.007 -67.745  1.00  0.00           C  
ATOM   3161  C   VAL A 207      -0.751   4.255 -66.736  1.00  0.00           C  
ATOM   3162  O   VAL A 207      -1.001   4.342 -65.533  1.00  0.00           O  
ATOM   3163  CB  VAL A 207      -2.624   4.028 -68.359  1.00  0.00           C  
ATOM   3164  CG1 VAL A 207      -3.318   3.252 -67.258  1.00  0.00           C  
ATOM   3165  CG2 VAL A 207      -3.677   4.768 -69.113  1.00  0.00           C  
ATOM   3166  H   VAL A 207      -0.801   5.447 -69.701  1.00  0.00           H  
ATOM   3167  HA  VAL A 207      -2.170   5.776 -67.248  1.00  0.00           H  
ATOM   3168  HB  VAL A 207      -2.118   3.330 -69.012  1.00  0.00           H  
ATOM   3169 1HG1 VAL A 207      -4.041   2.573 -67.698  1.00  0.00           H  
ATOM   3170 2HG1 VAL A 207      -2.595   2.677 -66.708  1.00  0.00           H  
ATOM   3171 3HG1 VAL A 207      -3.830   3.942 -66.583  1.00  0.00           H  
ATOM   3172 1HG2 VAL A 207      -4.393   4.062 -69.525  1.00  0.00           H  
ATOM   3173 2HG2 VAL A 207      -4.188   5.456 -68.441  1.00  0.00           H  
ATOM   3174 3HG2 VAL A 207      -3.237   5.304 -69.898  1.00  0.00           H  
ATOM   3175  N   ILE A 208       0.253   3.523 -67.211  1.00  0.00           N  
ATOM   3176  CA  ILE A 208       1.106   2.820 -66.281  1.00  0.00           C  
ATOM   3177  C   ILE A 208       1.772   3.804 -65.325  1.00  0.00           C  
ATOM   3178  O   ILE A 208       1.771   3.580 -64.114  1.00  0.00           O  
ATOM   3179  CB  ILE A 208       2.169   1.963 -67.002  1.00  0.00           C  
ATOM   3180  CG1 ILE A 208       1.497   0.800 -67.750  1.00  0.00           C  
ATOM   3181  CG2 ILE A 208       3.186   1.455 -65.986  1.00  0.00           C  
ATOM   3182  CD1 ILE A 208       2.373   0.061 -68.758  1.00  0.00           C  
ATOM   3183  H   ILE A 208       0.378   3.441 -68.231  1.00  0.00           H  
ATOM   3184  HA  ILE A 208       0.474   2.148 -65.687  1.00  0.00           H  
ATOM   3185  HB  ILE A 208       2.665   2.576 -67.752  1.00  0.00           H  
ATOM   3186 1HG1 ILE A 208       1.165   0.077 -67.010  1.00  0.00           H  
ATOM   3187 2HG1 ILE A 208       0.631   1.187 -68.281  1.00  0.00           H  
ATOM   3188 1HG2 ILE A 208       3.949   0.862 -66.472  1.00  0.00           H  
ATOM   3189 2HG2 ILE A 208       3.662   2.282 -65.495  1.00  0.00           H  
ATOM   3190 3HG2 ILE A 208       2.673   0.858 -65.251  1.00  0.00           H  
ATOM   3191 1HD1 ILE A 208       1.791  -0.744 -69.221  1.00  0.00           H  
ATOM   3192 2HD1 ILE A 208       2.701   0.757 -69.527  1.00  0.00           H  
ATOM   3193 3HD1 ILE A 208       3.235  -0.365 -68.269  1.00  0.00           H  
ATOM   3194  N   ALA A 209       2.349   4.896 -65.853  1.00  0.00           N  
ATOM   3195  CA  ALA A 209       3.022   5.868 -64.991  1.00  0.00           C  
ATOM   3196  C   ALA A 209       2.100   6.481 -63.930  1.00  0.00           C  
ATOM   3197  O   ALA A 209       2.506   6.653 -62.778  1.00  0.00           O  
ATOM   3198  CB  ALA A 209       3.623   6.972 -65.825  1.00  0.00           C  
ATOM   3199  H   ALA A 209       2.339   5.027 -66.874  1.00  0.00           H  
ATOM   3200  HA  ALA A 209       3.820   5.338 -64.470  1.00  0.00           H  
ATOM   3201 1HB  ALA A 209       4.155   7.657 -65.172  1.00  0.00           H  
ATOM   3202 2HB  ALA A 209       4.302   6.552 -66.552  1.00  0.00           H  
ATOM   3203 3HB  ALA A 209       2.830   7.501 -66.348  1.00  0.00           H  
ATOM   3204  N   ILE A 210       0.842   6.791 -64.308  1.00  0.00           N  
ATOM   3205  CA  ILE A 210      -0.073   7.374 -63.330  1.00  0.00           C  
ATOM   3206  C   ILE A 210      -0.540   6.370 -62.291  1.00  0.00           C  
ATOM   3207  O   ILE A 210      -0.626   6.722 -61.112  1.00  0.00           O  
ATOM   3208  CB  ILE A 210      -1.302   8.066 -64.027  1.00  0.00           C  
ATOM   3209  CG1 ILE A 210      -2.210   8.831 -63.037  1.00  0.00           C  
ATOM   3210  CG2 ILE A 210      -2.085   7.154 -64.801  1.00  0.00           C  
ATOM   3211  CD1 ILE A 210      -1.585   9.937 -62.386  1.00  0.00           C  
ATOM   3212  H   ILE A 210       0.583   6.681 -65.289  1.00  0.00           H  
ATOM   3213  HA  ILE A 210       0.476   8.146 -62.820  1.00  0.00           H  
ATOM   3214  HB  ILE A 210      -0.915   8.801 -64.718  1.00  0.00           H  
ATOM   3215 1HG1 ILE A 210      -3.066   9.217 -63.588  1.00  0.00           H  
ATOM   3216 2HG1 ILE A 210      -2.575   8.147 -62.269  1.00  0.00           H  
ATOM   3217 1HG2 ILE A 210      -2.845   7.714 -65.303  1.00  0.00           H  
ATOM   3218 2HG2 ILE A 210      -1.434   6.733 -65.497  1.00  0.00           H  
ATOM   3219 3HG2 ILE A 210      -2.543   6.383 -64.196  1.00  0.00           H  
ATOM   3220 1HD1 ILE A 210      -2.280  10.414 -61.749  1.00  0.00           H  
ATOM   3221 2HD1 ILE A 210      -0.767   9.583 -61.794  1.00  0.00           H  
ATOM   3222 3HD1 ILE A 210      -1.241  10.643 -63.135  1.00  0.00           H  
ATOM   3223  N   LEU A 211      -0.800   5.121 -62.683  1.00  0.00           N  
ATOM   3224  CA  LEU A 211      -1.248   4.149 -61.703  1.00  0.00           C  
ATOM   3225  C   LEU A 211      -0.138   3.872 -60.690  1.00  0.00           C  
ATOM   3226  O   LEU A 211      -0.402   3.739 -59.485  1.00  0.00           O  
ATOM   3227  CB  LEU A 211      -1.653   2.861 -62.427  1.00  0.00           C  
ATOM   3228  CG  LEU A 211      -2.938   2.932 -63.325  1.00  0.00           C  
ATOM   3229  CD1 LEU A 211      -3.002   1.658 -64.131  1.00  0.00           C  
ATOM   3230  CD2 LEU A 211      -4.224   3.107 -62.476  1.00  0.00           C  
ATOM   3231  H   LEU A 211      -0.739   4.863 -63.674  1.00  0.00           H  
ATOM   3232  HA  LEU A 211      -2.097   4.555 -61.171  1.00  0.00           H  
ATOM   3233 1HB  LEU A 211      -0.823   2.572 -63.076  1.00  0.00           H  
ATOM   3234 2HB  LEU A 211      -1.798   2.075 -61.688  1.00  0.00           H  
ATOM   3235  HG  LEU A 211      -2.857   3.769 -64.011  1.00  0.00           H  
ATOM   3236 1HD1 LEU A 211      -3.868   1.679 -64.787  1.00  0.00           H  
ATOM   3237 2HD1 LEU A 211      -2.095   1.573 -64.730  1.00  0.00           H  
ATOM   3238 3HD1 LEU A 211      -3.068   0.812 -63.488  1.00  0.00           H  
ATOM   3239 1HD2 LEU A 211      -5.086   3.140 -63.143  1.00  0.00           H  
ATOM   3240 2HD2 LEU A 211      -4.334   2.276 -61.790  1.00  0.00           H  
ATOM   3241 3HD2 LEU A 211      -4.176   4.034 -61.912  1.00  0.00           H  
ATOM   3242  N   LEU A 212       1.108   3.806 -61.163  1.00  0.00           N  
ATOM   3243  CA  LEU A 212       2.234   3.582 -60.278  1.00  0.00           C  
ATOM   3244  C   LEU A 212       2.446   4.779 -59.348  1.00  0.00           C  
ATOM   3245  O   LEU A 212       2.730   4.594 -58.159  1.00  0.00           O  
ATOM   3246  CB  LEU A 212       3.478   3.346 -61.115  1.00  0.00           C  
ATOM   3247  CG  LEU A 212       3.564   2.056 -61.927  1.00  0.00           C  
ATOM   3248  CD1 LEU A 212       4.737   2.206 -62.814  1.00  0.00           C  
ATOM   3249  CD2 LEU A 212       3.743   0.845 -61.041  1.00  0.00           C  
ATOM   3250  H   LEU A 212       1.277   3.887 -62.172  1.00  0.00           H  
ATOM   3251  HA  LEU A 212       2.024   2.711 -59.667  1.00  0.00           H  
ATOM   3252 1HB  LEU A 212       3.511   4.144 -61.845  1.00  0.00           H  
ATOM   3253 2HB  LEU A 212       4.359   3.416 -60.479  1.00  0.00           H  
ATOM   3254  HG  LEU A 212       2.669   1.928 -62.527  1.00  0.00           H  
ATOM   3255 1HD1 LEU A 212       4.862   1.315 -63.426  1.00  0.00           H  
ATOM   3256 2HD1 LEU A 212       4.606   3.076 -63.455  1.00  0.00           H  
ATOM   3257 3HD1 LEU A 212       5.593   2.350 -62.192  1.00  0.00           H  
ATOM   3258 1HD2 LEU A 212       3.830  -0.026 -61.640  1.00  0.00           H  
ATOM   3259 2HD2 LEU A 212       4.633   0.949 -60.480  1.00  0.00           H  
ATOM   3260 3HD2 LEU A 212       2.895   0.729 -60.374  1.00  0.00           H  
ATOM   3261  N   ALA A 213       2.295   6.013 -59.878  1.00  0.00           N  
ATOM   3262  CA  ALA A 213       2.449   7.212 -59.059  1.00  0.00           C  
ATOM   3263  C   ALA A 213       1.412   7.216 -57.944  1.00  0.00           C  
ATOM   3264  O   ALA A 213       1.732   7.543 -56.796  1.00  0.00           O  
ATOM   3265  CB  ALA A 213       2.299   8.457 -59.911  1.00  0.00           C  
ATOM   3266  H   ALA A 213       2.121   6.127 -60.881  1.00  0.00           H  
ATOM   3267  HA  ALA A 213       3.441   7.197 -58.613  1.00  0.00           H  
ATOM   3268 1HB  ALA A 213       2.438   9.344 -59.298  1.00  0.00           H  
ATOM   3269 2HB  ALA A 213       3.041   8.429 -60.689  1.00  0.00           H  
ATOM   3270 3HB  ALA A 213       1.310   8.474 -60.359  1.00  0.00           H  
ATOM   3271  N   ILE A 214       0.184   6.787 -58.264  1.00  0.00           N  
ATOM   3272  CA  ILE A 214      -0.860   6.699 -57.263  1.00  0.00           C  
ATOM   3273  C   ILE A 214      -0.513   5.714 -56.186  1.00  0.00           C  
ATOM   3274  O   ILE A 214      -0.695   6.012 -55.001  1.00  0.00           O  
ATOM   3275  CB  ILE A 214      -2.223   6.340 -57.885  1.00  0.00           C  
ATOM   3276  CG1 ILE A 214      -2.729   7.582 -58.701  1.00  0.00           C  
ATOM   3277  CG2 ILE A 214      -3.185   5.774 -56.804  1.00  0.00           C  
ATOM   3278  CD1 ILE A 214      -3.925   7.323 -59.606  1.00  0.00           C  
ATOM   3279  H   ILE A 214      -0.030   6.573 -59.244  1.00  0.00           H  
ATOM   3280  HA  ILE A 214      -0.965   7.675 -56.800  1.00  0.00           H  
ATOM   3281  HB  ILE A 214      -2.076   5.565 -58.633  1.00  0.00           H  
ATOM   3282 1HG1 ILE A 214      -2.988   8.374 -58.006  1.00  0.00           H  
ATOM   3283 2HG1 ILE A 214      -1.910   7.931 -59.326  1.00  0.00           H  
ATOM   3284 1HG2 ILE A 214      -4.133   5.515 -57.251  1.00  0.00           H  
ATOM   3285 2HG2 ILE A 214      -2.775   4.880 -56.349  1.00  0.00           H  
ATOM   3286 3HG2 ILE A 214      -3.324   6.492 -56.040  1.00  0.00           H  
ATOM   3287 1HD1 ILE A 214      -4.192   8.232 -60.135  1.00  0.00           H  
ATOM   3288 2HD1 ILE A 214      -3.675   6.552 -60.332  1.00  0.00           H  
ATOM   3289 3HD1 ILE A 214      -4.759   7.008 -59.005  1.00  0.00           H  
ATOM   3290  N   ALA A 215      -0.047   4.533 -56.568  1.00  0.00           N  
ATOM   3291  CA  ALA A 215       0.301   3.568 -55.558  1.00  0.00           C  
ATOM   3292  C   ALA A 215       1.407   4.104 -54.642  1.00  0.00           C  
ATOM   3293  O   ALA A 215       1.308   3.935 -53.424  1.00  0.00           O  
ATOM   3294  CB  ALA A 215       0.719   2.274 -56.230  1.00  0.00           C  
ATOM   3295  H   ALA A 215       0.028   4.306 -57.566  1.00  0.00           H  
ATOM   3296  HA  ALA A 215      -0.575   3.380 -54.944  1.00  0.00           H  
ATOM   3297 1HB  ALA A 215       0.967   1.530 -55.479  1.00  0.00           H  
ATOM   3298 2HB  ALA A 215      -0.103   1.915 -56.850  1.00  0.00           H  
ATOM   3299 3HB  ALA A 215       1.566   2.460 -56.860  1.00  0.00           H  
ATOM   3300  N   ALA A 216       2.424   4.793 -55.191  1.00  0.00           N  
ATOM   3301  CA  ALA A 216       3.507   5.330 -54.353  1.00  0.00           C  
ATOM   3302  C   ALA A 216       3.018   6.359 -53.369  1.00  0.00           C  
ATOM   3303  O   ALA A 216       3.446   6.401 -52.207  1.00  0.00           O  
ATOM   3304  CB  ALA A 216       4.571   5.974 -55.202  1.00  0.00           C  
ATOM   3305  H   ALA A 216       2.474   4.886 -56.214  1.00  0.00           H  
ATOM   3306  HA  ALA A 216       3.928   4.508 -53.784  1.00  0.00           H  
ATOM   3307 1HB  ALA A 216       5.345   6.319 -54.538  1.00  0.00           H  
ATOM   3308 2HB  ALA A 216       4.974   5.285 -55.898  1.00  0.00           H  
ATOM   3309 3HB  ALA A 216       4.142   6.809 -55.750  1.00  0.00           H  
ATOM   3310  N   LEU A 217       2.101   7.191 -53.842  1.00  0.00           N  
ATOM   3311  CA  LEU A 217       1.568   8.238 -53.027  1.00  0.00           C  
ATOM   3312  C   LEU A 217       0.775   7.646 -51.891  1.00  0.00           C  
ATOM   3313  O   LEU A 217       0.971   8.047 -50.740  1.00  0.00           O  
ATOM   3314  CB  LEU A 217       0.727   9.158 -53.918  1.00  0.00           C  
ATOM   3315  CG  LEU A 217       0.064  10.355 -53.319  1.00  0.00           C  
ATOM   3316  CD1 LEU A 217       1.100  11.194 -52.614  1.00  0.00           C  
ATOM   3317  CD2 LEU A 217      -0.518  11.167 -54.497  1.00  0.00           C  
ATOM   3318  H   LEU A 217       1.824   7.132 -54.827  1.00  0.00           H  
ATOM   3319  HA  LEU A 217       2.406   8.793 -52.621  1.00  0.00           H  
ATOM   3320 1HB  LEU A 217       1.315   9.496 -54.725  1.00  0.00           H  
ATOM   3321 2HB  LEU A 217      -0.067   8.543 -54.347  1.00  0.00           H  
ATOM   3322  HG  LEU A 217      -0.727  10.065 -52.624  1.00  0.00           H  
ATOM   3323 1HD1 LEU A 217       0.663  12.097 -52.224  1.00  0.00           H  
ATOM   3324 2HD1 LEU A 217       1.525  10.636 -51.791  1.00  0.00           H  
ATOM   3325 3HD1 LEU A 217       1.877  11.452 -53.309  1.00  0.00           H  
ATOM   3326 1HD2 LEU A 217      -0.999  12.058 -54.128  1.00  0.00           H  
ATOM   3327 2HD2 LEU A 217       0.291  11.450 -55.177  1.00  0.00           H  
ATOM   3328 3HD2 LEU A 217      -1.234  10.564 -55.035  1.00  0.00           H  
ATOM   3329  N   LEU A 218      -0.062   6.652 -52.181  1.00  0.00           N  
ATOM   3330  CA  LEU A 218      -0.833   6.013 -51.138  1.00  0.00           C  
ATOM   3331  C   LEU A 218       0.088   5.309 -50.145  1.00  0.00           C  
ATOM   3332  O   LEU A 218      -0.129   5.389 -48.944  1.00  0.00           O  
ATOM   3333  CB  LEU A 218      -1.865   5.057 -51.753  1.00  0.00           C  
ATOM   3334  CG  LEU A 218      -3.070   5.740 -52.555  1.00  0.00           C  
ATOM   3335  CD1 LEU A 218      -3.888   4.651 -53.247  1.00  0.00           C  
ATOM   3336  CD2 LEU A 218      -3.968   6.543 -51.609  1.00  0.00           C  
ATOM   3337  H   LEU A 218      -0.184   6.357 -53.157  1.00  0.00           H  
ATOM   3338  HA  LEU A 218      -1.360   6.779 -50.584  1.00  0.00           H  
ATOM   3339 1HB  LEU A 218      -1.334   4.416 -52.459  1.00  0.00           H  
ATOM   3340 2HB  LEU A 218      -2.280   4.428 -50.966  1.00  0.00           H  
ATOM   3341  HG  LEU A 218      -2.669   6.402 -53.324  1.00  0.00           H  
ATOM   3342 1HD1 LEU A 218      -4.705   5.112 -53.810  1.00  0.00           H  
ATOM   3343 2HD1 LEU A 218      -3.248   4.099 -53.928  1.00  0.00           H  
ATOM   3344 3HD1 LEU A 218      -4.300   3.971 -52.495  1.00  0.00           H  
ATOM   3345 1HD2 LEU A 218      -4.777   6.978 -52.177  1.00  0.00           H  
ATOM   3346 2HD2 LEU A 218      -4.379   5.873 -50.846  1.00  0.00           H  
ATOM   3347 3HD2 LEU A 218      -3.413   7.332 -51.130  1.00  0.00           H  
ATOM   3348  N   MET A 219       1.192   4.682 -50.595  1.00  0.00           N  
ATOM   3349  CA  MET A 219       2.073   4.029 -49.618  1.00  0.00           C  
ATOM   3350  C   MET A 219       2.478   5.010 -48.513  1.00  0.00           C  
ATOM   3351  O   MET A 219       2.387   4.682 -47.320  1.00  0.00           O  
ATOM   3352  CB  MET A 219       3.352   3.507 -50.286  1.00  0.00           C  
ATOM   3353  CG  MET A 219       3.216   2.305 -51.209  1.00  0.00           C  
ATOM   3354  SD  MET A 219       4.791   1.910 -52.005  1.00  0.00           S  
ATOM   3355  CE  MET A 219       4.388   0.462 -52.965  1.00  0.00           C  
ATOM   3356  H   MET A 219       1.363   4.596 -51.602  1.00  0.00           H  
ATOM   3357  HA  MET A 219       1.533   3.202 -49.158  1.00  0.00           H  
ATOM   3358 1HB  MET A 219       3.773   4.301 -50.883  1.00  0.00           H  
ATOM   3359 2HB  MET A 219       4.082   3.259 -49.518  1.00  0.00           H  
ATOM   3360 1HG  MET A 219       2.889   1.439 -50.636  1.00  0.00           H  
ATOM   3361 2HG  MET A 219       2.487   2.496 -51.969  1.00  0.00           H  
ATOM   3362 1HE  MET A 219       5.273   0.129 -53.509  1.00  0.00           H  
ATOM   3363 2HE  MET A 219       4.054  -0.333 -52.295  1.00  0.00           H  
ATOM   3364 3HE  MET A 219       3.593   0.700 -53.667  1.00  0.00           H  
ATOM   3365  N   VAL A 220       2.882   6.220 -48.908  1.00  0.00           N  
ATOM   3366  CA  VAL A 220       3.288   7.235 -47.937  1.00  0.00           C  
ATOM   3367  C   VAL A 220       2.158   7.803 -47.124  1.00  0.00           C  
ATOM   3368  O   VAL A 220       2.288   7.985 -45.909  1.00  0.00           O  
ATOM   3369  CB  VAL A 220       3.996   8.397 -48.608  1.00  0.00           C  
ATOM   3370  CG1 VAL A 220       4.243   9.539 -47.536  1.00  0.00           C  
ATOM   3371  CG2 VAL A 220       5.289   7.889 -49.227  1.00  0.00           C  
ATOM   3372  H   VAL A 220       2.938   6.398 -49.919  1.00  0.00           H  
ATOM   3373  HA  VAL A 220       3.974   6.789 -47.243  1.00  0.00           H  
ATOM   3374  HB  VAL A 220       3.364   8.799 -49.404  1.00  0.00           H  
ATOM   3375 1HG1 VAL A 220       4.753  10.364 -47.970  1.00  0.00           H  
ATOM   3376 2HG1 VAL A 220       3.307   9.908 -47.131  1.00  0.00           H  
ATOM   3377 3HG1 VAL A 220       4.832   9.154 -46.732  1.00  0.00           H  
ATOM   3378 1HG2 VAL A 220       5.784   8.703 -49.723  1.00  0.00           H  
ATOM   3379 2HG2 VAL A 220       5.938   7.481 -48.456  1.00  0.00           H  
ATOM   3380 3HG2 VAL A 220       5.061   7.116 -49.954  1.00  0.00           H  
ATOM   3381  N   ILE A 221       1.093   8.180 -47.800  1.00  0.00           N  
ATOM   3382  CA  ILE A 221      -0.013   8.826 -47.145  1.00  0.00           C  
ATOM   3383  C   ILE A 221      -0.703   7.883 -46.174  1.00  0.00           C  
ATOM   3384  O   ILE A 221      -1.000   8.284 -45.045  1.00  0.00           O  
ATOM   3385  CB  ILE A 221      -0.960   9.362 -48.228  1.00  0.00           C  
ATOM   3386  CG1 ILE A 221      -0.216  10.454 -49.084  1.00  0.00           C  
ATOM   3387  CG2 ILE A 221      -2.258   9.907 -47.649  1.00  0.00           C  
ATOM   3388  CD1 ILE A 221       0.197  11.753 -48.381  1.00  0.00           C  
ATOM   3389  H   ILE A 221       1.054   8.010 -48.809  1.00  0.00           H  
ATOM   3390  HA  ILE A 221       0.366   9.655 -46.562  1.00  0.00           H  
ATOM   3391  HB  ILE A 221      -1.198   8.542 -48.913  1.00  0.00           H  
ATOM   3392 1HG1 ILE A 221       0.700  10.025 -49.449  1.00  0.00           H  
ATOM   3393 2HG1 ILE A 221      -0.833  10.666 -49.929  1.00  0.00           H  
ATOM   3394 1HG2 ILE A 221      -2.873  10.256 -48.483  1.00  0.00           H  
ATOM   3395 2HG2 ILE A 221      -2.782   9.131 -47.105  1.00  0.00           H  
ATOM   3396 3HG2 ILE A 221      -2.063  10.732 -46.970  1.00  0.00           H  
ATOM   3397 1HD1 ILE A 221       0.710  12.392 -49.098  1.00  0.00           H  
ATOM   3398 2HD1 ILE A 221      -0.692  12.278 -48.003  1.00  0.00           H  
ATOM   3399 3HD1 ILE A 221       0.876  11.543 -47.562  1.00  0.00           H  
ATOM   3400  N   ILE A 222      -0.947   6.676 -46.576  1.00  0.00           N  
ATOM   3401  CA  ILE A 222      -1.585   5.698 -45.699  1.00  0.00           C  
ATOM   3402  C   ILE A 222      -0.711   5.386 -44.509  1.00  0.00           C  
ATOM   3403  O   ILE A 222      -1.205   5.325 -43.373  1.00  0.00           O  
ATOM   3404  CB  ILE A 222      -1.987   4.389 -46.493  1.00  0.00           C  
ATOM   3405  CG1 ILE A 222      -3.065   4.606 -47.603  1.00  0.00           C  
ATOM   3406  CG2 ILE A 222      -2.478   3.241 -45.558  1.00  0.00           C  
ATOM   3407  CD1 ILE A 222      -4.435   5.124 -47.119  1.00  0.00           C  
ATOM   3408  H   ILE A 222      -0.685   6.400 -47.536  1.00  0.00           H  
ATOM   3409  HA  ILE A 222      -2.507   6.159 -45.300  1.00  0.00           H  
ATOM   3410  HB  ILE A 222      -1.069   4.033 -47.006  1.00  0.00           H  
ATOM   3411 2HG1 ILE A 222      -3.269   3.646 -48.114  1.00  0.00           H  
ATOM   3412 3HG1 ILE A 222      -2.668   5.264 -48.400  1.00  0.00           H  
ATOM   3413 1HG2 ILE A 222      -1.726   2.937 -44.810  1.00  0.00           H  
ATOM   3414 2HG2 ILE A 222      -3.397   3.517 -45.006  1.00  0.00           H  
ATOM   3415 3HG2 ILE A 222      -2.704   2.312 -46.114  1.00  0.00           H  
ATOM   3416 1HD1 ILE A 222      -4.877   4.461 -46.350  1.00  0.00           H  
ATOM   3417 2HD1 ILE A 222      -4.376   6.139 -46.686  1.00  0.00           H  
ATOM   3418 3HD1 ILE A 222      -5.159   5.179 -47.953  1.00  0.00           H  
ATOM   3419  N   LYS A 223       0.621   5.244 -44.710  1.00  0.00           N  
ATOM   3420  CA  LYS A 223       1.510   4.987 -43.587  1.00  0.00           C  
ATOM   3421  C   LYS A 223       1.489   6.158 -42.622  1.00  0.00           C  
ATOM   3422  O   LYS A 223       1.472   5.958 -41.404  1.00  0.00           O  
ATOM   3423  CB  LYS A 223       2.942   4.721 -44.066  1.00  0.00           C  
ATOM   3424  CG  LYS A 223       3.972   4.445 -42.935  1.00  0.00           C  
ATOM   3425  CD  LYS A 223       3.614   3.180 -42.124  1.00  0.00           C  
ATOM   3426  CE  LYS A 223       4.827   2.578 -41.371  1.00  0.00           C  
ATOM   3427  NZ  LYS A 223       5.501   3.550 -40.423  1.00  0.00           N1+
ATOM   3428  H   LYS A 223       1.022   5.253 -45.655  1.00  0.00           H  
ATOM   3429  HA  LYS A 223       1.145   4.105 -43.051  1.00  0.00           H  
ATOM   3430 1HB  LYS A 223       2.936   3.872 -44.756  1.00  0.00           H  
ATOM   3431 2HB  LYS A 223       3.285   5.584 -44.639  1.00  0.00           H  
ATOM   3432 1HG  LYS A 223       4.976   4.361 -43.340  1.00  0.00           H  
ATOM   3433 2HG  LYS A 223       3.960   5.294 -42.246  1.00  0.00           H  
ATOM   3434 1HD  LYS A 223       2.850   3.453 -41.376  1.00  0.00           H  
ATOM   3435 2HD  LYS A 223       3.194   2.422 -42.777  1.00  0.00           H  
ATOM   3436 1HE  LYS A 223       4.482   1.722 -40.799  1.00  0.00           H  
ATOM   3437 2HE  LYS A 223       5.564   2.235 -42.103  1.00  0.00           H  
ATOM   3438 1HZ  LYS A 223       6.295   3.084 -39.969  1.00  0.00           H  
ATOM   3439 2HZ  LYS A 223       5.844   4.333 -40.933  1.00  0.00           H  
ATOM   3440 3HZ  LYS A 223       4.837   3.907 -39.692  1.00  0.00           H  
ATOM   3441  N   ARG A 224       1.508   7.389 -43.141  1.00  0.00           N  
ATOM   3442  CA  ARG A 224       1.495   8.540 -42.274  1.00  0.00           C  
ATOM   3443  C   ARG A 224       0.220   8.618 -41.451  1.00  0.00           C  
ATOM   3444  O   ARG A 224       0.273   8.934 -40.262  1.00  0.00           O  
ATOM   3445  CB  ARG A 224       1.680   9.820 -43.068  1.00  0.00           C  
ATOM   3446  CG  ARG A 224       1.652  11.121 -42.250  1.00  0.00           C  
ATOM   3447  CD  ARG A 224       2.757  11.189 -41.248  1.00  0.00           C  
ATOM   3448  NE  ARG A 224       2.757  12.452 -40.541  1.00  0.00           N  
ATOM   3449  CZ  ARG A 224       3.361  13.574 -40.997  1.00  0.00           C  
ATOM   3450  NH1 ARG A 224       3.993  13.548 -42.159  1.00  0.00           N1+
ATOM   3451  NH2 ARG A 224       3.321  14.684 -40.280  1.00  0.00           N  
ATOM   3452  H   ARG A 224       1.576   7.525 -44.158  1.00  0.00           H  
ATOM   3453  HA  ARG A 224       2.343   8.435 -41.594  1.00  0.00           H  
ATOM   3454 1HB  ARG A 224       2.631   9.774 -43.608  1.00  0.00           H  
ATOM   3455 2HB  ARG A 224       0.895   9.882 -43.821  1.00  0.00           H  
ATOM   3456 1HG  ARG A 224       1.756  11.964 -42.930  1.00  0.00           H  
ATOM   3457 2HG  ARG A 224       0.704  11.211 -41.720  1.00  0.00           H  
ATOM   3458 1HD  ARG A 224       2.612  10.408 -40.497  1.00  0.00           H  
ATOM   3459 2HD  ARG A 224       3.724  11.048 -41.725  1.00  0.00           H  
ATOM   3460  HE  ARG A 224       2.278  12.494 -39.617  1.00  0.00           H  
ATOM   3461 1HH1 ARG A 224       4.022  12.702 -42.697  1.00  0.00           H  
ATOM   3462 2HH1 ARG A 224       4.480  14.381 -42.534  1.00  0.00           H  
ATOM   3463 1HH2 ARG A 224       2.831  14.688 -39.384  1.00  0.00           H  
ATOM   3464 2HH2 ARG A 224       3.775  15.522 -40.620  1.00  0.00           H  
ATOM   3465  N   ARG A 225      -0.938   8.325 -42.067  1.00  0.00           N  
ATOM   3466  CA  ARG A 225      -2.171   8.381 -41.295  1.00  0.00           C  
ATOM   3467  C   ARG A 225      -2.130   7.355 -40.166  1.00  0.00           C  
ATOM   3468  O   ARG A 225      -2.572   7.641 -39.053  1.00  0.00           O  
ATOM   3469  CB  ARG A 225      -3.391   8.169 -42.186  1.00  0.00           C  
ATOM   3470  CG  ARG A 225      -3.654   9.289 -43.238  1.00  0.00           C  
ATOM   3471  CD  ARG A 225      -4.011  10.606 -42.626  1.00  0.00           C  
ATOM   3472  NE  ARG A 225      -4.344  11.628 -43.644  1.00  0.00           N  
ATOM   3473  CZ  ARG A 225      -4.419  12.965 -43.399  1.00  0.00           C  
ATOM   3474  NH1 ARG A 225      -4.190  13.426 -42.187  1.00  0.00           N1+
ATOM   3475  NH2 ARG A 225      -4.714  13.823 -44.360  1.00  0.00           N  
ATOM   3476  H   ARG A 225      -0.952   8.114 -43.073  1.00  0.00           H  
ATOM   3477  HA  ARG A 225      -2.252   9.361 -40.831  1.00  0.00           H  
ATOM   3478 1HB  ARG A 225      -3.259   7.238 -42.738  1.00  0.00           H  
ATOM   3479 2HB  ARG A 225      -4.276   8.065 -41.567  1.00  0.00           H  
ATOM   3480 1HG  ARG A 225      -2.743   9.444 -43.800  1.00  0.00           H  
ATOM   3481 2HG  ARG A 225      -4.449   8.976 -43.915  1.00  0.00           H  
ATOM   3482 1HD  ARG A 225      -4.870  10.479 -41.969  1.00  0.00           H  
ATOM   3483 2HD  ARG A 225      -3.158  10.965 -42.055  1.00  0.00           H  
ATOM   3484  HE  ARG A 225      -4.527  11.306 -44.592  1.00  0.00           H  
ATOM   3485 1HH1 ARG A 225      -3.963  12.795 -41.434  1.00  0.00           H  
ATOM   3486 2HH1 ARG A 225      -4.243  14.417 -42.007  1.00  0.00           H  
ATOM   3487 1HH2 ARG A 225      -4.905  13.511 -45.322  1.00  0.00           H  
ATOM   3488 2HH2 ARG A 225      -4.744  14.808 -44.155  1.00  0.00           H  
ATOM   3489  N   GLN A 226      -1.547   6.171 -40.415  1.00  0.00           N  
ATOM   3490  CA  GLN A 226      -1.438   5.204 -39.337  1.00  0.00           C  
ATOM   3491  C   GLN A 226      -0.516   5.710 -38.229  1.00  0.00           C  
ATOM   3492  O   GLN A 226      -0.863   5.620 -37.043  1.00  0.00           O  
ATOM   3493  CB  GLN A 226      -0.855   3.873 -39.825  1.00  0.00           C  
ATOM   3494  CG  GLN A 226      -1.726   3.024 -40.717  1.00  0.00           C  
ATOM   3495  CD  GLN A 226      -0.980   1.752 -41.113  1.00  0.00           C  
ATOM   3496  NE2 GLN A 226      -1.702   0.681 -41.353  1.00  0.00           N  
ATOM   3497  OE1 GLN A 226       0.256   1.745 -41.150  1.00  0.00           O  
ATOM   3498  H   GLN A 226      -1.245   5.941 -41.367  1.00  0.00           H  
ATOM   3499  HA  GLN A 226      -2.433   5.038 -38.921  1.00  0.00           H  
ATOM   3500 1HB  GLN A 226       0.056   4.081 -40.394  1.00  0.00           H  
ATOM   3501 2HB  GLN A 226      -0.563   3.266 -38.979  1.00  0.00           H  
ATOM   3502 1HG  GLN A 226      -2.615   2.733 -40.171  1.00  0.00           H  
ATOM   3503 2HG  GLN A 226      -1.990   3.574 -41.620  1.00  0.00           H  
ATOM   3504 1HE2 GLN A 226      -1.237  -0.208 -41.551  1.00  0.00           H  
ATOM   3505 2HE2 GLN A 226      -2.688   0.721 -41.299  1.00  0.00           H  
ATOM   3506  N   ASP A 227       0.636   6.299 -38.600  1.00  0.00           N  
ATOM   3507  CA  ASP A 227       1.605   6.764 -37.597  1.00  0.00           C  
ATOM   3508  C   ASP A 227       0.981   7.814 -36.678  1.00  0.00           C  
ATOM   3509  O   ASP A 227       1.169   7.798 -35.463  1.00  0.00           O  
ATOM   3510  CB  ASP A 227       2.851   7.384 -38.251  1.00  0.00           C  
ATOM   3511  CG  ASP A 227       3.825   6.383 -38.976  1.00  0.00           C  
ATOM   3512  OD1 ASP A 227       3.739   5.163 -38.803  1.00  0.00           O  
ATOM   3513  OD2 ASP A 227       4.673   6.880 -39.707  1.00  0.00           O1-
ATOM   3514  H   ASP A 227       0.880   6.348 -39.603  1.00  0.00           H  
ATOM   3515  HA  ASP A 227       1.913   5.905 -36.994  1.00  0.00           H  
ATOM   3516 1HB  ASP A 227       2.516   8.135 -38.991  1.00  0.00           H  
ATOM   3517 2HB  ASP A 227       3.431   7.916 -37.496  1.00  0.00           H  
ATOM   3518  N   GLU A 228       0.134   8.677 -37.243  1.00  0.00           N  
ATOM   3519  CA  GLU A 228      -0.478   9.719 -36.429  1.00  0.00           C  
ATOM   3520  C   GLU A 228      -1.387   9.146 -35.324  1.00  0.00           C  
ATOM   3521  O   GLU A 228      -1.573   9.790 -34.282  1.00  0.00           O  
ATOM   3522  CB  GLU A 228      -1.282  10.688 -37.314  1.00  0.00           C  
ATOM   3523  CG  GLU A 228      -0.432  11.624 -38.224  1.00  0.00           C  
ATOM   3524  CD  GLU A 228       0.480  12.603 -37.459  1.00  0.00           C  
ATOM   3525  OE1 GLU A 228       0.028  13.221 -36.524  1.00  0.00           O  
ATOM   3526  OE2 GLU A 228       1.630  12.718 -37.814  1.00  0.00           O1-
ATOM   3527  H   GLU A 228       0.007   8.666 -38.256  1.00  0.00           H  
ATOM   3528  HA  GLU A 228       0.317  10.287 -35.949  1.00  0.00           H  
ATOM   3529 1HB  GLU A 228      -1.970  10.115 -37.959  1.00  0.00           H  
ATOM   3530 2HB  GLU A 228      -1.893  11.314 -36.679  1.00  0.00           H  
ATOM   3531 1HG  GLU A 228       0.194  11.010 -38.857  1.00  0.00           H  
ATOM   3532 2HG  GLU A 228      -1.107  12.182 -38.872  1.00  0.00           H  
ATOM   3533  N   LYS A 229      -1.966   7.963 -35.521  1.00  0.00           N  
ATOM   3534  CA  LYS A 229      -2.803   7.420 -34.468  1.00  0.00           C  
ATOM   3535  C   LYS A 229      -1.899   6.711 -33.458  1.00  0.00           C  
ATOM   3536  O   LYS A 229      -2.119   6.803 -32.238  1.00  0.00           O  
ATOM   3537  CB  LYS A 229      -3.830   6.442 -35.023  1.00  0.00           C  
ATOM   3538  CG  LYS A 229      -4.876   7.045 -35.995  1.00  0.00           C  
ATOM   3539  CD  LYS A 229      -5.809   8.070 -35.327  1.00  0.00           C  
ATOM   3540  CE  LYS A 229      -6.879   8.524 -36.304  1.00  0.00           C  
ATOM   3541  NZ  LYS A 229      -7.826   9.505 -35.696  1.00  0.00           N1+
ATOM   3542  H   LYS A 229      -1.813   7.415 -36.376  1.00  0.00           H  
ATOM   3543  HA  LYS A 229      -3.306   8.230 -33.956  1.00  0.00           H  
ATOM   3544 1HB  LYS A 229      -3.309   5.640 -35.551  1.00  0.00           H  
ATOM   3545 2HB  LYS A 229      -4.370   5.998 -34.195  1.00  0.00           H  
ATOM   3546 1HG  LYS A 229      -4.355   7.524 -36.829  1.00  0.00           H  
ATOM   3547 2HG  LYS A 229      -5.486   6.235 -36.398  1.00  0.00           H  
ATOM   3548 1HD  LYS A 229      -6.281   7.634 -34.447  1.00  0.00           H  
ATOM   3549 2HD  LYS A 229      -5.241   8.952 -35.022  1.00  0.00           H  
ATOM   3550 1HE  LYS A 229      -6.390   8.985 -37.163  1.00  0.00           H  
ATOM   3551 2HE  LYS A 229      -7.439   7.653 -36.645  1.00  0.00           H  
ATOM   3552 1HZ  LYS A 229      -8.514   9.776 -36.384  1.00  0.00           H  
ATOM   3553 2HZ  LYS A 229      -8.293   9.080 -34.906  1.00  0.00           H  
ATOM   3554 3HZ  LYS A 229      -7.322  10.323 -35.388  1.00  0.00           H  
ATOM   3555  N   MET A 230      -0.863   6.033 -33.968  1.00  0.00           N  
ATOM   3556  CA  MET A 230       0.050   5.295 -33.111  1.00  0.00           C  
ATOM   3557  C   MET A 230       0.849   6.187 -32.173  1.00  0.00           C  
ATOM   3558  O   MET A 230       1.058   5.816 -31.019  1.00  0.00           O  
ATOM   3559  CB  MET A 230       0.992   4.446 -33.944  1.00  0.00           C  
ATOM   3560  CG  MET A 230       0.365   3.220 -34.603  1.00  0.00           C  
ATOM   3561  SD  MET A 230      -0.361   2.074 -33.382  1.00  0.00           S  
ATOM   3562  CE  MET A 230       1.072   1.552 -32.426  1.00  0.00           C  
ATOM   3563  H   MET A 230      -0.751   5.995 -34.986  1.00  0.00           H  
ATOM   3564  HA  MET A 230      -0.545   4.629 -32.485  1.00  0.00           H  
ATOM   3565 1HB  MET A 230       1.392   5.066 -34.740  1.00  0.00           H  
ATOM   3566 2HB  MET A 230       1.816   4.135 -33.340  1.00  0.00           H  
ATOM   3567 1HG  MET A 230      -0.421   3.543 -35.290  1.00  0.00           H  
ATOM   3568 2HG  MET A 230       1.119   2.686 -35.189  1.00  0.00           H  
ATOM   3569 1HE  MET A 230       0.759   0.870 -31.679  1.00  0.00           H  
ATOM   3570 2HE  MET A 230       1.793   1.056 -33.076  1.00  0.00           H  
ATOM   3571 3HE  MET A 230       1.538   2.405 -31.941  1.00  0.00           H  
ATOM   3572  N   GLU A 231       1.246   7.384 -32.619  1.00  0.00           N  
ATOM   3573  CA  GLU A 231       2.010   8.271 -31.747  1.00  0.00           C  
ATOM   3574  C   GLU A 231       1.183   8.708 -30.550  1.00  0.00           C  
ATOM   3575  O   GLU A 231       1.708   8.872 -29.441  1.00  0.00           O  
ATOM   3576  CB  GLU A 231       2.471   9.514 -32.502  1.00  0.00           C  
ATOM   3577  CG  GLU A 231       3.569   9.277 -33.522  1.00  0.00           C  
ATOM   3578  CD  GLU A 231       4.853   8.867 -32.893  1.00  0.00           C  
ATOM   3579  OE1 GLU A 231       5.260   9.509 -31.950  1.00  0.00           O  
ATOM   3580  OE2 GLU A 231       5.443   7.914 -33.356  1.00  0.00           O1-
ATOM   3581  H   GLU A 231       1.076   7.632 -33.599  1.00  0.00           H  
ATOM   3582  HA  GLU A 231       2.884   7.740 -31.386  1.00  0.00           H  
ATOM   3583 1HB  GLU A 231       1.618   9.945 -33.025  1.00  0.00           H  
ATOM   3584 2HB  GLU A 231       2.830  10.254 -31.788  1.00  0.00           H  
ATOM   3585 1HG  GLU A 231       3.260   8.494 -34.211  1.00  0.00           H  
ATOM   3586 2HG  GLU A 231       3.712  10.191 -34.089  1.00  0.00           H  
ATOM   3587  N   ARG A 232      -0.114   8.900 -30.775  1.00  0.00           N  
ATOM   3588  CA  ARG A 232      -1.017   9.336 -29.735  1.00  0.00           C  
ATOM   3589  C   ARG A 232      -1.268   8.205 -28.742  1.00  0.00           C  
ATOM   3590  O   ARG A 232      -1.266   8.448 -27.529  1.00  0.00           O  
ATOM   3591  CB  ARG A 232      -2.295   9.840 -30.377  1.00  0.00           C  
ATOM   3592  CG  ARG A 232      -2.102  11.182 -31.107  1.00  0.00           C  
ATOM   3593  CD  ARG A 232      -3.301  11.617 -31.871  1.00  0.00           C  
ATOM   3594  NE  ARG A 232      -3.174  13.013 -32.369  1.00  0.00           N  
ATOM   3595  CZ  ARG A 232      -2.479  13.448 -33.457  1.00  0.00           C  
ATOM   3596  NH1 ARG A 232      -1.780  12.628 -34.219  1.00  0.00           N1+
ATOM   3597  NH2 ARG A 232      -2.494  14.750 -33.753  1.00  0.00           N  
ATOM   3598  H   ARG A 232      -0.466   8.750 -31.714  1.00  0.00           H  
ATOM   3599  HA  ARG A 232      -0.561  10.166 -29.206  1.00  0.00           H  
ATOM   3600 1HB  ARG A 232      -2.651   9.113 -31.103  1.00  0.00           H  
ATOM   3601 2HB  ARG A 232      -3.064   9.960 -29.615  1.00  0.00           H  
ATOM   3602 1HG  ARG A 232      -1.849  11.958 -30.390  1.00  0.00           H  
ATOM   3603 2HG  ARG A 232      -1.282  11.067 -31.814  1.00  0.00           H  
ATOM   3604 1HD  ARG A 232      -3.463  10.951 -32.717  1.00  0.00           H  
ATOM   3605 2HD  ARG A 232      -4.167  11.574 -31.206  1.00  0.00           H  
ATOM   3606  HE  ARG A 232      -3.669  13.716 -31.853  1.00  0.00           H  
ATOM   3607 1HH1 ARG A 232      -1.730  11.615 -34.027  1.00  0.00           H  
ATOM   3608 2HH1 ARG A 232      -1.250  13.001 -35.026  1.00  0.00           H  
ATOM   3609 1HH2 ARG A 232      -3.017  15.397 -33.184  1.00  0.00           H  
ATOM   3610 2HH2 ARG A 232      -1.977  15.097 -34.550  1.00  0.00           H  
ATOM   3611  N   SER A 233      -1.441   6.974 -29.227  1.00  0.00           N  
ATOM   3612  CA  SER A 233      -1.631   5.855 -28.309  1.00  0.00           C  
ATOM   3613  C   SER A 233      -0.396   5.671 -27.445  1.00  0.00           C  
ATOM   3614  O   SER A 233      -0.500   5.469 -26.233  1.00  0.00           O  
ATOM   3615  CB  SER A 233      -1.946   4.573 -29.028  1.00  0.00           C  
ATOM   3616  OG  SER A 233      -2.114   3.524 -28.101  1.00  0.00           O  
ATOM   3617  H   SER A 233      -1.483   6.828 -30.245  1.00  0.00           H  
ATOM   3618  HA  SER A 233      -2.472   6.085 -27.653  1.00  0.00           H  
ATOM   3619 1HB  SER A 233      -2.859   4.698 -29.612  1.00  0.00           H  
ATOM   3620 2HB  SER A 233      -1.141   4.333 -29.724  1.00  0.00           H  
ATOM   3621  HG  SER A 233      -2.569   2.836 -28.574  1.00  0.00           H  
ATOM   3622  N   LEU A 234       0.782   5.734 -28.072  1.00  0.00           N  
ATOM   3623  CA  LEU A 234       2.033   5.565 -27.356  1.00  0.00           C  
ATOM   3624  C   LEU A 234       2.215   6.657 -26.304  1.00  0.00           C  
ATOM   3625  O   LEU A 234       2.687   6.366 -25.199  1.00  0.00           O  
ATOM   3626  CB  LEU A 234       3.179   5.550 -28.370  1.00  0.00           C  
ATOM   3627  CG  LEU A 234       3.237   4.283 -29.294  1.00  0.00           C  
ATOM   3628  CD1 LEU A 234       4.210   4.534 -30.438  1.00  0.00           C  
ATOM   3629  CD2 LEU A 234       3.705   3.044 -28.489  1.00  0.00           C  
ATOM   3630  H   LEU A 234       0.807   5.877 -29.085  1.00  0.00           H  
ATOM   3631  HA  LEU A 234       1.998   4.611 -26.842  1.00  0.00           H  
ATOM   3632 1HB  LEU A 234       3.069   6.423 -29.017  1.00  0.00           H  
ATOM   3633 2HB  LEU A 234       4.126   5.633 -27.837  1.00  0.00           H  
ATOM   3634  HG  LEU A 234       2.250   4.089 -29.710  1.00  0.00           H  
ATOM   3635 1HD1 LEU A 234       4.233   3.657 -31.084  1.00  0.00           H  
ATOM   3636 2HD1 LEU A 234       3.877   5.396 -31.018  1.00  0.00           H  
ATOM   3637 3HD1 LEU A 234       5.206   4.727 -30.046  1.00  0.00           H  
ATOM   3638 1HD2 LEU A 234       3.737   2.199 -29.162  1.00  0.00           H  
ATOM   3639 2HD2 LEU A 234       4.699   3.214 -28.079  1.00  0.00           H  
ATOM   3640 3HD2 LEU A 234       3.017   2.821 -27.680  1.00  0.00           H  
ATOM   3641  N   ASP A 235       1.819   7.906 -26.609  1.00  0.00           N  
ATOM   3642  CA  ASP A 235       1.914   8.968 -25.617  1.00  0.00           C  
ATOM   3643  C   ASP A 235       0.975   8.649 -24.445  1.00  0.00           C  
ATOM   3644  O   ASP A 235       1.348   8.812 -23.280  1.00  0.00           O  
ATOM   3645  CB  ASP A 235       1.565  10.329 -26.234  1.00  0.00           C  
ATOM   3646  CG  ASP A 235       1.881  11.518 -25.308  1.00  0.00           C  
ATOM   3647  OD1 ASP A 235       3.045  11.744 -25.020  1.00  0.00           O  
ATOM   3648  OD2 ASP A 235       0.955  12.206 -24.907  1.00  0.00           O1-
ATOM   3649  H   ASP A 235       1.515   8.137 -27.559  1.00  0.00           H  
ATOM   3650  HA  ASP A 235       2.936   9.008 -25.245  1.00  0.00           H  
ATOM   3651 1HB  ASP A 235       2.097  10.448 -27.184  1.00  0.00           H  
ATOM   3652 2HB  ASP A 235       0.498  10.345 -26.462  1.00  0.00           H  
ATOM   3653  N   LYS A 236      -0.238   8.161 -24.733  1.00  0.00           N  
ATOM   3654  CA  LYS A 236      -1.146   7.819 -23.647  1.00  0.00           C  
ATOM   3655  C   LYS A 236      -0.573   6.696 -22.767  1.00  0.00           C  
ATOM   3656  O   LYS A 236      -0.709   6.746 -21.539  1.00  0.00           O  
ATOM   3657  CB  LYS A 236      -2.511   7.427 -24.175  1.00  0.00           C  
ATOM   3658  CG  LYS A 236      -3.319   8.562 -24.769  1.00  0.00           C  
ATOM   3659  CD  LYS A 236      -4.677   8.061 -25.242  1.00  0.00           C  
ATOM   3660  CE  LYS A 236      -5.487   9.133 -25.946  1.00  0.00           C  
ATOM   3661  NZ  LYS A 236      -6.824   8.606 -26.343  1.00  0.00           N1+
ATOM   3662  H   LYS A 236      -0.539   8.087 -25.711  1.00  0.00           H  
ATOM   3663  HA  LYS A 236      -1.269   8.699 -23.020  1.00  0.00           H  
ATOM   3664 1HB  LYS A 236      -2.396   6.658 -24.935  1.00  0.00           H  
ATOM   3665 2HB  LYS A 236      -3.075   7.018 -23.372  1.00  0.00           H  
ATOM   3666 1HG  LYS A 236      -3.453   9.336 -24.014  1.00  0.00           H  
ATOM   3667 2HG  LYS A 236      -2.779   8.991 -25.608  1.00  0.00           H  
ATOM   3668 1HD  LYS A 236      -4.539   7.214 -25.919  1.00  0.00           H  
ATOM   3669 2HD  LYS A 236      -5.252   7.728 -24.387  1.00  0.00           H  
ATOM   3670 1HE  LYS A 236      -5.621   9.987 -25.284  1.00  0.00           H  
ATOM   3671 2HE  LYS A 236      -4.952   9.458 -26.840  1.00  0.00           H  
ATOM   3672 1HZ  LYS A 236      -7.364   9.312 -26.811  1.00  0.00           H  
ATOM   3673 2HZ  LYS A 236      -6.720   7.800 -26.967  1.00  0.00           H  
ATOM   3674 3HZ  LYS A 236      -7.305   8.315 -25.505  1.00  0.00           H  
ATOM   3675  N   GLN A 237       0.077   5.697 -23.388  1.00  0.00           N  
ATOM   3676  CA  GLN A 237       0.688   4.596 -22.640  1.00  0.00           C  
ATOM   3677  C   GLN A 237       1.809   5.141 -21.740  1.00  0.00           C  
ATOM   3678  O   GLN A 237       1.978   4.689 -20.598  1.00  0.00           O  
ATOM   3679  CB  GLN A 237       1.256   3.544 -23.600  1.00  0.00           C  
ATOM   3680  CG  GLN A 237       0.217   2.739 -24.389  1.00  0.00           C  
ATOM   3681  CD  GLN A 237       0.867   1.853 -25.439  1.00  0.00           C  
ATOM   3682  NE2 GLN A 237       0.280   1.790 -26.628  1.00  0.00           N  
ATOM   3683  OE1 GLN A 237       1.922   1.241 -25.187  1.00  0.00           O  
ATOM   3684  H   GLN A 237       0.092   5.693 -24.414  1.00  0.00           H  
ATOM   3685  HA  GLN A 237      -0.071   4.134 -22.010  1.00  0.00           H  
ATOM   3686 1HB  GLN A 237       1.913   4.030 -24.317  1.00  0.00           H  
ATOM   3687 2HB  GLN A 237       1.856   2.843 -23.032  1.00  0.00           H  
ATOM   3688 1HG  GLN A 237      -0.347   2.106 -23.704  1.00  0.00           H  
ATOM   3689 2HG  GLN A 237      -0.452   3.419 -24.897  1.00  0.00           H  
ATOM   3690 1HE2 GLN A 237       0.707   1.225 -27.358  1.00  0.00           H  
ATOM   3691 2HE2 GLN A 237      -0.572   2.308 -26.832  1.00  0.00           H  
ATOM   3692  N   ARG A 238       2.575   6.116 -22.259  1.00  0.00           N  
ATOM   3693  CA  ARG A 238       3.636   6.769 -21.498  1.00  0.00           C  
ATOM   3694  C   ARG A 238       3.064   7.412 -20.251  1.00  0.00           C  
ATOM   3695  O   ARG A 238       3.610   7.240 -19.158  1.00  0.00           O  
ATOM   3696  CB  ARG A 238       4.331   7.844 -22.331  1.00  0.00           C  
ATOM   3697  CG  ARG A 238       5.450   8.627 -21.634  1.00  0.00           C  
ATOM   3698  CD  ARG A 238       6.014   9.695 -22.534  1.00  0.00           C  
ATOM   3699  NE  ARG A 238       5.055  10.802 -22.859  1.00  0.00           N  
ATOM   3700  CZ  ARG A 238       4.769  11.876 -22.077  1.00  0.00           C  
ATOM   3701  NH1 ARG A 238       5.306  12.062 -20.884  1.00  0.00           N1+
ATOM   3702  NH2 ARG A 238       3.935  12.777 -22.545  1.00  0.00           N  
ATOM   3703  H   ARG A 238       2.437   6.375 -23.242  1.00  0.00           H  
ATOM   3704  HA  ARG A 238       4.367   6.017 -21.207  1.00  0.00           H  
ATOM   3705 1HB  ARG A 238       4.737   7.394 -23.234  1.00  0.00           H  
ATOM   3706 2HB  ARG A 238       3.614   8.578 -22.641  1.00  0.00           H  
ATOM   3707 1HG  ARG A 238       5.058   9.115 -20.738  1.00  0.00           H  
ATOM   3708 2HG  ARG A 238       6.256   7.952 -21.349  1.00  0.00           H  
ATOM   3709 1HD  ARG A 238       6.891  10.134 -22.056  1.00  0.00           H  
ATOM   3710 2HD  ARG A 238       6.318   9.233 -23.473  1.00  0.00           H  
ATOM   3711  HE  ARG A 238       4.561  10.790 -23.774  1.00  0.00           H  
ATOM   3712 1HH1 ARG A 238       5.948  11.395 -20.454  1.00  0.00           H  
ATOM   3713 2HH1 ARG A 238       5.059  12.874 -20.342  1.00  0.00           H  
ATOM   3714 1HH2 ARG A 238       3.520  12.630 -23.485  1.00  0.00           H  
ATOM   3715 2HH2 ARG A 238       3.728  13.595 -22.001  1.00  0.00           H  
ATOM   3716  N   ARG A 239       1.961   8.145 -20.419  1.00  0.00           N  
ATOM   3717  CA  ARG A 239       1.311   8.829 -19.312  1.00  0.00           C  
ATOM   3718  C   ARG A 239       0.865   7.839 -18.242  1.00  0.00           C  
ATOM   3719  O   ARG A 239       1.031   8.117 -17.052  1.00  0.00           O  
ATOM   3720  CB  ARG A 239       0.150   9.648 -19.842  1.00  0.00           C  
ATOM   3721  CG  ARG A 239       0.621  10.846 -20.669  1.00  0.00           C  
ATOM   3722  CD  ARG A 239      -0.479  11.601 -21.322  1.00  0.00           C  
ATOM   3723  NE  ARG A 239       0.058  12.585 -22.244  1.00  0.00           N  
ATOM   3724  CZ  ARG A 239       0.409  13.845 -21.980  1.00  0.00           C  
ATOM   3725  NH1 ARG A 239       0.262  14.389 -20.780  1.00  0.00           N1+
ATOM   3726  NH2 ARG A 239       0.914  14.520 -22.989  1.00  0.00           N  
ATOM   3727  H   ARG A 239       1.602   8.262 -21.374  1.00  0.00           H  
ATOM   3728  HA  ARG A 239       2.033   9.516 -18.868  1.00  0.00           H  
ATOM   3729 1HB  ARG A 239      -0.483   9.026 -20.467  1.00  0.00           H  
ATOM   3730 2HB  ARG A 239      -0.455  10.014 -19.013  1.00  0.00           H  
ATOM   3731 1HG  ARG A 239       1.162  11.524 -20.010  1.00  0.00           H  
ATOM   3732 2HG  ARG A 239       1.301  10.506 -21.447  1.00  0.00           H  
ATOM   3733 1HD  ARG A 239      -1.096  10.912 -21.895  1.00  0.00           H  
ATOM   3734 2HD  ARG A 239      -1.093  12.108 -20.586  1.00  0.00           H  
ATOM   3735  HE  ARG A 239       0.238  12.281 -23.217  1.00  0.00           H  
ATOM   3736 1HH1 ARG A 239      -0.129  13.852 -20.024  1.00  0.00           H  
ATOM   3737 2HH1 ARG A 239       0.537  15.349 -20.619  1.00  0.00           H  
ATOM   3738 1HH2 ARG A 239       1.006  14.011 -23.890  1.00  0.00           H  
ATOM   3739 2HH2 ARG A 239       1.204  15.477 -22.891  1.00  0.00           H  
ATOM   3740  N   VAL A 240       0.354   6.668 -18.652  1.00  0.00           N  
ATOM   3741  CA  VAL A 240      -0.036   5.657 -17.675  1.00  0.00           C  
ATOM   3742  C   VAL A 240       1.173   5.217 -16.881  1.00  0.00           C  
ATOM   3743  O   VAL A 240       1.106   5.110 -15.654  1.00  0.00           O  
ATOM   3744  CB  VAL A 240      -0.610   4.388 -18.339  1.00  0.00           C  
ATOM   3745  CG1 VAL A 240      -0.784   3.274 -17.270  1.00  0.00           C  
ATOM   3746  CG2 VAL A 240      -1.949   4.693 -19.013  1.00  0.00           C  
ATOM   3747  H   VAL A 240       0.185   6.535 -19.656  1.00  0.00           H  
ATOM   3748  HA  VAL A 240      -0.775   6.085 -16.997  1.00  0.00           H  
ATOM   3749  HB  VAL A 240       0.097   4.029 -19.082  1.00  0.00           H  
ATOM   3750 1HG1 VAL A 240      -1.145   2.399 -17.734  1.00  0.00           H  
ATOM   3751 2HG1 VAL A 240       0.158   3.028 -16.793  1.00  0.00           H  
ATOM   3752 3HG1 VAL A 240      -1.485   3.603 -16.522  1.00  0.00           H  
ATOM   3753 1HG2 VAL A 240      -2.317   3.798 -19.480  1.00  0.00           H  
ATOM   3754 2HG2 VAL A 240      -2.664   5.040 -18.268  1.00  0.00           H  
ATOM   3755 3HG2 VAL A 240      -1.817   5.459 -19.767  1.00  0.00           H  
ATOM   3756  N   ALA A 241       2.272   4.922 -17.579  1.00  0.00           N  
ATOM   3757  CA  ALA A 241       3.471   4.476 -16.901  1.00  0.00           C  
ATOM   3758  C   ALA A 241       3.975   5.526 -15.907  1.00  0.00           C  
ATOM   3759  O   ALA A 241       4.389   5.184 -14.793  1.00  0.00           O  
ATOM   3760  CB  ALA A 241       4.539   4.152 -17.933  1.00  0.00           C  
ATOM   3761  H   ALA A 241       2.248   4.988 -18.605  1.00  0.00           H  
ATOM   3762  HA  ALA A 241       3.225   3.577 -16.345  1.00  0.00           H  
ATOM   3763 1HB  ALA A 241       5.434   3.791 -17.455  1.00  0.00           H  
ATOM   3764 2HB  ALA A 241       4.158   3.391 -18.616  1.00  0.00           H  
ATOM   3765 3HB  ALA A 241       4.774   5.055 -18.494  1.00  0.00           H  
ATOM   3766  N   GLU A 242       3.914   6.807 -16.282  1.00  0.00           N  
ATOM   3767  CA  GLU A 242       4.352   7.863 -15.379  1.00  0.00           C  
ATOM   3768  C   GLU A 242       3.454   7.957 -14.143  1.00  0.00           C  
ATOM   3769  O   GLU A 242       3.959   8.138 -13.024  1.00  0.00           O  
ATOM   3770  CB  GLU A 242       4.424   9.197 -16.115  1.00  0.00           C  
ATOM   3771  CG  GLU A 242       5.553   9.252 -17.146  1.00  0.00           C  
ATOM   3772  CD  GLU A 242       5.593  10.520 -17.918  1.00  0.00           C  
ATOM   3773  OE1 GLU A 242       4.750  11.356 -17.676  1.00  0.00           O  
ATOM   3774  OE2 GLU A 242       6.453  10.653 -18.771  1.00  0.00           O1-
ATOM   3775  H   GLU A 242       3.610   7.037 -17.236  1.00  0.00           H  
ATOM   3776  HA  GLU A 242       5.358   7.620 -15.042  1.00  0.00           H  
ATOM   3777 1HB  GLU A 242       3.480   9.376 -16.633  1.00  0.00           H  
ATOM   3778 2HB  GLU A 242       4.568  10.005 -15.399  1.00  0.00           H  
ATOM   3779 1HG  GLU A 242       6.503   9.124 -16.630  1.00  0.00           H  
ATOM   3780 2HG  GLU A 242       5.439   8.422 -17.837  1.00  0.00           H  
ATOM   3781  N   GLU A 243       2.132   7.797 -14.323  1.00  0.00           N  
ATOM   3782  CA  GLU A 243       1.244   7.848 -13.171  1.00  0.00           C  
ATOM   3783  C   GLU A 243       1.520   6.660 -12.257  1.00  0.00           C  
ATOM   3784  O   GLU A 243       1.534   6.815 -11.030  1.00  0.00           O  
ATOM   3785  CB  GLU A 243      -0.228   7.862 -13.587  1.00  0.00           C  
ATOM   3786  CG  GLU A 243      -0.700   9.144 -14.291  1.00  0.00           C  
ATOM   3787  CD  GLU A 243      -0.550  10.377 -13.442  1.00  0.00           C  
ATOM   3788  OE1 GLU A 243      -0.837  10.313 -12.277  1.00  0.00           O  
ATOM   3789  OE2 GLU A 243      -0.106  11.394 -13.949  1.00  0.00           O1-
ATOM   3790  H   GLU A 243       1.755   7.718 -15.274  1.00  0.00           H  
ATOM   3791  HA  GLU A 243       1.448   8.757 -12.615  1.00  0.00           H  
ATOM   3792 1HB  GLU A 243      -0.426   7.017 -14.250  1.00  0.00           H  
ATOM   3793 2HB  GLU A 243      -0.837   7.743 -12.704  1.00  0.00           H  
ATOM   3794 1HG  GLU A 243      -0.124   9.282 -15.197  1.00  0.00           H  
ATOM   3795 2HG  GLU A 243      -1.744   9.022 -14.574  1.00  0.00           H  
ATOM   3796  N   LEU A 244       1.809   5.486 -12.835  1.00  0.00           N  
ATOM   3797  CA  LEU A 244       2.111   4.334 -12.007  1.00  0.00           C  
ATOM   3798  C   LEU A 244       3.369   4.591 -11.195  1.00  0.00           C  
ATOM   3799  O   LEU A 244       3.416   4.237 -10.016  1.00  0.00           O  
ATOM   3800  CB  LEU A 244       2.301   3.077 -12.853  1.00  0.00           C  
ATOM   3801  CG  LEU A 244       1.066   2.472 -13.558  1.00  0.00           C  
ATOM   3802  CD1 LEU A 244       1.525   1.359 -14.486  1.00  0.00           C  
ATOM   3803  CD2 LEU A 244       0.088   1.936 -12.543  1.00  0.00           C  
ATOM   3804  H   LEU A 244       1.751   5.398 -13.857  1.00  0.00           H  
ATOM   3805  HA  LEU A 244       1.296   4.188 -11.310  1.00  0.00           H  
ATOM   3806 1HB  LEU A 244       2.961   3.375 -13.636  1.00  0.00           H  
ATOM   3807 2HB  LEU A 244       2.786   2.304 -12.255  1.00  0.00           H  
ATOM   3808  HG  LEU A 244       0.589   3.229 -14.159  1.00  0.00           H  
ATOM   3809 1HD1 LEU A 244       0.666   0.946 -15.000  1.00  0.00           H  
ATOM   3810 2HD1 LEU A 244       2.210   1.759 -15.211  1.00  0.00           H  
ATOM   3811 3HD1 LEU A 244       2.020   0.576 -13.911  1.00  0.00           H  
ATOM   3812 1HD2 LEU A 244      -0.772   1.509 -13.059  1.00  0.00           H  
ATOM   3813 2HD2 LEU A 244       0.572   1.173 -11.958  1.00  0.00           H  
ATOM   3814 3HD2 LEU A 244      -0.254   2.725 -11.892  1.00  0.00           H  
ATOM   3815  N   GLN A 245       4.386   5.237 -11.792  1.00  0.00           N  
ATOM   3816  CA  GLN A 245       5.602   5.472 -11.022  1.00  0.00           C  
ATOM   3817  C   GLN A 245       5.323   6.369  -9.822  1.00  0.00           C  
ATOM   3818  O   GLN A 245       5.870   6.135  -8.735  1.00  0.00           O  
ATOM   3819  CB  GLN A 245       6.706   6.123 -11.860  1.00  0.00           C  
ATOM   3820  CG  GLN A 245       8.057   6.182 -11.118  1.00  0.00           C  
ATOM   3821  CD  GLN A 245       8.618   4.771 -10.858  1.00  0.00           C  
ATOM   3822  NE2 GLN A 245       8.647   4.353  -9.602  1.00  0.00           N  
ATOM   3823  OE1 GLN A 245       8.988   4.065 -11.809  1.00  0.00           O  
ATOM   3824  H   GLN A 245       4.333   5.463 -12.792  1.00  0.00           H  
ATOM   3825  HA  GLN A 245       5.963   4.524 -10.656  1.00  0.00           H  
ATOM   3826 1HB  GLN A 245       6.827   5.597 -12.795  1.00  0.00           H  
ATOM   3827 2HB  GLN A 245       6.409   7.145 -12.105  1.00  0.00           H  
ATOM   3828 1HG  GLN A 245       8.770   6.722 -11.738  1.00  0.00           H  
ATOM   3829 2HG  GLN A 245       7.941   6.691 -10.161  1.00  0.00           H  
ATOM   3830 1HE2 GLN A 245       8.977   3.409  -9.386  1.00  0.00           H  
ATOM   3831 2HE2 GLN A 245       8.313   4.948  -8.867  1.00  0.00           H  
ATOM   3832  N   LYS A 246       4.475   7.391 -10.008  1.00  0.00           N  
ATOM   3833  CA  LYS A 246       4.110   8.278  -8.905  1.00  0.00           C  
ATOM   3834  C   LYS A 246       3.383   7.508  -7.801  1.00  0.00           C  
ATOM   3835  O   LYS A 246       3.629   7.736  -6.614  1.00  0.00           O  
ATOM   3836  CB  LYS A 246       3.280   9.455  -9.407  1.00  0.00           C  
ATOM   3837  CG  LYS A 246       4.098  10.472 -10.221  1.00  0.00           C  
ATOM   3838  CD  LYS A 246       3.309  11.749 -10.546  1.00  0.00           C  
ATOM   3839  CE  LYS A 246       2.291  11.502 -11.650  1.00  0.00           C  
ATOM   3840  NZ  LYS A 246       1.607  12.756 -12.100  1.00  0.00           N1+
ATOM   3841  H   LYS A 246       4.120   7.566 -10.958  1.00  0.00           H  
ATOM   3842  HA  LYS A 246       5.028   8.678  -8.473  1.00  0.00           H  
ATOM   3843 1HB  LYS A 246       2.477   9.072 -10.038  1.00  0.00           H  
ATOM   3844 2HB  LYS A 246       2.822   9.969  -8.564  1.00  0.00           H  
ATOM   3845 1HG  LYS A 246       4.993  10.741  -9.657  1.00  0.00           H  
ATOM   3846 2HG  LYS A 246       4.414  10.001 -11.153  1.00  0.00           H  
ATOM   3847 1HD  LYS A 246       2.789  12.097  -9.655  1.00  0.00           H  
ATOM   3848 2HD  LYS A 246       3.999  12.527 -10.871  1.00  0.00           H  
ATOM   3849 1HE  LYS A 246       2.798  11.052 -12.505  1.00  0.00           H  
ATOM   3850 2HE  LYS A 246       1.534  10.814 -11.289  1.00  0.00           H  
ATOM   3851 1HZ  LYS A 246       0.939  12.489 -12.851  1.00  0.00           H  
ATOM   3852 2HZ  LYS A 246       1.105  13.170 -11.333  1.00  0.00           H  
ATOM   3853 3HZ  LYS A 246       2.276  13.410 -12.462  1.00  0.00           H  
ATOM   3854  N   ILE A 247       2.519   6.564  -8.192  1.00  0.00           N  
ATOM   3855  CA  ILE A 247       1.810   5.741  -7.215  1.00  0.00           C  
ATOM   3856  C   ILE A 247       2.795   4.917  -6.418  1.00  0.00           C  
ATOM   3857  O   ILE A 247       2.658   4.823  -5.195  1.00  0.00           O  
ATOM   3858  CB  ILE A 247       0.784   4.805  -7.869  1.00  0.00           C  
ATOM   3859  CG1 ILE A 247      -0.355   5.651  -8.435  1.00  0.00           C  
ATOM   3860  CG2 ILE A 247       0.263   3.749  -6.807  1.00  0.00           C  
ATOM   3861  CD1 ILE A 247      -1.241   4.907  -9.328  1.00  0.00           C  
ATOM   3862  H   ILE A 247       2.315   6.478  -9.194  1.00  0.00           H  
ATOM   3863  HA  ILE A 247       1.280   6.394  -6.534  1.00  0.00           H  
ATOM   3864  HB  ILE A 247       1.248   4.281  -8.698  1.00  0.00           H  
ATOM   3865 1HG1 ILE A 247      -0.954   6.031  -7.606  1.00  0.00           H  
ATOM   3866 2HG1 ILE A 247       0.052   6.503  -8.979  1.00  0.00           H  
ATOM   3867 1HG2 ILE A 247      -0.448   3.080  -7.250  1.00  0.00           H  
ATOM   3868 2HG2 ILE A 247       1.085   3.155  -6.435  1.00  0.00           H  
ATOM   3869 3HG2 ILE A 247      -0.210   4.270  -5.971  1.00  0.00           H  
ATOM   3870 1HD1 ILE A 247      -2.032   5.551  -9.664  1.00  0.00           H  
ATOM   3871 2HD1 ILE A 247      -0.690   4.532 -10.180  1.00  0.00           H  
ATOM   3872 3HD1 ILE A 247      -1.641   4.111  -8.781  1.00  0.00           H  
ATOM   3873  N   ILE A 248       3.781   4.325  -7.088  1.00  0.00           N  
ATOM   3874  CA  ILE A 248       4.765   3.508  -6.405  1.00  0.00           C  
ATOM   3875  C   ILE A 248       5.497   4.346  -5.374  1.00  0.00           C  
ATOM   3876  O   ILE A 248       5.668   3.891  -4.242  1.00  0.00           O  
ATOM   3877  CB  ILE A 248       5.799   2.947  -7.401  1.00  0.00           C  
ATOM   3878  CG1 ILE A 248       5.118   1.941  -8.307  1.00  0.00           C  
ATOM   3879  CG2 ILE A 248       6.982   2.285  -6.635  1.00  0.00           C  
ATOM   3880  CD1 ILE A 248       5.896   1.569  -9.508  1.00  0.00           C  
ATOM   3881  H   ILE A 248       3.794   4.416  -8.111  1.00  0.00           H  
ATOM   3882  HA  ILE A 248       4.263   2.687  -5.903  1.00  0.00           H  
ATOM   3883  HB  ILE A 248       6.176   3.751  -8.021  1.00  0.00           H  
ATOM   3884 1HG1 ILE A 248       4.942   1.039  -7.737  1.00  0.00           H  
ATOM   3885 2HG1 ILE A 248       4.167   2.343  -8.629  1.00  0.00           H  
ATOM   3886 1HG2 ILE A 248       7.709   1.897  -7.321  1.00  0.00           H  
ATOM   3887 2HG2 ILE A 248       7.480   3.004  -5.990  1.00  0.00           H  
ATOM   3888 3HG2 ILE A 248       6.602   1.473  -6.036  1.00  0.00           H  
ATOM   3889 1HD1 ILE A 248       5.350   0.846 -10.103  1.00  0.00           H  
ATOM   3890 2HD1 ILE A 248       6.079   2.435 -10.093  1.00  0.00           H  
ATOM   3891 3HD1 ILE A 248       6.815   1.154  -9.202  1.00  0.00           H  
ATOM   3892  N   GLU A 249       5.942   5.551  -5.748  1.00  0.00           N  
ATOM   3893  CA  GLU A 249       6.638   6.406  -4.794  1.00  0.00           C  
ATOM   3894  C   GLU A 249       5.765   6.717  -3.582  1.00  0.00           C  
ATOM   3895  O   GLU A 249       6.234   6.638  -2.444  1.00  0.00           O  
ATOM   3896  CB  GLU A 249       7.094   7.710  -5.458  1.00  0.00           C  
ATOM   3897  CG  GLU A 249       7.882   8.665  -4.530  1.00  0.00           C  
ATOM   3898  CD  GLU A 249       8.377   9.912  -5.241  1.00  0.00           C  
ATOM   3899  OE1 GLU A 249       8.160  10.021  -6.420  1.00  0.00           O  
ATOM   3900  OE2 GLU A 249       8.967  10.761  -4.600  1.00  0.00           O1-
ATOM   3901  H   GLU A 249       5.800   5.864  -6.715  1.00  0.00           H  
ATOM   3902  HA  GLU A 249       7.522   5.874  -4.445  1.00  0.00           H  
ATOM   3903 1HB  GLU A 249       7.718   7.476  -6.322  1.00  0.00           H  
ATOM   3904 2HB  GLU A 249       6.219   8.247  -5.829  1.00  0.00           H  
ATOM   3905 1HG  GLU A 249       7.232   8.966  -3.711  1.00  0.00           H  
ATOM   3906 2HG  GLU A 249       8.729   8.127  -4.105  1.00  0.00           H  
ATOM   3907  N   LYS A 250       4.499   7.074  -3.813  1.00  0.00           N  
ATOM   3908  CA  LYS A 250       3.601   7.384  -2.708  1.00  0.00           C  
ATOM   3909  C   LYS A 250       3.340   6.174  -1.808  1.00  0.00           C  
ATOM   3910  O   LYS A 250       3.327   6.312  -0.577  1.00  0.00           O  
ATOM   3911  CB  LYS A 250       2.312   7.980  -3.248  1.00  0.00           C  
ATOM   3912  CG  LYS A 250       2.527   9.397  -3.796  1.00  0.00           C  
ATOM   3913  CD  LYS A 250       1.241  10.101  -4.172  1.00  0.00           C  
ATOM   3914  CE  LYS A 250       0.639   9.543  -5.456  1.00  0.00           C  
ATOM   3915  NZ  LYS A 250      -0.494  10.382  -5.931  1.00  0.00           N1+
ATOM   3916  H   LYS A 250       4.165   7.152  -4.780  1.00  0.00           H  
ATOM   3917  HA  LYS A 250       4.083   8.143  -2.094  1.00  0.00           H  
ATOM   3918 1HB  LYS A 250       1.942   7.343  -4.054  1.00  0.00           H  
ATOM   3919 2HB  LYS A 250       1.557   8.008  -2.465  1.00  0.00           H  
ATOM   3920 1HG  LYS A 250       3.041   9.991  -3.040  1.00  0.00           H  
ATOM   3921 2HG  LYS A 250       3.170   9.343  -4.673  1.00  0.00           H  
ATOM   3922 1HD  LYS A 250       0.515   9.990  -3.367  1.00  0.00           H  
ATOM   3923 2HD  LYS A 250       1.441  11.162  -4.312  1.00  0.00           H  
ATOM   3924 1HE  LYS A 250       1.401   9.499  -6.233  1.00  0.00           H  
ATOM   3925 2HE  LYS A 250       0.263   8.537  -5.272  1.00  0.00           H  
ATOM   3926 1HZ  LYS A 250      -0.891   9.966  -6.789  1.00  0.00           H  
ATOM   3927 2HZ  LYS A 250      -1.220  10.414  -5.223  1.00  0.00           H  
ATOM   3928 3HZ  LYS A 250      -0.180  11.313  -6.128  1.00  0.00           H  
ATOM   3929  N   LEU A 251       3.151   4.986  -2.402  1.00  0.00           N  
ATOM   3930  CA  LEU A 251       2.953   3.797  -1.591  1.00  0.00           C  
ATOM   3931  C   LEU A 251       4.211   3.509  -0.792  1.00  0.00           C  
ATOM   3932  O   LEU A 251       4.115   3.157   0.381  1.00  0.00           O  
ATOM   3933  CB  LEU A 251       2.625   2.570  -2.442  1.00  0.00           C  
ATOM   3934  CG  LEU A 251       1.257   2.478  -3.142  1.00  0.00           C  
ATOM   3935  CD1 LEU A 251       1.308   1.319  -4.131  1.00  0.00           C  
ATOM   3936  CD2 LEU A 251       0.141   2.209  -2.103  1.00  0.00           C  
ATOM   3937  H   LEU A 251       3.127   4.921  -3.422  1.00  0.00           H  
ATOM   3938  HA  LEU A 251       2.143   3.983  -0.894  1.00  0.00           H  
ATOM   3939 1HB  LEU A 251       3.398   2.479  -3.209  1.00  0.00           H  
ATOM   3940 2HB  LEU A 251       2.681   1.721  -1.782  1.00  0.00           H  
ATOM   3941  HG  LEU A 251       1.057   3.402  -3.684  1.00  0.00           H  
ATOM   3942 1HD1 LEU A 251       0.352   1.242  -4.648  1.00  0.00           H  
ATOM   3943 2HD1 LEU A 251       2.097   1.503  -4.857  1.00  0.00           H  
ATOM   3944 3HD1 LEU A 251       1.512   0.389  -3.604  1.00  0.00           H  
ATOM   3945 1HD2 LEU A 251      -0.818   2.122  -2.618  1.00  0.00           H  
ATOM   3946 2HD2 LEU A 251       0.347   1.278  -1.575  1.00  0.00           H  
ATOM   3947 3HD2 LEU A 251       0.092   3.024  -1.386  1.00  0.00           H  
ATOM   3948  N   GLN A 252       5.395   3.687  -1.399  1.00  0.00           N  
ATOM   3949  CA  GLN A 252       6.640   3.433  -0.688  1.00  0.00           C  
ATOM   3950  C   GLN A 252       6.777   4.348   0.518  1.00  0.00           C  
ATOM   3951  O   GLN A 252       7.218   3.909   1.589  1.00  0.00           O  
ATOM   3952  CB  GLN A 252       7.848   3.650  -1.610  1.00  0.00           C  
ATOM   3953  CG  GLN A 252       9.201   3.354  -0.964  1.00  0.00           C  
ATOM   3954  CD  GLN A 252       9.362   1.916  -0.602  1.00  0.00           C  
ATOM   3955  NE2 GLN A 252       9.432   1.649   0.692  1.00  0.00           N  
ATOM   3956  OE1 GLN A 252       9.413   1.045  -1.480  1.00  0.00           O  
ATOM   3957  H   GLN A 252       5.431   3.948  -2.390  1.00  0.00           H  
ATOM   3958  HA  GLN A 252       6.630   2.399  -0.340  1.00  0.00           H  
ATOM   3959 1HB  GLN A 252       7.742   3.036  -2.501  1.00  0.00           H  
ATOM   3960 2HB  GLN A 252       7.860   4.687  -1.940  1.00  0.00           H  
ATOM   3961 1HG  GLN A 252       9.980   3.611  -1.677  1.00  0.00           H  
ATOM   3962 2HG  GLN A 252       9.317   3.951  -0.060  1.00  0.00           H  
ATOM   3963 1HE2 GLN A 252       9.527   0.691   1.022  1.00  0.00           H  
ATOM   3964 2HE2 GLN A 252       9.376   2.397   1.356  1.00  0.00           H  
ATOM   3965  N   ARG A 253       6.390   5.618   0.355  1.00  0.00           N  
ATOM   3966  CA  ARG A 253       6.457   6.548   1.464  1.00  0.00           C  
ATOM   3967  C   ARG A 253       5.515   6.120   2.577  1.00  0.00           C  
ATOM   3968  O   ARG A 253       5.898   6.157   3.747  1.00  0.00           O  
ATOM   3969  CB  ARG A 253       6.137   7.957   1.005  1.00  0.00           C  
ATOM   3970  CG  ARG A 253       7.229   8.578   0.156  1.00  0.00           C  
ATOM   3971  CD  ARG A 253       6.897   9.941  -0.306  1.00  0.00           C  
ATOM   3972  NE  ARG A 253       7.915  10.441  -1.215  1.00  0.00           N  
ATOM   3973  CZ  ARG A 253       9.077  11.034  -0.870  1.00  0.00           C  
ATOM   3974  NH1 ARG A 253       9.400  11.241   0.398  1.00  0.00           N1+
ATOM   3975  NH2 ARG A 253       9.895  11.404  -1.835  1.00  0.00           N  
ATOM   3976  H   ARG A 253       6.100   5.940  -0.575  1.00  0.00           H  
ATOM   3977  HA  ARG A 253       7.475   6.543   1.852  1.00  0.00           H  
ATOM   3978 1HB  ARG A 253       5.222   7.944   0.414  1.00  0.00           H  
ATOM   3979 2HB  ARG A 253       5.966   8.598   1.869  1.00  0.00           H  
ATOM   3980 1HG  ARG A 253       8.142   8.627   0.744  1.00  0.00           H  
ATOM   3981 2HG  ARG A 253       7.409   7.960  -0.718  1.00  0.00           H  
ATOM   3982 1HD  ARG A 253       5.949   9.910  -0.847  1.00  0.00           H  
ATOM   3983 2HD  ARG A 253       6.809  10.620   0.538  1.00  0.00           H  
ATOM   3984  HE  ARG A 253       7.745  10.319  -2.215  1.00  0.00           H  
ATOM   3985 1HH1 ARG A 253       8.775  10.958   1.136  1.00  0.00           H  
ATOM   3986 2HH1 ARG A 253      10.277  11.687   0.630  1.00  0.00           H  
ATOM   3987 1HH2 ARG A 253       9.625  11.220  -2.820  1.00  0.00           H  
ATOM   3988 2HH2 ARG A 253      10.773  11.849  -1.624  1.00  0.00           H  
ATOM   3989  N   ALA A 254       4.293   5.690   2.219  1.00  0.00           N  
ATOM   3990  CA  ALA A 254       3.328   5.232   3.212  1.00  0.00           C  
ATOM   3991  C   ALA A 254       3.849   4.013   3.975  1.00  0.00           C  
ATOM   3992  O   ALA A 254       3.667   3.920   5.192  1.00  0.00           O  
ATOM   3993  CB  ALA A 254       2.012   4.899   2.542  1.00  0.00           C  
ATOM   3994  H   ALA A 254       4.019   5.736   1.231  1.00  0.00           H  
ATOM   3995  HA  ALA A 254       3.169   6.039   3.926  1.00  0.00           H  
ATOM   3996 1HB  ALA A 254       1.291   4.587   3.293  1.00  0.00           H  
ATOM   3997 2HB  ALA A 254       1.639   5.779   2.018  1.00  0.00           H  
ATOM   3998 3HB  ALA A 254       2.173   4.097   1.828  1.00  0.00           H  
ATOM   3999  N   VAL A 255       4.540   3.109   3.273  1.00  0.00           N  
ATOM   4000  CA  VAL A 255       5.102   1.920   3.900  1.00  0.00           C  
ATOM   4001  C   VAL A 255       6.174   2.334   4.916  1.00  0.00           C  
ATOM   4002  O   VAL A 255       6.187   1.823   6.043  1.00  0.00           O  
ATOM   4003  CB  VAL A 255       5.655   0.956   2.821  1.00  0.00           C  
ATOM   4004  CG1 VAL A 255       6.413  -0.204   3.433  1.00  0.00           C  
ATOM   4005  CG2 VAL A 255       4.498   0.401   2.047  1.00  0.00           C  
ATOM   4006  H   VAL A 255       4.605   3.237   2.258  1.00  0.00           H  
ATOM   4007  HA  VAL A 255       4.306   1.402   4.431  1.00  0.00           H  
ATOM   4008  HB  VAL A 255       6.331   1.500   2.162  1.00  0.00           H  
ATOM   4009 1HG1 VAL A 255       6.769  -0.850   2.637  1.00  0.00           H  
ATOM   4010 2HG1 VAL A 255       7.266   0.155   4.006  1.00  0.00           H  
ATOM   4011 3HG1 VAL A 255       5.742  -0.767   4.080  1.00  0.00           H  
ATOM   4012 1HG2 VAL A 255       4.856  -0.285   1.277  1.00  0.00           H  
ATOM   4013 2HG2 VAL A 255       3.875  -0.116   2.746  1.00  0.00           H  
ATOM   4014 3HG2 VAL A 255       3.931   1.181   1.592  1.00  0.00           H  
ATOM   4015  N   LYS A 256       7.054   3.269   4.538  1.00  0.00           N  
ATOM   4016  CA  LYS A 256       8.059   3.763   5.471  1.00  0.00           C  
ATOM   4017  C   LYS A 256       7.406   4.456   6.664  1.00  0.00           C  
ATOM   4018  O   LYS A 256       7.822   4.240   7.805  1.00  0.00           O  
ATOM   4019  CB  LYS A 256       9.040   4.715   4.782  1.00  0.00           C  
ATOM   4020  CG  LYS A 256      10.125   5.344   5.712  1.00  0.00           C  
ATOM   4021  CD  LYS A 256      11.021   4.295   6.380  1.00  0.00           C  
ATOM   4022  CE  LYS A 256      12.318   4.912   6.958  1.00  0.00           C  
ATOM   4023  NZ  LYS A 256      12.066   6.032   7.956  1.00  0.00           N1+
ATOM   4024  H   LYS A 256       7.026   3.622   3.574  1.00  0.00           H  
ATOM   4025  HA  LYS A 256       8.617   2.907   5.846  1.00  0.00           H  
ATOM   4026 1HB  LYS A 256       9.544   4.189   3.972  1.00  0.00           H  
ATOM   4027 2HB  LYS A 256       8.477   5.534   4.329  1.00  0.00           H  
ATOM   4028 1HG  LYS A 256      10.747   6.016   5.123  1.00  0.00           H  
ATOM   4029 2HG  LYS A 256       9.633   5.931   6.493  1.00  0.00           H  
ATOM   4030 1HD  LYS A 256      10.476   3.831   7.206  1.00  0.00           H  
ATOM   4031 2HD  LYS A 256      11.284   3.522   5.660  1.00  0.00           H  
ATOM   4032 1HE  LYS A 256      12.877   4.122   7.458  1.00  0.00           H  
ATOM   4033 2HE  LYS A 256      12.918   5.302   6.137  1.00  0.00           H  
ATOM   4034 1HZ  LYS A 256      12.943   6.382   8.295  1.00  0.00           H  
ATOM   4035 2HZ  LYS A 256      11.563   6.784   7.517  1.00  0.00           H  
ATOM   4036 3HZ  LYS A 256      11.507   5.722   8.774  1.00  0.00           H  
ATOM   4037  N   GLU A 257       6.378   5.272   6.415  1.00  0.00           N  
ATOM   4038  CA  GLU A 257       5.689   5.959   7.493  1.00  0.00           C  
ATOM   4039  C   GLU A 257       5.118   4.947   8.480  1.00  0.00           C  
ATOM   4040  O   GLU A 257       5.160   5.180   9.691  1.00  0.00           O  
ATOM   4041  CB  GLU A 257       4.609   6.878   6.941  1.00  0.00           C  
ATOM   4042  CG  GLU A 257       3.911   7.733   7.973  1.00  0.00           C  
ATOM   4043  CD  GLU A 257       3.005   8.717   7.330  1.00  0.00           C  
ATOM   4044  OE1 GLU A 257       3.300   9.143   6.239  1.00  0.00           O  
ATOM   4045  OE2 GLU A 257       2.002   9.054   7.901  1.00  0.00           O1-
ATOM   4046  H   GLU A 257       6.093   5.449   5.448  1.00  0.00           H  
ATOM   4047  HA  GLU A 257       6.415   6.578   8.021  1.00  0.00           H  
ATOM   4048 1HB  GLU A 257       5.046   7.528   6.183  1.00  0.00           H  
ATOM   4049 2HB  GLU A 257       3.848   6.274   6.447  1.00  0.00           H  
ATOM   4050 1HG  GLU A 257       3.338   7.103   8.636  1.00  0.00           H  
ATOM   4051 2HG  GLU A 257       4.659   8.255   8.568  1.00  0.00           H  
ATOM   4052  N   LEU A 258       4.595   3.823   7.976  1.00  0.00           N  
ATOM   4053  CA  LEU A 258       4.080   2.783   8.849  1.00  0.00           C  
ATOM   4054  C   LEU A 258       5.208   2.210   9.691  1.00  0.00           C  
ATOM   4055  O   LEU A 258       4.997   1.953  10.880  1.00  0.00           O  
ATOM   4056  CB  LEU A 258       3.338   1.704   8.034  1.00  0.00           C  
ATOM   4057  CG  LEU A 258       2.631   0.549   8.823  1.00  0.00           C  
ATOM   4058  CD1 LEU A 258       1.609   1.102   9.783  1.00  0.00           C  
ATOM   4059  CD2 LEU A 258       1.939  -0.390   7.818  1.00  0.00           C  
ATOM   4060  H   LEU A 258       4.499   3.733   6.958  1.00  0.00           H  
ATOM   4061  HA  LEU A 258       3.400   3.236   9.546  1.00  0.00           H  
ATOM   4062 1HB  LEU A 258       2.601   2.196   7.411  1.00  0.00           H  
ATOM   4063 2HB  LEU A 258       4.064   1.242   7.368  1.00  0.00           H  
ATOM   4064  HG  LEU A 258       3.355   0.005   9.400  1.00  0.00           H  
ATOM   4065 1HD1 LEU A 258       1.150   0.278  10.297  1.00  0.00           H  
ATOM   4066 2HD1 LEU A 258       2.087   1.747  10.510  1.00  0.00           H  
ATOM   4067 3HD1 LEU A 258       0.849   1.661   9.243  1.00  0.00           H  
ATOM   4068 1HD2 LEU A 258       1.448  -1.205   8.354  1.00  0.00           H  
ATOM   4069 2HD2 LEU A 258       1.198   0.169   7.249  1.00  0.00           H  
ATOM   4070 3HD2 LEU A 258       2.669  -0.805   7.134  1.00  0.00           H  
ATOM   4071  N   GLN A 259       6.404   2.017   9.109  1.00  0.00           N  
ATOM   4072  CA  GLN A 259       7.523   1.530   9.916  1.00  0.00           C  
ATOM   4073  C   GLN A 259       7.854   2.540  11.007  1.00  0.00           C  
ATOM   4074  O   GLN A 259       8.125   2.137  12.135  1.00  0.00           O  
ATOM   4075  CB  GLN A 259       8.782   1.293   9.069  1.00  0.00           C  
ATOM   4076  CG  GLN A 259       9.974   0.583   9.810  1.00  0.00           C  
ATOM   4077  CD  GLN A 259       9.672  -0.883  10.154  1.00  0.00           C  
ATOM   4078  NE2 GLN A 259       9.883  -1.348  11.389  1.00  0.00           N  
ATOM   4079  OE1 GLN A 259       9.255  -1.602   9.239  1.00  0.00           O  
ATOM   4080  H   GLN A 259       6.494   2.157   8.095  1.00  0.00           H  
ATOM   4081  HA  GLN A 259       7.242   0.615  10.413  1.00  0.00           H  
ATOM   4082 1HB  GLN A 259       8.517   0.705   8.189  1.00  0.00           H  
ATOM   4083 2HB  GLN A 259       9.151   2.252   8.711  1.00  0.00           H  
ATOM   4084 1HG  GLN A 259      10.850   0.608   9.166  1.00  0.00           H  
ATOM   4085 2HG  GLN A 259      10.185   1.113  10.742  1.00  0.00           H  
ATOM   4086 1HE2 GLN A 259       9.673  -2.328  11.591  1.00  0.00           H  
ATOM   4087 2HE2 GLN A 259      10.278  -0.776  12.150  1.00  0.00           H  
ATOM   4088  N   ASP A 260       7.793   3.844  10.708  1.00  0.00           N  
ATOM   4089  CA  ASP A 260       8.098   4.845  11.732  1.00  0.00           C  
ATOM   4090  C   ASP A 260       7.063   4.819  12.868  1.00  0.00           C  
ATOM   4091  O   ASP A 260       7.421   4.932  14.052  1.00  0.00           O  
ATOM   4092  CB  ASP A 260       8.143   6.258  11.141  1.00  0.00           C  
ATOM   4093  CG  ASP A 260       9.363   6.559  10.212  1.00  0.00           C  
ATOM   4094  OD1 ASP A 260      10.334   5.803  10.168  1.00  0.00           O  
ATOM   4095  OD2 ASP A 260       9.300   7.577   9.557  1.00  0.00           O1-
ATOM   4096  H   ASP A 260       7.620   4.115   9.732  1.00  0.00           H  
ATOM   4097  HA  ASP A 260       9.076   4.615  12.154  1.00  0.00           H  
ATOM   4098 1HB  ASP A 260       7.231   6.427  10.568  1.00  0.00           H  
ATOM   4099 2HB  ASP A 260       8.144   6.982  11.955  1.00  0.00           H  
ATOM   4100  N   VAL A 261       5.781   4.639  12.510  1.00  0.00           N  
ATOM   4101  CA  VAL A 261       4.714   4.553  13.507  1.00  0.00           C  
ATOM   4102  C   VAL A 261       4.919   3.302  14.356  1.00  0.00           C  
ATOM   4103  O   VAL A 261       4.719   3.338  15.575  1.00  0.00           O  
ATOM   4104  CB  VAL A 261       3.316   4.599  12.858  1.00  0.00           C  
ATOM   4105  CG1 VAL A 261       2.220   4.314  13.882  1.00  0.00           C  
ATOM   4106  CG2 VAL A 261       3.101   5.974  12.303  1.00  0.00           C  
ATOM   4107  H   VAL A 261       5.556   4.613  11.509  1.00  0.00           H  
ATOM   4108  HA  VAL A 261       4.788   5.419  14.158  1.00  0.00           H  
ATOM   4109  HB  VAL A 261       3.252   3.854  12.062  1.00  0.00           H  
ATOM   4110 1HG1 VAL A 261       1.260   4.387  13.390  1.00  0.00           H  
ATOM   4111 2HG1 VAL A 261       2.341   3.316  14.298  1.00  0.00           H  
ATOM   4112 3HG1 VAL A 261       2.265   5.052  14.686  1.00  0.00           H  
ATOM   4113 1HG2 VAL A 261       2.124   6.026  11.850  1.00  0.00           H  
ATOM   4114 2HG2 VAL A 261       3.163   6.704  13.109  1.00  0.00           H  
ATOM   4115 3HG2 VAL A 261       3.859   6.201  11.558  1.00  0.00           H  
ATOM   4116  N   LEU A 262       5.278   2.191  13.716  1.00  0.00           N  
ATOM   4117  CA  LEU A 262       5.579   0.963  14.422  1.00  0.00           C  
ATOM   4118  C   LEU A 262       6.757   1.125  15.376  1.00  0.00           C  
ATOM   4119  O   LEU A 262       6.691   0.642  16.511  1.00  0.00           O  
ATOM   4120  CB  LEU A 262       5.852  -0.170  13.439  1.00  0.00           C  
ATOM   4121  CG  LEU A 262       6.306  -1.496  14.048  1.00  0.00           C  
ATOM   4122  CD1 LEU A 262       5.327  -2.007  15.021  1.00  0.00           C  
ATOM   4123  CD2 LEU A 262       6.461  -2.486  12.949  1.00  0.00           C  
ATOM   4124  H   LEU A 262       5.350   2.201  12.695  1.00  0.00           H  
ATOM   4125  HA  LEU A 262       4.697   0.706  15.004  1.00  0.00           H  
ATOM   4126 1HB  LEU A 262       4.949  -0.349  12.855  1.00  0.00           H  
ATOM   4127 2HB  LEU A 262       6.633   0.155  12.758  1.00  0.00           H  
ATOM   4128  HG  LEU A 262       7.252  -1.365  14.546  1.00  0.00           H  
ATOM   4129 1HD1 LEU A 262       5.694  -2.952  15.387  1.00  0.00           H  
ATOM   4130 2HD1 LEU A 262       5.195  -1.331  15.857  1.00  0.00           H  
ATOM   4131 3HD1 LEU A 262       4.411  -2.143  14.540  1.00  0.00           H  
ATOM   4132 1HD2 LEU A 262       6.794  -3.423  13.371  1.00  0.00           H  
ATOM   4133 2HD2 LEU A 262       5.508  -2.627  12.450  1.00  0.00           H  
ATOM   4134 3HD2 LEU A 262       7.197  -2.122  12.238  1.00  0.00           H  
ATOM   4135  N   GLU A 263       7.832   1.801  14.947  1.00  0.00           N  
ATOM   4136  CA  GLU A 263       8.964   1.983  15.844  1.00  0.00           C  
ATOM   4137  C   GLU A 263       8.513   2.789  17.057  1.00  0.00           C  
ATOM   4138  O   GLU A 263       8.914   2.483  18.186  1.00  0.00           O  
ATOM   4139  CB  GLU A 263      10.133   2.697  15.147  1.00  0.00           C  
ATOM   4140  CG  GLU A 263      10.852   1.881  14.054  1.00  0.00           C  
ATOM   4141  CD  GLU A 263      11.476   0.641  14.568  1.00  0.00           C  
ATOM   4142  OE1 GLU A 263      12.129   0.697  15.578  1.00  0.00           O  
ATOM   4143  OE2 GLU A 263      11.288  -0.403  13.963  1.00  0.00           O1-
ATOM   4144  H   GLU A 263       7.877   2.132  13.979  1.00  0.00           H  
ATOM   4145  HA  GLU A 263       9.302   1.010  16.185  1.00  0.00           H  
ATOM   4146 1HB  GLU A 263       9.760   3.609  14.676  1.00  0.00           H  
ATOM   4147 2HB  GLU A 263      10.872   2.993  15.889  1.00  0.00           H  
ATOM   4148 1HG  GLU A 263      10.142   1.603  13.298  1.00  0.00           H  
ATOM   4149 2HG  GLU A 263      11.609   2.506  13.586  1.00  0.00           H  
ATOM   4150  N   THR A 264       7.627   3.774  16.835  1.00  0.00           N  
ATOM   4151  CA  THR A 264       7.085   4.560  17.932  1.00  0.00           C  
ATOM   4152  C   THR A 264       6.308   3.652  18.873  1.00  0.00           C  
ATOM   4153  O   THR A 264       6.511   3.721  20.083  1.00  0.00           O  
ATOM   4154  CB  THR A 264       6.170   5.707  17.441  1.00  0.00           C  
ATOM   4155  CG2 THR A 264       5.571   6.456  18.648  1.00  0.00           C  
ATOM   4156  OG1 THR A 264       6.934   6.623  16.637  1.00  0.00           O  
ATOM   4157  H   THR A 264       7.383   4.012  15.870  1.00  0.00           H  
ATOM   4158  HA  THR A 264       7.911   5.000  18.486  1.00  0.00           H  
ATOM   4159  HB  THR A 264       5.364   5.308  16.845  1.00  0.00           H  
ATOM   4160  HG1 THR A 264       7.211   6.179  15.814  1.00  0.00           H  
ATOM   4161 1HG2 THR A 264       4.934   7.261  18.290  1.00  0.00           H  
ATOM   4162 2HG2 THR A 264       4.976   5.779  19.259  1.00  0.00           H  
ATOM   4163 3HG2 THR A 264       6.376   6.871  19.253  1.00  0.00           H  
ATOM   4164  N   LEU A 265       5.449   2.774  18.343  1.00  0.00           N  
ATOM   4165  CA  LEU A 265       4.679   1.888  19.209  1.00  0.00           C  
ATOM   4166  C   LEU A 265       5.581   1.005  20.044  1.00  0.00           C  
ATOM   4167  O   LEU A 265       5.330   0.820  21.239  1.00  0.00           O  
ATOM   4168  CB  LEU A 265       3.735   0.993  18.391  1.00  0.00           C  
ATOM   4169  CG  LEU A 265       2.826  -0.043  19.201  1.00  0.00           C  
ATOM   4170  CD1 LEU A 265       1.898   0.684  20.225  1.00  0.00           C  
ATOM   4171  CD2 LEU A 265       1.978  -0.838  18.192  1.00  0.00           C  
ATOM   4172  H   LEU A 265       5.290   2.780  17.329  1.00  0.00           H  
ATOM   4173  HA  LEU A 265       4.099   2.505  19.884  1.00  0.00           H  
ATOM   4174 1HB  LEU A 265       3.137   1.607  17.760  1.00  0.00           H  
ATOM   4175 2HB  LEU A 265       4.366   0.391  17.736  1.00  0.00           H  
ATOM   4176  HG  LEU A 265       3.468  -0.732  19.758  1.00  0.00           H  
ATOM   4177 1HD1 LEU A 265       1.303  -0.063  20.752  1.00  0.00           H  
ATOM   4178 2HD1 LEU A 265       2.499   1.229  20.954  1.00  0.00           H  
ATOM   4179 3HD1 LEU A 265       1.236   1.369  19.724  1.00  0.00           H  
ATOM   4180 1HD2 LEU A 265       1.366  -1.567  18.725  1.00  0.00           H  
ATOM   4181 2HD2 LEU A 265       1.331  -0.161  17.635  1.00  0.00           H  
ATOM   4182 3HD2 LEU A 265       2.639  -1.357  17.505  1.00  0.00           H  
ATOM   4183  N   LYS A 266       6.618   0.430  19.429  1.00  0.00           N  
ATOM   4184  CA  LYS A 266       7.514  -0.423  20.185  1.00  0.00           C  
ATOM   4185  C   LYS A 266       8.163   0.362  21.319  1.00  0.00           C  
ATOM   4186  O   LYS A 266       8.257  -0.141  22.446  1.00  0.00           O  
ATOM   4187  CB  LYS A 266       8.576  -1.030  19.275  1.00  0.00           C  
ATOM   4188  CG  LYS A 266       8.055  -2.120  18.326  1.00  0.00           C  
ATOM   4189  CD  LYS A 266       9.202  -2.839  17.599  1.00  0.00           C  
ATOM   4190  CE  LYS A 266       9.827  -1.941  16.541  1.00  0.00           C  
ATOM   4191  NZ  LYS A 266      10.849  -2.631  15.710  1.00  0.00           N1+
ATOM   4192  H   LYS A 266       6.760   0.590  18.427  1.00  0.00           H  
ATOM   4193  HA  LYS A 266       6.930  -1.230  20.625  1.00  0.00           H  
ATOM   4194 1HB  LYS A 266       8.998  -0.227  18.671  1.00  0.00           H  
ATOM   4195 2HB  LYS A 266       9.379  -1.447  19.879  1.00  0.00           H  
ATOM   4196 1HG  LYS A 266       7.481  -2.849  18.898  1.00  0.00           H  
ATOM   4197 2HG  LYS A 266       7.392  -1.666  17.588  1.00  0.00           H  
ATOM   4198 1HD  LYS A 266       9.968  -3.134  18.317  1.00  0.00           H  
ATOM   4199 2HD  LYS A 266       8.815  -3.735  17.114  1.00  0.00           H  
ATOM   4200 1HE  LYS A 266       9.044  -1.580  15.893  1.00  0.00           H  
ATOM   4201 2HE  LYS A 266      10.307  -1.091  17.018  1.00  0.00           H  
ATOM   4202 1HZ  LYS A 266      11.171  -1.912  15.029  1.00  0.00           H  
ATOM   4203 2HZ  LYS A 266      11.619  -2.946  16.278  1.00  0.00           H  
ATOM   4204 3HZ  LYS A 266      10.442  -3.410  15.226  1.00  0.00           H  
ATOM   4205  N   LYS A 267       8.583   1.606  21.042  1.00  0.00           N  
ATOM   4206  CA  LYS A 267       9.196   2.458  22.054  1.00  0.00           C  
ATOM   4207  C   LYS A 267       8.221   2.727  23.198  1.00  0.00           C  
ATOM   4208  O   LYS A 267       8.610   2.641  24.363  1.00  0.00           O  
ATOM   4209  CB  LYS A 267       9.690   3.768  21.430  1.00  0.00           C  
ATOM   4210  CG  LYS A 267      10.442   4.731  22.384  1.00  0.00           C  
ATOM   4211  CD  LYS A 267      11.002   5.929  21.586  1.00  0.00           C  
ATOM   4212  CE  LYS A 267      11.955   6.834  22.402  1.00  0.00           C  
ATOM   4213  NZ  LYS A 267      11.263   7.663  23.439  1.00  0.00           N1+
ATOM   4214  H   LYS A 267       8.525   1.948  20.075  1.00  0.00           H  
ATOM   4215  HA  LYS A 267      10.057   1.934  22.465  1.00  0.00           H  
ATOM   4216 1HB  LYS A 267      10.344   3.536  20.589  1.00  0.00           H  
ATOM   4217 2HB  LYS A 267       8.836   4.309  21.026  1.00  0.00           H  
ATOM   4218 1HG  LYS A 267       9.754   5.094  23.155  1.00  0.00           H  
ATOM   4219 2HG  LYS A 267      11.258   4.201  22.873  1.00  0.00           H  
ATOM   4220 1HD  LYS A 267      11.541   5.555  20.714  1.00  0.00           H  
ATOM   4221 2HD  LYS A 267      10.167   6.535  21.234  1.00  0.00           H  
ATOM   4222 1HE  LYS A 267      12.699   6.209  22.893  1.00  0.00           H  
ATOM   4223 2HE  LYS A 267      12.460   7.503  21.707  1.00  0.00           H  
ATOM   4224 1HZ  LYS A 267      11.946   8.231  23.914  1.00  0.00           H  
ATOM   4225 2HZ  LYS A 267      10.585   8.260  22.998  1.00  0.00           H  
ATOM   4226 3HZ  LYS A 267      10.784   7.090  24.148  1.00  0.00           H  
ATOM   4227  N   VAL A 268       6.957   3.021  22.869  1.00  0.00           N  
ATOM   4228  CA  VAL A 268       5.946   3.308  23.884  1.00  0.00           C  
ATOM   4229  C   VAL A 268       5.714   2.099  24.781  1.00  0.00           C  
ATOM   4230  O   VAL A 268       5.677   2.238  26.012  1.00  0.00           O  
ATOM   4231  CB  VAL A 268       4.604   3.711  23.211  1.00  0.00           C  
ATOM   4232  CG1 VAL A 268       3.455   3.823  24.253  1.00  0.00           C  
ATOM   4233  CG2 VAL A 268       4.781   5.031  22.506  1.00  0.00           C  
ATOM   4234  H   VAL A 268       6.725   3.101  21.874  1.00  0.00           H  
ATOM   4235  HA  VAL A 268       6.300   4.138  24.496  1.00  0.00           H  
ATOM   4236  HB  VAL A 268       4.329   2.946  22.485  1.00  0.00           H  
ATOM   4237 1HG1 VAL A 268       2.538   4.106  23.740  1.00  0.00           H  
ATOM   4238 2HG1 VAL A 268       3.297   2.869  24.758  1.00  0.00           H  
ATOM   4239 3HG1 VAL A 268       3.702   4.582  24.995  1.00  0.00           H  
ATOM   4240 1HG2 VAL A 268       3.851   5.308  22.009  1.00  0.00           H  
ATOM   4241 2HG2 VAL A 268       5.050   5.775  23.231  1.00  0.00           H  
ATOM   4242 3HG2 VAL A 268       5.557   4.968  21.783  1.00  0.00           H  
ATOM   4243  N   SER A 269       5.560   0.915  24.177  1.00  0.00           N  
ATOM   4244  CA  SER A 269       5.349  -0.306  24.939  1.00  0.00           C  
ATOM   4245  C   SER A 269       6.571  -0.608  25.805  1.00  0.00           C  
ATOM   4246  O   SER A 269       6.433  -1.039  26.954  1.00  0.00           O  
ATOM   4247  CB  SER A 269       5.055  -1.465  24.007  1.00  0.00           C  
ATOM   4248  OG  SER A 269       3.837  -1.269  23.336  1.00  0.00           O  
ATOM   4249  H   SER A 269       5.568   0.861  23.152  1.00  0.00           H  
ATOM   4250  HA  SER A 269       4.485  -0.163  25.590  1.00  0.00           H  
ATOM   4251 1HB  SER A 269       5.864  -1.549  23.278  1.00  0.00           H  
ATOM   4252 2HB  SER A 269       5.018  -2.393  24.573  1.00  0.00           H  
ATOM   4253  HG  SER A 269       3.137  -1.345  24.015  1.00  0.00           H  
ATOM   4254  N   THR A 270       7.771  -0.369  25.262  1.00  0.00           N  
ATOM   4255  CA  THR A 270       9.018  -0.601  25.977  1.00  0.00           C  
ATOM   4256  C   THR A 270       9.096   0.286  27.212  1.00  0.00           C  
ATOM   4257  O   THR A 270       9.461  -0.187  28.295  1.00  0.00           O  
ATOM   4258  CB  THR A 270      10.240  -0.345  25.067  1.00  0.00           C  
ATOM   4259  CG2 THR A 270      11.532  -0.553  25.852  1.00  0.00           C  
ATOM   4260  OG1 THR A 270      10.209  -1.255  23.953  1.00  0.00           O  
ATOM   4261  H   THR A 270       7.826  -0.055  24.292  1.00  0.00           H  
ATOM   4262  HA  THR A 270       9.044  -1.640  26.299  1.00  0.00           H  
ATOM   4263  HB  THR A 270      10.211   0.672  24.692  1.00  0.00           H  
ATOM   4264  HG1 THR A 270       9.460  -1.013  23.365  1.00  0.00           H  
ATOM   4265 1HG2 THR A 270      12.381  -0.374  25.196  1.00  0.00           H  
ATOM   4266 2HG2 THR A 270      11.576   0.138  26.687  1.00  0.00           H  
ATOM   4267 3HG2 THR A 270      11.570  -1.575  26.225  1.00  0.00           H  
ATOM   4268  N   GLU A 271       8.772   1.576  27.063  1.00  0.00           N  
ATOM   4269  CA  GLU A 271       8.801   2.484  28.198  1.00  0.00           C  
ATOM   4270  C   GLU A 271       7.795   2.061  29.259  1.00  0.00           C  
ATOM   4271  O   GLU A 271       8.100   2.106  30.462  1.00  0.00           O  
ATOM   4272  CB  GLU A 271       8.493   3.914  27.748  1.00  0.00           C  
ATOM   4273  CG  GLU A 271       9.585   4.574  26.920  1.00  0.00           C  
ATOM   4274  CD  GLU A 271       9.187   5.936  26.378  1.00  0.00           C  
ATOM   4275  OE1 GLU A 271       8.068   6.377  26.624  1.00  0.00           O  
ATOM   4276  OE2 GLU A 271       9.989   6.533  25.690  1.00  0.00           O1-
ATOM   4277  H   GLU A 271       8.533   1.933  26.132  1.00  0.00           H  
ATOM   4278  HA  GLU A 271       9.797   2.460  28.634  1.00  0.00           H  
ATOM   4279 1HB  GLU A 271       7.583   3.908  27.142  1.00  0.00           H  
ATOM   4280 2HB  GLU A 271       8.302   4.537  28.620  1.00  0.00           H  
ATOM   4281 1HG  GLU A 271      10.468   4.692  27.546  1.00  0.00           H  
ATOM   4282 2HG  GLU A 271       9.854   3.922  26.096  1.00  0.00           H  
ATOM   4283  N   GLN A 272       6.600   1.626  28.826  1.00  0.00           N  
ATOM   4284  CA  GLN A 272       5.583   1.193  29.764  1.00  0.00           C  
ATOM   4285  C   GLN A 272       6.041  -0.043  30.519  1.00  0.00           C  
ATOM   4286  O   GLN A 272       5.788  -0.158  31.718  1.00  0.00           O  
ATOM   4287  CB  GLN A 272       4.265   0.908  29.083  1.00  0.00           C  
ATOM   4288  CG  GLN A 272       3.150   0.645  30.084  1.00  0.00           C  
ATOM   4289  CD  GLN A 272       1.858   0.431  29.445  1.00  0.00           C  
ATOM   4290  NE2 GLN A 272       0.985   1.408  29.567  1.00  0.00           N  
ATOM   4291  OE1 GLN A 272       1.642  -0.620  28.828  1.00  0.00           O  
ATOM   4292  H   GLN A 272       6.385   1.657  27.821  1.00  0.00           H  
ATOM   4293  HA  GLN A 272       5.423   1.992  30.485  1.00  0.00           H  
ATOM   4294 1HB  GLN A 272       4.012   1.733  28.431  1.00  0.00           H  
ATOM   4295 2HB  GLN A 272       4.374   0.029  28.448  1.00  0.00           H  
ATOM   4296 1HG  GLN A 272       3.382  -0.250  30.659  1.00  0.00           H  
ATOM   4297 2HG  GLN A 272       3.059   1.499  30.757  1.00  0.00           H  
ATOM   4298 1HE2 GLN A 272       0.055   1.326  29.154  1.00  0.00           H  
ATOM   4299 2HE2 GLN A 272       1.220   2.239  30.070  1.00  0.00           H  
ATOM   4300  N   ASP A 273       6.717  -0.959  29.823  1.00  0.00           N  
ATOM   4301  CA  ASP A 273       7.242  -2.184  30.410  1.00  0.00           C  
ATOM   4302  C   ASP A 273       8.273  -1.807  31.474  1.00  0.00           C  
ATOM   4303  O   ASP A 273       8.175  -2.201  32.639  1.00  0.00           O  
ATOM   4304  CB  ASP A 273       7.860  -3.074  29.313  1.00  0.00           C  
ATOM   4305  CG  ASP A 273       8.229  -4.488  29.769  1.00  0.00           C  
ATOM   4306  OD1 ASP A 273       7.846  -4.850  30.858  1.00  0.00           O  
ATOM   4307  OD2 ASP A 273       8.870  -5.206  29.033  1.00  0.00           O1-
ATOM   4308  H   ASP A 273       6.816  -0.830  28.812  1.00  0.00           H  
ATOM   4309  HA  ASP A 273       6.431  -2.723  30.885  1.00  0.00           H  
ATOM   4310 1HB  ASP A 273       7.163  -3.145  28.478  1.00  0.00           H  
ATOM   4311 2HB  ASP A 273       8.759  -2.593  28.929  1.00  0.00           H  
ATOM   4312  N   ARG A 274       9.232  -0.957  31.105  1.00  0.00           N  
ATOM   4313  CA  ARG A 274      10.258  -0.539  32.050  1.00  0.00           C  
ATOM   4314  C   ARG A 274       9.632   0.108  33.292  1.00  0.00           C  
ATOM   4315  O   ARG A 274      10.106  -0.106  34.407  1.00  0.00           O  
ATOM   4316  CB  ARG A 274      11.212   0.433  31.372  1.00  0.00           C  
ATOM   4317  CG  ARG A 274      12.137  -0.196  30.325  1.00  0.00           C  
ATOM   4318  CD  ARG A 274      12.912   0.832  29.585  1.00  0.00           C  
ATOM   4319  NE  ARG A 274      13.798   0.235  28.587  1.00  0.00           N  
ATOM   4320  CZ  ARG A 274      14.441   0.911  27.605  1.00  0.00           C  
ATOM   4321  NH1 ARG A 274      14.293   2.216  27.478  1.00  0.00           N1+
ATOM   4322  NH2 ARG A 274      15.225   0.254  26.763  1.00  0.00           N  
ATOM   4323  H   ARG A 274       9.262  -0.626  30.136  1.00  0.00           H  
ATOM   4324  HA  ARG A 274      10.816  -1.422  32.362  1.00  0.00           H  
ATOM   4325 1HB  ARG A 274      10.633   1.209  30.873  1.00  0.00           H  
ATOM   4326 2HB  ARG A 274      11.832   0.916  32.124  1.00  0.00           H  
ATOM   4327 1HG  ARG A 274      12.842  -0.861  30.822  1.00  0.00           H  
ATOM   4328 2HG  ARG A 274      11.550  -0.768  29.609  1.00  0.00           H  
ATOM   4329 1HD  ARG A 274      12.210   1.490  29.072  1.00  0.00           H  
ATOM   4330 2HD  ARG A 274      13.516   1.408  30.283  1.00  0.00           H  
ATOM   4331  HE  ARG A 274      13.947  -0.766  28.638  1.00  0.00           H  
ATOM   4332 1HH1 ARG A 274      13.697   2.725  28.111  1.00  0.00           H  
ATOM   4333 2HH1 ARG A 274      14.779   2.710  26.741  1.00  0.00           H  
ATOM   4334 1HH2 ARG A 274      15.342  -0.745  26.854  1.00  0.00           H  
ATOM   4335 2HH2 ARG A 274      15.709   0.750  26.027  1.00  0.00           H  
ATOM   4336  N   THR A 275       8.563   0.888  33.083  1.00  0.00           N  
ATOM   4337  CA  THR A 275       7.801   1.549  34.141  1.00  0.00           C  
ATOM   4338  C   THR A 275       7.073   0.520  35.031  1.00  0.00           C  
ATOM   4339  O   THR A 275       7.053   0.655  36.257  1.00  0.00           O  
ATOM   4340  CB  THR A 275       6.779   2.535  33.527  1.00  0.00           C  
ATOM   4341  CG2 THR A 275       5.974   3.225  34.618  1.00  0.00           C  
ATOM   4342  OG1 THR A 275       7.477   3.533  32.758  1.00  0.00           O  
ATOM   4343  H   THR A 275       8.283   1.061  32.117  1.00  0.00           H  
ATOM   4344  HA  THR A 275       8.494   2.109  34.764  1.00  0.00           H  
ATOM   4345  HB  THR A 275       6.102   2.002  32.880  1.00  0.00           H  
ATOM   4346  HG1 THR A 275       7.859   3.113  31.950  1.00  0.00           H  
ATOM   4347 1HG2 THR A 275       5.276   3.902  34.153  1.00  0.00           H  
ATOM   4348 2HG2 THR A 275       5.423   2.493  35.205  1.00  0.00           H  
ATOM   4349 3HG2 THR A 275       6.646   3.780  35.271  1.00  0.00           H  
ATOM   4350  N   THR A 276       6.455  -0.484  34.387  1.00  0.00           N  
ATOM   4351  CA  THR A 276       5.694  -1.573  35.005  1.00  0.00           C  
ATOM   4352  C   THR A 276       6.525  -2.425  35.949  1.00  0.00           C  
ATOM   4353  O   THR A 276       6.040  -2.794  37.021  1.00  0.00           O  
ATOM   4354  CB  THR A 276       5.108  -2.513  33.925  1.00  0.00           C  
ATOM   4355  CG2 THR A 276       4.390  -3.706  34.560  1.00  0.00           C  
ATOM   4356  OG1 THR A 276       4.198  -1.784  33.103  1.00  0.00           O  
ATOM   4357  H   THR A 276       6.476  -0.459  33.372  1.00  0.00           H  
ATOM   4358  HA  THR A 276       4.877  -1.138  35.574  1.00  0.00           H  
ATOM   4359  HB  THR A 276       5.904  -2.890  33.309  1.00  0.00           H  
ATOM   4360  HG1 THR A 276       4.702  -1.126  32.588  1.00  0.00           H  
ATOM   4361 1HG2 THR A 276       4.006  -4.341  33.767  1.00  0.00           H  
ATOM   4362 2HG2 THR A 276       5.077  -4.290  35.166  1.00  0.00           H  
ATOM   4363 3HG2 THR A 276       3.576  -3.355  35.186  1.00  0.00           H  
ATOM   4364  N   LYS A 277       7.737  -2.765  35.512  1.00  0.00           N  
ATOM   4365  CA  LYS A 277       8.674  -3.579  36.272  1.00  0.00           C  
ATOM   4366  C   LYS A 277       9.249  -2.759  37.418  1.00  0.00           C  
ATOM   4367  O   LYS A 277      10.442  -2.458  37.399  1.00  0.00           O  
ATOM   4368  CB  LYS A 277       9.837  -4.049  35.380  1.00  0.00           C  
ATOM   4369  CG  LYS A 277       9.505  -4.977  34.179  1.00  0.00           C  
ATOM   4370  CD  LYS A 277       9.041  -6.369  34.613  1.00  0.00           C  
ATOM   4371  CE  LYS A 277       9.070  -7.389  33.436  1.00  0.00           C  
ATOM   4372  NZ  LYS A 277       7.997  -7.180  32.407  1.00  0.00           N1+
ATOM   4373  OXT LYS A 277       8.664  -2.793  38.501  1.00  0.00           O1-
ATOM   4374  H   LYS A 277       7.998  -2.436  34.578  1.00  0.00           H  
ATOM   4375  HA  LYS A 277       8.148  -4.432  36.693  1.00  0.00           H  
ATOM   4376 1HB  LYS A 277      10.323  -3.164  34.954  1.00  0.00           H  
ATOM   4377 2HB  LYS A 277      10.577  -4.557  35.997  1.00  0.00           H  
ATOM   4378 1HG  LYS A 277       8.705  -4.519  33.592  1.00  0.00           H  
ATOM   4379 2HG  LYS A 277      10.380  -5.068  33.541  1.00  0.00           H  
ATOM   4380 1HD  LYS A 277       9.672  -6.735  35.423  1.00  0.00           H  
ATOM   4381 2HD  LYS A 277       8.013  -6.302  34.976  1.00  0.00           H  
ATOM   4382 1HE  LYS A 277      10.037  -7.318  32.942  1.00  0.00           H  
ATOM   4383 2HE  LYS A 277       8.957  -8.389  33.848  1.00  0.00           H  
ATOM   4384 1HZ  LYS A 277       8.077  -7.880  31.692  1.00  0.00           H  
ATOM   4385 2HZ  LYS A 277       7.075  -7.273  32.840  1.00  0.00           H  
ATOM   4386 3HZ  LYS A 277       8.049  -6.264  31.946  1.00  0.00           H  
TER    4387      LYS A 277 
ATOM   4388  N   GLU B   1       0.733  21.256 -52.735  1.00  0.00           N  
ATOM   4389  CA  GLU B   1       0.048  21.073 -54.013  1.00  0.00           C  
ATOM   4390  C   GLU B   1       0.071  19.594 -54.438  1.00  0.00           C  
ATOM   4391  O   GLU B   1       1.024  19.191 -55.087  1.00  0.00           O  
ATOM   4392  CB  GLU B   1       0.649  22.025 -55.083  1.00  0.00           C  
ATOM   4393  CG  GLU B   1       2.107  21.797 -55.600  1.00  0.00           C  
ATOM   4394  CD  GLU B   1       2.541  22.899 -56.556  1.00  0.00           C  
ATOM   4395  OE1 GLU B   1       1.912  23.927 -56.559  1.00  0.00           O  
ATOM   4396  OE2 GLU B   1       3.494  22.696 -57.298  1.00  0.00           O1-
ATOM   4397 1H   GLU B   1       0.082  21.660 -52.078  1.00  0.00           H  
ATOM   4398 2H   GLU B   1       1.073  20.368 -52.391  1.00  0.00           H  
ATOM   4399 3H   GLU B   1       1.516  21.883 -52.859  1.00  0.00           H  
ATOM   4400  HA  GLU B   1      -0.981  21.382 -53.886  1.00  0.00           H  
ATOM   4401 1HB  GLU B   1       0.030  22.024 -55.921  1.00  0.00           H  
ATOM   4402 2HB  GLU B   1       0.628  23.040 -54.691  1.00  0.00           H  
ATOM   4403 1HG  GLU B   1       2.799  21.753 -54.761  1.00  0.00           H  
ATOM   4404 2HG  GLU B   1       2.185  20.877 -56.155  1.00  0.00           H  
ATOM   4405  N   ARG B   2      -0.905  18.719 -54.046  1.00  0.00           N  
ATOM   4406  CA  ARG B   2      -2.205  18.847 -53.330  1.00  0.00           C  
ATOM   4407  C   ARG B   2      -3.305  19.628 -54.056  1.00  0.00           C  
ATOM   4408  O   ARG B   2      -3.929  19.067 -54.959  1.00  0.00           O  
ATOM   4409  CB  ARG B   2      -2.066  19.291 -51.876  1.00  0.00           C  
ATOM   4410  CG  ARG B   2      -1.544  18.194 -50.992  1.00  0.00           C  
ATOM   4411  CD  ARG B   2      -1.383  18.586 -49.581  1.00  0.00           C  
ATOM   4412  NE  ARG B   2      -1.193  17.406 -48.733  1.00  0.00           N  
ATOM   4413  CZ  ARG B   2      -0.065  16.716 -48.501  1.00  0.00           C  
ATOM   4414  NH1 ARG B   2       1.094  17.036 -49.047  1.00  0.00           N1+
ATOM   4415  NH2 ARG B   2      -0.177  15.688 -47.691  1.00  0.00           N  
ATOM   4416  H   ARG B   2      -0.701  17.776 -54.347  1.00  0.00           H  
ATOM   4417  HA  ARG B   2      -2.594  17.831 -53.237  1.00  0.00           H  
ATOM   4418 1HB  ARG B   2      -1.434  20.138 -51.756  1.00  0.00           H  
ATOM   4419 2HB  ARG B   2      -3.043  19.564 -51.486  1.00  0.00           H  
ATOM   4420 1HG  ARG B   2      -2.258  17.397 -51.026  1.00  0.00           H  
ATOM   4421 2HG  ARG B   2      -0.587  17.845 -51.373  1.00  0.00           H  
ATOM   4422 1HD  ARG B   2      -0.522  19.238 -49.473  1.00  0.00           H  
ATOM   4423 2HD  ARG B   2      -2.279  19.108 -49.242  1.00  0.00           H  
ATOM   4424  HE  ARG B   2      -2.021  17.051 -48.236  1.00  0.00           H  
ATOM   4425 1HH1 ARG B   2       1.170  17.825 -49.668  1.00  0.00           H  
ATOM   4426 2HH1 ARG B   2       1.925  16.488 -48.851  1.00  0.00           H  
ATOM   4427 1HH2 ARG B   2      -1.126  15.490 -47.308  1.00  0.00           H  
ATOM   4428 2HH2 ARG B   2       0.633  15.133 -47.450  1.00  0.00           H  
ATOM   4429  N   GLU B   3      -3.534  20.899 -53.732  1.00  0.00           N  
ATOM   4430  CA  GLU B   3      -4.599  21.644 -54.415  1.00  0.00           C  
ATOM   4431  C   GLU B   3      -4.479  21.595 -55.944  1.00  0.00           C  
ATOM   4432  O   GLU B   3      -5.488  21.453 -56.641  1.00  0.00           O  
ATOM   4433  CB  GLU B   3      -4.596  23.089 -53.948  1.00  0.00           C  
ATOM   4434  CG  GLU B   3      -5.702  23.931 -54.535  1.00  0.00           C  
ATOM   4435  CD  GLU B   3      -5.701  25.311 -53.989  1.00  0.00           C  
ATOM   4436  OE1 GLU B   3      -4.848  25.603 -53.186  1.00  0.00           O  
ATOM   4437  OE2 GLU B   3      -6.549  26.081 -54.363  1.00  0.00           O1-
ATOM   4438  H   GLU B   3      -3.016  21.346 -52.990  1.00  0.00           H  
ATOM   4439  HA  GLU B   3      -5.557  21.196 -54.143  1.00  0.00           H  
ATOM   4440 1HB  GLU B   3      -4.688  23.121 -52.861  1.00  0.00           H  
ATOM   4441 2HB  GLU B   3      -3.647  23.549 -54.211  1.00  0.00           H  
ATOM   4442 1HG  GLU B   3      -5.576  23.986 -55.617  1.00  0.00           H  
ATOM   4443 2HG  GLU B   3      -6.659  23.455 -54.332  1.00  0.00           H  
ATOM   4444  N   GLU B   4      -3.252  21.710 -56.451  1.00  0.00           N  
ATOM   4445  CA  GLU B   4      -2.978  21.658 -57.880  1.00  0.00           C  
ATOM   4446  C   GLU B   4      -3.272  20.256 -58.424  1.00  0.00           C  
ATOM   4447  O   GLU B   4      -3.711  20.114 -59.561  1.00  0.00           O  
ATOM   4448  CB  GLU B   4      -1.536  22.055 -58.157  1.00  0.00           C  
ATOM   4449  CG  GLU B   4      -1.079  22.186 -59.623  1.00  0.00           C  
ATOM   4450  CD  GLU B   4      -1.731  23.320 -60.400  1.00  0.00           C  
ATOM   4451  OE1 GLU B   4      -2.424  24.115 -59.810  1.00  0.00           O  
ATOM   4452  OE2 GLU B   4      -1.490  23.407 -61.585  1.00  0.00           O1-
ATOM   4453  H   GLU B   4      -2.494  21.848 -55.807  1.00  0.00           H  
ATOM   4454  HA  GLU B   4      -3.637  22.372 -58.376  1.00  0.00           H  
ATOM   4455 1HB  GLU B   4      -1.333  23.005 -57.665  1.00  0.00           H  
ATOM   4456 2HB  GLU B   4      -0.913  21.325 -57.709  1.00  0.00           H  
ATOM   4457 1HG  GLU B   4       0.000  22.334 -59.621  1.00  0.00           H  
ATOM   4458 2HG  GLU B   4      -1.273  21.246 -60.142  1.00  0.00           H  
ATOM   4459  N   LEU B   5      -3.010  19.198 -57.636  1.00  0.00           N  
ATOM   4460  CA  LEU B   5      -3.260  17.846 -58.130  1.00  0.00           C  
ATOM   4461  C   LEU B   5      -4.753  17.720 -58.352  1.00  0.00           C  
ATOM   4462  O   LEU B   5      -5.193  17.175 -59.373  1.00  0.00           O  
ATOM   4463  CB  LEU B   5      -2.813  16.743 -57.137  1.00  0.00           C  
ATOM   4464  CG  LEU B   5      -3.004  15.210 -57.616  1.00  0.00           C  
ATOM   4465  CD1 LEU B   5      -2.124  14.925 -58.887  1.00  0.00           C  
ATOM   4466  CD2 LEU B   5      -2.665  14.229 -56.442  1.00  0.00           C  
ATOM   4467  H   LEU B   5      -2.669  19.333 -56.692  1.00  0.00           H  
ATOM   4468  HA  LEU B   5      -2.749  17.722 -59.080  1.00  0.00           H  
ATOM   4469 1HB  LEU B   5      -1.765  16.897 -56.916  1.00  0.00           H  
ATOM   4470 2HB  LEU B   5      -3.372  16.866 -56.212  1.00  0.00           H  
ATOM   4471  HG  LEU B   5      -4.047  15.054 -57.907  1.00  0.00           H  
ATOM   4472 1HD1 LEU B   5      -2.277  13.900 -59.214  1.00  0.00           H  
ATOM   4473 2HD1 LEU B   5      -2.399  15.588 -59.700  1.00  0.00           H  
ATOM   4474 3HD1 LEU B   5      -1.068  15.064 -58.646  1.00  0.00           H  
ATOM   4475 1HD2 LEU B   5      -2.820  13.200 -56.763  1.00  0.00           H  
ATOM   4476 2HD2 LEU B   5      -1.640  14.347 -56.128  1.00  0.00           H  
ATOM   4477 3HD2 LEU B   5      -3.326  14.443 -55.598  1.00  0.00           H  
ATOM   4478  N   SER B   6      -5.529  18.238 -57.391  1.00  0.00           N  
ATOM   4479  CA  SER B   6      -6.980  18.203 -57.474  1.00  0.00           C  
ATOM   4480  C   SER B   6      -7.452  18.960 -58.707  1.00  0.00           C  
ATOM   4481  O   SER B   6      -8.295  18.457 -59.449  1.00  0.00           O  
ATOM   4482  CB  SER B   6      -7.624  18.817 -56.255  1.00  0.00           C  
ATOM   4483  OG  SER B   6      -9.024  18.744 -56.352  1.00  0.00           O  
ATOM   4484  H   SER B   6      -5.073  18.641 -56.565  1.00  0.00           H  
ATOM   4485  HA  SER B   6      -7.296  17.164 -57.555  1.00  0.00           H  
ATOM   4486 1HB  SER B   6      -7.288  18.308 -55.366  1.00  0.00           H  
ATOM   4487 2HB  SER B   6      -7.320  19.850 -56.160  1.00  0.00           H  
ATOM   4488  HG  SER B   6      -9.296  19.412 -56.990  1.00  0.00           H  
ATOM   4489  N   GLU B   7      -6.900  20.163 -58.936  1.00  0.00           N  
ATOM   4490  CA  GLU B   7      -7.270  20.972 -60.094  1.00  0.00           C  
ATOM   4491  C   GLU B   7      -6.957  20.250 -61.398  1.00  0.00           C  
ATOM   4492  O   GLU B   7      -7.783  20.239 -62.311  1.00  0.00           O  
ATOM   4493  CB  GLU B   7      -6.511  22.304 -60.045  1.00  0.00           C  
ATOM   4494  CG  GLU B   7      -6.710  23.262 -61.226  1.00  0.00           C  
ATOM   4495  CD  GLU B   7      -8.100  23.872 -61.368  1.00  0.00           C  
ATOM   4496  OE1 GLU B   7      -8.851  23.834 -60.422  1.00  0.00           O  
ATOM   4497  OE2 GLU B   7      -8.389  24.406 -62.438  1.00  0.00           O1-
ATOM   4498  H   GLU B   7      -6.240  20.545 -58.251  1.00  0.00           H  
ATOM   4499  HA  GLU B   7      -8.341  21.172 -60.051  1.00  0.00           H  
ATOM   4500 1HB  GLU B   7      -6.774  22.834 -59.130  1.00  0.00           H  
ATOM   4501 2HB  GLU B   7      -5.444  22.095 -59.993  1.00  0.00           H  
ATOM   4502 1HG  GLU B   7      -5.990  24.071 -61.117  1.00  0.00           H  
ATOM   4503 2HG  GLU B   7      -6.459  22.727 -62.134  1.00  0.00           H  
ATOM   4504  N   LEU B   8      -5.793  19.616 -61.496  1.00  0.00           N  
ATOM   4505  CA  LEU B   8      -5.479  18.907 -62.720  1.00  0.00           C  
ATOM   4506  C   LEU B   8      -6.392  17.711 -62.911  1.00  0.00           C  
ATOM   4507  O   LEU B   8      -6.831  17.462 -64.037  1.00  0.00           O  
ATOM   4508  CB  LEU B   8      -4.009  18.516 -62.741  1.00  0.00           C  
ATOM   4509  CG  LEU B   8      -3.051  19.526 -63.423  1.00  0.00           C  
ATOM   4510  CD1 LEU B   8      -3.196  20.937 -62.793  1.00  0.00           C  
ATOM   4511  CD2 LEU B   8      -1.631  19.010 -63.254  1.00  0.00           C  
ATOM   4512  H   LEU B   8      -5.108  19.674 -60.735  1.00  0.00           H  
ATOM   4513  HA  LEU B   8      -5.649  19.580 -63.556  1.00  0.00           H  
ATOM   4514 1HB  LEU B   8      -3.675  18.369 -61.710  1.00  0.00           H  
ATOM   4515 2HB  LEU B   8      -3.919  17.593 -63.268  1.00  0.00           H  
ATOM   4516  HG  LEU B   8      -3.291  19.601 -64.490  1.00  0.00           H  
ATOM   4517 1HD1 LEU B   8      -2.507  21.631 -63.279  1.00  0.00           H  
ATOM   4518 2HD1 LEU B   8      -4.207  21.314 -62.915  1.00  0.00           H  
ATOM   4519 3HD1 LEU B   8      -2.963  20.892 -61.744  1.00  0.00           H  
ATOM   4520 1HD2 LEU B   8      -0.934  19.696 -63.735  1.00  0.00           H  
ATOM   4521 2HD2 LEU B   8      -1.405  18.949 -62.201  1.00  0.00           H  
ATOM   4522 3HD2 LEU B   8      -1.539  18.016 -63.712  1.00  0.00           H  
ATOM   4523  N   ALA B   9      -6.690  16.969 -61.836  1.00  0.00           N  
ATOM   4524  CA  ALA B   9      -7.595  15.836 -61.942  1.00  0.00           C  
ATOM   4525  C   ALA B   9      -8.971  16.316 -62.393  1.00  0.00           C  
ATOM   4526  O   ALA B   9      -9.596  15.681 -63.244  1.00  0.00           O  
ATOM   4527  CB  ALA B   9      -7.668  15.103 -60.623  1.00  0.00           C  
ATOM   4528  H   ALA B   9      -6.264  17.188 -60.930  1.00  0.00           H  
ATOM   4529  HA  ALA B   9      -7.216  15.155 -62.700  1.00  0.00           H  
ATOM   4530 1HB  ALA B   9      -8.327  14.252 -60.714  1.00  0.00           H  
ATOM   4531 2HB  ALA B   9      -6.672  14.771 -60.346  1.00  0.00           H  
ATOM   4532 3HB  ALA B   9      -8.041  15.775 -59.862  1.00  0.00           H  
ATOM   4533  N   GLU B  10      -9.416  17.475 -61.878  1.00  0.00           N  
ATOM   4534  CA  GLU B  10     -10.699  18.047 -62.259  1.00  0.00           C  
ATOM   4535  C   GLU B  10     -10.696  18.402 -63.743  1.00  0.00           C  
ATOM   4536  O   GLU B  10     -11.664  18.113 -64.450  1.00  0.00           O  
ATOM   4537  CB  GLU B  10     -10.985  19.305 -61.416  1.00  0.00           C  
ATOM   4538  CG  GLU B  10     -12.288  20.060 -61.734  1.00  0.00           C  
ATOM   4539  CD  GLU B  10     -13.549  19.345 -61.373  1.00  0.00           C  
ATOM   4540  OE1 GLU B  10     -13.565  18.633 -60.388  1.00  0.00           O  
ATOM   4541  OE2 GLU B  10     -14.518  19.506 -62.086  1.00  0.00           O1-
ATOM   4542  H   GLU B  10      -8.872  17.936 -61.143  1.00  0.00           H  
ATOM   4543  HA  GLU B  10     -11.480  17.310 -62.074  1.00  0.00           H  
ATOM   4544 1HB  GLU B  10     -11.003  19.032 -60.360  1.00  0.00           H  
ATOM   4545 2HB  GLU B  10     -10.171  20.012 -61.542  1.00  0.00           H  
ATOM   4546 1HG  GLU B  10     -12.265  21.007 -61.194  1.00  0.00           H  
ATOM   4547 2HG  GLU B  10     -12.298  20.293 -62.795  1.00  0.00           H  
ATOM   4548  N   ARG B  11      -9.594  18.990 -64.233  1.00  0.00           N  
ATOM   4549  CA  ARG B  11      -9.506  19.343 -65.643  1.00  0.00           C  
ATOM   4550  C   ARG B  11      -9.579  18.099 -66.522  1.00  0.00           C  
ATOM   4551  O   ARG B  11     -10.336  18.083 -67.497  1.00  0.00           O  
ATOM   4552  CB  ARG B  11      -8.207  20.089 -65.932  1.00  0.00           C  
ATOM   4553  CG  ARG B  11      -8.137  21.500 -65.352  1.00  0.00           C  
ATOM   4554  CD  ARG B  11      -6.804  22.131 -65.535  1.00  0.00           C  
ATOM   4555  NE  ARG B  11      -6.734  23.391 -64.821  1.00  0.00           N  
ATOM   4556  CZ  ARG B  11      -5.659  24.173 -64.683  1.00  0.00           C  
ATOM   4557  NH1 ARG B  11      -4.498  23.880 -65.237  1.00  0.00           N1+
ATOM   4558  NH2 ARG B  11      -5.807  25.249 -63.948  1.00  0.00           N  
ATOM   4559  H   ARG B  11      -8.841  19.252 -63.588  1.00  0.00           H  
ATOM   4560  HA  ARG B  11     -10.345  19.993 -65.886  1.00  0.00           H  
ATOM   4561 1HB  ARG B  11      -7.371  19.526 -65.523  1.00  0.00           H  
ATOM   4562 2HB  ARG B  11      -8.057  20.156 -67.009  1.00  0.00           H  
ATOM   4563 1HG  ARG B  11      -8.868  22.126 -65.863  1.00  0.00           H  
ATOM   4564 2HG  ARG B  11      -8.366  21.493 -64.294  1.00  0.00           H  
ATOM   4565 1HD  ARG B  11      -6.037  21.467 -65.137  1.00  0.00           H  
ATOM   4566 2HD  ARG B  11      -6.623  22.317 -66.593  1.00  0.00           H  
ATOM   4567  HE  ARG B  11      -7.571  23.702 -64.299  1.00  0.00           H  
ATOM   4568 1HH1 ARG B  11      -4.392  23.045 -65.792  1.00  0.00           H  
ATOM   4569 2HH1 ARG B  11      -3.704  24.485 -65.074  1.00  0.00           H  
ATOM   4570 1HH2 ARG B  11      -6.733  25.405 -63.518  1.00  0.00           H  
ATOM   4571 2HH2 ARG B  11      -5.039  25.879 -63.786  1.00  0.00           H  
ATOM   4572  N   ILE B  12      -8.852  17.030 -66.153  1.00  0.00           N  
ATOM   4573  CA  ILE B  12      -8.885  15.823 -66.970  1.00  0.00           C  
ATOM   4574  C   ILE B  12     -10.263  15.236 -66.953  1.00  0.00           C  
ATOM   4575  O   ILE B  12     -10.721  14.753 -67.988  1.00  0.00           O  
ATOM   4576  CB  ILE B  12      -7.850  14.740 -66.590  1.00  0.00           C  
ATOM   4577  CG1 ILE B  12      -6.505  15.059 -67.253  1.00  0.00           C  
ATOM   4578  CG2 ILE B  12      -8.315  13.317 -67.125  1.00  0.00           C  
ATOM   4579  CD1 ILE B  12      -5.813  16.361 -66.858  1.00  0.00           C  
ATOM   4580  H   ILE B  12      -8.237  17.092 -65.333  1.00  0.00           H  
ATOM   4581  HA  ILE B  12      -8.666  16.106 -67.995  1.00  0.00           H  
ATOM   4582  HB  ILE B  12      -7.719  14.726 -65.503  1.00  0.00           H  
ATOM   4583 1HG1 ILE B  12      -5.837  14.244 -67.078  1.00  0.00           H  
ATOM   4584 2HG1 ILE B  12      -6.694  15.100 -68.286  1.00  0.00           H  
ATOM   4585 1HG2 ILE B  12      -7.563  12.573 -66.864  1.00  0.00           H  
ATOM   4586 2HG2 ILE B  12      -9.260  13.013 -66.695  1.00  0.00           H  
ATOM   4587 3HG2 ILE B  12      -8.418  13.354 -68.211  1.00  0.00           H  
ATOM   4588 1HD1 ILE B  12      -4.882  16.460 -67.424  1.00  0.00           H  
ATOM   4589 2HD1 ILE B  12      -6.433  17.220 -67.073  1.00  0.00           H  
ATOM   4590 3HD1 ILE B  12      -5.579  16.352 -65.806  1.00  0.00           H  
ATOM   4591  N   LEU B  13     -10.915  15.214 -65.791  1.00  0.00           N  
ATOM   4592  CA  LEU B  13     -12.250  14.676 -65.731  1.00  0.00           C  
ATOM   4593  C   LEU B  13     -13.159  15.436 -66.677  1.00  0.00           C  
ATOM   4594  O   LEU B  13     -13.914  14.810 -67.419  1.00  0.00           O  
ATOM   4595  CB  LEU B  13     -12.813  14.757 -64.307  1.00  0.00           C  
ATOM   4596  CG  LEU B  13     -14.263  14.267 -64.103  1.00  0.00           C  
ATOM   4597  CD1 LEU B  13     -14.388  12.817 -64.484  1.00  0.00           C  
ATOM   4598  CD2 LEU B  13     -14.618  14.448 -62.663  1.00  0.00           C  
ATOM   4599  H   LEU B  13     -10.471  15.571 -64.939  1.00  0.00           H  
ATOM   4600  HA  LEU B  13     -12.199  13.638 -66.043  1.00  0.00           H  
ATOM   4601 1HB  LEU B  13     -12.174  14.196 -63.645  1.00  0.00           H  
ATOM   4602 2HB  LEU B  13     -12.775  15.801 -63.992  1.00  0.00           H  
ATOM   4603  HG  LEU B  13     -14.948  14.847 -64.725  1.00  0.00           H  
ATOM   4604 1HD1 LEU B  13     -15.414  12.480 -64.323  1.00  0.00           H  
ATOM   4605 2HD1 LEU B  13     -14.146  12.696 -65.525  1.00  0.00           H  
ATOM   4606 3HD1 LEU B  13     -13.712  12.217 -63.881  1.00  0.00           H  
ATOM   4607 1HD2 LEU B  13     -15.643  14.109 -62.501  1.00  0.00           H  
ATOM   4608 2HD2 LEU B  13     -13.935  13.863 -62.044  1.00  0.00           H  
ATOM   4609 3HD2 LEU B  13     -14.533  15.504 -62.403  1.00  0.00           H  
ATOM   4610  N   GLN B  14     -13.104  16.775 -66.671  1.00  0.00           N  
ATOM   4611  CA  GLN B  14     -13.959  17.539 -67.568  1.00  0.00           C  
ATOM   4612  C   GLN B  14     -13.645  17.260 -69.037  1.00  0.00           C  
ATOM   4613  O   GLN B  14     -14.570  17.134 -69.848  1.00  0.00           O  
ATOM   4614  CB  GLN B  14     -13.840  19.035 -67.297  1.00  0.00           C  
ATOM   4615  CG  GLN B  14     -14.450  19.480 -65.983  1.00  0.00           C  
ATOM   4616  CD  GLN B  14     -14.254  20.954 -65.738  1.00  0.00           C  
ATOM   4617  NE2 GLN B  14     -14.307  21.361 -64.477  1.00  0.00           N  
ATOM   4618  OE1 GLN B  14     -14.055  21.726 -66.688  1.00  0.00           O  
ATOM   4619  H   GLN B  14     -12.488  17.257 -66.004  1.00  0.00           H  
ATOM   4620  HA  GLN B  14     -14.990  17.242 -67.384  1.00  0.00           H  
ATOM   4621 1HB  GLN B  14     -12.783  19.310 -67.279  1.00  0.00           H  
ATOM   4622 2HB  GLN B  14     -14.312  19.591 -68.105  1.00  0.00           H  
ATOM   4623 1HG  GLN B  14     -15.520  19.276 -66.005  1.00  0.00           H  
ATOM   4624 2HG  GLN B  14     -13.987  18.931 -65.160  1.00  0.00           H  
ATOM   4625 1HE2 GLN B  14     -14.183  22.324 -64.255  1.00  0.00           H  
ATOM   4626 2HE2 GLN B  14     -14.459  20.684 -63.712  1.00  0.00           H  
ATOM   4627  N   LYS B  15     -12.359  17.129 -69.392  1.00  0.00           N  
ATOM   4628  CA  LYS B  15     -12.037  16.836 -70.782  1.00  0.00           C  
ATOM   4629  C   LYS B  15     -12.543  15.449 -71.140  1.00  0.00           C  
ATOM   4630  O   LYS B  15     -13.059  15.236 -72.241  1.00  0.00           O  
ATOM   4631  CB  LYS B  15     -10.538  16.887 -71.063  1.00  0.00           C  
ATOM   4632  CG  LYS B  15      -9.953  18.254 -71.482  1.00  0.00           C  
ATOM   4633  CD  LYS B  15      -9.443  19.054 -70.283  1.00  0.00           C  
ATOM   4634  CE  LYS B  15      -8.631  20.285 -70.700  1.00  0.00           C  
ATOM   4635  NZ  LYS B  15      -9.487  21.374 -71.265  1.00  0.00           N1+
ATOM   4636  H   LYS B  15     -11.621  17.282 -68.697  1.00  0.00           H  
ATOM   4637  HA  LYS B  15     -12.545  17.556 -71.419  1.00  0.00           H  
ATOM   4638 1HB  LYS B  15      -9.997  16.536 -70.181  1.00  0.00           H  
ATOM   4639 2HB  LYS B  15     -10.330  16.192 -71.873  1.00  0.00           H  
ATOM   4640 1HG  LYS B  15      -9.134  18.082 -72.183  1.00  0.00           H  
ATOM   4641 2HG  LYS B  15     -10.726  18.820 -71.991  1.00  0.00           H  
ATOM   4642 1HD  LYS B  15     -10.295  19.386 -69.689  1.00  0.00           H  
ATOM   4643 2HD  LYS B  15      -8.816  18.416 -69.656  1.00  0.00           H  
ATOM   4644 1HE  LYS B  15      -8.106  20.665 -69.826  1.00  0.00           H  
ATOM   4645 2HE  LYS B  15      -7.898  19.991 -71.450  1.00  0.00           H  
ATOM   4646 1HZ  LYS B  15      -8.907  22.162 -71.517  1.00  0.00           H  
ATOM   4647 2HZ  LYS B  15      -9.972  21.042 -72.083  1.00  0.00           H  
ATOM   4648 3HZ  LYS B  15     -10.160  21.661 -70.568  1.00  0.00           H  
ATOM   4649  N   ALA B  16     -12.378  14.494 -70.219  1.00  0.00           N  
ATOM   4650  CA  ALA B  16     -12.831  13.140 -70.436  1.00  0.00           C  
ATOM   4651  C   ALA B  16     -14.344  13.128 -70.612  1.00  0.00           C  
ATOM   4652  O   ALA B  16     -14.840  12.419 -71.484  1.00  0.00           O  
ATOM   4653  CB  ALA B  16     -12.398  12.252 -69.288  1.00  0.00           C  
ATOM   4654  H   ALA B  16     -11.902  14.718 -69.346  1.00  0.00           H  
ATOM   4655  HA  ALA B  16     -12.377  12.771 -71.353  1.00  0.00           H  
ATOM   4656 1HB  ALA B  16     -12.722  11.237 -69.476  1.00  0.00           H  
ATOM   4657 2HB  ALA B  16     -11.314  12.281 -69.199  1.00  0.00           H  
ATOM   4658 3HB  ALA B  16     -12.838  12.615 -68.368  1.00  0.00           H  
ATOM   4659  N   ARG B  17     -15.080  13.944 -69.833  1.00  0.00           N  
ATOM   4660  CA  ARG B  17     -16.531  13.997 -69.975  1.00  0.00           C  
ATOM   4661  C   ARG B  17     -16.911  14.509 -71.357  1.00  0.00           C  
ATOM   4662  O   ARG B  17     -17.809  13.959 -71.995  1.00  0.00           O  
ATOM   4663  CB  ARG B  17     -17.177  14.927 -68.938  1.00  0.00           C  
ATOM   4664  CG  ARG B  17     -17.155  14.474 -67.458  1.00  0.00           C  
ATOM   4665  CD  ARG B  17     -18.045  13.338 -67.170  1.00  0.00           C  
ATOM   4666  NE  ARG B  17     -19.450  13.654 -67.264  1.00  0.00           N  
ATOM   4667  CZ  ARG B  17     -20.431  12.722 -67.277  1.00  0.00           C  
ATOM   4668  NH1 ARG B  17     -20.135  11.429 -67.184  1.00  0.00           N1+
ATOM   4669  NH2 ARG B  17     -21.697  13.105 -67.381  1.00  0.00           N  
ATOM   4670  H   ARG B  17     -14.618  14.470 -69.087  1.00  0.00           H  
ATOM   4671  HA  ARG B  17     -16.922  12.988 -69.861  1.00  0.00           H  
ATOM   4672 1HB  ARG B  17     -16.680  15.892 -68.977  1.00  0.00           H  
ATOM   4673 2HB  ARG B  17     -18.217  15.093 -69.214  1.00  0.00           H  
ATOM   4674 1HG  ARG B  17     -16.168  14.134 -67.206  1.00  0.00           H  
ATOM   4675 2HG  ARG B  17     -17.426  15.306 -66.812  1.00  0.00           H  
ATOM   4676 1HD  ARG B  17     -17.852  12.586 -67.891  1.00  0.00           H  
ATOM   4677 2HD  ARG B  17     -17.835  12.951 -66.171  1.00  0.00           H  
ATOM   4678  HE  ARG B  17     -19.718  14.627 -67.335  1.00  0.00           H  
ATOM   4679 1HH1 ARG B  17     -19.149  11.108 -67.095  1.00  0.00           H  
ATOM   4680 2HH1 ARG B  17     -20.875  10.743 -67.194  1.00  0.00           H  
ATOM   4681 1HH2 ARG B  17     -21.924  14.089 -67.456  1.00  0.00           H  
ATOM   4682 2HH2 ARG B  17     -22.438  12.416 -67.393  1.00  0.00           H  
ATOM   4683  N   LYS B  18     -16.221  15.552 -71.832  1.00  0.00           N  
ATOM   4684  CA  LYS B  18     -16.519  16.098 -73.153  1.00  0.00           C  
ATOM   4685  C   LYS B  18     -16.224  15.070 -74.247  1.00  0.00           C  
ATOM   4686  O   LYS B  18     -17.002  14.925 -75.197  1.00  0.00           O  
ATOM   4687  CB  LYS B  18     -15.743  17.397 -73.365  1.00  0.00           C  
ATOM   4688  CG  LYS B  18     -16.278  18.547 -72.502  1.00  0.00           C  
ATOM   4689  CD  LYS B  18     -15.477  19.831 -72.662  1.00  0.00           C  
ATOM   4690  CE  LYS B  18     -16.047  20.935 -71.770  1.00  0.00           C  
ATOM   4691  NZ  LYS B  18     -15.257  22.193 -71.854  1.00  0.00           N1+
ATOM   4692  H   LYS B  18     -15.516  15.997 -71.235  1.00  0.00           H  
ATOM   4693  HA  LYS B  18     -17.585  16.328 -73.194  1.00  0.00           H  
ATOM   4694 1HB  LYS B  18     -14.693  17.239 -73.111  1.00  0.00           H  
ATOM   4695 2HB  LYS B  18     -15.796  17.691 -74.412  1.00  0.00           H  
ATOM   4696 1HG  LYS B  18     -17.318  18.737 -72.773  1.00  0.00           H  
ATOM   4697 2HG  LYS B  18     -16.253  18.244 -71.456  1.00  0.00           H  
ATOM   4698 1HD  LYS B  18     -14.440  19.644 -72.377  1.00  0.00           H  
ATOM   4699 2HD  LYS B  18     -15.503  20.156 -73.701  1.00  0.00           H  
ATOM   4700 1HE  LYS B  18     -17.072  21.141 -72.075  1.00  0.00           H  
ATOM   4701 2HE  LYS B  18     -16.048  20.588 -70.735  1.00  0.00           H  
ATOM   4702 1HZ  LYS B  18     -15.670  22.890 -71.248  1.00  0.00           H  
ATOM   4703 2HZ  LYS B  18     -14.310  22.013 -71.558  1.00  0.00           H  
ATOM   4704 3HZ  LYS B  18     -15.255  22.533 -72.805  1.00  0.00           H  
ATOM   4705  N   LEU B  19     -15.117  14.331 -74.096  1.00  0.00           N  
ATOM   4706  CA  LEU B  19     -14.735  13.288 -75.035  1.00  0.00           C  
ATOM   4707  C   LEU B  19     -15.794  12.195 -75.054  1.00  0.00           C  
ATOM   4708  O   LEU B  19     -16.174  11.708 -76.127  1.00  0.00           O  
ATOM   4709  CB  LEU B  19     -13.372  12.705 -74.630  1.00  0.00           C  
ATOM   4710  CG  LEU B  19     -12.775  11.563 -75.480  1.00  0.00           C  
ATOM   4711  CD1 LEU B  19     -12.539  12.007 -76.918  1.00  0.00           C  
ATOM   4712  CD2 LEU B  19     -11.469  11.129 -74.819  1.00  0.00           C  
ATOM   4713  H   LEU B  19     -14.487  14.536 -73.312  1.00  0.00           H  
ATOM   4714  HA  LEU B  19     -14.665  13.733 -76.026  1.00  0.00           H  
ATOM   4715 1HB  LEU B  19     -12.647  13.523 -74.615  1.00  0.00           H  
ATOM   4716 2HB  LEU B  19     -13.461  12.333 -73.618  1.00  0.00           H  
ATOM   4717  HG  LEU B  19     -13.472  10.729 -75.511  1.00  0.00           H  
ATOM   4718 1HD1 LEU B  19     -12.114  11.170 -77.481  1.00  0.00           H  
ATOM   4719 2HD1 LEU B  19     -13.478  12.306 -77.384  1.00  0.00           H  
ATOM   4720 3HD1 LEU B  19     -11.837  12.847 -76.932  1.00  0.00           H  
ATOM   4721 1HD2 LEU B  19     -11.045  10.306 -75.396  1.00  0.00           H  
ATOM   4722 2HD2 LEU B  19     -10.770  11.971 -74.800  1.00  0.00           H  
ATOM   4723 3HD2 LEU B  19     -11.659  10.802 -73.800  1.00  0.00           H  
ATOM   4724  N   SER B  20     -16.277  11.811 -73.860  1.00  0.00           N  
ATOM   4725  CA  SER B  20     -17.308  10.802 -73.734  1.00  0.00           C  
ATOM   4726  C   SER B  20     -18.562  11.261 -74.451  1.00  0.00           C  
ATOM   4727  O   SER B  20     -19.156  10.485 -75.197  1.00  0.00           O  
ATOM   4728  CB  SER B  20     -17.642  10.565 -72.262  1.00  0.00           C  
ATOM   4729  OG  SER B  20     -16.566  10.002 -71.578  1.00  0.00           O  
ATOM   4730  H   SER B  20     -15.880  12.199 -73.001  1.00  0.00           H  
ATOM   4731  HA  SER B  20     -16.952   9.878 -74.185  1.00  0.00           H  
ATOM   4732 1HB  SER B  20     -17.900  11.504 -71.798  1.00  0.00           H  
ATOM   4733 2HB  SER B  20     -18.508   9.923 -72.174  1.00  0.00           H  
ATOM   4734  HG  SER B  20     -16.786  10.032 -70.622  1.00  0.00           H  
ATOM   4735  N   GLU B  21     -18.948  12.533 -74.297  1.00  0.00           N  
ATOM   4736  CA  GLU B  21     -20.144  13.010 -74.977  1.00  0.00           C  
ATOM   4737  C   GLU B  21     -20.008  12.910 -76.492  1.00  0.00           C  
ATOM   4738  O   GLU B  21     -20.948  12.462 -77.154  1.00  0.00           O  
ATOM   4739  CB  GLU B  21     -20.457  14.457 -74.586  1.00  0.00           C  
ATOM   4740  CG  GLU B  21     -20.959  14.640 -73.154  1.00  0.00           C  
ATOM   4741  CD  GLU B  21     -21.117  16.091 -72.765  1.00  0.00           C  
ATOM   4742  OE1 GLU B  21     -20.752  16.937 -73.548  1.00  0.00           O  
ATOM   4743  OE2 GLU B  21     -21.597  16.351 -71.686  1.00  0.00           O1-
ATOM   4744  H   GLU B  21     -18.446  13.141 -73.639  1.00  0.00           H  
ATOM   4745  HA  GLU B  21     -20.980  12.385 -74.670  1.00  0.00           H  
ATOM   4746 1HB  GLU B  21     -19.558  15.061 -74.700  1.00  0.00           H  
ATOM   4747 2HB  GLU B  21     -21.209  14.861 -75.264  1.00  0.00           H  
ATOM   4748 1HG  GLU B  21     -21.926  14.147 -73.063  1.00  0.00           H  
ATOM   4749 2HG  GLU B  21     -20.274  14.153 -72.470  1.00  0.00           H  
ATOM   4750  N   GLU B  22     -18.837  13.262 -77.047  1.00  0.00           N  
ATOM   4751  CA  GLU B  22     -18.678  13.152 -78.497  1.00  0.00           C  
ATOM   4752  C   GLU B  22     -18.757  11.696 -78.947  1.00  0.00           C  
ATOM   4753  O   GLU B  22     -19.408  11.371 -79.949  1.00  0.00           O  
ATOM   4754  CB  GLU B  22     -17.326  13.716 -78.953  1.00  0.00           C  
ATOM   4755  CG  GLU B  22     -17.162  15.224 -78.846  1.00  0.00           C  
ATOM   4756  CD  GLU B  22     -15.788  15.682 -79.297  1.00  0.00           C  
ATOM   4757  OE1 GLU B  22     -14.960  14.832 -79.548  1.00  0.00           O  
ATOM   4758  OE2 GLU B  22     -15.573  16.867 -79.398  1.00  0.00           O1-
ATOM   4759  H   GLU B  22     -18.100  13.669 -76.456  1.00  0.00           H  
ATOM   4760  HA  GLU B  22     -19.484  13.709 -78.978  1.00  0.00           H  
ATOM   4761 1HB  GLU B  22     -16.533  13.262 -78.353  1.00  0.00           H  
ATOM   4762 2HB  GLU B  22     -17.149  13.434 -79.990  1.00  0.00           H  
ATOM   4763 1HG  GLU B  22     -17.921  15.709 -79.458  1.00  0.00           H  
ATOM   4764 2HG  GLU B  22     -17.321  15.523 -77.809  1.00  0.00           H  
ATOM   4765  N   ALA B  23     -18.096  10.809 -78.194  1.00  0.00           N  
ATOM   4766  CA  ALA B  23     -18.098   9.395 -78.511  1.00  0.00           C  
ATOM   4767  C   ALA B  23     -19.506   8.837 -78.431  1.00  0.00           C  
ATOM   4768  O   ALA B  23     -19.914   8.009 -79.255  1.00  0.00           O  
ATOM   4769  CB  ALA B  23     -17.179   8.653 -77.573  1.00  0.00           C  
ATOM   4770  H   ALA B  23     -17.549  11.143 -77.392  1.00  0.00           H  
ATOM   4771  HA  ALA B  23     -17.744   9.274 -79.529  1.00  0.00           H  
ATOM   4772 1HB  ALA B  23     -17.182   7.612 -77.843  1.00  0.00           H  
ATOM   4773 2HB  ALA B  23     -16.170   9.053 -77.651  1.00  0.00           H  
ATOM   4774 3HB  ALA B  23     -17.536   8.774 -76.553  1.00  0.00           H  
ATOM   4775  N   ARG B  24     -20.281   9.316 -77.459  1.00  0.00           N  
ATOM   4776  CA  ARG B  24     -21.626   8.830 -77.300  1.00  0.00           C  
ATOM   4777  C   ARG B  24     -22.491   9.252 -78.478  1.00  0.00           C  
ATOM   4778  O   ARG B  24     -23.190   8.421 -79.061  1.00  0.00           O  
ATOM   4779  CB  ARG B  24     -22.244   9.359 -76.006  1.00  0.00           C  
ATOM   4780  CG  ARG B  24     -23.654   8.844 -75.677  1.00  0.00           C  
ATOM   4781  CD  ARG B  24     -23.632   7.399 -75.408  1.00  0.00           C  
ATOM   4782  NE  ARG B  24     -24.924   6.856 -75.094  1.00  0.00           N  
ATOM   4783  CZ  ARG B  24     -25.161   5.531 -75.004  1.00  0.00           C  
ATOM   4784  NH1 ARG B  24     -24.165   4.689 -75.192  1.00  0.00           N1+
ATOM   4785  NH2 ARG B  24     -26.375   5.073 -74.733  1.00  0.00           N  
ATOM   4786  H   ARG B  24     -19.889   9.970 -76.780  1.00  0.00           H  
ATOM   4787  HA  ARG B  24     -21.575   7.748 -77.268  1.00  0.00           H  
ATOM   4788 1HB  ARG B  24     -21.594   9.108 -75.172  1.00  0.00           H  
ATOM   4789 2HB  ARG B  24     -22.294  10.446 -76.055  1.00  0.00           H  
ATOM   4790 1HG  ARG B  24     -24.025   9.352 -74.790  1.00  0.00           H  
ATOM   4791 2HG  ARG B  24     -24.328   9.031 -76.514  1.00  0.00           H  
ATOM   4792 1HD  ARG B  24     -23.274   6.872 -76.279  1.00  0.00           H  
ATOM   4793 2HD  ARG B  24     -22.971   7.213 -74.564  1.00  0.00           H  
ATOM   4794  HE  ARG B  24     -25.697   7.497 -74.951  1.00  0.00           H  
ATOM   4795 1HH1 ARG B  24     -23.248   5.040 -75.390  1.00  0.00           H  
ATOM   4796 2HH1 ARG B  24     -24.332   3.669 -75.134  1.00  0.00           H  
ATOM   4797 1HH2 ARG B  24     -27.142   5.709 -74.592  1.00  0.00           H  
ATOM   4798 2HH2 ARG B  24     -26.531   4.049 -74.674  1.00  0.00           H  
ATOM   4799  N   GLU B  25     -22.387  10.518 -78.899  1.00  0.00           N  
ATOM   4800  CA  GLU B  25     -23.194  11.027 -80.008  1.00  0.00           C  
ATOM   4801  C   GLU B  25     -22.932  10.257 -81.292  1.00  0.00           C  
ATOM   4802  O   GLU B  25     -23.850   9.988 -82.070  1.00  0.00           O  
ATOM   4803  CB  GLU B  25     -22.909  12.513 -80.251  1.00  0.00           C  
ATOM   4804  CG  GLU B  25     -23.436  13.463 -79.181  1.00  0.00           C  
ATOM   4805  CD  GLU B  25     -23.012  14.889 -79.419  1.00  0.00           C  
ATOM   4806  OE1 GLU B  25     -22.245  15.112 -80.328  1.00  0.00           O  
ATOM   4807  OE2 GLU B  25     -23.448  15.752 -78.696  1.00  0.00           O1-
ATOM   4808  H   GLU B  25     -21.775  11.165 -78.389  1.00  0.00           H  
ATOM   4809  HA  GLU B  25     -24.245  10.911 -79.747  1.00  0.00           H  
ATOM   4810 1HB  GLU B  25     -21.828  12.659 -80.316  1.00  0.00           H  
ATOM   4811 2HB  GLU B  25     -23.335  12.811 -81.208  1.00  0.00           H  
ATOM   4812 1HG  GLU B  25     -24.524  13.417 -79.181  1.00  0.00           H  
ATOM   4813 2HG  GLU B  25     -23.092  13.138 -78.207  1.00  0.00           H  
ATOM   4814  N   ARG B  26     -21.679   9.863 -81.496  1.00  0.00           N  
ATOM   4815  CA  ARG B  26     -21.287   9.125 -82.686  1.00  0.00           C  
ATOM   4816  C   ARG B  26     -21.549   7.610 -82.587  1.00  0.00           C  
ATOM   4817  O   ARG B  26     -21.285   6.879 -83.543  1.00  0.00           O  
ATOM   4818  CB  ARG B  26     -19.801   9.327 -82.956  1.00  0.00           C  
ATOM   4819  CG  ARG B  26     -19.379  10.748 -83.342  1.00  0.00           C  
ATOM   4820  CD  ARG B  26     -17.915  10.834 -83.700  1.00  0.00           C  
ATOM   4821  NE  ARG B  26     -17.023  10.545 -82.547  1.00  0.00           N  
ATOM   4822  CZ  ARG B  26     -16.297   9.396 -82.375  1.00  0.00           C  
ATOM   4823  NH1 ARG B  26     -16.321   8.423 -83.256  1.00  0.00           N1+
ATOM   4824  NH2 ARG B  26     -15.541   9.211 -81.316  1.00  0.00           N  
ATOM   4825  H   ARG B  26     -20.965  10.168 -80.823  1.00  0.00           H  
ATOM   4826  HA  ARG B  26     -21.853   9.518 -83.527  1.00  0.00           H  
ATOM   4827 1HB  ARG B  26     -19.253   9.061 -82.050  1.00  0.00           H  
ATOM   4828 2HB  ARG B  26     -19.477   8.653 -83.745  1.00  0.00           H  
ATOM   4829 1HG  ARG B  26     -19.961  11.072 -84.202  1.00  0.00           H  
ATOM   4830 2HG  ARG B  26     -19.568  11.422 -82.507  1.00  0.00           H  
ATOM   4831 1HD  ARG B  26     -17.695  10.147 -84.506  1.00  0.00           H  
ATOM   4832 2HD  ARG B  26     -17.703  11.849 -84.036  1.00  0.00           H  
ATOM   4833  HE  ARG B  26     -16.955  11.257 -81.827  1.00  0.00           H  
ATOM   4834 1HH1 ARG B  26     -16.871   8.487 -84.094  1.00  0.00           H  
ATOM   4835 2HH1 ARG B  26     -15.755   7.574 -83.059  1.00  0.00           H  
ATOM   4836 1HH2 ARG B  26     -15.454   9.919 -80.598  1.00  0.00           H  
ATOM   4837 2HH2 ARG B  26     -15.047   8.301 -81.244  1.00  0.00           H  
ATOM   4838  N   GLY B  27     -21.998   7.123 -81.417  1.00  0.00           N  
ATOM   4839  CA  GLY B  27     -22.224   5.695 -81.186  1.00  0.00           C  
ATOM   4840  C   GLY B  27     -20.914   4.928 -80.973  1.00  0.00           C  
ATOM   4841  O   GLY B  27     -20.858   3.692 -81.048  1.00  0.00           O  
ATOM   4842  H   GLY B  27     -22.251   7.765 -80.664  1.00  0.00           H  
ATOM   4843 1HA  GLY B  27     -22.862   5.580 -80.308  1.00  0.00           H  
ATOM   4844 2HA  GLY B  27     -22.765   5.275 -82.032  1.00  0.00           H  
ATOM   4845  N   ASP B  28     -19.832   5.649 -80.725  1.00  0.00           N  
ATOM   4846  CA  ASP B  28     -18.540   5.023 -80.610  1.00  0.00           C  
ATOM   4847  C   ASP B  28     -18.278   4.553 -79.210  1.00  0.00           C  
ATOM   4848  O   ASP B  28     -17.667   5.261 -78.402  1.00  0.00           O  
ATOM   4849  CB  ASP B  28     -17.469   5.996 -81.052  1.00  0.00           C  
ATOM   4850  CG  ASP B  28     -16.057   5.407 -81.110  1.00  0.00           C  
ATOM   4851  OD1 ASP B  28     -15.779   4.331 -80.529  1.00  0.00           O  
ATOM   4852  OD2 ASP B  28     -15.224   6.067 -81.729  1.00  0.00           O1-
ATOM   4853  H   ASP B  28     -19.905   6.656 -80.578  1.00  0.00           H  
ATOM   4854  HA  ASP B  28     -18.515   4.160 -81.273  1.00  0.00           H  
ATOM   4855 1HB  ASP B  28     -17.736   6.366 -82.039  1.00  0.00           H  
ATOM   4856 2HB  ASP B  28     -17.468   6.850 -80.378  1.00  0.00           H  
ATOM   4857  N   LEU B  29     -18.642   3.311 -78.947  1.00  0.00           N  
ATOM   4858  CA  LEU B  29     -18.520   2.822 -77.592  1.00  0.00           C  
ATOM   4859  C   LEU B  29     -17.067   2.531 -77.210  1.00  0.00           C  
ATOM   4860  O   LEU B  29     -16.781   2.245 -76.047  1.00  0.00           O  
ATOM   4861  CB  LEU B  29     -19.291   1.525 -77.376  1.00  0.00           C  
ATOM   4862  CG  LEU B  29     -20.815   1.485 -77.544  1.00  0.00           C  
ATOM   4863  CD1 LEU B  29     -21.275   0.011 -77.310  1.00  0.00           C  
ATOM   4864  CD2 LEU B  29     -21.498   2.436 -76.573  1.00  0.00           C  
ATOM   4865  H   LEU B  29     -19.126   2.791 -79.685  1.00  0.00           H  
ATOM   4866  HA  LEU B  29     -18.910   3.579 -76.928  1.00  0.00           H  
ATOM   4867 1HB  LEU B  29     -18.862   0.762 -78.020  1.00  0.00           H  
ATOM   4868 2HB  LEU B  29     -19.115   1.262 -76.355  1.00  0.00           H  
ATOM   4869  HG  LEU B  29     -21.079   1.769 -78.565  1.00  0.00           H  
ATOM   4870 1HD1 LEU B  29     -22.352  -0.061 -77.442  1.00  0.00           H  
ATOM   4871 2HD1 LEU B  29     -20.782  -0.648 -78.024  1.00  0.00           H  
ATOM   4872 3HD1 LEU B  29     -21.018  -0.301 -76.292  1.00  0.00           H  
ATOM   4873 1HD2 LEU B  29     -22.578   2.372 -76.714  1.00  0.00           H  
ATOM   4874 2HD2 LEU B  29     -21.260   2.164 -75.552  1.00  0.00           H  
ATOM   4875 3HD2 LEU B  29     -21.176   3.452 -76.767  1.00  0.00           H  
ATOM   4876  N   LYS B  30     -16.134   2.574 -78.168  1.00  0.00           N  
ATOM   4877  CA  LYS B  30     -14.755   2.276 -77.827  1.00  0.00           C  
ATOM   4878  C   LYS B  30     -14.133   3.528 -77.273  1.00  0.00           C  
ATOM   4879  O   LYS B  30     -13.505   3.495 -76.208  1.00  0.00           O  
ATOM   4880  CB  LYS B  30     -13.977   1.738 -79.022  1.00  0.00           C  
ATOM   4881  CG  LYS B  30     -12.555   1.362 -78.685  1.00  0.00           C  
ATOM   4882  CD  LYS B  30     -11.856   0.679 -79.830  1.00  0.00           C  
ATOM   4883  CE  LYS B  30     -10.434   0.344 -79.447  1.00  0.00           C  
ATOM   4884  NZ  LYS B  30      -9.735  -0.434 -80.513  1.00  0.00           N1+
ATOM   4885  H   LYS B  30     -16.360   2.899 -79.121  1.00  0.00           H  
ATOM   4886  HA  LYS B  30     -14.730   1.533 -77.034  1.00  0.00           H  
ATOM   4887 1HB  LYS B  30     -14.482   0.859 -79.422  1.00  0.00           H  
ATOM   4888 2HB  LYS B  30     -13.955   2.497 -79.810  1.00  0.00           H  
ATOM   4889 1HG  LYS B  30     -11.992   2.255 -78.401  1.00  0.00           H  
ATOM   4890 2HG  LYS B  30     -12.571   0.682 -77.846  1.00  0.00           H  
ATOM   4891 1HD  LYS B  30     -12.378  -0.251 -80.080  1.00  0.00           H  
ATOM   4892 2HD  LYS B  30     -11.852   1.329 -80.704  1.00  0.00           H  
ATOM   4893 1HE  LYS B  30      -9.883   1.265 -79.266  1.00  0.00           H  
ATOM   4894 2HE  LYS B  30     -10.450  -0.235 -78.528  1.00  0.00           H  
ATOM   4895 1HZ  LYS B  30      -8.792  -0.651 -80.208  1.00  0.00           H  
ATOM   4896 2HZ  LYS B  30     -10.244  -1.322 -80.682  1.00  0.00           H  
ATOM   4897 3HZ  LYS B  30      -9.701   0.095 -81.364  1.00  0.00           H  
ATOM   4898  N   GLU B  31     -14.313   4.641 -77.983  1.00  0.00           N  
ATOM   4899  CA  GLU B  31     -13.779   5.905 -77.507  1.00  0.00           C  
ATOM   4900  C   GLU B  31     -14.515   6.293 -76.235  1.00  0.00           C  
ATOM   4901  O   GLU B  31     -13.924   6.884 -75.332  1.00  0.00           O  
ATOM   4902  CB  GLU B  31     -13.864   6.996 -78.567  1.00  0.00           C  
ATOM   4903  CG  GLU B  31     -12.900   6.781 -79.746  1.00  0.00           C  
ATOM   4904  CD  GLU B  31     -11.434   6.863 -79.377  1.00  0.00           C  
ATOM   4905  OE1 GLU B  31     -11.043   7.841 -78.805  1.00  0.00           O  
ATOM   4906  OE2 GLU B  31     -10.708   5.942 -79.665  1.00  0.00           O1-
ATOM   4907  H   GLU B  31     -14.820   4.589 -78.881  1.00  0.00           H  
ATOM   4908  HA  GLU B  31     -12.725   5.767 -77.263  1.00  0.00           H  
ATOM   4909 1HB  GLU B  31     -14.877   7.032 -78.965  1.00  0.00           H  
ATOM   4910 2HB  GLU B  31     -13.653   7.966 -78.117  1.00  0.00           H  
ATOM   4911 1HG  GLU B  31     -13.096   5.792 -80.164  1.00  0.00           H  
ATOM   4912 2HG  GLU B  31     -13.118   7.514 -80.519  1.00  0.00           H  
ATOM   4913  N   LEU B  32     -15.805   5.946 -76.146  1.00  0.00           N  
ATOM   4914  CA  LEU B  32     -16.575   6.250 -74.963  1.00  0.00           C  
ATOM   4915  C   LEU B  32     -16.000   5.483 -73.788  1.00  0.00           C  
ATOM   4916  O   LEU B  32     -15.777   6.067 -72.728  1.00  0.00           O  
ATOM   4917  CB  LEU B  32     -18.034   5.857 -75.190  1.00  0.00           C  
ATOM   4918  CG  LEU B  32     -19.043   6.067 -74.071  1.00  0.00           C  
ATOM   4919  CD1 LEU B  32     -19.119   7.509 -73.692  1.00  0.00           C  
ATOM   4920  CD2 LEU B  32     -20.385   5.591 -74.580  1.00  0.00           C  
ATOM   4921  H   LEU B  32     -16.278   5.485 -76.929  1.00  0.00           H  
ATOM   4922  HA  LEU B  32     -16.496   7.316 -74.766  1.00  0.00           H  
ATOM   4923 1HB  LEU B  32     -18.405   6.351 -76.087  1.00  0.00           H  
ATOM   4924 2HB  LEU B  32     -18.028   4.803 -75.368  1.00  0.00           H  
ATOM   4925  HG  LEU B  32     -18.752   5.500 -73.197  1.00  0.00           H  
ATOM   4926 1HD1 LEU B  32     -19.860   7.642 -72.903  1.00  0.00           H  
ATOM   4927 2HD1 LEU B  32     -18.154   7.839 -73.326  1.00  0.00           H  
ATOM   4928 3HD1 LEU B  32     -19.403   8.095 -74.561  1.00  0.00           H  
ATOM   4929 1HD2 LEU B  32     -21.138   5.716 -73.799  1.00  0.00           H  
ATOM   4930 2HD2 LEU B  32     -20.665   6.170 -75.461  1.00  0.00           H  
ATOM   4931 3HD2 LEU B  32     -20.306   4.548 -74.846  1.00  0.00           H  
ATOM   4932  N   ALA B  33     -15.745   4.174 -73.958  1.00  0.00           N  
ATOM   4933  CA  ALA B  33     -15.179   3.397 -72.871  1.00  0.00           C  
ATOM   4934  C   ALA B  33     -13.809   3.953 -72.466  1.00  0.00           C  
ATOM   4935  O   ALA B  33     -13.511   4.031 -71.273  1.00  0.00           O  
ATOM   4936  CB  ALA B  33     -15.075   1.943 -73.266  1.00  0.00           C  
ATOM   4937  H   ALA B  33     -15.970   3.693 -74.833  1.00  0.00           H  
ATOM   4938  HA  ALA B  33     -15.842   3.473 -72.017  1.00  0.00           H
[truncated: 1,021,228 more chars]
