# Supplementary material for: Computational design of mechanically coupled axle-rotor protein assemblies
Source: Science. Author manuscript; Available in PMC 2023 Dec 11. (PMC10712554; doi:10.1126/science.abm1183)
Supplement: Data S5 [file NIHMS1871500-supplement-Data_S5.zip › pdbs/D5_1.pdb]

ATOM      1  N   SER A   1      69.157 -18.146 -18.514  1.00  0.00           N  
ATOM      2  CA  SER A   1      67.719 -18.273 -18.306  1.00  0.00           C  
ATOM      3  C   SER A   1      67.067 -19.062 -19.434  1.00  0.00           C  
ATOM      4  O   SER A   1      66.005 -19.656 -19.254  1.00  0.00           O  
ATOM      5  CB  SER A   1      67.083 -16.902 -18.200  1.00  0.00           C  
ATOM      6  OG  SER A   1      67.236 -16.185 -19.395  1.00  0.00           O  
ATOM      7 1H   SER A   1      69.558 -17.626 -17.760  1.00  0.00           H  
ATOM      8 2H   SER A   1      69.571 -19.056 -18.547  1.00  0.00           H  
ATOM      9 3H   SER A   1      69.329 -17.670 -19.376  1.00  0.00           H  
ATOM     10  HA  SER A   1      67.550 -18.802 -17.367  1.00  0.00           H  
ATOM     11 1HB  SER A   1      66.023 -17.009 -17.969  1.00  0.00           H  
ATOM     12 2HB  SER A   1      67.540 -16.351 -17.380  1.00  0.00           H  
ATOM     13  HG  SER A   1      66.598 -16.557 -20.009  1.00  0.00           H  
ATOM     14  N   ASP A   2      67.710 -19.063 -20.595  1.00  0.00           N  
ATOM     15  CA  ASP A   2      67.170 -19.739 -21.769  1.00  0.00           C  
ATOM     16  C   ASP A   2      67.053 -21.241 -21.537  1.00  0.00           C  
ATOM     17  O   ASP A   2      66.130 -21.885 -22.034  1.00  0.00           O  
ATOM     18  CB  ASP A   2      68.049 -19.470 -22.993  1.00  0.00           C  
ATOM     19  CG  ASP A   2      67.955 -18.033 -23.487  1.00  0.00           C  
ATOM     20  OD1 ASP A   2      67.054 -17.342 -23.077  1.00  0.00           O  
ATOM     21  OD2 ASP A   2      68.785 -17.641 -24.270  1.00  0.00           O  
ATOM     22  H   ASP A   2      68.598 -18.584 -20.670  1.00  0.00           H  
ATOM     23  HA  ASP A   2      66.177 -19.338 -21.973  1.00  0.00           H  
ATOM     24 1HB  ASP A   2      69.088 -19.689 -22.751  1.00  0.00           H  
ATOM     25 2HB  ASP A   2      67.753 -20.137 -23.805  1.00  0.00           H  
ATOM     26  N   GLU A   3      67.996 -21.791 -20.780  1.00  0.00           N  
ATOM     27  CA  GLU A   3      68.004 -23.218 -20.486  1.00  0.00           C  
ATOM     28  C   GLU A   3      66.732 -23.641 -19.761  1.00  0.00           C  
ATOM     29  O   GLU A   3      66.172 -24.700 -20.038  1.00  0.00           O  
ATOM     30  CB  GLU A   3      69.240 -23.576 -19.676  1.00  0.00           C  
ATOM     31  CG  GLU A   3      69.380 -25.031 -19.356  1.00  0.00           C  
ATOM     32  CD  GLU A   3      70.608 -25.308 -18.583  1.00  0.00           C  
ATOM     33  OE1 GLU A   3      71.287 -24.378 -18.218  1.00  0.00           O  
ATOM     34  OE2 GLU A   3      70.894 -26.457 -18.369  1.00  0.00           O  
ATOM     35  H   GLU A   3      68.726 -21.206 -20.396  1.00  0.00           H  
ATOM     36  HA  GLU A   3      68.067 -23.765 -21.427  1.00  0.00           H  
ATOM     37 1HB  GLU A   3      70.129 -23.268 -20.224  1.00  0.00           H  
ATOM     38 2HB  GLU A   3      69.229 -23.023 -18.737  1.00  0.00           H  
ATOM     39 1HG  GLU A   3      68.518 -25.346 -18.772  1.00  0.00           H  
ATOM     40 2HG  GLU A   3      69.391 -25.609 -20.280  1.00  0.00           H  
ATOM     41  N   GLU A   4      66.286 -22.805 -18.833  1.00  0.00           N  
ATOM     42  CA  GLU A   4      65.110 -23.115 -18.028  1.00  0.00           C  
ATOM     43  C   GLU A   4      63.836 -23.064 -18.864  1.00  0.00           C  
ATOM     44  O   GLU A   4      62.972 -23.931 -18.754  1.00  0.00           O  
ATOM     45  CB  GLU A   4      64.995 -22.143 -16.850  1.00  0.00           C  
ATOM     46  CG  GLU A   4      63.863 -22.454 -15.884  1.00  0.00           C  
ATOM     47  CD  GLU A   4      64.055 -23.756 -15.156  1.00  0.00           C  
ATOM     48  OE1 GLU A   4      65.170 -24.220 -15.093  1.00  0.00           O  
ATOM     49  OE2 GLU A   4      63.088 -24.287 -14.662  1.00  0.00           O  
ATOM     50  H   GLU A   4      66.766 -21.933 -18.680  1.00  0.00           H  
ATOM     51  HA  GLU A   4      65.222 -24.122 -17.626  1.00  0.00           H  
ATOM     52 1HB  GLU A   4      65.930 -22.146 -16.286  1.00  0.00           H  
ATOM     53 2HB  GLU A   4      64.846 -21.132 -17.227  1.00  0.00           H  
ATOM     54 1HG  GLU A   4      63.792 -21.650 -15.152  1.00  0.00           H  
ATOM     55 2HG  GLU A   4      62.924 -22.489 -16.439  1.00  0.00           H  
ATOM     56  N   GLU A   5      63.730 -22.037 -19.705  1.00  0.00           N  
ATOM     57  CA  GLU A   5      62.575 -21.883 -20.580  1.00  0.00           C  
ATOM     58  C   GLU A   5      62.499 -23.017 -21.596  1.00  0.00           C  
ATOM     59  O   GLU A   5      61.418 -23.529 -21.888  1.00  0.00           O  
ATOM     60  CB  GLU A   5      62.633 -20.536 -21.305  1.00  0.00           C  
ATOM     61  CG  GLU A   5      61.393 -20.212 -22.126  1.00  0.00           C  
ATOM     62  CD  GLU A   5      61.377 -18.793 -22.627  1.00  0.00           C  
ATOM     63  OE1 GLU A   5      62.370 -18.120 -22.480  1.00  0.00           O  
ATOM     64  OE2 GLU A   5      60.372 -18.383 -23.158  1.00  0.00           O  
ATOM     65  H   GLU A   5      64.467 -21.348 -19.735  1.00  0.00           H  
ATOM     66  HA  GLU A   5      61.672 -21.900 -19.968  1.00  0.00           H  
ATOM     67 1HB  GLU A   5      62.772 -19.735 -20.579  1.00  0.00           H  
ATOM     68 2HB  GLU A   5      63.491 -20.523 -21.978  1.00  0.00           H  
ATOM     69 1HG  GLU A   5      61.347 -20.885 -22.981  1.00  0.00           H  
ATOM     70 2HG  GLU A   5      60.509 -20.385 -21.514  1.00  0.00           H  
ATOM     71  N   LYS A   6      63.652 -23.401 -22.131  1.00  0.00           N  
ATOM     72  CA  LYS A   6      63.719 -24.490 -23.101  1.00  0.00           C  
ATOM     73  C   LYS A   6      63.143 -25.778 -22.524  1.00  0.00           C  
ATOM     74  O   LYS A   6      62.370 -26.472 -23.184  1.00  0.00           O  
ATOM     75  CB  LYS A   6      65.162 -24.717 -23.554  1.00  0.00           C  
ATOM     76  CG  LYS A   6      65.325 -25.789 -24.623  1.00  0.00           C  
ATOM     77  CD  LYS A   6      66.754 -25.839 -25.143  1.00  0.00           C  
ATOM     78  CE  LYS A   6      66.906 -26.872 -26.249  1.00  0.00           C  
ATOM     79  NZ  LYS A   6      66.951 -28.260 -25.713  1.00  0.00           N  
ATOM     80  H   LYS A   6      64.503 -22.931 -21.861  1.00  0.00           H  
ATOM     81  HA  LYS A   6      63.136 -24.208 -23.979  1.00  0.00           H  
ATOM     82 1HB  LYS A   6      65.570 -23.786 -23.949  1.00  0.00           H  
ATOM     83 2HB  LYS A   6      65.772 -25.004 -22.697  1.00  0.00           H  
ATOM     84 1HG  LYS A   6      65.066 -26.763 -24.205  1.00  0.00           H  
ATOM     85 2HG  LYS A   6      64.652 -25.579 -25.454  1.00  0.00           H  
ATOM     86 1HD  LYS A   6      67.034 -24.859 -25.532  1.00  0.00           H  
ATOM     87 2HD  LYS A   6      67.430 -26.093 -24.327  1.00  0.00           H  
ATOM     88 1HE  LYS A   6      66.069 -26.790 -26.941  1.00  0.00           H  
ATOM     89 2HE  LYS A   6      67.825 -26.681 -26.803  1.00  0.00           H  
ATOM     90 1HZ  LYS A   6      67.052 -28.913 -26.476  1.00  0.00           H  
ATOM     91 2HZ  LYS A   6      67.736 -28.353 -25.083  1.00  0.00           H  
ATOM     92 3HZ  LYS A   6      66.095 -28.456 -25.214  1.00  0.00           H  
ATOM     93  N   LYS A   7      63.528 -26.091 -21.292  1.00  0.00           N  
ATOM     94  CA  LYS A   7      63.031 -27.284 -20.615  1.00  0.00           C  
ATOM     95  C   LYS A   7      61.516 -27.236 -20.459  1.00  0.00           C  
ATOM     96  O   LYS A   7      60.825 -28.229 -20.695  1.00  0.00           O  
ATOM     97  CB  LYS A   7      63.696 -27.439 -19.246  1.00  0.00           C  
ATOM     98  CG  LYS A   7      65.162 -27.847 -19.302  1.00  0.00           C  
ATOM     99  CD  LYS A   7      65.783 -27.870 -17.913  1.00  0.00           C  
ATOM    100  CE  LYS A   7      67.253 -28.256 -17.969  1.00  0.00           C  
ATOM    101  NZ  LYS A   7      67.907 -28.154 -16.635  1.00  0.00           N  
ATOM    102  H   LYS A   7      64.181 -25.489 -20.812  1.00  0.00           H  
ATOM    103  HA  LYS A   7      63.295 -28.157 -21.213  1.00  0.00           H  
ATOM    104 1HB  LYS A   7      63.632 -26.496 -18.701  1.00  0.00           H  
ATOM    105 2HB  LYS A   7      63.161 -28.190 -18.665  1.00  0.00           H  
ATOM    106 1HG  LYS A   7      65.247 -28.840 -19.745  1.00  0.00           H  
ATOM    107 2HG  LYS A   7      65.713 -27.143 -19.924  1.00  0.00           H  
ATOM    108 1HD  LYS A   7      65.691 -26.883 -17.457  1.00  0.00           H  
ATOM    109 2HD  LYS A   7      65.252 -28.590 -17.289  1.00  0.00           H  
ATOM    110 1HE  LYS A   7      67.347 -29.280 -18.328  1.00  0.00           H  
ATOM    111 2HE  LYS A   7      67.775 -27.601 -18.666  1.00  0.00           H  
ATOM    112 1HZ  LYS A   7      68.879 -28.418 -16.715  1.00  0.00           H  
ATOM    113 2HZ  LYS A   7      67.842 -27.203 -16.300  1.00  0.00           H  
ATOM    114 3HZ  LYS A   7      67.443 -28.772 -15.985  1.00  0.00           H  
ATOM    115  N   GLU A   8      61.003 -26.078 -20.062  1.00  0.00           N  
ATOM    116  CA  GLU A   8      59.564 -25.891 -19.898  1.00  0.00           C  
ATOM    117  C   GLU A   8      58.828 -26.113 -21.214  1.00  0.00           C  
ATOM    118  O   GLU A   8      57.783 -26.761 -21.249  1.00  0.00           O  
ATOM    119  CB  GLU A   8      59.266 -24.488 -19.366  1.00  0.00           C  
ATOM    120  CG  GLU A   8      57.785 -24.185 -19.184  1.00  0.00           C  
ATOM    121  CD  GLU A   8      57.529 -22.798 -18.666  1.00  0.00           C  
ATOM    122  OE1 GLU A   8      58.444 -22.200 -18.149  1.00  0.00           O  
ATOM    123  OE2 GLU A   8      56.419 -22.335 -18.786  1.00  0.00           O  
ATOM    124  H   GLU A   8      61.623 -25.307 -19.865  1.00  0.00           H  
ATOM    125  HA  GLU A   8      59.202 -26.615 -19.167  1.00  0.00           H  
ATOM    126 1HB  GLU A   8      59.755 -24.353 -18.401  1.00  0.00           H  
ATOM    127 2HB  GLU A   8      59.680 -23.744 -20.049  1.00  0.00           H  
ATOM    128 1HG  GLU A   8      57.282 -24.301 -20.144  1.00  0.00           H  
ATOM    129 2HG  GLU A   8      57.359 -24.911 -18.492  1.00  0.00           H  
ATOM    130  N   LEU A   9      59.382 -25.570 -22.294  1.00  0.00           N  
ATOM    131  CA  LEU A   9      58.773 -25.701 -23.613  1.00  0.00           C  
ATOM    132  C   LEU A   9      58.692 -27.160 -24.037  1.00  0.00           C  
ATOM    133  O   LEU A   9      57.678 -27.604 -24.579  1.00  0.00           O  
ATOM    134  CB  LEU A   9      59.580 -24.906 -24.650  1.00  0.00           C  
ATOM    135  CG  LEU A   9      59.563 -23.383 -24.478  1.00  0.00           C  
ATOM    136  CD1 LEU A   9      60.668 -22.764 -25.323  1.00  0.00           C  
ATOM    137  CD2 LEU A   9      58.199 -22.840 -24.877  1.00  0.00           C  
ATOM    138  H   LEU A   9      60.242 -25.052 -22.198  1.00  0.00           H  
ATOM    139  HA  LEU A   9      57.763 -25.292 -23.570  1.00  0.00           H  
ATOM    140 1HB  LEU A   9      60.616 -25.234 -24.609  1.00  0.00           H  
ATOM    141 2HB  LEU A   9      59.186 -25.130 -25.641  1.00  0.00           H  
ATOM    142  HG  LEU A   9      59.762 -23.132 -23.435  1.00  0.00           H  
ATOM    143 1HD1 LEU A   9      60.656 -21.679 -25.199  1.00  0.00           H  
ATOM    144 2HD1 LEU A   9      61.633 -23.154 -25.003  1.00  0.00           H  
ATOM    145 3HD1 LEU A   9      60.505 -23.010 -26.371  1.00  0.00           H  
ATOM    146 1HD2 LEU A   9      58.188 -21.755 -24.755  1.00  0.00           H  
ATOM    147 2HD2 LEU A   9      58.000 -23.088 -25.921  1.00  0.00           H  
ATOM    148 3HD2 LEU A   9      57.430 -23.283 -24.247  1.00  0.00           H  
ATOM    149  N   GLU A  10      59.763 -27.907 -23.790  1.00  0.00           N  
ATOM    150  CA  GLU A  10      59.814 -29.318 -24.143  1.00  0.00           C  
ATOM    151  C   GLU A  10      58.745 -30.112 -23.402  1.00  0.00           C  
ATOM    152  O   GLU A  10      58.100 -30.990 -23.970  1.00  0.00           O  
ATOM    153  CB  GLU A  10      61.198 -29.893 -23.834  1.00  0.00           C  
ATOM    154  CG  GLU A  10      62.304 -29.398 -24.755  1.00  0.00           C  
ATOM    155  CD  GLU A  10      63.675 -29.813 -24.298  1.00  0.00           C  
ATOM    156  OE1 GLU A  10      63.771 -30.469 -23.289  1.00  0.00           O  
ATOM    157  OE2 GLU A  10      64.628 -29.473 -24.959  1.00  0.00           O  
ATOM    158  H   GLU A  10      60.565 -27.482 -23.346  1.00  0.00           H  
ATOM    159  HA  GLU A  10      59.638 -29.413 -25.215  1.00  0.00           H  
ATOM    160 1HB  GLU A  10      61.477 -29.642 -22.811  1.00  0.00           H  
ATOM    161 2HB  GLU A  10      61.164 -30.981 -23.907  1.00  0.00           H  
ATOM    162 1HG  GLU A  10      62.133 -29.792 -25.756  1.00  0.00           H  
ATOM    163 2HG  GLU A  10      62.258 -28.311 -24.809  1.00  0.00           H  
ATOM    164  N   LYS A  11      58.563 -29.795 -22.124  1.00  0.00           N  
ATOM    165  CA  LYS A  11      57.560 -30.466 -21.304  1.00  0.00           C  
ATOM    166  C   LYS A  11      56.157 -30.199 -21.826  1.00  0.00           C  
ATOM    167  O   LYS A  11      55.322 -31.104 -21.879  1.00  0.00           O  
ATOM    168  CB  LYS A  11      57.675 -30.017 -19.846  1.00  0.00           C  
ATOM    169  CG  LYS A  11      58.907 -30.544 -19.120  1.00  0.00           C  
ATOM    170  CD  LYS A  11      58.973 -30.020 -17.695  1.00  0.00           C  
ATOM    171  CE  LYS A  11      60.216 -30.523 -16.977  1.00  0.00           C  
ATOM    172  NZ  LYS A  11      60.309 -29.998 -15.587  1.00  0.00           N  
ATOM    173  H   LYS A  11      59.133 -29.071 -21.710  1.00  0.00           H  
ATOM    174  HA  LYS A  11      57.748 -31.540 -21.336  1.00  0.00           H  
ATOM    175 1HB  LYS A  11      57.700 -28.929 -19.801  1.00  0.00           H  
ATOM    176 2HB  LYS A  11      56.795 -30.347 -19.294  1.00  0.00           H  
ATOM    177 1HG  LYS A  11      58.875 -31.635 -19.097  1.00  0.00           H  
ATOM    178 2HG  LYS A  11      59.803 -30.237 -19.656  1.00  0.00           H  
ATOM    179 1HD  LYS A  11      58.989 -28.929 -17.708  1.00  0.00           H  
ATOM    180 2HD  LYS A  11      58.091 -30.346 -17.144  1.00  0.00           H  
ATOM    181 1HE  LYS A  11      60.200 -31.612 -16.940  1.00  0.00           H  
ATOM    182 2HE  LYS A  11      61.105 -30.215 -17.527  1.00  0.00           H  
ATOM    183 1HZ  LYS A  11      61.145 -30.354 -15.147  1.00  0.00           H  
ATOM    184 2HZ  LYS A  11      60.344 -28.988 -15.612  1.00  0.00           H  
ATOM    185 3HZ  LYS A  11      59.499 -30.294 -15.061  1.00  0.00           H  
ATOM    186  N   ARG A  12      55.896 -28.952 -22.206  1.00  0.00           N  
ATOM    187  CA  ARG A  12      54.595 -28.570 -22.739  1.00  0.00           C  
ATOM    188  C   ARG A  12      54.292 -29.303 -24.039  1.00  0.00           C  
ATOM    189  O   ARG A  12      53.160 -29.716 -24.284  1.00  0.00           O  
ATOM    190  CB  ARG A  12      54.537 -27.070 -22.982  1.00  0.00           C  
ATOM    191  CG  ARG A  12      54.454 -26.221 -21.721  1.00  0.00           C  
ATOM    192  CD  ARG A  12      54.446 -24.769 -22.037  1.00  0.00           C  
ATOM    193  NE  ARG A  12      54.416 -23.955 -20.833  1.00  0.00           N  
ATOM    194  CZ  ARG A  12      53.300 -23.639 -20.151  1.00  0.00           C  
ATOM    195  NH1 ARG A  12      52.131 -24.075 -20.564  1.00  0.00           N  
ATOM    196  NH2 ARG A  12      53.377 -22.888 -19.065  1.00  0.00           N  
ATOM    197  H   ARG A  12      56.621 -28.253 -22.127  1.00  0.00           H  
ATOM    198  HA  ARG A  12      53.831 -28.830 -22.006  1.00  0.00           H  
ATOM    199 1HB  ARG A  12      55.421 -26.755 -23.533  1.00  0.00           H  
ATOM    200 2HB  ARG A  12      53.666 -26.832 -23.596  1.00  0.00           H  
ATOM    201 1HG  ARG A  12      53.537 -26.459 -21.182  1.00  0.00           H  
ATOM    202 2HG  ARG A  12      55.314 -26.428 -21.085  1.00  0.00           H  
ATOM    203 1HD  ARG A  12      55.343 -24.514 -22.599  1.00  0.00           H  
ATOM    204 2HD  ARG A  12      53.565 -24.531 -22.629  1.00  0.00           H  
ATOM    205  HE  ARG A  12      55.298 -23.599 -20.486  1.00  0.00           H  
ATOM    206 1HH1 ARG A  12      52.070 -24.649 -21.393  1.00  0.00           H  
ATOM    207 2HH1 ARG A  12      51.293 -23.839 -20.052  1.00  0.00           H  
ATOM    208 1HH2 ARG A  12      54.278 -22.551 -18.748  1.00  0.00           H  
ATOM    209 2HH2 ARG A  12      52.541 -22.651 -18.552  1.00  0.00           H  
ATOM    210  N   ILE A  13      55.315 -29.458 -24.874  1.00  0.00           N  
ATOM    211  CA  ILE A  13      55.155 -30.122 -26.162  1.00  0.00           C  
ATOM    212  C   ILE A  13      54.755 -31.582 -25.985  1.00  0.00           C  
ATOM    213  O   ILE A  13      53.793 -32.050 -26.594  1.00  0.00           O  
ATOM    214  CB  ILE A  13      56.456 -30.042 -26.986  1.00  0.00           C  
ATOM    215  CG1 ILE A  13      56.705 -28.604 -27.450  1.00  0.00           C  
ATOM    216  CG2 ILE A  13      56.390 -30.986 -28.176  1.00  0.00           C  
ATOM    217  CD1 ILE A  13      58.113 -28.359 -27.943  1.00  0.00           C  
ATOM    218  H   ILE A  13      56.223 -29.109 -24.610  1.00  0.00           H  
ATOM    219  HA  ILE A  13      54.371 -29.610 -26.721  1.00  0.00           H  
ATOM    220  HB  ILE A  13      57.301 -30.323 -26.357  1.00  0.00           H  
ATOM    221 1HG1 ILE A  13      56.012 -28.357 -28.254  1.00  0.00           H  
ATOM    222 2HG1 ILE A  13      56.510 -27.917 -26.627  1.00  0.00           H  
ATOM    223 1HG2 ILE A  13      57.315 -30.916 -28.747  1.00  0.00           H  
ATOM    224 2HG2 ILE A  13      56.259 -32.008 -27.822  1.00  0.00           H  
ATOM    225 3HG2 ILE A  13      55.550 -30.710 -28.813  1.00  0.00           H  
ATOM    226 1HD1 ILE A  13      58.213 -27.319 -28.256  1.00  0.00           H  
ATOM    227 2HD1 ILE A  13      58.823 -28.568 -27.141  1.00  0.00           H  
ATOM    228 3HD1 ILE A  13      58.320 -29.012 -28.791  1.00  0.00           H  
ATOM    229  N   GLU A  14      55.499 -32.294 -25.146  1.00  0.00           N  
ATOM    230  CA  GLU A  14      55.267 -33.721 -24.941  1.00  0.00           C  
ATOM    231  C   GLU A  14      53.958 -33.966 -24.201  1.00  0.00           C  
ATOM    232  O   GLU A  14      53.211 -34.886 -24.528  1.00  0.00           O  
ATOM    233  CB  GLU A  14      56.428 -34.345 -24.164  1.00  0.00           C  
ATOM    234  CG  GLU A  14      56.347 -35.858 -24.021  1.00  0.00           C  
ATOM    235  CD  GLU A  14      56.434 -36.576 -25.339  1.00  0.00           C  
ATOM    236  OE1 GLU A  14      57.028 -36.044 -26.246  1.00  0.00           O  
ATOM    237  OE2 GLU A  14      55.906 -37.658 -25.440  1.00  0.00           O  
ATOM    238  H   GLU A  14      56.245 -31.839 -24.639  1.00  0.00           H  
ATOM    239  HA  GLU A  14      55.213 -34.206 -25.917  1.00  0.00           H  
ATOM    240 1HB  GLU A  14      57.368 -34.105 -24.660  1.00  0.00           H  
ATOM    241 2HB  GLU A  14      56.467 -33.916 -23.163  1.00  0.00           H  
ATOM    242 1HG  GLU A  14      57.163 -36.196 -23.382  1.00  0.00           H  
ATOM    243 2HG  GLU A  14      55.409 -36.117 -23.533  1.00  0.00           H  
ATOM    244  N   GLU A  15      53.688 -33.133 -23.199  1.00  0.00           N  
ATOM    245  CA  GLU A  15      52.497 -33.292 -22.371  1.00  0.00           C  
ATOM    246  C   GLU A  15      51.227 -33.098 -23.189  1.00  0.00           C  
ATOM    247  O   GLU A  15      50.278 -33.871 -23.071  1.00  0.00           O  
ATOM    248  CB  GLU A  15      52.523 -32.301 -21.205  1.00  0.00           C  
ATOM    249  CG  GLU A  15      51.342 -32.420 -20.255  1.00  0.00           C  
ATOM    250  CD  GLU A  15      51.359 -33.693 -19.453  1.00  0.00           C  
ATOM    251  OE1 GLU A  15      52.377 -34.341 -19.431  1.00  0.00           O  
ATOM    252  OE2 GLU A  15      50.354 -34.015 -18.864  1.00  0.00           O  
ATOM    253  H   GLU A  15      54.322 -32.369 -23.008  1.00  0.00           H  
ATOM    254  HA  GLU A  15      52.495 -34.301 -21.957  1.00  0.00           H  
ATOM    255 1HB  GLU A  15      53.435 -32.443 -20.626  1.00  0.00           H  
ATOM    256 2HB  GLU A  15      52.537 -31.282 -21.595  1.00  0.00           H  
ATOM    257 1HG  GLU A  15      51.352 -31.572 -19.569  1.00  0.00           H  
ATOM    258 2HG  GLU A  15      50.417 -32.373 -20.831  1.00  0.00           H  
ATOM    259  N   ALA A  16      51.216 -32.063 -24.020  1.00  0.00           N  
ATOM    260  CA  ALA A  16      50.053 -31.751 -24.843  1.00  0.00           C  
ATOM    261  C   ALA A  16      49.779 -32.859 -25.848  1.00  0.00           C  
ATOM    262  O   ALA A  16      48.630 -33.245 -26.064  1.00  0.00           O  
ATOM    263  CB  ALA A  16      50.252 -30.422 -25.559  1.00  0.00           C  
ATOM    264  H   ALA A  16      52.036 -31.473 -24.081  1.00  0.00           H  
ATOM    265  HA  ALA A  16      49.186 -31.648 -24.190  1.00  0.00           H  
ATOM    266 1HB  ALA A  16      49.376 -30.205 -26.168  1.00  0.00           H  
ATOM    267 2HB  ALA A  16      50.388 -29.630 -24.824  1.00  0.00           H  
ATOM    268 3HB  ALA A  16      51.134 -30.481 -26.197  1.00  0.00           H  
ATOM    269  N   ALA A  17      50.839 -33.369 -26.464  1.00  0.00           N  
ATOM    270  CA  ALA A  17      50.711 -34.412 -27.473  1.00  0.00           C  
ATOM    271  C   ALA A  17      50.136 -35.691 -26.877  1.00  0.00           C  
ATOM    272  O   ALA A  17      49.313 -36.361 -27.500  1.00  0.00           O  
ATOM    273  CB  ALA A  17      52.062 -34.692 -28.119  1.00  0.00           C  
ATOM    274  H   ALA A  17      51.759 -33.026 -26.226  1.00  0.00           H  
ATOM    275  HA  ALA A  17      50.036 -34.057 -28.254  1.00  0.00           H  
ATOM    276 1HB  ALA A  17      51.953 -35.474 -28.870  1.00  0.00           H  
ATOM    277 2HB  ALA A  17      52.436 -33.783 -28.591  1.00  0.00           H  
ATOM    278 3HB  ALA A  17      52.769 -35.020 -27.357  1.00  0.00           H  
ATOM    279  N   GLN A  18      50.572 -36.022 -25.667  1.00  0.00           N  
ATOM    280  CA  GLN A  18      50.130 -37.240 -24.999  1.00  0.00           C  
ATOM    281  C   GLN A  18      48.668 -37.144 -24.582  1.00  0.00           C  
ATOM    282  O   GLN A  18      47.922 -38.120 -24.663  1.00  0.00           O  
ATOM    283  CB  GLN A  18      51.005 -37.527 -23.776  1.00  0.00           C  
ATOM    284  CG  GLN A  18      52.410 -37.992 -24.111  1.00  0.00           C  
ATOM    285  CD  GLN A  18      52.419 -39.267 -24.935  1.00  0.00           C  
ATOM    286  OE1 GLN A  18      51.484 -40.069 -24.871  1.00  0.00           O  
ATOM    287  NE2 GLN A  18      53.476 -39.457 -25.716  1.00  0.00           N  
ATOM    288  H   GLN A  18      51.227 -35.411 -25.194  1.00  0.00           H  
ATOM    289  HA  GLN A  18      50.240 -38.075 -25.693  1.00  0.00           H  
ATOM    290 1HB  GLN A  18      51.083 -36.629 -23.165  1.00  0.00           H  
ATOM    291 2HB  GLN A  18      50.531 -38.297 -23.165  1.00  0.00           H  
ATOM    292 1HG  GLN A  18      52.912 -37.213 -24.682  1.00  0.00           H  
ATOM    293 2HG  GLN A  18      52.950 -38.182 -23.183  1.00  0.00           H  
ATOM    294 1HE2 GLN A  18      53.538 -40.281 -26.283  1.00  0.00           H  
ATOM    295 2HE2 GLN A  18      54.212 -38.781 -25.737  1.00  0.00           H  
ATOM    296  N   ARG A  19      48.260 -35.956 -24.142  1.00  0.00           N  
ATOM    297  CA  ARG A  19      46.884 -35.727 -23.720  1.00  0.00           C  
ATOM    298  C   ARG A  19      45.922 -35.837 -24.892  1.00  0.00           C  
ATOM    299  O   ARG A  19      44.820 -36.369 -24.755  1.00  0.00           O  
ATOM    300  CB  ARG A  19      46.744 -34.352 -23.081  1.00  0.00           C  
ATOM    301  CG  ARG A  19      47.371 -34.221 -21.702  1.00  0.00           C  
ATOM    302  CD  ARG A  19      47.182 -32.858 -21.141  1.00  0.00           C  
ATOM    303  NE  ARG A  19      47.890 -32.686 -19.883  1.00  0.00           N  
ATOM    304  CZ  ARG A  19      47.703 -31.657 -19.032  1.00  0.00           C  
ATOM    305  NH1 ARG A  19      46.829 -30.718 -19.322  1.00  0.00           N  
ATOM    306  NH2 ARG A  19      48.398 -31.592 -17.912  1.00  0.00           N  
ATOM    307  H   ARG A  19      48.924 -35.193 -24.099  1.00  0.00           H  
ATOM    308  HA  ARG A  19      46.619 -36.483 -22.980  1.00  0.00           H  
ATOM    309 1HB  ARG A  19      47.201 -33.603 -23.726  1.00  0.00           H  
ATOM    310 2HB  ARG A  19      45.686 -34.100 -22.984  1.00  0.00           H  
ATOM    311 1HG  ARG A  19      46.914 -34.938 -21.023  1.00  0.00           H  
ATOM    312 2HG  ARG A  19      48.443 -34.417 -21.771  1.00  0.00           H  
ATOM    313 1HD  ARG A  19      47.557 -32.117 -21.846  1.00  0.00           H  
ATOM    314 2HD  ARG A  19      46.122 -32.683 -20.960  1.00  0.00           H  
ATOM    315  HE  ARG A  19      48.572 -33.390 -19.626  1.00  0.00           H  
ATOM    316 1HH1 ARG A  19      46.298 -30.770 -20.178  1.00  0.00           H  
ATOM    317 2HH1 ARG A  19      46.688 -29.948 -18.684  1.00  0.00           H  
ATOM    318 1HH2 ARG A  19      49.072 -32.315 -17.690  1.00  0.00           H  
ATOM    319 2HH2 ARG A  19      48.257 -30.822 -17.275  1.00  0.00           H  
ATOM    320  N   ALA A  20      46.345 -35.336 -26.048  1.00  0.00           N  
ATOM    321  CA  ALA A  20      45.546 -35.437 -27.265  1.00  0.00           C  
ATOM    322  C   ALA A  20      45.316 -36.895 -27.649  1.00  0.00           C  
ATOM    323  O   ALA A  20      44.216 -37.274 -28.045  1.00  0.00           O  
ATOM    324  CB  ALA A  20      46.222 -34.690 -28.404  1.00  0.00           C  
ATOM    325  H   ALA A  20      47.239 -34.869 -26.086  1.00  0.00           H  
ATOM    326  HA  ALA A  20      44.580 -34.965 -27.085  1.00  0.00           H  
ATOM    327 1HB  ALA A  20      45.616 -34.776 -29.305  1.00  0.00           H  
ATOM    328 2HB  ALA A  20      46.325 -33.638 -28.138  1.00  0.00           H  
ATOM    329 3HB  ALA A  20      47.205 -35.118 -28.588  1.00  0.00           H  
ATOM    330  N   ARG A  21      46.361 -37.706 -27.531  1.00  0.00           N  
ATOM    331  CA  ARG A  21      46.272 -39.124 -27.860  1.00  0.00           C  
ATOM    332  C   ARG A  21      45.324 -39.850 -26.912  1.00  0.00           C  
ATOM    333  O   ARG A  21      44.417 -40.558 -27.346  1.00  0.00           O  
ATOM    334  CB  ARG A  21      47.643 -39.775 -27.798  1.00  0.00           C  
ATOM    335  CG  ARG A  21      47.654 -41.274 -28.058  1.00  0.00           C  
ATOM    336  CD  ARG A  21      49.000 -41.861 -27.841  1.00  0.00           C  
ATOM    337  NE  ARG A  21      49.463 -41.665 -26.476  1.00  0.00           N  
ATOM    338  CZ  ARG A  21      49.057 -42.397 -25.418  1.00  0.00           C  
ATOM    339  NH1 ARG A  21      48.185 -43.366 -25.586  1.00  0.00           N  
ATOM    340  NH2 ARG A  21      49.538 -42.140 -24.215  1.00  0.00           N  
ATOM    341  H   ARG A  21      47.241 -37.330 -27.204  1.00  0.00           H  
ATOM    342  HA  ARG A  21      45.892 -39.220 -28.878  1.00  0.00           H  
ATOM    343 1HB  ARG A  21      48.303 -39.309 -28.530  1.00  0.00           H  
ATOM    344 2HB  ARG A  21      48.083 -39.610 -26.814  1.00  0.00           H  
ATOM    345 1HG  ARG A  21      46.953 -41.765 -27.386  1.00  0.00           H  
ATOM    346 2HG  ARG A  21      47.359 -41.464 -29.091  1.00  0.00           H  
ATOM    347 1HD  ARG A  21      48.967 -42.931 -28.039  1.00  0.00           H  
ATOM    348 2HD  ARG A  21      49.717 -41.389 -28.513  1.00  0.00           H  
ATOM    349  HE  ARG A  21      50.135 -40.928 -26.308  1.00  0.00           H  
ATOM    350 1HH1 ARG A  21      47.817 -43.561 -26.507  1.00  0.00           H  
ATOM    351 2HH1 ARG A  21      47.882 -43.914 -24.793  1.00  0.00           H  
ATOM    352 1HH2 ARG A  21      50.210 -41.395 -24.087  1.00  0.00           H  
ATOM    353 2HH2 ARG A  21      49.234 -42.688 -23.424  1.00  0.00           H  
ATOM    354  N   GLU A  22      45.543 -39.670 -25.613  1.00  0.00           N  
ATOM    355  CA  GLU A  22      44.761 -40.369 -24.600  1.00  0.00           C  
ATOM    356  C   GLU A  22      43.276 -40.044 -24.731  1.00  0.00           C  
ATOM    357  O   GLU A  22      42.428 -40.933 -24.642  1.00  0.00           O  
ATOM    358  CB  GLU A  22      45.251 -40.000 -23.201  1.00  0.00           C  
ATOM    359  CG  GLU A  22      44.483 -40.668 -22.067  1.00  0.00           C  
ATOM    360  CD  GLU A  22      44.993 -40.284 -20.707  1.00  0.00           C  
ATOM    361  OE1 GLU A  22      46.041 -39.687 -20.632  1.00  0.00           O  
ATOM    362  OE2 GLU A  22      44.333 -40.582 -19.742  1.00  0.00           O  
ATOM    363  H   GLU A  22      46.271 -39.035 -25.321  1.00  0.00           H  
ATOM    364  HA  GLU A  22      44.898 -41.442 -24.736  1.00  0.00           H  
ATOM    365 1HB  GLU A  22      46.302 -40.277 -23.097  1.00  0.00           H  
ATOM    366 2HB  GLU A  22      45.180 -38.920 -23.059  1.00  0.00           H  
ATOM    367 1HG  GLU A  22      43.433 -40.391 -22.144  1.00  0.00           H  
ATOM    368 2HG  GLU A  22      44.554 -41.749 -22.185  1.00  0.00           H  
ATOM    369  N   ALA A  23      42.971 -38.770 -24.944  1.00  0.00           N  
ATOM    370  CA  ALA A  23      41.588 -38.322 -25.054  1.00  0.00           C  
ATOM    371  C   ALA A  23      40.879 -39.004 -26.218  1.00  0.00           C  
ATOM    372  O   ALA A  23      39.730 -39.432 -26.094  1.00  0.00           O  
ATOM    373  CB  ALA A  23      41.530 -36.812 -25.214  1.00  0.00           C  
ATOM    374  H   ALA A  23      43.715 -38.094 -25.029  1.00  0.00           H  
ATOM    375  HA  ALA A  23      41.068 -38.576 -24.130  1.00  0.00           H  
ATOM    376 1HB  ALA A  23      40.490 -36.493 -25.297  1.00  0.00           H  
ATOM    377 2HB  ALA A  23      41.990 -36.336 -24.346  1.00  0.00           H  
ATOM    378 3HB  ALA A  23      42.070 -36.519 -26.113  1.00  0.00           H  
ATOM    379  N   ALA A  24      41.572 -39.106 -27.346  1.00  0.00           N  
ATOM    380  CA  ALA A  24      41.006 -39.726 -28.541  1.00  0.00           C  
ATOM    381  C   ALA A  24      40.760 -41.212 -28.326  1.00  0.00           C  
ATOM    382  O   ALA A  24      39.747 -41.756 -28.767  1.00  0.00           O  
ATOM    383  CB  ALA A  24      41.921 -39.508 -29.735  1.00  0.00           C  
ATOM    384  H   ALA A  24      42.513 -38.746 -27.380  1.00  0.00           H  
ATOM    385  HA  ALA A  24      40.055 -39.242 -28.765  1.00  0.00           H  
ATOM    386 1HB  ALA A  24      41.483 -39.975 -30.618  1.00  0.00           H  
ATOM    387 2HB  ALA A  24      42.038 -38.435 -29.913  1.00  0.00           H  
ATOM    388 3HB  ALA A  24      42.893 -39.950 -29.535  1.00  0.00           H  
ATOM    389  N   GLU A  25      41.697 -41.870 -27.650  1.00  0.00           N  
ATOM    390  CA  GLU A  25      41.588 -43.298 -27.381  1.00  0.00           C  
ATOM    391  C   GLU A  25      40.378 -43.605 -26.509  1.00  0.00           C  
ATOM    392  O   GLU A  25      39.677 -44.595 -26.726  1.00  0.00           O  
ATOM    393  CB  GLU A  25      42.860 -43.811 -26.703  1.00  0.00           C  
ATOM    394  CG  GLU A  25      44.074 -43.880 -27.618  1.00  0.00           C  
ATOM    395  CD  GLU A  25      45.308 -44.371 -26.914  1.00  0.00           C  
ATOM    396  OE1 GLU A  25      45.233 -44.641 -25.740  1.00  0.00           O  
ATOM    397  OE2 GLU A  25      46.330 -44.480 -27.552  1.00  0.00           O  
ATOM    398  H   GLU A  25      42.506 -41.366 -27.312  1.00  0.00           H  
ATOM    399  HA  GLU A  25      41.475 -43.822 -28.331  1.00  0.00           H  
ATOM    400 1HB  GLU A  25      43.111 -43.165 -25.862  1.00  0.00           H  
ATOM    401 2HB  GLU A  25      42.682 -44.812 -26.306  1.00  0.00           H  
ATOM    402 1HG  GLU A  25      43.853 -44.550 -28.450  1.00  0.00           H  
ATOM    403 2HG  GLU A  25      44.264 -42.891 -28.027  1.00  0.00           H  
ATOM    404  N   ARG A  26      40.136 -42.751 -25.521  1.00  0.00           N  
ATOM    405  CA  ARG A  26      39.003 -42.922 -24.616  1.00  0.00           C  
ATOM    406  C   ARG A  26      37.682 -42.767 -25.356  1.00  0.00           C  
ATOM    407  O   ARG A  26      36.734 -43.517 -25.117  1.00  0.00           O  
ATOM    408  CB  ARG A  26      39.065 -41.914 -23.481  1.00  0.00           C  
ATOM    409  CG  ARG A  26      40.145 -42.182 -22.444  1.00  0.00           C  
ATOM    410  CD  ARG A  26      40.179 -41.125 -21.401  1.00  0.00           C  
ATOM    411  NE  ARG A  26      41.223 -41.373 -20.416  1.00  0.00           N  
ATOM    412  CZ  ARG A  26      41.084 -42.178 -19.343  1.00  0.00           C  
ATOM    413  NH1 ARG A  26      39.947 -42.805 -19.134  1.00  0.00           N  
ATOM    414  NH2 ARG A  26      42.092 -42.336 -18.503  1.00  0.00           N  
ATOM    415  H   ARG A  26      40.752 -41.961 -25.390  1.00  0.00           H  
ATOM    416  HA  ARG A  26      39.051 -43.924 -24.188  1.00  0.00           H  
ATOM    417 1HB  ARG A  26      39.237 -40.920 -23.886  1.00  0.00           H  
ATOM    418 2HB  ARG A  26      38.108 -41.893 -22.959  1.00  0.00           H  
ATOM    419 1HG  ARG A  26      39.952 -43.139 -21.957  1.00  0.00           H  
ATOM    420 2HG  ARG A  26      41.120 -42.213 -22.934  1.00  0.00           H  
ATOM    421 1HD  ARG A  26      40.375 -40.159 -21.867  1.00  0.00           H  
ATOM    422 2HD  ARG A  26      39.223 -41.092 -20.884  1.00  0.00           H  
ATOM    423  HE  ARG A  26      42.110 -40.907 -20.543  1.00  0.00           H  
ATOM    424 1HH1 ARG A  26      39.177 -42.682 -19.776  1.00  0.00           H  
ATOM    425 2HH1 ARG A  26      39.844 -43.407 -18.331  1.00  0.00           H  
ATOM    426 1HH2 ARG A  26      42.965 -41.853 -18.664  1.00  0.00           H  
ATOM    427 2HH2 ARG A  26      41.989 -42.938 -17.698  1.00  0.00           H  
ATOM    428  N   THR A  27      37.622 -41.793 -26.255  1.00  0.00           N  
ATOM    429  CA  THR A  27      36.437 -41.579 -27.075  1.00  0.00           C  
ATOM    430  C   THR A  27      36.130 -42.802 -27.928  1.00  0.00           C  
ATOM    431  O   THR A  27      34.979 -43.227 -28.029  1.00  0.00           O  
ATOM    432  CB  THR A  27      36.607 -40.345 -27.983  1.00  0.00           C  
ATOM    433  OG1 THR A  27      36.724 -39.167 -27.175  1.00  0.00           O  
ATOM    434  CG2 THR A  27      35.413 -40.199 -28.913  1.00  0.00           C  
ATOM    435  H   THR A  27      38.420 -41.182 -26.374  1.00  0.00           H  
ATOM    436  HA  THR A  27      35.589 -41.391 -26.416  1.00  0.00           H  
ATOM    437  HB  THR A  27      37.513 -40.454 -28.578  1.00  0.00           H  
ATOM    438  HG1 THR A  27      37.198 -39.381 -26.368  1.00  0.00           H  
ATOM    439 1HG2 THR A  27      35.549 -39.322 -29.546  1.00  0.00           H  
ATOM    440 2HG2 THR A  27      35.326 -41.088 -29.538  1.00  0.00           H  
ATOM    441 3HG2 THR A  27      34.504 -40.082 -28.325  1.00  0.00           H  
ATOM    442  N   GLY A  28      37.163 -43.363 -28.546  1.00  0.00           N  
ATOM    443  CA  GLY A  28      37.021 -44.590 -29.319  1.00  0.00           C  
ATOM    444  C   GLY A  28      36.671 -44.286 -30.771  1.00  0.00           C  
ATOM    445  O   GLY A  28      36.438 -45.197 -31.567  1.00  0.00           O  
ATOM    446  H   GLY A  28      38.073 -42.932 -28.474  1.00  0.00           H  
ATOM    447 1HA  GLY A  28      37.951 -45.158 -29.275  1.00  0.00           H  
ATOM    448 2HA  GLY A  28      36.245 -45.212 -28.875  1.00  0.00           H  
ATOM    449  N   ASP A  29      36.631 -43.001 -31.110  1.00  0.00           N  
ATOM    450  CA  ASP A  29      36.305 -42.575 -32.464  1.00  0.00           C  
ATOM    451  C   ASP A  29      37.562 -42.400 -33.306  1.00  0.00           C  
ATOM    452  O   ASP A  29      38.379 -41.517 -33.041  1.00  0.00           O  
ATOM    453  CB  ASP A  29      35.514 -41.264 -32.439  1.00  0.00           C  
ATOM    454  CG  ASP A  29      35.091 -40.802 -33.827  1.00  0.00           C  
ATOM    455  OD1 ASP A  29      35.388 -41.486 -34.776  1.00  0.00           O  
ATOM    456  OD2 ASP A  29      34.472 -39.768 -33.922  1.00  0.00           O  
ATOM    457  H   ASP A  29      36.835 -42.304 -30.408  1.00  0.00           H  
ATOM    458  HA  ASP A  29      35.679 -43.340 -32.926  1.00  0.00           H  
ATOM    459 1HB  ASP A  29      34.622 -41.390 -31.825  1.00  0.00           H  
ATOM    460 2HB  ASP A  29      36.122 -40.483 -31.981  1.00  0.00           H  
ATOM    461  N   PRO A  30      37.712 -43.247 -34.319  1.00  0.00           N  
ATOM    462  CA  PRO A  30      38.873 -43.187 -35.199  1.00  0.00           C  
ATOM    463  C   PRO A  30      39.051 -41.790 -35.783  1.00  0.00           C  
ATOM    464  O   PRO A  30      40.173 -41.352 -36.039  1.00  0.00           O  
ATOM    465  CB  PRO A  30      38.536 -44.215 -36.284  1.00  0.00           C  
ATOM    466  CG  PRO A  30      37.648 -45.193 -35.598  1.00  0.00           C  
ATOM    467  CD  PRO A  30      36.813 -44.354 -34.667  1.00  0.00           C  
ATOM    468  HA  PRO A  30      39.761 -43.439 -34.618  1.00  0.00           H  
ATOM    469 1HB  PRO A  30      38.044 -43.715 -37.135  1.00  0.00           H  
ATOM    470 2HB  PRO A  30      39.459 -44.672 -36.671  1.00  0.00           H  
ATOM    471 1HG  PRO A  30      37.040 -45.739 -36.335  1.00  0.00           H  
ATOM    472 2HG  PRO A  30      38.250 -45.945 -35.064  1.00  0.00           H  
ATOM    473 1HD  PRO A  30      35.925 -43.986 -35.202  1.00  0.00           H  
ATOM    474 2HD  PRO A  30      36.518 -44.956 -33.794  1.00  0.00           H  
ATOM    475  N   ARG A  31      37.937 -41.096 -35.990  1.00  0.00           N  
ATOM    476  CA  ARG A  31      37.964 -39.759 -36.573  1.00  0.00           C  
ATOM    477  C   ARG A  31      38.654 -38.767 -35.644  1.00  0.00           C  
ATOM    478  O   ARG A  31      39.325 -37.841 -36.100  1.00  0.00           O  
ATOM    479  CB  ARG A  31      36.552 -39.276 -36.867  1.00  0.00           C  
ATOM    480  CG  ARG A  31      35.870 -39.966 -38.039  1.00  0.00           C  
ATOM    481  CD  ARG A  31      34.596 -39.298 -38.404  1.00  0.00           C  
ATOM    482  NE  ARG A  31      33.544 -39.574 -37.441  1.00  0.00           N  
ATOM    483  CZ  ARG A  31      32.750 -40.661 -37.464  1.00  0.00           C  
ATOM    484  NH1 ARG A  31      32.900 -41.564 -38.407  1.00  0.00           N  
ATOM    485  NH2 ARG A  31      31.820 -40.821 -36.538  1.00  0.00           N  
ATOM    486  H   ARG A  31      37.049 -41.504 -35.736  1.00  0.00           H  
ATOM    487  HA  ARG A  31      38.517 -39.802 -37.512  1.00  0.00           H  
ATOM    488 1HB  ARG A  31      35.927 -39.423 -35.989  1.00  0.00           H  
ATOM    489 2HB  ARG A  31      36.571 -38.207 -37.081  1.00  0.00           H  
ATOM    490 1HG  ARG A  31      36.530 -39.945 -38.909  1.00  0.00           H  
ATOM    491 2HG  ARG A  31      35.653 -41.001 -37.774  1.00  0.00           H  
ATOM    492 1HD  ARG A  31      34.747 -38.218 -38.444  1.00  0.00           H  
ATOM    493 2HD  ARG A  31      34.264 -39.652 -39.380  1.00  0.00           H  
ATOM    494  HE  ARG A  31      33.398 -38.901 -36.699  1.00  0.00           H  
ATOM    495 1HH1 ARG A  31      33.612 -41.443 -39.114  1.00  0.00           H  
ATOM    496 2HH1 ARG A  31      32.306 -42.380 -38.424  1.00  0.00           H  
ATOM    497 1HH2 ARG A  31      31.704 -40.127 -35.812  1.00  0.00           H  
ATOM    498 2HH2 ARG A  31      31.225 -41.637 -36.556  1.00  0.00           H  
ATOM    499  N   VAL A  32      38.486 -38.970 -34.343  1.00  0.00           N  
ATOM    500  CA  VAL A  32      39.110 -38.106 -33.346  1.00  0.00           C  
ATOM    501  C   VAL A  32      40.584 -38.447 -33.167  1.00  0.00           C  
ATOM    502  O   VAL A  32      41.411 -37.567 -32.936  1.00  0.00           O  
ATOM    503  CB  VAL A  32      38.387 -38.238 -31.994  1.00  0.00           C  
ATOM    504  CG1 VAL A  32      39.123 -37.456 -30.918  1.00  0.00           C  
ATOM    505  CG2 VAL A  32      36.950 -37.757 -32.125  1.00  0.00           C  
ATOM    506  H   VAL A  32      37.912 -39.740 -34.033  1.00  0.00           H  
ATOM    507  HA  VAL A  32      39.028 -37.073 -33.684  1.00  0.00           H  
ATOM    508  HB  VAL A  32      38.392 -39.286 -31.692  1.00  0.00           H  
ATOM    509 1HG1 VAL A  32      38.598 -37.562 -29.967  1.00  0.00           H  
ATOM    510 2HG1 VAL A  32      40.137 -37.841 -30.816  1.00  0.00           H  
ATOM    511 3HG1 VAL A  32      39.160 -36.402 -31.195  1.00  0.00           H  
ATOM    512 1HG2 VAL A  32      36.444 -37.856 -31.165  1.00  0.00           H  
ATOM    513 2HG2 VAL A  32      36.944 -36.712 -32.434  1.00  0.00           H  
ATOM    514 3HG2 VAL A  32      36.431 -38.358 -32.872  1.00  0.00           H  
ATOM    515  N   ARG A  33      40.906 -39.731 -33.279  1.00  0.00           N  
ATOM    516  CA  ARG A  33      42.286 -40.189 -33.172  1.00  0.00           C  
ATOM    517  C   ARG A  33      43.145 -39.613 -34.290  1.00  0.00           C  
ATOM    518  O   ARG A  33      44.318 -39.295 -34.084  1.00  0.00           O  
ATOM    519  CB  ARG A  33      42.353 -41.707 -33.215  1.00  0.00           C  
ATOM    520  CG  ARG A  33      41.796 -42.406 -31.985  1.00  0.00           C  
ATOM    521  CD  ARG A  33      41.837 -43.883 -32.129  1.00  0.00           C  
ATOM    522  NE  ARG A  33      41.276 -44.558 -30.968  1.00  0.00           N  
ATOM    523  CZ  ARG A  33      41.202 -45.895 -30.821  1.00  0.00           C  
ATOM    524  NH1 ARG A  33      41.654 -46.688 -31.768  1.00  0.00           N  
ATOM    525  NH2 ARG A  33      40.673 -46.412 -29.725  1.00  0.00           N  
ATOM    526  H   ARG A  33      40.176 -40.407 -33.444  1.00  0.00           H  
ATOM    527  HA  ARG A  33      42.688 -39.855 -32.214  1.00  0.00           H  
ATOM    528 1HB  ARG A  33      41.802 -42.070 -34.079  1.00  0.00           H  
ATOM    529 2HB  ARG A  33      43.390 -42.022 -33.331  1.00  0.00           H  
ATOM    530 1HG  ARG A  33      42.387 -42.132 -31.112  1.00  0.00           H  
ATOM    531 2HG  ARG A  33      40.759 -42.105 -31.833  1.00  0.00           H  
ATOM    532 1HD  ARG A  33      41.260 -44.180 -33.003  1.00  0.00           H  
ATOM    533 2HD  ARG A  33      42.868 -44.211 -32.246  1.00  0.00           H  
ATOM    534  HE  ARG A  33      40.919 -43.982 -30.218  1.00  0.00           H  
ATOM    535 1HH1 ARG A  33      42.057 -46.292 -32.607  1.00  0.00           H  
ATOM    536 2HH1 ARG A  33      41.597 -47.688 -31.657  1.00  0.00           H  
ATOM    537 1HH2 ARG A  33      40.325 -45.802 -28.998  1.00  0.00           H  
ATOM    538 2HH2 ARG A  33      40.617 -47.414 -29.615  1.00  0.00           H  
ATOM    539  N   GLU A  34      42.556 -39.486 -35.473  1.00  0.00           N  
ATOM    540  CA  GLU A  34      43.240 -38.871 -36.605  1.00  0.00           C  
ATOM    541  C   GLU A  34      43.506 -37.393 -36.355  1.00  0.00           C  
ATOM    542  O   GLU A  34      44.563 -36.874 -36.708  1.00  0.00           O  
ATOM    543  CB  GLU A  34      42.414 -39.043 -37.885  1.00  0.00           C  
ATOM    544  CG  GLU A  34      42.399 -40.459 -38.438  1.00  0.00           C  
ATOM    545  CD  GLU A  34      43.766 -40.953 -38.826  1.00  0.00           C  
ATOM    546  OE1 GLU A  34      44.520 -40.183 -39.374  1.00  0.00           O  
ATOM    547  OE2 GLU A  34      44.054 -42.099 -38.577  1.00  0.00           O  
ATOM    548  H   GLU A  34      41.609 -39.820 -35.593  1.00  0.00           H  
ATOM    549  HA  GLU A  34      44.195 -39.377 -36.749  1.00  0.00           H  
ATOM    550 1HB  GLU A  34      41.384 -38.746 -37.693  1.00  0.00           H  
ATOM    551 2HB  GLU A  34      42.807 -38.385 -38.663  1.00  0.00           H  
ATOM    552 1HG  GLU A  34      41.987 -41.128 -37.684  1.00  0.00           H  
ATOM    553 2HG  GLU A  34      41.744 -40.491 -39.308  1.00  0.00           H  
ATOM    554  N   LEU A  35      42.537 -36.719 -35.747  1.00  0.00           N  
ATOM    555  CA  LEU A  35      42.691 -35.317 -35.380  1.00  0.00           C  
ATOM    556  C   LEU A  35      43.740 -35.146 -34.288  1.00  0.00           C  
ATOM    557  O   LEU A  35      44.508 -34.184 -34.297  1.00  0.00           O  
ATOM    558  CB  LEU A  35      41.349 -34.741 -34.907  1.00  0.00           C  
ATOM    559  CG  LEU A  35      40.260 -34.624 -35.979  1.00  0.00           C  
ATOM    560  CD1 LEU A  35      38.937 -34.256 -35.321  1.00  0.00           C  
ATOM    561  CD2 LEU A  35      40.669 -33.578 -37.007  1.00  0.00           C  
ATOM    562  H   LEU A  35      41.669 -37.189 -35.531  1.00  0.00           H  
ATOM    563  HA  LEU A  35      43.011 -34.762 -36.263  1.00  0.00           H  
ATOM    564 1HB  LEU A  35      40.964 -35.376 -34.110  1.00  0.00           H  
ATOM    565 2HB  LEU A  35      41.523 -33.745 -34.499  1.00  0.00           H  
ATOM    566  HG  LEU A  35      40.130 -35.587 -36.473  1.00  0.00           H  
ATOM    567 1HD1 LEU A  35      38.161 -34.171 -36.084  1.00  0.00           H  
ATOM    568 2HD1 LEU A  35      38.659 -35.029 -34.606  1.00  0.00           H  
ATOM    569 3HD1 LEU A  35      39.041 -33.303 -34.804  1.00  0.00           H  
ATOM    570 1HD2 LEU A  35      39.895 -33.495 -37.768  1.00  0.00           H  
ATOM    571 2HD2 LEU A  35      40.797 -32.615 -36.512  1.00  0.00           H  
ATOM    572 3HD2 LEU A  35      41.609 -33.877 -37.474  1.00  0.00           H  
ATOM    573  N   ALA A  36      43.765 -36.084 -33.348  1.00  0.00           N  
ATOM    574  CA  ALA A  36      44.764 -36.074 -32.286  1.00  0.00           C  
ATOM    575  C   ALA A  36      46.171 -36.211 -32.851  1.00  0.00           C  
ATOM    576  O   ALA A  36      47.110 -35.581 -32.362  1.00  0.00           O  
ATOM    577  CB  ALA A  36      44.486 -37.190 -31.289  1.00  0.00           C  
ATOM    578  H   ALA A  36      43.075 -36.821 -33.367  1.00  0.00           H  
ATOM    579  HA  ALA A  36      44.692 -35.126 -31.752  1.00  0.00           H  
ATOM    580 1HB  ALA A  36      45.240 -37.171 -30.503  1.00  0.00           H  
ATOM    581 2HB  ALA A  36      43.499 -37.049 -30.848  1.00  0.00           H  
ATOM    582 3HB  ALA A  36      44.517 -38.153 -31.799  1.00  0.00           H  
ATOM    583  N   ARG A  37      46.309 -37.031 -33.884  1.00  0.00           N  
ATOM    584  CA  ARG A  37      47.586 -37.178 -34.580  1.00  0.00           C  
ATOM    585  C   ARG A  37      48.036 -35.856 -35.186  1.00  0.00           C  
ATOM    586  O   ARG A  37      49.219 -35.512 -35.139  1.00  0.00           O  
ATOM    587  CB  ARG A  37      47.477 -38.224 -35.680  1.00  0.00           C  
ATOM    588  CG  ARG A  37      48.727 -38.388 -36.531  1.00  0.00           C  
ATOM    589  CD  ARG A  37      48.515 -39.361 -37.633  1.00  0.00           C  
ATOM    590  NE  ARG A  37      47.345 -39.032 -38.430  1.00  0.00           N  
ATOM    591  CZ  ARG A  37      47.267 -37.995 -39.286  1.00  0.00           C  
ATOM    592  NH1 ARG A  37      48.299 -37.196 -39.441  1.00  0.00           N  
ATOM    593  NH2 ARG A  37      46.156 -37.779 -39.967  1.00  0.00           N  
ATOM    594  H   ARG A  37      45.515 -37.568 -34.200  1.00  0.00           H  
ATOM    595  HA  ARG A  37      48.336 -37.508 -33.860  1.00  0.00           H  
ATOM    596 1HB  ARG A  37      47.250 -39.193 -35.239  1.00  0.00           H  
ATOM    597 2HB  ARG A  37      46.653 -37.970 -36.347  1.00  0.00           H  
ATOM    598 1HG  ARG A  37      48.998 -37.428 -36.969  1.00  0.00           H  
ATOM    599 2HG  ARG A  37      49.547 -38.748 -35.909  1.00  0.00           H  
ATOM    600 1HD  ARG A  37      49.386 -39.361 -38.289  1.00  0.00           H  
ATOM    601 2HD  ARG A  37      48.374 -40.358 -37.218  1.00  0.00           H  
ATOM    602  HE  ARG A  37      46.529 -39.624 -38.336  1.00  0.00           H  
ATOM    603 1HH1 ARG A  37      49.151 -37.360 -38.924  1.00  0.00           H  
ATOM    604 2HH1 ARG A  37      48.243 -36.418 -40.085  1.00  0.00           H  
ATOM    605 1HH2 ARG A  37      45.364 -38.394 -39.845  1.00  0.00           H  
ATOM    606 2HH2 ARG A  37      46.098 -37.001 -40.609  1.00  0.00           H  
ATOM    607  N   GLU A  38      47.092 -35.118 -35.757  1.00  0.00           N  
ATOM    608  CA  GLU A  38      47.389 -33.825 -36.361  1.00  0.00           C  
ATOM    609  C   GLU A  38      47.850 -32.819 -35.313  1.00  0.00           C  
ATOM    610  O   GLU A  38      48.736 -32.003 -35.569  1.00  0.00           O  
ATOM    611  CB  GLU A  38      46.162 -33.284 -37.097  1.00  0.00           C  
ATOM    612  CG  GLU A  38      45.760 -34.087 -38.326  1.00  0.00           C  
ATOM    613  CD  GLU A  38      46.804 -34.057 -39.409  1.00  0.00           C  
ATOM    614  OE1 GLU A  38      47.580 -33.132 -39.435  1.00  0.00           O  
ATOM    615  OE2 GLU A  38      46.826 -34.963 -40.209  1.00  0.00           O  
ATOM    616  H   GLU A  38      46.141 -35.461 -35.772  1.00  0.00           H  
ATOM    617  HA  GLU A  38      48.189 -33.960 -37.091  1.00  0.00           H  
ATOM    618 1HB  GLU A  38      45.310 -33.266 -36.416  1.00  0.00           H  
ATOM    619 2HB  GLU A  38      46.349 -32.257 -37.413  1.00  0.00           H  
ATOM    620 1HG  GLU A  38      45.588 -35.121 -38.032  1.00  0.00           H  
ATOM    621 2HG  GLU A  38      44.827 -33.687 -38.718  1.00  0.00           H  
ATOM    622  N   LEU A  39      47.244 -32.884 -34.134  1.00  0.00           N  
ATOM    623  CA  LEU A  39      47.641 -32.029 -33.019  1.00  0.00           C  
ATOM    624  C   LEU A  39      49.058 -32.350 -32.558  1.00  0.00           C  
ATOM    625  O   LEU A  39      49.847 -31.447 -32.271  1.00  0.00           O  
ATOM    626  CB  LEU A  39      46.667 -32.195 -31.849  1.00  0.00           C  
ATOM    627  CG  LEU A  39      45.252 -31.651 -32.078  1.00  0.00           C  
ATOM    628  CD1 LEU A  39      44.360 -32.033 -30.906  1.00  0.00           C  
ATOM    629  CD2 LEU A  39      45.312 -30.137 -32.248  1.00  0.00           C  
ATOM    630  H   LEU A  39      46.491 -33.542 -34.002  1.00  0.00           H  
ATOM    631  HA  LEU A  39      47.607 -30.990 -33.350  1.00  0.00           H  
ATOM    632 1HB  LEU A  39      46.579 -33.254 -31.617  1.00  0.00           H  
ATOM    633 2HB  LEU A  39      47.079 -31.686 -30.976  1.00  0.00           H  
ATOM    634  HG  LEU A  39      44.830 -32.099 -32.979  1.00  0.00           H  
ATOM    635 1HD1 LEU A  39      43.356 -31.645 -31.071  1.00  0.00           H  
ATOM    636 2HD1 LEU A  39      44.320 -33.119 -30.822  1.00  0.00           H  
ATOM    637 3HD1 LEU A  39      44.767 -31.611 -29.988  1.00  0.00           H  
ATOM    638 1HD2 LEU A  39      44.307 -29.749 -32.412  1.00  0.00           H  
ATOM    639 2HD2 LEU A  39      45.732 -29.686 -31.348  1.00  0.00           H  
ATOM    640 3HD2 LEU A  39      45.941 -29.891 -33.103  1.00  0.00           H  
ATOM    641  N   ALA A  40      49.377 -33.638 -32.488  1.00  0.00           N  
ATOM    642  CA  ALA A  40      50.715 -34.077 -32.117  1.00  0.00           C  
ATOM    643  C   ALA A  40      51.751 -33.613 -33.134  1.00  0.00           C  
ATOM    644  O   ALA A  40      52.871 -33.248 -32.772  1.00  0.00           O  
ATOM    645  CB  ALA A  40      50.757 -35.591 -31.974  1.00  0.00           C  
ATOM    646  H   ALA A  40      48.674 -34.329 -32.701  1.00  0.00           H  
ATOM    647  HA  ALA A  40      50.963 -33.647 -31.146  1.00  0.00           H  
ATOM    648 1HB  ALA A  40      51.762 -35.905 -31.695  1.00  0.00           H  
ATOM    649 2HB  ALA A  40      50.052 -35.905 -31.203  1.00  0.00           H  
ATOM    650 3HB  ALA A  40      50.483 -36.053 -32.923  1.00  0.00           H  
ATOM    651  N   ARG A  41      51.372 -33.626 -34.405  1.00  0.00           N  
ATOM    652  CA  ARG A  41      52.256 -33.182 -35.476  1.00  0.00           C  
ATOM    653  C   ARG A  41      52.685 -31.735 -35.272  1.00  0.00           C  
ATOM    654  O   ARG A  41      53.860 -31.398 -35.422  1.00  0.00           O  
ATOM    655  CB  ARG A  41      51.576 -33.323 -36.829  1.00  0.00           C  
ATOM    656  CG  ARG A  41      52.324 -32.689 -37.991  1.00  0.00           C  
ATOM    657  CD  ARG A  41      51.577 -32.829 -39.268  1.00  0.00           C  
ATOM    658  NE  ARG A  41      50.217 -32.329 -39.157  1.00  0.00           N  
ATOM    659  CZ  ARG A  41      49.876 -31.028 -39.152  1.00  0.00           C  
ATOM    660  NH1 ARG A  41      50.810 -30.105 -39.254  1.00  0.00           N  
ATOM    661  NH2 ARG A  41      48.608 -30.673 -39.046  1.00  0.00           N  
ATOM    662  H   ARG A  41      50.443 -33.948 -34.640  1.00  0.00           H  
ATOM    663  HA  ARG A  41      53.145 -33.813 -35.475  1.00  0.00           H  
ATOM    664 1HB  ARG A  41      51.439 -34.378 -37.060  1.00  0.00           H  
ATOM    665 2HB  ARG A  41      50.586 -32.866 -36.788  1.00  0.00           H  
ATOM    666 1HG  ARG A  41      52.471 -31.627 -37.796  1.00  0.00           H  
ATOM    667 2HG  ARG A  41      53.295 -33.175 -38.107  1.00  0.00           H  
ATOM    668 1HD  ARG A  41      52.084 -32.265 -40.050  1.00  0.00           H  
ATOM    669 2HD  ARG A  41      51.533 -33.881 -39.548  1.00  0.00           H  
ATOM    670  HE  ARG A  41      49.471 -33.009 -39.076  1.00  0.00           H  
ATOM    671 1HH1 ARG A  41      51.781 -30.376 -39.334  1.00  0.00           H  
ATOM    672 2HH1 ARG A  41      50.556 -29.128 -39.249  1.00  0.00           H  
ATOM    673 1HH2 ARG A  41      47.891 -31.382 -38.969  1.00  0.00           H  
ATOM    674 2HH2 ARG A  41      48.355 -29.696 -39.043  1.00  0.00           H  
ATOM    675  N   LEU A  42      51.729 -30.882 -34.933  1.00  0.00           N  
ATOM    676  CA  LEU A  42      52.008 -29.472 -34.687  1.00  0.00           C  
ATOM    677  C   LEU A  42      52.914 -29.295 -33.475  1.00  0.00           C  
ATOM    678  O   LEU A  42      53.812 -28.452 -33.477  1.00  0.00           O  
ATOM    679  CB  LEU A  42      50.699 -28.699 -34.470  1.00  0.00           C  
ATOM    680  CG  LEU A  42      49.815 -28.529 -35.711  1.00  0.00           C  
ATOM    681  CD1 LEU A  42      48.446 -28.008 -35.292  1.00  0.00           C  
ATOM    682  CD2 LEU A  42      50.488 -27.576 -36.688  1.00  0.00           C  
ATOM    683  H   LEU A  42      50.780 -31.217 -34.839  1.00  0.00           H  
ATOM    684  HA  LEU A  42      52.511 -29.061 -35.563  1.00  0.00           H  
ATOM    685 1HB  LEU A  42      50.113 -29.219 -33.712  1.00  0.00           H  
ATOM    686 2HB  LEU A  42      50.941 -27.706 -34.094  1.00  0.00           H  
ATOM    687  HG  LEU A  42      49.671 -29.496 -36.192  1.00  0.00           H  
ATOM    688 1HD1 LEU A  42      47.818 -27.887 -36.174  1.00  0.00           H  
ATOM    689 2HD1 LEU A  42      47.980 -28.719 -34.611  1.00  0.00           H  
ATOM    690 3HD1 LEU A  42      48.560 -27.047 -34.792  1.00  0.00           H  
ATOM    691 1HD2 LEU A  42      49.860 -27.457 -37.571  1.00  0.00           H  
ATOM    692 2HD2 LEU A  42      50.631 -26.606 -36.208  1.00  0.00           H  
ATOM    693 3HD2 LEU A  42      51.455 -27.979 -36.983  1.00  0.00           H  
ATOM    694  N   ALA A  43      52.678 -30.095 -32.441  1.00  0.00           N  
ATOM    695  CA  ALA A  43      53.521 -30.080 -31.250  1.00  0.00           C  
ATOM    696  C   ALA A  43      54.949 -30.489 -31.584  1.00  0.00           C  
ATOM    697  O   ALA A  43      55.908 -29.912 -31.067  1.00  0.00           O  
ATOM    698  CB  ALA A  43      52.944 -30.997 -30.181  1.00  0.00           C  
ATOM    699  H   ALA A  43      51.892 -30.729 -32.479  1.00  0.00           H  
ATOM    700  HA  ALA A  43      53.531 -29.067 -30.846  1.00  0.00           H  
ATOM    701 1HB  ALA A  43      53.586 -30.975 -29.299  1.00  0.00           H  
ATOM    702 2HB  ALA A  43      51.946 -30.656 -29.911  1.00  0.00           H  
ATOM    703 3HB  ALA A  43      52.890 -32.014 -30.564  1.00  0.00           H  
ATOM    704  N   GLU A  44      55.089 -31.483 -32.454  1.00  0.00           N  
ATOM    705  CA  GLU A  44      56.403 -31.955 -32.878  1.00  0.00           C  
ATOM    706  C   GLU A  44      57.153 -30.872 -33.644  1.00  0.00           C  
ATOM    707  O   GLU A  44      58.360 -30.697 -33.466  1.00  0.00           O  
ATOM    708  CB  GLU A  44      56.267 -33.207 -33.747  1.00  0.00           C  
ATOM    709  CG  GLU A  44      55.876 -34.463 -32.981  1.00  0.00           C  
ATOM    710  CD  GLU A  44      55.570 -35.626 -33.884  1.00  0.00           C  
ATOM    711  OE1 GLU A  44      55.496 -35.428 -35.072  1.00  0.00           O  
ATOM    712  OE2 GLU A  44      55.410 -36.715 -33.383  1.00  0.00           O  
ATOM    713  H   GLU A  44      54.263 -31.924 -32.832  1.00  0.00           H  
ATOM    714  HA  GLU A  44      56.979 -32.219 -31.990  1.00  0.00           H  
ATOM    715 1HB  GLU A  44      55.513 -33.036 -34.516  1.00  0.00           H  
ATOM    716 2HB  GLU A  44      57.212 -33.404 -34.252  1.00  0.00           H  
ATOM    717 1HG  GLU A  44      56.693 -34.740 -32.316  1.00  0.00           H  
ATOM    718 2HG  GLU A  44      55.003 -34.246 -32.368  1.00  0.00           H  
ATOM    719  N   ARG A  45      56.435 -30.148 -34.497  1.00  0.00           N  
ATOM    720  CA  ARG A  45      57.018 -29.044 -35.246  1.00  0.00           C  
ATOM    721  C   ARG A  45      57.561 -27.970 -34.314  1.00  0.00           C  
ATOM    722  O   ARG A  45      58.628 -27.405 -34.554  1.00  0.00           O  
ATOM    723  CB  ARG A  45      55.994 -28.415 -36.168  1.00  0.00           C  
ATOM    724  CG  ARG A  45      55.665 -29.221 -37.376  1.00  0.00           C  
ATOM    725  CD  ARG A  45      54.716 -28.516 -38.257  1.00  0.00           C  
ATOM    726  NE  ARG A  45      54.457 -29.260 -39.453  1.00  0.00           N  
ATOM    727  CZ  ARG A  45      53.599 -28.886 -40.406  1.00  0.00           C  
ATOM    728  NH1 ARG A  45      52.910 -27.764 -40.283  1.00  0.00           N  
ATOM    729  NH2 ARG A  45      53.441 -29.650 -41.474  1.00  0.00           N  
ATOM    730  H   ARG A  45      55.459 -30.373 -34.628  1.00  0.00           H  
ATOM    731  HA  ARG A  45      57.840 -29.430 -35.849  1.00  0.00           H  
ATOM    732 1HB  ARG A  45      55.068 -28.248 -35.622  1.00  0.00           H  
ATOM    733 2HB  ARG A  45      56.356 -27.446 -36.504  1.00  0.00           H  
ATOM    734 1HG  ARG A  45      56.572 -29.395 -37.940  1.00  0.00           H  
ATOM    735 2HG  ARG A  45      55.237 -30.169 -37.079  1.00  0.00           H  
ATOM    736 1HD  ARG A  45      53.775 -28.383 -37.734  1.00  0.00           H  
ATOM    737 2HD  ARG A  45      55.119 -27.542 -38.535  1.00  0.00           H  
ATOM    738  HE  ARG A  45      54.960 -30.124 -39.586  1.00  0.00           H  
ATOM    739 1HH1 ARG A  45      53.017 -27.156 -39.459  1.00  0.00           H  
ATOM    740 2HH1 ARG A  45      52.262 -27.491 -41.007  1.00  0.00           H  
ATOM    741 1HH2 ARG A  45      53.967 -30.507 -41.566  1.00  0.00           H  
ATOM    742 2HH2 ARG A  45      52.794 -29.375 -42.200  1.00  0.00           H  
ATOM    743  N   ALA A  46      56.821 -27.694 -33.245  1.00  0.00           N  
ATOM    744  CA  ALA A  46      57.248 -26.718 -32.248  1.00  0.00           C  
ATOM    745  C   ALA A  46      58.586 -27.112 -31.632  1.00  0.00           C  
ATOM    746  O   ALA A  46      59.431 -26.256 -31.363  1.00  0.00           O  
ATOM    747  CB  ALA A  46      56.190 -26.569 -31.165  1.00  0.00           C  
ATOM    748  H   ALA A  46      55.939 -28.169 -33.120  1.00  0.00           H  
ATOM    749  HA  ALA A  46      57.359 -25.749 -32.737  1.00  0.00           H  
ATOM    750 1HB  ALA A  46      56.525 -25.838 -30.429  1.00  0.00           H  
ATOM    751 2HB  ALA A  46      55.257 -26.229 -31.613  1.00  0.00           H  
ATOM    752 3HB  ALA A  46      56.031 -27.527 -30.676  1.00  0.00           H  
ATOM    753  N   ARG A  47      58.769 -28.406 -31.409  1.00  0.00           N  
ATOM    754  CA  ARG A  47      60.010 -28.917 -30.831  1.00  0.00           C  
ATOM    755  C   ARG A  47      61.211 -28.545 -31.691  1.00  0.00           C  
ATOM    756  O   ARG A  47      62.200 -28.012 -31.192  1.00  0.00           O  
ATOM    757  CB  ARG A  47      59.948 -30.430 -30.679  1.00  0.00           C  
ATOM    758  CG  ARG A  47      61.186 -31.061 -30.063  1.00  0.00           C  
ATOM    759  CD  ARG A  47      61.081 -32.542 -30.015  1.00  0.00           C  
ATOM    760  NE  ARG A  47      60.894 -33.116 -31.338  1.00  0.00           N  
ATOM    761  CZ  ARG A  47      61.879 -33.295 -32.241  1.00  0.00           C  
ATOM    762  NH1 ARG A  47      63.111 -32.942 -31.948  1.00  0.00           N  
ATOM    763  NH2 ARG A  47      61.606 -33.826 -33.420  1.00  0.00           N  
ATOM    764  H   ARG A  47      58.033 -29.060 -31.648  1.00  0.00           H  
ATOM    765  HA  ARG A  47      60.137 -28.476 -29.842  1.00  0.00           H  
ATOM    766 1HB  ARG A  47      59.096 -30.698 -30.056  1.00  0.00           H  
ATOM    767 2HB  ARG A  47      59.796 -30.888 -31.657  1.00  0.00           H  
ATOM    768 1HG  ARG A  47      62.062 -30.799 -30.656  1.00  0.00           H  
ATOM    769 2HG  ARG A  47      61.314 -30.694 -29.044  1.00  0.00           H  
ATOM    770 1HD  ARG A  47      61.994 -32.958 -29.589  1.00  0.00           H  
ATOM    771 2HD  ARG A  47      60.230 -32.827 -29.397  1.00  0.00           H  
ATOM    772  HE  ARG A  47      59.960 -33.400 -31.600  1.00  0.00           H  
ATOM    773 1HH1 ARG A  47      63.319 -32.536 -31.047  1.00  0.00           H  
ATOM    774 2HH1 ARG A  47      63.849 -33.076 -32.624  1.00  0.00           H  
ATOM    775 1HH2 ARG A  47      60.659 -34.098 -33.645  1.00  0.00           H  
ATOM    776 2HH2 ARG A  47      62.343 -33.961 -34.095  1.00  0.00           H  
ATOM    777  N   GLU A  48      61.118 -28.833 -32.986  1.00  0.00           N  
ATOM    778  CA  GLU A  48      62.205 -28.544 -33.914  1.00  0.00           C  
ATOM    779  C   GLU A  48      62.484 -27.047 -33.989  1.00  0.00           C  
ATOM    780  O   GLU A  48      63.635 -26.624 -34.068  1.00  0.00           O  
ATOM    781  CB  GLU A  48      61.872 -29.081 -35.308  1.00  0.00           C  
ATOM    782  CG  GLU A  48      61.868 -30.600 -35.412  1.00  0.00           C  
ATOM    783  CD  GLU A  48      61.529 -31.091 -36.792  1.00  0.00           C  
ATOM    784  OE1 GLU A  48      61.116 -30.294 -37.600  1.00  0.00           O  
ATOM    785  OE2 GLU A  48      61.684 -32.264 -37.038  1.00  0.00           O  
ATOM    786  H   GLU A  48      60.272 -29.263 -33.334  1.00  0.00           H  
ATOM    787  HA  GLU A  48      63.105 -29.049 -33.562  1.00  0.00           H  
ATOM    788 1HB  GLU A  48      60.888 -28.723 -35.610  1.00  0.00           H  
ATOM    789 2HB  GLU A  48      62.595 -28.698 -36.028  1.00  0.00           H  
ATOM    790 1HG  GLU A  48      62.854 -30.975 -35.137  1.00  0.00           H  
ATOM    791 2HG  GLU A  48      61.146 -31.000 -34.701  1.00  0.00           H  
ATOM    792  N   LEU A  49      61.418 -26.250 -33.959  1.00  0.00           N  
ATOM    793  CA  LEU A  49      61.547 -24.801 -34.025  1.00  0.00           C  
ATOM    794  C   LEU A  49      62.248 -24.250 -32.788  1.00  0.00           C  
ATOM    795  O   LEU A  49      63.076 -23.346 -32.886  1.00  0.00           O  
ATOM    796  CB  LEU A  49      60.162 -24.152 -34.166  1.00  0.00           C  
ATOM    797  CG  LEU A  49      59.476 -24.339 -35.526  1.00  0.00           C  
ATOM    798  CD1 LEU A  49      57.997 -23.994 -35.400  1.00  0.00           C  
ATOM    799  CD2 LEU A  49      60.156 -23.459 -36.562  1.00  0.00           C  
ATOM    800  H   LEU A  49      60.498 -26.662 -33.890  1.00  0.00           H  
ATOM    801  HA  LEU A  49      62.139 -24.545 -34.904  1.00  0.00           H  
ATOM    802 1HB  LEU A  49      59.505 -24.570 -33.405  1.00  0.00           H  
ATOM    803 2HB  LEU A  49      60.259 -23.083 -33.987  1.00  0.00           H  
ATOM    804  HG  LEU A  49      59.551 -25.383 -35.831  1.00  0.00           H  
ATOM    805 1HD1 LEU A  49      57.510 -24.126 -36.367  1.00  0.00           H  
ATOM    806 2HD1 LEU A  49      57.532 -24.653 -34.667  1.00  0.00           H  
ATOM    807 3HD1 LEU A  49      57.893 -22.960 -35.079  1.00  0.00           H  
ATOM    808 1HD2 LEU A  49      59.669 -23.591 -37.529  1.00  0.00           H  
ATOM    809 2HD2 LEU A  49      60.082 -22.414 -36.259  1.00  0.00           H  
ATOM    810 3HD2 LEU A  49      61.206 -23.738 -36.645  1.00  0.00           H  
ATOM    811  N   VAL A  50      61.908 -24.804 -31.632  1.00  0.00           N  
ATOM    812  CA  VAL A  50      62.507 -24.372 -30.372  1.00  0.00           C  
ATOM    813  C   VAL A  50      63.975 -24.772 -30.295  1.00  0.00           C  
ATOM    814  O   VAL A  50      64.828 -23.970 -29.913  1.00  0.00           O  
ATOM    815  CB  VAL A  50      61.747 -24.981 -29.180  1.00  0.00           C  
ATOM    816  CG1 VAL A  50      62.531 -24.782 -27.892  1.00  0.00           C  
ATOM    817  CG2 VAL A  50      60.364 -24.355 -29.074  1.00  0.00           C  
ATOM    818  H   VAL A  50      61.219 -25.541 -31.620  1.00  0.00           H  
ATOM    819  HA  VAL A  50      62.437 -23.285 -30.310  1.00  0.00           H  
ATOM    820  HB  VAL A  50      61.651 -26.055 -29.334  1.00  0.00           H  
ATOM    821 1HG1 VAL A  50      61.979 -25.219 -27.058  1.00  0.00           H  
ATOM    822 2HG1 VAL A  50      63.501 -25.265 -27.975  1.00  0.00           H  
ATOM    823 3HG1 VAL A  50      62.671 -23.716 -27.712  1.00  0.00           H  
ATOM    824 1HG2 VAL A  50      59.832 -24.793 -28.230  1.00  0.00           H  
ATOM    825 2HG2 VAL A  50      60.462 -23.281 -28.926  1.00  0.00           H  
ATOM    826 3HG2 VAL A  50      59.806 -24.547 -29.990  1.00  0.00           H  
ATOM    827  N   GLU A  51      64.263 -26.018 -30.654  1.00  0.00           N  
ATOM    828  CA  GLU A  51      65.618 -26.549 -30.562  1.00  0.00           C  
ATOM    829  C   GLU A  51      66.591 -25.724 -31.394  1.00  0.00           C  
ATOM    830  O   GLU A  51      67.724 -25.482 -30.984  1.00  0.00           O  
ATOM    831  CB  GLU A  51      65.652 -28.009 -31.019  1.00  0.00           C  
ATOM    832  CG  GLU A  51      65.032 -28.991 -30.035  1.00  0.00           C  
ATOM    833  CD  GLU A  51      65.034 -30.407 -30.542  1.00  0.00           C  
ATOM    834  OE1 GLU A  51      65.520 -30.630 -31.624  1.00  0.00           O  
ATOM    835  OE2 GLU A  51      64.548 -31.266 -29.845  1.00  0.00           O  
ATOM    836  H   GLU A  51      63.525 -26.613 -31.004  1.00  0.00           H  
ATOM    837  HA  GLU A  51      65.933 -26.514 -29.518  1.00  0.00           H  
ATOM    838 1HB  GLU A  51      65.122 -28.106 -31.967  1.00  0.00           H  
ATOM    839 2HB  GLU A  51      66.685 -28.313 -31.189  1.00  0.00           H  
ATOM    840 1HG  GLU A  51      65.588 -28.952 -29.099  1.00  0.00           H  
ATOM    841 2HG  GLU A  51      64.007 -28.685 -29.830  1.00  0.00           H  
ATOM    842  N   ARG A  52      66.141 -25.296 -32.568  1.00  0.00           N  
ATOM    843  CA  ARG A  52      66.985 -24.537 -33.485  1.00  0.00           C  
ATOM    844  C   ARG A  52      67.115 -23.087 -33.042  1.00  0.00           C  
ATOM    845  O   ARG A  52      67.997 -22.363 -33.506  1.00  0.00           O  
ATOM    846  CB  ARG A  52      66.420 -24.584 -34.897  1.00  0.00           C  
ATOM    847  CG  ARG A  52      66.537 -25.932 -35.589  1.00  0.00           C  
ATOM    848  CD  ARG A  52      65.869 -25.929 -36.915  1.00  0.00           C  
ATOM    849  NE  ARG A  52      64.421 -25.983 -36.793  1.00  0.00           N  
ATOM    850  CZ  ARG A  52      63.563 -25.918 -37.830  1.00  0.00           C  
ATOM    851  NH1 ARG A  52      64.021 -25.798 -39.056  1.00  0.00           N  
ATOM    852  NH2 ARG A  52      62.260 -25.976 -37.614  1.00  0.00           N  
ATOM    853  H   ARG A  52      65.188 -25.500 -32.834  1.00  0.00           H  
ATOM    854  HA  ARG A  52      67.978 -24.989 -33.496  1.00  0.00           H  
ATOM    855 1HB  ARG A  52      65.365 -24.315 -34.875  1.00  0.00           H  
ATOM    856 2HB  ARG A  52      66.932 -23.848 -35.518  1.00  0.00           H  
ATOM    857 1HG  ARG A  52      67.590 -26.176 -35.736  1.00  0.00           H  
ATOM    858 2HG  ARG A  52      66.070 -26.700 -34.971  1.00  0.00           H  
ATOM    859 1HD  ARG A  52      66.132 -25.019 -37.453  1.00  0.00           H  
ATOM    860 2HD  ARG A  52      66.195 -26.796 -37.489  1.00  0.00           H  
ATOM    861  HE  ARG A  52      64.031 -26.075 -35.865  1.00  0.00           H  
ATOM    862 1HH1 ARG A  52      65.017 -25.754 -39.221  1.00  0.00           H  
ATOM    863 2HH1 ARG A  52      63.378 -25.750 -39.833  1.00  0.00           H  
ATOM    864 1HH2 ARG A  52      61.908 -26.068 -36.671  1.00  0.00           H  
ATOM    865 2HH2 ARG A  52      61.617 -25.928 -38.390  1.00  0.00           H  
ATOM    866  N   ASP A  53      66.233 -22.667 -32.143  1.00  0.00           N  
ATOM    867  CA  ASP A  53      66.233 -21.294 -31.654  1.00  0.00           C  
ATOM    868  C   ASP A  53      65.304 -21.136 -30.456  1.00  0.00           C  
ATOM    869  O   ASP A  53      64.162 -20.693 -30.596  1.00  0.00           O  
ATOM    870  CB  ASP A  53      65.809 -20.330 -32.765  1.00  0.00           C  
ATOM    871  CG  ASP A  53      66.000 -18.867 -32.384  1.00  0.00           C  
ATOM    872  OD1 ASP A  53      66.477 -18.612 -31.306  1.00  0.00           O  
ATOM    873  OD2 ASP A  53      65.666 -18.020 -33.179  1.00  0.00           O  
ATOM    874  H   ASP A  53      65.545 -23.316 -31.788  1.00  0.00           H  
ATOM    875  HA  ASP A  53      67.247 -21.037 -31.346  1.00  0.00           H  
ATOM    876 1HB  ASP A  53      66.389 -20.534 -33.665  1.00  0.00           H  
ATOM    877 2HB  ASP A  53      64.759 -20.492 -33.008  1.00  0.00           H  
ATOM    878  N   PRO A  54      65.801 -21.497 -29.278  1.00  0.00           N  
ATOM    879  CA  PRO A  54      64.996 -21.466 -28.064  1.00  0.00           C  
ATOM    880  C   PRO A  54      64.632 -20.039 -27.680  1.00  0.00           C  
ATOM    881  O   PRO A  54      63.726 -19.811 -26.878  1.00  0.00           O  
ATOM    882  CB  PRO A  54      65.915 -22.116 -27.024  1.00  0.00           C  
ATOM    883  CG  PRO A  54      66.881 -22.910 -27.836  1.00  0.00           C  
ATOM    884  CD  PRO A  54      67.099 -22.083 -29.076  1.00  0.00           C  
ATOM    885  HA  PRO A  54      64.077 -22.024 -28.243  1.00  0.00           H  
ATOM    886 1HB  PRO A  54      66.405 -21.340 -26.419  1.00  0.00           H  
ATOM    887 2HB  PRO A  54      65.325 -22.739 -26.335  1.00  0.00           H  
ATOM    888 1HG  PRO A  54      67.809 -23.074 -27.269  1.00  0.00           H  
ATOM    889 2HG  PRO A  54      66.465 -23.902 -28.057  1.00  0.00           H  
ATOM    890 1HD  PRO A  54      67.871 -21.324 -28.878  1.00  0.00           H  
ATOM    891 2HD  PRO A  54      67.402 -22.738 -29.906  1.00  0.00           H  
ATOM    892  N   SER A  55      65.343 -19.076 -28.256  1.00  0.00           N  
ATOM    893  CA  SER A  55      65.179 -17.674 -27.891  1.00  0.00           C  
ATOM    894  C   SER A  55      64.114 -17.004 -28.751  1.00  0.00           C  
ATOM    895  O   SER A  55      63.788 -15.834 -28.558  1.00  0.00           O  
ATOM    896  CB  SER A  55      66.493 -16.937 -28.035  1.00  0.00           C  
ATOM    897  OG  SER A  55      66.791 -16.696 -29.383  1.00  0.00           O  
ATOM    898  H   SER A  55      66.018 -19.323 -28.966  1.00  0.00           H  
ATOM    899  HA  SER A  55      64.869 -17.622 -26.846  1.00  0.00           H  
ATOM    900 1HB  SER A  55      66.441 -15.991 -27.496  1.00  0.00           H  
ATOM    901 2HB  SER A  55      67.291 -17.527 -27.583  1.00  0.00           H  
ATOM    902  HG  SER A  55      66.713 -17.544 -29.827  1.00  0.00           H  
ATOM    903  N   SER A  56      63.575 -17.754 -29.708  1.00  0.00           N  
ATOM    904  CA  SER A  56      62.577 -17.221 -30.629  1.00  0.00           C  
ATOM    905  C   SER A  56      61.241 -17.013 -29.931  1.00  0.00           C  
ATOM    906  O   SER A  56      60.622 -17.965 -29.455  1.00  0.00           O  
ATOM    907  CB  SER A  56      62.400 -18.159 -31.807  1.00  0.00           C  
ATOM    908  OG  SER A  56      61.340 -17.743 -32.623  1.00  0.00           O  
ATOM    909  H   SER A  56      63.861 -18.717 -29.800  1.00  0.00           H  
ATOM    910  HA  SER A  56      62.930 -16.260 -31.003  1.00  0.00           H  
ATOM    911 1HB  SER A  56      63.320 -18.187 -32.391  1.00  0.00           H  
ATOM    912 2HB  SER A  56      62.210 -19.166 -31.444  1.00  0.00           H  
ATOM    913  HG  SER A  56      61.392 -18.278 -33.419  1.00  0.00           H  
ATOM    914  N   SER A  57      60.796 -15.763 -29.873  1.00  0.00           N  
ATOM    915  CA  SER A  57      59.556 -15.420 -29.183  1.00  0.00           C  
ATOM    916  C   SER A  57      58.341 -15.898 -29.966  1.00  0.00           C  
ATOM    917  O   SER A  57      57.329 -16.285 -29.383  1.00  0.00           O  
ATOM    918  CB  SER A  57      59.475 -13.920 -28.975  1.00  0.00           C  
ATOM    919  OG  SER A  57      59.395 -13.246 -30.200  1.00  0.00           O  
ATOM    920  H   SER A  57      61.330 -15.029 -30.319  1.00  0.00           H  
ATOM    921  HA  SER A  57      59.558 -15.906 -28.207  1.00  0.00           H  
ATOM    922 1HB  SER A  57      58.600 -13.685 -28.369  1.00  0.00           H  
ATOM    923 2HB  SER A  57      60.354 -13.580 -28.425  1.00  0.00           H  
ATOM    924  HG  SER A  57      58.521 -13.432 -30.550  1.00  0.00           H  
ATOM    925  N   ASP A  58      58.447 -15.874 -31.289  1.00  0.00           N  
ATOM    926  CA  ASP A  58      57.348 -16.283 -32.153  1.00  0.00           C  
ATOM    927  C   ASP A  58      57.057 -17.772 -32.006  1.00  0.00           C  
ATOM    928  O   ASP A  58      55.900 -18.191 -31.994  1.00  0.00           O  
ATOM    929  CB  ASP A  58      57.667 -15.964 -33.617  1.00  0.00           C  
ATOM    930  CG  ASP A  58      57.627 -14.471 -33.919  1.00  0.00           C  
ATOM    931  OD1 ASP A  58      57.103 -13.737 -33.114  1.00  0.00           O  
ATOM    932  OD2 ASP A  58      58.116 -14.082 -34.950  1.00  0.00           O  
ATOM    933  H   ASP A  58      59.312 -15.559 -31.707  1.00  0.00           H  
ATOM    934  HA  ASP A  58      56.457 -15.723 -31.868  1.00  0.00           H  
ATOM    935 1HB  ASP A  58      58.660 -16.341 -33.866  1.00  0.00           H  
ATOM    936 2HB  ASP A  58      56.952 -16.472 -34.265  1.00  0.00           H  
ATOM    937  N   VAL A  59      58.115 -18.568 -31.894  1.00  0.00           N  
ATOM    938  CA  VAL A  59      57.977 -20.012 -31.746  1.00  0.00           C  
ATOM    939  C   VAL A  59      57.432 -20.374 -30.367  1.00  0.00           C  
ATOM    940  O   VAL A  59      56.552 -21.225 -30.245  1.00  0.00           O  
ATOM    941  CB  VAL A  59      59.337 -20.702 -31.954  1.00  0.00           C  
ATOM    942  CG1 VAL A  59      59.243 -22.181 -31.602  1.00  0.00           C  
ATOM    943  CG2 VAL A  59      59.797 -20.518 -33.392  1.00  0.00           C  
ATOM    944  H   VAL A  59      59.041 -18.163 -31.912  1.00  0.00           H  
ATOM    945  HA  VAL A  59      57.280 -20.372 -32.504  1.00  0.00           H  
ATOM    946  HB  VAL A  59      60.069 -20.257 -31.280  1.00  0.00           H  
ATOM    947 1HG1 VAL A  59      60.214 -22.652 -31.755  1.00  0.00           H  
ATOM    948 2HG1 VAL A  59      58.949 -22.287 -30.560  1.00  0.00           H  
ATOM    949 3HG1 VAL A  59      58.504 -22.659 -32.241  1.00  0.00           H  
ATOM    950 1HG2 VAL A  59      60.760 -21.009 -33.533  1.00  0.00           H  
ATOM    951 2HG2 VAL A  59      59.063 -20.958 -34.067  1.00  0.00           H  
ATOM    952 3HG2 VAL A  59      59.898 -19.454 -33.609  1.00  0.00           H  
ATOM    953  N   ASN A  60      57.958 -19.721 -29.340  1.00  0.00           N  
ATOM    954  CA  ASN A  60      57.555 -20.002 -27.967  1.00  0.00           C  
ATOM    955  C   ASN A  60      56.092 -19.644 -27.742  1.00  0.00           C  
ATOM    956  O   ASN A  60      55.365 -20.363 -27.053  1.00  0.00           O  
ATOM    957  CB  ASN A  60      58.443 -19.258 -26.986  1.00  0.00           C  
ATOM    958  CG  ASN A  60      59.869 -19.728 -27.027  1.00  0.00           C  
ATOM    959  OD1 ASN A  60      60.170 -20.789 -27.590  1.00  0.00           O  
ATOM    960  ND2 ASN A  60      60.756 -18.963 -26.444  1.00  0.00           N  
ATOM    961  H   ASN A  60      58.659 -19.014 -29.512  1.00  0.00           H  
ATOM    962  HA  ASN A  60      57.689 -21.068 -27.778  1.00  0.00           H  
ATOM    963 1HB  ASN A  60      58.419 -18.191 -27.210  1.00  0.00           H  
ATOM    964 2HB  ASN A  60      58.058 -19.391 -25.975  1.00  0.00           H  
ATOM    965 1HD2 ASN A  60      61.720 -19.226 -26.441  1.00  0.00           H  
ATOM    966 2HD2 ASN A  60      60.467 -18.115 -26.002  1.00  0.00           H  
ATOM    967  N   GLU A  61      55.659 -18.532 -28.323  1.00  0.00           N  
ATOM    968  CA  GLU A  61      54.270 -18.100 -28.223  1.00  0.00           C  
ATOM    969  C   GLU A  61      53.355 -18.994 -29.048  1.00  0.00           C  
ATOM    970  O   GLU A  61      52.225 -19.277 -28.649  1.00  0.00           O  
ATOM    971  CB  GLU A  61      54.129 -16.646 -28.680  1.00  0.00           C  
ATOM    972  CG  GLU A  61      54.725 -15.626 -27.720  1.00  0.00           C  
ATOM    973  CD  GLU A  61      54.038 -15.608 -26.384  1.00  0.00           C  
ATOM    974  OE1 GLU A  61      52.831 -15.562 -26.356  1.00  0.00           O  
ATOM    975  OE2 GLU A  61      54.721 -15.643 -25.387  1.00  0.00           O  
ATOM    976  H   GLU A  61      56.312 -17.971 -28.853  1.00  0.00           H  
ATOM    977  HA  GLU A  61      53.965 -18.157 -27.177  1.00  0.00           H  
ATOM    978 1HB  GLU A  61      54.614 -16.520 -29.647  1.00  0.00           H  
ATOM    979 2HB  GLU A  61      53.071 -16.407 -28.809  1.00  0.00           H  
ATOM    980 1HG  GLU A  61      55.779 -15.854 -27.571  1.00  0.00           H  
ATOM    981 2HG  GLU A  61      54.657 -14.637 -28.170  1.00  0.00           H  
ATOM    982  N   ALA A  62      53.847 -19.436 -30.202  1.00  0.00           N  
ATOM    983  CA  ALA A  62      53.091 -20.339 -31.061  1.00  0.00           C  
ATOM    984  C   ALA A  62      52.725 -21.622 -30.327  1.00  0.00           C  
ATOM    985  O   ALA A  62      51.595 -22.100 -30.425  1.00  0.00           O  
ATOM    986  CB  ALA A  62      53.884 -20.657 -32.319  1.00  0.00           C  
ATOM    987  H   ALA A  62      54.769 -19.139 -30.487  1.00  0.00           H  
ATOM    988  HA  ALA A  62      52.172 -19.838 -31.367  1.00  0.00           H  
ATOM    989 1HB  ALA A  62      53.307 -21.333 -32.950  1.00  0.00           H  
ATOM    990 2HB  ALA A  62      54.087 -19.734 -32.865  1.00  0.00           H  
ATOM    991 3HB  ALA A  62      54.826 -21.133 -32.045  1.00  0.00           H  
ATOM    992  N   LEU A  63      53.683 -22.172 -29.592  1.00  0.00           N  
ATOM    993  CA  LEU A  63      53.455 -23.381 -28.815  1.00  0.00           C  
ATOM    994  C   LEU A  63      52.349 -23.174 -27.785  1.00  0.00           C  
ATOM    995  O   LEU A  63      51.425 -23.981 -27.683  1.00  0.00           O  
ATOM    996  CB  LEU A  63      54.749 -23.809 -28.103  1.00  0.00           C  
ATOM    997  CG  LEU A  63      54.617 -24.994 -27.139  1.00  0.00           C  
ATOM    998  CD1 LEU A  63      54.188 -26.233 -27.914  1.00  0.00           C  
ATOM    999  CD2 LEU A  63      55.946 -25.223 -26.434  1.00  0.00           C  
ATOM   1000  H   LEU A  63      54.598 -21.739 -29.573  1.00  0.00           H  
ATOM   1001  HA  LEU A  63      53.153 -24.178 -29.495  1.00  0.00           H  
ATOM   1002 1HB  LEU A  63      55.487 -24.075 -28.857  1.00  0.00           H  
ATOM   1003 2HB  LEU A  63      55.128 -22.959 -27.536  1.00  0.00           H  
ATOM   1004  HG  LEU A  63      53.846 -24.780 -26.400  1.00  0.00           H  
ATOM   1005 1HD1 LEU A  63      54.096 -27.075 -27.228  1.00  0.00           H  
ATOM   1006 2HD1 LEU A  63      53.225 -26.048 -28.392  1.00  0.00           H  
ATOM   1007 3HD1 LEU A  63      54.932 -26.464 -28.674  1.00  0.00           H  
ATOM   1008 1HD2 LEU A  63      55.853 -26.068 -25.749  1.00  0.00           H  
ATOM   1009 2HD2 LEU A  63      56.716 -25.440 -27.173  1.00  0.00           H  
ATOM   1010 3HD2 LEU A  63      56.220 -24.329 -25.874  1.00  0.00           H  
ATOM   1011  N   LYS A  64      52.447 -22.089 -27.026  1.00  0.00           N  
ATOM   1012  CA  LYS A  64      51.466 -21.779 -25.998  1.00  0.00           C  
ATOM   1013  C   LYS A  64      50.049 -21.839 -26.555  1.00  0.00           C  
ATOM   1014  O   LYS A  64      49.159 -22.442 -25.952  1.00  0.00           O  
ATOM   1015  CB  LYS A  64      51.736 -20.400 -25.396  1.00  0.00           C  
ATOM   1016  CG  LYS A  64      52.998 -20.321 -24.548  1.00  0.00           C  
ATOM   1017  CD  LYS A  64      53.242 -18.902 -24.054  1.00  0.00           C  
ATOM   1018  CE  LYS A  64      54.614 -18.769 -23.407  1.00  0.00           C  
ATOM   1019  NZ  LYS A  64      54.905 -17.369 -22.999  1.00  0.00           N  
ATOM   1020  H   LYS A  64      53.229 -21.460 -27.168  1.00  0.00           H  
ATOM   1021  HA  LYS A  64      51.559 -22.515 -25.198  1.00  0.00           H  
ATOM   1022 1HB  LYS A  64      51.822 -19.665 -26.196  1.00  0.00           H  
ATOM   1023 2HB  LYS A  64      50.893 -20.104 -24.770  1.00  0.00           H  
ATOM   1024 1HG  LYS A  64      52.901 -20.984 -23.688  1.00  0.00           H  
ATOM   1025 2HG  LYS A  64      53.854 -20.642 -25.138  1.00  0.00           H  
ATOM   1026 1HD  LYS A  64      53.177 -18.207 -24.892  1.00  0.00           H  
ATOM   1027 2HD  LYS A  64      52.480 -18.635 -23.323  1.00  0.00           H  
ATOM   1028 1HE  LYS A  64      54.663 -19.408 -22.525  1.00  0.00           H  
ATOM   1029 2HE  LYS A  64      55.381 -19.097 -24.110  1.00  0.00           H  
ATOM   1030 1HZ  LYS A  64      55.821 -17.324 -22.576  1.00  0.00           H  
ATOM   1031 2HZ  LYS A  64      54.881 -16.768 -23.813  1.00  0.00           H  
ATOM   1032 3HZ  LYS A  64      54.211 -17.060 -22.333  1.00  0.00           H  
ATOM   1033  N   LEU A  65      49.844 -21.211 -27.707  1.00  0.00           N  
ATOM   1034  CA  LEU A  65      48.531 -21.180 -28.341  1.00  0.00           C  
ATOM   1035  C   LEU A  65      48.120 -22.568 -28.817  1.00  0.00           C  
ATOM   1036  O   LEU A  65      46.955 -22.952 -28.705  1.00  0.00           O  
ATOM   1037  CB  LEU A  65      48.538 -20.206 -29.526  1.00  0.00           C  
ATOM   1038  CG  LEU A  65      48.646 -18.720 -29.164  1.00  0.00           C  
ATOM   1039  CD1 LEU A  65      48.973 -17.915 -30.415  1.00  0.00           C  
ATOM   1040  CD2 LEU A  65      47.339 -18.253 -28.540  1.00  0.00           C  
ATOM   1041  H   LEU A  65      50.616 -20.739 -28.153  1.00  0.00           H  
ATOM   1042  HA  LEU A  65      47.802 -20.830 -27.610  1.00  0.00           H  
ATOM   1043 1HB  LEU A  65      49.378 -20.451 -30.173  1.00  0.00           H  
ATOM   1044 2HB  LEU A  65      47.617 -20.343 -30.093  1.00  0.00           H  
ATOM   1045  HG  LEU A  65      49.459 -18.576 -28.453  1.00  0.00           H  
ATOM   1046 1HD1 LEU A  65      49.050 -16.858 -30.157  1.00  0.00           H  
ATOM   1047 2HD1 LEU A  65      49.921 -18.256 -30.829  1.00  0.00           H  
ATOM   1048 3HD1 LEU A  65      48.183 -18.052 -31.152  1.00  0.00           H  
ATOM   1049 1HD2 LEU A  65      47.416 -17.196 -28.282  1.00  0.00           H  
ATOM   1050 2HD2 LEU A  65      46.525 -18.393 -29.251  1.00  0.00           H  
ATOM   1051 3HD2 LEU A  65      47.139 -18.832 -27.638  1.00  0.00           H  
ATOM   1052  N   ILE A  66      49.081 -23.314 -29.349  1.00  0.00           N  
ATOM   1053  CA  ILE A  66      48.830 -24.677 -29.802  1.00  0.00           C  
ATOM   1054  C   ILE A  66      48.408 -25.574 -28.645  1.00  0.00           C  
ATOM   1055  O   ILE A  66      47.472 -26.364 -28.769  1.00  0.00           O  
ATOM   1056  CB  ILE A  66      50.077 -25.270 -30.482  1.00  0.00           C  
ATOM   1057  CG1 ILE A  66      50.349 -24.557 -31.809  1.00  0.00           C  
ATOM   1058  CG2 ILE A  66      49.904 -26.765 -30.704  1.00  0.00           C  
ATOM   1059  CD1 ILE A  66      51.730 -24.815 -32.371  1.00  0.00           C  
ATOM   1060  H   ILE A  66      50.011 -22.930 -29.439  1.00  0.00           H  
ATOM   1061  HA  ILE A  66      48.025 -24.655 -30.538  1.00  0.00           H  
ATOM   1062  HB  ILE A  66      50.949 -25.104 -29.852  1.00  0.00           H  
ATOM   1063 1HG1 ILE A  66      49.617 -24.871 -32.550  1.00  0.00           H  
ATOM   1064 2HG1 ILE A  66      50.236 -23.481 -31.676  1.00  0.00           H  
ATOM   1065 1HG2 ILE A  66      50.796 -27.166 -31.187  1.00  0.00           H  
ATOM   1066 2HG2 ILE A  66      49.757 -27.260 -29.746  1.00  0.00           H  
ATOM   1067 3HG2 ILE A  66      49.036 -26.939 -31.340  1.00  0.00           H  
ATOM   1068 1HD1 ILE A  66      51.847 -24.275 -33.311  1.00  0.00           H  
ATOM   1069 2HD1 ILE A  66      52.481 -24.473 -31.659  1.00  0.00           H  
ATOM   1070 3HD1 ILE A  66      51.856 -25.883 -32.547  1.00  0.00           H  
ATOM   1071  N   VAL A  67      49.107 -25.450 -27.523  1.00  0.00           N  
ATOM   1072  CA  VAL A  67      48.800 -26.241 -26.338  1.00  0.00           C  
ATOM   1073  C   VAL A  67      47.399 -25.937 -25.819  1.00  0.00           C  
ATOM   1074  O   VAL A  67      46.664 -26.845 -25.427  1.00  0.00           O  
ATOM   1075  CB  VAL A  67      49.828 -25.959 -25.225  1.00  0.00           C  
ATOM   1076  CG1 VAL A  67      49.378 -26.584 -23.915  1.00  0.00           C  
ATOM   1077  CG2 VAL A  67      51.194 -26.489 -25.636  1.00  0.00           C  
ATOM   1078  H   VAL A  67      49.870 -24.788 -27.488  1.00  0.00           H  
ATOM   1079  HA  VAL A  67      48.853 -27.297 -26.605  1.00  0.00           H  
ATOM   1080  HB  VAL A  67      49.890 -24.884 -25.065  1.00  0.00           H  
ATOM   1081 1HG1 VAL A  67      50.117 -26.374 -23.139  1.00  0.00           H  
ATOM   1082 2HG1 VAL A  67      48.418 -26.164 -23.621  1.00  0.00           H  
ATOM   1083 3HG1 VAL A  67      49.283 -27.663 -24.037  1.00  0.00           H  
ATOM   1084 1HG2 VAL A  67      51.915 -26.286 -24.846  1.00  0.00           H  
ATOM   1085 2HG2 VAL A  67      51.131 -27.565 -25.803  1.00  0.00           H  
ATOM   1086 3HG2 VAL A  67      51.515 -25.999 -26.555  1.00  0.00           H  
ATOM   1087  N   GLU A  68      47.037 -24.662 -25.824  1.00  0.00           N  
ATOM   1088  CA  GLU A  68      45.704 -24.242 -25.409  1.00  0.00           C  
ATOM   1089  C   GLU A  68      44.633 -24.849 -26.306  1.00  0.00           C  
ATOM   1090  O   GLU A  68      43.585 -25.287 -25.828  1.00  0.00           O  
ATOM   1091  CB  GLU A  68      45.595 -22.715 -25.430  1.00  0.00           C  
ATOM   1092  CG  GLU A  68      46.344 -22.017 -24.304  1.00  0.00           C  
ATOM   1093  CD  GLU A  68      46.247 -20.519 -24.380  1.00  0.00           C  
ATOM   1094  OE1 GLU A  68      45.711 -20.024 -25.342  1.00  0.00           O  
ATOM   1095  OE2 GLU A  68      46.711 -19.868 -23.473  1.00  0.00           O  
ATOM   1096  H   GLU A  68      47.704 -23.962 -26.121  1.00  0.00           H  
ATOM   1097  HA  GLU A  68      45.537 -24.581 -24.386  1.00  0.00           H  
ATOM   1098 1HB  GLU A  68      45.982 -22.335 -26.376  1.00  0.00           H  
ATOM   1099 2HB  GLU A  68      44.546 -22.424 -25.365  1.00  0.00           H  
ATOM   1100 1HG  GLU A  68      45.936 -22.349 -23.349  1.00  0.00           H  
ATOM   1101 2HG  GLU A  68      47.393 -22.311 -24.342  1.00  0.00           H  
ATOM   1102  N   ALA A  69      44.900 -24.872 -27.608  1.00  0.00           N  
ATOM   1103  CA  ALA A  69      43.992 -25.490 -28.565  1.00  0.00           C  
ATOM   1104  C   ALA A  69      43.856 -26.986 -28.311  1.00  0.00           C  
ATOM   1105  O   ALA A  69      42.767 -27.545 -28.420  1.00  0.00           O  
ATOM   1106  CB  ALA A  69      44.472 -25.236 -29.988  1.00  0.00           C  
ATOM   1107  H   ALA A  69      45.753 -24.450 -27.941  1.00  0.00           H  
ATOM   1108  HA  ALA A  69      43.010 -25.028 -28.459  1.00  0.00           H  
ATOM   1109 1HB  ALA A  69      43.782 -25.703 -30.693  1.00  0.00           H  
ATOM   1110 2HB  ALA A  69      44.507 -24.164 -30.173  1.00  0.00           H  
ATOM   1111 3HB  ALA A  69      45.464 -25.662 -30.115  1.00  0.00           H  
ATOM   1112  N   ILE A  70      44.968 -27.626 -27.967  1.00  0.00           N  
ATOM   1113  CA  ILE A  70      44.970 -29.051 -27.667  1.00  0.00           C  
ATOM   1114  C   ILE A  70      44.190 -29.347 -26.394  1.00  0.00           C  
ATOM   1115  O   ILE A  70      43.375 -30.270 -26.351  1.00  0.00           O  
ATOM   1116  CB  ILE A  70      46.409 -29.581 -27.522  1.00  0.00           C  
ATOM   1117  CG1 ILE A  70      47.121 -29.567 -28.878  1.00  0.00           C  
ATOM   1118  CG2 ILE A  70      46.403 -30.984 -26.936  1.00  0.00           C  
ATOM   1119  CD1 ILE A  70      48.612 -29.800 -28.787  1.00  0.00           C  
ATOM   1120  H   ILE A  70      45.835 -27.112 -27.914  1.00  0.00           H  
ATOM   1121  HA  ILE A  70      44.498 -29.580 -28.496  1.00  0.00           H  
ATOM   1122  HB  ILE A  70      46.973 -28.925 -26.863  1.00  0.00           H  
ATOM   1123 1HG1 ILE A  70      46.693 -30.335 -29.522  1.00  0.00           H  
ATOM   1124 2HG1 ILE A  70      46.957 -28.605 -29.365  1.00  0.00           H  
ATOM   1125 1HG2 ILE A  70      47.428 -31.344 -26.842  1.00  0.00           H  
ATOM   1126 2HG2 ILE A  70      45.935 -30.966 -25.954  1.00  0.00           H  
ATOM   1127 3HG2 ILE A  70      45.843 -31.651 -27.594  1.00  0.00           H  
ATOM   1128 1HD1 ILE A  70      49.045 -29.777 -29.786  1.00  0.00           H  
ATOM   1129 2HD1 ILE A  70      49.065 -29.020 -28.175  1.00  0.00           H  
ATOM   1130 3HD1 ILE A  70      48.801 -30.773 -28.334  1.00  0.00           H  
ATOM   1131  N   GLU A  71      44.445 -28.557 -25.354  1.00  0.00           N  
ATOM   1132  CA  GLU A  71      43.737 -28.707 -24.088  1.00  0.00           C  
ATOM   1133  C   GLU A  71      42.235 -28.532 -24.273  1.00  0.00           C  
ATOM   1134  O   GLU A  71      41.437 -29.246 -23.662  1.00  0.00           O  
ATOM   1135  CB  GLU A  71      44.252 -27.695 -23.064  1.00  0.00           C  
ATOM   1136  CG  GLU A  71      43.639 -27.829 -21.679  1.00  0.00           C  
ATOM   1137  CD  GLU A  71      44.045 -29.098 -20.978  1.00  0.00           C  
ATOM   1138  OE1 GLU A  71      45.035 -29.670 -21.358  1.00  0.00           O  
ATOM   1139  OE2 GLU A  71      43.361 -29.490 -20.064  1.00  0.00           O  
ATOM   1140  H   GLU A  71      45.146 -27.838 -25.443  1.00  0.00           H  
ATOM   1141  HA  GLU A  71      43.927 -29.709 -23.701  1.00  0.00           H  
ATOM   1142 1HB  GLU A  71      45.334 -27.801 -22.962  1.00  0.00           H  
ATOM   1143 2HB  GLU A  71      44.058 -26.683 -23.419  1.00  0.00           H  
ATOM   1144 1HG  GLU A  71      43.946 -26.978 -21.071  1.00  0.00           H  
ATOM   1145 2HG  GLU A  71      42.553 -27.800 -21.771  1.00  0.00           H  
ATOM   1146  N   ALA A  72      41.855 -27.579 -25.118  1.00  0.00           N  
ATOM   1147  CA  ALA A  72      40.452 -27.367 -25.450  1.00  0.00           C  
ATOM   1148  C   ALA A  72      39.848 -28.600 -26.108  1.00  0.00           C  
ATOM   1149  O   ALA A  72      38.717 -28.986 -25.808  1.00  0.00           O  
ATOM   1150  CB  ALA A  72      40.301 -26.153 -26.359  1.00  0.00           C  
ATOM   1151  H   ALA A  72      42.557 -26.986 -25.538  1.00  0.00           H  
ATOM   1152  HA  ALA A  72      39.906 -27.159 -24.530  1.00  0.00           H  
ATOM   1153 1HB  ALA A  72      39.249 -26.008 -26.599  1.00  0.00           H  
ATOM   1154 2HB  ALA A  72      40.686 -25.270 -25.851  1.00  0.00           H  
ATOM   1155 3HB  ALA A  72      40.863 -26.318 -27.277  1.00  0.00           H  
ATOM   1156  N   ALA A  73      40.607 -29.218 -27.008  1.00  0.00           N  
ATOM   1157  CA  ALA A  73      40.167 -30.433 -27.677  1.00  0.00           C  
ATOM   1158  C   ALA A  73      39.959 -31.567 -26.681  1.00  0.00           C  
ATOM   1159  O   ALA A  73      38.991 -32.323 -26.776  1.00  0.00           O  
ATOM   1160  CB  ALA A  73      41.171 -30.846 -28.745  1.00  0.00           C  
ATOM   1161  H   ALA A  73      41.513 -28.831 -27.232  1.00  0.00           H  
ATOM   1162  HA  ALA A  73      39.219 -30.229 -28.177  1.00  0.00           H  
ATOM   1163 1HB  ALA A  73      40.827 -31.757 -29.235  1.00  0.00           H  
ATOM   1164 2HB  ALA A  73      41.264 -30.051 -29.480  1.00  0.00           H  
ATOM   1165 3HB  ALA A  73      42.139 -31.027 -28.279  1.00  0.00           H  
ATOM   1166  N   VAL A  74      40.873 -31.682 -25.724  1.00  0.00           N  
ATOM   1167  CA  VAL A  74      40.816 -32.748 -24.733  1.00  0.00           C  
ATOM   1168  C   VAL A  74      39.619 -32.578 -23.803  1.00  0.00           C  
ATOM   1169  O   VAL A  74      38.892 -33.530 -23.533  1.00  0.00           O  
ATOM   1170  CB  VAL A  74      42.112 -32.770 -23.901  1.00  0.00           C  
ATOM   1171  CG1 VAL A  74      41.961 -33.703 -22.707  1.00  0.00           C  
ATOM   1172  CG2 VAL A  74      43.281 -33.196 -24.775  1.00  0.00           C  
ATOM   1173  H   VAL A  74      41.627 -31.011 -25.681  1.00  0.00           H  
ATOM   1174  HA  VAL A  74      40.718 -33.701 -25.255  1.00  0.00           H  
ATOM   1175  HB  VAL A  74      42.296 -31.771 -23.506  1.00  0.00           H  
ATOM   1176 1HG1 VAL A  74      42.887 -33.707 -22.130  1.00  0.00           H  
ATOM   1177 2HG1 VAL A  74      41.142 -33.359 -22.077  1.00  0.00           H  
ATOM   1178 3HG1 VAL A  74      41.751 -34.713 -23.059  1.00  0.00           H  
ATOM   1179 1HG2 VAL A  74      44.195 -33.208 -24.179  1.00  0.00           H  
ATOM   1180 2HG2 VAL A  74      43.093 -34.194 -25.173  1.00  0.00           H  
ATOM   1181 3HG2 VAL A  74      43.396 -32.493 -25.598  1.00  0.00           H  
ATOM   1182  N   ARG A  75      39.423 -31.354 -23.323  1.00  0.00           N  
ATOM   1183  CA  ARG A  75      38.348 -31.063 -22.381  1.00  0.00           C  
ATOM   1184  C   ARG A  75      36.983 -31.277 -23.024  1.00  0.00           C  
ATOM   1185  O   ARG A  75      36.049 -31.758 -22.379  1.00  0.00           O  
ATOM   1186  CB  ARG A  75      38.449 -29.633 -21.877  1.00  0.00           C  
ATOM   1187  CG  ARG A  75      39.609 -29.369 -20.930  1.00  0.00           C  
ATOM   1188  CD  ARG A  75      39.700 -27.932 -20.559  1.00  0.00           C  
ATOM   1189  NE  ARG A  75      40.827 -27.671 -19.678  1.00  0.00           N  
ATOM   1190  CZ  ARG A  75      41.065 -26.491 -19.073  1.00  0.00           C  
ATOM   1191  NH1 ARG A  75      40.251 -25.478 -19.263  1.00  0.00           N  
ATOM   1192  NH2 ARG A  75      42.121 -26.354 -18.288  1.00  0.00           N  
ATOM   1193  H   ARG A  75      40.035 -30.605 -23.615  1.00  0.00           H  
ATOM   1194  HA  ARG A  75      38.443 -31.736 -21.528  1.00  0.00           H  
ATOM   1195 1HB  ARG A  75      38.553 -28.954 -22.723  1.00  0.00           H  
ATOM   1196 2HB  ARG A  75      37.530 -29.364 -21.355  1.00  0.00           H  
ATOM   1197 1HG  ARG A  75      39.475 -29.951 -20.019  1.00  0.00           H  
ATOM   1198 2HG  ARG A  75      40.545 -29.658 -21.412  1.00  0.00           H  
ATOM   1199 1HD  ARG A  75      39.825 -27.332 -21.459  1.00  0.00           H  
ATOM   1200 2HD  ARG A  75      38.787 -27.632 -20.045  1.00  0.00           H  
ATOM   1201  HE  ARG A  75      41.475 -28.427 -19.507  1.00  0.00           H  
ATOM   1202 1HH1 ARG A  75      39.445 -25.582 -19.863  1.00  0.00           H  
ATOM   1203 2HH1 ARG A  75      40.431 -24.593 -18.809  1.00  0.00           H  
ATOM   1204 1HH2 ARG A  75      42.747 -27.133 -18.141  1.00  0.00           H  
ATOM   1205 2HH2 ARG A  75      42.300 -25.470 -17.835  1.00  0.00           H  
ATOM   1206  N   ALA A  76      36.871 -30.916 -24.297  1.00  0.00           N  
ATOM   1207  CA  ALA A  76      35.634 -31.119 -25.047  1.00  0.00           C  
ATOM   1208  C   ALA A  76      35.287 -32.599 -25.145  1.00  0.00           C  
ATOM   1209  O   ALA A  76      34.128 -32.984 -25.000  1.00  0.00           O  
ATOM   1210  CB  ALA A  76      35.752 -30.508 -26.435  1.00  0.00           C  
ATOM   1211  H   ALA A  76      37.662 -30.492 -24.762  1.00  0.00           H  
ATOM   1212  HA  ALA A  76      34.826 -30.602 -24.529  1.00  0.00           H  
ATOM   1213 1HB  ALA A  76      34.821 -30.667 -26.982  1.00  0.00           H  
ATOM   1214 2HB  ALA A  76      35.942 -29.438 -26.348  1.00  0.00           H  
ATOM   1215 3HB  ALA A  76      36.571 -30.980 -26.972  1.00  0.00           H  
ATOM   1216  N   LEU A  77      36.297 -33.424 -25.394  1.00  0.00           N  
ATOM   1217  CA  LEU A  77      36.099 -34.862 -25.520  1.00  0.00           C  
ATOM   1218  C   LEU A  77      35.751 -35.491 -24.177  1.00  0.00           C  
ATOM   1219  O   LEU A  77      34.860 -36.339 -24.088  1.00  0.00           O  
ATOM   1220  CB  LEU A  77      37.360 -35.525 -26.088  1.00  0.00           C  
ATOM   1221  CG  LEU A  77      37.688 -35.187 -27.548  1.00  0.00           C  
ATOM   1222  CD1 LEU A  77      39.099 -35.656 -27.874  1.00  0.00           C  
ATOM   1223  CD2 LEU A  77      36.666 -35.846 -28.465  1.00  0.00           C  
ATOM   1224  H   LEU A  77      37.229 -33.045 -25.495  1.00  0.00           H  
ATOM   1225  HA  LEU A  77      35.274 -35.038 -26.212  1.00  0.00           H  
ATOM   1226 1HB  LEU A  77      38.213 -35.226 -25.481  1.00  0.00           H  
ATOM   1227 2HB  LEU A  77      37.247 -36.607 -26.015  1.00  0.00           H  
ATOM   1228  HG  LEU A  77      37.654 -34.106 -27.688  1.00  0.00           H  
ATOM   1229 1HD1 LEU A  77      39.333 -35.418 -28.911  1.00  0.00           H  
ATOM   1230 2HD1 LEU A  77      39.810 -35.155 -27.219  1.00  0.00           H  
ATOM   1231 3HD1 LEU A  77      39.166 -36.733 -27.727  1.00  0.00           H  
ATOM   1232 1HD2 LEU A  77      36.899 -35.605 -29.502  1.00  0.00           H  
ATOM   1233 2HD2 LEU A  77      36.698 -36.926 -28.327  1.00  0.00           H  
ATOM   1234 3HD2 LEU A  77      35.671 -35.479 -28.222  1.00  0.00           H  
ATOM   1235  N   GLU A  78      36.453 -35.070 -23.131  1.00  0.00           N  
ATOM   1236  CA  GLU A  78      36.261 -35.634 -21.802  1.00  0.00           C  
ATOM   1237  C   GLU A  78      34.830 -35.426 -21.317  1.00  0.00           C  
ATOM   1238  O   GLU A  78      34.208 -36.344 -20.781  1.00  0.00           O  
ATOM   1239  CB  GLU A  78      37.243 -35.009 -20.809  1.00  0.00           C  
ATOM   1240  CG  GLU A  78      37.109 -35.524 -19.383  1.00  0.00           C  
ATOM   1241  CD  GLU A  78      38.079 -34.878 -18.434  1.00  0.00           C  
ATOM   1242  OE1 GLU A  78      39.025 -34.284 -18.893  1.00  0.00           O  
ATOM   1243  OE2 GLU A  78      37.874 -34.975 -17.247  1.00  0.00           O  
ATOM   1244  H   GLU A  78      37.140 -34.341 -23.263  1.00  0.00           H  
ATOM   1245  HA  GLU A  78      36.462 -36.705 -21.847  1.00  0.00           H  
ATOM   1246 1HB  GLU A  78      38.264 -35.198 -21.139  1.00  0.00           H  
ATOM   1247 2HB  GLU A  78      37.099 -33.928 -20.788  1.00  0.00           H  
ATOM   1248 1HG  GLU A  78      36.095 -35.337 -19.033  1.00  0.00           H  
ATOM   1249 2HG  GLU A  78      37.271 -36.602 -19.380  1.00  0.00           H  
ATOM   1250  N   ALA A  79      34.317 -34.217 -21.508  1.00  0.00           N  
ATOM   1251  CA  ALA A  79      32.965 -33.879 -21.073  1.00  0.00           C  
ATOM   1252  C   ALA A  79      31.927 -34.738 -21.786  1.00  0.00           C  
ATOM   1253  O   ALA A  79      30.972 -35.213 -21.170  1.00  0.00           O  
ATOM   1254  CB  ALA A  79      32.684 -32.405 -21.310  1.00  0.00           C  
ATOM   1255  H   ALA A  79      34.875 -33.511 -21.964  1.00  0.00           H  
ATOM   1256  HA  ALA A  79      32.891 -34.059 -20.000  1.00  0.00           H  
ATOM   1257 1HB  ALA A  79      31.671 -32.170 -20.980  1.00  0.00           H  
ATOM   1258 2HB  ALA A  79      33.398 -31.804 -20.747  1.00  0.00           H  
ATOM   1259 3HB  ALA A  79      32.780 -32.182 -22.374  1.00  0.00           H  
ATOM   1260  N   ALA A  80      32.124 -34.935 -23.083  1.00  0.00           N  
ATOM   1261  CA  ALA A  80      31.224 -35.767 -23.875  1.00  0.00           C  
ATOM   1262  C   ALA A  80      31.294 -37.226 -23.437  1.00  0.00           C  
ATOM   1263  O   ALA A  80      30.276 -37.917 -23.386  1.00  0.00           O  
ATOM   1264  CB  ALA A  80      31.555 -35.643 -25.355  1.00  0.00           C  
ATOM   1265  H   ALA A  80      32.914 -34.501 -23.535  1.00  0.00           H  
ATOM   1266  HA  ALA A  80      30.204 -35.408 -23.732  1.00  0.00           H  
ATOM   1267 1HB  ALA A  80      30.875 -36.269 -25.935  1.00  0.00           H  
ATOM   1268 2HB  ALA A  80      31.446 -34.604 -25.666  1.00  0.00           H  
ATOM   1269 3HB  ALA A  80      32.581 -35.965 -25.529  1.00  0.00           H  
ATOM   1270  N   GLU A  81      32.500 -37.688 -23.126  1.00  0.00           N  
ATOM   1271  CA  GLU A  81      32.700 -39.057 -22.666  1.00  0.00           C  
ATOM   1272  C   GLU A  81      31.943 -39.323 -21.373  1.00  0.00           C  
ATOM   1273  O   GLU A  81      31.311 -40.369 -21.216  1.00  0.00           O  
ATOM   1274  CB  GLU A  81      34.189 -39.341 -22.463  1.00  0.00           C  
ATOM   1275  CG  GLU A  81      34.992 -39.444 -23.751  1.00  0.00           C  
ATOM   1276  CD  GLU A  81      36.475 -39.357 -23.527  1.00  0.00           C  
ATOM   1277  OE1 GLU A  81      36.890 -39.400 -22.393  1.00  0.00           O  
ATOM   1278  OE2 GLU A  81      37.196 -39.245 -24.491  1.00  0.00           O  
ATOM   1279  H   GLU A  81      33.298 -37.074 -23.204  1.00  0.00           H  
ATOM   1280  HA  GLU A  81      32.328 -39.738 -23.433  1.00  0.00           H  
ATOM   1281 1HB  GLU A  81      34.631 -38.547 -21.858  1.00  0.00           H  
ATOM   1282 2HB  GLU A  81      34.313 -40.277 -21.918  1.00  0.00           H  
ATOM   1283 1HG  GLU A  81      34.765 -40.397 -24.234  1.00  0.00           H  
ATOM   1284 2HG  GLU A  81      34.683 -38.646 -24.426  1.00  0.00           H  
ATOM   1285  N   ARG A  82      32.011 -38.374 -20.447  1.00  0.00           N  
ATOM   1286  CA  ARG A  82      31.328 -38.503 -19.166  1.00  0.00           C  
ATOM   1287  C   ARG A  82      29.815 -38.509 -19.345  1.00  0.00           C  
ATOM   1288  O   ARG A  82      29.106 -39.272 -18.687  1.00  0.00           O  
ATOM   1289  CB  ARG A  82      31.718 -37.365 -18.233  1.00  0.00           C  
ATOM   1290  CG  ARG A  82      33.147 -37.424 -17.715  1.00  0.00           C  
ATOM   1291  CD  ARG A  82      33.472 -36.253 -16.864  1.00  0.00           C  
ATOM   1292  NE  ARG A  82      34.865 -36.256 -16.445  1.00  0.00           N  
ATOM   1293  CZ  ARG A  82      35.345 -36.947 -15.393  1.00  0.00           C  
ATOM   1294  NH1 ARG A  82      34.536 -37.683 -14.666  1.00  0.00           N  
ATOM   1295  NH2 ARG A  82      36.631 -36.884 -15.092  1.00  0.00           N  
ATOM   1296  H   ARG A  82      32.548 -37.539 -20.637  1.00  0.00           H  
ATOM   1297  HA  ARG A  82      31.629 -39.445 -18.706  1.00  0.00           H  
ATOM   1298 1HB  ARG A  82      31.594 -36.413 -18.749  1.00  0.00           H  
ATOM   1299 2HB  ARG A  82      31.054 -37.358 -17.369  1.00  0.00           H  
ATOM   1300 1HG  ARG A  82      33.281 -38.329 -17.122  1.00  0.00           H  
ATOM   1301 2HG  ARG A  82      33.839 -37.439 -18.559  1.00  0.00           H  
ATOM   1302 1HD  ARG A  82      33.286 -35.335 -17.421  1.00  0.00           H  
ATOM   1303 2HD  ARG A  82      32.847 -36.267 -15.971  1.00  0.00           H  
ATOM   1304  HE  ARG A  82      35.518 -35.701 -16.981  1.00  0.00           H  
ATOM   1305 1HH1 ARG A  82      33.553 -37.732 -14.895  1.00  0.00           H  
ATOM   1306 2HH1 ARG A  82      34.895 -38.203 -13.878  1.00  0.00           H  
ATOM   1307 1HH2 ARG A  82      37.253 -36.318 -15.652  1.00  0.00           H  
ATOM   1308 2HH2 ARG A  82      36.990 -37.403 -14.305  1.00  0.00           H  
ATOM   1309  N   ALA A  83      29.326 -37.654 -20.236  1.00  0.00           N  
ATOM   1310  CA  ALA A  83      27.900 -37.590 -20.534  1.00  0.00           C  
ATOM   1311  C   ALA A  83      27.391 -38.917 -21.086  1.00  0.00           C  
ATOM   1312  O   ALA A  83      26.305 -39.372 -20.733  1.00  0.00           O  
ATOM   1313  CB  ALA A  83      27.612 -36.464 -21.515  1.00  0.00           C  
ATOM   1314  H   ALA A  83      29.958 -37.035 -20.723  1.00  0.00           H  
ATOM   1315  HA  ALA A  83      27.363 -37.368 -19.610  1.00  0.00           H  
ATOM   1316 1HB  ALA A  83      26.543 -36.429 -21.726  1.00  0.00           H  
ATOM   1317 2HB  ALA A  83      27.927 -35.515 -21.082  1.00  0.00           H  
ATOM   1318 3HB  ALA A  83      28.159 -36.639 -22.440  1.00  0.00           H  
ATOM   1319  N   GLY A  84      28.186 -39.532 -21.955  1.00  0.00           N  
ATOM   1320  CA  GLY A  84      27.870 -40.856 -22.477  1.00  0.00           C  
ATOM   1321  C   GLY A  84      26.986 -40.763 -23.717  1.00  0.00           C  
ATOM   1322  O   GLY A  84      26.644 -41.779 -24.321  1.00  0.00           O  
ATOM   1323  H   GLY A  84      29.031 -39.072 -22.263  1.00  0.00           H  
ATOM   1324 1HA  GLY A  84      28.793 -41.381 -22.723  1.00  0.00           H  
ATOM   1325 2HA  GLY A  84      27.363 -41.439 -21.709  1.00  0.00           H  
ATOM   1326  N   ASP A  85      26.622 -39.542 -24.087  1.00  0.00           N  
ATOM   1327  CA  ASP A  85      25.762 -39.316 -25.243  1.00  0.00           C  
ATOM   1328  C   ASP A  85      26.580 -39.202 -26.521  1.00  0.00           C  
ATOM   1329  O   ASP A  85      27.383 -38.284 -26.678  1.00  0.00           O  
ATOM   1330  CB  ASP A  85      24.925 -38.049 -25.050  1.00  0.00           C  
ATOM   1331  CG  ASP A  85      23.858 -37.875 -26.123  1.00  0.00           C  
ATOM   1332  OD1 ASP A  85      23.834 -38.660 -27.041  1.00  0.00           O  
ATOM   1333  OD2 ASP A  85      23.078 -36.959 -26.013  1.00  0.00           O  
ATOM   1334  H   ASP A  85      26.950 -38.748 -23.554  1.00  0.00           H  
ATOM   1335  HA  ASP A  85      25.081 -40.163 -25.338  1.00  0.00           H  
ATOM   1336 1HB  ASP A  85      24.437 -38.080 -24.075  1.00  0.00           H  
ATOM   1337 2HB  ASP A  85      25.578 -37.176 -25.062  1.00  0.00           H  
ATOM   1338  N   PRO A  86      26.371 -40.145 -27.437  1.00  0.00           N  
ATOM   1339  CA  PRO A  86      27.087 -40.151 -28.708  1.00  0.00           C  
ATOM   1340  C   PRO A  86      26.944 -38.819 -29.428  1.00  0.00           C  
ATOM   1341  O   PRO A  86      27.836 -38.403 -30.170  1.00  0.00           O  
ATOM   1342  CB  PRO A  86      26.407 -41.285 -29.481  1.00  0.00           C  
ATOM   1343  CG  PRO A  86      25.920 -42.210 -28.419  1.00  0.00           C  
ATOM   1344  CD  PRO A  86      25.474 -41.299 -27.305  1.00  0.00           C  
ATOM   1345  HA  PRO A  86      28.144 -40.329 -28.508  1.00  0.00           H  
ATOM   1346 1HB  PRO A  86      25.593 -40.882 -30.102  1.00  0.00           H  
ATOM   1347 2HB  PRO A  86      27.127 -41.759 -30.163  1.00  0.00           H  
ATOM   1348 1HG  PRO A  86      25.103 -42.836 -28.806  1.00  0.00           H  
ATOM   1349 2HG  PRO A  86      26.725 -42.894 -28.111  1.00  0.00           H  
ATOM   1350 1HD  PRO A  86      24.428 -41.006 -27.467  1.00  0.00           H  
ATOM   1351 2HD  PRO A  86      25.587 -41.817 -26.340  1.00  0.00           H  
ATOM   1352  N   GLU A  87      25.817 -38.148 -29.205  1.00  0.00           N  
ATOM   1353  CA  GLU A  87      25.540 -36.877 -29.864  1.00  0.00           C  
ATOM   1354  C   GLU A  87      26.525 -35.800 -29.416  1.00  0.00           C  
ATOM   1355  O   GLU A  87      26.932 -34.951 -30.208  1.00  0.00           O  
ATOM   1356  CB  GLU A  87      24.107 -36.427 -29.573  1.00  0.00           C  
ATOM   1357  CG  GLU A  87      23.035 -37.282 -30.231  1.00  0.00           C  
ATOM   1358  CD  GLU A  87      23.077 -37.220 -31.733  1.00  0.00           C  
ATOM   1359  OE1 GLU A  87      23.101 -36.136 -32.264  1.00  0.00           O  
ATOM   1360  OE2 GLU A  87      23.085 -38.259 -32.350  1.00  0.00           O  
ATOM   1361  H   GLU A  87      25.135 -38.532 -28.569  1.00  0.00           H  
ATOM   1362  HA  GLU A  87      25.640 -37.017 -30.941  1.00  0.00           H  
ATOM   1363 1HB  GLU A  87      23.933 -36.442 -28.497  1.00  0.00           H  
ATOM   1364 2HB  GLU A  87      23.972 -35.400 -29.913  1.00  0.00           H  
ATOM   1365 1HG  GLU A  87      23.166 -38.318 -29.918  1.00  0.00           H  
ATOM   1366 2HG  GLU A  87      22.056 -36.949 -29.887  1.00  0.00           H  
ATOM   1367  N   LEU A  88      26.901 -35.843 -28.144  1.00  0.00           N  
ATOM   1368  CA  LEU A  88      27.828 -34.866 -27.586  1.00  0.00           C  
ATOM   1369  C   LEU A  88      29.263 -35.172 -27.997  1.00  0.00           C  
ATOM   1370  O   LEU A  88      30.086 -34.266 -28.137  1.00  0.00           O  
ATOM   1371  CB  LEU A  88      27.721 -34.848 -26.055  1.00  0.00           C  
ATOM   1372  CG  LEU A  88      26.408 -34.293 -25.488  1.00  0.00           C  
ATOM   1373  CD1 LEU A  88      26.331 -34.596 -23.998  1.00  0.00           C  
ATOM   1374  CD2 LEU A  88      26.336 -32.796 -25.745  1.00  0.00           C  
ATOM   1375  H   LEU A  88      26.537 -36.571 -27.547  1.00  0.00           H  
ATOM   1376  HA  LEU A  88      27.559 -33.878 -27.963  1.00  0.00           H  
ATOM   1377 1HB  LEU A  88      27.838 -35.866 -25.686  1.00  0.00           H  
ATOM   1378 2HB  LEU A  88      28.536 -34.244 -25.657  1.00  0.00           H  
ATOM   1379  HG  LEU A  88      25.566 -34.787 -25.973  1.00  0.00           H  
ATOM   1380 1HD1 LEU A  88      25.398 -34.203 -23.595  1.00  0.00           H  
ATOM   1381 2HD1 LEU A  88      26.367 -35.675 -23.842  1.00  0.00           H  
ATOM   1382 3HD1 LEU A  88      27.173 -34.129 -23.488  1.00  0.00           H  
ATOM   1383 1HD2 LEU A  88      25.402 -32.402 -25.343  1.00  0.00           H  
ATOM   1384 2HD2 LEU A  88      27.178 -32.302 -25.260  1.00  0.00           H  
ATOM   1385 3HD2 LEU A  88      26.375 -32.609 -26.819  1.00  0.00           H  
ATOM   1386  N   ARG A  89      29.558 -36.454 -28.186  1.00  0.00           N  
ATOM   1387  CA  ARG A  89      30.885 -36.878 -28.620  1.00  0.00           C  
ATOM   1388  C   ARG A  89      31.151 -36.471 -30.063  1.00  0.00           C  
ATOM   1389  O   ARG A  89      32.276 -36.131 -30.424  1.00  0.00           O  
ATOM   1390  CB  ARG A  89      31.035 -38.386 -28.487  1.00  0.00           C  
ATOM   1391  CG  ARG A  89      31.079 -38.900 -27.057  1.00  0.00           C  
ATOM   1392  CD  ARG A  89      31.219 -40.380 -27.007  1.00  0.00           C  
ATOM   1393  NE  ARG A  89      31.226 -40.877 -25.642  1.00  0.00           N  
ATOM   1394  CZ  ARG A  89      31.470 -42.157 -25.297  1.00  0.00           C  
ATOM   1395  NH1 ARG A  89      31.724 -43.052 -26.227  1.00  0.00           N  
ATOM   1396  NH2 ARG A  89      31.453 -42.513 -24.024  1.00  0.00           N  
ATOM   1397  H   ARG A  89      28.846 -37.153 -28.028  1.00  0.00           H  
ATOM   1398  HA  ARG A  89      31.628 -36.401 -27.980  1.00  0.00           H  
ATOM   1399 1HB  ARG A  89      30.204 -38.880 -28.988  1.00  0.00           H  
ATOM   1400 2HB  ARG A  89      31.953 -38.706 -28.981  1.00  0.00           H  
ATOM   1401 1HG  ARG A  89      31.928 -38.458 -26.537  1.00  0.00           H  
ATOM   1402 2HG  ARG A  89      30.158 -38.626 -26.541  1.00  0.00           H  
ATOM   1403 1HD  ARG A  89      30.383 -40.839 -27.536  1.00  0.00           H  
ATOM   1404 2HD  ARG A  89      32.154 -40.672 -27.483  1.00  0.00           H  
ATOM   1405  HE  ARG A  89      31.035 -40.219 -24.900  1.00  0.00           H  
ATOM   1406 1HH1 ARG A  89      31.736 -42.781 -27.198  1.00  0.00           H  
ATOM   1407 2HH1 ARG A  89      31.907 -44.010 -25.967  1.00  0.00           H  
ATOM   1408 1HH2 ARG A  89      31.258 -41.827 -23.309  1.00  0.00           H  
ATOM   1409 2HH2 ARG A  89      31.636 -43.471 -23.765  1.00  0.00           H  
ATOM   1410  N   GLU A  90      30.108 -36.512 -30.886  1.00  0.00           N  
ATOM   1411  CA  GLU A  90      30.205 -36.060 -32.268  1.00  0.00           C  
ATOM   1412  C   GLU A  90      30.398 -34.552 -32.343  1.00  0.00           C  
ATOM   1413  O   GLU A  90      31.171 -34.056 -33.160  1.00  0.00           O  
ATOM   1414  CB  GLU A  90      28.953 -36.461 -33.049  1.00  0.00           C  
ATOM   1415  CG  GLU A  90      28.876 -37.940 -33.400  1.00  0.00           C  
ATOM   1416  CD  GLU A  90      30.013 -38.396 -34.272  1.00  0.00           C  
ATOM   1417  OE1 GLU A  90      30.560 -37.581 -34.974  1.00  0.00           O  
ATOM   1418  OE2 GLU A  90      30.336 -39.560 -34.233  1.00  0.00           O  
ATOM   1419  H   GLU A  90      29.224 -36.861 -30.543  1.00  0.00           H  
ATOM   1420  HA  GLU A  90      31.064 -36.545 -32.731  1.00  0.00           H  
ATOM   1421 1HB  GLU A  90      28.065 -36.208 -32.470  1.00  0.00           H  
ATOM   1422 2HB  GLU A  90      28.907 -35.895 -33.979  1.00  0.00           H  
ATOM   1423 1HG  GLU A  90      28.884 -38.522 -32.478  1.00  0.00           H  
ATOM   1424 2HG  GLU A  90      27.933 -38.135 -33.911  1.00  0.00           H  
ATOM   1425  N   ASP A  91      29.694 -33.826 -31.484  1.00  0.00           N  
ATOM   1426  CA  ASP A  91      29.841 -32.376 -31.398  1.00  0.00           C  
ATOM   1427  C   ASP A  91      31.218 -31.994 -30.872  1.00  0.00           C  
ATOM   1428  O   ASP A  91      31.813 -31.011 -31.314  1.00  0.00           O  
ATOM   1429  CB  ASP A  91      28.759 -31.778 -30.498  1.00  0.00           C  
ATOM   1430  CG  ASP A  91      27.382 -31.768 -31.151  1.00  0.00           C  
ATOM   1431  OD1 ASP A  91      27.309 -31.966 -32.341  1.00  0.00           O  
ATOM   1432  OD2 ASP A  91      26.418 -31.563 -30.452  1.00  0.00           O  
ATOM   1433  H   ASP A  91      29.038 -34.288 -30.872  1.00  0.00           H  
ATOM   1434  HA  ASP A  91      29.720 -31.957 -32.398  1.00  0.00           H  
ATOM   1435 1HB  ASP A  91      28.700 -32.349 -29.571  1.00  0.00           H  
ATOM   1436 2HB  ASP A  91      29.028 -30.754 -30.237  1.00  0.00           H  
ATOM   1437  N   ALA A  92      31.723 -32.779 -29.922  1.00  0.00           N  
ATOM   1438  CA  ALA A  92      33.064 -32.573 -29.392  1.00  0.00           C  
ATOM   1439  C   ALA A  92      34.121 -32.768 -30.473  1.00  0.00           C  
ATOM   1440  O   ALA A  92      35.103 -32.026 -30.536  1.00  0.00           O  
ATOM   1441  CB  ALA A  92      33.320 -33.516 -28.224  1.00  0.00           C  
ATOM   1442  H   ALA A  92      31.160 -33.535 -29.561  1.00  0.00           H  
ATOM   1443  HA  ALA A  92      33.134 -31.552 -29.015  1.00  0.00           H  
ATOM   1444 1HB  ALA A  92      34.325 -33.350 -27.839  1.00  0.00           H  
ATOM   1445 2HB  ALA A  92      32.593 -33.326 -27.435  1.00  0.00           H  
ATOM   1446 3HB  ALA A  92      33.227 -34.547 -28.562  1.00  0.00           H  
ATOM   1447  N   ARG A  93      33.912 -33.770 -31.320  1.00  0.00           N  
ATOM   1448  CA  ARG A  93      34.829 -34.043 -32.422  1.00  0.00           C  
ATOM   1449  C   ARG A  93      34.995 -32.824 -33.317  1.00  0.00           C  
ATOM   1450  O   ARG A  93      36.098 -32.521 -33.772  1.00  0.00           O  
ATOM   1451  CB  ARG A  93      34.328 -35.214 -33.256  1.00  0.00           C  
ATOM   1452  CG  ARG A  93      35.118 -35.474 -34.530  1.00  0.00           C  
ATOM   1453  CD  ARG A  93      34.474 -36.518 -35.368  1.00  0.00           C  
ATOM   1454  NE  ARG A  93      33.078 -36.214 -35.640  1.00  0.00           N  
ATOM   1455  CZ  ARG A  93      32.655 -35.233 -36.460  1.00  0.00           C  
ATOM   1456  NH1 ARG A  93      33.530 -34.474 -37.082  1.00  0.00           N  
ATOM   1457  NH2 ARG A  93      31.361 -35.037 -36.642  1.00  0.00           N  
ATOM   1458  H   ARG A  93      33.101 -34.358 -31.199  1.00  0.00           H  
ATOM   1459  HA  ARG A  93      35.802 -34.306 -32.005  1.00  0.00           H  
ATOM   1460 1HB  ARG A  93      34.358 -36.126 -32.659  1.00  0.00           H  
ATOM   1461 2HB  ARG A  93      33.290 -35.043 -33.540  1.00  0.00           H  
ATOM   1462 1HG  ARG A  93      35.180 -34.555 -35.112  1.00  0.00           H  
ATOM   1463 2HG  ARG A  93      36.123 -35.809 -34.273  1.00  0.00           H  
ATOM   1464 1HD  ARG A  93      34.999 -36.591 -36.321  1.00  0.00           H  
ATOM   1465 2HD  ARG A  93      34.521 -37.477 -34.854  1.00  0.00           H  
ATOM   1466  HE  ARG A  93      32.378 -36.779 -35.182  1.00  0.00           H  
ATOM   1467 1HH1 ARG A  93      34.518 -34.622 -36.944  1.00  0.00           H  
ATOM   1468 2HH1 ARG A  93      33.211 -33.737 -37.698  1.00  0.00           H  
ATOM   1469 1HH2 ARG A  93      30.689 -35.622 -36.164  1.00  0.00           H  
ATOM   1470 2HH2 ARG A  93      31.043 -34.302 -37.256  1.00  0.00           H  
ATOM   1471  N   GLU A  94      33.894 -32.121 -33.562  1.00  0.00           N  
ATOM   1472  CA  GLU A  94      33.925 -30.906 -34.368  1.00  0.00           C  
ATOM   1473  C   GLU A  94      34.756 -29.821 -33.697  1.00  0.00           C  
ATOM   1474  O   GLU A  94      35.492 -29.092 -34.360  1.00  0.00           O  
ATOM   1475  CB  GLU A  94      32.506 -30.394 -34.616  1.00  0.00           C  
ATOM   1476  CG  GLU A  94      31.686 -31.243 -35.576  1.00  0.00           C  
ATOM   1477  CD  GLU A  94      32.218 -31.209 -36.984  1.00  0.00           C  
ATOM   1478  OE1 GLU A  94      32.897 -30.268 -37.320  1.00  0.00           O  
ATOM   1479  OE2 GLU A  94      31.942 -32.124 -37.724  1.00  0.00           O  
ATOM   1480  H   GLU A  94      33.015 -32.439 -33.183  1.00  0.00           H  
ATOM   1481  HA  GLU A  94      34.373 -31.143 -35.334  1.00  0.00           H  
ATOM   1482 1HB  GLU A  94      31.963 -30.349 -33.671  1.00  0.00           H  
ATOM   1483 2HB  GLU A  94      32.548 -29.382 -35.018  1.00  0.00           H  
ATOM   1484 1HG  GLU A  94      31.689 -32.275 -35.226  1.00  0.00           H  
ATOM   1485 2HG  GLU A  94      30.658 -30.889 -35.574  1.00  0.00           H  
ATOM   1486  N   ALA A  95      34.634 -29.720 -32.378  1.00  0.00           N  
ATOM   1487  CA  ALA A  95      35.442 -28.788 -31.601  1.00  0.00           C  
ATOM   1488  C   ALA A  95      36.924 -29.126 -31.705  1.00  0.00           C  
ATOM   1489  O   ALA A  95      37.771 -28.234 -31.746  1.00  0.00           O  
ATOM   1490  CB  ALA A  95      35.001 -28.786 -30.146  1.00  0.00           C  
ATOM   1491  H   ALA A  95      33.964 -30.309 -31.900  1.00  0.00           H  
ATOM   1492  HA  ALA A  95      35.285 -27.783 -31.994  1.00  0.00           H  
ATOM   1493 1HB  ALA A  95      35.613 -28.083 -29.580  1.00  0.00           H  
ATOM   1494 2HB  ALA A  95      33.954 -28.485 -30.084  1.00  0.00           H  
ATOM   1495 3HB  ALA A  95      35.115 -29.785 -29.730  1.00  0.00           H  
ATOM   1496  N   VAL A  96      37.231 -30.416 -31.747  1.00  0.00           N  
ATOM   1497  CA  VAL A  96      38.605 -30.876 -31.906  1.00  0.00           C  
ATOM   1498  C   VAL A  96      39.156 -30.502 -33.275  1.00  0.00           C  
ATOM   1499  O   VAL A  96      40.286 -30.028 -33.391  1.00  0.00           O  
ATOM   1500  CB  VAL A  96      38.685 -32.402 -31.724  1.00  0.00           C  
ATOM   1501  CG1 VAL A  96      40.093 -32.900 -32.009  1.00  0.00           C  
ATOM   1502  CG2 VAL A  96      38.255 -32.781 -30.315  1.00  0.00           C  
ATOM   1503  H   VAL A  96      36.491 -31.102 -31.667  1.00  0.00           H  
ATOM   1504  HA  VAL A  96      39.220 -30.401 -31.140  1.00  0.00           H  
ATOM   1505  HB  VAL A  96      38.024 -32.880 -32.448  1.00  0.00           H  
ATOM   1506 1HG1 VAL A  96      40.133 -33.982 -31.877  1.00  0.00           H  
ATOM   1507 2HG1 VAL A  96      40.368 -32.652 -33.034  1.00  0.00           H  
ATOM   1508 3HG1 VAL A  96      40.793 -32.428 -31.319  1.00  0.00           H  
ATOM   1509 1HG2 VAL A  96      38.312 -33.861 -30.194  1.00  0.00           H  
ATOM   1510 2HG2 VAL A  96      38.914 -32.297 -29.592  1.00  0.00           H  
ATOM   1511 3HG2 VAL A  96      37.230 -32.450 -30.147  1.00  0.00           H  
ATOM   1512  N   ARG A  97      38.352 -30.717 -34.309  1.00  0.00           N  
ATOM   1513  CA  ARG A  97      38.747 -30.379 -35.673  1.00  0.00           C  
ATOM   1514  C   ARG A  97      39.063 -28.894 -35.800  1.00  0.00           C  
ATOM   1515  O   ARG A  97      40.032 -28.512 -36.462  1.00  0.00           O  
ATOM   1516  CB  ARG A  97      37.646 -30.747 -36.657  1.00  0.00           C  
ATOM   1517  CG  ARG A  97      38.006 -30.556 -38.121  1.00  0.00           C  
ATOM   1518  CD  ARG A  97      36.930 -31.039 -39.022  1.00  0.00           C  
ATOM   1519  NE  ARG A  97      35.718 -30.248 -38.888  1.00  0.00           N  
ATOM   1520  CZ  ARG A  97      35.522 -29.043 -39.460  1.00  0.00           C  
ATOM   1521  NH1 ARG A  97      36.468 -28.505 -40.197  1.00  0.00           N  
ATOM   1522  NH2 ARG A  97      34.381 -28.401 -39.278  1.00  0.00           N  
ATOM   1523  H   ARG A  97      37.440 -31.124 -34.148  1.00  0.00           H  
ATOM   1524  HA  ARG A  97      39.641 -30.951 -35.926  1.00  0.00           H  
ATOM   1525 1HB  ARG A  97      37.370 -31.791 -36.520  1.00  0.00           H  
ATOM   1526 2HB  ARG A  97      36.762 -30.144 -36.453  1.00  0.00           H  
ATOM   1527 1HG  ARG A  97      38.171 -29.493 -38.319  1.00  0.00           H  
ATOM   1528 2HG  ARG A  97      38.917 -31.111 -38.347  1.00  0.00           H  
ATOM   1529 1HD  ARG A  97      37.266 -30.978 -40.056  1.00  0.00           H  
ATOM   1530 2HD  ARG A  97      36.691 -32.073 -38.777  1.00  0.00           H  
ATOM   1531  HE  ARG A  97      34.965 -30.627 -38.323  1.00  0.00           H  
ATOM   1532 1HH1 ARG A  97      37.340 -28.996 -40.337  1.00  0.00           H  
ATOM   1533 2HH1 ARG A  97      36.321 -27.603 -40.628  1.00  0.00           H  
ATOM   1534 1HH2 ARG A  97      33.654 -28.813 -38.708  1.00  0.00           H  
ATOM   1535 2HH2 ARG A  97      34.234 -27.499 -39.705  1.00  0.00           H  
ATOM   1536  N   LEU A  98      38.245 -28.061 -35.168  1.00  0.00           N  
ATOM   1537  CA  LEU A  98      38.464 -26.620 -35.177  1.00  0.00           C  
ATOM   1538  C   LEU A  98      39.766 -26.253 -34.484  1.00  0.00           C  
ATOM   1539  O   LEU A  98      40.483 -25.351 -34.919  1.00  0.00           O  
ATOM   1540  CB  LEU A  98      37.294 -25.902 -34.491  1.00  0.00           C  
ATOM   1541  CG  LEU A  98      35.955 -25.941 -35.242  1.00  0.00           C  
ATOM   1542  CD1 LEU A  98      34.846 -25.438 -34.329  1.00  0.00           C  
ATOM   1543  CD2 LEU A  98      36.056 -25.092 -36.500  1.00  0.00           C  
ATOM   1544  H   LEU A  98      37.455 -28.436 -34.667  1.00  0.00           H  
ATOM   1545  HA  LEU A  98      38.514 -26.284 -36.214  1.00  0.00           H  
ATOM   1546 1HB  LEU A  98      37.137 -26.354 -33.511  1.00  0.00           H  
ATOM   1547 2HB  LEU A  98      37.563 -24.855 -34.347  1.00  0.00           H  
ATOM   1548  HG  LEU A  98      35.720 -26.971 -35.514  1.00  0.00           H  
ATOM   1549 1HD1 LEU A  98      33.897 -25.467 -34.863  1.00  0.00           H  
ATOM   1550 2HD1 LEU A  98      34.784 -26.074 -33.447  1.00  0.00           H  
ATOM   1551 3HD1 LEU A  98      35.061 -24.414 -34.024  1.00  0.00           H  
ATOM   1552 1HD2 LEU A  98      35.105 -25.121 -37.035  1.00  0.00           H  
ATOM   1553 2HD2 LEU A  98      36.288 -24.064 -36.227  1.00  0.00           H  
ATOM   1554 3HD2 LEU A  98      36.846 -25.485 -37.144  1.00  0.00           H  
ATOM   1555  N   ALA A  99      40.071 -26.956 -33.396  1.00  0.00           N  
ATOM   1556  CA  ALA A  99      41.319 -26.744 -32.670  1.00  0.00           C  
ATOM   1557  C   ALA A  99      42.526 -27.035 -33.552  1.00  0.00           C  
ATOM   1558  O   ALA A  99      43.543 -26.348 -33.476  1.00  0.00           O  
ATOM   1559  CB  ALA A  99      41.355 -27.611 -31.419  1.00  0.00           C  
ATOM   1560  H   ALA A  99      39.421 -27.657 -33.066  1.00  0.00           H  
ATOM   1561  HA  ALA A  99      41.361 -25.702 -32.353  1.00  0.00           H  
ATOM   1562 1HB  ALA A  99      42.292 -27.440 -30.887  1.00  0.00           H  
ATOM   1563 2HB  ALA A  99      40.519 -27.350 -30.771  1.00  0.00           H  
ATOM   1564 3HB  ALA A  99      41.283 -28.659 -31.701  1.00  0.00           H  
ATOM   1565  N   VAL A 100      42.406 -28.063 -34.389  1.00  0.00           N  
ATOM   1566  CA  VAL A 100      43.481 -28.435 -35.301  1.00  0.00           C  
ATOM   1567  C   VAL A 100      43.723 -27.348 -36.341  1.00  0.00           C  
ATOM   1568  O   VAL A 100      44.861 -26.957 -36.595  1.00  0.00           O  
ATOM   1569  CB  VAL A 100      43.142 -29.757 -36.015  1.00  0.00           C  
ATOM   1570  CG1 VAL A 100      44.147 -30.038 -37.122  1.00  0.00           C  
ATOM   1571  CG2 VAL A 100      43.114 -30.895 -35.007  1.00  0.00           C  
ATOM   1572  H   VAL A 100      41.550 -28.598 -34.394  1.00  0.00           H  
ATOM   1573  HA  VAL A 100      44.395 -28.574 -34.721  1.00  0.00           H  
ATOM   1574  HB  VAL A 100      42.164 -29.665 -36.486  1.00  0.00           H  
ATOM   1575 1HG1 VAL A 100      43.894 -30.978 -37.616  1.00  0.00           H  
ATOM   1576 2HG1 VAL A 100      44.125 -29.227 -37.850  1.00  0.00           H  
ATOM   1577 3HG1 VAL A 100      45.148 -30.113 -36.694  1.00  0.00           H  
ATOM   1578 1HG2 VAL A 100      42.875 -31.827 -35.518  1.00  0.00           H  
ATOM   1579 2HG2 VAL A 100      44.094 -30.983 -34.531  1.00  0.00           H  
ATOM   1580 3HG2 VAL A 100      42.362 -30.693 -34.249  1.00  0.00           H  
ATOM   1581  N   GLU A 101      42.641 -26.861 -36.942  1.00  0.00           N  
ATOM   1582  CA  GLU A 101      42.732 -25.835 -37.973  1.00  0.00           C  
ATOM   1583  C   GLU A 101      43.321 -24.543 -37.417  1.00  0.00           C  
ATOM   1584  O   GLU A 101      44.168 -23.913 -38.046  1.00  0.00           O  
ATOM   1585  CB  GLU A 101      41.356 -25.561 -38.580  1.00  0.00           C  
ATOM   1586  CG  GLU A 101      40.811 -26.692 -39.442  1.00  0.00           C  
ATOM   1587  CD  GLU A 101      39.416 -26.430 -39.936  1.00  0.00           C  
ATOM   1588  OE1 GLU A 101      38.796 -25.515 -39.451  1.00  0.00           O  
ATOM   1589  OE2 GLU A 101      38.971 -27.147 -40.803  1.00  0.00           O  
ATOM   1590  H   GLU A 101      41.732 -27.210 -36.677  1.00  0.00           H  
ATOM   1591  HA  GLU A 101      43.382 -26.201 -38.769  1.00  0.00           H  
ATOM   1592 1HB  GLU A 101      40.638 -25.374 -37.781  1.00  0.00           H  
ATOM   1593 2HB  GLU A 101      41.400 -24.664 -39.196  1.00  0.00           H  
ATOM   1594 1HG  GLU A 101      41.468 -26.831 -40.298  1.00  0.00           H  
ATOM   1595 2HG  GLU A 101      40.817 -27.613 -38.859  1.00  0.00           H  
ATOM   1596  N   ALA A 102      42.860 -24.154 -36.232  1.00  0.00           N  
ATOM   1597  CA  ALA A 102      43.331 -22.933 -35.592  1.00  0.00           C  
ATOM   1598  C   ALA A 102      44.801 -23.039 -35.214  1.00  0.00           C  
ATOM   1599  O   ALA A 102      45.578 -22.107 -35.426  1.00  0.00           O  
ATOM   1600  CB  ALA A 102      42.492 -22.621 -34.360  1.00  0.00           C  
ATOM   1601  H   ALA A 102      42.167 -24.722 -35.762  1.00  0.00           H  
ATOM   1602  HA  ALA A 102      43.210 -22.106 -36.292  1.00  0.00           H  
ATOM   1603 1HB  ALA A 102      42.857 -21.707 -33.894  1.00  0.00           H  
ATOM   1604 2HB  ALA A 102      41.450 -22.488 -34.655  1.00  0.00           H  
ATOM   1605 3HB  ALA A 102      42.566 -23.448 -33.654  1.00  0.00           H  
ATOM   1606  N   ALA A 103      45.183 -24.184 -34.654  1.00  0.00           N  
ATOM   1607  CA  ALA A 103      46.561 -24.411 -34.240  1.00  0.00           C  
ATOM   1608  C   ALA A 103      47.501 -24.423 -35.439  1.00  0.00           C  
ATOM   1609  O   ALA A 103      48.638 -23.954 -35.353  1.00  0.00           O  
ATOM   1610  CB  ALA A 103      46.672 -25.720 -33.469  1.00  0.00           C  
ATOM   1611  H   ALA A 103      44.498 -24.912 -34.511  1.00  0.00           H  
ATOM   1612  HA  ALA A 103      46.859 -23.604 -33.570  1.00  0.00           H  
ATOM   1613 1HB  ALA A 103      47.708 -25.879 -33.167  1.00  0.00           H  
ATOM   1614 2HB  ALA A 103      46.039 -25.674 -32.583  1.00  0.00           H  
ATOM   1615 3HB  ALA A 103      46.351 -26.544 -34.102  1.00  0.00           H  
ATOM   1616  N   GLU A 104      47.023 -24.961 -36.555  1.00  0.00           N  
ATOM   1617  CA  GLU A 104      47.814 -25.019 -37.778  1.00  0.00           C  
ATOM   1618  C   GLU A 104      48.112 -23.624 -38.311  1.00  0.00           C  
ATOM   1619  O   GLU A 104      49.250 -23.311 -38.656  1.00  0.00           O  
ATOM   1620  CB  GLU A 104      47.085 -25.838 -38.847  1.00  0.00           C  
ATOM   1621  CG  GLU A 104      47.803 -25.907 -40.187  1.00  0.00           C  
ATOM   1622  CD  GLU A 104      48.984 -26.835 -40.169  1.00  0.00           C  
ATOM   1623  OE1 GLU A 104      48.896 -27.869 -39.551  1.00  0.00           O  
ATOM   1624  OE2 GLU A 104      49.977 -26.511 -40.773  1.00  0.00           O  
ATOM   1625  H   GLU A 104      46.086 -25.339 -36.557  1.00  0.00           H  
ATOM   1626  HA  GLU A 104      48.759 -25.517 -37.557  1.00  0.00           H  
ATOM   1627 1HB  GLU A 104      46.941 -26.859 -38.488  1.00  0.00           H  
ATOM   1628 2HB  GLU A 104      46.095 -25.412 -39.018  1.00  0.00           H  
ATOM   1629 1HG  GLU A 104      47.101 -26.244 -40.948  1.00  0.00           H  
ATOM   1630 2HG  GLU A 104      48.138 -24.906 -40.458  1.00  0.00           H  
ATOM   1631  N   GLU A 105      47.081 -22.789 -38.371  1.00  0.00           N  
ATOM   1632  CA  GLU A 105      47.223 -21.433 -38.892  1.00  0.00           C  
ATOM   1633  C   GLU A 105      48.206 -20.623 -38.057  1.00  0.00           C  
ATOM   1634  O   GLU A 105      49.050 -19.906 -38.595  1.00  0.00           O  
ATOM   1635  CB  GLU A 105      45.865 -20.727 -38.923  1.00  0.00           C  
ATOM   1636  CG  GLU A 105      45.880 -19.366 -39.603  1.00  0.00           C  
ATOM   1637  CD  GLU A 105      44.527 -18.712 -39.634  1.00  0.00           C  
ATOM   1638  OE1 GLU A 105      43.580 -19.330 -39.208  1.00  0.00           O  
ATOM   1639  OE2 GLU A 105      44.439 -17.595 -40.085  1.00  0.00           O  
ATOM   1640  H   GLU A 105      46.175 -23.099 -38.051  1.00  0.00           H  
ATOM   1641  HA  GLU A 105      47.598 -21.492 -39.914  1.00  0.00           H  
ATOM   1642 1HB  GLU A 105      45.142 -21.354 -39.444  1.00  0.00           H  
ATOM   1643 2HB  GLU A 105      45.504 -20.587 -37.904  1.00  0.00           H  
ATOM   1644 1HG  GLU A 105      46.573 -18.714 -39.072  1.00  0.00           H  
ATOM   1645 2HG  GLU A 105      46.245 -19.484 -40.622  1.00  0.00           H  
ATOM   1646  N   VAL A 106      48.094 -20.743 -36.739  1.00  0.00           N  
ATOM   1647  CA  VAL A 106      48.979 -20.030 -35.828  1.00  0.00           C  
ATOM   1648  C   VAL A 106      50.418 -20.520 -35.955  1.00  0.00           C  
ATOM   1649  O   VAL A 106      51.356 -19.727 -35.951  1.00  0.00           O  
ATOM   1650  CB  VAL A 106      48.507 -20.210 -34.371  1.00  0.00           C  
ATOM   1651  CG1 VAL A 106      49.568 -19.712 -33.401  1.00  0.00           C  
ATOM   1652  CG2 VAL A 106      47.194 -19.472 -34.159  1.00  0.00           C  
ATOM   1653  H   VAL A 106      47.376 -21.342 -36.359  1.00  0.00           H  
ATOM   1654  HA  VAL A 106      48.950 -18.969 -36.077  1.00  0.00           H  
ATOM   1655  HB  VAL A 106      48.364 -21.272 -34.174  1.00  0.00           H  
ATOM   1656 1HG1 VAL A 106      49.216 -19.846 -32.377  1.00  0.00           H  
ATOM   1657 2HG1 VAL A 106      50.486 -20.277 -33.546  1.00  0.00           H  
ATOM   1658 3HG1 VAL A 106      49.757 -18.653 -33.582  1.00  0.00           H  
ATOM   1659 1HG2 VAL A 106      46.864 -19.605 -33.129  1.00  0.00           H  
ATOM   1660 2HG2 VAL A 106      47.335 -18.411 -34.361  1.00  0.00           H  
ATOM   1661 3HG2 VAL A 106      46.437 -19.873 -34.835  1.00  0.00           H  
ATOM   1662  N   GLN A 107      50.578 -21.836 -36.068  1.00  0.00           N  
ATOM   1663  CA  GLN A 107      51.900 -22.435 -36.210  1.00  0.00           C  
ATOM   1664  C   GLN A 107      52.585 -21.960 -37.483  1.00  0.00           C  
ATOM   1665  O   GLN A 107      53.795 -21.722 -37.499  1.00  0.00           O  
ATOM   1666  CB  GLN A 107      51.800 -23.963 -36.208  1.00  0.00           C  
ATOM   1667  CG  GLN A 107      53.138 -24.674 -36.085  1.00  0.00           C  
ATOM   1668  CD  GLN A 107      53.722 -25.047 -37.434  1.00  0.00           C  
ATOM   1669  OE1 GLN A 107      53.039 -25.631 -38.280  1.00  0.00           O  
ATOM   1670  NE2 GLN A 107      54.990 -24.714 -37.640  1.00  0.00           N  
ATOM   1671  H   GLN A 107      49.764 -22.434 -36.057  1.00  0.00           H  
ATOM   1672  HA  GLN A 107      52.508 -22.139 -35.354  1.00  0.00           H  
ATOM   1673 1HB  GLN A 107      51.170 -24.286 -35.380  1.00  0.00           H  
ATOM   1674 2HB  GLN A 107      51.326 -24.297 -37.132  1.00  0.00           H  
ATOM   1675 1HG  GLN A 107      53.842 -24.015 -35.577  1.00  0.00           H  
ATOM   1676 2HG  GLN A 107      52.999 -25.588 -35.505  1.00  0.00           H  
ATOM   1677 1HE2 GLN A 107      55.429 -24.936 -38.512  1.00  0.00           H  
ATOM   1678 2HE2 GLN A 107      55.506 -24.243 -36.925  1.00  0.00           H  
ATOM   1679  N   ARG A 108      51.810 -21.824 -38.552  1.00  0.00           N  
ATOM   1680  CA  ARG A 108      52.339 -21.357 -39.830  1.00  0.00           C  
ATOM   1681  C   ARG A 108      52.758 -19.893 -39.745  1.00  0.00           C  
ATOM   1682  O   ARG A 108      53.791 -19.505 -40.288  1.00  0.00           O  
ATOM   1683  CB  ARG A 108      51.300 -21.522 -40.929  1.00  0.00           C  
ATOM   1684  CG  ARG A 108      51.044 -22.960 -41.357  1.00  0.00           C  
ATOM   1685  CD  ARG A 108      49.987 -23.042 -42.396  1.00  0.00           C  
ATOM   1686  NE  ARG A 108      49.694 -24.420 -42.761  1.00  0.00           N  
ATOM   1687  CZ  ARG A 108      48.900 -24.787 -43.784  1.00  0.00           C  
ATOM   1688  NH1 ARG A 108      48.327 -23.870 -44.536  1.00  0.00           N  
ATOM   1689  NH2 ARG A 108      48.696 -26.068 -44.037  1.00  0.00           N  
ATOM   1690  H   ARG A 108      50.828 -22.053 -38.480  1.00  0.00           H  
ATOM   1691  HA  ARG A 108      53.212 -21.959 -40.084  1.00  0.00           H  
ATOM   1692 1HB  ARG A 108      50.351 -21.102 -40.600  1.00  0.00           H  
ATOM   1693 2HB  ARG A 108      51.613 -20.964 -41.813  1.00  0.00           H  
ATOM   1694 1HG  ARG A 108      51.963 -23.385 -41.765  1.00  0.00           H  
ATOM   1695 2HG  ARG A 108      50.726 -23.546 -40.496  1.00  0.00           H  
ATOM   1696 1HD  ARG A 108      49.071 -22.587 -42.021  1.00  0.00           H  
ATOM   1697 2HD  ARG A 108      50.314 -22.516 -43.291  1.00  0.00           H  
ATOM   1698  HE  ARG A 108      50.118 -25.153 -42.209  1.00  0.00           H  
ATOM   1699 1HH1 ARG A 108      48.484 -22.890 -44.344  1.00  0.00           H  
ATOM   1700 2HH1 ARG A 108      47.731 -24.147 -45.303  1.00  0.00           H  
ATOM   1701 1HH2 ARG A 108      49.136 -26.773 -43.461  1.00  0.00           H  
ATOM   1702 2HH2 ARG A 108      48.101 -26.344 -44.805  1.00  0.00           H  
ATOM   1703  N   ASN A 109      51.949 -19.087 -39.064  1.00  0.00           N  
ATOM   1704  CA  ASN A 109      52.221 -17.662 -38.932  1.00  0.00           C  
ATOM   1705  C   ASN A 109      51.891 -17.166 -37.530  1.00  0.00           C  
ATOM   1706  O   ASN A 109      50.781 -16.694 -37.276  1.00  0.00           O  
ATOM   1707  CB  ASN A 109      51.451 -16.871 -39.972  1.00  0.00           C  
ATOM   1708  CG  ASN A 109      51.824 -15.416 -39.987  1.00  0.00           C  
ATOM   1709  OD1 ASN A 109      52.607 -14.956 -39.148  1.00  0.00           O  
ATOM   1710  ND2 ASN A 109      51.281 -14.683 -40.925  1.00  0.00           N  
ATOM   1711  H   ASN A 109      51.126 -19.475 -38.627  1.00  0.00           H  
ATOM   1712  HA  ASN A 109      53.282 -17.494 -39.121  1.00  0.00           H  
ATOM   1713 1HB  ASN A 109      51.637 -17.291 -40.962  1.00  0.00           H  
ATOM   1714 2HB  ASN A 109      50.382 -16.959 -39.779  1.00  0.00           H  
ATOM   1715 1HD2 ASN A 109      51.492 -13.706 -40.982  1.00  0.00           H  
ATOM   1716 2HD2 ASN A 109      50.651 -15.096 -41.581  1.00  0.00           H  
ATOM   1717  N   PRO A 110      52.856 -17.277 -36.624  1.00  0.00           N  
ATOM   1718  CA  PRO A 110      52.638 -16.931 -35.226  1.00  0.00           C  
ATOM   1719  C   PRO A 110      52.399 -15.437 -35.059  1.00  0.00           C  
ATOM   1720  O   PRO A 110      51.888 -14.993 -34.028  1.00  0.00           O  
ATOM   1721  CB  PRO A 110      53.945 -17.375 -34.553  1.00  0.00           C  
ATOM   1722  CG  PRO A 110      54.508 -18.391 -35.486  1.00  0.00           C  
ATOM   1723  CD  PRO A 110      54.141 -17.888 -36.858  1.00  0.00           C  
ATOM   1724  HA  PRO A 110      51.758 -17.468 -34.870  1.00  0.00           H  
ATOM   1725 1HB  PRO A 110      54.607 -16.506 -34.415  1.00  0.00           H  
ATOM   1726 2HB  PRO A 110      53.734 -17.778 -33.556  1.00  0.00           H  
ATOM   1727 1HG  PRO A 110      55.594 -18.477 -35.345  1.00  0.00           H  
ATOM   1728 2HG  PRO A 110      54.080 -19.381 -35.270  1.00  0.00           H  
ATOM   1729 1HD  PRO A 110      54.891 -17.157 -37.193  1.00  0.00           H  
ATOM   1730 2HD  PRO A 110      54.084 -18.735 -37.555  1.00  0.00           H  
ATOM   1731  N   SER A 111      52.766 -14.665 -36.075  1.00  0.00           N  
ATOM   1732  CA  SER A 111      52.692 -13.213 -35.998  1.00  0.00           C  
ATOM   1733  C   SER A 111      51.339 -12.704 -36.478  1.00  0.00           C  
ATOM   1734  O   SER A 111      51.087 -11.498 -36.489  1.00  0.00           O  
ATOM   1735  CB  SER A 111      53.798 -12.588 -36.829  1.00  0.00           C  
ATOM   1736  OG  SER A 111      53.489 -12.635 -38.195  1.00  0.00           O  
ATOM   1737  H   SER A 111      53.109 -15.099 -36.922  1.00  0.00           H  
ATOM   1738  HA  SER A 111      52.829 -12.914 -34.958  1.00  0.00           H  
ATOM   1739 1HB  SER A 111      53.944 -11.554 -36.520  1.00  0.00           H  
ATOM   1740 2HB  SER A 111      54.732 -13.119 -36.648  1.00  0.00           H  
ATOM   1741  HG  SER A 111      53.366 -13.563 -38.405  1.00  0.00           H  
ATOM   1742  N   SER A 112      50.471 -13.629 -36.874  1.00  0.00           N  
ATOM   1743  CA  SER A 112      49.136 -13.278 -37.341  1.00  0.00           C  
ATOM   1744  C   SER A 112      48.197 -13.003 -36.171  1.00  0.00           C  
ATOM   1745  O   SER A 112      47.896 -13.899 -35.382  1.00  0.00           O  
ATOM   1746  CB  SER A 112      48.574 -14.394 -38.198  1.00  0.00           C  
ATOM   1747  OG  SER A 112      47.225 -14.162 -38.507  1.00  0.00           O  
ATOM   1748  H   SER A 112      50.744 -14.602 -36.851  1.00  0.00           H  
ATOM   1749  HA  SER A 112      49.208 -12.377 -37.950  1.00  0.00           H  
ATOM   1750 1HB  SER A 112      49.151 -14.471 -39.121  1.00  0.00           H  
ATOM   1751 2HB  SER A 112      48.670 -15.342 -37.672  1.00  0.00           H  
ATOM   1752  HG  SER A 112      46.980 -14.835 -39.145  1.00  0.00           H  
ATOM   1753  N   SER A 113      47.743 -11.759 -36.063  1.00  0.00           N  
ATOM   1754  CA  SER A 113      46.905 -11.345 -34.945  1.00  0.00           C  
ATOM   1755  C   SER A 113      45.528 -11.991 -35.018  1.00  0.00           C  
ATOM   1756  O   SER A 113      44.932 -12.327 -33.994  1.00  0.00           O  
ATOM   1757  CB  SER A 113      46.762  -9.836 -34.928  1.00  0.00           C  
ATOM   1758  OG  SER A 113      46.180  -9.373 -36.116  1.00  0.00           O  
ATOM   1759  H   SER A 113      47.982 -11.086 -36.776  1.00  0.00           H  
ATOM   1760  HA  SER A 113      47.387 -11.655 -34.018  1.00  0.00           H  
ATOM   1761 1HB  SER A 113      46.150  -9.537 -34.079  1.00  0.00           H  
ATOM   1762 2HB  SER A 113      47.745  -9.380 -34.800  1.00  0.00           H  
ATOM   1763  HG  SER A 113      46.137  -8.416 -36.033  1.00  0.00           H  
ATOM   1764  N   THR A 114      45.024 -12.162 -36.238  1.00  0.00           N  
ATOM   1765  CA  THR A 114      43.704 -12.743 -36.444  1.00  0.00           C  
ATOM   1766  C   THR A 114      43.699 -14.231 -36.121  1.00  0.00           C  
ATOM   1767  O   THR A 114      42.741 -14.749 -35.547  1.00  0.00           O  
ATOM   1768  CB  THR A 114      43.225 -12.527 -37.892  1.00  0.00           C  
ATOM   1769  OG1 THR A 114      44.176 -13.092 -38.803  1.00  0.00           O  
ATOM   1770  CG2 THR A 114      43.064 -11.043 -38.184  1.00  0.00           C  
ATOM   1771  H   THR A 114      45.571 -11.884 -37.037  1.00  0.00           H  
ATOM   1772  HA  THR A 114      42.997 -12.240 -35.783  1.00  0.00           H  
ATOM   1773  HB  THR A 114      42.265 -13.026 -38.034  1.00  0.00           H  
ATOM   1774  HG1 THR A 114      43.795 -13.125 -39.683  1.00  0.00           H  
ATOM   1775 1HG2 THR A 114      42.724 -10.910 -39.211  1.00  0.00           H  
ATOM   1776 2HG2 THR A 114      42.331 -10.615 -37.502  1.00  0.00           H  
ATOM   1777 3HG2 THR A 114      44.022 -10.541 -38.053  1.00  0.00           H  
ATOM   1778  N   ALA A 115      44.774 -14.916 -36.493  1.00  0.00           N  
ATOM   1779  CA  ALA A 115      44.905 -16.344 -36.227  1.00  0.00           C  
ATOM   1780  C   ALA A 115      45.003 -16.619 -34.732  1.00  0.00           C  
ATOM   1781  O   ALA A 115      44.439 -17.592 -34.230  1.00  0.00           O  
ATOM   1782  CB  ALA A 115      46.119 -16.909 -36.949  1.00  0.00           C  
ATOM   1783  H   ALA A 115      45.521 -14.434 -36.974  1.00  0.00           H  
ATOM   1784  HA  ALA A 115      44.022 -16.851 -36.618  1.00  0.00           H  
ATOM   1785 1HB  ALA A 115      46.202 -17.975 -36.740  1.00  0.00           H  
ATOM   1786 2HB  ALA A 115      46.006 -16.756 -38.023  1.00  0.00           H  
ATOM   1787 3HB  ALA A 115      47.016 -16.401 -36.603  1.00  0.00           H  
ATOM   1788  N   ASN A 116      45.723 -15.756 -34.022  1.00  0.00           N  
ATOM   1789  CA  ASN A 116      45.931 -15.925 -32.591  1.00  0.00           C  
ATOM   1790  C   ASN A 116      44.640 -15.691 -31.815  1.00  0.00           C  
ATOM   1791  O   ASN A 116      44.307 -16.449 -30.906  1.00  0.00           O  
ATOM   1792  CB  ASN A 116      47.026 -14.995 -32.096  1.00  0.00           C  
ATOM   1793  CG  ASN A 116      48.379 -15.360 -32.640  1.00  0.00           C  
ATOM   1794  OD1 ASN A 116      48.590 -16.481 -33.118  1.00  0.00           O  
ATOM   1795  ND2 ASN A 116      49.303 -14.434 -32.573  1.00  0.00           N  
ATOM   1796  H   ASN A 116      46.139 -14.961 -34.489  1.00  0.00           H  
ATOM   1797  HA  ASN A 116      46.268 -16.946 -32.408  1.00  0.00           H  
ATOM   1798 1HB  ASN A 116      46.794 -13.971 -32.389  1.00  0.00           H  
ATOM   1799 2HB  ASN A 116      47.064 -15.027 -31.008  1.00  0.00           H  
ATOM   1800 1HD2 ASN A 116      50.222 -14.623 -32.918  1.00  0.00           H  
ATOM   1801 2HD2 ASN A 116      49.089 -13.542 -32.177  1.00  0.00           H  
ATOM   1802  N   LEU A 117      43.919 -14.638 -32.183  1.00  0.00           N  
ATOM   1803  CA  LEU A 117      42.648 -14.320 -31.544  1.00  0.00           C  
ATOM   1804  C   LEU A 117      41.591 -15.369 -31.862  1.00  0.00           C  
ATOM   1805  O   LEU A 117      40.777 -15.726 -31.008  1.00  0.00           O  
ATOM   1806  CB  LEU A 117      42.158 -12.938 -31.995  1.00  0.00           C  
ATOM   1807  CG  LEU A 117      42.935 -11.741 -31.434  1.00  0.00           C  
ATOM   1808  CD1 LEU A 117      42.555 -10.482 -32.203  1.00  0.00           C  
ATOM   1809  CD2 LEU A 117      42.629 -11.588 -29.952  1.00  0.00           C  
ATOM   1810  H   LEU A 117      44.258 -14.044 -32.926  1.00  0.00           H  
ATOM   1811  HA  LEU A 117      42.801 -14.295 -30.464  1.00  0.00           H  
ATOM   1812 1HB  LEU A 117      42.214 -12.889 -33.082  1.00  0.00           H  
ATOM   1813 2HB  LEU A 117      41.115 -12.824 -31.701  1.00  0.00           H  
ATOM   1814  HG  LEU A 117      44.005 -11.903 -31.569  1.00  0.00           H  
ATOM   1815 1HD1 LEU A 117      43.106  -9.630 -31.804  1.00  0.00           H  
ATOM   1816 2HD1 LEU A 117      42.803 -10.611 -33.256  1.00  0.00           H  
ATOM   1817 3HD1 LEU A 117      41.485 -10.302 -32.099  1.00  0.00           H  
ATOM   1818 1HD2 LEU A 117      43.182 -10.736 -29.551  1.00  0.00           H  
ATOM   1819 2HD2 LEU A 117      41.561 -11.423 -29.815  1.00  0.00           H  
ATOM   1820 3HD2 LEU A 117      42.927 -12.494 -29.423  1.00  0.00           H  
ATOM   1821  N   LEU A 118      41.608 -15.864 -33.095  1.00  0.00           N  
ATOM   1822  CA  LEU A 118      40.645 -16.866 -33.533  1.00  0.00           C  
ATOM   1823  C   LEU A 118      40.799 -18.163 -32.748  1.00  0.00           C  
ATOM   1824  O   LEU A 118      39.816 -18.754 -32.302  1.00  0.00           O  
ATOM   1825  CB  LEU A 118      40.817 -17.144 -35.031  1.00  0.00           C  
ATOM   1826  CG  LEU A 118      39.911 -18.236 -35.613  1.00  0.00           C  
ATOM   1827  CD1 LEU A 118      38.452 -17.861 -35.384  1.00  0.00           C  
ATOM   1828  CD2 LEU A 118      40.206 -18.404 -37.096  1.00  0.00           C  
ATOM   1829  H   LEU A 118      42.308 -15.538 -33.745  1.00  0.00           H  
ATOM   1830  HA  LEU A 118      39.640 -16.475 -33.366  1.00  0.00           H  
ATOM   1831 1HB  LEU A 118      40.622 -16.224 -35.580  1.00  0.00           H  
ATOM   1832 2HB  LEU A 118      41.850 -17.439 -35.214  1.00  0.00           H  
ATOM   1833  HG  LEU A 118      40.097 -19.178 -35.097  1.00  0.00           H  
ATOM   1834 1HD1 LEU A 118      37.808 -18.638 -35.798  1.00  0.00           H  
ATOM   1835 2HD1 LEU A 118      38.265 -17.766 -34.316  1.00  0.00           H  
ATOM   1836 3HD1 LEU A 118      38.239 -16.914 -35.877  1.00  0.00           H  
ATOM   1837 1HD2 LEU A 118      39.562 -19.181 -37.511  1.00  0.00           H  
ATOM   1838 2HD2 LEU A 118      40.018 -17.463 -37.613  1.00  0.00           H  
ATOM   1839 3HD2 LEU A 118      41.250 -18.689 -37.230  1.00  0.00           H  
ATOM   1840  N   LEU A 119      42.044 -18.600 -32.578  1.00  0.00           N  
ATOM   1841  CA  LEU A 119      42.338 -19.790 -31.789  1.00  0.00           C  
ATOM   1842  C   LEU A 119      41.736 -19.688 -30.393  1.00  0.00           C  
ATOM   1843  O   LEU A 119      41.136 -20.641 -29.895  1.00  0.00           O  
ATOM   1844  CB  LEU A 119      43.855 -19.995 -31.682  1.00  0.00           C  
ATOM   1845  CG  LEU A 119      44.306 -21.310 -31.036  1.00  0.00           C  
ATOM   1846  CD1 LEU A 119      45.580 -21.798 -31.711  1.00  0.00           C  
ATOM   1847  CD2 LEU A 119      44.524 -21.095 -29.546  1.00  0.00           C  
ATOM   1848  H   LEU A 119      42.808 -18.066 -32.967  1.00  0.00           H  
ATOM   1849  HA  LEU A 119      41.907 -20.656 -32.293  1.00  0.00           H  
ATOM   1850 1HB  LEU A 119      44.282 -19.954 -32.684  1.00  0.00           H  
ATOM   1851 2HB  LEU A 119      44.276 -19.175 -31.098  1.00  0.00           H  
ATOM   1852  HG  LEU A 119      43.538 -22.070 -31.185  1.00  0.00           H  
ATOM   1853 1HD1 LEU A 119      45.900 -22.733 -31.253  1.00  0.00           H  
ATOM   1854 2HD1 LEU A 119      45.390 -21.961 -32.772  1.00  0.00           H  
ATOM   1855 3HD1 LEU A 119      46.364 -21.049 -31.595  1.00  0.00           H  
ATOM   1856 1HD2 LEU A 119      44.843 -22.031 -29.088  1.00  0.00           H  
ATOM   1857 2HD2 LEU A 119      45.293 -20.337 -29.397  1.00  0.00           H  
ATOM   1858 3HD2 LEU A 119      43.594 -20.764 -29.086  1.00  0.00           H  
ATOM   1859  N   LYS A 120      41.896 -18.527 -29.768  1.00  0.00           N  
ATOM   1860  CA  LYS A 120      41.336 -18.286 -28.444  1.00  0.00           C  
ATOM   1861  C   LYS A 120      39.820 -18.427 -28.453  1.00  0.00           C  
ATOM   1862  O   LYS A 120      39.228 -18.936 -27.503  1.00  0.00           O  
ATOM   1863  CB  LYS A 120      41.732 -16.897 -27.940  1.00  0.00           C  
ATOM   1864  CG  LYS A 120      43.207 -16.752 -27.588  1.00  0.00           C  
ATOM   1865  CD  LYS A 120      43.525 -15.342 -27.110  1.00  0.00           C  
ATOM   1866  CE  LYS A 120      44.998 -15.196 -26.763  1.00  0.00           C  
ATOM   1867  NZ  LYS A 120      45.322 -13.825 -26.284  1.00  0.00           N  
ATOM   1868  H   LYS A 120      42.422 -17.793 -30.221  1.00  0.00           H  
ATOM   1869  HA  LYS A 120      41.751 -19.022 -27.754  1.00  0.00           H  
ATOM   1870 1HB  LYS A 120      41.494 -16.153 -28.699  1.00  0.00           H  
ATOM   1871 2HB  LYS A 120      41.151 -16.654 -27.050  1.00  0.00           H  
ATOM   1872 1HG  LYS A 120      43.464 -17.461 -26.799  1.00  0.00           H  
ATOM   1873 2HG  LYS A 120      43.813 -16.976 -28.466  1.00  0.00           H  
ATOM   1874 1HD  LYS A 120      43.271 -14.628 -27.894  1.00  0.00           H  
ATOM   1875 2HD  LYS A 120      42.929 -15.115 -26.227  1.00  0.00           H  
ATOM   1876 1HE  LYS A 120      45.261 -15.911 -25.985  1.00  0.00           H  
ATOM   1877 2HE  LYS A 120      45.605 -15.411 -27.644  1.00  0.00           H  
ATOM   1878 1HZ  LYS A 120      46.306 -13.769 -26.064  1.00  0.00           H  
ATOM   1879 2HZ  LYS A 120      45.100 -13.153 -27.005  1.00  0.00           H  
ATOM   1880 3HZ  LYS A 120      44.782 -13.619 -25.457  1.00  0.00           H  
ATOM   1881  N   ALA A 121      39.197 -17.972 -29.536  1.00  0.00           N  
ATOM   1882  CA  ALA A 121      37.753 -18.096 -29.695  1.00  0.00           C  
ATOM   1883  C   ALA A 121      37.329 -19.556 -29.759  1.00  0.00           C  
ATOM   1884  O   ALA A 121      36.284 -19.936 -29.229  1.00  0.00           O  
ATOM   1885  CB  ALA A 121      37.291 -17.358 -30.944  1.00  0.00           C  
ATOM   1886  H   ALA A 121      39.736 -17.528 -30.265  1.00  0.00           H  
ATOM   1887  HA  ALA A 121      37.269 -17.628 -28.837  1.00  0.00           H  
ATOM   1888 1HB  ALA A 121      36.211 -17.461 -31.049  1.00  0.00           H  
ATOM   1889 2HB  ALA A 121      37.549 -16.302 -30.858  1.00  0.00           H  
ATOM   1890 3HB  ALA A 121      37.783 -17.781 -31.816  1.00  0.00           H  
ATOM   1891  N   ILE A 122      38.147 -20.378 -30.409  1.00  0.00           N  
ATOM   1892  CA  ILE A 122      37.872 -21.805 -30.518  1.00  0.00           C  
ATOM   1893  C   ILE A 122      38.010 -22.500 -29.169  1.00  0.00           C  
ATOM   1894  O   ILE A 122      37.225 -23.382 -28.831  1.00  0.00           O  
ATOM   1895  CB  ILE A 122      38.816 -22.470 -31.537  1.00  0.00           C  
ATOM   1896  CG1 ILE A 122      38.620 -21.856 -32.926  1.00  0.00           C  
ATOM   1897  CG2 ILE A 122      38.583 -23.972 -31.578  1.00  0.00           C  
ATOM   1898  CD1 ILE A 122      37.198 -21.935 -33.433  1.00  0.00           C  
ATOM   1899  H   ILE A 122      38.981 -20.003 -30.840  1.00  0.00           H  
ATOM   1900  HA  ILE A 122      36.849 -21.934 -30.873  1.00  0.00           H  
ATOM   1901  HB  ILE A 122      39.850 -22.280 -31.252  1.00  0.00           H  
ATOM   1902 1HG1 ILE A 122      38.916 -20.808 -32.905  1.00  0.00           H  
ATOM   1903 2HG1 ILE A 122      39.265 -22.365 -33.644  1.00  0.00           H  
ATOM   1904 1HG2 ILE A 122      39.257 -24.426 -32.302  1.00  0.00           H  
ATOM   1905 2HG2 ILE A 122      38.771 -24.396 -30.592  1.00  0.00           H  
ATOM   1906 3HG2 ILE A 122      37.551 -24.172 -31.867  1.00  0.00           H  
ATOM   1907 1HD1 ILE A 122      37.139 -21.480 -34.422  1.00  0.00           H  
ATOM   1908 2HD1 ILE A 122      36.891 -22.981 -33.495  1.00  0.00           H  
ATOM   1909 3HD1 ILE A 122      36.537 -21.403 -32.751  1.00  0.00           H  
ATOM   1910  N   VAL A 123      39.014 -22.089 -28.400  1.00  0.00           N  
ATOM   1911  CA  VAL A 123      39.215 -22.620 -27.056  1.00  0.00           C  
ATOM   1912  C   VAL A 123      38.018 -22.320 -26.161  1.00  0.00           C  
ATOM   1913  O   VAL A 123      37.523 -23.198 -25.459  1.00  0.00           O  
ATOM   1914  CB  VAL A 123      40.485 -22.016 -26.429  1.00  0.00           C  
ATOM   1915  CG1 VAL A 123      40.559 -22.353 -24.946  1.00  0.00           C  
ATOM   1916  CG2 VAL A 123      41.717 -22.529 -27.160  1.00  0.00           C  
ATOM   1917  H   VAL A 123      39.656 -21.395 -28.754  1.00  0.00           H  
ATOM   1918  HA  VAL A 123      39.337 -23.701 -27.126  1.00  0.00           H  
ATOM   1919  HB  VAL A 123      40.440 -20.931 -26.511  1.00  0.00           H  
ATOM   1920 1HG1 VAL A 123      41.464 -21.917 -24.520  1.00  0.00           H  
ATOM   1921 2HG1 VAL A 123      39.686 -21.944 -24.438  1.00  0.00           H  
ATOM   1922 3HG1 VAL A 123      40.583 -23.435 -24.820  1.00  0.00           H  
ATOM   1923 1HG2 VAL A 123      42.613 -22.098 -26.712  1.00  0.00           H  
ATOM   1924 2HG2 VAL A 123      41.760 -23.617 -27.085  1.00  0.00           H  
ATOM   1925 3HG2 VAL A 123      41.663 -22.242 -28.210  1.00  0.00           H  
ATOM   1926  N   ALA A 124      37.563 -21.072 -26.192  1.00  0.00           N  
ATOM   1927  CA  ALA A 124      36.391 -20.668 -25.423  1.00  0.00           C  
ATOM   1928  C   ALA A 124      35.141 -21.396 -25.900  1.00  0.00           C  
ATOM   1929  O   ALA A 124      34.280 -21.761 -25.100  1.00  0.00           O  
ATOM   1930  CB  ALA A 124      36.192 -19.161 -25.516  1.00  0.00           C  
ATOM   1931  H   ALA A 124      38.038 -20.388 -26.763  1.00  0.00           H  
ATOM   1932  HA  ALA A 124      36.562 -20.916 -24.375  1.00  0.00           H  
ATOM   1933 1HB  ALA A 124      35.314 -18.873 -24.939  1.00  0.00           H  
ATOM   1934 2HB  ALA A 124      37.071 -18.653 -25.119  1.00  0.00           H  
ATOM   1935 3HB  ALA A 124      36.049 -18.877 -26.558  1.00  0.00           H  
ATOM   1936  N   LEU A 125      35.045 -21.606 -27.208  1.00  0.00           N  
ATOM   1937  CA  LEU A 125      33.925 -22.338 -27.789  1.00  0.00           C  
ATOM   1938  C   LEU A 125      33.894 -23.778 -27.295  1.00  0.00           C  
ATOM   1939  O   LEU A 125      32.842 -24.295 -26.924  1.00  0.00           O  
ATOM   1940  CB  LEU A 125      34.017 -22.318 -29.320  1.00  0.00           C  
ATOM   1941  CG  LEU A 125      32.952 -23.135 -30.061  1.00  0.00           C  
ATOM   1942  CD1 LEU A 125      31.571 -22.582 -29.735  1.00  0.00           C  
ATOM   1943  CD2 LEU A 125      33.222 -23.086 -31.557  1.00  0.00           C  
ATOM   1944  H   LEU A 125      35.769 -21.250 -27.818  1.00  0.00           H  
ATOM   1945  HA  LEU A 125      32.999 -21.846 -27.492  1.00  0.00           H  
ATOM   1946 1HB  LEU A 125      33.938 -21.286 -29.659  1.00  0.00           H  
ATOM   1947 2HB  LEU A 125      34.993 -22.701 -29.615  1.00  0.00           H  
ATOM   1948  HG  LEU A 125      32.984 -24.170 -29.719  1.00  0.00           H  
ATOM   1949 1HD1 LEU A 125      30.812 -23.163 -30.261  1.00  0.00           H  
ATOM   1950 2HD1 LEU A 125      31.396 -22.647 -28.662  1.00  0.00           H  
ATOM   1951 3HD1 LEU A 125      31.511 -21.540 -30.050  1.00  0.00           H  
ATOM   1952 1HD2 LEU A 125      32.464 -23.667 -32.083  1.00  0.00           H  
ATOM   1953 2HD2 LEU A 125      33.188 -22.050 -31.898  1.00  0.00           H  
ATOM   1954 3HD2 LEU A 125      34.208 -23.503 -31.762  1.00  0.00           H  
ATOM   1955  N   ALA A 126      35.056 -24.422 -27.296  1.00  0.00           N  
ATOM   1956  CA  ALA A 126      35.173 -25.793 -26.805  1.00  0.00           C  
ATOM   1957  C   ALA A 126      34.798 -25.881 -25.332  1.00  0.00           C  
ATOM   1958  O   ALA A 126      34.189 -26.860 -24.895  1.00  0.00           O  
ATOM   1959  CB  ALA A 126      36.585 -26.316 -27.022  1.00  0.00           C  
ATOM   1960  H   ALA A 126      35.880 -23.955 -27.646  1.00  0.00           H  
ATOM   1961  HA  ALA A 126      34.494 -26.425 -27.379  1.00  0.00           H  
ATOM   1962 1HB  ALA A 126      36.655 -27.338 -26.648  1.00  0.00           H  
ATOM   1963 2HB  ALA A 126      36.818 -26.302 -28.087  1.00  0.00           H  
ATOM   1964 3HB  ALA A 126      37.293 -25.685 -26.487  1.00  0.00           H  
ATOM   1965  N   GLU A 127      35.164 -24.858 -24.569  1.00  0.00           N  
ATOM   1966  CA  GLU A 127      34.821 -24.798 -23.153  1.00  0.00           C  
ATOM   1967  C   GLU A 127      33.312 -24.753 -22.952  1.00  0.00           C  
ATOM   1968  O   GLU A 127      32.776 -25.424 -22.072  1.00  0.00           O  
ATOM   1969  CB  GLU A 127      35.469 -23.576 -22.499  1.00  0.00           C  
ATOM   1970  CG  GLU A 127      36.973 -23.694 -22.299  1.00  0.00           C  
ATOM   1971  CD  GLU A 127      37.343 -24.568 -21.135  1.00  0.00           C  
ATOM   1972  OE1 GLU A 127      36.800 -24.373 -20.074  1.00  0.00           O  
ATOM   1973  OE2 GLU A 127      38.172 -25.431 -21.304  1.00  0.00           O  
ATOM   1974  H   GLU A 127      35.691 -24.102 -24.982  1.00  0.00           H  
ATOM   1975  HA  GLU A 127      35.212 -25.692 -22.665  1.00  0.00           H  
ATOM   1976 1HB  GLU A 127      35.281 -22.693 -23.110  1.00  0.00           H  
ATOM   1977 2HB  GLU A 127      35.015 -23.402 -21.523  1.00  0.00           H  
ATOM   1978 1HG  GLU A 127      37.418 -24.106 -23.204  1.00  0.00           H  
ATOM   1979 2HG  GLU A 127      37.388 -22.698 -22.147  1.00  0.00           H  
ATOM   1980  N   ALA A 128      32.633 -23.960 -23.773  1.00  0.00           N  
ATOM   1981  CA  ALA A 128      31.178 -23.890 -23.739  1.00  0.00           C  
ATOM   1982  C   ALA A 128      30.551 -25.235 -24.076  1.00  0.00           C  
ATOM   1983  O   ALA A 128      29.575 -25.652 -23.451  1.00  0.00           O  
ATOM   1984  CB  ALA A 128      30.678 -22.819 -24.697  1.00  0.00           C  
ATOM   1985  H   ALA A 128      33.138 -23.392 -24.438  1.00  0.00           H  
ATOM   1986  HA  ALA A 128      30.869 -23.604 -22.733  1.00  0.00           H  
ATOM   1987 1HB  ALA A 128      29.591 -22.775 -24.662  1.00  0.00           H  
ATOM   1988 2HB  ALA A 128      31.092 -21.850 -24.409  1.00  0.00           H  
ATOM   1989 3HB  ALA A 128      30.998 -23.059 -25.711  1.00  0.00           H  
ATOM   1990  N   LEU A 129      31.120 -25.917 -25.067  1.00  0.00           N  
ATOM   1991  CA  LEU A 129      30.654 -27.243 -25.450  1.00  0.00           C  
ATOM   1992  C   LEU A 129      30.807 -28.233 -24.303  1.00  0.00           C  
ATOM   1993  O   LEU A 129      29.887 -28.995 -23.999  1.00  0.00           O  
ATOM   1994  CB  LEU A 129      31.430 -27.743 -26.675  1.00  0.00           C  
ATOM   1995  CG  LEU A 129      30.899 -29.032 -27.319  1.00  0.00           C  
ATOM   1996  CD1 LEU A 129      31.112 -28.971 -28.825  1.00  0.00           C  
ATOM   1997  CD2 LEU A 129      31.612 -30.232 -26.714  1.00  0.00           C  
ATOM   1998  H   LEU A 129      31.892 -25.503 -25.566  1.00  0.00           H  
ATOM   1999  HA  LEU A 129      29.598 -27.176 -25.715  1.00  0.00           H  
ATOM   2000 1HB  LEU A 129      31.420 -26.965 -27.435  1.00  0.00           H  
ATOM   2001 2HB  LEU A 129      32.465 -27.922 -26.382  1.00  0.00           H  
ATOM   2002  HG  LEU A 129      29.828 -29.114 -27.135  1.00  0.00           H  
ATOM   2003 1HD1 LEU A 129      30.735 -29.886 -29.283  1.00  0.00           H  
ATOM   2004 2HD1 LEU A 129      30.576 -28.114 -29.234  1.00  0.00           H  
ATOM   2005 3HD1 LEU A 129      32.175 -28.871 -29.039  1.00  0.00           H  
ATOM   2006 1HD2 LEU A 129      31.234 -31.148 -27.171  1.00  0.00           H  
ATOM   2007 2HD2 LEU A 129      32.683 -30.152 -26.897  1.00  0.00           H  
ATOM   2008 3HD2 LEU A 129      31.429 -30.261 -25.640  1.00  0.00           H  
ATOM   2009  N   ALA A 130      31.975 -28.219 -23.667  1.00  0.00           N  
ATOM   2010  CA  ALA A 130      32.241 -29.100 -22.538  1.00  0.00           C  
ATOM   2011  C   ALA A 130      31.281 -28.829 -21.388  1.00  0.00           C  
ATOM   2012  O   ALA A 130      30.794 -29.756 -20.739  1.00  0.00           O  
ATOM   2013  CB  ALA A 130      33.680 -28.944 -22.071  1.00  0.00           C  
ATOM   2014  H   ALA A 130      32.693 -27.583 -23.975  1.00  0.00           H  
ATOM   2015  HA  ALA A 130      32.110 -30.132 -22.866  1.00  0.00           H  
ATOM   2016 1HB  ALA A 130      33.864 -29.608 -21.228  1.00  0.00           H  
ATOM   2017 2HB  ALA A 130      34.357 -29.199 -22.888  1.00  0.00           H  
ATOM   2018 3HB  ALA A 130      33.853 -27.913 -21.766  1.00  0.00           H  
ATOM   2019  N   ALA A 131      31.010 -27.551 -21.136  1.00  0.00           N  
ATOM   2020  CA  ALA A 131      30.082 -27.156 -20.086  1.00  0.00           C  
ATOM   2021  C   ALA A 131      28.672 -27.659 -20.375  1.00  0.00           C  
ATOM   2022  O   ALA A 131      27.979 -28.142 -19.480  1.00  0.00           O  
ATOM   2023  CB  ALA A 131      30.078 -25.642 -19.924  1.00  0.00           C  
ATOM   2024  H   ALA A 131      31.458 -26.837 -21.693  1.00  0.00           H  
ATOM   2025  HA  ALA A 131      30.420 -27.589 -19.144  1.00  0.00           H  
ATOM   2026 1HB  ALA A 131      29.380 -25.361 -19.135  1.00  0.00           H  
ATOM   2027 2HB  ALA A 131      31.078 -25.304 -19.659  1.00  0.00           H  
ATOM   2028 3HB  ALA A 131      29.772 -25.176 -20.859  1.00  0.00           H  
ATOM   2029  N   ALA A 132      28.257 -27.544 -21.630  1.00  0.00           N  
ATOM   2030  CA  ALA A 132      26.939 -28.012 -22.048  1.00  0.00           C  
ATOM   2031  C   ALA A 132      26.819 -29.525 -21.898  1.00  0.00           C  
ATOM   2032  O   ALA A 132      25.782 -30.036 -21.476  1.00  0.00           O  
ATOM   2033  CB  ALA A 132      26.659 -27.599 -23.485  1.00  0.00           C  
ATOM   2034  H   ALA A 132      28.865 -27.122 -22.316  1.00  0.00           H  
ATOM   2035  HA  ALA A 132      26.187 -27.537 -21.416  1.00  0.00           H  
ATOM   2036 1HB  ALA A 132      25.672 -27.958 -23.779  1.00  0.00           H  
ATOM   2037 2HB  ALA A 132      26.690 -26.512 -23.563  1.00  0.00           H  
ATOM   2038 3HB  ALA A 132      27.412 -28.033 -24.141  1.00  0.00           H  
ATOM   2039  N   ALA A 133      27.886 -30.235 -22.246  1.00  0.00           N  
ATOM   2040  CA  ALA A 133      27.915 -31.686 -22.119  1.00  0.00           C  
ATOM   2041  C   ALA A 133      27.874 -32.110 -20.657  1.00  0.00           C  
ATOM   2042  O   ALA A 133      27.233 -33.101 -20.305  1.00  0.00           O  
ATOM   2043  CB  ALA A 133      29.152 -32.253 -22.801  1.00  0.00           C  
ATOM   2044  H   ALA A 133      28.699 -29.757 -22.610  1.00  0.00           H  
ATOM   2045  HA  ALA A 133      27.041 -32.096 -22.627  1.00  0.00           H  
ATOM   2046 1HB  ALA A 133      29.159 -33.338 -22.698  1.00  0.00           H  
ATOM   2047 2HB  ALA A 133      29.138 -31.989 -23.858  1.00  0.00           H  
ATOM   2048 3HB  ALA A 133      30.045 -31.839 -22.336  1.00  0.00           H  
ATOM   2049  N   ASN A 134      28.563 -31.357 -19.806  1.00  0.00           N  
ATOM   2050  CA  ASN A 134      28.592 -31.646 -18.377  1.00  0.00           C  
ATOM   2051  C   ASN A 134      27.295 -31.213 -17.703  1.00  0.00           C  
ATOM   2052  O   ASN A 134      26.874 -31.806 -16.709  1.00  0.00           O  
ATOM   2053  CB  ASN A 134      29.786 -30.978 -17.721  1.00  0.00           C  
ATOM   2054  CG  ASN A 134      31.082 -31.674 -18.033  1.00  0.00           C  
ATOM   2055  OD1 ASN A 134      31.107 -32.888 -18.267  1.00  0.00           O  
ATOM   2056  ND2 ASN A 134      32.157 -30.929 -18.043  1.00  0.00           N  
ATOM   2057  H   ASN A 134      29.079 -30.565 -20.160  1.00  0.00           H  
ATOM   2058  HA  ASN A 134      28.715 -32.721 -18.244  1.00  0.00           H  
ATOM   2059 1HB  ASN A 134      29.853 -29.942 -18.057  1.00  0.00           H  
ATOM   2060 2HB  ASN A 134      29.647 -30.962 -16.640  1.00  0.00           H  
ATOM   2061 1HD2 ASN A 134      33.047 -31.338 -18.244  1.00  0.00           H  
ATOM   2062 2HD2 ASN A 134      32.090 -29.952 -17.847  1.00  0.00           H  
ATOM   2063  N   GLY A 135      26.669 -30.177 -18.249  1.00  0.00           N  
ATOM   2064  CA  GLY A 135      25.427 -29.651 -17.689  1.00  0.00           C  
ATOM   2065  C   GLY A 135      25.702 -28.521 -16.704  1.00  0.00           C  
ATOM   2066  O   GLY A 135      24.882 -28.234 -15.833  1.00  0.00           O  
ATOM   2067  H   GLY A 135      27.060 -29.742 -19.069  1.00  0.00           H  
ATOM   2068 1HA  GLY A 135      24.788 -29.290 -18.495  1.00  0.00           H  
ATOM   2069 2HA  GLY A 135      24.886 -30.453 -17.187  1.00  0.00           H  
ATOM   2070  N   ASP A 136      26.858 -27.885 -16.852  1.00  0.00           N  
ATOM   2071  CA  ASP A 136      27.243 -26.785 -15.975  1.00  0.00           C  
ATOM   2072  C   ASP A 136      26.788 -25.445 -16.535  1.00  0.00           C  
ATOM   2073  O   ASP A 136      27.439 -24.874 -17.408  1.00  0.00           O  
ATOM   2074  CB  ASP A 136      28.759 -26.769 -15.767  1.00  0.00           C  
ATOM   2075  CG  ASP A 136      29.210 -25.712 -14.766  1.00  0.00           C  
ATOM   2076  OD1 ASP A 136      28.477 -24.777 -14.551  1.00  0.00           O  
ATOM   2077  OD2 ASP A 136      30.281 -25.855 -14.227  1.00  0.00           O  
ATOM   2078  H   ASP A 136      27.485 -28.168 -17.592  1.00  0.00           H  
ATOM   2079  HA  ASP A 136      26.769 -26.936 -15.004  1.00  0.00           H  
ATOM   2080 1HB  ASP A 136      29.254 -26.578 -16.720  1.00  0.00           H  
ATOM   2081 2HB  ASP A 136      29.026 -25.955 -15.092  1.00  0.00           H  
ATOM   2082  N   LYS A 137      25.664 -24.949 -16.027  1.00  0.00           N  
ATOM   2083  CA  LYS A 137      25.040 -23.751 -16.573  1.00  0.00           C  
ATOM   2084  C   LYS A 137      25.936 -22.533 -16.396  1.00  0.00           C  
ATOM   2085  O   LYS A 137      26.060 -21.705 -17.298  1.00  0.00           O  
ATOM   2086  CB  LYS A 137      23.683 -23.504 -15.913  1.00  0.00           C  
ATOM   2087  CG  LYS A 137      22.604 -24.507 -16.301  1.00  0.00           C  
ATOM   2088  CD  LYS A 137      21.296 -24.218 -15.580  1.00  0.00           C  
ATOM   2089  CE  LYS A 137      20.222 -25.227 -15.957  1.00  0.00           C  
ATOM   2090  NZ  LYS A 137      18.946 -24.980 -15.230  1.00  0.00           N  
ATOM   2091  H   LYS A 137      25.233 -25.412 -15.240  1.00  0.00           H  
ATOM   2092  HA  LYS A 137      24.868 -23.906 -17.639  1.00  0.00           H  
ATOM   2093 1HB  LYS A 137      23.324 -22.510 -16.179  1.00  0.00           H  
ATOM   2094 2HB  LYS A 137      22.957 -24.225 -16.291  1.00  0.00           H  
ATOM   2095 1HG  LYS A 137      22.936 -25.514 -16.047  1.00  0.00           H  
ATOM   2096 2HG  LYS A 137      21.691 -24.293 -15.746  1.00  0.00           H  
ATOM   2097 1HD  LYS A 137      20.950 -23.219 -15.841  1.00  0.00           H  
ATOM   2098 2HD  LYS A 137      20.541 -24.938 -15.895  1.00  0.00           H  
ATOM   2099 1HE  LYS A 137      20.567 -26.233 -15.725  1.00  0.00           H  
ATOM   2100 2HE  LYS A 137      19.321 -25.034 -15.375  1.00  0.00           H  
ATOM   2101 1HZ  LYS A 137      18.260 -25.667 -15.508  1.00  0.00           H  
ATOM   2102 2HZ  LYS A 137      19.107 -25.046 -14.235  1.00  0.00           H  
ATOM   2103 3HZ  LYS A 137      18.603 -24.055 -15.453  1.00  0.00           H  
ATOM   2104  N   GLU A 138      26.562 -22.428 -15.227  1.00  0.00           N  
ATOM   2105  CA  GLU A 138      27.401 -21.280 -14.907  1.00  0.00           C  
ATOM   2106  C   GLU A 138      28.616 -21.212 -15.820  1.00  0.00           C  
ATOM   2107  O   GLU A 138      28.940 -20.156 -16.364  1.00  0.00           O  
ATOM   2108  CB  GLU A 138      27.853 -21.342 -13.447  1.00  0.00           C  
ATOM   2109  CG  GLU A 138      28.715 -20.167 -13.005  1.00  0.00           C  
ATOM   2110  CD  GLU A 138      29.092 -20.232 -11.552  1.00  0.00           C  
ATOM   2111  OE1 GLU A 138      28.610 -21.106 -10.870  1.00  0.00           O  
ATOM   2112  OE2 GLU A 138      29.861 -19.406 -11.120  1.00  0.00           O  
ATOM   2113  H   GLU A 138      26.452 -23.164 -14.545  1.00  0.00           H  
ATOM   2114  HA  GLU A 138      26.811 -20.373 -15.043  1.00  0.00           H  
ATOM   2115 1HB  GLU A 138      28.421 -22.256 -13.280  1.00  0.00           H  
ATOM   2116 2HB  GLU A 138      28.514 -20.501 -13.233  1.00  0.00           H  
ATOM   2117 1HG  GLU A 138      28.174 -19.242 -13.195  1.00  0.00           H  
ATOM   2118 2HG  GLU A 138      28.889 -20.240 -11.932  1.00  0.00           H  
ATOM   2119  N   LYS A 139      29.287 -22.348 -15.989  1.00  0.00           N  
ATOM   2120  CA  LYS A 139      30.470 -22.421 -16.836  1.00  0.00           C  
ATOM   2121  C   LYS A 139      30.118 -22.174 -18.299  1.00  0.00           C  
ATOM   2122  O   LYS A 139      30.873 -21.536 -19.032  1.00  0.00           O  
ATOM   2123  CB  LYS A 139      31.155 -23.779 -16.681  1.00  0.00           C  
ATOM   2124  CG  LYS A 139      32.496 -23.893 -17.398  1.00  0.00           C  
ATOM   2125  CD  LYS A 139      33.172 -25.221 -17.096  1.00  0.00           C  
ATOM   2126  CE  LYS A 139      34.532 -25.318 -17.774  1.00  0.00           C  
ATOM   2127  NZ  LYS A 139      35.232 -26.586 -17.436  1.00  0.00           N  
ATOM   2128  H   LYS A 139      28.966 -23.184 -15.517  1.00  0.00           H  
ATOM   2129  HA  LYS A 139      31.174 -21.654 -16.512  1.00  0.00           H  
ATOM   2130 1HB  LYS A 139      31.324 -23.983 -15.624  1.00  0.00           H  
ATOM   2131 2HB  LYS A 139      30.503 -24.562 -17.067  1.00  0.00           H  
ATOM   2132 1HG  LYS A 139      32.341 -23.810 -18.475  1.00  0.00           H  
ATOM   2133 2HG  LYS A 139      33.149 -23.082 -17.079  1.00  0.00           H  
ATOM   2134 1HD  LYS A 139      33.304 -25.326 -16.018  1.00  0.00           H  
ATOM   2135 2HD  LYS A 139      32.543 -26.039 -17.448  1.00  0.00           H  
ATOM   2136 1HE  LYS A 139      34.405 -25.263 -18.853  1.00  0.00           H  
ATOM   2137 2HE  LYS A 139      35.154 -24.479 -17.460  1.00  0.00           H  
ATOM   2138 1HZ  LYS A 139      36.129 -26.611 -17.904  1.00  0.00           H  
ATOM   2139 2HZ  LYS A 139      35.373 -26.639 -16.438  1.00  0.00           H  
ATOM   2140 3HZ  LYS A 139      34.673 -27.371 -17.739  1.00  0.00           H  
ATOM   2141  N   PHE A 140      28.964 -22.684 -18.717  1.00  0.00           N  
ATOM   2142  CA  PHE A 140      28.506 -22.517 -20.090  1.00  0.00           C  
ATOM   2143  C   PHE A 140      28.330 -21.042 -20.437  1.00  0.00           C  
ATOM   2144  O   PHE A 140      28.808 -20.575 -21.472  1.00  0.00           O  
ATOM   2145  CB  PHE A 140      27.185 -23.258 -20.309  1.00  0.00           C  
ATOM   2146  CG  PHE A 140      26.606 -23.071 -21.682  1.00  0.00           C  
ATOM   2147  CD1 PHE A 140      27.175 -23.695 -22.781  1.00  0.00           C  
ATOM   2148  CD2 PHE A 140      25.491 -22.272 -21.877  1.00  0.00           C  
ATOM   2149  CE1 PHE A 140      26.642 -23.525 -24.045  1.00  0.00           C  
ATOM   2150  CE2 PHE A 140      24.955 -22.099 -23.139  1.00  0.00           C  
ATOM   2151  CZ  PHE A 140      25.532 -22.727 -24.225  1.00  0.00           C  
ATOM   2152  H   PHE A 140      28.388 -23.201 -18.068  1.00  0.00           H  
ATOM   2153  HA  PHE A 140      29.253 -22.946 -20.759  1.00  0.00           H  
ATOM   2154 1HB  PHE A 140      26.453 -22.916 -19.580  1.00  0.00           H  
ATOM   2155 2HB  PHE A 140      26.796 -23.024 -21.298  1.00  0.00           H  
ATOM   2156  HD1 PHE A 140      28.053 -24.327 -22.641  1.00  0.00           H  
ATOM   2157  HD2 PHE A 140      25.034 -21.773 -21.019  1.00  0.00           H  
ATOM   2158  HE1 PHE A 140      27.100 -24.022 -24.901  1.00  0.00           H  
ATOM   2159  HE2 PHE A 140      24.076 -21.468 -23.277  1.00  0.00           H  
ATOM   2160  HZ  PHE A 140      25.111 -22.591 -25.219  1.00  0.00           H  
ATOM   2161  N   LYS A 141      27.639 -20.314 -19.566  1.00  0.00           N  
ATOM   2162  CA  LYS A 141      27.375 -18.898 -19.793  1.00  0.00           C  
ATOM   2163  C   LYS A 141      28.671 -18.108 -19.912  1.00  0.00           C  
ATOM   2164  O   LYS A 141      28.817 -17.266 -20.799  1.00  0.00           O  
ATOM   2165  CB  LYS A 141      26.515 -18.327 -18.663  1.00  0.00           C  
ATOM   2166  CG  LYS A 141      25.077 -18.830 -18.652  1.00  0.00           C  
ATOM   2167  CD  LYS A 141      24.292 -18.235 -17.493  1.00  0.00           C  
ATOM   2168  CE  LYS A 141      22.948 -18.928 -17.321  1.00  0.00           C  
ATOM   2169  NZ  LYS A 141      22.106 -18.826 -18.543  1.00  0.00           N  
ATOM   2170  H   LYS A 141      27.289 -20.753 -18.725  1.00  0.00           H  
ATOM   2171  HA  LYS A 141      26.816 -18.795 -20.723  1.00  0.00           H  
ATOM   2172 1HB  LYS A 141      26.488 -17.240 -18.740  1.00  0.00           H  
ATOM   2173 2HB  LYS A 141      25.491 -18.688 -18.769  1.00  0.00           H  
ATOM   2174 1HG  LYS A 141      25.073 -19.917 -18.562  1.00  0.00           H  
ATOM   2175 2HG  LYS A 141      24.551 -18.413 -17.794  1.00  0.00           H  
ATOM   2176 1HD  LYS A 141      24.121 -17.175 -17.677  1.00  0.00           H  
ATOM   2177 2HD  LYS A 141      23.325 -18.733 -17.415  1.00  0.00           H  
ATOM   2178 1HE  LYS A 141      22.410 -18.474 -16.486  1.00  0.00           H  
ATOM   2179 2HE  LYS A 141      22.351 -18.796 -18.222  1.00  0.00           H  
ATOM   2180 1HZ  LYS A 141      21.226 -19.297 -18.387  1.00  0.00           H  
ATOM   2181 2HZ  LYS A 141      21.936 -17.852 -18.754  1.00  0.00           H  
ATOM   2182 3HZ  LYS A 141      22.587 -19.259 -19.319  1.00  0.00           H  
ATOM   2183  N   LYS A 142      29.612 -18.383 -19.013  1.00  0.00           N  
ATOM   2184  CA  LYS A 142      30.883 -17.667 -18.992  1.00  0.00           C  
ATOM   2185  C   LYS A 142      31.710 -17.978 -20.233  1.00  0.00           C  
ATOM   2186  O   LYS A 142      32.263 -17.077 -20.863  1.00  0.00           O  
ATOM   2187  CB  LYS A 142      31.674 -18.020 -17.732  1.00  0.00           C  
ATOM   2188  CG  LYS A 142      31.080 -17.470 -16.441  1.00  0.00           C  
ATOM   2189  CD  LYS A 142      31.894 -17.902 -15.231  1.00  0.00           C  
ATOM   2190  CE  LYS A 142      31.268 -17.405 -13.936  1.00  0.00           C  
ATOM   2191  NZ  LYS A 142      32.036 -17.845 -12.742  1.00  0.00           N  
ATOM   2192  H   LYS A 142      29.442 -19.106 -18.330  1.00  0.00           H  
ATOM   2193  HA  LYS A 142      30.677 -16.597 -18.969  1.00  0.00           H  
ATOM   2194 1HB  LYS A 142      32.691 -17.638 -17.822  1.00  0.00           H  
ATOM   2195 2HB  LYS A 142      31.218 -17.536 -16.868  1.00  0.00           H  
ATOM   2196 1HG  LYS A 142      30.058 -17.830 -16.330  1.00  0.00           H  
ATOM   2197 2HG  LYS A 142      31.666 -17.821 -15.593  1.00  0.00           H  
ATOM   2198 1HD  LYS A 142      32.905 -17.501 -15.311  1.00  0.00           H  
ATOM   2199 2HD  LYS A 142      31.436 -17.505 -14.324  1.00  0.00           H  
ATOM   2200 1HE  LYS A 142      30.247 -17.782 -13.856  1.00  0.00           H  
ATOM   2201 2HE  LYS A 142      31.837 -17.781 -13.088  1.00  0.00           H  
ATOM   2202 1HZ  LYS A 142      31.587 -17.496 -11.905  1.00  0.00           H  
ATOM   2203 2HZ  LYS A 142      32.063 -18.854 -12.711  1.00  0.00           H  
ATOM   2204 3HZ  LYS A 142      32.977 -17.483 -12.794  1.00  0.00           H  
ATOM   2205  N   ALA A 143      31.793 -19.257 -20.580  1.00  0.00           N  
ATOM   2206  CA  ALA A 143      32.566 -19.693 -21.738  1.00  0.00           C  
ATOM   2207  C   ALA A 143      31.933 -19.200 -23.035  1.00  0.00           C  
ATOM   2208  O   ALA A 143      32.635 -18.805 -23.967  1.00  0.00           O  
ATOM   2209  CB  ALA A 143      32.693 -21.208 -21.753  1.00  0.00           C  
ATOM   2210  H   ALA A 143      31.307 -19.952 -20.025  1.00  0.00           H  
ATOM   2211  HA  ALA A 143      33.572 -19.279 -21.658  1.00  0.00           H  
ATOM   2212 1HB  ALA A 143      33.271 -21.517 -22.625  1.00  0.00           H  
ATOM   2213 2HB  ALA A 143      33.198 -21.540 -20.846  1.00  0.00           H  
ATOM   2214 3HB  ALA A 143      31.699 -21.656 -21.801  1.00  0.00           H  
ATOM   2215  N   ALA A 144      30.606 -19.228 -23.090  1.00  0.00           N  
ATOM   2216  CA  ALA A 144      29.879 -18.813 -24.283  1.00  0.00           C  
ATOM   2217  C   ALA A 144      30.113 -17.337 -24.584  1.00  0.00           C  
ATOM   2218  O   ALA A 144      30.401 -16.963 -25.721  1.00  0.00           O  
ATOM   2219  CB  ALA A 144      28.391 -19.089 -24.120  1.00  0.00           C  
ATOM   2220  H   ALA A 144      30.087 -19.544 -22.282  1.00  0.00           H  
ATOM   2221  HA  ALA A 144      30.235 -19.403 -25.128  1.00  0.00           H  
ATOM   2222 1HB  ALA A 144      27.863 -18.775 -25.018  1.00  0.00           H  
ATOM   2223 2HB  ALA A 144      28.236 -20.156 -23.962  1.00  0.00           H  
ATOM   2224 3HB  ALA A 144      28.010 -18.537 -23.263  1.00  0.00           H  
ATOM   2225  N   GLU A 145      29.986 -16.501 -23.559  1.00  0.00           N  
ATOM   2226  CA  GLU A 145      30.184 -15.064 -23.712  1.00  0.00           C  
ATOM   2227  C   GLU A 145      31.625 -14.741 -24.080  1.00  0.00           C  
ATOM   2228  O   GLU A 145      31.888 -13.824 -24.859  1.00  0.00           O  
ATOM   2229  CB  GLU A 145      29.799 -14.334 -22.423  1.00  0.00           C  
ATOM   2230  CG  GLU A 145      28.301 -14.255 -22.169  1.00  0.00           C  
ATOM   2231  CD  GLU A 145      27.957 -13.426 -20.961  1.00  0.00           C  
ATOM   2232  OE1 GLU A 145      28.821 -13.216 -20.143  1.00  0.00           O  
ATOM   2233  OE2 GLU A 145      26.829 -13.006 -20.857  1.00  0.00           O  
ATOM   2234  H   GLU A 145      29.749 -16.871 -22.649  1.00  0.00           H  
ATOM   2235  HA  GLU A 145      29.532 -14.708 -24.510  1.00  0.00           H  
ATOM   2236 1HB  GLU A 145      30.188 -13.316 -22.453  1.00  0.00           H  
ATOM   2237 2HB  GLU A 145      28.713 -14.267 -22.352  1.00  0.00           H  
ATOM   2238 1HG  GLU A 145      27.913 -15.263 -22.036  1.00  0.00           H  
ATOM   2239 2HG  GLU A 145      28.129 -13.704 -21.245  1.00  0.00           H  
ATOM   2240  N   SER A 146      32.559 -15.501 -23.517  1.00  0.00           N  
ATOM   2241  CA  SER A 146      33.975 -15.325 -23.818  1.00  0.00           C  
ATOM   2242  C   SER A 146      34.264 -15.608 -25.285  1.00  0.00           C  
ATOM   2243  O   SER A 146      34.993 -14.862 -25.941  1.00  0.00           O  
ATOM   2244  CB  SER A 146      34.811 -16.238 -22.943  1.00  0.00           C  
ATOM   2245  OG  SER A 146      34.720 -15.862 -21.596  1.00  0.00           O  
ATOM   2246  H   SER A 146      32.281 -16.218 -22.863  1.00  0.00           H  
ATOM   2247  HA  SER A 146      34.249 -14.292 -23.600  1.00  0.00           H  
ATOM   2248 1HB  SER A 146      35.851 -16.195 -23.265  1.00  0.00           H  
ATOM   2249 2HB  SER A 146      34.773 -15.887 -21.912  1.00  0.00           H  
ATOM   2250  HG  SER A 146      33.861 -16.164 -21.295  1.00  0.00           H  
ATOM   2251  N   ALA A 147      33.691 -16.689 -25.801  1.00  0.00           N  
ATOM   2252  CA  ALA A 147      33.859 -17.056 -27.201  1.00  0.00           C  
ATOM   2253  C   ALA A 147      33.311 -15.973 -28.124  1.00  0.00           C  
ATOM   2254  O   ALA A 147      33.905 -15.669 -29.159  1.00  0.00           O  
ATOM   2255  CB  ALA A 147      33.180 -18.387 -27.488  1.00  0.00           C  
ATOM   2256  H   ALA A 147      33.119 -17.273 -25.206  1.00  0.00           H  
ATOM   2257  HA  ALA A 147      34.924 -17.179 -27.401  1.00  0.00           H  
ATOM   2258 1HB  ALA A 147      33.317 -18.647 -28.537  1.00  0.00           H  
ATOM   2259 2HB  ALA A 147      33.623 -19.163 -26.863  1.00  0.00           H  
ATOM   2260 3HB  ALA A 147      32.118 -18.306 -27.268  1.00  0.00           H  
ATOM   2261  N   LEU A 148      32.181 -15.395 -27.742  1.00  0.00           N  
ATOM   2262  CA  LEU A 148      31.541 -14.357 -28.543  1.00  0.00           C  
ATOM   2263  C   LEU A 148      32.356 -13.070 -28.530  1.00  0.00           C  
ATOM   2264  O   LEU A 148      32.542 -12.430 -29.565  1.00  0.00           O  
ATOM   2265  CB  LEU A 148      30.125 -14.079 -28.022  1.00  0.00           C  
ATOM   2266  CG  LEU A 148      29.132 -15.241 -28.142  1.00  0.00           C  
ATOM   2267  CD1 LEU A 148      27.848 -14.889 -27.400  1.00  0.00           C  
ATOM   2268  CD2 LEU A 148      28.854 -15.520 -29.610  1.00  0.00           C  
ATOM   2269  H   LEU A 148      31.751 -15.680 -26.874  1.00  0.00           H  
ATOM   2270  HA  LEU A 148      31.465 -14.712 -29.572  1.00  0.00           H  
ATOM   2271 1HB  LEU A 148      29.713 -13.230 -28.568  1.00  0.00           H  
ATOM   2272 2HB  LEU A 148      29.504 -14.951 -28.221  1.00  0.00           H  
ATOM   2273  HG  LEU A 148      29.553 -16.130 -27.674  1.00  0.00           H  
ATOM   2274 1HD1 LEU A 148      27.141 -15.716 -27.485  1.00  0.00           H  
ATOM   2275 2HD1 LEU A 148      28.073 -14.713 -26.348  1.00  0.00           H  
ATOM   2276 3HD1 LEU A 148      27.411 -13.991 -27.832  1.00  0.00           H  
ATOM   2277 1HD2 LEU A 148      28.148 -16.346 -29.696  1.00  0.00           H  
ATOM   2278 2HD2 LEU A 148      28.431 -14.630 -30.078  1.00  0.00           H  
ATOM   2279 3HD2 LEU A 148      29.784 -15.787 -30.111  1.00  0.00           H  
ATOM   2280  N   GLU A 149      32.842 -12.697 -27.351  1.00  0.00           N  
ATOM   2281  CA  GLU A 149      33.653 -11.491 -27.204  1.00  0.00           C  
ATOM   2282  C   GLU A 149      34.911 -11.566 -28.054  1.00  0.00           C  
ATOM   2283  O   GLU A 149      35.252 -10.618 -28.762  1.00  0.00           O  
ATOM   2284  CB  GLU A 149      34.031 -11.279 -25.736  1.00  0.00           C  
ATOM   2285  CG  GLU A 149      34.923 -10.070 -25.487  1.00  0.00           C  
ATOM   2286  CD  GLU A 149      35.376  -9.963 -24.057  1.00  0.00           C  
ATOM   2287  OE1 GLU A 149      34.670 -10.427 -23.194  1.00  0.00           O  
ATOM   2288  OE2 GLU A 149      36.429  -9.420 -23.827  1.00  0.00           O  
ATOM   2289  H   GLU A 149      32.648 -13.260 -26.537  1.00  0.00           H  
ATOM   2290  HA  GLU A 149      33.061 -10.635 -27.530  1.00  0.00           H  
ATOM   2291 1HB  GLU A 149      34.552 -12.161 -25.363  1.00  0.00           H  
ATOM   2292 2HB  GLU A 149      34.717 -10.435 -25.656  1.00  0.00           H  
ATOM   2293 1HG  GLU A 149      34.378  -9.167 -25.757  1.00  0.00           H  
ATOM   2294 2HG  GLU A 149      35.154 -10.015 -24.423  1.00  0.00           H  
ATOM   2295  N   ILE A 150      35.601 -12.701 -27.986  1.00  0.00           N  
ATOM   2296  CA  ILE A 150      36.836 -12.894 -28.736  1.00  0.00           C  
ATOM   2297  C   ILE A 150      36.577 -12.891 -30.236  1.00  0.00           C  
ATOM   2298  O   ILE A 150      37.333 -12.299 -31.006  1.00  0.00           O  
ATOM   2299  CB  ILE A 150      37.521 -14.214 -28.337  1.00  0.00           C  
ATOM   2300  CG1 ILE A 150      37.929 -14.179 -26.861  1.00  0.00           C  
ATOM   2301  CG2 ILE A 150      38.732 -14.474 -29.221  1.00  0.00           C  
ATOM   2302  CD1 ILE A 150      38.253 -15.539 -26.285  1.00  0.00           C  
ATOM   2303  H   ILE A 150      35.261 -13.446 -27.399  1.00  0.00           H  
ATOM   2304  HA  ILE A 150      37.518 -12.076 -28.498  1.00  0.00           H  
ATOM   2305  HB  ILE A 150      36.816 -15.037 -28.449  1.00  0.00           H  
ATOM   2306 1HG1 ILE A 150      38.802 -13.539 -26.740  1.00  0.00           H  
ATOM   2307 2HG1 ILE A 150      37.121 -13.745 -26.270  1.00  0.00           H  
ATOM   2308 1HG2 ILE A 150      39.203 -15.411 -28.924  1.00  0.00           H  
ATOM   2309 2HG2 ILE A 150      38.415 -14.541 -30.260  1.00  0.00           H  
ATOM   2310 3HG2 ILE A 150      39.445 -13.658 -29.110  1.00  0.00           H  
ATOM   2311 1HD1 ILE A 150      38.532 -15.432 -25.236  1.00  0.00           H  
ATOM   2312 2HD1 ILE A 150      37.380 -16.188 -26.365  1.00  0.00           H  
ATOM   2313 3HD1 ILE A 150      39.082 -15.979 -26.838  1.00  0.00           H  
ATOM   2314  N   ALA A 151      35.503 -13.557 -30.647  1.00  0.00           N  
ATOM   2315  CA  ALA A 151      35.127 -13.611 -32.054  1.00  0.00           C  
ATOM   2316  C   ALA A 151      34.958 -12.213 -32.635  1.00  0.00           C  
ATOM   2317  O   ALA A 151      35.356 -11.950 -33.771  1.00  0.00           O  
ATOM   2318  CB  ALA A 151      33.845 -14.414 -32.230  1.00  0.00           C  
ATOM   2319  H   ALA A 151      34.928 -14.034 -29.966  1.00  0.00           H  
ATOM   2320  HA  ALA A 151      35.917 -14.125 -32.604  1.00  0.00           H  
ATOM   2321 1HB  ALA A 151      33.579 -14.446 -33.288  1.00  0.00           H  
ATOM   2322 2HB  ALA A 151      34.000 -15.429 -31.862  1.00  0.00           H  
ATOM   2323 3HB  ALA A 151      33.041 -13.943 -31.665  1.00  0.00           H  
ATOM   2324  N   LYS A 152      34.366 -11.318 -31.851  1.00  0.00           N  
ATOM   2325  CA  LYS A 152      34.182  -9.935 -32.270  1.00  0.00           C  
ATOM   2326  C   LYS A 152      35.514  -9.209 -32.383  1.00  0.00           C  
ATOM   2327  O   LYS A 152      35.710  -8.385 -33.274  1.00  0.00           O  
ATOM   2328  CB  LYS A 152      33.262  -9.199 -31.294  1.00  0.00           C  
ATOM   2329  CG  LYS A 152      31.794  -9.588 -31.396  1.00  0.00           C  
ATOM   2330  CD  LYS A 152      30.922  -8.686 -30.535  1.00  0.00           C  
ATOM   2331  CE  LYS A 152      29.442  -8.975 -30.751  1.00  0.00           C  
ATOM   2332  NZ  LYS A 152      28.576  -7.989 -30.051  1.00  0.00           N  
ATOM   2333  H   LYS A 152      34.037 -11.605 -30.938  1.00  0.00           H  
ATOM   2334  HA  LYS A 152      33.699  -9.931 -33.248  1.00  0.00           H  
ATOM   2335 1HB  LYS A 152      33.335  -8.124 -31.465  1.00  0.00           H  
ATOM   2336 2HB  LYS A 152      32.229  -9.488 -31.479  1.00  0.00           H  
ATOM   2337 1HG  LYS A 152      31.667 -10.619 -31.074  1.00  0.00           H  
ATOM   2338 2HG  LYS A 152      31.202  -8.946 -30.745  1.00  0.00           H  
ATOM   2339 1HD  LYS A 152      31.117  -7.644 -30.783  1.00  0.00           H  
ATOM   2340 2HD  LYS A 152      29.871  -8.898 -30.737  1.00  0.00           H  
ATOM   2341 1HE  LYS A 152      29.210  -9.974 -30.379  1.00  0.00           H  
ATOM   2342 2HE  LYS A 152      28.846  -8.255 -30.192  1.00  0.00           H  
ATOM   2343 1HZ  LYS A 152      27.605  -8.215 -30.219  1.00  0.00           H  
ATOM   2344 2HZ  LYS A 152      28.761  -8.020 -29.059  1.00  0.00           H  
ATOM   2345 3HZ  LYS A 152      28.771  -7.062 -30.402  1.00  0.00           H  
ATOM   2346  N   ARG A 153      36.432  -9.523 -31.474  1.00  0.00           N  
ATOM   2347  CA  ARG A 153      37.777  -8.960 -31.516  1.00  0.00           C  
ATOM   2348  C   ARG A 153      38.514  -9.393 -32.776  1.00  0.00           C  
ATOM   2349  O   ARG A 153      39.303  -8.632 -33.339  1.00  0.00           O  
ATOM   2350  CB  ARG A 153      38.574  -9.386 -30.292  1.00  0.00           C  
ATOM   2351  CG  ARG A 153      38.127  -8.750 -28.986  1.00  0.00           C  
ATOM   2352  CD  ARG A 153      38.940  -9.228 -27.838  1.00  0.00           C  
ATOM   2353  NE  ARG A 153      38.442  -8.718 -26.571  1.00  0.00           N  
ATOM   2354  CZ  ARG A 153      38.744  -7.507 -26.060  1.00  0.00           C  
ATOM   2355  NH1 ARG A 153      39.543  -6.698 -26.719  1.00  0.00           N  
ATOM   2356  NH2 ARG A 153      38.239  -7.135 -24.897  1.00  0.00           N  
ATOM   2357  H   ARG A 153      36.191 -10.167 -30.733  1.00  0.00           H  
ATOM   2358  HA  ARG A 153      37.696  -7.872 -31.514  1.00  0.00           H  
ATOM   2359 1HB  ARG A 153      38.506 -10.466 -30.172  1.00  0.00           H  
ATOM   2360 2HB  ARG A 153      39.624  -9.138 -30.439  1.00  0.00           H  
ATOM   2361 1HG  ARG A 153      38.233  -7.667 -29.051  1.00  0.00           H  
ATOM   2362 2HG  ARG A 153      37.084  -9.001 -28.795  1.00  0.00           H  
ATOM   2363 1HD  ARG A 153      38.913 -10.315 -27.800  1.00  0.00           H  
ATOM   2364 2HD  ARG A 153      39.970  -8.895 -27.956  1.00  0.00           H  
ATOM   2365  HE  ARG A 153      37.824  -9.313 -26.035  1.00  0.00           H  
ATOM   2366 1HH1 ARG A 153      39.930  -6.982 -27.607  1.00  0.00           H  
ATOM   2367 2HH1 ARG A 153      39.770  -5.791 -26.336  1.00  0.00           H  
ATOM   2368 1HH2 ARG A 153      37.624  -7.758 -24.391  1.00  0.00           H  
ATOM   2369 2HH2 ARG A 153      38.466  -6.230 -24.516  1.00  0.00           H  
ATOM   2370  N   VAL A 154      38.256 -10.619 -33.215  1.00  0.00           N  
ATOM   2371  CA  VAL A 154      38.823 -11.123 -34.461  1.00  0.00           C  
ATOM   2372  C   VAL A 154      38.339 -10.309 -35.654  1.00  0.00           C  
ATOM   2373  O   VAL A 154      39.115  -9.995 -36.557  1.00  0.00           O  
ATOM   2374  CB  VAL A 154      38.438 -12.601 -34.662  1.00  0.00           C  
ATOM   2375  CG1 VAL A 154      38.827 -13.066 -36.059  1.00  0.00           C  
ATOM   2376  CG2 VAL A 154      39.111 -13.461 -33.602  1.00  0.00           C  
ATOM   2377  H   VAL A 154      37.653 -11.219 -32.671  1.00  0.00           H  
ATOM   2378  HA  VAL A 154      39.910 -11.047 -34.402  1.00  0.00           H  
ATOM   2379  HB  VAL A 154      37.357 -12.701 -34.581  1.00  0.00           H  
ATOM   2380 1HG1 VAL A 154      38.549 -14.113 -36.184  1.00  0.00           H  
ATOM   2381 2HG1 VAL A 154      38.309 -12.461 -36.802  1.00  0.00           H  
ATOM   2382 3HG1 VAL A 154      39.905 -12.959 -36.190  1.00  0.00           H  
ATOM   2383 1HG2 VAL A 154      38.833 -14.504 -33.750  1.00  0.00           H  
ATOM   2384 2HG2 VAL A 154      40.192 -13.355 -33.681  1.00  0.00           H  
ATOM   2385 3HG2 VAL A 154      38.784 -13.136 -32.612  1.00  0.00           H  
ATOM   2386  N   VAL A 155      37.055  -9.966 -35.649  1.00  0.00           N  
ATOM   2387  CA  VAL A 155      36.456  -9.228 -36.756  1.00  0.00           C  
ATOM   2388  C   VAL A 155      37.027  -7.821 -36.853  1.00  0.00           C  
ATOM   2389  O   VAL A 155      37.392  -7.362 -37.937  1.00  0.00           O  
ATOM   2390  CB  VAL A 155      34.929  -9.147 -36.581  1.00  0.00           C  
ATOM   2391  CG1 VAL A 155      34.316  -8.253 -37.651  1.00  0.00           C  
ATOM   2392  CG2 VAL A 155      34.326 -10.543 -36.633  1.00  0.00           C  
ATOM   2393  H   VAL A 155      36.481 -10.221 -34.859  1.00  0.00           H  
ATOM   2394  HA  VAL A 155      36.673  -9.759 -37.684  1.00  0.00           H  
ATOM   2395  HB  VAL A 155      34.706  -8.690 -35.616  1.00  0.00           H  
ATOM   2396 1HG1 VAL A 155      33.237  -8.207 -37.510  1.00  0.00           H  
ATOM   2397 2HG1 VAL A 155      34.736  -7.252 -37.570  1.00  0.00           H  
ATOM   2398 3HG1 VAL A 155      34.537  -8.662 -38.635  1.00  0.00           H  
ATOM   2399 1HG2 VAL A 155      33.246 -10.477 -36.509  1.00  0.00           H  
ATOM   2400 2HG2 VAL A 155      34.553 -11.000 -37.597  1.00  0.00           H  
ATOM   2401 3HG2 VAL A 155      34.749 -11.151 -35.835  1.00  0.00           H  
ATOM   2402  N   GLU A 156      37.103  -7.137 -35.717  1.00  0.00           N  
ATOM   2403  CA  GLU A 156      37.619  -5.775 -35.675  1.00  0.00           C  
ATOM   2404  C   GLU A 156      39.034  -5.705 -36.240  1.00  0.00           C  
ATOM   2405  O   GLU A 156      39.347  -4.831 -37.046  1.00  0.00           O  
ATOM   2406  CB  GLU A 156      37.606  -5.243 -34.239  1.00  0.00           C  
ATOM   2407  CG  GLU A 156      38.134  -3.824 -34.088  1.00  0.00           C  
ATOM   2408  CD  GLU A 156      38.123  -3.342 -32.663  1.00  0.00           C  
ATOM   2409  OE1 GLU A 156      37.636  -4.056 -31.819  1.00  0.00           O  
ATOM   2410  OE2 GLU A 156      38.601  -2.261 -32.419  1.00  0.00           O  
ATOM   2411  H   GLU A 156      36.793  -7.572 -34.861  1.00  0.00           H  
ATOM   2412  HA  GLU A 156      36.969  -5.140 -36.278  1.00  0.00           H  
ATOM   2413 1HB  GLU A 156      38.209  -5.893 -33.605  1.00  0.00           H  
ATOM   2414 2HB  GLU A 156      38.058  -4.251 -34.214  1.00  0.00           H  
ATOM   2415 1HG  GLU A 156      37.527  -3.155 -34.698  1.00  0.00           H  
ATOM   2416 2HG  GLU A 156      38.031  -3.517 -33.050  1.00  0.00           H  
ATOM   2417  N   VAL A 157      39.884  -6.629 -35.808  1.00  0.00           N  
ATOM   2418  CA  VAL A 157      41.260  -6.688 -36.287  1.00  0.00           C  
ATOM   2419  C   VAL A 157      41.319  -7.140 -37.741  1.00  0.00           C  
ATOM   2420  O   VAL A 157      42.052  -6.571 -38.548  1.00  0.00           O  
ATOM   2421  CB  VAL A 157      42.086  -7.655 -35.417  1.00  0.00           C  
ATOM   2422  CG1 VAL A 157      43.469  -7.859 -36.017  1.00  0.00           C  
ATOM   2423  CG2 VAL A 157      42.186  -7.117 -33.998  1.00  0.00           C  
ATOM   2424  H   VAL A 157      39.570  -7.309 -35.130  1.00  0.00           H  
ATOM   2425  HA  VAL A 157      41.694  -5.690 -36.213  1.00  0.00           H  
ATOM   2426  HB  VAL A 157      41.595  -8.628 -35.404  1.00  0.00           H  
ATOM   2427 1HG1 VAL A 157      44.039  -8.545 -35.390  1.00  0.00           H  
ATOM   2428 2HG1 VAL A 157      43.374  -8.279 -37.018  1.00  0.00           H  
ATOM   2429 3HG1 VAL A 157      43.988  -6.902 -36.070  1.00  0.00           H  
ATOM   2430 1HG2 VAL A 157      42.772  -7.805 -33.389  1.00  0.00           H  
ATOM   2431 2HG2 VAL A 157      42.673  -6.142 -34.012  1.00  0.00           H  
ATOM   2432 3HG2 VAL A 157      41.187  -7.017 -33.575  1.00  0.00           H  
ATOM   2433  N   ALA A 158      40.540  -8.168 -38.067  1.00  0.00           N  
ATOM   2434  CA  ALA A 158      40.525  -8.718 -39.417  1.00  0.00           C  
ATOM   2435  C   ALA A 158      40.073  -7.674 -40.429  1.00  0.00           C  
ATOM   2436  O   ALA A 158      40.578  -7.626 -41.553  1.00  0.00           O  
ATOM   2437  CB  ALA A 158      39.625  -9.943 -39.479  1.00  0.00           C  
ATOM   2438  H   ALA A 158      39.945  -8.576 -37.360  1.00  0.00           H  
ATOM   2439  HA  ALA A 158      41.536  -9.039 -39.671  1.00  0.00           H  
ATOM   2440 1HB  ALA A 158      39.625 -10.342 -40.495  1.00  0.00           H  
ATOM   2441 2HB  ALA A 158      39.994 -10.702 -38.792  1.00  0.00           H  
ATOM   2442 3HB  ALA A 158      38.610  -9.663 -39.199  1.00  0.00           H  
ATOM   2443  N   SER A 159      39.117  -6.843 -40.030  1.00  0.00           N  
ATOM   2444  CA  SER A 159      38.594  -5.799 -40.903  1.00  0.00           C  
ATOM   2445  C   SER A 159      39.662  -4.756 -41.217  1.00  0.00           C  
ATOM   2446  O   SER A 159      39.731  -4.241 -42.334  1.00  0.00           O  
ATOM   2447  CB  SER A 159      37.397  -5.131 -40.258  1.00  0.00           C  
ATOM   2448  OG  SER A 159      36.319  -6.022 -40.158  1.00  0.00           O  
ATOM   2449  H   SER A 159      38.747  -6.933 -39.096  1.00  0.00           H  
ATOM   2450  HA  SER A 159      38.270  -6.259 -41.838  1.00  0.00           H  
ATOM   2451 1HB  SER A 159      37.100  -4.265 -40.849  1.00  0.00           H  
ATOM   2452 2HB  SER A 159      36.555  -5.823 -40.250  1.00  0.00           H  
ATOM   2453  HG  SER A 159      36.555  -6.647 -39.468  1.00  0.00           H  
ATOM   2454  N   LYS A 160      40.489  -4.448 -40.224  1.00  0.00           N  
ATOM   2455  CA  LYS A 160      41.545  -3.460 -40.388  1.00  0.00           C  
ATOM   2456  C   LYS A 160      42.731  -4.037 -41.151  1.00  0.00           C  
ATOM   2457  O   LYS A 160      43.343  -3.357 -41.975  1.00  0.00           O  
ATOM   2458  CB  LYS A 160      42.002  -2.936 -39.026  1.00  0.00           C  
ATOM   2459  CG  LYS A 160      40.960  -2.106 -38.287  1.00  0.00           C  
ATOM   2460  CD  LYS A 160      41.438  -1.730 -36.895  1.00  0.00           C  
ATOM   2461  CE  LYS A 160      40.339  -1.039 -36.098  1.00  0.00           C  
ATOM   2462  NZ  LYS A 160      40.759  -0.755 -34.700  1.00  0.00           N  
ATOM   2463  H   LYS A 160      40.383  -4.913 -39.334  1.00  0.00           H  
ATOM   2464  HA  LYS A 160      41.145  -2.617 -40.953  1.00  0.00           H  
ATOM   2465 1HB  LYS A 160      42.893  -2.318 -39.153  1.00  0.00           H  
ATOM   2466 2HB  LYS A 160      41.223  -2.303 -38.600  1.00  0.00           H  
ATOM   2467 1HG  LYS A 160      40.034  -2.675 -38.204  1.00  0.00           H  
ATOM   2468 2HG  LYS A 160      41.319  -1.880 -37.285  1.00  0.00           H  
ATOM   2469 1HD  LYS A 160      42.293  -1.060 -36.972  1.00  0.00           H  
ATOM   2470 2HD  LYS A 160      40.640  -1.212 -36.363  1.00  0.00           H  
ATOM   2471 1HE  LYS A 160      39.452  -1.672 -36.077  1.00  0.00           H  
ATOM   2472 2HE  LYS A 160      40.674  -0.886 -35.073  1.00  0.00           H  
ATOM   2473 1HZ  LYS A 160      40.007  -0.298 -34.207  1.00  0.00           H  
ATOM   2474 2HZ  LYS A 160      40.988  -1.623 -34.234  1.00  0.00           H  
ATOM   2475 3HZ  LYS A 160      41.571  -0.153 -34.707  1.00  0.00           H  
ATOM   2476  N   GLU A 161      43.046  -5.299 -40.876  1.00  0.00           N  
ATOM   2477  CA  GLU A 161      44.191  -5.954 -41.497  1.00  0.00           C  
ATOM   2478  C   GLU A 161      43.887  -6.348 -42.936  1.00  0.00           C  
ATOM   2479  O   GLU A 161      44.762  -6.307 -43.801  1.00  0.00           O  
ATOM   2480  CB  GLU A 161      44.595  -7.192 -40.693  1.00  0.00           C  
ATOM   2481  CG  GLU A 161      45.213  -6.886 -39.335  1.00  0.00           C  
ATOM   2482  CD  GLU A 161      46.533  -6.176 -39.440  1.00  0.00           C  
ATOM   2483  OE1 GLU A 161      47.353  -6.595 -40.221  1.00  0.00           O  
ATOM   2484  OE2 GLU A 161      46.722  -5.210 -38.738  1.00  0.00           O  
ATOM   2485  H   GLU A 161      42.480  -5.814 -40.219  1.00  0.00           H  
ATOM   2486  HA  GLU A 161      45.031  -5.258 -41.495  1.00  0.00           H  
ATOM   2487 1HB  GLU A 161      43.721  -7.822 -40.529  1.00  0.00           H  
ATOM   2488 2HB  GLU A 161      45.317  -7.777 -41.264  1.00  0.00           H  
ATOM   2489 1HG  GLU A 161      44.522  -6.265 -38.765  1.00  0.00           H  
ATOM   2490 2HG  GLU A 161      45.350  -7.820 -38.792  1.00  0.00           H  
ATOM   2491  N   GLY A 162      42.639  -6.731 -43.189  1.00  0.00           N  
ATOM   2492  CA  GLY A 162      42.234  -7.199 -44.508  1.00  0.00           C  
ATOM   2493  C   GLY A 162      42.185  -8.721 -44.562  1.00  0.00           C  
ATOM   2494  O   GLY A 162      42.696  -9.336 -45.498  1.00  0.00           O  
ATOM   2495  H   GLY A 162      41.955  -6.695 -42.449  1.00  0.00           H  
ATOM   2496 1HA  GLY A 162      41.253  -6.791 -44.754  1.00  0.00           H  
ATOM   2497 2HA  GLY A 162      42.933  -6.828 -45.256  1.00  0.00           H  
ATOM   2498  N   ASP A 163      41.566  -9.323 -43.551  1.00  0.00           N  
ATOM   2499  CA  ASP A 163      41.445 -10.774 -43.481  1.00  0.00           C  
ATOM   2500  C   ASP A 163      39.985 -11.205 -43.461  1.00  0.00           C  
ATOM   2501  O   ASP A 163      39.451 -11.579 -42.416  1.00  0.00           O  
ATOM   2502  CB  ASP A 163      42.160 -11.312 -42.241  1.00  0.00           C  
ATOM   2503  CG  ASP A 163      42.202 -12.834 -42.194  1.00  0.00           C  
ATOM   2504  OD1 ASP A 163      41.492 -13.451 -42.952  1.00  0.00           O  
ATOM   2505  OD2 ASP A 163      42.945 -13.364 -41.403  1.00  0.00           O  
ATOM   2506  H   ASP A 163      41.170  -8.760 -42.811  1.00  0.00           H  
ATOM   2507  HA  ASP A 163      41.924 -11.204 -44.362  1.00  0.00           H  
ATOM   2508 1HB  ASP A 163      43.183 -10.935 -42.216  1.00  0.00           H  
ATOM   2509 2HB  ASP A 163      41.656 -10.949 -41.344  1.00  0.00           H  
ATOM   2510  N   PRO A 164      39.340 -11.148 -44.622  1.00  0.00           N  
ATOM   2511  CA  PRO A 164      37.908 -11.417 -44.717  1.00  0.00           C  
ATOM   2512  C   PRO A 164      37.583 -12.829 -44.251  1.00  0.00           C  
ATOM   2513  O   PRO A 164      36.472 -13.103 -43.795  1.00  0.00           O  
ATOM   2514  CB  PRO A 164      37.622 -11.236 -46.212  1.00  0.00           C  
ATOM   2515  CG  PRO A 164      38.960 -11.362 -46.858  1.00  0.00           C  
ATOM   2516  CD  PRO A 164      39.897 -10.650 -45.920  1.00  0.00           C  
ATOM   2517  HA  PRO A 164      37.379 -10.707 -44.081  1.00  0.00           H  
ATOM   2518 1HB  PRO A 164      37.153 -10.258 -46.388  1.00  0.00           H  
ATOM   2519 2HB  PRO A 164      38.565 -11.248 -46.778  1.00  0.00           H  
ATOM   2520 1HG  PRO A 164      38.940 -10.909 -47.860  1.00  0.00           H  
ATOM   2521 2HG  PRO A 164      39.715 -10.814 -46.276  1.00  0.00           H  
ATOM   2522 1HD  PRO A 164      39.702  -9.568 -45.956  1.00  0.00           H  
ATOM   2523 2HD  PRO A 164      39.757 -11.034 -44.898  1.00  0.00           H  
ATOM   2524  N   GLU A 165      38.557 -13.727 -44.369  1.00  0.00           N  
ATOM   2525  CA  GLU A 165      38.368 -15.118 -43.977  1.00  0.00           C  
ATOM   2526  C   GLU A 165      38.237 -15.251 -42.464  1.00  0.00           C  
ATOM   2527  O   GLU A 165      37.425 -16.032 -41.967  1.00  0.00           O  
ATOM   2528  CB  GLU A 165      39.532 -15.976 -44.474  1.00  0.00           C  
ATOM   2529  CG  GLU A 165      39.577 -16.161 -45.983  1.00  0.00           C  
ATOM   2530  CD  GLU A 165      40.747 -16.989 -46.438  1.00  0.00           C  
ATOM   2531  OE1 GLU A 165      41.577 -17.310 -45.621  1.00  0.00           O  
ATOM   2532  OE2 GLU A 165      40.812 -17.300 -47.605  1.00  0.00           O  
ATOM   2533  H   GLU A 165      39.450 -13.437 -44.741  1.00  0.00           H  
ATOM   2534  HA  GLU A 165      37.453 -15.487 -44.441  1.00  0.00           H  
ATOM   2535 1HB  GLU A 165      39.477 -16.965 -44.018  1.00  0.00           H  
ATOM   2536 2HB  GLU A 165      39.451 -16.109 -45.553  1.00  0.00           H  
ATOM   2537 1HG  GLU A 165      39.624 -15.182 -46.459  1.00  0.00           H  
ATOM   2538 2HG  GLU A 165      40.485 -16.705 -46.246  1.00  0.00           H  
ATOM   2539  N   ALA A 166      39.041 -14.482 -41.736  1.00  0.00           N  
ATOM   2540  CA  ALA A 166      38.985 -14.477 -40.279  1.00  0.00           C  
ATOM   2541  C   ALA A 166      37.643 -13.959 -39.783  1.00  0.00           C  
ATOM   2542  O   ALA A 166      37.133 -14.406 -38.754  1.00  0.00           O  
ATOM   2543  CB  ALA A 166      40.120 -13.641 -39.707  1.00  0.00           C  
ATOM   2544  H   ALA A 166      39.709 -13.887 -42.205  1.00  0.00           H  
ATOM   2545  HA  ALA A 166      39.119 -15.500 -39.924  1.00  0.00           H  
ATOM   2546 1HB  ALA A 166      40.064 -13.647 -38.619  1.00  0.00           H  
ATOM   2547 2HB  ALA A 166      41.076 -14.058 -40.023  1.00  0.00           H  
ATOM   2548 3HB  ALA A 166      40.035 -12.617 -40.069  1.00  0.00           H  
ATOM   2549  N   VAL A 167      37.072 -13.010 -40.519  1.00  0.00           N  
ATOM   2550  CA  VAL A 167      35.765 -12.459 -40.176  1.00  0.00           C  
ATOM   2551  C   VAL A 167      34.679 -13.525 -40.249  1.00  0.00           C  
ATOM   2552  O   VAL A 167      33.834 -13.624 -39.362  1.00  0.00           O  
ATOM   2553  CB  VAL A 167      35.406 -11.301 -41.127  1.00  0.00           C  
ATOM   2554  CG1 VAL A 167      33.983 -10.831 -40.879  1.00  0.00           C  
ATOM   2555  CG2 VAL A 167      36.393 -10.158 -40.943  1.00  0.00           C  
ATOM   2556  H   VAL A 167      37.553 -12.665 -41.337  1.00  0.00           H  
ATOM   2557  HA  VAL A 167      35.809 -12.075 -39.156  1.00  0.00           H  
ATOM   2558  HB  VAL A 167      35.453 -11.661 -42.154  1.00  0.00           H  
ATOM   2559 1HG1 VAL A 167      33.747 -10.011 -41.560  1.00  0.00           H  
ATOM   2560 2HG1 VAL A 167      33.291 -11.655 -41.052  1.00  0.00           H  
ATOM   2561 3HG1 VAL A 167      33.887 -10.484 -39.850  1.00  0.00           H  
ATOM   2562 1HG2 VAL A 167      36.134  -9.343 -41.619  1.00  0.00           H  
ATOM   2563 2HG2 VAL A 167      36.352  -9.802 -39.914  1.00  0.00           H  
ATOM   2564 3HG2 VAL A 167      37.402 -10.507 -41.165  1.00  0.00           H  
ATOM   2565  N   LEU A 168      34.711 -14.322 -41.312  1.00  0.00           N  
ATOM   2566  CA  LEU A 168      33.769 -15.425 -41.469  1.00  0.00           C  
ATOM   2567  C   LEU A 168      33.918 -16.441 -40.346  1.00  0.00           C  
ATOM   2568  O   LEU A 168      32.927 -16.927 -39.800  1.00  0.00           O  
ATOM   2569  CB  LEU A 168      33.982 -16.115 -42.822  1.00  0.00           C  
ATOM   2570  CG  LEU A 168      33.203 -17.419 -43.033  1.00  0.00           C  
ATOM   2571  CD1 LEU A 168      31.712 -17.153 -42.875  1.00  0.00           C  
ATOM   2572  CD2 LEU A 168      33.515 -17.979 -44.414  1.00  0.00           C  
ATOM   2573  H   LEU A 168      35.403 -14.161 -42.027  1.00  0.00           H  
ATOM   2574  HA  LEU A 168      32.756 -15.022 -41.443  1.00  0.00           H  
ATOM   2575 1HB  LEU A 168      35.042 -16.341 -42.934  1.00  0.00           H  
ATOM   2576 2HB  LEU A 168      33.430 -17.055 -42.823  1.00  0.00           H  
ATOM   2577  HG  LEU A 168      33.495 -18.145 -42.274  1.00  0.00           H  
ATOM   2578 1HD1 LEU A 168      31.160 -18.080 -43.024  1.00  0.00           H  
ATOM   2579 2HD1 LEU A 168      31.516 -16.772 -41.873  1.00  0.00           H  
ATOM   2580 3HD1 LEU A 168      31.394 -16.417 -43.612  1.00  0.00           H  
ATOM   2581 1HD2 LEU A 168      32.962 -18.908 -44.565  1.00  0.00           H  
ATOM   2582 2HD2 LEU A 168      33.223 -17.255 -45.175  1.00  0.00           H  
ATOM   2583 3HD2 LEU A 168      34.584 -18.177 -44.495  1.00  0.00           H  
ATOM   2584  N   GLU A 169      35.161 -16.759 -40.003  1.00  0.00           N  
ATOM   2585  CA  GLU A 169      35.443 -17.716 -38.939  1.00  0.00           C  
ATOM   2586  C   GLU A 169      34.866 -17.248 -37.610  1.00  0.00           C  
ATOM   2587  O   GLU A 169      34.378 -18.051 -36.815  1.00  0.00           O  
ATOM   2588  CB  GLU A 169      36.951 -17.934 -38.803  1.00  0.00           C  
ATOM   2589  CG  GLU A 169      37.569 -18.772 -39.914  1.00  0.00           C  
ATOM   2590  CD  GLU A 169      37.086 -20.196 -39.912  1.00  0.00           C  
ATOM   2591  OE1 GLU A 169      37.007 -20.773 -38.855  1.00  0.00           O  
ATOM   2592  OE2 GLU A 169      36.797 -20.705 -40.969  1.00  0.00           O  
ATOM   2593  H   GLU A 169      35.934 -16.327 -40.490  1.00  0.00           H  
ATOM   2594  HA  GLU A 169      34.985 -18.671 -39.202  1.00  0.00           H  
ATOM   2595 1HB  GLU A 169      37.459 -16.969 -38.789  1.00  0.00           H  
ATOM   2596 2HB  GLU A 169      37.163 -18.429 -37.854  1.00  0.00           H  
ATOM   2597 1HG  GLU A 169      37.323 -18.318 -40.874  1.00  0.00           H  
ATOM   2598 2HG  GLU A 169      38.652 -18.760 -39.804  1.00  0.00           H  
ATOM   2599  N   ALA A 170      34.928 -15.941 -37.372  1.00  0.00           N  
ATOM   2600  CA  ALA A 170      34.353 -15.354 -36.167  1.00  0.00           C  
ATOM   2601  C   ALA A 170      32.849 -15.587 -36.105  1.00  0.00           C  
ATOM   2602  O   ALA A 170      32.302 -15.885 -35.042  1.00  0.00           O  
ATOM   2603  CB  ALA A 170      34.661 -13.865 -36.106  1.00  0.00           C  
ATOM   2604  H   ALA A 170      35.386 -15.341 -38.043  1.00  0.00           H  
ATOM   2605  HA  ALA A 170      34.816 -15.824 -35.299  1.00  0.00           H  
ATOM   2606 1HB  ALA A 170      34.226 -13.439 -35.202  1.00  0.00           H  
ATOM   2607 2HB  ALA A 170      35.742 -13.716 -36.094  1.00  0.00           H  
ATOM   2608 3HB  ALA A 170      34.237 -13.368 -36.979  1.00  0.00           H  
ATOM   2609  N   ALA A 171      32.186 -15.450 -37.248  1.00  0.00           N  
ATOM   2610  CA  ALA A 171      30.753 -15.702 -37.338  1.00  0.00           C  
ATOM   2611  C   ALA A 171      30.434 -17.168 -37.067  1.00  0.00           C  
ATOM   2612  O   ALA A 171      29.439 -17.486 -36.414  1.00  0.00           O  
ATOM   2613  CB  ALA A 171      30.226 -15.290 -38.704  1.00  0.00           C  
ATOM   2614  H   ALA A 171      32.689 -15.165 -38.077  1.00  0.00           H  
ATOM   2615  HA  ALA A 171      30.246 -15.090 -36.591  1.00  0.00           H  
ATOM   2616 1HB  ALA A 171      29.155 -15.481 -38.754  1.00  0.00           H  
ATOM   2617 2HB  ALA A 171      30.411 -14.226 -38.858  1.00  0.00           H  
ATOM   2618 3HB  ALA A 171      30.736 -15.860 -39.476  1.00  0.00           H  
ATOM   2619  N   LYS A 172      31.281 -18.056 -37.576  1.00  0.00           N  
ATOM   2620  CA  LYS A 172      31.094 -19.489 -37.386  1.00  0.00           C  
ATOM   2621  C   LYS A 172      31.158 -19.863 -35.910  1.00  0.00           C  
ATOM   2622  O   LYS A 172      30.412 -20.721 -35.445  1.00  0.00           O  
ATOM   2623  CB  LYS A 172      32.141 -20.277 -38.175  1.00  0.00           C  
ATOM   2624  CG  LYS A 172      31.869 -20.356 -39.672  1.00  0.00           C  
ATOM   2625  CD  LYS A 172      33.103 -20.821 -40.432  1.00  0.00           C  
ATOM   2626  CE  LYS A 172      33.569 -22.187 -39.955  1.00  0.00           C  
ATOM   2627  NZ  LYS A 172      34.687 -22.714 -40.783  1.00  0.00           N  
ATOM   2628  H   LYS A 172      32.075 -17.731 -38.106  1.00  0.00           H  
ATOM   2629  HA  LYS A 172      30.112 -19.764 -37.773  1.00  0.00           H  
ATOM   2630 1HB  LYS A 172      32.198 -21.294 -37.789  1.00  0.00           H  
ATOM   2631 2HB  LYS A 172      31.837 -20.340 -39.220  1.00  0.00           H  
ATOM   2632 1HG  LYS A 172      31.572 -19.377 -40.042  1.00  0.00           H  
ATOM   2633 2HG  LYS A 172      32.778 -20.660 -40.191  1.00  0.00           H  
ATOM   2634 1HD  LYS A 172      33.911 -20.102 -40.288  1.00  0.00           H  
ATOM   2635 2HD  LYS A 172      33.426 -21.788 -40.046  1.00  0.00           H  
ATOM   2636 1HE  LYS A 172      32.736 -22.892 -39.999  1.00  0.00           H  
ATOM   2637 2HE  LYS A 172      34.360 -22.552 -40.610  1.00  0.00           H  
ATOM   2638 1HZ  LYS A 172      34.966 -23.622 -40.434  1.00  0.00           H  
ATOM   2639 2HZ  LYS A 172      34.383 -22.803 -41.742  1.00  0.00           H  
ATOM   2640 3HZ  LYS A 172      35.471 -22.082 -40.733  1.00  0.00           H  
ATOM   2641  N   VAL A 173      32.056 -19.211 -35.179  1.00  0.00           N  
ATOM   2642  CA  VAL A 173      32.188 -19.435 -33.745  1.00  0.00           C  
ATOM   2643  C   VAL A 173      30.920 -19.027 -33.007  1.00  0.00           C  
ATOM   2644  O   VAL A 173      30.399 -19.781 -32.184  1.00  0.00           O  
ATOM   2645  CB  VAL A 173      33.380 -18.639 -33.184  1.00  0.00           C  
ATOM   2646  CG1 VAL A 173      33.371 -18.663 -31.664  1.00  0.00           C  
ATOM   2647  CG2 VAL A 173      34.684 -19.210 -33.724  1.00  0.00           C  
ATOM   2648  H   VAL A 173      32.666 -18.543 -35.630  1.00  0.00           H  
ATOM   2649  HA  VAL A 173      32.365 -20.497 -33.576  1.00  0.00           H  
ATOM   2650  HB  VAL A 173      33.287 -17.597 -33.490  1.00  0.00           H  
ATOM   2651 1HG1 VAL A 173      34.221 -18.096 -31.285  1.00  0.00           H  
ATOM   2652 2HG1 VAL A 173      32.447 -18.217 -31.299  1.00  0.00           H  
ATOM   2653 3HG1 VAL A 173      33.439 -19.694 -31.316  1.00  0.00           H  
ATOM   2654 1HG2 VAL A 173      35.522 -18.641 -33.325  1.00  0.00           H  
ATOM   2655 2HG2 VAL A 173      34.774 -20.253 -33.424  1.00  0.00           H  
ATOM   2656 3HG2 VAL A 173      34.686 -19.143 -34.813  1.00  0.00           H  
ATOM   2657  N   ALA A 174      30.425 -17.830 -33.307  1.00  0.00           N  
ATOM   2658  CA  ALA A 174      29.205 -17.329 -32.685  1.00  0.00           C  
ATOM   2659  C   ALA A 174      28.014 -18.220 -33.013  1.00  0.00           C  
ATOM   2660  O   ALA A 174      27.144 -18.446 -32.172  1.00  0.00           O  
ATOM   2661  CB  ALA A 174      28.933 -15.899 -33.131  1.00  0.00           C  
ATOM   2662  H   ALA A 174      30.909 -17.253 -33.979  1.00  0.00           H  
ATOM   2663  HA  ALA A 174      29.347 -17.319 -31.604  1.00  0.00           H  
ATOM   2664 1HB  ALA A 174      28.017 -15.540 -32.659  1.00  0.00           H  
ATOM   2665 2HB  ALA A 174      29.767 -15.264 -32.837  1.00  0.00           H  
ATOM   2666 3HB  ALA A 174      28.817 -15.872 -34.214  1.00  0.00           H  
ATOM   2667  N   LEU A 175      27.981 -18.727 -34.242  1.00  0.00           N  
ATOM   2668  CA  LEU A 175      26.924 -19.637 -34.668  1.00  0.00           C  
ATOM   2669  C   LEU A 175      26.959 -20.933 -33.870  1.00  0.00           C  
ATOM   2670  O   LEU A 175      25.917 -21.462 -33.481  1.00  0.00           O  
ATOM   2671  CB  LEU A 175      27.062 -19.947 -36.163  1.00  0.00           C  
ATOM   2672  CG  LEU A 175      26.043 -20.940 -36.733  1.00  0.00           C  
ATOM   2673  CD1 LEU A 175      24.638 -20.379 -36.565  1.00  0.00           C  
ATOM   2674  CD2 LEU A 175      26.354 -21.201 -38.201  1.00  0.00           C  
ATOM   2675  H   LEU A 175      28.708 -18.476 -34.899  1.00  0.00           H  
ATOM   2676  HA  LEU A 175      25.962 -19.151 -34.503  1.00  0.00           H  
ATOM   2677 1HB  LEU A 175      28.058 -20.352 -36.343  1.00  0.00           H  
ATOM   2678 2HB  LEU A 175      26.329 -20.706 -36.430  1.00  0.00           H  
ATOM   2679  HG  LEU A 175      26.098 -21.877 -36.179  1.00  0.00           H  
ATOM   2680 1HD1 LEU A 175      23.912 -21.086 -36.970  1.00  0.00           H  
ATOM   2681 2HD1 LEU A 175      24.434 -20.220 -35.505  1.00  0.00           H  
ATOM   2682 3HD1 LEU A 175      24.556 -19.432 -37.097  1.00  0.00           H  
ATOM   2683 1HD2 LEU A 175      25.630 -21.909 -38.605  1.00  0.00           H  
ATOM   2684 2HD2 LEU A 175      26.298 -20.265 -38.757  1.00  0.00           H  
ATOM   2685 3HD2 LEU A 175      27.358 -21.617 -38.292  1.00  0.00           H  
ATOM   2686  N   ARG A 176      28.163 -21.442 -33.628  1.00  0.00           N  
ATOM   2687  CA  ARG A 176      28.337 -22.676 -32.874  1.00  0.00           C  
ATOM   2688  C   ARG A 176      27.876 -22.508 -31.429  1.00  0.00           C  
ATOM   2689  O   ARG A 176      27.311 -23.426 -30.838  1.00  0.00           O  
ATOM   2690  CB  ARG A 176      29.795 -23.113 -32.890  1.00  0.00           C  
ATOM   2691  CG  ARG A 176      30.303 -23.596 -34.238  1.00  0.00           C  
ATOM   2692  CD  ARG A 176      29.641 -24.858 -34.653  1.00  0.00           C  
ATOM   2693  NE  ARG A 176      30.294 -25.458 -35.808  1.00  0.00           N  
ATOM   2694  CZ  ARG A 176      29.806 -26.502 -36.505  1.00  0.00           C  
ATOM   2695  NH1 ARG A 176      28.664 -27.051 -36.155  1.00  0.00           N  
ATOM   2696  NH2 ARG A 176      30.475 -26.973 -37.543  1.00  0.00           N  
ATOM   2697  H   ARG A 176      28.978 -20.960 -33.979  1.00  0.00           H  
ATOM   2698  HA  ARG A 176      27.737 -23.456 -33.344  1.00  0.00           H  
ATOM   2699 1HB  ARG A 176      29.940 -23.922 -32.173  1.00  0.00           H  
ATOM   2700 2HB  ARG A 176      30.046 -23.499 -33.878  1.00  0.00           H  
ATOM   2701 1HG  ARG A 176      31.377 -23.772 -34.182  1.00  0.00           H  
ATOM   2702 2HG  ARG A 176      29.795 -24.523 -34.509  1.00  0.00           H  
ATOM   2703 1HD  ARG A 176      28.604 -24.658 -34.915  1.00  0.00           H  
ATOM   2704 2HD  ARG A 176      30.159 -25.273 -35.518  1.00  0.00           H  
ATOM   2705  HE  ARG A 176      31.175 -25.062 -36.107  1.00  0.00           H  
ATOM   2706 1HH1 ARG A 176      28.152 -26.690 -35.362  1.00  0.00           H  
ATOM   2707 2HH1 ARG A 176      28.298 -27.834 -36.678  1.00  0.00           H  
ATOM   2708 1HH2 ARG A 176      31.354 -26.553 -37.812  1.00  0.00           H  
ATOM   2709 2HH2 ARG A 176      30.109 -27.756 -38.064  1.00  0.00           H  
ATOM   2710  N   VAL A 177      28.118 -21.327 -30.871  1.00  0.00           N  
ATOM   2711  CA  VAL A 177      27.662 -21.011 -29.522  1.00  0.00           C  
ATOM   2712  C   VAL A 177      26.141 -21.009 -29.441  1.00  0.00           C  
ATOM   2713  O   VAL A 177      25.561 -21.540 -28.495  1.00  0.00           O  
ATOM   2714  CB  VAL A 177      28.199 -19.635 -29.088  1.00  0.00           C  
ATOM   2715  CG1 VAL A 177      27.593 -19.224 -27.754  1.00  0.00           C  
ATOM   2716  CG2 VAL A 177      29.718 -19.676 -28.999  1.00  0.00           C  
ATOM   2717  H   VAL A 177      28.632 -20.632 -31.394  1.00  0.00           H  
ATOM   2718  HA  VAL A 177      28.048 -21.770 -28.841  1.00  0.00           H  
ATOM   2719  HB  VAL A 177      27.897 -18.887 -29.820  1.00  0.00           H  
ATOM   2720 1HG1 VAL A 177      27.984 -18.251 -27.460  1.00  0.00           H  
ATOM   2721 2HG1 VAL A 177      26.509 -19.167 -27.848  1.00  0.00           H  
ATOM   2722 3HG1 VAL A 177      27.854 -19.961 -26.993  1.00  0.00           H  
ATOM   2723 1HG2 VAL A 177      30.090 -18.699 -28.691  1.00  0.00           H  
ATOM   2724 2HG2 VAL A 177      30.021 -20.427 -28.270  1.00  0.00           H  
ATOM   2725 3HG2 VAL A 177      30.132 -19.929 -29.975  1.00  0.00           H  
ATOM   2726  N   ALA A 178      25.502 -20.409 -30.439  1.00  0.00           N  
ATOM   2727  CA  ALA A 178      24.045 -20.413 -30.528  1.00  0.00           C  
ATOM   2728  C   ALA A 178      23.505 -21.831 -30.655  1.00  0.00           C  
ATOM   2729  O   ALA A 178      22.483 -22.173 -30.059  1.00  0.00           O  
ATOM   2730  CB  ALA A 178      23.586 -19.563 -31.701  1.00  0.00           C  
ATOM   2731  H   ALA A 178      26.036 -19.940 -31.154  1.00  0.00           H  
ATOM   2732  HA  ALA A 178      23.641 -19.966 -29.619  1.00  0.00           H  
ATOM   2733 1HB  ALA A 178      22.496 -19.573 -31.756  1.00  0.00           H  
ATOM   2734 2HB  ALA A 178      23.931 -18.536 -31.567  1.00  0.00           H  
ATOM   2735 3HB  ALA A 178      23.997 -19.964 -32.627  1.00  0.00           H  
ATOM   2736  N   GLU A 179      24.198 -22.655 -31.437  1.00  0.00           N  
ATOM   2737  CA  GLU A 179      23.817 -24.052 -31.604  1.00  0.00           C  
ATOM   2738  C   GLU A 179      23.845 -24.794 -30.272  1.00  0.00           C  
ATOM   2739  O   GLU A 179      22.917 -25.536 -29.947  1.00  0.00           O  
ATOM   2740  CB  GLU A 179      24.749 -24.743 -32.603  1.00  0.00           C  
ATOM   2741  CG  GLU A 179      24.412 -26.202 -32.871  1.00  0.00           C  
ATOM   2742  CD  GLU A 179      25.363 -26.854 -33.835  1.00  0.00           C  
ATOM   2743  OE1 GLU A 179      26.290 -26.205 -34.258  1.00  0.00           O  
ATOM   2744  OE2 GLU A 179      25.162 -28.003 -34.152  1.00  0.00           O  
ATOM   2745  H   GLU A 179      25.009 -22.303 -31.925  1.00  0.00           H  
ATOM   2746  HA  GLU A 179      22.803 -24.089 -32.004  1.00  0.00           H  
ATOM   2747 1HB  GLU A 179      25.774 -24.699 -32.235  1.00  0.00           H  
ATOM   2748 2HB  GLU A 179      24.477 -25.793 -32.688  1.00  0.00           H  
ATOM   2749 1HG  GLU A 179      23.400 -26.264 -33.268  1.00  0.00           H  
ATOM   2750 2HG  GLU A 179      25.095 -26.589 -33.628  1.00  0.00           H  
ATOM   2751  N   LEU A 180      24.911 -24.590 -29.510  1.00  0.00           N  
ATOM   2752  CA  LEU A 180      25.042 -25.206 -28.195  1.00  0.00           C  
ATOM   2753  C   LEU A 180      23.961 -24.707 -27.243  1.00  0.00           C  
ATOM   2754  O   LEU A 180      23.408 -25.474 -26.457  1.00  0.00           O  
ATOM   2755  CB  LEU A 180      26.426 -24.908 -27.605  1.00  0.00           C  
ATOM   2756  CG  LEU A 180      27.609 -25.590 -28.308  1.00  0.00           C  
ATOM   2757  CD1 LEU A 180      28.913 -24.978 -27.814  1.00  0.00           C  
ATOM   2758  CD2 LEU A 180      27.567 -27.084 -28.035  1.00  0.00           C  
ATOM   2759  H   LEU A 180      25.652 -23.994 -29.849  1.00  0.00           H  
ATOM   2760  HA  LEU A 180      24.938 -26.286 -28.306  1.00  0.00           H  
ATOM   2761 1HB  LEU A 180      26.436 -25.220 -26.561  1.00  0.00           H  
ATOM   2762 2HB  LEU A 180      27.169 -25.496 -28.145  1.00  0.00           H  
ATOM   2763  HG  LEU A 180      27.544 -25.413 -29.382  1.00  0.00           H  
ATOM   2764 1HD1 LEU A 180      29.753 -25.463 -28.313  1.00  0.00           H  
ATOM   2765 2HD1 LEU A 180      28.925 -23.913 -28.039  1.00  0.00           H  
ATOM   2766 3HD1 LEU A 180      28.998 -25.123 -26.737  1.00  0.00           H  
ATOM   2767 1HD2 LEU A 180      28.407 -27.569 -28.535  1.00  0.00           H  
ATOM   2768 2HD2 LEU A 180      27.634 -27.261 -26.961  1.00  0.00           H  
ATOM   2769 3HD2 LEU A 180      26.633 -27.499 -28.414  1.00  0.00           H  
ATOM   2770  N   ALA A 181      23.663 -23.414 -27.321  1.00  0.00           N  
ATOM   2771  CA  ALA A 181      22.630 -22.814 -26.485  1.00  0.00           C  
ATOM   2772  C   ALA A 181      21.263 -23.416 -26.781  1.00  0.00           C  
ATOM   2773  O   ALA A 181      20.477 -23.676 -25.870  1.00  0.00           O  
ATOM   2774  CB  ALA A 181      22.596 -21.305 -26.684  1.00  0.00           C  
ATOM   2775  H   ALA A 181      24.167 -22.832 -27.974  1.00  0.00           H  
ATOM   2776  HA  ALA A 181      22.876 -23.004 -25.440  1.00  0.00           H  
ATOM   2777 1HB  ALA A 181      21.820 -20.871 -26.053  1.00  0.00           H  
ATOM   2778 2HB  ALA A 181      23.563 -20.880 -26.410  1.00  0.00           H  
ATOM   2779 3HB  ALA A 181      22.383 -21.078 -27.727  1.00  0.00           H  
ATOM   2780  N   ALA A 182      20.983 -23.634 -28.064  1.00  0.00           N  
ATOM   2781  CA  ALA A 182      19.720 -24.230 -28.482  1.00  0.00           C  
ATOM   2782  C   ALA A 182      19.584 -25.653 -27.959  1.00  0.00           C  
ATOM   2783  O   ALA A 182      18.508 -26.064 -27.522  1.00  0.00           O  
ATOM   2784  CB  ALA A 182      19.602 -24.208 -30.000  1.00  0.00           C  
ATOM   2785  H   ALA A 182      21.665 -23.379 -28.766  1.00  0.00           H  
ATOM   2786  HA  ALA A 182      18.903 -23.629 -28.079  1.00  0.00           H  
ATOM   2787 1HB  ALA A 182      18.653 -24.657 -30.297  1.00  0.00           H  
ATOM   2788 2HB  ALA A 182      19.641 -23.179 -30.354  1.00  0.00           H  
ATOM   2789 3HB  ALA A 182      20.422 -24.775 -30.436  1.00  0.00           H  
ATOM   2790  N   LYS A 183      20.679 -26.403 -28.006  1.00  0.00           N  
ATOM   2791  CA  LYS A 183      20.698 -27.768 -27.493  1.00  0.00           C  
ATOM   2792  C   LYS A 183      20.624 -27.783 -25.971  1.00  0.00           C  
ATOM   2793  O   LYS A 183      19.971 -28.644 -25.381  1.00  0.00           O  
ATOM   2794  CB  LYS A 183      21.954 -28.502 -27.964  1.00  0.00           C  
ATOM   2795  CG  LYS A 183      21.980 -28.809 -29.457  1.00  0.00           C  
ATOM   2796  CD  LYS A 183      23.306 -29.429 -29.869  1.00  0.00           C  
ATOM   2797  CE  LYS A 183      23.338 -29.724 -31.363  1.00  0.00           C  
ATOM   2798  NZ  LYS A 183      24.666 -30.230 -31.802  1.00  0.00           N  
ATOM   2799  H   LYS A 183      21.522 -26.020 -28.410  1.00  0.00           H  
ATOM   2800  HA  LYS A 183      19.833 -28.300 -27.892  1.00  0.00           H  
ATOM   2801 1HB  LYS A 183      22.048 -29.446 -27.428  1.00  0.00           H  
ATOM   2802 2HB  LYS A 183      21.862 -28.736 -29.026  1.00  0.00           H  
ATOM   2803 1HG  LYS A 183      21.828 -27.888 -30.020  1.00  0.00           H  
ATOM   2804 2HG  LYS A 183      22.950 -29.221 -29.727  1.00  0.00           H  
ATOM   2805 1HD  LYS A 183      23.459 -30.358 -29.323  1.00  0.00           H  
ATOM   2806 2HD  LYS A 183      23.285 -29.656 -30.937  1.00  0.00           H  
ATOM   2807 1HE  LYS A 183      23.108 -28.815 -31.918  1.00  0.00           H  
ATOM   2808 2HE  LYS A 183      24.336 -30.055 -31.646  1.00  0.00           H  
ATOM   2809 1HZ  LYS A 183      24.646 -30.413 -32.795  1.00  0.00           H  
ATOM   2810 2HZ  LYS A 183      25.374 -29.537 -31.602  1.00  0.00           H  
ATOM   2811 3HZ  LYS A 183      24.881 -31.084 -31.307  1.00  0.00           H  
ATOM   2812  N   ASN A 184      21.294 -26.824 -25.342  1.00  0.00           N  
ATOM   2813  CA  ASN A 184      21.307 -26.729 -23.887  1.00  0.00           C  
ATOM   2814  C   ASN A 184      19.999 -26.157 -23.359  1.00  0.00           C  
ATOM   2815  O   ASN A 184      19.668 -26.314 -22.186  1.00  0.00           O  
ATOM   2816  CB  ASN A 184      22.483 -25.892 -23.415  1.00  0.00           C  
ATOM   2817  CG  ASN A 184      22.734 -26.026 -21.939  1.00  0.00           C  
ATOM   2818  OD1 ASN A 184      22.959 -27.133 -21.433  1.00  0.00           O  
ATOM   2819  ND2 ASN A 184      22.701 -24.923 -21.237  1.00  0.00           N  
ATOM   2820  H   ASN A 184      21.808 -26.147 -25.885  1.00  0.00           H  
ATOM   2821  HA  ASN A 184      21.441 -27.731 -23.476  1.00  0.00           H  
ATOM   2822 1HB  ASN A 184      22.297 -24.843 -23.646  1.00  0.00           H  
ATOM   2823 2HB  ASN A 184      22.579 -25.977 -22.333  1.00  0.00           H  
ATOM   2824 1HD2 ASN A 184      22.516 -24.050 -21.688  1.00  0.00           H  
ATOM   2825 2HD2 ASN A 184      22.862 -24.952 -20.250  1.00  0.00           H  
ATOM   2826  N   GLY A 185      19.341 -25.397 -24.155  1.00  0.00           N  
ATOM   2827  CA  GLY A 185      18.075 -24.783 -23.761  1.00  0.00           C  
ATOM   2828  C   GLY A 185      18.306 -23.471 -23.024  1.00  0.00           C  
ATOM   2829  O   GLY A 185      17.489 -23.058 -22.200  1.00  0.00           O  
ATOM   2830  H   GLY A 185      19.653 -25.307 -25.109  1.00  0.00           H  
ATOM   2831 1HA  GLY A 185      17.465 -24.605 -24.647  1.00  0.00           H  
ATOM   2832 2HA  GLY A 185      17.521 -25.470 -23.122  1.00  0.00           H  
ATOM   2833  N   ASP A 186      19.423 -22.817 -23.326  1.00  0.00           N  
ATOM   2834  CA  ASP A 186      19.766 -21.553 -22.683  1.00  0.00           C  
ATOM   2835  C   ASP A 186      19.372 -20.367 -23.552  1.00  0.00           C  
ATOM   2836  O   ASP A 186      20.085 -20.005 -24.488  1.00  0.00           O  
ATOM   2837  CB  ASP A 186      21.266 -21.495 -22.383  1.00  0.00           C  
ATOM   2838  CG  ASP A 186      21.657 -20.277 -21.556  1.00  0.00           C  
ATOM   2839  OD1 ASP A 186      21.062 -19.243 -21.741  1.00  0.00           O  
ATOM   2840  OD2 ASP A 186      22.549 -20.394 -20.749  1.00  0.00           O  
ATOM   2841  H   ASP A 186      20.048 -23.204 -24.019  1.00  0.00           H  
ATOM   2842  HA  ASP A 186      19.225 -21.488 -21.738  1.00  0.00           H  
ATOM   2843 1HB  ASP A 186      21.824 -21.476 -23.319  1.00  0.00           H  
ATOM   2844 2HB  ASP A 186      21.495 -20.574 -21.846  1.00  0.00           H  
ATOM   2845  N   LYS A 187      18.229 -19.763 -23.238  1.00  0.00           N  
ATOM   2846  CA  LYS A 187      17.670 -18.706 -24.069  1.00  0.00           C  
ATOM   2847  C   LYS A 187      18.553 -17.466 -24.056  1.00  0.00           C  
ATOM   2848  O   LYS A 187      18.717 -16.799 -25.078  1.00  0.00           O  
ATOM   2849  CB  LYS A 187      16.257 -18.350 -23.599  1.00  0.00           C  
ATOM   2850  CG  LYS A 187      15.214 -19.424 -23.872  1.00  0.00           C  
ATOM   2851  CD  LYS A 187      13.846 -19.012 -23.349  1.00  0.00           C  
ATOM   2852  CE  LYS A 187      12.805 -20.091 -23.609  1.00  0.00           C  
ATOM   2853  NZ  LYS A 187      11.468 -19.716 -23.071  1.00  0.00           N  
ATOM   2854  H   LYS A 187      17.742 -20.044 -22.401  1.00  0.00           H  
ATOM   2855  HA  LYS A 187      17.599 -19.073 -25.094  1.00  0.00           H  
ATOM   2856 1HB  LYS A 187      15.931 -17.434 -24.093  1.00  0.00           H  
ATOM   2857 2HB  LYS A 187      15.566 -19.140 -23.887  1.00  0.00           H  
ATOM   2858 1HG  LYS A 187      15.514 -20.353 -23.389  1.00  0.00           H  
ATOM   2859 2HG  LYS A 187      14.253 -19.114 -23.458  1.00  0.00           H  
ATOM   2860 1HD  LYS A 187      13.531 -18.091 -23.838  1.00  0.00           H  
ATOM   2861 2HD  LYS A 187      13.119 -19.791 -23.578  1.00  0.00           H  
ATOM   2862 1HE  LYS A 187      13.121 -21.024 -23.144  1.00  0.00           H  
ATOM   2863 2HE  LYS A 187      11.854 -19.794 -23.167  1.00  0.00           H  
ATOM   2864 1HZ  LYS A 187      10.808 -20.456 -23.265  1.00  0.00           H  
ATOM   2865 2HZ  LYS A 187      11.534 -19.575 -22.071  1.00  0.00           H  
ATOM   2866 3HZ  LYS A 187      11.154 -18.863 -23.511  1.00  0.00           H  
ATOM   2867  N   GLU A 188      19.120 -17.162 -22.892  1.00  0.00           N  
ATOM   2868  CA  GLU A 188      19.932 -15.961 -22.727  1.00  0.00           C  
ATOM   2869  C   GLU A 188      21.161 -15.997 -23.625  1.00  0.00           C  
ATOM   2870  O   GLU A 188      21.458 -15.031 -24.327  1.00  0.00           O  
ATOM   2871  CB  GLU A 188      20.361 -15.806 -21.266  1.00  0.00           C  
ATOM   2872  CG  GLU A 188      21.194 -14.564 -20.985  1.00  0.00           C  
ATOM   2873  CD  GLU A 188      21.583 -14.436 -19.539  1.00  0.00           C  
ATOM   2874  OE1 GLU A 188      21.129 -15.229 -18.749  1.00  0.00           O  
ATOM   2875  OE2 GLU A 188      22.337 -13.545 -19.223  1.00  0.00           O  
ATOM   2876  H   GLU A 188      18.986 -17.778 -22.105  1.00  0.00           H  
ATOM   2877  HA  GLU A 188      19.327 -15.095 -22.996  1.00  0.00           H  
ATOM   2878 1HB  GLU A 188      20.942 -16.677 -20.964  1.00  0.00           H  
ATOM   2879 2HB  GLU A 188      21.004 -14.933 -21.167  1.00  0.00           H  
ATOM   2880 1HG  GLU A 188      20.630 -13.684 -21.283  1.00  0.00           H  
ATOM   2881 2HG  GLU A 188      21.380 -14.497 -19.915  1.00  0.00           H  
ATOM   2882  N   VAL A 189      21.872 -17.120 -23.597  1.00  0.00           N  
ATOM   2883  CA  VAL A 189      23.078 -17.282 -24.403  1.00  0.00           C  
ATOM   2884  C   VAL A 189      22.738 -17.370 -25.887  1.00  0.00           C  
ATOM   2885  O   VAL A 189      23.459 -16.836 -26.731  1.00  0.00           O  
ATOM   2886  CB  VAL A 189      23.838 -18.551 -23.975  1.00  0.00           C  
ATOM   2887  CG1 VAL A 189      24.984 -18.835 -24.936  1.00  0.00           C  
ATOM   2888  CG2 VAL A 189      24.353 -18.391 -22.555  1.00  0.00           C  
ATOM   2889  H   VAL A 189      21.572 -17.879 -23.002  1.00  0.00           H  
ATOM   2890  HA  VAL A 189      23.721 -16.416 -24.241  1.00  0.00           H  
ATOM   2891  HB  VAL A 189      23.158 -19.404 -24.024  1.00  0.00           H  
ATOM   2892 1HG1 VAL A 189      25.510 -19.735 -24.619  1.00  0.00           H  
ATOM   2893 2HG1 VAL A 189      24.587 -18.983 -25.941  1.00  0.00           H  
ATOM   2894 3HG1 VAL A 189      25.674 -17.994 -24.937  1.00  0.00           H  
ATOM   2895 1HG2 VAL A 189      24.889 -19.294 -22.258  1.00  0.00           H  
ATOM   2896 2HG2 VAL A 189      25.026 -17.536 -22.504  1.00  0.00           H  
ATOM   2897 3HG2 VAL A 189      23.513 -18.232 -21.877  1.00  0.00           H  
ATOM   2898  N   PHE A 190      21.640 -18.048 -26.199  1.00  0.00           N  
ATOM   2899  CA  PHE A 190      21.213 -18.222 -27.581  1.00  0.00           C  
ATOM   2900  C   PHE A 190      20.997 -16.876 -28.264  1.00  0.00           C  
ATOM   2901  O   PHE A 190      21.475 -16.649 -29.377  1.00  0.00           O  
ATOM   2902  CB  PHE A 190      19.923 -19.044 -27.644  1.00  0.00           C  
ATOM   2903  CG  PHE A 190      19.411 -19.263 -29.039  1.00  0.00           C  
ATOM   2904  CD1 PHE A 190      20.001 -20.204 -29.869  1.00  0.00           C  
ATOM   2905  CD2 PHE A 190      18.341 -18.526 -29.523  1.00  0.00           C  
ATOM   2906  CE1 PHE A 190      19.528 -20.405 -31.153  1.00  0.00           C  
ATOM   2907  CE2 PHE A 190      17.867 -18.727 -30.805  1.00  0.00           C  
ATOM   2908  CZ  PHE A 190      18.462 -19.667 -31.621  1.00  0.00           C  
ATOM   2909  H   PHE A 190      21.083 -18.451 -25.460  1.00  0.00           H  
ATOM   2910  HA  PHE A 190      21.991 -18.765 -28.118  1.00  0.00           H  
ATOM   2911 1HB  PHE A 190      19.144 -18.542 -27.070  1.00  0.00           H  
ATOM   2912 2HB  PHE A 190      19.581 -19.105 -28.676  1.00  0.00           H  
ATOM   2913  HD1 PHE A 190      20.842 -20.787 -29.499  1.00  0.00           H  
ATOM   2914  HD2 PHE A 190      17.869 -17.782 -28.878  1.00  0.00           H  
ATOM   2915  HE1 PHE A 190      20.001 -21.149 -31.796  1.00  0.00           H  
ATOM   2916  HE2 PHE A 190      17.025 -18.141 -31.173  1.00  0.00           H  
ATOM   2917  HZ  PHE A 190      18.092 -19.824 -32.634  1.00  0.00           H  
ATOM   2918  N   LYS A 191      20.272 -15.987 -27.592  1.00  0.00           N  
ATOM   2919  CA  LYS A 191      19.981 -14.667 -28.140  1.00  0.00           C  
ATOM   2920  C   LYS A 191      21.258 -13.869 -28.365  1.00  0.00           C  
ATOM   2921  O   LYS A 191      21.427 -13.230 -29.401  1.00  0.00           O  
ATOM   2922  CB  LYS A 191      19.037 -13.900 -27.213  1.00  0.00           C  
ATOM   2923  CG  LYS A 191      17.613 -14.440 -27.178  1.00  0.00           C  
ATOM   2924  CD  LYS A 191      16.733 -13.617 -26.250  1.00  0.00           C  
ATOM   2925  CE  LYS A 191      15.351 -14.239 -26.103  1.00  0.00           C  
ATOM   2926  NZ  LYS A 191      14.656 -14.365 -27.414  1.00  0.00           N  
ATOM   2927  H   LYS A 191      19.915 -16.231 -26.680  1.00  0.00           H  
ATOM   2928  HA  LYS A 191      19.475 -14.795 -29.099  1.00  0.00           H  
ATOM   2929 1HB  LYS A 191      18.992 -12.856 -27.524  1.00  0.00           H  
ATOM   2930 2HB  LYS A 191      18.030 -14.310 -27.299  1.00  0.00           H  
ATOM   2931 1HG  LYS A 191      17.624 -15.473 -26.836  1.00  0.00           H  
ATOM   2932 2HG  LYS A 191      17.017 -13.852 -26.482  1.00  0.00           H  
ATOM   2933 1HD  LYS A 191      16.627 -12.609 -26.646  1.00  0.00           H  
ATOM   2934 2HD  LYS A 191      15.744 -14.071 -26.192  1.00  0.00           H  
ATOM   2935 1HE  LYS A 191      14.742 -13.619 -25.442  1.00  0.00           H  
ATOM   2936 2HE  LYS A 191      14.865 -14.276 -27.078  1.00  0.00           H  
ATOM   2937 1HZ  LYS A 191      13.746 -14.777 -27.273  1.00  0.00           H  
ATOM   2938 2HZ  LYS A 191      14.550 -13.449 -27.829  1.00  0.00           H  
ATOM   2939 3HZ  LYS A 191      15.202 -14.952 -28.029  1.00  0.00           H  
ATOM   2940  N   LYS A 192      22.156 -13.909 -27.382  1.00  0.00           N  
ATOM   2941  CA  LYS A 192      23.421 -13.193 -27.476  1.00  0.00           C  
ATOM   2942  C   LYS A 192      24.274 -13.724 -28.620  1.00  0.00           C  
ATOM   2943  O   LYS A 192      24.841 -12.952 -29.394  1.00  0.00           O  
ATOM   2944  CB  LYS A 192      24.192 -13.296 -26.158  1.00  0.00           C  
ATOM   2945  CG  LYS A 192      23.579 -12.507 -25.007  1.00  0.00           C  
ATOM   2946  CD  LYS A 192      24.373 -12.698 -23.722  1.00  0.00           C  
ATOM   2947  CE  LYS A 192      23.709 -11.985 -22.552  1.00  0.00           C  
ATOM   2948  NZ  LYS A 192      24.460 -12.184 -21.283  1.00  0.00           N  
ATOM   2949  H   LYS A 192      21.953 -14.450 -26.554  1.00  0.00           H  
ATOM   2950  HA  LYS A 192      23.209 -12.139 -27.659  1.00  0.00           H  
ATOM   2951 1HB  LYS A 192      25.211 -12.939 -26.301  1.00  0.00           H  
ATOM   2952 2HB  LYS A 192      23.723 -12.655 -25.411  1.00  0.00           H  
ATOM   2953 1HG  LYS A 192      22.554 -12.838 -24.844  1.00  0.00           H  
ATOM   2954 2HG  LYS A 192      24.150 -12.688 -24.097  1.00  0.00           H  
ATOM   2955 1HD  LYS A 192      25.378 -12.301 -23.854  1.00  0.00           H  
ATOM   2956 2HD  LYS A 192      23.889 -12.153 -22.911  1.00  0.00           H  
ATOM   2957 1HE  LYS A 192      22.694 -12.363 -22.423  1.00  0.00           H  
ATOM   2958 2HE  LYS A 192      24.268 -12.188 -21.639  1.00  0.00           H  
ATOM   2959 1HZ  LYS A 192      23.988 -11.697 -20.533  1.00  0.00           H  
ATOM   2960 2HZ  LYS A 192      24.505 -13.171 -21.068  1.00  0.00           H  
ATOM   2961 3HZ  LYS A 192      25.397 -11.819 -21.385  1.00  0.00           H  
ATOM   2962  N   ALA A 193      24.358 -15.045 -28.726  1.00  0.00           N  
ATOM   2963  CA  ALA A 193      25.180 -15.684 -29.751  1.00  0.00           C  
ATOM   2964  C   ALA A 193      24.582 -15.477 -31.137  1.00  0.00           C  
ATOM   2965  O   ALA A 193      25.307 -15.246 -32.106  1.00  0.00           O  
ATOM   2966  CB  ALA A 193      25.334 -17.169 -29.456  1.00  0.00           C  
ATOM   2967  H   ALA A 193      23.841 -15.625 -28.078  1.00  0.00           H  
ATOM   2968  HA  ALA A 193      26.174 -15.237 -29.725  1.00  0.00           H  
ATOM   2969 1HB  ALA A 193      25.948 -17.631 -30.230  1.00  0.00           H  
ATOM   2970 2HB  ALA A 193      25.814 -17.300 -28.486  1.00  0.00           H  
ATOM   2971 3HB  ALA A 193      24.352 -17.642 -29.443  1.00  0.00           H  
ATOM   2972  N   ALA A 194      23.260 -15.563 -31.228  1.00  0.00           N  
ATOM   2973  CA  ALA A 194      22.565 -15.407 -32.499  1.00  0.00           C  
ATOM   2974  C   ALA A 194      22.771 -14.007 -33.070  1.00  0.00           C  
ATOM   2975  O   ALA A 194      23.062 -13.847 -34.254  1.00  0.00           O  
ATOM   2976  CB  ALA A 194      21.082 -15.700 -32.333  1.00  0.00           C  
ATOM   2977  H   ALA A 194      22.720 -15.740 -30.391  1.00  0.00           H  
ATOM   2978  HA  ALA A 194      22.968 -16.135 -33.205  1.00  0.00           H  
ATOM   2979 1HB  ALA A 194      20.578 -15.578 -33.292  1.00  0.00           H  
ATOM   2980 2HB  ALA A 194      20.950 -16.721 -31.981  1.00  0.00           H  
ATOM   2981 3HB  ALA A 194      20.654 -15.008 -31.609  1.00  0.00           H  
ATOM   2982  N   GLU A 195      22.610 -12.999 -32.219  1.00  0.00           N  
ATOM   2983  CA  GLU A 195      22.793 -11.613 -32.633  1.00  0.00           C  
ATOM   2984  C   GLU A 195      24.239 -11.341 -33.032  1.00  0.00           C  
ATOM   2985  O   GLU A 195      24.503 -10.587 -33.966  1.00  0.00           O  
ATOM   2986  CB  GLU A 195      22.377 -10.663 -31.508  1.00  0.00           C  
ATOM   2987  CG  GLU A 195      20.875 -10.587 -31.273  1.00  0.00           C  
ATOM   2988  CD  GLU A 195      20.503  -9.642 -30.165  1.00  0.00           C  
ATOM   2989  OE1 GLU A 195      21.375  -9.250 -29.426  1.00  0.00           O  
ATOM   2990  OE2 GLU A 195      19.346  -9.311 -30.055  1.00  0.00           O  
ATOM   2991  H   GLU A 195      22.360 -13.199 -31.261  1.00  0.00           H  
ATOM   2992  HA  GLU A 195      22.151 -11.421 -33.493  1.00  0.00           H  
ATOM   2993 1HB  GLU A 195      22.732  -9.656 -31.733  1.00  0.00           H  
ATOM   2994 2HB  GLU A 195      21.289 -10.621 -31.451  1.00  0.00           H  
ATOM   2995 1HG  GLU A 195      20.504 -11.584 -31.034  1.00  0.00           H  
ATOM   2996 2HG  GLU A 195      20.684  -9.943 -30.415  1.00  0.00           H  
ATOM   2997  N   SER A 196      25.170 -11.964 -32.318  1.00  0.00           N  
ATOM   2998  CA  SER A 196      26.590 -11.818 -32.618  1.00  0.00           C  
ATOM   2999  C   SER A 196      26.931 -12.433 -33.968  1.00  0.00           C  
ATOM   3000  O   SER A 196      27.668 -11.845 -34.762  1.00  0.00           O  
ATOM   3001  CB  SER A 196      27.421 -12.466 -31.531  1.00  0.00           C  
ATOM   3002  OG  SER A 196      27.262 -11.800 -30.308  1.00  0.00           O  
ATOM   3003  H   SER A 196      24.889 -12.552 -31.546  1.00  0.00           H  
ATOM   3004  HA  SER A 196      26.830 -10.754 -32.647  1.00  0.00           H  
ATOM   3005 1HB  SER A 196      28.473 -12.452 -31.818  1.00  0.00           H  
ATOM   3006 2HB  SER A 196      27.327 -11.894 -30.609  1.00  0.00           H  
ATOM   3007  HG  SER A 196      26.461 -12.158 -29.915  1.00  0.00           H  
ATOM   3008  N   ALA A 197      26.395 -13.619 -34.227  1.00  0.00           N  
ATOM   3009  CA  ALA A 197      26.623 -14.307 -35.492  1.00  0.00           C  
ATOM   3010  C   ALA A 197      26.075 -13.497 -36.663  1.00  0.00           C  
ATOM   3011  O   ALA A 197      26.707 -13.413 -37.717  1.00  0.00           O  
ATOM   3012  CB  ALA A 197      25.990 -15.690 -35.465  1.00  0.00           C  
ATOM   3013  H   ALA A 197      25.813 -14.059 -33.527  1.00  0.00           H  
ATOM   3014  HA  ALA A 197      27.698 -14.436 -35.628  1.00  0.00           H  
ATOM   3015 1HB  ALA A 197      26.170 -16.191 -36.417  1.00  0.00           H  
ATOM   3016 2HB  ALA A 197      26.434 -16.278 -34.661  1.00  0.00           H  
ATOM   3017 3HB  ALA A 197      24.920 -15.597 -35.300  1.00  0.00           H  
ATOM   3018  N   LEU A 198      24.905 -12.905 -36.468  1.00  0.00           N  
ATOM   3019  CA  LEU A 198      24.271 -12.104 -37.511  1.00  0.00           C  
ATOM   3020  C   LEU A 198      25.026 -10.800 -37.740  1.00  0.00           C  
ATOM   3021  O   LEU A 198      25.206 -10.369 -38.878  1.00  0.00           O  
ATOM   3022  CB  LEU A 198      22.815 -11.799 -37.132  1.00  0.00           C  
ATOM   3023  CG  LEU A 198      21.875 -13.009 -37.077  1.00  0.00           C  
ATOM   3024  CD1 LEU A 198      20.544 -12.590 -36.468  1.00  0.00           C  
ATOM   3025  CD2 LEU A 198      21.683 -13.566 -38.481  1.00  0.00           C  
ATOM   3026  H   LEU A 198      24.442 -13.010 -35.579  1.00  0.00           H  
ATOM   3027  HA  LEU A 198      24.273 -12.678 -38.438  1.00  0.00           H  
ATOM   3028 1HB  LEU A 198      22.408 -11.094 -37.857  1.00  0.00           H  
ATOM   3029 2HB  LEU A 198      22.240 -12.722 -37.192  1.00  0.00           H  
ATOM   3030  HG  LEU A 198      22.308 -13.777 -36.437  1.00  0.00           H  
ATOM   3031 1HD1 LEU A 198      19.875 -13.450 -36.429  1.00  0.00           H  
ATOM   3032 2HD1 LEU A 198      20.708 -12.214 -35.458  1.00  0.00           H  
ATOM   3033 3HD1 LEU A 198      20.092 -11.809 -37.078  1.00  0.00           H  
ATOM   3034 1HD2 LEU A 198      21.015 -14.426 -38.441  1.00  0.00           H  
ATOM   3035 2HD2 LEU A 198      21.248 -12.797 -39.122  1.00  0.00           H  
ATOM   3036 3HD2 LEU A 198      22.646 -13.873 -38.884  1.00  0.00           H  
ATOM   3037  N   GLU A 199      25.467 -10.178 -36.651  1.00  0.00           N  
ATOM   3038  CA  GLU A 199      26.219  -8.930 -36.734  1.00  0.00           C  
ATOM   3039  C   GLU A 199      27.488  -9.105 -37.555  1.00  0.00           C  
ATOM   3040  O   GLU A 199      27.780  -8.303 -38.444  1.00  0.00           O  
ATOM   3041  CB  GLU A 199      26.573  -8.427 -35.333  1.00  0.00           C  
ATOM   3042  CG  GLU A 199      27.410  -7.154 -35.314  1.00  0.00           C  
ATOM   3043  CD  GLU A 199      27.825  -6.747 -33.929  1.00  0.00           C  
ATOM   3044  OE1 GLU A 199      27.305  -7.299 -32.987  1.00  0.00           O  
ATOM   3045  OE2 GLU A 199      28.660  -5.885 -33.811  1.00  0.00           O  
ATOM   3046  H   GLU A 199      25.277 -10.579 -35.745  1.00  0.00           H  
ATOM   3047  HA  GLU A 199      25.591  -8.180 -37.216  1.00  0.00           H  
ATOM   3048 1HB  GLU A 199      27.127  -9.201 -34.798  1.00  0.00           H  
ATOM   3049 2HB  GLU A 199      27.221  -7.555 -35.412  1.00  0.00           H  
ATOM   3050 1HG  GLU A 199      26.838  -6.350 -35.770  1.00  0.00           H  
ATOM   3051 2HG  GLU A 199      27.612  -6.880 -34.281  1.00  0.00           H  
ATOM   3052  N   VAL A 200      28.240 -10.160 -37.257  1.00  0.00           N  
ATOM   3053  CA  VAL A 200      29.491 -10.434 -37.955  1.00  0.00           C  
ATOM   3054  C   VAL A 200      29.239 -10.784 -39.415  1.00  0.00           C  
ATOM   3055  O   VAL A 200      29.976 -10.356 -40.303  1.00  0.00           O  
ATOM   3056  CB  VAL A 200      30.244 -11.591 -37.274  1.00  0.00           C  
ATOM   3057  CG1 VAL A 200      31.473 -11.976 -38.081  1.00  0.00           C  
ATOM   3058  CG2 VAL A 200      30.630 -11.195 -35.858  1.00  0.00           C  
ATOM   3059  H   VAL A 200      27.939 -10.787 -36.526  1.00  0.00           H  
ATOM   3060  HA  VAL A 200      30.114  -9.540 -37.911  1.00  0.00           H  
ATOM   3061  HB  VAL A 200      29.592 -12.465 -37.242  1.00  0.00           H  
ATOM   3062 1HG1 VAL A 200      31.993 -12.796 -37.586  1.00  0.00           H  
ATOM   3063 2HG1 VAL A 200      31.169 -12.291 -39.079  1.00  0.00           H  
ATOM   3064 3HG1 VAL A 200      32.143 -11.118 -38.159  1.00  0.00           H  
ATOM   3065 1HG2 VAL A 200      31.162 -12.019 -35.381  1.00  0.00           H  
ATOM   3066 2HG2 VAL A 200      31.277 -10.317 -35.889  1.00  0.00           H  
ATOM   3067 3HG2 VAL A 200      29.732 -10.964 -35.286  1.00  0.00           H  
ATOM   3068  N   ALA A 201      28.196 -11.570 -39.658  1.00  0.00           N  
ATOM   3069  CA  ALA A 201      27.829 -11.960 -41.014  1.00  0.00           C  
ATOM   3070  C   ALA A 201      27.614 -10.742 -41.901  1.00  0.00           C  
ATOM   3071  O   ALA A 201      28.069 -10.702 -43.042  1.00  0.00           O  
ATOM   3072  CB  ALA A 201      26.580 -12.830 -40.996  1.00  0.00           C  
ATOM   3073  H   ALA A 201      27.638 -11.903 -38.883  1.00  0.00           H  
ATOM   3074  HA  ALA A 201      28.639 -12.558 -41.433  1.00  0.00           H  
ATOM   3075 1HB  ALA A 201      26.320 -13.113 -42.017  1.00  0.00           H  
ATOM   3076 2HB  ALA A 201      26.769 -13.728 -40.407  1.00  0.00           H  
ATOM   3077 3HB  ALA A 201      25.756 -12.274 -40.554  1.00  0.00           H  
ATOM   3078  N   LYS A 202      26.913  -9.745 -41.366  1.00  0.00           N  
ATOM   3079  CA  LYS A 202      26.685  -8.499 -42.086  1.00  0.00           C  
ATOM   3080  C   LYS A 202      27.987  -7.743 -42.308  1.00  0.00           C  
ATOM   3081  O   LYS A 202      28.199  -7.148 -43.365  1.00  0.00           O  
ATOM   3082  CB  LYS A 202      25.690  -7.619 -41.329  1.00  0.00           C  
ATOM   3083  CG  LYS A 202      24.258  -8.135 -41.335  1.00  0.00           C  
ATOM   3084  CD  LYS A 202      23.323  -7.187 -40.598  1.00  0.00           C  
ATOM   3085  CE  LYS A 202      21.901  -7.730 -40.560  1.00  0.00           C  
ATOM   3086  NZ  LYS A 202      20.958  -6.772 -39.922  1.00  0.00           N  
ATOM   3087  H   LYS A 202      26.528  -9.855 -40.438  1.00  0.00           H  
ATOM   3088  HA  LYS A 202      26.249  -8.735 -43.057  1.00  0.00           H  
ATOM   3089 1HB  LYS A 202      25.687  -6.616 -41.761  1.00  0.00           H  
ATOM   3090 2HB  LYS A 202      24.685  -8.027 -41.440  1.00  0.00           H  
ATOM   3091 1HG  LYS A 202      24.222  -9.114 -40.856  1.00  0.00           H  
ATOM   3092 2HG  LYS A 202      23.622  -7.451 -40.773  1.00  0.00           H  
ATOM   3093 1HD  LYS A 202      23.318  -6.220 -41.097  1.00  0.00           H  
ATOM   3094 2HD  LYS A 202      22.309  -7.591 -40.616  1.00  0.00           H  
ATOM   3095 1HE  LYS A 202      21.883  -8.664 -39.999  1.00  0.00           H  
ATOM   3096 2HE  LYS A 202      21.253  -7.016 -40.053  1.00  0.00           H  
ATOM   3097 1HZ  LYS A 202      20.029  -7.168 -39.916  1.00  0.00           H  
ATOM   3098 2HZ  LYS A 202      21.252  -6.589 -38.973  1.00  0.00           H  
ATOM   3099 3HZ  LYS A 202      20.952  -5.906 -40.444  1.00  0.00           H  
ATOM   3100  N   ARG A 203      28.861  -7.776 -41.310  1.00  0.00           N  
ATOM   3101  CA  ARG A 203      30.182  -7.167 -41.424  1.00  0.00           C  
ATOM   3102  C   ARG A 203      31.018  -7.864 -42.488  1.00  0.00           C  
ATOM   3103  O   ARG A 203      31.799  -7.227 -43.196  1.00  0.00           O  
ATOM   3104  CB  ARG A 203      30.914  -7.218 -40.092  1.00  0.00           C  
ATOM   3105  CG  ARG A 203      30.363  -6.290 -39.022  1.00  0.00           C  
ATOM   3106  CD  ARG A 203      31.108  -6.422 -37.744  1.00  0.00           C  
ATOM   3107  NE  ARG A 203      30.501  -5.637 -36.680  1.00  0.00           N  
ATOM   3108  CZ  ARG A 203      30.668  -4.309 -36.517  1.00  0.00           C  
ATOM   3109  NH1 ARG A 203      31.423  -3.634 -37.356  1.00  0.00           N  
ATOM   3110  NH2 ARG A 203      30.073  -3.687 -35.516  1.00  0.00           N  
ATOM   3111  H   ARG A 203      28.606  -8.233 -40.444  1.00  0.00           H  
ATOM   3112  HA  ARG A 203      30.058  -6.120 -41.705  1.00  0.00           H  
ATOM   3113 1HB  ARG A 203      31.962  -6.962 -40.242  1.00  0.00           H  
ATOM   3114 2HB  ARG A 203      30.492  -6.476 -39.415  1.00  0.00           H  
ATOM   3115 1HG  ARG A 203      29.316  -6.528 -38.837  1.00  0.00           H  
ATOM   3116 2HG  ARG A 203      30.933  -6.415 -38.102  1.00  0.00           H  
ATOM   3117 1HD  ARG A 203      32.132  -6.077 -37.881  1.00  0.00           H  
ATOM   3118 2HD  ARG A 203      30.622  -5.821 -36.976  1.00  0.00           H  
ATOM   3119  HE  ARG A 203      29.913  -6.122 -36.014  1.00  0.00           H  
ATOM   3120 1HH1 ARG A 203      31.878  -4.112 -38.122  1.00  0.00           H  
ATOM   3121 2HH1 ARG A 203      31.547  -2.640 -37.234  1.00  0.00           H  
ATOM   3122 1HH2 ARG A 203      29.493  -4.206 -34.870  1.00  0.00           H  
ATOM   3123 2HH2 ARG A 203      30.196  -2.694 -35.394  1.00  0.00           H  
ATOM   3124  N   LEU A 204      30.853  -9.177 -42.596  1.00  0.00           N  
ATOM   3125  CA  LEU A 204      31.570  -9.961 -43.594  1.00  0.00           C  
ATOM   3126  C   LEU A 204      31.182  -9.539 -45.006  1.00  0.00           C  
ATOM   3127  O   LEU A 204      32.022  -9.505 -45.908  1.00  0.00           O  
ATOM   3128  CB  LEU A 204      31.283 -11.456 -43.404  1.00  0.00           C  
ATOM   3129  CG  LEU A 204      31.965 -12.398 -44.406  1.00  0.00           C  
ATOM   3130  CD1 LEU A 204      33.476 -12.274 -44.272  1.00  0.00           C  
ATOM   3131  CD2 LEU A 204      31.507 -13.827 -44.151  1.00  0.00           C  
ATOM   3132  H   LEU A 204      30.216  -9.646 -41.967  1.00  0.00           H  
ATOM   3133  HA  LEU A 204      32.640  -9.797 -43.461  1.00  0.00           H  
ATOM   3134 1HB  LEU A 204      30.207 -11.615 -43.479  1.00  0.00           H  
ATOM   3135 2HB  LEU A 204      31.769 -12.009 -44.209  1.00  0.00           H  
ATOM   3136  HG  LEU A 204      31.694 -12.107 -45.421  1.00  0.00           H  
ATOM   3137 1HD1 LEU A 204      33.960 -12.942 -44.983  1.00  0.00           H  
ATOM   3138 2HD1 LEU A 204      33.777 -11.246 -44.478  1.00  0.00           H  
ATOM   3139 3HD1 LEU A 204      33.775 -12.544 -43.261  1.00  0.00           H  
ATOM   3140 1HD2 LEU A 204      31.991 -14.496 -44.864  1.00  0.00           H  
ATOM   3141 2HD2 LEU A 204      31.778 -14.119 -43.136  1.00  0.00           H  
ATOM   3142 3HD2 LEU A 204      30.425 -13.889 -44.271  1.00  0.00           H  
ATOM   3143  N   VAL A 205      29.907  -9.219 -45.194  1.00  0.00           N  
ATOM   3144  CA  VAL A 205      29.408  -8.790 -46.496  1.00  0.00           C  
ATOM   3145  C   VAL A 205      30.062  -7.489 -46.934  1.00  0.00           C  
ATOM   3146  O   VAL A 205      30.485  -7.350 -48.082  1.00  0.00           O  
ATOM   3147  CB  VAL A 205      27.880  -8.599 -46.448  1.00  0.00           C  
ATOM   3148  CG1 VAL A 205      27.381  -7.967 -47.738  1.00  0.00           C  
ATOM   3149  CG2 VAL A 205      27.198  -9.937 -46.203  1.00  0.00           C  
ATOM   3150  H   VAL A 205      29.266  -9.273 -44.415  1.00  0.00           H  
ATOM   3151  HA  VAL A 205      29.642  -9.563 -47.228  1.00  0.00           H  
ATOM   3152  HB  VAL A 205      27.634  -7.912 -45.638  1.00  0.00           H  
ATOM   3153 1HG1 VAL A 205      26.301  -7.840 -47.687  1.00  0.00           H  
ATOM   3154 2HG1 VAL A 205      27.855  -6.996 -47.875  1.00  0.00           H  
ATOM   3155 3HG1 VAL A 205      27.630  -8.614 -48.579  1.00  0.00           H  
ATOM   3156 1HG2 VAL A 205      26.119  -9.794 -46.171  1.00  0.00           H  
ATOM   3157 2HG2 VAL A 205      27.449 -10.626 -47.011  1.00  0.00           H  
ATOM   3158 3HG2 VAL A 205      27.541 -10.351 -45.253  1.00  0.00           H  
ATOM   3159  N   GLU A 206      30.144  -6.532 -46.014  1.00  0.00           N  
ATOM   3160  CA  GLU A 206      30.776  -5.249 -46.296  1.00  0.00           C  
ATOM   3161  C   GLU A 206      32.241  -5.429 -46.683  1.00  0.00           C  
ATOM   3162  O   GLU A 206      32.702  -4.870 -47.677  1.00  0.00           O  
ATOM   3163  CB  GLU A 206      30.670  -4.323 -45.082  1.00  0.00           C  
ATOM   3164  CG  GLU A 206      31.303  -2.954 -45.277  1.00  0.00           C  
ATOM   3165  CD  GLU A 206      31.277  -2.112 -44.031  1.00  0.00           C  
ATOM   3166  OE1 GLU A 206      30.723  -2.553 -43.052  1.00  0.00           O  
ATOM   3167  OE2 GLU A 206      31.809  -1.029 -44.056  1.00  0.00           O  
ATOM   3168  H   GLU A 206      29.759  -6.699 -45.097  1.00  0.00           H  
ATOM   3169  HA  GLU A 206      30.249  -4.779 -47.127  1.00  0.00           H  
ATOM   3170 1HB  GLU A 206      31.148  -4.793 -44.223  1.00  0.00           H  
ATOM   3171 2HB  GLU A 206      31.202  -3.394 -45.284  1.00  0.00           H  
ATOM   3172 1HG  GLU A 206      30.777  -2.431 -46.075  1.00  0.00           H  
ATOM   3173 2HG  GLU A 206      31.183  -2.377 -44.361  1.00  0.00           H  
ATOM   3174  N   VAL A 207      32.964  -6.210 -45.890  1.00  0.00           N  
ATOM   3175  CA  VAL A 207      34.381  -6.444 -46.133  1.00  0.00           C  
ATOM   3176  C   VAL A 207      34.596  -7.259 -47.405  1.00  0.00           C  
ATOM   3177  O   VAL A 207      35.472  -6.947 -48.212  1.00  0.00           O  
ATOM   3178  CB  VAL A 207      35.013  -7.186 -44.941  1.00  0.00           C  
ATOM   3179  CG1 VAL A 207      36.446  -7.585 -45.259  1.00  0.00           C  
ATOM   3180  CG2 VAL A 207      34.960  -6.306 -43.700  1.00  0.00           C  
ATOM   3181  H   VAL A 207      32.522  -6.654 -45.100  1.00  0.00           H  
ATOM   3182  HA  VAL A 207      34.876  -5.479 -46.249  1.00  0.00           H  
ATOM   3183  HB  VAL A 207      34.455  -8.103 -44.758  1.00  0.00           H  
ATOM   3184 1HG1 VAL A 207      36.876  -8.107 -44.402  1.00  0.00           H  
ATOM   3185 2HG1 VAL A 207      36.456  -8.242 -46.125  1.00  0.00           H  
ATOM   3186 3HG1 VAL A 207      37.034  -6.692 -45.469  1.00  0.00           H  
ATOM   3187 1HG2 VAL A 207      35.407  -6.837 -42.859  1.00  0.00           H  
ATOM   3188 2HG2 VAL A 207      35.513  -5.385 -43.883  1.00  0.00           H  
ATOM   3189 3HG2 VAL A 207      33.922  -6.067 -43.467  1.00  0.00           H  
ATOM   3190  N   ALA A 208      33.794  -8.303 -47.574  1.00  0.00           N  
ATOM   3191  CA  ALA A 208      33.910  -9.180 -48.732  1.00  0.00           C  
ATOM   3192  C   ALA A 208      33.642  -8.421 -50.026  1.00  0.00           C  
ATOM   3193  O   ALA A 208      34.270  -8.682 -51.051  1.00  0.00           O  
ATOM   3194  CB  ALA A 208      32.960 -10.360 -48.601  1.00  0.00           C  
ATOM   3195  H   ALA A 208      33.082  -8.493 -46.883  1.00  0.00           H  
ATOM   3196  HA  ALA A 208      34.925  -9.578 -48.764  1.00  0.00           H  
ATOM   3197 1HB  ALA A 208      33.059 -11.006 -49.476  1.00  0.00           H  
ATOM   3198 2HB  ALA A 208      33.202 -10.926 -47.704  1.00  0.00           H  
ATOM   3199 3HB  ALA A 208      31.935  -9.997 -48.536  1.00  0.00           H  
ATOM   3200  N   SER A 209      32.702  -7.485 -49.973  1.00  0.00           N  
ATOM   3201  CA  SER A 209      32.361  -6.672 -51.133  1.00  0.00           C  
ATOM   3202  C   SER A 209      33.512  -5.749 -51.518  1.00  0.00           C  
ATOM   3203  O   SER A 209      33.808  -5.569 -52.699  1.00  0.00           O  
ATOM   3204  CB  SER A 209      31.118  -5.852 -50.850  1.00  0.00           C  
ATOM   3205  OG  SER A 209      29.992  -6.677 -50.720  1.00  0.00           O  
ATOM   3206  H   SER A 209      32.211  -7.329 -49.102  1.00  0.00           H  
ATOM   3207  HA  SER A 209      32.150  -7.336 -51.972  1.00  0.00           H  
ATOM   3208 1HB  SER A 209      30.959  -5.141 -51.661  1.00  0.00           H  
ATOM   3209 2HB  SER A 209      30.250  -6.507 -50.815  1.00  0.00           H  
ATOM   3210  HG  SER A 209      30.084  -7.118 -49.874  1.00  0.00           H  
ATOM   3211  N   LYS A 210      34.157  -5.168 -50.513  1.00  0.00           N  
ATOM   3212  CA  LYS A 210      35.304  -4.298 -50.740  1.00  0.00           C  
ATOM   3213  C   LYS A 210      36.515  -5.094 -51.209  1.00  0.00           C  
ATOM   3214  O   LYS A 210      37.276  -4.641 -52.064  1.00  0.00           O  
ATOM   3215  CB  LYS A 210      35.644  -3.523 -49.468  1.00  0.00           C  
ATOM   3216  CG  LYS A 210      34.617  -2.466 -49.081  1.00  0.00           C  
ATOM   3217  CD  LYS A 210      34.994  -1.780 -47.777  1.00  0.00           C  
ATOM   3218  CE  LYS A 210      33.910  -0.811 -47.327  1.00  0.00           C  
ATOM   3219  NZ  LYS A 210      34.247  -0.164 -46.030  1.00  0.00           N  
ATOM   3220  H   LYS A 210      33.845  -5.333 -49.566  1.00  0.00           H  
ATOM   3221  HA  LYS A 210      35.042  -3.574 -51.512  1.00  0.00           H  
ATOM   3222 1HB  LYS A 210      36.607  -3.023 -49.593  1.00  0.00           H  
ATOM   3223 2HB  LYS A 210      34.893  -2.750 -49.302  1.00  0.00           H  
ATOM   3224 1HG  LYS A 210      33.640  -2.934 -48.966  1.00  0.00           H  
ATOM   3225 2HG  LYS A 210      34.899  -2.017 -48.130  1.00  0.00           H  
ATOM   3226 1HD  LYS A 210      35.925  -1.228 -47.910  1.00  0.00           H  
ATOM   3227 2HD  LYS A 210      34.212  -1.074 -47.498  1.00  0.00           H  
ATOM   3228 1HE  LYS A 210      32.968  -1.347 -47.216  1.00  0.00           H  
ATOM   3229 2HE  LYS A 210      34.178  -0.388 -46.358  1.00  0.00           H  
ATOM   3230 1HZ  LYS A 210      33.504   0.467 -45.766  1.00  0.00           H  
ATOM   3231 2HZ  LYS A 210      34.355  -0.871 -45.315  1.00  0.00           H  
ATOM   3232 3HZ  LYS A 210      35.109   0.352 -46.125  1.00  0.00           H  
ATOM   3233  N   GLU A 211      36.688  -6.286 -50.645  1.00  0.00           N  
ATOM   3234  CA  GLU A 211      37.805  -7.150 -51.008  1.00  0.00           C  
ATOM   3235  C   GLU A 211      37.611  -7.749 -52.395  1.00  0.00           C  
ATOM   3236  O   GLU A 211      38.574  -7.959 -53.133  1.00  0.00           O  
ATOM   3237  CB  GLU A 211      37.968  -8.270 -49.979  1.00  0.00           C  
ATOM   3238  CG  GLU A 211      38.421  -7.800 -48.604  1.00  0.00           C  
ATOM   3239  CD  GLU A 211      39.829  -7.273 -48.601  1.00  0.00           C  
ATOM   3240  OE1 GLU A 211      40.677  -7.896 -49.189  1.00  0.00           O  
ATOM   3241  OE2 GLU A 211      40.055  -6.247 -48.005  1.00  0.00           O  
ATOM   3242  H   GLU A 211      36.030  -6.599 -49.948  1.00  0.00           H  
ATOM   3243  HA  GLU A 211      38.718  -6.553 -51.010  1.00  0.00           H  
ATOM   3244 1HB  GLU A 211      38.698  -8.993 -50.342  1.00  0.00           H  
ATOM   3245 2HB  GLU A 211      38.355  -7.853 -49.047  1.00  0.00           H  
ATOM   3246 1HG  GLU A 211      38.346  -8.629 -47.904  1.00  0.00           H  
ATOM   3247 2HG  GLU A 211      39.466  -7.500 -48.659  1.00  0.00           H  
ATOM   3248  N   GLY A 212      36.359  -8.021 -52.747  1.00  0.00           N  
ATOM   3249  CA  GLY A 212      36.034  -8.601 -54.044  1.00  0.00           C  
ATOM   3250  C   GLY A 212      35.916 -10.116 -53.958  1.00  0.00           C  
ATOM   3251  O   GLY A 212      36.321 -10.834 -54.872  1.00  0.00           O  
ATOM   3252  H   GLY A 212      35.611  -7.822 -52.098  1.00  0.00           H  
ATOM   3253 1HA  GLY A 212      35.095  -8.180 -54.406  1.00  0.00           H  
ATOM   3254 2HA  GLY A 212      36.805  -8.333 -54.765  1.00  0.00           H  
ATOM   3255  N   ASP A 213      35.353 -10.598 -52.855  1.00  0.00           N  
ATOM   3256  CA  ASP A 213      35.171 -12.028 -52.649  1.00  0.00           C  
ATOM   3257  C   ASP A 213      33.703 -12.371 -52.426  1.00  0.00           C  
ATOM   3258  O   ASP A 213      33.254 -12.517 -51.289  1.00  0.00           O  
ATOM   3259  CB  ASP A 213      36.000 -12.509 -51.455  1.00  0.00           C  
ATOM   3260  CG  ASP A 213      35.997 -14.025 -51.304  1.00  0.00           C  
ATOM   3261  OD1 ASP A 213      35.161 -14.661 -51.901  1.00  0.00           O  
ATOM   3262  OD2 ASP A 213      36.832 -14.532 -50.594  1.00  0.00           O  
ATOM   3263  H   ASP A 213      35.047  -9.955 -52.139  1.00  0.00           H  
ATOM   3264  HA  ASP A 213      35.522 -12.553 -53.538  1.00  0.00           H  
ATOM   3265 1HB  ASP A 213      35.608 -12.066 -50.539  1.00  0.00           H  
ATOM   3266 2HB  ASP A 213      35.908 -13.592 -51.362  1.00  0.00           H  
ATOM   3267  N   PRO A 214      32.957 -12.493 -53.520  1.00  0.00           N  
ATOM   3268  CA  PRO A 214      31.514 -12.709 -53.443  1.00  0.00           C  
ATOM   3269  C   PRO A 214      31.189 -13.999 -52.706  1.00  0.00           C  
ATOM   3270  O   PRO A 214      30.073 -14.183 -52.220  1.00  0.00           O  
ATOM   3271  CB  PRO A 214      31.099 -12.777 -54.915  1.00  0.00           C  
ATOM   3272  CG  PRO A 214      32.364 -13.083 -55.639  1.00  0.00           C  
ATOM   3273  CD  PRO A 214      33.412 -12.272 -54.924  1.00  0.00           C  
ATOM   3274  HA  PRO A 214      31.068 -11.874 -52.901  1.00  0.00           H  
ATOM   3275 1HB  PRO A 214      30.650 -11.820 -55.224  1.00  0.00           H  
ATOM   3276 2HB  PRO A 214      31.984 -12.937 -55.551  1.00  0.00           H  
ATOM   3277 1HG  PRO A 214      32.272 -12.809 -56.702  1.00  0.00           H  
ATOM   3278 2HG  PRO A 214      33.191 -12.485 -55.230  1.00  0.00           H  
ATOM   3279 1HD  PRO A 214      33.258 -11.203 -55.135  1.00  0.00           H  
ATOM   3280 2HD  PRO A 214      33.351 -12.469 -53.843  1.00  0.00           H  
ATOM   3281  N   GLU A 215      32.169 -14.895 -52.630  1.00  0.00           N  
ATOM   3282  CA  GLU A 215      31.983 -16.173 -51.954  1.00  0.00           C  
ATOM   3283  C   GLU A 215      31.739 -15.981 -50.462  1.00  0.00           C  
ATOM   3284  O   GLU A 215      30.984 -16.731 -49.845  1.00  0.00           O  
ATOM   3285  CB  GLU A 215      33.204 -17.072 -52.170  1.00  0.00           C  
ATOM   3286  CG  GLU A 215      33.365 -17.585 -53.593  1.00  0.00           C  
ATOM   3287  CD  GLU A 215      34.516 -18.537 -53.746  1.00  0.00           C  
ATOM   3288  OE1 GLU A 215      35.190 -18.787 -52.775  1.00  0.00           O  
ATOM   3289  OE2 GLU A 215      34.724 -19.015 -54.838  1.00  0.00           O  
ATOM   3290  H   GLU A 215      33.062 -14.683 -53.047  1.00  0.00           H  
ATOM   3291  HA  GLU A 215      31.116 -16.671 -52.388  1.00  0.00           H  
ATOM   3292 1HB  GLU A 215      33.141 -17.937 -51.507  1.00  0.00           H  
ATOM   3293 2HB  GLU A 215      33.206 -17.443 -53.195  1.00  0.00           H  
ATOM   3294 1HG  GLU A 215      33.507 -16.735 -54.260  1.00  0.00           H  
ATOM   3295 2HG  GLU A 215      34.255 -18.207 -53.645  1.00  0.00           H  
ATOM   3296  N   LEU A 216      32.387 -14.970 -49.889  1.00  0.00           N  
ATOM   3297  CA  LEU A 216      32.225 -14.663 -48.474  1.00  0.00           C  
ATOM   3298  C   LEU A 216      30.876 -14.016 -48.201  1.00  0.00           C  
ATOM   3299  O   LEU A 216      30.307 -14.170 -47.120  1.00  0.00           O  
ATOM   3300  CB  LEU A 216      33.352 -13.734 -48.001  1.00  0.00           C  
ATOM   3301  CG  LEU A 216      34.747 -14.366 -47.926  1.00  0.00           C  
ATOM   3302  CD1 LEU A 216      35.778 -13.285 -47.635  1.00  0.00           C  
ATOM   3303  CD2 LEU A 216      34.763 -15.441 -46.852  1.00  0.00           C  
ATOM   3304  H   LEU A 216      33.005 -14.402 -50.449  1.00  0.00           H  
ATOM   3305  HA  LEU A 216      32.288 -15.593 -47.908  1.00  0.00           H  
ATOM   3306 1HB  LEU A 216      33.102 -13.365 -47.007  1.00  0.00           H  
ATOM   3307 2HB  LEU A 216      34.272 -14.313 -47.930  1.00  0.00           H  
ATOM   3308  HG  LEU A 216      34.996 -14.811 -48.890  1.00  0.00           H  
ATOM   3309 1HD1 LEU A 216      36.771 -13.731 -47.583  1.00  0.00           H  
ATOM   3310 2HD1 LEU A 216      35.759 -12.539 -48.430  1.00  0.00           H  
ATOM   3311 3HD1 LEU A 216      35.546 -12.807 -46.684  1.00  0.00           H  
ATOM   3312 1HD2 LEU A 216      35.755 -15.891 -46.799  1.00  0.00           H  
ATOM   3313 2HD2 LEU A 216      34.515 -14.995 -45.887  1.00  0.00           H  
ATOM   3314 3HD2 LEU A 216      34.029 -16.209 -47.094  1.00  0.00           H  
ATOM   3315  N   VAL A 217      30.365 -13.286 -49.188  1.00  0.00           N  
ATOM   3316  CA  VAL A 217      29.035 -12.696 -49.095  1.00  0.00           C  
ATOM   3317  C   VAL A 217      27.961 -13.770 -48.984  1.00  0.00           C  
ATOM   3318  O   VAL A 217      27.033 -13.653 -48.183  1.00  0.00           O  
ATOM   3319  CB  VAL A 217      28.750 -11.819 -50.328  1.00  0.00           C  
ATOM   3320  CG1 VAL A 217      27.305 -11.341 -50.322  1.00  0.00           C  
ATOM   3321  CG2 VAL A 217      29.707 -10.638 -50.355  1.00  0.00           C  
ATOM   3322  H   VAL A 217      30.911 -13.138 -50.026  1.00  0.00           H  
ATOM   3323  HA  VAL A 217      28.996 -12.070 -48.203  1.00  0.00           H  
ATOM   3324  HB  VAL A 217      28.886 -12.420 -51.228  1.00  0.00           H  
ATOM   3325 1HG1 VAL A 217      27.122 -10.724 -51.202  1.00  0.00           H  
ATOM   3326 2HG1 VAL A 217      26.637 -12.203 -50.339  1.00  0.00           H  
ATOM   3327 3HG1 VAL A 217      27.120 -10.754 -49.423  1.00  0.00           H  
ATOM   3328 1HG2 VAL A 217      29.502 -10.022 -51.230  1.00  0.00           H  
ATOM   3329 2HG2 VAL A 217      29.577 -10.042 -49.454  1.00  0.00           H  
ATOM   3330 3HG2 VAL A 217      30.735 -11.004 -50.403  1.00  0.00           H  
ATOM   3331  N   LEU A 218      28.093 -14.820 -49.787  1.00  0.00           N  
ATOM   3332  CA  LEU A 218      27.207 -15.975 -49.694  1.00  0.00           C  
ATOM   3333  C   LEU A 218      27.336 -16.659 -48.340  1.00  0.00           C  
ATOM   3334  O   LEU A 218      26.336 -17.054 -47.737  1.00  0.00           O  
ATOM   3335  CB  LEU A 218      27.521 -16.976 -50.813  1.00  0.00           C  
ATOM   3336  CG  LEU A 218      26.805 -18.329 -50.712  1.00  0.00           C  
ATOM   3337  CD1 LEU A 218      25.299 -18.110 -50.714  1.00  0.00           C  
ATOM   3338  CD2 LEU A 218      27.228 -19.215 -51.876  1.00  0.00           C  
ATOM   3339  H   LEU A 218      28.828 -14.818 -50.480  1.00  0.00           H  
ATOM   3340  HA  LEU A 218      26.178 -15.632 -49.817  1.00  0.00           H  
ATOM   3341 1HB  LEU A 218      28.593 -17.167 -50.818  1.00  0.00           H  
ATOM   3342 2HB  LEU A 218      27.005 -17.912 -50.595  1.00  0.00           H  
ATOM   3343  HG  LEU A 218      27.072 -18.813 -49.772  1.00  0.00           H  
ATOM   3344 1HD1 LEU A 218      24.791 -19.071 -50.644  1.00  0.00           H  
ATOM   3345 2HD1 LEU A 218      25.022 -17.490 -49.861  1.00  0.00           H  
ATOM   3346 3HD1 LEU A 218      25.003 -17.611 -51.637  1.00  0.00           H  
ATOM   3347 1HD2 LEU A 218      26.722 -20.177 -51.805  1.00  0.00           H  
ATOM   3348 2HD2 LEU A 218      26.963 -18.732 -52.816  1.00  0.00           H  
ATOM   3349 3HD2 LEU A 218      28.307 -19.370 -51.841  1.00  0.00           H  
ATOM   3350  N   GLU A 219      28.569 -16.797 -47.866  1.00  0.00           N  
ATOM   3351  CA  GLU A 219      28.829 -17.421 -46.574  1.00  0.00           C  
ATOM   3352  C   GLU A 219      28.123 -16.673 -45.451  1.00  0.00           C  
ATOM   3353  O   GLU A 219      27.627 -17.281 -44.503  1.00  0.00           O  
ATOM   3354  CB  GLU A 219      30.334 -17.472 -46.298  1.00  0.00           C  
ATOM   3355  CG  GLU A 219      31.097 -18.468 -47.161  1.00  0.00           C  
ATOM   3356  CD  GLU A 219      30.742 -19.896 -46.857  1.00  0.00           C  
ATOM   3357  OE1 GLU A 219      30.897 -20.299 -45.729  1.00  0.00           O  
ATOM   3358  OE2 GLU A 219      30.316 -20.585 -47.751  1.00  0.00           O  
ATOM   3359  H   GLU A 219      29.348 -16.461 -48.416  1.00  0.00           H  
ATOM   3360  HA  GLU A 219      28.455 -18.445 -46.603  1.00  0.00           H  
ATOM   3361 1HB  GLU A 219      30.503 -17.732 -45.256  1.00  0.00           H  
ATOM   3362 2HB  GLU A 219      30.790 -18.251 -46.910  1.00  0.00           H  
ATOM   3363 1HG  GLU A 219      32.165 -18.322 -47.006  1.00  0.00           H  
ATOM   3364 2HG  GLU A 219      30.846 -19.478 -46.839  1.00  0.00           H  
ATOM   3365  N   ALA A 220      28.082 -15.348 -45.563  1.00  0.00           N  
ATOM   3366  CA  ALA A 220      27.366 -14.521 -44.598  1.00  0.00           C  
ATOM   3367  C   ALA A 220      25.882 -14.865 -44.575  1.00  0.00           C  
ATOM   3368  O   ALA A 220      25.272 -14.949 -43.509  1.00  0.00           O  
ATOM   3369  CB  ALA A 220      27.564 -13.046 -44.920  1.00  0.00           C  
ATOM   3370  H   ALA A 220      28.561 -14.906 -46.335  1.00  0.00           H  
ATOM   3371  HA  ALA A 220      27.784 -14.704 -43.608  1.00  0.00           H  
ATOM   3372 1HB  ALA A 220      27.021 -12.439 -44.193  1.00  0.00           H  
ATOM   3373 2HB  ALA A 220      28.625 -12.803 -44.877  1.00  0.00           H  
ATOM   3374 3HB  ALA A 220      27.183 -12.837 -45.920  1.00  0.00           H  
ATOM   3375  N   ALA A 221      25.306 -15.057 -45.756  1.00  0.00           N  
ATOM   3376  CA  ALA A 221      23.905 -15.451 -45.871  1.00  0.00           C  
ATOM   3377  C   ALA A 221      23.672 -16.837 -45.280  1.00  0.00           C  
ATOM   3378  O   ALA A 221      22.651 -17.082 -44.635  1.00  0.00           O  
ATOM   3379  CB  ALA A 221      23.462 -15.415 -47.326  1.00  0.00           C  
ATOM   3380  H   ALA A 221      25.851 -14.934 -46.597  1.00  0.00           H  
ATOM   3381  HA  ALA A 221      23.296 -14.730 -45.323  1.00  0.00           H  
ATOM   3382 1HB  ALA A 221      22.415 -15.709 -47.393  1.00  0.00           H  
ATOM   3383 2HB  ALA A 221      23.581 -14.404 -47.715  1.00  0.00           H  
ATOM   3384 3HB  ALA A 221      24.071 -16.101 -47.908  1.00  0.00           H  
ATOM   3385  N   LYS A 222      24.622 -17.738 -45.501  1.00  0.00           N  
ATOM   3386  CA  LYS A 222      24.527 -19.096 -44.984  1.00  0.00           C  
ATOM   3387  C   LYS A 222      24.515 -19.103 -43.459  1.00  0.00           C  
ATOM   3388  O   LYS A 222      23.776 -19.863 -42.839  1.00  0.00           O  
ATOM   3389  CB  LYS A 222      25.682 -19.952 -45.505  1.00  0.00           C  
ATOM   3390  CG  LYS A 222      25.530 -20.399 -46.951  1.00  0.00           C  
ATOM   3391  CD  LYS A 222      26.834 -20.962 -47.497  1.00  0.00           C  
ATOM   3392  CE  LYS A 222      27.314 -22.148 -46.674  1.00  0.00           C  
ATOM   3393  NZ  LYS A 222      28.532 -22.774 -47.255  1.00  0.00           N  
ATOM   3394  H   LYS A 222      25.431 -17.474 -46.044  1.00  0.00           H  
ATOM   3395  HA  LYS A 222      23.597 -19.539 -45.344  1.00  0.00           H  
ATOM   3396 1HB  LYS A 222      25.781 -20.844 -44.886  1.00  0.00           H  
ATOM   3397 2HB  LYS A 222      25.463 -20.282 -46.519  1.00  0.00           H  
ATOM   3398 1HG  LYS A 222      25.227 -19.551 -47.564  1.00  0.00           H  
ATOM   3399 2HG  LYS A 222      26.486 -20.767 -47.322  1.00  0.00           H  
ATOM   3400 1HD  LYS A 222      27.599 -20.186 -47.479  1.00  0.00           H  
ATOM   3401 2HD  LYS A 222      27.163 -21.790 -46.869  1.00  0.00           H  
ATOM   3402 1HE  LYS A 222      26.523 -22.897 -46.622  1.00  0.00           H  
ATOM   3403 2HE  LYS A 222      28.181 -22.598 -47.154  1.00  0.00           H  
ATOM   3404 1HZ  LYS A 222      28.815 -23.555 -46.681  1.00  0.00           H  
ATOM   3405 2HZ  LYS A 222      28.326 -23.099 -48.190  1.00  0.00           H  
ATOM   3406 3HZ  LYS A 222      29.275 -22.095 -47.290  1.00  0.00           H  
ATOM   3407  N   VAL A 223      25.340 -18.249 -42.861  1.00  0.00           N  
ATOM   3408  CA  VAL A 223      25.379 -18.107 -41.412  1.00  0.00           C  
ATOM   3409  C   VAL A 223      24.048 -17.602 -40.871  1.00  0.00           C  
ATOM   3410  O   VAL A 223      23.511 -18.147 -39.906  1.00  0.00           O  
ATOM   3411  CB  VAL A 223      26.498 -17.135 -40.997  1.00  0.00           C  
ATOM   3412  CG1 VAL A 223      26.370 -16.768 -39.528  1.00  0.00           C  
ATOM   3413  CG2 VAL A 223      27.856 -17.758 -41.279  1.00  0.00           C  
ATOM   3414  H   VAL A 223      25.957 -17.684 -43.426  1.00  0.00           H  
ATOM   3415  HA  VAL A 223      25.585 -19.084 -40.974  1.00  0.00           H  
ATOM   3416  HB  VAL A 223      26.397 -16.214 -41.570  1.00  0.00           H  
ATOM   3417 1HG1 VAL A 223      27.169 -16.079 -39.253  1.00  0.00           H  
ATOM   3418 2HG1 VAL A 223      25.406 -16.290 -39.355  1.00  0.00           H  
ATOM   3419 3HG1 VAL A 223      26.442 -17.669 -38.918  1.00  0.00           H  
ATOM   3420 1HG2 VAL A 223      28.644 -17.067 -40.985  1.00  0.00           H  
ATOM   3421 2HG2 VAL A 223      27.957 -18.686 -40.712  1.00  0.00           H  
ATOM   3422 3HG2 VAL A 223      27.944 -17.976 -42.345  1.00  0.00           H  
ATOM   3423  N   ALA A 224      23.519 -16.557 -41.501  1.00  0.00           N  
ATOM   3424  CA  ALA A 224      22.235 -15.994 -41.102  1.00  0.00           C  
ATOM   3425  C   ALA A 224      21.115 -17.019 -41.239  1.00  0.00           C  
ATOM   3426  O   ALA A 224      20.211 -17.082 -40.408  1.00  0.00           O  
ATOM   3427  CB  ALA A 224      21.919 -14.756 -41.926  1.00  0.00           C  
ATOM   3428  H   ALA A 224      24.020 -16.144 -42.273  1.00  0.00           H  
ATOM   3429  HA  ALA A 224      22.301 -15.688 -40.057  1.00  0.00           H  
ATOM   3430 1HB  ALA A 224      20.958 -14.348 -41.618  1.00  0.00           H  
ATOM   3431 2HB  ALA A 224      22.697 -14.009 -41.773  1.00  0.00           H  
ATOM   3432 3HB  ALA A 224      21.877 -15.022 -42.981  1.00  0.00           H  
ATOM   3433  N   LEU A 225      21.186 -17.823 -42.295  1.00  0.00           N  
ATOM   3434  CA  LEU A 225      20.205 -18.879 -42.521  1.00  0.00           C  
ATOM   3435  C   LEU A 225      20.283 -19.942 -41.436  1.00  0.00           C  
ATOM   3436  O   LEU A 225      19.259 -20.447 -40.971  1.00  0.00           O  
ATOM   3437  CB  LEU A 225      20.428 -19.525 -43.894  1.00  0.00           C  
ATOM   3438  CG  LEU A 225      19.457 -20.654 -44.264  1.00  0.00           C  
ATOM   3439  CD1 LEU A 225      18.034 -20.108 -44.297  1.00  0.00           C  
ATOM   3440  CD2 LEU A 225      19.849 -21.240 -45.611  1.00  0.00           C  
ATOM   3441  H   LEU A 225      21.936 -17.699 -42.961  1.00  0.00           H  
ATOM   3442  HA  LEU A 225      19.209 -18.436 -42.507  1.00  0.00           H  
ATOM   3443 1HB  LEU A 225      21.437 -19.933 -43.927  1.00  0.00           H  
ATOM   3444 2HB  LEU A 225      19.721 -20.347 -44.012  1.00  0.00           H  
ATOM   3445  HG  LEU A 225      19.499 -21.433 -43.503  1.00  0.00           H  
ATOM   3446 1HD1 LEU A 225      17.345 -20.913 -44.559  1.00  0.00           H  
ATOM   3447 2HD1 LEU A 225      17.772 -19.714 -43.314  1.00  0.00           H  
ATOM   3448 3HD1 LEU A 225      17.966 -19.316 -45.039  1.00  0.00           H  
ATOM   3449 1HD2 LEU A 225      19.158 -22.044 -45.873  1.00  0.00           H  
ATOM   3450 2HD2 LEU A 225      19.807 -20.462 -46.374  1.00  0.00           H  
ATOM   3451 3HD2 LEU A 225      20.863 -21.637 -45.553  1.00  0.00           H  
ATOM   3452  N   ARG A 226      21.503 -20.283 -41.032  1.00  0.00           N  
ATOM   3453  CA  ARG A 226      21.717 -21.287 -39.998  1.00  0.00           C  
ATOM   3454  C   ARG A 226      21.173 -20.819 -38.654  1.00  0.00           C  
ATOM   3455  O   ARG A 226      20.626 -21.609 -37.884  1.00  0.00           O  
ATOM   3456  CB  ARG A 226      23.199 -21.606 -39.860  1.00  0.00           C  
ATOM   3457  CG  ARG A 226      23.807 -22.349 -41.040  1.00  0.00           C  
ATOM   3458  CD  ARG A 226      23.227 -23.708 -41.188  1.00  0.00           C  
ATOM   3459  NE  ARG A 226      23.956 -24.504 -42.163  1.00  0.00           N  
ATOM   3460  CZ  ARG A 226      23.527 -25.679 -42.665  1.00  0.00           C  
ATOM   3461  NH1 ARG A 226      22.376 -26.178 -42.277  1.00  0.00           N  
ATOM   3462  NH2 ARG A 226      24.265 -26.327 -43.550  1.00  0.00           N  
ATOM   3463  H   ARG A 226      22.303 -19.834 -41.455  1.00  0.00           H  
ATOM   3464  HA  ARG A 226      21.194 -22.199 -40.288  1.00  0.00           H  
ATOM   3465 1HB  ARG A 226      23.362 -22.212 -38.969  1.00  0.00           H  
ATOM   3466 2HB  ARG A 226      23.526 -22.193 -40.720  1.00  0.00           H  
ATOM   3467 1HG  ARG A 226      24.882 -22.448 -40.892  1.00  0.00           H  
ATOM   3468 2HG  ARG A 226      23.358 -23.339 -41.116  1.00  0.00           H  
ATOM   3469 1HD  ARG A 226      22.193 -23.628 -41.519  1.00  0.00           H  
ATOM   3470 2HD  ARG A 226      23.802 -24.269 -41.924  1.00  0.00           H  
ATOM   3471  HE  ARG A 226      24.848 -24.152 -42.487  1.00  0.00           H  
ATOM   3472 1HH1 ARG A 226      21.812 -25.683 -41.601  1.00  0.00           H  
ATOM   3473 2HH1 ARG A 226      22.054 -27.058 -42.655  1.00  0.00           H  
ATOM   3474 1HH2 ARG A 226      25.151 -25.943 -43.849  1.00  0.00           H  
ATOM   3475 2HH2 ARG A 226      23.944 -27.206 -43.926  1.00  0.00           H  
ATOM   3476  N   VAL A 227      21.325 -19.529 -38.378  1.00  0.00           N  
ATOM   3477  CA  VAL A 227      20.780 -18.937 -37.165  1.00  0.00           C  
ATOM   3478  C   VAL A 227      19.259 -19.017 -37.148  1.00  0.00           C  
ATOM   3479  O   VAL A 227      18.653 -19.346 -36.127  1.00  0.00           O  
ATOM   3480  CB  VAL A 227      21.214 -17.463 -37.043  1.00  0.00           C  
ATOM   3481  CG1 VAL A 227      20.493 -16.789 -35.885  1.00  0.00           C  
ATOM   3482  CG2 VAL A 227      22.721 -17.384 -36.862  1.00  0.00           C  
ATOM   3483  H   VAL A 227      21.834 -18.943 -39.027  1.00  0.00           H  
ATOM   3484  HA  VAL A 227      21.168 -19.488 -36.307  1.00  0.00           H  
ATOM   3485  HB  VAL A 227      20.927 -16.935 -37.953  1.00  0.00           H  
ATOM   3486 1HG1 VAL A 227      20.814 -15.748 -35.815  1.00  0.00           H  
ATOM   3487 2HG1 VAL A 227      19.418 -16.827 -36.054  1.00  0.00           H  
ATOM   3488 3HG1 VAL A 227      20.736 -17.303 -34.957  1.00  0.00           H  
ATOM   3489 1HG2 VAL A 227      23.023 -16.339 -36.779  1.00  0.00           H  
ATOM   3490 2HG2 VAL A 227      23.008 -17.917 -35.955  1.00  0.00           H  
ATOM   3491 3HG2 VAL A 227      23.216 -17.835 -37.722  1.00  0.00           H  
ATOM   3492  N   ALA A 228      18.642 -18.713 -38.286  1.00  0.00           N  
ATOM   3493  CA  ALA A 228      17.196 -18.842 -38.434  1.00  0.00           C  
ATOM   3494  C   ALA A 228      16.748 -20.284 -38.249  1.00  0.00           C  
ATOM   3495  O   ALA A 228      15.718 -20.550 -37.631  1.00  0.00           O  
ATOM   3496  CB  ALA A 228      16.757 -18.318 -39.792  1.00  0.00           C  
ATOM   3497  H   ALA A 228      19.188 -18.390 -39.069  1.00  0.00           H  
ATOM   3498  HA  ALA A 228      16.714 -18.226 -37.673  1.00  0.00           H  
ATOM   3499 1HB  ALA A 228      15.676 -18.418 -39.890  1.00  0.00           H  
ATOM   3500 2HB  ALA A 228      17.033 -17.267 -39.886  1.00  0.00           H  
ATOM   3501 3HB  ALA A 228      17.244 -18.893 -40.579  1.00  0.00           H  
ATOM   3502  N   GLU A 229      17.529 -21.215 -38.788  1.00  0.00           N  
ATOM   3503  CA  GLU A 229      17.241 -22.636 -38.642  1.00  0.00           C  
ATOM   3504  C   GLU A 229      17.243 -23.050 -37.175  1.00  0.00           C  
ATOM   3505  O   GLU A 229      16.339 -23.751 -36.718  1.00  0.00           O  
ATOM   3506  CB  GLU A 229      18.263 -23.471 -39.419  1.00  0.00           C  
ATOM   3507  CG  GLU A 229      18.048 -24.975 -39.321  1.00  0.00           C  
ATOM   3508  CD  GLU A 229      19.113 -25.765 -40.032  1.00  0.00           C  
ATOM   3509  OE1 GLU A 229      19.942 -25.165 -40.673  1.00  0.00           O  
ATOM   3510  OE2 GLU A 229      19.095 -26.968 -39.936  1.00  0.00           O  
ATOM   3511  H   GLU A 229      18.344 -20.930 -39.312  1.00  0.00           H  
ATOM   3512  HA  GLU A 229      16.253 -22.833 -39.060  1.00  0.00           H  
ATOM   3513 1HB  GLU A 229      19.266 -23.253 -39.054  1.00  0.00           H  
ATOM   3514 2HB  GLU A 229      18.075 -24.530 -39.244  1.00  0.00           H  
ATOM   3515 1HG  GLU A 229      17.076 -25.222 -39.745  1.00  0.00           H  
ATOM   3516 2HG  GLU A 229      18.811 -25.478 -39.916  1.00  0.00           H  
ATOM   3517  N   LEU A 230      18.263 -22.616 -36.444  1.00  0.00           N  
ATOM   3518  CA  LEU A 230      18.366 -22.911 -35.020  1.00  0.00           C  
ATOM   3519  C   LEU A 230      17.223 -22.272 -34.240  1.00  0.00           C  
ATOM   3520  O   LEU A 230      16.675 -22.872 -33.320  1.00  0.00           O  
ATOM   3521  CB  LEU A 230      19.710 -22.411 -34.473  1.00  0.00           C  
ATOM   3522  CG  LEU A 230      20.951 -23.164 -34.966  1.00  0.00           C  
ATOM   3523  CD1 LEU A 230      22.205 -22.398 -34.563  1.00  0.00           C  
ATOM   3524  CD2 LEU A 230      20.958 -24.569 -34.381  1.00  0.00           C  
ATOM   3525  H   LEU A 230      18.986 -22.068 -36.887  1.00  0.00           H  
ATOM   3526  HA  LEU A 230      18.319 -23.992 -34.886  1.00  0.00           H  
ATOM   3527 1HB  LEU A 230      19.690 -22.481 -33.385  1.00  0.00           H  
ATOM   3528 2HB  LEU A 230      20.500 -23.062 -34.843  1.00  0.00           H  
ATOM   3529  HG  LEU A 230      20.933 -23.225 -36.054  1.00  0.00           H  
ATOM   3530 1HD1 LEU A 230      23.087 -22.933 -34.913  1.00  0.00           H  
ATOM   3531 2HD1 LEU A 230      22.183 -21.405 -35.012  1.00  0.00           H  
ATOM   3532 3HD1 LEU A 230      22.243 -22.308 -33.479  1.00  0.00           H  
ATOM   3533 1HD2 LEU A 230      21.841 -25.105 -34.731  1.00  0.00           H  
ATOM   3534 2HD2 LEU A 230      20.978 -24.510 -33.292  1.00  0.00           H  
ATOM   3535 3HD2 LEU A 230      20.061 -25.100 -34.698  1.00  0.00           H  
ATOM   3536  N   ALA A 231      16.870 -21.047 -34.618  1.00  0.00           N  
ATOM   3537  CA  ALA A 231      15.768 -20.336 -33.981  1.00  0.00           C  
ATOM   3538  C   ALA A 231      14.444 -21.053 -34.209  1.00  0.00           C  
ATOM   3539  O   ALA A 231      13.605 -21.132 -33.311  1.00  0.00           O  
ATOM   3540  CB  ALA A 231      15.690 -18.906 -34.495  1.00  0.00           C  
ATOM   3541  H   ALA A 231      17.377 -20.598 -35.368  1.00  0.00           H  
ATOM   3542  HA  ALA A 231      15.960 -20.289 -32.908  1.00  0.00           H  
ATOM   3543 1HB  ALA A 231      14.862 -18.390 -34.009  1.00  0.00           H  
ATOM   3544 2HB  ALA A 231      16.621 -18.387 -34.272  1.00  0.00           H  
ATOM   3545 3HB  ALA A 231      15.529 -18.914 -35.572  1.00  0.00           H  
ATOM   3546  N   ALA A 232      14.261 -21.575 -35.416  1.00  0.00           N  
ATOM   3547  CA  ALA A 232      13.050 -22.314 -35.758  1.00  0.00           C  
ATOM   3548  C   ALA A 232      12.936 -23.589 -34.933  1.00  0.00           C  
ATOM   3549  O   ALA A 232      11.850 -23.948 -34.475  1.00  0.00           O  
ATOM   3550  CB  ALA A 232      13.030 -22.641 -37.243  1.00  0.00           C  
ATOM   3551  H   ALA A 232      14.977 -21.456 -36.119  1.00  0.00           H  
ATOM   3552  HA  ALA A 232      12.187 -21.681 -35.547  1.00  0.00           H  
ATOM   3553 1HB  ALA A 232      12.120 -23.194 -37.481  1.00  0.00           H  
ATOM   3554 2HB  ALA A 232      13.052 -21.717 -37.818  1.00  0.00           H  
ATOM   3555 3HB  ALA A 232      13.897 -23.249 -37.496  1.00  0.00           H  
ATOM   3556  N   LYS A 233      14.061 -24.272 -34.748  1.00  0.00           N  
ATOM   3557  CA  LYS A 233      14.099 -25.482 -33.932  1.00  0.00           C  
ATOM   3558  C   LYS A 233      13.954 -25.153 -32.453  1.00  0.00           C  
ATOM   3559  O   LYS A 233      13.320 -25.894 -31.702  1.00  0.00           O  
ATOM   3560  CB  LYS A 233      15.399 -26.251 -34.173  1.00  0.00           C  
ATOM   3561  CG  LYS A 233      15.506 -26.886 -35.553  1.00  0.00           C  
ATOM   3562  CD  LYS A 233      16.862 -27.549 -35.753  1.00  0.00           C  
ATOM   3563  CE  LYS A 233      16.990 -28.137 -37.150  1.00  0.00           C  
ATOM   3564  NZ  LYS A 233      18.341 -28.713 -37.388  1.00  0.00           N  
ATOM   3565  H   LYS A 233      14.912 -23.947 -35.184  1.00  0.00           H  
ATOM   3566  HA  LYS A 233      13.272 -26.127 -34.230  1.00  0.00           H  
ATOM   3567 1HB  LYS A 233      16.248 -25.578 -34.048  1.00  0.00           H  
ATOM   3568 2HB  LYS A 233      15.497 -27.044 -33.431  1.00  0.00           H  
ATOM   3569 1HG  LYS A 233      14.724 -27.637 -35.671  1.00  0.00           H  
ATOM   3570 2HG  LYS A 233      15.369 -26.122 -36.318  1.00  0.00           H  
ATOM   3571 1HD  LYS A 233      17.652 -26.811 -35.603  1.00  0.00           H  
ATOM   3572 2HD  LYS A 233      16.989 -28.345 -35.021  1.00  0.00           H  
ATOM   3573 1HE  LYS A 233      16.247 -28.921 -37.285  1.00  0.00           H  
ATOM   3574 2HE  LYS A 233      16.805 -27.360 -37.892  1.00  0.00           H  
ATOM   3575 1HZ  LYS A 233      18.387 -29.091 -38.325  1.00  0.00           H  
ATOM   3576 2HZ  LYS A 233      19.040 -27.989 -37.286  1.00  0.00           H  
ATOM   3577 3HZ  LYS A 233      18.517 -29.448 -36.719  1.00  0.00           H  
ATOM   3578  N   ASN A 234      14.542 -24.035 -32.040  1.00  0.00           N  
ATOM   3579  CA  ASN A 234      14.465 -23.596 -30.650  1.00  0.00           C  
ATOM   3580  C   ASN A 234      13.104 -22.991 -30.338  1.00  0.00           C  
ATOM   3581  O   ASN A 234      12.707 -22.901 -29.178  1.00  0.00           O  
ATOM   3582  CB  ASN A 234      15.574 -22.609 -30.339  1.00  0.00           C  
ATOM   3583  CG  ASN A 234      15.702 -22.329 -28.868  1.00  0.00           C  
ATOM   3584  OD1 ASN A 234      15.876 -23.248 -28.061  1.00  0.00           O  
ATOM   3585  ND2 ASN A 234      15.622 -21.074 -28.502  1.00  0.00           N  
ATOM   3586  H   ASN A 234      15.056 -23.474 -32.705  1.00  0.00           H  
ATOM   3587  HA  ASN A 234      14.619 -24.462 -30.005  1.00  0.00           H  
ATOM   3588 1HB  ASN A 234      15.381 -21.671 -30.860  1.00  0.00           H  
ATOM   3589 2HB  ASN A 234      15.580 -22.393 -29.270  1.00  0.00           H  
ATOM   3590 1HD2 ASN A 234      15.480 -20.361 -29.189  1.00  0.00           H  
ATOM   3591 2HD2 ASN A 234      15.700 -20.828 -27.536  1.00  0.00           H  
ATOM   3592  N   GLY A 235      12.470 -22.462 -31.318  1.00  0.00           N  
ATOM   3593  CA  GLY A 235      11.157 -21.847 -31.141  1.00  0.00           C  
ATOM   3594  C   GLY A 235      11.284 -20.397 -30.695  1.00  0.00           C  
ATOM   3595  O   GLY A 235      10.408 -19.870 -30.008  1.00  0.00           O  
ATOM   3596  H   GLY A 235      12.841 -22.567 -32.248  1.00  0.00           H  
ATOM   3597 1HA  GLY A 235      10.603 -21.896 -32.078  1.00  0.00           H  
ATOM   3598 2HA  GLY A 235      10.588 -22.410 -30.402  1.00  0.00           H  
ATOM   3599  N   ASP A 236      12.381 -19.755 -31.087  1.00  0.00           N  
ATOM   3600  CA  ASP A 236      12.625 -18.364 -30.721  1.00  0.00           C  
ATOM   3601  C   ASP A 236      12.205 -17.418 -31.838  1.00  0.00           C  
ATOM   3602  O   ASP A 236      12.928 -17.236 -32.818  1.00  0.00           O  
ATOM   3603  CB  ASP A 236      14.104 -18.148 -30.393  1.00  0.00           C  
ATOM   3604  CG  ASP A 236      14.396 -16.746 -29.875  1.00  0.00           C  
ATOM   3605  OD1 ASP A 236      13.776 -15.821 -30.341  1.00  0.00           O  
ATOM   3606  OD2 ASP A 236      15.238 -16.616 -29.019  1.00  0.00           O  
ATOM   3607  H   ASP A 236      13.059 -20.243 -31.652  1.00  0.00           H  
ATOM   3608  HA  ASP A 236      12.042 -18.133 -29.829  1.00  0.00           H  
ATOM   3609 1HB  ASP A 236      14.705 -18.323 -31.286  1.00  0.00           H  
ATOM   3610 2HB  ASP A 236      14.261 -17.112 -30.090  1.00  0.00           H  
ATOM   3611  N   LYS A 237      11.029 -16.818 -31.684  1.00  0.00           N  
ATOM   3612  CA  LYS A 237      10.460 -15.974 -32.727  1.00  0.00           C  
ATOM   3613  C   LYS A 237      11.324 -14.744 -32.977  1.00  0.00           C  
ATOM   3614  O   LYS A 237      11.550 -14.356 -34.123  1.00  0.00           O  
ATOM   3615  CB  LYS A 237       9.038 -15.550 -32.357  1.00  0.00           C  
ATOM   3616  CG  LYS A 237       8.331 -14.721 -33.420  1.00  0.00           C  
ATOM   3617  CD  LYS A 237       6.918 -14.357 -32.989  1.00  0.00           C  
ATOM   3618  CE  LYS A 237       6.210 -13.529 -34.050  1.00  0.00           C  
ATOM   3619  NZ  LYS A 237       4.862 -13.085 -33.602  1.00  0.00           N  
ATOM   3620  H   LYS A 237      10.519 -16.947 -30.825  1.00  0.00           H  
ATOM   3621  HA  LYS A 237      10.404 -16.554 -33.650  1.00  0.00           H  
ATOM   3622 1HB  LYS A 237       8.432 -16.436 -32.165  1.00  0.00           H  
ATOM   3623 2HB  LYS A 237       9.061 -14.965 -31.437  1.00  0.00           H  
ATOM   3624 1HG  LYS A 237       8.893 -13.804 -33.600  1.00  0.00           H  
ATOM   3625 2HG  LYS A 237       8.284 -15.286 -34.351  1.00  0.00           H  
ATOM   3626 1HD  LYS A 237       6.346 -15.269 -32.809  1.00  0.00           H  
ATOM   3627 2HD  LYS A 237       6.956 -13.785 -32.061  1.00  0.00           H  
ATOM   3628 1HE  LYS A 237       6.809 -12.650 -34.286  1.00  0.00           H  
ATOM   3629 2HE  LYS A 237       6.100 -14.120 -34.959  1.00  0.00           H  
ATOM   3630 1HZ  LYS A 237       4.426 -12.539 -34.333  1.00  0.00           H  
ATOM   3631 2HZ  LYS A 237       4.291 -13.892 -33.398  1.00  0.00           H  
ATOM   3632 3HZ  LYS A 237       4.953 -12.518 -32.769  1.00  0.00           H  
ATOM   3633  N   GLU A 238      11.804 -14.137 -31.897  1.00  0.00           N  
ATOM   3634  CA  GLU A 238      12.568 -12.898 -31.990  1.00  0.00           C  
ATOM   3635  C   GLU A 238      13.815 -13.080 -32.842  1.00  0.00           C  
ATOM   3636  O   GLU A 238      14.084 -12.293 -33.749  1.00  0.00           O  
ATOM   3637  CB  GLU A 238      12.959 -12.405 -30.595  1.00  0.00           C  
ATOM   3638  CG  GLU A 238      13.723 -11.090 -30.584  1.00  0.00           C  
ATOM   3639  CD  GLU A 238      14.150 -10.673 -29.204  1.00  0.00           C  
ATOM   3640  OE1 GLU A 238      14.289 -11.527 -28.361  1.00  0.00           O  
ATOM   3641  OE2 GLU A 238      14.339  -9.498 -28.991  1.00  0.00           O  
ATOM   3642  H   GLU A 238      11.638 -14.545 -30.988  1.00  0.00           H  
ATOM   3643  HA  GLU A 238      11.938 -12.138 -32.453  1.00  0.00           H  
ATOM   3644 1HB  GLU A 238      12.063 -12.277 -29.989  1.00  0.00           H  
ATOM   3645 2HB  GLU A 238      13.579 -13.156 -30.105  1.00  0.00           H  
ATOM   3646 1HG  GLU A 238      14.609 -11.190 -31.210  1.00  0.00           H  
ATOM   3647 2HG  GLU A 238      13.093 -10.312 -31.014  1.00  0.00           H  
ATOM   3648  N   VAL A 239      14.579 -14.127 -32.541  1.00  0.00           N  
ATOM   3649  CA  VAL A 239      15.817 -14.402 -33.261  1.00  0.00           C  
ATOM   3650  C   VAL A 239      15.536 -14.849 -34.692  1.00  0.00           C  
ATOM   3651  O   VAL A 239      16.252 -14.474 -35.620  1.00  0.00           O  
ATOM   3652  CB  VAL A 239      16.624 -15.493 -32.534  1.00  0.00           C  
ATOM   3653  CG1 VAL A 239      17.810 -15.933 -33.382  1.00  0.00           C  
ATOM   3654  CG2 VAL A 239      17.091 -14.979 -31.182  1.00  0.00           C  
ATOM   3655  H   VAL A 239      14.294 -14.748 -31.796  1.00  0.00           H  
ATOM   3656  HA  VAL A 239      16.410 -13.487 -33.291  1.00  0.00           H  
ATOM   3657  HB  VAL A 239      15.990 -16.369 -32.393  1.00  0.00           H  
ATOM   3658 1HG1 VAL A 239      18.369 -16.706 -32.854  1.00  0.00           H  
ATOM   3659 2HG1 VAL A 239      17.450 -16.331 -34.330  1.00  0.00           H  
ATOM   3660 3HG1 VAL A 239      18.460 -15.079 -33.570  1.00  0.00           H  
ATOM   3661 1HG2 VAL A 239      17.661 -15.758 -30.673  1.00  0.00           H  
ATOM   3662 2HG2 VAL A 239      17.723 -14.101 -31.323  1.00  0.00           H  
ATOM   3663 3HG2 VAL A 239      16.225 -14.710 -30.576  1.00  0.00           H  
ATOM   3664  N   PHE A 240      14.491 -15.649 -34.862  1.00  0.00           N  
ATOM   3665  CA  PHE A 240      14.142 -16.187 -36.170  1.00  0.00           C  
ATOM   3666  C   PHE A 240      13.898 -15.067 -37.177  1.00  0.00           C  
ATOM   3667  O   PHE A 240      14.427 -15.094 -38.291  1.00  0.00           O  
ATOM   3668  CB  PHE A 240      12.897 -17.070 -36.069  1.00  0.00           C  
ATOM   3669  CG  PHE A 240      12.440 -17.626 -37.387  1.00  0.00           C  
ATOM   3670  CD1 PHE A 240      13.147 -18.643 -38.010  1.00  0.00           C  
ATOM   3671  CD2 PHE A 240      11.304 -17.131 -38.008  1.00  0.00           C  
ATOM   3672  CE1 PHE A 240      12.727 -19.157 -39.222  1.00  0.00           C  
ATOM   3673  CE2 PHE A 240      10.880 -17.642 -39.220  1.00  0.00           C  
ATOM   3674  CZ  PHE A 240      11.595 -18.655 -39.828  1.00  0.00           C  
ATOM   3675  H   PHE A 240      13.922 -15.893 -34.065  1.00  0.00           H  
ATOM   3676  HA  PHE A 240      14.971 -16.802 -36.524  1.00  0.00           H  
ATOM   3677 1HB  PHE A 240      13.098 -17.904 -35.400  1.00  0.00           H  
ATOM   3678 2HB  PHE A 240      12.078 -16.496 -35.639  1.00  0.00           H  
ATOM   3679  HD1 PHE A 240      14.043 -19.040 -37.530  1.00  0.00           H  
ATOM   3680  HD2 PHE A 240      10.740 -16.331 -37.528  1.00  0.00           H  
ATOM   3681  HE1 PHE A 240      13.292 -19.957 -39.701  1.00  0.00           H  
ATOM   3682  HE2 PHE A 240       9.985 -17.245 -39.698  1.00  0.00           H  
ATOM   3683  HZ  PHE A 240      11.263 -19.058 -40.785  1.00  0.00           H  
ATOM   3684  N   GLN A 241      13.091 -14.089 -36.781  1.00  0.00           N  
ATOM   3685  CA  GLN A 241      12.729 -12.990 -37.671  1.00  0.00           C  
ATOM   3686  C   GLN A 241      13.947 -12.160 -38.049  1.00  0.00           C  
ATOM   3687  O   GLN A 241      14.104 -11.758 -39.201  1.00  0.00           O  
ATOM   3688  CB  GLN A 241      11.673 -12.096 -37.016  1.00  0.00           C  
ATOM   3689  CG  GLN A 241      10.305 -12.744 -36.881  1.00  0.00           C  
ATOM   3690  CD  GLN A 241       9.277 -11.807 -36.274  1.00  0.00           C  
ATOM   3691  OE1 GLN A 241       9.620 -10.889 -35.524  1.00  0.00           O  
ATOM   3692  NE2 GLN A 241       8.009 -12.034 -36.597  1.00  0.00           N  
ATOM   3693  H   GLN A 241      12.724 -14.103 -35.842  1.00  0.00           H  
ATOM   3694  HA  GLN A 241      12.297 -13.409 -38.580  1.00  0.00           H  
ATOM   3695 1HB  GLN A 241      12.008 -11.808 -36.018  1.00  0.00           H  
ATOM   3696 2HB  GLN A 241      11.556 -11.182 -37.597  1.00  0.00           H  
ATOM   3697 1HG  GLN A 241       9.957 -13.040 -37.869  1.00  0.00           H  
ATOM   3698 2HG  GLN A 241      10.392 -13.621 -36.237  1.00  0.00           H  
ATOM   3699 1HE2 GLN A 241       7.286 -11.449 -36.227  1.00  0.00           H  
ATOM   3700 2HE2 GLN A 241       7.775 -12.790 -37.208  1.00  0.00           H  
ATOM   3701  N   LYS A 242      14.811 -11.907 -37.071  1.00  0.00           N  
ATOM   3702  CA  LYS A 242      16.036 -11.149 -37.308  1.00  0.00           C  
ATOM   3703  C   LYS A 242      16.962 -11.888 -38.262  1.00  0.00           C  
ATOM   3704  O   LYS A 242      17.510 -11.295 -39.194  1.00  0.00           O  
ATOM   3705  CB  LYS A 242      16.755 -10.869 -35.989  1.00  0.00           C  
ATOM   3706  CG  LYS A 242      16.041  -9.875 -35.080  1.00  0.00           C  
ATOM   3707  CD  LYS A 242      16.807  -9.661 -33.782  1.00  0.00           C  
ATOM   3708  CE  LYS A 242      16.031  -8.773 -32.822  1.00  0.00           C  
ATOM   3709  NZ  LYS A 242      16.764  -8.562 -31.544  1.00  0.00           N  
ATOM   3710  H   LYS A 242      14.616 -12.249 -36.141  1.00  0.00           H  
ATOM   3711  HA  LYS A 242      15.768 -10.189 -37.751  1.00  0.00           H  
ATOM   3712 1HB  LYS A 242      17.751 -10.477 -36.192  1.00  0.00           H  
ATOM   3713 2HB  LYS A 242      16.211 -10.106 -35.431  1.00  0.00           H  
ATOM   3714 1HG  LYS A 242      15.045 -10.246 -34.846  1.00  0.00           H  
ATOM   3715 2HG  LYS A 242      16.597  -9.766 -34.150  1.00  0.00           H  
ATOM   3716 1HD  LYS A 242      17.767  -9.194 -34.000  1.00  0.00           H  
ATOM   3717 2HD  LYS A 242      16.240  -8.999 -33.130  1.00  0.00           H  
ATOM   3718 1HE  LYS A 242      15.067  -9.230 -32.601  1.00  0.00           H  
ATOM   3719 2HE  LYS A 242      16.585  -8.676 -31.888  1.00  0.00           H  
ATOM   3720 1HZ  LYS A 242      16.219  -7.969 -30.935  1.00  0.00           H  
ATOM   3721 2HZ  LYS A 242      16.922  -9.453 -31.095  1.00  0.00           H  
ATOM   3722 3HZ  LYS A 242      17.653  -8.120 -31.734  1.00  0.00           H  
ATOM   3723  N   ALA A 243      17.140 -13.183 -38.029  1.00  0.00           N  
ATOM   3724  CA  ALA A 243      18.038 -13.996 -38.840  1.00  0.00           C  
ATOM   3725  C   ALA A 243      17.470 -14.214 -40.237  1.00  0.00           C  
ATOM   3726  O   ALA A 243      18.201 -14.177 -41.225  1.00  0.00           O  
ATOM   3727  CB  ALA A 243      18.304 -15.332 -38.160  1.00  0.00           C  
ATOM   3728  H   ALA A 243      16.639 -13.618 -37.265  1.00  0.00           H  
ATOM   3729  HA  ALA A 243      18.993 -13.476 -38.927  1.00  0.00           H  
ATOM   3730 1HB  ALA A 243      18.978 -15.927 -38.779  1.00  0.00           H  
ATOM   3731 2HB  ALA A 243      18.764 -15.160 -37.186  1.00  0.00           H  
ATOM   3732 3HB  ALA A 243      17.364 -15.865 -38.030  1.00  0.00           H  
ATOM   3733  N   ALA A 244      16.166 -14.444 -40.308  1.00  0.00           N  
ATOM   3734  CA  ALA A 244      15.502 -14.700 -41.582  1.00  0.00           C  
ATOM   3735  C   ALA A 244      15.593 -13.489 -42.503  1.00  0.00           C  
ATOM   3736  O   ALA A 244      15.876 -13.624 -43.694  1.00  0.00           O  
ATOM   3737  CB  ALA A 244      14.046 -15.083 -41.353  1.00  0.00           C  
ATOM   3738  H   ALA A 244      15.616 -14.441 -39.461  1.00  0.00           H  
ATOM   3739  HA  ALA A 244      15.994 -15.545 -42.064  1.00  0.00           H  
ATOM   3740 1HB  ALA A 244      13.564 -15.268 -42.313  1.00  0.00           H  
ATOM   3741 2HB  ALA A 244      13.998 -15.981 -40.741  1.00  0.00           H  
ATOM   3742 3HB  ALA A 244      13.531 -14.268 -40.843  1.00  0.00           H  
ATOM   3743  N   ALA A 245      15.350 -12.309 -41.946  1.00  0.00           N  
ATOM   3744  CA  ALA A 245      15.447 -11.068 -42.706  1.00  0.00           C  
ATOM   3745  C   ALA A 245      16.869 -10.835 -43.203  1.00  0.00           C  
ATOM   3746  O   ALA A 245      17.077 -10.343 -44.311  1.00  0.00           O  
ATOM   3747  CB  ALA A 245      14.983  -9.892 -41.861  1.00  0.00           C  
ATOM   3748  H   ALA A 245      15.094 -12.270 -40.970  1.00  0.00           H  
ATOM   3749  HA  ALA A 245      14.782 -11.137 -43.569  1.00  0.00           H  
ATOM   3750 1HB  ALA A 245      15.062  -8.973 -42.442  1.00  0.00           H  
ATOM   3751 2HB  ALA A 245      13.946 -10.045 -41.563  1.00  0.00           H  
ATOM   3752 3HB  ALA A 245      15.608  -9.812 -40.972  1.00  0.00           H  
ATOM   3753  N   SER A 246      17.845 -11.189 -42.372  1.00  0.00           N  
ATOM   3754  CA  SER A 246      19.248 -11.024 -42.729  1.00  0.00           C  
ATOM   3755  C   SER A 246      19.648 -11.978 -43.848  1.00  0.00           C  
ATOM   3756  O   SER A 246      20.349 -11.592 -44.783  1.00  0.00           O  
ATOM   3757  CB  SER A 246      20.124 -11.260 -41.512  1.00  0.00           C  
ATOM   3758  OG  SER A 246      19.891 -10.291 -40.530  1.00  0.00           O  
ATOM   3759  H   SER A 246      17.608 -11.582 -41.473  1.00  0.00           H  
ATOM   3760  HA  SER A 246      19.401 -10.000 -43.071  1.00  0.00           H  
ATOM   3761 1HB  SER A 246      21.172 -11.233 -41.810  1.00  0.00           H  
ATOM   3762 2HB  SER A 246      19.969 -10.459 -40.791  1.00  0.00           H  
ATOM   3763  HG  SER A 246      19.086 -10.556 -40.080  1.00  0.00           H  
ATOM   3764  N   ALA A 247      19.203 -13.223 -43.745  1.00  0.00           N  
ATOM   3765  CA  ALA A 247      19.527 -14.238 -44.741  1.00  0.00           C  
ATOM   3766  C   ALA A 247      19.028 -13.833 -46.122  1.00  0.00           C  
ATOM   3767  O   ALA A 247      19.727 -14.015 -47.121  1.00  0.00           O  
ATOM   3768  CB  ALA A 247      18.936 -15.583 -44.339  1.00  0.00           C  
ATOM   3769  H   ALA A 247      18.622 -13.474 -42.957  1.00  0.00           H  
ATOM   3770  HA  ALA A 247      20.611 -14.351 -44.779  1.00  0.00           H  
ATOM   3771 1HB  ALA A 247      19.189 -16.330 -45.090  1.00  0.00           H  
ATOM   3772 2HB  ALA A 247      19.347 -15.886 -43.375  1.00  0.00           H  
ATOM   3773 3HB  ALA A 247      17.855 -15.495 -44.261  1.00  0.00           H  
ATOM   3774  N   VAL A 248      17.823 -13.286 -46.173  1.00  0.00           N  
ATOM   3775  CA  VAL A 248      17.233 -12.845 -47.433  1.00  0.00           C  
ATOM   3776  C   VAL A 248      17.941 -11.608 -47.971  1.00  0.00           C  
ATOM   3777  O   VAL A 248      18.267 -11.532 -49.156  1.00  0.00           O  
ATOM   3778  CB  VAL A 248      15.736 -12.535 -47.245  1.00  0.00           C  
ATOM   3779  CG1 VAL A 248      15.163 -11.893 -48.501  1.00  0.00           C  
ATOM   3780  CG2 VAL A 248      14.981 -13.808 -46.897  1.00  0.00           C  
ATOM   3781  H   VAL A 248      17.298 -13.170 -45.319  1.00  0.00           H  
ATOM   3782  HA  VAL A 248      17.333 -13.650 -48.162  1.00  0.00           H  
ATOM   3783  HB  VAL A 248      15.624 -11.812 -46.437  1.00  0.00           H  
ATOM   3784 1HG1 VAL A 248      14.104 -11.679 -48.349  1.00  0.00           H  
ATOM   3785 2HG1 VAL A 248      15.694 -10.964 -48.709  1.00  0.00           H  
ATOM   3786 3HG1 VAL A 248      15.278 -12.576 -49.342  1.00  0.00           H  
ATOM   3787 1HG2 VAL A 248      13.925 -13.580 -46.765  1.00  0.00           H  
ATOM   3788 2HG2 VAL A 248      15.099 -14.532 -47.704  1.00  0.00           H  
ATOM   3789 3HG2 VAL A 248      15.381 -14.227 -45.975  1.00  0.00           H  
ATOM   3790  N   GLU A 249      18.179 -10.640 -47.091  1.00  0.00           N  
ATOM   3791  CA  GLU A 249      18.810  -9.386 -47.485  1.00  0.00           C  
ATOM   3792  C   GLU A 249      20.173  -9.628 -48.116  1.00  0.00           C  
ATOM   3793  O   GLU A 249      20.477  -9.099 -49.185  1.00  0.00           O  
ATOM   3794  CB  GLU A 249      18.955  -8.457 -46.276  1.00  0.00           C  
ATOM   3795  CG  GLU A 249      19.643  -7.134 -46.579  1.00  0.00           C  
ATOM   3796  CD  GLU A 249      19.823  -6.275 -45.359  1.00  0.00           C  
ATOM   3797  OE1 GLU A 249      19.143  -6.506 -44.388  1.00  0.00           O  
ATOM   3798  OE2 GLU A 249      20.640  -5.386 -45.397  1.00  0.00           O  
ATOM   3799  H   GLU A 249      17.917 -10.776 -46.125  1.00  0.00           H  
ATOM   3800  HA  GLU A 249      18.169  -8.892 -48.217  1.00  0.00           H  
ATOM   3801 1HB  GLU A 249      19.527  -8.962 -45.496  1.00  0.00           H  
ATOM   3802 2HB  GLU A 249      19.511  -7.566 -46.567  1.00  0.00           H  
ATOM   3803 1HG  GLU A 249      19.054  -6.590 -47.319  1.00  0.00           H  
ATOM   3804 2HG  GLU A 249      19.678  -6.536 -45.670  1.00  0.00           H  
ATOM   3805  N   VAL A 250      20.992 -10.434 -47.450  1.00  0.00           N  
ATOM   3806  CA  VAL A 250      22.345 -10.714 -47.920  1.00  0.00           C  
ATOM   3807  C   VAL A 250      22.322 -11.495 -49.227  1.00  0.00           C  
ATOM   3808  O   VAL A 250      23.110 -11.229 -50.135  1.00  0.00           O  
ATOM   3809  CB  VAL A 250      23.126 -11.514 -46.861  1.00  0.00           C  
ATOM   3810  CG1 VAL A 250      24.480 -11.939 -47.407  1.00  0.00           C  
ATOM   3811  CG2 VAL A 250      23.290 -10.682 -45.599  1.00  0.00           C  
ATOM   3812  H   VAL A 250      20.673 -10.865 -46.595  1.00  0.00           H  
ATOM   3813  HA  VAL A 250      22.856  -9.765 -48.088  1.00  0.00           H  
ATOM   3814  HB  VAL A 250      22.573 -12.425 -46.628  1.00  0.00           H  
ATOM   3815 1HG1 VAL A 250      25.019 -12.504 -46.646  1.00  0.00           H  
ATOM   3816 2HG1 VAL A 250      24.338 -12.565 -48.288  1.00  0.00           H  
ATOM   3817 3HG1 VAL A 250      25.058 -11.055 -47.678  1.00  0.00           H  
ATOM   3818 1HG2 VAL A 250      23.843 -11.255 -44.855  1.00  0.00           H  
ATOM   3819 2HG2 VAL A 250      23.839  -9.769 -45.834  1.00  0.00           H  
ATOM   3820 3HG2 VAL A 250      22.309 -10.424 -45.203  1.00  0.00           H  
ATOM   3821  N   ALA A 251      21.415 -12.462 -49.316  1.00  0.00           N  
ATOM   3822  CA  ALA A 251      21.255 -13.252 -50.531  1.00  0.00           C  
ATOM   3823  C   ALA A 251      20.967 -12.365 -51.733  1.00  0.00           C  
ATOM   3824  O   ALA A 251      21.506 -12.577 -52.820  1.00  0.00           O  
ATOM   3825  CB  ALA A 251      20.145 -14.279 -50.355  1.00  0.00           C  
ATOM   3826  H   ALA A 251      20.818 -12.651 -48.524  1.00  0.00           H  
ATOM   3827  HA  ALA A 251      22.182 -13.797 -50.714  1.00  0.00           H  
ATOM   3828 1HB  ALA A 251      20.038 -14.861 -51.269  1.00  0.00           H  
ATOM   3829 2HB  ALA A 251      20.393 -14.943 -49.526  1.00  0.00           H  
ATOM   3830 3HB  ALA A 251      19.209 -13.766 -50.137  1.00  0.00           H  
ATOM   3831  N   LEU A 252      20.112 -11.367 -51.536  1.00  0.00           N  
ATOM   3832  CA  LEU A 252      19.811 -10.395 -52.579  1.00  0.00           C  
ATOM   3833  C   LEU A 252      21.025  -9.535 -52.897  1.00  0.00           C  
ATOM   3834  O   LEU A 252      21.276  -9.201 -54.055  1.00  0.00           O  
ATOM   3835  CB  LEU A 252      18.643  -9.499 -52.149  1.00  0.00           C  
ATOM   3836  CG  LEU A 252      17.274 -10.186 -52.065  1.00  0.00           C  
ATOM   3837  CD1 LEU A 252      16.280  -9.259 -51.379  1.00  0.00           C  
ATOM   3838  CD2 LEU A 252      16.803 -10.553 -53.466  1.00  0.00           C  
ATOM   3839  H   LEU A 252      19.658 -11.278 -50.635  1.00  0.00           H  
ATOM   3840  HA  LEU A 252      19.519 -10.934 -53.481  1.00  0.00           H  
ATOM   3841 1HB  LEU A 252      18.866  -9.085 -51.168  1.00  0.00           H  
ATOM   3842 2HB  LEU A 252      18.557  -8.675 -52.858  1.00  0.00           H  
ATOM   3843  HG  LEU A 252      17.357 -11.091 -51.463  1.00  0.00           H  
ATOM   3844 1HD1 LEU A 252      15.308  -9.748 -51.320  1.00  0.00           H  
ATOM   3845 2HD1 LEU A 252      16.633  -9.029 -50.373  1.00  0.00           H  
ATOM   3846 3HD1 LEU A 252      16.188  -8.337 -51.951  1.00  0.00           H  
ATOM   3847 1HD2 LEU A 252      15.830 -11.042 -53.406  1.00  0.00           H  
ATOM   3848 2HD2 LEU A 252      16.718  -9.649 -54.069  1.00  0.00           H  
ATOM   3849 3HD2 LEU A 252      17.522 -11.230 -53.926  1.00  0.00           H  
ATOM   3850  N   ARG A 253      21.781  -9.179 -51.864  1.00  0.00           N  
ATOM   3851  CA  ARG A 253      23.033  -8.454 -52.042  1.00  0.00           C  
ATOM   3852  C   ARG A 253      24.031  -9.272 -52.852  1.00  0.00           C  
ATOM   3853  O   ARG A 253      24.765  -8.732 -53.681  1.00  0.00           O  
ATOM   3854  CB  ARG A 253      23.645  -8.101 -50.693  1.00  0.00           C  
ATOM   3855  CG  ARG A 253      22.928  -6.995 -49.936  1.00  0.00           C  
ATOM   3856  CD  ARG A 253      23.528  -6.772 -48.595  1.00  0.00           C  
ATOM   3857  NE  ARG A 253      22.815  -5.750 -47.846  1.00  0.00           N  
ATOM   3858  CZ  ARG A 253      23.024  -4.426 -47.967  1.00  0.00           C  
ATOM   3859  NH1 ARG A 253      23.929  -3.977 -48.808  1.00  0.00           N  
ATOM   3860  NH2 ARG A 253      22.321  -3.577 -47.239  1.00  0.00           N  
ATOM   3861  H   ARG A 253      21.480  -9.416 -50.929  1.00  0.00           H  
ATOM   3862  HA  ARG A 253      22.823  -7.527 -52.577  1.00  0.00           H  
ATOM   3863 1HB  ARG A 253      24.681  -7.790 -50.834  1.00  0.00           H  
ATOM   3864 2HB  ARG A 253      23.107  -7.258 -50.259  1.00  0.00           H  
ATOM   3865 1HG  ARG A 253      21.881  -7.264 -49.803  1.00  0.00           H  
ATOM   3866 2HG  ARG A 253      23.395  -6.862 -48.960  1.00  0.00           H  
ATOM   3867 1HD  ARG A 253      24.563  -6.451 -48.707  1.00  0.00           H  
ATOM   3868 2HD  ARG A 253      22.965  -6.002 -48.068  1.00  0.00           H  
ATOM   3869  HE  ARG A 253      22.109  -6.057 -47.187  1.00  0.00           H  
ATOM   3870 1HH1 ARG A 253      24.466  -4.627 -49.365  1.00  0.00           H  
ATOM   3871 2HH1 ARG A 253      24.087  -2.984 -48.900  1.00  0.00           H  
ATOM   3872 1HH2 ARG A 253      21.626  -3.921 -46.591  1.00  0.00           H  
ATOM   3873 2HH2 ARG A 253      22.478  -2.583 -47.328  1.00  0.00           H  
ATOM   3874  N   LEU A 254      24.059 -10.576 -52.605  1.00  0.00           N  
ATOM   3875  CA  LEU A 254      24.936 -11.477 -53.343  1.00  0.00           C  
ATOM   3876  C   LEU A 254      24.579 -11.503 -54.823  1.00  0.00           C  
ATOM   3877  O   LEU A 254      25.460 -11.522 -55.682  1.00  0.00           O  
ATOM   3878  CB  LEU A 254      24.846 -12.894 -52.763  1.00  0.00           C  
ATOM   3879  CG  LEU A 254      25.676 -13.964 -53.488  1.00  0.00           C  
ATOM   3880  CD1 LEU A 254      27.155 -13.630 -53.363  1.00  0.00           C  
ATOM   3881  CD2 LEU A 254      25.370 -15.331 -52.897  1.00  0.00           C  
ATOM   3882  H   LEU A 254      23.457 -10.953 -51.886  1.00  0.00           H  
ATOM   3883  HA  LEU A 254      25.962 -11.125 -53.236  1.00  0.00           H  
ATOM   3884 1HB  LEU A 254      23.804 -13.215 -52.786  1.00  0.00           H  
ATOM   3885 2HB  LEU A 254      25.424 -13.567 -53.398  1.00  0.00           H  
ATOM   3886  HG  LEU A 254      25.423 -13.962 -54.549  1.00  0.00           H  
ATOM   3887 1HD1 LEU A 254      27.744 -14.388 -53.878  1.00  0.00           H  
ATOM   3888 2HD1 LEU A 254      27.350 -12.656 -53.810  1.00  0.00           H  
ATOM   3889 3HD1 LEU A 254      27.434 -13.607 -52.309  1.00  0.00           H  
ATOM   3890 1HD2 LEU A 254      25.960 -16.090 -53.414  1.00  0.00           H  
ATOM   3891 2HD2 LEU A 254      25.623 -15.334 -51.838  1.00  0.00           H  
ATOM   3892 3HD2 LEU A 254      24.311 -15.552 -53.019  1.00  0.00           H  
ATOM   3893  N   THR A 255      23.283 -11.503 -55.114  1.00  0.00           N  
ATOM   3894  CA  THR A 255      22.809 -11.535 -56.492  1.00  0.00           C  
ATOM   3895  C   THR A 255      23.337 -10.349 -57.287  1.00  0.00           C  
ATOM   3896  O   THR A 255      23.791 -10.500 -58.423  1.00  0.00           O  
ATOM   3897  CB  THR A 255      21.272 -11.551 -56.548  1.00  0.00           C  
ATOM   3898  OG1 THR A 255      20.778 -12.731 -55.898  1.00  0.00           O  
ATOM   3899  CG2 THR A 255      20.789 -11.534 -57.991  1.00  0.00           C  
ATOM   3900  H   THR A 255      22.610 -11.478 -54.363  1.00  0.00           H  
ATOM   3901  HA  THR A 255      23.166 -12.453 -56.960  1.00  0.00           H  
ATOM   3902  HB  THR A 255      20.878 -10.677 -56.030  1.00  0.00           H  
ATOM   3903  HG1 THR A 255      21.124 -12.769 -55.003  1.00  0.00           H  
ATOM   3904 1HG2 THR A 255      19.700 -11.546 -58.012  1.00  0.00           H  
ATOM   3905 2HG2 THR A 255      21.152 -10.632 -58.486  1.00  0.00           H  
ATOM   3906 3HG2 THR A 255      21.171 -12.411 -58.513  1.00  0.00           H  
ATOM   3907  N   GLU A 256      23.276  -9.166 -56.684  1.00  0.00           N  
ATOM   3908  CA  GLU A 256      23.764  -7.952 -57.326  1.00  0.00           C  
ATOM   3909  C   GLU A 256      25.256  -8.049 -57.623  1.00  0.00           C  
ATOM   3910  O   GLU A 256      25.698  -7.749 -58.731  1.00  0.00           O  
ATOM   3911  CB  GLU A 256      23.490  -6.733 -56.441  1.00  0.00           C  
ATOM   3912  CG  GLU A 256      23.998  -5.416 -57.011  1.00  0.00           C  
ATOM   3913  CD  GLU A 256      23.718  -4.244 -56.111  1.00  0.00           C  
ATOM   3914  OE1 GLU A 256      22.996  -4.410 -55.158  1.00  0.00           O  
ATOM   3915  OE2 GLU A 256      24.228  -3.181 -56.377  1.00  0.00           O  
ATOM   3916  H   GLU A 256      22.878  -9.106 -55.757  1.00  0.00           H  
ATOM   3917  HA  GLU A 256      23.228  -7.818 -58.266  1.00  0.00           H  
ATOM   3918 1HB  GLU A 256      23.952  -6.878 -55.466  1.00  0.00           H  
ATOM   3919 2HB  GLU A 256      23.943  -5.848 -56.890  1.00  0.00           H  
ATOM   3920 1HG  GLU A 256      23.529  -5.243 -57.979  1.00  0.00           H  
ATOM   3921 2HG  GLU A 256      23.701  -4.606 -56.345  1.00  0.00           H  
ATOM   3922  N   VAL A 257      26.026  -8.468 -56.625  1.00  0.00           N  
ATOM   3923  CA  VAL A 257      27.472  -8.587 -56.771  1.00  0.00           C  
ATOM   3924  C   VAL A 257      27.839  -9.682 -57.769  1.00  0.00           C  
ATOM   3925  O   VAL A 257      28.702  -9.493 -58.623  1.00  0.00           O  
ATOM   3926  CB  VAL A 257      28.123  -8.895 -55.410  1.00  0.00           C  
ATOM   3927  CG1 VAL A 257      29.603  -9.196 -55.584  1.00  0.00           C  
ATOM   3928  CG2 VAL A 257      27.917  -7.725 -54.461  1.00  0.00           C  
ATOM   3929  H   VAL A 257      25.600  -8.711 -55.744  1.00  0.00           H  
ATOM   3930  HA  VAL A 257      27.862  -7.636 -57.137  1.00  0.00           H  
ATOM   3931  HB  VAL A 257      27.661  -9.788 -54.990  1.00  0.00           H  
ATOM   3932 1HG1 VAL A 257      30.047  -9.411 -54.611  1.00  0.00           H  
ATOM   3933 2HG1 VAL A 257      29.726 -10.060 -56.238  1.00  0.00           H  
ATOM   3934 3HG1 VAL A 257      30.101  -8.331 -56.024  1.00  0.00           H  
ATOM   3935 1HG2 VAL A 257      28.379  -7.950 -53.501  1.00  0.00           H  
ATOM   3936 2HG2 VAL A 257      28.375  -6.829 -54.884  1.00  0.00           H  
ATOM   3937 3HG2 VAL A 257      26.848  -7.553 -54.321  1.00  0.00           H  
ATOM   3938  N   ALA A 258      27.175 -10.827 -57.648  1.00  0.00           N  
ATOM   3939  CA  ALA A 258      27.433 -11.957 -58.532  1.00  0.00           C  
ATOM   3940  C   ALA A 258      27.108 -11.607 -59.979  1.00  0.00           C  
ATOM   3941  O   ALA A 258      27.791 -12.050 -60.904  1.00  0.00           O  
ATOM   3942  CB  ALA A 258      26.632 -13.170 -58.087  1.00  0.00           C  
ATOM   3943  H   ALA A 258      26.474 -10.916 -56.926  1.00  0.00           H  
ATOM   3944  HA  ALA A 258      28.490 -12.216 -58.463  1.00  0.00           H  
ATOM   3945 1HB  ALA A 258      26.836 -14.005 -58.759  1.00  0.00           H  
ATOM   3946 2HB  ALA A 258      26.917 -13.445 -57.073  1.00  0.00           H  
ATOM   3947 3HB  ALA A 258      25.569 -12.936 -58.116  1.00  0.00           H  
ATOM   3948  N   SER A 259      26.063 -10.812 -60.171  1.00  0.00           N  
ATOM   3949  CA  SER A 259      25.668 -10.371 -61.503  1.00  0.00           C  
ATOM   3950  C   SER A 259      26.757  -9.522 -62.149  1.00  0.00           C  
ATOM   3951  O   SER A 259      27.108  -9.725 -63.312  1.00  0.00           O  
ATOM   3952  CB  SER A 259      24.375  -9.580 -61.429  1.00  0.00           C  
ATOM   3953  OG  SER A 259      23.995  -9.122 -62.697  1.00  0.00           O  
ATOM   3954  H   SER A 259      25.527 -10.502 -59.372  1.00  0.00           H  
ATOM   3955  HA  SER A 259      25.498 -11.252 -62.123  1.00  0.00           H  
ATOM   3956 1HB  SER A 259      23.587 -10.209 -61.016  1.00  0.00           H  
ATOM   3957 2HB  SER A 259      24.505  -8.733 -60.757  1.00  0.00           H  
ATOM   3958  HG  SER A 259      23.200  -8.599 -62.563  1.00  0.00           H  
ATOM   3959  N   LYS A 260      27.287  -8.574 -61.388  1.00  0.00           N  
ATOM   3960  CA  LYS A 260      28.364  -7.716 -61.870  1.00  0.00           C  
ATOM   3961  C   LYS A 260      29.620  -8.522 -62.170  1.00  0.00           C  
ATOM   3962  O   LYS A 260      30.331  -8.249 -63.136  1.00  0.00           O  
ATOM   3963  CB  LYS A 260      28.670  -6.619 -60.852  1.00  0.00           C  
ATOM   3964  CG  LYS A 260      27.577  -5.569 -60.707  1.00  0.00           C  
ATOM   3965  CD  LYS A 260      27.894  -4.591 -59.584  1.00  0.00           C  
ATOM   3966  CE  LYS A 260      26.767  -3.586 -59.391  1.00  0.00           C  
ATOM   3967  NZ  LYS A 260      27.002  -2.708 -58.211  1.00  0.00           N  
ATOM   3968  H   LYS A 260      26.939  -8.440 -60.449  1.00  0.00           H  
ATOM   3969  HA  LYS A 260      28.034  -7.229 -62.789  1.00  0.00           H  
ATOM   3970 1HB  LYS A 260      29.591  -6.106 -61.134  1.00  0.00           H  
ATOM   3971 2HB  LYS A 260      27.868  -5.879 -60.859  1.00  0.00           H  
ATOM   3972 1HG  LYS A 260      26.627  -6.059 -60.493  1.00  0.00           H  
ATOM   3973 2HG  LYS A 260      27.817  -4.905 -59.876  1.00  0.00           H  
ATOM   3974 1HD  LYS A 260      28.812  -4.054 -59.820  1.00  0.00           H  
ATOM   3975 2HD  LYS A 260      27.084  -3.867 -59.493  1.00  0.00           H  
ATOM   3976 1HE  LYS A 260      25.826  -4.116 -59.253  1.00  0.00           H  
ATOM   3977 2HE  LYS A 260      26.960  -2.992 -58.498  1.00  0.00           H  
ATOM   3978 1HZ  LYS A 260      26.235  -2.057 -58.118  1.00  0.00           H  
ATOM   3979 2HZ  LYS A 260      27.067  -3.274 -57.377  1.00  0.00           H  
ATOM   3980 3HZ  LYS A 260      27.865  -2.196 -58.339  1.00  0.00           H  
ATOM   3981  N   GLU A 261      29.887  -9.521 -61.335  1.00  0.00           N  
ATOM   3982  CA  GLU A 261      31.036 -10.396 -61.533  1.00  0.00           C  
ATOM   3983  C   GLU A 261      30.797 -11.368 -62.681  1.00  0.00           C  
ATOM   3984  O   GLU A 261      31.731 -11.753 -63.387  1.00  0.00           O  
ATOM   3985  CB  GLU A 261      31.338 -11.175 -60.249  1.00  0.00           C  
ATOM   3986  CG  GLU A 261      31.837 -10.316 -59.097  1.00  0.00           C  
ATOM   3987  CD  GLU A 261      33.177  -9.692 -59.367  1.00  0.00           C  
ATOM   3988  OE1 GLU A 261      34.037 -10.374 -59.870  1.00  0.00           O  
ATOM   3989  OE2 GLU A 261      33.342  -8.533 -59.070  1.00  0.00           O  
ATOM   3990  H   GLU A 261      29.281  -9.677 -60.544  1.00  0.00           H  
ATOM   3991  HA  GLU A 261      31.903  -9.780 -61.771  1.00  0.00           H  
ATOM   3992 1HB  GLU A 261      32.096 -11.933 -60.454  1.00  0.00           H  
ATOM   3993 2HB  GLU A 261      31.747 -10.498 -59.499  1.00  0.00           H  
ATOM   3994 1HG  GLU A 261      31.902 -10.931 -58.200  1.00  0.00           H  
ATOM   3995 2HG  GLU A 261      32.837  -9.957 -59.331  1.00  0.00           H  
ATOM   3996  N   GLY A 262      29.543 -11.761 -62.865  1.00  0.00           N  
ATOM   3997  CA  GLY A 262      29.181 -12.699 -63.921  1.00  0.00           C  
ATOM   3998  C   GLY A 262      29.194 -14.135 -63.409  1.00  0.00           C  
ATOM   3999  O   GLY A 262      29.350 -15.080 -64.183  1.00  0.00           O  
ATOM   4000  H   GLY A 262      28.819 -11.400 -62.261  1.00  0.00           H  
ATOM   4001 1HA  GLY A 262      28.189 -12.454 -64.302  1.00  0.00           H  
ATOM   4002 2HA  GLY A 262      29.878 -12.599 -64.752  1.00  0.00           H  
ATOM   4003  N   ASP A 263      29.027 -14.292 -62.102  1.00  0.00           N  
ATOM   4004  CA  ASP A 263      29.036 -15.612 -61.481  1.00  0.00           C  
ATOM   4005  C   ASP A 263      27.619 -16.141 -61.292  1.00  0.00           C  
ATOM   4006  O   ASP A 263      26.927 -15.771 -60.344  1.00  0.00           O  
ATOM   4007  CB  ASP A 263      29.752 -15.564 -60.129  1.00  0.00           C  
ATOM   4008  CG  ASP A 263      29.853 -16.931 -59.464  1.00  0.00           C  
ATOM   4009  OD1 ASP A 263      29.033 -17.769 -59.746  1.00  0.00           O  
ATOM   4010  OD2 ASP A 263      30.756 -17.122 -58.683  1.00  0.00           O  
ATOM   4011  H   ASP A 263      28.891 -13.478 -61.521  1.00  0.00           H  
ATOM   4012  HA  ASP A 263      29.582 -16.296 -62.131  1.00  0.00           H  
ATOM   4013 1HB  ASP A 263      29.219 -14.889 -59.458  1.00  0.00           H  
ATOM   4014 2HB  ASP A 263      29.738 -16.556 -59.676  1.00  0.00           H  
ATOM   4015  N   SER A 264      27.191 -17.007 -62.204  1.00  0.00           N  
ATOM   4016  CA  SER A 264      25.819 -17.506 -62.205  1.00  0.00           C  
ATOM   4017  C   SER A 264      25.595 -18.500 -61.075  1.00  0.00           C  
ATOM   4018  O   SER A 264      24.457 -18.803 -60.717  1.00  0.00           O  
ATOM   4019  CB  SER A 264      25.501 -18.163 -63.534  1.00  0.00           C  
ATOM   4020  OG  SER A 264      26.234 -19.344 -63.700  1.00  0.00           O  
ATOM   4021  H   SER A 264      27.831 -17.329 -62.917  1.00  0.00           H  
ATOM   4022  HA  SER A 264      25.143 -16.661 -62.067  1.00  0.00           H  
ATOM   4023 1HB  SER A 264      24.435 -18.382 -63.585  1.00  0.00           H  
ATOM   4024 2HB  SER A 264      25.731 -17.471 -64.345  1.00  0.00           H  
ATOM   4025  HG  SER A 264      25.997 -19.684 -64.567  1.00  0.00           H  
ATOM   4026  N   GLU A 265      26.689 -19.008 -60.513  1.00  0.00           N  
ATOM   4027  CA  GLU A 265      26.613 -19.991 -59.441  1.00  0.00           C  
ATOM   4028  C   GLU A 265      26.202 -19.342 -58.125  1.00  0.00           C  
ATOM   4029  O   GLU A 265      25.444 -19.918 -57.346  1.00  0.00           O  
ATOM   4030  CB  GLU A 265      27.957 -20.700 -59.272  1.00  0.00           C  
ATOM   4031  CG  GLU A 265      28.337 -21.612 -60.431  1.00  0.00           C  
ATOM   4032  CD  GLU A 265      29.643 -22.325 -60.212  1.00  0.00           C  
ATOM   4033  OE1 GLU A 265      30.353 -21.958 -59.307  1.00  0.00           O  
ATOM   4034  OE2 GLU A 265      29.931 -23.234 -60.952  1.00  0.00           O  
ATOM   4035  H   GLU A 265      27.595 -18.704 -60.839  1.00  0.00           H  
ATOM   4036  HA  GLU A 265      25.866 -20.739 -59.710  1.00  0.00           H  
ATOM   4037 1HB  GLU A 265      28.749 -19.959 -59.157  1.00  0.00           H  
ATOM   4038 2HB  GLU A 265      27.940 -21.303 -58.364  1.00  0.00           H  
ATOM   4039 1HG  GLU A 265      27.551 -22.354 -60.567  1.00  0.00           H  
ATOM   4040 2HG  GLU A 265      28.400 -21.017 -61.341  1.00  0.00           H  
ATOM   4041  N   LEU A 266      26.710 -18.137 -57.883  1.00  0.00           N  
ATOM   4042  CA  LEU A 266      26.361 -17.387 -56.682  1.00  0.00           C  
ATOM   4043  C   LEU A 266      24.931 -16.873 -56.749  1.00  0.00           C  
ATOM   4044  O   LEU A 266      24.242 -16.783 -55.731  1.00  0.00           O  
ATOM   4045  CB  LEU A 266      27.326 -16.209 -56.496  1.00  0.00           C  
ATOM   4046  CG  LEU A 266      28.767 -16.580 -56.123  1.00  0.00           C  
ATOM   4047  CD1 LEU A 266      29.646 -15.341 -56.193  1.00  0.00           C  
ATOM   4048  CD2 LEU A 266      28.790 -17.190 -54.728  1.00  0.00           C  
ATOM   4049  H   LEU A 266      27.352 -17.732 -58.547  1.00  0.00           H  
ATOM   4050  HA  LEU A 266      26.454 -18.050 -55.821  1.00  0.00           H  
ATOM   4051 1HB  LEU A 266      26.937 -15.562 -55.708  1.00  0.00           H  
ATOM   4052 2HB  LEU A 266      28.293 -16.597 -56.174  1.00  0.00           H  
ATOM   4053  HG  LEU A 266      29.152 -17.305 -56.841  1.00  0.00           H  
ATOM   4054 1HD1 LEU A 266      30.671 -15.605 -55.929  1.00  0.00           H  
ATOM   4055 2HD1 LEU A 266      29.626 -14.937 -57.205  1.00  0.00           H  
ATOM   4056 3HD1 LEU A 266      29.274 -14.592 -55.497  1.00  0.00           H  
ATOM   4057 1HD2 LEU A 266      29.816 -17.456 -54.465  1.00  0.00           H  
ATOM   4058 2HD2 LEU A 266      28.406 -16.466 -54.010  1.00  0.00           H  
ATOM   4059 3HD2 LEU A 266      28.169 -18.084 -54.711  1.00  0.00           H  
ATOM   4060  N   GLU A 267      24.485 -16.535 -57.954  1.00  0.00           N  
ATOM   4061  CA  GLU A 267      23.104 -16.115 -58.171  1.00  0.00           C  
ATOM   4062  C   GLU A 267      22.127 -17.229 -57.822  1.00  0.00           C  
ATOM   4063  O   GLU A 267      21.088 -16.989 -57.206  1.00  0.00           O  
ATOM   4064  CB  GLU A 267      22.901 -15.681 -59.624  1.00  0.00           C  
ATOM   4065  CG  GLU A 267      23.582 -14.369 -59.989  1.00  0.00           C  
ATOM   4066  CD  GLU A 267      23.405 -14.002 -61.436  1.00  0.00           C  
ATOM   4067  OE1 GLU A 267      23.062 -14.863 -62.209  1.00  0.00           O  
ATOM   4068  OE2 GLU A 267      23.615 -12.859 -61.769  1.00  0.00           O  
ATOM   4069  H   GLU A 267      25.117 -16.574 -58.744  1.00  0.00           H  
ATOM   4070  HA  GLU A 267      22.898 -15.257 -57.530  1.00  0.00           H  
ATOM   4071 1HB  GLU A 267      23.284 -16.453 -60.292  1.00  0.00           H  
ATOM   4072 2HB  GLU A 267      21.835 -15.573 -59.825  1.00  0.00           H  
ATOM   4073 1HG  GLU A 267      23.165 -13.573 -59.371  1.00  0.00           H  
ATOM   4074 2HG  GLU A 267      24.644 -14.448 -59.765  1.00  0.00           H  
ATOM   4075  N   THR A 268      22.466 -18.452 -58.216  1.00  0.00           N  
ATOM   4076  CA  THR A 268      21.657 -19.618 -57.877  1.00  0.00           C  
ATOM   4077  C   THR A 268      21.651 -19.866 -56.376  1.00  0.00           C  
ATOM   4078  O   THR A 268      20.607 -20.162 -55.791  1.00  0.00           O  
ATOM   4079  CB  THR A 268      22.165 -20.876 -58.605  1.00  0.00           C  
ATOM   4080  OG1 THR A 268      22.074 -20.680 -60.022  1.00  0.00           O  
ATOM   4081  CG2 THR A 268      21.337 -22.090 -58.212  1.00  0.00           C  
ATOM   4082  H   THR A 268      23.304 -18.577 -58.763  1.00  0.00           H  
ATOM   4083  HA  THR A 268      20.633 -19.437 -58.206  1.00  0.00           H  
ATOM   4084  HB  THR A 268      23.207 -21.053 -58.342  1.00  0.00           H  
ATOM   4085  HG1 THR A 268      22.662 -19.966 -60.285  1.00  0.00           H  
ATOM   4086 1HG2 THR A 268      21.710 -22.970 -58.735  1.00  0.00           H  
ATOM   4087 2HG2 THR A 268      21.414 -22.249 -57.136  1.00  0.00           H  
ATOM   4088 3HG2 THR A 268      20.295 -21.923 -58.481  1.00  0.00           H  
ATOM   4089  N   GLU A 269      22.819 -19.742 -55.755  1.00  0.00           N  
ATOM   4090  CA  GLU A 269      22.949 -19.955 -54.317  1.00  0.00           C  
ATOM   4091  C   GLU A 269      22.118 -18.947 -53.534  1.00  0.00           C  
ATOM   4092  O   GLU A 269      21.531 -19.277 -52.504  1.00  0.00           O  
ATOM   4093  CB  GLU A 269      24.416 -19.857 -53.893  1.00  0.00           C  
ATOM   4094  CG  GLU A 269      25.282 -21.018 -54.355  1.00  0.00           C  
ATOM   4095  CD  GLU A 269      24.910 -22.322 -53.702  1.00  0.00           C  
ATOM   4096  OE1 GLU A 269      24.961 -22.396 -52.497  1.00  0.00           O  
ATOM   4097  OE2 GLU A 269      24.576 -23.245 -54.407  1.00  0.00           O  
ATOM   4098  H   GLU A 269      23.638 -19.497 -56.290  1.00  0.00           H  
ATOM   4099  HA  GLU A 269      22.593 -20.959 -54.083  1.00  0.00           H  
ATOM   4100 1HB  GLU A 269      24.478 -19.804 -52.808  1.00  0.00           H  
ATOM   4101 2HB  GLU A 269      24.947 -20.756 -54.208  1.00  0.00           H  
ATOM   4102 1HG  GLU A 269      26.325 -20.794 -54.136  1.00  0.00           H  
ATOM   4103 2HG  GLU A 269      25.007 -21.910 -53.792  1.00  0.00           H  
ATOM   4104  N   ALA A 270      22.071 -17.714 -54.031  1.00  0.00           N  
ATOM   4105  CA  ALA A 270      21.261 -16.670 -53.412  1.00  0.00           C  
ATOM   4106  C   ALA A 270      19.791 -17.068 -53.367  1.00  0.00           C  
ATOM   4107  O   ALA A 270      19.132 -16.926 -52.337  1.00  0.00           O  
ATOM   4108  CB  ALA A 270      21.432 -15.357 -54.160  1.00  0.00           C  
ATOM   4109  H   ALA A 270      22.613 -17.494 -54.854  1.00  0.00           H  
ATOM   4110  HA  ALA A 270      21.614 -16.517 -52.391  1.00  0.00           H  
ATOM   4111 1HB  ALA A 270      20.820 -14.585 -53.689  1.00  0.00           H  
ATOM   4112 2HB  ALA A 270      22.477 -15.055 -54.135  1.00  0.00           H  
ATOM   4113 3HB  ALA A 270      21.117 -15.483 -55.196  1.00  0.00           H  
ATOM   4114  N   ALA A 271      19.285 -17.566 -54.489  1.00  0.00           N  
ATOM   4115  CA  ALA A 271      17.898 -18.012 -54.571  1.00  0.00           C  
ATOM   4116  C   ALA A 271      17.637 -19.175 -53.620  1.00  0.00           C  
ATOM   4117  O   ALA A 271      16.570 -19.261 -53.011  1.00  0.00           O  
ATOM   4118  CB  ALA A 271      17.554 -18.411 -55.999  1.00  0.00           C  
ATOM   4119  H   ALA A 271      19.873 -17.638 -55.306  1.00  0.00           H  
ATOM   4120  HA  ALA A 271      17.250 -17.180 -54.293  1.00  0.00           H  
ATOM   4121 1HB  ALA A 271      16.516 -18.740 -56.045  1.00  0.00           H  
ATOM   4122 2HB  ALA A 271      17.691 -17.554 -56.659  1.00  0.00           H  
ATOM   4123 3HB  ALA A 271      18.207 -19.221 -56.317  1.00  0.00           H  
ATOM   4124  N   LYS A 272      18.616 -20.065 -53.497  1.00  0.00           N  
ATOM   4125  CA  LYS A 272      18.489 -21.226 -52.626  1.00  0.00           C  
ATOM   4126  C   LYS A 272      18.331 -20.807 -51.169  1.00  0.00           C  
ATOM   4127  O   LYS A 272      17.521 -21.372 -50.436  1.00  0.00           O  
ATOM   4128  CB  LYS A 272      19.701 -22.147 -52.780  1.00  0.00           C  
ATOM   4129  CG  LYS A 272      19.678 -23.008 -54.034  1.00  0.00           C  
ATOM   4130  CD  LYS A 272      21.035 -23.650 -54.288  1.00  0.00           C  
ATOM   4131  CE  LYS A 272      21.472 -24.509 -53.113  1.00  0.00           C  
ATOM   4132  NZ  LYS A 272      22.747 -25.227 -53.391  1.00  0.00           N  
ATOM   4133  H   LYS A 272      19.467 -19.933 -54.021  1.00  0.00           H  
ATOM   4134  HA  LYS A 272      17.603 -21.788 -52.926  1.00  0.00           H  
ATOM   4135 1HB  LYS A 272      19.765 -22.809 -51.918  1.00  0.00           H  
ATOM   4136 2HB  LYS A 272      19.573 -22.771 -53.665  1.00  0.00           H  
ATOM   4137 1HG  LYS A 272      19.408 -22.397 -54.893  1.00  0.00           H  
ATOM   4138 2HG  LYS A 272      20.669 -23.426 -54.206  1.00  0.00           H  
ATOM   4139 1HD  LYS A 272      21.780 -22.867 -54.453  1.00  0.00           H  
ATOM   4140 2HD  LYS A 272      21.333 -24.231 -53.416  1.00  0.00           H  
ATOM   4141 1HE  LYS A 272      20.698 -25.243 -52.891  1.00  0.00           H  
ATOM   4142 2HE  LYS A 272      22.385 -25.044 -53.373  1.00  0.00           H  
ATOM   4143 1HZ  LYS A 272      23.002 -25.783 -52.587  1.00  0.00           H  
ATOM   4144 2HZ  LYS A 272      22.626 -25.826 -54.195  1.00  0.00           H  
ATOM   4145 3HZ  LYS A 272      23.477 -24.555 -53.578  1.00  0.00           H  
ATOM   4146  N   VAL A 273      19.109 -19.811 -50.756  1.00  0.00           N  
ATOM   4147  CA  VAL A 273      19.032 -19.289 -49.397  1.00  0.00           C  
ATOM   4148  C   VAL A 273      17.665 -18.679 -49.121  1.00  0.00           C  
ATOM   4149  O   VAL A 273      17.070 -18.916 -48.068  1.00  0.00           O  
ATOM   4150  CB  VAL A 273      20.122 -18.225 -49.170  1.00  0.00           C  
ATOM   4151  CG1 VAL A 273      19.890 -17.497 -47.853  1.00  0.00           C  
ATOM   4152  CG2 VAL A 273      21.495 -18.878 -49.189  1.00  0.00           C  
ATOM   4153  H   VAL A 273      19.773 -19.408 -51.401  1.00  0.00           H  
ATOM   4154  HA  VAL A 273      19.196 -20.112 -48.701  1.00  0.00           H  
ATOM   4155  HB  VAL A 273      20.060 -17.481 -49.964  1.00  0.00           H  
ATOM   4156 1HG1 VAL A 273      20.669 -16.749 -47.709  1.00  0.00           H  
ATOM   4157 2HG1 VAL A 273      18.916 -17.008 -47.876  1.00  0.00           H  
ATOM   4158 3HG1 VAL A 273      19.918 -18.213 -47.033  1.00  0.00           H  
ATOM   4159 1HG2 VAL A 273      22.259 -18.119 -49.029  1.00  0.00           H  
ATOM   4160 2HG2 VAL A 273      21.554 -19.627 -48.401  1.00  0.00           H  
ATOM   4161 3HG2 VAL A 273      21.657 -19.356 -50.157  1.00  0.00           H  
ATOM   4162  N   ILE A 274      17.169 -17.893 -50.072  1.00  0.00           N  
ATOM   4163  CA  ILE A 274      15.858 -17.270 -49.941  1.00  0.00           C  
ATOM   4164  C   ILE A 274      14.758 -18.316 -49.824  1.00  0.00           C  
ATOM   4165  O   ILE A 274      13.845 -18.182 -49.010  1.00  0.00           O  
ATOM   4166  CB  ILE A 274      15.566 -16.350 -51.140  1.00  0.00           C  
ATOM   4167  CG1 ILE A 274      16.504 -15.141 -51.128  1.00  0.00           C  
ATOM   4168  CG2 ILE A 274      14.114 -15.900 -51.125  1.00  0.00           C  
ATOM   4169  CD1 ILE A 274      16.561 -14.396 -52.442  1.00  0.00           C  
ATOM   4170  H   ILE A 274      17.716 -17.726 -50.906  1.00  0.00           H  
ATOM   4171  HA  ILE A 274      15.854 -16.658 -49.039  1.00  0.00           H  
ATOM   4172  HB  ILE A 274      15.759 -16.889 -52.069  1.00  0.00           H  
ATOM   4173 1HG1 ILE A 274      16.188 -14.443 -50.352  1.00  0.00           H  
ATOM   4174 2HG1 ILE A 274      17.515 -15.467 -50.879  1.00  0.00           H  
ATOM   4175 1HG2 ILE A 274      13.924 -15.251 -51.978  1.00  0.00           H  
ATOM   4176 2HG2 ILE A 274      13.462 -16.772 -51.180  1.00  0.00           H  
ATOM   4177 3HG2 ILE A 274      13.911 -15.355 -50.203  1.00  0.00           H  
ATOM   4178 1HD1 ILE A 274      17.247 -13.555 -52.355  1.00  0.00           H  
ATOM   4179 2HD1 ILE A 274      16.909 -15.068 -53.226  1.00  0.00           H  
ATOM   4180 3HD1 ILE A 274      15.566 -14.030 -52.693  1.00  0.00           H  
ATOM   4181  N   THR A 275      14.853 -19.360 -50.641  1.00  0.00           N  
ATOM   4182  CA  THR A 275      13.894 -20.458 -50.594  1.00  0.00           C  
ATOM   4183  C   THR A 275      13.906 -21.141 -49.235  1.00  0.00           C  
ATOM   4184  O   THR A 275      12.852 -21.458 -48.679  1.00  0.00           O  
ATOM   4185  CB  THR A 275      14.185 -21.495 -51.694  1.00  0.00           C  
ATOM   4186  OG1 THR A 275      14.050 -20.880 -52.983  1.00  0.00           O  
ATOM   4187  CG2 THR A 275      13.219 -22.666 -51.592  1.00  0.00           C  
ATOM   4188  H   THR A 275      15.607 -19.395 -51.311  1.00  0.00           H  
ATOM   4189  HA  THR A 275      12.897 -20.055 -50.774  1.00  0.00           H  
ATOM   4190  HB  THR A 275      15.205 -21.863 -51.588  1.00  0.00           H  
ATOM   4191  HG1 THR A 275      14.664 -20.145 -53.052  1.00  0.00           H  
ATOM   4192 1HG2 THR A 275      13.440 -23.389 -52.378  1.00  0.00           H  
ATOM   4193 2HG2 THR A 275      13.329 -23.143 -50.619  1.00  0.00           H  
ATOM   4194 3HG2 THR A 275      12.198 -22.306 -51.707  1.00  0.00           H  
ATOM   4195  N   ARG A 276      15.100 -21.366 -48.699  1.00  0.00           N  
ATOM   4196  CA  ARG A 276      15.253 -22.046 -47.418  1.00  0.00           C  
ATOM   4197  C   ARG A 276      14.604 -21.250 -46.293  1.00  0.00           C  
ATOM   4198  O   ARG A 276      14.024 -21.820 -45.369  1.00  0.00           O  
ATOM   4199  CB  ARG A 276      16.725 -22.264 -47.099  1.00  0.00           C  
ATOM   4200  CG  ARG A 276      17.431 -23.273 -47.991  1.00  0.00           C  
ATOM   4201  CD  ARG A 276      16.901 -24.645 -47.789  1.00  0.00           C  
ATOM   4202  NE  ARG A 276      17.702 -25.644 -48.482  1.00  0.00           N  
ATOM   4203  CZ  ARG A 276      17.341 -26.929 -48.656  1.00  0.00           C  
ATOM   4204  NH1 ARG A 276      16.191 -27.358 -48.187  1.00  0.00           N  
ATOM   4205  NH2 ARG A 276      18.142 -27.758 -49.303  1.00  0.00           N  
ATOM   4206  H   ARG A 276      15.926 -21.060 -49.194  1.00  0.00           H  
ATOM   4207  HA  ARG A 276      14.768 -23.021 -47.483  1.00  0.00           H  
ATOM   4208 1HB  ARG A 276      16.827 -22.605 -46.070  1.00  0.00           H  
ATOM   4209 2HB  ARG A 276      17.125 -23.046 -47.746  1.00  0.00           H  
ATOM   4210 1HG  ARG A 276      18.496 -23.279 -47.763  1.00  0.00           H  
ATOM   4211 2HG  ARG A 276      17.016 -24.266 -47.815  1.00  0.00           H  
ATOM   4212 1HD  ARG A 276      15.883 -24.703 -48.172  1.00  0.00           H  
ATOM   4213 2HD  ARG A 276      17.528 -25.360 -48.321  1.00  0.00           H  
ATOM   4214  HE  ARG A 276      18.596 -25.350 -48.857  1.00  0.00           H  
ATOM   4215 1HH1 ARG A 276      15.578 -26.724 -47.694  1.00  0.00           H  
ATOM   4216 2HH1 ARG A 276      15.918 -28.321 -48.319  1.00  0.00           H  
ATOM   4217 1HH2 ARG A 276      19.026 -27.430 -49.663  1.00  0.00           H  
ATOM   4218 2HH2 ARG A 276      17.871 -28.721 -49.434  1.00  0.00           H  
ATOM   4219  N   VAL A 277      14.702 -19.928 -46.379  1.00  0.00           N  
ATOM   4220  CA  VAL A 277      14.057 -19.048 -45.411  1.00  0.00           C  
ATOM   4221  C   VAL A 277      12.542 -19.209 -45.442  1.00  0.00           C  
ATOM   4222  O   VAL A 277      11.896 -19.278 -44.398  1.00  0.00           O  
ATOM   4223  CB  VAL A 277      14.421 -17.578 -45.699  1.00  0.00           C  
ATOM   4224  CG1 VAL A 277      13.557 -16.643 -44.866  1.00  0.00           C  
ATOM   4225  CG2 VAL A 277      15.897 -17.345 -45.415  1.00  0.00           C  
ATOM   4226  H   VAL A 277      15.236 -19.522 -47.134  1.00  0.00           H  
ATOM   4227  HA  VAL A 277      14.416 -19.309 -44.414  1.00  0.00           H  
ATOM   4228  HB  VAL A 277      14.212 -17.360 -46.747  1.00  0.00           H  
ATOM   4229 1HG1 VAL A 277      13.829 -15.608 -45.081  1.00  0.00           H  
ATOM   4230 2HG1 VAL A 277      12.507 -16.801 -45.111  1.00  0.00           H  
ATOM   4231 3HG1 VAL A 277      13.719 -16.845 -43.809  1.00  0.00           H  
ATOM   4232 1HG2 VAL A 277      16.147 -16.305 -45.623  1.00  0.00           H  
ATOM   4233 2HG2 VAL A 277      16.107 -17.568 -44.369  1.00  0.00           H  
ATOM   4234 3HG2 VAL A 277      16.497 -17.995 -46.052  1.00  0.00           H  
ATOM   4235  N   ARG A 278      11.985 -19.267 -46.645  1.00  0.00           N  
ATOM   4236  CA  ARG A 278      10.553 -19.494 -46.816  1.00  0.00           C  
ATOM   4237  C   ARG A 278      10.140 -20.847 -46.251  1.00  0.00           C  
ATOM   4238  O   ARG A 278       9.085 -20.975 -45.631  1.00  0.00           O  
ATOM   4239  CB  ARG A 278      10.173 -19.426 -48.288  1.00  0.00           C  
ATOM   4240  CG  ARG A 278       8.689 -19.592 -48.574  1.00  0.00           C  
ATOM   4241  CD  ARG A 278       8.326 -19.073 -49.918  1.00  0.00           C  
ATOM   4242  NE  ARG A 278       9.109 -19.699 -50.970  1.00  0.00           N  
ATOM   4243  CZ  ARG A 278       8.881 -20.933 -51.460  1.00  0.00           C  
ATOM   4244  NH1 ARG A 278       7.892 -21.657 -50.985  1.00  0.00           N  
ATOM   4245  NH2 ARG A 278       9.652 -21.415 -52.421  1.00  0.00           N  
ATOM   4246  H   ARG A 278      12.564 -19.152 -47.463  1.00  0.00           H  
ATOM   4247  HA  ARG A 278      10.013 -18.711 -46.283  1.00  0.00           H  
ATOM   4248 1HB  ARG A 278      10.483 -18.466 -48.699  1.00  0.00           H  
ATOM   4249 2HB  ARG A 278      10.703 -20.204 -48.838  1.00  0.00           H  
ATOM   4250 1HG  ARG A 278       8.426 -20.648 -48.531  1.00  0.00           H  
ATOM   4251 2HG  ARG A 278       8.112 -19.043 -47.828  1.00  0.00           H  
ATOM   4252 1HD  ARG A 278       7.274 -19.271 -50.111  1.00  0.00           H  
ATOM   4253 2HD  ARG A 278       8.507 -17.999 -49.953  1.00  0.00           H  
ATOM   4254  HE  ARG A 278       9.880 -19.173 -51.361  1.00  0.00           H  
ATOM   4255 1HH1 ARG A 278       7.303 -21.289 -50.252  1.00  0.00           H  
ATOM   4256 2HH1 ARG A 278       7.721 -22.582 -51.354  1.00  0.00           H  
ATOM   4257 1HH2 ARG A 278      10.412 -20.860 -52.786  1.00  0.00           H  
ATOM   4258 2HH2 ARG A 278       9.480 -22.340 -52.788  1.00  0.00           H  
ATOM   4259  N   GLU A 279      10.978 -21.856 -46.468  1.00  0.00           N  
ATOM   4260  CA  GLU A 279      10.726 -23.191 -45.938  1.00  0.00           C  
ATOM   4261  C   GLU A 279      10.663 -23.175 -44.415  1.00  0.00           C  
ATOM   4262  O   GLU A 279       9.744 -23.733 -43.818  1.00  0.00           O  
ATOM   4263  CB  GLU A 279      11.810 -24.163 -46.405  1.00  0.00           C  
ATOM   4264  CG  GLU A 279      11.652 -25.582 -45.876  1.00  0.00           C  
ATOM   4265  CD  GLU A 279      12.793 -26.481 -46.265  1.00  0.00           C  
ATOM   4266  OE1 GLU A 279      13.628 -26.055 -47.026  1.00  0.00           O  
ATOM   4267  OE2 GLU A 279      12.829 -27.598 -45.801  1.00  0.00           O  
ATOM   4268  H   GLU A 279      11.813 -21.692 -47.014  1.00  0.00           H  
ATOM   4269  HA  GLU A 279       9.768 -23.541 -46.325  1.00  0.00           H  
ATOM   4270 1HB  GLU A 279      11.815 -24.210 -47.493  1.00  0.00           H  
ATOM   4271 2HB  GLU A 279      12.788 -23.795 -46.090  1.00  0.00           H  
ATOM   4272 1HG  GLU A 279      11.586 -25.549 -44.790  1.00  0.00           H  
ATOM   4273 2HG  GLU A 279      10.721 -26.000 -46.256  1.00  0.00           H  
ATOM   4274  N   LEU A 280      11.646 -22.535 -43.794  1.00  0.00           N  
ATOM   4275  CA  LEU A 280      11.703 -22.442 -42.341  1.00  0.00           C  
ATOM   4276  C   LEU A 280      10.527 -21.641 -41.794  1.00  0.00           C  
ATOM   4277  O   LEU A 280       9.977 -21.966 -40.744  1.00  0.00           O  
ATOM   4278  CB  LEU A 280      13.022 -21.791 -41.901  1.00  0.00           C  
ATOM   4279  CG  LEU A 280      14.285 -22.628 -42.137  1.00  0.00           C  
ATOM   4280  CD1 LEU A 280      15.517 -21.758 -41.921  1.00  0.00           C  
ATOM   4281  CD2 LEU A 280      14.289 -23.822 -41.195  1.00  0.00           C  
ATOM   4282  H   LEU A 280      12.377 -22.104 -44.342  1.00  0.00           H  
ATOM   4283  HA  LEU A 280      11.663 -23.451 -41.927  1.00  0.00           H  
ATOM   4284 1HB  LEU A 280      13.141 -20.851 -42.439  1.00  0.00           H  
ATOM   4285 2HB  LEU A 280      12.963 -21.571 -40.836  1.00  0.00           H  
ATOM   4286  HG  LEU A 280      14.303 -22.979 -43.170  1.00  0.00           H  
ATOM   4287 1HD1 LEU A 280      16.416 -22.352 -42.089  1.00  0.00           H  
ATOM   4288 2HD1 LEU A 280      15.501 -20.921 -42.621  1.00  0.00           H  
ATOM   4289 3HD1 LEU A 280      15.520 -21.376 -40.902  1.00  0.00           H  
ATOM   4290 1HD2 LEU A 280      15.187 -24.416 -41.364  1.00  0.00           H  
ATOM   4291 2HD2 LEU A 280      14.273 -23.471 -40.163  1.00  0.00           H  
ATOM   4292 3HD2 LEU A 280      13.408 -24.434 -41.383  1.00  0.00           H  
ATOM   4293  N   ALA A 281      10.148 -20.592 -42.517  1.00  0.00           N  
ATOM   4294  CA  ALA A 281       9.017 -19.758 -42.122  1.00  0.00           C  
ATOM   4295  C   ALA A 281       7.722 -20.558 -42.113  1.00  0.00           C  
ATOM   4296  O   ALA A 281       6.863 -20.357 -41.252  1.00  0.00           O  
ATOM   4297  CB  ALA A 281       8.891 -18.559 -43.051  1.00  0.00           C  
ATOM   4298  H   ALA A 281      10.655 -20.365 -43.358  1.00  0.00           H  
ATOM   4299  HA  ALA A 281       9.202 -19.378 -41.117  1.00  0.00           H  
ATOM   4300 1HB  ALA A 281       8.044 -17.948 -42.745  1.00  0.00           H  
ATOM   4301 2HB  ALA A 281       9.804 -17.966 -43.003  1.00  0.00           H  
ATOM   4302 3HB  ALA A 281       8.739 -18.904 -44.073  1.00  0.00           H  
ATOM   4303  N   SER A 282       7.583 -21.465 -43.075  1.00  0.00           N  
ATOM   4304  CA  SER A 282       6.402 -22.313 -43.165  1.00  0.00           C  
ATOM   4305  C   SER A 282       6.331 -23.281 -41.990  1.00  0.00           C  
ATOM   4306  O   SER A 282       5.258 -23.518 -41.435  1.00  0.00           O  
ATOM   4307  CB  SER A 282       6.413 -23.088 -44.469  1.00  0.00           C  
ATOM   4308  OG  SER A 282       6.311 -22.222 -45.568  1.00  0.00           O  
ATOM   4309  H   SER A 282       8.316 -21.565 -43.764  1.00  0.00           H  
ATOM   4310  HA  SER A 282       5.517 -21.677 -43.148  1.00  0.00           H  
ATOM   4311 1HB  SER A 282       7.335 -23.663 -44.542  1.00  0.00           H  
ATOM   4312 2HB  SER A 282       5.584 -23.792 -44.480  1.00  0.00           H  
ATOM   4313  HG  SER A 282       7.066 -21.632 -45.510  1.00  0.00           H  
ATOM   4314  N   LYS A 283       7.478 -23.835 -41.615  1.00  0.00           N  
ATOM   4315  CA  LYS A 283       7.557 -24.738 -40.472  1.00  0.00           C  
ATOM   4316  C   LYS A 283       7.333 -23.990 -39.165  1.00  0.00           C  
ATOM   4317  O   LYS A 283       6.664 -24.491 -38.261  1.00  0.00           O  
ATOM   4318  CB  LYS A 283       8.911 -25.450 -40.445  1.00  0.00           C  
ATOM   4319  CG  LYS A 283       9.116 -26.454 -41.571  1.00  0.00           C  
ATOM   4320  CD  LYS A 283      10.526 -27.026 -41.550  1.00  0.00           C  
ATOM   4321  CE  LYS A 283      10.741 -28.009 -42.690  1.00  0.00           C  
ATOM   4322  NZ  LYS A 283      12.150 -28.484 -42.760  1.00  0.00           N  
ATOM   4323  H   LYS A 283       8.318 -23.627 -42.136  1.00  0.00           H  
ATOM   4324  HA  LYS A 283       6.783 -25.499 -40.578  1.00  0.00           H  
ATOM   4325 1HB  LYS A 283       9.024 -25.980 -39.499  1.00  0.00           H  
ATOM   4326 2HB  LYS A 283       8.948 -26.192 -41.242  1.00  0.00           H  
ATOM   4327 1HG  LYS A 283       8.946 -25.966 -42.529  1.00  0.00           H  
ATOM   4328 2HG  LYS A 283      10.142 -26.822 -41.548  1.00  0.00           H  
ATOM   4329 1HD  LYS A 283      10.696 -27.540 -40.603  1.00  0.00           H  
ATOM   4330 2HD  LYS A 283      10.637 -27.747 -42.361  1.00  0.00           H  
ATOM   4331 1HE  LYS A 283      10.486 -27.532 -43.636  1.00  0.00           H  
ATOM   4332 2HE  LYS A 283      11.790 -28.300 -42.728  1.00  0.00           H  
ATOM   4333 1HZ  LYS A 283      12.249 -29.133 -43.526  1.00  0.00           H  
ATOM   4334 2HZ  LYS A 283      12.764 -27.695 -42.901  1.00  0.00           H  
ATOM   4335 3HZ  LYS A 283      12.390 -28.947 -41.893  1.00  0.00           H  
ATOM   4336  N   GLN A 284       7.891 -22.790 -39.072  1.00  0.00           N  
ATOM   4337  CA  GLN A 284       7.709 -21.949 -37.895  1.00  0.00           C  
ATOM   4338  C   GLN A 284       6.281 -21.431 -37.801  1.00  0.00           C  
ATOM   4339  O   GLN A 284       5.770 -21.181 -36.709  1.00  0.00           O  
ATOM   4340  CB  GLN A 284       8.691 -20.774 -37.918  1.00  0.00           C  
ATOM   4341  CG  GLN A 284       8.564 -19.834 -36.732  1.00  0.00           C  
ATOM   4342  CD  GLN A 284       8.854 -20.523 -35.413  1.00  0.00           C  
ATOM   4343  OE1 GLN A 284       9.890 -21.172 -35.250  1.00  0.00           O  
ATOM   4344  NE2 GLN A 284       7.937 -20.386 -34.461  1.00  0.00           N  
ATOM   4345  H   GLN A 284       8.456 -22.448 -39.839  1.00  0.00           H  
ATOM   4346  HA  GLN A 284       7.923 -22.545 -37.007  1.00  0.00           H  
ATOM   4347 1HB  GLN A 284       9.713 -21.153 -37.939  1.00  0.00           H  
ATOM   4348 2HB  GLN A 284       8.540 -20.192 -38.827  1.00  0.00           H  
ATOM   4349 1HG  GLN A 284       9.274 -19.015 -36.853  1.00  0.00           H  
ATOM   4350 2HG  GLN A 284       7.546 -19.444 -36.698  1.00  0.00           H  
ATOM   4351 1HE2 GLN A 284       8.074 -20.818 -33.568  1.00  0.00           H  
ATOM   4352 2HE2 GLN A 284       7.111 -19.851 -34.635  1.00  0.00           H  
ATOM   4353  N   GLY A 285       5.699 -21.140 -38.905  1.00  0.00           N  
ATOM   4354  CA  GLY A 285       4.335 -20.625 -38.943  1.00  0.00           C  
ATOM   4355  C   GLY A 285       4.319 -19.102 -38.976  1.00  0.00           C  
ATOM   4356  O   GLY A 285       3.311 -18.474 -38.653  1.00  0.00           O  
ATOM   4357  H   GLY A 285       6.161 -21.370 -39.771  1.00  0.00           H  
ATOM   4358 1HA  GLY A 285       3.823 -21.015 -39.823  1.00  0.00           H  
ATOM   4359 2HA  GLY A 285       3.787 -20.978 -38.070  1.00  0.00           H  
ATOM   4360  N   ASP A 286       5.443 -18.514 -39.373  1.00  0.00           N  
ATOM   4361  CA  ASP A 286       5.562 -17.062 -39.447  1.00  0.00           C  
ATOM   4362  C   ASP A 286       5.323 -16.560 -40.864  1.00  0.00           C  
ATOM   4363  O   ASP A 286       6.233 -16.562 -41.694  1.00  0.00           O  
ATOM   4364  CB  ASP A 286       6.942 -16.611 -38.966  1.00  0.00           C  
ATOM   4365  CG  ASP A 286       7.066 -15.097 -38.857  1.00  0.00           C  
ATOM   4366  OD1 ASP A 286       6.457 -14.413 -39.645  1.00  0.00           O  
ATOM   4367  OD2 ASP A 286       7.767 -14.639 -37.986  1.00  0.00           O  
ATOM   4368  H   ASP A 286       6.235 -19.088 -39.628  1.00  0.00           H  
ATOM   4369  HA  ASP A 286       4.812 -16.620 -38.789  1.00  0.00           H  
ATOM   4370 1HB  ASP A 286       7.148 -17.050 -37.988  1.00  0.00           H  
ATOM   4371 2HB  ASP A 286       7.705 -16.974 -39.656  1.00  0.00           H  
ATOM   4372  N   ALA A 287       4.095 -16.135 -41.138  1.00  0.00           N  
ATOM   4373  CA  ALA A 287       3.706 -15.733 -42.482  1.00  0.00           C  
ATOM   4374  C   ALA A 287       4.474 -14.497 -42.935  1.00  0.00           C  
ATOM   4375  O   ALA A 287       4.826 -14.372 -44.107  1.00  0.00           O  
ATOM   4376  CB  ALA A 287       2.208 -15.476 -42.543  1.00  0.00           C  
ATOM   4377  H   ALA A 287       3.416 -16.082 -40.393  1.00  0.00           H  
ATOM   4378  HA  ALA A 287       3.931 -16.552 -43.166  1.00  0.00           H  
ATOM   4379 1HB  ALA A 287       1.930 -15.178 -43.555  1.00  0.00           H  
ATOM   4380 2HB  ALA A 287       1.671 -16.386 -42.274  1.00  0.00           H  
ATOM   4381 3HB  ALA A 287       1.945 -14.681 -41.848  1.00  0.00           H  
ATOM   4382  N   ALA A 288       4.732 -13.591 -41.998  1.00  0.00           N  
ATOM   4383  CA  ALA A 288       5.411 -12.339 -42.310  1.00  0.00           C  
ATOM   4384  C   ALA A 288       6.786 -12.593 -42.918  1.00  0.00           C  
ATOM   4385  O   ALA A 288       7.204 -11.904 -43.848  1.00  0.00           O  
ATOM   4386  CB  ALA A 288       5.536 -11.480 -41.061  1.00  0.00           C  
ATOM   4387  H   ALA A 288       4.450 -13.775 -41.047  1.00  0.00           H  
ATOM   4388  HA  ALA A 288       4.807 -11.788 -43.032  1.00  0.00           H  
ATOM   4389 1HB  ALA A 288       6.044 -10.547 -41.310  1.00  0.00           H  
ATOM   4390 2HB  ALA A 288       4.542 -11.257 -40.672  1.00  0.00           H  
ATOM   4391 3HB  ALA A 288       6.110 -12.016 -40.306  1.00  0.00           H  
ATOM   4392  N   VAL A 289       7.492 -13.588 -42.383  1.00  0.00           N  
ATOM   4393  CA  VAL A 289       8.800 -13.958 -42.890  1.00  0.00           C  
ATOM   4394  C   VAL A 289       8.685 -14.697 -44.221  1.00  0.00           C  
ATOM   4395  O   VAL A 289       9.460 -14.424 -45.140  1.00  0.00           O  
ATOM   4396  CB  VAL A 289       9.535 -14.846 -41.870  1.00  0.00           C  
ATOM   4397  CG1 VAL A 289      10.818 -15.399 -42.471  1.00  0.00           C  
ATOM   4398  CG2 VAL A 289       9.828 -14.052 -40.606  1.00  0.00           C  
ATOM   4399  H   VAL A 289       7.108 -14.099 -41.599  1.00  0.00           H  
ATOM   4400  HA  VAL A 289       9.381 -13.048 -43.045  1.00  0.00           H  
ATOM   4401  HB  VAL A 289       8.902 -15.701 -41.624  1.00  0.00           H  
ATOM   4402 1HG1 VAL A 289      11.325 -16.025 -41.735  1.00  0.00           H  
ATOM   4403 2HG1 VAL A 289      10.582 -15.993 -43.351  1.00  0.00           H  
ATOM   4404 3HG1 VAL A 289      11.473 -14.574 -42.752  1.00  0.00           H  
ATOM   4405 1HG2 VAL A 289      10.346 -14.687 -39.889  1.00  0.00           H  
ATOM   4406 2HG2 VAL A 289      10.455 -13.195 -40.852  1.00  0.00           H  
ATOM   4407 3HG2 VAL A 289       8.892 -13.702 -40.170  1.00  0.00           H  
ATOM   4408  N   ALA A 290       7.698 -15.599 -44.343  1.00  0.00           N  
ATOM   4409  CA  ALA A 290       7.495 -16.340 -45.585  1.00  0.00           C  
ATOM   4410  C   ALA A 290       7.203 -15.376 -46.725  1.00  0.00           C  
ATOM   4411  O   ALA A 290       7.719 -15.552 -47.825  1.00  0.00           O  
ATOM   4412  CB  ALA A 290       6.365 -17.348 -45.434  1.00  0.00           C  
ATOM   4413  H   ALA A 290       7.093 -15.789 -43.552  1.00  0.00           H  
ATOM   4414  HA  ALA A 290       8.405 -16.899 -45.807  1.00  0.00           H  
ATOM   4415 1HB  ALA A 290       6.225 -17.879 -46.375  1.00  0.00           H  
ATOM   4416 2HB  ALA A 290       6.617 -18.061 -44.650  1.00  0.00           H  
ATOM   4417 3HB  ALA A 290       5.446 -16.828 -45.172  1.00  0.00           H  
ATOM   4418  N   ILE A 291       6.411 -14.338 -46.432  1.00  0.00           N  
ATOM   4419  CA  ILE A 291       6.014 -13.341 -47.418  1.00  0.00           C  
ATOM   4420  C   ILE A 291       7.205 -12.544 -47.890  1.00  0.00           C  
ATOM   4421  O   ILE A 291       7.328 -12.266 -49.083  1.00  0.00           O  
ATOM   4422  CB  ILE A 291       4.955 -12.380 -46.843  1.00  0.00           C  
ATOM   4423  CG1 ILE A 291       3.637 -13.123 -46.601  1.00  0.00           C  
ATOM   4424  CG2 ILE A 291       4.740 -11.202 -47.781  1.00  0.00           C  
ATOM   4425  CD1 ILE A 291       2.687 -12.394 -45.680  1.00  0.00           C  
ATOM   4426  H   ILE A 291       6.042 -14.255 -45.491  1.00  0.00           H  
ATOM   4427  HA  ILE A 291       5.571 -13.855 -48.272  1.00  0.00           H  
ATOM   4428  HB  ILE A 291       5.289 -12.008 -45.876  1.00  0.00           H  
ATOM   4429 1HG1 ILE A 291       3.133 -13.288 -47.551  1.00  0.00           H  
ATOM   4430 2HG1 ILE A 291       3.847 -14.103 -46.168  1.00  0.00           H  
ATOM   4431 1HG2 ILE A 291       3.989 -10.536 -47.360  1.00  0.00           H  
ATOM   4432 2HG2 ILE A 291       5.678 -10.662 -47.904  1.00  0.00           H  
ATOM   4433 3HG2 ILE A 291       4.401 -11.568 -48.750  1.00  0.00           H  
ATOM   4434 1HD1 ILE A 291       1.778 -12.983 -45.556  1.00  0.00           H  
ATOM   4435 2HD1 ILE A 291       3.161 -12.248 -44.708  1.00  0.00           H  
ATOM   4436 3HD1 ILE A 291       2.435 -11.426 -46.109  1.00  0.00           H  
ATOM   4437  N   LEU A 292       8.067 -12.160 -46.950  1.00  0.00           N  
ATOM   4438  CA  LEU A 292       9.300 -11.465 -47.267  1.00  0.00           C  
ATOM   4439  C   LEU A 292      10.166 -12.293 -48.220  1.00  0.00           C  
ATOM   4440  O   LEU A 292      10.703 -11.758 -49.191  1.00  0.00           O  
ATOM   4441  CB  LEU A 292      10.078 -11.162 -45.981  1.00  0.00           C  
ATOM   4442  CG  LEU A 292      11.406 -10.417 -46.167  1.00  0.00           C  
ATOM   4443  CD1 LEU A 292      11.136  -9.026 -46.724  1.00  0.00           C  
ATOM   4444  CD2 LEU A 292      12.137 -10.342 -44.834  1.00  0.00           C  
ATOM   4445  H   LEU A 292       7.864 -12.363 -45.978  1.00  0.00           H  
ATOM   4446  HA  LEU A 292       9.051 -10.521 -47.752  1.00  0.00           H  
ATOM   4447 1HB  LEU A 292       9.449 -10.559 -45.328  1.00  0.00           H  
ATOM   4448 2HB  LEU A 292      10.294 -12.104 -45.475  1.00  0.00           H  
ATOM   4449  HG  LEU A 292      12.025 -10.951 -46.890  1.00  0.00           H  
ATOM   4450 1HD1 LEU A 292      12.080  -8.498 -46.855  1.00  0.00           H  
ATOM   4451 2HD1 LEU A 292      10.631  -9.111 -47.685  1.00  0.00           H  
ATOM   4452 3HD1 LEU A 292      10.506  -8.474 -46.028  1.00  0.00           H  
ATOM   4453 1HD2 LEU A 292      13.081  -9.813 -44.967  1.00  0.00           H  
ATOM   4454 2HD2 LEU A 292      11.520  -9.807 -44.111  1.00  0.00           H  
ATOM   4455 3HD2 LEU A 292      12.334 -11.350 -44.468  1.00  0.00           H  
ATOM   4456  N   ALA A 293      10.288 -13.600 -47.953  1.00  0.00           N  
ATOM   4457  CA  ALA A 293      11.032 -14.484 -48.846  1.00  0.00           C  
ATOM   4458  C   ALA A 293      10.360 -14.597 -50.210  1.00  0.00           C  
ATOM   4459  O   ALA A 293      11.045 -14.595 -51.235  1.00  0.00           O  
ATOM   4460  CB  ALA A 293      11.185 -15.860 -48.217  1.00  0.00           C  
ATOM   4461  H   ALA A 293       9.873 -13.985 -47.112  1.00  0.00           H  
ATOM   4462  HA  ALA A 293      12.032 -14.072 -48.987  1.00  0.00           H  
ATOM   4463 1HB  ALA A 293      11.746 -16.508 -48.893  1.00  0.00           H  
ATOM   4464 2HB  ALA A 293      11.722 -15.771 -47.273  1.00  0.00           H  
ATOM   4465 3HB  ALA A 293      10.202 -16.288 -48.038  1.00  0.00           H  
ATOM   4466  N   GLU A 294       9.019 -14.642 -50.230  1.00  0.00           N  
ATOM   4467  CA  GLU A 294       8.286 -14.702 -51.489  1.00  0.00           C  
ATOM   4468  C   GLU A 294       8.581 -13.466 -52.318  1.00  0.00           C  
ATOM   4469  O   GLU A 294       8.806 -13.575 -53.520  1.00  0.00           O  
ATOM   4470  CB  GLU A 294       6.781 -14.823 -51.239  1.00  0.00           C  
ATOM   4471  CG  GLU A 294       6.338 -16.176 -50.704  1.00  0.00           C  
ATOM   4472  CD  GLU A 294       4.872 -16.224 -50.374  1.00  0.00           C  
ATOM   4473  OE1 GLU A 294       4.182 -15.282 -50.683  1.00  0.00           O  
ATOM   4474  OE2 GLU A 294       4.441 -17.203 -49.813  1.00  0.00           O  
ATOM   4475  H   GLU A 294       8.503 -14.661 -49.362  1.00  0.00           H  
ATOM   4476  HA  GLU A 294       8.606 -15.592 -52.033  1.00  0.00           H  
ATOM   4477 1HB  GLU A 294       6.470 -14.061 -50.523  1.00  0.00           H  
ATOM   4478 2HB  GLU A 294       6.242 -14.635 -52.168  1.00  0.00           H  
ATOM   4479 1HG  GLU A 294       6.554 -16.939 -51.452  1.00  0.00           H  
ATOM   4480 2HG  GLU A 294       6.915 -16.408 -49.811  1.00  0.00           H  
ATOM   4481  N   THR A 295       8.621 -12.306 -51.657  1.00  0.00           N  
ATOM   4482  CA  THR A 295       8.907 -11.032 -52.296  1.00  0.00           C  
ATOM   4483  C   THR A 295      10.295 -11.011 -52.884  1.00  0.00           C  
ATOM   4484  O   THR A 295      10.475 -10.525 -53.996  1.00  0.00           O  
ATOM   4485  CB  THR A 295       8.755  -9.864 -51.304  1.00  0.00           C  
ATOM   4486  OG1 THR A 295       7.413  -9.833 -50.800  1.00  0.00           O  
ATOM   4487  CG2 THR A 295       9.068  -8.541 -51.984  1.00  0.00           C  
ATOM   4488  H   THR A 295       8.421 -12.300 -50.667  1.00  0.00           H  
ATOM   4489  HA  THR A 295       8.185 -10.878 -53.099  1.00  0.00           H  
ATOM   4490  HB  THR A 295       9.441 -10.005 -50.467  1.00  0.00           H  
ATOM   4491  HG1 THR A 295       7.232 -10.647 -50.325  1.00  0.00           H  
ATOM   4492 1HG2 THR A 295       8.955  -7.727 -51.269  1.00  0.00           H  
ATOM   4493 2HG2 THR A 295      10.089  -8.556 -52.360  1.00  0.00           H  
ATOM   4494 3HG2 THR A 295       8.379  -8.389 -52.816  1.00  0.00           H  
ATOM   4495  N   ALA A 296      11.272 -11.539 -52.148  1.00  0.00           N  
ATOM   4496  CA  ALA A 296      12.625 -11.618 -52.664  1.00  0.00           C  
ATOM   4497  C   ALA A 296      12.676 -12.480 -53.925  1.00  0.00           C  
ATOM   4498  O   ALA A 296      13.394 -12.142 -54.865  1.00  0.00           O  
ATOM   4499  CB  ALA A 296      13.564 -12.169 -51.600  1.00  0.00           C  
ATOM   4500  H   ALA A 296      11.073 -11.872 -51.211  1.00  0.00           H  
ATOM   4501  HA  ALA A 296      12.960 -10.610 -52.911  1.00  0.00           H  
ATOM   4502 1HB  ALA A 296      14.577 -12.221 -52.000  1.00  0.00           H  
ATOM   4503 2HB  ALA A 296      13.551 -11.514 -50.728  1.00  0.00           H  
ATOM   4504 3HB  ALA A 296      13.238 -13.166 -51.308  1.00  0.00           H  
ATOM   4505  N   GLU A 297      11.884 -13.554 -53.978  1.00  0.00           N  
ATOM   4506  CA  GLU A 297      11.855 -14.376 -55.185  1.00  0.00           C  
ATOM   4507  C   GLU A 297      11.250 -13.588 -56.351  1.00  0.00           C  
ATOM   4508  O   GLU A 297      11.756 -13.655 -57.476  1.00  0.00           O  
ATOM   4509  CB  GLU A 297      11.055 -15.659 -54.943  1.00  0.00           C  
ATOM   4510  CG  GLU A 297      11.709 -16.635 -53.976  1.00  0.00           C  
ATOM   4511  CD  GLU A 297      10.829 -17.807 -53.643  1.00  0.00           C  
ATOM   4512  OE1 GLU A 297       9.705 -17.826 -54.086  1.00  0.00           O  
ATOM   4513  OE2 GLU A 297      11.279 -18.684 -52.944  1.00  0.00           O  
ATOM   4514  H   GLU A 297      11.327 -13.822 -53.174  1.00  0.00           H  
ATOM   4515  HA  GLU A 297      12.878 -14.660 -55.436  1.00  0.00           H  
ATOM   4516 1HB  GLU A 297      10.071 -15.405 -54.548  1.00  0.00           H  
ATOM   4517 2HB  GLU A 297      10.903 -16.177 -55.890  1.00  0.00           H  
ATOM   4518 1HG  GLU A 297      12.633 -17.004 -54.418  1.00  0.00           H  
ATOM   4519 2HG  GLU A 297      11.964 -16.105 -53.059  1.00  0.00           H  
ATOM   4520  N   VAL A 298      10.204 -12.801 -56.070  1.00  0.00           N  
ATOM   4521  CA  VAL A 298       9.545 -11.997 -57.093  1.00  0.00           C  
ATOM   4522  C   VAL A 298      10.533 -10.965 -57.602  1.00  0.00           C  
ATOM   4523  O   VAL A 298      10.617 -10.734 -58.804  1.00  0.00           O  
ATOM   4524  CB  VAL A 298       8.295 -11.295 -56.532  1.00  0.00           C  
ATOM   4525  CG1 VAL A 298       7.744 -10.301 -57.543  1.00  0.00           C  
ATOM   4526  CG2 VAL A 298       7.243 -12.327 -56.161  1.00  0.00           C  
ATOM   4527  H   VAL A 298       9.844 -12.773 -55.122  1.00  0.00           H  
ATOM   4528  HA  VAL A 298       9.232 -12.657 -57.903  1.00  0.00           H  
ATOM   4529  HB  VAL A 298       8.576 -10.727 -55.646  1.00  0.00           H  
ATOM   4530 1HG1 VAL A 298       6.860  -9.814 -57.130  1.00  0.00           H  
ATOM   4531 2HG1 VAL A 298       8.500  -9.550 -57.766  1.00  0.00           H  
ATOM   4532 3HG1 VAL A 298       7.471 -10.827 -58.458  1.00  0.00           H  
ATOM   4533 1HG2 VAL A 298       6.362 -11.824 -55.764  1.00  0.00           H  
ATOM   4534 2HG2 VAL A 298       6.966 -12.900 -57.047  1.00  0.00           H  
ATOM   4535 3HG2 VAL A 298       7.646 -13.003 -55.405  1.00  0.00           H  
ATOM   4536  N   LYS A 299      11.291 -10.371 -56.673  1.00  0.00           N  
ATOM   4537  CA  LYS A 299      12.298  -9.366 -56.971  1.00  0.00           C  
ATOM   4538  C   LYS A 299      13.319  -9.907 -57.951  1.00  0.00           C  
ATOM   4539  O   LYS A 299      13.720  -9.188 -58.859  1.00  0.00           O  
ATOM   4540  CB  LYS A 299      12.994  -8.902 -55.690  1.00  0.00           C  
ATOM   4541  CG  LYS A 299      14.001  -7.779 -55.894  1.00  0.00           C  
ATOM   4542  CD  LYS A 299      14.479  -7.216 -54.565  1.00  0.00           C  
ATOM   4543  CE  LYS A 299      15.201  -5.890 -54.750  1.00  0.00           C  
ATOM   4544  NZ  LYS A 299      16.536  -6.067 -55.383  1.00  0.00           N  
ATOM   4545  H   LYS A 299      11.157 -10.621 -55.706  1.00  0.00           H  
ATOM   4546  HA  LYS A 299      11.804  -8.501 -57.413  1.00  0.00           H  
ATOM   4547 1HB  LYS A 299      12.245  -8.553 -54.977  1.00  0.00           H  
ATOM   4548 2HB  LYS A 299      13.516  -9.741 -55.233  1.00  0.00           H  
ATOM   4549 1HG  LYS A 299      14.862  -8.158 -56.448  1.00  0.00           H  
ATOM   4550 2HG  LYS A 299      13.543  -6.979 -56.475  1.00  0.00           H  
ATOM   4551 1HD  LYS A 299      13.623  -7.064 -53.905  1.00  0.00           H  
ATOM   4552 2HD  LYS A 299      15.158  -7.925 -54.090  1.00  0.00           H  
ATOM   4553 1HE  LYS A 299      14.600  -5.233 -55.377  1.00  0.00           H  
ATOM   4554 2HE  LYS A 299      15.335  -5.408 -53.780  1.00  0.00           H  
ATOM   4555 1HZ  LYS A 299      16.982  -5.167 -55.489  1.00  0.00           H  
ATOM   4556 2HZ  LYS A 299      17.110  -6.660 -54.801  1.00  0.00           H  
ATOM   4557 3HZ  LYS A 299      16.424  -6.495 -56.292  1.00  0.00           H  
ATOM   4558  N   LEU A 300      13.724 -11.169 -57.793  1.00  0.00           N  
ATOM   4559  CA  LEU A 300      14.699 -11.767 -58.701  1.00  0.00           C  
ATOM   4560  C   LEU A 300      14.140 -11.847 -60.124  1.00  0.00           C  
ATOM   4561  O   LEU A 300      14.859 -11.574 -61.087  1.00  0.00           O  
ATOM   4562  CB  LEU A 300      15.088 -13.168 -58.213  1.00  0.00           C  
ATOM   4563  CG  LEU A 300      15.871 -13.221 -56.897  1.00  0.00           C  
ATOM   4564  CD1 LEU A 300      15.967 -14.664 -56.419  1.00  0.00           C  
ATOM   4565  CD2 LEU A 300      17.255 -12.623 -57.106  1.00  0.00           C  
ATOM   4566  H   LEU A 300      13.370 -11.715 -57.017  1.00  0.00           H  
ATOM   4567  HA  LEU A 300      15.594 -11.143 -58.707  1.00  0.00           H  
ATOM   4568 1HB  LEU A 300      14.179 -13.754 -58.082  1.00  0.00           H  
ATOM   4569 2HB  LEU A 300      15.695 -13.646 -58.981  1.00  0.00           H  
ATOM   4570  HG  LEU A 300      15.340 -12.651 -56.134  1.00  0.00           H  
ATOM   4571 1HD1 LEU A 300      16.524 -14.701 -55.483  1.00  0.00           H  
ATOM   4572 2HD1 LEU A 300      14.964 -15.061 -56.260  1.00  0.00           H  
ATOM   4573 3HD1 LEU A 300      16.480 -15.263 -57.171  1.00  0.00           H  
ATOM   4574 1HD2 LEU A 300      17.812 -12.659 -56.168  1.00  0.00           H  
ATOM   4575 2HD2 LEU A 300      17.787 -13.192 -57.866  1.00  0.00           H  
ATOM   4576 3HD2 LEU A 300      17.157 -11.585 -57.428  1.00  0.00           H  
ATOM   4577  N   GLU A 301      12.847 -12.177 -60.254  1.00  0.00           N  
ATOM   4578  CA  GLU A 301      12.219 -12.232 -61.574  1.00  0.00           C  
ATOM   4579  C   GLU A 301      12.126 -10.833 -62.182  1.00  0.00           C  
ATOM   4580  O   GLU A 301      12.331 -10.665 -63.385  1.00  0.00           O  
ATOM   4581  CB  GLU A 301      10.824 -12.855 -61.479  1.00  0.00           C  
ATOM   4582  CG  GLU A 301      10.821 -14.345 -61.163  1.00  0.00           C  
ATOM   4583  CD  GLU A 301       9.437 -14.928 -61.109  1.00  0.00           C  
ATOM   4584  OE1 GLU A 301       8.498 -14.173 -61.033  1.00  0.00           O  
ATOM   4585  OE2 GLU A 301       9.319 -16.130 -61.141  1.00  0.00           O  
ATOM   4586  H   GLU A 301      12.307 -12.421 -59.428  1.00  0.00           H  
ATOM   4587  HA  GLU A 301      12.829 -12.863 -62.221  1.00  0.00           H  
ATOM   4588 1HB  GLU A 301      10.250 -12.347 -60.704  1.00  0.00           H  
ATOM   4589 2HB  GLU A 301      10.298 -12.712 -62.422  1.00  0.00           H  
ATOM   4590 1HG  GLU A 301      11.392 -14.869 -61.930  1.00  0.00           H  
ATOM   4591 2HG  GLU A 301      11.318 -14.503 -60.209  1.00  0.00           H  
ATOM   4592  N   ILE A 302      11.857  -9.837 -61.335  1.00  0.00           N  
ATOM   4593  CA  ILE A 302      11.760  -8.438 -61.739  1.00  0.00           C  
ATOM   4594  C   ILE A 302      13.097  -7.932 -62.245  1.00  0.00           C  
ATOM   4595  O   ILE A 302      13.151  -7.223 -63.247  1.00  0.00           O  
ATOM   4596  CB  ILE A 302      11.284  -7.556 -60.570  1.00  0.00           C  
ATOM   4597  CG1 ILE A 302       9.821  -7.856 -60.238  1.00  0.00           C  
ATOM   4598  CG2 ILE A 302      11.465  -6.083 -60.908  1.00  0.00           C  
ATOM   4599  CD1 ILE A 302       9.366  -7.284 -58.913  1.00  0.00           C  
ATOM   4600  H   ILE A 302      11.697 -10.060 -60.363  1.00  0.00           H  
ATOM   4601  HA  ILE A 302      11.023  -8.359 -62.539  1.00  0.00           H  
ATOM   4602  HB  ILE A 302      11.865  -7.788 -59.679  1.00  0.00           H  
ATOM   4603 1HG1 ILE A 302       9.179  -7.455 -61.021  1.00  0.00           H  
ATOM   4604 2HG1 ILE A 302       9.669  -8.935 -60.212  1.00  0.00           H  
ATOM   4605 1HG2 ILE A 302      11.123  -5.474 -60.074  1.00  0.00           H  
ATOM   4606 2HG2 ILE A 302      12.518  -5.882 -61.098  1.00  0.00           H  
ATOM   4607 3HG2 ILE A 302      10.883  -5.841 -61.798  1.00  0.00           H  
ATOM   4608 1HD1 ILE A 302       8.319  -7.539 -58.747  1.00  0.00           H  
ATOM   4609 2HD1 ILE A 302       9.974  -7.700 -58.110  1.00  0.00           H  
ATOM   4610 3HD1 ILE A 302       9.476  -6.201 -58.929  1.00  0.00           H  
ATOM   4611  N   GLU A 303      14.174  -8.288 -61.544  1.00  0.00           N  
ATOM   4612  CA  GLU A 303      15.518  -7.896 -61.929  1.00  0.00           C  
ATOM   4613  C   GLU A 303      15.873  -8.468 -63.292  1.00  0.00           C  
ATOM   4614  O   GLU A 303      16.462  -7.771 -64.115  1.00  0.00           O  
ATOM   4615  CB  GLU A 303      16.534  -8.362 -60.883  1.00  0.00           C  
ATOM   4616  CG  GLU A 303      16.493  -7.583 -59.576  1.00  0.00           C  
ATOM   4617  CD  GLU A 303      17.432  -8.132 -58.540  1.00  0.00           C  
ATOM   4618  OE1 GLU A 303      18.076  -9.118 -58.809  1.00  0.00           O  
ATOM   4619  OE2 GLU A 303      17.509  -7.563 -57.476  1.00  0.00           O  
ATOM   4620  H   GLU A 303      14.055  -8.844 -60.710  1.00  0.00           H  
ATOM   4621  HA  GLU A 303      15.560  -6.807 -61.978  1.00  0.00           H  
ATOM   4622 1HB  GLU A 303      16.360  -9.413 -60.652  1.00  0.00           H  
ATOM   4623 2HB  GLU A 303      17.541  -8.279 -61.291  1.00  0.00           H  
ATOM   4624 1HG  GLU A 303      16.756  -6.544 -59.776  1.00  0.00           H  
ATOM   4625 2HG  GLU A 303      15.477  -7.602 -59.185  1.00  0.00           H  
ATOM   4626  N   GLU A 304      15.477  -9.718 -63.553  1.00  0.00           N  
ATOM   4627  CA  GLU A 304      15.747 -10.320 -64.849  1.00  0.00           C  
ATOM   4628  C   GLU A 304      14.983  -9.577 -65.944  1.00  0.00           C  
ATOM   4629  O   GLU A 304      15.524  -9.343 -67.026  1.00  0.00           O  
ATOM   4630  CB  GLU A 304      15.361 -11.799 -64.845  1.00  0.00           C  
ATOM   4631  CG  GLU A 304      16.264 -12.684 -63.997  1.00  0.00           C  
ATOM   4632  CD  GLU A 304      17.669 -12.767 -64.530  1.00  0.00           C  
ATOM   4633  OE1 GLU A 304      17.831 -13.165 -65.657  1.00  0.00           O  
ATOM   4634  OE2 GLU A 304      18.575 -12.431 -63.807  1.00  0.00           O  
ATOM   4635  H   GLU A 304      15.017 -10.265 -62.830  1.00  0.00           H  
ATOM   4636  HA  GLU A 304      16.817 -10.251 -65.046  1.00  0.00           H  
ATOM   4637 1HB  GLU A 304      14.341 -11.910 -64.475  1.00  0.00           H  
ATOM   4638 2HB  GLU A 304      15.380 -12.183 -65.866  1.00  0.00           H  
ATOM   4639 1HG  GLU A 304      16.296 -12.287 -62.984  1.00  0.00           H  
ATOM   4640 2HG  GLU A 304      15.838 -13.684 -63.952  1.00  0.00           H  
ATOM   4641  N   SER A 305      13.746  -9.164 -65.643  1.00  0.00           N  
ATOM   4642  CA  SER A 305      12.939  -8.407 -66.587  1.00  0.00           C  
ATOM   4643  C   SER A 305      13.645  -7.094 -66.911  1.00  0.00           C  
ATOM   4644  O   SER A 305      13.769  -6.723 -68.074  1.00  0.00           O  
ATOM   4645  CB  SER A 305      11.561  -8.137 -66.013  1.00  0.00           C  
ATOM   4646  OG  SER A 305      10.771  -7.418 -66.922  1.00  0.00           O  
ATOM   4647  H   SER A 305      13.349  -9.397 -64.740  1.00  0.00           H  
ATOM   4648  HA  SER A 305      12.821  -8.999 -67.495  1.00  0.00           H  
ATOM   4649 1HB  SER A 305      11.075  -9.084 -65.775  1.00  0.00           H  
ATOM   4650 2HB  SER A 305      11.656  -7.575 -65.086  1.00  0.00           H  
ATOM   4651  HG  SER A 305       9.937  -7.253 -66.475  1.00  0.00           H  
ATOM   4652  N   LYS A 306      14.113  -6.401 -65.872  1.00  0.00           N  
ATOM   4653  CA  LYS A 306      14.794  -5.122 -66.010  1.00  0.00           C  
ATOM   4654  C   LYS A 306      16.043  -5.241 -66.891  1.00  0.00           C  
ATOM   4655  O   LYS A 306      16.322  -4.354 -67.699  1.00  0.00           O  
ATOM   4656  CB  LYS A 306      15.171  -4.571 -64.634  1.00  0.00           C  
ATOM   4657  CG  LYS A 306      15.878  -3.221 -64.668  1.00  0.00           C  
ATOM   4658  CD  LYS A 306      16.142  -2.700 -63.263  1.00  0.00           C  
ATOM   4659  CE  LYS A 306      16.996  -1.441 -63.289  1.00  0.00           C  
ATOM   4660  NZ  LYS A 306      17.259  -0.918 -61.923  1.00  0.00           N  
ATOM   4661  H   LYS A 306      13.984  -6.771 -64.941  1.00  0.00           H  
ATOM   4662  HA  LYS A 306      14.110  -4.414 -66.478  1.00  0.00           H  
ATOM   4663 1HB  LYS A 306      14.274  -4.463 -64.026  1.00  0.00           H  
ATOM   4664 2HB  LYS A 306      15.829  -5.278 -64.126  1.00  0.00           H  
ATOM   4665 1HG  LYS A 306      16.828  -3.320 -65.194  1.00  0.00           H  
ATOM   4666 2HG  LYS A 306      15.259  -2.501 -65.203  1.00  0.00           H  
ATOM   4667 1HD  LYS A 306      15.194  -2.476 -62.773  1.00  0.00           H  
ATOM   4668 2HD  LYS A 306      16.657  -3.466 -62.683  1.00  0.00           H  
ATOM   4669 1HE  LYS A 306      17.949  -1.658 -63.772  1.00  0.00           H  
ATOM   4670 2HE  LYS A 306      16.488  -0.669 -63.867  1.00  0.00           H  
ATOM   4671 1HZ  LYS A 306      17.826  -0.085 -61.982  1.00  0.00           H  
ATOM   4672 2HZ  LYS A 306      16.383  -0.697 -61.472  1.00  0.00           H  
ATOM   4673 3HZ  LYS A 306      17.747  -1.618 -61.381  1.00  0.00           H  
ATOM   4674  N   LYS A 307      16.788  -6.343 -66.741  1.00  0.00           N  
ATOM   4675  CA  LYS A 307      18.008  -6.571 -67.518  1.00  0.00           C  
ATOM   4676  C   LYS A 307      17.733  -6.599 -69.028  1.00  0.00           C  
ATOM   4677  O   LYS A 307      18.545  -6.112 -69.819  1.00  0.00           O  
ATOM   4678  CB  LYS A 307      18.673  -7.879 -67.085  1.00  0.00           C  
ATOM   4679  CG  LYS A 307      19.316  -7.828 -65.705  1.00  0.00           C  
ATOM   4680  CD  LYS A 307      19.864  -9.189 -65.301  1.00  0.00           C  
ATOM   4681  CE  LYS A 307      20.223  -9.226 -63.820  1.00  0.00           C  
ATOM   4682  NZ  LYS A 307      20.682 -10.575 -63.392  1.00  0.00           N  
ATOM   4683  H   LYS A 307      16.514  -7.035 -66.056  1.00  0.00           H  
ATOM   4684  HA  LYS A 307      18.705  -5.757 -67.315  1.00  0.00           H  
ATOM   4685 1HB  LYS A 307      17.934  -8.679 -67.080  1.00  0.00           H  
ATOM   4686 2HB  LYS A 307      19.447  -8.150 -67.804  1.00  0.00           H  
ATOM   4687 1HG  LYS A 307      20.131  -7.104 -65.708  1.00  0.00           H  
ATOM   4688 2HG  LYS A 307      18.577  -7.511 -64.971  1.00  0.00           H  
ATOM   4689 1HD  LYS A 307      19.119  -9.958 -65.505  1.00  0.00           H  
ATOM   4690 2HD  LYS A 307      20.758  -9.409 -65.886  1.00  0.00           H  
ATOM   4691 1HE  LYS A 307      21.013  -8.506 -63.620  1.00  0.00           H  
ATOM   4692 2HE  LYS A 307      19.349  -8.949 -63.229  1.00  0.00           H  
ATOM   4693 1HZ  LYS A 307      20.906 -10.557 -62.409  1.00  0.00           H  
ATOM   4694 2HZ  LYS A 307      19.946 -11.250 -63.558  1.00  0.00           H  
ATOM   4695 3HZ  LYS A 307      21.500 -10.836 -63.922  1.00  0.00           H  
ATOM   4696  N   ARG A 308      16.586  -7.155 -69.421  1.00  0.00           N  
ATOM   4697  CA  ARG A 308      16.231  -7.266 -70.832  1.00  0.00           C  
ATOM   4698  C   ARG A 308      15.733  -5.930 -71.401  1.00  0.00           C  
ATOM   4699  O   ARG A 308      15.158  -5.127 -70.667  1.00  0.00           O  
ATOM   4700  CB  ARG A 308      15.155  -8.326 -71.026  1.00  0.00           C  
ATOM   4701  CG  ARG A 308      15.584  -9.742 -70.677  1.00  0.00           C  
ATOM   4702  CD  ARG A 308      14.471 -10.711 -70.846  1.00  0.00           C  
ATOM   4703  NE  ARG A 308      14.846 -12.050 -70.421  1.00  0.00           N  
ATOM   4704  CZ  ARG A 308      14.038 -13.124 -70.476  1.00  0.00           C  
ATOM   4705  NH1 ARG A 308      12.813 -13.004 -70.940  1.00  0.00           N  
ATOM   4706  NH2 ARG A 308      14.474 -14.302 -70.064  1.00  0.00           N  
ATOM   4707  H   ARG A 308      15.959  -7.547 -68.724  1.00  0.00           H  
ATOM   4708  HA  ARG A 308      17.119  -7.566 -71.390  1.00  0.00           H  
ATOM   4709 1HB  ARG A 308      14.291  -8.083 -70.409  1.00  0.00           H  
ATOM   4710 2HB  ARG A 308      14.827  -8.326 -72.064  1.00  0.00           H  
ATOM   4711 1HG  ARG A 308      16.403 -10.045 -71.331  1.00  0.00           H  
ATOM   4712 2HG  ARG A 308      15.916  -9.778 -69.640  1.00  0.00           H  
ATOM   4713 1HD  ARG A 308      13.617 -10.390 -70.251  1.00  0.00           H  
ATOM   4714 2HD  ARG A 308      14.183 -10.755 -71.897  1.00  0.00           H  
ATOM   4715  HE  ARG A 308      15.782 -12.182 -70.058  1.00  0.00           H  
ATOM   4716 1HH1 ARG A 308      12.479 -12.104 -71.255  1.00  0.00           H  
ATOM   4717 2HH1 ARG A 308      12.205 -13.810 -70.981  1.00  0.00           H  
ATOM   4718 1HH2 ARG A 308      15.416 -14.397 -69.707  1.00  0.00           H  
ATOM   4719 2HH2 ARG A 308      13.868 -15.108 -70.105  1.00  0.00           H  
ATOM   4720  N   PRO A 309      15.967  -5.654 -72.689  1.00  0.00           N  
ATOM   4721  CA  PRO A 309      15.501  -4.480 -73.419  1.00  0.00           C  
ATOM   4722  C   PRO A 309      13.989  -4.363 -73.287  1.00  0.00           C  
ATOM   4723  O   PRO A 309      13.267  -5.349 -73.455  1.00  0.00           O  
ATOM   4724  CB  PRO A 309      15.929  -4.765 -74.862  1.00  0.00           C  
ATOM   4725  CG  PRO A 309      17.100  -5.676 -74.722  1.00  0.00           C  
ATOM   4726  CD  PRO A 309      16.751  -6.557 -73.553  1.00  0.00           C  
ATOM   4727  HA  PRO A 309      15.977  -3.596 -72.993  1.00  0.00           H  
ATOM   4728 1HB  PRO A 309      15.097  -5.221 -75.419  1.00  0.00           H  
ATOM   4729 2HB  PRO A 309      16.181  -3.824 -75.372  1.00  0.00           H  
ATOM   4730 1HG  PRO A 309      17.250  -6.247 -75.651  1.00  0.00           H  
ATOM   4731 2HG  PRO A 309      18.018  -5.094 -74.555  1.00  0.00           H  
ATOM   4732 1HD  PRO A 309      16.152  -7.412 -73.902  1.00  0.00           H  
ATOM   4733 2HD  PRO A 309      17.676  -6.905 -73.067  1.00  0.00           H  
ATOM   4734  N   GLN A 310      13.515  -3.160 -72.985  1.00  0.00           N  
ATOM   4735  CA  GLN A 310      12.086  -2.897 -72.826  1.00  0.00           C  
ATOM   4736  C   GLN A 310      11.743  -1.440 -73.154  1.00  0.00           C  
ATOM   4737  O   GLN A 310      12.627  -0.584 -73.198  1.00  0.00           O  
ATOM   4738  CB  GLN A 310      11.642  -3.229 -71.398  1.00  0.00           C  
ATOM   4739  CG  GLN A 310      11.624  -4.715 -71.082  1.00  0.00           C  
ATOM   4740  CD  GLN A 310      10.872  -5.025 -69.802  1.00  0.00           C  
ATOM   4741  OE1 GLN A 310       9.671  -4.764 -69.691  1.00  0.00           O  
ATOM   4742  NE2 GLN A 310      11.575  -5.586 -68.825  1.00  0.00           N  
ATOM   4743  H   GLN A 310      14.167  -2.401 -72.851  1.00  0.00           H  
ATOM   4744  HA  GLN A 310      11.537  -3.543 -73.512  1.00  0.00           H  
ATOM   4745 1HB  GLN A 310      12.310  -2.742 -70.687  1.00  0.00           H  
ATOM   4746 2HB  GLN A 310      10.640  -2.836 -71.228  1.00  0.00           H  
ATOM   4747 1HG  GLN A 310      11.137  -5.244 -71.901  1.00  0.00           H  
ATOM   4748 2HG  GLN A 310      12.650  -5.064 -70.968  1.00  0.00           H  
ATOM   4749 1HE2 GLN A 310      11.132  -5.813 -67.955  1.00  0.00           H  
ATOM   4750 2HE2 GLN A 310      12.547  -5.781 -68.956  1.00  0.00           H  
ATOM   4751  N   SER A 311      10.454  -1.180 -73.409  1.00  0.00           N  
ATOM   4752  CA  SER A 311       9.966   0.166 -73.732  1.00  0.00           C  
ATOM   4753  C   SER A 311       9.999   1.109 -72.550  1.00  0.00           C  
ATOM   4754  O   SER A 311      10.117   0.681 -71.405  1.00  0.00           O  
ATOM   4755  CB  SER A 311       8.548   0.088 -74.264  1.00  0.00           C  
ATOM   4756  OG  SER A 311       7.661  -0.345 -73.269  1.00  0.00           O  
ATOM   4757  H   SER A 311       9.790  -1.941 -73.376  1.00  0.00           H  
ATOM   4758  HA  SER A 311      10.604   0.589 -74.509  1.00  0.00           H  
ATOM   4759 1HB  SER A 311       8.241   1.069 -74.627  1.00  0.00           H  
ATOM   4760 2HB  SER A 311       8.513  -0.599 -75.108  1.00  0.00           H  
ATOM   4761  HG  SER A 311       7.721   0.302 -72.562  1.00  0.00           H  
ATOM   4762  N   GLU A 312       9.821   2.392 -72.842  1.00  0.00           N  
ATOM   4763  CA  GLU A 312       9.861   3.433 -71.827  1.00  0.00           C  
ATOM   4764  C   GLU A 312       8.704   3.250 -70.852  1.00  0.00           C  
ATOM   4765  O   GLU A 312       8.858   3.485 -69.651  1.00  0.00           O  
ATOM   4766  CB  GLU A 312       9.795   4.818 -72.473  1.00  0.00           C  
ATOM   4767  CG  GLU A 312      11.019   5.183 -73.305  1.00  0.00           C  
ATOM   4768  CD  GLU A 312      12.279   5.253 -72.490  1.00  0.00           C  
ATOM   4769  OE1 GLU A 312      12.252   5.845 -71.438  1.00  0.00           O  
ATOM   4770  OE2 GLU A 312      13.272   4.716 -72.921  1.00  0.00           O  
ATOM   4771  H   GLU A 312       9.675   2.658 -73.806  1.00  0.00           H  
ATOM   4772  HA  GLU A 312      10.806   3.355 -71.288  1.00  0.00           H  
ATOM   4773 1HB  GLU A 312       8.921   4.877 -73.121  1.00  0.00           H  
ATOM   4774 2HB  GLU A 312       9.682   5.576 -71.697  1.00  0.00           H  
ATOM   4775 1HG  GLU A 312      11.146   4.436 -74.088  1.00  0.00           H  
ATOM   4776 2HG  GLU A 312      10.844   6.144 -73.784  1.00  0.00           H  
ATOM   4777  N   SER A 313       7.542   2.821 -71.361  1.00  0.00           N  
ATOM   4778  CA  SER A 313       6.392   2.622 -70.500  1.00  0.00           C  
ATOM   4779  C   SER A 313       6.647   1.442 -69.576  1.00  0.00           C  
ATOM   4780  O   SER A 313       6.221   1.449 -68.422  1.00  0.00           O  
ATOM   4781  CB  SER A 313       5.144   2.383 -71.325  1.00  0.00           C  
ATOM   4782  OG  SER A 313       5.222   1.167 -72.015  1.00  0.00           O  
ATOM   4783  H   SER A 313       7.459   2.627 -72.349  1.00  0.00           H  
ATOM   4784  HA  SER A 313       6.242   3.526 -69.909  1.00  0.00           H  
ATOM   4785 1HB  SER A 313       4.271   2.378 -70.672  1.00  0.00           H  
ATOM   4786 2HB  SER A 313       5.016   3.199 -72.035  1.00  0.00           H  
ATOM   4787  HG  SER A 313       5.112   0.478 -71.354  1.00  0.00           H  
ATOM   4788  N   ALA A 314       7.414   0.464 -70.062  1.00  0.00           N  
ATOM   4789  CA  ALA A 314       7.741  -0.702 -69.257  1.00  0.00           C  
ATOM   4790  C   ALA A 314       8.685  -0.297 -68.137  1.00  0.00           C  
ATOM   4791  O   ALA A 314       8.559  -0.783 -67.016  1.00  0.00           O  
ATOM   4792  CB  ALA A 314       8.359  -1.797 -70.115  1.00  0.00           C  
ATOM   4793  H   ALA A 314       7.747   0.507 -71.019  1.00  0.00           H  
ATOM   4794  HA  ALA A 314       6.818  -1.101 -68.835  1.00  0.00           H  
ATOM   4795 1HB  ALA A 314       8.609  -2.652 -69.488  1.00  0.00           H  
ATOM   4796 2HB  ALA A 314       7.650  -2.102 -70.882  1.00  0.00           H  
ATOM   4797 3HB  ALA A 314       9.265  -1.419 -70.589  1.00  0.00           H  
ATOM   4798  N   LYS A 315       9.603   0.629 -68.433  1.00  0.00           N  
ATOM   4799  CA  LYS A 315      10.548   1.118 -67.440  1.00  0.00           C  
ATOM   4800  C   LYS A 315       9.795   1.739 -66.273  1.00  0.00           C  
ATOM   4801  O   LYS A 315      10.201   1.588 -65.121  1.00  0.00           O  
ATOM   4802  CB  LYS A 315      11.511   2.132 -68.058  1.00  0.00           C  
ATOM   4803  CG  LYS A 315      12.520   1.531 -69.028  1.00  0.00           C  
ATOM   4804  CD  LYS A 315      13.400   2.608 -69.646  1.00  0.00           C  
ATOM   4805  CE  LYS A 315      14.338   2.024 -70.692  1.00  0.00           C  
ATOM   4806  NZ  LYS A 315      15.118   3.079 -71.392  1.00  0.00           N  
ATOM   4807  H   LYS A 315       9.665   0.982 -69.378  1.00  0.00           H  
ATOM   4808  HA  LYS A 315      11.143   0.276 -67.084  1.00  0.00           H  
ATOM   4809 1HB  LYS A 315      10.943   2.892 -68.596  1.00  0.00           H  
ATOM   4810 2HB  LYS A 315      12.066   2.636 -67.267  1.00  0.00           H  
ATOM   4811 1HG  LYS A 315      13.151   0.816 -68.498  1.00  0.00           H  
ATOM   4812 2HG  LYS A 315      11.993   1.005 -69.823  1.00  0.00           H  
ATOM   4813 1HD  LYS A 315      12.772   3.366 -70.116  1.00  0.00           H  
ATOM   4814 2HD  LYS A 315      13.995   3.084 -68.864  1.00  0.00           H  
ATOM   4815 1HE  LYS A 315      15.032   1.334 -70.214  1.00  0.00           H  
ATOM   4816 2HE  LYS A 315      13.760   1.468 -71.429  1.00  0.00           H  
ATOM   4817 1HZ  LYS A 315      15.726   2.654 -72.078  1.00  0.00           H  
ATOM   4818 2HZ  LYS A 315      14.485   3.716 -71.855  1.00  0.00           H  
ATOM   4819 3HZ  LYS A 315      15.674   3.590 -70.720  1.00  0.00           H  
ATOM   4820  N   ASN A 316       8.675   2.410 -66.565  1.00  0.00           N  
ATOM   4821  CA  ASN A 316       7.868   3.009 -65.517  1.00  0.00           C  
ATOM   4822  C   ASN A 316       7.196   1.925 -64.682  1.00  0.00           C  
ATOM   4823  O   ASN A 316       7.084   2.077 -63.467  1.00  0.00           O  
ATOM   4824  CB  ASN A 316       6.838   3.955 -66.106  1.00  0.00           C  
ATOM   4825  CG  ASN A 316       7.454   5.210 -66.659  1.00  0.00           C  
ATOM   4826  OD1 ASN A 316       8.477   5.687 -66.153  1.00  0.00           O  
ATOM   4827  ND2 ASN A 316       6.852   5.754 -67.684  1.00  0.00           N  
ATOM   4828  H   ASN A 316       8.399   2.527 -67.533  1.00  0.00           H  
ATOM   4829  HA  ASN A 316       8.520   3.603 -64.875  1.00  0.00           H  
ATOM   4830 1HB  ASN A 316       6.295   3.449 -66.906  1.00  0.00           H  
ATOM   4831 2HB  ASN A 316       6.113   4.227 -65.340  1.00  0.00           H  
ATOM   4832 1HD2 ASN A 316       7.218   6.591 -68.093  1.00  0.00           H  
ATOM   4833 2HD2 ASN A 316       6.027   5.333 -68.061  1.00  0.00           H  
ATOM   4834  N   LEU A 317       6.810   0.803 -65.315  1.00  0.00           N  
ATOM   4835  CA  LEU A 317       6.198  -0.308 -64.587  1.00  0.00           C  
ATOM   4836  C   LEU A 317       7.237  -0.943 -63.659  1.00  0.00           C  
ATOM   4837  O   LEU A 317       6.912  -1.349 -62.547  1.00  0.00           O  
ATOM   4838  CB  LEU A 317       5.648  -1.359 -65.559  1.00  0.00           C  
ATOM   4839  CG  LEU A 317       4.450  -0.912 -66.408  1.00  0.00           C  
ATOM   4840  CD1 LEU A 317       4.141  -1.981 -67.450  1.00  0.00           C  
ATOM   4841  CD2 LEU A 317       3.251  -0.666 -65.508  1.00  0.00           C  
ATOM   4842  H   LEU A 317       6.912   0.739 -66.322  1.00  0.00           H  
ATOM   4843  HA  LEU A 317       5.366   0.081 -63.998  1.00  0.00           H  
ATOM   4844 1HB  LEU A 317       6.444  -1.654 -66.238  1.00  0.00           H  
ATOM   4845 2HB  LEU A 317       5.341  -2.234 -64.987  1.00  0.00           H  
ATOM   4846  HG  LEU A 317       4.702   0.007 -66.937  1.00  0.00           H  
ATOM   4847 1HD1 LEU A 317       3.291  -1.664 -68.054  1.00  0.00           H  
ATOM   4848 2HD1 LEU A 317       5.010  -2.121 -68.094  1.00  0.00           H  
ATOM   4849 3HD1 LEU A 317       3.901  -2.918 -66.950  1.00  0.00           H  
ATOM   4850 1HD2 LEU A 317       2.399  -0.349 -66.111  1.00  0.00           H  
ATOM   4851 2HD2 LEU A 317       2.998  -1.586 -64.978  1.00  0.00           H  
ATOM   4852 3HD2 LEU A 317       3.491   0.113 -64.784  1.00  0.00           H  
ATOM   4853  N   ILE A 318       8.492  -0.989 -64.110  1.00  0.00           N  
ATOM   4854  CA  ILE A 318       9.594  -1.543 -63.330  1.00  0.00           C  
ATOM   4855  C   ILE A 318       9.870  -0.679 -62.104  1.00  0.00           C  
ATOM   4856  O   ILE A 318      10.068  -1.206 -61.008  1.00  0.00           O  
ATOM   4857  CB  ILE A 318      10.871  -1.659 -64.179  1.00  0.00           C  
ATOM   4858  CG1 ILE A 318      10.697  -2.728 -65.263  1.00  0.00           C  
ATOM   4859  CG2 ILE A 318      12.070  -1.981 -63.298  1.00  0.00           C  
ATOM   4860  CD1 ILE A 318      11.769  -2.697 -66.329  1.00  0.00           C  
ATOM   4861  H   ILE A 318       8.687  -0.647 -65.043  1.00  0.00           H  
ATOM   4862  HA  ILE A 318       9.318  -2.546 -63.004  1.00  0.00           H  
ATOM   4863  HB  ILE A 318      11.054  -0.716 -64.693  1.00  0.00           H  
ATOM   4864 1HG1 ILE A 318      10.702  -3.715 -64.802  1.00  0.00           H  
ATOM   4865 2HG1 ILE A 318       9.730  -2.601 -65.747  1.00  0.00           H  
ATOM   4866 1HG2 ILE A 318      12.964  -2.060 -63.915  1.00  0.00           H  
ATOM   4867 2HG2 ILE A 318      12.204  -1.187 -62.564  1.00  0.00           H  
ATOM   4868 3HG2 ILE A 318      11.899  -2.925 -62.783  1.00  0.00           H  
ATOM   4869 1HD1 ILE A 318      11.575  -3.482 -67.060  1.00  0.00           H  
ATOM   4870 2HD1 ILE A 318      11.756  -1.727 -66.827  1.00  0.00           H  
ATOM   4871 3HD1 ILE A 318      12.741  -2.859 -65.871  1.00  0.00           H  
ATOM   4872  N   LEU A 319       9.867   0.640 -62.291  1.00  0.00           N  
ATOM   4873  CA  LEU A 319      10.051   1.575 -61.189  1.00  0.00           C  
ATOM   4874  C   LEU A 319       8.886   1.455 -60.182  1.00  0.00           C  
ATOM   4875  O   LEU A 319       9.123   1.505 -58.972  1.00  0.00           O  
ATOM   4876  CB  LEU A 319      10.148   3.009 -61.723  1.00  0.00           C  
ATOM   4877  CG  LEU A 319      11.434   3.352 -62.485  1.00  0.00           C  
ATOM   4878  CD1 LEU A 319      11.236   4.647 -63.263  1.00  0.00           C  
ATOM   4879  CD2 LEU A 319      12.590   3.474 -61.503  1.00  0.00           C  
ATOM   4880  H   LEU A 319       9.745   1.007 -63.228  1.00  0.00           H  
ATOM   4881  HA  LEU A 319      10.986   1.333 -60.682  1.00  0.00           H  
ATOM   4882 1HB  LEU A 319       9.310   3.187 -62.394  1.00  0.00           H  
ATOM   4883 2HB  LEU A 319      10.067   3.700 -60.883  1.00  0.00           H  
ATOM   4884  HG  LEU A 319      11.652   2.562 -63.205  1.00  0.00           H  
ATOM   4885 1HD1 LEU A 319      12.150   4.889 -63.804  1.00  0.00           H  
ATOM   4886 2HD1 LEU A 319      10.416   4.524 -63.970  1.00  0.00           H  
ATOM   4887 3HD1 LEU A 319      11.001   5.454 -62.568  1.00  0.00           H  
ATOM   4888 1HD2 LEU A 319      13.505   3.717 -62.045  1.00  0.00           H  
ATOM   4889 2HD2 LEU A 319      12.373   4.264 -60.784  1.00  0.00           H  
ATOM   4890 3HD2 LEU A 319      12.720   2.529 -60.974  1.00  0.00           H  
ATOM   4891  N   ILE A 320       7.654   1.219 -60.682  1.00  0.00           N  
ATOM   4892  CA  ILE A 320       6.488   0.991 -59.819  1.00  0.00           C  
ATOM   4893  C   ILE A 320       6.698  -0.227 -58.952  1.00  0.00           C  
ATOM   4894  O   ILE A 320       6.430  -0.184 -57.751  1.00  0.00           O  
ATOM   4895  CB  ILE A 320       5.202   0.807 -60.644  1.00  0.00           C  
ATOM   4896  CG1 ILE A 320       4.744   2.149 -61.226  1.00  0.00           C  
ATOM   4897  CG2 ILE A 320       4.103   0.192 -59.791  1.00  0.00           C  
ATOM   4898  CD1 ILE A 320       3.659   2.022 -62.270  1.00  0.00           C  
ATOM   4899  H   ILE A 320       7.522   1.213 -61.685  1.00  0.00           H  
ATOM   4900  HA  ILE A 320       6.352   1.866 -59.183  1.00  0.00           H  
ATOM   4901  HB  ILE A 320       5.402   0.151 -61.490  1.00  0.00           H  
ATOM   4902 1HG1 ILE A 320       4.374   2.785 -60.423  1.00  0.00           H  
ATOM   4903 2HG1 ILE A 320       5.596   2.656 -61.679  1.00  0.00           H  
ATOM   4904 1HG2 ILE A 320       3.202   0.069 -60.391  1.00  0.00           H  
ATOM   4905 2HG2 ILE A 320       4.430  -0.782 -59.424  1.00  0.00           H  
ATOM   4906 3HG2 ILE A 320       3.891   0.845 -58.945  1.00  0.00           H  
ATOM   4907 1HD1 ILE A 320       3.388   3.013 -62.635  1.00  0.00           H  
ATOM   4908 2HD1 ILE A 320       4.022   1.417 -63.102  1.00  0.00           H  
ATOM   4909 3HD1 ILE A 320       2.783   1.548 -61.829  1.00  0.00           H  
ATOM   4910  N   MET A 321       7.201  -1.294 -59.552  1.00  0.00           N  
ATOM   4911  CA  MET A 321       7.445  -2.516 -58.828  1.00  0.00           C  
ATOM   4912  C   MET A 321       8.468  -2.341 -57.732  1.00  0.00           C  
ATOM   4913  O   MET A 321       8.274  -2.863 -56.639  1.00  0.00           O  
ATOM   4914  CB  MET A 321       7.890  -3.613 -59.792  1.00  0.00           C  
ATOM   4915  CG  MET A 321       6.782  -4.153 -60.685  1.00  0.00           C  
ATOM   4916  SD  MET A 321       7.266  -5.654 -61.562  1.00  0.00           S  
ATOM   4917  CE  MET A 321       8.334  -4.977 -62.828  1.00  0.00           C  
ATOM   4918  H   MET A 321       7.387  -1.268 -60.549  1.00  0.00           H  
ATOM   4919  HA  MET A 321       6.511  -2.837 -58.366  1.00  0.00           H  
ATOM   4920 1HB  MET A 321       8.682  -3.233 -60.436  1.00  0.00           H  
ATOM   4921 2HB  MET A 321       8.302  -4.451 -59.228  1.00  0.00           H  
ATOM   4922 1HG  MET A 321       5.903  -4.374 -60.079  1.00  0.00           H  
ATOM   4923 2HG  MET A 321       6.509  -3.398 -61.421  1.00  0.00           H  
ATOM   4924 1HE  MET A 321       8.714  -5.785 -63.454  1.00  0.00           H  
ATOM   4925 2HE  MET A 321       7.770  -4.274 -63.443  1.00  0.00           H  
ATOM   4926 3HE  MET A 321       9.170  -4.457 -62.358  1.00  0.00           H  
ATOM   4927  N   GLN A 322       9.527  -1.575 -57.982  1.00  0.00           N  
ATOM   4928  CA  GLN A 322      10.517  -1.365 -56.939  1.00  0.00           C  
ATOM   4929  C   GLN A 322       9.919  -0.615 -55.766  1.00  0.00           C  
ATOM   4930  O   GLN A 322      10.230  -0.921 -54.615  1.00  0.00           O  
ATOM   4931  CB  GLN A 322      11.723  -0.597 -57.490  1.00  0.00           C  
ATOM   4932  CG  GLN A 322      12.837  -0.382 -56.481  1.00  0.00           C  
ATOM   4933  CD  GLN A 322      13.422  -1.688 -55.975  1.00  0.00           C  
ATOM   4934  OE1 GLN A 322      13.797  -2.562 -56.763  1.00  0.00           O  
ATOM   4935  NE2 GLN A 322      13.500  -1.827 -54.658  1.00  0.00           N  
ATOM   4936  H   GLN A 322       9.661  -1.168 -58.899  1.00  0.00           H  
ATOM   4937  HA  GLN A 322      10.868  -2.338 -56.593  1.00  0.00           H  
ATOM   4938 1HB  GLN A 322      12.139  -1.136 -58.342  1.00  0.00           H
[truncated: 4,337,713 more chars]
