# Supplementary material for: Computational design of mechanically coupled axle-rotor protein assemblies
Source: Science. Author manuscript; Available in PMC 2023 Dec 11. (PMC10712554; doi:10.1126/science.abm1183)
Supplement: Data S5 [file NIHMS1871500-supplement-Data_S5.zip › pdbs/C3_R2.pdb]

ATOM      1  N   VAL A   1     -22.716  -4.972  47.094  1.00  0.00           N  
ATOM      2  CA  VAL A   1     -22.399  -4.795  48.502  1.00  0.00           C  
ATOM      3  C   VAL A   1     -21.457  -3.595  48.697  1.00  0.00           C  
ATOM      4  O   VAL A   1     -21.303  -3.096  49.819  1.00  0.00           O  
ATOM      5  CB  VAL A   1     -21.770  -6.082  49.082  1.00  0.00           C  
ATOM      6  CG1 VAL A   1     -21.356  -5.870  50.527  1.00  0.00           C  
ATOM      7  CG2 VAL A   1     -22.775  -7.243  48.986  1.00  0.00           C  
ATOM      8 1H   VAL A   1     -23.690  -5.213  47.036  1.00  0.00           H  
ATOM      9 2H   VAL A   1     -22.596  -4.087  46.627  1.00  0.00           H  
ATOM     10 3H   VAL A   1     -22.158  -5.683  46.650  1.00  0.00           H  
ATOM     11  HA  VAL A   1     -23.326  -4.589  49.043  1.00  0.00           H  
ATOM     12  HB  VAL A   1     -20.886  -6.344  48.502  1.00  0.00           H  
ATOM     13 1HG1 VAL A   1     -20.958  -6.780  50.887  1.00  0.00           H  
ATOM     14 2HG1 VAL A   1     -20.623  -5.096  50.657  1.00  0.00           H  
ATOM     15 3HG1 VAL A   1     -22.230  -5.601  51.083  1.00  0.00           H  
ATOM     16 1HG2 VAL A   1     -22.320  -8.148  49.387  1.00  0.00           H  
ATOM     17 2HG2 VAL A   1     -23.664  -6.996  49.579  1.00  0.00           H  
ATOM     18 3HG2 VAL A   1     -23.063  -7.425  47.957  1.00  0.00           H  
ATOM     19  N   GLU A   2     -20.805  -3.120  47.631  1.00  0.00           N  
ATOM     20  CA  GLU A   2     -19.840  -2.046  47.764  1.00  0.00           C  
ATOM     21  C   GLU A   2     -20.443  -0.734  48.294  1.00  0.00           C  
ATOM     22  O   GLU A   2     -19.786  -0.055  49.100  1.00  0.00           O  
ATOM     23  CB  GLU A   2     -19.173  -1.794  46.409  1.00  0.00           C  
ATOM     24  CG  GLU A   2     -18.297  -2.937  45.917  1.00  0.00           C  
ATOM     25  CD  GLU A   2     -19.084  -4.039  45.266  1.00  0.00           C  
ATOM     26  OE1 GLU A   2     -20.283  -3.919  45.183  1.00  0.00           O  
ATOM     27  OE2 GLU A   2     -18.486  -5.004  44.851  1.00  0.00           O  
ATOM     28  H   GLU A   2     -20.951  -3.510  46.707  1.00  0.00           H  
ATOM     29  HA  GLU A   2     -19.070  -2.367  48.471  1.00  0.00           H  
ATOM     30 1HB  GLU A   2     -19.939  -1.611  45.655  1.00  0.00           H  
ATOM     31 2HB  GLU A   2     -18.554  -0.899  46.470  1.00  0.00           H  
ATOM     32 1HG  GLU A   2     -17.578  -2.545  45.198  1.00  0.00           H  
ATOM     33 2HG  GLU A   2     -17.740  -3.343  46.761  1.00  0.00           H  
ATOM     34  N   GLU A   3     -21.664  -0.353  47.886  1.00  0.00           N  
ATOM     35  CA  GLU A   3     -22.249   0.888  48.424  1.00  0.00           C  
ATOM     36  C   GLU A   3     -22.479   0.762  49.922  1.00  0.00           C  
ATOM     37  O   GLU A   3     -22.211   1.702  50.673  1.00  0.00           O  
ATOM     38  CB  GLU A   3     -23.545   1.308  47.722  1.00  0.00           C  
ATOM     39  CG  GLU A   3     -23.357   1.864  46.313  1.00  0.00           C  
ATOM     40  CD  GLU A   3     -24.660   2.310  45.667  1.00  0.00           C  
ATOM     41  OE1 GLU A   3     -25.566   1.496  45.537  1.00  0.00           O  
ATOM     42  OE2 GLU A   3     -24.745   3.454  45.288  1.00  0.00           O  
ATOM     43  H   GLU A   3     -22.172  -0.922  47.210  1.00  0.00           H  
ATOM     44  HA  GLU A   3     -21.526   1.698  48.269  1.00  0.00           H  
ATOM     45 1HB  GLU A   3     -24.218   0.442  47.654  1.00  0.00           H  
ATOM     46 2HB  GLU A   3     -24.059   2.049  48.320  1.00  0.00           H  
ATOM     47 1HG  GLU A   3     -22.665   2.706  46.344  1.00  0.00           H  
ATOM     48 2HG  GLU A   3     -22.899   1.085  45.697  1.00  0.00           H  
ATOM     49  N   LEU A   4     -22.950  -0.419  50.361  1.00  0.00           N  
ATOM     50  CA  LEU A   4     -23.158  -0.617  51.793  1.00  0.00           C  
ATOM     51  C   LEU A   4     -21.845  -0.459  52.529  1.00  0.00           C  
ATOM     52  O   LEU A   4     -21.795   0.175  53.583  1.00  0.00           O  
ATOM     53  CB  LEU A   4     -23.656  -2.023  52.094  1.00  0.00           C  
ATOM     54  CG  LEU A   4     -23.912  -2.335  53.588  1.00  0.00           C  
ATOM     55  CD1 LEU A   4     -25.087  -1.494  54.162  1.00  0.00           C  
ATOM     56  CD2 LEU A   4     -24.118  -3.772  53.727  1.00  0.00           C  
ATOM     57  H   LEU A   4     -23.228  -1.129  49.682  1.00  0.00           H  
ATOM     58  HA  LEU A   4     -23.849   0.127  52.152  1.00  0.00           H  
ATOM     59 1HB  LEU A   4     -24.578  -2.187  51.537  1.00  0.00           H  
ATOM     60 2HB  LEU A   4     -22.919  -2.731  51.733  1.00  0.00           H  
ATOM     61  HG  LEU A   4     -23.043  -2.065  54.160  1.00  0.00           H  
ATOM     62 1HD1 LEU A   4     -25.212  -1.737  55.217  1.00  0.00           H  
ATOM     63 2HD1 LEU A   4     -24.871  -0.439  54.067  1.00  0.00           H  
ATOM     64 3HD1 LEU A   4     -26.005  -1.726  53.635  1.00  0.00           H  
ATOM     65 1HD2 LEU A   4     -24.261  -3.966  54.763  1.00  0.00           H  
ATOM     66 2HD2 LEU A   4     -24.973  -4.101  53.175  1.00  0.00           H  
ATOM     67 3HD2 LEU A   4     -23.238  -4.296  53.366  1.00  0.00           H  
ATOM     68  N   LEU A   5     -20.784  -1.059  51.992  1.00  0.00           N  
ATOM     69  CA  LEU A   5     -19.488  -0.970  52.619  1.00  0.00           C  
ATOM     70  C   LEU A   5     -19.000   0.470  52.702  1.00  0.00           C  
ATOM     71  O   LEU A   5     -18.483   0.879  53.741  1.00  0.00           O  
ATOM     72  CB  LEU A   5     -18.471  -1.868  51.902  1.00  0.00           C  
ATOM     73  CG  LEU A   5     -17.007  -1.850  52.433  1.00  0.00           C  
ATOM     74  CD1 LEU A   5     -16.973  -2.238  53.868  1.00  0.00           C  
ATOM     75  CD2 LEU A   5     -16.196  -2.866  51.645  1.00  0.00           C  
ATOM     76  H   LEU A   5     -20.907  -1.613  51.134  1.00  0.00           H  
ATOM     77  HA  LEU A   5     -19.600  -1.334  53.634  1.00  0.00           H  
ATOM     78 1HB  LEU A   5     -18.833  -2.900  51.949  1.00  0.00           H  
ATOM     79 2HB  LEU A   5     -18.445  -1.575  50.853  1.00  0.00           H  
ATOM     80  HG  LEU A   5     -16.575  -0.853  52.324  1.00  0.00           H  
ATOM     81 1HD1 LEU A   5     -15.948  -2.243  54.204  1.00  0.00           H  
ATOM     82 2HD1 LEU A   5     -17.535  -1.538  54.472  1.00  0.00           H  
ATOM     83 3HD1 LEU A   5     -17.393  -3.221  53.950  1.00  0.00           H  
ATOM     84 1HD2 LEU A   5     -15.169  -2.879  52.006  1.00  0.00           H  
ATOM     85 2HD2 LEU A   5     -16.641  -3.857  51.776  1.00  0.00           H  
ATOM     86 3HD2 LEU A   5     -16.209  -2.594  50.591  1.00  0.00           H  
ATOM     87  N   LEU A   6     -19.160   1.245  51.621  1.00  0.00           N  
ATOM     88  CA  LEU A   6     -18.717   2.633  51.674  1.00  0.00           C  
ATOM     89  C   LEU A   6     -19.515   3.412  52.728  1.00  0.00           C  
ATOM     90  O   LEU A   6     -18.913   4.212  53.464  1.00  0.00           O  
ATOM     91  CB  LEU A   6     -18.945   3.292  50.313  1.00  0.00           C  
ATOM     92  CG  LEU A   6     -18.053   2.878  49.126  1.00  0.00           C  
ATOM     93  CD1 LEU A   6     -18.639   3.503  47.858  1.00  0.00           C  
ATOM     94  CD2 LEU A   6     -16.636   3.368  49.331  1.00  0.00           C  
ATOM     95  H   LEU A   6     -19.540   0.847  50.762  1.00  0.00           H  
ATOM     96  HA  LEU A   6     -17.676   2.661  51.935  1.00  0.00           H  
ATOM     97 1HB  LEU A   6     -19.953   3.058  50.025  1.00  0.00           H  
ATOM     98 2HB  LEU A   6     -18.848   4.369  50.443  1.00  0.00           H  
ATOM     99  HG  LEU A   6     -18.055   1.794  49.018  1.00  0.00           H  
ATOM    100 1HD1 LEU A   6     -18.032   3.228  46.997  1.00  0.00           H  
ATOM    101 2HD1 LEU A   6     -19.656   3.146  47.711  1.00  0.00           H  
ATOM    102 3HD1 LEU A   6     -18.649   4.579  47.968  1.00  0.00           H  
ATOM    103 1HD2 LEU A   6     -16.029   3.082  48.473  1.00  0.00           H  
ATOM    104 2HD2 LEU A   6     -16.649   4.452  49.421  1.00  0.00           H  
ATOM    105 3HD2 LEU A   6     -16.211   2.929  50.228  1.00  0.00           H  
ATOM    106  N   LEU A   7     -20.830   3.170  52.852  1.00  0.00           N  
ATOM    107  CA  LEU A   7     -21.611   3.847  53.886  1.00  0.00           C  
ATOM    108  C   LEU A   7     -21.148   3.422  55.267  1.00  0.00           C  
ATOM    109  O   LEU A   7     -21.107   4.251  56.177  1.00  0.00           O  
ATOM    110  CB  LEU A   7     -23.111   3.559  53.785  1.00  0.00           C  
ATOM    111  CG  LEU A   7     -23.897   4.149  52.596  1.00  0.00           C  
ATOM    112  CD1 LEU A   7     -25.282   3.569  52.625  1.00  0.00           C  
ATOM    113  CD2 LEU A   7     -23.967   5.687  52.703  1.00  0.00           C  
ATOM    114  H   LEU A   7     -21.290   2.535  52.188  1.00  0.00           H  
ATOM    115  HA  LEU A   7     -21.444   4.915  53.792  1.00  0.00           H  
ATOM    116 1HB  LEU A   7     -23.243   2.472  53.762  1.00  0.00           H  
ATOM    117 2HB  LEU A   7     -23.577   3.934  54.689  1.00  0.00           H  
ATOM    118  HG  LEU A   7     -23.423   3.856  51.661  1.00  0.00           H  
ATOM    119 1HD1 LEU A   7     -25.862   3.950  51.785  1.00  0.00           H  
ATOM    120 2HD1 LEU A   7     -25.199   2.496  52.559  1.00  0.00           H  
ATOM    121 3HD1 LEU A   7     -25.766   3.838  53.557  1.00  0.00           H  
ATOM    122 1HD2 LEU A   7     -24.539   6.089  51.874  1.00  0.00           H  
ATOM    123 2HD2 LEU A   7     -24.447   5.961  53.633  1.00  0.00           H  
ATOM    124 3HD2 LEU A   7     -22.972   6.105  52.675  1.00  0.00           H  
ATOM    125  N   ALA A   8     -20.833   2.132  55.447  1.00  0.00           N  
ATOM    126  CA  ALA A   8     -20.342   1.643  56.724  1.00  0.00           C  
ATOM    127  C   ALA A   8     -19.048   2.331  57.097  1.00  0.00           C  
ATOM    128  O   ALA A   8     -18.856   2.725  58.246  1.00  0.00           O  
ATOM    129  CB  ALA A   8     -20.159   0.152  56.678  1.00  0.00           C  
ATOM    130  H   ALA A   8     -20.973   1.470  54.674  1.00  0.00           H  
ATOM    131  HA  ALA A   8     -21.064   1.892  57.492  1.00  0.00           H  
ATOM    132 1HB  ALA A   8     -19.823  -0.197  57.635  1.00  0.00           H  
ATOM    133 2HB  ALA A   8     -21.106  -0.324  56.428  1.00  0.00           H  
ATOM    134 3HB  ALA A   8     -19.423  -0.091  55.919  1.00  0.00           H  
ATOM    135  N   ARG A   9     -18.167   2.510  56.109  1.00  0.00           N  
ATOM    136  CA  ARG A   9     -16.917   3.197  56.347  1.00  0.00           C  
ATOM    137  C   ARG A   9     -17.181   4.658  56.695  1.00  0.00           C  
ATOM    138  O   ARG A   9     -16.510   5.214  57.570  1.00  0.00           O  
ATOM    139  CB  ARG A   9     -16.007   3.083  55.141  1.00  0.00           C  
ATOM    140  CG  ARG A   9     -15.462   1.703  54.920  1.00  0.00           C  
ATOM    141  CD  ARG A   9     -14.667   1.604  53.697  1.00  0.00           C  
ATOM    142  NE  ARG A   9     -13.433   2.376  53.805  1.00  0.00           N  
ATOM    143  CZ  ARG A   9     -12.567   2.621  52.797  1.00  0.00           C  
ATOM    144  NH1 ARG A   9     -12.800   2.153  51.582  1.00  0.00           N  
ATOM    145  NH2 ARG A   9     -11.471   3.329  53.050  1.00  0.00           N  
ATOM    146  H   ARG A   9     -18.363   2.108  55.188  1.00  0.00           H  
ATOM    147  HA  ARG A   9     -16.417   2.720  57.189  1.00  0.00           H  
ATOM    148 1HB  ARG A   9     -16.553   3.369  54.246  1.00  0.00           H  
ATOM    149 2HB  ARG A   9     -15.169   3.764  55.251  1.00  0.00           H  
ATOM    150 1HG  ARG A   9     -14.813   1.464  55.748  1.00  0.00           H  
ATOM    151 2HG  ARG A   9     -16.269   0.979  54.879  1.00  0.00           H  
ATOM    152 1HD  ARG A   9     -14.412   0.558  53.525  1.00  0.00           H  
ATOM    153 2HD  ARG A   9     -15.251   1.988  52.861  1.00  0.00           H  
ATOM    154  HE  ARG A   9     -13.199   2.748  54.716  1.00  0.00           H  
ATOM    155 1HH1 ARG A   9     -13.626   1.610  51.395  1.00  0.00           H  
ATOM    156 2HH1 ARG A   9     -12.142   2.335  50.833  1.00  0.00           H  
ATOM    157 1HH2 ARG A   9     -11.298   3.679  53.979  1.00  0.00           H  
ATOM    158 2HH2 ARG A   9     -10.767   3.513  52.314  1.00  0.00           H  
ATOM    159  N   ALA A  10     -18.142   5.291  56.002  1.00  0.00           N  
ATOM    160  CA  ALA A  10     -18.476   6.680  56.273  1.00  0.00           C  
ATOM    161  C   ALA A  10     -19.005   6.825  57.685  1.00  0.00           C  
ATOM    162  O   ALA A  10     -18.667   7.781  58.391  1.00  0.00           O  
ATOM    163  CB  ALA A  10     -19.512   7.186  55.285  1.00  0.00           C  
ATOM    164  H   ALA A  10     -18.608   4.800  55.234  1.00  0.00           H  
ATOM    165  HA  ALA A  10     -17.571   7.268  56.182  1.00  0.00           H  
ATOM    166 1HB  ALA A  10     -19.720   8.225  55.500  1.00  0.00           H  
ATOM    167 2HB  ALA A  10     -19.136   7.085  54.274  1.00  0.00           H  
ATOM    168 3HB  ALA A  10     -20.421   6.605  55.383  1.00  0.00           H  
ATOM    169  N   ALA A  11     -19.844   5.870  58.098  1.00  0.00           N  
ATOM    170  CA  ALA A  11     -20.427   5.833  59.428  1.00  0.00           C  
ATOM    171  C   ALA A  11     -19.321   5.687  60.476  1.00  0.00           C  
ATOM    172  O   ALA A  11     -19.273   6.389  61.498  1.00  0.00           O  
ATOM    173  CB  ALA A  11     -21.422   4.682  59.491  1.00  0.00           C  
ATOM    174  H   ALA A  11     -20.124   5.145  57.434  1.00  0.00           H  
ATOM    175  HA  ALA A  11     -20.954   6.766  59.604  1.00  0.00           H  
ATOM    176 1HB  ALA A  11     -21.876   4.642  60.440  1.00  0.00           H  
ATOM    177 2HB  ALA A  11     -22.186   4.826  58.734  1.00  0.00           H  
ATOM    178 3HB  ALA A  11     -20.909   3.748  59.307  1.00  0.00           H  
ATOM    179  N   HIS A  12     -18.350   4.831  60.163  1.00  0.00           N  
ATOM    180  CA  HIS A  12     -17.227   4.559  61.041  1.00  0.00           C  
ATOM    181  C   HIS A  12     -16.425   5.832  61.287  1.00  0.00           C  
ATOM    182  O   HIS A  12     -16.166   6.211  62.432  1.00  0.00           O  
ATOM    183  CB  HIS A  12     -16.339   3.494  60.398  1.00  0.00           C  
ATOM    184  CG  HIS A  12     -15.254   2.981  61.221  1.00  0.00           C  
ATOM    185  ND1 HIS A  12     -15.466   2.039  62.197  1.00  0.00           N  
ATOM    186  CD2 HIS A  12     -13.931   3.243  61.223  1.00  0.00           C  
ATOM    187  CE1 HIS A  12     -14.318   1.732  62.764  1.00  0.00           C  
ATOM    188  NE2 HIS A  12     -13.364   2.448  62.192  1.00  0.00           N  
ATOM    189  H   HIS A  12     -18.451   4.264  59.320  1.00  0.00           H  
ATOM    190  HA  HIS A  12     -17.588   4.185  61.999  1.00  0.00           H  
ATOM    191 1HB  HIS A  12     -16.964   2.658  60.107  1.00  0.00           H  
ATOM    192 2HB  HIS A  12     -15.894   3.885  59.501  1.00  0.00           H  
ATOM    193  HD1 HIS A  12     -16.324   1.474  62.261  1.00  0.00           H  
ATOM    194  HD2 HIS A  12     -13.312   3.912  60.626  1.00  0.00           H  
ATOM    195  HE1 HIS A  12     -14.278   0.993  63.564  1.00  0.00           H  
ATOM    196  N   HIS A  13     -16.061   6.526  60.204  1.00  0.00           N  
ATOM    197  CA  HIS A  13     -15.243   7.730  60.304  1.00  0.00           C  
ATOM    198  C   HIS A  13     -16.005   8.895  60.940  1.00  0.00           C  
ATOM    199  O   HIS A  13     -15.434   9.641  61.749  1.00  0.00           O  
ATOM    200  CB  HIS A  13     -14.734   8.135  58.915  1.00  0.00           C  
ATOM    201  CG  HIS A  13     -13.664   7.254  58.360  1.00  0.00           C  
ATOM    202  ND1 HIS A  13     -13.942   6.058  57.740  1.00  0.00           N  
ATOM    203  CD2 HIS A  13     -12.318   7.398  58.319  1.00  0.00           C  
ATOM    204  CE1 HIS A  13     -12.818   5.498  57.340  1.00  0.00           C  
ATOM    205  NE2 HIS A  13     -11.811   6.291  57.676  1.00  0.00           N  
ATOM    206  H   HIS A  13     -16.324   6.167  59.282  1.00  0.00           H  
ATOM    207  HA  HIS A  13     -14.378   7.521  60.927  1.00  0.00           H  
ATOM    208 1HB  HIS A  13     -15.562   8.096  58.217  1.00  0.00           H  
ATOM    209 2HB  HIS A  13     -14.371   9.151  58.934  1.00  0.00           H  
ATOM    210  HD1 HIS A  13     -14.868   5.663  57.593  1.00  0.00           H  
ATOM    211  HD2 HIS A  13     -11.645   8.178  58.675  1.00  0.00           H  
ATOM    212  HE1 HIS A  13     -12.838   4.538  56.825  1.00  0.00           H  
ATOM    213  N   SER A  14     -17.297   9.033  60.598  1.00  0.00           N  
ATOM    214  CA  SER A  14     -18.147  10.099  61.117  1.00  0.00           C  
ATOM    215  C   SER A  14     -18.692   9.883  62.536  1.00  0.00           C  
ATOM    216  O   SER A  14     -19.101  10.854  63.178  1.00  0.00           O  
ATOM    217  CB  SER A  14     -19.305  10.329  60.168  1.00  0.00           C  
ATOM    218  OG  SER A  14     -20.140   9.211  60.094  1.00  0.00           O  
ATOM    219  H   SER A  14     -17.713   8.396  59.917  1.00  0.00           H  
ATOM    220  HA  SER A  14     -17.548  11.010  61.133  1.00  0.00           H  
ATOM    221 1HB  SER A  14     -19.880  11.185  60.509  1.00  0.00           H  
ATOM    222 2HB  SER A  14     -18.923  10.556  59.183  1.00  0.00           H  
ATOM    223  HG  SER A  14     -19.703   8.620  59.447  1.00  0.00           H  
ATOM    224  N   GLY A  15     -18.646   8.649  63.069  1.00  0.00           N  
ATOM    225  CA  GLY A  15     -19.162   8.393  64.411  1.00  0.00           C  
ATOM    226  C   GLY A  15     -20.682   8.229  64.420  1.00  0.00           C  
ATOM    227  O   GLY A  15     -21.357   8.603  65.383  1.00  0.00           O  
ATOM    228  H   GLY A  15     -18.347   7.848  62.508  1.00  0.00           H  
ATOM    229 1HA  GLY A  15     -18.697   7.484  64.797  1.00  0.00           H  
ATOM    230 2HA  GLY A  15     -18.872   9.206  65.071  1.00  0.00           H  
ATOM    231  N   THR A  16     -21.211   7.712  63.315  1.00  0.00           N  
ATOM    232  CA  THR A  16     -22.640   7.510  63.110  1.00  0.00           C  
ATOM    233  C   THR A  16     -22.922   6.064  62.695  1.00  0.00           C  
ATOM    234  O   THR A  16     -22.019   5.224  62.683  1.00  0.00           O  
ATOM    235  CB  THR A  16     -23.204   8.509  62.068  1.00  0.00           C  
ATOM    236  OG1 THR A  16     -22.651   8.255  60.768  1.00  0.00           O  
ATOM    237  CG2 THR A  16     -22.912   9.948  62.452  1.00  0.00           C  
ATOM    238  H   THR A  16     -20.566   7.392  62.588  1.00  0.00           H  
ATOM    239  HA  THR A  16     -23.162   7.688  64.051  1.00  0.00           H  
ATOM    240  HB  THR A  16     -24.279   8.384  62.016  1.00  0.00           H  
ATOM    241  HG1 THR A  16     -21.710   8.529  60.752  1.00  0.00           H  
ATOM    242 1HG2 THR A  16     -23.343  10.614  61.708  1.00  0.00           H  
ATOM    243 2HG2 THR A  16     -23.349  10.156  63.427  1.00  0.00           H  
ATOM    244 3HG2 THR A  16     -21.835  10.105  62.496  1.00  0.00           H  
ATOM    245  N   ASP A  17     -24.191   5.744  62.457  1.00  0.00           N  
ATOM    246  CA  ASP A  17     -24.605   4.416  61.996  1.00  0.00           C  
ATOM    247  C   ASP A  17     -24.818   4.425  60.483  1.00  0.00           C  
ATOM    248  O   ASP A  17     -24.872   5.490  59.874  1.00  0.00           O  
ATOM    249  CB  ASP A  17     -25.889   3.971  62.701  1.00  0.00           C  
ATOM    250  CG  ASP A  17     -26.061   2.458  62.718  1.00  0.00           C  
ATOM    251  OD1 ASP A  17     -25.492   1.805  61.875  1.00  0.00           O  
ATOM    252  OD2 ASP A  17     -26.760   1.970  63.574  1.00  0.00           O  
ATOM    253  H   ASP A  17     -24.906   6.467  62.570  1.00  0.00           H  
ATOM    254  HA  ASP A  17     -23.827   3.694  62.238  1.00  0.00           H  
ATOM    255 1HB  ASP A  17     -25.884   4.333  63.729  1.00  0.00           H  
ATOM    256 2HB  ASP A  17     -26.751   4.414  62.201  1.00  0.00           H  
ATOM    257  N   VAL A  18     -24.974   3.238  59.869  1.00  0.00           N  
ATOM    258  CA  VAL A  18     -25.237   3.226  58.427  1.00  0.00           C  
ATOM    259  C   VAL A  18     -26.593   3.818  58.089  1.00  0.00           C  
ATOM    260  O   VAL A  18     -26.700   4.583  57.127  1.00  0.00           O  
ATOM    261  CB  VAL A  18     -25.129   1.823  57.828  1.00  0.00           C  
ATOM    262  CG1 VAL A  18     -25.641   1.829  56.375  1.00  0.00           C  
ATOM    263  CG2 VAL A  18     -23.717   1.465  57.815  1.00  0.00           C  
ATOM    264  H   VAL A  18     -24.904   2.391  60.404  1.00  0.00           H  
ATOM    265  HA  VAL A  18     -24.478   3.818  57.944  1.00  0.00           H  
ATOM    266  HB  VAL A  18     -25.695   1.118  58.418  1.00  0.00           H  
ATOM    267 1HG1 VAL A  18     -25.528   0.841  55.951  1.00  0.00           H  
ATOM    268 2HG1 VAL A  18     -26.683   2.108  56.339  1.00  0.00           H  
ATOM    269 3HG1 VAL A  18     -25.067   2.536  55.793  1.00  0.00           H  
ATOM    270 1HG2 VAL A  18     -23.584   0.472  57.380  1.00  0.00           H  
ATOM    271 2HG2 VAL A  18     -23.206   2.205  57.210  1.00  0.00           H  
ATOM    272 3HG2 VAL A  18     -23.330   1.481  58.823  1.00  0.00           H  
ATOM    273  N   THR A  19     -27.639   3.512  58.848  1.00  0.00           N  
ATOM    274  CA  THR A  19     -28.923   4.123  58.532  1.00  0.00           C  
ATOM    275  C   THR A  19     -28.764   5.640  58.463  1.00  0.00           C  
ATOM    276  O   THR A  19     -29.278   6.283  57.538  1.00  0.00           O  
ATOM    277  CB  THR A  19     -29.997   3.750  59.571  1.00  0.00           C  
ATOM    278  OG1 THR A  19     -30.138   2.324  59.624  1.00  0.00           O  
ATOM    279  CG2 THR A  19     -31.334   4.375  59.205  1.00  0.00           C  
ATOM    280  H   THR A  19     -27.544   2.871  59.625  1.00  0.00           H  
ATOM    281  HA  THR A  19     -29.257   3.763  57.558  1.00  0.00           H  
ATOM    282  HB  THR A  19     -29.691   4.108  60.554  1.00  0.00           H  
ATOM    283  HG1 THR A  19     -30.535   2.074  60.462  1.00  0.00           H  
ATOM    284 1HG2 THR A  19     -32.080   4.101  59.950  1.00  0.00           H  
ATOM    285 2HG2 THR A  19     -31.232   5.460  59.175  1.00  0.00           H  
ATOM    286 3HG2 THR A  19     -31.649   4.014  58.227  1.00  0.00           H  
ATOM    287  N   GLU A  20     -28.045   6.213  59.437  1.00  0.00           N  
ATOM    288  CA  GLU A  20     -27.786   7.642  59.432  1.00  0.00           C  
ATOM    289  C   GLU A  20     -26.921   8.069  58.245  1.00  0.00           C  
ATOM    290  O   GLU A  20     -27.190   9.102  57.641  1.00  0.00           O  
ATOM    291  CB  GLU A  20     -27.109   8.054  60.741  1.00  0.00           C  
ATOM    292  CG  GLU A  20     -28.008   7.973  61.967  1.00  0.00           C  
ATOM    293  CD  GLU A  20     -27.242   8.030  63.259  1.00  0.00           C  
ATOM    294  OE1 GLU A  20     -26.143   7.531  63.298  1.00  0.00           O  
ATOM    295  OE2 GLU A  20     -27.756   8.573  64.208  1.00  0.00           O  
ATOM    296  H   GLU A  20     -27.680   5.639  60.200  1.00  0.00           H  
ATOM    297  HA  GLU A  20     -28.743   8.157  59.357  1.00  0.00           H  
ATOM    298 1HB  GLU A  20     -26.243   7.416  60.919  1.00  0.00           H  
ATOM    299 2HB  GLU A  20     -26.748   9.079  60.657  1.00  0.00           H  
ATOM    300 1HG  GLU A  20     -28.715   8.802  61.940  1.00  0.00           H  
ATOM    301 2HG  GLU A  20     -28.576   7.045  61.927  1.00  0.00           H  
ATOM    302  N   ALA A  21     -25.896   7.281  57.888  1.00  0.00           N  
ATOM    303  CA  ALA A  21     -25.032   7.627  56.761  1.00  0.00           C  
ATOM    304  C   ALA A  21     -25.848   7.717  55.472  1.00  0.00           C  
ATOM    305  O   ALA A  21     -25.690   8.648  54.676  1.00  0.00           O  
ATOM    306  CB  ALA A  21     -23.924   6.578  56.626  1.00  0.00           C  
ATOM    307  H   ALA A  21     -25.675   6.468  58.469  1.00  0.00           H  
ATOM    308  HA  ALA A  21     -24.590   8.604  56.957  1.00  0.00           H  
ATOM    309 1HB  ALA A  21     -23.258   6.806  55.816  1.00  0.00           H  
ATOM    310 2HB  ALA A  21     -23.361   6.543  57.554  1.00  0.00           H  
ATOM    311 3HB  ALA A  21     -24.374   5.612  56.440  1.00  0.00           H  
ATOM    312  N   PHE A  22     -26.753   6.768  55.287  1.00  0.00           N  
ATOM    313  CA  PHE A  22     -27.626   6.732  54.131  1.00  0.00           C  
ATOM    314  C   PHE A  22     -28.502   7.966  54.064  1.00  0.00           C  
ATOM    315  O   PHE A  22     -28.510   8.696  53.065  1.00  0.00           O  
ATOM    316  CB  PHE A  22     -28.503   5.479  54.164  1.00  0.00           C  
ATOM    317  CG  PHE A  22     -29.523   5.424  53.063  1.00  0.00           C  
ATOM    318  CD1 PHE A  22     -29.187   4.931  51.811  1.00  0.00           C  
ATOM    319  CD2 PHE A  22     -30.820   5.867  53.275  1.00  0.00           C  
ATOM    320  CE1 PHE A  22     -30.125   4.880  50.796  1.00  0.00           C  
ATOM    321  CE2 PHE A  22     -31.759   5.816  52.264  1.00  0.00           C  
ATOM    322  CZ  PHE A  22     -31.411   5.322  51.023  1.00  0.00           C  
ATOM    323  H   PHE A  22     -26.811   6.021  55.987  1.00  0.00           H  
ATOM    324  HA  PHE A  22     -27.011   6.699  53.231  1.00  0.00           H  
ATOM    325 1HB  PHE A  22     -27.875   4.593  54.090  1.00  0.00           H  
ATOM    326 2HB  PHE A  22     -29.029   5.429  55.117  1.00  0.00           H  
ATOM    327  HD1 PHE A  22     -28.170   4.580  51.632  1.00  0.00           H  
ATOM    328  HD2 PHE A  22     -31.095   6.257  54.255  1.00  0.00           H  
ATOM    329  HE1 PHE A  22     -29.847   4.490  49.818  1.00  0.00           H  
ATOM    330  HE2 PHE A  22     -32.776   6.166  52.444  1.00  0.00           H  
ATOM    331  HZ  PHE A  22     -32.150   5.283  50.224  1.00  0.00           H  
ATOM    332  N   GLU A  23     -29.234   8.202  55.158  1.00  0.00           N  
ATOM    333  CA  GLU A  23     -30.158   9.315  55.237  1.00  0.00           C  
ATOM    334  C   GLU A  23     -29.457  10.649  55.122  1.00  0.00           C  
ATOM    335  O   GLU A  23     -29.984  11.569  54.495  1.00  0.00           O  
ATOM    336  CB  GLU A  23     -30.940   9.259  56.551  1.00  0.00           C  
ATOM    337  CG  GLU A  23     -31.941  10.390  56.737  1.00  0.00           C  
ATOM    338  CD  GLU A  23     -32.798  10.219  57.960  1.00  0.00           C  
ATOM    339  OE1 GLU A  23     -33.356   9.161  58.127  1.00  0.00           O  
ATOM    340  OE2 GLU A  23     -32.894  11.147  58.728  1.00  0.00           O  
ATOM    341  H   GLU A  23     -29.153   7.552  55.948  1.00  0.00           H  
ATOM    342  HA  GLU A  23     -30.840   9.238  54.395  1.00  0.00           H  
ATOM    343 1HB  GLU A  23     -31.486   8.317  56.610  1.00  0.00           H  
ATOM    344 2HB  GLU A  23     -30.244   9.287  57.390  1.00  0.00           H  
ATOM    345 1HG  GLU A  23     -31.398  11.332  56.817  1.00  0.00           H  
ATOM    346 2HG  GLU A  23     -32.579  10.445  55.856  1.00  0.00           H  
ATOM    347  N   LEU A  24     -28.267  10.763  55.701  1.00  0.00           N  
ATOM    348  CA  LEU A  24     -27.537  12.000  55.633  1.00  0.00           C  
ATOM    349  C   LEU A  24     -27.118  12.271  54.197  1.00  0.00           C  
ATOM    350  O   LEU A  24     -27.346  13.369  53.694  1.00  0.00           O  
ATOM    351  CB  LEU A  24     -26.326  11.960  56.575  1.00  0.00           C  
ATOM    352  CG  LEU A  24     -25.440  13.225  56.644  1.00  0.00           C  
ATOM    353  CD1 LEU A  24     -26.255  14.444  57.102  1.00  0.00           C  
ATOM    354  CD2 LEU A  24     -24.315  12.994  57.619  1.00  0.00           C  
ATOM    355  H   LEU A  24     -27.877   9.988  56.235  1.00  0.00           H  
ATOM    356  HA  LEU A  24     -28.205  12.792  55.954  1.00  0.00           H  
ATOM    357 1HB  LEU A  24     -26.684  11.741  57.580  1.00  0.00           H  
ATOM    358 2HB  LEU A  24     -25.690  11.129  56.259  1.00  0.00           H  
ATOM    359  HG  LEU A  24     -25.036  13.421  55.669  1.00  0.00           H  
ATOM    360 1HD1 LEU A  24     -25.602  15.316  57.146  1.00  0.00           H  
ATOM    361 2HD1 LEU A  24     -27.065  14.650  56.408  1.00  0.00           H  
ATOM    362 3HD1 LEU A  24     -26.668  14.255  58.091  1.00  0.00           H  
ATOM    363 1HD2 LEU A  24     -23.710  13.886  57.652  1.00  0.00           H  
ATOM    364 2HD2 LEU A  24     -24.724  12.796  58.610  1.00  0.00           H  
ATOM    365 3HD2 LEU A  24     -23.717  12.145  57.301  1.00  0.00           H  
ATOM    366  N   ALA A  25     -26.593  11.269  53.476  1.00  0.00           N  
ATOM    367  CA  ALA A  25     -26.220  11.546  52.093  1.00  0.00           C  
ATOM    368  C   ALA A  25     -27.447  12.031  51.307  1.00  0.00           C  
ATOM    369  O   ALA A  25     -27.349  12.935  50.459  1.00  0.00           O  
ATOM    370  CB  ALA A  25     -25.634  10.314  51.425  1.00  0.00           C  
ATOM    371  H   ALA A  25     -26.414  10.348  53.897  1.00  0.00           H  
ATOM    372  HA  ALA A  25     -25.477  12.338  52.099  1.00  0.00           H  
ATOM    373 1HB  ALA A  25     -25.355  10.552  50.398  1.00  0.00           H  
ATOM    374 2HB  ALA A  25     -24.772   9.989  51.957  1.00  0.00           H  
ATOM    375 3HB  ALA A  25     -26.383   9.519  51.426  1.00  0.00           H  
ATOM    376  N   GLU A  26     -28.623  11.444  51.578  1.00  0.00           N  
ATOM    377  CA  GLU A  26     -29.813  11.871  50.857  1.00  0.00           C  
ATOM    378  C   GLU A  26     -30.189  13.316  51.184  1.00  0.00           C  
ATOM    379  O   GLU A  26     -30.489  14.099  50.280  1.00  0.00           O  
ATOM    380  CB  GLU A  26     -30.986  10.944  51.183  1.00  0.00           C  
ATOM    381  CG  GLU A  26     -30.855   9.539  50.610  1.00  0.00           C  
ATOM    382  CD  GLU A  26     -31.047   9.495  49.120  1.00  0.00           C  
ATOM    383  OE1 GLU A  26     -32.085   9.909  48.661  1.00  0.00           O  
ATOM    384  OE2 GLU A  26     -30.155   9.046  48.439  1.00  0.00           O  
ATOM    385  H   GLU A  26     -28.661  10.663  52.246  1.00  0.00           H  
ATOM    386  HA  GLU A  26     -29.600  11.822  49.794  1.00  0.00           H  
ATOM    387 1HB  GLU A  26     -31.091  10.856  52.264  1.00  0.00           H  
ATOM    388 2HB  GLU A  26     -31.910  11.377  50.798  1.00  0.00           H  
ATOM    389 1HG  GLU A  26     -29.865   9.152  50.849  1.00  0.00           H  
ATOM    390 2HG  GLU A  26     -31.592   8.894  51.087  1.00  0.00           H  
ATOM    391  N   ARG A  27     -30.114  13.688  52.470  1.00  0.00           N  
ATOM    392  CA  ARG A  27     -30.419  15.049  52.927  1.00  0.00           C  
ATOM    393  C   ARG A  27     -29.437  16.080  52.383  1.00  0.00           C  
ATOM    394  O   ARG A  27     -29.822  17.202  52.047  1.00  0.00           O  
ATOM    395  CB  ARG A  27     -30.408  15.112  54.447  1.00  0.00           C  
ATOM    396  CG  ARG A  27     -31.586  14.429  55.124  1.00  0.00           C  
ATOM    397  CD  ARG A  27     -31.554  14.613  56.598  1.00  0.00           C  
ATOM    398  NE  ARG A  27     -32.596  13.847  57.262  1.00  0.00           N  
ATOM    399  CZ  ARG A  27     -33.885  14.229  57.356  1.00  0.00           C  
ATOM    400  NH1 ARG A  27     -34.273  15.367  56.825  1.00  0.00           N  
ATOM    401  NH2 ARG A  27     -34.758  13.460  57.983  1.00  0.00           N  
ATOM    402  H   ARG A  27     -29.889  12.969  53.167  1.00  0.00           H  
ATOM    403  HA  ARG A  27     -31.410  15.313  52.561  1.00  0.00           H  
ATOM    404 1HB  ARG A  27     -29.497  14.649  54.824  1.00  0.00           H  
ATOM    405 2HB  ARG A  27     -30.402  16.154  54.768  1.00  0.00           H  
ATOM    406 1HG  ARG A  27     -32.517  14.851  54.746  1.00  0.00           H  
ATOM    407 2HG  ARG A  27     -31.558  13.360  54.911  1.00  0.00           H  
ATOM    408 1HD  ARG A  27     -30.590  14.284  56.985  1.00  0.00           H  
ATOM    409 2HD  ARG A  27     -31.701  15.666  56.836  1.00  0.00           H  
ATOM    410  HE  ARG A  27     -32.335  12.965  57.683  1.00  0.00           H  
ATOM    411 1HH1 ARG A  27     -33.606  15.955  56.346  1.00  0.00           H  
ATOM    412 2HH1 ARG A  27     -35.239  15.653  56.896  1.00  0.00           H  
ATOM    413 1HH2 ARG A  27     -34.459  12.585  58.391  1.00  0.00           H  
ATOM    414 2HH2 ARG A  27     -35.723  13.746  58.053  1.00  0.00           H  
ATOM    415  N   LEU A  28     -28.166  15.690  52.294  1.00  0.00           N  
ATOM    416  CA  LEU A  28     -27.113  16.569  51.814  1.00  0.00           C  
ATOM    417  C   LEU A  28     -27.152  16.668  50.281  1.00  0.00           C  
ATOM    418  O   LEU A  28     -26.725  17.673  49.694  1.00  0.00           O  
ATOM    419  CB  LEU A  28     -25.747  16.040  52.279  1.00  0.00           C  
ATOM    420  CG  LEU A  28     -25.453  15.976  53.825  1.00  0.00           C  
ATOM    421  CD1 LEU A  28     -24.060  15.409  54.009  1.00  0.00           C  
ATOM    422  CD2 LEU A  28     -25.600  17.300  54.496  1.00  0.00           C  
ATOM    423  H   LEU A  28     -27.925  14.756  52.634  1.00  0.00           H  
ATOM    424  HA  LEU A  28     -27.277  17.567  52.214  1.00  0.00           H  
ATOM    425 1HB  LEU A  28     -25.690  15.021  51.939  1.00  0.00           H  
ATOM    426 2HB  LEU A  28     -24.967  16.588  51.801  1.00  0.00           H  
ATOM    427  HG  LEU A  28     -26.143  15.307  54.283  1.00  0.00           H  
ATOM    428 1HD1 LEU A  28     -23.847  15.326  55.064  1.00  0.00           H  
ATOM    429 2HD1 LEU A  28     -24.013  14.428  53.553  1.00  0.00           H  
ATOM    430 3HD1 LEU A  28     -23.329  16.061  53.546  1.00  0.00           H  
ATOM    431 1HD2 LEU A  28     -25.385  17.195  55.558  1.00  0.00           H  
ATOM    432 2HD2 LEU A  28     -24.934  17.967  54.077  1.00  0.00           H  
ATOM    433 3HD2 LEU A  28     -26.613  17.673  54.375  1.00  0.00           H  
ATOM    434  N   GLY A  29     -27.696  15.637  49.615  1.00  0.00           N  
ATOM    435  CA  GLY A  29     -27.776  15.624  48.164  1.00  0.00           C  
ATOM    436  C   GLY A  29     -26.456  15.205  47.545  1.00  0.00           C  
ATOM    437  O   GLY A  29     -26.043  15.748  46.519  1.00  0.00           O  
ATOM    438  H   GLY A  29     -28.009  14.799  50.109  1.00  0.00           H  
ATOM    439 1HA  GLY A  29     -28.561  14.927  47.862  1.00  0.00           H  
ATOM    440 2HA  GLY A  29     -28.062  16.610  47.805  1.00  0.00           H  
ATOM    441  N   ILE A  30     -25.777  14.263  48.197  1.00  0.00           N  
ATOM    442  CA  ILE A  30     -24.470  13.810  47.734  1.00  0.00           C  
ATOM    443  C   ILE A  30     -24.437  12.298  47.501  1.00  0.00           C  
ATOM    444  O   ILE A  30     -25.344  11.573  47.914  1.00  0.00           O  
ATOM    445  CB  ILE A  30     -23.398  14.210  48.760  1.00  0.00           C  
ATOM    446  CG1 ILE A  30     -23.663  13.476  50.080  1.00  0.00           C  
ATOM    447  CG2 ILE A  30     -23.404  15.739  48.945  1.00  0.00           C  
ATOM    448  CD1 ILE A  30     -22.621  13.652  51.101  1.00  0.00           C  
ATOM    449  H   ILE A  30     -26.213  13.847  49.025  1.00  0.00           H  
ATOM    450  HA  ILE A  30     -24.237  14.299  46.789  1.00  0.00           H  
ATOM    451  HB  ILE A  30     -22.434  13.905  48.399  1.00  0.00           H  
ATOM    452 1HG1 ILE A  30     -24.610  13.786  50.467  1.00  0.00           H  
ATOM    453 2HG1 ILE A  30     -23.708  12.407  49.874  1.00  0.00           H  
ATOM    454 1HG2 ILE A  30     -22.640  16.050  49.642  1.00  0.00           H  
ATOM    455 2HG2 ILE A  30     -23.213  16.207  47.979  1.00  0.00           H  
ATOM    456 3HG2 ILE A  30     -24.373  16.061  49.312  1.00  0.00           H  
ATOM    457 1HD1 ILE A  30     -22.878  13.070  51.970  1.00  0.00           H  
ATOM    458 2HD1 ILE A  30     -21.679  13.314  50.699  1.00  0.00           H  
ATOM    459 3HD1 ILE A  30     -22.544  14.690  51.381  1.00  0.00           H  
ATOM    460  N   SER A  31     -23.400  11.831  46.813  1.00  0.00           N  
ATOM    461  CA  SER A  31     -23.237  10.403  46.541  1.00  0.00           C  
ATOM    462  C   SER A  31     -22.686   9.656  47.750  1.00  0.00           C  
ATOM    463  O   SER A  31     -22.245  10.260  48.732  1.00  0.00           O  
ATOM    464  CB  SER A  31     -22.310  10.173  45.357  1.00  0.00           C  
ATOM    465  OG  SER A  31     -20.976  10.466  45.677  1.00  0.00           O  
ATOM    466  H   SER A  31     -22.685  12.497  46.483  1.00  0.00           H  
ATOM    467  HA  SER A  31     -24.217   9.988  46.301  1.00  0.00           H  
ATOM    468 1HB  SER A  31     -22.386   9.146  45.023  1.00  0.00           H  
ATOM    469 2HB  SER A  31     -22.631  10.813  44.534  1.00  0.00           H  
ATOM    470  HG  SER A  31     -20.498  10.447  44.836  1.00  0.00           H  
ATOM    471  N   VAL A  32     -22.692   8.321  47.662  1.00  0.00           N  
ATOM    472  CA  VAL A  32     -22.149   7.506  48.743  1.00  0.00           C  
ATOM    473  C   VAL A  32     -20.643   7.781  48.913  1.00  0.00           C  
ATOM    474  O   VAL A  32     -20.156   7.884  50.046  1.00  0.00           O  
ATOM    475  CB  VAL A  32     -22.408   6.004  48.462  1.00  0.00           C  
ATOM    476  CG1 VAL A  32     -21.683   5.161  49.464  1.00  0.00           C  
ATOM    477  CG2 VAL A  32     -23.910   5.711  48.531  1.00  0.00           C  
ATOM    478  H   VAL A  32     -23.085   7.885  46.844  1.00  0.00           H  
ATOM    479  HA  VAL A  32     -22.655   7.771  49.668  1.00  0.00           H  
ATOM    480  HB  VAL A  32     -22.030   5.746  47.473  1.00  0.00           H  
ATOM    481 1HG1 VAL A  32     -21.874   4.107  49.256  1.00  0.00           H  
ATOM    482 2HG1 VAL A  32     -20.630   5.355  49.400  1.00  0.00           H  
ATOM    483 3HG1 VAL A  32     -22.028   5.398  50.461  1.00  0.00           H  
ATOM    484 1HG2 VAL A  32     -24.086   4.650  48.326  1.00  0.00           H  
ATOM    485 2HG2 VAL A  32     -24.282   5.952  49.518  1.00  0.00           H  
ATOM    486 3HG2 VAL A  32     -24.437   6.307  47.791  1.00  0.00           H  
ATOM    487  N   LYS A  33     -19.900   7.869  47.804  1.00  0.00           N  
ATOM    488  CA  LYS A  33     -18.477   8.173  47.909  1.00  0.00           C  
ATOM    489  C   LYS A  33     -18.236   9.568  48.468  1.00  0.00           C  
ATOM    490  O   LYS A  33     -17.306   9.753  49.258  1.00  0.00           O  
ATOM    491  CB  LYS A  33     -17.759   8.020  46.581  1.00  0.00           C  
ATOM    492  CG  LYS A  33     -17.590   6.599  46.165  1.00  0.00           C  
ATOM    493  CD  LYS A  33     -16.855   6.497  44.874  1.00  0.00           C  
ATOM    494  CE  LYS A  33     -16.593   5.057  44.519  1.00  0.00           C  
ATOM    495  NZ  LYS A  33     -15.848   4.941  43.264  1.00  0.00           N  
ATOM    496  H   LYS A  33     -20.341   7.757  46.904  1.00  0.00           H  
ATOM    497  HA  LYS A  33     -18.032   7.463  48.604  1.00  0.00           H  
ATOM    498 1HB  LYS A  33     -18.318   8.545  45.804  1.00  0.00           H  
ATOM    499 2HB  LYS A  33     -16.774   8.482  46.645  1.00  0.00           H  
ATOM    500 1HG  LYS A  33     -17.028   6.069  46.935  1.00  0.00           H  
ATOM    501 2HG  LYS A  33     -18.568   6.133  46.063  1.00  0.00           H  
ATOM    502 1HD  LYS A  33     -17.441   6.959  44.078  1.00  0.00           H  
ATOM    503 2HD  LYS A  33     -15.900   7.017  44.951  1.00  0.00           H  
ATOM    504 1HE  LYS A  33     -16.009   4.594  45.315  1.00  0.00           H  
ATOM    505 2HE  LYS A  33     -17.539   4.525  44.421  1.00  0.00           H  
ATOM    506 1HZ  LYS A  33     -15.677   3.947  43.068  1.00  0.00           H  
ATOM    507 2HZ  LYS A  33     -16.369   5.344  42.508  1.00  0.00           H  
ATOM    508 3HZ  LYS A  33     -14.954   5.416  43.351  1.00  0.00           H  
ATOM    509  N   GLU A  34     -19.050  10.549  48.067  1.00  0.00           N  
ATOM    510  CA  GLU A  34     -18.881  11.895  48.595  1.00  0.00           C  
ATOM    511  C   GLU A  34     -19.099  11.892  50.097  1.00  0.00           C  
ATOM    512  O   GLU A  34     -18.369  12.569  50.824  1.00  0.00           O  
ATOM    513  CB  GLU A  34     -19.804  12.878  47.889  1.00  0.00           C  
ATOM    514  CG  GLU A  34     -19.370  13.189  46.457  1.00  0.00           C  
ATOM    515  CD  GLU A  34     -20.353  14.010  45.658  1.00  0.00           C  
ATOM    516  OE1 GLU A  34     -21.546  13.911  45.883  1.00  0.00           O  
ATOM    517  OE2 GLU A  34     -19.906  14.750  44.815  1.00  0.00           O  
ATOM    518  H   GLU A  34     -19.776  10.362  47.374  1.00  0.00           H  
ATOM    519  HA  GLU A  34     -17.857  12.210  48.405  1.00  0.00           H  
ATOM    520 1HB  GLU A  34     -20.797  12.448  47.850  1.00  0.00           H  
ATOM    521 2HB  GLU A  34     -19.860  13.810  48.453  1.00  0.00           H  
ATOM    522 1HG  GLU A  34     -18.425  13.734  46.503  1.00  0.00           H  
ATOM    523 2HG  GLU A  34     -19.178  12.255  45.941  1.00  0.00           H  
ATOM    524  N   LEU A  35     -20.071  11.105  50.577  1.00  0.00           N  
ATOM    525  CA  LEU A  35     -20.307  11.034  52.005  1.00  0.00           C  
ATOM    526  C   LEU A  35     -19.070  10.492  52.698  1.00  0.00           C  
ATOM    527  O   LEU A  35     -18.670  11.015  53.735  1.00  0.00           O  
ATOM    528  CB  LEU A  35     -21.462  10.110  52.360  1.00  0.00           C  
ATOM    529  CG  LEU A  35     -21.812  10.048  53.872  1.00  0.00           C  
ATOM    530  CD1 LEU A  35     -22.362  11.390  54.360  1.00  0.00           C  
ATOM    531  CD2 LEU A  35     -22.735   8.972  54.109  1.00  0.00           C  
ATOM    532  H   LEU A  35     -20.697  10.617  49.925  1.00  0.00           H  
ATOM    533  HA  LEU A  35     -20.489  12.040  52.364  1.00  0.00           H  
ATOM    534 1HB  LEU A  35     -22.346  10.436  51.810  1.00  0.00           H  
ATOM    535 2HB  LEU A  35     -21.215   9.102  52.031  1.00  0.00           H  
ATOM    536  HG  LEU A  35     -20.913   9.863  54.439  1.00  0.00           H  
ATOM    537 1HD1 LEU A  35     -22.574  11.314  55.421  1.00  0.00           H  
ATOM    538 2HD1 LEU A  35     -21.639  12.174  54.201  1.00  0.00           H  
ATOM    539 3HD1 LEU A  35     -23.281  11.628  53.827  1.00  0.00           H  
ATOM    540 1HD2 LEU A  35     -22.946   8.946  55.163  1.00  0.00           H  
ATOM    541 2HD2 LEU A  35     -23.631   9.136  53.566  1.00  0.00           H  
ATOM    542 3HD2 LEU A  35     -22.288   8.038  53.796  1.00  0.00           H  
ATOM    543  N   LEU A  36     -18.470   9.424  52.145  1.00  0.00           N  
ATOM    544  CA  LEU A  36     -17.268   8.860  52.750  1.00  0.00           C  
ATOM    545  C   LEU A  36     -16.132   9.871  52.771  1.00  0.00           C  
ATOM    546  O   LEU A  36     -15.415   9.959  53.771  1.00  0.00           O  
ATOM    547  CB  LEU A  36     -16.836   7.563  52.042  1.00  0.00           C  
ATOM    548  CG  LEU A  36     -15.507   6.867  52.573  1.00  0.00           C  
ATOM    549  CD1 LEU A  36     -15.619   6.535  54.034  1.00  0.00           C  
ATOM    550  CD2 LEU A  36     -15.297   5.566  51.809  1.00  0.00           C  
ATOM    551  H   LEU A  36     -18.889   8.984  51.318  1.00  0.00           H  
ATOM    552  HA  LEU A  36     -17.507   8.617  53.775  1.00  0.00           H  
ATOM    553 1HB  LEU A  36     -17.651   6.839  52.122  1.00  0.00           H  
ATOM    554 2HB  LEU A  36     -16.692   7.789  50.985  1.00  0.00           H  
ATOM    555  HG  LEU A  36     -14.654   7.534  52.426  1.00  0.00           H  
ATOM    556 1HD1 LEU A  36     -14.710   6.041  54.370  1.00  0.00           H  
ATOM    557 2HD1 LEU A  36     -15.764   7.432  54.625  1.00  0.00           H  
ATOM    558 3HD1 LEU A  36     -16.452   5.879  54.145  1.00  0.00           H  
ATOM    559 1HD2 LEU A  36     -14.391   5.076  52.161  1.00  0.00           H  
ATOM    560 2HD2 LEU A  36     -16.155   4.905  51.974  1.00  0.00           H  
ATOM    561 3HD2 LEU A  36     -15.200   5.785  50.750  1.00  0.00           H  
ATOM    562  N   LEU A  37     -15.937  10.620  51.685  1.00  0.00           N  
ATOM    563  CA  LEU A  37     -14.872  11.610  51.683  1.00  0.00           C  
ATOM    564  C   LEU A  37     -15.126  12.677  52.750  1.00  0.00           C  
ATOM    565  O   LEU A  37     -14.194  13.066  53.462  1.00  0.00           O  
ATOM    566  CB  LEU A  37     -14.793  12.298  50.326  1.00  0.00           C  
ATOM    567  CG  LEU A  37     -14.309  11.495  49.111  1.00  0.00           C  
ATOM    568  CD1 LEU A  37     -14.549  12.345  47.855  1.00  0.00           C  
ATOM    569  CD2 LEU A  37     -12.833  11.175  49.240  1.00  0.00           C  
ATOM    570  H   LEU A  37     -16.520  10.469  50.855  1.00  0.00           H  
ATOM    571  HA  LEU A  37     -13.936  11.114  51.911  1.00  0.00           H  
ATOM    572 1HB  LEU A  37     -15.791  12.626  50.093  1.00  0.00           H  
ATOM    573 2HB  LEU A  37     -14.147  13.166  50.429  1.00  0.00           H  
ATOM    574  HG  LEU A  37     -14.879  10.571  49.028  1.00  0.00           H  
ATOM    575 1HD1 LEU A  37     -14.220  11.803  46.968  1.00  0.00           H  
ATOM    576 2HD1 LEU A  37     -15.606  12.573  47.756  1.00  0.00           H  
ATOM    577 3HD1 LEU A  37     -13.993  13.274  47.930  1.00  0.00           H  
ATOM    578 1HD2 LEU A  37     -12.510  10.619  48.361  1.00  0.00           H  
ATOM    579 2HD2 LEU A  37     -12.278  12.105  49.304  1.00  0.00           H  
ATOM    580 3HD2 LEU A  37     -12.650  10.575  50.127  1.00  0.00           H  
ATOM    581  N   LEU A  38     -16.389  13.121  52.901  1.00  0.00           N  
ATOM    582  CA  LEU A  38     -16.717  14.095  53.934  1.00  0.00           C  
ATOM    583  C   LEU A  38     -16.510  13.493  55.312  1.00  0.00           C  
ATOM    584  O   LEU A  38     -16.073  14.194  56.220  1.00  0.00           O  
ATOM    585  CB  LEU A  38     -18.164  14.583  53.838  1.00  0.00           C  
ATOM    586  CG  LEU A  38     -18.563  15.474  52.639  1.00  0.00           C  
ATOM    587  CD1 LEU A  38     -20.053  15.638  52.667  1.00  0.00           C  
ATOM    588  CD2 LEU A  38     -17.880  16.853  52.732  1.00  0.00           C  
ATOM    589  H   LEU A  38     -17.117  12.796  52.257  1.00  0.00           H  
ATOM    590  HA  LEU A  38     -16.046  14.941  53.832  1.00  0.00           H  
ATOM    591 1HB  LEU A  38     -18.813  13.704  53.825  1.00  0.00           H  
ATOM    592 2HB  LEU A  38     -18.378  15.146  54.740  1.00  0.00           H  
ATOM    593  HG  LEU A  38     -18.288  14.984  51.708  1.00  0.00           H  
ATOM    594 1HD1 LEU A  38     -20.369  16.245  51.823  1.00  0.00           H  
ATOM    595 2HD1 LEU A  38     -20.507  14.660  52.606  1.00  0.00           H  
ATOM    596 3HD1 LEU A  38     -20.345  16.114  53.595  1.00  0.00           H  
ATOM    597 1HD2 LEU A  38     -18.189  17.471  51.895  1.00  0.00           H  
ATOM    598 2HD2 LEU A  38     -18.165  17.337  53.656  1.00  0.00           H  
ATOM    599 3HD2 LEU A  38     -16.808  16.736  52.702  1.00  0.00           H  
ATOM    600  N   ALA A  39     -16.858  12.208  55.487  1.00  0.00           N  
ATOM    601  CA  ALA A  39     -16.665  11.527  56.759  1.00  0.00           C  
ATOM    602  C   ALA A  39     -15.193  11.476  57.110  1.00  0.00           C  
ATOM    603  O   ALA A  39     -14.828  11.723  58.261  1.00  0.00           O  
ATOM    604  CB  ALA A  39     -17.241  10.137  56.703  1.00  0.00           C  
ATOM    605  H   ALA A  39     -17.300  11.706  54.714  1.00  0.00           H  
ATOM    606  HA  ALA A  39     -17.166  12.088  57.534  1.00  0.00           H  
ATOM    607 1HB  ALA A  39     -17.109   9.659  57.658  1.00  0.00           H  
ATOM    608 2HB  ALA A  39     -18.304  10.191  56.467  1.00  0.00           H  
ATOM    609 3HB  ALA A  39     -16.730   9.570  55.938  1.00  0.00           H  
ATOM    610  N   ARG A  40     -14.338  11.198  56.117  1.00  0.00           N  
ATOM    611  CA  ARG A  40     -12.905  11.198  56.347  1.00  0.00           C  
ATOM    612  C   ARG A  40     -12.443  12.604  56.706  1.00  0.00           C  
ATOM    613  O   ARG A  40     -11.611  12.770  57.597  1.00  0.00           O  
ATOM    614  CB  ARG A  40     -12.134  10.705  55.131  1.00  0.00           C  
ATOM    615  CG  ARG A  40     -12.206   9.214  54.833  1.00  0.00           C  
ATOM    616  CD  ARG A  40     -11.533   8.893  53.533  1.00  0.00           C  
ATOM    617  NE  ARG A  40     -10.105   9.246  53.571  1.00  0.00           N  
ATOM    618  CZ  ARG A  40      -9.247   9.267  52.532  1.00  0.00           C  
ATOM    619  NH1 ARG A  40      -9.563   8.946  51.301  1.00  0.00           N  
ATOM    620  NH2 ARG A  40      -8.033   9.644  52.769  1.00  0.00           N  
ATOM    621  H   ARG A  40     -14.708  10.939  55.197  1.00  0.00           H  
ATOM    622  HA  ARG A  40     -12.686  10.532  57.179  1.00  0.00           H  
ATOM    623 1HB  ARG A  40     -12.491  11.225  54.244  1.00  0.00           H  
ATOM    624 2HB  ARG A  40     -11.087  10.956  55.261  1.00  0.00           H  
ATOM    625 1HG  ARG A  40     -11.687   8.667  55.619  1.00  0.00           H  
ATOM    626 2HG  ARG A  40     -13.246   8.889  54.788  1.00  0.00           H  
ATOM    627 1HD  ARG A  40     -11.623   7.824  53.336  1.00  0.00           H  
ATOM    628 2HD  ARG A  40     -12.012   9.458  52.733  1.00  0.00           H  
ATOM    629  HE  ARG A  40      -9.688   9.514  54.471  1.00  0.00           H  
ATOM    630 1HH1 ARG A  40     -10.490   8.644  51.057  1.00  0.00           H  
ATOM    631 2HH1 ARG A  40      -8.804   9.004  50.594  1.00  0.00           H  
ATOM    632 1HH2 ARG A  40      -7.781   9.914  53.727  1.00  0.00           H  
ATOM    633 2HH2 ARG A  40      -7.366   9.674  51.981  1.00  0.00           H  
ATOM    634  N   ALA A  41     -12.978  13.622  56.010  1.00  0.00           N  
ATOM    635  CA  ALA A  41     -12.602  14.997  56.282  1.00  0.00           C  
ATOM    636  C   ALA A  41     -12.995  15.384  57.694  1.00  0.00           C  
ATOM    637  O   ALA A  41     -12.233  16.054  58.392  1.00  0.00           O  
ATOM    638  CB  ALA A  41     -13.265  15.943  55.291  1.00  0.00           C  
ATOM    639  H   ALA A  41     -13.622  13.418  55.241  1.00  0.00           H  
ATOM    640  HA  ALA A  41     -11.526  15.073  56.188  1.00  0.00           H  
ATOM    641 1HB  ALA A  41     -12.948  16.959  55.498  1.00  0.00           H  
ATOM    642 2HB  ALA A  41     -12.987  15.669  54.279  1.00  0.00           H  
ATOM    643 3HB  ALA A  41     -14.340  15.874  55.390  1.00  0.00           H  
ATOM    644  N   ALA A  42     -14.195  14.969  58.113  1.00  0.00           N  
ATOM    645  CA  ALA A  42     -14.722  15.238  59.441  1.00  0.00           C  
ATOM    646  C   ALA A  42     -13.841  14.563  60.495  1.00  0.00           C  
ATOM    647  O   ALA A  42     -13.452  15.151  61.517  1.00  0.00           O  
ATOM    648  CB  ALA A  42     -16.156  14.734  59.501  1.00  0.00           C  
ATOM    649  H   ALA A  42     -14.791  14.470  57.456  1.00  0.00           H  
ATOM    650  HA  ALA A  42     -14.714  16.308  59.611  1.00  0.00           H  
ATOM    651 1HB  ALA A  42     -16.574  14.931  60.451  1.00  0.00           H  
ATOM    652 2HB  ALA A  42     -16.744  15.238  58.738  1.00  0.00           H  
ATOM    653 3HB  ALA A  42     -16.173  13.667  59.320  1.00  0.00           H  
ATOM    654  N   HIS A  43     -13.432  13.338  60.190  1.00  0.00           N  
ATOM    655  CA  HIS A  43     -12.603  12.543  61.069  1.00  0.00           C  
ATOM    656  C   HIS A  43     -11.256  13.226  61.285  1.00  0.00           C  
ATOM    657  O   HIS A  43     -10.828  13.439  62.422  1.00  0.00           O  
ATOM    658  CB  HIS A  43     -12.421  11.155  60.444  1.00  0.00           C  
ATOM    659  CG  HIS A  43     -11.749  10.146  61.265  1.00  0.00           C  
ATOM    660  ND1 HIS A  43     -12.391   9.497  62.293  1.00  0.00           N  
ATOM    661  CD2 HIS A  43     -10.503   9.634  61.210  1.00  0.00           C  
ATOM    662  CE1 HIS A  43     -11.563   8.627  62.843  1.00  0.00           C  
ATOM    663  NE2 HIS A  43     -10.408   8.689  62.203  1.00  0.00           N  
ATOM    664  H   HIS A  43     -13.793  12.892  59.343  1.00  0.00           H  
ATOM    665  HA  HIS A  43     -13.092  12.430  62.037  1.00  0.00           H  
ATOM    666 1HB  HIS A  43     -13.397  10.772  60.179  1.00  0.00           H  
ATOM    667 2HB  HIS A  43     -11.857  11.247  59.528  1.00  0.00           H  
ATOM    668  HD1 HIS A  43     -13.418   9.435  62.352  1.00  0.00           H  
ATOM    669  HD2 HIS A  43      -9.656   9.837  60.558  1.00  0.00           H  
ATOM    670  HE1 HIS A  43     -11.887   8.011  63.680  1.00  0.00           H  
ATOM    671  N   ASN A  44     -10.604  13.597  60.182  1.00  0.00           N  
ATOM    672  CA  ASN A  44      -9.286  14.213  60.210  1.00  0.00           C  
ATOM    673  C   ASN A  44      -9.328  15.638  60.798  1.00  0.00           C  
ATOM    674  O   ASN A  44      -8.387  16.068  61.471  1.00  0.00           O  
ATOM    675  CB  ASN A  44      -8.739  14.193  58.797  1.00  0.00           C  
ATOM    676  CG  ASN A  44      -8.403  12.765  58.315  1.00  0.00           C  
ATOM    677  OD1 ASN A  44      -8.085  11.829  59.074  1.00  0.00           O  
ATOM    678  ND2 ASN A  44      -8.511  12.584  57.034  1.00  0.00           N  
ATOM    679  H   ASN A  44     -11.033  13.402  59.274  1.00  0.00           H  
ATOM    680  HA  ASN A  44      -8.638  13.620  60.853  1.00  0.00           H  
ATOM    681 1HB  ASN A  44      -9.487  14.609  58.125  1.00  0.00           H  
ATOM    682 2HB  ASN A  44      -7.849  14.822  58.733  1.00  0.00           H  
ATOM    683 1HD2 ASN A  44      -8.336  11.665  56.626  1.00  0.00           H  
ATOM    684 2HD2 ASN A  44      -8.796  13.339  56.452  1.00  0.00           H  
ATOM    685  N   SER A  45     -10.430  16.368  60.563  1.00  0.00           N  
ATOM    686  CA  SER A  45     -10.599  17.725  61.081  1.00  0.00           C  
ATOM    687  C   SER A  45     -11.154  17.829  62.510  1.00  0.00           C  
ATOM    688  O   SER A  45     -11.001  18.878  63.141  1.00  0.00           O  
ATOM    689  CB  SER A  45     -11.471  18.539  60.148  1.00  0.00           C  
ATOM    690  OG  SER A  45     -12.765  18.023  60.063  1.00  0.00           O  
ATOM    691  H   SER A  45     -11.162  15.995  59.960  1.00  0.00           H  
ATOM    692  HA  SER A  45      -9.612  18.191  61.085  1.00  0.00           H  
ATOM    693 1HB  SER A  45     -11.519  19.560  60.517  1.00  0.00           H  
ATOM    694 2HB  SER A  45     -11.026  18.563  59.167  1.00  0.00           H  
ATOM    695  HG  SER A  45     -12.700  17.306  59.402  1.00  0.00           H  
ATOM    696  N   GLY A  46     -11.746  16.754  63.058  1.00  0.00           N  
ATOM    697  CA  GLY A  46     -12.313  16.817  64.405  1.00  0.00           C  
ATOM    698  C   GLY A  46     -13.700  17.462  64.415  1.00  0.00           C  
ATOM    699  O   GLY A  46     -14.080  18.141  65.373  1.00  0.00           O  
ATOM    700  H   GLY A  46     -11.900  15.905  62.509  1.00  0.00           H  
ATOM    701 1HA  GLY A  46     -12.384  15.804  64.804  1.00  0.00           H  
ATOM    702 2HA  GLY A  46     -11.641  17.371  65.055  1.00  0.00           H  
ATOM    703  N   THR A  47     -14.425  17.282  63.316  1.00  0.00           N  
ATOM    704  CA  THR A  47     -15.755  17.841  63.111  1.00  0.00           C  
ATOM    705  C   THR A  47     -16.737  16.739  62.709  1.00  0.00           C  
ATOM    706  O   THR A  47     -16.386  15.556  62.689  1.00  0.00           O  
ATOM    707  CB  THR A  47     -15.732  18.980  62.060  1.00  0.00           C  
ATOM    708  OG1 THR A  47     -15.392  18.470  60.761  1.00  0.00           O  
ATOM    709  CG2 THR A  47     -14.742  20.069  62.435  1.00  0.00           C  
ATOM    710  H   THR A  47     -14.040  16.669  62.593  1.00  0.00           H  
ATOM    711  HA  THR A  47     -16.109  18.269  64.049  1.00  0.00           H  
ATOM    712  HB  THR A  47     -16.723  19.425  62.009  1.00  0.00           H  
ATOM    713  HG1 THR A  47     -14.442  18.232  60.740  1.00  0.00           H  
ATOM    714 1HG2 THR A  47     -14.772  20.858  61.687  1.00  0.00           H  
ATOM    715 2HG2 THR A  47     -15.007  20.476  63.409  1.00  0.00           H  
ATOM    716 3HG2 THR A  47     -13.737  19.651  62.478  1.00  0.00           H  
ATOM    717  N   THR A  48     -17.995  17.103  62.487  1.00  0.00           N  
ATOM    718  CA  THR A  48     -19.014  16.156  62.037  1.00  0.00           C  
ATOM    719  C   THR A  48     -19.199  16.261  60.528  1.00  0.00           C  
ATOM    720  O   THR A  48     -18.730  17.219  59.914  1.00  0.00           O  
ATOM    721  CB  THR A  48     -20.360  16.448  62.706  1.00  0.00           C  
ATOM    722  OG1 THR A  48     -20.802  17.746  62.283  1.00  0.00           O  
ATOM    723  CG2 THR A  48     -20.258  16.405  64.224  1.00  0.00           C  
ATOM    724  H   THR A  48     -18.253  18.088  62.600  1.00  0.00           H  
ATOM    725  HA  THR A  48     -18.695  15.142  62.283  1.00  0.00           H  
ATOM    726  HB  THR A  48     -21.085  15.707  62.381  1.00  0.00           H  
ATOM    727  HG1 THR A  48     -20.190  18.419  62.679  1.00  0.00           H  
ATOM    728 1HG2 THR A  48     -21.232  16.619  64.663  1.00  0.00           H  
ATOM    729 2HG2 THR A  48     -19.926  15.415  64.534  1.00  0.00           H  
ATOM    730 3HG2 THR A  48     -19.539  17.153  64.559  1.00  0.00           H  
ATOM    731  N   VAL A  49     -19.905  15.303  59.919  1.00  0.00           N  
ATOM    732  CA  VAL A  49     -20.163  15.406  58.484  1.00  0.00           C  
ATOM    733  C   VAL A  49     -21.042  16.587  58.128  1.00  0.00           C  
ATOM    734  O   VAL A  49     -20.773  17.289  57.158  1.00  0.00           O  
ATOM    735  CB  VAL A  49     -20.745  14.132  57.899  1.00  0.00           C  
ATOM    736  CG1 VAL A  49     -21.195  14.379  56.454  1.00  0.00           C  
ATOM    737  CG2 VAL A  49     -19.683  13.115  57.892  1.00  0.00           C  
ATOM    738  H   VAL A  49     -20.261  14.528  60.462  1.00  0.00           H  
ATOM    739  HA  VAL A  49     -19.202  15.550  57.995  1.00  0.00           H  
ATOM    740  HB  VAL A  49     -21.586  13.800  58.494  1.00  0.00           H  
ATOM    741 1HG1 VAL A  49     -21.579  13.468  56.054  1.00  0.00           H  
ATOM    742 2HG1 VAL A  49     -21.972  15.132  56.411  1.00  0.00           H  
ATOM    743 3HG1 VAL A  49     -20.353  14.709  55.864  1.00  0.00           H  
ATOM    744 1HG2 VAL A  49     -20.058  12.182  57.466  1.00  0.00           H  
ATOM    745 2HG2 VAL A  49     -18.867  13.496  57.283  1.00  0.00           H  
ATOM    746 3HG2 VAL A  49     -19.336  12.946  58.902  1.00  0.00           H  
ATOM    747  N   GLU A  50     -22.111  16.830  58.886  1.00  0.00           N  
ATOM    748  CA  GLU A  50     -22.935  17.983  58.551  1.00  0.00           C  
ATOM    749  C   GLU A  50     -22.060  19.230  58.469  1.00  0.00           C  
ATOM    750  O   GLU A  50     -22.192  20.027  57.530  1.00  0.00           O  
ATOM    751  CB  GLU A  50     -24.020  18.206  59.598  1.00  0.00           C  
ATOM    752  CG  GLU A  50     -24.904  19.413  59.316  1.00  0.00           C  
ATOM    753  CD  GLU A  50     -25.940  19.631  60.362  1.00  0.00           C  
ATOM    754  OE1 GLU A  50     -26.072  18.796  61.220  1.00  0.00           O  
ATOM    755  OE2 GLU A  50     -26.591  20.663  60.326  1.00  0.00           O  
ATOM    756  H   GLU A  50     -22.336  16.237  59.672  1.00  0.00           H  
ATOM    757  HA  GLU A  50     -23.399  17.816  57.579  1.00  0.00           H  
ATOM    758 1HB  GLU A  50     -24.657  17.323  59.653  1.00  0.00           H  
ATOM    759 2HB  GLU A  50     -23.559  18.343  60.578  1.00  0.00           H  
ATOM    760 1HG  GLU A  50     -24.283  20.303  59.263  1.00  0.00           H  
ATOM    761 2HG  GLU A  50     -25.385  19.282  58.346  1.00  0.00           H  
ATOM    762  N   GLU A  51     -21.157  19.394  59.446  1.00  0.00           N  
ATOM    763  CA  GLU A  51     -20.239  20.518  59.436  1.00  0.00           C  
ATOM    764  C   GLU A  51     -19.278  20.461  58.249  1.00  0.00           C  
ATOM    765  O   GLU A  51     -19.015  21.488  57.634  1.00  0.00           O  
ATOM    766  CB  GLU A  51     -19.455  20.557  60.740  1.00  0.00           C  
ATOM    767  CG  GLU A  51     -20.273  20.971  61.954  1.00  0.00           C  
ATOM    768  CD  GLU A  51     -19.552  20.714  63.228  1.00  0.00           C  
ATOM    769  OE1 GLU A  51     -18.942  19.660  63.309  1.00  0.00           O  
ATOM    770  OE2 GLU A  51     -19.583  21.538  64.108  1.00  0.00           O  
ATOM    771  H   GLU A  51     -21.118  18.723  60.217  1.00  0.00           H  
ATOM    772  HA  GLU A  51     -20.827  21.432  59.356  1.00  0.00           H  
ATOM    773 1HB  GLU A  51     -19.035  19.573  60.930  1.00  0.00           H  
ATOM    774 2HB  GLU A  51     -18.621  21.250  60.640  1.00  0.00           H  
ATOM    775 1HG  GLU A  51     -20.495  22.034  61.881  1.00  0.00           H  
ATOM    776 2HG  GLU A  51     -21.219  20.428  61.951  1.00  0.00           H  
ATOM    777  N   ALA A  52     -18.765  19.271  57.906  1.00  0.00           N  
ATOM    778  CA  ALA A  52     -17.837  19.134  56.785  1.00  0.00           C  
ATOM    779  C   ALA A  52     -18.491  19.588  55.481  1.00  0.00           C  
ATOM    780  O   ALA A  52     -17.889  20.309  54.678  1.00  0.00           O  
ATOM    781  CB  ALA A  52     -17.384  17.674  56.677  1.00  0.00           C  
ATOM    782  H   ALA A  52     -18.971  18.461  58.497  1.00  0.00           H  
ATOM    783  HA  ALA A  52     -16.975  19.772  56.978  1.00  0.00           H  
ATOM    784 1HB  ALA A  52     -16.684  17.534  55.875  1.00  0.00           H  
ATOM    785 2HB  ALA A  52     -16.917  17.381  57.615  1.00  0.00           H  
ATOM    786 3HB  ALA A  52     -18.247  17.050  56.493  1.00  0.00           H  
ATOM    787  N   TYR A  53     -19.741  19.196  55.284  1.00  0.00           N  
ATOM    788  CA  TYR A  53     -20.498  19.563  54.101  1.00  0.00           C  
ATOM    789  C   TYR A  53     -20.662  21.065  54.004  1.00  0.00           C  
ATOM    790  O   TYR A  53     -20.303  21.691  52.998  1.00  0.00           O  
ATOM    791  CB  TYR A  53     -21.863  18.909  54.168  1.00  0.00           C  
ATOM    792  CG  TYR A  53     -22.840  19.253  53.085  1.00  0.00           C  
ATOM    793  CD1 TYR A  53     -22.835  18.590  51.878  1.00  0.00           C  
ATOM    794  CD2 TYR A  53     -23.800  20.222  53.338  1.00  0.00           C  
ATOM    795  CE1 TYR A  53     -23.810  18.882  50.952  1.00  0.00           C  
ATOM    796  CE2 TYR A  53     -24.756  20.503  52.421  1.00  0.00           C  
ATOM    797  CZ  TYR A  53     -24.778  19.828  51.240  1.00  0.00           C  
ATOM    798  OH  TYR A  53     -25.770  20.089  50.336  1.00  0.00           O  
ATOM    799  H   TYR A  53     -20.167  18.585  55.990  1.00  0.00           H  
ATOM    800  HA  TYR A  53     -19.959  19.219  53.219  1.00  0.00           H  
ATOM    801 1HB  TYR A  53     -21.738  17.837  54.174  1.00  0.00           H  
ATOM    802 2HB  TYR A  53     -22.326  19.161  55.119  1.00  0.00           H  
ATOM    803  HD1 TYR A  53     -22.092  17.830  51.667  1.00  0.00           H  
ATOM    804  HD2 TYR A  53     -23.807  20.735  54.278  1.00  0.00           H  
ATOM    805  HE1 TYR A  53     -23.840  18.356  50.004  1.00  0.00           H  
ATOM    806  HE2 TYR A  53     -25.520  21.249  52.638  1.00  0.00           H  
ATOM    807  HH  TYR A  53     -26.015  19.248  49.881  1.00  0.00           H  
ATOM    808  N   LYS A  54     -21.207  21.639  55.080  1.00  0.00           N  
ATOM    809  CA  LYS A  54     -21.477  23.060  55.140  1.00  0.00           C  
ATOM    810  C   LYS A  54     -20.212  23.884  55.042  1.00  0.00           C  
ATOM    811  O   LYS A  54     -20.216  24.941  54.411  1.00  0.00           O  
ATOM    812  CB  LYS A  54     -22.288  23.383  56.394  1.00  0.00           C  
ATOM    813  CG  LYS A  54     -23.726  22.876  56.286  1.00  0.00           C  
ATOM    814  CD  LYS A  54     -24.576  23.124  57.517  1.00  0.00           C  
ATOM    815  CE  LYS A  54     -26.024  22.679  57.237  1.00  0.00           C  
ATOM    816  NZ  LYS A  54     -26.913  22.761  58.433  1.00  0.00           N  
ATOM    817  H   LYS A  54     -21.463  21.043  55.876  1.00  0.00           H  
ATOM    818  HA  LYS A  54     -22.093  23.316  54.282  1.00  0.00           H  
ATOM    819 1HB  LYS A  54     -21.819  22.908  57.261  1.00  0.00           H  
ATOM    820 2HB  LYS A  54     -22.300  24.458  56.562  1.00  0.00           H  
ATOM    821 1HG  LYS A  54     -24.206  23.311  55.409  1.00  0.00           H  
ATOM    822 2HG  LYS A  54     -23.683  21.803  56.158  1.00  0.00           H  
ATOM    823 1HD  LYS A  54     -24.178  22.553  58.358  1.00  0.00           H  
ATOM    824 2HD  LYS A  54     -24.566  24.181  57.774  1.00  0.00           H  
ATOM    825 1HE  LYS A  54     -26.426  23.331  56.465  1.00  0.00           H  
ATOM    826 2HE  LYS A  54     -26.024  21.652  56.868  1.00  0.00           H  
ATOM    827 1HZ  LYS A  54     -27.844  22.475  58.174  1.00  0.00           H  
ATOM    828 2HZ  LYS A  54     -26.580  22.115  59.172  1.00  0.00           H  
ATOM    829 3HZ  LYS A  54     -26.940  23.701  58.789  1.00  0.00           H  
ATOM    830  N   LEU A  55     -19.124  23.407  55.642  1.00  0.00           N  
ATOM    831  CA  LEU A  55     -17.879  24.129  55.588  1.00  0.00           C  
ATOM    832  C   LEU A  55     -17.368  24.157  54.156  1.00  0.00           C  
ATOM    833  O   LEU A  55     -17.027  25.225  53.654  1.00  0.00           O  
ATOM    834  CB  LEU A  55     -16.853  23.499  56.542  1.00  0.00           C  
ATOM    835  CG  LEU A  55     -15.455  24.162  56.625  1.00  0.00           C  
ATOM    836  CD1 LEU A  55     -15.567  25.623  57.081  1.00  0.00           C  
ATOM    837  CD2 LEU A  55     -14.596  23.403  57.613  1.00  0.00           C  
ATOM    838  H   LEU A  55     -19.171  22.546  56.184  1.00  0.00           H  
ATOM    839  HA  LEU A  55     -18.076  25.146  55.907  1.00  0.00           H  
ATOM    840 1HB  LEU A  55     -17.281  23.487  57.543  1.00  0.00           H  
ATOM    841 2HB  LEU A  55     -16.706  22.462  56.230  1.00  0.00           H  
ATOM    842  HG  LEU A  55     -14.997  24.132  55.654  1.00  0.00           H  
ATOM    843 1HD1 LEU A  55     -14.568  26.059  57.134  1.00  0.00           H  
ATOM    844 2HD1 LEU A  55     -16.163  26.200  56.380  1.00  0.00           H  
ATOM    845 3HD1 LEU A  55     -16.029  25.662  58.064  1.00  0.00           H  
ATOM    846 1HD2 LEU A  55     -13.627  23.878  57.656  1.00  0.00           H  
ATOM    847 2HD2 LEU A  55     -15.059  23.433  58.599  1.00  0.00           H  
ATOM    848 3HD2 LEU A  55     -14.492  22.369  57.296  1.00  0.00           H  
ATOM    849  N   ALA A  56     -17.391  23.026  53.437  1.00  0.00           N  
ATOM    850  CA  ALA A  56     -16.915  23.084  52.057  1.00  0.00           C  
ATOM    851  C   ALA A  56     -17.741  24.106  51.262  1.00  0.00           C  
ATOM    852  O   ALA A  56     -17.204  24.851  50.424  1.00  0.00           O  
ATOM    853  CB  ALA A  56     -16.999  21.723  51.389  1.00  0.00           C  
ATOM    854  H   ALA A  56     -17.688  22.137  53.859  1.00  0.00           H  
ATOM    855  HA  ALA A  56     -15.879  23.413  52.072  1.00  0.00           H  
ATOM    856 1HB  ALA A  56     -16.628  21.793  50.366  1.00  0.00           H  
ATOM    857 2HB  ALA A  56     -16.411  21.022  51.928  1.00  0.00           H  
ATOM    858 3HB  ALA A  56     -18.039  21.393  51.380  1.00  0.00           H  
ATOM    859  N   LEU A  57     -19.057  24.166  51.516  1.00  0.00           N  
ATOM    860  CA  LEU A  57     -19.874  25.121  50.783  1.00  0.00           C  
ATOM    861  C   LEU A  57     -19.505  26.567  51.123  1.00  0.00           C  
ATOM    862  O   LEU A  57     -19.373  27.399  50.223  1.00  0.00           O  
ATOM    863  CB  LEU A  57     -21.360  24.886  51.084  1.00  0.00           C  
ATOM    864  CG  LEU A  57     -21.984  23.567  50.553  1.00  0.00           C  
ATOM    865  CD1 LEU A  57     -23.372  23.430  51.121  1.00  0.00           C  
ATOM    866  CD2 LEU A  57     -22.042  23.569  49.029  1.00  0.00           C  
ATOM    867  H   LEU A  57     -19.480  23.501  52.177  1.00  0.00           H  
ATOM    868  HA  LEU A  57     -19.688  24.979  49.723  1.00  0.00           H  
ATOM    869 1HB  LEU A  57     -21.490  24.895  52.165  1.00  0.00           H  
ATOM    870 2HB  LEU A  57     -21.930  25.717  50.670  1.00  0.00           H  
ATOM    871  HG  LEU A  57     -21.392  22.716  50.891  1.00  0.00           H  
ATOM    872 1HD1 LEU A  57     -23.806  22.511  50.754  1.00  0.00           H  
ATOM    873 2HD1 LEU A  57     -23.328  23.405  52.207  1.00  0.00           H  
ATOM    874 3HD1 LEU A  57     -23.985  24.269  50.802  1.00  0.00           H  
ATOM    875 1HD2 LEU A  57     -22.495  22.636  48.692  1.00  0.00           H  
ATOM    876 2HD2 LEU A  57     -22.645  24.410  48.687  1.00  0.00           H  
ATOM    877 3HD2 LEU A  57     -21.045  23.646  48.610  1.00  0.00           H  
ATOM    878  N   LYS A  58     -19.276  26.851  52.413  1.00  0.00           N  
ATOM    879  CA  LYS A  58     -18.885  28.188  52.878  1.00  0.00           C  
ATOM    880  C   LYS A  58     -17.521  28.611  52.344  1.00  0.00           C  
ATOM    881  O   LYS A  58     -17.307  29.779  52.010  1.00  0.00           O  
ATOM    882  CB  LYS A  58     -18.866  28.253  54.406  1.00  0.00           C  
ATOM    883  CG  LYS A  58     -20.239  28.226  55.068  1.00  0.00           C  
ATOM    884  CD  LYS A  58     -20.115  28.248  56.588  1.00  0.00           C  
ATOM    885  CE  LYS A  58     -21.483  28.203  57.262  1.00  0.00           C  
ATOM    886  NZ  LYS A  58     -21.370  28.210  58.752  1.00  0.00           N  
ATOM    887  H   LYS A  58     -19.439  26.113  53.106  1.00  0.00           H  
ATOM    888  HA  LYS A  58     -19.620  28.902  52.511  1.00  0.00           H  
ATOM    889 1HB  LYS A  58     -18.299  27.402  54.787  1.00  0.00           H  
ATOM    890 2HB  LYS A  58     -18.349  29.156  54.723  1.00  0.00           H  
ATOM    891 1HG  LYS A  58     -20.803  29.102  54.746  1.00  0.00           H  
ATOM    892 2HG  LYS A  58     -20.781  27.340  54.758  1.00  0.00           H  
ATOM    893 1HD  LYS A  58     -19.535  27.380  56.910  1.00  0.00           H  
ATOM    894 2HD  LYS A  58     -19.592  29.150  56.900  1.00  0.00           H  
ATOM    895 1HE  LYS A  58     -22.065  29.066  56.946  1.00  0.00           H  
ATOM    896 2HE  LYS A  58     -22.001  27.293  56.951  1.00  0.00           H  
ATOM    897 1HZ  LYS A  58     -22.293  28.177  59.162  1.00  0.00           H  
ATOM    898 2HZ  LYS A  58     -20.840  27.405  59.056  1.00  0.00           H  
ATOM    899 3HZ  LYS A  58     -20.900  29.053  59.051  1.00  0.00           H  
ATOM    900  N   LEU A  59     -16.602  27.650  52.262  1.00  0.00           N  
ATOM    901  CA  LEU A  59     -15.249  27.897  51.794  1.00  0.00           C  
ATOM    902  C   LEU A  59     -15.219  28.010  50.260  1.00  0.00           C  
ATOM    903  O   LEU A  59     -14.345  28.676  49.686  1.00  0.00           O  
ATOM    904  CB  LEU A  59     -14.326  26.761  52.263  1.00  0.00           C  
ATOM    905  CG  LEU A  59     -14.106  26.557  53.811  1.00  0.00           C  
ATOM    906  CD1 LEU A  59     -13.169  25.378  53.994  1.00  0.00           C  
ATOM    907  CD2 LEU A  59     -13.595  27.784  54.488  1.00  0.00           C  
ATOM    908  H   LEU A  59     -16.853  26.717  52.599  1.00  0.00           H  
ATOM    909  HA  LEU A  59     -14.904  28.843  52.201  1.00  0.00           H  
ATOM    910 1HB  LEU A  59     -14.786  25.848  51.927  1.00  0.00           H  
ATOM    911 2HB  LEU A  59     -13.378  26.844  51.785  1.00  0.00           H  
ATOM    912  HG  LEU A  59     -15.035  26.309  54.265  1.00  0.00           H  
ATOM    913 1HD1 LEU A  59     -13.026  25.197  55.049  1.00  0.00           H  
ATOM    914 2HD1 LEU A  59     -13.606  24.501  53.533  1.00  0.00           H  
ATOM    915 3HD1 LEU A  59     -12.212  25.591  53.535  1.00  0.00           H  
ATOM    916 1HD2 LEU A  59     -13.461  27.584  55.549  1.00  0.00           H  
ATOM    917 2HD2 LEU A  59     -12.687  28.046  54.073  1.00  0.00           H  
ATOM    918 3HD2 LEU A  59     -14.299  28.602  54.366  1.00  0.00           H  
ATOM    919  N   GLY A  60     -16.197  27.390  49.581  1.00  0.00           N  
ATOM    920  CA  GLY A  60     -16.261  27.432  48.129  1.00  0.00           C  
ATOM    921  C   GLY A  60     -15.324  26.415  47.506  1.00  0.00           C  
ATOM    922  O   GLY A  60     -14.700  26.683  46.479  1.00  0.00           O  
ATOM    923  H   GLY A  60     -16.887  26.812  50.065  1.00  0.00           H  
ATOM    924 1HA  GLY A  60     -17.286  27.228  47.815  1.00  0.00           H  
ATOM    925 2HA  GLY A  60     -16.009  28.432  47.782  1.00  0.00           H  
ATOM    926  N   ILE A  61     -15.199  25.261  48.156  1.00  0.00           N  
ATOM    927  CA  ILE A  61     -14.291  24.220  47.688  1.00  0.00           C  
ATOM    928  C   ILE A  61     -15.011  22.890  47.468  1.00  0.00           C  
ATOM    929  O   ILE A  61     -16.155  22.708  47.892  1.00  0.00           O  
ATOM    930  CB  ILE A  61     -13.149  24.044  48.702  1.00  0.00           C  
ATOM    931  CG1 ILE A  61     -13.724  23.546  50.034  1.00  0.00           C  
ATOM    932  CG2 ILE A  61     -12.398  25.379  48.870  1.00  0.00           C  
ATOM    933  CD1 ILE A  61     -12.716  23.190  51.046  1.00  0.00           C  
ATOM    934  H   ILE A  61     -15.780  25.111  48.986  1.00  0.00           H  
ATOM    935  HA  ILE A  61     -13.859  24.526  46.736  1.00  0.00           H  
ATOM    936  HB  ILE A  61     -12.465  23.299  48.336  1.00  0.00           H  
ATOM    937 1HG1 ILE A  61     -14.388  24.286  50.427  1.00  0.00           H  
ATOM    938 2HG1 ILE A  61     -14.295  22.637  49.842  1.00  0.00           H  
ATOM    939 1HG2 ILE A  61     -11.571  25.277  49.556  1.00  0.00           H  
ATOM    940 2HG2 ILE A  61     -12.015  25.685  47.896  1.00  0.00           H  
ATOM    941 3HG2 ILE A  61     -13.079  26.139  49.241  1.00  0.00           H  
ATOM    942 1HD1 ILE A  61     -13.219  22.817  51.923  1.00  0.00           H  
ATOM    943 2HD1 ILE A  61     -12.070  22.426  50.641  1.00  0.00           H  
ATOM    944 3HD1 ILE A  61     -12.131  24.055  51.314  1.00  0.00           H  
ATOM    945  N   SER A  62     -14.347  21.970  46.779  1.00  0.00           N  
ATOM    946  CA  SER A  62     -14.910  20.644  46.527  1.00  0.00           C  
ATOM    947  C   SER A  62     -14.785  19.737  47.745  1.00  0.00           C  
ATOM    948  O   SER A  62     -14.102  20.064  48.724  1.00  0.00           O  
ATOM    949  CB  SER A  62     -14.238  19.971  45.342  1.00  0.00           C  
ATOM    950  OG  SER A  62     -12.926  19.598  45.643  1.00  0.00           O  
ATOM    951  H   SER A  62     -13.399  22.194  46.438  1.00  0.00           H  
ATOM    952  HA  SER A  62     -15.970  20.762  46.298  1.00  0.00           H  
ATOM    953 1HB  SER A  62     -14.802  19.091  45.048  1.00  0.00           H  
ATOM    954 2HB  SER A  62     -14.234  20.659  44.498  1.00  0.00           H  
ATOM    955  HG  SER A  62     -12.569  19.219  44.825  1.00  0.00           H  
ATOM    956  N   VAL A  63     -15.443  18.581  47.678  1.00  0.00           N  
ATOM    957  CA  VAL A  63     -15.363  17.594  48.744  1.00  0.00           C  
ATOM    958  C   VAL A  63     -13.923  17.087  48.885  1.00  0.00           C  
ATOM    959  O   VAL A  63     -13.426  16.919  50.004  1.00  0.00           O  
ATOM    960  CB  VAL A  63     -16.335  16.425  48.481  1.00  0.00           C  
ATOM    961  CG1 VAL A  63     -16.112  15.328  49.481  1.00  0.00           C  
ATOM    962  CG2 VAL A  63     -17.775  16.918  48.575  1.00  0.00           C  
ATOM    963  H   VAL A  63     -15.988  18.378  46.851  1.00  0.00           H  
ATOM    964  HA  VAL A  63     -15.651  18.076  49.681  1.00  0.00           H  
ATOM    965  HB  VAL A  63     -16.146  16.015  47.483  1.00  0.00           H  
ATOM    966 1HG1 VAL A  63     -16.805  14.512  49.278  1.00  0.00           H  
ATOM    967 2HG1 VAL A  63     -15.100  14.971  49.400  1.00  0.00           H  
ATOM    968 3HG1 VAL A  63     -16.279  15.702  50.484  1.00  0.00           H  
ATOM    969 1HG2 VAL A  63     -18.459  16.088  48.382  1.00  0.00           H  
ATOM    970 2HG2 VAL A  63     -17.956  17.311  49.568  1.00  0.00           H  
ATOM    971 3HG2 VAL A  63     -17.943  17.701  47.842  1.00  0.00           H  
ATOM    972  N   GLU A  64     -13.267  16.816  47.756  1.00  0.00           N  
ATOM    973  CA  GLU A  64     -11.894  16.345  47.768  1.00  0.00           C  
ATOM    974  C   GLU A  64     -10.968  17.412  48.359  1.00  0.00           C  
ATOM    975  O   GLU A  64     -10.067  17.091  49.138  1.00  0.00           O  
ATOM    976  CB  GLU A  64     -11.463  15.993  46.346  1.00  0.00           C  
ATOM    977  CG  GLU A  64     -12.215  14.801  45.740  1.00  0.00           C  
ATOM    978  CD  GLU A  64     -13.605  15.173  45.242  1.00  0.00           C  
ATOM    979  OE1 GLU A  64     -13.922  16.348  45.259  1.00  0.00           O  
ATOM    980  OE2 GLU A  64     -14.336  14.303  44.851  1.00  0.00           O  
ATOM    981  H   GLU A  64     -13.737  16.953  46.858  1.00  0.00           H  
ATOM    982  HA  GLU A  64     -11.838  15.451  48.394  1.00  0.00           H  
ATOM    983 1HB  GLU A  64     -11.612  16.857  45.699  1.00  0.00           H  
ATOM    984 2HB  GLU A  64     -10.397  15.760  46.337  1.00  0.00           H  
ATOM    985 1HG  GLU A  64     -11.636  14.404  44.906  1.00  0.00           H  
ATOM    986 2HG  GLU A  64     -12.293  14.021  46.490  1.00  0.00           H  
ATOM    987  N   GLU A  65     -11.198  18.684  48.002  1.00  0.00           N  
ATOM    988  CA  GLU A  65     -10.387  19.768  48.547  1.00  0.00           C  
ATOM    989  C   GLU A  65     -10.577  19.879  50.052  1.00  0.00           C  
ATOM    990  O   GLU A  65      -9.603  20.094  50.779  1.00  0.00           O  
ATOM    991  CB  GLU A  65     -10.705  21.080  47.839  1.00  0.00           C  
ATOM    992  CG  GLU A  65     -10.171  21.134  46.407  1.00  0.00           C  
ATOM    993  CD  GLU A  65     -10.617  22.337  45.602  1.00  0.00           C  
ATOM    994  OE1 GLU A  65     -11.701  22.849  45.828  1.00  0.00           O  
ATOM    995  OE2 GLU A  65      -9.861  22.752  44.756  1.00  0.00           O  
ATOM    996  H   GLU A  65     -11.929  18.888  47.320  1.00  0.00           H  
ATOM    997  HA  GLU A  65      -9.342  19.538  48.357  1.00  0.00           H  
ATOM    998 1HB  GLU A  65     -11.781  21.198  47.799  1.00  0.00           H  
ATOM    999 2HB  GLU A  65     -10.295  21.919  48.403  1.00  0.00           H  
ATOM   1000 1HG  GLU A  65      -9.082  21.138  46.455  1.00  0.00           H  
ATOM   1001 2HG  GLU A  65     -10.468  20.227  45.891  1.00  0.00           H  
ATOM   1002  N   LEU A  66     -11.815  19.692  50.535  1.00  0.00           N  
ATOM   1003  CA  LEU A  66     -12.064  19.764  51.964  1.00  0.00           C  
ATOM   1004  C   LEU A  66     -11.261  18.692  52.663  1.00  0.00           C  
ATOM   1005  O   LEU A  66     -10.660  18.946  53.706  1.00  0.00           O  
ATOM   1006  CB  LEU A  66     -13.524  19.501  52.312  1.00  0.00           C  
ATOM   1007  CG  LEU A  66     -13.883  19.642  53.818  1.00  0.00           C  
ATOM   1008  CD1 LEU A  66     -13.762  21.107  54.268  1.00  0.00           C  
ATOM   1009  CD2 LEU A  66     -15.200  19.100  54.052  1.00  0.00           C  
ATOM   1010  H   LEU A  66     -12.599  19.582  49.884  1.00  0.00           H  
ATOM   1011  HA  LEU A  66     -11.740  20.733  52.322  1.00  0.00           H  
ATOM   1012 1HB  LEU A  66     -14.141  20.193  51.739  1.00  0.00           H  
ATOM   1013 2HB  LEU A  66     -13.779  18.490  52.002  1.00  0.00           H  
ATOM   1014  HG  LEU A  66     -13.173  19.079  54.413  1.00  0.00           H  
ATOM   1015 1HD1 LEU A  66     -13.999  21.170  55.325  1.00  0.00           H  
ATOM   1016 2HD1 LEU A  66     -12.757  21.469  54.111  1.00  0.00           H  
ATOM   1017 3HD1 LEU A  66     -14.461  21.723  53.708  1.00  0.00           H  
ATOM   1018 1HD2 LEU A  66     -15.412  19.200  55.101  1.00  0.00           H  
ATOM   1019 2HD2 LEU A  66     -15.924  19.631  53.487  1.00  0.00           H  
ATOM   1020 3HD2 LEU A  66     -15.217  18.056  53.767  1.00  0.00           H  
ATOM   1021  N   LEU A  67     -11.271  17.478  52.102  1.00  0.00           N  
ATOM   1022  CA  LEU A  67     -10.530  16.378  52.683  1.00  0.00           C  
ATOM   1023  C   LEU A  67      -9.037  16.667  52.720  1.00  0.00           C  
ATOM   1024  O   LEU A  67      -8.393  16.398  53.735  1.00  0.00           O  
ATOM   1025  CB  LEU A  67     -10.828  15.084  51.924  1.00  0.00           C  
ATOM   1026  CG  LEU A  67     -10.079  13.813  52.379  1.00  0.00           C  
ATOM   1027  CD1 LEU A  67     -10.359  13.509  53.817  1.00  0.00           C  
ATOM   1028  CD2 LEU A  67     -10.562  12.670  51.543  1.00  0.00           C  
ATOM   1029  H   LEU A  67     -11.847  17.317  51.268  1.00  0.00           H  
ATOM   1030  HA  LEU A  67     -10.867  16.264  53.702  1.00  0.00           H  
ATOM   1031 1HB  LEU A  67     -11.901  14.886  51.993  1.00  0.00           H  
ATOM   1032 2HB  LEU A  67     -10.589  15.246  50.875  1.00  0.00           H  
ATOM   1033  HG  LEU A  67      -9.004  13.947  52.249  1.00  0.00           H  
ATOM   1034 1HD1 LEU A  67      -9.838  12.599  54.099  1.00  0.00           H  
ATOM   1035 2HD1 LEU A  67     -10.021  14.315  54.456  1.00  0.00           H  
ATOM   1036 3HD1 LEU A  67     -11.419  13.373  53.921  1.00  0.00           H  
ATOM   1037 1HD2 LEU A  67     -10.052  11.779  51.839  1.00  0.00           H  
ATOM   1038 2HD2 LEU A  67     -11.638  12.544  51.691  1.00  0.00           H  
ATOM   1039 3HD2 LEU A  67     -10.354  12.877  50.496  1.00  0.00           H  
ATOM   1040  N   LEU A  68      -8.474  17.215  51.639  1.00  0.00           N  
ATOM   1041  CA  LEU A  68      -7.052  17.521  51.668  1.00  0.00           C  
ATOM   1042  C   LEU A  68      -6.756  18.559  52.756  1.00  0.00           C  
ATOM   1043  O   LEU A  68      -5.763  18.421  53.480  1.00  0.00           O  
ATOM   1044  CB  LEU A  68      -6.604  18.095  50.326  1.00  0.00           C  
ATOM   1045  CG  LEU A  68      -6.570  17.181  49.084  1.00  0.00           C  
ATOM   1046  CD1 LEU A  68      -6.292  18.056  47.846  1.00  0.00           C  
ATOM   1047  CD2 LEU A  68      -5.493  16.136  49.224  1.00  0.00           C  
ATOM   1048  H   LEU A  68      -9.035  17.369  50.796  1.00  0.00           H  
ATOM   1049  HA  LEU A  68      -6.503  16.617  51.898  1.00  0.00           H  
ATOM   1050 1HB  LEU A  68      -7.300  18.879  50.094  1.00  0.00           H  
ATOM   1051 2HB  LEU A  68      -5.610  18.523  50.456  1.00  0.00           H  
ATOM   1052  HG  LEU A  68      -7.538  16.696  48.961  1.00  0.00           H  
ATOM   1053 1HD1 LEU A  68      -6.276  17.431  46.955  1.00  0.00           H  
ATOM   1054 2HD1 LEU A  68      -7.076  18.805  47.744  1.00  0.00           H  
ATOM   1055 3HD1 LEU A  68      -5.329  18.553  47.956  1.00  0.00           H  
ATOM   1056 1HD2 LEU A  68      -5.482  15.510  48.331  1.00  0.00           H  
ATOM   1057 2HD2 LEU A  68      -4.531  16.631  49.331  1.00  0.00           H  
ATOM   1058 3HD2 LEU A  68      -5.684  15.512  50.092  1.00  0.00           H  
ATOM   1059  N   LEU A  69      -7.634  19.569  52.913  1.00  0.00           N  
ATOM   1060  CA  LEU A  69      -7.439  20.562  53.966  1.00  0.00           C  
ATOM   1061  C   LEU A  69      -7.566  19.922  55.341  1.00  0.00           C  
ATOM   1062  O   LEU A  69      -6.829  20.296  56.250  1.00  0.00           O  
ATOM   1063  CB  LEU A  69      -8.458  21.704  53.886  1.00  0.00           C  
ATOM   1064  CG  LEU A  69      -8.366  22.693  52.705  1.00  0.00           C  
ATOM   1065  CD1 LEU A  69      -9.578  23.583  52.757  1.00  0.00           C  
ATOM   1066  CD2 LEU A  69      -7.084  23.539  52.800  1.00  0.00           C  
ATOM   1067  H   LEU A  69      -8.417  19.661  52.259  1.00  0.00           H  
ATOM   1068  HA  LEU A  69      -6.439  20.965  53.874  1.00  0.00           H  
ATOM   1069 1HB  LEU A  69      -9.455  21.264  53.869  1.00  0.00           H  
ATOM   1070 2HB  LEU A  69      -8.361  22.286  54.795  1.00  0.00           H  
ATOM   1071  HG  LEU A  69      -8.384  22.146  51.766  1.00  0.00           H  
ATOM   1072 1HD1 LEU A  69      -9.554  24.281  51.925  1.00  0.00           H  
ATOM   1073 2HD1 LEU A  69     -10.464  22.967  52.694  1.00  0.00           H  
ATOM   1074 3HD1 LEU A  69      -9.583  24.127  53.695  1.00  0.00           H  
ATOM   1075 1HD2 LEU A  69      -7.047  24.242  51.974  1.00  0.00           H  
ATOM   1076 2HD2 LEU A  69      -7.082  24.084  53.732  1.00  0.00           H  
ATOM   1077 3HD2 LEU A  69      -6.214  22.900  52.754  1.00  0.00           H  
ATOM   1078  N   ALA A  70      -8.512  18.984  55.512  1.00  0.00           N  
ATOM   1079  CA  ALA A  70      -8.686  18.287  56.782  1.00  0.00           C  
ATOM   1080  C   ALA A  70      -7.441  17.505  57.139  1.00  0.00           C  
ATOM   1081  O   ALA A  70      -7.012  17.513  58.297  1.00  0.00           O  
ATOM   1082  CB  ALA A  70      -9.866  17.360  56.707  1.00  0.00           C  
ATOM   1083  H   ALA A  70      -9.154  18.787  54.739  1.00  0.00           H  
ATOM   1084  HA  ALA A  70      -8.851  19.014  57.563  1.00  0.00           H  
ATOM   1085 1HB  ALA A  70      -9.986  16.865  57.657  1.00  0.00           H  
ATOM   1086 2HB  ALA A  70     -10.765  17.929  56.471  1.00  0.00           H  
ATOM   1087 3HB  ALA A  70      -9.691  16.624  55.934  1.00  0.00           H  
ATOM   1088  N   LYS A  71      -6.834  16.860  56.144  1.00  0.00           N  
ATOM   1089  CA  LYS A  71      -5.597  16.144  56.373  1.00  0.00           C  
ATOM   1090  C   LYS A  71      -4.512  17.147  56.753  1.00  0.00           C  
ATOM   1091  O   LYS A  71      -3.778  16.936  57.719  1.00  0.00           O  
ATOM   1092  CB  LYS A  71      -5.203  15.342  55.134  1.00  0.00           C  
ATOM   1093  CG  LYS A  71      -6.067  14.108  54.873  1.00  0.00           C  
ATOM   1094  CD  LYS A  71      -5.836  13.507  53.467  1.00  0.00           C  
ATOM   1095  CE  LYS A  71      -4.449  12.883  53.299  1.00  0.00           C  
ATOM   1096  NZ  LYS A  71      -4.293  12.226  51.950  1.00  0.00           N  
ATOM   1097  H   LYS A  71      -7.279  16.840  55.218  1.00  0.00           H  
ATOM   1098  HA  LYS A  71      -5.735  15.458  57.209  1.00  0.00           H  
ATOM   1099 1HB  LYS A  71      -5.261  15.982  54.256  1.00  0.00           H  
ATOM   1100 2HB  LYS A  71      -4.180  15.019  55.247  1.00  0.00           H  
ATOM   1101 1HG  LYS A  71      -5.845  13.350  55.627  1.00  0.00           H  
ATOM   1102 2HG  LYS A  71      -7.118  14.384  54.966  1.00  0.00           H  
ATOM   1103 1HD  LYS A  71      -6.591  12.739  53.277  1.00  0.00           H  
ATOM   1104 2HD  LYS A  71      -5.958  14.291  52.722  1.00  0.00           H  
ATOM   1105 1HE  LYS A  71      -3.697  13.652  53.400  1.00  0.00           H  
ATOM   1106 2HE  LYS A  71      -4.292  12.135  54.074  1.00  0.00           H  
ATOM   1107 1HZ  LYS A  71      -3.373  11.814  51.853  1.00  0.00           H  
ATOM   1108 2HZ  LYS A  71      -4.981  11.471  51.816  1.00  0.00           H  
ATOM   1109 3HZ  LYS A  71      -4.429  12.868  51.193  1.00  0.00           H  
ATOM   1110  N   ALA A  72      -4.445  18.283  56.038  1.00  0.00           N  
ATOM   1111  CA  ALA A  72      -3.438  19.286  56.335  1.00  0.00           C  
ATOM   1112  C   ALA A  72      -3.601  19.795  57.753  1.00  0.00           C  
ATOM   1113  O   ALA A  72      -2.610  20.016  58.456  1.00  0.00           O  
ATOM   1114  CB  ALA A  72      -3.532  20.454  55.364  1.00  0.00           C  
ATOM   1115  H   ALA A  72      -5.065  18.413  55.234  1.00  0.00           H  
ATOM   1116  HA  ALA A  72      -2.466  18.817  56.245  1.00  0.00           H  
ATOM   1117 1HB  ALA A  72      -2.754  21.172  55.594  1.00  0.00           H  
ATOM   1118 2HB  ALA A  72      -3.419  20.099  54.348  1.00  0.00           H  
ATOM   1119 3HB  ALA A  72      -4.499  20.928  55.462  1.00  0.00           H  
ATOM   1120  N   ALA A  73      -4.854  19.987  58.175  1.00  0.00           N  
ATOM   1121  CA  ALA A  73      -5.181  20.443  59.514  1.00  0.00           C  
ATOM   1122  C   ALA A  73      -4.707  19.402  60.542  1.00  0.00           C  
ATOM   1123  O   ALA A  73      -4.058  19.732  61.551  1.00  0.00           O  
ATOM   1124  CB  ALA A  73      -6.684  20.687  59.592  1.00  0.00           C  
ATOM   1125  H   ALA A  73      -5.614  19.845  57.512  1.00  0.00           H  
ATOM   1126  HA  ALA A  73      -4.667  21.379  59.702  1.00  0.00           H  
ATOM   1127 1HB  ALA A  73      -6.953  21.038  60.557  1.00  0.00           H  
ATOM   1128 2HB  ALA A  73      -6.966  21.431  58.846  1.00  0.00           H  
ATOM   1129 3HB  ALA A  73      -7.214  19.765  59.395  1.00  0.00           H  
ATOM   1130  N   HIS A  74      -4.927  18.116  60.241  1.00  0.00           N  
ATOM   1131  CA  HIS A  74      -4.505  17.035  61.122  1.00  0.00           C  
ATOM   1132  C   HIS A  74      -2.987  17.042  61.327  1.00  0.00           C  
ATOM   1133  O   HIS A  74      -2.503  17.014  62.463  1.00  0.00           O  
ATOM   1134  CB  HIS A  74      -4.973  15.674  60.575  1.00  0.00           C  
ATOM   1135  CG  HIS A  74      -4.637  14.502  61.449  1.00  0.00           C  
ATOM   1136  ND1 HIS A  74      -3.511  13.718  61.263  1.00  0.00           N  
ATOM   1137  CD2 HIS A  74      -5.269  14.003  62.535  1.00  0.00           C  
ATOM   1138  CE1 HIS A  74      -3.469  12.785  62.202  1.00  0.00           C  
ATOM   1139  NE2 HIS A  74      -4.521  12.941  62.990  1.00  0.00           N  
ATOM   1140  H   HIS A  74      -5.499  17.886  59.420  1.00  0.00           H  
ATOM   1141  HA  HIS A  74      -4.970  17.175  62.100  1.00  0.00           H  
ATOM   1142 1HB  HIS A  74      -6.051  15.697  60.419  1.00  0.00           H  
ATOM   1143 2HB  HIS A  74      -4.514  15.500  59.609  1.00  0.00           H  
ATOM   1144  HD2 HIS A  74      -6.193  14.386  62.975  1.00  0.00           H  
ATOM   1145  HE1 HIS A  74      -2.696  12.025  62.313  1.00  0.00           H  
ATOM   1146  HE2 HIS A  74      -4.753  12.369  63.830  1.00  0.00           H  
ATOM   1147  N   TYR A  75      -2.231  17.142  60.226  1.00  0.00           N  
ATOM   1148  CA  TYR A  75      -0.771  17.127  60.298  1.00  0.00           C  
ATOM   1149  C   TYR A  75      -0.192  18.403  60.920  1.00  0.00           C  
ATOM   1150  O   TYR A  75       0.755  18.345  61.710  1.00  0.00           O  
ATOM   1151  CB  TYR A  75      -0.182  16.914  58.902  1.00  0.00           C  
ATOM   1152  CG  TYR A  75      -0.378  15.513  58.364  1.00  0.00           C  
ATOM   1153  CD1 TYR A  75      -1.339  15.272  57.393  1.00  0.00           C  
ATOM   1154  CD2 TYR A  75       0.403  14.471  58.842  1.00  0.00           C  
ATOM   1155  CE1 TYR A  75      -1.518  13.993  56.902  1.00  0.00           C  
ATOM   1156  CE2 TYR A  75       0.223  13.193  58.350  1.00  0.00           C  
ATOM   1157  CZ  TYR A  75      -0.732  12.952  57.385  1.00  0.00           C  
ATOM   1158  OH  TYR A  75      -0.911  11.679  56.895  1.00  0.00           O  
ATOM   1159  H   TYR A  75      -2.705  17.173  59.319  1.00  0.00           H  
ATOM   1160  HA  TYR A  75      -0.472  16.286  60.921  1.00  0.00           H  
ATOM   1161 1HB  TYR A  75      -0.640  17.614  58.202  1.00  0.00           H  
ATOM   1162 2HB  TYR A  75       0.887  17.123  58.922  1.00  0.00           H  
ATOM   1163  HD1 TYR A  75      -1.952  16.091  57.018  1.00  0.00           H  
ATOM   1164  HD2 TYR A  75       1.157  14.661  59.605  1.00  0.00           H  
ATOM   1165  HE1 TYR A  75      -2.273  13.803  56.139  1.00  0.00           H  
ATOM   1166  HE2 TYR A  75       0.836  12.373  58.727  1.00  0.00           H  
ATOM   1167  HH  TYR A  75      -0.296  11.082  57.328  1.00  0.00           H  
ATOM   1168  N   SER A  76      -0.781  19.559  60.588  1.00  0.00           N  
ATOM   1169  CA  SER A  76      -0.320  20.847  61.090  1.00  0.00           C  
ATOM   1170  C   SER A  76      -0.762  21.199  62.516  1.00  0.00           C  
ATOM   1171  O   SER A  76      -0.142  22.065  63.140  1.00  0.00           O  
ATOM   1172  CB  SER A  76      -0.757  21.947  60.142  1.00  0.00           C  
ATOM   1173  OG  SER A  76      -2.146  22.057  60.094  1.00  0.00           O  
ATOM   1174  H   SER A  76      -1.557  19.562  59.928  1.00  0.00           H  
ATOM   1175  HA  SER A  76       0.771  20.824  61.082  1.00  0.00           H  
ATOM   1176 1HB  SER A  76      -0.333  22.892  60.473  1.00  0.00           H  
ATOM   1177 2HB  SER A  76      -0.378  21.745  59.149  1.00  0.00           H  
ATOM   1178  HG  SER A  76      -2.426  21.368  59.459  1.00  0.00           H  
ATOM   1179  N   GLY A  77      -1.771  20.508  63.071  1.00  0.00           N  
ATOM   1180  CA  GLY A  77      -2.237  20.818  64.420  1.00  0.00           C  
ATOM   1181  C   GLY A  77      -3.153  22.039  64.428  1.00  0.00           C  
ATOM   1182  O   GLY A  77      -3.163  22.822  65.382  1.00  0.00           O  
ATOM   1183  H   GLY A  77      -2.300  19.823  62.525  1.00  0.00           H  
ATOM   1184 1HA  GLY A  77      -2.776  19.956  64.814  1.00  0.00           H  
ATOM   1185 2HA  GLY A  77      -1.382  20.989  65.069  1.00  0.00           H  
ATOM   1186  N   THR A  78      -3.879  22.218  63.329  1.00  0.00           N  
ATOM   1187  CA  THR A  78      -4.780  23.348  63.130  1.00  0.00           C  
ATOM   1188  C   THR A  78      -6.174  22.862  62.739  1.00  0.00           C  
ATOM   1189  O   THR A  78      -6.450  21.660  62.758  1.00  0.00           O  
ATOM   1190  CB  THR A  78      -4.219  24.343  62.080  1.00  0.00           C  
ATOM   1191  OG1 THR A  78      -4.176  23.740  60.779  1.00  0.00           O  
ATOM   1192  CG2 THR A  78      -2.823  24.819  62.451  1.00  0.00           C  
ATOM   1193  H   THR A  78      -3.839  21.487  62.613  1.00  0.00           H  
ATOM   1194  HA  THR A  78      -4.877  23.892  64.070  1.00  0.00           H  
ATOM   1195  HB  THR A  78      -4.871  25.209  62.039  1.00  0.00           H  
ATOM   1196  HG1 THR A  78      -3.475  23.060  60.759  1.00  0.00           H  
ATOM   1197 1HG2 THR A  78      -2.473  25.530  61.706  1.00  0.00           H  
ATOM   1198 2HG2 THR A  78      -2.855  25.298  63.428  1.00  0.00           H  
ATOM   1199 3HG2 THR A  78      -2.143  23.971  62.485  1.00  0.00           H  
ATOM   1200  N   THR A  79      -7.087  23.793  62.493  1.00  0.00           N  
ATOM   1201  CA  THR A  79      -8.441  23.473  62.046  1.00  0.00           C  
ATOM   1202  C   THR A  79      -8.549  23.659  60.536  1.00  0.00           C  
ATOM   1203  O   THR A  79      -7.665  24.260  59.923  1.00  0.00           O  
ATOM   1204  CB  THR A  79      -9.463  24.397  62.714  1.00  0.00           C  
ATOM   1205  OG1 THR A  79      -9.202  25.742  62.286  1.00  0.00           O  
ATOM   1206  CG2 THR A  79      -9.399  24.314  64.233  1.00  0.00           C  
ATOM   1207  H   THR A  79      -6.821  24.778  62.585  1.00  0.00           H  
ATOM   1208  HA  THR A  79      -8.665  22.435  62.291  1.00  0.00           H  
ATOM   1209  HB  THR A  79     -10.460  24.114  62.390  1.00  0.00           H  
ATOM   1210  HG1 THR A  79      -8.336  26.024  62.684  1.00  0.00           H  
ATOM   1211 1HG2 THR A  79     -10.138  24.986  64.668  1.00  0.00           H  
ATOM   1212 2HG2 THR A  79      -9.603  23.292  64.546  1.00  0.00           H  
ATOM   1213 3HG2 THR A  79      -8.403  24.606  64.570  1.00  0.00           H  
ATOM   1214  N   VAL A  80      -9.636  23.181  59.923  1.00  0.00           N  
ATOM   1215  CA  VAL A  80      -9.805  23.405  58.488  1.00  0.00           C  
ATOM   1216  C   VAL A  80      -9.989  24.871  58.139  1.00  0.00           C  
ATOM   1217  O   VAL A  80      -9.398  25.352  57.176  1.00  0.00           O  
ATOM   1218  CB  VAL A  80     -10.930  22.575  57.893  1.00  0.00           C  
ATOM   1219  CG1 VAL A  80     -11.202  23.014  56.452  1.00  0.00           C  
ATOM   1220  CG2 VAL A  80     -10.483  21.173  57.876  1.00  0.00           C  
ATOM   1221  H   VAL A  80     -10.331  22.682  60.462  1.00  0.00           H  
ATOM   1222  HA  VAL A  80      -8.895  23.063  58.002  1.00  0.00           H  
ATOM   1223  HB  VAL A  80     -11.830  22.682  58.486  1.00  0.00           H  
ATOM   1224 1HG1 VAL A  80     -11.975  22.397  56.043  1.00  0.00           H  
ATOM   1225 2HG1 VAL A  80     -11.522  24.048  56.413  1.00  0.00           H  
ATOM   1226 3HG1 VAL A  80     -10.303  22.903  55.867  1.00  0.00           H  
ATOM   1227 1HG2 VAL A  80     -11.256  20.537  57.443  1.00  0.00           H  
ATOM   1228 2HG2 VAL A  80      -9.581  21.120  57.269  1.00  0.00           H  
ATOM   1229 3HG2 VAL A  80     -10.261  20.853  58.883  1.00  0.00           H  
ATOM   1230  N   GLU A  81     -10.797  25.611  58.897  1.00  0.00           N  
ATOM   1231  CA  GLU A  81     -10.933  27.025  58.566  1.00  0.00           C  
ATOM   1232  C   GLU A  81      -9.553  27.670  58.485  1.00  0.00           C  
ATOM   1233  O   GLU A  81      -9.269  28.431  57.548  1.00  0.00           O  
ATOM   1234  CB  GLU A  81     -11.756  27.764  59.615  1.00  0.00           C  
ATOM   1235  CG  GLU A  81     -11.907  29.257  59.335  1.00  0.00           C  
ATOM   1236  CD  GLU A  81     -12.681  29.973  60.387  1.00  0.00           C  
ATOM   1237  OE1 GLU A  81     -13.216  29.322  61.247  1.00  0.00           O  
ATOM   1238  OE2 GLU A  81     -12.714  31.193  60.351  1.00  0.00           O  
ATOM   1239  H   GLU A  81     -11.293  25.207  59.678  1.00  0.00           H  
ATOM   1240  HA  GLU A  81     -11.419  27.116  57.594  1.00  0.00           H  
ATOM   1241 1HB  GLU A  81     -12.753  27.325  59.669  1.00  0.00           H  
ATOM   1242 2HB  GLU A  81     -11.289  27.646  60.595  1.00  0.00           H  
ATOM   1243 1HG  GLU A  81     -10.920  29.709  59.276  1.00  0.00           H  
ATOM   1244 2HG  GLU A  81     -12.394  29.389  58.369  1.00  0.00           H  
ATOM   1245  N   GLU A  82      -8.688  27.363  59.463  1.00  0.00           N  
ATOM   1246  CA  GLU A  82      -7.335  27.886  59.451  1.00  0.00           C  
ATOM   1247  C   GLU A  82      -6.530  27.364  58.262  1.00  0.00           C  
ATOM   1248  O   GLU A  82      -5.797  28.131  57.646  1.00  0.00           O  
ATOM   1249  CB  GLU A  82      -6.631  27.529  60.754  1.00  0.00           C  
ATOM   1250  CG  GLU A  82      -7.132  28.291  61.973  1.00  0.00           C  
ATOM   1251  CD  GLU A  82      -6.635  27.702  63.241  1.00  0.00           C  
ATOM   1252  OE1 GLU A  82      -6.645  26.485  63.316  1.00  0.00           O  
ATOM   1253  OE2 GLU A  82      -6.240  28.423  64.122  1.00  0.00           O  
ATOM   1254  H   GLU A  82      -8.988  26.759  60.233  1.00  0.00           H  
ATOM   1255  HA  GLU A  82      -7.394  28.972  59.374  1.00  0.00           H  
ATOM   1256 1HB  GLU A  82      -6.755  26.467  60.942  1.00  0.00           H  
ATOM   1257 2HB  GLU A  82      -5.564  27.718  60.652  1.00  0.00           H  
ATOM   1258 1HG  GLU A  82      -6.791  29.324  61.906  1.00  0.00           H  
ATOM   1259 2HG  GLU A  82      -8.223  28.297  61.970  1.00  0.00           H  
ATOM   1260  N   ALA A  83      -6.672  26.075  57.920  1.00  0.00           N  
ATOM   1261  CA  ALA A  83      -5.936  25.499  56.796  1.00  0.00           C  
ATOM   1262  C   ALA A  83      -6.288  26.219  55.494  1.00  0.00           C  
ATOM   1263  O   ALA A  83      -5.417  26.543  54.684  1.00  0.00           O  
ATOM   1264  CB  ALA A  83      -6.255  24.005  56.687  1.00  0.00           C  
ATOM   1265  H   ALA A  83      -7.249  25.471  58.511  1.00  0.00           H  
ATOM   1266  HA  ALA A  83      -4.871  25.632  56.986  1.00  0.00           H  
ATOM   1267 1HB  ALA A  83      -5.710  23.548  55.879  1.00  0.00           H  
ATOM   1268 2HB  ALA A  83      -5.990  23.513  57.624  1.00  0.00           H  
ATOM   1269 3HB  ALA A  83      -7.314  23.884  56.505  1.00  0.00           H  
ATOM   1270  N   TYR A  84      -7.568  26.503  55.306  1.00  0.00           N  
ATOM   1271  CA  TYR A  84      -8.040  27.198  54.122  1.00  0.00           C  
ATOM   1272  C   TYR A  84      -7.416  28.574  54.018  1.00  0.00           C  
ATOM   1273  O   TYR A  84      -6.798  28.931  53.007  1.00  0.00           O  
ATOM   1274  CB  TYR A  84      -9.546  27.329  54.197  1.00  0.00           C  
ATOM   1275  CG  TYR A  84     -10.217  28.114  53.115  1.00  0.00           C  
ATOM   1276  CD1 TYR A  84     -10.542  27.537  51.908  1.00  0.00           C  
ATOM   1277  CD2 TYR A  84     -10.562  29.434  53.368  1.00  0.00           C  
ATOM   1278  CE1 TYR A  84     -11.238  28.277  50.982  1.00  0.00           C  
ATOM   1279  CE2 TYR A  84     -11.249  30.155  52.449  1.00  0.00           C  
ATOM   1280  CZ  TYR A  84     -11.603  29.580  51.268  1.00  0.00           C  
ATOM   1281  OH  TYR A  84     -12.331  30.301  50.361  1.00  0.00           O  
ATOM   1282  H   TYR A  84      -8.239  26.186  56.013  1.00  0.00           H  
ATOM   1283  HA  TYR A  84      -7.755  26.624  53.241  1.00  0.00           H  
ATOM   1284 1HB  TYR A  84      -9.984  26.341  54.212  1.00  0.00           H  
ATOM   1285 2HB  TYR A  84      -9.811  27.787  55.146  1.00  0.00           H  
ATOM   1286  HD1 TYR A  84     -10.280  26.506  51.699  1.00  0.00           H  
ATOM   1287  HD2 TYR A  84     -10.312  29.883  54.309  1.00  0.00           H  
ATOM   1288  HE1 TYR A  84     -11.527  27.836  50.034  1.00  0.00           H  
ATOM   1289  HE2 TYR A  84     -11.537  31.184  52.664  1.00  0.00           H  
ATOM   1290  HH  TYR A  84     -12.952  29.691  49.894  1.00  0.00           H  
ATOM   1291  N   LYS A  85      -7.584  29.345  55.096  1.00  0.00           N  
ATOM   1292  CA  LYS A  85      -7.093  30.705  55.152  1.00  0.00           C  
ATOM   1293  C   LYS A  85      -5.585  30.772  55.036  1.00  0.00           C  
ATOM   1294  O   LYS A  85      -5.057  31.684  54.398  1.00  0.00           O  
ATOM   1295  CB  LYS A  85      -7.617  31.389  56.414  1.00  0.00           C  
ATOM   1296  CG  LYS A  85      -9.116  31.680  56.314  1.00  0.00           C  
ATOM   1297  CD  LYS A  85      -9.722  32.315  57.549  1.00  0.00           C  
ATOM   1298  CE  LYS A  85     -11.197  32.665  57.270  1.00  0.00           C  
ATOM   1299  NZ  LYS A  85     -11.925  33.175  58.469  1.00  0.00           N  
ATOM   1300  H   LYS A  85      -8.098  28.960  55.896  1.00  0.00           H  
ATOM   1301  HA  LYS A  85      -7.503  31.239  54.300  1.00  0.00           H  
ATOM   1302 1HB  LYS A  85      -7.447  30.739  57.276  1.00  0.00           H  
ATOM   1303 2HB  LYS A  85      -7.081  32.322  56.581  1.00  0.00           H  
ATOM   1304 1HG  LYS A  85      -9.313  32.302  55.441  1.00  0.00           H  
ATOM   1305 2HG  LYS A  85      -9.620  30.732  56.182  1.00  0.00           H  
ATOM   1306 1HD  LYS A  85      -9.669  31.615  58.385  1.00  0.00           H  
ATOM   1307 2HD  LYS A  85      -9.179  33.220  57.813  1.00  0.00           H  
ATOM   1308 1HE  LYS A  85     -11.212  33.438  56.505  1.00  0.00           H  
ATOM   1309 2HE  LYS A  85     -11.715  31.783  56.891  1.00  0.00           H  
ATOM   1310 1HZ  LYS A  85     -12.872  33.401  58.210  1.00  0.00           H  
ATOM   1311 2HZ  LYS A  85     -11.966  32.443  59.201  1.00  0.00           H  
ATOM   1312 3HZ  LYS A  85     -11.474  33.996  58.834  1.00  0.00           H  
ATOM   1313  N   LEU A  86      -4.884  29.808  55.627  1.00  0.00           N  
ATOM   1314  CA  LEU A  86      -3.446  29.799  55.556  1.00  0.00           C  
ATOM   1315  C   LEU A  86      -2.997  29.552  54.122  1.00  0.00           C  
ATOM   1316  O   LEU A  86      -2.144  30.281  53.619  1.00  0.00           O  
ATOM   1317  CB  LEU A  86      -2.870  28.753  56.520  1.00  0.00           C  
ATOM   1318  CG  LEU A  86      -1.331  28.633  56.602  1.00  0.00           C  
ATOM   1319  CD1 LEU A  86      -0.696  29.967  57.029  1.00  0.00           C  
ATOM   1320  CD2 LEU A  86      -0.976  27.576  57.616  1.00  0.00           C  
ATOM   1321  H   LEU A  86      -5.358  29.092  56.177  1.00  0.00           H  
ATOM   1322  HA  LEU A  86      -3.100  30.780  55.862  1.00  0.00           H  
ATOM   1323 1HB  LEU A  86      -3.248  28.966  57.518  1.00  0.00           H  
ATOM   1324 2HB  LEU A  86      -3.258  27.778  56.217  1.00  0.00           H  
ATOM   1325  HG  LEU A  86      -0.944  28.356  55.637  1.00  0.00           H  
ATOM   1326 1HD1 LEU A  86       0.387  29.847  57.088  1.00  0.00           H  
ATOM   1327 2HD1 LEU A  86      -0.921  30.749  56.309  1.00  0.00           H  
ATOM   1328 3HD1 LEU A  86      -1.080  30.256  58.006  1.00  0.00           H  
ATOM   1329 1HD2 LEU A  86       0.096  27.508  57.666  1.00  0.00           H  
ATOM   1330 2HD2 LEU A  86      -1.365  27.860  58.594  1.00  0.00           H  
ATOM   1331 3HD2 LEU A  86      -1.402  26.621  57.322  1.00  0.00           H  
ATOM   1332  N   ALA A  87      -3.611  28.597  53.406  1.00  0.00           N  
ATOM   1333  CA  ALA A  87      -3.184  28.400  52.022  1.00  0.00           C  
ATOM   1334  C   ALA A  87      -3.366  29.705  51.232  1.00  0.00           C  
ATOM   1335  O   ALA A  87      -2.527  30.071  50.391  1.00  0.00           O  
ATOM   1336  CB  ALA A  87      -3.974  27.286  51.350  1.00  0.00           C  
ATOM   1337  H   ALA A  87      -4.324  27.993  53.836  1.00  0.00           H  
ATOM   1338  HA  ALA A  87      -2.129  28.142  52.030  1.00  0.00           H  
ATOM   1339 1HB  ALA A  87      -3.627  27.162  50.323  1.00  0.00           H  
ATOM   1340 2HB  ALA A  87      -3.844  26.370  51.876  1.00  0.00           H  
ATOM   1341 3HB  ALA A  87      -5.033  27.552  51.347  1.00  0.00           H  
ATOM   1342  N   LEU A  88      -4.462  30.433  51.497  1.00  0.00           N  
ATOM   1343  CA  LEU A  88      -4.682  31.674  50.771  1.00  0.00           C  
ATOM   1344  C   LEU A  88      -3.615  32.721  51.101  1.00  0.00           C  
ATOM   1345  O   LEU A  88      -3.082  33.369  50.197  1.00  0.00           O  
ATOM   1346  CB  LEU A  88      -6.076  32.230  51.094  1.00  0.00           C  
ATOM   1347  CG  LEU A  88      -7.295  31.409  50.583  1.00  0.00           C  
ATOM   1348  CD1 LEU A  88      -8.554  31.996  51.168  1.00  0.00           C  
ATOM   1349  CD2 LEU A  88      -7.366  31.431  49.062  1.00  0.00           C  
ATOM   1350  H   LEU A  88      -5.160  30.076  52.163  1.00  0.00           H  
ATOM   1351  HA  LEU A  88      -4.608  31.461  49.709  1.00  0.00           H  
ATOM   1352 1HB  LEU A  88      -6.167  32.308  52.175  1.00  0.00           H  
ATOM   1353 2HB  LEU A  88      -6.152  33.233  50.677  1.00  0.00           H  
ATOM   1354  HG  LEU A  88      -7.211  30.376  50.923  1.00  0.00           H  
ATOM   1355 1HD1 LEU A  88      -9.399  31.422  50.817  1.00  0.00           H  
ATOM   1356 2HD1 LEU A  88      -8.512  31.956  52.253  1.00  0.00           H  
ATOM   1357 3HD1 LEU A  88      -8.662  33.028  50.847  1.00  0.00           H  
ATOM   1358 1HD2 LEU A  88      -8.234  30.856  48.739  1.00  0.00           H  
ATOM   1359 2HD2 LEU A  88      -7.463  32.461  48.716  1.00  0.00           H  
ATOM   1360 3HD2 LEU A  88      -6.474  30.990  48.634  1.00  0.00           H  
ATOM   1361  N   LYS A  89      -3.255  32.841  52.388  1.00  0.00           N  
ATOM   1362  CA  LYS A  89      -2.225  33.784  52.843  1.00  0.00           C  
ATOM   1363  C   LYS A  89      -0.840  33.451  52.297  1.00  0.00           C  
ATOM   1364  O   LYS A  89      -0.065  34.347  51.954  1.00  0.00           O  
ATOM   1365  CB  LYS A  89      -2.163  33.830  54.370  1.00  0.00           C  
ATOM   1366  CG  LYS A  89      -3.350  34.514  55.039  1.00  0.00           C  
ATOM   1367  CD  LYS A  89      -3.224  34.476  56.559  1.00  0.00           C  
ATOM   1368  CE  LYS A  89      -4.418  35.140  57.238  1.00  0.00           C  
ATOM   1369  NZ  LYS A  89      -4.307  35.100  58.728  1.00  0.00           N  
ATOM   1370  H   LYS A  89      -3.768  32.291  53.084  1.00  0.00           H  
ATOM   1371  HA  LYS A  89      -2.492  34.775  52.479  1.00  0.00           H  
ATOM   1372 1HB  LYS A  89      -2.110  32.809  54.750  1.00  0.00           H  
ATOM   1373 2HB  LYS A  89      -1.254  34.340  54.679  1.00  0.00           H  
ATOM   1374 1HG  LYS A  89      -3.388  35.554  54.712  1.00  0.00           H  
ATOM   1375 2HG  LYS A  89      -4.273  34.029  54.736  1.00  0.00           H  
ATOM   1376 1HD  LYS A  89      -3.167  33.434  56.886  1.00  0.00           H  
ATOM   1377 2HD  LYS A  89      -2.311  34.985  56.863  1.00  0.00           H  
ATOM   1378 1HE  LYS A  89      -4.481  36.178  56.915  1.00  0.00           H  
ATOM   1379 2HE  LYS A  89      -5.331  34.620  56.938  1.00  0.00           H  
ATOM   1380 1HZ  LYS A  89      -5.114  35.547  59.141  1.00  0.00           H  
ATOM   1381 2HZ  LYS A  89      -4.260  34.140  59.040  1.00  0.00           H  
ATOM   1382 3HZ  LYS A  89      -3.471  35.587  59.018  1.00  0.00           H  
ATOM   1383  N   LEU A  90      -0.536  32.154  52.213  1.00  0.00           N  
ATOM   1384  CA  LEU A  90       0.752  31.685  51.729  1.00  0.00           C  
ATOM   1385  C   LEU A  90       0.817  31.775  50.196  1.00  0.00           C  
ATOM   1386  O   LEU A  90       1.903  31.902  49.609  1.00  0.00           O  
ATOM   1387  CB  LEU A  90       0.983  30.238  52.195  1.00  0.00           C  
ATOM   1388  CG  LEU A  90       1.088  29.963  53.741  1.00  0.00           C  
ATOM   1389  CD1 LEU A  90       1.271  28.483  53.940  1.00  0.00           C  
ATOM   1390  CD2 LEU A  90       2.195  30.729  54.389  1.00  0.00           C  
ATOM   1391  H   LEU A  90      -1.221  31.477  52.559  1.00  0.00           H  
ATOM   1392  HA  LEU A  90       1.532  32.327  52.129  1.00  0.00           H  
ATOM   1393 1HB  LEU A  90       0.126  29.675  51.867  1.00  0.00           H  
ATOM   1394 2HB  LEU A  90       1.848  29.835  51.711  1.00  0.00           H  
ATOM   1395  HG  LEU A  90       0.171  30.251  54.208  1.00  0.00           H  
ATOM   1396 1HD1 LEU A  90       1.314  28.276  54.997  1.00  0.00           H  
ATOM   1397 2HD1 LEU A  90       0.433  27.955  53.502  1.00  0.00           H  
ATOM   1398 3HD1 LEU A  90       2.194  28.160  53.472  1.00  0.00           H  
ATOM   1399 1HD2 LEU A  90       2.220  30.498  55.453  1.00  0.00           H  
ATOM   1400 2HD2 LEU A  90       3.099  30.453  53.953  1.00  0.00           H  
ATOM   1401 3HD2 LEU A  90       2.040  31.796  54.261  1.00  0.00           H  
ATOM   1402  N   GLY A  91      -0.351  31.751  49.530  1.00  0.00           N  
ATOM   1403  CA  GLY A  91      -0.407  31.833  48.080  1.00  0.00           C  
ATOM   1404  C   GLY A  91      -0.131  30.485  47.446  1.00  0.00           C  
ATOM   1405  O   GLY A  91       0.540  30.398  46.417  1.00  0.00           O  
ATOM   1406  H   GLY A  91      -1.234  31.603  50.025  1.00  0.00           H  
ATOM   1407 1HA  GLY A  91      -1.397  32.185  47.783  1.00  0.00           H  
ATOM   1408 2HA  GLY A  91       0.316  32.566  47.729  1.00  0.00           H  
ATOM   1409  N   ILE A  92      -0.619  29.428  48.090  1.00  0.00           N  
ATOM   1410  CA  ILE A  92      -0.375  28.069  47.620  1.00  0.00           C  
ATOM   1411  C   ILE A  92      -1.671  27.288  47.404  1.00  0.00           C  
ATOM   1412  O   ILE A  92      -2.749  27.713  47.829  1.00  0.00           O  
ATOM   1413  CB  ILE A  92       0.512  27.341  48.636  1.00  0.00           C  
ATOM   1414  CG1 ILE A  92      -0.250  27.219  49.959  1.00  0.00           C  
ATOM   1415  CG2 ILE A  92       1.848  28.100  48.806  1.00  0.00           C  
ATOM   1416  CD1 ILE A  92       0.422  26.423  50.978  1.00  0.00           C  
ATOM   1417  H   ILE A  92      -1.192  29.594  48.923  1.00  0.00           H  
ATOM   1418  HA  ILE A  92       0.151  28.111  46.669  1.00  0.00           H  
ATOM   1419  HB  ILE A  92       0.713  26.348  48.276  1.00  0.00           H  
ATOM   1420 1HG1 ILE A  92      -0.460  28.198  50.338  1.00  0.00           H  
ATOM   1421 2HG1 ILE A  92      -1.197  26.716  49.763  1.00  0.00           H  
ATOM   1422 1HG2 ILE A  92       2.500  27.589  49.497  1.00  0.00           H  
ATOM   1423 2HG2 ILE A  92       2.339  28.158  47.833  1.00  0.00           H  
ATOM   1424 3HG2 ILE A  92       1.660  29.104  49.170  1.00  0.00           H  
ATOM   1425 1HD1 ILE A  92      -0.208  26.361  51.850  1.00  0.00           H  
ATOM   1426 2HD1 ILE A  92       0.604  25.435  50.585  1.00  0.00           H  
ATOM   1427 3HD1 ILE A  92       1.355  26.885  51.247  1.00  0.00           H  
ATOM   1428  N   SER A  93      -1.570  26.154  46.719  1.00  0.00           N  
ATOM   1429  CA  SER A  93      -2.732  25.302  46.481  1.00  0.00           C  
ATOM   1430  C   SER A  93      -3.065  24.460  47.701  1.00  0.00           C  
ATOM   1431  O   SER A  93      -2.291  24.385  48.665  1.00  0.00           O  
ATOM   1432  CB  SER A  93      -2.510  24.379  45.295  1.00  0.00           C  
ATOM   1433  OG  SER A  93      -1.585  23.366  45.591  1.00  0.00           O  
ATOM   1434  H   SER A  93      -0.642  25.859  46.376  1.00  0.00           H  
ATOM   1435  HA  SER A  93      -3.589  25.944  46.267  1.00  0.00           H  
ATOM   1436 1HB  SER A  93      -3.453  23.935  44.994  1.00  0.00           H  
ATOM   1437 2HB  SER A  93      -2.142  24.968  44.457  1.00  0.00           H  
ATOM   1438  HG  SER A  93      -1.378  22.952  44.743  1.00  0.00           H  
ATOM   1439  N   VAL A  94      -4.219  23.805  47.658  1.00  0.00           N  
ATOM   1440  CA  VAL A  94      -4.625  22.923  48.739  1.00  0.00           C  
ATOM   1441  C   VAL A  94      -3.632  21.752  48.871  1.00  0.00           C  
ATOM   1442  O   VAL A  94      -3.267  21.369  49.986  1.00  0.00           O  
ATOM   1443  CB  VAL A  94      -6.071  22.437  48.519  1.00  0.00           C  
ATOM   1444  CG1 VAL A  94      -6.418  21.401  49.523  1.00  0.00           C  
ATOM   1445  CG2 VAL A  94      -7.040  23.618  48.636  1.00  0.00           C  
ATOM   1446  H   VAL A  94      -4.818  23.924  46.851  1.00  0.00           H  
ATOM   1447  HA  VAL A  94      -4.602  23.496  49.671  1.00  0.00           H  
ATOM   1448  HB  VAL A  94      -6.157  21.988  47.531  1.00  0.00           H  
ATOM   1449 1HG1 VAL A  94      -7.440  21.063  49.356  1.00  0.00           H  
ATOM   1450 2HG1 VAL A  94      -5.743  20.576  49.424  1.00  0.00           H  
ATOM   1451 3HG1 VAL A  94      -6.334  21.811  50.520  1.00  0.00           H  
ATOM   1452 1HG2 VAL A  94      -8.065  23.270  48.474  1.00  0.00           H  
ATOM   1453 2HG2 VAL A  94      -6.961  24.054  49.625  1.00  0.00           H  
ATOM   1454 3HG2 VAL A  94      -6.797  24.371  47.891  1.00  0.00           H  
ATOM   1455  N   ARG A  95      -3.231  21.150  47.736  1.00  0.00           N  
ATOM   1456  CA  ARG A  95      -2.254  20.061  47.778  1.00  0.00           C  
ATOM   1457  C   ARG A  95      -0.942  20.533  48.396  1.00  0.00           C  
ATOM   1458  O   ARG A  95      -0.334  19.813  49.193  1.00  0.00           O  
ATOM   1459  CB  ARG A  95      -1.990  19.520  46.381  1.00  0.00           C  
ATOM   1460  CG  ARG A  95      -1.024  18.347  46.322  1.00  0.00           C  
ATOM   1461  CD  ARG A  95      -0.829  17.866  44.930  1.00  0.00           C  
ATOM   1462  NE  ARG A  95       0.077  16.730  44.871  1.00  0.00           N  
ATOM   1463  CZ  ARG A  95       1.419  16.826  44.797  1.00  0.00           C  
ATOM   1464  NH1 ARG A  95       1.994  18.008  44.775  1.00  0.00           N  
ATOM   1465  NH2 ARG A  95       2.158  15.731  44.747  1.00  0.00           N  
ATOM   1466  H   ARG A  95      -3.582  21.488  46.852  1.00  0.00           H  
ATOM   1467  HA  ARG A  95      -2.662  19.262  48.402  1.00  0.00           H  
ATOM   1468 1HB  ARG A  95      -2.928  19.197  45.932  1.00  0.00           H  
ATOM   1469 2HB  ARG A  95      -1.583  20.314  45.755  1.00  0.00           H  
ATOM   1470 1HG  ARG A  95      -0.055  18.653  46.717  1.00  0.00           H  
ATOM   1471 2HG  ARG A  95      -1.415  17.522  46.919  1.00  0.00           H  
ATOM   1472 1HD  ARG A  95      -1.788  17.558  44.514  1.00  0.00           H  
ATOM   1473 2HD  ARG A  95      -0.411  18.668  44.323  1.00  0.00           H  
ATOM   1474  HE  ARG A  95      -0.328  15.804  44.886  1.00  0.00           H  
ATOM   1475 1HH1 ARG A  95       1.429  18.845  44.813  1.00  0.00           H  
ATOM   1476 2HH1 ARG A  95       2.999  18.080  44.719  1.00  0.00           H  
ATOM   1477 1HH2 ARG A  95       1.716  14.822  44.765  1.00  0.00           H  
ATOM   1478 2HH2 ARG A  95       3.163  15.803  44.692  1.00  0.00           H  
ATOM   1479  N   GLU A  96      -0.484  21.729  48.002  1.00  0.00           N  
ATOM   1480  CA  GLU A  96       0.758  22.274  48.535  1.00  0.00           C  
ATOM   1481  C   GLU A  96       0.668  22.486  50.036  1.00  0.00           C  
ATOM   1482  O   GLU A  96       1.634  22.206  50.750  1.00  0.00           O  
ATOM   1483  CB  GLU A  96       1.130  23.551  47.801  1.00  0.00           C  
ATOM   1484  CG  GLU A  96       1.620  23.297  46.379  1.00  0.00           C  
ATOM   1485  CD  GLU A  96       1.834  24.539  45.552  1.00  0.00           C  
ATOM   1486  OE1 GLU A  96       1.156  25.531  45.765  1.00  0.00           O  
ATOM   1487  OE2 GLU A  96       2.690  24.500  44.702  1.00  0.00           O  
ATOM   1488  H   GLU A  96      -1.008  22.263  47.309  1.00  0.00           H  
ATOM   1489  HA  GLU A  96       1.551  21.552  48.352  1.00  0.00           H  
ATOM   1490 1HB  GLU A  96       0.250  24.184  47.747  1.00  0.00           H  
ATOM   1491 2HB  GLU A  96       1.899  24.092  48.349  1.00  0.00           H  
ATOM   1492 1HG  GLU A  96       2.562  22.755  46.441  1.00  0.00           H  
ATOM   1493 2HG  GLU A  96       0.905  22.649  45.876  1.00  0.00           H  
ATOM   1494  N   LEU A  97      -0.493  22.943  50.528  1.00  0.00           N  
ATOM   1495  CA  LEU A  97      -0.643  23.130  51.957  1.00  0.00           C  
ATOM   1496  C   LEU A  97      -0.486  21.803  52.660  1.00  0.00           C  
ATOM   1497  O   LEU A  97       0.163  21.730  53.699  1.00  0.00           O  
ATOM   1498  CB  LEU A  97      -2.006  23.681  52.350  1.00  0.00           C  
ATOM   1499  CG  LEU A  97      -2.185  23.938  53.887  1.00  0.00           C  
ATOM   1500  CD1 LEU A  97      -1.240  25.040  54.374  1.00  0.00           C  
ATOM   1501  CD2 LEU A  97      -3.555  24.264  54.163  1.00  0.00           C  
ATOM   1502  H   LEU A  97      -1.236  23.232  49.884  1.00  0.00           H  
ATOM   1503  HA  LEU A  97       0.144  23.792  52.291  1.00  0.00           H  
ATOM   1504 1HB  LEU A  97      -2.162  24.618  51.818  1.00  0.00           H  
ATOM   1505 2HB  LEU A  97      -2.776  22.978  52.027  1.00  0.00           H  
ATOM   1506  HG  LEU A  97      -1.929  23.041  54.432  1.00  0.00           H  
ATOM   1507 1HD1 LEU A  97      -1.388  25.174  55.440  1.00  0.00           H  
ATOM   1508 2HD1 LEU A  97      -0.209  24.768  54.195  1.00  0.00           H  
ATOM   1509 3HD1 LEU A  97      -1.464  25.976  53.862  1.00  0.00           H  
ATOM   1510 1HD2 LEU A  97      -3.658  24.421  55.225  1.00  0.00           H  
ATOM   1511 2HD2 LEU A  97      -3.818  25.149  53.643  1.00  0.00           H  
ATOM   1512 3HD2 LEU A  97      -4.194  23.450  53.847  1.00  0.00           H  
ATOM   1513  N   LEU A  98      -1.108  20.755  52.109  1.00  0.00           N  
ATOM   1514  CA  LEU A  98      -0.998  19.439  52.710  1.00  0.00           C  
ATOM   1515  C   LEU A  98       0.445  18.973  52.746  1.00  0.00           C  
ATOM   1516  O   LEU A  98       0.879  18.417  53.761  1.00  0.00           O  
ATOM   1517  CB  LEU A  98      -1.877  18.437  51.959  1.00  0.00           C  
ATOM   1518  CG  LEU A  98      -1.828  16.969  52.442  1.00  0.00           C  
ATOM   1519  CD1 LEU A  98      -2.238  16.868  53.873  1.00  0.00           C  
ATOM   1520  CD2 LEU A  98      -2.778  16.171  51.601  1.00  0.00           C  
ATOM   1521  H   LEU A  98      -1.698  20.897  51.283  1.00  0.00           H  
ATOM   1522  HA  LEU A  98      -1.345  19.514  53.726  1.00  0.00           H  
ATOM   1523 1HB  LEU A  98      -2.912  18.780  52.020  1.00  0.00           H  
ATOM   1524 2HB  LEU A  98      -1.585  18.447  50.912  1.00  0.00           H  
ATOM   1525  HG  LEU A  98      -0.816  16.576  52.337  1.00  0.00           H  
ATOM   1526 1HD1 LEU A  98      -2.219  15.834  54.172  1.00  0.00           H  
ATOM   1527 2HD1 LEU A  98      -1.566  17.428  54.510  1.00  0.00           H  
ATOM   1528 3HD1 LEU A  98      -3.236  17.255  53.956  1.00  0.00           H  
ATOM   1529 1HD2 LEU A  98      -2.759  15.139  51.913  1.00  0.00           H  
ATOM   1530 2HD2 LEU A  98      -3.789  16.574  51.722  1.00  0.00           H  
ATOM   1531 3HD2 LEU A  98      -2.477  16.241  50.558  1.00  0.00           H  
ATOM   1532  N   LEU A  99       1.198  19.176  51.666  1.00  0.00           N  
ATOM   1533  CA  LEU A  99       2.590  18.767  51.676  1.00  0.00           C  
ATOM   1534  C   LEU A  99       3.370  19.544  52.748  1.00  0.00           C  
ATOM   1535  O   LEU A  99       4.192  18.952  53.456  1.00  0.00           O  
ATOM   1536  CB  LEU A  99       3.234  19.035  50.316  1.00  0.00           C  
ATOM   1537  CG  LEU A  99       2.799  18.219  49.115  1.00  0.00           C  
ATOM   1538  CD1 LEU A  99       3.439  18.836  47.889  1.00  0.00           C  
ATOM   1539  CD2 LEU A  99       3.243  16.788  49.244  1.00  0.00           C  
ATOM   1540  H   LEU A  99       0.766  19.581  50.826  1.00  0.00           H  
ATOM   1541  HA  LEU A  99       2.640  17.711  51.916  1.00  0.00           H  
ATOM   1542 1HB  LEU A  99       3.043  20.068  50.063  1.00  0.00           H  
ATOM   1543 2HB  LEU A  99       4.296  18.879  50.422  1.00  0.00           H  
ATOM   1544  HG  LEU A  99       1.716  18.258  49.012  1.00  0.00           H  
ATOM   1545 1HD1 LEU A  99       3.150  18.278  47.022  1.00  0.00           H  
ATOM   1546 2HD1 LEU A  99       3.116  19.865  47.779  1.00  0.00           H  
ATOM   1547 3HD1 LEU A  99       4.520  18.802  47.997  1.00  0.00           H  
ATOM   1548 1HD2 LEU A  99       2.931  16.239  48.355  1.00  0.00           H  
ATOM   1549 2HD2 LEU A  99       4.327  16.755  49.328  1.00  0.00           H  
ATOM   1550 3HD2 LEU A  99       2.794  16.331  50.121  1.00  0.00           H  
ATOM   1551  N   LEU A 100       3.090  20.855  52.906  1.00  0.00           N  
ATOM   1552  CA  LEU A 100       3.756  21.645  53.943  1.00  0.00           C  
ATOM   1553  C   LEU A 100       3.370  21.149  55.314  1.00  0.00           C  
ATOM   1554  O   LEU A 100       4.215  21.118  56.212  1.00  0.00           O  
ATOM   1555  CB  LEU A 100       3.380  23.132  53.888  1.00  0.00           C  
ATOM   1556  CG  LEU A 100       3.897  23.980  52.735  1.00  0.00           C  
ATOM   1557  CD1 LEU A 100       3.204  25.295  52.774  1.00  0.00           C  
ATOM   1558  CD2 LEU A 100       5.395  24.211  52.882  1.00  0.00           C  
ATOM   1559  H   LEU A 100       2.439  21.307  52.255  1.00  0.00           H  
ATOM   1560  HA  LEU A 100       4.826  21.534  53.824  1.00  0.00           H  
ATOM   1561 1HB  LEU A 100       2.295  23.206  53.885  1.00  0.00           H  
ATOM   1562 2HB  LEU A 100       3.746  23.584  54.801  1.00  0.00           H  
ATOM   1563  HG  LEU A 100       3.672  23.494  51.795  1.00  0.00           H  
ATOM   1564 1HD1 LEU A 100       3.551  25.905  51.951  1.00  0.00           H  
ATOM   1565 2HD1 LEU A 100       2.144  25.124  52.687  1.00  0.00           H  
ATOM   1566 3HD1 LEU A 100       3.411  25.795  53.713  1.00  0.00           H  
ATOM   1567 1HD2 LEU A 100       5.753  24.834  52.062  1.00  0.00           H  
ATOM   1568 2HD2 LEU A 100       5.586  24.704  53.820  1.00  0.00           H  
ATOM   1569 3HD2 LEU A 100       5.911  23.282  52.870  1.00  0.00           H  
ATOM   1570  N   ALA A 101       2.094  20.798  55.501  1.00  0.00           N  
ATOM   1571  CA  ALA A 101       1.599  20.281  56.760  1.00  0.00           C  
ATOM   1572  C   ALA A 101       2.324  19.007  57.122  1.00  0.00           C  
ATOM   1573  O   ALA A 101       2.724  18.817  58.267  1.00  0.00           O  
ATOM   1574  CB  ALA A 101       0.119  20.060  56.698  1.00  0.00           C  
ATOM   1575  H   ALA A 101       1.433  20.926  54.725  1.00  0.00           H  
ATOM   1576  HA  ALA A 101       1.818  21.010  57.540  1.00  0.00           H  
ATOM   1577 1HB  ALA A 101      -0.226  19.709  57.646  1.00  0.00           H  
ATOM   1578 2HB  ALA A 101      -0.386  20.993  56.451  1.00  0.00           H  
ATOM   1579 3HB  ALA A 101      -0.097  19.322  55.932  1.00  0.00           H  
ATOM   1580  N   LYS A 102       2.532  18.138  56.120  1.00  0.00           N  
ATOM   1581  CA  LYS A 102       3.279  16.925  56.370  1.00  0.00           C  
ATOM   1582  C   LYS A 102       4.722  17.276  56.710  1.00  0.00           C  
ATOM   1583  O   LYS A 102       5.281  16.753  57.668  1.00  0.00           O  
ATOM   1584  CB  LYS A 102       3.248  15.982  55.175  1.00  0.00           C  
ATOM   1585  CG  LYS A 102       1.941  15.287  54.910  1.00  0.00           C  
ATOM   1586  CD  LYS A 102       2.079  14.391  53.688  1.00  0.00           C  
ATOM   1587  CE  LYS A 102       0.826  13.572  53.421  1.00  0.00           C  
ATOM   1588  NZ  LYS A 102       0.993  12.706  52.212  1.00  0.00           N  
ATOM   1589  H   LYS A 102       2.119  18.316  55.201  1.00  0.00           H  
ATOM   1590  HA  LYS A 102       2.838  16.413  57.222  1.00  0.00           H  
ATOM   1591 1HB  LYS A 102       3.505  16.541  54.274  1.00  0.00           H  
ATOM   1592 2HB  LYS A 102       3.993  15.222  55.313  1.00  0.00           H  
ATOM   1593 1HG  LYS A 102       1.680  14.685  55.774  1.00  0.00           H  
ATOM   1594 2HG  LYS A 102       1.152  16.022  54.745  1.00  0.00           H  
ATOM   1595 1HD  LYS A 102       2.290  15.009  52.813  1.00  0.00           H  
ATOM   1596 2HD  LYS A 102       2.914  13.708  53.838  1.00  0.00           H  
ATOM   1597 1HE  LYS A 102       0.634  12.933  54.280  1.00  0.00           H  
ATOM   1598 2HE  LYS A 102      -0.027  14.235  53.275  1.00  0.00           H  
ATOM   1599 1HZ  LYS A 102       0.150  12.130  52.049  1.00  0.00           H  
ATOM   1600 2HZ  LYS A 102       1.163  13.261  51.395  1.00  0.00           H  
ATOM   1601 3HZ  LYS A 102       1.780  12.083  52.362  1.00  0.00           H  
ATOM   1602  N   ALA A 103       5.328  18.218  55.977  1.00  0.00           N  
ATOM   1603  CA  ALA A 103       6.707  18.573  56.263  1.00  0.00           C  
ATOM   1604  C   ALA A 103       6.831  19.086  57.690  1.00  0.00           C  
ATOM   1605  O   ALA A 103       7.799  18.763  58.389  1.00  0.00           O  
ATOM   1606  CB  ALA A 103       7.206  19.622  55.279  1.00  0.00           C  
ATOM   1607  H   ALA A 103       4.846  18.631  55.175  1.00  0.00           H  
ATOM   1608  HA  ALA A 103       7.312  17.678  56.167  1.00  0.00           H  
ATOM   1609 1HB  ALA A 103       8.242  19.847  55.503  1.00  0.00           H  
ATOM   1610 2HB  ALA A 103       7.120  19.245  54.264  1.00  0.00           H  
ATOM   1611 3HB  ALA A 103       6.609  20.521  55.373  1.00  0.00           H  
ATOM   1612  N   ALA A 104       5.841  19.881  58.126  1.00  0.00           N  
ATOM   1613  CA  ALA A 104       5.788  20.425  59.475  1.00  0.00           C  
ATOM   1614  C   ALA A 104       5.679  19.274  60.490  1.00  0.00           C  
ATOM   1615  O   ALA A 104       6.409  19.214  61.492  1.00  0.00           O  
ATOM   1616  CB  ALA A 104       4.604  21.379  59.571  1.00  0.00           C  
ATOM   1617  H   ALA A 104       5.111  20.152  57.467  1.00  0.00           H  
ATOM   1618  HA  ALA A 104       6.701  20.976  59.669  1.00  0.00           H  
ATOM   1619 1HB  ALA A 104       4.550  21.799  60.544  1.00  0.00           H  
ATOM   1620 2HB  ALA A 104       4.725  22.175  58.837  1.00  0.00           H  
ATOM   1621 3HB  ALA A 104       3.688  20.843  59.368  1.00  0.00           H  
ATOM   1622  N   HIS A 105       4.832  18.288  60.176  1.00  0.00           N  
ATOM   1623  CA  HIS A 105       4.653  17.111  61.016  1.00  0.00           C  
ATOM   1624  C   HIS A 105       5.956  16.351  61.205  1.00  0.00           C  
ATOM   1625  O   HIS A 105       6.382  16.086  62.332  1.00  0.00           O  
ATOM   1626  CB  HIS A 105       3.605  16.183  60.386  1.00  0.00           C  
ATOM   1627  CG  HIS A 105       3.428  14.874  61.041  1.00  0.00           C  
ATOM   1628  ND1 HIS A 105       2.706  14.701  62.198  1.00  0.00           N  
ATOM   1629  CD2 HIS A 105       3.888  13.649  60.689  1.00  0.00           C  
ATOM   1630  CE1 HIS A 105       2.725  13.420  62.532  1.00  0.00           C  
ATOM   1631  NE2 HIS A 105       3.438  12.765  61.632  1.00  0.00           N  
ATOM   1632  H   HIS A 105       4.222  18.403  59.361  1.00  0.00           H  
ATOM   1633  HA  HIS A 105       4.295  17.420  61.997  1.00  0.00           H  
ATOM   1634 1HB  HIS A 105       2.644  16.693  60.391  1.00  0.00           H  
ATOM   1635 2HB  HIS A 105       3.849  15.988  59.369  1.00  0.00           H  
ATOM   1636  HD1 HIS A 105       2.397  15.435  62.804  1.00  0.00           H  
ATOM   1637  HD2 HIS A 105       4.500  13.300  59.853  1.00  0.00           H  
ATOM   1638  HE1 HIS A 105       2.209  13.070  63.424  1.00  0.00           H  
ATOM   1639  N   PHE A 106       6.617  16.023  60.101  1.00  0.00           N  
ATOM   1640  CA  PHE A 106       7.841  15.240  60.167  1.00  0.00           C  
ATOM   1641  C   PHE A 106       8.975  15.987  60.866  1.00  0.00           C  
ATOM   1642  O   PHE A 106       9.697  15.400  61.685  1.00  0.00           O  
ATOM   1643  CB  PHE A 106       8.287  14.835  58.762  1.00  0.00           C  
ATOM   1644  CG  PHE A 106       7.483  13.744  58.143  1.00  0.00           C  
ATOM   1645  CD1 PHE A 106       6.620  14.011  57.100  1.00  0.00           C  
ATOM   1646  CD2 PHE A 106       7.580  12.449  58.602  1.00  0.00           C  
ATOM   1647  CE1 PHE A 106       5.867  13.007  56.532  1.00  0.00           C  
ATOM   1648  CE2 PHE A 106       6.835  11.443  58.042  1.00  0.00           C  
ATOM   1649  CZ  PHE A 106       5.973  11.723  57.003  1.00  0.00           C  
ATOM   1650  H   PHE A 106       6.220  16.299  59.199  1.00  0.00           H  
ATOM   1651  HA  PHE A 106       7.629  14.336  60.735  1.00  0.00           H  
ATOM   1652 1HB  PHE A 106       8.206  15.699  58.116  1.00  0.00           H  
ATOM   1653 2HB  PHE A 106       9.319  14.535  58.781  1.00  0.00           H  
ATOM   1654  HD1 PHE A 106       6.540  15.023  56.725  1.00  0.00           H  
ATOM   1655  HD2 PHE A 106       8.248  12.228  59.420  1.00  0.00           H  
ATOM   1656  HE1 PHE A 106       5.190  13.226  55.712  1.00  0.00           H  
ATOM   1657  HE2 PHE A 106       6.923  10.423  58.422  1.00  0.00           H  
ATOM   1658  HZ  PHE A 106       5.378  10.927  56.558  1.00  0.00           H  
ATOM   1659  N   ALA A 107       9.105  17.289  60.566  1.00  0.00           N  
ATOM   1660  CA  ALA A 107      10.148  18.138  61.133  1.00  0.00           C  
ATOM   1661  C   ALA A 107       9.904  18.657  62.559  1.00  0.00           C  
ATOM   1662  O   ALA A 107      10.864  19.069  63.217  1.00  0.00           O  
ATOM   1663  CB  ALA A 107      10.374  19.320  60.201  1.00  0.00           C  
ATOM   1664  H   ALA A 107       8.479  17.711  59.879  1.00  0.00           H  
ATOM   1665  HA  ALA A 107      11.063  17.544  61.157  1.00  0.00           H  
ATOM   1666 1HB  ALA A 107      11.185  19.937  60.587  1.00  0.00           H  
ATOM   1667 2HB  ALA A 107      10.637  18.955  59.208  1.00  0.00           H  
ATOM   1668 3HB  ALA A 107       9.464  19.914  60.140  1.00  0.00           H  
ATOM   1669  N   GLY A 108       8.667  18.590  63.079  1.00  0.00           N  
ATOM   1670  CA  GLY A 108       8.397  19.088  64.427  1.00  0.00           C  
ATOM   1671  C   GLY A 108       8.246  20.609  64.451  1.00  0.00           C  
ATOM   1672  O   GLY A 108       8.612  21.269  65.428  1.00  0.00           O  
ATOM   1673  H   GLY A 108       7.873  18.287  62.508  1.00  0.00           H  
ATOM   1674 1HA  GLY A 108       7.481  18.626  64.796  1.00  0.00           H  
ATOM   1675 2HA  GLY A 108       9.201  18.784  65.091  1.00  0.00           H  
ATOM   1676  N   ILE A 109       7.755  21.155  63.345  1.00  0.00           N  
ATOM   1677  CA  ILE A 109       7.576  22.590  63.155  1.00  0.00           C  
ATOM   1678  C   ILE A 109       6.138  22.898  62.735  1.00  0.00           C  
ATOM   1679  O   ILE A 109       5.266  22.026  62.780  1.00  0.00           O  
ATOM   1680  CB  ILE A 109       8.555  23.134  62.099  1.00  0.00           C  
ATOM   1681  CG1 ILE A 109       8.228  22.555  60.719  1.00  0.00           C  
ATOM   1682  CG2 ILE A 109       9.990  22.813  62.488  1.00  0.00           C  
ATOM   1683  CD1 ILE A 109       9.067  23.130  59.601  1.00  0.00           C  
ATOM   1684  H   ILE A 109       7.437  20.521  62.607  1.00  0.00           H  
ATOM   1685  HA  ILE A 109       7.754  23.096  64.103  1.00  0.00           H  
ATOM   1686  HB  ILE A 109       8.443  24.215  62.021  1.00  0.00           H  
ATOM   1687 1HG1 ILE A 109       8.373  21.476  60.734  1.00  0.00           H  
ATOM   1688 2HG1 ILE A 109       7.179  22.740  60.487  1.00  0.00           H  
ATOM   1689 1HG2 ILE A 109      10.668  23.203  61.730  1.00  0.00           H  
ATOM   1690 2HG2 ILE A 109      10.217  23.271  63.449  1.00  0.00           H  
ATOM   1691 3HG2 ILE A 109      10.113  21.732  62.562  1.00  0.00           H  
ATOM   1692 1HD1 ILE A 109       8.777  22.672  58.656  1.00  0.00           H  
ATOM   1693 2HD1 ILE A 109       8.910  24.208  59.545  1.00  0.00           H  
ATOM   1694 3HD1 ILE A 109      10.119  22.926  59.795  1.00  0.00           H  
ATOM   1695  N   ASP A 110       5.856  24.167  62.457  1.00  0.00           N  
ATOM   1696  CA  ASP A 110       4.535  24.595  62.001  1.00  0.00           C  
ATOM   1697  C   ASP A 110       4.544  24.804  60.491  1.00  0.00           C  
ATOM   1698  O   ASP A 110       5.608  24.861  59.879  1.00  0.00           O  
ATOM   1699  CB  ASP A 110       4.107  25.886  62.704  1.00  0.00           C  
ATOM   1700  CG  ASP A 110       2.602  26.112  62.663  1.00  0.00           C  
ATOM   1701  OD1 ASP A 110       1.936  25.418  61.931  1.00  0.00           O  
ATOM   1702  OD2 ASP A 110       2.132  26.975  63.365  1.00  0.00           O  
ATOM   1703  H   ASP A 110       6.598  24.867  62.531  1.00  0.00           H  
ATOM   1704  HA  ASP A 110       3.802  23.826  62.246  1.00  0.00           H  
ATOM   1705 1HB  ASP A 110       4.427  25.856  63.746  1.00  0.00           H  
ATOM   1706 2HB  ASP A 110       4.601  26.737  62.234  1.00  0.00           H  
ATOM   1707  N   VAL A 111       3.358  24.964  59.891  1.00  0.00           N  
ATOM   1708  CA  VAL A 111       3.312  25.229  58.452  1.00  0.00           C  
ATOM   1709  C   VAL A 111       3.922  26.572  58.085  1.00  0.00           C  
ATOM   1710  O   VAL A 111       4.656  26.664  57.098  1.00  0.00           O  
ATOM   1711  CB  VAL A 111       1.888  25.152  57.913  1.00  0.00           C  
ATOM   1712  CG1 VAL A 111       1.847  25.680  56.486  1.00  0.00           C  
ATOM   1713  CG2 VAL A 111       1.491  23.724  57.899  1.00  0.00           C  
ATOM   1714  H   VAL A 111       2.517  24.893  60.439  1.00  0.00           H  
ATOM   1715  HA  VAL A 111       3.873  24.454  57.952  1.00  0.00           H  
ATOM   1716  HB  VAL A 111       1.217  25.727  58.538  1.00  0.00           H  
ATOM   1717 1HG1 VAL A 111       0.851  25.591  56.112  1.00  0.00           H  
ATOM   1718 2HG1 VAL A 111       2.140  26.720  56.450  1.00  0.00           H  
ATOM   1719 3HG1 VAL A 111       2.511  25.106  55.873  1.00  0.00           H  
ATOM   1720 1HG2 VAL A 111       0.478  23.619  57.503  1.00  0.00           H  
ATOM   1721 2HG2 VAL A 111       2.191  23.193  57.260  1.00  0.00           H  
ATOM   1722 3HG2 VAL A 111       1.537  23.324  58.903  1.00  0.00           H  
ATOM   1723  N   GLU A 112       3.641  27.626  58.842  1.00  0.00           N  
ATOM   1724  CA  GLU A 112       4.247  28.904  58.499  1.00  0.00           C  
ATOM   1725  C   GLU A 112       5.761  28.748  58.405  1.00  0.00           C  
ATOM   1726  O   GLU A 112       6.385  29.245  57.458  1.00  0.00           O  
ATOM   1727  CB  GLU A 112       3.887  29.970  59.536  1.00  0.00           C  
ATOM   1728  CG  GLU A 112       4.568  31.314  59.318  1.00  0.00           C  
ATOM   1729  CD  GLU A 112       4.385  32.257  60.475  1.00  0.00           C  
ATOM   1730  OE1 GLU A 112       3.263  32.494  60.852  1.00  0.00           O  
ATOM   1731  OE2 GLU A 112       5.370  32.740  60.983  1.00  0.00           O  
ATOM   1732  H   GLU A 112       3.026  27.539  59.639  1.00  0.00           H  
ATOM   1733  HA  GLU A 112       3.869  29.226  57.529  1.00  0.00           H  
ATOM   1734 1HB  GLU A 112       2.810  30.136  59.529  1.00  0.00           H  
ATOM   1735 2HB  GLU A 112       4.157  29.616  60.531  1.00  0.00           H  
ATOM   1736 1HG  GLU A 112       5.634  31.149  59.164  1.00  0.00           H  
ATOM   1737 2HG  GLU A 112       4.165  31.772  58.416  1.00  0.00           H  
ATOM   1738  N   GLU A 113       6.350  28.046  59.385  1.00  0.00           N  
ATOM   1739  CA  GLU A 113       7.779  27.793  59.380  1.00  0.00           C  
ATOM   1740  C   GLU A 113       8.203  26.913  58.205  1.00  0.00           C  
ATOM   1741  O   GLU A 113       9.231  27.172  57.589  1.00  0.00           O  
ATOM   1742  CB  GLU A 113       8.198  27.136  60.697  1.00  0.00           C  
ATOM   1743  CG  GLU A 113       8.002  28.012  61.927  1.00  0.00           C  
ATOM   1744  CD  GLU A 113       8.265  27.281  63.214  1.00  0.00           C  
ATOM   1745  OE1 GLU A 113       7.913  26.129  63.303  1.00  0.00           O  
ATOM   1746  OE2 GLU A 113       8.819  27.875  64.109  1.00  0.00           O  
ATOM   1747  H   GLU A 113       5.783  27.690  60.159  1.00  0.00           H  
ATOM   1748  HA  GLU A 113       8.292  28.750  59.293  1.00  0.00           H  
ATOM   1749 1HB  GLU A 113       7.626  26.220  60.845  1.00  0.00           H  
ATOM   1750 2HB  GLU A 113       9.251  26.860  60.647  1.00  0.00           H  
ATOM   1751 1HG  GLU A 113       8.677  28.866  61.863  1.00  0.00           H  
ATOM   1752 2HG  GLU A 113       6.981  28.391  61.931  1.00  0.00           H  
ATOM   1753  N   ALA A 114       7.414  25.885  57.872  1.00  0.00           N  
ATOM   1754  CA  ALA A 114       7.752  24.994  56.766  1.00  0.00           C  
ATOM   1755  C   ALA A 114       7.846  25.779  55.451  1.00  0.00           C  
ATOM   1756  O   ALA A 114       8.794  25.614  54.670  1.00  0.00           O  
ATOM   1757  CB  ALA A 114       6.685  23.890  56.679  1.00  0.00           C  
ATOM   1758  H   ALA A 114       6.601  25.681  58.461  1.00  0.00           H  
ATOM   1759  HA  ALA A 114       8.726  24.548  56.969  1.00  0.00           H  
ATOM   1760 1HB  ALA A 114       6.887  23.190  55.897  1.00  0.00           H  
ATOM   1761 2HB  ALA A 114       6.654  23.358  57.631  1.00  0.00           H  
ATOM   1762 3HB  ALA A 114       5.722  24.345  56.492  1.00  0.00           H  
ATOM   1763  N   TYR A 115       6.887  26.670  55.234  1.00  0.00           N  
ATOM   1764  CA  TYR A 115       6.831  27.504  54.041  1.00  0.00           C  
ATOM   1765  C   TYR A 115       8.049  28.403  53.942  1.00  0.00           C  
ATOM   1766  O   TYR A 115       8.788  28.389  52.949  1.00  0.00           O  
ATOM   1767  CB  TYR A 115       5.564  28.342  54.103  1.00  0.00           C  
ATOM   1768  CG  TYR A 115       5.329  29.353  53.013  1.00  0.00           C  
ATOM   1769  CD1 TYR A 115       4.725  29.000  51.820  1.00  0.00           C  
ATOM   1770  CD2 TYR A 115       5.678  30.675  53.245  1.00  0.00           C  
ATOM   1771  CE1 TYR A 115       4.452  29.981  50.892  1.00  0.00           C  
ATOM   1772  CE2 TYR A 115       5.410  31.634  52.321  1.00  0.00           C  
ATOM   1773  CZ  TYR A 115       4.783  31.299  51.159  1.00  0.00           C  
ATOM   1774  OH  TYR A 115       4.483  32.279  50.253  1.00  0.00           O  
ATOM   1775  H   TYR A 115       6.135  26.741  55.929  1.00  0.00           H  
ATOM   1776  HA  TYR A 115       6.815  26.860  53.164  1.00  0.00           H  
ATOM   1777 1HB  TYR A 115       4.710  27.677  54.124  1.00  0.00           H  
ATOM   1778 2HB  TYR A 115       5.546  28.875  55.049  1.00  0.00           H  
ATOM   1779  HD1 TYR A 115       4.444  27.975  51.624  1.00  0.00           H  
ATOM   1780  HD2 TYR A 115       6.143  30.949  54.170  1.00  0.00           H  
ATOM   1781  HE1 TYR A 115       3.957  29.730  49.958  1.00  0.00           H  
ATOM   1782  HE2 TYR A 115       5.670  32.674  52.521  1.00  0.00           H  
ATOM   1783  HH  TYR A 115       3.574  32.120  49.896  1.00  0.00           H  
ATOM   1784  N   ILE A 116       8.256  29.180  55.010  1.00  0.00           N  
ATOM   1785  CA  ILE A 116       9.345  30.131  55.068  1.00  0.00           C  
ATOM   1786  C   ILE A 116      10.702  29.463  55.005  1.00  0.00           C  
ATOM   1787  O   ILE A 116      11.622  30.001  54.385  1.00  0.00           O  
ATOM   1788  CB  ILE A 116       9.255  30.975  56.352  1.00  0.00           C  
ATOM   1789  CG1 ILE A 116       7.980  31.823  56.346  1.00  0.00           C  
ATOM   1790  CG2 ILE A 116      10.485  31.859  56.495  1.00  0.00           C  
ATOM   1791  CD1 ILE A 116       7.972  32.907  55.293  1.00  0.00           C  
ATOM   1792  H   ILE A 116       7.603  29.115  55.799  1.00  0.00           H  
ATOM   1793  HA  ILE A 116       9.267  30.774  54.195  1.00  0.00           H  
ATOM   1794  HB  ILE A 116       9.192  30.316  57.217  1.00  0.00           H  
ATOM   1795 1HG1 ILE A 116       7.117  31.179  56.180  1.00  0.00           H  
ATOM   1796 2HG1 ILE A 116       7.852  32.294  57.321  1.00  0.00           H  
ATOM   1797 1HG2 ILE A 116      10.405  32.450  57.407  1.00  0.00           H  
ATOM   1798 2HG2 ILE A 116      11.377  31.236  56.543  1.00  0.00           H  
ATOM   1799 3HG2 ILE A 116      10.555  32.527  55.636  1.00  0.00           H  
ATOM   1800 1HD1 ILE A 116       7.037  33.464  55.352  1.00  0.00           H  
ATOM   1801 2HD1 ILE A 116       8.810  33.585  55.462  1.00  0.00           H  
ATOM   1802 3HD1 ILE A 116       8.064  32.456  54.306  1.00  0.00           H  
ATOM   1803  N   LEU A 117      10.840  28.295  55.626  1.00  0.00           N  
ATOM   1804  CA  LEU A 117      12.106  27.607  55.608  1.00  0.00           C  
ATOM   1805  C   LEU A 117      12.445  27.185  54.188  1.00  0.00           C  
ATOM   1806  O   LEU A 117      13.573  27.365  53.729  1.00  0.00           O  
ATOM   1807  CB  LEU A 117      12.058  26.384  56.532  1.00  0.00           C  
ATOM   1808  CG  LEU A 117      13.364  25.588  56.651  1.00  0.00           C  
ATOM   1809  CD1 LEU A 117      14.461  26.490  57.201  1.00  0.00           C  
ATOM   1810  CD2 LEU A 117      13.143  24.383  57.553  1.00  0.00           C  
ATOM   1811  H   LEU A 117      10.061  27.879  56.116  1.00  0.00           H  
ATOM   1812  HA  LEU A 117      12.875  28.289  55.969  1.00  0.00           H  
ATOM   1813 1HB  LEU A 117      11.780  26.715  57.532  1.00  0.00           H  
ATOM   1814 2HB  LEU A 117      11.287  25.704  56.170  1.00  0.00           H  
ATOM   1815  HG  LEU A 117      13.675  25.249  55.662  1.00  0.00           H  
ATOM   1816 1HD1 LEU A 117      15.389  25.924  57.285  1.00  0.00           H  
ATOM   1817 2HD1 LEU A 117      14.610  27.333  56.526  1.00  0.00           H  
ATOM   1818 3HD1 LEU A 117      14.170  26.858  58.184  1.00  0.00           H  
ATOM   1819 1HD2 LEU A 117      14.072  23.816  57.637  1.00  0.00           H  
ATOM   1820 2HD2 LEU A 117      12.834  24.720  58.542  1.00  0.00           H  
ATOM   1821 3HD2 LEU A 117      12.367  23.746  57.127  1.00  0.00           H  
ATOM   1822  N   GLU A 118      11.494  26.612  53.440  1.00  0.00           N  
ATOM   1823  CA  GLU A 118      11.852  26.222  52.077  1.00  0.00           C  
ATOM   1824  C   GLU A 118      12.326  27.438  51.276  1.00  0.00           C  
ATOM   1825  O   GLU A 118      13.261  27.343  50.480  1.00  0.00           O  
ATOM   1826  CB  GLU A 118      10.661  25.564  51.377  1.00  0.00           C  
ATOM   1827  CG  GLU A 118      10.967  25.026  49.986  1.00  0.00           C  
ATOM   1828  CD  GLU A 118       9.800  24.313  49.364  1.00  0.00           C  
ATOM   1829  OE1 GLU A 118       8.694  24.772  49.523  1.00  0.00           O  
ATOM   1830  OE2 GLU A 118      10.013  23.307  48.730  1.00  0.00           O  
ATOM   1831  H   GLU A 118      10.555  26.440  53.770  1.00  0.00           H  
ATOM   1832  HA  GLU A 118      12.676  25.511  52.134  1.00  0.00           H  
ATOM   1833 1HB  GLU A 118      10.295  24.735  51.983  1.00  0.00           H  
ATOM   1834 2HB  GLU A 118       9.849  26.286  51.285  1.00  0.00           H  
ATOM   1835 1HG  GLU A 118      11.256  25.857  49.342  1.00  0.00           H  
ATOM   1836 2HG  GLU A 118      11.813  24.343  50.051  1.00  0.00           H  
ATOM   1837  N   LEU A 119      11.678  28.590  51.486  1.00  0.00           N  
ATOM   1838  CA  LEU A 119      12.075  29.780  50.754  1.00  0.00           C  
ATOM   1839  C   LEU A 119      13.487  30.235  51.135  1.00  0.00           C  
ATOM   1840  O   LEU A 119      14.277  30.626  50.275  1.00  0.00           O  
ATOM   1841  CB  LEU A 119      11.075  30.913  51.019  1.00  0.00           C  
ATOM   1842  CG  LEU A 119       9.664  30.699  50.457  1.00  0.00           C  
ATOM   1843  CD1 LEU A 119       8.722  31.744  51.038  1.00  0.00           C  
ATOM   1844  CD2 LEU A 119       9.703  30.781  48.939  1.00  0.00           C  
ATOM   1845  H   LEU A 119      10.915  28.650  52.146  1.00  0.00           H  
ATOM   1846  HA  LEU A 119      12.069  29.549  49.689  1.00  0.00           H  
ATOM   1847 1HB  LEU A 119      10.986  31.052  52.095  1.00  0.00           H  
ATOM   1848 2HB  LEU A 119      11.468  31.832  50.585  1.00  0.00           H  
ATOM   1849  HG  LEU A 119       9.297  29.717  50.758  1.00  0.00           H  
ATOM   1850 1HD1 LEU A 119       7.719  31.592  50.639  1.00  0.00           H  
ATOM   1851 2HD1 LEU A 119       8.698  31.650  52.124  1.00  0.00           H  
ATOM   1852 3HD1 LEU A 119       9.072  32.740  50.768  1.00  0.00           H  
ATOM   1853 1HD2 LEU A 119       8.700  30.628  48.540  1.00  0.00           H  
ATOM   1854 2HD2 LEU A 119      10.068  31.764  48.637  1.00  0.00           H  
ATOM   1855 3HD2 LEU A 119      10.370  30.012  48.550  1.00  0.00           H  
ATOM   1856  N   ALA A 120      13.812  30.185  52.437  1.00  0.00           N  
ATOM   1857  CA  ALA A 120      15.142  30.552  52.940  1.00  0.00           C  
ATOM   1858  C   ALA A 120      16.236  29.594  52.469  1.00  0.00           C  
ATOM   1859  O   ALA A 120      17.349  30.015  52.152  1.00  0.00           O  
ATOM   1860  CB  ALA A 120      15.126  30.611  54.460  1.00  0.00           C  
ATOM   1861  H   ALA A 120      13.105  29.881  53.091  1.00  0.00           H  
ATOM   1862  HA  ALA A 120      15.396  31.541  52.557  1.00  0.00           H  
ATOM   1863 1HB  ALA A 120      16.114  30.894  54.824  1.00  0.00           H  
ATOM   1864 2HB  ALA A 120      14.394  31.349  54.788  1.00  0.00           H  
ATOM   1865 3HB  ALA A 120      14.859  29.634  54.860  1.00  0.00           H  
ATOM   1866  N   LEU A 121      15.911  28.300  52.426  1.00  0.00           N  
ATOM   1867  CA  LEU A 121      16.851  27.259  52.022  1.00  0.00           C  
ATOM   1868  C   LEU A 121      17.085  27.296  50.511  1.00  0.00           C  
ATOM   1869  O   LEU A 121      18.163  26.946  50.031  1.00  0.00           O  
ATOM   1870  CB  LEU A 121      16.325  25.879  52.435  1.00  0.00           C  
ATOM   1871  CG  LEU A 121      16.254  25.618  53.945  1.00  0.00           C  
ATOM   1872  CD1 LEU A 121      15.573  24.280  54.199  1.00  0.00           C  
ATOM   1873  CD2 LEU A 121      17.659  25.636  54.529  1.00  0.00           C  
ATOM   1874  H   LEU A 121      14.971  28.040  52.686  1.00  0.00           H  
ATOM   1875  HA  LEU A 121      17.801  27.437  52.525  1.00  0.00           H  
ATOM   1876 1HB  LEU A 121      15.322  25.754  52.030  1.00  0.00           H  
ATOM   1877 2HB  LEU A 121      16.968  25.116  51.997  1.00  0.00           H  
ATOM   1878  HG  LEU A 121      15.654  26.394  54.421  1.00  0.00           H  
ATOM   1879 1HD1 LEU A 121      15.523  24.095  55.272  1.00  0.00           H  
ATOM   1880 2HD1 LEU A 121      14.564  24.302  53.787  1.00  0.00           H  
ATOM   1881 3HD1 LEU A 121      16.143  23.485  53.720  1.00  0.00           H  
ATOM   1882 1HD2 LEU A 121      17.609  25.451  55.603  1.00  0.00           H  
ATOM   1883 2HD2 LEU A 121      18.260  24.859  54.056  1.00  0.00           H  
ATOM   1884 3HD2 LEU A 121      18.116  26.609  54.350  1.00  0.00           H  
ATOM   1885  N   GLY A 122      16.136  27.711  49.601  1.00  0.00           N  
ATOM   1886  CA  GLY A 122      16.332  27.907  48.170  1.00  0.00           C  
ATOM   1887  C   GLY A 122      17.095  29.195  47.887  1.00  0.00           C  
ATOM   1888  O   GLY A 122      18.011  29.217  47.065  1.00  0.00           O  
ATOM   1889  H   GLY A 122      15.226  27.887  50.002  1.00  0.00           H  
ATOM   1890 1HA  GLY A 122      16.879  27.059  47.758  1.00  0.00           H  
ATOM   1891 2HA  GLY A 122      15.364  27.938  47.671  1.00  0.00           H  
ATOM   1892  N   LEU A 123      16.713  30.265  48.573  1.00  0.00           N  
ATOM   1893  CA  LEU A 123      17.325  31.570  48.362  1.00  0.00           C  
ATOM   1894  C   LEU A 123      18.780  31.576  48.813  1.00  0.00           C  
ATOM   1895  O   LEU A 123      19.640  32.172  48.163  1.00  0.00           O  
ATOM   1896  CB  LEU A 123      16.544  32.651  49.120  1.00  0.00           C  
ATOM   1897  CG  LEU A 123      15.186  33.034  48.520  1.00  0.00           C  
ATOM   1898  CD1 LEU A 123      14.398  33.857  49.530  1.00  0.00           C  
ATOM   1899  CD2 LEU A 123      15.402  33.812  47.230  1.00  0.00           C  
ATOM   1900  H   LEU A 123      15.976  30.174  49.260  1.00  0.00           H  
ATOM   1901  HA  LEU A 123      17.309  31.791  47.294  1.00  0.00           H  
ATOM   1902 1HB  LEU A 123      16.371  32.305  50.138  1.00  0.00           H  
ATOM   1903 2HB  LEU A 123      17.154  33.553  49.164  1.00  0.00           H  
ATOM   1904  HG  LEU A 123      14.614  32.131  48.307  1.00  0.00           H  
ATOM   1905 1HD1 LEU A 123      13.432  34.129  49.104  1.00  0.00           H  
ATOM   1906 2HD1 LEU A 123      14.241  33.270  50.435  1.00  0.00           H  
ATOM   1907 3HD1 LEU A 123      14.954  34.761  49.775  1.00  0.00           H  
ATOM   1908 1HD2 LEU A 123      14.436  34.084  46.803  1.00  0.00           H  
ATOM   1909 2HD2 LEU A 123      15.972  34.717  47.442  1.00  0.00           H  
ATOM   1910 3HD2 LEU A 123      15.951  33.194  46.520  1.00  0.00           H  
ATOM   1911  N   ALA A 124      19.051  30.905  49.927  1.00  0.00           N  
ATOM   1912  CA  ALA A 124      20.416  30.758  50.421  1.00  0.00           C  
ATOM   1913  C   ALA A 124      21.299  30.053  49.400  1.00  0.00           C  
ATOM   1914  O   ALA A 124      22.439  30.454  49.169  1.00  0.00           O  
ATOM   1915  CB  ALA A 124      20.424  30.001  51.741  1.00  0.00           C  
ATOM   1916  H   ALA A 124      18.294  30.485  50.445  1.00  0.00           H  
ATOM   1917  HA  ALA A 124      20.831  31.754  50.586  1.00  0.00           H  
ATOM   1918 1HB  ALA A 124      21.448  29.899  52.096  1.00  0.00           H  
ATOM   1919 2HB  ALA A 124      19.836  30.548  52.479  1.00  0.00           H  
ATOM   1920 3HB  ALA A 124      19.990  29.013  51.593  1.00  0.00           H  
ATOM   1921  N   LYS A 125      20.764  28.999  48.795  1.00  0.00           N  
ATOM   1922  CA  LYS A 125      21.485  28.265  47.760  1.00  0.00           C  
ATOM   1923  C   LYS A 125      21.700  29.125  46.523  1.00  0.00           C  
ATOM   1924  O   LYS A 125      22.761  29.077  45.899  1.00  0.00           O  
ATOM   1925  CB  LYS A 125      20.733  26.987  47.385  1.00  0.00           C  
ATOM   1926  CG  LYS A 125      21.397  26.164  46.290  1.00  0.00           C  
ATOM   1927  CD  LYS A 125      22.728  25.594  46.757  1.00  0.00           C  
ATOM   1928  CE  LYS A 125      23.323  24.652  45.721  1.00  0.00           C  
ATOM   1929  NZ  LYS A 125      24.674  24.171  46.116  1.00  0.00           N  
ATOM   1930  H   LYS A 125      19.836  28.697  49.055  1.00  0.00           H  
ATOM   1931  HA  LYS A 125      22.467  27.993  48.149  1.00  0.00           H  
ATOM   1932 1HB  LYS A 125      20.632  26.352  48.266  1.00  0.00           H  
ATOM   1933 2HB  LYS A 125      19.727  27.242  47.049  1.00  0.00           H  
ATOM   1934 1HG  LYS A 125      20.740  25.341  46.004  1.00  0.00           H  
ATOM   1935 2HG  LYS A 125      21.567  26.791  45.416  1.00  0.00           H  
ATOM   1936 1HD  LYS A 125      23.429  26.410  46.939  1.00  0.00           H  
ATOM   1937 2HD  LYS A 125      22.584  25.049  47.689  1.00  0.00           H  
ATOM   1938 1HE  LYS A 125      22.667  23.792  45.593  1.00  0.00           H  
ATOM   1939 2HE  LYS A 125      23.401  25.167  44.763  1.00  0.00           H  
ATOM   1940 1HZ  LYS A 125      25.033  23.550  45.404  1.00  0.00           H  
ATOM   1941 2HZ  LYS A 125      25.297  24.960  46.219  1.00  0.00           H  
ATOM   1942 3HZ  LYS A 125      24.612  23.675  46.994  1.00  0.00           H  
ATOM   1943  N   LYS A 126      20.688  29.912  46.171  1.00  0.00           N  
ATOM   1944  CA  LYS A 126      20.790  30.840  45.050  1.00  0.00           C  
ATOM   1945  C   LYS A 126      21.865  31.890  45.302  1.00  0.00           C  
ATOM   1946  O   LYS A 126      22.628  32.238  44.401  1.00  0.00           O  
ATOM   1947  CB  LYS A 126      19.444  31.516  44.790  1.00  0.00           C  
ATOM   1948  CG  LYS A 126      18.405  30.618  44.132  1.00  0.00           C  
ATOM   1949  CD  LYS A 126      17.082  31.346  43.946  1.00  0.00           C  
ATOM   1950  CE  LYS A 126      16.073  30.483  43.201  1.00  0.00           C  
ATOM   1951  NZ  LYS A 126      14.764  31.172  43.039  1.00  0.00           N  
ATOM   1952  H   LYS A 126      19.825  29.866  46.693  1.00  0.00           H  
ATOM   1953  HA  LYS A 126      21.078  30.277  44.162  1.00  0.00           H  
ATOM   1954 1HB  LYS A 126      19.028  31.873  45.732  1.00  0.00           H  
ATOM   1955 2HB  LYS A 126      19.591  32.385  44.146  1.00  0.00           H  
ATOM   1956 1HG  LYS A 126      18.770  30.292  43.157  1.00  0.00           H  
ATOM   1957 2HG  LYS A 126      18.241  29.737  44.752  1.00  0.00           H  
ATOM   1958 1HD  LYS A 126      16.671  31.610  44.922  1.00  0.00           H  
ATOM   1959 2HD  LYS A 126      17.248  32.263  43.382  1.00  0.00           H  
ATOM   1960 1HE  LYS A 126      16.465  30.236  42.216  1.00  0.00           H  
ATOM   1961 2HE  LYS A 126      15.915  29.554  43.749  1.00  0.00           H  
ATOM   1962 1HZ  LYS A 126      14.125  30.568  42.542  1.00  0.00           H  
ATOM   1963 2HZ  LYS A 126      14.382  31.390  43.949  1.00  0.00           H  
ATOM   1964 3HZ  LYS A 126      14.895  32.026  42.517  1.00  0.00           H  
ATOM   1965  N   ALA A 127      21.918  32.391  46.530  1.00  0.00           N  
ATOM   1966  CA  ALA A 127      22.923  33.376  46.913  1.00  0.00           C  
ATOM   1967  C   ALA A 127      24.330  32.805  46.782  1.00  0.00           C  
ATOM   1968  O   ALA A 127      25.250  33.494  46.341  1.00  0.00           O  
ATOM   1969  CB  ALA A 127      22.679  33.859  48.335  1.00  0.00           C  
ATOM   1970  H   ALA A 127      21.245  32.083  47.218  1.00  0.00           H  
ATOM   1971  HA  ALA A 127      22.849  34.227  46.237  1.00  0.00           H  
ATOM   1972 1HB  ALA A 127      23.437  34.591  48.605  1.00  0.00           H  
ATOM   1973 2HB  ALA A 127      21.691  34.317  48.399  1.00  0.00           H  
ATOM   1974 3HB  ALA A 127      22.731  33.012  49.020  1.00  0.00           H  
ATOM   1975  N   LYS A 128      24.489  31.545  47.168  1.00  0.00           N  
ATOM   1976  CA  LYS A 128      25.778  30.870  47.066  1.00  0.00           C  
ATOM   1977  C   LYS A 128      26.176  30.655  45.611  1.00  0.00           C  
ATOM   1978  O   LYS A 128      27.334  30.836  45.241  1.00  0.00           O  
ATOM   1979  CB  LYS A 128      25.740  29.530  47.804  1.00  0.00           C  
ATOM   1980  CG  LYS A 128      25.678  29.649  49.321  1.00  0.00           C  
ATOM   1981  CD  LYS A 128      25.662  28.279  49.982  1.00  0.00           C  
ATOM   1982  CE  LYS A 128      25.547  28.394  51.495  1.00  0.00           C  
ATOM   1983  NZ  LYS A 128      25.501  27.061  52.153  1.00  0.00           N  
ATOM   1984  H   LYS A 128      23.699  31.040  47.541  1.00  0.00           H  
ATOM   1985  HA  LYS A 128      26.538  31.505  47.526  1.00  0.00           H  
ATOM   1986 1HB  LYS A 128      24.871  28.959  47.477  1.00  0.00           H  
ATOM   1987 2HB  LYS A 128      26.627  28.950  47.549  1.00  0.00           H  
ATOM   1988 1HG  LYS A 128      26.546  30.205  49.678  1.00  0.00           H  
ATOM   1989 2HG  LYS A 128      24.778  30.192  49.607  1.00  0.00           H  
ATOM   1990 1HD  LYS A 128      24.816  27.702  49.605  1.00  0.00           H  
ATOM   1991 2HD  LYS A 128      26.580  27.745  49.737  1.00  0.00           H  
ATOM   1992 1HE  LYS A 128      26.401  28.948  51.883  1.00  0.00           H  
ATOM   1993 2HE  LYS A 128      24.641  28.943  51.750  1.00  0.00           H  
ATOM   1994 1HZ  LYS A 128      25.425  27.181  53.153  1.00  0.00           H  
ATOM   1995 2HZ  LYS A 128      24.701  26.545  51.814  1.00  0.00           H  
ATOM   1996 3HZ  LYS A 128      26.345  26.550  51.940  1.00  0.00           H  
ATOM   1997  N   GLU A 129      25.205  30.268  44.790  1.00  0.00           N  
ATOM   1998  CA  GLU A 129      25.454  30.009  43.378  1.00  0.00           C  
ATOM   1999  C   GLU A 129      25.694  31.305  42.615  1.00  0.00           C  
ATOM   2000  O   GLU A 129      26.529  31.359  41.712  1.00  0.00           O  
ATOM   2001  CB  GLU A 129      24.276  29.253  42.759  1.00  0.00           C  
ATOM   2002  CG  GLU A 129      24.110  27.826  43.264  1.00  0.00           C  
ATOM   2003  CD  GLU A 129      25.287  26.950  42.938  1.00  0.00           C  
ATOM   2004  OE1 GLU A 129      25.534  26.726  41.777  1.00  0.00           O  
ATOM   2005  OE2 GLU A 129      25.941  26.503  43.851  1.00  0.00           O  
ATOM   2006  H   GLU A 129      24.271  30.147  45.156  1.00  0.00           H  
ATOM   2007  HA  GLU A 129      26.355  29.402  43.290  1.00  0.00           H  
ATOM   2008 1HB  GLU A 129      23.350  29.790  42.964  1.00  0.00           H  
ATOM   2009 2HB  GLU A 129      24.399  29.212  41.677  1.00  0.00           H  
ATOM   2010 1HG  GLU A 129      23.977  27.848  44.345  1.00  0.00           H  
ATOM   2011 2HG  GLU A 129      23.211  27.398  42.823  1.00  0.00           H  
ATOM   2012  N   ALA A 130      24.957  32.347  42.983  1.00  0.00           N  
ATOM   2013  CA  ALA A 130      25.079  33.643  42.325  1.00  0.00           C  
ATOM   2014  C   ALA A 130      26.443  34.267  42.585  1.00  0.00           C  
ATOM   2015  O   ALA A 130      26.984  34.163  43.687  1.00  0.00           O  
ATOM   2016  CB  ALA A 130      23.971  34.578  42.787  1.00  0.00           C  
ATOM   2017  H   ALA A 130      24.295  32.240  43.738  1.00  0.00           H  
ATOM   2018  HA  ALA A 130      24.984  33.494  41.248  1.00  0.00           H  
ATOM   2019 1HB  ALA A 130      24.075  35.540  42.286  1.00  0.00           H  
ATOM   2020 2HB  ALA A 130      23.002  34.144  42.541  1.00  0.00           H  
ATOM   2021 3HB  ALA A 130      24.043  34.721  43.865  1.00  0.00           H  
ATOM   2022  N   LYS A 131      26.998  34.915  41.565  1.00  0.00           N  
ATOM   2023  CA  LYS A 131      28.293  35.570  41.687  1.00  0.00           C  
ATOM   2024  C   LYS A 131      28.154  37.086  41.614  1.00  0.00           C  
ATOM   2025  O   LYS A 131      29.002  37.822  42.118  1.00  0.00           O  
ATOM   2026  CB  LYS A 131      29.247  35.076  40.598  1.00  0.00           C  
ATOM   2027  CG  LYS A 131      29.526  33.579  40.638  1.00  0.00           C  
ATOM   2028  CD  LYS A 131      30.228  33.182  41.928  1.00  0.00           C  
ATOM   2029  CE  LYS A 131      30.588  31.704  41.931  1.00  0.00           C  
ATOM   2030  NZ  LYS A 131      31.239  31.292  43.203  1.00  0.00           N  
ATOM   2031  H   LYS A 131      26.506  34.954  40.684  1.00  0.00           H  
ATOM   2032  HA  LYS A 131      28.714  35.324  42.663  1.00  0.00           H  
ATOM   2033 1HB  LYS A 131      28.834  35.313  39.617  1.00  0.00           H  
ATOM   2034 2HB  LYS A 131      30.201  35.597  40.686  1.00  0.00           H  
ATOM   2035 1HG  LYS A 131      28.586  33.032  40.562  1.00  0.00           H  
ATOM   2036 2HG  LYS A 131      30.155  33.304  39.792  1.00  0.00           H  
ATOM   2037 1HD  LYS A 131      31.140  33.770  42.042  1.00  0.00           H  
ATOM   2038 2HD  LYS A 131      29.575  33.389  42.776  1.00  0.00           H  
ATOM   2039 1HE  LYS A 131      29.686  31.110  41.790  1.00  0.00           H  
ATOM   2040 2HE  LYS A 131      31.267  31.493  41.105  1.00  0.00           H  
ATOM   2041 1HZ  LYS A 131      31.462  30.307  43.165  1.00  0.00           H  
ATOM   2042 2HZ  LYS A 131      32.088  31.824  43.335  1.00  0.00           H  
ATOM   2043 3HZ  LYS A 131      30.611  31.465  43.975  1.00  0.00           H  
ATOM   2044  N   ASP A 132      27.081  37.545  40.980  1.00  0.00           N  
ATOM   2045  CA  ASP A 132      26.813  38.973  40.862  1.00  0.00           C  
ATOM   2046  C   ASP A 132      26.516  39.593  42.221  1.00  0.00           C  
ATOM   2047  O   ASP A 132      25.616  39.147  42.934  1.00  0.00           O  
ATOM   2048  CB  ASP A 132      25.637  39.222  39.914  1.00  0.00           C  
ATOM   2049  CG  ASP A 132      25.348  40.702  39.705  1.00  0.00           C  
ATOM   2050  OD1 ASP A 132      26.114  41.348  39.031  1.00  0.00           O  
ATOM   2051  OD2 ASP A 132      24.363  41.173  40.222  1.00  0.00           O  
ATOM   2052  H   ASP A 132      26.432  36.887  40.572  1.00  0.00           H  
ATOM   2053  HA  ASP A 132      27.707  39.461  40.465  1.00  0.00           H  
ATOM   2054 1HB  ASP A 132      25.848  38.768  38.946  1.00  0.00           H  
ATOM   2055 2HB  ASP A 132      24.742  38.744  40.312  1.00  0.00           H  
ATOM   2056  N   LYS A 133      27.274  40.626  42.576  1.00  0.00           N  
ATOM   2057  CA  LYS A 133      27.142  41.262  43.881  1.00  0.00           C  
ATOM   2058  C   LYS A 133      25.703  41.688  44.141  1.00  0.00           C  
ATOM   2059  O   LYS A 133      25.105  41.304  45.147  1.00  0.00           O  
ATOM   2060  CB  LYS A 133      28.075  42.468  43.986  1.00  0.00           C  
ATOM   2061  CG  LYS A 133      27.915  43.278  45.266  1.00  0.00           C  
ATOM   2062  CD  LYS A 133      28.963  44.377  45.360  1.00  0.00           C  
ATOM   2063  CE  LYS A 133      28.577  45.586  44.522  1.00  0.00           C  
ATOM   2064  NZ  LYS A 133      29.692  46.564  44.408  1.00  0.00           N  
ATOM   2065  H   LYS A 133      27.962  40.976  41.924  1.00  0.00           H  
ATOM   2066  HA  LYS A 133      27.418  40.531  44.642  1.00  0.00           H  
ATOM   2067 1HB  LYS A 133      29.111  42.134  43.930  1.00  0.00           H  
ATOM   2068 2HB  LYS A 133      27.902  43.137  43.143  1.00  0.00           H  
ATOM   2069 1HG  LYS A 133      26.923  43.731  45.288  1.00  0.00           H  
ATOM   2070 2HG  LYS A 133      28.013  42.619  46.127  1.00  0.00           H  
ATOM   2071 1HD  LYS A 133      29.074  44.686  46.400  1.00  0.00           H  
ATOM   2072 2HD  LYS A 133      29.922  43.995  45.009  1.00  0.00           H  
ATOM   2073 1HE  LYS A 133      28.292  45.259  43.523  1.00  0.00           H  
ATOM   2074 2HE  LYS A 133      27.718  46.083  44.975  1.00  0.00           H  
ATOM   2075 1HZ  LYS A 133      29.395  47.350  43.847  1.00  0.00           H  
ATOM   2076 2HZ  LYS A 133      29.952  46.888  45.330  1.00  0.00           H  
ATOM   2077 3HZ  LYS A 133      30.487  46.120  43.972  1.00  0.00           H  
ATOM   2078  N   GLU A 134      25.152  42.483  43.229  1.00  0.00           N  
ATOM   2079  CA  GLU A 134      23.821  43.049  43.412  1.00  0.00           C  
ATOM   2080  C   GLU A 134      22.766  41.954  43.509  1.00  0.00           C  
ATOM   2081  O   GLU A 134      21.858  42.025  44.337  1.00  0.00           O  
ATOM   2082  CB  GLU A 134      23.482  43.999  42.261  1.00  0.00           C  
ATOM   2083  CG  GLU A 134      24.281  45.294  42.259  1.00  0.00           C  
ATOM   2084  CD  GLU A 134      23.980  46.165  41.072  1.00  0.00           C  
ATOM   2085  OE1 GLU A 134      23.256  45.731  40.208  1.00  0.00           O  
ATOM   2086  OE2 GLU A 134      24.475  47.267  41.028  1.00  0.00           O  
ATOM   2087  H   GLU A 134      25.668  42.700  42.391  1.00  0.00           H  
ATOM   2088  HA  GLU A 134      23.807  43.606  44.349  1.00  0.00           H  
ATOM   2089 1HB  GLU A 134      23.658  43.495  41.311  1.00  0.00           H  
ATOM   2090 2HB  GLU A 134      22.424  44.258  42.303  1.00  0.00           H  
ATOM   2091 1HG  GLU A 134      24.056  45.849  43.169  1.00  0.00           H  
ATOM   2092 2HG  GLU A 134      25.344  45.053  42.268  1.00  0.00           H  
ATOM   2093  N   THR A 135      22.892  40.940  42.660  1.00  0.00           N  
ATOM   2094  CA  THR A 135      21.957  39.821  42.658  1.00  0.00           C  
ATOM   2095  C   THR A 135      21.878  39.165  44.031  1.00  0.00           C  
ATOM   2096  O   THR A 135      20.790  38.946  44.562  1.00  0.00           O  
ATOM   2097  CB  THR A 135      22.353  38.769  41.606  1.00  0.00           C  
ATOM   2098  OG1 THR A 135      22.313  39.358  40.299  1.00  0.00           O  
ATOM   2099  CG2 THR A 135      21.403  37.583  41.653  1.00  0.00           C  
ATOM   2100  H   THR A 135      23.656  40.944  41.999  1.00  0.00           H  
ATOM   2101  HA  THR A 135      20.964  40.201  42.415  1.00  0.00           H  
ATOM   2102  HB  THR A 135      23.368  38.422  41.802  1.00  0.00           H  
ATOM   2103  HG1 THR A 135      22.965  40.061  40.245  1.00  0.00           H  
ATOM   2104 1HG2 THR A 135      21.698  36.850  40.902  1.00  0.00           H  
ATOM   2105 2HG2 THR A 135      21.439  37.126  42.641  1.00  0.00           H  
ATOM   2106 3HG2 THR A 135      20.388  37.922  41.448  1.00  0.00           H  
ATOM   2107  N   VAL A 136      23.038  38.858  44.600  1.00  0.00           N  
ATOM   2108  CA  VAL A 136      23.102  38.243  45.921  1.00  0.00           C  
ATOM   2109  C   VAL A 136      22.491  39.149  46.981  1.00  0.00           C  
ATOM   2110  O   VAL A 136      21.745  38.692  47.847  1.00  0.00           O  
ATOM   2111  CB  VAL A 136      24.564  37.933  46.295  1.00  0.00           C  
ATOM   2112  CG1 VAL A 136      24.659  37.489  47.747  1.00  0.00           C  
ATOM   2113  CG2 VAL A 136      25.121  36.865  45.367  1.00  0.00           C  
ATOM   2114  H   VAL A 136      23.897  39.054  44.106  1.00  0.00           H  
ATOM   2115  HA  VAL A 136      22.523  37.320  45.902  1.00  0.00           H  
ATOM   2116  HB  VAL A 136      25.155  38.844  46.198  1.00  0.00           H  
ATOM   2117 1HG1 VAL A 136      25.699  37.275  47.995  1.00  0.00           H  
ATOM   2118 2HG1 VAL A 136      24.289  38.283  48.395  1.00  0.00           H  
ATOM   2119 3HG1 VAL A 136      24.060  36.591  47.893  1.00  0.00           H  
ATOM   2120 1HG2 VAL A 136      26.155  36.651  45.637  1.00  0.00           H  
ATOM   2121 2HG2 VAL A 136      24.526  35.956  45.460  1.00  0.00           H  
ATOM   2122 3HG2 VAL A 136      25.081  37.220  44.337  1.00  0.00           H  
ATOM   2123  N   ILE A 137      22.812  40.437  46.909  1.00  0.00           N  
ATOM   2124  CA  ILE A 137      22.300  41.410  47.865  1.00  0.00           C  
ATOM   2125  C   ILE A 137      20.778  41.401  47.899  1.00  0.00           C  
ATOM   2126  O   ILE A 137      20.171  41.422  48.970  1.00  0.00           O  
ATOM   2127  CB  ILE A 137      22.799  42.827  47.528  1.00  0.00           C  
ATOM   2128  CG1 ILE A 137      24.306  42.936  47.779  1.00  0.00           C  
ATOM   2129  CG2 ILE A 137      22.044  43.865  48.344  1.00  0.00           C  
ATOM   2130  CD1 ILE A 137      24.931  44.189  47.210  1.00  0.00           C  
ATOM   2131  H   ILE A 137      23.424  40.750  46.169  1.00  0.00           H  
ATOM   2132  HA  ILE A 137      22.655  41.136  48.859  1.00  0.00           H  
ATOM   2133  HB  ILE A 137      22.642  43.025  46.469  1.00  0.00           H  
ATOM   2134 1HG1 ILE A 137      24.498  42.915  48.852  1.00  0.00           H  
ATOM   2135 2HG1 ILE A 137      24.811  42.075  47.340  1.00  0.00           H  
ATOM   2136 1HG2 ILE A 137      22.410  44.860  48.093  1.00  0.00           H  
ATOM   2137 2HG2 ILE A 137      20.981  43.802  48.117  1.00  0.00           H  
ATOM   2138 3HG2 ILE A 137      22.201  43.678  49.406  1.00  0.00           H  
ATOM   2139 1HD1 ILE A 137      25.999  44.195  47.428  1.00  0.00           H  
ATOM   2140 2HD1 ILE A 137      24.781  44.213  46.130  1.00  0.00           H  
ATOM   2141 3HD1 ILE A 137      24.465  45.065  47.661  1.00  0.00           H  
ATOM   2142  N   GLU A 138      20.165  41.371  46.720  1.00  0.00           N  
ATOM   2143  CA  GLU A 138      18.712  41.333  46.615  1.00  0.00           C  
ATOM   2144  C   GLU A 138      18.147  40.068  47.247  1.00  0.00           C  
ATOM   2145  O   GLU A 138      17.118  40.104  47.922  1.00  0.00           O  
ATOM   2146  CB  GLU A 138      18.281  41.418  45.149  1.00  0.00           C  
ATOM   2147  CG  GLU A 138      18.523  42.774  44.500  1.00  0.00           C  
ATOM   2148  CD  GLU A 138      18.160  42.798  43.042  1.00  0.00           C  
ATOM   2149  OE1 GLU A 138      17.837  41.762  42.512  1.00  0.00           O  
ATOM   2150  OE2 GLU A 138      18.206  43.854  42.456  1.00  0.00           O  
ATOM   2151  H   GLU A 138      20.721  41.376  45.878  1.00  0.00           H  
ATOM   2152  HA  GLU A 138      18.302  42.186  47.156  1.00  0.00           H  
ATOM   2153 1HB  GLU A 138      18.819  40.669  44.567  1.00  0.00           H  
ATOM   2154 2HB  GLU A 138      17.218  41.194  45.068  1.00  0.00           H  
ATOM   2155 1HG  GLU A 138      17.931  43.525  45.022  1.00  0.00           H  
ATOM   2156 2HG  GLU A 138      19.574  43.037  44.613  1.00  0.00           H  
ATOM   2157  N   ILE A 139      18.826  38.946  47.023  1.00  0.00           N  
ATOM   2158  CA  ILE A 139      18.444  37.685  47.644  1.00  0.00           C  
ATOM   2159  C   ILE A 139      18.539  37.767  49.164  1.00  0.00           C  
ATOM   2160  O   ILE A 139      17.649  37.300  49.876  1.00  0.00           O  
ATOM   2161  CB  ILE A 139      19.331  36.534  47.135  1.00  0.00           C  
ATOM   2162  CG1 ILE A 139      19.054  36.260  45.654  1.00  0.00           C  
ATOM   2163  CG2 ILE A 139      19.102  35.279  47.963  1.00  0.00           C  
ATOM   2164  CD1 ILE A 139      20.083  35.371  44.994  1.00  0.00           C  
ATOM   2165  H   ILE A 139      19.626  38.970  46.408  1.00  0.00           H  
ATOM   2166  HA  ILE A 139      17.406  37.471  47.389  1.00  0.00           H  
ATOM   2167  HB  ILE A 139      20.380  36.821  47.211  1.00  0.00           H  
ATOM   2168 1HG1 ILE A 139      18.077  35.790  45.548  1.00  0.00           H  
ATOM   2169 2HG1 ILE A 139      19.021  37.205  45.110  1.00  0.00           H  
ATOM   2170 1HG2 ILE A 139      19.735  34.476  47.589  1.00  0.00           H  
ATOM   2171 2HG2 ILE A 139      19.348  35.480  49.004  1.00  0.00           H  
ATOM   2172 3HG2 ILE A 139      18.056  34.980  47.890  1.00  0.00           H  
ATOM   2173 1HD1 ILE A 139      19.818  35.223  43.947  1.00  0.00           H  
ATOM   2174 2HD1 ILE A 139      21.064  35.840  45.058  1.00  0.00           H  
ATOM   2175 3HD1 ILE A 139      20.107  34.407  45.500  1.00  0.00           H  
ATOM   2176  N   VAL A 140      19.621  38.364  49.654  1.00  0.00           N  
ATOM   2177  CA  VAL A 140      19.827  38.517  51.088  1.00  0.00           C  
ATOM   2178  C   VAL A 140      18.728  39.368  51.714  1.00  0.00           C  
ATOM   2179  O   VAL A 140      18.245  39.067  52.806  1.00  0.00           O  
ATOM   2180  CB  VAL A 140      21.196  39.165  51.365  1.00  0.00           C  
ATOM   2181  CG1 VAL A 140      21.323  39.536  52.835  1.00  0.00           C  
ATOM   2182  CG2 VAL A 140      22.312  38.218  50.950  1.00  0.00           C  
ATOM   2183  H   VAL A 140      20.317  38.718  49.014  1.00  0.00           H  
ATOM   2184  HA  VAL A 140      19.785  37.530  51.551  1.00  0.00           H  
ATOM   2185  HB  VAL A 140      21.272  40.090  50.792  1.00  0.00           H  
ATOM   2186 1HG1 VAL A 140      22.296  39.994  53.012  1.00  0.00           H  
ATOM   2187 2HG1 VAL A 140      20.536  40.242  53.101  1.00  0.00           H  
ATOM   2188 3HG1 VAL A 140      21.228  38.639  53.446  1.00  0.00           H  
ATOM   2189 1HG2 VAL A 140      23.276  38.683  51.147  1.00  0.00           H  
ATOM   2190 2HG2 VAL A 140      22.232  37.291  51.518  1.00  0.00           H  
ATOM   2191 3HG2 VAL A 140      22.226  37.999  49.885  1.00  0.00           H  
ATOM   2192  N   LYS A 141      18.339  40.429  51.018  1.00  0.00           N  
ATOM   2193  CA  LYS A 141      17.241  41.277  51.462  1.00  0.00           C  
ATOM   2194  C   LYS A 141      15.958  40.474  51.627  1.00  0.00           C  
ATOM   2195  O   LYS A 141      15.218  40.657  52.595  1.00  0.00           O  
ATOM   2196  CB  LYS A 141      17.021  42.427  50.479  1.00  0.00           C  
ATOM   2197  CG  LYS A 141      18.095  43.506  50.521  1.00  0.00           C  
ATOM   2198  CD  LYS A 141      17.816  44.604  49.505  1.00  0.00           C  
ATOM   2199  CE  LYS A 141      18.847  45.719  49.595  1.00  0.00           C  
ATOM   2200  NZ  LYS A 141      18.596  46.792  48.597  1.00  0.00           N  
ATOM   2201  H   LYS A 141      18.820  40.656  50.158  1.00  0.00           H  
ATOM   2202  HA  LYS A 141      17.497  41.693  52.437  1.00  0.00           H  
ATOM   2203 1HB  LYS A 141      16.981  42.035  49.463  1.00  0.00           H  
ATOM   2204 2HB  LYS A 141      16.061  42.903  50.685  1.00  0.00           H  
ATOM   2205 1HG  LYS A 141      18.129  43.946  51.518  1.00  0.00           H  
ATOM   2206 2HG  LYS A 141      19.065  43.062  50.305  1.00  0.00           H  
ATOM   2207 1HD  LYS A 141      17.836  44.182  48.499  1.00  0.00           H  
ATOM   2208 2HD  LYS A 141      16.826  45.023  49.684  1.00  0.00           H  
ATOM   2209 1HE  LYS A 141      18.823  46.155  50.593  1.00  0.00           H  
ATOM   2210 2HE  LYS A 141      19.842  45.308  49.427  1.00  0.00           H  
ATOM   2211 1HZ  LYS A 141      19.300  47.510  48.688  1.00  0.00           H  
ATOM   2212 2HZ  LYS A 141      18.634  46.401  47.665  1.00  0.00           H  
ATOM   2213 3HZ  LYS A 141      17.683  47.194  48.755  1.00  0.00           H  
ATOM   2214  N   LYS A 142      15.697  39.583  50.677  1.00  0.00           N  
ATOM   2215  CA  LYS A 142      14.523  38.721  50.735  1.00  0.00           C  
ATOM   2216  C   LYS A 142      14.584  37.788  51.937  1.00  0.00           C  
ATOM   2217  O   LYS A 142      13.574  37.546  52.599  1.00  0.00           O  
ATOM   2218  CB  LYS A 142      14.391  37.909  49.446  1.00  0.00           C  
ATOM   2219  CG  LYS A 142      13.984  38.726  48.227  1.00  0.00           C  
ATOM   2220  CD  LYS A 142      13.921  37.860  46.978  1.00  0.00           C  
ATOM   2221  CE  LYS A 142      13.550  38.682  45.752  1.00  0.00           C  
ATOM   2222  NZ  LYS A 142      13.523  37.856  44.515  1.00  0.00           N  
ATOM   2223  H   LYS A 142      16.330  39.499  49.894  1.00  0.00           H  
ATOM   2224  HA  LYS A 142      13.638  39.349  50.848  1.00  0.00           H  
ATOM   2225 1HB  LYS A 142      15.342  37.424  49.222  1.00  0.00           H  
ATOM   2226 2HB  LYS A 142      13.648  37.123  49.586  1.00  0.00           H  
ATOM   2227 1HG  LYS A 142      13.004  39.173  48.399  1.00  0.00           H  
ATOM   2228 2HG  LYS A 142      14.705  39.527  48.068  1.00  0.00           H  
ATOM   2229 1HD  LYS A 142      14.891  37.391  46.810  1.00  0.00           H  
ATOM   2230 2HD  LYS A 142      13.177  37.076  47.115  1.00  0.00           H  
ATOM   2231 1HE  LYS A 142      12.568  39.129  45.897  1.00  0.00           H  
ATOM   2232 2HE  LYS A 142      14.274  39.486  45.621  1.00  0.00           H  
ATOM   2233 1HZ  LYS A 142      13.275  38.437  43.726  1.00  0.00           H  
ATOM   2234 2HZ  LYS A 142      14.436  37.451  44.360  1.00  0.00           H  
ATOM   2235 3HZ  LYS A 142      12.841  37.118  44.617  1.00  0.00           H  
ATOM   2236  N   LEU A 143      15.772  37.263  52.214  1.00  0.00           N  
ATOM   2237  CA  LEU A 143      15.985  36.419  53.383  1.00  0.00           C  
ATOM   2238  C   LEU A 143      15.672  37.170  54.672  1.00  0.00           C  
ATOM   2239  O   LEU A 143      15.085  36.612  55.598  1.00  0.00           O  
ATOM   2240  CB  LEU A 143      17.434  35.916  53.417  1.00  0.00           C  
ATOM   2241  CG  LEU A 143      17.787  34.837  52.385  1.00  0.00           C  
ATOM   2242  CD1 LEU A 143      19.295  34.629  52.364  1.00  0.00           C  
ATOM   2243  CD2 LEU A 143      17.061  33.545  52.732  1.00  0.00           C  
ATOM   2244  H   LEU A 143      16.550  37.457  51.599  1.00  0.00           H  
ATOM   2245  HA  LEU A 143      15.305  35.569  53.323  1.00  0.00           H  
ATOM   2246 1HB  LEU A 143      18.099  36.762  53.252  1.00  0.00           H  
ATOM   2247 2HB  LEU A 143      17.637  35.508  54.407  1.00  0.00           H  
ATOM   2248  HG  LEU A 143      17.483  35.169  51.393  1.00  0.00           H  
ATOM   2249 1HD1 LEU A 143      19.546  33.862  51.631  1.00  0.00           H  
ATOM   2250 2HD1 LEU A 143      19.788  35.563  52.095  1.00  0.00           H  
ATOM   2251 3HD1 LEU A 143      19.633  34.312  53.351  1.00  0.00           H  
ATOM   2252 1HD2 LEU A 143      17.312  32.779  51.999  1.00  0.00           H  
ATOM   2253 2HD2 LEU A 143      17.366  33.212  53.725  1.00  0.00           H  
ATOM   2254 3HD2 LEU A 143      15.986  33.719  52.722  1.00  0.00           H  
ATOM   2255  N   ALA A 144      16.063  38.437  54.721  1.00  0.00           N  
ATOM   2256  CA  ALA A 144      15.777  39.285  55.873  1.00  0.00           C  
ATOM   2257  C   ALA A 144      14.279  39.513  56.030  1.00  0.00           C  
ATOM   2258  O   ALA A 144      13.760  39.542  57.146  1.00  0.00           O  
ATOM   2259  CB  ALA A 144      16.504  40.615  55.745  1.00  0.00           C  
ATOM   2260  H   ALA A 144      16.574  38.826  53.940  1.00  0.00           H  
ATOM   2261  HA  ALA A 144      16.129  38.776  56.771  1.00  0.00           H  
ATOM   2262 1HB  ALA A 144      16.282  41.236  56.613  1.00  0.00           H  
ATOM   2263 2HB  ALA A 144      17.579  40.438  55.691  1.00  0.00           H  
ATOM   2264 3HB  ALA A 144      16.175  41.124  54.842  1.00  0.00           H  
ATOM   2265  N   GLU A 145      13.590  39.676  54.907  1.00  0.00           N  
ATOM   2266  CA  GLU A 145      12.147  39.882  54.915  1.00  0.00           C  
ATOM   2267  C   GLU A 145      11.414  38.621  55.354  1.00  0.00           C  
ATOM   2268  O   GLU A 145      10.371  38.691  56.007  1.00  0.00           O  
ATOM   2269  CB  GLU A 145      11.661  40.311  53.530  1.00  0.00           C  
ATOM   2270  CG  GLU A 145      12.104  41.705  53.111  1.00  0.00           C  
ATOM   2271  CD  GLU A 145      11.639  42.776  54.059  1.00  0.00           C  
ATOM   2272  OE1 GLU A 145      10.476  42.792  54.382  1.00  0.00           O  
ATOM   2273  OE2 GLU A 145      12.450  43.578  54.459  1.00  0.00           O  
ATOM   2274  H   GLU A 145      14.079  39.657  54.022  1.00  0.00           H  
ATOM   2275  HA  GLU A 145      11.914  40.667  55.635  1.00  0.00           H  
ATOM   2276 1HB  GLU A 145      12.025  39.605  52.782  1.00  0.00           H  
ATOM   2277 2HB  GLU A 145      10.572  40.284  53.502  1.00  0.00           H  
ATOM   2278 1HG  GLU A 145      13.192  41.729  53.059  1.00  0.00           H  
ATOM   2279 2HG  GLU A 145      11.715  41.915  52.115  1.00  0.00           H  
ATOM   2280  N   LEU A 146      11.962  37.467  54.988  1.00  0.00           N  
ATOM   2281  CA  LEU A 146      11.428  36.189  55.443  1.00  0.00           C  
ATOM   2282  C   LEU A 146      11.571  36.036  56.952  1.00  0.00           C  
ATOM   2283  O   LEU A 146      10.692  35.488  57.616  1.00  0.00           O  
ATOM   2284  CB  LEU A 146      12.147  35.033  54.735  1.00  0.00           C  
ATOM   2285  CG  LEU A 146      11.806  34.846  53.251  1.00  0.00           C  
ATOM   2286  CD1 LEU A 146      12.727  33.797  52.646  1.00  0.00           C  
ATOM   2287  CD2 LEU A 146      10.346  34.438  53.112  1.00  0.00           C  
ATOM   2288  H   LEU A 146      12.769  37.476  54.382  1.00  0.00           H  
ATOM   2289  HA  LEU A 146      10.365  36.154  55.205  1.00  0.00           H  
ATOM   2290 1HB  LEU A 146      13.221  35.193  54.810  1.00  0.00           H  
ATOM   2291 2HB  LEU A 146      11.902  34.104  55.250  1.00  0.00           H  
ATOM   2292  HG  LEU A 146      11.973  35.784  52.719  1.00  0.00           H  
ATOM   2293 1HD1 LEU A 146      12.486  33.665  51.591  1.00  0.00           H  
ATOM   2294 2HD1 LEU A 146      13.764  34.124  52.741  1.00  0.00           H  
ATOM   2295 3HD1 LEU A 146      12.595  32.851  53.169  1.00  0.00           H  
ATOM   2296 1HD2 LEU A 146      10.104  34.308  52.057  1.00  0.00           H  
ATOM   2297 2HD2 LEU A 146      10.180  33.502  53.642  1.00  0.00           H  
ATOM   2298 3HD2 LEU A 146       9.710  35.215  53.537  1.00  0.00           H  
ATOM   2299  N   ALA A 147      12.684  36.527  57.488  1.00  0.00           N  
ATOM   2300  CA  ALA A 147      12.886  36.565  58.931  1.00  0.00           C  
ATOM   2301  C   ALA A 147      11.837  37.435  59.609  1.00  0.00           C  
ATOM   2302  O   ALA A 147      11.354  37.112  60.696  1.00  0.00           O  
ATOM   2303  CB  ALA A 147      14.284  37.069  59.258  1.00  0.00           C  
ATOM   2304  H   ALA A 147      13.408  36.879  56.880  1.00  0.00           H  
ATOM   2305  HA  ALA A 147      12.779  35.553  59.324  1.00  0.00           H  
ATOM   2306 1HB  ALA A 147      14.419  37.093  60.339  1.00  0.00           H  
ATOM   2307 2HB  ALA A 147      15.025  36.404  58.815  1.00  0.00           H  
ATOM   2308 3HB  ALA A 147      14.411  38.072  58.855  1.00  0.00           H  
ATOM   2309  N   LYS A 148      11.487  38.544  58.966  1.00  0.00           N  
ATOM   2310  CA  LYS A 148      10.448  39.432  59.474  1.00  0.00           C  
ATOM   2311  C   LYS A 148       9.084  38.753  59.450  1.00  0.00           C  
ATOM   2312  O   LYS A 148       8.305  38.871  60.397  1.00  0.00           O  
ATOM   2313  CB  LYS A 148      10.407  40.728  58.662  1.00  0.00           C  
ATOM   2314  CG  LYS A 148      11.626  41.621  58.843  1.00  0.00           C  
ATOM   2315  CD  LYS A 148      11.552  42.845  57.941  1.00  0.00           C  
ATOM   2316  CE  LYS A 148      12.836  43.658  58.003  1.00  0.00           C  
ATOM   2317  NZ  LYS A 148      12.816  44.805  57.054  1.00  0.00           N  
ATOM   2318  H   LYS A 148      11.953  38.777  58.100  1.00  0.00           H  
ATOM   2319  HA  LYS A 148      10.677  39.675  60.511  1.00  0.00           H  
ATOM   2320 1HB  LYS A 148      10.319  40.490  57.602  1.00  0.00           H  
ATOM   2321 2HB  LYS A 148       9.525  41.305  58.943  1.00  0.00           H  
ATOM   2322 1HG  LYS A 148      11.688  41.949  59.881  1.00  0.00           H  
ATOM   2323 2HG  LYS A 148      12.529  41.059  58.603  1.00  0.00           H  
ATOM   2324 1HD  LYS A 148      11.381  42.529  56.911  1.00  0.00           H  
ATOM   2325 2HD  LYS A 148      10.718  43.476  58.251  1.00  0.00           H  
ATOM   2326 1HE  LYS A 148      12.975  44.041  59.013  1.00  0.00           H  
ATOM   2327 2HE  LYS A 148      13.684  43.018  57.760  1.00  0.00           H  
ATOM   2328 1HZ  LYS A 148      13.684  45.317  57.125  1.00  0.00           H  
ATOM   2329 2HZ  LYS A 148      12.706  44.459  56.110  1.00  0.00           H  
ATOM   2330 3HZ  LYS A 148      12.045  45.416  57.280  1.00  0.00           H  
ATOM   2331  N   ARG A 149       8.801  38.041  58.364  1.00  0.00           N  
ATOM   2332  CA  ARG A 149       7.503  37.406  58.181  1.00  0.00           C  
ATOM   2333  C   ARG A 149       7.305  36.260  59.165  1.00  0.00           C  
ATOM   2334  O   ARG A 149       6.226  36.092  59.731  1.00  0.00           O  
ATOM   2335  CB  ARG A 149       7.361  36.881  56.760  1.00  0.00           C  
ATOM   2336  CG  ARG A 149       7.177  37.953  55.698  1.00  0.00           C  
ATOM   2337  CD  ARG A 149       7.209  37.379  54.328  1.00  0.00           C  
ATOM   2338  NE  ARG A 149       6.053  36.538  54.064  1.00  0.00           N  
ATOM   2339  CZ  ARG A 149       5.882  35.798  52.952  1.00  0.00           C  
ATOM   2340  NH1 ARG A 149       6.800  35.805  52.011  1.00  0.00           N  
ATOM   2341  NH2 ARG A 149       4.792  35.065  52.806  1.00  0.00           N  
ATOM   2342  H   ARG A 149       9.505  37.939  57.647  1.00  0.00           H  
ATOM   2343  HA  ARG A 149       6.725  38.146  58.376  1.00  0.00           H  
ATOM   2344 1HB  ARG A 149       8.245  36.303  56.496  1.00  0.00           H  
ATOM   2345 2HB  ARG A 149       6.503  36.211  56.704  1.00  0.00           H  
ATOM   2346 1HG  ARG A 149       6.215  38.446  55.840  1.00  0.00           H  
ATOM   2347 2HG  ARG A 149       7.978  38.688  55.781  1.00  0.00           H  
ATOM   2348 1HD  ARG A 149       7.218  38.186  53.596  1.00  0.00           H  
ATOM   2349 2HD  ARG A 149       8.106  36.772  54.209  1.00  0.00           H  
ATOM   2350  HE  ARG A 149       5.325  36.507  54.766  1.00  0.00           H  
ATOM   2351 1HH1 ARG A 149       7.634  36.366  52.122  1.00  0.00           H  
ATOM   2352 2HH1 ARG A 149       6.673  35.251  51.177  1.00  0.00           H  
ATOM   2353 1HH2 ARG A 149       4.087  35.060  53.530  1.00  0.00           H  
ATOM   2354 2HH2 ARG A 149       4.665  34.511  51.972  1.00  0.00           H  
ATOM   2355  N   ALA A 150       8.358  35.473  59.364  1.00  0.00           N  
ATOM   2356  CA  ALA A 150       8.289  34.310  60.243  1.00  0.00           C  
ATOM   2357  C   ALA A 150       8.127  34.731  61.699  1.00  0.00           C  
ATOM   2358  O   ALA A 150       8.720  35.713  62.141  1.00  0.00           O  
ATOM   2359  CB  ALA A 150       9.531  33.446  60.077  1.00  0.00           C  
ATOM   2360  H   ALA A 150       9.227  35.683  58.895  1.00  0.00           H  
ATOM   2361  HA  ALA A 150       7.414  33.720  59.969  1.00  0.00           H  
ATOM   2362 1HB  ALA A 150       9.465  32.583  60.740  1.00  0.00           H  
ATOM   2363 2HB  ALA A 150       9.601  33.105  59.044  1.00  0.00           H  
ATOM   2364 3HB  ALA A 150      10.416  34.029  60.328  1.00  0.00           H  
ATOM   2365  N   ARG A 151       7.319  33.978  62.439  1.00  0.00           N  
ATOM   2366  CA  ARG A 151       7.187  34.182  63.877  1.00  0.00           C  
ATOM   2367  C   ARG A 151       8.051  33.200  64.655  1.00  0.00           C  
ATOM   2368  O   ARG A 151       8.051  33.197  65.887  1.00  0.00           O  
ATOM   2369  CB  ARG A 151       5.736  34.027  64.308  1.00  0.00           C  
ATOM   2370  CG  ARG A 151       4.803  35.123  63.820  1.00  0.00           C  
ATOM   2371  CD  ARG A 151       3.398  34.874  64.235  1.00  0.00           C  
ATOM   2372  NE  ARG A 151       2.793  33.791  63.477  1.00  0.00           N  
ATOM   2373  CZ  ARG A 151       1.698  33.106  63.863  1.00  0.00           C  
ATOM   2374  NH1 ARG A 151       1.102  33.404  64.996  1.00  0.00           N  
ATOM   2375  NH2 ARG A 151       1.224  32.136  63.101  1.00  0.00           N  
ATOM   2376  H   ARG A 151       6.784  33.247  61.994  1.00  0.00           H  
ATOM   2377  HA  ARG A 151       7.532  35.188  64.117  1.00  0.00           H  
ATOM   2378 1HB  ARG A 151       5.348  33.077  63.943  1.00  0.00           H  
ATOM   2379 2HB  ARG A 151       5.680  34.006  65.397  1.00  0.00           H  
ATOM   2380 1HG  ARG A 151       5.118  36.081  64.234  1.00  0.00           H  
ATOM   2381 2HG  ARG A 151       4.835  35.170  62.731  1.00  0.00           H  
ATOM   2382 1HD  ARG A 151       3.373  34.607  65.291  1.00  0.00           H  
ATOM   2383 2HD  ARG A 151       2.807  35.775  64.074  1.00  0.00           H  
ATOM   2384  HE  ARG A 151       3.223  33.533  62.599  1.00  0.00           H  
ATOM   2385 1HH1 ARG A 151       1.465  34.146  65.578  1.00  0.00           H  
ATOM   2386 2HH1 ARG A 151       0.282  32.891  65.285  1.00  0.00           H  
ATOM   2387 1HH2 ARG A 151       1.682  31.907  62.230  1.00  0.00           H  
ATOM   2388 2HH2 ARG A 151       0.404  31.623  63.390  1.00  0.00           H  
ATOM   2389  N   GLY A 152       8.788  32.365  63.931  1.00  0.00           N  
ATOM   2390  CA  GLY A 152       9.646  31.363  64.551  1.00  0.00           C  
ATOM   2391  C   GLY A 152      11.081  31.861  64.669  1.00  0.00           C  
ATOM   2392  O   GLY A 152      11.780  32.010  63.667  1.00  0.00           O  
ATOM   2393  H   GLY A 152       8.754  32.426  62.923  1.00  0.00           H  
ATOM   2394 1HA  GLY A 152       9.260  31.116  65.540  1.00  0.00           H  
ATOM   2395 2HA  GLY A 152       9.622  30.448  63.960  1.00  0.00           H  
ATOM   2396  N   SER A 153      11.512  32.114  65.900  1.00  0.00           N  
ATOM   2397  CA  SER A 153      12.835  32.680  66.144  1.00  0.00           C  
ATOM   2398  C   SER A 153      13.935  31.726  65.700  1.00  0.00           C  
ATOM   2399  O   SER A 153      15.032  32.150  65.337  1.00  0.00           O  
ATOM   2400  CB  SER A 153      13.000  33.004  67.616  1.00  0.00           C  
ATOM   2401  OG  SER A 153      13.004  31.835  68.390  1.00  0.00           O  
ATOM   2402  H   SER A 153      10.912  31.910  66.685  1.00  0.00           H  
ATOM   2403  HA  SER A 153      12.927  33.592  65.556  1.00  0.00           H  
ATOM   2404 1HB  SER A 153      13.932  33.547  67.767  1.00  0.00           H  
ATOM   2405 2HB  SER A 153      12.187  33.653  67.939  1.00  0.00           H  
ATOM   2406  HG  SER A 153      13.111  32.121  69.300  1.00  0.00           H  
ATOM   2407  N   LYS A 154      13.635  30.431  65.730  1.00  0.00           N  
ATOM   2408  CA  LYS A 154      14.595  29.412  65.324  1.00  0.00           C  
ATOM   2409  C   LYS A 154      14.783  29.405  63.812  1.00  0.00           C  
ATOM   2410  O   LYS A 154      15.896  29.219  63.318  1.00  0.00           O  
ATOM   2411  CB  LYS A 154      14.145  28.031  65.804  1.00  0.00           C  
ATOM   2412  CG  LYS A 154      15.133  26.910  65.509  1.00  0.00           C  
ATOM   2413  CD  LYS A 154      14.679  25.596  66.127  1.00  0.00           C  
ATOM   2414  CE  LYS A 154      15.667  24.476  65.837  1.00  0.00           C  
ATOM   2415  NZ  LYS A 154      15.235  23.184  66.436  1.00  0.00           N  
ATOM   2416  H   LYS A 154      12.717  30.146  66.044  1.00  0.00           H  
ATOM   2417  HA  LYS A 154      15.559  29.644  65.777  1.00  0.00           H  
ATOM   2418 1HB  LYS A 154      13.981  28.056  66.882  1.00  0.00           H  
ATOM   2419 2HB  LYS A 154      13.196  27.773  65.334  1.00  0.00           H  
ATOM   2420 1HG  LYS A 154      15.226  26.781  64.430  1.00  0.00           H  
ATOM   2421 2HG  LYS A 154      16.111  27.172  65.911  1.00  0.00           H  
ATOM   2422 1HD  LYS A 154      14.584  25.715  67.207  1.00  0.00           H  
ATOM   2423 2HD  LYS A 154      13.704  25.321  65.722  1.00  0.00           H  
ATOM   2424 1HE  LYS A 154      15.766  24.348  64.760  1.00  0.00           H  
ATOM   2425 2HE  LYS A 154      16.644  24.740  66.241  1.00  0.00           H  
ATOM   2426 1HZ  LYS A 154      15.916  22.469  66.222  1.00  0.00           H  
ATOM   2427 2HZ  LYS A 154      15.158  23.286  67.438  1.00  0.00           H  
ATOM   2428 3HZ  LYS A 154      14.338  22.919  66.055  1.00  0.00           H  
ATOM   2429  N   ILE A 155      13.691  29.608  63.084  1.00  0.00           N  
ATOM   2430  CA  ILE A 155      13.759  29.809  61.642  1.00  0.00           C  
ATOM   2431  C   ILE A 155      14.677  30.975  61.291  1.00  0.00           C  
ATOM   2432  O   ILE A 155      15.504  30.875  60.385  1.00  0.00           O  
ATOM   2433  CB  ILE A 155      12.358  30.064  61.057  1.00  0.00           C  
ATOM   2434  CG1 ILE A 155      11.479  28.820  61.216  1.00  0.00           C  
ATOM   2435  CG2 ILE A 155      12.457  30.466  59.593  1.00  0.00           C  
ATOM   2436  CD1 ILE A 155      12.037  27.588  60.541  1.00  0.00           C  
ATOM   2437  H   ILE A 155      12.792  29.621  63.540  1.00  0.00           H  
ATOM   2438  HA  ILE A 155      14.176  28.912  61.185  1.00  0.00           H  
ATOM   2439  HB  ILE A 155      11.872  30.866  61.612  1.00  0.00           H  
ATOM   2440 1HG1 ILE A 155      11.349  28.600  62.275  1.00  0.00           H  
ATOM   2441 2HG1 ILE A 155      10.491  29.017  60.799  1.00  0.00           H  
ATOM   2442 1HG2 ILE A 155      11.458  30.641  59.196  1.00  0.00           H  
ATOM   2443 2HG2 ILE A 155      13.048  31.377  59.506  1.00  0.00           H  
ATOM   2444 3HG2 ILE A 155      12.938  29.667  59.028  1.00  0.00           H  
ATOM   2445 1HD1 ILE A 155      11.359  26.749  60.697  1.00  0.00           H  
ATOM   2446 2HD1 ILE A 155      12.143  27.775  59.472  1.00  0.00           H  
ATOM   2447 3HD1 ILE A 155      13.011  27.350  60.967  1.00  0.00           H  
ATOM   2448  N   VAL A 156      14.527  32.077  62.015  1.00  0.00           N  
ATOM   2449  CA  VAL A 156      15.409  33.228  61.854  1.00  0.00           C  
ATOM   2450  C   VAL A 156      16.854  32.857  62.163  1.00  0.00           C  
ATOM   2451  O   VAL A 156      17.774  33.267  61.456  1.00  0.00           O  
ATOM   2452  CB  VAL A 156      14.966  34.376  62.780  1.00  0.00           C  
ATOM   2453  CG1 VAL A 156      15.976  35.513  62.740  1.00  0.00           C  
ATOM   2454  CG2 VAL A 156      13.585  34.867  62.373  1.00  0.00           C  
ATOM   2455  H   VAL A 156      13.781  32.123  62.693  1.00  0.00           H  
ATOM   2456  HA  VAL A 156      15.367  33.554  60.814  1.00  0.00           H  
ATOM   2457  HB  VAL A 156      14.934  34.010  63.807  1.00  0.00           H  
ATOM   2458 1HG1 VAL A 156      15.648  36.315  63.401  1.00  0.00           H  
ATOM   2459 2HG1 VAL A 156      16.949  35.147  63.071  1.00  0.00           H  
ATOM   2460 3HG1 VAL A 156      16.057  35.892  61.722  1.00  0.00           H  
ATOM   2461 1HG2 VAL A 156      13.278  35.678  63.032  1.00  0.00           H  
ATOM   2462 2HG2 VAL A 156      13.616  35.227  61.344  1.00  0.00           H  
ATOM   2463 3HG2 VAL A 156      12.870  34.047  62.449  1.00  0.00           H  
ATOM   2464  N   GLU A 157      17.047  32.080  63.223  1.00  0.00           N  
ATOM   2465  CA  GLU A 157      18.371  31.573  63.572  1.00  0.00           C  
ATOM   2466  C   GLU A 157      18.981  30.793  62.417  1.00  0.00           C  
ATOM   2467  O   GLU A 157      20.183  30.883  62.160  1.00  0.00           O  
ATOM   2468  CB  GLU A 157      18.293  30.684  64.815  1.00  0.00           C  
ATOM   2469  CG  GLU A 157      19.638  30.166  65.303  1.00  0.00           C  
ATOM   2470  CD  GLU A 157      19.531  29.356  66.565  1.00  0.00           C  
ATOM   2471  OE1 GLU A 157      18.641  29.614  67.340  1.00  0.00           O  
ATOM   2472  OE2 GLU A 157      20.340  28.478  66.754  1.00  0.00           O  
ATOM   2473  H   GLU A 157      16.257  31.835  63.803  1.00  0.00           H  
ATOM   2474  HA  GLU A 157      19.021  32.421  63.779  1.00  0.00           H  
ATOM   2475 1HB  GLU A 157      17.832  31.239  65.632  1.00  0.00           H  
ATOM   2476 2HB  GLU A 157      17.659  29.822  64.606  1.00  0.00           H  
ATOM   2477 1HG  GLU A 157      20.082  29.546  64.524  1.00  0.00           H  
ATOM   2478 2HG  GLU A 157      20.301  31.013  65.476  1.00  0.00           H  
ATOM   2479  N   ALA A 158      18.150  30.027  61.719  1.00  0.00           N  
ATOM   2480  CA  ALA A 158      18.598  29.269  60.557  1.00  0.00           C  
ATOM   2481  C   ALA A 158      18.976  30.191  59.407  1.00  0.00           C  
ATOM   2482  O   ALA A 158      19.939  29.937  58.685  1.00  0.00           O  
ATOM   2483  CB  ALA A 158      17.521  28.289  60.116  1.00  0.00           C  
ATOM   2484  H   ALA A 158      17.182  29.970  61.999  1.00  0.00           H  
ATOM   2485  HA  ALA A 158      19.489  28.705  60.835  1.00  0.00           H  
ATOM   2486 1HB  ALA A 158      17.870  27.730  59.248  1.00  0.00           H  
ATOM   2487 2HB  ALA A 158      17.303  27.597  60.930  1.00  0.00           H  
ATOM   2488 3HB  ALA A 158      16.617  28.837  59.854  1.00  0.00           H  
ATOM   2489  N   ILE A 159      18.210  31.265  59.240  1.00  0.00           N  
ATOM   2490  CA  ILE A 159      18.528  32.287  58.252  1.00  0.00           C  
ATOM   2491  C   ILE A 159      19.895  32.903  58.516  1.00  0.00           C  
ATOM   2492  O   ILE A 159      20.676  33.130  57.592  1.00  0.00           O  
ATOM   2493  CB  ILE A 159      17.458  33.394  58.243  1.00  0.00           C  
ATOM   2494  CG1 ILE A 159      16.146  32.865  57.658  1.00  0.00           C  
ATOM   2495  CG2 ILE A 159      17.947  34.601  57.457  1.00  0.00           C  
ATOM   2496  CD1 ILE A 159      14.980  33.814  57.817  1.00  0.00           C  
ATOM   2497  H   ILE A 159      17.385  31.374  59.814  1.00  0.00           H  
ATOM   2498  HA  ILE A 159      18.561  31.819  57.267  1.00  0.00           H  
ATOM   2499  HB  ILE A 159      17.244  33.701  59.266  1.00  0.00           H  
ATOM   2500 1HG1 ILE A 159      16.278  32.661  56.595  1.00  0.00           H  
ATOM   2501 2HG1 ILE A 159      15.887  31.923  58.141  1.00  0.00           H  
ATOM   2502 1HG2 ILE A 159      17.179  35.373  57.461  1.00  0.00           H  
ATOM   2503 2HG2 ILE A 159      18.855  34.990  57.915  1.00  0.00           H  
ATOM   2504 3HG2 ILE A 159      18.158  34.304  56.430  1.00  0.00           H  
ATOM   2505 1HD1 ILE A 159      14.087  33.369  57.378  1.00  0.00           H  
ATOM   2506 2HD1 ILE A 159      14.808  34.004  58.877  1.00  0.00           H  
ATOM   2507 3HD1 ILE A 159      15.203  34.752  57.310  1.00  0.00           H  
ATOM   2508  N   VAL A 160      20.181  33.172  59.787  1.00  0.00           N  
ATOM   2509  CA  VAL A 160      21.496  33.657  60.189  1.00  0.00           C  
ATOM   2510  C   VAL A 160      22.589  32.667  59.809  1.00  0.00           C  
ATOM   2511  O   VAL A 160      23.615  33.046  59.241  1.00  0.00           O  
ATOM   2512  CB  VAL A 160      21.534  33.900  61.709  1.00  0.00           C  
ATOM   2513  CG1 VAL A 160      22.962  34.146  62.174  1.00  0.00           C  
ATOM   2514  CG2 VAL A 160      20.640  35.077  62.068  1.00  0.00           C  
ATOM   2515  H   VAL A 160      19.470  33.035  60.490  1.00  0.00           H  
ATOM   2516  HA  VAL A 160      21.698  34.589  59.660  1.00  0.00           H  
ATOM   2517  HB  VAL A 160      21.179  33.005  62.220  1.00  0.00           H  
ATOM   2518 1HG1 VAL A 160      22.970  34.315  63.251  1.00  0.00           H  
ATOM   2519 2HG1 VAL A 160      23.575  33.276  61.940  1.00  0.00           H  
ATOM   2520 3HG1 VAL A 160      23.363  35.023  61.667  1.00  0.00           H  
ATOM   2521 1HG2 VAL A 160      20.670  35.242  63.145  1.00  0.00           H  
ATOM   2522 2HG2 VAL A 160      20.990  35.971  61.552  1.00  0.00           H  
ATOM   2523 3HG2 VAL A 160      19.615  34.861  61.764  1.00  0.00           H  
ATOM   2524  N   ARG A 161      22.365  31.396  60.127  1.00  0.00           N  
ATOM   2525  CA  ARG A 161      23.307  30.340  59.771  1.00  0.00           C  
ATOM   2526  C   ARG A 161      23.560  30.313  58.270  1.00  0.00           C  
ATOM   2527  O   ARG A 161      24.708  30.323  57.824  1.00  0.00           O  
ATOM   2528  CB  ARG A 161      22.785  28.983  60.219  1.00  0.00           C  
ATOM   2529  CG  ARG A 161      23.777  27.839  60.081  1.00  0.00           C  
ATOM   2530  CD  ARG A 161      23.209  26.557  60.572  1.00  0.00           C  
ATOM   2531  NE  ARG A 161      24.201  25.495  60.587  1.00  0.00           N  
ATOM   2532  CZ  ARG A 161      24.974  25.185  61.647  1.00  0.00           C  
ATOM   2533  NH1 ARG A 161      24.856  25.864  62.767  1.00  0.00           N  
ATOM   2534  NH2 ARG A 161      25.849  24.199  61.561  1.00  0.00           N  
ATOM   2535  H   ARG A 161      21.522  31.156  60.629  1.00  0.00           H  
ATOM   2536  HA  ARG A 161      24.258  30.544  60.263  1.00  0.00           H  
ATOM   2537 1HB  ARG A 161      22.486  29.036  61.265  1.00  0.00           H  
ATOM   2538 2HB  ARG A 161      21.900  28.724  59.639  1.00  0.00           H  
ATOM   2539 1HG  ARG A 161      24.047  27.716  59.032  1.00  0.00           H  
ATOM   2540 2HG  ARG A 161      24.673  28.062  60.663  1.00  0.00           H  
ATOM   2541 1HD  ARG A 161      22.835  26.690  61.586  1.00  0.00           H  
ATOM   2542 2HD  ARG A 161      22.391  26.250  59.921  1.00  0.00           H  
ATOM   2543  HE  ARG A 161      24.320  24.950  59.744  1.00  0.00           H  
ATOM   2544 1HH1 ARG A 161      24.187  26.618  62.832  1.00  0.00           H  
ATOM   2545 2HH1 ARG A 161      25.435  25.632  63.561  1.00  0.00           H  
ATOM   2546 1HH2 ARG A 161      25.939  23.677  60.700  1.00  0.00           H  
ATOM   2547 2HH2 ARG A 161      26.427  23.967  62.354  1.00  0.00           H  
ATOM   2548  N   LEU A 162      22.482  30.277  57.493  1.00  0.00           N  
ATOM   2549  CA  LEU A 162      22.587  30.174  56.042  1.00  0.00           C  
ATOM   2550  C   LEU A 162      23.237  31.417  55.449  1.00  0.00           C  
ATOM   2551  O   LEU A 162      24.087  31.321  54.562  1.00  0.00           O  
ATOM   2552  CB  LEU A 162      21.198  29.971  55.423  1.00  0.00           C  
ATOM   2553  CG  LEU A 162      20.465  28.690  55.840  1.00  0.00           C  
ATOM   2554  CD1 LEU A 162      18.975  28.844  55.565  1.00  0.00           C  
ATOM   2555  CD2 LEU A 162      21.041  27.504  55.080  1.00  0.00           C  
ATOM   2556  H   LEU A 162      21.567  30.322  57.919  1.00  0.00           H  
ATOM   2557  HA  LEU A 162      23.221  29.320  55.801  1.00  0.00           H  
ATOM   2558 1HB  LEU A 162      20.569  30.816  55.696  1.00  0.00           H  
ATOM   2559 2HB  LEU A 162      21.300  29.956  54.337  1.00  0.00           H  
ATOM   2560  HG  LEU A 162      20.592  28.530  56.911  1.00  0.00           H  
ATOM   2561 1HD1 LEU A 162      18.454  27.934  55.862  1.00  0.00           H  
ATOM   2562 2HD1 LEU A 162      18.585  29.687  56.137  1.00  0.00           H  
ATOM   2563 3HD1 LEU A 162      18.818  29.022  54.502  1.00  0.00           H  
ATOM   2564 1HD2 LEU A 162      20.520  26.593  55.377  1.00  0.00           H  
ATOM   2565 2HD2 LEU A 162      20.913  27.662  54.009  1.00  0.00           H  
ATOM   2566 3HD2 LEU A 162      22.102  27.406  55.308  1.00  0.00           H  
ATOM   2567  N   LEU A 163      22.834  32.582  55.939  1.00  0.00           N  
ATOM   2568  CA  LEU A 163      23.350  33.849  55.431  1.00  0.00           C  
ATOM   2569  C   LEU A 163      24.829  34.010  55.759  1.00  0.00           C  
ATOM   2570  O   LEU A 163      25.601  34.520  54.947  1.00  0.00           O  
ATOM   2571  CB  LEU A 163      22.558  35.021  56.023  1.00  0.00           C  
ATOM   2572  CG  LEU A 163      22.918  36.410  55.481  1.00  0.00           C  
ATOM   2573  CD1 LEU A 163      22.804  36.407  53.962  1.00  0.00           C  
ATOM   2574  CD2 LEU A 163      21.996  37.451  56.096  1.00  0.00           C  
ATOM   2575  H   LEU A 163      22.151  32.592  56.684  1.00  0.00           H  
ATOM   2576  HA  LEU A 163      23.249  33.851  54.345  1.00  0.00           H  
ATOM   2577 1HB  LEU A 163      21.498  34.856  55.832  1.00  0.00           H  
ATOM   2578 2HB  LEU A 163      22.713  35.035  57.101  1.00  0.00           H  
ATOM   2579  HG  LEU A 163      23.952  36.643  55.737  1.00  0.00           H  
ATOM   2580 1HD1 LEU A 163      23.062  37.394  53.576  1.00  0.00           H  
ATOM   2581 2HD1 LEU A 163      23.488  35.667  53.547  1.00  0.00           H  
ATOM   2582 3HD1 LEU A 163      21.783  36.160  53.675  1.00  0.00           H  
ATOM   2583 1HD2 LEU A 163      22.254  38.438  55.711  1.00  0.00           H  
ATOM   2584 2HD2 LEU A 163      20.963  37.219  55.839  1.00  0.00           H  
ATOM   2585 3HD2 LEU A 163      22.111  37.443  57.181  1.00  0.00           H  
ATOM   2586  N   ALA A 164      25.216  33.575  56.954  1.00  0.00           N  
ATOM   2587  CA  ALA A 164      26.620  33.560  57.343  1.00  0.00           C  
ATOM   2588  C   ALA A 164      27.448  32.702  56.391  1.00  0.00           C  
ATOM   2589  O   ALA A 164      28.561  33.069  56.019  1.00  0.00           O  
ATOM   2590  CB  ALA A 164      26.768  33.058  58.771  1.00  0.00           C  
ATOM   2591  H   ALA A 164      24.521  33.248  57.606  1.00  0.00           H  
ATOM   2592  HA  ALA A 164      27.008  34.577  57.289  1.00  0.00           H  
ATOM   2593 1HB  ALA A 164      27.821  33.051  59.048  1.00  0.00           H  
ATOM   2594 2HB  ALA A 164      26.218  33.713  59.446  1.00  0.00           H  
ATOM   2595 3HB  ALA A 164      26.367  32.046  58.844  1.00  0.00           H  
ATOM   2596  N   GLN A 165      26.894  31.560  56.002  1.00  0.00           N  
ATOM   2597  CA  GLN A 165      27.559  30.667  55.060  1.00  0.00           C  
ATOM   2598  C   GLN A 165      27.723  31.328  53.697  1.00  0.00           C  
ATOM   2599  O   GLN A 165      28.737  31.142  53.024  1.00  0.00           O  
ATOM   2600  CB  GLN A 165      26.775  29.360  54.916  1.00  0.00           C  
ATOM   2601  CG  GLN A 165      26.827  28.465  56.142  1.00  0.00           C  
ATOM   2602  CD  GLN A 165      25.874  27.289  56.042  1.00  0.00           C  
ATOM   2603  OE1 GLN A 165      25.264  27.054  54.994  1.00  0.00           O  
ATOM   2604  NE2 GLN A 165      25.739  26.543  57.132  1.00  0.00           N  
ATOM   2605  H   GLN A 165      25.988  31.301  56.366  1.00  0.00           H  
ATOM   2606  HA  GLN A 165      28.556  30.442  55.440  1.00  0.00           H  
ATOM   2607 1HB  GLN A 165      25.729  29.584  54.707  1.00  0.00           H  
ATOM   2608 2HB  GLN A 165      27.164  28.794  54.069  1.00  0.00           H  
ATOM   2609 1HG  GLN A 165      27.839  28.076  56.252  1.00  0.00           H  
ATOM   2610 2HG  GLN A 165      26.555  29.052  57.019  1.00  0.00           H  
ATOM   2611 1HE2 GLN A 165      25.123  25.754  57.126  1.00  0.00           H  
ATOM   2612 2HE2 GLN A 165      26.252  26.769  57.960  1.00  0.00           H  
ATOM   2613  N   VAL A 166      26.720  32.100  53.294  1.00  0.00           N  
ATOM   2614  CA  VAL A 166      26.796  32.877  52.063  1.00  0.00           C  
ATOM   2615  C   VAL A 166      27.929  33.892  52.119  1.00  0.00           C  
ATOM   2616  O   VAL A 166      28.657  34.080  51.143  1.00  0.00           O  
ATOM   2617  CB  VAL A 166      25.465  33.611  51.810  1.00  0.00           C  
ATOM   2618  CG1 VAL A 166      25.612  34.599  50.663  1.00  0.00           C  
ATOM   2619  CG2 VAL A 166      24.365  32.602  51.517  1.00  0.00           C  
ATOM   2620  H   VAL A 166      25.881  32.151  53.857  1.00  0.00           H  
ATOM   2621  HA  VAL A 166      27.004  32.195  51.237  1.00  0.00           H  
ATOM   2622  HB  VAL A 166      25.204  34.186  52.699  1.00  0.00           H  
ATOM   2623 1HG1 VAL A 166      24.662  35.109  50.499  1.00  0.00           H  
ATOM   2624 2HG1 VAL A 166      26.379  35.332  50.911  1.00  0.00           H  
ATOM   2625 3HG1 VAL A 166      25.897  34.065  49.757  1.00  0.00           H  
ATOM   2626 1HG2 VAL A 166      23.427  33.128  51.341  1.00  0.00           H  
ATOM   2627 2HG2 VAL A 166      24.629  32.023  50.631  1.00  0.00           H  
ATOM   2628 3HG2 VAL A 166      24.249  31.931  52.369  1.00  0.00           H  
ATOM   2629  N   ALA A 167      28.075  34.545  53.268  1.00  0.00           N  
ATOM   2630  CA  ALA A 167      29.168  35.484  53.483  1.00  0.00           C  
ATOM   2631  C   ALA A 167      30.520  34.791  53.367  1.00  0.00           C  
ATOM   2632  O   ALA A 167      31.471  35.352  52.823  1.00  0.00           O  
ATOM   2633  CB  ALA A 167      29.033  36.154  54.843  1.00  0.00           C  
ATOM   2634  H   ALA A 167      27.409  34.386  54.012  1.00  0.00           H  
ATOM   2635  HA  ALA A 167      29.122  36.251  52.708  1.00  0.00           H  
ATOM   2636 1HB  ALA A 167      29.857  36.851  54.987  1.00  0.00           H  
ATOM   2637 2HB  ALA A 167      28.088  36.693  54.890  1.00  0.00           H  
ATOM   2638 3HB  ALA A 167      29.058  35.396  55.624  1.00  0.00           H  
ATOM   2639  N   LYS A 168      30.597  33.567  53.879  1.00  0.00           N  
ATOM   2640  CA  LYS A 168      31.819  32.775  53.786  1.00  0.00           C  
ATOM   2641  C   LYS A 168      32.131  32.413  52.341  1.00  0.00           C  
ATOM   2642  O   LYS A 168      33.289  32.432  51.922  1.00  0.00           O  
ATOM   2643  CB  LYS A 168      31.700  31.507  54.632  1.00  0.00           C  
ATOM   2644  CG  LYS A 168      31.696  31.751  56.135  1.00  0.00           C  
ATOM   2645  CD  LYS A 168      31.527  30.450  56.906  1.00  0.00           C  
ATOM   2646  CE  LYS A 168      31.457  30.699  58.405  1.00  0.00           C  
ATOM   2647  NZ  LYS A 168      31.256  29.439  59.170  1.00  0.00           N  
ATOM   2648  H   LYS A 168      29.793  33.178  54.347  1.00  0.00           H  
ATOM   2649  HA  LYS A 168      32.648  33.372  54.164  1.00  0.00           H  
ATOM   2650 1HB  LYS A 168      30.779  30.983  54.375  1.00  0.00           H  
ATOM   2651 2HB  LYS A 168      32.531  30.838  54.404  1.00  0.00           H  
ATOM   2652 1HG  LYS A 168      32.635  32.219  56.431  1.00  0.00           H  
ATOM   2653 2HG  LYS A 168      30.879  32.424  56.392  1.00  0.00           H  
ATOM   2654 1HD  LYS A 168      30.610  29.953  56.586  1.00  0.00           H  
ATOM   2655 2HD  LYS A 168      32.369  29.790  56.696  1.00  0.00           H  
ATOM   2656 1HE  LYS A 168      32.382  31.168  58.740  1.00  0.00           H  
ATOM   2657 2HE  LYS A 168      30.633  31.377  58.624  1.00  0.00           H  
ATOM   2658 1HZ  LYS A 168      31.215  29.647  60.158  1.00  0.00           H  
ATOM   2659 2HZ  LYS A 168      30.390  29.004  58.882  1.00  0.00           H  
ATOM   2660 3HZ  LYS A 168      32.025  28.810  58.992  1.00  0.00           H  
ATOM   2661  N   VAL A 169      31.092  32.082  51.579  1.00  0.00           N  
ATOM   2662  CA  VAL A 169      31.252  31.726  50.175  1.00  0.00           C  
ATOM   2663  C   VAL A 169      31.616  32.946  49.336  1.00  0.00           C  
ATOM   2664  O   VAL A 169      32.400  32.849  48.391  1.00  0.00           O  
ATOM   2665  CB  VAL A 169      29.954  31.100  49.632  1.00  0.00           C  
ATOM   2666  CG1 VAL A 169      30.020  30.968  48.117  1.00  0.00           C  
ATOM   2667  CG2 VAL A 169      29.721  29.745  50.282  1.00  0.00           C  
ATOM   2668  H   VAL A 169      30.168  32.078  51.986  1.00  0.00           H  
ATOM   2669  HA  VAL A 169      32.069  31.012  50.092  1.00  0.00           H  
ATOM   2670  HB  VAL A 169      29.119  31.762  49.860  1.00  0.00           H  
ATOM   2671 1HG1 VAL A 169      29.094  30.524  47.750  1.00  0.00           H  
ATOM   2672 2HG1 VAL A 169      30.151  31.954  47.672  1.00  0.00           H  
ATOM   2673 3HG1 VAL A 169      30.861  30.330  47.844  1.00  0.00           H  
ATOM   2674 1HG2 VAL A 169      28.801  29.308  49.893  1.00  0.00           H  
ATOM   2675 2HG2 VAL A 169      30.559  29.085  50.058  1.00  0.00           H  
ATOM   2676 3HG2 VAL A 169      29.636  29.869  51.361  1.00  0.00           H  
ATOM   2677  N   ALA A 170      31.044  34.092  49.688  1.00  0.00           N  
ATOM   2678  CA  ALA A 170      31.311  35.333  48.970  1.00  0.00           C  
ATOM   2679  C   ALA A 170      32.764  35.760  49.129  1.00  0.00           C  
ATOM   2680  O   ALA A 170      33.346  35.625  50.205  1.00  0.00           O  
ATOM   2681  CB  ALA A 170      30.380  36.435  49.454  1.00  0.00           C  
ATOM   2682  H   ALA A 170      30.408  34.103  50.473  1.00  0.00           H  
ATOM   2683  HA  ALA A 170      31.130  35.163  47.908  1.00  0.00           H  
ATOM   2684 1HB  ALA A 170      30.590  37.354  48.907  1.00  0.00           H  
ATOM   2685 2HB  ALA A 170      29.345  36.140  49.279  1.00  0.00           H  
ATOM   2686 3HB  ALA A 170      30.535  36.601  50.518  1.00  0.00           H  
ATOM   2687  N   THR A 171      33.345  36.276  48.051  1.00  0.00           N  
ATOM   2688  CA  THR A 171      34.733  36.721  48.068  1.00  0.00           C  
ATOM   2689  C   THR A 171      34.828  38.235  47.929  1.00  0.00           C  
ATOM   2690  O   THR A 171      35.807  38.848  48.353  1.00  0.00           O  
ATOM   2691  CB  THR A 171      35.545  36.045  46.947  1.00  0.00           C  
ATOM   2692  OG1 THR A 171      34.985  36.391  45.673  1.00  0.00           O  
ATOM   2693  CG2 THR A 171      35.526  34.533  47.112  1.00  0.00           C  
ATOM   2694  H   THR A 171      32.810  36.361  47.198  1.00  0.00           H  
ATOM   2695  HA  THR A 171      35.171  36.451  49.031  1.00  0.00           H  
ATOM   2696  HB  THR A 171      36.576  36.397  46.983  1.00  0.00           H  
ATOM   2697  HG1 THR A 171      35.640  36.246  44.987  1.00  0.00           H  
ATOM   2698 1HG2 THR A 171      36.105  34.073  46.311  1.00  0.00           H  
ATOM   2699 2HG2 THR A 171      35.962  34.267  48.074  1.00  0.00           H  
ATOM   2700 3HG2 THR A 171      34.499  34.175  47.067  1.00  0.00           H  
ATOM   2701  N   ASP A 172      33.804  38.833  47.328  1.00  0.00           N  
ATOM   2702  CA  ASP A 172      33.761  40.280  47.150  1.00  0.00           C  
ATOM   2703  C   ASP A 172      33.648  40.997  48.487  1.00  0.00           C  
ATOM   2704  O   ASP A 172      32.735  40.735  49.269  1.00  0.00           O  
ATOM   2705  CB  ASP A 172      32.584  40.674  46.253  1.00  0.00           C  
ATOM   2706  CG  ASP A 172      32.534  42.169  45.963  1.00  0.00           C  
ATOM   2707  OD1 ASP A 172      31.884  42.875  46.696  1.00  0.00           O  
ATOM   2708  OD2 ASP A 172      33.147  42.589  45.011  1.00  0.00           O  
ATOM   2709  H   ASP A 172      33.035  38.272  46.991  1.00  0.00           H  
ATOM   2710  HA  ASP A 172      34.693  40.598  46.681  1.00  0.00           H  
ATOM   2711 1HB  ASP A 172      32.652  40.138  45.306  1.00  0.00           H  
ATOM   2712 2HB  ASP A 172      31.649  40.380  46.728  1.00  0.00           H  
ATOM   2713  N   LYS A 173      34.581  41.908  48.745  1.00  0.00           N  
ATOM   2714  CA  LYS A 173      34.632  42.614  50.019  1.00  0.00           C  
ATOM   2715  C   LYS A 173      33.301  43.285  50.333  1.00  0.00           C  
ATOM   2716  O   LYS A 173      32.709  43.050  51.386  1.00  0.00           O  
ATOM   2717  CB  LYS A 173      35.756  43.653  50.012  1.00  0.00           C  
ATOM   2718  CG  LYS A 173      35.874  44.459  51.298  1.00  0.00           C  
ATOM   2719  CD  LYS A 173      37.135  45.311  51.302  1.00  0.00           C  
ATOM   2720  CE  LYS A 173      37.030  46.462  50.311  1.00  0.00           C  
ATOM   2721  NZ  LYS A 173      38.308  47.215  50.196  1.00  0.00           N  
ATOM   2722  H   LYS A 173      35.274  42.116  48.040  1.00  0.00           H  
ATOM   2723  HA  LYS A 173      34.830  41.882  50.804  1.00  0.00           H  
ATOM   2724 1HB  LYS A 173      36.710  43.155  49.840  1.00  0.00           H  
ATOM   2725 2HB  LYS A 173      35.599  44.353  49.191  1.00  0.00           H  
ATOM   2726 1HG  LYS A 173      35.006  45.111  51.401  1.00  0.00           H  
ATOM   2727 2HG  LYS A 173      35.902  43.782  52.151  1.00  0.00           H  
ATOM   2728 1HD  LYS A 173      37.298  45.716  52.301  1.00  0.00           H  
ATOM   2729 2HD  LYS A 173      37.992  44.693  51.035  1.00  0.00           H  
ATOM   2730 1HE  LYS A 173      36.762  46.073  49.330  1.00  0.00           H  
ATOM   2731 2HE  LYS A 173      36.247  47.148  50.633  1.00  0.00           H  
ATOM   2732 1HZ  LYS A 173      38.196  47.968  49.532  1.00  0.00           H  
ATOM   2733 2HZ  LYS A 173      38.557  47.596  51.098  1.00  0.00           H  
ATOM   2734 3HZ  LYS A 173      39.038  46.594  49.880  1.00  0.00           H  
ATOM   2735  N   GLU A 174      32.834  44.118  49.409  1.00  0.00           N  
ATOM   2736  CA  GLU A 174      31.621  44.900  49.628  1.00  0.00           C  
ATOM   2737  C   GLU A 174      30.414  43.997  49.837  1.00  0.00           C  
ATOM   2738  O   GLU A 174      29.586  44.248  50.715  1.00  0.00           O  
ATOM   2739  CB  GLU A 174      31.370  45.837  48.443  1.00  0.00           C  
ATOM   2740  CG  GLU A 174      32.356  46.991  48.336  1.00  0.00           C  
ATOM   2741  CD  GLU A 174      32.047  47.919  47.193  1.00  0.00           C  
ATOM   2742  OE1 GLU A 174      31.077  47.690  46.513  1.00  0.00           O  
ATOM   2743  OE2 GLU A 174      32.783  48.859  47.002  1.00  0.00           O  
ATOM   2744  H   GLU A 174      33.330  44.214  48.536  1.00  0.00           H  
ATOM   2745  HA  GLU A 174      31.752  45.495  50.533  1.00  0.00           H  
ATOM   2746 1HB  GLU A 174      31.417  45.269  47.515  1.00  0.00           H  
ATOM   2747 2HB  GLU A 174      30.368  46.259  48.520  1.00  0.00           H  
ATOM   2748 1HG  GLU A 174      32.338  47.560  49.266  1.00  0.00           H  
ATOM   2749 2HG  GLU A 174      33.360  46.588  48.208  1.00  0.00           H  
ATOM   2750  N   LEU A 175      30.319  42.948  49.030  1.00  0.00           N  
ATOM   2751  CA  LEU A 175      29.208  42.008  49.124  1.00  0.00           C  
ATOM   2752  C   LEU A 175      29.093  41.430  50.529  1.00  0.00           C  
ATOM   2753  O   LEU A 175      28.011  41.417  51.117  1.00  0.00           O  
ATOM   2754  CB  LEU A 175      29.388  40.871  48.110  1.00  0.00           C  
ATOM   2755  CG  LEU A 175      28.323  39.768  48.151  1.00  0.00           C  
ATOM   2756  CD1 LEU A 175      26.944  40.386  47.967  1.00  0.00           C  
ATOM   2757  CD2 LEU A 175      28.612  38.742  47.065  1.00  0.00           C  
ATOM   2758  H   LEU A 175      31.031  42.798  48.331  1.00  0.00           H  
ATOM   2759  HA  LEU A 175      28.281  42.540  48.908  1.00  0.00           H  
ATOM   2760 1HB  LEU A 175      29.387  41.296  47.108  1.00  0.00           H  
ATOM   2761 2HB  LEU A 175      30.357  40.402  48.282  1.00  0.00           H  
ATOM   2762  HG  LEU A 175      28.342  39.279  49.125  1.00  0.00           H  
ATOM   2763 1HD1 LEU A 175      26.187  39.603  47.996  1.00  0.00           H  
ATOM   2764 2HD1 LEU A 175      26.756  41.101  48.768  1.00  0.00           H  
ATOM   2765 3HD1 LEU A 175      26.900  40.898  47.006  1.00  0.00           H  
ATOM   2766 1HD2 LEU A 175      27.855  37.958  47.094  1.00  0.00           H  
ATOM   2767 2HD2 LEU A 175      28.592  39.230  46.089  1.00  0.00           H  
ATOM   2768 3HD2 LEU A 175      29.596  38.304  47.231  1.00  0.00           H  
ATOM   2769  N   VAL A 176      30.214  40.957  51.063  1.00  0.00           N  
ATOM   2770  CA  VAL A 176      30.245  40.403  52.410  1.00  0.00           C  
ATOM   2771  C   VAL A 176      29.840  41.446  53.445  1.00  0.00           C  
ATOM   2772  O   VAL A 176      29.078  41.157  54.367  1.00  0.00           O  
ATOM   2773  CB  VAL A 176      31.656  39.878  52.739  1.00  0.00           C  
ATOM   2774  CG1 VAL A 176      31.751  39.490  54.207  1.00  0.00           C  
ATOM   2775  CG2 VAL A 176      31.988  38.693  51.845  1.00  0.00           C  
ATOM   2776  H   VAL A 176      31.065  40.982  50.520  1.00  0.00           H  
ATOM   2777  HA  VAL A 176      29.526  39.587  52.467  1.00  0.00           H  
ATOM   2778  HB  VAL A 176      32.379  40.676  52.569  1.00  0.00           H  
ATOM   2779 1HG1 VAL A 176      32.755  39.122  54.421  1.00  0.00           H  
ATOM   2780 2HG1 VAL A 176      31.545  40.362  54.827  1.00  0.00           H  
ATOM   2781 3HG1 VAL A 176      31.024  38.708  54.424  1.00  0.00           H  
ATOM   2782 1HG2 VAL A 176      32.987  38.328  52.082  1.00  0.00           H  
ATOM   2783 2HG2 VAL A 176      31.262  37.898  52.010  1.00  0.00           H  
ATOM   2784 3HG2 VAL A 176      31.954  39.005  50.800  1.00  0.00           H  
ATOM   2785  N   ILE A 177      30.356  42.661  53.286  1.00  0.00           N  
ATOM   2786  CA  ILE A 177      30.040  43.752  54.198  1.00  0.00           C  
ATOM   2787  C   ILE A 177      28.539  44.000  54.264  1.00  0.00           C  
ATOM   2788  O   ILE A 177      27.974  44.168  55.344  1.00  0.00           O  
ATOM   2789  CB  ILE A 177      30.756  45.046  53.774  1.00  0.00           C  
ATOM   2790  CG1 ILE A 177      32.268  44.911  53.974  1.00  0.00           C  
ATOM   2791  CG2 ILE A 177      30.217  46.235  54.556  1.00  0.00           C  
ATOM   2792  CD1 ILE A 177      33.073  46.005  53.312  1.00  0.00           C  
ATOM   2793  H   ILE A 177      30.982  42.832  52.511  1.00  0.00           H  
ATOM   2794  HA  ILE A 177      30.372  43.474  55.199  1.00  0.00           H  
ATOM   2795  HB  ILE A 177      30.595  45.220  52.710  1.00  0.00           H  
ATOM   2796 1HG1 ILE A 177      32.495  44.918  55.040  1.00  0.00           H  
ATOM   2797 2HG1 ILE A 177      32.604  43.953  53.576  1.00  0.00           H  
ATOM   2798 1HG2 ILE A 177      30.734  47.141  54.243  1.00  0.00           H  
ATOM   2799 2HG2 ILE A 177      29.150  46.341  54.363  1.00  0.00           H  
ATOM   2800 3HG2 ILE A 177      30.379  46.073  55.621  1.00  0.00           H  
ATOM   2801 1HD1 ILE A 177      34.134  45.841  53.498  1.00  0.00           H  
ATOM   2802 2HD1 ILE A 177      32.887  45.994  52.238  1.00  0.00           H  
ATOM   2803 3HD1 ILE A 177      32.780  46.972  53.720  1.00  0.00           H  
ATOM   2804  N   TYR A 178      27.896  44.022  53.101  1.00  0.00           N  
ATOM   2805  CA  TYR A 178      26.455  44.223  53.026  1.00  0.00           C  
ATOM   2806  C   TYR A 178      25.704  43.091  53.715  1.00  0.00           C  
ATOM   2807  O   TYR A 178      24.707  43.321  54.400  1.00  0.00           O  
ATOM   2808  CB  TYR A 178      26.007  44.347  51.568  1.00  0.00           C  
ATOM   2809  CG  TYR A 178      26.159  45.741  50.999  1.00  0.00           C  
ATOM   2810  CD1 TYR A 178      27.198  46.025  50.126  1.00  0.00           C  
ATOM   2811  CD2 TYR A 178      25.258  46.735  51.351  1.00  0.00           C  
ATOM   2812  CE1 TYR A 178      27.337  47.297  49.607  1.00  0.00           C  
ATOM   2813  CE2 TYR A 178      25.396  48.008  50.832  1.00  0.00           C  
ATOM   2814  CZ  TYR A 178      26.430  48.290  49.963  1.00  0.00           C  
ATOM   2815  OH  TYR A 178      26.568  49.558  49.446  1.00  0.00           O  
ATOM   2816  H   TYR A 178      28.421  43.898  52.247  1.00  0.00           H  
ATOM   2817  HA  TYR A 178      26.207  45.148  53.545  1.00  0.00           H  
ATOM   2818 1HB  TYR A 178      26.588  43.662  50.949  1.00  0.00           H  
ATOM   2819 2HB  TYR A 178      24.960  44.057  51.483  1.00  0.00           H  
ATOM   2820  HD1 TYR A 178      27.907  45.243  49.849  1.00  0.00           H  
ATOM   2821  HD2 TYR A 178      24.441  46.512  52.038  1.00  0.00           H  
ATOM   2822  HE1 TYR A 178      28.153  47.520  48.921  1.00  0.00           H  
ATOM   2823  HE2 TYR A 178      24.688  48.789  51.110  1.00  0.00           H  
ATOM   2824  HH  TYR A 178      27.332  49.584  48.865  1.00  0.00           H  
ATOM   2825  N   ILE A 179      26.189  41.867  53.530  1.00  0.00           N  
ATOM   2826  CA  ILE A 179      25.613  40.707  54.199  1.00  0.00           C  
ATOM   2827  C   ILE A 179      25.731  40.829  55.713  1.00  0.00           C  
ATOM   2828  O   ILE A 179      24.782  40.543  56.443  1.00  0.00           O  
ATOM   2829  CB  ILE A 179      26.297  39.408  53.733  1.00  0.00           C  
ATOM   2830  CG1 ILE A 179      25.986  39.140  52.258  1.00  0.00           C  
ATOM   2831  CG2 ILE A 179      25.856  38.235  54.595  1.00  0.00           C  
ATOM   2832  CD1 ILE A 179      26.879  38.096  51.626  1.00  0.00           C  
ATOM   2833  H   ILE A 179      26.975  41.738  52.910  1.00  0.00           H  
ATOM   2834  HA  ILE A 179      24.552  40.655  53.953  1.00  0.00           H  
ATOM   2835  HB  ILE A 179      27.379  39.518  53.812  1.00  0.00           H  
ATOM   2836 1HG1 ILE A 179      24.952  38.811  52.158  1.00  0.00           H  
ATOM   2837 2HG1 ILE A 179      26.092  40.065  51.691  1.00  0.00           H  
ATOM   2838 1HG2 ILE A 179      26.349  37.326  54.252  1.00  0.00           H  
ATOM   2839 2HG2 ILE A 179      26.127  38.424  55.634  1.00  0.00           H  
ATOM   2840 3HG2 ILE A 179      24.776  38.114  54.518  1.00  0.00           H  
ATOM   2841 1HD1 ILE A 179      26.598  37.962  50.581  1.00  0.00           H  
ATOM   2842 2HD1 ILE A 179      27.918  38.421  51.684  1.00  0.00           H  
ATOM   2843 3HD1 ILE A 179      26.764  37.152  52.156  1.00  0.00           H  
ATOM   2844  N   VAL A 180      26.901  41.251  56.178  1.00  0.00           N  
ATOM   2845  CA  VAL A 180      27.140  41.427  57.605  1.00  0.00           C  
ATOM   2846  C   VAL A 180      26.207  42.476  58.196  1.00  0.00           C  
ATOM   2847  O   VAL A 180      25.692  42.313  59.302  1.00  0.00           O  
ATOM   2848  CB  VAL A 180      28.601  41.844  57.854  1.00  0.00           C  
ATOM   2849  CG1 VAL A 180      28.789  42.288  59.298  1.00  0.00           C  
ATOM   2850  CG2 VAL A 180      29.534  40.690  57.519  1.00  0.00           C  
ATOM   2851  H   VAL A 180      27.643  41.458  55.525  1.00  0.00           H  
ATOM   2852  HA  VAL A 180      26.934  40.482  58.109  1.00  0.00           H  
ATOM   2853  HB  VAL A 180      28.838  42.700  57.223  1.00  0.00           H  
ATOM   2854 1HG1 VAL A 180      29.828  42.580  59.457  1.00  0.00           H  
ATOM   2855 2HG1 VAL A 180      28.139  43.137  59.505  1.00  0.00           H  
ATOM   2856 3HG1 VAL A 180      28.538  41.465  59.967  1.00  0.00           H  
ATOM   2857 1HG2 VAL A 180      30.565  40.993  57.698  1.00  0.00           H  
ATOM   2858 2HG2 VAL A 180      29.293  39.833  58.148  1.00  0.00           H  
ATOM   2859 3HG2 VAL A 180      29.413  40.417  56.471  1.00  0.00           H  
ATOM   2860  N   LYS A 181      25.993  43.555  57.450  1.00  0.00           N  
ATOM   2861  CA  LYS A 181      25.062  44.598  57.862  1.00  0.00           C  
ATOM   2862  C   LYS A 181      23.662  44.037  58.072  1.00  0.00           C  
ATOM   2863  O   LYS A 181      22.985  44.375  59.043  1.00  0.00           O  
ATOM   2864  CB  LYS A 181      25.026  45.724  56.826  1.00  0.00           C  
ATOM   2865  CG  LYS A 181      26.268  46.606  56.813  1.00  0.00           C  
ATOM   2866  CD  LYS A 181      26.165  47.688  55.749  1.00  0.00           C  
ATOM   2867  CE  LYS A 181      27.369  48.618  55.786  1.00  0.00           C  
ATOM   2868  NZ  LYS A 181      27.283  49.683  54.751  1.00  0.00           N  
ATOM   2869  H   LYS A 181      26.488  43.656  56.575  1.00  0.00           H  
ATOM   2870  HA  LYS A 181      25.400  45.008  58.814  1.00  0.00           H  
ATOM   2871 1HB  LYS A 181      24.907  45.298  55.830  1.00  0.00           H  
ATOM   2872 2HB  LYS A 181      24.164  46.364  57.014  1.00  0.00           H  
ATOM   2873 1HG  LYS A 181      26.391  47.077  57.788  1.00  0.00           H  
ATOM   2874 2HG  LYS A 181      27.147  45.993  56.612  1.00  0.00           H  
ATOM   2875 1HD  LYS A 181      26.104  47.225  54.763  1.00  0.00           H  
ATOM   2876 2HD  LYS A 181      25.261  48.274  55.912  1.00  0.00           H  
ATOM   2877 1HE  LYS A 181      27.435  49.087  56.767  1.00  0.00           H  
ATOM   2878 2HE  LYS A 181      28.279  48.042  55.622  1.00  0.00           H  
ATOM   2879 1HZ  LYS A 181      28.098  50.277  54.808  1.00  0.00           H  
ATOM   2880 2HZ  LYS A 181      27.239  49.259  53.834  1.00  0.00           H  
ATOM   2881 3HZ  LYS A 181      26.451  50.236  54.905  1.00  0.00           H  
ATOM   2882  N   ILE A 182      23.232  43.176  57.156  1.00  0.00           N  
ATOM   2883  CA  ILE A 182      21.927  42.535  57.260  1.00  0.00           C  
ATOM   2884  C   ILE A 182      21.853  41.626  58.481  1.00  0.00           C  
ATOM   2885  O   ILE A 182      20.839  41.586  59.177  1.00  0.00           O  
ATOM   2886  CB  ILE A 182      21.614  41.719  55.992  1.00  0.00           C  
ATOM   2887  CG1 ILE A 182      21.516  42.642  54.774  1.00  0.00           C  
ATOM   2888  CG2 ILE A 182      20.326  40.930  56.172  1.00  0.00           C  
ATOM   2889  CD1 ILE A 182      20.316  43.561  54.800  1.00  0.00           C  
ATOM   2890  H   ILE A 182      23.825  42.960  56.368  1.00  0.00           H  
ATOM   2891  HA  ILE A 182      21.169  43.310  57.378  1.00  0.00           H  
ATOM   2892  HB  ILE A 182      22.430  41.025  55.796  1.00  0.00           H  
ATOM   2893 1HG1 ILE A 182      22.414  43.255  54.709  1.00  0.00           H  
ATOM   2894 2HG1 ILE A 182      21.464  42.041  53.866  1.00  0.00           H  
ATOM   2895 1HG2 ILE A 182      20.120  40.360  55.267  1.00  0.00           H  
ATOM   2896 2HG2 ILE A 182      20.433  40.248  57.014  1.00  0.00           H  
ATOM   2897 3HG2 ILE A 182      19.502  41.618  56.363  1.00  0.00           H  
ATOM   2898 1HD1 ILE A 182      20.315  44.183  53.904  1.00  0.00           H  
ATOM   2899 2HD1 ILE A 182      19.402  42.966  54.830  1.00  0.00           H  
ATOM   2900 3HD1 ILE A 182      20.364  44.197  55.682  1.00  0.00           H  
ATOM   2901  N   LEU A 183      22.935  40.900  58.736  1.00  0.00           N  
ATOM   2902  CA  LEU A 183      23.028  40.053  59.919  1.00  0.00           C  
ATOM   2903  C   LEU A 183      22.892  40.871  61.196  1.00  0.00           C  
ATOM   2904  O   LEU A 183      22.259  40.440  62.158  1.00  0.00           O  
ATOM   2905  CB  LEU A 183      24.363  39.299  59.929  1.00  0.00           C  
ATOM   2906  CG  LEU A 183      24.477  38.134  58.936  1.00  0.00           C  
ATOM   2907  CD1 LEU A 183      25.925  37.673  58.858  1.00  0.00           C  
ATOM   2908  CD2 LEU A 183      23.565  37.000  59.379  1.00  0.00           C  
ATOM   2909  H   LEU A 183      23.716  40.935  58.097  1.00  0.00           H  
ATOM   2910  HA  LEU A 183      22.205  39.338  59.898  1.00  0.00           H  
ATOM   2911 1HB  LEU A 183      25.162  40.005  59.703  1.00  0.00           H  
ATOM   2912 2HB  LEU A 183      24.531  38.901  60.929  1.00  0.00           H  
ATOM   2913  HG  LEU A 183      24.180  38.472  57.944  1.00  0.00           H  
ATOM   2914 1HD1 LEU A 183      26.006  36.846  58.153  1.00  0.00           H  
ATOM   2915 2HD1 LEU A 183      26.553  38.498  58.520  1.00  0.00           H  
ATOM   2916 3HD1 LEU A 183      26.257  37.345  59.842  1.00  0.00           H  
ATOM   2917 1HD2 LEU A 183      23.645  36.172  58.674  1.00  0.00           H  
ATOM   2918 2HD2 LEU A 183      23.863  36.661  60.372  1.00  0.00           H  
ATOM   2919 3HD2 LEU A 183      22.534  37.353  59.410  1.00  0.00           H  
ATOM   2920  N   ALA A 184      23.493  42.057  61.198  1.00  0.00           N  
ATOM   2921  CA  ALA A 184      23.374  42.974  62.326  1.00  0.00           C  
ATOM   2922  C   ALA A 184      21.940  43.462  62.492  1.00  0.00           C  
ATOM   2923  O   ALA A 184      21.452  43.615  63.612  1.00  0.00           O  
ATOM   2924  CB  ALA A 184      24.316  44.155  62.149  1.00  0.00           C  
ATOM   2925  H   ALA A 184      24.046  42.330  60.398  1.00  0.00           H  
ATOM   2926  HA  ALA A 184      23.648  42.442  63.237  1.00  0.00           H  
ATOM   2927 1HB  ALA A 184      24.217  44.831  63.000  1.00  0.00           H  
ATOM   2928 2HB  ALA A 184      25.344  43.795  62.091  1.00  0.00           H  
ATOM   2929 3HB  ALA A 184      24.067  44.686  61.233  1.00  0.00           H  
ATOM   2930  N   GLU A 185      21.270  43.701  61.372  1.00  0.00           N  
ATOM   2931  CA  GLU A 185      19.874  44.126  61.390  1.00  0.00           C  
ATOM   2932  C   GLU A 185      18.962  43.003  61.867  1.00  0.00           C  
ATOM   2933  O   GLU A 185      17.949  43.251  62.523  1.00  0.00           O  
ATOM   2934  CB  GLU A 185      19.440  44.591  59.998  1.00  0.00           C  
ATOM   2935  CG  GLU A 185      20.085  45.892  59.541  1.00  0.00           C  
ATOM   2936  CD  GLU A 185      19.795  47.045  60.461  1.00  0.00           C  
ATOM   2937  OE1 GLU A 185      18.651  47.242  60.791  1.00  0.00           O  
ATOM   2938  OE2 GLU A 185      20.720  47.727  60.836  1.00  0.00           O  
ATOM   2939  H   GLU A 185      21.737  43.585  60.484  1.00  0.00           H  
ATOM   2940  HA  GLU A 185      19.773  44.955  62.091  1.00  0.00           H  
ATOM   2941 1HB  GLU A 185      19.684  43.822  59.265  1.00  0.00           H  
ATOM   2942 2HB  GLU A 185      18.360  44.730  59.981  1.00  0.00           H  
ATOM   2943 1HG  GLU A 185      21.164  45.750  59.483  1.00  0.00           H  
ATOM   2944 2HG  GLU A 185      19.724  46.132  58.541  1.00  0.00           H  
ATOM   2945  N   LEU A 186      19.328  41.770  61.537  1.00  0.00           N  
ATOM   2946  CA  LEU A 186      18.618  40.599  62.041  1.00  0.00           C  
ATOM   2947  C   LEU A 186      18.766  40.475  63.553  1.00  0.00           C  
ATOM   2948  O   LEU A 186      17.829  40.077  64.246  1.00  0.00           O  
ATOM   2949  CB  LEU A 186      19.143  39.327  61.364  1.00  0.00           C  
ATOM   2950  CG  LEU A 186      18.691  39.111  59.914  1.00  0.00           C  
ATOM   2951  CD1 LEU A 186      19.421  37.910  59.328  1.00  0.00           C  
ATOM   2952  CD2 LEU A 186      17.184  38.905  59.877  1.00  0.00           C  
ATOM   2953  H   LEU A 186      20.116  41.638  60.920  1.00  0.00           H  
ATOM   2954  HA  LEU A 186      17.556  40.718  61.821  1.00  0.00           H  
ATOM   2955 1HB  LEU A 186      20.231  39.354  61.371  1.00  0.00           H  
ATOM   2956 2HB  LEU A 186      18.817  38.464  61.945  1.00  0.00           H  
ATOM   2957  HG  LEU A 186      18.953  39.984  59.317  1.00  0.00           H  
ATOM   2958 1HD1 LEU A 186      19.100  37.756  58.298  1.00  0.00           H  
ATOM   2959 2HD1 LEU A 186      20.495  38.092  59.349  1.00  0.00           H  
ATOM   2960 3HD1 LEU A 186      19.191  37.022  59.916  1.00  0.00           H  
ATOM   2961 1HD2 LEU A 186      16.862  38.752  58.846  1.00  0.00           H  
ATOM   2962 2HD2 LEU A 186      16.921  38.031  60.473  1.00  0.00           H  
ATOM   2963 3HD2 LEU A 186      16.686  39.786  60.285  1.00  0.00           H  
ATOM   2964  N   ALA A 187      19.947  40.818  64.056  1.00  0.00           N  
ATOM   2965  CA  ALA A 187      20.174  40.881  65.496  1.00  0.00           C  
ATOM   2966  C   ALA A 187      19.268  41.913  66.152  1.00  0.00           C  
ATOM   2967  O   ALA A 187      18.760  41.696  67.253  1.00  0.00           O  
ATOM   2968  CB  ALA A 187      21.634  41.196  65.787  1.00  0.00           C  
ATOM   2969  H   ALA A 187      20.704  41.040  63.426  1.00  0.00           H  
ATOM   2970  HA  ALA A 187      19.936  39.909  65.926  1.00  0.00           H  
ATOM   2971 1HB  ALA A 187      21.789  41.240  66.865  1.00  0.00           H  
ATOM   2972 2HB  ALA A 187      22.268  40.417  65.363  1.00  0.00           H  
ATOM   2973 3HB  ALA A 187      21.894  42.155  65.345  1.00  0.00           H  
ATOM   2974  N   LYS A 188      19.071  43.038  65.472  1.00  0.00           N  
ATOM   2975  CA  LYS A 188      18.159  44.068  65.949  1.00  0.00           C  
ATOM   2976  C   LYS A 188      16.715  43.578  65.938  1.00  0.00           C  
ATOM   2977  O   LYS A 188      15.953  43.843  66.867  1.00  0.00           O  
ATOM   2978  CB  LYS A 188      18.291  45.333  65.099  1.00  0.00           C  
ATOM   2979  CG  LYS A 188      19.618  46.062  65.258  1.00  0.00           C  
ATOM   2980  CD  LYS A 188      19.708  47.258  64.323  1.00  0.00           C  
ATOM   2981  CE  LYS A 188      21.087  47.899  64.372  1.00  0.00           C  
ATOM   2982  NZ  LYS A 188      21.222  49.006  63.387  1.00  0.00           N  
ATOM   2983  H   LYS A 188      19.564  43.180  64.603  1.00  0.00           H  
ATOM   2984  HA  LYS A 188      18.415  44.311  66.979  1.00  0.00           H  
ATOM   2985 1HB  LYS A 188      18.173  45.078  64.045  1.00  0.00           H  
ATOM   2986 2HB  LYS A 188      17.493  46.031  65.357  1.00  0.00           H  
ATOM   2987 1HG  LYS A 188      19.724  46.407  66.287  1.00  0.00           H  
ATOM   2988 2HG  LYS A 188      20.437  45.378  65.037  1.00  0.00           H  
ATOM   2989 1HD  LYS A 188      19.500  46.939  63.301  1.00  0.00           H  
ATOM   2990 2HD  LYS A 188      18.963  48.001  64.611  1.00  0.00           H  
ATOM   2991 1HE  LYS A 188      21.270  48.292  65.370  1.00  0.00           H  
ATOM   2992 2HE  LYS A 188      21.845  47.145  64.158  1.00  0.00           H  
ATOM   2993 1HZ  LYS A 188      22.149  49.403  63.450  1.00  0.00           H  
ATOM   2994 2HZ  LYS A 188      21.073  48.649  62.454  1.00  0.00           H  
ATOM   2995 3HZ  LYS A 188      20.536  49.720  63.587  1.00  0.00           H  
ATOM   2996  N   GLN A 189      16.349  42.858  64.882  1.00  0.00           N  
ATOM   2997  CA  GLN A 189      14.978  42.384  64.716  1.00  0.00           C  
ATOM   2998  C   GLN A 189      14.631  41.330  65.760  1.00  0.00           C  
ATOM   2999  O   GLN A 189      13.535  41.335  66.318  1.00  0.00           O  
ATOM   3000  CB  GLN A 189      14.774  41.813  63.311  1.00  0.00           C  
ATOM   3001  CG  GLN A 189      13.346  41.388  63.012  1.00  0.00           C  
ATOM   3002  CD  GLN A 189      12.378  42.556  63.037  1.00  0.00           C  
ATOM   3003  OE1 GLN A 189      12.576  43.558  62.346  1.00  0.00           O  
ATOM   3004  NE2 GLN A 189      11.323  42.432  63.833  1.00  0.00           N  
ATOM   3005  H   GLN A 189      17.034  42.636  64.176  1.00  0.00           H  
ATOM   3006  HA  GLN A 189      14.302  43.227  64.859  1.00  0.00           H  
ATOM   3007 1HB  GLN A 189      15.065  42.558  62.569  1.00  0.00           H  
ATOM   3008 2HB  GLN A 189      15.419  40.945  63.173  1.00  0.00           H  
ATOM   3009 1HG  GLN A 189      13.311  40.935  62.022  1.00  0.00           H  
ATOM   3010 2HG  GLN A 189      13.028  40.666  63.765  1.00  0.00           H  
ATOM   3011 1HE2 GLN A 189      10.650  43.170  63.891  1.00  0.00           H  
ATOM   3012 2HE2 GLN A 189      11.200  41.601  64.377  1.00  0.00           H  
ATOM   3013  N   SER A 190      15.572  40.430  66.020  1.00  0.00           N  
ATOM   3014  CA  SER A 190      15.355  39.348  66.976  1.00  0.00           C  
ATOM   3015  C   SER A 190      15.265  39.882  68.398  1.00  0.00           C  
ATOM   3016  O   SER A 190      15.984  40.810  68.770  1.00  0.00           O  
ATOM   3017  CB  SER A 190      16.476  38.332  66.879  1.00  0.00           C  
ATOM   3018  OG  SER A 190      16.342  37.341  67.860  1.00  0.00           O  
ATOM   3019  H   SER A 190      16.460  40.494  65.543  1.00  0.00           H  
ATOM   3020  HA  SER A 190      14.406  38.869  66.743  1.00  0.00           H  
ATOM   3021 1HB  SER A 190      16.465  37.872  65.891  1.00  0.00           H  
ATOM   3022 2HB  SER A 190      17.435  38.835  66.994  1.00  0.00           H  
ATOM   3023  HG  SER A 190      17.222  37.201  68.217  1.00  0.00           H  
ATOM   3024  N   THR A 191      14.380  39.291  69.192  1.00  0.00           N  
ATOM   3025  CA  THR A 191      14.288  39.613  70.611  1.00  0.00           C  
ATOM   3026  C   THR A 191      15.046  38.597  71.455  1.00  0.00           C  
ATOM   3027  O   THR A 191      15.062  38.685  72.684  1.00  0.00           O  
ATOM   3028  CB  THR A 191      12.820  39.676  71.073  1.00  0.00           C  
ATOM   3029  OG1 THR A 191      12.201  38.398  70.879  1.00  0.00           O  
ATOM   3030  CG2 THR A 191      12.059  40.730  70.285  1.00  0.00           C  
ATOM   3031  H   THR A 191      13.753  38.601  68.802  1.00  0.00           H  
ATOM   3032  HA  THR A 191      14.746  40.588  70.775  1.00  0.00           H  
ATOM   3033  HB  THR A 191      12.782  39.926  72.133  1.00  0.00           H  
ATOM   3034  HG1 THR A 191      12.836  37.703  71.067  1.00  0.00           H  
ATOM   3035 1HG2 THR A 191      11.023  40.761  70.624  1.00  0.00           H  
ATOM   3036 2HG2 THR A 191      12.521  41.705  70.439  1.00  0.00           H  
ATOM   3037 3HG2 THR A 191      12.084  40.480  69.225  1.00  0.00           H  
ATOM   3038  N   ASP A 192      15.676  37.634  70.791  1.00  0.00           N  
ATOM   3039  CA  ASP A 192      16.424  36.589  71.480  1.00  0.00           C  
ATOM   3040  C   ASP A 192      17.907  36.924  71.547  1.00  0.00           C  
ATOM   3041  O   ASP A 192      18.600  36.920  70.531  1.00  0.00           O  
ATOM   3042  CB  ASP A 192      16.231  35.241  70.781  1.00  0.00           C  
ATOM   3043  CG  ASP A 192      16.939  34.097  71.495  1.00  0.00           C  
ATOM   3044  OD1 ASP A 192      17.977  34.331  72.066  1.00  0.00           O  
ATOM   3045  OD2 ASP A 192      16.434  33.001  71.462  1.00  0.00           O  
ATOM   3046  H   ASP A 192      15.636  37.626  69.781  1.00  0.00           H  
ATOM   3047  HA  ASP A 192      16.055  36.518  72.505  1.00  0.00           H  
ATOM   3048 1HB  ASP A 192      15.167  35.011  70.723  1.00  0.00           H  
ATOM   3049 2HB  ASP A 192      16.609  35.303  69.761  1.00  0.00           H  
ATOM   3050  N   SER A 193      18.388  37.217  72.751  1.00  0.00           N  
ATOM   3051  CA  SER A 193      19.772  37.637  72.941  1.00  0.00           C  
ATOM   3052  C   SER A 193      20.742  36.526  72.561  1.00  0.00           C  
ATOM   3053  O   SER A 193      21.876  36.788  72.165  1.00  0.00           O  
ATOM   3054  CB  SER A 193      19.999  38.048  74.383  1.00  0.00           C  
ATOM   3055  OG  SER A 193      19.877  36.949  75.244  1.00  0.00           O  
ATOM   3056  H   SER A 193      17.780  37.149  73.555  1.00  0.00           H  
ATOM   3057  HA  SER A 193      19.963  38.484  72.284  1.00  0.00           H  
ATOM   3058 1HB  SER A 193      20.993  38.484  74.484  1.00  0.00           H  
ATOM   3059 2HB  SER A 193      19.275  38.813  74.661  1.00  0.00           H  
ATOM   3060  HG  SER A 193      20.721  36.492  75.211  1.00  0.00           H  
ATOM   3061  N   GLU A 194      20.287  35.283  72.687  1.00  0.00           N  
ATOM   3062  CA  GLU A 194      21.113  34.129  72.353  1.00  0.00           C  
ATOM   3063  C   GLU A 194      21.269  33.979  70.847  1.00  0.00           C  
ATOM   3064  O   GLU A 194      22.343  33.633  70.354  1.00  0.00           O  
ATOM   3065  CB  GLU A 194      20.508  32.852  72.941  1.00  0.00           C  
ATOM   3066  CG  GLU A 194      21.363  31.606  72.753  1.00  0.00           C  
ATOM   3067  CD  GLU A 194      22.720  31.727  73.389  1.00  0.00           C  
ATOM   3068  OE1 GLU A 194      22.807  32.280  74.458  1.00  0.00           O  
ATOM   3069  OE2 GLU A 194      23.671  31.264  72.804  1.00  0.00           O  
ATOM   3070  H   GLU A 194      19.346  35.135  73.023  1.00  0.00           H  
ATOM   3071  HA  GLU A 194      22.109  34.281  72.775  1.00  0.00           H  
ATOM   3072 1HB  GLU A 194      20.343  32.985  74.010  1.00  0.00           H  
ATOM   3073 2HB  GLU A 194      19.538  32.664  72.482  1.00  0.00           H  
ATOM   3074 1HG  GLU A 194      20.845  30.753  73.189  1.00  0.00           H  
ATOM   3075 2HG  GLU A 194      21.482  31.417  71.687  1.00  0.00           H  
ATOM   3076  N   LEU A 195      20.190  34.241  70.117  1.00  0.00           N  
ATOM   3077  CA  LEU A 195      20.251  34.326  68.663  1.00  0.00           C  
ATOM   3078  C   LEU A 195      21.272  35.362  68.213  1.00  0.00           C  
ATOM   3079  O   LEU A 195      22.065  35.113  67.304  1.00  0.00           O  
ATOM   3080  CB  LEU A 195      18.871  34.679  68.095  1.00  0.00           C  
ATOM   3081  CG  LEU A 195      18.713  34.514  66.578  1.00  0.00           C  
ATOM   3082  CD1 LEU A 195      17.298  34.049  66.261  1.00  0.00           C  
ATOM   3083  CD2 LEU A 195      19.023  35.834  65.888  1.00  0.00           C  
ATOM   3084  H   LEU A 195      19.305  34.387  70.581  1.00  0.00           H  
ATOM   3085  HA  LEU A 195      20.566  33.359  68.272  1.00  0.00           H  
ATOM   3086 1HB  LEU A 195      18.125  34.048  68.576  1.00  0.00           H  
ATOM   3087 2HB  LEU A 195      18.649  35.718  68.339  1.00  0.00           H  
ATOM   3088  HG  LEU A 195      19.403  33.748  66.222  1.00  0.00           H  
ATOM   3089 1HD1 LEU A 195      17.186  33.931  65.183  1.00  0.00           H  
ATOM   3090 2HD1 LEU A 195      17.111  33.094  66.751  1.00  0.00           H  
ATOM   3091 3HD1 LEU A 195      16.584  34.789  66.621  1.00  0.00           H  
ATOM   3092 1HD2 LEU A 195      18.912  35.716  64.810  1.00  0.00           H  
ATOM   3093 2HD2 LEU A 195      18.333  36.600  66.242  1.00  0.00           H  
ATOM   3094 3HD2 LEU A 195      20.046  36.133  66.117  1.00  0.00           H  
ATOM   3095  N   VAL A 196      21.249  36.526  68.854  1.00  0.00           N  
ATOM   3096  CA  VAL A 196      22.243  37.562  68.598  1.00  0.00           C  
ATOM   3097  C   VAL A 196      23.648  37.067  68.918  1.00  0.00           C  
ATOM   3098  O   VAL A 196      24.592  37.328  68.170  1.00  0.00           O  
ATOM   3099  CB  VAL A 196      21.939  38.815  69.440  1.00  0.00           C  
ATOM   3100  CG1 VAL A 196      23.061  39.833  69.302  1.00  0.00           C  
ATOM   3101  CG2 VAL A 196      20.609  39.416  69.012  1.00  0.00           C  
ATOM   3102  H   VAL A 196      20.526  36.697  69.537  1.00  0.00           H  
ATOM   3103  HA  VAL A 196      22.214  37.813  67.536  1.00  0.00           H  
ATOM   3104  HB  VAL A 196      21.890  38.531  70.491  1.00  0.00           H  
ATOM   3105 1HG1 VAL A 196      22.830  40.712  69.905  1.00  0.00           H  
ATOM   3106 2HG1 VAL A 196      23.997  39.393  69.648  1.00  0.00           H  
ATOM   3107 3HG1 VAL A 196      23.160  40.127  68.258  1.00  0.00           H  
ATOM   3108 1HG2 VAL A 196      20.401  40.301  69.612  1.00  0.00           H  
ATOM   3109 2HG2 VAL A 196      20.658  39.695  67.959  1.00  0.00           H  
ATOM   3110 3HG2 VAL A 196      19.816  38.684  69.158  1.00  0.00           H  
ATOM   3111  N   ASN A 197      23.780  36.353  70.029  1.00  0.00           N  
ATOM   3112  CA  ASN A 197      25.047  35.737  70.399  1.00  0.00           C  
ATOM   3113  C   ASN A 197      25.555  34.815  69.296  1.00  0.00           C  
ATOM   3114  O   ASN A 197      26.755  34.758  69.022  1.00  0.00           O  
ATOM   3115  CB  ASN A 197      24.911  34.981  71.707  1.00  0.00           C  
ATOM   3116  CG  ASN A 197      26.211  34.381  72.166  1.00  0.00           C  
ATOM   3117  OD1 ASN A 197      27.253  35.046  72.160  1.00  0.00           O  
ATOM   3118  ND2 ASN A 197      26.171  33.135  72.564  1.00  0.00           N  
ATOM   3119  H   ASN A 197      22.981  36.234  70.635  1.00  0.00           H  
ATOM   3120  HA  ASN A 197      25.790  36.524  70.536  1.00  0.00           H  
ATOM   3121 1HB  ASN A 197      24.543  35.656  72.481  1.00  0.00           H  
ATOM   3122 2HB  ASN A 197      24.177  34.184  71.592  1.00  0.00           H  
ATOM   3123 1HD2 ASN A 197      27.005  32.683  72.880  1.00  0.00           H  
ATOM   3124 2HD2 ASN A 197      25.306  32.634  72.553  1.00  0.00           H  
ATOM   3125  N   GLU A 198      24.632  34.095  68.666  1.00  0.00           N  
ATOM   3126  CA  GLU A 198      24.977  33.209  67.560  1.00  0.00           C  
ATOM   3127  C   GLU A 198      25.435  34.000  66.341  1.00  0.00           C  
ATOM   3128  O   GLU A 198      26.361  33.596  65.638  1.00  0.00           O  
ATOM   3129  CB  GLU A 198      23.782  32.328  67.189  1.00  0.00           C  
ATOM   3130  CG  GLU A 198      24.067  31.310  66.095  1.00  0.00           C  
ATOM   3131  CD  GLU A 198      25.097  30.292  66.496  1.00  0.00           C  
ATOM   3132  OE1 GLU A 198      25.196  30.003  67.665  1.00  0.00           O  
ATOM   3133  OE2 GLU A 198      25.786  29.801  65.633  1.00  0.00           O  
ATOM   3134  H   GLU A 198      23.669  34.165  68.959  1.00  0.00           H  
ATOM   3135  HA  GLU A 198      25.807  32.574  67.871  1.00  0.00           H  
ATOM   3136 1HB  GLU A 198      23.443  31.784  68.072  1.00  0.00           H  
ATOM   3137 2HB  GLU A 198      22.956  32.956  66.856  1.00  0.00           H  
ATOM   3138 1HG  GLU A 198      23.141  30.793  65.843  1.00  0.00           H  
ATOM   3139 2HG  GLU A 198      24.410  31.835  65.205  1.00  0.00           H  
ATOM   3140  N   ILE A 199      24.777  35.128  66.095  1.00  0.00           N  
ATOM   3141  CA  ILE A 199      25.187  36.035  65.028  1.00  0.00           C  
ATOM   3142  C   ILE A 199      26.615  36.524  65.237  1.00  0.00           C  
ATOM   3143  O   ILE A 199      27.402  36.588  64.294  1.00  0.00           O  
ATOM   3144  CB  ILE A 199      24.237  37.244  64.940  1.00  0.00           C  
ATOM   3145  CG1 ILE A 199      22.863  36.807  64.427  1.00  0.00           C  
ATOM   3146  CG2 ILE A 199      24.828  38.320  64.042  1.00  0.00           C  
ATOM   3147  CD1 ILE A 199      21.797  37.871  64.554  1.00  0.00           C  
ATOM   3148  H   ILE A 199      23.976  35.366  66.662  1.00  0.00           H  
ATOM   3149  HA  ILE A 199      25.157  35.491  64.083  1.00  0.00           H  
ATOM   3150  HB  ILE A 199      24.083  37.659  65.936  1.00  0.00           H  
ATOM   3151 1HG1 ILE A 199      22.940  36.525  63.377  1.00  0.00           H  
ATOM   3152 2HG1 ILE A 199      22.531  35.927  64.977  1.00  0.00           H  
ATOM   3153 1HG2 ILE A 199      24.144  39.166  63.990  1.00  0.00           H  
ATOM   3154 2HG2 ILE A 199      25.783  38.650  64.449  1.00  0.00           H  
ATOM   3155 3HG2 ILE A 199      24.980  37.915  63.042  1.00  0.00           H  
ATOM   3156 1HD1 ILE A 199      20.852  37.488  64.169  1.00  0.00           H  
ATOM   3157 2HD1 ILE A 199      21.678  38.144  65.603  1.00  0.00           H  
ATOM   3158 3HD1 ILE A 199      22.090  38.750  63.982  1.00  0.00           H  
ATOM   3159  N   VAL A 200      26.940  36.868  66.478  1.00  0.00           N  
ATOM   3160  CA  VAL A 200      28.305  37.238  66.837  1.00  0.00           C  
ATOM   3161  C   VAL A 200      29.279  36.106  66.535  1.00  0.00           C  
ATOM   3162  O   VAL A 200      30.333  36.326  65.937  1.00  0.00           O  
ATOM   3163  CB  VAL A 200      28.387  37.595  68.333  1.00  0.00           C  
ATOM   3164  CG1 VAL A 200      29.838  37.738  68.768  1.00  0.00           C  
ATOM   3165  CG2 VAL A 200      27.614  38.878  68.602  1.00  0.00           C  
ATOM   3166  H   VAL A 200      26.225  36.872  67.191  1.00  0.00           H  
ATOM   3167  HA  VAL A 200      28.600  38.097  66.235  1.00  0.00           H  
ATOM   3168  HB  VAL A 200      27.956  36.781  68.916  1.00  0.00           H  
ATOM   3169 1HG1 VAL A 200      29.877  37.991  69.827  1.00  0.00           H  
ATOM   3170 2HG1 VAL A 200      30.362  36.797  68.600  1.00  0.00           H  
ATOM   3171 3HG1 VAL A 200      30.315  38.528  68.190  1.00  0.00           H  
ATOM   3172 1HG2 VAL A 200      27.676  39.124  69.661  1.00  0.00           H  
ATOM   3173 2HG2 VAL A 200      28.043  39.690  68.014  1.00  0.00           H  
ATOM   3174 3HG2 VAL A 200      26.570  38.740  68.322  1.00  0.00           H  
ATOM   3175  N   LYS A 201      28.922  34.898  66.952  1.00  0.00           N  
ATOM   3176  CA  LYS A 201      29.725  33.716  66.657  1.00  0.00           C  
ATOM   3177  C   LYS A 201      29.940  33.556  65.158  1.00  0.00           C  
ATOM   3178  O   LYS A 201      31.065  33.348  64.700  1.00  0.00           O  
ATOM   3179  CB  LYS A 201      29.065  32.461  67.230  1.00  0.00           C  
ATOM   3180  CG  LYS A 201      29.849  31.177  67.000  1.00  0.00           C  
ATOM   3181  CD  LYS A 201      29.179  29.991  67.677  1.00  0.00           C  
ATOM   3182  CE  LYS A 201      30.040  28.739  67.583  1.00  0.00           C  
ATOM   3183  NZ  LYS A 201      29.991  28.131  66.226  1.00  0.00           N  
ATOM   3184  H   LYS A 201      28.071  34.791  67.486  1.00  0.00           H  
ATOM   3185  HA  LYS A 201      30.705  33.842  67.121  1.00  0.00           H  
ATOM   3186 1HB  LYS A 201      28.928  32.581  68.304  1.00  0.00           H  
ATOM   3187 2HB  LYS A 201      28.078  32.334  66.786  1.00  0.00           H  
ATOM   3188 1HG  LYS A 201      29.920  30.980  65.929  1.00  0.00           H  
ATOM   3189 2HG  LYS A 201      30.857  31.289  67.398  1.00  0.00           H  
ATOM   3190 1HD  LYS A 201      29.004  30.223  68.728  1.00  0.00           H  
ATOM   3191 2HD  LYS A 201      28.218  29.795  67.201  1.00  0.00           H  
ATOM   3192 1HE  LYS A 201      31.072  28.990  67.818  1.00  0.00           H  
ATOM   3193 2HE  LYS A 201      29.692  28.004  68.309  1.00  0.00           H  
ATOM   3194 1HZ  LYS A 201      30.573  27.305  66.205  1.00  0.00           H  
ATOM   3195 2HZ  LYS A 201      29.039  27.877  66.003  1.00  0.00           H  
ATOM   3196 3HZ  LYS A 201      30.328  28.797  65.546  1.00  0.00           H  
ATOM   3197  N   GLN A 202      28.856  33.653  64.396  1.00  0.00           N  
ATOM   3198  CA  GLN A 202      28.913  33.455  62.953  1.00  0.00           C  
ATOM   3199  C   GLN A 202      29.782  34.513  62.286  1.00  0.00           C  
ATOM   3200  O   GLN A 202      30.567  34.209  61.389  1.00  0.00           O  
ATOM   3201  CB  GLN A 202      27.504  33.480  62.353  1.00  0.00           C  
ATOM   3202  CG  GLN A 202      26.646  32.286  62.729  1.00  0.00           C  
ATOM   3203  CD  GLN A 202      27.186  30.983  62.170  1.00  0.00           C  
ATOM   3204  OE1 GLN A 202      27.728  30.945  61.061  1.00  0.00           O  
ATOM   3205  NE2 GLN A 202      27.043  29.907  62.934  1.00  0.00           N  
ATOM   3206  H   GLN A 202      27.969  33.870  64.828  1.00  0.00           H  
ATOM   3207  HA  GLN A 202      29.364  32.482  62.756  1.00  0.00           H  
ATOM   3208 1HB  GLN A 202      26.987  34.382  62.677  1.00  0.00           H  
ATOM   3209 2HB  GLN A 202      27.574  33.516  61.265  1.00  0.00           H  
ATOM   3210 1HG  GLN A 202      26.613  32.204  63.816  1.00  0.00           H  
ATOM   3211 2HG  GLN A 202      25.640  32.435  62.335  1.00  0.00           H  
ATOM   3212 1HE2 GLN A 202      27.381  29.019  62.617  1.00  0.00           H  
ATOM   3213 2HE2 GLN A 202      26.598  29.983  63.826  1.00  0.00           H  
ATOM   3214  N   LEU A 203      29.635  35.757  62.730  1.00  0.00           N  
ATOM   3215  CA  LEU A 203      30.396  36.866  62.164  1.00  0.00           C  
ATOM   3216  C   LEU A 203      31.884  36.712  62.447  1.00  0.00           C  
ATOM   3217  O   LEU A 203      32.723  37.024  61.600  1.00  0.00           O  
ATOM   3218  CB  LEU A 203      29.895  38.199  62.736  1.00  0.00           C  
ATOM   3219  CG  LEU A 203      28.527  38.669  62.226  1.00  0.00           C  
ATOM   3220  CD1 LEU A 203      28.119  39.937  62.962  1.00  0.00           C  
ATOM   3221  CD2 LEU A 203      28.600  38.909  60.725  1.00  0.00           C  
ATOM   3222  H   LEU A 203      28.982  35.938  63.477  1.00  0.00           H  
ATOM   3223  HA  LEU A 203      30.262  36.861  61.083  1.00  0.00           H  
ATOM   3224 1HB  LEU A 203      29.831  38.110  63.820  1.00  0.00           H  
ATOM   3225 2HB  LEU A 203      30.623  38.974  62.498  1.00  0.00           H  
ATOM   3226  HG  LEU A 203      27.777  37.906  62.436  1.00  0.00           H  
ATOM   3227 1HD1 LEU A 203      27.146  40.272  62.600  1.00  0.00           H  
ATOM   3228 2HD1 LEU A 203      28.055  39.733  64.032  1.00  0.00           H  
ATOM   3229 3HD1 LEU A 203      28.859  40.716  62.785  1.00  0.00           H  
ATOM   3230 1HD2 LEU A 203      27.627  39.243  60.362  1.00  0.00           H  
ATOM   3231 2HD2 LEU A 203      29.348  39.673  60.514  1.00  0.00           H  
ATOM   3232 3HD2 LEU A 203      28.876  37.982  60.222  1.00  0.00           H  
ATOM   3233  N   ALA A 204      32.209  36.230  63.641  1.00  0.00           N  
ATOM   3234  CA  ALA A 204      33.590  35.919  63.994  1.00  0.00           C  
ATOM   3235  C   ALA A 204      34.174  34.871  63.058  1.00  0.00           C  
ATOM   3236  O   ALA A 204      35.325  34.977  62.631  1.00  0.00           O  
ATOM   3237  CB  ALA A 204      33.675  35.445  65.437  1.00  0.00           C  
ATOM   3238  H   ALA A 204      31.480  36.075  64.324  1.00  0.00           H  
ATOM   3239  HA  ALA A 204      34.186  36.827  63.887  1.00  0.00           H  
ATOM   3240 1HB  ALA A 204      34.711  35.217  65.685  1.00  0.00           H  
ATOM   3241 2HB  ALA A 204      33.309  36.229  66.101  1.00  0.00           H  
ATOM   3242 3HB  ALA A 204      33.066  34.552  65.563  1.00  0.00           H  
ATOM   3243  N   GLU A 205      33.375  33.856  62.741  1.00  0.00           N  
ATOM   3244  CA  GLU A 205      33.800  32.804  61.825  1.00  0.00           C  
ATOM   3245  C   GLU A 205      34.026  33.353  60.423  1.00  0.00           C  
ATOM   3246  O   GLU A 205      34.964  32.956  59.733  1.00  0.00           O  
ATOM   3247  CB  GLU A 205      32.759  31.683  61.782  1.00  0.00           C  
ATOM   3248  CG  GLU A 205      32.648  30.880  63.070  1.00  0.00           C  
ATOM   3249  CD  GLU A 205      31.523  29.883  63.043  1.00  0.00           C  
ATOM   3250  OE1 GLU A 205      30.987  29.649  61.986  1.00  0.00           O  
ATOM   3251  OE2 GLU A 205      31.198  29.355  64.080  1.00  0.00           O  
ATOM   3252  H   GLU A 205      32.452  33.813  63.145  1.00  0.00           H  
ATOM   3253  HA  GLU A 205      34.749  32.401  62.178  1.00  0.00           H  
ATOM   3254 1HB  GLU A 205      31.778  32.105  61.565  1.00  0.00           H  
ATOM   3255 2HB  GLU A 205      33.004  30.991  60.976  1.00  0.00           H  
ATOM   3256 1HG  GLU A 205      33.584  30.348  63.237  1.00  0.00           H  
ATOM   3257 2HG  GLU A 205      32.499  31.567  63.903  1.00  0.00           H  
ATOM   3258  N   VAL A 206      33.156  34.269  60.004  1.00  0.00           N  
ATOM   3259  CA  VAL A 206      33.320  34.952  58.727  1.00  0.00           C  
ATOM   3260  C   VAL A 206      34.601  35.773  58.699  1.00  0.00           C  
ATOM   3261  O   VAL A 206      35.326  35.778  57.703  1.00  0.00           O  
ATOM   3262  CB  VAL A 206      32.118  35.875  58.455  1.00  0.00           C  
ATOM   3263  CG1 VAL A 206      32.388  36.760  57.248  1.00  0.00           C  
ATOM   3264  CG2 VAL A 206      30.863  35.042  58.244  1.00  0.00           C  
ATOM   3265  H   VAL A 206      32.365  34.497  60.587  1.00  0.00           H  
ATOM   3266  HA  VAL A 206      33.391  34.201  57.940  1.00  0.00           H  
ATOM   3267  HB  VAL A 206      31.977  36.534  59.312  1.00  0.00           H  
ATOM   3268 1HG1 VAL A 206      31.528  37.406  57.071  1.00  0.00           H  
ATOM   3269 2HG1 VAL A 206      33.269  37.374  57.436  1.00  0.00           H  
ATOM   3270 3HG1 VAL A 206      32.559  36.137  56.371  1.00  0.00           H  
ATOM   3271 1HG2 VAL A 206      30.017  35.701  58.053  1.00  0.00           H  
ATOM   3272 2HG2 VAL A 206      31.006  34.379  57.391  1.00  0.00           H  
ATOM   3273 3HG2 VAL A 206      30.666  34.448  59.136  1.00  0.00           H  
ATOM   3274  N   ALA A 207      34.880  36.464  59.799  1.00  0.00           N  
ATOM   3275  CA  ALA A 207      36.113  37.230  59.932  1.00  0.00           C  
ATOM   3276  C   ALA A 207      37.335  36.325  59.840  1.00  0.00           C  
ATOM   3277  O   ALA A 207      38.351  36.697  59.252  1.00  0.00           O  
ATOM   3278  CB  ALA A 207      36.121  37.998  61.247  1.00  0.00           C  
ATOM   3279  H   ALA A 207      34.219  36.459  60.564  1.00  0.00           H  
ATOM   3280  HA  ALA A 207      36.169  37.945  59.112  1.00  0.00           H  
ATOM   3281 1HB  ALA A 207      37.049  38.562  61.331  1.00  0.00           H  
ATOM   3282 2HB  ALA A 207      35.274  38.682  61.273  1.00  0.00           H  
ATOM   3283 3HB  ALA A 207      36.046  37.296  62.076  1.00  0.00           H  
ATOM   3284  N   LYS A 208      37.230  35.136  60.423  1.00  0.00           N  
ATOM   3285  CA  LYS A 208      38.305  34.153  60.356  1.00  0.00           C  
ATOM   3286  C   LYS A 208      38.524  33.671  58.930  1.00  0.00           C  
ATOM   3287  O   LYS A 208      39.660  33.485  58.491  1.00  0.00           O  
ATOM   3288  CB  LYS A 208      38.004  32.967  61.273  1.00  0.00           C  
ATOM   3289  CG  LYS A 208      38.104  33.280  62.760  1.00  0.00           C  
ATOM   3290  CD  LYS A 208      37.736  32.068  63.605  1.00  0.00           C  
ATOM   3291  CE  LYS A 208      37.797  32.390  65.090  1.00  0.00           C  
ATOM   3292  NZ  LYS A 208      37.412  31.222  65.929  1.00  0.00           N  
ATOM   3293  H   LYS A 208      36.386  34.908  60.927  1.00  0.00           H  
ATOM   3294  HA  LYS A 208      39.230  34.627  60.690  1.00  0.00           H  
ATOM   3295 1HB  LYS A 208      36.996  32.601  61.075  1.00  0.00           H  
ATOM   3296 2HB  LYS A 208      38.696  32.153  61.054  1.00  0.00           H  
ATOM   3297 1HG  LYS A 208      39.123  33.583  63.000  1.00  0.00           H  
ATOM   3298 2HG  LYS A 208      37.431  34.101  63.005  1.00  0.00           H  
ATOM   3299 1HD  LYS A 208      36.726  31.742  63.353  1.00  0.00           H  
ATOM   3300 2HD  LYS A 208      38.426  31.252  63.391  1.00  0.00           H  
ATOM   3301 1HE  LYS A 208      38.808  32.694  65.356  1.00  0.00           H  
ATOM   3302 2HE  LYS A 208      37.123  33.217  65.312  1.00  0.00           H  
ATOM   3303 1HZ  LYS A 208      37.466  31.476  66.906  1.00  0.00           H  
ATOM   3304 2HZ  LYS A 208      36.468  30.942  65.705  1.00  0.00           H  
ATOM   3305 3HZ  LYS A 208      38.043  30.455  65.747  1.00  0.00           H  
ATOM   3306  N   GLU A 209      37.427  33.470  58.206  1.00  0.00           N  
ATOM   3307  CA  GLU A 209      37.497  33.032  56.816  1.00  0.00           C  
ATOM   3308  C   GLU A 209      38.017  34.142  55.914  1.00  0.00           C  
ATOM   3309  O   GLU A 209      38.747  33.885  54.954  1.00  0.00           O  
ATOM   3310  CB  GLU A 209      36.120  32.571  56.331  1.00  0.00           C  
ATOM   3311  CG  GLU A 209      35.638  31.269  56.953  1.00  0.00           C  
ATOM   3312  CD  GLU A 209      36.510  30.096  56.605  1.00  0.00           C  
ATOM   3313  OE1 GLU A 209      36.845  29.949  55.454  1.00  0.00           O  
ATOM   3314  OE2 GLU A 209      36.844  29.345  57.491  1.00  0.00           O  
ATOM   3315  H   GLU A 209      36.524  33.624  58.627  1.00  0.00           H  
ATOM   3316  HA  GLU A 209      38.197  32.197  56.752  1.00  0.00           H  
ATOM   3317 1HB  GLU A 209      35.381  33.342  56.552  1.00  0.00           H  
ATOM   3318 2HB  GLU A 209      36.141  32.439  55.250  1.00  0.00           H  
ATOM   3319 1HG  GLU A 209      35.615  31.382  58.036  1.00  0.00           H  
ATOM   3320 2HG  GLU A 209      34.621  31.072  56.614  1.00  0.00           H  
ATOM   3321  N   ALA A 210      37.641  35.378  56.225  1.00  0.00           N  
ATOM   3322  CA  ALA A 210      38.081  36.532  55.452  1.00  0.00           C  
ATOM   3323  C   ALA A 210      39.586  36.735  55.572  1.00  0.00           C  
ATOM   3324  O   ALA A 210      40.164  36.554  56.644  1.00  0.00           O  
ATOM   3325  CB  ALA A 210      37.342  37.783  55.900  1.00  0.00           C  
ATOM   3326  H   ALA A 210      37.034  35.521  57.021  1.00  0.00           H  
ATOM   3327  HA  ALA A 210      37.856  36.349  54.400  1.00  0.00           H  
ATOM   3328 1HB  ALA A 210      37.681  38.636  55.312  1.00  0.00           H  
ATOM   3329 2HB  ALA A 210      36.272  37.646  55.754  1.00  0.00           H  
ATOM   3330 3HB  ALA A 210      37.544  37.966  56.954  1.00  0.00           H  
ATOM   3331  N   THR A 211      40.218  37.110  54.464  1.00  0.00           N  
ATOM   3332  CA  THR A 211      41.656  37.344  54.444  1.00  0.00           C  
ATOM   3333  C   THR A 211      41.972  38.819  54.231  1.00  0.00           C  
ATOM   3334  O   THR A 211      43.037  39.300  54.624  1.00  0.00           O  
ATOM   3335  CB  THR A 211      42.340  36.506  53.349  1.00  0.00           C  
ATOM   3336  OG1 THR A 211      41.828  36.884  52.065  1.00  0.00           O  
ATOM   3337  CG2 THR A 211      42.086  35.023  53.575  1.00  0.00           C  
ATOM   3338  H   THR A 211      39.688  37.237  53.615  1.00  0.00           H  
ATOM   3339  HA  THR A 211      42.068  37.055  55.413  1.00  0.00           H  
ATOM   3340  HB  THR A 211      43.414  36.692  53.366  1.00  0.00           H  
ATOM   3341  HG1 THR A 211      42.424  37.518  51.656  1.00  0.00           H  
ATOM   3342 1HG2 THR A 211      42.578  34.447  52.792  1.00  0.00           H  
ATOM   3343 2HG2 THR A 211      42.485  34.731  54.546  1.00  0.00           H  
ATOM   3344 3HG2 THR A 211      41.015  34.830  53.550  1.00  0.00           H  
ATOM   3345  N   ASP A 212      41.041  39.534  53.608  1.00  0.00           N  
ATOM   3346  CA  ASP A 212      41.207  40.961  53.364  1.00  0.00           C  
ATOM   3347  C   ASP A 212      41.200  41.748  54.669  1.00  0.00           C  
ATOM   3348  O   ASP A 212      40.261  41.652  55.458  1.00  0.00           O  
ATOM   3349  CB  ASP A 212      40.099  41.479  52.444  1.00  0.00           C  
ATOM   3350  CG  ASP A 212      40.290  42.937  52.049  1.00  0.00           C  
ATOM   3351  OD1 ASP A 212      39.901  43.794  52.807  1.00  0.00           O  
ATOM   3352  OD2 ASP A 212      40.824  43.181  50.993  1.00  0.00           O  
ATOM   3353  H   ASP A 212      40.197  39.077  53.294  1.00  0.00           H  
ATOM   3354  HA  ASP A 212      42.174  41.121  52.887  1.00  0.00           H  
ATOM   3355 1HB  ASP A 212      40.066  40.874  51.537  1.00  0.00           H  
ATOM   3356 2HB  ASP A 212      39.134  41.376  52.941  1.00  0.00           H  
ATOM   3357  N   LYS A 213      42.256  42.524  54.891  1.00  0.00           N  
ATOM   3358  CA  LYS A 213      42.406  43.279  56.130  1.00  0.00           C  
ATOM   3359  C   LYS A 213      41.184  44.150  56.395  1.00  0.00           C  
ATOM   3360  O   LYS A 213      40.567  44.064  57.457  1.00  0.00           O  
ATOM   3361  CB  LYS A 213      43.667  44.143  56.082  1.00  0.00           C  
ATOM   3362  CG  LYS A 213      43.908  44.974  57.337  1.00  0.00           C  
ATOM   3363  CD  LYS A 213      45.235  45.714  57.262  1.00  0.00           C  
ATOM   3364  CE  LYS A 213      45.185  46.839  56.239  1.00  0.00           C  
ATOM   3365  NZ  LYS A 213      46.515  47.481  56.055  1.00  0.00           N  
ATOM   3366  H   LYS A 213      42.973  42.595  54.183  1.00  0.00           H  
ATOM   3367  HA  LYS A 213      42.494  42.568  56.951  1.00  0.00           H  
ATOM   3368 1HB  LYS A 213      44.539  43.506  55.930  1.00  0.00           H  
ATOM   3369 2HB  LYS A 213      43.609  44.826  55.235  1.00  0.00           H  
ATOM   3370 1HG  LYS A 213      43.103  45.700  57.452  1.00  0.00           H  
ATOM   3371 2HG  LYS A 213      43.914  44.322  58.209  1.00  0.00           H  
ATOM   3372 1HD  LYS A 213      45.473  46.133  58.241  1.00  0.00           H  
ATOM   3373 2HD  LYS A 213      46.025  45.017  56.983  1.00  0.00           H  
ATOM   3374 1HE  LYS A 213      44.850  46.445  55.281  1.00  0.00           H  
ATOM   3375 2HE  LYS A 213      44.473  47.596  56.566  1.00  0.00           H  
ATOM   3376 1HZ  LYS A 213      46.441  48.221  55.370  1.00  0.00           H  
ATOM   3377 2HZ  LYS A 213      46.829  47.867  56.934  1.00  0.00           H  
ATOM   3378 3HZ  LYS A 213      47.181  46.793  55.734  1.00  0.00           H  
ATOM   3379  N   GLU A 214      40.838  44.988  55.424  1.00  0.00           N  
ATOM   3380  CA  GLU A 214      39.751  45.945  55.589  1.00  0.00           C  
ATOM   3381  C   GLU A 214      38.427  45.235  55.844  1.00  0.00           C  
ATOM   3382  O   GLU A 214      37.642  45.653  56.695  1.00  0.00           O  
ATOM   3383  CB  GLU A 214      39.634  46.837  54.351  1.00  0.00           C  
ATOM   3384  CG  GLU A 214      40.777  47.827  54.178  1.00  0.00           C  
ATOM   3385  CD  GLU A 214      40.625  48.689  52.957  1.00  0.00           C  
ATOM   3386  OE1 GLU A 214      39.711  48.461  52.202  1.00  0.00           O  
ATOM   3387  OE2 GLU A 214      41.423  49.579  52.779  1.00  0.00           O  
ATOM   3388  H   GLU A 214      41.343  44.960  54.550  1.00  0.00           H  
ATOM   3389  HA  GLU A 214      39.965  46.566  56.458  1.00  0.00           H  
ATOM   3390 1HB  GLU A 214      39.593  46.214  53.456  1.00  0.00           H  
ATOM   3391 2HB  GLU A 214      38.704  47.403  54.397  1.00  0.00           H  
ATOM   3392 1HG  GLU A 214      40.824  48.468  55.058  1.00  0.00           H  
ATOM   3393 2HG  GLU A 214      41.714  47.276  54.114  1.00  0.00           H  
ATOM   3394  N   LEU A 215      38.186  44.162  55.099  1.00  0.00           N  
ATOM   3395  CA  LEU A 215      36.954  43.394  55.240  1.00  0.00           C  
ATOM   3396  C   LEU A 215      36.757  42.929  56.676  1.00  0.00           C  
ATOM   3397  O   LEU A 215      35.680  43.099  57.252  1.00  0.00           O  
ATOM   3398  CB  LEU A 215      36.976  42.180  54.302  1.00  0.00           C  
ATOM   3399  CG  LEU A 215      35.757  41.253  54.386  1.00  0.00           C  
ATOM   3400  CD1 LEU A 215      34.490  42.052  54.113  1.00  0.00           C  
ATOM   3401  CD2 LEU A 215      35.912  40.117  53.386  1.00  0.00           C  
ATOM   3402  H   LEU A 215      38.871  43.869  54.416  1.00  0.00           H  
ATOM   3403  HA  LEU A 215      36.113  44.039  54.982  1.00  0.00           H  
ATOM   3404 1HB  LEU A 215      37.051  42.535  53.276  1.00  0.00           H  
ATOM   3405 2HB  LEU A 215      37.861  41.585  54.526  1.00  0.00           H  
ATOM   3406  HG  LEU A 215      35.681  40.842  55.394  1.00  0.00           H  
ATOM   3407 1HD1 LEU A 215      33.624  41.394  54.173  1.00  0.00           H  
ATOM   3408 2HD1 LEU A 215      34.394  42.846  54.855  1.00  0.00           H  
ATOM   3409 3HD1 LEU A 215      34.544  42.491  53.118  1.00  0.00           H  
ATOM   3410 1HD2 LEU A 215      35.046  39.457  53.446  1.00  0.00           H  
ATOM   3411 2HD2 LEU A 215      35.987  40.527  52.379  1.00  0.00           H  
ATOM   3412 3HD2 LEU A 215      36.816  39.552  53.616  1.00  0.00           H  
ATOM   3413  N   VAL A 216      37.799  42.346  57.255  1.00  0.00           N  
ATOM   3414  CA  VAL A 216      37.754  41.888  58.638  1.00  0.00           C  
ATOM   3415  C   VAL A 216      37.496  43.047  59.593  1.00  0.00           C  
ATOM   3416  O   VAL A 216      36.697  42.932  60.522  1.00  0.00           O  
ATOM   3417  CB  VAL A 216      39.078  41.200  59.017  1.00  0.00           C  
ATOM   3418  CG1 VAL A 216      39.111  40.892  60.507  1.00  0.00           C  
ATOM   3419  CG2 VAL A 216      39.254  39.929  58.200  1.00  0.00           C  
ATOM   3420  H   VAL A 216      38.648  42.214  56.720  1.00  0.00           H  
ATOM   3421  HA  VAL A 216      36.930  41.183  58.743  1.00  0.00           H  
ATOM   3422  HB  VAL A 216      39.904  41.882  58.812  1.00  0.00           H  
ATOM   3423 1HG1 VAL A 216      40.055  40.407  60.758  1.00  0.00           H  
ATOM   3424 2HG1 VAL A 216      39.021  41.820  61.072  1.00  0.00           H  
ATOM   3425 3HG1 VAL A 216      38.285  40.229  60.760  1.00  0.00           H  
ATOM   3426 1HG2 VAL A 216      40.193  39.448  58.473  1.00  0.00           H  
ATOM   3427 2HG2 VAL A 216      38.426  39.249  58.401  1.00  0.00           H  
ATOM   3428 3HG2 VAL A 216      39.269  40.178  57.139  1.00  0.00           H  
ATOM   3429  N   ILE A 217      38.173  44.165  59.357  1.00  0.00           N  
ATOM   3430  CA  ILE A 217      38.009  45.352  60.187  1.00  0.00           C  
ATOM   3431  C   ILE A 217      36.554  45.804  60.216  1.00  0.00           C  
ATOM   3432  O   ILE A 217      36.017  46.132  61.274  1.00  0.00           O  
ATOM   3433  CB  ILE A 217      38.896  46.504  59.680  1.00  0.00           C  
ATOM   3434  CG1 ILE A 217      40.374  46.182  59.915  1.00  0.00           C  
ATOM   3435  CG2 ILE A 217      38.516  47.808  60.365  1.00  0.00           C  
ATOM   3436  CD1 ILE A 217      41.323  47.122  59.209  1.00  0.00           C  
ATOM   3437  H   ILE A 217      38.822  44.193  58.582  1.00  0.00           H  
ATOM   3438  HA  ILE A 217      38.298  45.102  61.209  1.00  0.00           H  
ATOM   3439  HB  ILE A 217      38.765  46.617  58.605  1.00  0.00           H  
ATOM   3440 1HG1 ILE A 217      40.588  46.217  60.983  1.00  0.00           H  
ATOM   3441 2HG1 ILE A 217      40.584  45.168  59.574  1.00  0.00           H  
ATOM   3442 1HG2 ILE A 217      39.154  48.611  59.996  1.00  0.00           H  
ATOM   3443 2HG2 ILE A 217      37.475  48.043  60.148  1.00  0.00           H  
ATOM   3444 3HG2 ILE A 217      38.649  47.705  61.442  1.00  0.00           H  
ATOM   3445 1HD1 ILE A 217      42.352  46.830  59.424  1.00  0.00           H  
ATOM   3446 2HD1 ILE A 217      41.149  47.076  58.134  1.00  0.00           H  
ATOM   3447 3HD1 ILE A 217      41.155  48.140  59.561  1.00  0.00           H  
ATOM   3448  N   TYR A 218      35.920  45.822  59.048  1.00  0.00           N  
ATOM   3449  CA  TYR A 218      34.523  46.220  58.941  1.00  0.00           C  
ATOM   3450  C   TYR A 218      33.617  45.273  59.715  1.00  0.00           C  
ATOM   3451  O   TYR A 218      32.659  45.701  60.358  1.00  0.00           O  
ATOM   3452  CB  TYR A 218      34.096  46.281  57.472  1.00  0.00           C  
ATOM   3453  CG  TYR A 218      34.667  47.463  56.719  1.00  0.00           C  
ATOM   3454  CD1 TYR A 218      35.416  47.257  55.569  1.00  0.00           C  
ATOM   3455  CD2 TYR A 218      34.442  48.752  57.177  1.00  0.00           C  
ATOM   3456  CE1 TYR A 218      35.937  48.335  54.882  1.00  0.00           C  
ATOM   3457  CE2 TYR A 218      34.962  49.831  56.489  1.00  0.00           C  
ATOM   3458  CZ  TYR A 218      35.707  49.626  55.346  1.00  0.00           C  
ATOM   3459  OH  TYR A 218      36.226  50.700  54.662  1.00  0.00           O  
ATOM   3460  H   TYR A 218      36.420  45.549  58.215  1.00  0.00           H  
ATOM   3461  HA  TYR A 218      34.412  47.215  59.376  1.00  0.00           H  
ATOM   3462 1HB  TYR A 218      34.412  45.370  56.963  1.00  0.00           H  
ATOM   3463 2HB  TYR A 218      33.010  46.333  57.411  1.00  0.00           H  
ATOM   3464  HD1 TYR A 218      35.593  46.243  55.210  1.00  0.00           H  
ATOM   3465  HD2 TYR A 218      33.854  48.914  58.081  1.00  0.00           H  
ATOM   3466  HE1 TYR A 218      36.525  48.173  53.979  1.00  0.00           H  
ATOM   3467  HE2 TYR A 218      34.786  50.845  56.851  1.00  0.00           H  
ATOM   3468  HH  TYR A 218      36.900  50.393  54.049  1.00  0.00           H  
ATOM   3469  N   ILE A 219      33.925  43.982  59.648  1.00  0.00           N  
ATOM   3470  CA  ILE A 219      33.195  42.980  60.415  1.00  0.00           C  
ATOM   3471  C   ILE A 219      33.334  43.222  61.913  1.00  0.00           C  
ATOM   3472  O   ILE A 219      32.355  43.151  62.655  1.00  0.00           O  
ATOM   3473  CB  ILE A 219      33.691  41.562  60.077  1.00  0.00           C  
ATOM   3474  CG1 ILE A 219      33.347  41.207  58.628  1.00  0.00           C  
ATOM   3475  CG2 ILE A 219      33.087  40.546  61.034  1.00  0.00           C  
ATOM   3476  CD1 ILE A 219      34.067  39.982  58.112  1.00  0.00           C  
ATOM   3477  H   ILE A 219      34.686  43.687  59.052  1.00  0.00           H  
ATOM   3478  HA  ILE A 219      32.139  43.056  60.165  1.00  0.00           H  
ATOM   3479  HB  ILE A 219      34.776  41.526  60.162  1.00  0.00           H  
ATOM   3480 1HG1 ILE A 219      32.275  41.037  58.540  1.00  0.00           H  
ATOM   3481 2HG1 ILE A 219      33.598  42.047  57.979  1.00  0.00           H  
ATOM   3482 1HG2 ILE A 219      33.448  39.549  60.781  1.00  0.00           H  
ATOM   3483 2HG2 ILE A 219      33.380  40.788  62.055  1.00  0.00           H  
ATOM   3484 3HG2 ILE A 219      32.001  40.570  60.954  1.00  0.00           H  
ATOM   3485 1HD1 ILE A 219      33.771  39.795  57.079  1.00  0.00           H  
ATOM   3486 2HD1 ILE A 219      35.143  40.146  58.158  1.00  0.00           H  
ATOM   3487 3HD1 ILE A 219      33.803  39.121  58.725  1.00  0.00           H  
ATOM   3488  N   VAL A 220      34.555  43.512  62.350  1.00  0.00           N  
ATOM   3489  CA  VAL A 220      34.821  43.777  63.760  1.00  0.00           C  
ATOM   3490  C   VAL A 220      34.069  45.012  64.237  1.00  0.00           C  
ATOM   3491  O   VAL A 220      33.537  45.034  65.348  1.00  0.00           O  
ATOM   3492  CB  VAL A 220      36.331  43.978  63.990  1.00  0.00           C  
ATOM   3493  CG1 VAL A 220      36.595  44.442  65.414  1.00  0.00           C  
ATOM   3494  CG2 VAL A 220      37.076  42.683  63.698  1.00  0.00           C  
ATOM   3495  H   VAL A 220      35.318  43.549  61.690  1.00  0.00           H  
ATOM   3496  HA  VAL A 220      34.469  42.928  64.344  1.00  0.00           H  
ATOM   3497  HB  VAL A 220      36.690  44.763  63.324  1.00  0.00           H  
ATOM   3498 1HG1 VAL A 220      37.667  44.579  65.560  1.00  0.00           H  
ATOM   3499 2HG1 VAL A 220      36.082  45.387  65.590  1.00  0.00           H  
ATOM   3500 3HG1 VAL A 220      36.228  43.693  66.115  1.00  0.00           H  
ATOM   3501 1HG2 VAL A 220      38.143  42.833  63.863  1.00  0.00           H  
ATOM   3502 2HG2 VAL A 220      36.713  41.897  64.359  1.00  0.00           H  
ATOM   3503 3HG2 VAL A 220      36.906  42.393  62.661  1.00  0.00           H  
ATOM   3504  N   LYS A 221      34.029  46.038  63.396  1.00  0.00           N  
ATOM   3505  CA  LYS A 221      33.282  47.255  63.702  1.00  0.00           C  
ATOM   3506  C   LYS A 221      31.813  46.947  63.956  1.00  0.00           C  
ATOM   3507  O   LYS A 221      31.208  47.485  64.883  1.00  0.00           O  
ATOM   3508  CB  LYS A 221      33.417  48.268  62.564  1.00  0.00           C  
ATOM   3509  CG  LYS A 221      34.779  48.944  62.482  1.00  0.00           C  
ATOM   3510  CD  LYS A 221      34.839  49.929  61.325  1.00  0.00           C  
ATOM   3511  CE  LYS A 221      36.157  50.689  61.311  1.00  0.00           C  
ATOM   3512  NZ  LYS A 221      36.231  51.654  60.180  1.00  0.00           N  
ATOM   3513  H   LYS A 221      34.529  45.977  62.520  1.00  0.00           H  
ATOM   3514  HA  LYS A 221      33.692  47.690  64.612  1.00  0.00           H  
ATOM   3515 1HB  LYS A 221      33.233  47.772  61.610  1.00  0.00           H  
ATOM   3516 2HB  LYS A 221      32.664  49.047  62.679  1.00  0.00           H  
ATOM   3517 1HG  LYS A 221      34.978  49.478  63.413  1.00  0.00           H  
ATOM   3518 2HG  LYS A 221      35.553  48.189  62.346  1.00  0.00           H  
ATOM   3519 1HD  LYS A 221      34.730  49.391  60.382  1.00  0.00           H  
ATOM   3520 2HD  LYS A 221      34.020  50.644  61.412  1.00  0.00           H  
ATOM   3521 1HE  LYS A 221      36.272  51.235  62.246  1.00  0.00           H  
ATOM   3522 2HE  LYS A 221      36.984  49.984  61.224  1.00  0.00           H  
ATOM   3523 1HZ  LYS A 221      37.118  52.137  60.206  1.00  0.00           H  
ATOM   3524 2HZ  LYS A 221      36.145  51.155  59.306  1.00  0.00           H  
ATOM   3525 3HZ  LYS A 221      35.482  52.325  60.259  1.00  0.00           H  
ATOM   3526  N   ILE A 222      31.243  46.077  63.130  1.00  0.00           N  
ATOM   3527  CA  ILE A 222      29.853  45.666  63.288  1.00  0.00           C  
ATOM   3528  C   ILE A 222      29.642  44.936  64.608  1.00  0.00           C  
ATOM   3529  O   ILE A 222      28.631  45.132  65.283  1.00  0.00           O  
ATOM   3530  CB  ILE A 222      29.412  44.761  62.124  1.00  0.00           C  
ATOM   3531  CG1 ILE A 222      29.371  45.556  60.815  1.00  0.00           C  
ATOM   3532  CG2 ILE A 222      28.053  44.142  62.415  1.00  0.00           C  
ATOM   3533  CD1 ILE A 222      28.382  46.700  60.826  1.00  0.00           C  
ATOM   3534  H   ILE A 222      31.785  45.690  62.371  1.00  0.00           H  
ATOM   3535  HA  ILE A 222      29.226  46.559  63.301  1.00  0.00           H  
ATOM   3536  HB  ILE A 222      30.141  43.964  61.986  1.00  0.00           H  
ATOM   3537 1HG1 ILE A 222      30.360  45.961  60.606  1.00  0.00           H  
ATOM   3538 2HG1 ILE A 222      29.112  44.889  59.993  1.00  0.00           H  
ATOM   3539 1HG2 ILE A 222      27.757  43.506  61.582  1.00  0.00           H  
ATOM   3540 2HG2 ILE A 222      28.114  43.544  63.325  1.00  0.00           H  
ATOM   3541 3HG2 ILE A 222      27.315  44.933  62.551  1.00  0.00           H  
ATOM   3542 1HD1 ILE A 222      28.411  47.214  59.865  1.00  0.00           H  
ATOM   3543 2HD1 ILE A 222      27.378  46.310  60.999  1.00  0.00           H  
ATOM   3544 3HD1 ILE A 222      28.644  47.398  61.619  1.00  0.00           H  
ATOM   3545  N   LEU A 223      30.602  44.093  64.972  1.00  0.00           N  
ATOM   3546  CA  LEU A 223      30.563  43.392  66.250  1.00  0.00           C  
ATOM   3547  C   LEU A 223      30.545  44.375  67.415  1.00  0.00           C  
ATOM   3548  O   LEU A 223      29.846  44.162  68.406  1.00  0.00           O  
ATOM   3549  CB  LEU A 223      31.774  42.458  66.380  1.00  0.00           C  
ATOM   3550  CG  LEU A 223      31.770  41.233  65.457  1.00  0.00           C  
ATOM   3551  CD1 LEU A 223      33.102  40.504  65.576  1.00  0.00           C  
ATOM   3552  CD2 LEU A 223      30.611  40.320  65.830  1.00  0.00           C  
ATOM   3553  H   LEU A 223      31.378  43.931  64.345  1.00  0.00           H  
ATOM   3554  HA  LEU A 223      29.646  42.805  66.297  1.00  0.00           H  
ATOM   3555 1HB  LEU A 223      32.676  43.029  66.169  1.00  0.00           H  
ATOM   3556 2HB  LEU A 223      31.828  42.099  67.407  1.00  0.00           H  
ATOM   3557  HG  LEU A 223      31.659  41.557  64.422  1.00  0.00           H  
ATOM   3558 1HD1 LEU A 223      33.100  39.633  64.921  1.00  0.00           H  
ATOM   3559 2HD1 LEU A 223      33.911  41.173  65.286  1.00  0.00           H  
ATOM   3560 3HD1 LEU A 223      33.249  40.182  66.606  1.00  0.00           H  
ATOM   3561 1HD2 LEU A 223      30.609  39.449  65.173  1.00  0.00           H  
ATOM   3562 2HD2 LEU A 223      30.723  39.995  66.864  1.00  0.00           H  
ATOM   3563 3HD2 LEU A 223      29.672  40.861  65.719  1.00  0.00           H  
ATOM   3564  N   ALA A 224      31.313  45.450  67.287  1.00  0.00           N  
ATOM   3565  CA  ALA A 224      31.318  46.511  68.289  1.00  0.00           C  
ATOM   3566  C   ALA A 224      29.970  47.216  68.351  1.00  0.00           C  
ATOM   3567  O   ALA A 224      29.498  47.581  69.428  1.00  0.00           O  
ATOM   3568  CB  ALA A 224      32.425  47.512  67.994  1.00  0.00           C  
ATOM   3569  H   ALA A 224      31.909  45.537  66.478  1.00  0.00           H  
ATOM   3570  HA  ALA A 224      31.502  46.063  69.266  1.00  0.00           H  
ATOM   3571 1HB  ALA A 224      32.417  48.297  68.750  1.00  0.00           H  
ATOM   3572 2HB  ALA A 224      33.389  47.003  68.011  1.00  0.00           H  
ATOM   3573 3HB  ALA A 224      32.265  47.952  67.012  1.00  0.00           H  
ATOM   3574  N   GLU A 225      29.352  47.404  67.190  1.00  0.00           N  
ATOM   3575  CA  GLU A 225      28.042  48.040  67.114  1.00  0.00           C  
ATOM   3576  C   GLU A 225      26.962  47.151  67.717  1.00  0.00           C  
ATOM   3577  O   GLU A 225      25.998  47.641  68.306  1.00  0.00           O  
ATOM   3578  CB  GLU A 225      27.693  48.369  65.660  1.00  0.00           C  
ATOM   3579  CG  GLU A 225      28.548  49.464  65.040  1.00  0.00           C  
ATOM   3580  CD  GLU A 225      28.455  50.769  65.781  1.00  0.00           C  
ATOM   3581  OE1 GLU A 225      27.360  51.195  66.061  1.00  0.00           O  
ATOM   3582  OE2 GLU A 225      29.480  51.340  66.069  1.00  0.00           O  
ATOM   3583  H   GLU A 225      29.801  47.100  66.339  1.00  0.00           H  
ATOM   3584  HA  GLU A 225      28.071  48.965  67.693  1.00  0.00           H  
ATOM   3585 1HB  GLU A 225      27.802  47.473  65.049  1.00  0.00           H  
ATOM   3586 2HB  GLU A 225      26.651  48.682  65.598  1.00  0.00           H  
ATOM   3587 1HG  GLU A 225      29.588  49.138  65.031  1.00  0.00           H  
ATOM   3588 2HG  GLU A 225      28.235  49.615  64.008  1.00  0.00           H  
ATOM   3589  N   LEU A 226      27.130  45.842  67.567  1.00  0.00           N  
ATOM   3590  CA  LEU A 226      26.241  44.878  68.206  1.00  0.00           C  
ATOM   3591  C   LEU A 226      26.364  44.939  69.723  1.00  0.00           C  
ATOM   3592  O   LEU A 226      25.374  44.801  70.442  1.00  0.00           O  
ATOM   3593  CB  LEU A 226      26.559  43.459  67.717  1.00  0.00           C  
ATOM   3594  CG  LEU A 226      26.177  43.154  66.264  1.00  0.00           C  
ATOM   3595  CD1 LEU A 226      26.689  41.773  65.881  1.00  0.00           C  
ATOM   3596  CD2 LEU A 226      24.665  43.239  66.108  1.00  0.00           C  
ATOM   3597  H   LEU A 226      27.891  45.505  66.995  1.00  0.00           H  
ATOM   3598  HA  LEU A 226      25.211  45.130  67.948  1.00  0.00           H  
ATOM   3599 1HB  LEU A 226      27.630  43.287  67.821  1.00  0.00           H  
ATOM   3600 2HB  LEU A 226      26.036  42.746  68.354  1.00  0.00           H  
ATOM   3601  HG  LEU A 226      26.651  43.880  65.602  1.00  0.00           H  
ATOM   3602 1HD1 LEU A 226      26.417  41.556  64.849  1.00  0.00           H  
ATOM   3603 2HD1 LEU A 226      27.775  41.746  65.984  1.00  0.00           H  
ATOM   3604 3HD1 LEU A 226      26.244  41.025  66.538  1.00  0.00           H  
ATOM   3605 1HD2 LEU A 226      24.393  43.024  65.074  1.00  0.00           H  
ATOM   3606 2HD2 LEU A 226      24.190  42.513  66.768  1.00  0.00           H  
ATOM   3607 3HD2 LEU A 226      24.328  44.242  66.371  1.00  0.00           H  
ATOM   3608  N   ALA A 227      27.585  45.144  70.206  1.00  0.00           N  
ATOM   3609  CA  ALA A 227      27.820  45.364  71.627  1.00  0.00           C  
ATOM   3610  C   ALA A 227      27.116  46.622  72.114  1.00  0.00           C  
ATOM   3611  O   ALA A 227      26.582  46.657  73.223  1.00  0.00           O  
ATOM   3612  CB  ALA A 227      29.313  45.451  71.910  1.00  0.00           C  
ATOM   3613  H   ALA A 227      28.371  45.149  69.570  1.00  0.00           H  
ATOM   3614  HA  ALA A 227      27.409  44.520  72.180  1.00  0.00           H  
ATOM   3615 1HB  ALA A 227      29.474  45.618  72.977  1.00  0.00           H  
ATOM   3616 2HB  ALA A 227      29.797  44.521  71.612  1.00  0.00           H  
ATOM   3617 3HB  ALA A 227      29.742  46.278  71.348  1.00  0.00           H  
ATOM   3618  N   LYS A 228      27.118  47.657  71.279  1.00  0.00           N  
ATOM   3619  CA  LYS A 228      26.411  48.893  71.589  1.00  0.00           C  
ATOM   3620  C   LYS A 228      24.905  48.670  71.632  1.00  0.00           C  
ATOM   3621  O   LYS A 228      24.214  49.199  72.502  1.00  0.00           O  
ATOM   3622  CB  LYS A 228      26.753  49.977  70.566  1.00  0.00           C  
ATOM   3623  CG  LYS A 228      28.189  50.480  70.641  1.00  0.00           C  
ATOM   3624  CD  LYS A 228      28.474  51.502  69.549  1.00  0.00           C  
ATOM   3625  CE  LYS A 228      29.943  51.894  69.525  1.00  0.00           C  
ATOM   3626  NZ  LYS A 228      30.253  52.826  68.407  1.00  0.00           N  
ATOM   3627  H   LYS A 228      27.623  47.583  70.408  1.00  0.00           H  
ATOM   3628  HA  LYS A 228      26.723  49.232  72.578  1.00  0.00           H  
ATOM   3629 1HB  LYS A 228      26.585  49.593  69.559  1.00  0.00           H  
ATOM   3630 2HB  LYS A 228      26.092  50.832  70.707  1.00  0.00           H  
ATOM   3631 1HG  LYS A 228      28.364  50.942  71.613  1.00  0.00           H  
ATOM   3632 2HG  LYS A 228      28.875  49.642  70.528  1.00  0.00           H  
ATOM   3633 1HD  LYS A 228      28.202  51.083  68.579  1.00  0.00           H  
ATOM   3634 2HD  LYS A 228      27.872  52.394  69.721  1.00  0.00           H  
ATOM   3635 1HE  LYS A 228      30.207  52.374  70.467  1.00  0.00           H  
ATOM   3636 2HE  LYS A 228      30.556  50.999  69.417  1.00  0.00           H  
ATOM   3637 1HZ  LYS A 228      31.236  53.061  68.427  1.00  0.00           H  
ATOM   3638 2HZ  LYS A 228      30.030  52.382  67.528  1.00  0.00           H  
ATOM   3639 3HZ  LYS A 228      29.704  53.667  68.509  1.00  0.00           H  
ATOM   3640  N   GLN A 229      24.402  47.883  70.686  1.00  0.00           N  
ATOM   3641  CA  GLN A 229      22.967  47.637  70.577  1.00  0.00           C  
ATOM   3642  C   GLN A 229      22.459  46.821  71.760  1.00  0.00           C  
ATOM   3643  O   GLN A 229      21.390  47.099  72.303  1.00  0.00           O  
ATOM   3644  CB  GLN A 229      22.646  46.913  69.267  1.00  0.00           C  
ATOM   3645  CG  GLN A 229      21.162  46.705  69.019  1.00  0.00           C  
ATOM   3646  CD  GLN A 229      20.413  48.014  68.852  1.00  0.00           C  
ATOM   3647  OE1 GLN A 229      20.766  48.843  68.008  1.00  0.00           O  
ATOM   3648  NE2 GLN A 229      19.374  48.207  69.656  1.00  0.00           N  
ATOM   3649  H   GLN A 229      25.028  47.447  70.024  1.00  0.00           H  
ATOM   3650  HA  GLN A 229      22.451  48.597  70.591  1.00  0.00           H  
ATOM   3651 1HB  GLN A 229      23.051  47.483  68.429  1.00  0.00           H  
ATOM   3652 2HB  GLN A 229      23.128  45.937  69.262  1.00  0.00           H  
ATOM   3653 1HG  GLN A 229      21.034  46.120  68.108  1.00  0.00           H  
ATOM   3654 2HG  GLN A 229      20.734  46.173  69.868  1.00  0.00           H  
ATOM   3655 1HE2 GLN A 229      18.841  49.052  69.591  1.00  0.00           H  
ATOM   3656 2HE2 GLN A 229      19.123  47.509  70.325  1.00  0.00           H  
ATOM   3657  N   SER A 230      23.229  45.812  72.151  1.00  0.00           N  
ATOM   3658  CA  SER A 230      22.848  44.942  73.256  1.00  0.00           C  
ATOM   3659  C   SER A 230      22.910  45.681  74.587  1.00  0.00           C  
ATOM   3660  O   SER A 230      23.802  46.499  74.813  1.00  0.00           O  
ATOM   3661  CB  SER A 230      23.754  43.727  73.301  1.00  0.00           C  
ATOM   3662  OG  SER A 230      23.468  42.928  74.415  1.00  0.00           O  
ATOM   3663  H   SER A 230      24.103  45.645  71.670  1.00  0.00           H  
ATOM   3664  HA  SER A 230      21.817  44.622  73.104  1.00  0.00           H  
ATOM   3665 1HB  SER A 230      23.625  43.144  72.388  1.00  0.00           H  
ATOM   3666 2HB  SER A 230      24.794  44.049  73.338  1.00  0.00           H  
ATOM   3667  HG  SER A 230      24.317  42.648  74.765  1.00  0.00           H  
ATOM   3668  N   THR A 231      21.958  45.387  75.466  1.00  0.00           N  
ATOM   3669  CA  THR A 231      21.982  45.914  76.824  1.00  0.00           C  
ATOM   3670  C   THR A 231      22.556  44.896  77.801  1.00  0.00           C  
ATOM   3671  O   THR A 231      22.640  45.151  79.003  1.00  0.00           O  
ATOM   3672  CB  THR A 231      20.571  46.332  77.280  1.00  0.00           C  
ATOM   3673  OG1 THR A 231      19.707  45.188  77.275  1.00  0.00           O  
ATOM   3674  CG2 THR A 231      20.004  47.396  76.353  1.00  0.00           C  
ATOM   3675  H   THR A 231      21.199  44.784  75.184  1.00  0.00           H  
ATOM   3676  HA  THR A 231      22.628  46.793  76.844  1.00  0.00           H  
ATOM   3677  HB  THR A 231      20.620  46.729  78.294  1.00  0.00           H  
ATOM   3678  HG1 THR A 231      20.207  44.409  77.531  1.00  0.00           H  
ATOM   3679 1HG2 THR A 231      19.007  47.678  76.692  1.00  0.00           H  
ATOM   3680 2HG2 THR A 231      20.653  48.272  76.364  1.00  0.00           H  
ATOM   3681 3HG2 THR A 231      19.944  47.000  75.340  1.00  0.00           H  
ATOM   3682  N   ASP A 232      22.953  43.742  77.277  1.00  0.00           N  
ATOM   3683  CA  ASP A 232      23.503  42.676  78.104  1.00  0.00           C  
ATOM   3684  C   ASP A 232      25.028  42.695  78.090  1.00  0.00           C  
ATOM   3685  O   ASP A 232      25.651  42.396  77.072  1.00  0.00           O  
ATOM   3686  CB  ASP A 232      22.999  41.312  77.625  1.00  0.00           C  
ATOM   3687  CG  ASP A 232      23.452  40.165  78.517  1.00  0.00           C  
ATOM   3688  OD1 ASP A 232      24.258  40.398  79.388  1.00  0.00           O  
ATOM   3689  OD2 ASP A 232      22.990  39.067  78.321  1.00  0.00           O  
ATOM   3690  H   ASP A 232      22.874  43.599  76.279  1.00  0.00           H  
ATOM   3691  HA  ASP A 232      23.182  42.833  79.134  1.00  0.00           H  
ATOM   3692 1HB  ASP A 232      21.909  41.318  77.591  1.00  0.00           H  
ATOM   3693 2HB  ASP A 232      23.355  41.128  76.611  1.00  0.00           H  
ATOM   3694  N   SER A 233      25.619  43.049  79.225  1.00  0.00           N  
ATOM   3695  CA  SER A 233      27.069  43.169  79.328  1.00  0.00           C  
ATOM   3696  C   SER A 233      27.752  41.826  79.112  1.00  0.00           C  
ATOM   3697  O   SER A 233      28.895  41.766  78.657  1.00  0.00           O  
ATOM   3698  CB  SER A 233      27.452  43.728  80.684  1.00  0.00           C  
ATOM   3699  OG  SER A 233      27.049  45.064  80.809  1.00  0.00           O  
ATOM   3700  H   SER A 233      25.053  43.235  80.038  1.00  0.00           H  
ATOM   3701  HA  SER A 233      27.408  43.848  78.542  1.00  0.00           H  
ATOM   3702 1HB  SER A 233      26.988  43.131  81.468  1.00  0.00           H  
ATOM   3703 2HB  SER A 233      28.531  43.658  80.815  1.00  0.00           H  
ATOM   3704  HG  SER A 233      27.107  45.273  81.744  1.00  0.00           H  
ATOM   3705  N   GLU A 234      27.047  40.750  79.441  1.00  0.00           N  
ATOM   3706  CA  GLU A 234      27.584  39.404  79.279  1.00  0.00           C  
ATOM   3707  C   GLU A 234      27.652  39.011  77.809  1.00  0.00           C  
ATOM   3708  O   GLU A 234      28.607  38.367  77.374  1.00  0.00           O  
ATOM   3709  CB  GLU A 234      26.728  38.394  80.048  1.00  0.00           C  
ATOM   3710  CG  GLU A 234      27.268  36.971  80.030  1.00  0.00           C  
ATOM   3711  CD  GLU A 234      28.649  36.861  80.618  1.00  0.00           C  
ATOM   3712  OE1 GLU A 234      29.107  37.821  81.191  1.00  0.00           O  
ATOM   3713  OE2 GLU A 234      29.244  35.818  80.494  1.00  0.00           O  
ATOM   3714  H   GLU A 234      26.115  40.866  79.812  1.00  0.00           H  
ATOM   3715  HA  GLU A 234      28.600  39.387  79.674  1.00  0.00           H  
ATOM   3716 1HB  GLU A 234      26.643  38.706  81.089  1.00  0.00           H  
ATOM   3717 2HB  GLU A 234      25.723  38.375  79.628  1.00  0.00           H  
ATOM   3718 1HG  GLU A 234      26.593  36.330  80.597  1.00  0.00           H  
ATOM   3719 2HG  GLU A 234      27.287  36.613  79.002  1.00  0.00           H  
ATOM   3720  N   LEU A 235      26.636  39.403  77.050  1.00  0.00           N  
ATOM   3721  CA  LEU A 235      26.668  39.269  75.597  1.00  0.00           C  
ATOM   3722  C   LEU A 235      27.879  39.980  75.006  1.00  0.00           C  
ATOM   3723  O   LEU A 235      28.562  39.443  74.135  1.00  0.00           O  
ATOM   3724  CB  LEU A 235      25.383  39.840  74.984  1.00  0.00           C  
ATOM   3725  CG  LEU A 235      25.191  39.582  73.484  1.00  0.00           C  
ATOM   3726  CD1 LEU A 235      23.705  39.595  73.152  1.00  0.00           C  
ATOM   3727  CD2 LEU A 235      25.939  40.639  72.686  1.00  0.00           C  
ATOM   3728  H   LEU A 235      25.818  39.802  77.489  1.00  0.00           H  
ATOM   3729  HA  LEU A 235      26.752  38.211  75.349  1.00  0.00           H  
ATOM   3730 1HB  LEU A 235      24.529  39.410  75.506  1.00  0.00           H  
ATOM   3731 2HB  LEU A 235      25.373  40.918  75.139  1.00  0.00           H  
ATOM   3732  HG  LEU A 235      25.579  38.595  73.232  1.00  0.00           H  
ATOM   3733 1HD1 LEU A 235      23.569  39.412  72.086  1.00  0.00           H  
ATOM   3734 2HD1 LEU A 235      23.198  38.816  73.721  1.00  0.00           H  
ATOM   3735 3HD1 LEU A 235      23.284  40.566  73.409  1.00  0.00           H  
ATOM   3736 1HD2 LEU A 235      25.803  40.456  71.620  1.00  0.00           H  
ATOM   3737 2HD2 LEU A 235      25.550  41.626  72.937  1.00  0.00           H  
ATOM   3738 3HD2 LEU A 235      27.001  40.596  72.930  1.00  0.00           H  
ATOM   3739  N   VAL A 236      28.140  41.191  75.486  1.00  0.00           N  
ATOM   3740  CA  VAL A 236      29.323  41.938  75.078  1.00  0.00           C  
ATOM   3741  C   VAL A 236      30.599  41.181  75.428  1.00  0.00           C  
ATOM   3742  O   VAL A 236      31.541  41.133  74.636  1.00  0.00           O  
ATOM   3743  CB  VAL A 236      29.346  43.318  75.760  1.00  0.00           C  
ATOM   3744  CG1 VAL A 236      30.658  44.033  75.472  1.00  0.00           C  
ATOM   3745  CG2 VAL A 236      28.164  44.150  75.284  1.00  0.00           C  
ATOM   3746  H   VAL A 236      27.502  41.606  76.149  1.00  0.00           H  
ATOM   3747  HA  VAL A 236      29.300  42.061  73.996  1.00  0.00           H  
ATOM   3748  HB  VAL A 236      29.284  43.182  76.839  1.00  0.00           H  
ATOM   3749 1HG1 VAL A 236      30.656  45.007  75.962  1.00  0.00           H  
ATOM   3750 2HG1 VAL A 236      31.487  43.437  75.854  1.00  0.00           H  
ATOM   3751 3HG1 VAL A 236      30.770  44.168  74.397  1.00  0.00           H  
ATOM   3752 1HG2 VAL A 236      28.186  45.124  75.771  1.00  0.00           H  
ATOM   3753 2HG2 VAL A 236      28.223  44.281  74.204  1.00  0.00           H  
ATOM   3754 3HG2 VAL A 236      27.235  43.639  75.538  1.00  0.00           H  
ATOM   3755  N   ASN A 237      30.625  40.592  76.619  1.00  0.00           N  
ATOM   3756  CA  ASN A 237      31.746  39.759  77.038  1.00  0.00           C  
ATOM   3757  C   ASN A 237      31.971  38.608  76.065  1.00  0.00           C  
ATOM   3758  O   ASN A 237      33.111  38.238  75.780  1.00  0.00           O  
ATOM   3759  CB  ASN A 237      31.523  39.233  78.444  1.00  0.00           C  
ATOM   3760  CG  ASN A 237      31.700  40.297  79.492  1.00  0.00           C  
ATOM   3761  OD1 ASN A 237      32.385  41.301  79.267  1.00  0.00           O  
ATOM   3762  ND2 ASN A 237      31.096  40.095  80.636  1.00  0.00           N  
ATOM   3763  H   ASN A 237      29.847  40.725  77.250  1.00  0.00           H  
ATOM   3764  HA  ASN A 237      32.648  40.371  77.042  1.00  0.00           H  
ATOM   3765 1HB  ASN A 237      30.516  38.824  78.525  1.00  0.00           H  
ATOM   3766 2HB  ASN A 237      32.223  38.422  78.644  1.00  0.00           H  
ATOM   3767 1HD2 ASN A 237      31.179  40.769  81.371  1.00  0.00           H  
ATOM   3768 2HD2 ASN A 237      30.553  39.268  80.775  1.00  0.00           H  
ATOM   3769  N   GLU A 238      30.878  38.047  75.558  1.00  0.00           N  
ATOM   3770  CA  GLU A 238      30.955  36.969  74.582  1.00  0.00           C  
ATOM   3771  C   GLU A 238      31.521  37.466  73.256  1.00  0.00           C  
ATOM   3772  O   GLU A 238      32.268  36.754  72.583  1.00  0.00           O  
ATOM   3773  CB  GLU A 238      29.572  36.352  74.358  1.00  0.00           C  
ATOM   3774  CG  GLU A 238      29.028  35.580  75.552  1.00  0.00           C  
ATOM   3775  CD  GLU A 238      29.931  34.457  75.983  1.00  0.00           C  
ATOM   3776  OE1 GLU A 238      30.357  33.705  75.140  1.00  0.00           O  
ATOM   3777  OE2 GLU A 238      30.195  34.352  77.157  1.00  0.00           O  
ATOM   3778  H   GLU A 238      29.971  38.375  75.859  1.00  0.00           H  
ATOM   3779  HA  GLU A 238      31.632  36.203  74.963  1.00  0.00           H  
ATOM   3780 1HB  GLU A 238      28.858  37.138  74.115  1.00  0.00           H  
ATOM   3781 2HB  GLU A 238      29.611  35.671  73.508  1.00  0.00           H  
ATOM   3782 1HG  GLU A 238      28.897  36.267  76.387  1.00  0.00           H  
ATOM   3783 2HG  GLU A 238      28.051  35.175  75.294  1.00  0.00           H  
ATOM   3784  N   ILE A 239      31.162  38.689  72.888  1.00  0.00           N  
ATOM   3785  CA  ILE A 239      31.741  39.340  71.717  1.00  0.00           C  
ATOM   3786  C   ILE A 239      33.250  39.489  71.862  1.00  0.00           C  
ATOM   3787  O   ILE A 239      33.999  39.264  70.912  1.00  0.00           O  
ATOM   3788  CB  ILE A 239      31.107  40.725  71.488  1.00  0.00           C  
ATOM   3789  CG1 ILE A 239      29.642  40.579  71.071  1.00  0.00           C  
ATOM   3790  CG2 ILE A 239      31.888  41.499  70.438  1.00  0.00           C  
ATOM   3791  CD1 ILE A 239      28.878  41.883  71.059  1.00  0.00           C  
ATOM   3792  H   ILE A 239      30.468  39.184  73.431  1.00  0.00           H  
ATOM   3793  HA  ILE A 239      31.553  38.713  70.846  1.00  0.00           H  
ATOM   3794  HB  ILE A 239      31.114  41.287  72.422  1.00  0.00           H  
ATOM   3795 1HG1 ILE A 239      29.589  40.143  70.074  1.00  0.00           H  
ATOM   3796 2HG1 ILE A 239      29.136  39.895  71.753  1.00  0.00           H  
ATOM   3797 1HG2 ILE A 239      31.427  42.475  70.288  1.00  0.00           H  
ATOM   3798 2HG2 ILE A 239      32.916  41.632  70.773  1.00  0.00           H  
ATOM   3799 3HG2 ILE A 239      31.883  40.946  69.498  1.00  0.00           H  
ATOM   3800 1HD1 ILE A 239      27.848  41.698  70.754  1.00  0.00           H  
ATOM   3801 2HD1 ILE A 239      28.887  42.320  72.058  1.00  0.00           H  
ATOM   3802 3HD1 ILE A 239      29.345  42.572  70.356  1.00  0.00           H  
ATOM   3803  N   VAL A 240      33.692  39.869  73.057  1.00  0.00           N  
ATOM   3804  CA  VAL A 240      35.115  39.943  73.360  1.00  0.00           C  
ATOM   3805  C   VAL A 240      35.792  38.593  73.161  1.00  0.00           C  
ATOM   3806  O   VAL A 240      36.853  38.503  72.546  1.00  0.00           O  
ATOM   3807  CB  VAL A 240      35.328  40.414  74.811  1.00  0.00           C  
ATOM   3808  CG1 VAL A 240      36.790  40.268  75.208  1.00  0.00           C  
ATOM   3809  CG2 VAL A 240      34.871  41.857  74.959  1.00  0.00           C  
ATOM   3810  H   VAL A 240      33.022  40.113  73.772  1.00  0.00           H  
ATOM   3811  HA  VAL A 240      35.578  40.649  72.670  1.00  0.00           H  
ATOM   3812  HB  VAL A 240      34.748  39.777  75.479  1.00  0.00           H  
ATOM   3813 1HG1 VAL A 240      36.922  40.604  76.237  1.00  0.00           H  
ATOM   3814 2HG1 VAL A 240      37.085  39.221  75.129  1.00  0.00           H  
ATOM   3815 3HG1 VAL A 240      37.409  40.872  74.547  1.00  0.00           H  
ATOM   3816 1HG2 VAL A 240      35.024  42.183  75.987  1.00  0.00           H  
ATOM   3817 2HG2 VAL A 240      35.447  42.492  74.287  1.00  0.00           H  
ATOM   3818 3HG2 VAL A 240      33.812  41.931  74.709  1.00  0.00           H  
ATOM   3819  N   LYS A 241      35.170  37.541  73.687  1.00  0.00           N  
ATOM   3820  CA  LYS A 241      35.692  36.190  73.538  1.00  0.00           C  
ATOM   3821  C   LYS A 241      35.871  35.826  72.071  1.00  0.00           C  
ATOM   3822  O   LYS A 241      36.942  35.382  71.656  1.00  0.00           O  
ATOM   3823  CB  LYS A 241      34.767  35.181  74.221  1.00  0.00           C  
ATOM   3824  CG  LYS A 241      34.760  35.265  75.742  1.00  0.00           C  
ATOM   3825  CD  LYS A 241      33.772  34.277  76.344  1.00  0.00           C  
ATOM   3826  CE  LYS A 241      33.664  34.450  77.852  1.00  0.00           C  
ATOM   3827  NZ  LYS A 241      32.641  33.546  78.445  1.00  0.00           N  
ATOM   3828  H   LYS A 241      34.312  37.685  74.202  1.00  0.00           H  
ATOM   3829  HA  LYS A 241      36.673  36.144  74.012  1.00  0.00           H  
ATOM   3830 1HB  LYS A 241      33.744  35.331  73.873  1.00  0.00           H  
ATOM   3831 2HB  LYS A 241      35.063  34.170  73.943  1.00  0.00           H  
ATOM   3832 1HG  LYS A 241      35.757  35.046  76.123  1.00  0.00           H  
ATOM   3833 2HG  LYS A 241      34.485  36.273  76.050  1.00  0.00           H  
ATOM   3834 1HD  LYS A 241      32.787  34.428  75.898  1.00  0.00           H  
ATOM   3835 2HD  LYS A 241      34.096  33.259  76.128  1.00  0.00           H  
ATOM   3836 1HE  LYS A 241      34.627  34.238  78.312  1.00  0.00           H  
ATOM   3837 2HE  LYS A 241      33.394  35.481  78.081  1.00  0.00           H  
ATOM   3838 1HZ  LYS A 241      32.600  33.691  79.443  1.00  0.00           H  
ATOM   3839 2HZ  LYS A 241      31.738  33.747  78.038  1.00  0.00           H  
ATOM   3840 3HZ  LYS A 241      32.889  32.585  78.255  1.00  0.00           H  
ATOM   3841  N   GLN A 242      34.815  36.017  71.285  1.00  0.00           N  
ATOM   3842  CA  GLN A 242      34.833  35.645  69.876  1.00  0.00           C  
ATOM   3843  C   GLN A 242      35.825  36.498  69.093  1.00  0.00           C  
ATOM   3844  O   GLN A 242      36.561  35.990  68.247  1.00  0.00           O  
ATOM   3845  CB  GLN A 242      33.434  35.781  69.269  1.00  0.00           C  
ATOM   3846  CG  GLN A 242      32.427  34.770  69.791  1.00  0.00           C  
ATOM   3847  CD  GLN A 242      32.789  33.346  69.415  1.00  0.00           C  
ATOM   3848  OE1 GLN A 242      33.124  33.059  68.262  1.00  0.00           O  
ATOM   3849  NE2 GLN A 242      32.727  32.444  70.387  1.00  0.00           N  
ATOM   3850  H   GLN A 242      33.981  36.427  71.677  1.00  0.00           H  
ATOM   3851  HA  GLN A 242      35.152  34.607  69.794  1.00  0.00           H  
ATOM   3852 1HB  GLN A 242      33.044  36.778  69.472  1.00  0.00           H  
ATOM   3853 2HB  GLN A 242      33.494  35.668  68.187  1.00  0.00           H  
ATOM   3854 1HG  GLN A 242      32.391  34.838  70.878  1.00  0.00           H  
ATOM   3855 2HG  GLN A 242      31.448  34.996  69.369  1.00  0.00           H  
ATOM   3856 1HE2 GLN A 242      32.954  31.487  70.198  1.00  0.00           H  
ATOM   3857 2HE2 GLN A 242      32.451  32.718  71.309  1.00  0.00           H  
ATOM   3858  N   LEU A 243      35.841  37.794  69.383  1.00  0.00           N  
ATOM   3859  CA  LEU A 243      36.719  38.725  68.686  1.00  0.00           C  
ATOM   3860  C   LEU A 243      38.182  38.448  69.011  1.00  0.00           C  
ATOM   3861  O   LEU A 243      39.052  38.556  68.144  1.00  0.00           O  
ATOM   3862  CB  LEU A 243      36.368  40.169  69.064  1.00  0.00           C  
ATOM   3863  CG  LEU A 243      37.184  41.259  68.357  1.00  0.00           C  
ATOM   3864  CD1 LEU A 243      37.070  41.080  66.849  1.00  0.00           C  
ATOM   3865  CD2 LEU A 243      36.678  42.630  68.784  1.00  0.00           C  
ATOM   3866  H   LEU A 243      35.227  38.145  70.106  1.00  0.00           H  
ATOM   3867  HA  LEU A 243      36.588  38.585  67.613  1.00  0.00           H  
ATOM   3868 1HB  LEU A 243      35.317  40.343  68.839  1.00  0.00           H  
ATOM   3869 2HB  LEU A 243      36.513  40.292  70.138  1.00  0.00           H  
ATOM   3870  HG  LEU A 243      38.235  41.160  68.628  1.00  0.00           H  
ATOM   3871 1HD1 LEU A 243      37.650  41.854  66.347  1.00  0.00           H  
ATOM   3872 2HD1 LEU A 243      37.457  40.100  66.570  1.00  0.00           H  
ATOM   3873 3HD1 LEU A 243      36.026  41.157  66.551  1.00  0.00           H  
ATOM   3874 1HD2 LEU A 243      37.258  43.404  68.282  1.00  0.00           H  
ATOM   3875 2HD2 LEU A 243      35.627  42.730  68.513  1.00  0.00           H  
ATOM   3876 3HD2 LEU A 243      36.787  42.737  69.863  1.00  0.00           H  
ATOM   3877  N   GLU A 244      38.448  38.092  70.263  1.00  0.00           N  
ATOM   3878  CA  GLU A 244      39.786  37.689  70.676  1.00  0.00           C  
ATOM   3879  C   GLU A 244      40.288  36.511  69.849  1.00  0.00           C  
ATOM   3880  O   GLU A 244      41.451  36.474  69.448  1.00  0.00           O  
ATOM   3881  CB  GLU A 244      39.797  37.322  72.162  1.00  0.00           C  
ATOM   3882  CG  GLU A 244      41.162  36.913  72.698  1.00  0.00           C  
ATOM   3883  CD  GLU A 244      41.138  36.582  74.165  1.00  0.00           C  
ATOM   3884  OE1 GLU A 244      40.127  36.798  74.787  1.00  0.00           O  
ATOM   3885  OE2 GLU A 244      42.133  36.110  74.663  1.00  0.00           O  
ATOM   3886  H   GLU A 244      37.703  38.099  70.945  1.00  0.00           H  
ATOM   3887  HA  GLU A 244      40.467  38.523  70.509  1.00  0.00           H  
ATOM   3888 1HB  GLU A 244      39.448  38.172  72.749  1.00  0.00           H  
ATOM   3889 2HB  GLU A 244      39.107  36.497  72.338  1.00  0.00           H  
ATOM   3890 1HG  GLU A 244      41.512  36.042  72.146  1.00  0.00           H  
ATOM   3891 2HG  GLU A 244      41.866  37.726  72.525  1.00  0.00           H  
ATOM   3892  N   GLU A 245      39.403  35.553  69.598  1.00  0.00           N  
ATOM   3893  CA  GLU A 245      39.742  34.392  68.783  1.00  0.00           C  
ATOM   3894  C   GLU A 245      40.047  34.798  67.346  1.00  0.00           C  
ATOM   3895  O   GLU A 245      40.921  34.220  66.700  1.00  0.00           O  
ATOM   3896  CB  GLU A 245      38.599  33.374  68.803  1.00  0.00           C  
ATOM   3897  CG  GLU A 245      38.390  32.690  70.148  1.00  0.00           C  
ATOM   3898  CD  GLU A 245      39.599  31.928  70.611  1.00  0.00           C  
ATOM   3899  OE1 GLU A 245      40.138  31.176  69.835  1.00  0.00           O  
ATOM   3900  OE2 GLU A 245      39.986  32.098  71.744  1.00  0.00           O  
ATOM   3901  H   GLU A 245      38.472  35.629  69.983  1.00  0.00           H  
ATOM   3902  HA  GLU A 245      40.641  33.931  69.193  1.00  0.00           H  
ATOM   3903 1HB  GLU A 245      37.667  33.867  68.530  1.00  0.00           H  
ATOM   3904 2HB  GLU A 245      38.790  32.598  68.060  1.00  0.00           H  
ATOM   3905 1HG  GLU A 245      38.144  33.447  70.893  1.00  0.00           H  
ATOM   3906 2HG  GLU A 245      37.545  32.009  70.069  1.00  0.00           H  
ATOM   3907  N   VAL A 246      39.321  35.795  66.852  1.00  0.00           N  
ATOM   3908  CA  VAL A 246      39.596  36.364  65.539  1.00  0.00           C  
ATOM   3909  C   VAL A 246      40.991  36.970  65.481  1.00  0.00           C  
ATOM   3910  O   VAL A 246      41.704  36.815  64.490  1.00  0.00           O  
ATOM   3911  CB  VAL A 246      38.555  37.448  65.197  1.00  0.00           C  
ATOM   3912  CG1 VAL A 246      38.963  38.201  63.941  1.00  0.00           C  
ATOM   3913  CG2 VAL A 246      37.184  36.813  65.024  1.00  0.00           C  
ATOM   3914  H   VAL A 246      38.562  36.170  67.403  1.00  0.00           H  
ATOM   3915  HA  VAL A 246      39.552  35.564  64.799  1.00  0.00           H  
ATOM   3916  HB  VAL A 246      38.520  38.173  66.010  1.00  0.00           H  
ATOM   3917 1HG1 VAL A 246      38.217  38.964  63.715  1.00  0.00           H  
ATOM   3918 2HG1 VAL A 246      39.931  38.678  64.099  1.00  0.00           H  
ATOM   3919 3HG1 VAL A 246      39.033  37.505  63.105  1.00  0.00           H  
ATOM   3920 1HG2 VAL A 246      36.453  37.585  64.785  1.00  0.00           H  
ATOM   3921 2HG2 VAL A 246      37.220  36.083  64.216  1.00  0.00           H  
ATOM   3922 3HG2 VAL A 246      36.894  36.315  65.950  1.00  0.00           H  
ATOM   3923  N   ALA A 247      41.376  37.661  66.548  1.00  0.00           N  
ATOM   3924  CA  ALA A 247      42.719  38.217  66.659  1.00  0.00           C  
ATOM   3925  C   ALA A 247      43.774  37.118  66.608  1.00  0.00           C  
ATOM   3926  O   ALA A 247      44.841  37.297  66.017  1.00  0.00           O  
ATOM   3927  CB  ALA A 247      42.856  39.022  67.942  1.00  0.00           C  
ATOM   3928  H   ALA A 247      40.720  37.804  67.303  1.00  0.00           H  
ATOM   3929  HA  ALA A 247      42.890  38.880  65.812  1.00  0.00           H  
ATOM   3930 1HB  ALA A 247      43.865  39.428  68.011  1.00  0.00           H  
ATOM   3931 2HB  ALA A 247      42.135  39.839  67.939  1.00  0.00           H  
ATOM   3932 3HB  ALA A 247      42.667  38.375  68.799  1.00  0.00           H  
ATOM   3933  N   LYS A 248      43.472  35.983  67.229  1.00  0.00           N  
ATOM   3934  CA  LYS A 248      44.369  34.834  67.204  1.00  0.00           C  
ATOM   3935  C   LYS A 248      44.526  34.288  65.790  1.00  0.00           C  
ATOM   3936  O   LYS A 248      45.621  33.902  65.382  1.00  0.00           O  
ATOM   3937  CB  LYS A 248      43.858  33.736  68.139  1.00  0.00           C  
ATOM   3938  CG  LYS A 248      43.933  34.086  69.620  1.00  0.00           C  
ATOM   3939  CD  LYS A 248      43.341  32.978  70.478  1.00  0.00           C  
ATOM   3940  CE  LYS A 248      43.303  33.376  71.947  1.00  0.00           C  
ATOM   3941  NZ  LYS A 248      42.652  32.336  72.788  1.00  0.00           N  
ATOM   3942  H   LYS A 248      42.598  35.916  67.732  1.00  0.00           H  
ATOM   3943  HA  LYS A 248      45.353  35.155  67.546  1.00  0.00           H  
ATOM   3944 1HB  LYS A 248      42.819  33.510  67.900  1.00  0.00           H  
ATOM   3945 2HB  LYS A 248      44.437  32.826  67.981  1.00  0.00           H  
ATOM   3946 1HG  LYS A 248      44.973  34.239  69.905  1.00  0.00           H  
ATOM   3947 2HG  LYS A 248      43.384  35.008  69.803  1.00  0.00           H  
ATOM   3948 1HD  LYS A 248      42.326  32.760  70.143  1.00  0.00           H  
ATOM   3949 2HD  LYS A 248      43.941  32.075  70.372  1.00  0.00           H  
ATOM   3950 1HE  LYS A 248      44.318  33.535  72.307  1.00  0.00           H  
ATOM   3951 2HE  LYS A 248      42.752  34.310  72.056  1.00  0.00           H  
ATOM   3952 1HZ  LYS A 248      42.647  32.637  73.753  1.00  0.00           H  
ATOM   3953 2HZ  LYS A 248      41.703  32.193  72.475  1.00  0.00           H  
ATOM   3954 3HZ  LYS A 248      43.166  31.469  72.710  1.00  0.00           H  
ATOM   3955  N   GLU A 249      43.425  34.259  65.048  1.00  0.00           N  
ATOM   3956  CA  GLU A 249      43.442  33.777  63.672  1.00  0.00           C  
ATOM   3957  C   GLU A 249      44.161  34.757  62.754  1.00  0.00           C  
ATOM   3958  O   GLU A 249      44.865  34.354  61.827  1.00  0.00           O  
ATOM   3959  CB  GLU A 249      42.015  33.545  63.171  1.00  0.00           C  
ATOM   3960  CG  GLU A 249      41.927  32.972  61.763  1.00  0.00           C  
ATOM   3961  CD  GLU A 249      42.537  31.603  61.651  1.00  0.00           C  
ATOM   3962  OE1 GLU A 249      42.668  30.947  62.657  1.00  0.00           O  
ATOM   3963  OE2 GLU A 249      42.872  31.211  60.557  1.00  0.00           O  
ATOM   3964  H   GLU A 249      42.554  34.579  65.446  1.00  0.00           H  
ATOM   3965  HA  GLU A 249      43.990  32.835  63.643  1.00  0.00           H  
ATOM   3966 1HB  GLU A 249      41.499  32.860  63.844  1.00  0.00           H  
ATOM   3967 2HB  GLU A 249      41.468  34.488  63.183  1.00  0.00           H  
ATOM   3968 1HG  GLU A 249      40.880  32.916  61.470  1.00  0.00           H  
ATOM   3969 2HG  GLU A 249      42.434  33.648  61.076  1.00  0.00           H  
ATOM   3970  N   ALA A 250      43.979  36.046  63.014  1.00  0.00           N  
ATOM   3971  CA  ALA A 250      44.606  37.088  62.208  1.00  0.00           C  
ATOM   3972  C   ALA A 250      46.123  37.043  62.337  1.00  0.00           C  
ATOM   3973  O   ALA A 250      46.658  36.823  63.423  1.00  0.00           O  
ATOM   3974  CB  ALA A 250      44.081  38.458  62.612  1.00  0.00           C  
ATOM   3975  H   ALA A 250      43.391  36.315  63.791  1.00  0.00           H  
ATOM   3976  HA  ALA A 250      44.357  36.912  61.161  1.00  0.00           H  
ATOM   3977 1HB  ALA A 250      44.558  39.223  62.000  1.00  0.00           H  
ATOM   3978 2HB  ALA A 250      43.004  38.494  62.459  1.00  0.00           H  
ATOM   3979 3HB  ALA A 250      44.306  38.639  63.661  1.00  0.00           H  
ATOM   3980  N   THR A 251      46.813  37.256  61.221  1.00  0.00           N  
ATOM   3981  CA  THR A 251      48.270  37.237  61.206  1.00  0.00           C  
ATOM   3982  C   THR A 251      48.834  38.621  60.912  1.00  0.00           C  
ATOM   3983  O   THR A 251      49.967  38.932  61.285  1.00  0.00           O  
ATOM   3984  CB  THR A 251      48.802  36.231  60.170  1.00  0.00           C  
ATOM   3985  OG1 THR A 251      48.367  36.615  58.859  1.00  0.00           O  
ATOM   3986  CG2 THR A 251      48.295  34.830  60.477  1.00  0.00           C  
ATOM   3987  H   THR A 251      46.315  37.434  60.360  1.00  0.00           H  
ATOM   3988  HA  THR A 251      48.623  36.940  62.194  1.00  0.00           H  
ATOM   3989  HB  THR A 251      49.892  36.230  60.190  1.00  0.00           H  
ATOM   3990  HG1 THR A 251      49.065  37.111  58.424  1.00  0.00           H  
ATOM   3991 1HG2 THR A 251      48.681  34.133  59.734  1.00  0.00           H  
ATOM   3992 2HG2 THR A 251      48.634  34.530  61.468  1.00  0.00           H  
ATOM   3993 3HG2 THR A 251      47.207  34.823  60.448  1.00  0.00           H  
ATOM   3994  N   ASP A 252      48.041  39.448  60.243  1.00  0.00           N  
ATOM   3995  CA  ASP A 252      48.458  40.805  59.907  1.00  0.00           C  
ATOM   3996  C   ASP A 252      48.619  41.658  61.160  1.00  0.00           C  
ATOM   3997  O   ASP A 252      47.692  41.783  61.962  1.00  0.00           O  
ATOM   3998  CB  ASP A 252      47.443  41.459  58.964  1.00  0.00           C  
ATOM   3999  CG  ASP A 252      47.888  42.832  58.477  1.00  0.00           C  
ATOM   4000  OD1 ASP A 252      47.656  43.791  59.174  1.00  0.00           O  
ATOM   4001  OD2 ASP A 252      48.454  42.909  57.413  1.00  0.00           O  
ATOM   4002  H   ASP A 252      47.126  39.130  59.958  1.00  0.00           H  
ATOM   4003  HA  ASP A 252      49.426  40.760  59.413  1.00  0.00           H  
ATOM   4004 1HB  ASP A 252      47.285  40.816  58.098  1.00  0.00           H  
ATOM   4005 2HB  ASP A 252      46.486  41.563  59.474  1.00  0.00           H  
ATOM   4006  N   LYS A 253      49.799  42.244  61.323  1.00  0.00           N  
ATOM   4007  CA  LYS A 253      50.111  43.023  62.516  1.00  0.00           C  
ATOM   4008  C   LYS A 253      49.073  44.114  62.745  1.00  0.00           C  
ATOM   4009  O   LYS A 253      48.469  44.193  63.815  1.00  0.00           O  
ATOM   4010  CB  LYS A 253      51.507  43.639  62.405  1.00  0.00           C  
ATOM   4011  CG  LYS A 253      51.940  44.439  63.627  1.00  0.00           C  
ATOM   4012  CD  LYS A 253      53.384  44.901  63.502  1.00  0.00           C  
ATOM   4013  CE  LYS A 253      53.858  45.589  64.773  1.00  0.00           C  
ATOM   4014  NZ  LYS A 253      53.320  46.970  64.893  1.00  0.00           N  
ATOM   4015  H   LYS A 253      50.499  42.146  60.603  1.00  0.00           H  
ATOM   4016  HA  LYS A 253      50.085  42.352  63.374  1.00  0.00           H  
ATOM   4017 1HB  LYS A 253      52.241  42.850  62.245  1.00  0.00           H  
ATOM   4018 2HB  LYS A 253      51.544  44.302  61.541  1.00  0.00           H  
ATOM   4019 1HG  LYS A 253      51.295  45.313  63.737  1.00  0.00           H  
ATOM   4020 2HG  LYS A 253      51.840  43.823  64.520  1.00  0.00           H  
ATOM   4021 1HD  LYS A 253      54.024  44.041  63.303  1.00  0.00           H  
ATOM   4022 2HD  LYS A 253      53.472  45.599  62.669  1.00  0.00           H  
ATOM   4023 1HE  LYS A 253      53.538  45.011  65.639  1.00  0.00           H  
ATOM   4024 2HE  LYS A 253      54.947  45.635  64.778  1.00  0.00           H  
ATOM   4025 1HZ  LYS A 253      53.657  47.391  65.747  1.00  0.00           H  
ATOM   4026 2HZ  LYS A 253      53.626  47.522  64.103  1.00  0.00           H  
ATOM   4027 3HZ  LYS A 253      52.311  46.939  64.910  1.00  0.00           H  
ATOM   4028  N   GLU A 254      48.872  44.956  61.735  1.00  0.00           N  
ATOM   4029  CA  GLU A 254      47.972  46.096  61.856  1.00  0.00           C  
ATOM   4030  C   GLU A 254      46.547  45.642  62.160  1.00  0.00           C  
ATOM   4031  O   GLU A 254      45.870  46.220  63.008  1.00  0.00           O  
ATOM   4032  CB  GLU A 254      47.991  46.929  60.573  1.00  0.00           C  
ATOM   4033  CG  GLU A 254      47.085  48.152  60.603  1.00  0.00           C  
ATOM   4034  CD  GLU A 254      47.038  48.877  59.288  1.00  0.00           C  
ATOM   4035  OE1 GLU A 254      47.750  48.492  58.392  1.00  0.00           O  
ATOM   4036  OE2 GLU A 254      46.288  49.820  59.178  1.00  0.00           O  
ATOM   4037  H   GLU A 254      49.358  44.801  60.864  1.00  0.00           H  
ATOM   4038  HA  GLU A 254      48.305  46.714  62.690  1.00  0.00           H  
ATOM   4039 1HB  GLU A 254      49.007  47.270  60.375  1.00  0.00           H  
ATOM   4040 2HB  GLU A 254      47.684  46.308  59.731  1.00  0.00           H  
ATOM   4041 1HG  GLU A 254      46.076  47.838  60.869  1.00  0.00           H  
ATOM   4042 2HG  GLU A 254      47.439  48.834  61.376  1.00  0.00           H  
ATOM   4043  N   LEU A 255      46.101  44.604  61.460  1.00  0.00           N  
ATOM   4044  CA  LEU A 255      44.753  44.078  61.646  1.00  0.00           C  
ATOM   4045  C   LEU A 255      44.500  43.714  63.103  1.00  0.00           C  
ATOM   4046  O   LEU A 255      43.483  44.093  63.680  1.00  0.00           O  
ATOM   4047  CB  LEU A 255      44.539  42.845  60.759  1.00  0.00           C  
ATOM   4048  CG  LEU A 255      43.166  42.171  60.877  1.00  0.00           C  
ATOM   4049  CD1 LEU A 255      42.076  43.174  60.523  1.00  0.00           C  
ATOM   4050  CD2 LEU A 255      43.113  40.960  59.958  1.00  0.00           C  
ATOM   4051  H   LEU A 255      46.709  44.168  60.782  1.00  0.00           H  
ATOM   4052  HA  LEU A 255      44.039  44.854  61.369  1.00  0.00           H  
ATOM   4053 1HB  LEU A 255      44.676  43.136  59.719  1.00  0.00           H  
ATOM   4054 2HB  LEU A 255      45.295  42.100  61.010  1.00  0.00           H  
ATOM   4055  HG  LEU A 255      43.004  41.853  61.907  1.00  0.00           H  
ATOM   4056 1HD1 LEU A 255      41.100  42.695  60.607  1.00  0.00           H  
ATOM   4057 2HD1 LEU A 255      42.124  44.021  61.208  1.00  0.00           H  
ATOM   4058 3HD1 LEU A 255      42.222  43.524  59.501  1.00  0.00           H  
ATOM   4059 1HD2 LEU A 255      42.137  40.481  60.043  1.00  0.00           H  
ATOM   4060 2HD2 LEU A 255      43.274  41.277  58.928  1.00  0.00           H  
ATOM   4061 3HD2 LEU A 255      43.891  40.252  60.245  1.00  0.00           H  
ATOM   4062  N   VAL A 256      45.435  42.973  63.692  1.00  0.00           N  
ATOM   4063  CA  VAL A 256      45.325  42.576  65.091  1.00  0.00           C  
ATOM   4064  C   VAL A 256      45.273  43.793  66.007  1.00  0.00           C  
ATOM   4065  O   VAL A 256      44.488  43.837  66.953  1.00  0.00           O  
ATOM   4066  CB  VAL A 256      46.519  41.687  65.489  1.00  0.00           C  
ATOM   4067  CG1 VAL A 256      46.531  41.455  66.992  1.00  0.00           C  
ATOM   4068  CG2 VAL A 256      46.452  40.366  64.738  1.00  0.00           C  
ATOM   4069  H   VAL A 256      46.239  42.680  63.159  1.00  0.00           H  
ATOM   4070  HA  VAL A 256      44.395  42.024  65.222  1.00  0.00           H  
ATOM   4071  HB  VAL A 256      47.444  42.204  65.235  1.00  0.00           H  
ATOM   4072 1HG1 VAL A 256      47.382  40.825  67.255  1.00  0.00           H  
ATOM   4073 2HG1 VAL A 256      46.615  42.411  67.507  1.00  0.00           H  
ATOM   4074 3HG1 VAL A 256      45.607  40.959  67.292  1.00  0.00           H  
ATOM   4075 1HG2 VAL A 256      47.299  39.743  65.024  1.00  0.00           H  
ATOM   4076 2HG2 VAL A 256      45.523  39.853  64.987  1.00  0.00           H  
ATOM   4077 3HG2 VAL A 256      46.486  40.555  63.665  1.00  0.00           H  
ATOM   4078  N   GLU A 257      46.117  44.778  65.721  1.00  0.00           N  
ATOM   4079  CA  GLU A 257      46.166  45.999  66.513  1.00  0.00           C  
ATOM   4080  C   GLU A 257      44.808  46.690  66.547  1.00  0.00           C  
ATOM   4081  O   GLU A 257      44.348  47.128  67.601  1.00  0.00           O  
ATOM   4082  CB  GLU A 257      47.222  46.955  65.955  1.00  0.00           C  
ATOM   4083  CG  GLU A 257      48.659  46.506  66.180  1.00  0.00           C  
ATOM   4084  CD  GLU A 257      49.663  47.384  65.486  1.00  0.00           C  
ATOM   4085  OE1 GLU A 257      49.260  48.213  64.706  1.00  0.00           O  
ATOM   4086  OE2 GLU A 257      50.835  47.226  65.738  1.00  0.00           O  
ATOM   4087  H   GLU A 257      46.743  44.679  64.933  1.00  0.00           H  
ATOM   4088  HA  GLU A 257      46.426  45.737  67.540  1.00  0.00           H  
ATOM   4089 1HB  GLU A 257      47.074  47.076  64.882  1.00  0.00           H  
ATOM   4090 2HB  GLU A 257      47.104  47.937  66.415  1.00  0.00           H  
ATOM   4091 1HG  GLU A 257      48.868  46.510  67.249  1.00  0.00           H  
ATOM   4092 2HG  GLU A 257      48.769  45.483  65.820  1.00  0.00           H  
ATOM   4093  N   HIS A 258      44.171  46.785  65.384  1.00  0.00           N  
ATOM   4094  CA  HIS A 258      42.848  47.390  65.282  1.00  0.00           C  
ATOM   4095  C   HIS A 258      41.819  46.598  66.077  1.00  0.00           C  
ATOM   4096  O   HIS A 258      40.949  47.172  66.731  1.00  0.00           O  
ATOM   4097  CB  HIS A 258      42.407  47.485  63.817  1.00  0.00           C  
ATOM   4098  CG  HIS A 258      43.144  48.526  63.034  1.00  0.00           C  
ATOM   4099  ND1 HIS A 258      43.303  49.820  63.483  1.00  0.00           N  
ATOM   4100  CD2 HIS A 258      43.763  48.466  61.831  1.00  0.00           C  
ATOM   4101  CE1 HIS A 258      43.991  50.511  62.589  1.00  0.00           C  
ATOM   4102  NE2 HIS A 258      44.281  49.712  61.579  1.00  0.00           N  
ATOM   4103  H   HIS A 258      44.616  46.431  64.548  1.00  0.00           H  
ATOM   4104  HA  HIS A 258      42.893  48.394  65.707  1.00  0.00           H  
ATOM   4105 1HB  HIS A 258      42.556  46.521  63.329  1.00  0.00           H  
ATOM   4106 2HB  HIS A 258      41.342  47.713  63.772  1.00  0.00           H  
ATOM   4107  HD2 HIS A 258      43.837  47.591  61.185  1.00  0.00           H  
ATOM   4108  HE1 HIS A 258      44.271  51.561  62.674  1.00  0.00           H  
ATOM   4109  HE2 HIS A 258      44.800  49.970  60.752  1.00  0.00           H  
ATOM   4110  N   ILE A 259      41.924  45.273  66.016  1.00  0.00           N  
ATOM   4111  CA  ILE A 259      41.046  44.401  66.788  1.00  0.00           C  
ATOM   4112  C   ILE A 259      41.221  44.626  68.284  1.00  0.00           C  
ATOM   4113  O   ILE A 259      40.245  44.691  69.030  1.00  0.00           O  
ATOM   4114  CB  ILE A 259      41.312  42.921  66.457  1.00  0.00           C  
ATOM   4115  CG1 ILE A 259      40.889  42.611  65.018  1.00  0.00           C  
ATOM   4116  CG2 ILE A 259      40.582  42.016  67.437  1.00  0.00           C  
ATOM   4117  CD1 ILE A 259      41.383  41.276  64.510  1.00  0.00           C  
ATOM   4118  H   ILE A 259      42.627  44.862  65.423  1.00  0.00           H  
ATOM   4119  HA  ILE A 259      40.012  44.639  66.536  1.00  0.00           H  
ATOM   4120  HB  ILE A 259      42.381  42.721  66.519  1.00  0.00           H  
ATOM   4121 1HG1 ILE A 259      39.802  42.621  64.950  1.00  0.00           H  
ATOM   4122 2HG1 ILE A 259      41.265  43.389  64.353  1.00  0.00           H  
ATOM   4123 1HG2 ILE A 259      40.781  40.974  67.187  1.00  0.00           H  
ATOM   4124 2HG2 ILE A 259      40.931  42.220  68.449  1.00  0.00           H  
ATOM   4125 3HG2 ILE A 259      39.510  42.206  67.377  1.00  0.00           H  
ATOM   4126 1HD1 ILE A 259      41.043  41.128  63.484  1.00  0.00           H  
ATOM   4127 2HD1 ILE A 259      42.473  41.257  64.537  1.00  0.00           H  
ATOM   4128 3HD1 ILE A 259      40.991  40.479  65.140  1.00  0.00           H  
ATOM   4129  N   GLU A 260      42.473  44.744  68.716  1.00  0.00           N  
ATOM   4130  CA  GLU A 260      42.778  44.973  70.123  1.00  0.00           C  
ATOM   4131  C   GLU A 260      42.168  46.280  70.615  1.00  0.00           C  
ATOM   4132  O   GLU A 260      41.658  46.356  71.732  1.00  0.00           O  
ATOM   4133  CB  GLU A 260      44.292  44.990  70.344  1.00  0.00           C  
ATOM   4134  CG  GLU A 260      44.962  43.629  70.214  1.00  0.00           C  
ATOM   4135  CD  GLU A 260      46.458  43.699  70.345  1.00  0.00           C  
ATOM   4136  OE1 GLU A 260      46.985  44.785  70.345  1.00  0.00           O  
ATOM   4137  OE2 GLU A 260      47.075  42.664  70.444  1.00  0.00           O  
ATOM   4138  H   GLU A 260      43.230  44.675  68.054  1.00  0.00           H  
ATOM   4139  HA  GLU A 260      42.340  44.163  70.708  1.00  0.00           H  
ATOM   4140 1HB  GLU A 260      44.758  45.662  69.623  1.00  0.00           H  
ATOM   4141 2HB  GLU A 260      44.511  45.376  71.340  1.00  0.00           H  
ATOM   4142 1HG  GLU A 260      44.572  42.968  70.987  1.00  0.00           H  
ATOM   4143 2HG  GLU A 260      44.706  43.202  69.245  1.00  0.00           H  
ATOM   4144  N   LYS A 261      42.225  47.305  69.773  1.00  0.00           N  
ATOM   4145  CA  LYS A 261      41.599  48.585  70.082  1.00  0.00           C  
ATOM   4146  C   LYS A 261      40.106  48.422  70.326  1.00  0.00           C  
ATOM   4147  O   LYS A 261      39.555  48.990  71.270  1.00  0.00           O  
ATOM   4148  CB  LYS A 261      41.841  49.588  68.952  1.00  0.00           C  
ATOM   4149  CG  LYS A 261      43.281  50.067  68.834  1.00  0.00           C  
ATOM   4150  CD  LYS A 261      43.457  51.000  67.645  1.00  0.00           C  
ATOM   4151  CE  LYS A 261      44.906  51.438  67.494  1.00  0.00           C  
ATOM   4152  NZ  LYS A 261      45.098  52.333  66.321  1.00  0.00           N  
ATOM   4153  H   LYS A 261      42.715  47.196  68.895  1.00  0.00           H  
ATOM   4154  HA  LYS A 261      42.043  48.976  70.997  1.00  0.00           H  
ATOM   4155 1HB  LYS A 261      41.558  49.138  68.000  1.00  0.00           H  
ATOM   4156 2HB  LYS A 261      41.208  50.463  69.101  1.00  0.00           H  
ATOM   4157 1HG  LYS A 261      43.565  50.595  69.745  1.00  0.00           H  
ATOM   4158 2HG  LYS A 261      43.941  49.208  68.712  1.00  0.00           H  
ATOM   4159 1HD  LYS A 261      43.142  50.491  66.733  1.00  0.00           H  
ATOM   4160 2HD  LYS A 261      42.833  51.883  67.781  1.00  0.00           H  
ATOM   4161 1HE  LYS A 261      45.223  51.964  68.393  1.00  0.00           H  
ATOM   4162 2HE  LYS A 261      45.541  50.559  67.372  1.00  0.00           H  
ATOM   4163 1HZ  LYS A 261      46.070  52.600  66.256  1.00  0.00           H  
ATOM   4164 2HZ  LYS A 261      44.825  51.847  65.479  1.00  0.00           H  
ATOM   4165 3HZ  LYS A 261      44.529  53.160  66.432  1.00  0.00           H  
ATOM   4166  N   ILE A 262      39.451  47.642  69.471  1.00  0.00           N  
ATOM   4167  CA  ILE A 262      38.025  47.378  69.613  1.00  0.00           C  
ATOM   4168  C   ILE A 262      37.736  46.575  70.876  1.00  0.00           C  
ATOM   4169  O   ILE A 262      36.746  46.820  71.565  1.00  0.00           O  
ATOM   4170  CB  ILE A 262      37.483  46.619  68.387  1.00  0.00           C  
ATOM   4171  CG1 ILE A 262      37.584  47.491  67.133  1.00  0.00           C  
ATOM   4172  CG2 ILE A 262      36.045  46.185  68.623  1.00  0.00           C  
ATOM   4173  CD1 ILE A 262      36.792  48.776  67.217  1.00  0.00           C  
ATOM   4174  H   ILE A 262      39.957  47.223  68.705  1.00  0.00           H  
ATOM   4175  HA  ILE A 262      37.503  48.329  69.700  1.00  0.00           H  
ATOM   4176  HB  ILE A 262      38.095  45.735  68.206  1.00  0.00           H  
ATOM   4177 1HG1 ILE A 262      38.627  47.744  66.948  1.00  0.00           H  
ATOM   4178 2HG1 ILE A 262      37.228  46.928  66.269  1.00  0.00           H  
ATOM   4179 1HG2 ILE A 262      35.677  45.651  67.747  1.00  0.00           H  
ATOM   4180 2HG2 ILE A 262      36.001  45.529  69.492  1.00  0.00           H  
ATOM   4181 3HG2 ILE A 262      35.424  47.063  68.800  1.00  0.00           H  
ATOM   4182 1HD1 ILE A 262      36.913  49.339  66.291  1.00  0.00           H  
ATOM   4183 2HD1 ILE A 262      35.736  48.544  67.366  1.00  0.00           H  
ATOM   4184 3HD1 ILE A 262      37.154  49.372  68.053  1.00  0.00           H  
ATOM   4185  N   LEU A 263      38.606  45.615  71.172  1.00  0.00           N  
ATOM   4186  CA  LEU A 263      38.473  44.807  72.378  1.00  0.00           C  
ATOM   4187  C   LEU A 263      38.482  45.676  73.628  1.00  0.00           C  
ATOM   4188  O   LEU A 263      37.735  45.427  74.575  1.00  0.00           O  
ATOM   4189  CB  LEU A 263      39.609  43.778  72.455  1.00  0.00           C  
ATOM   4190  CG  LEU A 263      39.497  42.591  71.491  1.00  0.00           C  
ATOM   4191  CD1 LEU A 263      40.798  41.797  71.509  1.00  0.00           C  
ATOM   4192  CD2 LEU A 263      38.318  41.717  71.896  1.00  0.00           C  
ATOM   4193  H   LEU A 263      39.380  45.442  70.547  1.00  0.00           H  
ATOM   4194  HA  LEU A 263      37.515  44.288  72.343  1.00  0.00           H  
ATOM   4195 1HB  LEU A 263      40.550  44.285  72.249  1.00  0.00           H  
ATOM   4196 2HB  LEU A 263      39.649  43.380  73.469  1.00  0.00           H  
ATOM   4197  HG  LEU A 263      39.345  42.958  70.477  1.00  0.00           H  
ATOM   4198 1HD1 LEU A 263      40.718  40.954  70.824  1.00  0.00           H  
ATOM   4199 2HD1 LEU A 263      41.620  42.442  71.197  1.00  0.00           H  
ATOM   4200 3HD1 LEU A 263      40.985  41.431  72.518  1.00  0.00           H  
ATOM   4201 1HD2 LEU A 263      38.239  40.873  71.210  1.00  0.00           H  
ATOM   4202 2HD2 LEU A 263      38.471  41.348  72.910  1.00  0.00           H  
ATOM   4203 3HD2 LEU A 263      37.401  42.304  71.857  1.00  0.00           H  
ATOM   4204  N   GLU A 264      39.333  46.697  73.627  1.00  0.00           N  
ATOM   4205  CA  GLU A 264      39.384  47.654  74.726  1.00  0.00           C  
ATOM   4206  C   GLU A 264      38.105  48.478  74.800  1.00  0.00           C  
ATOM   4207  O   GLU A 264      37.623  48.801  75.885  1.00  0.00           O  
ATOM   4208  CB  GLU A 264      40.591  48.582  74.570  1.00  0.00           C  
ATOM   4209  CG  GLU A 264      41.937  47.903  74.780  1.00  0.00           C  
ATOM   4210  CD  GLU A 264      42.079  47.297  76.147  1.00  0.00           C  
ATOM   4211  OE1 GLU A 264      41.842  47.986  77.111  1.00  0.00           O  
ATOM   4212  OE2 GLU A 264      42.426  46.141  76.230  1.00  0.00           O  
ATOM   4213  H   GLU A 264      39.960  46.815  72.844  1.00  0.00           H  
ATOM   4214  HA  GLU A 264      39.474  47.100  75.662  1.00  0.00           H  
ATOM   4215 1HB  GLU A 264      40.588  49.018  73.571  1.00  0.00           H  
ATOM   4216 2HB  GLU A 264      40.515  49.401  75.285  1.00  0.00           H  
ATOM   4217 1HG  GLU A 264      42.056  47.118  74.032  1.00  0.00           H  
ATOM   4218 2HG  GLU A 264      42.728  48.636  74.628  1.00  0.00           H  
ATOM   4219  N   GLU A 265      37.558  48.817  73.637  1.00  0.00           N  
ATOM   4220  CA  GLU A 265      36.300  49.552  73.567  1.00  0.00           C  
ATOM   4221  C   GLU A 265      35.133  48.690  74.030  1.00  0.00           C  
ATOM   4222  O   GLU A 265      34.174  49.192  74.617  1.00  0.00           O  
ATOM   4223  CB  GLU A 265      36.048  50.042  72.139  1.00  0.00           C  
ATOM   4224  CG  GLU A 265      37.005  51.129  71.670  1.00  0.00           C  
ATOM   4225  CD  GLU A 265      36.946  52.368  72.519  1.00  0.00           C  
ATOM   4226  OE1 GLU A 265      35.866  52.851  72.759  1.00  0.00           O  
ATOM   4227  OE2 GLU A 265      37.983  52.833  72.930  1.00  0.00           O  
ATOM   4228  H   GLU A 265      38.026  48.560  72.780  1.00  0.00           H  
ATOM   4229  HA  GLU A 265      36.363  50.411  74.235  1.00  0.00           H  
ATOM   4230 1HB  GLU A 265      36.129  49.205  71.447  1.00  0.00           H  
ATOM   4231 2HB  GLU A 265      35.034  50.435  72.062  1.00  0.00           H  
ATOM   4232 1HG  GLU A 265      38.022  50.736  71.690  1.00  0.00           H  
ATOM   4233 2HG  GLU A 265      36.767  51.389  70.639  1.00  0.00           H  
ATOM   4234  N   LEU A 266      35.220  47.391  73.763  1.00  0.00           N  
ATOM   4235  CA  LEU A 266      34.233  46.440  74.259  1.00  0.00           C  
ATOM   4236  C   LEU A 266      34.274  46.344  75.778  1.00  0.00           C  
ATOM   4237  O   LEU A 266      33.238  46.201  76.427  1.00  0.00           O  
ATOM   4238  CB  LEU A 266      34.477  45.055  73.647  1.00  0.00           C  
ATOM   4239  CG  LEU A 266      34.181  44.930  72.147  1.00  0.00           C  
ATOM   4240  CD1 LEU A 266      34.650  43.569  71.648  1.00  0.00           C  
ATOM   4241  CD2 LEU A 266      32.689  45.115  71.907  1.00  0.00           C  
ATOM   4242  H   LEU A 266      35.991  47.055  73.203  1.00  0.00           H  
ATOM   4243  HA  LEU A 266      33.241  46.792  73.975  1.00  0.00           H  
ATOM   4244 1HB  LEU A 266      35.521  44.786  73.802  1.00  0.00           H  
ATOM   4245 2HB  LEU A 266      33.855  44.330  74.170  1.00  0.00           H  
ATOM   4246  HG  LEU A 266      34.734  45.694  71.601  1.00  0.00           H  
ATOM   4247 1HD1 LEU A 266      34.439  43.480  70.583  1.00  0.00           H  
ATOM   4248 2HD1 LEU A 266      35.723  43.472  71.815  1.00  0.00           H  
ATOM   4249 3HD1 LEU A 266      34.125  42.783  72.189  1.00  0.00           H  
ATOM   4250 1HD2 LEU A 266      32.478  45.025  70.840  1.00  0.00           H  
ATOM   4251 2HD2 LEU A 266      32.136  44.350  72.451  1.00  0.00           H  
ATOM   4252 3HD2 LEU A 266      32.384  46.101  72.257  1.00  0.00           H  
ATOM   4253  N   LYS A 267      35.475  46.427  76.339  1.00  0.00           N  
ATOM   4254  CA  LYS A 267      35.642  46.500  77.787  1.00  0.00           C  
ATOM   4255  C   LYS A 267      34.958  47.736  78.356  1.00  0.00           C  
ATOM   4256  O   LYS A 267      34.370  47.689  79.438  1.00  0.00           O  
ATOM   4257  CB  LYS A 267      37.126  46.503  78.154  1.00  0.00           C  
ATOM   4258  CG  LYS A 267      37.839  45.182  77.903  1.00  0.00           C  
ATOM   4259  CD  LYS A 267      39.328  45.292  78.199  1.00  0.00           C  
ATOM   4260  CE  LYS A 267      40.060  44.004  77.850  1.00  0.00           C  
ATOM   4261  NZ  LYS A 267      41.528  44.125  78.055  1.00  0.00           N  
ATOM   4262  H   LYS A 267      36.294  46.438  75.749  1.00  0.00           H  
ATOM   4263  HA  LYS A 267      35.170  45.625  78.232  1.00  0.00           H  
ATOM   4264 1HB  LYS A 267      37.642  47.276  77.584  1.00  0.00           H  
ATOM   4265 2HB  LYS A 267      37.239  46.748  79.212  1.00  0.00           H  
ATOM   4266 1HG  LYS A 267      37.407  44.407  78.538  1.00  0.00           H  
ATOM   4267 2HG  LYS A 267      37.705  44.888  76.861  1.00  0.00           H  
ATOM   4268 1HD  LYS A 267      39.755  46.111  77.618  1.00  0.00           H  
ATOM   4269 2HD  LYS A 267      39.473  45.505  79.258  1.00  0.00           H  
ATOM   4270 1HE  LYS A 267      39.684  43.192  78.472  1.00  0.00           H  
ATOM   4271 2HE  LYS A 267      39.871  43.750  76.806  1.00  0.00           H  
ATOM   4272 1HZ  LYS A 267      41.976  43.253  77.812  1.00  0.00           H  
ATOM   4273 2HZ  LYS A 267      41.891  44.863  77.468  1.00  0.00           H  
ATOM   4274 3HZ  LYS A 267      41.716  44.342  79.023  1.00  0.00           H  
ATOM   4275  N   LYS A 268      35.040  48.842  77.625  1.00  0.00           N  
ATOM   4276  CA  LYS A 268      34.342  50.064  78.003  1.00  0.00           C  
ATOM   4277  C   LYS A 268      32.831  49.881  77.933  1.00  0.00           C  
ATOM   4278  O   LYS A 268      32.096  50.377  78.786  1.00  0.00           O  
ATOM   4279  CB  LYS A 268      34.775  51.226  77.108  1.00  0.00           C  
ATOM   4280  CG  LYS A 268      36.216  51.674  77.311  1.00  0.00           C  
ATOM   4281  CD  LYS A 268      36.595  52.774  76.332  1.00  0.00           C  
ATOM   4282  CE  LYS A 268      38.068  53.141  76.452  1.00  0.00           C  
ATOM   4283  NZ  LYS A 268      38.476  54.145  75.434  1.00  0.00           N  
ATOM   4284  H   LYS A 268      35.602  48.835  76.785  1.00  0.00           H  
ATOM   4285  HA  LYS A 268      34.598  50.304  79.037  1.00  0.00           H  
ATOM   4286 1HB  LYS A 268      34.656  50.942  76.062  1.00  0.00           H  
ATOM   4287 2HB  LYS A 268      34.129  52.085  77.289  1.00  0.00           H  
ATOM   4288 1HG  LYS A 268      36.342  52.045  78.328  1.00  0.00           H  
ATOM   4289 2HG  LYS A 268      36.885  50.825  77.167  1.00  0.00           H  
ATOM   4290 1HD  LYS A 268      36.396  52.440  75.313  1.00  0.00           H  
ATOM   4291 2HD  LYS A 268      35.994  53.661  76.529  1.00  0.00           H  
ATOM   4292 1HE  LYS A 268      38.261  53.548  77.444  1.00  0.00           H  
ATOM   4293 2HE  LYS A 268      38.677  52.246  76.327  1.00  0.00           H  
ATOM   4294 1HZ  LYS A 268      39.457  54.360  75.547  1.00  0.00           H  
ATOM   4295 2HZ  LYS A 268      38.319  53.770  74.509  1.00  0.00           H  
ATOM   4296 3HZ  LYS A 268      37.932  54.987  75.552  1.00  0.00           H  
ATOM   4297  N   GLN A 269      32.376  49.165  76.911  1.00  0.00           N  
ATOM   4298  CA  GLN A 269      30.947  48.960  76.696  1.00  0.00           C  
ATOM   4299  C   GLN A 269      30.339  48.115  77.809  1.00  0.00           C  
ATOM   4300  O   GLN A 269      29.238  48.395  78.282  1.00  0.00           O  
ATOM   4301  OXT GLN A 269      30.935  47.164  78.235  1.00  0.00           O  
ATOM   4302  CB  GLN A 269      30.699  48.295  75.340  1.00  0.00           C  
ATOM   4303  CG  GLN A 269      29.231  48.126  74.988  1.00  0.00           C  
ATOM   4304  CD  GLN A 269      28.514  49.456  74.844  1.00  0.00           C  
ATOM   4305  OE1 GLN A 269      28.970  50.347  74.122  1.00  0.00           O  
ATOM   4306  NE2 GLN A 269      27.386  49.596  75.530  1.00  0.00           N  
ATOM   4307  H   GLN A 269      33.035  48.753  76.266  1.00  0.00           H  
ATOM   4308  HA  GLN A 269      30.452  49.932  76.712  1.00  0.00           H  
ATOM   4309 1HB  GLN A 269      31.167  48.888  74.553  1.00  0.00           H  
ATOM   4310 2HB  GLN A 269      31.163  47.309  75.327  1.00  0.00           H  
ATOM   4311 1HG  GLN A 269      29.154  47.592  74.041  1.00  0.00           H  
ATOM   4312 2HG  GLN A 269      28.742  47.558  75.779  1.00  0.00           H  
ATOM   4313 1HE2 GLN A 269      26.869  50.451  75.475  1.00  0.00           H  
ATOM   4314 2HE2 GLN A 269      27.053  48.848  76.104  1.00  0.00           H  
TER                                                                             
ATOM   4316  N   VAL B   1       7.052  22.159  47.094  1.00  0.00           N  
ATOM   4317  CA  VAL B   1       7.047  21.796  48.502  1.00  0.00           C  
ATOM   4318  C   VAL B   1       7.615  20.380  48.697  1.00  0.00           C  
ATOM   4319  O   VAL B   1       7.970  19.997  49.819  1.00  0.00           O  
ATOM   4320  CB  VAL B   1       5.618  21.894  49.082  1.00  0.00           C  
ATOM   4321  CG1 VAL B   1       5.594  21.430  50.527  1.00  0.00           C  
ATOM   4322  CG2 VAL B   1       5.115  23.345  48.986  1.00  0.00           C  
ATOM   4323 1H   VAL B   1       7.330  23.123  47.036  1.00  0.00           H  
ATOM   4324 2H   VAL B   1       7.759  21.612  46.627  1.00  0.00           H  
ATOM   4325 3H   VAL B   1       6.157  22.031  46.650  1.00  0.00           H  
ATOM   4326  HA  VAL B   1       7.689  22.495  49.043  1.00  0.00           H  
ATOM   4327  HB  VAL B   1       4.949  21.260  48.502  1.00  0.00           H  
ATOM   4328 1HG1 VAL B   1       4.607  21.540  50.887  1.00  0.00           H  
ATOM   4329 2HG1 VAL B   1       5.898  20.408  50.657  1.00  0.00           H  
ATOM   4330 3HG1 VAL B   1       6.264  22.052  51.083  1.00  0.00           H  
ATOM   4331 1HG2 VAL B   1       4.104  23.404  49.387  1.00  0.00           H  
ATOM   4332 2HG2 VAL B   1       5.773  23.992  49.579  1.00  0.00           H  
ATOM   4333 3HG2 VAL B   1       5.101  23.686  47.957  1.00  0.00           H  
ATOM   4334  N   GLU B   2       7.701  19.578  47.631  1.00  0.00           N  
ATOM   4335  CA  GLU B   2       8.148  18.205  47.764  1.00  0.00           C  
ATOM   4336  C   GLU B   2       9.586  18.071  48.294  1.00  0.00           C  
ATOM   4337  O   GLU B   2       9.845  17.163  49.100  1.00  0.00           O  
ATOM   4338  CB  GLU B   2       8.033  17.501  46.409  1.00  0.00           C  
ATOM   4339  CG  GLU B   2       6.605  17.314  45.917  1.00  0.00           C  
ATOM   4340  CD  GLU B   2       6.044  18.547  45.266  1.00  0.00           C  
ATOM   4341  OE1 GLU B   2       6.748  19.525  45.183  1.00  0.00           O  
ATOM   4342  OE2 GLU B   2       4.909  18.511  44.851  1.00  0.00           O  
ATOM   4343  H   GLU B   2       7.436  19.899  46.707  1.00  0.00           H  
ATOM   4344  HA  GLU B   2       7.485  17.699  48.471  1.00  0.00           H  
ATOM   4345 1HB  GLU B   2       8.574  18.073  45.655  1.00  0.00           H  
ATOM   4346 2HB  GLU B   2       8.498  16.518  46.470  1.00  0.00           H  
ATOM   4347 1HG  GLU B   2       6.585  16.496  45.198  1.00  0.00           H  
ATOM   4348 2HG  GLU B   2       5.975  17.035  46.761  1.00  0.00           H  
ATOM   4349  N   GLU B   3      10.526  18.938  47.886  1.00  0.00           N  
ATOM   4350  CA  GLU B   3      11.894  18.824  48.424  1.00  0.00           C  
ATOM   4351  C   GLU B   3      11.899  19.086  49.922  1.00  0.00           C  
ATOM   4352  O   GLU B   3      12.579  18.384  50.673  1.00  0.00           O  
ATOM   4353  CB  GLU B   3      12.905  19.737  47.722  1.00  0.00           C  
ATOM   4354  CG  GLU B   3      13.293  19.296  46.313  1.00  0.00           C  
ATOM   4355  CD  GLU B   3      14.330  20.201  45.667  1.00  0.00           C  
ATOM   4356  OE1 GLU B   3      14.079  21.393  45.537  1.00  0.00           O  
ATOM   4357  OE2 GLU B   3      15.364  19.703  45.288  1.00  0.00           O  
ATOM   4358  H   GLU B   3      10.288  19.663  47.210  1.00  0.00           H  
ATOM   4359  HA  GLU B   3      12.234  17.793  48.269  1.00  0.00           H  
ATOM   4360 1HB  GLU B   3      12.492  20.752  47.654  1.00  0.00           H  
ATOM   4361 2HB  GLU B   3      13.804  19.811  48.320  1.00  0.00           H  
ATOM   4362 1HG  GLU B   3      13.676  18.275  46.344  1.00  0.00           H  
ATOM   4363 2HG  GLU B   3      12.389  19.289  45.697  1.00  0.00           H  
ATOM   4364  N   LEU B   4      11.112  20.085  50.361  1.00  0.00           N  
ATOM   4365  CA  LEU B   4      11.045  20.364  51.793  1.00  0.00           C  
ATOM   4366  C   LEU B   4      10.525  19.148  52.529  1.00  0.00           C  
ATOM   4367  O   LEU B   4      11.049  18.788  53.583  1.00  0.00           O  
ATOM   4368  CB  LEU B   4      10.076  21.498  52.094  1.00  0.00           C  
ATOM   4369  CG  LEU B   4       9.934  21.876  53.588  1.00  0.00           C  
ATOM   4370  CD1 LEU B   4      11.250  22.473  54.162  1.00  0.00           C  
ATOM   4371  CD2 LEU B   4       8.792  22.773  53.727  1.00  0.00           C  
ATOM   4372  H   LEU B   4      10.636  20.681  49.682  1.00  0.00           H  
ATOM   4373  HA  LEU B   4      12.034  20.590  52.152  1.00  0.00           H  
ATOM   4374 1HB  LEU B   4      10.395  22.379  51.537  1.00  0.00           H  
ATOM   4375 2HB  LEU B   4       9.094  21.214  51.733  1.00  0.00           H  
ATOM   4376  HG  LEU B   4       9.733  20.988  54.160  1.00  0.00           H  
ATOM   4377 1HD1 LEU B   4      11.102  22.703  55.217  1.00  0.00           H  
ATOM   4378 2HD1 LEU B   4      12.055  21.758  54.067  1.00  0.00           H  
ATOM   4379 3HD1 LEU B   4      11.508  23.384  53.635  1.00  0.00           H  
ATOM   4380 1HD2 LEU B   4       8.696  22.994  54.763  1.00  0.00           H  
ATOM   4381 2HD2 LEU B   4       8.935  23.678  53.175  1.00  0.00           H  
ATOM   4382 3HD2 LEU B   4       7.899  22.273  53.366  1.00  0.00           H  
ATOM   4383  N   LEU B   5       9.475  18.529  51.992  1.00  0.00           N  
ATOM   4384  CA  LEU B   5       8.904  17.362  52.619  1.00  0.00           C  
ATOM   4385  C   LEU B   5       9.907  16.219  52.702  1.00  0.00           C  
ATOM   4386  O   LEU B   5      10.003  15.567  53.741  1.00  0.00           O  
ATOM   4387  CB  LEU B   5       7.618  16.930  51.902  1.00  0.00           C  
ATOM   4388  CG  LEU B   5       6.901  15.653  52.433  1.00  0.00           C  
ATOM   4389  CD1 LEU B   5       6.548  15.818  53.868  1.00  0.00           C  
ATOM   4390  CD2 LEU B   5       5.616  15.459  51.645  1.00  0.00           C  
ATOM   4391  H   LEU B   5       9.057  18.912  51.134  1.00  0.00           H  
ATOM   4392  HA  LEU B   5       8.645  17.641  53.634  1.00  0.00           H  
ATOM   4393 1HB  LEU B   5       6.905  17.760  51.949  1.00  0.00           H  
ATOM   4394 2HB  LEU B   5       7.859  16.761  50.853  1.00  0.00           H  
ATOM   4395  HG  LEU B   5       7.549  14.781  52.324  1.00  0.00           H  
ATOM   4396 1HD1 LEU B   5       6.032  14.933  54.204  1.00  0.00           H  
ATOM   4397 2HD1 LEU B   5       7.436  15.955  54.472  1.00  0.00           H  
ATOM   4398 3HD1 LEU B   5       5.907  16.673  53.950  1.00  0.00           H  
ATOM   4399 1HD2 LEU B   5       5.091  14.576  52.006  1.00  0.00           H  
ATOM   4400 2HD2 LEU B   5       4.980  16.340  51.776  1.00  0.00           H  
ATOM   4401 3HD2 LEU B   5       5.858  15.334  50.591  1.00  0.00           H  
ATOM   4402  N   LEU B   6      10.658  15.971  51.621  1.00  0.00           N  
ATOM   4403  CA  LEU B   6      11.639  14.893  51.674  1.00  0.00           C  
ATOM   4404  C   LEU B   6      12.712  15.194  52.728  1.00  0.00           C  
ATOM   4405  O   LEU B   6      13.104  14.273  53.464  1.00  0.00           O  
ATOM   4406  CB  LEU B   6      12.323  14.761  50.313  1.00  0.00           C  
ATOM   4407  CG  LEU B   6      11.519  14.195  49.126  1.00  0.00           C  
ATOM   4408  CD1 LEU B   6      12.353  14.390  47.858  1.00  0.00           C  
ATOM   4409  CD2 LEU B   6      11.235  12.723  49.331  1.00  0.00           C  
ATOM   4410  H   LEU B   6      10.504  16.499  50.762  1.00  0.00           H  
ATOM   4411  HA  LEU B   6      11.142  13.977  51.935  1.00  0.00           H  
ATOM   4412 1HB  LEU B   6      12.625  15.751  50.025  1.00  0.00           H  
ATOM   4413 2HB  LEU B   6      13.208  14.138  50.443  1.00  0.00           H  
ATOM   4414  HG  LEU B   6      10.581  14.739  49.018  1.00  0.00           H  
ATOM   4415 1HD1 LEU B   6      11.812  14.002  46.997  1.00  0.00           H  
ATOM   4416 2HD1 LEU B   6      12.553  15.450  47.711  1.00  0.00           H  
ATOM   4417 3HD1 LEU B   6      13.290  13.861  47.968  1.00  0.00           H  
ATOM   4418 1HD2 LEU B   6      10.684  12.341  48.473  1.00  0.00           H  
ATOM   4419 2HD2 LEU B   6      12.180  12.192  49.421  1.00  0.00           H  
ATOM   4420 3HD2 LEU B   6      10.642  12.575  50.228  1.00  0.00           H  
ATOM   4421  N   LEU B   7      13.160  16.454  52.852  1.00  0.00           N  
ATOM   4422  CA  LEU B   7      14.137  16.792  53.886  1.00  0.00           C  
ATOM   4423  C   LEU B   7      13.538  16.604  55.267  1.00  0.00           C  
ATOM   4424  O   LEU B   7      14.235  16.154  56.177  1.00  0.00           O  
ATOM   4425  CB  LEU B   7      14.638  18.235  53.785  1.00  0.00           C  
ATOM   4426  CG  LEU B   7      15.542  18.621  52.596  1.00  0.00           C  
ATOM   4427  CD1 LEU B   7      15.732  20.110  52.625  1.00  0.00           C  
ATOM   4428  CD2 LEU B   7      16.909  17.913  52.703  1.00  0.00           C  
ATOM   4429  H   LEU B   7      12.840  17.170  52.188  1.00  0.00           H  
ATOM   4430  HA  LEU B   7      14.979  16.114  53.792  1.00  0.00           H  
ATOM   4431 1HB  LEU B   7      13.762  18.893  53.762  1.00  0.00           H  
ATOM   4432 2HB  LEU B   7      15.195  18.451  54.689  1.00  0.00           H  
ATOM   4433  HG  LEU B   7      15.051  18.357  51.661  1.00  0.00           H  
ATOM   4434 1HD1 LEU B   7      16.352  20.422  51.785  1.00  0.00           H  
ATOM   4435 2HD1 LEU B   7      14.761  20.575  52.559  1.00  0.00           H  
ATOM   4436 3HD1 LEU B   7      16.207  20.395  53.557  1.00  0.00           H  
ATOM   4437 1HD2 LEU B   7      17.543  18.207  51.874  1.00  0.00           H  
ATOM   4438 2HD2 LEU B   7      17.386  18.191  53.633  1.00  0.00           H  
ATOM   4439 3HD2 LEU B   7      16.773  16.842  52.675  1.00  0.00           H  
ATOM   4440  N   ALA B   8      12.263  16.976  55.447  1.00  0.00           N  
ATOM   4441  CA  ALA B   8      11.594  16.795  56.724  1.00  0.00           C  
ATOM   4442  C   ALA B   8      11.543  15.331  57.097  1.00  0.00           C  
ATOM   4443  O   ALA B   8      11.788  14.967  58.246  1.00  0.00           O  
ATOM   4444  CB  ALA B   8      10.211  17.382  56.678  1.00  0.00           C  
ATOM   4445  H   ALA B   8      11.760  17.428  54.674  1.00  0.00           H  
ATOM   4446  HA  ALA B   8      12.171  17.296  57.492  1.00  0.00           H  
ATOM   4447 1HB  ALA B   8       9.741  17.266  57.635  1.00  0.00           H  
ATOM   4448 2HB  ALA B   8      10.272  18.440  56.428  1.00  0.00           H  
ATOM   4449 3HB  ALA B   8       9.633  16.866  55.919  1.00  0.00           H  
ATOM   4450  N   ARG B   9      11.257  14.478  56.109  1.00  0.00           N  
ATOM   4451  CA  ARG B   9      11.227  13.052  56.347  1.00  0.00           C  
ATOM   4452  C   ARG B   9      12.624  12.550  56.695  1.00  0.00           C  
ATOM   4453  O   ARG B   9      12.770  11.691  57.570  1.00  0.00           O  
ATOM   4454  CB  ARG B   9      10.673  12.321  55.141  1.00  0.00           C  
ATOM   4455  CG  ARG B   9       9.206  12.539  54.920  1.00  0.00           C  
ATOM   4456  CD  ARG B   9       8.723  11.900  53.697  1.00  0.00           C  
ATOM   4457  NE  ARG B   9       8.774  10.445  53.805  1.00  0.00           N  
ATOM   4458  CZ  ARG B   9       8.553   9.573  52.797  1.00  0.00           C  
ATOM   4459  NH1 ARG B   9       8.265  10.009  51.582  1.00  0.00           N  
ATOM   4460  NH2 ARG B   9       8.619   8.270  53.050  1.00  0.00           N  
ATOM   4461  H   ARG B   9      11.007  14.849  55.188  1.00  0.00           H  
ATOM   4462  HA  ARG B   9      10.564  12.858  57.189  1.00  0.00           H  
ATOM   4463 1HB  ARG B   9      11.194  12.651  54.246  1.00  0.00           H  
ATOM   4464 2HB  ARG B   9      10.844  11.255  55.251  1.00  0.00           H  
ATOM   4465 1HG  ARG B   9       8.674  12.096  55.748  1.00  0.00           H  
ATOM   4466 2HG  ARG B   9       8.982  13.600  54.879  1.00  0.00           H  
ATOM   4467 1HD  ARG B   9       7.689  12.202  53.525  1.00  0.00           H  
ATOM   4468 2HD  ARG B   9       9.347  12.214  52.861  1.00  0.00           H  
ATOM   4469  HE  ARG B   9       8.979  10.057  54.716  1.00  0.00           H  
ATOM   4470 1HH1 ARG B   9       8.207  10.996  51.395  1.00  0.00           H  
ATOM   4471 2HH1 ARG B   9       8.093   9.348  50.833  1.00  0.00           H  
ATOM   4472 1HH2 ARG B   9       8.835   7.945  53.979  1.00  0.00           H  
ATOM   4473 2HH2 ARG B   9       8.426   7.568  52.314  1.00  0.00           H  
ATOM   4474  N   ALA B  10      13.653  13.066  56.002  1.00  0.00           N  
ATOM   4475  CA  ALA B  10      15.023  12.661  56.273  1.00  0.00           C  
ATOM   4476  C   ALA B  10      15.413  13.046  57.685  1.00  0.00           C  
ATOM   4477  O   ALA B  10      16.072  12.276  58.391  1.00  0.00           O  
ATOM   4478  CB  ALA B  10      15.979  13.305  55.285  1.00  0.00           C  
ATOM   4479  H   ALA B  10      13.461  13.715  55.234  1.00  0.00           H  
ATOM   4480  HA  ALA B  10      15.080  11.583  56.182  1.00  0.00           H  
ATOM   4481 1HB  ALA B  10      16.983  12.966  55.500  1.00  0.00           H  
ATOM   4482 2HB  ALA B  10      15.704  13.030  54.274  1.00  0.00           H  
ATOM   4483 3HB  ALA B  10      15.931  14.383  55.383  1.00  0.00           H  
ATOM   4484  N   ALA B  11      15.006  14.250  58.098  1.00  0.00           N  
ATOM   4485  CA  ALA B  11      15.265  14.774  59.428  1.00  0.00           C  
ATOM   4486  C   ALA B  11      14.586  13.889  60.476  1.00  0.00           C  
ATOM   4487  O   ALA B  11      15.170  13.496  61.498  1.00  0.00           O  
ATOM   4488  CB  ALA B  11      14.766  16.211  59.491  1.00  0.00           C  
ATOM   4489  H   ALA B  11      14.518  14.855  57.434  1.00  0.00           H  
ATOM   4490  HA  ALA B  11      16.337  14.764  59.604  1.00  0.00           H  
ATOM   4491 1HB  ALA B  11      14.958  16.624  60.440  1.00  0.00           H  
ATOM   4492 2HB  ALA B  11      15.272  16.801  58.734  1.00  0.00           H  
ATOM   4493 3HB  ALA B  11      13.700  16.234  59.307  1.00  0.00           H  
ATOM   4494  N   HIS B  12      13.359  13.476  60.163  1.00  0.00           N  
ATOM   4495  CA  HIS B  12      12.562  12.640  61.041  1.00  0.00           C  
ATOM   4496  C   HIS B  12      13.263  11.308  61.287  1.00  0.00           C  
ATOM   4497  O   HIS B  12      13.462  10.895  62.432  1.00  0.00           O  
ATOM   4498  CB  HIS B  12      11.195  12.403  60.398  1.00  0.00           C  
ATOM   4499  CG  HIS B  12      10.209  11.720  61.221  1.00  0.00           C  
ATOM   4500  ND1 HIS B  12       9.499  12.375  62.197  1.00  0.00           N  
ATOM   4501  CD2 HIS B  12       9.774  10.443  61.223  1.00  0.00           C  
ATOM   4502  CE1 HIS B  12       8.659  11.534  62.764  1.00  0.00           C  
ATOM   4503  NE2 HIS B  12       8.802  10.350  62.192  1.00  0.00           N  
ATOM   4504  H   HIS B  12      12.918  13.847  59.320  1.00  0.00           H  
ATOM   4505  HA  HIS B  12      12.418  13.139  61.999  1.00  0.00           H  
ATOM   4506 1HB  HIS B  12      10.784  13.362  60.107  1.00  0.00           H  
ATOM   4507 2HB  HIS B  12      11.312  11.822  59.501  1.00  0.00           H  
ATOM   4508  HD1 HIS B  12       9.439  13.400  62.261  1.00  0.00           H  
ATOM   4509  HD2 HIS B  12      10.044   9.573  60.626  1.00  0.00           H  
ATOM   4510  HE1 HIS B  12       7.999  11.869  63.564  1.00  0.00           H  
ATOM   4511  N   HIS B  13      13.682  10.646  60.204  1.00  0.00           N  
ATOM   4512  CA  HIS B  13      14.316   9.336  60.304  1.00  0.00           C  
ATOM   4513  C   HIS B  13      15.706   9.413  60.940  1.00  0.00           C  
ATOM   4514  O   HIS B  13      16.066   8.546  61.749  1.00  0.00           O  
ATOM   4515  CB  HIS B  13      14.412   8.693  58.915  1.00  0.00           C  
ATOM   4516  CG  HIS B  13      13.114   8.206  58.360  1.00  0.00           C  
ATOM   4517  ND1 HIS B  13      12.217   9.045  57.740  1.00  0.00           N  
ATOM   4518  CD2 HIS B  13      12.566   6.969  58.319  1.00  0.00           C  
ATOM   4519  CE1 HIS B  13      11.170   8.352  57.340  1.00  0.00           C  
ATOM   4520  NE2 HIS B  13      11.354   7.083  57.676  1.00  0.00           N  
ATOM   4521  H   HIS B  13      13.503  11.053  59.282  1.00  0.00           H  
ATOM   4522  HA  HIS B  13      13.702   8.691  60.927  1.00  0.00           H  
ATOM   4523 1HB  HIS B  13      14.792   9.429  58.217  1.00  0.00           H  
ATOM   4524 2HB  HIS B  13      15.110   7.870  58.934  1.00  0.00           H  
ATOM   4525  HD1 HIS B  13      12.338  10.045  57.593  1.00  0.00           H  
ATOM   4526  HD2 HIS B  13      12.905   5.996  58.675  1.00  0.00           H  
ATOM   4527  HE1 HIS B  13      10.349   8.849  56.825  1.00  0.00           H  
ATOM   4528  N   SER B  14      16.471  10.463  60.598  1.00  0.00           N  
ATOM   4529  CA  SER B  14      17.819  10.666  61.117  1.00  0.00           C  
ATOM   4530  C   SER B  14      17.905  11.246  62.536  1.00  0.00           C  
ATOM   4531  O   SER B  14      18.950  11.115  63.178  1.00  0.00           O  
ATOM   4532  CB  SER B  14      18.598  11.554  60.168  1.00  0.00           C  
ATOM   4533  OG  SER B  14      18.047  12.836  60.094  1.00  0.00           O  
ATOM   4534  H   SER B  14      16.128  11.142  59.917  1.00  0.00           H  
ATOM   4535  HA  SER B  14      18.309   9.692  61.133  1.00  0.00           H  
ATOM   4536 1HB  SER B  14      19.626  11.624  60.509  1.00  0.00           H  
ATOM   4537 2HB  SER B  14      18.603  11.110  59.183  1.00  0.00           H  
ATOM   4538  HG  SER B  14      17.317  12.753  59.447  1.00  0.00           H  
ATOM   4539  N   GLY B  15      16.813  11.823  63.069  1.00  0.00           N  
ATOM   4540  CA  GLY B  15      16.850  12.398  64.411  1.00  0.00           C  
ATOM   4541  C   GLY B  15      17.468  13.797  64.420  1.00  0.00           C  
ATOM   4542  O   GLY B  15      18.129  14.194  65.383  1.00  0.00           O  
ATOM   4543  H   GLY B  15      15.970  11.965  62.508  1.00  0.00           H  
ATOM   4544 1HA  GLY B  15      15.830  12.450  64.797  1.00  0.00           H  
ATOM   4545 2HA  GLY B  15      17.409  11.741  65.071  1.00  0.00           H  
ATOM   4546  N   THR B  16      17.284  14.513  63.315  1.00  0.00           N  
ATOM   4547  CA  THR B  16      17.824  15.852  63.110  1.00  0.00           C  
ATOM   4548  C   THR B  16      16.713  16.819  62.695  1.00  0.00           C  
ATOM   4549  O   THR B  16      15.534  16.457  62.683  1.00  0.00           O  
ATOM   4550  CB  THR B  16      18.971  15.841  62.068  1.00  0.00           C  
ATOM   4551  OG1 THR B  16      18.475  15.489  60.768  1.00  0.00           O  
ATOM   4552  CG2 THR B  16      20.071  14.868  62.452  1.00  0.00           C  
ATOM   4553  H   THR B  16      16.685  14.115  62.588  1.00  0.00           H  
ATOM   4554  HA  THR B  16      18.239  16.215  64.051  1.00  0.00           H  
ATOM   4555  HB  THR B  16      19.400  16.834  62.016  1.00  0.00           H  
ATOM   4556  HG1 THR B  16      18.241  14.537  60.752  1.00  0.00           H  
ATOM   4557 1HG2 THR B  16      20.863  14.909  61.708  1.00  0.00           H  
ATOM   4558 2HG2 THR B  16      20.470  15.143  63.427  1.00  0.00           H  
ATOM   4559 3HG2 THR B  16      19.669  13.857  62.496  1.00  0.00           H  
ATOM   4560  N   ASP B  17      17.070  18.078  62.457  1.00  0.00           N  
ATOM   4561  CA  ASP B  17      16.127  19.101  61.996  1.00  0.00           C  
ATOM   4562  C   ASP B  17      16.241  19.281  60.483  1.00  0.00           C  
ATOM   4563  O   ASP B  17      17.190  18.795  59.874  1.00  0.00           O  
ATOM   4564  CB  ASP B  17      16.383  20.435  62.701  1.00  0.00           C  
ATOM   4565  CG  ASP B  17      15.159  21.341  62.718  1.00  0.00           C  
ATOM   4566  OD1 ASP B  17      14.309  21.174  61.875  1.00  0.00           O  
ATOM   4567  OD2 ASP B  17      15.086  22.190  63.574  1.00  0.00           O  
ATOM   4568  H   ASP B  17      18.054  18.336  62.570  1.00  0.00           H  
ATOM   4569  HA  ASP B  17      15.113  18.788  62.238  1.00  0.00           H  
ATOM   4570 1HB  ASP B  17      16.695  20.250  63.729  1.00  0.00           H  
ATOM   4571 2HB  ASP B  17      17.198  20.960  62.201  1.00  0.00           H  
ATOM   4572  N   VAL B  18      15.291  20.009  59.869  1.00  0.00           N  
ATOM   4573  CA  VAL B  18      15.412  20.243  58.427  1.00  0.00           C  
ATOM   4574  C   VAL B  18      16.603  21.121  58.089  1.00  0.00           C  
ATOM   4575  O   VAL B  18      17.319  20.831  57.127  1.00  0.00           O  
ATOM   4576  CB  VAL B  18      14.143  20.851  57.828  1.00  0.00           C  
ATOM   4577  CG1 VAL B  18      14.404  21.291  56.375  1.00  0.00           C  
ATOM   4578  CG2 VAL B  18      13.127  19.807  57.815  1.00  0.00           C  
ATOM   4579  H   VAL B  18      14.523  20.372  60.404  1.00  0.00           H  
ATOM   4580  HA  VAL B  18      15.545  19.290  57.944  1.00  0.00           H  
ATOM   4581  HB  VAL B  18      13.816  21.694  58.418  1.00  0.00           H  
ATOM   4582 1HG1 VAL B  18      13.492  21.687  55.951  1.00  0.00           H  
ATOM   4583 2HG1 VAL B  18      15.167  22.054  56.339  1.00  0.00           H  
ATOM   4584 3HG1 VAL B  18      14.730  20.441  55.793  1.00  0.00           H  
ATOM   4585 1HG2 VAL B  18      12.201  20.188  57.380  1.00  0.00           H  
ATOM   4586 2HG2 VAL B  18      13.513  18.994  57.210  1.00  0.00           H  
ATOM   4587 3HG2 VAL B  18      12.948  19.464  58.823  1.00  0.00           H  
ATOM   4588  N   THR B  19      16.861  22.180  58.848  1.00  0.00           N  
ATOM   4589  CA  THR B  19      18.032  22.987  58.532  1.00  0.00           C  
ATOM   4590  C   THR B  19      19.266  22.090  58.463  1.00  0.00           C  
ATOM   4591  O   THR B  19      20.080  22.214  57.538  1.00  0.00           O  
ATOM   4592  CB  THR B  19      18.246  24.103  59.571  1.00  0.00           C  
ATOM   4593  OG1 THR B  19      17.082  24.939  59.624  1.00  0.00           O  
ATOM   4594  CG2 THR B  19      19.456  24.948  59.205  1.00  0.00           C  
ATOM   4595  H   THR B  19      16.258  22.418  59.625  1.00  0.00           H  
ATOM   4596  HA  THR B  19      17.887  23.456  57.558  1.00  0.00           H  
ATOM   4597  HB  THR B  19      18.403  23.660  60.554  1.00  0.00           H  
ATOM   4598  HG1 THR B  19      17.063  25.407  60.462  1.00  0.00           H  
ATOM   4599 1HG2 THR B  19      19.592  25.732  59.950  1.00  0.00           H  
ATOM   4600 2HG2 THR B  19      20.344  24.318  59.175  1.00  0.00           H  
ATOM   4601 3HG2 THR B  19      19.300  25.402  58.227  1.00  0.00           H  
ATOM   4602  N   GLU B  20      19.403  21.181  59.437  1.00  0.00           N  
ATOM   4603  CA  GLU B  20      20.511  20.242  59.432  1.00  0.00           C  
ATOM   4604  C   GLU B  20      20.448  19.280  58.245  1.00  0.00           C  
ATOM   4605  O   GLU B  20      21.478  18.996  57.641  1.00  0.00           O  
ATOM   4606  CB  GLU B  20      20.529  19.450  60.741  1.00  0.00           C  
ATOM   4607  CG  GLU B  20      20.909  20.269  61.967  1.00  0.00           C  
ATOM   4608  CD  GLU B  20      20.575  19.577  63.259  1.00  0.00           C  
ATOM   4609  OE1 GLU B  20      19.593  18.875  63.298  1.00  0.00           O  
ATOM   4610  OE2 GLU B  20      21.303  19.751  64.208  1.00  0.00           O  
ATOM   4611  H   GLU B  20      18.724  21.152  60.200  1.00  0.00           H  
ATOM   4612  HA  GLU B  20      21.436  20.814  59.357  1.00  0.00           H  
ATOM   4613 1HB  GLU B  20      19.544  19.019  60.919  1.00  0.00           H  
ATOM   4614 2HB  GLU B  20      21.237  18.625  60.657  1.00  0.00           H  
ATOM   4615 1HG  GLU B  20      21.980  20.467  61.940  1.00  0.00           H  
ATOM   4616 2HG  GLU B  20      20.389  21.225  61.927  1.00  0.00           H  
ATOM   4617  N   ALA B  21      19.254  18.786  57.888  1.00  0.00           N  
ATOM   4618  CA  ALA B  21      19.121  17.865  56.761  1.00  0.00           C  
ATOM   4619  C   ALA B  21      19.607  18.527  55.472  1.00  0.00           C  
ATOM   4620  O   ALA B  21      20.334  17.924  54.676  1.00  0.00           O  
ATOM   4621  CB  ALA B  21      17.659  17.430  56.626  1.00  0.00           C  
ATOM   4622  H   ALA B  21      18.439  19.001  58.469  1.00  0.00           H  
ATOM   4623  HA  ALA B  21      19.746  16.994  56.957  1.00  0.00           H  
ATOM   4624 1HB  ALA B  21      17.523  16.739  55.816  1.00  0.00           H  
ATOM   4625 2HB  ALA B  21      17.347  16.960  57.554  1.00  0.00           H  
ATOM   4626 3HB  ALA B  21      17.047  18.303  56.440  1.00  0.00           H  
ATOM   4627  N   PHE B  22      19.238  19.785  55.287  1.00  0.00           N  
ATOM   4628  CA  PHE B  22      19.643  20.559  54.131  1.00  0.00           C  
ATOM   4629  C   PHE B  22      21.150  20.700  54.064  1.00  0.00           C  
ATOM   4630  O   PHE B  22      21.786  20.342  53.065  1.00  0.00           O  
ATOM   4631  CB  PHE B  22      18.997  21.945  54.164  1.00  0.00           C  
ATOM   4632  CG  PHE B  22      19.459  22.856  53.063  1.00  0.00           C  
ATOM   4633  CD1 PHE B  22      18.864  22.811  51.811  1.00  0.00           C  
ATOM   4634  CD2 PHE B  22      20.491  23.758  53.275  1.00  0.00           C  
ATOM   4635  CE1 PHE B  22      19.288  23.649  50.796  1.00  0.00           C  
ATOM   4636  CE2 PHE B  22      20.916  24.597  52.264  1.00  0.00           C  
ATOM   4637  CZ  PHE B  22      20.314  24.541  51.023  1.00  0.00           C  
ATOM   4638  H   PHE B  22      18.620  20.209  55.987  1.00  0.00           H  
ATOM   4639  HA  PHE B  22      19.307  20.043  53.231  1.00  0.00           H  
ATOM   4640 1HB  PHE B  22      17.915  21.844  54.090  1.00  0.00           H  
ATOM   4641 2HB  PHE B  22      19.216  22.425  55.117  1.00  0.00           H  
ATOM   4642  HD1 PHE B  22      18.051  22.106  51.632  1.00  0.00           H  
ATOM   4643  HD2 PHE B  22      20.967  23.801  54.255  1.00  0.00           H  
ATOM   4644  HE1 PHE B  22      18.812  23.603  49.818  1.00  0.00           H  
ATOM   4645  HE2 PHE B  22      21.728  25.301  52.444  1.00  0.00           H  
ATOM   4646  HZ  PHE B  22      20.650  25.201  50.224  1.00  0.00           H  
ATOM   4647  N   GLU B  23      21.720  21.216  55.158  1.00  0.00           N  
ATOM   4648  CA  GLU B  23      23.146  21.460  55.237  1.00  0.00           C  
ATOM   4649  C   GLU B  23      23.951  20.186  55.122  1.00  0.00           C  
ATOM   4650  O   GLU B  23      25.011  20.182  54.495  1.00  0.00           O  
ATOM   4651  CB  GLU B  23      23.488  22.165  56.551  1.00  0.00           C  
ATOM   4652  CG  GLU B  23      24.969  22.466  56.737  1.00  0.00           C  
ATOM   4653  CD  GLU B  23      25.249  23.294  57.960  1.00  0.00           C  
ATOM   4654  OE1 GLU B  23      24.612  24.306  58.127  1.00  0.00           O  
ATOM   4655  OE2 GLU B  23      26.101  22.914  58.728  1.00  0.00           O  
ATOM   4656  H   GLU B  23      21.117  21.471  55.948  1.00  0.00           H  
ATOM   4657  HA  GLU B  23      23.420  22.089  54.395  1.00  0.00           H  
ATOM   4658 1HB  GLU B  23      22.945  23.109  56.610  1.00  0.00           H  
ATOM   4659 2HB  GLU B  23      23.164  21.549  57.390  1.00  0.00           H  
ATOM   4660 1HG  GLU B  23      25.513  21.525  56.817  1.00  0.00           H  
ATOM   4661 2HG  GLU B  23      25.335  22.992  55.856  1.00  0.00           H  
ATOM   4662  N   LEU B  24      23.455  19.098  55.701  1.00  0.00           N  
ATOM   4663  CA  LEU B  24      24.161  17.848  55.633  1.00  0.00           C  
ATOM   4664  C   LEU B  24      24.186  17.349  54.197  1.00  0.00           C  
ATOM   4665  O   LEU B  24      25.251  16.998  53.694  1.00  0.00           O  
ATOM   4666  CB  LEU B  24      23.521  16.819  56.575  1.00  0.00           C  
ATOM   4667  CG  LEU B  24      24.173  15.419  56.644  1.00  0.00           C  
ATOM   4668  CD1 LEU B  24      25.636  15.515  57.102  1.00  0.00           C  
ATOM   4669  CD2 LEU B  24      23.411  14.560  57.619  1.00  0.00           C  
ATOM   4670  H   LEU B  24      22.588  19.148  56.235  1.00  0.00           H  
ATOM   4671  HA  LEU B  24      25.181  18.030  55.954  1.00  0.00           H  
ATOM   4672 1HB  LEU B  24      23.510  17.239  57.580  1.00  0.00           H  
ATOM   4673 2HB  LEU B  24      22.483  16.684  56.259  1.00  0.00           H  
ATOM   4674  HG  LEU B  24      24.141  14.971  55.669  1.00  0.00           H  
ATOM   4675 1HD1 LEU B  24      26.065  14.514  57.146  1.00  0.00           H  
ATOM   4676 2HD1 LEU B  24      26.220  16.114  56.408  1.00  0.00           H  
ATOM   4677 3HD1 LEU B  24      25.679  15.968  58.091  1.00  0.00           H  
ATOM   4678 1HD2 LEU B  24      23.881  13.590  57.652  1.00  0.00           H  
ATOM   4679 2HD2 LEU B  24      23.444  15.014  58.610  1.00  0.00           H  
ATOM   4680 3HD2 LEU B  24      22.376  14.467  57.301  1.00  0.00           H  
ATOM   4681  N   ALA B  25      23.056  17.396  53.476  1.00  0.00           N  
ATOM   4682  CA  ALA B  25      23.109  16.934  52.093  1.00  0.00           C  
ATOM   4683  C   ALA B  25      24.143  17.754  51.307  1.00  0.00           C  
ATOM   4684  O   ALA B  25      24.877  17.217  50.459  1.00  0.00           O  
ATOM   4685  CB  ALA B  25      21.749  17.043  51.425  1.00  0.00           C  
ATOM   4686  H   ALA B  25      22.169  17.701  53.897  1.00  0.00           H  
ATOM   4687  HA  ALA B  25      23.424  15.895  52.099  1.00  0.00           H  
ATOM   4688 1HB  ALA B  25      21.816  16.682  50.398  1.00  0.00           H  
ATOM   4689 2HB  ALA B  25      21.037  16.459  51.957  1.00  0.00           H  
ATOM   4690 3HB  ALA B  25      21.435  18.089  51.426  1.00  0.00           H  
ATOM   4691  N   GLU B  26      24.222  19.066  51.578  1.00  0.00           N  
ATOM   4692  CA  GLU B  26      25.187  19.883  50.857  1.00  0.00           C  
ATOM   4693  C   GLU B  26      26.626  19.486  51.184  1.00  0.00           C  
ATOM   4694  O   GLU B  26      27.455  19.355  50.280  1.00  0.00           O  
ATOM   4695  CB  GLU B  26      24.970  21.363  51.183  1.00  0.00           C  
ATOM   4696  CG  GLU B  26      23.689  21.951  50.610  1.00  0.00           C  
ATOM   4697  CD  GLU B  26      23.746  22.140  49.120  1.00  0.00           C  
ATOM   4698  OE1 GLU B  26      24.623  22.832  48.661  1.00  0.00           O  
ATOM   4699  OE2 GLU B  26      22.912  21.592  48.439  1.00  0.00           O  
ATOM   4700  H   GLU B  26      23.565  19.490  52.246  1.00  0.00           H  
ATOM   4701  HA  GLU B  26      25.038  19.723  49.794  1.00  0.00           H  
ATOM   4702 1HB  GLU B  26      24.947  21.498  52.264  1.00  0.00           H  
ATOM   4703 2HB  GLU B  26      25.807  21.946  50.798  1.00  0.00           H  
ATOM   4704 1HG  GLU B  26      22.858  21.288  50.849  1.00  0.00           H  
ATOM   4705 2HG  GLU B  26      23.498  22.912  51.087  1.00  0.00           H  
ATOM   4706  N   ARG B  27      26.911  19.235  52.470  1.00  0.00           N  
ATOM   4707  CA  ARG B  27      28.242  18.819  52.927  1.00  0.00           C  
ATOM   4708  C   ARG B  27      28.644  17.453  52.383  1.00  0.00           C  
ATOM   4709  O   ARG B  27      29.808  17.226  52.047  1.00  0.00           O  
ATOM   4710  CB  ARG B  27      28.292  18.778  54.447  1.00  0.00           C  
ATOM   4711  CG  ARG B  27      28.289  20.139  55.124  1.00  0.00           C  
ATOM   4712  CD  ARG B  27      28.432  20.020  56.598  1.00  0.00           C  
ATOM   4713  NE  ARG B  27      28.290  21.306  57.262  1.00  0.00           N  
ATOM   4714  CZ  ARG B  27      29.265  22.230  57.356  1.00  0.00           C  
ATOM   4715  NH1 ARG B  27      30.445  21.998  56.825  1.00  0.00           N  
ATOM   4716  NH2 ARG B  27      29.036  23.371  57.983  1.00  0.00           N  
ATOM   4717  H   ARG B  27      26.176  19.400  53.167  1.00  0.00           H  
ATOM   4718  HA  ARG B  27      28.966  19.545  52.561  1.00  0.00           H  
ATOM   4719 1HB  ARG B  27      27.435  18.221  54.824  1.00  0.00           H  
ATOM   4720 2HB  ARG B  27      29.191  18.252  54.768  1.00  0.00           H  
ATOM   4721 1HG  ARG B  27      29.120  20.736  54.746  1.00  0.00           H  
ATOM   4722 2HG  ARG B  27      27.349  20.650  54.911  1.00  0.00           H  
ATOM   4723 1HD  ARG B  27      27.665  19.350  56.985  1.00  0.00           H  
ATOM   4724 2HD  ARG B  27      29.417  19.621  56.836  1.00  0.00           H  
ATOM   4725  HE  ARG B  27      27.396  21.521  57.683  1.00  0.00           H  
ATOM   4726 1HH1 ARG B  27      30.620  21.126  56.346  1.00  0.00           H  
ATOM   4727 2HH1 ARG B  27      31.176  22.691  56.896  1.00  0.00           H  
ATOM   4728 1HH2 ARG B  27      28.128  23.550  58.391  1.00  0.00           H  
ATOM   4729 2HH2 ARG B  27      29.766  24.064  58.053  1.00  0.00           H  
ATOM   4730  N   LEU B  28      27.671  16.547  52.294  1.00  0.00           N  
ATOM   4731  CA  LEU B  28      27.906  15.196  51.814  1.00  0.00           C  
ATOM   4732  C   LEU B  28      28.011  15.180  50.281  1.00  0.00           C  
ATOM   4733  O   LEU B  28      28.668  14.308  49.694  1.00  0.00           O  
ATOM   4734  CB  LEU B  28      26.765  14.278  52.279  1.00  0.00           C  
ATOM   4735  CG  LEU B  28      26.562  14.055  53.825  1.00  0.00           C  
ATOM   4736  CD1 LEU B  28      25.375  13.132  54.009  1.00  0.00           C  
ATOM   4737  CD2 LEU B  28      27.782  13.520  54.496  1.00  0.00           C  
ATOM   4738  H   LEU B  28      26.742  16.806  52.634  1.00  0.00           H  
ATOM   4739  HA  LEU B  28      28.852  14.839  52.214  1.00  0.00           H  
ATOM   4740 1HB  LEU B  28      25.854  14.738  51.939  1.00  0.00           H  
ATOM   4741 2HB  LEU B  28      26.849  13.328  51.801  1.00  0.00           H  
ATOM   4742  HG  LEU B  28      26.328  14.987  54.283  1.00  0.00           H  
ATOM   4743 1HD1 LEU B  28      25.196  12.989  55.064  1.00  0.00           H  
ATOM   4744 2HD1 LEU B  28      24.502  13.582  53.553  1.00  0.00           H  
ATOM   4745 3HD1 LEU B  28      25.574  12.173  53.546  1.00  0.00           H  
ATOM   4746 1HD2 LEU B  28      27.584  13.387  55.558  1.00  0.00           H  
ATOM   4747 2HD2 LEU B  28      28.027  12.610  54.077  1.00  0.00           H  
ATOM   4748 3HD2 LEU B  28      28.612  14.211  54.375  1.00  0.00           H  
ATOM   4749  N   GLY B  29      27.390  16.167  49.615  1.00  0.00           N  
ATOM   4750  CA  GLY B  29      27.419  16.243  48.164  1.00  0.00           C  
ATOM   4751  C   GLY B  29      26.396  15.309  47.545  1.00  0.00           C  
ATOM   4752  O   GLY B  29      26.660  14.680  46.519  1.00  0.00           O  
ATOM   4753  H   GLY B  29      26.821  16.857  50.109  1.00  0.00           H  
ATOM   4754 1HA  GLY B  29      27.208  17.271  47.862  1.00  0.00           H  
ATOM   4755 2HA  GLY B  29      28.416  15.997  47.805  1.00  0.00           H  
ATOM   4756  N   ILE B  30      25.241  15.192  48.197  1.00  0.00           N  
ATOM   4757  CA  ILE B  30      24.195  14.287  47.734  1.00  0.00           C  
ATOM   4758  C   ILE B  30      22.869  15.014  47.501  1.00  0.00           C  
ATOM   4759  O   ILE B  30      22.695  16.162  47.914  1.00  0.00           O  
ATOM   4760  CB  ILE B  30      24.005  13.158  48.760  1.00  0.00           C  
ATOM   4761  CG1 ILE B  30      23.502  13.755  50.080  1.00  0.00           C  
ATOM   4762  CG2 ILE B  30      25.332  12.399  48.945  1.00  0.00           C  
ATOM   4763  CD1 ILE B  30      23.133  12.764  51.101  1.00  0.00           C  
ATOM   4764  H   ILE B  30      25.098  15.778  49.025  1.00  0.00           H  
ATOM   4765  HA  ILE B  30      24.502  13.840  46.789  1.00  0.00           H  
ATOM   4766  HB  ILE B  30      23.259  12.476  48.399  1.00  0.00           H  
ATOM   4767 1HG1 ILE B  30      24.244  14.420  50.467  1.00  0.00           H  
ATOM   4768 2HG1 ILE B  30      22.599  14.328  49.874  1.00  0.00           H  
ATOM   4769 1HG2 ILE B  30      25.220  11.582  49.642  1.00  0.00           H  
ATOM   4770 2HG2 ILE B  30      25.642  12.000  47.979  1.00  0.00           H  
ATOM   4771 3HG2 ILE B  30      26.096  13.077  49.312  1.00  0.00           H  
ATOM   4772 1HD1 ILE B  30      22.758  13.278  51.970  1.00  0.00           H  
ATOM   4773 2HD1 ILE B  30      22.370  12.118  50.699  1.00  0.00           H  
ATOM   4774 3HD1 ILE B  30      23.994  12.179  51.381  1.00  0.00           H  
ATOM   4775  N   SER B  31      21.946  14.349  46.813  1.00  0.00           N  
ATOM   4776  CA  SER B  31      20.628  14.922  46.541  1.00  0.00           C  
ATOM   4777  C   SER B  31      19.705  14.819  47.750  1.00  0.00           C  
ATOM   4778  O   SER B  31      20.008  14.135  48.732  1.00  0.00           O  
ATOM   4779  CB  SER B  31      19.965  14.235  45.357  1.00  0.00           C  
ATOM   4780  OG  SER B  31      19.552  12.933  45.677  1.00  0.00           O  
ATOM   4781  H   SER B  31      22.165  13.397  46.483  1.00  0.00           H  
ATOM   4782  HA  SER B  31      20.758  15.979  46.301  1.00  0.00           H  
ATOM   4783 1HB  SER B  31      19.114  14.814  45.023  1.00  0.00           H  
ATOM   4784 2HB  SER B  31      20.680  14.193  44.534  1.00  0.00           H  
ATOM   4785  HG  SER B  31      19.296  12.528  44.836  1.00  0.00           H  
ATOM   4786  N   VAL B  32      18.552  15.491  47.662  1.00  0.00           N  
ATOM   4787  CA  VAL B  32      17.575  15.429  48.743  1.00  0.00           C  
ATOM   4788  C   VAL B  32      17.060  13.987  48.913  1.00  0.00           C  
ATOM   4789  O   VAL B  32      16.906  13.514  50.046  1.00  0.00           O  
ATOM   4790  CB  VAL B  32      16.404  16.404  48.462  1.00  0.00           C  
ATOM   4791  CG1 VAL B  32      15.311  16.198  49.464  1.00  0.00           C  
ATOM   4792  CG2 VAL B  32      16.901  17.851  48.531  1.00  0.00           C  
ATOM   4793  H   VAL B  32      18.371  16.050  46.844  1.00  0.00           H  
ATOM   4794  HA  VAL B  32      18.057  15.734  49.668  1.00  0.00           H  
ATOM   4795  HB  VAL B  32      15.991  16.206  47.473  1.00  0.00           H  
ATOM   4796 1HG1 VAL B  32      14.494  16.890  49.256  1.00  0.00           H  
ATOM   4797 2HG1 VAL B  32      14.953  15.189  49.400  1.00  0.00           H  
ATOM   4798 3HG1 VAL B  32      15.689  16.378  50.461  1.00  0.00           H  
ATOM   4799 1HG2 VAL B  32      16.070  18.534  48.326  1.00  0.00           H  
ATOM   4800 2HG2 VAL B  32      17.296  18.053  49.518  1.00  0.00           H  
ATOM   4801 3HG2 VAL B  32      17.681  18.010  47.791  1.00  0.00           H  
ATOM   4802  N   LYS B  33      16.765  13.299  47.804  1.00  0.00           N  
ATOM   4803  CA  LYS B  33      16.317  11.915  47.909  1.00  0.00           C  
ATOM   4804  C   LYS B  33      17.404  11.009  48.468  1.00  0.00           C  
ATOM   4805  O   LYS B  33      17.099  10.111  49.258  1.00  0.00           O  
ATOM   4806  CB  LYS B  33      15.825  11.370  46.581  1.00  0.00           C  
ATOM   4807  CG  LYS B  33      14.510  11.934  46.165  1.00  0.00           C  
ATOM   4808  CD  LYS B  33      14.054  11.348  44.874  1.00  0.00           C  
ATOM   4809  CE  LYS B  33      12.676  11.842  44.519  1.00  0.00           C  
ATOM   4810  NZ  LYS B  33      12.203  11.254  43.264  1.00  0.00           N  
ATOM   4811  H   LYS B  33      16.888  13.737  46.904  1.00  0.00           H  
ATOM   4812  HA  LYS B  33      15.479  11.885  48.604  1.00  0.00           H  
ATOM   4813 1HB  LYS B  33      16.559  11.591  45.804  1.00  0.00           H  
ATOM   4814 2HB  LYS B  33      15.733  10.286  46.645  1.00  0.00           H  
ATOM   4815 1HG  LYS B  33      13.770  11.712  46.935  1.00  0.00           H  
ATOM   4816 2HG  LYS B  33      14.595  13.014  46.063  1.00  0.00           H  
ATOM   4817 1HD  LYS B  33      14.747  11.625  44.078  1.00  0.00           H  
ATOM   4818 2HD  LYS B  33      14.027  10.261  44.951  1.00  0.00           H  
ATOM   4819 1HE  LYS B  33      11.983  11.567  45.315  1.00  0.00           H  
ATOM   4820 2HE  LYS B  33      12.688  12.927  44.421  1.00  0.00           H  
ATOM   4821 1HZ  LYS B  33      11.257  11.603  43.068  1.00  0.00           H  
ATOM   4822 2HZ  LYS B  33      12.813  11.504  42.508  1.00  0.00           H  
ATOM   4823 3HZ  LYS B  33      12.167  10.243  43.351  1.00  0.00           H  
ATOM   4824  N   GLU B  34      18.661  11.223  48.067  1.00  0.00           N  
ATOM   4825  CA  GLU B  34      19.742  10.404  48.595  1.00  0.00           C  
ATOM   4826  C   GLU B  34      19.848  10.594  50.097  1.00  0.00           C  
ATOM   4827  O   GLU B  34      20.070   9.624  50.824  1.00  0.00           O  
ATOM   4828  CB  GLU B  34      21.055  10.712  47.889  1.00  0.00           C  
ATOM   4829  CG  GLU B  34      21.107  10.180  46.457  1.00  0.00           C  
ATOM   4830  CD  GLU B  34      22.309  10.621  45.658  1.00  0.00           C  
ATOM   4831  OE1 GLU B  34      22.820  11.704  45.883  1.00  0.00           O  
ATOM   4832  OE2 GLU B  34      22.727   9.864  44.815  1.00  0.00           O  
ATOM   4833  H   GLU B  34      18.862  11.946  47.374  1.00  0.00           H  
ATOM   4834  HA  GLU B  34      19.503   9.360  48.405  1.00  0.00           H  
ATOM   4835 1HB  GLU B  34      21.179  11.787  47.850  1.00  0.00           H  
ATOM   4836 2HB  GLU B  34      21.890  10.294  48.453  1.00  0.00           H  
ATOM   4837 1HG  GLU B  34      21.107   9.090  46.503  1.00  0.00           H  
ATOM   4838 2HG  GLU B  34      20.202  10.481  45.941  1.00  0.00           H  
ATOM   4839  N   LEU B  35      19.653  11.829  50.577  1.00  0.00           N  
ATOM   4840  CA  LEU B  35      19.709  12.069  52.005  1.00  0.00           C  
ATOM   4841  C   LEU B  35      18.621  11.269  52.698  1.00  0.00           C  
ATOM   4842  O   LEU B  35      18.874  10.661  53.735  1.00  0.00           O  
ATOM   4843  CB  LEU B  35      19.487  13.532  52.360  1.00  0.00           C  
ATOM   4844  CG  LEU B  35      19.608  13.866  53.872  1.00  0.00           C  
ATOM   4845  CD1 LEU B  35      21.045  13.671  54.360  1.00  0.00           C  
ATOM   4846  CD2 LEU B  35      19.137  15.203  54.109  1.00  0.00           C  
ATOM   4847  H   LEU B  35      19.543  12.616  49.925  1.00  0.00           H  
ATOM   4848  HA  LEU B  35      20.671  11.724  52.364  1.00  0.00           H  
ATOM   4849 1HB  LEU B  35      20.211  14.134  51.810  1.00  0.00           H  
ATOM   4850 2HB  LEU B  35      18.490  13.822  52.031  1.00  0.00           H  
ATOM   4851  HG  LEU B  35      18.998  13.180  54.439  1.00  0.00           H  
ATOM   4852 1HD1 LEU B  35      21.085  13.893  55.421  1.00  0.00           H  
ATOM   4853 2HD1 LEU B  35      21.363  12.653  54.201  1.00  0.00           H  
ATOM   4854 3HD1 LEU B  35      21.711  14.348  53.827  1.00  0.00           H  
ATOM   4855 1HD2 LEU B  35      19.220  15.399  55.163  1.00  0.00           H  
ATOM   4856 2HD2 LEU B  35      19.727  15.897  53.566  1.00  0.00           H  
ATOM   4857 3HD2 LEU B  35      18.105  15.283  53.796  1.00  0.00           H  
ATOM   4858  N   LEU B  36      17.396  11.283  52.145  1.00  0.00           N  
ATOM   4859  CA  LEU B  36      16.307  10.525  52.750  1.00  0.00           C  
ATOM   4860  C   LEU B  36      16.615   9.035  52.771  1.00  0.00           C  
ATOM   4861  O   LEU B  36      16.332   8.370  53.771  1.00  0.00           O  
ATOM   4862  CB  LEU B  36      14.968  10.799  52.042  1.00  0.00           C  
ATOM   4863  CG  LEU B  36      13.700   9.996  52.573  1.00  0.00           C  
ATOM   4864  CD1 LEU B  36      13.469  10.259  54.034  1.00  0.00           C  
ATOM   4865  CD2 LEU B  36      12.469  10.465  51.809  1.00  0.00           C  
ATOM   4866  H   LEU B  36      17.225  11.866  51.318  1.00  0.00           H  
ATOM   4867  HA  LEU B  36      16.216  10.853  53.775  1.00  0.00           H  
ATOM   4868 1HB  LEU B  36      14.748  11.867  52.122  1.00  0.00           H  
ATOM   4869 2HB  LEU B  36      15.091  10.561  50.985  1.00  0.00           H  
ATOM   4870  HG  LEU B  36      13.852   8.924  52.426  1.00  0.00           H  
ATOM   4871 1HD1 LEU B  36      12.587   9.719  54.370  1.00  0.00           H  
ATOM   4872 2HD1 LEU B  36      14.318   9.936  54.625  1.00  0.00           H  
ATOM   4873 3HD1 LEU B  36      13.317  11.308  54.145  1.00  0.00           H  
ATOM   4874 1HD2 LEU B  36      11.591   9.925  52.161  1.00  0.00           H  
ATOM   4875 2HD2 LEU B  36      12.325  11.538  51.974  1.00  0.00           H  
ATOM   4876 3HD2 LEU B  36      12.610  10.271  50.750  1.00  0.00           H  
ATOM   4877  N   LEU B  37      17.166   8.492  51.685  1.00  0.00           N  
ATOM   4878  CA  LEU B  37      17.491   7.075  51.683  1.00  0.00           C  
ATOM   4879  C   LEU B  37      18.542   6.761  52.750  1.00  0.00           C  
ATOM   4880  O   LEU B  37      18.412   5.759  53.462  1.00  0.00           O  
ATOM   4881  CB  LEU B  37      18.047   6.662  50.326  1.00  0.00           C  
ATOM   4882  CG  LEU B  37      17.109   6.644  49.111  1.00  0.00           C  
ATOM   4883  CD1 LEU B  37      17.966   6.427  47.855  1.00  0.00           C  
ATOM   4884  CD2 LEU B  37      16.094   5.526  49.240  1.00  0.00           C  
ATOM   4885  H   LEU B  37      17.326   9.072  50.855  1.00  0.00           H  
ATOM   4886  HA  LEU B  37      16.593   6.512  51.911  1.00  0.00           H  
ATOM   4887 1HB  LEU B  37      18.830   7.362  50.093  1.00  0.00           H  
ATOM   4888 2HB  LEU B  37      18.476   5.669  50.429  1.00  0.00           H  
ATOM   4889  HG  LEU B  37      16.594   7.600  49.028  1.00  0.00           H  
ATOM   4890 1HD1 LEU B  37      17.332   6.413  46.968  1.00  0.00           H  
ATOM   4891 2HD1 LEU B  37      18.692   7.229  47.756  1.00  0.00           H  
ATOM   4892 3HD1 LEU B  37      18.492   5.481  47.930  1.00  0.00           H  
ATOM   4893 1HD2 LEU B  37      15.451   5.524  48.361  1.00  0.00           H  
ATOM   4894 2HD2 LEU B  37      16.622   4.581  49.304  1.00  0.00           H  
ATOM   4895 3HD2 LEU B  37      15.483   5.668  50.127  1.00  0.00           H  
ATOM   4896  N   LEU B  38      19.558   7.633  52.901  1.00  0.00           N  
ATOM   4897  CA  LEU B  38      20.565   7.430  53.934  1.00  0.00           C  
ATOM   4898  C   LEU B  38      19.940   7.552  55.312  1.00  0.00           C  
ATOM   4899  O   LEU B  38      20.329   6.823  56.220  1.00  0.00           O  
ATOM   4900  CB  LEU B  38      21.711   8.439  53.838  1.00  0.00           C  
ATOM   4901  CG  LEU B  38      22.682   8.339  52.639  1.00  0.00           C  
ATOM   4902  CD1 LEU B  38      23.569   9.547  52.667  1.00  0.00           C  
ATOM   4903  CD2 LEU B  38      23.535   7.058  52.732  1.00  0.00           C  
ATOM   4904  H   LEU B  38      19.640   8.426  52.257  1.00  0.00           H  
ATOM   4905  HA  LEU B  38      20.962   6.426  53.832  1.00  0.00           H  
ATOM   4906 1HB  LEU B  38      21.275   9.441  53.825  1.00  0.00           H  
ATOM   4907 2HB  LEU B  38      22.306   8.343  54.740  1.00  0.00           H  
ATOM   4908  HG  LEU B  38      22.121   8.346  51.708  1.00  0.00           H  
ATOM   4909 1HD1 LEU B  38      24.253   9.518  51.823  1.00  0.00           H  
ATOM   4910 2HD1 LEU B  38      22.949  10.430  52.606  1.00  0.00           H  
ATOM   4911 3HD1 LEU B  38      24.128   9.562  53.595  1.00  0.00           H  
ATOM   4912 1HD2 LEU B  38      24.225   7.017  51.895  1.00  0.00           H  
ATOM   4913 2HD2 LEU B  38      24.097   7.063  53.656  1.00  0.00           H  
ATOM   4914 3HD2 LEU B  38      22.898   6.188  52.702  1.00  0.00           H  
ATOM   4915  N   ALA B  39      19.001   8.495  55.487  1.00  0.00           N  
ATOM   4916  CA  ALA B  39      18.315   8.669  56.759  1.00  0.00           C  
ATOM   4917  C   ALA B  39      17.535   7.420  57.110  1.00  0.00           C  
ATOM   4918  O   ALA B  39      17.566   6.980  58.261  1.00  0.00           O  
ATOM   4919  CB  ALA B  39      17.399   9.863  56.703  1.00  0.00           C  
ATOM   4920  H   ALA B  39      18.788   9.129  54.714  1.00  0.00           H  
ATOM   4921  HA  ALA B  39      19.052   8.822  57.534  1.00  0.00           H  
ATOM   4922 1HB  ALA B  39      16.919   9.987  57.658  1.00  0.00           H  
ATOM   4923 2HB  ALA B  39      17.978  10.756  56.467  1.00  0.00           H  
ATOM   4924 3HB  ALA B  39      16.653   9.704  55.938  1.00  0.00           H  
ATOM   4925  N   ARG B  40      16.867   6.818  56.117  1.00  0.00           N  
ATOM   4926  CA  ARG B  40      16.150   5.577  56.347  1.00  0.00           C  
ATOM   4927  C   ARG B  40      17.137   4.474  56.706  1.00  0.00           C  
ATOM   4928  O   ARG B  40      16.865   3.670  57.597  1.00  0.00           O  
ATOM   4929  CB  ARG B  40      15.338   5.156  55.131  1.00  0.00           C  
ATOM   4930  CG  ARG B  40      14.083   5.964  54.833  1.00  0.00           C  
ATOM   4931  CD  ARG B  40      13.468   5.541  53.533  1.00  0.00           C  
ATOM   4932  NE  ARG B  40      13.060   4.128  53.571  1.00  0.00           N  
ATOM   4933  CZ  ARG B  40      12.649   3.375  52.532  1.00  0.00           C  
ATOM   4934  NH1 ARG B  40      12.529   3.809  51.301  1.00  0.00           N  
ATOM   4935  NH2 ARG B  40      12.368   2.135  52.769  1.00  0.00           N  
ATOM   4936  H   ARG B  40      16.827   7.268  55.197  1.00  0.00           H  
ATOM   4937  HA  ARG B  40      15.464   5.720  57.179  1.00  0.00           H  
ATOM   4938 1HB  ARG B  40      15.967   5.205  54.244  1.00  0.00           H
[truncated: 648,568 more chars]
