# Supplementary material for: Computational design of mechanically coupled axle-rotor protein assemblies
Source: Science. Author manuscript; Available in PMC 2023 Dec 11. (PMC10712554; doi:10.1126/science.abm1183)
Supplement: Data S5 [file NIHMS1871500-supplement-Data_S5.zip › pdbs/C3_A1.pdb]

ATOM      1  N   ASP A   1       7.281   9.844  43.962  1.00  0.00           N  
ATOM      2  CA  ASP A   1       7.615   8.787  43.008  1.00  0.00           C  
ATOM      3  C   ASP A   1       6.502   8.550  41.983  1.00  0.00           C  
ATOM      4  O   ASP A   1       6.780   8.204  40.834  1.00  0.00           O  
ATOM      5  CB  ASP A   1       7.949   7.522  43.764  1.00  0.00           C  
ATOM      6  CG  ASP A   1       9.154   7.768  44.658  1.00  0.00           C  
ATOM      7  OD1 ASP A   1      10.214   8.063  44.172  1.00  0.00           O  
ATOM      8  OD2 ASP A   1       8.976   7.692  45.858  1.00  0.00           O  
ATOM      9 1H   ASP A   1       8.086  10.016  44.553  1.00  0.00           H  
ATOM     10 2H   ASP A   1       7.080  10.675  43.425  1.00  0.00           H  
ATOM     11 3H   ASP A   1       6.494   9.593  44.532  1.00  0.00           H  
ATOM     12  HA  ASP A   1       8.507   9.097  42.462  1.00  0.00           H  
ATOM     13 1HB  ASP A   1       7.098   7.212  44.368  1.00  0.00           H  
ATOM     14 2HB  ASP A   1       8.175   6.719  43.062  1.00  0.00           H  
ATOM     15  N   ILE A   2       5.234   8.712  42.392  1.00  0.00           N  
ATOM     16  CA  ILE A   2       4.127   8.512  41.455  1.00  0.00           C  
ATOM     17  C   ILE A   2       4.121   9.635  40.423  1.00  0.00           C  
ATOM     18  O   ILE A   2       3.939   9.389  39.227  1.00  0.00           O  
ATOM     19  CB  ILE A   2       2.761   8.446  42.171  1.00  0.00           C  
ATOM     20  CG1 ILE A   2       2.720   7.187  43.065  1.00  0.00           C  
ATOM     21  CG2 ILE A   2       1.620   8.381  41.105  1.00  0.00           C  
ATOM     22  CD1 ILE A   2       1.580   7.144  44.020  1.00  0.00           C  
ATOM     23  H   ILE A   2       5.018   8.996  43.337  1.00  0.00           H  
ATOM     24  HA  ILE A   2       4.278   7.575  40.928  1.00  0.00           H  
ATOM     25  HB  ILE A   2       2.624   9.325  42.806  1.00  0.00           H  
ATOM     26 1HG1 ILE A   2       2.652   6.317  42.440  1.00  0.00           H  
ATOM     27 2HG1 ILE A   2       3.640   7.139  43.634  1.00  0.00           H  
ATOM     28 1HG2 ILE A   2       0.649   8.330  41.578  1.00  0.00           H  
ATOM     29 2HG2 ILE A   2       1.644   9.272  40.481  1.00  0.00           H  
ATOM     30 3HG2 ILE A   2       1.759   7.502  40.476  1.00  0.00           H  
ATOM     31 1HD1 ILE A   2       1.612   6.232  44.609  1.00  0.00           H  
ATOM     32 2HD1 ILE A   2       1.621   8.004  44.687  1.00  0.00           H  
ATOM     33 3HD1 ILE A   2       0.686   7.158  43.472  1.00  0.00           H  
ATOM     34  N   GLU A   3       4.257  10.871  40.896  1.00  0.00           N  
ATOM     35  CA  GLU A   3       4.281  12.054  40.049  1.00  0.00           C  
ATOM     36  C   GLU A   3       5.475  12.026  39.094  1.00  0.00           C  
ATOM     37  O   GLU A   3       5.374  12.471  37.950  1.00  0.00           O  
ATOM     38  CB  GLU A   3       4.326  13.320  40.907  1.00  0.00           C  
ATOM     39  CG  GLU A   3       3.078  13.559  41.743  1.00  0.00           C  
ATOM     40  CD  GLU A   3       3.049  12.734  43.000  1.00  0.00           C  
ATOM     41  OE1 GLU A   3       3.977  11.995  43.224  1.00  0.00           O  
ATOM     42  OE2 GLU A   3       2.097  12.844  43.737  1.00  0.00           O  
ATOM     43  H   GLU A   3       4.360  11.006  41.902  1.00  0.00           H  
ATOM     44  HA  GLU A   3       3.369  12.061  39.453  1.00  0.00           H  
ATOM     45 1HB  GLU A   3       5.178  13.270  41.585  1.00  0.00           H  
ATOM     46 2HB  GLU A   3       4.470  14.189  40.265  1.00  0.00           H  
ATOM     47 1HG  GLU A   3       3.029  14.613  42.012  1.00  0.00           H  
ATOM     48 2HG  GLU A   3       2.200  13.326  41.141  1.00  0.00           H  
ATOM     49  N   GLU A   4       6.614  11.515  39.570  1.00  0.00           N  
ATOM     50  CA  GLU A   4       7.780  11.387  38.720  1.00  0.00           C  
ATOM     51  C   GLU A   4       7.485  10.379  37.615  1.00  0.00           C  
ATOM     52  O   GLU A   4       7.830  10.617  36.453  1.00  0.00           O  
ATOM     53  CB  GLU A   4       9.004  10.946  39.516  1.00  0.00           C  
ATOM     54  CG  GLU A   4       9.534  11.956  40.538  1.00  0.00           C  
ATOM     55  CD  GLU A   4       8.827  11.919  41.875  1.00  0.00           C  
ATOM     56  OE1 GLU A   4       7.658  11.595  41.937  1.00  0.00           O  
ATOM     57  OE2 GLU A   4       9.490  12.138  42.865  1.00  0.00           O  
ATOM     58  H   GLU A   4       6.662  11.250  40.550  1.00  0.00           H  
ATOM     59  HA  GLU A   4       7.991  12.354  38.261  1.00  0.00           H  
ATOM     60 1HB  GLU A   4       8.770  10.023  40.047  1.00  0.00           H  
ATOM     61 2HB  GLU A   4       9.815  10.719  38.824  1.00  0.00           H  
ATOM     62 1HG  GLU A   4      10.595  11.778  40.691  1.00  0.00           H  
ATOM     63 2HG  GLU A   4       9.423  12.954  40.114  1.00  0.00           H  
ATOM     64  N   ALA A   5       6.829   9.255  37.968  1.00  0.00           N  
ATOM     65  CA  ALA A   5       6.440   8.267  36.974  1.00  0.00           C  
ATOM     66  C   ALA A   5       5.483   8.906  35.977  1.00  0.00           C  
ATOM     67  O   ALA A   5       5.532   8.604  34.786  1.00  0.00           O  
ATOM     68  CB  ALA A   5       5.799   7.055  37.625  1.00  0.00           C  
ATOM     69  H   ALA A   5       6.640   9.061  38.957  1.00  0.00           H  
ATOM     70  HA  ALA A   5       7.333   7.956  36.440  1.00  0.00           H  
ATOM     71 1HB  ALA A   5       5.533   6.327  36.861  1.00  0.00           H  
ATOM     72 2HB  ALA A   5       6.502   6.606  38.328  1.00  0.00           H  
ATOM     73 3HB  ALA A   5       4.904   7.358  38.159  1.00  0.00           H  
ATOM     74  N   LYS A   6       4.609   9.794  36.451  1.00  0.00           N  
ATOM     75  CA  LYS A   6       3.672  10.472  35.572  1.00  0.00           C  
ATOM     76  C   LYS A   6       4.416  11.315  34.542  1.00  0.00           C  
ATOM     77  O   LYS A   6       4.096  11.255  33.348  1.00  0.00           O  
ATOM     78  CB  LYS A   6       2.680  11.303  36.395  1.00  0.00           C  
ATOM     79  CG  LYS A   6       1.539  11.981  35.619  1.00  0.00           C  
ATOM     80  CD  LYS A   6       0.512  12.614  36.600  1.00  0.00           C  
ATOM     81  CE  LYS A   6      -0.648  13.284  35.869  1.00  0.00           C  
ATOM     82  NZ  LYS A   6      -1.717  13.781  36.820  1.00  0.00           N  
ATOM     83  H   LYS A   6       4.561   9.938  37.465  1.00  0.00           H  
ATOM     84  HA  LYS A   6       3.137   9.723  35.018  1.00  0.00           H  
ATOM     85 1HB  LYS A   6       2.281  10.695  37.196  1.00  0.00           H  
ATOM     86 2HB  LYS A   6       3.221  12.110  36.864  1.00  0.00           H  
ATOM     87 1HG  LYS A   6       1.954  12.765  34.977  1.00  0.00           H  
ATOM     88 2HG  LYS A   6       1.033  11.254  34.990  1.00  0.00           H  
ATOM     89 1HD  LYS A   6       0.110  11.857  37.267  1.00  0.00           H  
ATOM     90 2HD  LYS A   6       1.016  13.367  37.209  1.00  0.00           H  
ATOM     91 1HE  LYS A   6      -0.258  14.131  35.309  1.00  0.00           H  
ATOM     92 2HE  LYS A   6      -1.097  12.575  35.172  1.00  0.00           H  
ATOM     93 1HZ  LYS A   6      -2.451  14.225  36.291  1.00  0.00           H  
ATOM     94 2HZ  LYS A   6      -2.142  12.994  37.358  1.00  0.00           H  
ATOM     95 3HZ  LYS A   6      -1.326  14.446  37.466  1.00  0.00           H  
ATOM     96  N   GLU A   7       5.422  12.075  34.983  1.00  0.00           N  
ATOM     97  CA  GLU A   7       6.204  12.863  34.037  1.00  0.00           C  
ATOM     98  C   GLU A   7       7.001  11.981  33.081  1.00  0.00           C  
ATOM     99  O   GLU A   7       7.086  12.286  31.889  1.00  0.00           O  
ATOM    100  CB  GLU A   7       7.137  13.827  34.769  1.00  0.00           C  
ATOM    101  CG  GLU A   7       6.425  14.998  35.428  1.00  0.00           C  
ATOM    102  CD  GLU A   7       5.731  15.861  34.395  1.00  0.00           C  
ATOM    103  OE1 GLU A   7       6.328  16.091  33.363  1.00  0.00           O  
ATOM    104  OE2 GLU A   7       4.620  16.271  34.618  1.00  0.00           O  
ATOM    105  H   GLU A   7       5.601  12.131  35.991  1.00  0.00           H  
ATOM    106  HA  GLU A   7       5.512  13.458  33.441  1.00  0.00           H  
ATOM    107 1HB  GLU A   7       7.675  13.282  35.550  1.00  0.00           H  
ATOM    108 2HB  GLU A   7       7.877  14.219  34.073  1.00  0.00           H  
ATOM    109 1HG  GLU A   7       5.683  14.613  36.130  1.00  0.00           H  
ATOM    110 2HG  GLU A   7       7.145  15.595  35.985  1.00  0.00           H  
ATOM    111  N   GLU A   8       7.541  10.859  33.574  1.00  0.00           N  
ATOM    112  CA  GLU A   8       8.298   9.972  32.703  1.00  0.00           C  
ATOM    113  C   GLU A   8       7.351   9.353  31.682  1.00  0.00           C  
ATOM    114  O   GLU A   8       7.700   9.220  30.508  1.00  0.00           O  
ATOM    115  CB  GLU A   8       9.019   8.893  33.515  1.00  0.00           C  
ATOM    116  CG  GLU A   8       9.917   7.929  32.707  1.00  0.00           C  
ATOM    117  CD  GLU A   8      11.127   8.585  32.059  1.00  0.00           C  
ATOM    118  OE1 GLU A   8      11.475   9.690  32.423  1.00  0.00           O  
ATOM    119  OE2 GLU A   8      11.733   7.955  31.226  1.00  0.00           O  
ATOM    120  H   GLU A   8       7.473  10.661  34.577  1.00  0.00           H  
ATOM    121  HA  GLU A   8       9.044  10.558  32.170  1.00  0.00           H  
ATOM    122 1HB  GLU A   8       9.640   9.374  34.271  1.00  0.00           H  
ATOM    123 2HB  GLU A   8       8.285   8.303  34.045  1.00  0.00           H  
ATOM    124 1HG  GLU A   8      10.259   7.138  33.370  1.00  0.00           H  
ATOM    125 2HG  GLU A   8       9.313   7.471  31.930  1.00  0.00           H  
ATOM    126  N   SER A   9       6.138   8.999  32.121  1.00  0.00           N  
ATOM    127  CA  SER A   9       5.150   8.397  31.249  1.00  0.00           C  
ATOM    128  C   SER A   9       4.791   9.362  30.133  1.00  0.00           C  
ATOM    129  O   SER A   9       4.674   8.963  28.968  1.00  0.00           O  
ATOM    130  CB  SER A   9       3.896   8.045  32.033  1.00  0.00           C  
ATOM    131  OG  SER A   9       4.149   7.051  32.993  1.00  0.00           O  
ATOM    132  H   SER A   9       5.919   9.103  33.107  1.00  0.00           H  
ATOM    133  HA  SER A   9       5.581   7.503  30.820  1.00  0.00           H  
ATOM    134 1HB  SER A   9       3.508   8.931  32.522  1.00  0.00           H  
ATOM    135 2HB  SER A   9       3.136   7.702  31.342  1.00  0.00           H  
ATOM    136  HG  SER A   9       4.641   7.502  33.719  1.00  0.00           H  
ATOM    137  N   ARG A  10       4.641  10.644  30.486  1.00  0.00           N  
ATOM    138  CA  ARG A  10       4.348  11.682  29.516  1.00  0.00           C  
ATOM    139  C   ARG A  10       5.472  11.753  28.485  1.00  0.00           C  
ATOM    140  O   ARG A  10       5.212  11.724  27.283  1.00  0.00           O  
ATOM    141  CB  ARG A  10       4.176  13.029  30.208  1.00  0.00           C  
ATOM    142  CG  ARG A  10       3.812  14.188  29.296  1.00  0.00           C  
ATOM    143  CD  ARG A  10       3.684  15.491  30.049  1.00  0.00           C  
ATOM    144  NE  ARG A  10       4.960  15.981  30.621  1.00  0.00           N  
ATOM    145  CZ  ARG A  10       5.945  16.592  29.932  1.00  0.00           C  
ATOM    146  NH1 ARG A  10       5.869  16.784  28.621  1.00  0.00           N  
ATOM    147  NH2 ARG A  10       6.992  17.005  30.615  1.00  0.00           N  
ATOM    148  H   ARG A  10       4.682  10.888  31.481  1.00  0.00           H  
ATOM    149  HA  ARG A  10       3.420  11.434  29.005  1.00  0.00           H  
ATOM    150 1HB  ARG A  10       3.412  12.947  30.979  1.00  0.00           H  
ATOM    151 2HB  ARG A  10       5.104  13.296  30.708  1.00  0.00           H  
ATOM    152 1HG  ARG A  10       4.577  14.299  28.523  1.00  0.00           H  
ATOM    153 2HG  ARG A  10       2.856  13.978  28.818  1.00  0.00           H  
ATOM    154 1HD  ARG A  10       3.287  16.257  29.387  1.00  0.00           H  
ATOM    155 2HD  ARG A  10       2.988  15.344  30.877  1.00  0.00           H  
ATOM    156  HE  ARG A  10       5.119  15.904  31.645  1.00  0.00           H  
ATOM    157 1HH1 ARG A  10       5.056  16.461  28.097  1.00  0.00           H  
ATOM    158 2HH1 ARG A  10       6.619  17.245  28.129  1.00  0.00           H  
ATOM    159 1HH2 ARG A  10       6.993  16.838  31.637  1.00  0.00           H  
ATOM    160 2HH2 ARG A  10       7.759  17.473  30.160  1.00  0.00           H  
ATOM    161  N   LYS A  11       6.730  11.784  28.952  1.00  0.00           N  
ATOM    162  CA  LYS A  11       7.874  11.864  28.047  1.00  0.00           C  
ATOM    163  C   LYS A  11       7.896  10.687  27.079  1.00  0.00           C  
ATOM    164  O   LYS A  11       8.171  10.876  25.890  1.00  0.00           O  
ATOM    165  CB  LYS A  11       9.176  11.894  28.854  1.00  0.00           C  
ATOM    166  CG  LYS A  11       9.437  13.198  29.608  1.00  0.00           C  
ATOM    167  CD  LYS A  11      10.725  13.106  30.430  1.00  0.00           C  
ATOM    168  CE  LYS A  11      10.976  14.374  31.227  1.00  0.00           C  
ATOM    169  NZ  LYS A  11      12.169  14.241  32.107  1.00  0.00           N  
ATOM    170  H   LYS A  11       6.883  11.803  29.967  1.00  0.00           H  
ATOM    171  HA  LYS A  11       7.792  12.780  27.468  1.00  0.00           H  
ATOM    172 1HB  LYS A  11       9.167  11.088  29.585  1.00  0.00           H  
ATOM    173 2HB  LYS A  11      10.015  11.717  28.186  1.00  0.00           H  
ATOM    174 1HG  LYS A  11       9.523  14.015  28.892  1.00  0.00           H  
ATOM    175 2HG  LYS A  11       8.601  13.412  30.268  1.00  0.00           H  
ATOM    176 1HD  LYS A  11      10.658  12.261  31.121  1.00  0.00           H  
ATOM    177 2HD  LYS A  11      11.568  12.936  29.763  1.00  0.00           H  
ATOM    178 1HE  LYS A  11      11.137  15.200  30.537  1.00  0.00           H  
ATOM    179 2HE  LYS A  11      10.100  14.591  31.844  1.00  0.00           H  
ATOM    180 1HZ  LYS A  11      12.312  15.098  32.623  1.00  0.00           H  
ATOM    181 2HZ  LYS A  11      12.004  13.477  32.757  1.00  0.00           H  
ATOM    182 3HZ  LYS A  11      12.989  14.043  31.552  1.00  0.00           H  
ATOM    183  N   ILE A  12       7.573   9.484  27.567  1.00  0.00           N  
ATOM    184  CA  ILE A  12       7.535   8.305  26.719  1.00  0.00           C  
ATOM    185  C   ILE A  12       6.438   8.464  25.666  1.00  0.00           C  
ATOM    186  O   ILE A  12       6.657   8.226  24.480  1.00  0.00           O  
ATOM    187  CB  ILE A  12       7.293   7.026  27.561  1.00  0.00           C  
ATOM    188  CG1 ILE A  12       8.535   6.755  28.474  1.00  0.00           C  
ATOM    189  CG2 ILE A  12       7.025   5.803  26.611  1.00  0.00           C  
ATOM    190  CD1 ILE A  12       8.296   5.743  29.602  1.00  0.00           C  
ATOM    191  H   ILE A  12       7.407   9.400  28.576  1.00  0.00           H  
ATOM    192  HA  ILE A  12       8.492   8.211  26.210  1.00  0.00           H  
ATOM    193  HB  ILE A  12       6.445   7.179  28.213  1.00  0.00           H  
ATOM    194 1HG1 ILE A  12       9.339   6.375  27.843  1.00  0.00           H  
ATOM    195 2HG1 ILE A  12       8.867   7.693  28.919  1.00  0.00           H  
ATOM    196 1HG2 ILE A  12       6.865   4.906  27.185  1.00  0.00           H  
ATOM    197 2HG2 ILE A  12       6.146   5.984  25.999  1.00  0.00           H  
ATOM    198 3HG2 ILE A  12       7.890   5.653  25.960  1.00  0.00           H  
ATOM    199 1HD1 ILE A  12       9.220   5.618  30.169  1.00  0.00           H  
ATOM    200 2HD1 ILE A  12       7.527   6.126  30.261  1.00  0.00           H  
ATOM    201 3HD1 ILE A  12       7.988   4.789  29.202  1.00  0.00           H  
ATOM    202  N   ALA A  13       5.236   8.871  26.098  1.00  0.00           N  
ATOM    203  CA  ALA A  13       4.140   9.040  25.149  1.00  0.00           C  
ATOM    204  C   ALA A  13       4.461  10.104  24.092  1.00  0.00           C  
ATOM    205  O   ALA A  13       4.091   9.939  22.918  1.00  0.00           O  
ATOM    206  CB  ALA A  13       2.879   9.452  25.902  1.00  0.00           C  
ATOM    207  H   ALA A  13       5.082   9.031  27.094  1.00  0.00           H  
ATOM    208  HA  ALA A  13       3.969   8.098  24.651  1.00  0.00           H  
ATOM    209 1HB  ALA A  13       2.056   9.555  25.198  1.00  0.00           H  
ATOM    210 2HB  ALA A  13       2.640   8.687  26.642  1.00  0.00           H  
ATOM    211 3HB  ALA A  13       3.058  10.403  26.404  1.00  0.00           H  
ATOM    212  N   ASP A  14       5.157  11.175  24.464  1.00  0.00           N  
ATOM    213  CA  ASP A  14       5.506  12.216  23.507  1.00  0.00           C  
ATOM    214  C   ASP A  14       6.630  11.808  22.549  1.00  0.00           C  
ATOM    215  O   ASP A  14       6.604  12.175  21.373  1.00  0.00           O  
ATOM    216  CB  ASP A  14       5.917  13.508  24.224  1.00  0.00           C  
ATOM    217  CG  ASP A  14       4.769  14.280  24.920  1.00  0.00           C  
ATOM    218  OD1 ASP A  14       3.614  14.018  24.671  1.00  0.00           O  
ATOM    219  OD2 ASP A  14       5.085  15.171  25.683  1.00  0.00           O  
ATOM    220  H   ASP A  14       5.382  11.296  25.459  1.00  0.00           H  
ATOM    221  HA  ASP A  14       4.620  12.431  22.911  1.00  0.00           H  
ATOM    222 1HB  ASP A  14       6.658  13.251  24.987  1.00  0.00           H  
ATOM    223 2HB  ASP A  14       6.406  14.172  23.514  1.00  0.00           H  
ATOM    224  N   HIS A  15       7.648  11.023  23.034  1.00  0.00           N  
ATOM    225  CA  HIS A  15       8.794  10.685  22.194  1.00  0.00           C  
ATOM    226  C   HIS A  15       8.535   9.422  21.409  1.00  0.00           C  
ATOM    227  O   HIS A  15       9.097   9.334  20.268  1.00  0.00           O  
ATOM    228  CB  HIS A  15       9.985  10.489  23.146  1.00  0.00           C  
ATOM    229  CG  HIS A  15      11.269  10.244  22.409  1.00  0.00           C  
ATOM    230  ND1 HIS A  15      11.966  11.182  21.648  1.00  0.00           N  
ATOM    231  CD2 HIS A  15      11.913   9.015  22.413  1.00  0.00           C  
ATOM    232  CE1 HIS A  15      13.004  10.426  21.246  1.00  0.00           C  
ATOM    233  NE2 HIS A  15      13.049   9.128  21.652  1.00  0.00           N  
ATOM    234  H   HIS A  15       7.604  10.677  23.982  1.00  0.00           H  
ATOM    235  HA  HIS A  15       8.918  11.495  21.456  1.00  0.00           H  
ATOM    236 1HB  HIS A  15      10.099  11.374  23.773  1.00  0.00           H  
ATOM    237 2HB  HIS A  15       9.816   9.633  23.829  1.00  0.00           H  
ATOM    238  HD2 HIS A  15      11.569   8.119  22.931  1.00  0.00           H  
ATOM    239  HE1 HIS A  15      13.828  10.759  20.615  1.00  0.00           H  
ATOM    240  HE2 HIS A  15      13.770   8.460  21.418  1.00  0.00           H  
ATOM    241  N   GLY A  16       7.904   8.382  21.911  1.00  0.00           N  
ATOM    242  CA  GLY A  16       7.754   7.138  21.173  1.00  0.00           C  
ATOM    243  C   GLY A  16       6.730   7.279  20.052  1.00  0.00           C  
ATOM    244  O   GLY A  16       5.742   7.998  20.183  1.00  0.00           O  
ATOM    245  H   GLY A  16       7.484   8.453  22.841  1.00  0.00           H  
ATOM    246 1HA  GLY A  16       8.716   6.836  20.760  1.00  0.00           H  
ATOM    247 2HA  GLY A  16       7.442   6.351  21.864  1.00  0.00           H  
ATOM    248  N   HIS A  17       6.955   6.584  18.955  1.00  0.00           N  
ATOM    249  CA  HIS A  17       5.978   6.468  17.876  1.00  0.00           C  
ATOM    250  C   HIS A  17       5.636   5.022  17.608  1.00  0.00           C  
ATOM    251  O   HIS A  17       4.739   4.663  16.928  1.00  0.00           O  
ATOM    252  CB  HIS A  17       6.627   7.104  16.636  1.00  0.00           C  
ATOM    253  CG  HIS A  17       5.689   7.156  15.465  1.00  0.00           C  
ATOM    254  ND1 HIS A  17       4.578   7.987  15.346  1.00  0.00           N  
ATOM    255  CD2 HIS A  17       5.843   6.351  14.345  1.00  0.00           C  
ATOM    256  CE1 HIS A  17       4.139   7.614  14.130  1.00  0.00           C  
ATOM    257  NE2 HIS A  17       4.830   6.646  13.469  1.00  0.00           N  
ATOM    258  H   HIS A  17       7.842   6.110  18.857  1.00  0.00           H  
ATOM    259  HA  HIS A  17       5.048   6.955  18.214  1.00  0.00           H  
ATOM    260 1HB  HIS A  17       6.952   8.117  16.875  1.00  0.00           H  
ATOM    261 2HB  HIS A  17       7.530   6.542  16.324  1.00  0.00           H  
ATOM    262  HD2 HIS A  17       6.632   5.614  14.196  1.00  0.00           H  
ATOM    263  HE1 HIS A  17       3.268   8.019  13.615  1.00  0.00           H  
ATOM    264  HE2 HIS A  17       4.603   6.277  12.557  1.00  0.00           H  
ATOM    265  N   ASP A  18       6.486   4.241  18.308  1.00  0.00           N  
ATOM    266  CA  ASP A  18       6.381   2.791  18.266  1.00  0.00           C  
ATOM    267  C   ASP A  18       5.526   2.299  19.404  1.00  0.00           C  
ATOM    268  O   ASP A  18       5.950   2.332  20.560  1.00  0.00           O  
ATOM    269  CB  ASP A  18       7.722   2.071  18.359  1.00  0.00           C  
ATOM    270  CG  ASP A  18       7.527   0.511  18.313  1.00  0.00           C  
ATOM    271  OD1 ASP A  18       6.383   0.058  18.211  1.00  0.00           O  
ATOM    272  OD2 ASP A  18       8.486  -0.192  18.450  1.00  0.00           O  
ATOM    273  H   ASP A  18       7.202   4.703  18.854  1.00  0.00           H  
ATOM    274  HA  ASP A  18       5.904   2.504  17.333  1.00  0.00           H  
ATOM    275 1HB  ASP A  18       8.354   2.367  17.527  1.00  0.00           H  
ATOM    276 2HB  ASP A  18       8.233   2.353  19.277  1.00  0.00           H  
ATOM    277  N   GLY A  19       4.311   1.879  19.101  1.00  0.00           N  
ATOM    278  CA  GLY A  19       3.391   1.438  20.130  1.00  0.00           C  
ATOM    279  C   GLY A  19       3.947   0.273  20.956  1.00  0.00           C  
ATOM    280  O   GLY A  19       3.640   0.160  22.143  1.00  0.00           O  
ATOM    281  H   GLY A  19       4.030   1.880  18.130  1.00  0.00           H  
ATOM    282 1HA  GLY A  19       3.157   2.273  20.787  1.00  0.00           H  
ATOM    283 2HA  GLY A  19       2.456   1.139  19.660  1.00  0.00           H  
ATOM    284  N   HIS A  20       4.779  -0.598  20.367  1.00  0.00           N  
ATOM    285  CA  HIS A  20       5.287  -1.723  21.141  1.00  0.00           C  
ATOM    286  C   HIS A  20       6.285  -1.258  22.180  1.00  0.00           C  
ATOM    287  O   HIS A  20       6.128  -1.532  23.378  1.00  0.00           O  
ATOM    288  CB  HIS A  20       5.948  -2.761  20.234  1.00  0.00           C  
ATOM    289  CG  HIS A  20       6.427  -3.971  20.966  1.00  0.00           C  
ATOM    290  ND1 HIS A  20       7.664  -4.043  21.585  1.00  0.00           N  
ATOM    291  CD2 HIS A  20       5.827  -5.163  21.186  1.00  0.00           C  
ATOM    292  CE1 HIS A  20       7.791  -5.226  22.157  1.00  0.00           C  
ATOM    293  NE2 HIS A  20       6.695  -5.919  21.920  1.00  0.00           N  
ATOM    294  H   HIS A  20       5.088  -0.490  19.387  1.00  0.00           H  
ATOM    295  HA  HIS A  20       4.462  -2.205  21.668  1.00  0.00           H  
ATOM    296 1HB  HIS A  20       5.245  -3.073  19.464  1.00  0.00           H  
ATOM    297 2HB  HIS A  20       6.802  -2.303  19.725  1.00  0.00           H  
ATOM    298  HD2 HIS A  20       4.836  -5.468  20.843  1.00  0.00           H  
ATOM    299  HE1 HIS A  20       8.656  -5.579  22.716  1.00  0.00           H  
ATOM    300  HE2 HIS A  20       6.519  -6.883  22.238  1.00  0.00           H  
ATOM    301  N   LYS A  21       7.301  -0.525  21.732  1.00  0.00           N  
ATOM    302  CA  LYS A  21       8.331  -0.065  22.635  1.00  0.00           C  
ATOM    303  C   LYS A  21       7.765   0.903  23.665  1.00  0.00           C  
ATOM    304  O   LYS A  21       8.077   0.793  24.849  1.00  0.00           O  
ATOM    305  CB  LYS A  21       9.470   0.584  21.853  1.00  0.00           C  
ATOM    306  CG  LYS A  21      10.661   1.081  22.693  1.00  0.00           C  
ATOM    307  CD  LYS A  21      11.362  -0.093  23.401  1.00  0.00           C  
ATOM    308  CE  LYS A  21      12.805   0.239  23.807  1.00  0.00           C  
ATOM    309  NZ  LYS A  21      12.887   1.359  24.788  1.00  0.00           N  
ATOM    310  H   LYS A  21       7.377  -0.336  20.735  1.00  0.00           H  
ATOM    311  HA  LYS A  21       8.723  -0.932  23.164  1.00  0.00           H  
ATOM    312 1HB  LYS A  21       9.844  -0.127  21.111  1.00  0.00           H  
ATOM    313 2HB  LYS A  21       9.081   1.437  21.304  1.00  0.00           H  
ATOM    314 1HG  LYS A  21      11.370   1.585  22.038  1.00  0.00           H  
ATOM    315 2HG  LYS A  21      10.311   1.794  23.446  1.00  0.00           H  
ATOM    316 1HD  LYS A  21      10.808  -0.322  24.318  1.00  0.00           H  
ATOM    317 2HD  LYS A  21      11.358  -0.974  22.762  1.00  0.00           H  
ATOM    318 1HE  LYS A  21      13.252  -0.647  24.250  1.00  0.00           H  
ATOM    319 2HE  LYS A  21      13.367   0.511  22.915  1.00  0.00           H  
ATOM    320 1HZ  LYS A  21      13.844   1.537  25.030  1.00  0.00           H  
ATOM    321 2HZ  LYS A  21      12.482   2.203  24.399  1.00  0.00           H  
ATOM    322 3HZ  LYS A  21      12.362   1.118  25.655  1.00  0.00           H  
ATOM    323  N   ALA A  22       6.891   1.833  23.246  1.00  0.00           N  
ATOM    324  CA  ALA A  22       6.354   2.782  24.211  1.00  0.00           C  
ATOM    325  C   ALA A  22       5.633   2.045  25.329  1.00  0.00           C  
ATOM    326  O   ALA A  22       5.830   2.361  26.508  1.00  0.00           O  
ATOM    327  CB  ALA A  22       5.399   3.742  23.524  1.00  0.00           C  
ATOM    328  H   ALA A  22       6.631   1.916  22.260  1.00  0.00           H  
ATOM    329  HA  ALA A  22       7.182   3.341  24.641  1.00  0.00           H  
ATOM    330 1HB  ALA A  22       5.013   4.457  24.248  1.00  0.00           H  
ATOM    331 2HB  ALA A  22       5.926   4.272  22.730  1.00  0.00           H  
ATOM    332 3HB  ALA A  22       4.572   3.176  23.089  1.00  0.00           H  
ATOM    333  N   VAL A  23       4.867   1.010  24.988  1.00  0.00           N  
ATOM    334  CA  VAL A  23       4.197   0.226  26.003  1.00  0.00           C  
ATOM    335  C   VAL A  23       5.195  -0.500  26.874  1.00  0.00           C  
ATOM    336  O   VAL A  23       5.026  -0.533  28.088  1.00  0.00           O  
ATOM    337  CB  VAL A  23       3.210  -0.753  25.382  1.00  0.00           C  
ATOM    338  CG1 VAL A  23       2.659  -1.732  26.430  1.00  0.00           C  
ATOM    339  CG2 VAL A  23       2.091   0.033  24.819  1.00  0.00           C  
ATOM    340  H   VAL A  23       4.703   0.792  23.997  1.00  0.00           H  
ATOM    341  HA  VAL A  23       3.629   0.910  26.635  1.00  0.00           H  
ATOM    342  HB  VAL A  23       3.714  -1.317  24.590  1.00  0.00           H  
ATOM    343 1HG1 VAL A  23       1.952  -2.403  25.947  1.00  0.00           H  
ATOM    344 2HG1 VAL A  23       3.466  -2.321  26.863  1.00  0.00           H  
ATOM    345 3HG1 VAL A  23       2.154  -1.178  27.225  1.00  0.00           H  
ATOM    346 1HG2 VAL A  23       1.391  -0.628  24.344  1.00  0.00           H  
ATOM    347 2HG2 VAL A  23       1.608   0.568  25.627  1.00  0.00           H  
ATOM    348 3HG2 VAL A  23       2.453   0.743  24.093  1.00  0.00           H  
ATOM    349  N   ALA A  24       6.211  -1.128  26.273  1.00  0.00           N  
ATOM    350  CA  ALA A  24       7.191  -1.862  27.058  1.00  0.00           C  
ATOM    351  C   ALA A  24       7.879  -0.963  28.087  1.00  0.00           C  
ATOM    352  O   ALA A  24       8.102  -1.388  29.228  1.00  0.00           O  
ATOM    353  CB  ALA A  24       8.229  -2.473  26.136  1.00  0.00           C  
ATOM    354  H   ALA A  24       6.282  -1.117  25.250  1.00  0.00           H  
ATOM    355  HA  ALA A  24       6.668  -2.654  27.593  1.00  0.00           H  
ATOM    356 1HB  ALA A  24       8.945  -3.041  26.722  1.00  0.00           H  
ATOM    357 2HB  ALA A  24       7.736  -3.128  25.415  1.00  0.00           H  
ATOM    358 3HB  ALA A  24       8.744  -1.673  25.606  1.00  0.00           H  
ATOM    359  N   ASP A  25       8.187   0.285  27.707  1.00  0.00           N  
ATOM    360  CA  ASP A  25       8.834   1.196  28.640  1.00  0.00           C  
ATOM    361  C   ASP A  25       7.864   1.657  29.723  1.00  0.00           C  
ATOM    362  O   ASP A  25       8.236   1.719  30.901  1.00  0.00           O  
ATOM    363  CB  ASP A  25       9.421   2.408  27.916  1.00  0.00           C  
ATOM    364  CG  ASP A  25      10.717   2.133  27.058  1.00  0.00           C  
ATOM    365  OD1 ASP A  25      11.411   1.116  27.205  1.00  0.00           O  
ATOM    366  OD2 ASP A  25      11.037   2.986  26.262  1.00  0.00           O  
ATOM    367  H   ASP A  25       8.030   0.561  26.731  1.00  0.00           H  
ATOM    368  HA  ASP A  25       9.645   0.668  29.128  1.00  0.00           H  
ATOM    369 1HB  ASP A  25       8.651   2.814  27.248  1.00  0.00           H  
ATOM    370 2HB  ASP A  25       9.657   3.177  28.642  1.00  0.00           H  
ATOM    371  N   LEU A  26       6.609   1.940  29.355  1.00  0.00           N  
ATOM    372  CA  LEU A  26       5.631   2.355  30.351  1.00  0.00           C  
ATOM    373  C   LEU A  26       5.350   1.231  31.324  1.00  0.00           C  
ATOM    374  O   LEU A  26       5.206   1.469  32.523  1.00  0.00           O  
ATOM    375  CB  LEU A  26       4.311   2.758  29.691  1.00  0.00           C  
ATOM    376  CG  LEU A  26       4.322   4.031  28.856  1.00  0.00           C  
ATOM    377  CD1 LEU A  26       3.027   4.141  28.119  1.00  0.00           C  
ATOM    378  CD2 LEU A  26       4.528   5.227  29.736  1.00  0.00           C  
ATOM    379  H   LEU A  26       6.346   1.906  28.365  1.00  0.00           H  
ATOM    380  HA  LEU A  26       6.043   3.181  30.918  1.00  0.00           H  
ATOM    381 1HB  LEU A  26       4.001   1.941  29.039  1.00  0.00           H  
ATOM    382 2HB  LEU A  26       3.558   2.874  30.471  1.00  0.00           H  
ATOM    383  HG  LEU A  26       5.106   3.984  28.138  1.00  0.00           H  
ATOM    384 1HD1 LEU A  26       3.031   5.043  27.505  1.00  0.00           H  
ATOM    385 2HD1 LEU A  26       2.917   3.269  27.482  1.00  0.00           H  
ATOM    386 3HD1 LEU A  26       2.201   4.185  28.826  1.00  0.00           H  
ATOM    387 1HD2 LEU A  26       4.522   6.124  29.118  1.00  0.00           H  
ATOM    388 2HD2 LEU A  26       3.748   5.285  30.462  1.00  0.00           H  
ATOM    389 3HD2 LEU A  26       5.465   5.156  30.244  1.00  0.00           H  
ATOM    390  N   GLN A  27       5.302   0.001  30.817  1.00  0.00           N  
ATOM    391  CA  GLN A  27       5.025  -1.141  31.651  1.00  0.00           C  
ATOM    392  C   GLN A  27       6.162  -1.357  32.636  1.00  0.00           C  
ATOM    393  O   GLN A  27       5.913  -1.556  33.826  1.00  0.00           O  
ATOM    394  CB  GLN A  27       4.784  -2.355  30.752  1.00  0.00           C  
ATOM    395  CG  GLN A  27       4.386  -3.617  31.438  1.00  0.00           C  
ATOM    396  CD  GLN A  27       3.078  -3.482  32.187  1.00  0.00           C  
ATOM    397  OE1 GLN A  27       2.280  -2.559  31.939  1.00  0.00           O  
ATOM    398  NE2 GLN A  27       2.841  -4.396  33.103  1.00  0.00           N  
ATOM    399  H   GLN A  27       5.416  -0.135  29.813  1.00  0.00           H  
ATOM    400  HA  GLN A  27       4.123  -0.934  32.219  1.00  0.00           H  
ATOM    401 1HB  GLN A  27       4.003  -2.109  30.030  1.00  0.00           H  
ATOM    402 2HB  GLN A  27       5.688  -2.557  30.178  1.00  0.00           H  
ATOM    403 1HG  GLN A  27       4.291  -4.376  30.683  1.00  0.00           H  
ATOM    404 2HG  GLN A  27       5.158  -3.892  32.143  1.00  0.00           H  
ATOM    405 1HE2 GLN A  27       2.005  -4.336  33.667  1.00  0.00           H  
ATOM    406 2HE2 GLN A  27       3.485  -5.155  33.258  1.00  0.00           H  
ATOM    407  N   ARG A  28       7.414  -1.238  32.184  1.00  0.00           N  
ATOM    408  CA  ARG A  28       8.536  -1.398  33.096  1.00  0.00           C  
ATOM    409  C   ARG A  28       8.439  -0.358  34.208  1.00  0.00           C  
ATOM    410  O   ARG A  28       8.665  -0.667  35.382  1.00  0.00           O  
ATOM    411  CB  ARG A  28       9.851  -1.277  32.358  1.00  0.00           C  
ATOM    412  CG  ARG A  28      11.106  -1.571  33.190  1.00  0.00           C  
ATOM    413  CD  ARG A  28      12.330  -1.625  32.324  1.00  0.00           C  
ATOM    414  NE  ARG A  28      12.619  -0.330  31.690  1.00  0.00           N  
ATOM    415  CZ  ARG A  28      12.398  -0.005  30.381  1.00  0.00           C  
ATOM    416  NH1 ARG A  28      11.854  -0.844  29.526  1.00  0.00           N  
ATOM    417  NH2 ARG A  28      12.710   1.189  29.931  1.00  0.00           N  
ATOM    418  H   ARG A  28       7.595  -1.093  31.184  1.00  0.00           H  
ATOM    419  HA  ARG A  28       8.487  -2.388  33.540  1.00  0.00           H  
ATOM    420 1HB  ARG A  28       9.842  -1.954  31.507  1.00  0.00           H  
ATOM    421 2HB  ARG A  28       9.936  -0.263  31.963  1.00  0.00           H  
ATOM    422 1HG  ARG A  28      11.243  -0.782  33.930  1.00  0.00           H  
ATOM    423 2HG  ARG A  28      10.991  -2.529  33.700  1.00  0.00           H  
ATOM    424 1HD  ARG A  28      13.185  -1.890  32.950  1.00  0.00           H  
ATOM    425 2HD  ARG A  28      12.208  -2.383  31.557  1.00  0.00           H  
ATOM    426  HE  ARG A  28      13.038   0.382  32.277  1.00  0.00           H  
ATOM    427 1HH1 ARG A  28      11.577  -1.771  29.804  1.00  0.00           H  
ATOM    428 2HH1 ARG A  28      11.687  -0.506  28.561  1.00  0.00           H  
ATOM    429 1HH2 ARG A  28      13.121   1.884  30.535  1.00  0.00           H  
ATOM    430 2HH2 ARG A  28      12.500   1.386  28.939  1.00  0.00           H  
ATOM    431  N   LEU A  29       8.082   0.873  33.839  1.00  0.00           N  
ATOM    432  CA  LEU A  29       7.926   1.953  34.796  1.00  0.00           C  
ATOM    433  C   LEU A  29       6.828   1.635  35.817  1.00  0.00           C  
ATOM    434  O   LEU A  29       7.037   1.820  37.021  1.00  0.00           O  
ATOM    435  CB  LEU A  29       7.607   3.248  34.022  1.00  0.00           C  
ATOM    436  CG  LEU A  29       7.361   4.546  34.797  1.00  0.00           C  
ATOM    437  CD1 LEU A  29       8.600   4.943  35.599  1.00  0.00           C  
ATOM    438  CD2 LEU A  29       6.989   5.630  33.767  1.00  0.00           C  
ATOM    439  H   LEU A  29       7.953   1.078  32.842  1.00  0.00           H  
ATOM    440  HA  LEU A  29       8.869   2.070  35.323  1.00  0.00           H  
ATOM    441 1HB  LEU A  29       8.421   3.427  33.321  1.00  0.00           H  
ATOM    442 2HB  LEU A  29       6.718   3.076  33.442  1.00  0.00           H  
ATOM    443  HG  LEU A  29       6.534   4.409  35.494  1.00  0.00           H  
ATOM    444 1HD1 LEU A  29       8.410   5.866  36.132  1.00  0.00           H  
ATOM    445 2HD1 LEU A  29       8.840   4.162  36.323  1.00  0.00           H  
ATOM    446 3HD1 LEU A  29       9.441   5.084  34.923  1.00  0.00           H  
ATOM    447 1HD2 LEU A  29       6.789   6.556  34.275  1.00  0.00           H  
ATOM    448 2HD2 LEU A  29       7.807   5.771  33.063  1.00  0.00           H  
ATOM    449 3HD2 LEU A  29       6.098   5.317  33.221  1.00  0.00           H  
ATOM    450  N   ASN A  30       5.670   1.134  35.350  1.00  0.00           N  
ATOM    451  CA  ASN A  30       4.540   0.801  36.221  1.00  0.00           C  
ATOM    452  C   ASN A  30       4.917  -0.276  37.238  1.00  0.00           C  
ATOM    453  O   ASN A  30       4.468  -0.250  38.392  1.00  0.00           O  
ATOM    454  CB  ASN A  30       3.383   0.305  35.373  1.00  0.00           C  
ATOM    455  CG  ASN A  30       2.780   1.395  34.564  1.00  0.00           C  
ATOM    456  OD1 ASN A  30       2.955   2.580  34.889  1.00  0.00           O  
ATOM    457  ND2 ASN A  30       2.087   1.044  33.510  1.00  0.00           N  
ATOM    458  H   ASN A  30       5.554   1.056  34.334  1.00  0.00           H  
ATOM    459  HA  ASN A  30       4.245   1.695  36.771  1.00  0.00           H  
ATOM    460 1HB  ASN A  30       3.735  -0.476  34.699  1.00  0.00           H  
ATOM    461 2HB  ASN A  30       2.618  -0.136  36.010  1.00  0.00           H  
ATOM    462 1HD2 ASN A  30       1.670   1.760  32.925  1.00  0.00           H  
ATOM    463 2HD2 ASN A  30       1.983   0.079  33.265  1.00  0.00           H  
ATOM    464  N   ILE A  31       5.734  -1.222  36.794  1.00  0.00           N  
ATOM    465  CA  ILE A  31       6.219  -2.315  37.617  1.00  0.00           C  
ATOM    466  C   ILE A  31       7.163  -1.821  38.698  1.00  0.00           C  
ATOM    467  O   ILE A  31       7.026  -2.205  39.864  1.00  0.00           O  
ATOM    468  CB  ILE A  31       6.909  -3.349  36.731  1.00  0.00           C  
ATOM    469  CG1 ILE A  31       5.844  -4.018  35.828  1.00  0.00           C  
ATOM    470  CG2 ILE A  31       7.659  -4.378  37.592  1.00  0.00           C  
ATOM    471  CD1 ILE A  31       6.416  -4.770  34.673  1.00  0.00           C  
ATOM    472  H   ILE A  31       5.991  -1.189  35.800  1.00  0.00           H  
ATOM    473  HA  ILE A  31       5.366  -2.787  38.098  1.00  0.00           H  
ATOM    474  HB  ILE A  31       7.616  -2.846  36.080  1.00  0.00           H  
ATOM    475 1HG1 ILE A  31       5.283  -4.725  36.440  1.00  0.00           H  
ATOM    476 2HG1 ILE A  31       5.150  -3.269  35.450  1.00  0.00           H  
ATOM    477 1HG2 ILE A  31       8.137  -5.072  36.952  1.00  0.00           H  
ATOM    478 2HG2 ILE A  31       8.422  -3.899  38.207  1.00  0.00           H  
ATOM    479 3HG2 ILE A  31       6.955  -4.901  38.239  1.00  0.00           H  
ATOM    480 1HD1 ILE A  31       5.612  -5.230  34.112  1.00  0.00           H  
ATOM    481 2HD1 ILE A  31       6.958  -4.085  34.030  1.00  0.00           H  
ATOM    482 3HD1 ILE A  31       7.075  -5.501  35.022  1.00  0.00           H  
ATOM    483  N   GLU A  32       8.131  -0.990  38.313  1.00  0.00           N  
ATOM    484  CA  GLU A  32       9.075  -0.468  39.282  1.00  0.00           C  
ATOM    485  C   GLU A  32       8.355   0.451  40.274  1.00  0.00           C  
ATOM    486  O   GLU A  32       8.728   0.502  41.452  1.00  0.00           O  
ATOM    487  CB  GLU A  32      10.237   0.226  38.576  1.00  0.00           C  
ATOM    488  CG  GLU A  32      11.149  -0.752  37.760  1.00  0.00           C  
ATOM    489  CD  GLU A  32      11.815  -1.853  38.594  1.00  0.00           C  
ATOM    490  OE1 GLU A  32      12.286  -1.557  39.658  1.00  0.00           O  
ATOM    491  OE2 GLU A  32      11.854  -2.996  38.144  1.00  0.00           O  
ATOM    492  H   GLU A  32       8.227  -0.745  37.323  1.00  0.00           H  
ATOM    493  HA  GLU A  32       9.489  -1.306  39.841  1.00  0.00           H  
ATOM    494 1HB  GLU A  32       9.841   0.971  37.880  1.00  0.00           H  
ATOM    495 2HB  GLU A  32      10.856   0.745  39.306  1.00  0.00           H  
ATOM    496 1HG  GLU A  32      10.539  -1.231  36.993  1.00  0.00           H  
ATOM    497 2HG  GLU A  32      11.916  -0.172  37.253  1.00  0.00           H  
ATOM    498  N   LEU A  33       7.317   1.171  39.820  1.00  0.00           N  
ATOM    499  CA  LEU A  33       6.541   2.011  40.719  1.00  0.00           C  
ATOM    500  C   LEU A  33       5.832   1.118  41.735  1.00  0.00           C  
ATOM    501  O   LEU A  33       5.865   1.400  42.930  1.00  0.00           O  
ATOM    502  CB  LEU A  33       5.522   2.879  39.962  1.00  0.00           C  
ATOM    503  CG  LEU A  33       4.599   3.838  40.832  1.00  0.00           C  
ATOM    504  CD1 LEU A  33       5.458   4.865  41.617  1.00  0.00           C  
ATOM    505  CD2 LEU A  33       3.600   4.552  39.903  1.00  0.00           C  
ATOM    506  H   LEU A  33       7.084   1.153  38.821  1.00  0.00           H  
ATOM    507  HA  LEU A  33       7.235   2.659  41.249  1.00  0.00           H  
ATOM    508 1HB  LEU A  33       6.064   3.493  39.240  1.00  0.00           H  
ATOM    509 2HB  LEU A  33       4.866   2.212  39.402  1.00  0.00           H  
ATOM    510  HG  LEU A  33       4.049   3.243  41.554  1.00  0.00           H  
ATOM    511 1HD1 LEU A  33       4.819   5.494  42.207  1.00  0.00           H  
ATOM    512 2HD1 LEU A  33       6.142   4.349  42.285  1.00  0.00           H  
ATOM    513 3HD1 LEU A  33       6.027   5.483  40.917  1.00  0.00           H  
ATOM    514 1HD2 LEU A  33       2.949   5.196  40.477  1.00  0.00           H  
ATOM    515 2HD2 LEU A  33       4.146   5.147  39.177  1.00  0.00           H  
ATOM    516 3HD2 LEU A  33       2.998   3.806  39.380  1.00  0.00           H  
ATOM    517  N   ALA A  34       5.230   0.001  41.280  1.00  0.00           N  
ATOM    518  CA  ALA A  34       4.554  -0.907  42.206  1.00  0.00           C  
ATOM    519  C   ALA A  34       5.522  -1.394  43.281  1.00  0.00           C  
ATOM    520  O   ALA A  34       5.151  -1.495  44.458  1.00  0.00           O  
ATOM    521  CB  ALA A  34       3.993  -2.099  41.450  1.00  0.00           C  
ATOM    522  H   ALA A  34       5.183  -0.184  40.273  1.00  0.00           H  
ATOM    523  HA  ALA A  34       3.744  -0.362  42.688  1.00  0.00           H  
ATOM    524 1HB  ALA A  34       3.487  -2.756  42.132  1.00  0.00           H  
ATOM    525 2HB  ALA A  34       3.295  -1.750  40.689  1.00  0.00           H  
ATOM    526 3HB  ALA A  34       4.805  -2.638  40.970  1.00  0.00           H  
ATOM    527  N   HIS A  35       6.773  -1.665  42.880  1.00  0.00           N  
ATOM    528  CA  HIS A  35       7.819  -2.100  43.796  1.00  0.00           C  
ATOM    529  C   HIS A  35       8.096  -1.009  44.825  1.00  0.00           C  
ATOM    530  O   HIS A  35       8.136  -1.272  46.031  1.00  0.00           O  
ATOM    531  CB  HIS A  35       9.095  -2.470  43.035  1.00  0.00           C  
ATOM    532  CG  HIS A  35      10.181  -2.998  43.900  1.00  0.00           C  
ATOM    533  ND1 HIS A  35      10.163  -4.276  44.428  1.00  0.00           N  
ATOM    534  CD2 HIS A  35      11.325  -2.424  44.336  1.00  0.00           C  
ATOM    535  CE1 HIS A  35      11.251  -4.459  45.154  1.00  0.00           C  
ATOM    536  NE2 HIS A  35      11.974  -3.353  45.113  1.00  0.00           N  
ATOM    537  H   HIS A  35       6.971  -1.616  41.873  1.00  0.00           H  
ATOM    538  HA  HIS A  35       7.499  -2.976  44.349  1.00  0.00           H  
ATOM    539 1HB  HIS A  35       8.862  -3.211  42.270  1.00  0.00           H  
ATOM    540 2HB  HIS A  35       9.480  -1.596  42.525  1.00  0.00           H  
ATOM    541  HD1 HIS A  35       9.638  -5.054  44.063  1.00  0.00           H  
ATOM    542  HD2 HIS A  35      11.759  -1.438  44.179  1.00  0.00           H  
ATOM    543  HE1 HIS A  35      11.420  -5.411  45.656  1.00  0.00           H  
ATOM    544  N   LYS A  36       8.290   0.225  44.351  1.00  0.00           N  
ATOM    545  CA  LYS A  36       8.554   1.345  45.238  1.00  0.00           C  
ATOM    546  C   LYS A  36       7.411   1.592  46.214  1.00  0.00           C  
ATOM    547  O   LYS A  36       7.652   1.906  47.383  1.00  0.00           O  
ATOM    548  CB  LYS A  36       8.803   2.607  44.420  1.00  0.00           C  
ATOM    549  CG  LYS A  36       9.116   3.868  45.219  1.00  0.00           C  
ATOM    550  CD  LYS A  36      10.360   3.726  46.108  1.00  0.00           C  
ATOM    551  CE  LYS A  36      10.909   5.101  46.426  1.00  0.00           C  
ATOM    552  NZ  LYS A  36       9.951   5.955  47.250  1.00  0.00           N  
ATOM    553  H   LYS A  36       8.282   0.375  43.335  1.00  0.00           H  
ATOM    554  HA  LYS A  36       9.448   1.113  45.814  1.00  0.00           H  
ATOM    555 1HB  LYS A  36       9.622   2.428  43.724  1.00  0.00           H  
ATOM    556 2HB  LYS A  36       7.917   2.816  43.819  1.00  0.00           H  
ATOM    557 1HG  LYS A  36       9.286   4.679  44.514  1.00  0.00           H  
ATOM    558 2HG  LYS A  36       8.259   4.136  45.838  1.00  0.00           H  
ATOM    559 1HD  LYS A  36      10.092   3.232  47.047  1.00  0.00           H  
ATOM    560 2HD  LYS A  36      11.122   3.139  45.601  1.00  0.00           H  
ATOM    561 1HE  LYS A  36      11.859   5.024  46.947  1.00  0.00           H  
ATOM    562 2HE  LYS A  36      11.077   5.587  45.476  1.00  0.00           H  
ATOM    563 1HZ  LYS A  36      10.353   6.879  47.359  1.00  0.00           H  
ATOM    564 2HZ  LYS A  36       9.040   6.049  46.805  1.00  0.00           H  
ATOM    565 3HZ  LYS A  36       9.762   5.574  48.193  1.00  0.00           H  
ATOM    566  N   LEU A  37       6.172   1.512  45.742  1.00  0.00           N  
ATOM    567  CA  LEU A  37       5.049   1.749  46.626  1.00  0.00           C  
ATOM    568  C   LEU A  37       4.951   0.650  47.674  1.00  0.00           C  
ATOM    569  O   LEU A  37       4.639   0.936  48.835  1.00  0.00           O  
ATOM    570  CB  LEU A  37       3.767   1.908  45.810  1.00  0.00           C  
ATOM    571  CG  LEU A  37       3.717   3.199  44.916  1.00  0.00           C  
ATOM    572  CD1 LEU A  37       2.496   3.154  44.028  1.00  0.00           C  
ATOM    573  CD2 LEU A  37       3.693   4.460  45.780  1.00  0.00           C  
ATOM    574  H   LEU A  37       6.022   1.304  44.751  1.00  0.00           H  
ATOM    575  HA  LEU A  37       5.237   2.665  47.168  1.00  0.00           H  
ATOM    576 1HB  LEU A  37       3.679   1.042  45.148  1.00  0.00           H  
ATOM    577 2HB  LEU A  37       2.914   1.919  46.486  1.00  0.00           H  
ATOM    578  HG  LEU A  37       4.601   3.221  44.277  1.00  0.00           H  
ATOM    579 1HD1 LEU A  37       2.492   4.037  43.404  1.00  0.00           H  
ATOM    580 2HD1 LEU A  37       2.534   2.264  43.399  1.00  0.00           H  
ATOM    581 3HD1 LEU A  37       1.592   3.134  44.637  1.00  0.00           H  
ATOM    582 1HD2 LEU A  37       3.669   5.318  45.136  1.00  0.00           H  
ATOM    583 2HD2 LEU A  37       2.806   4.447  46.407  1.00  0.00           H  
ATOM    584 3HD2 LEU A  37       4.572   4.534  46.402  1.00  0.00           H  
ATOM    585  N   LEU A  38       5.237  -0.602  47.298  1.00  0.00           N  
ATOM    586  CA  LEU A  38       5.222  -1.665  48.287  1.00  0.00           C  
ATOM    587  C   LEU A  38       6.324  -1.400  49.314  1.00  0.00           C  
ATOM    588  O   LEU A  38       6.128  -1.643  50.507  1.00  0.00           O  
ATOM    589  CB  LEU A  38       5.385  -3.044  47.637  1.00  0.00           C  
ATOM    590  CG  LEU A  38       5.327  -4.294  48.602  1.00  0.00           C  
ATOM    591  CD1 LEU A  38       3.965  -4.350  49.349  1.00  0.00           C  
ATOM    592  CD2 LEU A  38       5.533  -5.557  47.769  1.00  0.00           C  
ATOM    593  H   LEU A  38       5.415  -0.827  46.312  1.00  0.00           H  
ATOM    594  HA  LEU A  38       4.264  -1.627  48.792  1.00  0.00           H  
ATOM    595 1HB  LEU A  38       4.608  -3.160  46.884  1.00  0.00           H  
ATOM    596 2HB  LEU A  38       6.352  -3.062  47.124  1.00  0.00           H  
ATOM    597  HG  LEU A  38       6.126  -4.223  49.355  1.00  0.00           H  
ATOM    598 1HD1 LEU A  38       3.951  -5.227  50.001  1.00  0.00           H  
ATOM    599 2HD1 LEU A  38       3.833  -3.463  49.961  1.00  0.00           H  
ATOM    600 3HD1 LEU A  38       3.151  -4.422  48.637  1.00  0.00           H  
ATOM    601 1HD2 LEU A  38       5.508  -6.433  48.420  1.00  0.00           H  
ATOM    602 2HD2 LEU A  38       4.746  -5.637  47.026  1.00  0.00           H  
ATOM    603 3HD2 LEU A  38       6.500  -5.505  47.269  1.00  0.00           H  
ATOM    604  N   ASP A  39       7.500  -0.927  48.857  1.00  0.00           N  
ATOM    605  CA  ASP A  39       8.600  -0.615  49.767  1.00  0.00           C  
ATOM    606  C   ASP A  39       8.183   0.458  50.782  1.00  0.00           C  
ATOM    607  O   ASP A  39       8.527   0.343  51.965  1.00  0.00           O  
ATOM    608  CB  ASP A  39       9.844  -0.146  48.991  1.00  0.00           C  
ATOM    609  CG  ASP A  39      11.119  -0.008  49.873  1.00  0.00           C  
ATOM    610  OD1 ASP A  39      11.651  -1.004  50.332  1.00  0.00           O  
ATOM    611  OD2 ASP A  39      11.545   1.104  50.086  1.00  0.00           O  
ATOM    612  H   ASP A  39       7.639  -0.819  47.848  1.00  0.00           H  
ATOM    613  HA  ASP A  39       8.858  -1.525  50.312  1.00  0.00           H  
ATOM    614 1HB  ASP A  39      10.040  -0.841  48.167  1.00  0.00           H  
ATOM    615 2HB  ASP A  39       9.637   0.824  48.548  1.00  0.00           H  
ATOM    616  N   GLU A  40       7.422   1.481  50.341  1.00  0.00           N  
ATOM    617  CA  GLU A  40       6.953   2.515  51.268  1.00  0.00           C  
ATOM    618  C   GLU A  40       6.023   1.904  52.314  1.00  0.00           C  
ATOM    619  O   GLU A  40       6.121   2.238  53.502  1.00  0.00           O  
ATOM    620  CB  GLU A  40       6.208   3.636  50.523  1.00  0.00           C  
ATOM    621  CG  GLU A  40       7.077   4.525  49.626  1.00  0.00           C  
ATOM    622  CD  GLU A  40       8.071   5.369  50.402  1.00  0.00           C  
ATOM    623  OE1 GLU A  40       7.675   5.969  51.371  1.00  0.00           O  
ATOM    624  OE2 GLU A  40       9.227   5.425  50.021  1.00  0.00           O  
ATOM    625  H   GLU A  40       7.246   1.563  49.334  1.00  0.00           H  
ATOM    626  HA  GLU A  40       7.815   2.944  51.777  1.00  0.00           H  
ATOM    627 1HB  GLU A  40       5.436   3.195  49.894  1.00  0.00           H  
ATOM    628 2HB  GLU A  40       5.707   4.279  51.246  1.00  0.00           H  
ATOM    629 1HG  GLU A  40       7.627   3.886  48.933  1.00  0.00           H  
ATOM    630 2HG  GLU A  40       6.427   5.172  49.038  1.00  0.00           H  
ATOM    631  N   VAL A  41       5.174   0.956  51.892  1.00  0.00           N  
ATOM    632  CA  VAL A  41       4.279   0.297  52.835  1.00  0.00           C  
ATOM    633  C   VAL A  41       5.101  -0.470  53.859  1.00  0.00           C  
ATOM    634  O   VAL A  41       4.798  -0.414  55.054  1.00  0.00           O  
ATOM    635  CB  VAL A  41       3.305  -0.680  52.133  1.00  0.00           C  
ATOM    636  CG1 VAL A  41       2.524  -1.506  53.179  1.00  0.00           C  
ATOM    637  CG2 VAL A  41       2.337   0.098  51.260  1.00  0.00           C  
ATOM    638  H   VAL A  41       5.116   0.769  50.883  1.00  0.00           H  
ATOM    639  HA  VAL A  41       3.697   1.058  53.351  1.00  0.00           H  
ATOM    640  HB  VAL A  41       3.876  -1.371  51.522  1.00  0.00           H  
ATOM    641 1HG1 VAL A  41       1.863  -2.194  52.672  1.00  0.00           H  
ATOM    642 2HG1 VAL A  41       3.206  -2.081  53.803  1.00  0.00           H  
ATOM    643 3HG1 VAL A  41       1.938  -0.834  53.812  1.00  0.00           H  
ATOM    644 1HG2 VAL A  41       1.661  -0.590  50.756  1.00  0.00           H  
ATOM    645 2HG2 VAL A  41       1.770   0.768  51.879  1.00  0.00           H  
ATOM    646 3HG2 VAL A  41       2.885   0.666  50.522  1.00  0.00           H  
ATOM    647  N   GLU A  42       6.116  -1.211  53.396  1.00  0.00           N  
ATOM    648  CA  GLU A  42       6.952  -1.976  54.305  1.00  0.00           C  
ATOM    649  C   GLU A  42       7.706  -1.076  55.290  1.00  0.00           C  
ATOM    650  O   GLU A  42       7.813  -1.436  56.465  1.00  0.00           O  
ATOM    651  CB  GLU A  42       7.934  -2.853  53.525  1.00  0.00           C  
ATOM    652  CG  GLU A  42       7.269  -4.035  52.791  1.00  0.00           C  
ATOM    653  CD  GLU A  42       8.255  -4.908  52.024  1.00  0.00           C  
ATOM    654  OE1 GLU A  42       9.445  -4.633  52.060  1.00  0.00           O  
ATOM    655  OE2 GLU A  42       7.825  -5.873  51.429  1.00  0.00           O  
ATOM    656  H   GLU A  42       6.281  -1.256  52.385  1.00  0.00           H  
ATOM    657  HA  GLU A  42       6.307  -2.636  54.878  1.00  0.00           H  
ATOM    658 1HB  GLU A  42       8.450  -2.245  52.782  1.00  0.00           H  
ATOM    659 2HB  GLU A  42       8.686  -3.253  54.206  1.00  0.00           H  
ATOM    660 1HG  GLU A  42       6.752  -4.651  53.525  1.00  0.00           H  
ATOM    661 2HG  GLU A  42       6.526  -3.645  52.102  1.00  0.00           H  
ATOM    662  N   GLN A  43       8.199   0.100  54.844  1.00  0.00           N  
ATOM    663  CA  GLN A  43       8.886   0.986  55.786  1.00  0.00           C  
ATOM    664  C   GLN A  43       7.903   1.466  56.849  1.00  0.00           C  
ATOM    665  O   GLN A  43       8.263   1.526  58.033  1.00  0.00           O  
ATOM    666  CB  GLN A  43       9.500   2.208  55.081  1.00  0.00           C  
ATOM    667  CG  GLN A  43      10.365   3.158  56.010  1.00  0.00           C  
ATOM    668  CD  GLN A  43      11.678   2.505  56.593  1.00  0.00           C  
ATOM    669  OE1 GLN A  43      12.588   2.070  55.840  1.00  0.00           O  
ATOM    670  NE2 GLN A  43      11.767   2.446  57.931  1.00  0.00           N  
ATOM    671  H   GLN A  43       8.149   0.321  53.844  1.00  0.00           H  
ATOM    672  HA  GLN A  43       9.678   0.430  56.274  1.00  0.00           H  
ATOM    673 1HB  GLN A  43      10.127   1.858  54.276  1.00  0.00           H  
ATOM    674 2HB  GLN A  43       8.700   2.800  54.621  1.00  0.00           H  
ATOM    675 1HG  GLN A  43      10.656   4.030  55.417  1.00  0.00           H  
ATOM    676 2HG  GLN A  43       9.751   3.490  56.849  1.00  0.00           H  
ATOM    677 1HE2 GLN A  43      12.593   2.030  58.386  1.00  0.00           H  
ATOM    678 2HE2 GLN A  43      11.019   2.816  58.497  1.00  0.00           H  
ATOM    679  N   LEU A  44       6.657   1.772  56.451  1.00  0.00           N  
ATOM    680  CA  LEU A  44       5.660   2.184  57.429  1.00  0.00           C  
ATOM    681  C   LEU A  44       5.354   1.043  58.380  1.00  0.00           C  
ATOM    682  O   LEU A  44       5.196   1.275  59.579  1.00  0.00           O  
ATOM    683  CB  LEU A  44       4.357   2.656  56.768  1.00  0.00           C  
ATOM    684  CG  LEU A  44       4.391   3.996  55.982  1.00  0.00           C  
ATOM    685  CD1 LEU A  44       3.036   4.175  55.273  1.00  0.00           C  
ATOM    686  CD2 LEU A  44       4.666   5.168  56.949  1.00  0.00           C  
ATOM    687  H   LEU A  44       6.427   1.763  55.450  1.00  0.00           H  
ATOM    688  HA  LEU A  44       6.075   2.990  58.017  1.00  0.00           H  
ATOM    689 1HB  LEU A  44       4.044   1.882  56.068  1.00  0.00           H  
ATOM    690 2HB  LEU A  44       3.595   2.740  57.541  1.00  0.00           H  
ATOM    691  HG  LEU A  44       5.172   3.963  55.218  1.00  0.00           H  
ATOM    692 1HD1 LEU A  44       3.035   5.106  54.706  1.00  0.00           H  
ATOM    693 2HD1 LEU A  44       2.873   3.338  54.593  1.00  0.00           H  
ATOM    694 3HD1 LEU A  44       2.238   4.202  56.014  1.00  0.00           H  
ATOM    695 1HD2 LEU A  44       4.669   6.101  56.389  1.00  0.00           H  
ATOM    696 2HD2 LEU A  44       3.896   5.200  57.704  1.00  0.00           H  
ATOM    697 3HD2 LEU A  44       5.629   5.050  57.429  1.00  0.00           H  
ATOM    698  N   GLN A  45       5.309  -0.190  57.875  1.00  0.00           N  
ATOM    699  CA  GLN A  45       5.042  -1.310  58.754  1.00  0.00           C  
ATOM    700  C   GLN A  45       6.161  -1.478  59.769  1.00  0.00           C  
ATOM    701  O   GLN A  45       5.884  -1.713  60.945  1.00  0.00           O  
ATOM    702  CB  GLN A  45       4.860  -2.594  57.945  1.00  0.00           C  
ATOM    703  CG  GLN A  45       4.495  -3.808  58.763  1.00  0.00           C  
ATOM    704  CD  GLN A  45       3.187  -3.632  59.484  1.00  0.00           C  
ATOM    705  OE1 GLN A  45       2.238  -3.019  58.964  1.00  0.00           O  
ATOM    706  NE2 GLN A  45       3.123  -4.166  60.686  1.00  0.00           N  
ATOM    707  H   GLN A  45       5.383  -0.326  56.862  1.00  0.00           H  
ATOM    708  HA  GLN A  45       4.120  -1.104  59.293  1.00  0.00           H  
ATOM    709 1HB  GLN A  45       4.092  -2.436  57.187  1.00  0.00           H  
ATOM    710 2HB  GLN A  45       5.787  -2.818  57.421  1.00  0.00           H  
ATOM    711 1HG  GLN A  45       4.422  -4.660  58.099  1.00  0.00           H  
ATOM    712 2HG  GLN A  45       5.273  -3.987  59.507  1.00  0.00           H  
ATOM    713 1HE2 GLN A  45       2.276  -4.078  61.231  1.00  0.00           H  
ATOM    714 2HE2 GLN A  45       3.913  -4.647  61.068  1.00  0.00           H  
ATOM    715  N   ASN A  46       7.416  -1.310  59.347  1.00  0.00           N  
ATOM    716  CA  ASN A  46       8.517  -1.452  60.288  1.00  0.00           C  
ATOM    717  C   ASN A  46       8.455  -0.354  61.343  1.00  0.00           C  
ATOM    718  O   ASN A  46       8.752  -0.591  62.518  1.00  0.00           O  
ATOM    719  CB  ASN A  46       9.840  -1.448  59.559  1.00  0.00           C  
ATOM    720  CG  ASN A  46      10.062  -2.733  58.807  1.00  0.00           C  
ATOM    721  OD1 ASN A  46       9.448  -3.768  59.107  1.00  0.00           O  
ATOM    722  ND2 ASN A  46      10.920  -2.692  57.829  1.00  0.00           N  
ATOM    723  H   ASN A  46       7.594  -1.162  58.348  1.00  0.00           H  
ATOM    724  HA  ASN A  46       8.410  -2.403  60.806  1.00  0.00           H  
ATOM    725 1HB  ASN A  46       9.865  -0.614  58.853  1.00  0.00           H  
ATOM    726 2HB  ASN A  46      10.655  -1.306  60.271  1.00  0.00           H  
ATOM    727 1HD2 ASN A  46      11.088  -3.522  57.289  1.00  0.00           H  
ATOM    728 2HD2 ASN A  46      11.399  -1.844  57.612  1.00  0.00           H  
ATOM    729  N   LEU A  47       8.014   0.840  60.927  1.00  0.00           N  
ATOM    730  CA  LEU A  47       7.863   1.968  61.828  1.00  0.00           C  
ATOM    731  C   LEU A  47       6.773   1.660  62.855  1.00  0.00           C  
ATOM    732  O   LEU A  47       6.953   1.932  64.045  1.00  0.00           O  
ATOM    733  CB  LEU A  47       7.509   3.235  61.023  1.00  0.00           C  
ATOM    734  CG  LEU A  47       7.311   4.571  61.780  1.00  0.00           C  
ATOM    735  CD1 LEU A  47       8.606   4.969  62.523  1.00  0.00           C  
ATOM    736  CD2 LEU A  47       6.904   5.644  60.747  1.00  0.00           C  
ATOM    737  H   LEU A  47       7.851   0.975  59.923  1.00  0.00           H  
ATOM    738  HA  LEU A  47       8.807   2.116  62.347  1.00  0.00           H  
ATOM    739 1HB  LEU A  47       8.284   3.383  60.272  1.00  0.00           H  
ATOM    740 2HB  LEU A  47       6.581   3.045  60.502  1.00  0.00           H  
ATOM    741  HG  LEU A  47       6.516   4.462  62.521  1.00  0.00           H  
ATOM    742 1HD1 LEU A  47       8.447   5.916  63.043  1.00  0.00           H  
ATOM    743 2HD1 LEU A  47       8.871   4.207  63.256  1.00  0.00           H  
ATOM    744 3HD1 LEU A  47       9.424   5.083  61.809  1.00  0.00           H  
ATOM    745 1HD2 LEU A  47       6.746   6.598  61.255  1.00  0.00           H  
ATOM    746 2HD2 LEU A  47       7.696   5.755  60.004  1.00  0.00           H  
ATOM    747 3HD2 LEU A  47       5.981   5.336  60.251  1.00  0.00           H  
ATOM    748  N   ASN A  48       5.651   1.083  62.395  1.00  0.00           N  
ATOM    749  CA  ASN A  48       4.535   0.721  63.267  1.00  0.00           C  
ATOM    750  C   ASN A  48       4.964  -0.341  64.277  1.00  0.00           C  
ATOM    751  O   ASN A  48       4.551  -0.294  65.442  1.00  0.00           O  
ATOM    752  CB  ASN A  48       3.378   0.231  62.417  1.00  0.00           C  
ATOM    753  CG  ASN A  48       2.767   1.364  61.655  1.00  0.00           C  
ATOM    754  OD1 ASN A  48       2.888   2.522  62.088  1.00  0.00           O  
ATOM    755  ND2 ASN A  48       2.156   1.087  60.533  1.00  0.00           N  
ATOM    756  H   ASN A  48       5.553   0.958  61.383  1.00  0.00           H  
ATOM    757  HA  ASN A  48       4.225   1.603  63.822  1.00  0.00           H  
ATOM    758 1HB  ASN A  48       3.731  -0.517  61.713  1.00  0.00           H  
ATOM    759 2HB  ASN A  48       2.621  -0.238  63.046  1.00  0.00           H  
ATOM    760 1HD2 ASN A  48       1.774   1.846  59.977  1.00  0.00           H  
ATOM    761 2HD2 ASN A  48       2.089   0.145  60.207  1.00  0.00           H  
ATOM    762  N   ASP A  49       5.833  -1.262  63.853  1.00  0.00           N  
ATOM    763  CA  ASP A  49       6.360  -2.289  64.739  1.00  0.00           C  
ATOM    764  C   ASP A  49       7.216  -1.638  65.823  1.00  0.00           C  
ATOM    765  O   ASP A  49       7.070  -1.980  67.000  1.00  0.00           O  
ATOM    766  CB  ASP A  49       7.186  -3.313  63.957  1.00  0.00           C  
ATOM    767  CG  ASP A  49       7.462  -4.583  64.752  1.00  0.00           C  
ATOM    768  OD1 ASP A  49       6.577  -5.398  64.859  1.00  0.00           O  
ATOM    769  OD2 ASP A  49       8.556  -4.724  65.244  1.00  0.00           O  
ATOM    770  H   ASP A  49       6.073  -1.267  62.854  1.00  0.00           H  
ATOM    771  HA  ASP A  49       5.526  -2.785  65.224  1.00  0.00           H  
ATOM    772 1HB  ASP A  49       6.659  -3.583  63.042  1.00  0.00           H  
ATOM    773 2HB  ASP A  49       8.138  -2.869  63.667  1.00  0.00           H  
ATOM    774  N   GLU A  50       8.108  -0.717  65.432  1.00  0.00           N  
ATOM    775  CA  GLU A  50       8.941  -0.020  66.408  1.00  0.00           C  
ATOM    776  C   GLU A  50       8.091   0.823  67.361  1.00  0.00           C  
ATOM    777  O   GLU A  50       8.387   0.891  68.555  1.00  0.00           O  
ATOM    778  CB  GLU A  50       9.979   0.862  65.704  1.00  0.00           C  
ATOM    779  CG  GLU A  50      11.134   0.105  65.005  1.00  0.00           C  
ATOM    780  CD  GLU A  50      12.016  -0.625  65.984  1.00  0.00           C  
ATOM    781  OE1 GLU A  50      11.975  -0.269  67.139  1.00  0.00           O  
ATOM    782  OE2 GLU A  50      12.742  -1.512  65.593  1.00  0.00           O  
ATOM    783  H   GLU A  50       8.224  -0.517  64.435  1.00  0.00           H  
ATOM    784  HA  GLU A  50       9.471  -0.766  66.998  1.00  0.00           H  
ATOM    785 1HB  GLU A  50       9.479   1.463  64.943  1.00  0.00           H  
ATOM    786 2HB  GLU A  50      10.416   1.550  66.425  1.00  0.00           H  
ATOM    787 1HG  GLU A  50      10.712  -0.621  64.309  1.00  0.00           H  
ATOM    788 2HG  GLU A  50      11.731   0.812  64.432  1.00  0.00           H  
ATOM    789  N   LEU A  51       7.014   1.441  66.854  1.00  0.00           N  
ATOM    790  CA  LEU A  51       6.141   2.220  67.715  1.00  0.00           C  
ATOM    791  C   LEU A  51       5.500   1.312  68.742  1.00  0.00           C  
ATOM    792  O   LEU A  51       5.457   1.654  69.923  1.00  0.00           O  
ATOM    793  CB  LEU A  51       5.064   2.952  66.895  1.00  0.00           C  
ATOM    794  CG  LEU A  51       3.984   3.790  67.687  1.00  0.00           C  
ATOM    795  CD1 LEU A  51       4.642   4.883  68.532  1.00  0.00           C  
ATOM    796  CD2 LEU A  51       3.023   4.424  66.664  1.00  0.00           C  
ATOM    797  H   LEU A  51       6.840   1.407  65.847  1.00  0.00           H  
ATOM    798  HA  LEU A  51       6.748   2.958  68.233  1.00  0.00           H  
ATOM    799 1HB  LEU A  51       5.565   3.617  66.191  1.00  0.00           H  
ATOM    800 2HB  LEU A  51       4.527   2.206  66.316  1.00  0.00           H  
ATOM    801  HG  LEU A  51       3.428   3.136  68.353  1.00  0.00           H  
ATOM    802 1HD1 LEU A  51       3.867   5.445  69.058  1.00  0.00           H  
ATOM    803 2HD1 LEU A  51       5.313   4.439  69.266  1.00  0.00           H  
ATOM    804 3HD1 LEU A  51       5.203   5.558  67.887  1.00  0.00           H  
ATOM    805 1HD2 LEU A  51       2.264   5.004  67.178  1.00  0.00           H  
ATOM    806 2HD2 LEU A  51       3.583   5.080  65.996  1.00  0.00           H  
ATOM    807 3HD2 LEU A  51       2.545   3.636  66.080  1.00  0.00           H  
ATOM    808  N   ALA A  52       4.992   0.160  68.300  1.00  0.00           N  
ATOM    809  CA  ALA A  52       4.365  -0.782  69.205  1.00  0.00           C  
ATOM    810  C   ALA A  52       5.341  -1.257  70.277  1.00  0.00           C  
ATOM    811  O   ALA A  52       4.990  -1.318  71.465  1.00  0.00           O  
ATOM    812  CB  ALA A  52       3.872  -1.963  68.402  1.00  0.00           C  
ATOM    813  H   ALA A  52       5.016  -0.053  67.299  1.00  0.00           H  
ATOM    814  HA  ALA A  52       3.529  -0.288  69.693  1.00  0.00           H  
ATOM    815 1HB  ALA A  52       3.404  -2.663  69.033  1.00  0.00           H  
ATOM    816 2HB  ALA A  52       3.166  -1.619  67.646  1.00  0.00           H  
ATOM    817 3HB  ALA A  52       4.717  -2.440  67.912  1.00  0.00           H  
ATOM    818  N   ARG A  53       6.590  -1.528  69.875  1.00  0.00           N  
ATOM    819  CA  ARG A  53       7.624  -1.965  70.798  1.00  0.00           C  
ATOM    820  C   ARG A  53       7.895  -0.890  71.840  1.00  0.00           C  
ATOM    821  O   ARG A  53       7.993  -1.182  73.038  1.00  0.00           O  
ATOM    822  CB  ARG A  53       8.913  -2.299  70.056  1.00  0.00           C  
ATOM    823  CG  ARG A  53      10.028  -2.903  70.923  1.00  0.00           C  
ATOM    824  CD  ARG A  53      11.255  -3.249  70.120  1.00  0.00           C  
ATOM    825  NE  ARG A  53      11.984  -2.066  69.621  1.00  0.00           N  
ATOM    826  CZ  ARG A  53      12.860  -1.320  70.325  1.00  0.00           C  
ATOM    827  NH1 ARG A  53      13.150  -1.589  71.589  1.00  0.00           N  
ATOM    828  NH2 ARG A  53      13.427  -0.312  69.705  1.00  0.00           N  
ATOM    829  H   ARG A  53       6.811  -1.481  68.874  1.00  0.00           H  
ATOM    830  HA  ARG A  53       7.275  -2.861  71.308  1.00  0.00           H  
ATOM    831 1HB  ARG A  53       8.694  -2.992  69.245  1.00  0.00           H  
ATOM    832 2HB  ARG A  53       9.310  -1.391  69.602  1.00  0.00           H  
ATOM    833 1HG  ARG A  53      10.311  -2.181  71.687  1.00  0.00           H  
ATOM    834 2HG  ARG A  53       9.663  -3.810  71.403  1.00  0.00           H  
ATOM    835 1HD  ARG A  53      11.937  -3.844  70.724  1.00  0.00           H  
ATOM    836 2HD  ARG A  53      10.949  -3.837  69.253  1.00  0.00           H  
ATOM    837  HE  ARG A  53      11.843  -1.760  68.641  1.00  0.00           H  
ATOM    838 1HH1 ARG A  53      12.712  -2.367  72.058  1.00  0.00           H  
ATOM    839 2HH1 ARG A  53      13.814  -1.014  72.087  1.00  0.00           H  
ATOM    840 1HH2 ARG A  53      13.164  -0.151  68.719  1.00  0.00           H  
ATOM    841 2HH2 ARG A  53      14.092   0.282  70.173  1.00  0.00           H  
ATOM    842  N   GLU A  54       8.014   0.362  71.384  1.00  0.00           N  
ATOM    843  CA  GLU A  54       8.288   1.474  72.272  1.00  0.00           C  
ATOM    844  C   GLU A  54       7.126   1.680  73.245  1.00  0.00           C  
ATOM    845  O   GLU A  54       7.343   1.888  74.437  1.00  0.00           O  
ATOM    846  CB  GLU A  54       8.537   2.751  71.466  1.00  0.00           C  
ATOM    847  CG  GLU A  54       9.028   3.931  72.293  1.00  0.00           C  
ATOM    848  CD  GLU A  54       9.545   5.062  71.449  1.00  0.00           C  
ATOM    849  OE1 GLU A  54       8.750   5.735  70.839  1.00  0.00           O  
ATOM    850  OE2 GLU A  54      10.738   5.254  71.414  1.00  0.00           O  
ATOM    851  H   GLU A  54       7.966   0.539  70.376  1.00  0.00           H  
ATOM    852  HA  GLU A  54       9.186   1.247  72.843  1.00  0.00           H  
ATOM    853 1HB  GLU A  54       9.279   2.554  70.692  1.00  0.00           H  
ATOM    854 2HB  GLU A  54       7.616   3.052  70.968  1.00  0.00           H  
ATOM    855 1HG  GLU A  54       8.206   4.297  72.908  1.00  0.00           H  
ATOM    856 2HG  GLU A  54       9.819   3.589  72.960  1.00  0.00           H  
ATOM    857  N   LEU A  55       5.887   1.561  72.770  1.00  0.00           N  
ATOM    858  CA  LEU A  55       4.763   1.730  73.670  1.00  0.00           C  
ATOM    859  C   LEU A  55       4.764   0.649  74.743  1.00  0.00           C  
ATOM    860  O   LEU A  55       4.476   0.939  75.910  1.00  0.00           O  
ATOM    861  CB  LEU A  55       3.466   1.719  72.870  1.00  0.00           C  
ATOM    862  CG  LEU A  55       3.243   2.958  71.961  1.00  0.00           C  
ATOM    863  CD1 LEU A  55       2.070   2.709  71.081  1.00  0.00           C  
ATOM    864  CD2 LEU A  55       3.000   4.220  72.798  1.00  0.00           C  
ATOM    865  H   LEU A  55       5.733   1.409  71.767  1.00  0.00           H  
ATOM    866  HA  LEU A  55       4.873   2.684  74.173  1.00  0.00           H  
ATOM    867 1HB  LEU A  55       3.474   0.834  72.229  1.00  0.00           H  
ATOM    868 2HB  LEU A  55       2.629   1.640  73.558  1.00  0.00           H  
ATOM    869  HG  LEU A  55       4.113   3.112  71.336  1.00  0.00           H  
ATOM    870 1HD1 LEU A  55       1.962   3.566  70.461  1.00  0.00           H  
ATOM    871 2HD1 LEU A  55       2.251   1.829  70.464  1.00  0.00           H  
ATOM    872 3HD1 LEU A  55       1.169   2.562  71.677  1.00  0.00           H  
ATOM    873 1HD2 LEU A  55       2.836   5.065  72.130  1.00  0.00           H  
ATOM    874 2HD2 LEU A  55       2.121   4.072  73.419  1.00  0.00           H  
ATOM    875 3HD2 LEU A  55       3.851   4.432  73.423  1.00  0.00           H  
ATOM    876  N   LEU A  56       5.112  -0.598  74.375  1.00  0.00           N  
ATOM    877  CA  LEU A  56       5.170  -1.651  75.380  1.00  0.00           C  
ATOM    878  C   LEU A  56       6.283  -1.316  76.378  1.00  0.00           C  
ATOM    879  O   LEU A  56       6.118  -1.543  77.578  1.00  0.00           O  
ATOM    880  CB  LEU A  56       5.428  -3.014  74.726  1.00  0.00           C  
ATOM    881  CG  LEU A  56       5.544  -4.203  75.689  1.00  0.00           C  
ATOM    882  CD1 LEU A  56       4.994  -5.455  75.019  1.00  0.00           C  
ATOM    883  CD2 LEU A  56       7.000  -4.391  76.089  1.00  0.00           C  
ATOM    884  H   LEU A  56       5.274  -0.815  73.383  1.00  0.00           H  
ATOM    885  HA  LEU A  56       4.226  -1.652  75.910  1.00  0.00           H  
ATOM    886 1HB  LEU A  56       4.615  -3.227  74.034  1.00  0.00           H  
ATOM    887 2HB  LEU A  56       6.356  -2.956  74.157  1.00  0.00           H  
ATOM    888  HG  LEU A  56       4.945  -4.010  76.579  1.00  0.00           H  
ATOM    889 1HD1 LEU A  56       5.077  -6.299  75.703  1.00  0.00           H  
ATOM    890 2HD1 LEU A  56       3.947  -5.299  74.761  1.00  0.00           H  
ATOM    891 3HD1 LEU A  56       5.565  -5.664  74.115  1.00  0.00           H  
ATOM    892 1HD2 LEU A  56       7.083  -5.236  76.774  1.00  0.00           H  
ATOM    893 2HD2 LEU A  56       7.600  -4.586  75.200  1.00  0.00           H  
ATOM    894 3HD2 LEU A  56       7.362  -3.488  76.581  1.00  0.00           H  
ATOM    895  N   ASP A  57       7.422  -0.786  75.886  1.00  0.00           N  
ATOM    896  CA  ASP A  57       8.516  -0.364  76.761  1.00  0.00           C  
ATOM    897  C   ASP A  57       8.030   0.652  77.779  1.00  0.00           C  
ATOM    898  O   ASP A  57       8.343   0.529  78.964  1.00  0.00           O  
ATOM    899  CB  ASP A  57       9.665   0.234  75.945  1.00  0.00           C  
ATOM    900  CG  ASP A  57      10.854   0.641  76.805  1.00  0.00           C  
ATOM    901  OD1 ASP A  57      11.421  -0.215  77.442  1.00  0.00           O  
ATOM    902  OD2 ASP A  57      11.182   1.803  76.817  1.00  0.00           O  
ATOM    903  H   ASP A  57       7.532  -0.708  74.870  1.00  0.00           H  
ATOM    904  HA  ASP A  57       8.894  -1.239  77.289  1.00  0.00           H  
ATOM    905 1HB  ASP A  57      10.002  -0.493  75.205  1.00  0.00           H  
ATOM    906 2HB  ASP A  57       9.309   1.111  75.404  1.00  0.00           H  
ATOM    907  N   LEU A  58       7.254   1.644  77.336  1.00  0.00           N  
ATOM    908  CA  LEU A  58       6.785   2.662  78.262  1.00  0.00           C  
ATOM    909  C   LEU A  58       5.900   2.023  79.331  1.00  0.00           C  
ATOM    910  O   LEU A  58       6.001   2.376  80.510  1.00  0.00           O  
ATOM    911  CB  LEU A  58       5.997   3.744  77.519  1.00  0.00           C  
ATOM    912  CG  LEU A  58       4.445   3.667  77.618  1.00  0.00           C  
ATOM    913  CD1 LEU A  58       4.019   4.403  78.888  1.00  0.00           C  
ATOM    914  CD2 LEU A  58       3.768   4.198  76.352  1.00  0.00           C  
ATOM    915  H   LEU A  58       7.071   1.714  76.330  1.00  0.00           H  
ATOM    916  HA  LEU A  58       7.643   3.100  78.769  1.00  0.00           H  
ATOM    917 1HB  LEU A  58       6.299   4.714  77.917  1.00  0.00           H  
ATOM    918 2HB  LEU A  58       6.264   3.712  76.466  1.00  0.00           H  
ATOM    919  HG  LEU A  58       4.146   2.634  77.745  1.00  0.00           H  
ATOM    920 1HD1 LEU A  58       2.937   4.326  79.006  1.00  0.00           H  
ATOM    921 2HD1 LEU A  58       4.507   3.958  79.746  1.00  0.00           H  
ATOM    922 3HD1 LEU A  58       4.302   5.456  78.814  1.00  0.00           H  
ATOM    923 1HD2 LEU A  58       2.692   4.119  76.474  1.00  0.00           H  
ATOM    924 2HD2 LEU A  58       4.028   5.219  76.192  1.00  0.00           H  
ATOM    925 3HD2 LEU A  58       4.065   3.615  75.485  1.00  0.00           H  
ATOM    926  N   VAL A  59       5.069   1.043  78.929  1.00  0.00           N  
ATOM    927  CA  VAL A  59       4.217   0.352  79.893  1.00  0.00           C  
ATOM    928  C   VAL A  59       5.079  -0.394  80.904  1.00  0.00           C  
ATOM    929  O   VAL A  59       4.791  -0.352  82.106  1.00  0.00           O  
ATOM    930  CB  VAL A  59       3.277  -0.659  79.189  1.00  0.00           C  
ATOM    931  CG1 VAL A  59       2.546  -1.518  80.218  1.00  0.00           C  
ATOM    932  CG2 VAL A  59       2.272   0.092  78.351  1.00  0.00           C  
ATOM    933  H   VAL A  59       5.000   0.845  77.926  1.00  0.00           H  
ATOM    934  HA  VAL A  59       3.611   1.084  80.414  1.00  0.00           H  
ATOM    935  HB  VAL A  59       3.866  -1.315  78.560  1.00  0.00           H  
ATOM    936 1HG1 VAL A  59       1.905  -2.224  79.705  1.00  0.00           H  
ATOM    937 2HG1 VAL A  59       3.260  -2.075  80.818  1.00  0.00           H  
ATOM    938 3HG1 VAL A  59       1.946  -0.880  80.868  1.00  0.00           H  
ATOM    939 1HG2 VAL A  59       1.617  -0.609  77.847  1.00  0.00           H  
ATOM    940 2HG2 VAL A  59       1.691   0.725  78.994  1.00  0.00           H  
ATOM    941 3HG2 VAL A  59       2.782   0.696  77.613  1.00  0.00           H  
ATOM    942  N   ASP A  60       6.110  -1.103  80.434  1.00  0.00           N  
ATOM    943  CA  ASP A  60       7.001  -1.815  81.335  1.00  0.00           C  
ATOM    944  C   ASP A  60       7.659  -0.871  82.330  1.00  0.00           C  
ATOM    945  O   ASP A  60       7.781  -1.211  83.513  1.00  0.00           O  
ATOM    946  CB  ASP A  60       8.078  -2.560  80.542  1.00  0.00           C  
ATOM    947  CG  ASP A  60       7.511  -3.685  79.686  1.00  0.00           C  
ATOM    948  OD1 ASP A  60       6.370  -4.032  79.876  1.00  0.00           O  
ATOM    949  OD2 ASP A  60       8.226  -4.187  78.852  1.00  0.00           O  
ATOM    950  H   ASP A  60       6.257  -1.157  79.418  1.00  0.00           H  
ATOM    951  HA  ASP A  60       6.412  -2.534  81.894  1.00  0.00           H  
ATOM    952 1HB  ASP A  60       8.602  -1.859  79.893  1.00  0.00           H  
ATOM    953 2HB  ASP A  60       8.811  -2.981  81.230  1.00  0.00           H  
ATOM    954  N   ARG A  61       8.105   0.299  81.863  1.00  0.00           N  
ATOM    955  CA  ARG A  61       8.743   1.253  82.756  1.00  0.00           C  
ATOM    956  C   ARG A  61       7.772   1.743  83.829  1.00  0.00           C  
ATOM    957  O   ARG A  61       8.148   1.814  85.007  1.00  0.00           O  
ATOM    958  CB  ARG A  61       9.274   2.443  81.971  1.00  0.00           C  
ATOM    959  CG  ARG A  61      10.479   2.145  81.094  1.00  0.00           C  
ATOM    960  CD  ARG A  61      10.867   3.322  80.275  1.00  0.00           C  
ATOM    961  NE  ARG A  61      11.981   3.023  79.389  1.00  0.00           N  
ATOM    962  CZ  ARG A  61      13.280   3.111  79.737  1.00  0.00           C  
ATOM    963  NH1 ARG A  61      13.611   3.491  80.951  1.00  0.00           N  
ATOM    964  NH2 ARG A  61      14.221   2.817  78.857  1.00  0.00           N  
ATOM    965  H   ARG A  61       8.035   0.495  80.859  1.00  0.00           H  
ATOM    966  HA  ARG A  61       9.570   0.751  83.251  1.00  0.00           H  
ATOM    967 1HB  ARG A  61       8.487   2.835  81.328  1.00  0.00           H  
ATOM    968 2HB  ARG A  61       9.557   3.238  82.662  1.00  0.00           H  
ATOM    969 1HG  ARG A  61      11.327   1.870  81.722  1.00  0.00           H  
ATOM    970 2HG  ARG A  61      10.244   1.320  80.420  1.00  0.00           H  
ATOM    971 1HD  ARG A  61      10.021   3.635  79.664  1.00  0.00           H  
ATOM    972 2HD  ARG A  61      11.163   4.140  80.930  1.00  0.00           H  
ATOM    973  HE  ARG A  61      11.766   2.727  78.446  1.00  0.00           H  
ATOM    974 1HH1 ARG A  61      12.892   3.716  81.624  1.00  0.00           H  
ATOM    975 2HH1 ARG A  61      14.584   3.557  81.212  1.00  0.00           H  
ATOM    976 1HH2 ARG A  61      13.967   2.525  77.923  1.00  0.00           H  
ATOM    977 2HH2 ARG A  61      15.194   2.883  79.117  1.00  0.00           H  
ATOM    978  N   LEU A  62       6.507   2.006  83.456  1.00  0.00           N  
ATOM    979  CA  LEU A  62       5.531   2.430  84.453  1.00  0.00           C  
ATOM    980  C   LEU A  62       5.290   1.320  85.449  1.00  0.00           C  
ATOM    981  O   LEU A  62       5.169   1.578  86.646  1.00  0.00           O  
ATOM    982  CB  LEU A  62       4.208   2.824  83.784  1.00  0.00           C  
ATOM    983  CG  LEU A  62       4.281   4.011  82.815  1.00  0.00           C  
ATOM    984  CD1 LEU A  62       2.894   4.292  82.250  1.00  0.00           C  
ATOM    985  CD2 LEU A  62       4.831   5.228  83.543  1.00  0.00           C  
ATOM    986  H   LEU A  62       6.260   1.971  82.459  1.00  0.00           H  
ATOM    987  HA  LEU A  62       5.924   3.289  84.989  1.00  0.00           H  
ATOM    988 1HB  LEU A  62       3.831   1.966  83.229  1.00  0.00           H  
ATOM    989 2HB  LEU A  62       3.486   3.074  84.561  1.00  0.00           H  
ATOM    990  HG  LEU A  62       4.936   3.760  81.980  1.00  0.00           H  
ATOM    991 1HD1 LEU A  62       2.946   5.135  81.562  1.00  0.00           H  
ATOM    992 2HD1 LEU A  62       2.533   3.411  81.718  1.00  0.00           H  
ATOM    993 3HD1 LEU A  62       2.212   4.530  83.065  1.00  0.00           H  
ATOM    994 1HD2 LEU A  62       4.883   6.072  82.854  1.00  0.00           H  
ATOM    995 2HD2 LEU A  62       4.176   5.480  84.377  1.00  0.00           H  
ATOM    996 3HD2 LEU A  62       5.829   5.006  83.920  1.00  0.00           H  
ATOM    997  N   ALA A  63       5.249   0.081  84.957  1.00  0.00           N  
ATOM    998  CA  ALA A  63       5.001  -1.062  85.806  1.00  0.00           C  
ATOM    999  C   ALA A  63       6.112  -1.241  86.826  1.00  0.00           C  
ATOM   1000  O   ALA A  63       5.833  -1.465  88.005  1.00  0.00           O  
ATOM   1001  CB  ALA A  63       4.845  -2.319  84.963  1.00  0.00           C  
ATOM   1002  H   ALA A  63       5.321  -0.053  83.943  1.00  0.00           H  
ATOM   1003  HA  ALA A  63       4.075  -0.883  86.347  1.00  0.00           H  
ATOM   1004 1HB  ALA A  63       4.654  -3.173  85.615  1.00  0.00           H  
ATOM   1005 2HB  ALA A  63       4.009  -2.195  84.275  1.00  0.00           H  
ATOM   1006 3HB  ALA A  63       5.758  -2.493  84.397  1.00  0.00           H  
ATOM   1007  N   GLU A  64       7.370  -1.105  86.402  1.00  0.00           N  
ATOM   1008  CA  GLU A  64       8.477  -1.230  87.338  1.00  0.00           C  
ATOM   1009  C   GLU A  64       8.402  -0.141  88.408  1.00  0.00           C  
ATOM   1010  O   GLU A  64       8.640  -0.399  89.598  1.00  0.00           O  
ATOM   1011  CB  GLU A  64       9.814  -1.150  86.598  1.00  0.00           C  
ATOM   1012  CG  GLU A  64      10.138  -2.372  85.751  1.00  0.00           C  
ATOM   1013  CD  GLU A  64      11.416  -2.223  84.973  1.00  0.00           C  
ATOM   1014  OE1 GLU A  64      11.954  -1.143  84.953  1.00  0.00           O  
ATOM   1015  OE2 GLU A  64      11.854  -3.191  84.397  1.00  0.00           O  
ATOM   1016  H   GLU A  64       7.549  -0.960  85.402  1.00  0.00           H  
ATOM   1017  HA  GLU A  64       8.408  -2.199  87.825  1.00  0.00           H  
ATOM   1018 1HB  GLU A  64       9.816  -0.279  85.943  1.00  0.00           H  
ATOM   1019 2HB  GLU A  64      10.622  -1.019  87.319  1.00  0.00           H  
ATOM   1020 1HG  GLU A  64      10.223  -3.241  86.403  1.00  0.00           H  
ATOM   1021 2HG  GLU A  64       9.316  -2.550  85.060  1.00  0.00           H  
ATOM   1022  N   LEU A  65       8.028   1.069  87.983  1.00  0.00           N  
ATOM   1023  CA  LEU A  65       7.898   2.209  88.871  1.00  0.00           C  
ATOM   1024  C   LEU A  65       6.784   1.939  89.905  1.00  0.00           C  
ATOM   1025  O   LEU A  65       6.968   2.190  91.099  1.00  0.00           O  
ATOM   1026  CB  LEU A  65       7.577   3.456  88.011  1.00  0.00           C  
ATOM   1027  CG  LEU A  65       7.398   4.814  88.687  1.00  0.00           C  
ATOM   1028  CD1 LEU A  65       8.688   5.251  89.381  1.00  0.00           C  
ATOM   1029  CD2 LEU A  65       6.952   5.850  87.614  1.00  0.00           C  
ATOM   1030  H   LEU A  65       7.888   1.218  86.978  1.00  0.00           H  
ATOM   1031  HA  LEU A  65       8.840   2.345  89.393  1.00  0.00           H  
ATOM   1032 1HB  LEU A  65       8.364   3.558  87.263  1.00  0.00           H  
ATOM   1033 2HB  LEU A  65       6.657   3.264  87.484  1.00  0.00           H  
ATOM   1034  HG  LEU A  65       6.643   4.718  89.444  1.00  0.00           H  
ATOM   1035 1HD1 LEU A  65       8.539   6.216  89.859  1.00  0.00           H  
ATOM   1036 2HD1 LEU A  65       8.975   4.522  90.136  1.00  0.00           H  
ATOM   1037 3HD1 LEU A  65       9.483   5.340  88.640  1.00  0.00           H  
ATOM   1038 1HD2 LEU A  65       6.788   6.819  88.078  1.00  0.00           H  
ATOM   1039 2HD2 LEU A  65       7.721   5.942  86.851  1.00  0.00           H  
ATOM   1040 3HD2 LEU A  65       6.021   5.516  87.149  1.00  0.00           H  
ATOM   1041  N   LEU A  66       5.643   1.392  89.447  1.00  0.00           N  
ATOM   1042  CA  LEU A  66       4.500   1.087  90.314  1.00  0.00           C  
ATOM   1043  C   LEU A  66       4.826   0.038  91.362  1.00  0.00           C  
ATOM   1044  O   LEU A  66       4.422   0.163  92.527  1.00  0.00           O  
ATOM   1045  CB  LEU A  66       3.314   0.603  89.469  1.00  0.00           C  
ATOM   1046  CG  LEU A  66       2.625   1.675  88.615  1.00  0.00           C  
ATOM   1047  CD1 LEU A  66       1.856   1.006  87.484  1.00  0.00           C  
ATOM   1048  CD2 LEU A  66       1.699   2.505  89.491  1.00  0.00           C  
ATOM   1049  H   LEU A  66       5.544   1.257  88.438  1.00  0.00           H  
ATOM   1050  HA  LEU A  66       4.199   1.998  90.828  1.00  0.00           H  
ATOM   1051 1HB  LEU A  66       3.663  -0.181  88.800  1.00  0.00           H  
ATOM   1052 2HB  LEU A  66       2.564   0.177  90.135  1.00  0.00           H  
ATOM   1053  HG  LEU A  66       3.379   2.323  88.167  1.00  0.00           H  
ATOM   1054 1HD1 LEU A  66       1.366   1.767  86.877  1.00  0.00           H  
ATOM   1055 2HD1 LEU A  66       2.545   0.435  86.862  1.00  0.00           H  
ATOM   1056 3HD1 LEU A  66       1.104   0.337  87.902  1.00  0.00           H  
ATOM   1057 1HD2 LEU A  66       1.209   3.267  88.884  1.00  0.00           H  
ATOM   1058 2HD2 LEU A  66       0.944   1.857  89.938  1.00  0.00           H  
ATOM   1059 3HD2 LEU A  66       2.278   2.986  90.280  1.00  0.00           H  
ATOM   1060  N   ILE A  67       5.584  -0.975  90.964  1.00  0.00           N  
ATOM   1061  CA  ILE A  67       5.978  -2.036  91.867  1.00  0.00           C  
ATOM   1062  C   ILE A  67       6.865  -1.457  92.951  1.00  0.00           C  
ATOM   1063  O   ILE A  67       6.684  -1.754  94.137  1.00  0.00           O  
ATOM   1064  CB  ILE A  67       6.674  -3.174  91.109  1.00  0.00           C  
ATOM   1065  CG1 ILE A  67       5.640  -3.854  90.180  1.00  0.00           C  
ATOM   1066  CG2 ILE A  67       7.254  -4.196  92.106  1.00  0.00           C  
ATOM   1067  CD1 ILE A  67       6.242  -4.749  89.148  1.00  0.00           C  
ATOM   1068  H   ILE A  67       5.843  -1.029  89.970  1.00  0.00           H  
ATOM   1069  HA  ILE A  67       5.080  -2.438  92.341  1.00  0.00           H  
ATOM   1070  HB  ILE A  67       7.472  -2.757  90.487  1.00  0.00           H  
ATOM   1071 1HG1 ILE A  67       4.964  -4.446  90.794  1.00  0.00           H  
ATOM   1072 2HG1 ILE A  67       5.055  -3.094  89.675  1.00  0.00           H  
ATOM   1073 1HG2 ILE A  67       7.745  -5.000  91.586  1.00  0.00           H  
ATOM   1074 2HG2 ILE A  67       7.979  -3.724  92.766  1.00  0.00           H  
ATOM   1075 3HG2 ILE A  67       6.435  -4.593  92.689  1.00  0.00           H  
ATOM   1076 1HD1 ILE A  67       5.455  -5.190  88.550  1.00  0.00           H  
ATOM   1077 2HD1 ILE A  67       6.906  -4.173  88.504  1.00  0.00           H  
ATOM   1078 3HD1 ILE A  67       6.786  -5.505  89.639  1.00  0.00           H  
ATOM   1079  N   ASP A  68       7.843  -0.634  92.542  1.00  0.00           N  
ATOM   1080  CA  ASP A  68       8.742  -0.006  93.490  1.00  0.00           C  
ATOM   1081  C   ASP A  68       7.967   0.918  94.446  1.00  0.00           C  
ATOM   1082  O   ASP A  68       8.275   0.965  95.638  1.00  0.00           O  
ATOM   1083  CB  ASP A  68       9.826   0.763  92.725  1.00  0.00           C  
ATOM   1084  CG  ASP A  68      10.984   1.228  93.588  1.00  0.00           C  
ATOM   1085  OD1 ASP A  68      11.627   0.387  94.197  1.00  0.00           O  
ATOM   1086  OD2 ASP A  68      11.245   2.416  93.636  1.00  0.00           O  
ATOM   1087  H   ASP A  68       7.977  -0.457  91.542  1.00  0.00           H  
ATOM   1088  HA  ASP A  68       9.223  -0.784  94.075  1.00  0.00           H  
ATOM   1089 1HB  ASP A  68      10.211   0.128  91.924  1.00  0.00           H  
ATOM   1090 2HB  ASP A  68       9.369   1.634  92.245  1.00  0.00           H  
ATOM   1091  N   LEU A  69       6.920   1.605  93.956  1.00  0.00           N  
ATOM   1092  CA  LEU A  69       6.140   2.466  94.836  1.00  0.00           C  
ATOM   1093  C   LEU A  69       5.445   1.650  95.912  1.00  0.00           C  
ATOM   1094  O   LEU A  69       5.439   2.053  97.088  1.00  0.00           O  
ATOM   1095  CB  LEU A  69       5.075   3.254  94.066  1.00  0.00           C  
ATOM   1096  CG  LEU A  69       4.146   4.188  94.948  1.00  0.00           C  
ATOM   1097  CD1 LEU A  69       4.992   5.257  95.714  1.00  0.00           C  
ATOM   1098  CD2 LEU A  69       3.082   4.869  94.042  1.00  0.00           C  
ATOM   1099  H   LEU A  69       6.740   1.592  92.948  1.00  0.00           H  
ATOM   1100  HA  LEU A  69       6.828   3.156  95.306  1.00  0.00           H  
ATOM   1101 1HB  LEU A  69       5.556   3.808  93.296  1.00  0.00           H  
ATOM   1102 2HB  LEU A  69       4.422   2.532  93.579  1.00  0.00           H  
ATOM   1103  HG  LEU A  69       3.648   3.578  95.687  1.00  0.00           H  
ATOM   1104 1HD1 LEU A  69       4.347   5.850  96.316  1.00  0.00           H  
ATOM   1105 2HD1 LEU A  69       5.713   4.779  96.369  1.00  0.00           H  
ATOM   1106 3HD1 LEU A  69       5.517   5.901  95.026  1.00  0.00           H  
ATOM   1107 1HD2 LEU A  69       2.427   5.488  94.642  1.00  0.00           H  
ATOM   1108 2HD2 LEU A  69       3.571   5.485  93.309  1.00  0.00           H  
ATOM   1109 3HD2 LEU A  69       2.487   4.108  93.536  1.00  0.00           H  
ATOM   1110  N   VAL A  70       4.853   0.514  95.543  1.00  0.00           N  
ATOM   1111  CA  VAL A  70       4.201  -0.344  96.523  1.00  0.00           C  
ATOM   1112  C   VAL A  70       5.217  -0.822  97.551  1.00  0.00           C  
ATOM   1113  O   VAL A  70       4.922  -0.846  98.746  1.00  0.00           O  
ATOM   1114  CB  VAL A  70       3.464  -1.533  95.886  1.00  0.00           C  
ATOM   1115  CG1 VAL A  70       2.983  -2.523  96.993  1.00  0.00           C  
ATOM   1116  CG2 VAL A  70       2.254  -1.013  95.085  1.00  0.00           C  
ATOM   1117  H   VAL A  70       4.847   0.262  94.539  1.00  0.00           H  
ATOM   1118  HA  VAL A  70       3.452   0.267  97.045  1.00  0.00           H  
ATOM   1119  HB  VAL A  70       4.150  -2.068  95.219  1.00  0.00           H  
ATOM   1120 1HG1 VAL A  70       2.476  -3.348  96.540  1.00  0.00           H  
ATOM   1121 2HG1 VAL A  70       3.829  -2.907  97.558  1.00  0.00           H  
ATOM   1122 3HG1 VAL A  70       2.301  -2.016  97.673  1.00  0.00           H  
ATOM   1123 1HG2 VAL A  70       1.730  -1.851  94.623  1.00  0.00           H  
ATOM   1124 2HG2 VAL A  70       1.574  -0.486  95.754  1.00  0.00           H  
ATOM   1125 3HG2 VAL A  70       2.597  -0.329  94.308  1.00  0.00           H  
ATOM   1126  N   ARG A  71       6.399  -1.251  97.075  1.00  0.00           N  
ATOM   1127  CA  ARG A  71       7.462  -1.711  97.956  1.00  0.00           C  
ATOM   1128  C   ARG A  71       7.802  -0.655  98.984  1.00  0.00           C  
ATOM   1129  O   ARG A  71       7.815  -0.944 100.183  1.00  0.00           O  
ATOM   1130  CB  ARG A  71       8.702  -2.055  97.140  1.00  0.00           C  
ATOM   1131  CG  ARG A  71       9.884  -2.600  97.913  1.00  0.00           C  
ATOM   1132  CD  ARG A  71      11.081  -2.799  97.022  1.00  0.00           C  
ATOM   1133  NE  ARG A  71      11.673  -1.526  96.522  1.00  0.00           N  
ATOM   1134  CZ  ARG A  71      12.523  -0.725  97.210  1.00  0.00           C  
ATOM   1135  NH1 ARG A  71      12.909  -1.002  98.445  1.00  0.00           N  
ATOM   1136  NH2 ARG A  71      12.984   0.359  96.610  1.00  0.00           N  
ATOM   1137  H   ARG A  71       6.554  -1.259  96.062  1.00  0.00           H  
ATOM   1138  HA  ARG A  71       7.128  -2.580  98.499  1.00  0.00           H  
ATOM   1139 1HB  ARG A  71       8.439  -2.770  96.364  1.00  0.00           H  
ATOM   1140 2HB  ARG A  71       9.053  -1.163  96.638  1.00  0.00           H  
ATOM   1141 1HG  ARG A  71      10.158  -1.897  98.700  1.00  0.00           H  
ATOM   1142 2HG  ARG A  71       9.620  -3.557  98.362  1.00  0.00           H  
ATOM   1143 1HD  ARG A  71      11.847  -3.341  97.572  1.00  0.00           H  
ATOM   1144 2HD  ARG A  71      10.778  -3.388  96.155  1.00  0.00           H  
ATOM   1145  HE  ARG A  71      11.445  -1.199  95.563  1.00  0.00           H  
ATOM   1146 1HH1 ARG A  71      12.567  -1.826  98.960  1.00  0.00           H  
ATOM   1147 2HH1 ARG A  71      13.539  -0.383  98.932  1.00  0.00           H  
ATOM   1148 1HH2 ARG A  71      12.667   0.557  95.643  1.00  0.00           H  
ATOM   1149 2HH2 ARG A  71      13.620   0.976  97.081  1.00  0.00           H  
ATOM   1150  N   LYS A  72       8.052   0.569  98.530  1.00  0.00           N  
ATOM   1151  CA  LYS A  72       8.382   1.649  99.439  1.00  0.00           C  
ATOM   1152  C   LYS A  72       7.237   1.933 100.392  1.00  0.00           C  
ATOM   1153  O   LYS A  72       7.429   2.024 101.601  1.00  0.00           O  
ATOM   1154  CB  LYS A  72       8.709   2.893  98.634  1.00  0.00           C  
ATOM   1155  CG  LYS A  72      10.027   2.831  97.919  1.00  0.00           C  
ATOM   1156  CD  LYS A  72      10.181   4.017  97.028  1.00  0.00           C  
ATOM   1157  CE  LYS A  72      11.526   4.060  96.367  1.00  0.00           C  
ATOM   1158  NZ  LYS A  72      11.568   5.095  95.316  1.00  0.00           N  
ATOM   1159  H   LYS A  72       8.026   0.741  97.520  1.00  0.00           H  
ATOM   1160  HA  LYS A  72       9.254   1.356 100.024  1.00  0.00           H  
ATOM   1161 1HB  LYS A  72       7.932   3.047  97.880  1.00  0.00           H  
ATOM   1162 2HB  LYS A  72       8.713   3.761  99.282  1.00  0.00           H  
ATOM   1163 1HG  LYS A  72      10.840   2.810  98.646  1.00  0.00           H  
ATOM   1164 2HG  LYS A  72      10.080   1.921  97.314  1.00  0.00           H  
ATOM   1165 1HD  LYS A  72       9.419   3.978  96.250  1.00  0.00           H  
ATOM   1166 2HD  LYS A  72      10.046   4.930  97.598  1.00  0.00           H  
ATOM   1167 1HE  LYS A  72      12.279   4.294  97.116  1.00  0.00           H  
ATOM   1168 2HE  LYS A  72      11.751   3.094  95.941  1.00  0.00           H  
ATOM   1169 1HZ  LYS A  72      11.345   6.016  95.728  1.00  0.00           H  
ATOM   1170 2HZ  LYS A  72      12.477   5.114  94.889  1.00  0.00           H  
ATOM   1171 3HZ  LYS A  72      10.872   4.882  94.613  1.00  0.00           H  
ATOM   1172  N   THR A  73       6.010   1.953  99.885  1.00  0.00           N  
ATOM   1173  CA  THR A  73       4.867   2.251 100.730  1.00  0.00           C  
ATOM   1174  C   THR A  73       4.826   1.262 101.894  1.00  0.00           C  
ATOM   1175  O   THR A  73       4.591   1.657 103.036  1.00  0.00           O  
ATOM   1176  CB  THR A  73       3.556   2.198  99.914  1.00  0.00           C  
ATOM   1177  OG1 THR A  73       3.626   3.161  98.844  1.00  0.00           O  
ATOM   1178  CG2 THR A  73       2.359   2.548 100.808  1.00  0.00           C  
ATOM   1179  H   THR A  73       5.867   1.839  98.880  1.00  0.00           H  
ATOM   1180  HA  THR A  73       4.983   3.253 101.137  1.00  0.00           H  
ATOM   1181  HB  THR A  73       3.423   1.203  99.492  1.00  0.00           H  
ATOM   1182  HG1 THR A  73       4.294   2.855  98.189  1.00  0.00           H  
ATOM   1183 1HG2 THR A  73       1.446   2.522 100.216  1.00  0.00           H  
ATOM   1184 2HG2 THR A  73       2.279   1.832 101.624  1.00  0.00           H  
ATOM   1185 3HG2 THR A  73       2.492   3.542 101.218  1.00  0.00           H  
ATOM   1186  N   SER A  74       5.037  -0.028 101.597  1.00  0.00           N  
ATOM   1187  CA  SER A  74       5.071  -1.076 102.612  1.00  0.00           C  
ATOM   1188  C   SER A  74       6.259  -0.923 103.590  1.00  0.00           C  
ATOM   1189  O   SER A  74       6.077  -0.988 104.808  1.00  0.00           O  
ATOM   1190  CB  SER A  74       5.136  -2.431 101.934  1.00  0.00           C  
ATOM   1191  OG  SER A  74       5.180  -3.464 102.880  1.00  0.00           O  
ATOM   1192  H   SER A  74       5.150  -0.286 100.611  1.00  0.00           H  
ATOM   1193  HA  SER A  74       4.149  -1.023 103.188  1.00  0.00           H  
ATOM   1194 1HB  SER A  74       4.264  -2.558 101.293  1.00  0.00           H  
ATOM   1195 2HB  SER A  74       6.019  -2.478 101.299  1.00  0.00           H  
ATOM   1196  HG  SER A  74       5.220  -4.281 102.377  1.00  0.00           H  
ATOM   1197  N   GLU A  75       7.481  -0.725 103.061  1.00  0.00           N  
ATOM   1198  CA  GLU A  75       8.688  -0.618 103.894  1.00  0.00           C  
ATOM   1199  C   GLU A  75       8.740   0.615 104.808  1.00  0.00           C  
ATOM   1200  O   GLU A  75       9.251   0.546 105.931  1.00  0.00           O  
ATOM   1201  CB  GLU A  75       9.954  -0.581 103.021  1.00  0.00           C  
ATOM   1202  CG  GLU A  75      10.304  -1.875 102.269  1.00  0.00           C  
ATOM   1203  CD  GLU A  75      11.528  -1.704 101.399  1.00  0.00           C  
ATOM   1204  OE1 GLU A  75      12.145  -0.663 101.499  1.00  0.00           O  
ATOM   1205  OE2 GLU A  75      11.832  -2.585 100.617  1.00  0.00           O  
ATOM   1206  H   GLU A  75       7.577  -0.674 102.042  1.00  0.00           H  
ATOM   1207  HA  GLU A  75       8.728  -1.505 104.525  1.00  0.00           H  
ATOM   1208 1HB  GLU A  75       9.835   0.204 102.270  1.00  0.00           H  
ATOM   1209 2HB  GLU A  75      10.808  -0.307 103.639  1.00  0.00           H  
ATOM   1210 1HG  GLU A  75      10.488  -2.664 102.992  1.00  0.00           H  
ATOM   1211 2HG  GLU A  75       9.461  -2.175 101.656  1.00  0.00           H  
ATOM   1212  N   LEU A  76       8.255   1.742 104.309  1.00  0.00           N  
ATOM   1213  CA  LEU A  76       8.292   3.010 105.012  1.00  0.00           C  
ATOM   1214  C   LEU A  76       7.252   3.129 106.110  1.00  0.00           C  
ATOM   1215  O   LEU A  76       6.090   2.793 105.922  1.00  0.00           O  
ATOM   1216  CB  LEU A  76       8.038   4.123 103.992  1.00  0.00           C  
ATOM   1217  CG  LEU A  76       9.096   4.347 102.872  1.00  0.00           C  
ATOM   1218  CD1 LEU A  76       8.527   5.343 101.855  1.00  0.00           C  
ATOM   1219  CD2 LEU A  76      10.373   4.893 103.476  1.00  0.00           C  
ATOM   1220  H   LEU A  76       7.860   1.722 103.365  1.00  0.00           H  
ATOM   1221  HA  LEU A  76       9.272   3.117 105.466  1.00  0.00           H  
ATOM   1222 1HB  LEU A  76       7.110   3.871 103.491  1.00  0.00           H  
ATOM   1223 2HB  LEU A  76       7.895   5.061 104.527  1.00  0.00           H  
ATOM   1224  HG  LEU A  76       9.316   3.409 102.363  1.00  0.00           H  
ATOM   1225 1HD1 LEU A  76       9.255   5.517 101.066  1.00  0.00           H  
ATOM   1226 2HD1 LEU A  76       7.620   4.932 101.419  1.00  0.00           H  
ATOM   1227 3HD1 LEU A  76       8.297   6.278 102.351  1.00  0.00           H  
ATOM   1228 1HD2 LEU A  76      11.102   5.063 102.683  1.00  0.00           H  
ATOM   1229 2HD2 LEU A  76      10.160   5.831 103.983  1.00  0.00           H  
ATOM   1230 3HD2 LEU A  76      10.786   4.185 104.186  1.00  0.00           H  
ATOM   1231  N   THR A  77       7.640   3.743 107.225  1.00  0.00           N  
ATOM   1232  CA  THR A  77       6.679   3.987 108.290  1.00  0.00           C  
ATOM   1233  C   THR A  77       6.321   5.470 108.394  1.00  0.00           C  
ATOM   1234  O   THR A  77       5.295   5.831 108.967  1.00  0.00           O  
ATOM   1235  CB  THR A  77       7.221   3.488 109.643  1.00  0.00           C  
ATOM   1236  OG1 THR A  77       8.424   4.196 109.969  1.00  0.00           O  
ATOM   1237  CG2 THR A  77       7.514   1.997 109.582  1.00  0.00           C  
ATOM   1238  H   THR A  77       8.609   3.985 107.362  1.00  0.00           H  
ATOM   1239  HA  THR A  77       5.764   3.437 108.072  1.00  0.00           H  
ATOM   1240  HB  THR A  77       6.482   3.676 110.422  1.00  0.00           H  
ATOM   1241  HG1 THR A  77       8.589   4.128 110.912  1.00  0.00           H  
ATOM   1242 1HG2 THR A  77       7.896   1.662 110.547  1.00  0.00           H  
ATOM   1243 2HG2 THR A  77       6.599   1.455 109.346  1.00  0.00           H  
ATOM   1244 3HG2 THR A  77       8.259   1.804 108.811  1.00  0.00           H  
ATOM   1245  N   ASP A  78       7.164   6.335 107.828  1.00  0.00           N  
ATOM   1246  CA  ASP A  78       6.920   7.769 107.865  1.00  0.00           C  
ATOM   1247  C   ASP A  78       5.971   8.185 106.754  1.00  0.00           C  
ATOM   1248  O   ASP A  78       6.303   8.068 105.571  1.00  0.00           O  
ATOM   1249  CB  ASP A  78       8.219   8.558 107.756  1.00  0.00           C  
ATOM   1250  CG  ASP A  78       7.974  10.047 107.833  1.00  0.00           C  
ATOM   1251  OD1 ASP A  78       7.540  10.513 108.857  1.00  0.00           O  
ATOM   1252  OD2 ASP A  78       8.193  10.719 106.835  1.00  0.00           O  
ATOM   1253  H   ASP A  78       8.004   5.999 107.394  1.00  0.00           H  
ATOM   1254  HA  ASP A  78       6.455   8.017 108.819  1.00  0.00           H  
ATOM   1255 1HB  ASP A  78       8.888   8.271 108.569  1.00  0.00           H  
ATOM   1256 2HB  ASP A  78       8.719   8.318 106.821  1.00  0.00           H  
ATOM   1257  N   GLU A  79       4.806   8.692 107.143  1.00  0.00           N  
ATOM   1258  CA  GLU A  79       3.775   9.053 106.182  1.00  0.00           C  
ATOM   1259  C   GLU A  79       4.219  10.157 105.230  1.00  0.00           C  
ATOM   1260  O   GLU A  79       3.867  10.138 104.050  1.00  0.00           O  
ATOM   1261  CB  GLU A  79       2.507   9.491 106.918  1.00  0.00           C  
ATOM   1262  CG  GLU A  79       1.779   8.367 107.640  1.00  0.00           C  
ATOM   1263  CD  GLU A  79       0.577   8.845 108.407  1.00  0.00           C  
ATOM   1264  OE1 GLU A  79       0.374  10.034 108.474  1.00  0.00           O  
ATOM   1265  OE2 GLU A  79      -0.138   8.021 108.926  1.00  0.00           O  
ATOM   1266  H   GLU A  79       4.623   8.772 108.135  1.00  0.00           H  
ATOM   1267  HA  GLU A  79       3.541   8.168 105.588  1.00  0.00           H  
ATOM   1268 1HB  GLU A  79       2.759  10.254 107.655  1.00  0.00           H  
ATOM   1269 2HB  GLU A  79       1.811   9.939 106.209  1.00  0.00           H  
ATOM   1270 1HG  GLU A  79       1.457   7.627 106.908  1.00  0.00           H  
ATOM   1271 2HG  GLU A  79       2.472   7.881 108.326  1.00  0.00           H  
ATOM   1272  N   ASP A  80       4.981  11.138 105.727  1.00  0.00           N  
ATOM   1273  CA  ASP A  80       5.401  12.219 104.846  1.00  0.00           C  
ATOM   1274  C   ASP A  80       6.291  11.670 103.746  1.00  0.00           C  
ATOM   1275  O   ASP A  80       6.104  12.011 102.573  1.00  0.00           O  
ATOM   1276  CB  ASP A  80       6.144  13.305 105.628  1.00  0.00           C  
ATOM   1277  CG  ASP A  80       5.214  14.180 106.456  1.00  0.00           C  
ATOM   1278  OD1 ASP A  80       4.023  14.080 106.280  1.00  0.00           O  
ATOM   1279  OD2 ASP A  80       5.703  14.940 107.257  1.00  0.00           O  
ATOM   1280  H   ASP A  80       5.274  11.116 106.697  1.00  0.00           H  
ATOM   1281  HA  ASP A  80       4.516  12.644 104.376  1.00  0.00           H  
ATOM   1282 1HB  ASP A  80       6.872  12.841 106.294  1.00  0.00           H  
ATOM   1283 2HB  ASP A  80       6.695  13.941 104.934  1.00  0.00           H  
ATOM   1284  N   THR A  81       7.242  10.804 104.118  1.00  0.00           N  
ATOM   1285  CA  THR A  81       8.156  10.204 103.161  1.00  0.00           C  
ATOM   1286  C   THR A  81       7.373   9.432 102.107  1.00  0.00           C  
ATOM   1287  O   THR A  81       7.678   9.532 100.916  1.00  0.00           O  
ATOM   1288  CB  THR A  81       9.162   9.260 103.845  1.00  0.00           C  
ATOM   1289  OG1 THR A  81       9.924   9.993 104.810  1.00  0.00           O  
ATOM   1290  CG2 THR A  81      10.131   8.699 102.797  1.00  0.00           C  
ATOM   1291  H   THR A  81       7.376  10.607 105.120  1.00  0.00           H  
ATOM   1292  HA  THR A  81       8.707  11.000 102.664  1.00  0.00           H  
ATOM   1293  HB  THR A  81       8.631   8.446 104.339  1.00  0.00           H  
ATOM   1294  HG1 THR A  81       9.335  10.251 105.562  1.00  0.00           H  
ATOM   1295 1HG2 THR A  81      10.849   8.049 103.284  1.00  0.00           H  
ATOM   1296 2HG2 THR A  81       9.600   8.138 102.039  1.00  0.00           H  
ATOM   1297 3HG2 THR A  81      10.658   9.523 102.320  1.00  0.00           H  
ATOM   1298  N   ILE A  82       6.358   8.668 102.533  1.00  0.00           N  
ATOM   1299  CA  ILE A  82       5.577   7.898 101.572  1.00  0.00           C  
ATOM   1300  C   ILE A  82       4.896   8.835 100.591  1.00  0.00           C  
ATOM   1301  O   ILE A  82       4.919   8.575  99.383  1.00  0.00           O  
ATOM   1302  CB  ILE A  82       4.489   7.048 102.261  1.00  0.00           C  
ATOM   1303  CG1 ILE A  82       5.149   5.947 103.077  1.00  0.00           C  
ATOM   1304  CG2 ILE A  82       3.548   6.436 101.180  1.00  0.00           C  
ATOM   1305  CD1 ILE A  82       4.231   5.222 104.034  1.00  0.00           C  
ATOM   1306  H   ILE A  82       6.179   8.596 103.539  1.00  0.00           H  
ATOM   1307  HA  ILE A  82       6.241   7.245 101.020  1.00  0.00           H  
ATOM   1308  HB  ILE A  82       3.907   7.670 102.945  1.00  0.00           H  
ATOM   1309 1HG1 ILE A  82       5.554   5.219 102.399  1.00  0.00           H  
ATOM   1310 2HG1 ILE A  82       5.960   6.381 103.654  1.00  0.00           H  
ATOM   1311 1HG2 ILE A  82       2.782   5.844 101.654  1.00  0.00           H  
ATOM   1312 2HG2 ILE A  82       3.060   7.219 100.615  1.00  0.00           H  
ATOM   1313 3HG2 ILE A  82       4.123   5.806 100.496  1.00  0.00           H  
ATOM   1314 1HD1 ILE A  82       4.798   4.460 104.564  1.00  0.00           H  
ATOM   1315 2HD1 ILE A  82       3.819   5.926 104.755  1.00  0.00           H  
ATOM   1316 3HD1 ILE A  82       3.421   4.741 103.499  1.00  0.00           H  
ATOM   1317  N   ARG A  83       4.265   9.897 101.089  1.00  0.00           N  
ATOM   1318  CA  ARG A  83       3.574  10.832 100.219  1.00  0.00           C  
ATOM   1319  C   ARG A  83       4.525  11.475  99.206  1.00  0.00           C  
ATOM   1320  O   ARG A  83       4.155  11.660  98.040  1.00  0.00           O  
ATOM   1321  CB  ARG A  83       2.903  11.920 101.044  1.00  0.00           C  
ATOM   1322  CG  ARG A  83       1.659  11.476 101.797  1.00  0.00           C  
ATOM   1323  CD  ARG A  83       0.861  12.636 102.272  1.00  0.00           C  
ATOM   1324  NE  ARG A  83       1.511  13.326 103.375  1.00  0.00           N  
ATOM   1325  CZ  ARG A  83       1.135  14.528 103.853  1.00  0.00           C  
ATOM   1326  NH1 ARG A  83       0.115  15.159 103.316  1.00  0.00           N  
ATOM   1327  NH2 ARG A  83       1.793  15.073 104.862  1.00  0.00           N  
ATOM   1328  H   ARG A  83       4.250  10.042 102.108  1.00  0.00           H  
ATOM   1329  HA  ARG A  83       2.818  10.280  99.666  1.00  0.00           H  
ATOM   1330 1HB  ARG A  83       3.609  12.310 101.775  1.00  0.00           H  
ATOM   1331 2HB  ARG A  83       2.616  12.746 100.392  1.00  0.00           H  
ATOM   1332 1HG  ARG A  83       1.031  10.874 101.140  1.00  0.00           H  
ATOM   1333 2HG  ARG A  83       1.951  10.882 102.664  1.00  0.00           H  
ATOM   1334 1HD  ARG A  83       0.730  13.346 101.456  1.00  0.00           H  
ATOM   1335 2HD  ARG A  83      -0.114  12.291 102.613  1.00  0.00           H  
ATOM   1336  HE  ARG A  83       2.300  12.871 103.814  1.00  0.00           H  
ATOM   1337 1HH1 ARG A  83      -0.387  14.743 102.544  1.00  0.00           H  
ATOM   1338 2HH1 ARG A  83      -0.166  16.060 103.674  1.00  0.00           H  
ATOM   1339 1HH2 ARG A  83       2.577  14.587 105.275  1.00  0.00           H  
ATOM   1340 2HH2 ARG A  83       1.511  15.973 105.220  1.00  0.00           H  
ATOM   1341  N   ARG A  84       5.754  11.799  99.637  1.00  0.00           N  
ATOM   1342  CA  ARG A  84       6.728  12.375  98.718  1.00  0.00           C  
ATOM   1343  C   ARG A  84       7.140  11.363  97.646  1.00  0.00           C  
ATOM   1344  O   ARG A  84       7.307  11.739  96.480  1.00  0.00           O  
ATOM   1345  CB  ARG A  84       7.962  12.844  99.474  1.00  0.00           C  
ATOM   1346  CG  ARG A  84       7.752  14.076 100.340  1.00  0.00           C  
ATOM   1347  CD  ARG A  84       9.014  14.514 100.989  1.00  0.00           C  
ATOM   1348  NE  ARG A  84       9.464  13.565 101.995  1.00  0.00           N  
ATOM   1349  CZ  ARG A  84      10.665  13.607 102.603  1.00  0.00           C  
ATOM   1350  NH1 ARG A  84      11.524  14.554 102.297  1.00  0.00           N  
ATOM   1351  NH2 ARG A  84      10.980  12.696 103.507  1.00  0.00           N  
ATOM   1352  H   ARG A  84       5.980  11.696 100.631  1.00  0.00           H  
ATOM   1353  HA  ARG A  84       6.262  13.222  98.217  1.00  0.00           H  
ATOM   1354 1HB  ARG A  84       8.318  12.044 100.121  1.00  0.00           H  
ATOM   1355 2HB  ARG A  84       8.759  13.071  98.766  1.00  0.00           H  
ATOM   1356 1HG  ARG A  84       7.382  14.896  99.723  1.00  0.00           H  
ATOM   1357 2HG  ARG A  84       7.024  13.853 101.121  1.00  0.00           H  
ATOM   1358 1HD  ARG A  84       9.796  14.608 100.236  1.00  0.00           H  
ATOM   1359 2HD  ARG A  84       8.860  15.477 101.473  1.00  0.00           H  
ATOM   1360  HE  ARG A  84       8.830  12.822 102.257  1.00  0.00           H  
ATOM   1361 1HH1 ARG A  84      11.284  15.250 101.606  1.00  0.00           H  
ATOM   1362 2HH1 ARG A  84      12.425  14.585 102.753  1.00  0.00           H  
ATOM   1363 1HH2 ARG A  84      10.320  11.968 103.742  1.00  0.00           H  
ATOM   1364 2HH2 ARG A  84      11.880  12.727 103.963  1.00  0.00           H  
ATOM   1365  N   GLU A  85       7.262  10.078  98.008  1.00  0.00           N  
ATOM   1366  CA  GLU A  85       7.595   9.062  97.014  1.00  0.00           C  
ATOM   1367  C   GLU A  85       6.461   8.926  95.993  1.00  0.00           C  
ATOM   1368  O   GLU A  85       6.720   8.761  94.801  1.00  0.00           O  
ATOM   1369  CB  GLU A  85       7.907   7.710  97.663  1.00  0.00           C  
ATOM   1370  CG  GLU A  85       9.211   7.673  98.492  1.00  0.00           C  
ATOM   1371  CD  GLU A  85      10.466   7.907  97.653  1.00  0.00           C  
ATOM   1372  OE1 GLU A  85      10.529   7.414  96.535  1.00  0.00           O  
ATOM   1373  OE2 GLU A  85      11.362   8.603  98.103  1.00  0.00           O  
ATOM   1374  H   GLU A  85       7.192   9.827  99.004  1.00  0.00           H  
ATOM   1375  HA  GLU A  85       8.485   9.390  96.478  1.00  0.00           H  
ATOM   1376 1HB  GLU A  85       7.086   7.440  98.331  1.00  0.00           H  
ATOM   1377 2HB  GLU A  85       7.968   6.938  96.896  1.00  0.00           H  
ATOM   1378 1HG  GLU A  85       9.162   8.447  99.251  1.00  0.00           H  
ATOM   1379 2HG  GLU A  85       9.282   6.720  98.999  1.00  0.00           H  
ATOM   1380  N   ILE A  86       5.207   9.045  96.460  1.00  0.00           N  
ATOM   1381  CA  ILE A  86       4.050   8.970  95.569  1.00  0.00           C  
ATOM   1382  C   ILE A  86       4.120  10.123  94.572  1.00  0.00           C  
ATOM   1383  O   ILE A  86       3.891   9.919  93.374  1.00  0.00           O  
ATOM   1384  CB  ILE A  86       2.709   8.997  96.337  1.00  0.00           C  
ATOM   1385  CG1 ILE A  86       2.558   7.702  97.170  1.00  0.00           C  
ATOM   1386  CG2 ILE A  86       1.544   9.109  95.334  1.00  0.00           C  
ATOM   1387  CD1 ILE A  86       1.471   7.726  98.169  1.00  0.00           C  
ATOM   1388  H   ILE A  86       5.079   9.127  97.475  1.00  0.00           H  
ATOM   1389  HA  ILE A  86       4.102   8.038  95.006  1.00  0.00           H  
ATOM   1390  HB  ILE A  86       2.695   9.844  97.016  1.00  0.00           H  
ATOM   1391 1HG1 ILE A  86       2.353   6.882  96.500  1.00  0.00           H  
ATOM   1392 2HG1 ILE A  86       3.487   7.505  97.687  1.00  0.00           H  
ATOM   1393 1HG2 ILE A  86       0.596   9.134  95.845  1.00  0.00           H  
ATOM   1394 2HG2 ILE A  86       1.630  10.015  94.739  1.00  0.00           H  
ATOM   1395 3HG2 ILE A  86       1.580   8.246  94.687  1.00  0.00           H  
ATOM   1396 1HD1 ILE A  86       1.438   6.770  98.696  1.00  0.00           H  
ATOM   1397 2HD1 ILE A  86       1.634   8.520  98.884  1.00  0.00           H  
ATOM   1398 3HD1 ILE A  86       0.562   7.885  97.662  1.00  0.00           H  
ATOM   1399  N   LEU A  87       4.410  11.341  95.068  1.00  0.00           N  
ATOM   1400  CA  LEU A  87       4.553  12.507  94.202  1.00  0.00           C  
ATOM   1401  C   LEU A  87       5.608  12.282  93.128  1.00  0.00           C  
ATOM   1402  O   LEU A  87       5.360  12.576  91.955  1.00  0.00           O  
ATOM   1403  CB  LEU A  87       4.922  13.741  95.035  1.00  0.00           C  
ATOM   1404  CG  LEU A  87       3.798  14.318  95.904  1.00  0.00           C  
ATOM   1405  CD1 LEU A  87       4.374  15.356  96.858  1.00  0.00           C  
ATOM   1406  CD2 LEU A  87       2.729  14.930  95.011  1.00  0.00           C  
ATOM   1407  H   LEU A  87       4.520  11.447  96.083  1.00  0.00           H  
ATOM   1408  HA  LEU A  87       3.597  12.691  93.715  1.00  0.00           H  
ATOM   1409 1HB  LEU A  87       5.750  13.481  95.693  1.00  0.00           H  
ATOM   1410 2HB  LEU A  87       5.257  14.529  94.360  1.00  0.00           H  
ATOM   1411  HG  LEU A  87       3.357  13.522  96.505  1.00  0.00           H  
ATOM   1412 1HD1 LEU A  87       3.575  15.765  97.476  1.00  0.00           H  
ATOM   1413 2HD1 LEU A  87       5.122  14.886  97.497  1.00  0.00           H  
ATOM   1414 3HD1 LEU A  87       4.837  16.158  96.285  1.00  0.00           H  
ATOM   1415 1HD2 LEU A  87       1.929  15.339  95.630  1.00  0.00           H  
ATOM   1416 2HD2 LEU A  87       3.168  15.727  94.412  1.00  0.00           H  
ATOM   1417 3HD2 LEU A  87       2.322  14.162  94.353  1.00  0.00           H  
ATOM   1418  N   LYS A  88       6.783  11.768  93.520  1.00  0.00           N  
ATOM   1419  CA  LYS A  88       7.833  11.526  92.539  1.00  0.00           C  
ATOM   1420  C   LYS A  88       7.360  10.543  91.475  1.00  0.00           C  
ATOM   1421  O   LYS A  88       7.647  10.741  90.290  1.00  0.00           O  
ATOM   1422  CB  LYS A  88       9.113  11.054  93.220  1.00  0.00           C  
ATOM   1423  CG  LYS A  88       9.840  12.182  93.981  1.00  0.00           C  
ATOM   1424  CD  LYS A  88      11.225  11.760  94.484  1.00  0.00           C  
ATOM   1425  CE  LYS A  88      11.119  10.797  95.655  1.00  0.00           C  
ATOM   1426  NZ  LYS A  88      12.446  10.486  96.269  1.00  0.00           N  
ATOM   1427  H   LYS A  88       6.945  11.578  94.515  1.00  0.00           H  
ATOM   1428  HA  LYS A  88       8.051  12.470  92.041  1.00  0.00           H  
ATOM   1429 1HB  LYS A  88       8.858  10.266  93.931  1.00  0.00           H  
ATOM   1430 2HB  LYS A  88       9.790  10.630  92.480  1.00  0.00           H  
ATOM   1431 1HG  LYS A  88       9.950  13.044  93.317  1.00  0.00           H  
ATOM   1432 2HG  LYS A  88       9.229  12.491  94.831  1.00  0.00           H  
ATOM   1433 1HD  LYS A  88      11.774  11.273  93.677  1.00  0.00           H  
ATOM   1434 2HD  LYS A  88      11.781  12.642  94.799  1.00  0.00           H  
ATOM   1435 1HE  LYS A  88      10.469  11.231  96.418  1.00  0.00           H  
ATOM   1436 2HE  LYS A  88      10.681   9.867  95.309  1.00  0.00           H  
ATOM   1437 1HZ  LYS A  88      12.270   9.823  97.048  1.00  0.00           H  
ATOM   1438 2HZ  LYS A  88      13.051  10.057  95.590  1.00  0.00           H  
ATOM   1439 3HZ  LYS A  88      12.874  11.322  96.626  1.00  0.00           H  
ATOM   1440  N   VAL A  89       6.619   9.503  91.866  1.00  0.00           N  
ATOM   1441  CA  VAL A  89       6.066   8.568  90.900  1.00  0.00           C  
ATOM   1442  C   VAL A  89       5.143   9.249  89.929  1.00  0.00           C  
ATOM   1443  O   VAL A  89       5.226   9.030  88.721  1.00  0.00           O  
ATOM   1444  CB  VAL A  89       5.296   7.446  91.622  1.00  0.00           C  
ATOM   1445  CG1 VAL A  89       4.477   6.637  90.628  1.00  0.00           C  
ATOM   1446  CG2 VAL A  89       6.270   6.552  92.374  1.00  0.00           C  
ATOM   1447  H   VAL A  89       6.437   9.360  92.849  1.00  0.00           H  
ATOM   1448  HA  VAL A  89       6.889   8.123  90.339  1.00  0.00           H  
ATOM   1449  HB  VAL A  89       4.595   7.894  92.326  1.00  0.00           H  
ATOM   1450 1HG1 VAL A  89       3.940   5.848  91.156  1.00  0.00           H  
ATOM   1451 2HG1 VAL A  89       3.763   7.290  90.128  1.00  0.00           H  
ATOM   1452 3HG1 VAL A  89       5.141   6.189  89.889  1.00  0.00           H  
ATOM   1453 1HG2 VAL A  89       5.719   5.761  92.883  1.00  0.00           H  
ATOM   1454 2HG2 VAL A  89       6.974   6.108  91.670  1.00  0.00           H  
ATOM   1455 3HG2 VAL A  89       6.815   7.144  93.109  1.00  0.00           H  
ATOM   1456  N   ASP A  90       4.242  10.090  90.429  1.00  0.00           N  
ATOM   1457  CA  ASP A  90       3.336  10.788  89.536  1.00  0.00           C  
ATOM   1458  C   ASP A  90       4.108  11.604  88.500  1.00  0.00           C  
ATOM   1459  O   ASP A  90       3.776  11.593  87.315  1.00  0.00           O  
ATOM   1460  CB  ASP A  90       2.403  11.704  90.332  1.00  0.00           C  
ATOM   1461  CG  ASP A  90       1.198  12.168  89.525  1.00  0.00           C  
ATOM   1462  OD1 ASP A  90       1.062  11.745  88.401  1.00  0.00           O  
ATOM   1463  OD2 ASP A  90       0.425  12.941  90.040  1.00  0.00           O  
ATOM   1464  H   ASP A  90       4.176  10.253  91.423  1.00  0.00           H  
ATOM   1465  HA  ASP A  90       2.738  10.048  89.002  1.00  0.00           H  
ATOM   1466 1HB  ASP A  90       2.047  11.179  91.219  1.00  0.00           H  
ATOM   1467 2HB  ASP A  90       2.955  12.581  90.670  1.00  0.00           H  
ATOM   1468  N   VAL A  91       5.147  12.320  88.939  1.00  0.00           N  
ATOM   1469  CA  VAL A  91       5.953  13.125  88.028  1.00  0.00           C  
ATOM   1470  C   VAL A  91       6.705  12.257  87.001  1.00  0.00           C  
ATOM   1471  O   VAL A  91       6.785  12.602  85.822  1.00  0.00           O  
ATOM   1472  CB  VAL A  91       6.967  13.963  88.829  1.00  0.00           C  
ATOM   1473  CG1 VAL A  91       7.955  14.642  87.893  1.00  0.00           C  
ATOM   1474  CG2 VAL A  91       6.233  14.991  89.677  1.00  0.00           C  
ATOM   1475  H   VAL A  91       5.381  12.305  89.921  1.00  0.00           H  
ATOM   1476  HA  VAL A  91       5.290  13.792  87.477  1.00  0.00           H  
ATOM   1477  HB  VAL A  91       7.541  13.300  89.477  1.00  0.00           H  
ATOM   1478 1HG1 VAL A  91       8.664  15.230  88.476  1.00  0.00           H  
ATOM   1479 2HG1 VAL A  91       8.494  13.886  87.322  1.00  0.00           H  
ATOM   1480 3HG1 VAL A  91       7.416  15.298  87.209  1.00  0.00           H  
ATOM   1481 1HG2 VAL A  91       6.956  15.580  90.241  1.00  0.00           H  
ATOM   1482 2HG2 VAL A  91       5.654  15.650  89.030  1.00  0.00           H  
ATOM   1483 3HG2 VAL A  91       5.562  14.481  90.368  1.00  0.00           H  
ATOM   1484  N   ARG A  92       7.260  11.121  87.452  1.00  0.00           N  
ATOM   1485  CA  ARG A  92       7.953  10.207  86.554  1.00  0.00           C  
ATOM   1486  C   ARG A  92       6.981   9.541  85.594  1.00  0.00           C  
ATOM   1487  O   ARG A  92       7.308   9.301  84.432  1.00  0.00           O  
ATOM   1488  CB  ARG A  92       8.694   9.138  87.343  1.00  0.00           C  
ATOM   1489  CG  ARG A  92       9.964   9.615  88.030  1.00  0.00           C  
ATOM   1490  CD  ARG A  92      10.583   8.540  88.847  1.00  0.00           C  
ATOM   1491  NE  ARG A  92      11.907   8.912  89.319  1.00  0.00           N  
ATOM   1492  CZ  ARG A  92      12.717   8.110  90.037  1.00  0.00           C  
ATOM   1493  NH1 ARG A  92      12.325   6.896  90.357  1.00  0.00           N  
ATOM   1494  NH2 ARG A  92      13.906   8.542  90.419  1.00  0.00           N  
ATOM   1495  H   ARG A  92       7.197  10.893  88.434  1.00  0.00           H  
ATOM   1496  HA  ARG A  92       8.673  10.778  85.967  1.00  0.00           H  
ATOM   1497 1HB  ARG A  92       8.037   8.732  88.111  1.00  0.00           H  
ATOM   1498 2HB  ARG A  92       8.966   8.318  86.679  1.00  0.00           H  
ATOM   1499 1HG  ARG A  92      10.687   9.933  87.278  1.00  0.00           H  
ATOM   1500 2HG  ARG A  92       9.730  10.454  88.686  1.00  0.00           H  
ATOM   1501 1HD  ARG A  92       9.957   8.337  89.715  1.00  0.00           H  
ATOM   1502 2HD  ARG A  92      10.677   7.635  88.248  1.00  0.00           H  
ATOM   1503  HE  ARG A  92      12.244   9.839  89.093  1.00  0.00           H  
ATOM   1504 1HH1 ARG A  92      11.416   6.566  90.064  1.00  0.00           H  
ATOM   1505 2HH1 ARG A  92      12.932   6.295  90.894  1.00  0.00           H  
ATOM   1506 1HH2 ARG A  92      14.208   9.475  90.173  1.00  0.00           H  
ATOM   1507 2HH2 ARG A  92      14.513   7.941  90.957  1.00  0.00           H  
ATOM   1508  N   MET A  93       5.776   9.235  86.068  1.00  0.00           N  
ATOM   1509  CA  MET A  93       4.771   8.600  85.241  1.00  0.00           C  
ATOM   1510  C   MET A  93       4.389   9.534  84.098  1.00  0.00           C  
ATOM   1511  O   MET A  93       4.248   9.104  82.953  1.00  0.00           O  
ATOM   1512  CB  MET A  93       3.548   8.227  86.076  1.00  0.00           C  
ATOM   1513  CG  MET A  93       2.394   7.640  85.275  1.00  0.00           C  
ATOM   1514  SD  MET A  93       1.367   8.907  84.504  1.00  0.00           S  
ATOM   1515  CE  MET A  93       0.502   9.556  85.931  1.00  0.00           C  
ATOM   1516  H   MET A  93       5.557   9.451  87.030  1.00  0.00           H  
ATOM   1517  HA  MET A  93       5.192   7.683  84.827  1.00  0.00           H  
ATOM   1518 1HB  MET A  93       3.833   7.498  86.833  1.00  0.00           H  
ATOM   1519 2HB  MET A  93       3.178   9.111  86.596  1.00  0.00           H  
ATOM   1520 1HG  MET A  93       2.787   6.992  84.492  1.00  0.00           H  
ATOM   1521 2HG  MET A  93       1.764   7.039  85.931  1.00  0.00           H  
ATOM   1522 1HE  MET A  93      -0.174  10.351  85.617  1.00  0.00           H  
ATOM   1523 2HE  MET A  93      -0.072   8.757  86.403  1.00  0.00           H  
ATOM   1524 3HE  MET A  93       1.224   9.954  86.645  1.00  0.00           H  
ATOM   1525  N   LEU A  94       4.207  10.887  84.401  1.00  0.00           N  
ATOM   1526  CA  LEU A  94       3.865  11.946  83.459  1.00  0.00           C  
ATOM   1527  C   LEU A  94       5.017  12.223  82.501  1.00  0.00           C  
ATOM   1528  O   LEU A  94       4.805  12.458  81.311  1.00  0.00           O  
ATOM   1529  CB  LEU A  94       3.499  13.230  84.214  1.00  0.00           C  
ATOM   1530  CG  LEU A  94       2.132  13.225  84.910  1.00  0.00           C  
ATOM   1531  CD1 LEU A  94       2.017  14.447  85.811  1.00  0.00           C  
ATOM   1532  CD2 LEU A  94       1.029  13.213  83.862  1.00  0.00           C  
ATOM   1533  H   LEU A  94       4.332  11.118  85.376  1.00  0.00           H  
ATOM   1534  HA  LEU A  94       3.010  11.619  82.866  1.00  0.00           H  
ATOM   1535 1HB  LEU A  94       4.257  13.414  84.974  1.00  0.00           H  
ATOM   1536 2HB  LEU A  94       3.510  14.062  83.510  1.00  0.00           H  
ATOM   1537  HG  LEU A  94       2.046  12.338  85.538  1.00  0.00           H  
ATOM   1538 1HD1 LEU A  94       1.046  14.444  86.306  1.00  0.00           H  
ATOM   1539 2HD1 LEU A  94       2.806  14.420  86.563  1.00  0.00           H  
ATOM   1540 3HD1 LEU A  94       2.116  15.351  85.213  1.00  0.00           H  
ATOM   1541 1HD2 LEU A  94       0.057  13.209  84.357  1.00  0.00           H  
ATOM   1542 2HD2 LEU A  94       1.113  14.100  83.234  1.00  0.00           H  
ATOM   1543 3HD2 LEU A  94       1.125  12.320  83.243  1.00  0.00           H  
ATOM   1544  N   ALA A  95       6.238  12.195  83.028  1.00  0.00           N  
ATOM   1545  CA  ALA A  95       7.429  12.393  82.211  1.00  0.00           C  
ATOM   1546  C   ALA A  95       7.546  11.317  81.138  1.00  0.00           C  
ATOM   1547  O   ALA A  95       7.799  11.618  79.971  1.00  0.00           O  
ATOM   1548  CB  ALA A  95       8.674  12.405  83.087  1.00  0.00           C  
ATOM   1549  H   ALA A  95       6.341  12.031  84.019  1.00  0.00           H  
ATOM   1550  HA  ALA A  95       7.347  13.355  81.708  1.00  0.00           H  
ATOM   1551 1HB  ALA A  95       9.554  12.555  82.464  1.00  0.00           H  
ATOM   1552 2HB  ALA A  95       8.602  13.216  83.811  1.00  0.00           H  
ATOM   1553 3HB  ALA A  95       8.757  11.456  83.613  1.00  0.00           H  
ATOM   1554  N   ILE A  96       7.362  10.065  81.540  1.00  0.00           N  
ATOM   1555  CA  ILE A  96       7.500   8.939  80.624  1.00  0.00           C  
ATOM   1556  C   ILE A  96       6.362   8.910  79.612  1.00  0.00           C  
ATOM   1557  O   ILE A  96       6.561   8.565  78.448  1.00  0.00           O  
ATOM   1558  CB  ILE A  96       7.537   7.606  81.394  1.00  0.00           C  
ATOM   1559  CG1 ILE A  96       8.820   7.502  82.222  1.00  0.00           C  
ATOM   1560  CG2 ILE A  96       7.424   6.433  80.432  1.00  0.00           C  
ATOM   1561  CD1 ILE A  96       8.795   6.396  83.251  1.00  0.00           C  
ATOM   1562  H   ILE A  96       7.121   9.888  82.503  1.00  0.00           H  
ATOM   1563  HA  ILE A  96       8.432   9.054  80.070  1.00  0.00           H  
ATOM   1564  HB  ILE A  96       6.705   7.568  82.096  1.00  0.00           H  
ATOM   1565 1HG1 ILE A  96       9.668   7.333  81.559  1.00  0.00           H  
ATOM   1566 2HG1 ILE A  96       8.995   8.445  82.741  1.00  0.00           H  
ATOM   1567 1HG2 ILE A  96       7.453   5.499  80.992  1.00  0.00           H  
ATOM   1568 2HG2 ILE A  96       6.485   6.500  79.885  1.00  0.00           H  
ATOM   1569 3HG2 ILE A  96       8.256   6.459  79.727  1.00  0.00           H  
ATOM   1570 1HD1 ILE A  96       9.738   6.386  83.798  1.00  0.00           H  
ATOM   1571 2HD1 ILE A  96       7.973   6.565  83.948  1.00  0.00           H  
ATOM   1572 3HD1 ILE A  96       8.656   5.438  82.752  1.00  0.00           H  
ATOM   1573  N   SER A  97       5.166   9.274  80.062  1.00  0.00           N  
ATOM   1574  CA  SER A  97       4.015   9.388  79.176  1.00  0.00           C  
ATOM   1575  C   SER A  97       4.261  10.418  78.080  1.00  0.00           C  
ATOM   1576  O   SER A  97       4.148  10.115  76.893  1.00  0.00           O  
ATOM   1577  CB  SER A  97       2.781   9.767  79.970  1.00  0.00           C  
ATOM   1578  OG  SER A  97       2.421   8.743  80.858  1.00  0.00           O  
ATOM   1579  H   SER A  97       5.052   9.478  81.045  1.00  0.00           H  
ATOM   1580  HA  SER A  97       3.854   8.423  78.692  1.00  0.00           H  
ATOM   1581 1HB  SER A  97       2.974  10.683  80.527  1.00  0.00           H  
ATOM   1582 2HB  SER A  97       1.956   9.966  79.288  1.00  0.00           H  
ATOM   1583  HG  SER A  97       1.761   8.216  80.400  1.00  0.00           H  
ATOM   1584  N   LEU A  98       4.599  11.638  78.488  1.00  0.00           N  
ATOM   1585  CA  LEU A  98       4.856  12.717  77.543  1.00  0.00           C  
ATOM   1586  C   LEU A  98       5.945  12.331  76.550  1.00  0.00           C  
ATOM   1587  O   LEU A  98       5.822  12.585  75.351  1.00  0.00           O  
ATOM   1588  CB  LEU A  98       5.267  13.991  78.292  1.00  0.00           C  
ATOM   1589  CG  LEU A  98       5.452  15.242  77.424  1.00  0.00           C  
ATOM   1590  CD1 LEU A  98       4.110  15.650  76.828  1.00  0.00           C  
ATOM   1591  CD2 LEU A  98       6.038  16.364  78.269  1.00  0.00           C  
ATOM   1592  H   LEU A  98       4.680  11.819  79.479  1.00  0.00           H  
ATOM   1593  HA  LEU A  98       3.945  12.905  76.976  1.00  0.00           H  
ATOM   1594 1HB  LEU A  98       4.506  14.215  79.039  1.00  0.00           H  
ATOM   1595 2HB  LEU A  98       6.208  13.803  78.808  1.00  0.00           H  
ATOM   1596  HG  LEU A  98       6.128  15.017  76.600  1.00  0.00           H  
ATOM   1597 1HD1 LEU A  98       4.242  16.539  76.212  1.00  0.00           H  
ATOM   1598 2HD1 LEU A  98       3.723  14.837  76.214  1.00  0.00           H  
ATOM   1599 3HD1 LEU A  98       3.406  15.866  77.631  1.00  0.00           H  
ATOM   1600 1HD2 LEU A  98       6.169  17.254  77.652  1.00  0.00           H  
ATOM   1601 2HD2 LEU A  98       5.361  16.590  79.093  1.00  0.00           H  
ATOM   1602 3HD2 LEU A  98       7.003  16.053  78.668  1.00  0.00           H  
ATOM   1603  N   ALA A  99       7.011  11.719  77.057  1.00  0.00           N  
ATOM   1604  CA  ALA A  99       8.122  11.292  76.212  1.00  0.00           C  
ATOM   1605  C   ALA A  99       7.670  10.259  75.189  1.00  0.00           C  
ATOM   1606  O   ALA A  99       8.037  10.331  74.018  1.00  0.00           O  
ATOM   1607  CB  ALA A  99       9.251  10.735  77.067  1.00  0.00           C  
ATOM   1608  H   ALA A  99       7.051  11.545  78.049  1.00  0.00           H  
ATOM   1609  HA  ALA A  99       8.493  12.158  75.666  1.00  0.00           H  
ATOM   1610 1HB  ALA A  99      10.072  10.421  76.422  1.00  0.00           H  
ATOM   1611 2HB  ALA A  99       9.601  11.504  77.753  1.00  0.00           H  
ATOM   1612 3HB  ALA A  99       8.888   9.879  77.634  1.00  0.00           H  
ATOM   1613  N   ALA A 100       6.872   9.297  75.639  1.00  0.00           N  
ATOM   1614  CA  ALA A 100       6.388   8.232  74.769  1.00  0.00           C  
ATOM   1615  C   ALA A 100       5.398   8.766  73.741  1.00  0.00           C  
ATOM   1616  O   ALA A 100       5.195   8.162  72.688  1.00  0.00           O  
ATOM   1617  CB  ALA A 100       5.749   7.124  75.594  1.00  0.00           C  
ATOM   1618  H   ALA A 100       6.592   9.303  76.611  1.00  0.00           H  
ATOM   1619  HA  ALA A 100       7.237   7.816  74.225  1.00  0.00           H  
ATOM   1620 1HB  ALA A 100       5.394   6.336  74.931  1.00  0.00           H  
ATOM   1621 2HB  ALA A 100       6.486   6.713  76.284  1.00  0.00           H  
ATOM   1622 3HB  ALA A 100       4.911   7.529  76.158  1.00  0.00           H  
ATOM   1623  N   SER A 101       4.785   9.903  74.054  1.00  0.00           N  
ATOM   1624  CA  SER A 101       3.846  10.542  73.140  1.00  0.00           C  
ATOM   1625  C   SER A 101       4.535  11.619  72.309  1.00  0.00           C  
ATOM   1626  O   SER A 101       3.880  12.376  71.592  1.00  0.00           O  
ATOM   1627  CB  SER A 101       2.693  11.148  73.916  1.00  0.00           C  
ATOM   1628  OG  SER A 101       1.959  10.157  74.581  1.00  0.00           O  
ATOM   1629  H   SER A 101       4.973  10.333  74.948  1.00  0.00           H  
ATOM   1630  HA  SER A 101       3.465   9.788  72.451  1.00  0.00           H  
ATOM   1631 1HB  SER A 101       3.080  11.865  74.641  1.00  0.00           H  
ATOM   1632 2HB  SER A 101       2.041  11.692  73.234  1.00  0.00           H  
ATOM   1633  HG  SER A 101       2.456   9.947  75.375  1.00  0.00           H  
ATOM   1634  N   ALA A 102       5.858  11.683  72.413  1.00  0.00           N  
ATOM   1635  CA  ALA A 102       6.645  12.609  71.605  1.00  0.00           C  
ATOM   1636  C   ALA A 102       7.320  11.888  70.444  1.00  0.00           C  
ATOM   1637  O   ALA A 102       7.775  10.753  70.585  1.00  0.00           O  
ATOM   1638  CB  ALA A 102       7.680  13.313  72.465  1.00  0.00           C  
ATOM   1639  H   ALA A 102       6.330  11.075  73.065  1.00  0.00           H  
ATOM   1640  HA  ALA A 102       5.974  13.357  71.184  1.00  0.00           H  
ATOM   1641 1HB  ALA A 102       8.258  14.001  71.849  1.00  0.00           H  
ATOM   1642 2HB  ALA A 102       7.178  13.873  73.256  1.00  0.00           H  
ATOM   1643 3HB  ALA A 102       8.347  12.577  72.911  1.00  0.00           H  
ATOM   1644  N   LYS A 103       7.381  12.555  69.297  1.00  0.00           N  
ATOM   1645  CA  LYS A 103       8.002  11.982  68.109  1.00  0.00           C  
ATOM   1646  C   LYS A 103       9.430  12.485  67.937  1.00  0.00           C  
ATOM   1647  O   LYS A 103      10.252  11.840  67.288  1.00  0.00           O  
ATOM   1648  CB  LYS A 103       7.176  12.307  66.864  1.00  0.00           C  
ATOM   1649  CG  LYS A 103       5.809  11.637  66.823  1.00  0.00           C  
ATOM   1650  CD  LYS A 103       5.067  11.972  65.538  1.00  0.00           C  
ATOM   1651  CE  LYS A 103       3.699  11.307  65.498  1.00  0.00           C  
ATOM   1652  NZ  LYS A 103       3.801   9.831  65.342  1.00  0.00           N  
ATOM   1653  H   LYS A 103       6.985  13.484  69.245  1.00  0.00           H  
ATOM   1654  HA  LYS A 103       8.046  10.900  68.231  1.00  0.00           H  
ATOM   1655 1HB  LYS A 103       7.022  13.385  66.800  1.00  0.00           H  
ATOM   1656 2HB  LYS A 103       7.725  12.001  65.973  1.00  0.00           H  
ATOM   1657 1HG  LYS A 103       5.931  10.555  66.891  1.00  0.00           H  
ATOM   1658 2HG  LYS A 103       5.214  11.971  67.673  1.00  0.00           H  
ATOM   1659 1HD  LYS A 103       4.939  13.053  65.462  1.00  0.00           H  
ATOM   1660 2HD  LYS A 103       5.650  11.632  64.682  1.00  0.00           H  
ATOM   1661 1HE  LYS A 103       3.161  11.526  66.420  1.00  0.00           H  
ATOM   1662 2HE  LYS A 103       3.123  11.709  64.664  1.00  0.00           H  
ATOM   1663 1HZ  LYS A 103       2.875   9.429  65.319  1.00  0.00           H  
ATOM   1664 2HZ  LYS A 103       4.282   9.616  64.480  1.00  0.00           H  
ATOM   1665 3HZ  LYS A 103       4.317   9.445  66.120  1.00  0.00           H  
ATOM   1666  N   ASP A 104       9.717  13.643  68.524  1.00  0.00           N  
ATOM   1667  CA  ASP A 104      11.051  14.229  68.448  1.00  0.00           C  
ATOM   1668  C   ASP A 104      11.927  13.756  69.601  1.00  0.00           C  
ATOM   1669  O   ASP A 104      11.633  14.023  70.766  1.00  0.00           O  
ATOM   1670  CB  ASP A 104      10.967  15.757  68.458  1.00  0.00           C  
ATOM   1671  CG  ASP A 104      12.325  16.426  68.297  1.00  0.00           C  
ATOM   1672  OD1 ASP A 104      13.315  15.733  68.327  1.00  0.00           O  
ATOM   1673  OD2 ASP A 104      12.361  17.624  68.146  1.00  0.00           O  
ATOM   1674  H   ASP A 104       8.995  14.128  69.035  1.00  0.00           H  
ATOM   1675  HA  ASP A 104      11.519  13.901  67.520  1.00  0.00           H  
ATOM   1676 1HB  ASP A 104      10.316  16.091  67.651  1.00  0.00           H  
ATOM   1677 2HB  ASP A 104      10.523  16.091  69.397  1.00  0.00           H  
ATOM   1678  N   GLU A 105      13.004  13.051  69.268  1.00  0.00           N  
ATOM   1679  CA  GLU A 105      13.913  12.521  70.276  1.00  0.00           C  
ATOM   1680  C   GLU A 105      14.567  13.644  71.073  1.00  0.00           C  
ATOM   1681  O   GLU A 105      14.875  13.484  72.253  1.00  0.00           O  
ATOM   1682  CB  GLU A 105      14.989  11.654  69.619  1.00  0.00           C  
ATOM   1683  CG  GLU A 105      14.474  10.343  69.042  1.00  0.00           C  
ATOM   1684  CD  GLU A 105      15.549   9.539  68.365  1.00  0.00           C  
ATOM   1685  OE1 GLU A 105      16.645  10.032  68.243  1.00  0.00           O  
ATOM   1686  OE2 GLU A 105      15.274   8.431  67.969  1.00  0.00           O  
ATOM   1687  H   GLU A 105      13.196  12.881  68.292  1.00  0.00           H  
ATOM   1688  HA  GLU A 105      13.332  11.915  70.972  1.00  0.00           H  
ATOM   1689 1HB  GLU A 105      15.463  12.212  68.811  1.00  0.00           H  
ATOM   1690 2HB  GLU A 105      15.762  11.417  70.350  1.00  0.00           H  
ATOM   1691 1HG  GLU A 105      14.044   9.748  69.847  1.00  0.00           H  
ATOM   1692 2HG  GLU A 105      13.683  10.560  68.325  1.00  0.00           H  
ATOM   1693  N   GLU A 106      14.777  14.782  70.418  1.00  0.00           N  
ATOM   1694  CA  GLU A 106      15.369  15.944  71.072  1.00  0.00           C  
ATOM   1695  C   GLU A 106      14.403  16.559  72.079  1.00  0.00           C  
ATOM   1696  O   GLU A 106      14.818  17.063  73.123  1.00  0.00           O  
ATOM   1697  CB  GLU A 106      15.775  16.993  70.034  1.00  0.00           C  
ATOM   1698  CG  GLU A 106      16.924  16.569  69.130  1.00  0.00           C  
ATOM   1699  CD  GLU A 106      18.192  16.286  69.888  1.00  0.00           C  
ATOM   1700  OE1 GLU A 106      18.575  17.102  70.691  1.00  0.00           O  
ATOM   1701  OE2 GLU A 106      18.777  15.254  69.662  1.00  0.00           O  
ATOM   1702  H   GLU A 106      14.524  14.843  69.444  1.00  0.00           H  
ATOM   1703  HA  GLU A 106      16.254  15.620  71.619  1.00  0.00           H  
ATOM   1704 1HB  GLU A 106      14.920  17.228  69.402  1.00  0.00           H  
ATOM   1705 2HB  GLU A 106      16.069  17.911  70.541  1.00  0.00           H  
ATOM   1706 1HG  GLU A 106      16.632  15.672  68.586  1.00  0.00           H  
ATOM   1707 2HG  GLU A 106      17.109  17.358  68.402  1.00  0.00           H  
ATOM   1708  N   LEU A 107      13.115  16.515  71.760  1.00  0.00           N  
ATOM   1709  CA  LEU A 107      12.076  16.904  72.707  1.00  0.00           C  
ATOM   1710  C   LEU A 107      12.083  16.002  73.933  1.00  0.00           C  
ATOM   1711  O   LEU A 107      11.988  16.478  75.065  1.00  0.00           O  
ATOM   1712  CB  LEU A 107      10.699  16.851  72.034  1.00  0.00           C  
ATOM   1713  CG  LEU A 107       9.501  17.151  72.946  1.00  0.00           C  
ATOM   1714  CD1 LEU A 107       9.700  18.503  73.618  1.00  0.00           C  
ATOM   1715  CD2 LEU A 107       8.222  17.132  72.124  1.00  0.00           C  
ATOM   1716  H   LEU A 107      12.848  16.203  70.838  1.00  0.00           H  
ATOM   1717  HA  LEU A 107      12.280  17.922  73.042  1.00  0.00           H  
ATOM   1718 1HB  LEU A 107      10.683  17.573  71.219  1.00  0.00           H  
ATOM   1719 2HB  LEU A 107      10.555  15.856  71.613  1.00  0.00           H  
ATOM   1720  HG  LEU A 107       9.443  16.394  73.728  1.00  0.00           H  
ATOM   1721 1HD1 LEU A 107       8.850  18.715  74.266  1.00  0.00           H  
ATOM   1722 2HD1 LEU A 107      10.612  18.481  74.214  1.00  0.00           H  
ATOM   1723 3HD1 LEU A 107       9.780  19.278  72.858  1.00  0.00           H  
ATOM   1724 1HD2 LEU A 107       7.370  17.344  72.772  1.00  0.00           H  
ATOM   1725 2HD2 LEU A 107       8.279  17.889  71.342  1.00  0.00           H  
ATOM   1726 3HD2 LEU A 107       8.095  16.149  71.669  1.00  0.00           H  
ATOM   1727  N   ARG A 108      12.198  14.699  73.704  1.00  0.00           N  
ATOM   1728  CA  ARG A 108      12.273  13.731  74.791  1.00  0.00           C  
ATOM   1729  C   ARG A 108      13.440  14.036  75.721  1.00  0.00           C  
ATOM   1730  O   ARG A 108      13.313  13.944  76.943  1.00  0.00           O  
ATOM   1731  CB  ARG A 108      12.422  12.320  74.242  1.00  0.00           C  
ATOM   1732  CG  ARG A 108      11.200  11.784  73.514  1.00  0.00           C  
ATOM   1733  CD  ARG A 108      11.427  10.411  72.996  1.00  0.00           C  
ATOM   1734  NE  ARG A 108      10.324   9.955  72.165  1.00  0.00           N  
ATOM   1735  CZ  ARG A 108      10.231   8.725  71.624  1.00  0.00           C  
ATOM   1736  NH1 ARG A 108      11.180   7.841  71.835  1.00  0.00           N  
ATOM   1737  NH2 ARG A 108       9.185   8.407  70.881  1.00  0.00           N  
ATOM   1738  H   ARG A 108      12.236  14.368  72.748  1.00  0.00           H  
ATOM   1739  HA  ARG A 108      11.357  13.800  75.377  1.00  0.00           H  
ATOM   1740 1HB  ARG A 108      13.260  12.286  73.548  1.00  0.00           H  
ATOM   1741 2HB  ARG A 108      12.647  11.633  75.059  1.00  0.00           H  
ATOM   1742 1HG  ARG A 108      10.352  11.757  74.199  1.00  0.00           H  
ATOM   1743 2HG  ARG A 108      10.964  12.434  72.671  1.00  0.00           H  
ATOM   1744 1HD  ARG A 108      12.336  10.394  72.396  1.00  0.00           H  
ATOM   1745 2HD  ARG A 108      11.531   9.720  73.832  1.00  0.00           H  
ATOM   1746  HE  ARG A 108       9.574  10.608  71.980  1.00  0.00           H  
ATOM   1747 1HH1 ARG A 108      11.979   8.083  72.404  1.00  0.00           H  
ATOM   1748 2HH1 ARG A 108      11.110   6.918  71.430  1.00  0.00           H  
ATOM   1749 1HH2 ARG A 108       8.455   9.088  70.718  1.00  0.00           H  
ATOM   1750 2HH2 ARG A 108       9.115   7.486  70.476  1.00  0.00           H  
ATOM   1751  N   LYS A 109      14.576  14.402  75.137  1.00  0.00           N  
ATOM   1752  CA  LYS A 109      15.740  14.811  75.915  1.00  0.00           C  
ATOM   1753  C   LYS A 109      15.402  15.973  76.840  1.00  0.00           C  
ATOM   1754  O   LYS A 109      15.781  15.974  78.011  1.00  0.00           O  
ATOM   1755  CB  LYS A 109      16.895  15.195  74.987  1.00  0.00           C  
ATOM   1756  CG  LYS A 109      17.555  14.018  74.282  1.00  0.00           C  
ATOM   1757  CD  LYS A 109      18.650  14.485  73.336  1.00  0.00           C  
ATOM   1758  CE  LYS A 109      19.270  13.314  72.586  1.00  0.00           C  
ATOM   1759  NZ  LYS A 109      20.260  13.765  71.571  1.00  0.00           N  
ATOM   1760  H   LYS A 109      14.635  14.395  74.130  1.00  0.00           H  
ATOM   1761  HA  LYS A 109      16.054  13.973  76.535  1.00  0.00           H  
ATOM   1762 1HB  LYS A 109      16.534  15.884  74.223  1.00  0.00           H  
ATOM   1763 2HB  LYS A 109      17.663  15.715  75.561  1.00  0.00           H  
ATOM   1764 1HG  LYS A 109      17.989  13.346  75.024  1.00  0.00           H  
ATOM   1765 2HG  LYS A 109      16.805  13.467  73.715  1.00  0.00           H  
ATOM   1766 1HD  LYS A 109      18.232  15.187  72.613  1.00  0.00           H  
ATOM   1767 2HD  LYS A 109      19.429  14.995  73.903  1.00  0.00           H  
ATOM   1768 1HE  LYS A 109      19.769  12.653  73.293  1.00  0.00           H  
ATOM   1769 2HE  LYS A 109      18.487  12.747  72.084  1.00  0.00           H  
ATOM   1770 1HZ  LYS A 109      20.648  12.962  71.097  1.00  0.00           H  
ATOM   1771 2HZ  LYS A 109      19.805  14.365  70.898  1.00  0.00           H  
ATOM   1772 3HZ  LYS A 109      21.002  14.276  72.027  1.00  0.00           H  
ATOM   1773  N   GLU A 110      14.690  16.962  76.308  1.00  0.00           N  
ATOM   1774  CA  GLU A 110      14.297  18.126  77.087  1.00  0.00           C  
ATOM   1775  C   GLU A 110      13.270  17.760  78.150  1.00  0.00           C  
ATOM   1776  O   GLU A 110      13.266  18.324  79.245  1.00  0.00           O  
ATOM   1777  CB  GLU A 110      13.729  19.213  76.172  1.00  0.00           C  
ATOM   1778  CG  GLU A 110      14.740  19.812  75.204  1.00  0.00           C  
ATOM   1779  CD  GLU A 110      15.912  20.445  75.902  1.00  0.00           C  
ATOM   1780  OE1 GLU A 110      15.699  21.172  76.840  1.00  0.00           O  
ATOM   1781  OE2 GLU A 110      17.024  20.201  75.492  1.00  0.00           O  
ATOM   1782  H   GLU A 110      14.412  16.901  75.339  1.00  0.00           H  
ATOM   1783  HA  GLU A 110      15.179  18.514  77.599  1.00  0.00           H  
ATOM   1784 1HB  GLU A 110      12.908  18.804  75.586  1.00  0.00           H  
ATOM   1785 2HB  GLU A 110      13.326  20.025  76.776  1.00  0.00           H  
ATOM   1786 1HG  GLU A 110      15.107  19.026  74.545  1.00  0.00           H  
ATOM   1787 2HG  GLU A 110      14.243  20.561  74.590  1.00  0.00           H  
ATOM   1788  N   ILE A 111      12.399  16.812  77.822  1.00  0.00           N  
ATOM   1789  CA  ILE A 111      11.438  16.288  78.784  1.00  0.00           C  
ATOM   1790  C   ILE A 111      12.142  15.647  79.973  1.00  0.00           C  
ATOM   1791  O   ILE A 111      11.737  15.829  81.121  1.00  0.00           O  
ATOM   1792  CB  ILE A 111      10.505  15.256  78.123  1.00  0.00           C  
ATOM   1793  CG1 ILE A 111       9.575  15.943  77.120  1.00  0.00           C  
ATOM   1794  CG2 ILE A 111       9.700  14.513  79.178  1.00  0.00           C  
ATOM   1795  CD1 ILE A 111       8.796  14.981  76.252  1.00  0.00           C  
ATOM   1796  H   ILE A 111      12.403  16.444  76.880  1.00  0.00           H  
ATOM   1797  HA  ILE A 111      10.839  17.116  79.163  1.00  0.00           H  
ATOM   1798  HB  ILE A 111      11.100  14.537  77.560  1.00  0.00           H  
ATOM   1799 1HG1 ILE A 111       8.864  16.572  77.655  1.00  0.00           H  
ATOM   1800 2HG1 ILE A 111      10.159  16.593  76.468  1.00  0.00           H  
ATOM   1801 1HG2 ILE A 111       9.046  13.789  78.694  1.00  0.00           H  
ATOM   1802 2HG2 ILE A 111      10.379  13.994  79.854  1.00  0.00           H  
ATOM   1803 3HG2 ILE A 111       9.098  15.224  79.744  1.00  0.00           H  
ATOM   1804 1HD1 ILE A 111       8.160  15.543  75.567  1.00  0.00           H  
ATOM   1805 2HD1 ILE A 111       9.489  14.364  75.680  1.00  0.00           H  
ATOM   1806 3HD1 ILE A 111       8.177  14.344  76.881  1.00  0.00           H  
ATOM   1807  N   LYS A 112      13.199  14.892  79.692  1.00  0.00           N  
ATOM   1808  CA  LYS A 112      13.979  14.245  80.740  1.00  0.00           C  
ATOM   1809  C   LYS A 112      14.679  15.270  81.620  1.00  0.00           C  
ATOM   1810  O   LYS A 112      14.818  15.074  82.829  1.00  0.00           O  
ATOM   1811  CB  LYS A 112      15.004  13.288  80.131  1.00  0.00           C  
ATOM   1812  CG  LYS A 112      14.403  12.039  79.501  1.00  0.00           C  
ATOM   1813  CD  LYS A 112      15.481  11.146  78.905  1.00  0.00           C  
ATOM   1814  CE  LYS A 112      14.881   9.901  78.269  1.00  0.00           C  
ATOM   1815  NZ  LYS A 112      15.921   9.037  77.648  1.00  0.00           N  
ATOM   1816  H   LYS A 112      13.471  14.766  78.728  1.00  0.00           H  
ATOM   1817  HA  LYS A 112      13.298  13.673  81.374  1.00  0.00           H  
ATOM   1818 1HB  LYS A 112      15.576  13.808  79.362  1.00  0.00           H  
ATOM   1819 2HB  LYS A 112      15.707  12.969  80.902  1.00  0.00           H  
ATOM   1820 1HG  LYS A 112      13.855  11.477  80.258  1.00  0.00           H  
ATOM   1821 2HG  LYS A 112      13.706  12.328  78.715  1.00  0.00           H  
ATOM   1822 1HD  LYS A 112      16.034  11.701  78.146  1.00  0.00           H  
ATOM   1823 2HD  LYS A 112      16.176  10.844  79.688  1.00  0.00           H  
ATOM   1824 1HE  LYS A 112      14.352   9.325  79.027  1.00  0.00           H  
ATOM   1825 2HE  LYS A 112      14.164  10.193  77.502  1.00  0.00           H  
ATOM   1826 1HZ  LYS A 112      15.483   8.224  77.238  1.00  0.00           H  
ATOM   1827 2HZ  LYS A 112      16.406   9.556  76.930  1.00  0.00           H  
ATOM   1828 3HZ  LYS A 112      16.581   8.743  78.354  1.00  0.00           H  
ATOM   1829  N   LYS A 113      15.119  16.366  81.010  1.00  0.00           N  
ATOM   1830  CA  LYS A 113      15.754  17.451  81.746  1.00  0.00           C  
ATOM   1831  C   LYS A 113      14.812  18.028  82.795  1.00  0.00           C  
ATOM   1832  O   LYS A 113      15.210  18.275  83.934  1.00  0.00           O  
ATOM   1833  CB  LYS A 113      16.215  18.551  80.789  1.00  0.00           C  
ATOM   1834  CG  LYS A 113      17.439  18.190  79.957  1.00  0.00           C  
ATOM   1835  CD  LYS A 113      17.826  19.326  79.022  1.00  0.00           C  
ATOM   1836  CE  LYS A 113      19.001  18.938  78.137  1.00  0.00           C  
ATOM   1837  NZ  LYS A 113      19.330  20.002  77.149  1.00  0.00           N  
ATOM   1838  H   LYS A 113      15.014  16.446  80.009  1.00  0.00           H  
ATOM   1839  HA  LYS A 113      16.625  17.055  82.268  1.00  0.00           H  
ATOM   1840 1HB  LYS A 113      15.405  18.797  80.102  1.00  0.00           H  
ATOM   1841 2HB  LYS A 113      16.450  19.452  81.355  1.00  0.00           H  
ATOM   1842 1HG  LYS A 113      18.278  17.975  80.620  1.00  0.00           H  
ATOM   1843 2HG  LYS A 113      17.228  17.299  79.367  1.00  0.00           H  
ATOM   1844 1HD  LYS A 113      16.975  19.582  78.389  1.00  0.00           H  
ATOM   1845 2HD  LYS A 113      18.098  20.203  79.608  1.00  0.00           H  
ATOM   1846 1HE  LYS A 113      19.878  18.752  78.757  1.00  0.00           H  
ATOM   1847 2HE  LYS A 113      18.765  18.021  77.598  1.00  0.00           H  
ATOM   1848 1HZ  LYS A 113      20.112  19.707  76.584  1.00  0.00           H  
ATOM   1849 2HZ  LYS A 113      18.528  20.170  76.556  1.00  0.00           H  
ATOM   1850 3HZ  LYS A 113      19.569  20.853  77.639  1.00  0.00           H  
ATOM   1851  N   CYS A 114      13.560  18.242  82.405  1.00  0.00           N  
ATOM   1852  CA  CYS A 114      12.539  18.716  83.333  1.00  0.00           C  
ATOM   1853  C   CYS A 114      12.362  17.749  84.497  1.00  0.00           C  
ATOM   1854  O   CYS A 114      12.329  18.161  85.657  1.00  0.00           O  
ATOM   1855  CB  CYS A 114      11.199  18.891  82.616  1.00  0.00           C  
ATOM   1856  SG  CYS A 114       9.757  18.523  83.644  1.00  0.00           S  
ATOM   1857  H   CYS A 114      13.309  18.071  81.441  1.00  0.00           H  
ATOM   1858  HA  CYS A 114      12.861  19.673  83.743  1.00  0.00           H  
ATOM   1859 1HB  CYS A 114      11.108  19.918  82.263  1.00  0.00           H  
ATOM   1860 2HB  CYS A 114      11.166  18.241  81.743  1.00  0.00           H  
ATOM   1861  HG  CYS A 114       8.850  18.764  82.703  1.00  0.00           H  
ATOM   1862  N   LEU A 115      12.248  16.464  84.180  1.00  0.00           N  
ATOM   1863  CA  LEU A 115      12.141  15.430  85.203  1.00  0.00           C  
ATOM   1864  C   LEU A 115      13.346  15.448  86.133  1.00  0.00           C  
ATOM   1865  O   LEU A 115      13.201  15.452  87.355  1.00  0.00           O  
ATOM   1866  CB  LEU A 115      12.013  14.048  84.550  1.00  0.00           C  
ATOM   1867  CG  LEU A 115      12.014  12.854  85.514  1.00  0.00           C  
ATOM   1868  CD1 LEU A 115      10.806  12.944  86.435  1.00  0.00           C  
ATOM   1869  CD2 LEU A 115      11.999  11.559  84.716  1.00  0.00           C  
ATOM   1870  H   LEU A 115      12.236  16.196  83.207  1.00  0.00           H  
ATOM   1871  HA  LEU A 115      11.255  15.632  85.807  1.00  0.00           H  
ATOM   1872 1HB  LEU A 115      11.083  14.016  83.985  1.00  0.00           H  
ATOM   1873 2HB  LEU A 115      12.841  13.914  83.855  1.00  0.00           H  
ATOM   1874  HG  LEU A 115      12.910  12.889  86.134  1.00  0.00           H  
ATOM   1875 1HD1 LEU A 115      10.807  12.096  87.120  1.00  0.00           H  
ATOM   1876 2HD1 LEU A 115      10.852  13.871  87.007  1.00  0.00           H  
ATOM   1877 3HD1 LEU A 115       9.893  12.929  85.841  1.00  0.00           H  
ATOM   1878 1HD2 LEU A 115      12.001  10.710  85.401  1.00  0.00           H  
ATOM   1879 2HD2 LEU A 115      11.103  11.523  84.097  1.00  0.00           H  
ATOM   1880 3HD2 LEU A 115      12.883  11.513  84.080  1.00  0.00           H  
ATOM   1881  N   GLN A 116      14.539  15.458  85.545  1.00  0.00           N  
ATOM   1882  CA  GLN A 116      15.773  15.349  86.316  1.00  0.00           C  
ATOM   1883  C   GLN A 116      15.952  16.545  87.243  1.00  0.00           C  
ATOM   1884  O   GLN A 116      16.356  16.396  88.396  1.00  0.00           O  
ATOM   1885  CB  GLN A 116      16.979  15.227  85.381  1.00  0.00           C  
ATOM   1886  CG  GLN A 116      17.085  13.887  84.673  1.00  0.00           C  
ATOM   1887  CD  GLN A 116      18.187  13.868  83.632  1.00  0.00           C  
ATOM   1888  OE1 GLN A 116      18.547  14.906  83.069  1.00  0.00           O  
ATOM   1889  NE2 GLN A 116      18.731  12.685  83.369  1.00  0.00           N  
ATOM   1890  H   GLN A 116      14.593  15.544  84.542  1.00  0.00           H  
ATOM   1891  HA  GLN A 116      15.716  14.455  86.938  1.00  0.00           H  
ATOM   1892 1HB  GLN A 116      16.931  16.006  84.621  1.00  0.00           H  
ATOM   1893 2HB  GLN A 116      17.896  15.380  85.950  1.00  0.00           H  
ATOM   1894 1HG  GLN A 116      17.298  13.113  85.411  1.00  0.00           H  
ATOM   1895 2HG  GLN A 116      16.139  13.676  84.174  1.00  0.00           H  
ATOM   1896 1HE2 GLN A 116      19.464  12.610  82.691  1.00  0.00           H  
ATOM   1897 2HE2 GLN A 116      18.410  11.868  83.848  1.00  0.00           H  
ATOM   1898  N   LEU A 117      15.646  17.734  86.733  1.00  0.00           N  
ATOM   1899  CA  LEU A 117      15.771  18.959  87.516  1.00  0.00           C  
ATOM   1900  C   LEU A 117      14.811  18.957  88.696  1.00  0.00           C  
ATOM   1901  O   LEU A 117      15.146  19.433  89.782  1.00  0.00           O  
ATOM   1902  CB  LEU A 117      15.499  20.183  86.631  1.00  0.00           C  
ATOM   1903  CG  LEU A 117      16.594  20.524  85.613  1.00  0.00           C  
ATOM   1904  CD1 LEU A 117      16.075  21.574  84.641  1.00  0.00           C  
ATOM   1905  CD2 LEU A 117      17.832  21.020  86.345  1.00  0.00           C  
ATOM   1906  H   LEU A 117      15.320  17.790  85.779  1.00  0.00           H  
ATOM   1907  HA  LEU A 117      16.785  19.014  87.912  1.00  0.00           H  
ATOM   1908 1HB  LEU A 117      14.574  20.016  86.080  1.00  0.00           H  
ATOM   1909 2HB  LEU A 117      15.362  21.052  87.274  1.00  0.00           H  
ATOM   1910  HG  LEU A 117      16.846  19.632  85.037  1.00  0.00           H  
ATOM   1911 1HD1 LEU A 117      16.854  21.816  83.917  1.00  0.00           H  
ATOM   1912 2HD1 LEU A 117      15.201  21.185  84.116  1.00  0.00           H  
ATOM   1913 3HD1 LEU A 117      15.799  22.473  85.190  1.00  0.00           H  
ATOM   1914 1HD2 LEU A 117      18.610  21.262  85.621  1.00  0.00           H  
ATOM   1915 2HD2 LEU A 117      17.582  21.912  86.919  1.00  0.00           H  
ATOM   1916 3HD2 LEU A 117      18.192  20.244  87.020  1.00  0.00           H  
ATOM   1917  N   ALA A 118      13.615  18.419  88.483  1.00  0.00           N  
ATOM   1918  CA  ALA A 118      12.633  18.282  89.550  1.00  0.00           C  
ATOM   1919  C   ALA A 118      13.185  17.450  90.703  1.00  0.00           C  
ATOM   1920  O   ALA A 118      13.109  17.854  91.863  1.00  0.00           O  
ATOM   1921  CB  ALA A 118      11.352  17.661  89.014  1.00  0.00           C  
ATOM   1922  H   ALA A 118      13.382  18.097  87.553  1.00  0.00           H  
ATOM   1923  HA  ALA A 118      12.403  19.273  89.939  1.00  0.00           H  
ATOM   1924 1HB  ALA A 118      10.626  17.565  89.824  1.00  0.00           H  
ATOM   1925 2HB  ALA A 118      10.938  18.296  88.231  1.00  0.00           H  
ATOM   1926 3HB  ALA A 118      11.567  16.675  88.606  1.00  0.00           H  
ATOM   1927  N   GLU A 119      13.737  16.289  90.373  1.00  0.00           N  
ATOM   1928  CA  GLU A 119      14.243  15.368  91.385  1.00  0.00           C  
ATOM   1929  C   GLU A 119      15.528  15.893  92.012  1.00  0.00           C  
ATOM   1930  O   GLU A 119      15.743  15.756  93.218  1.00  0.00           O  
ATOM   1931  CB  GLU A 119      14.490  13.987  90.773  1.00  0.00           C  
ATOM   1932  CG  GLU A 119      13.232  13.279  90.290  1.00  0.00           C  
ATOM   1933  CD  GLU A 119      13.516  11.940  89.668  1.00  0.00           C  
ATOM   1934  OE1 GLU A 119      14.582  11.417  89.892  1.00  0.00           O  
ATOM   1935  OE2 GLU A 119      12.667  11.439  88.969  1.00  0.00           O  
ATOM   1936  H   GLU A 119      13.810  16.036  89.398  1.00  0.00           H  
ATOM   1937  HA  GLU A 119      13.499  15.283  92.177  1.00  0.00           H  
ATOM   1938 1HB  GLU A 119      15.168  14.080  89.925  1.00  0.00           H  
ATOM   1939 2HB  GLU A 119      14.973  13.344  91.509  1.00  0.00           H  
ATOM   1940 1HG  GLU A 119      12.559  13.139  91.135  1.00  0.00           H  
ATOM   1941 2HG  GLU A 119      12.729  13.913  89.561  1.00  0.00           H  
ATOM   1942  N   GLU A 120      16.380  16.493  91.190  1.00  0.00           N  
ATOM   1943  CA  GLU A 120      17.642  17.051  91.666  1.00  0.00           C  
ATOM   1944  C   GLU A 120      17.403  18.195  92.644  1.00  0.00           C  
ATOM   1945  O   GLU A 120      17.926  18.192  93.759  1.00  0.00           O  
ATOM   1946  CB  GLU A 120      18.487  17.541  90.488  1.00  0.00           C  
ATOM   1947  CG  GLU A 120      19.832  18.133  90.882  1.00  0.00           C  
ATOM   1948  CD  GLU A 120      20.647  18.575  89.698  1.00  0.00           C  
ATOM   1949  OE1 GLU A 120      20.237  18.321  88.591  1.00  0.00           O  
ATOM   1950  OE2 GLU A 120      21.680  19.167  89.901  1.00  0.00           O  
ATOM   1951  H   GLU A 120      16.150  16.565  90.210  1.00  0.00           H  
ATOM   1952  HA  GLU A 120      18.185  16.271  92.198  1.00  0.00           H  
ATOM   1953 1HB  GLU A 120      18.674  16.713  89.804  1.00  0.00           H  
ATOM   1954 2HB  GLU A 120      17.936  18.302  89.936  1.00  0.00           H  
ATOM   1955 1HG  GLU A 120      19.663  18.992  91.533  1.00  0.00           H  
ATOM   1956 2HG  GLU A 120      20.393  17.390  91.446  1.00  0.00           H  
ATOM   1957  N   LEU A 121      16.612  19.175  92.219  1.00  0.00           N  
ATOM   1958  CA  LEU A 121      16.294  20.322  93.060  1.00  0.00           C  
ATOM   1959  C   LEU A 121      15.673  19.883  94.380  1.00  0.00           C  
ATOM   1960  O   LEU A 121      15.971  20.445  95.433  1.00  0.00           O  
ATOM   1961  CB  LEU A 121      15.335  21.268  92.327  1.00  0.00           C  
ATOM   1962  CG  LEU A 121      15.155  22.655  92.957  1.00  0.00           C  
ATOM   1963  CD1 LEU A 121      13.991  22.620  93.938  1.00  0.00           C  
ATOM   1964  CD2 LEU A 121      16.444  23.067  93.653  1.00  0.00           C  
ATOM   1965  H   LEU A 121      16.219  19.123  91.290  1.00  0.00           H  
ATOM   1966  HA  LEU A 121      17.221  20.849  93.288  1.00  0.00           H  
ATOM   1967 1HB  LEU A 121      15.698  21.411  91.310  1.00  0.00           H  
ATOM   1968 2HB  LEU A 121      14.353  20.797  92.276  1.00  0.00           H  
ATOM   1969  HG  LEU A 121      14.915  23.380  92.180  1.00  0.00           H  
ATOM   1970 1HD1 LEU A 121      13.863  23.606  94.386  1.00  0.00           H  
ATOM   1971 2HD1 LEU A 121      13.079  22.342  93.410  1.00  0.00           H  
ATOM   1972 3HD1 LEU A 121      14.195  21.890  94.720  1.00  0.00           H  
ATOM   1973 1HD2 LEU A 121      16.317  24.053  94.101  1.00  0.00           H  
ATOM   1974 2HD2 LEU A 121      16.684  22.343  94.432  1.00  0.00           H  
ATOM   1975 3HD2 LEU A 121      17.255  23.100  92.926  1.00  0.00           H  
ATOM   1976  N   ALA A 122      14.806  18.876  94.314  1.00  0.00           N  
ATOM   1977  CA  ALA A 122      14.206  18.304  95.514  1.00  0.00           C  
ATOM   1978  C   ALA A 122      15.265  17.687  96.419  1.00  0.00           C  
ATOM   1979  O   ALA A 122      15.227  17.856  97.638  1.00  0.00           O  
ATOM   1980  CB  ALA A 122      13.161  17.266  95.138  1.00  0.00           C  
ATOM   1981  H   ALA A 122      14.560  18.498  93.411  1.00  0.00           H  
ATOM   1982  HA  ALA A 122      13.720  19.104  96.072  1.00  0.00           H  
ATOM   1983 1HB  ALA A 122      12.720  16.848  96.044  1.00  0.00           H  
ATOM   1984 2HB  ALA A 122      12.380  17.735  94.540  1.00  0.00           H  
ATOM   1985 3HB  ALA A 122      13.631  16.469  94.562  1.00  0.00           H  
ATOM   1986  N   SER A 123      16.208  16.971  95.816  1.00  0.00           N  
ATOM   1987  CA  SER A 123      17.278  16.327  96.570  1.00  0.00           C  
ATOM   1988  C   SER A 123      18.250  17.353  97.135  1.00  0.00           C  
ATOM   1989  O   SER A 123      18.972  17.076  98.092  1.00  0.00           O  
ATOM   1990  CB  SER A 123      18.022  15.346  95.685  1.00  0.00           C  
ATOM   1991  OG  SER A 123      17.183  14.302  95.275  1.00  0.00           O  
ATOM   1992  H   SER A 123      16.182  16.872  94.813  1.00  0.00           H  
ATOM   1993  HA  SER A 123      16.834  15.792  97.411  1.00  0.00           H  
ATOM   1994 1HB  SER A 123      18.412  15.868  94.811  1.00  0.00           H  
ATOM   1995 2HB  SER A 123      18.874  14.939  96.229  1.00  0.00           H  
ATOM   1996  HG  SER A 123      16.660  14.652  94.549  1.00  0.00           H  
ATOM   1997  N   ARG A 124      18.265  18.539  96.535  1.00  0.00           N  
ATOM   1998  CA  ARG A 124      19.095  19.634  97.023  1.00  0.00           C  
ATOM   1999  C   ARG A 124      18.355  20.467  98.061  1.00  0.00           C  
ATOM   2000  O   ARG A 124      18.904  21.422  98.611  1.00  0.00           O  
ATOM   2001  CB  ARG A 124      19.529  20.530  95.873  1.00  0.00           C  
ATOM   2002  CG  ARG A 124      20.520  19.898  94.908  1.00  0.00           C  
ATOM   2003  CD  ARG A 124      20.948  20.855  93.855  1.00  0.00           C  
ATOM   2004  NE  ARG A 124      21.820  20.228  92.875  1.00  0.00           N  
ATOM   2005  CZ  ARG A 124      23.145  20.042  93.038  1.00  0.00           C  
ATOM   2006  NH1 ARG A 124      23.733  20.439  94.144  1.00  0.00           N  
ATOM   2007  NH2 ARG A 124      23.852  19.461  92.085  1.00  0.00           N  
ATOM   2008  H   ARG A 124      17.687  18.687  95.721  1.00  0.00           H  
ATOM   2009  HA  ARG A 124      19.977  19.211  97.505  1.00  0.00           H  
ATOM   2010 1HB  ARG A 124      18.655  20.832  95.298  1.00  0.00           H  
ATOM   2011 2HB  ARG A 124      19.988  21.437  96.270  1.00  0.00           H  
ATOM   2012 1HG  ARG A 124      21.406  19.574  95.456  1.00  0.00           H  
ATOM   2013 2HG  ARG A 124      20.058  19.038  94.423  1.00  0.00           H  
ATOM   2014 1HD  ARG A 124      20.071  21.238  93.334  1.00  0.00           H  
ATOM   2015 2HD  ARG A 124      21.488  21.683  94.313  1.00  0.00           H  
ATOM   2016  HE  ARG A 124      21.404  19.910  92.010  1.00  0.00           H  
ATOM   2017 1HH1 ARG A 124      23.192  20.884  94.874  1.00  0.00           H  
ATOM   2018 2HH1 ARG A 124      24.725  20.299  94.267  1.00  0.00           H  
ATOM   2019 1HH2 ARG A 124      23.400  19.157  91.234  1.00  0.00           H  
ATOM   2020 2HH2 ARG A 124      24.844  19.322  92.208  1.00  0.00           H  
ATOM   2021  N   SER A 125      17.107  20.098  98.327  1.00  0.00           N  
ATOM   2022  CA  SER A 125      16.268  20.848  99.256  1.00  0.00           C  
ATOM   2023  C   SER A 125      16.135  20.115 100.586  1.00  0.00           C  
ATOM   2024  O   SER A 125      16.173  18.886 100.637  1.00  0.00           O  
ATOM   2025  CB  SER A 125      14.896  21.077  98.653  1.00  0.00           C  
ATOM   2026  OG  SER A 125      14.980  21.872  97.502  1.00  0.00           O  
ATOM   2027  H   SER A 125      16.728  19.279  97.872  1.00  0.00           H  
ATOM   2028  HA  SER A 125      16.743  21.808  99.454  1.00  0.00           H  
ATOM   2029 1HB  SER A 125      14.443  20.118  98.405  1.00  0.00           H  
ATOM   2030 2HB  SER A 125      14.253  21.563  99.387  1.00  0.00           H  
ATOM   2031  HG  SER A 125      15.325  21.301  96.812  1.00  0.00           H  
ATOM   2032  N   THR A 126      15.974  20.880 101.662  1.00  0.00           N  
ATOM   2033  CA  THR A 126      15.788  20.305 102.989  1.00  0.00           C  
ATOM   2034  C   THR A 126      14.373  20.543 103.500  1.00  0.00           C  
ATOM   2035  O   THR A 126      13.891  19.828 104.378  1.00  0.00           O  
ATOM   2036  CB  THR A 126      16.804  20.884 103.991  1.00  0.00           C  
ATOM   2037  OG1 THR A 126      16.622  22.302 104.095  1.00  0.00           O  
ATOM   2038  CG2 THR A 126      18.226  20.591 103.538  1.00  0.00           C  
ATOM   2039  H   THR A 126      15.982  21.885 101.557  1.00  0.00           H  
ATOM   2040  HA  THR A 126      15.936  19.227 102.923  1.00  0.00           H  
ATOM   2041  HB  THR A 126      16.643  20.437 104.972  1.00  0.00           H  
ATOM   2042  HG1 THR A 126      17.470  22.722 104.258  1.00  0.00           H  
ATOM   2043 1HG2 THR A 126      18.931  21.007 104.258  1.00  0.00           H  
ATOM   2044 2HG2 THR A 126      18.372  19.513 103.469  1.00  0.00           H  
ATOM   2045 3HG2 THR A 126      18.397  21.043 102.561  1.00  0.00           H  
ATOM   2046  N   ASN A 127      13.712  21.555 102.945  1.00  0.00           N  
ATOM   2047  CA  ASN A 127      12.345  21.881 103.332  1.00  0.00           C  
ATOM   2048  C   ASN A 127      11.338  21.032 102.566  1.00  0.00           C  
ATOM   2049  O   ASN A 127      11.217  21.149 101.347  1.00  0.00           O  
ATOM   2050  CB  ASN A 127      12.069  23.358 103.121  1.00  0.00           C  
ATOM   2051  CG  ASN A 127      10.699  23.763 103.591  1.00  0.00           C  
ATOM   2052  OD1 ASN A 127       9.935  22.935 104.101  1.00  0.00           O  
ATOM   2053  ND2 ASN A 127      10.374  25.020 103.429  1.00  0.00           N  
ATOM   2054  H   ASN A 127      14.169  22.112 102.237  1.00  0.00           H  
ATOM   2055  HA  ASN A 127      12.223  21.660 104.393  1.00  0.00           H  
ATOM   2056 1HB  ASN A 127      12.813  23.948 103.658  1.00  0.00           H  
ATOM   2057 2HB  ASN A 127      12.163  23.599 102.062  1.00  0.00           H  
ATOM   2058 1HD2 ASN A 127       9.475  25.346 103.723  1.00  0.00           H  
ATOM   2059 2HD2 ASN A 127      11.024  25.655 103.012  1.00  0.00           H  
ATOM   2060  N   LYS A 128      10.617  20.182 103.288  1.00  0.00           N  
ATOM   2061  CA  LYS A 128       9.622  19.313 102.677  1.00  0.00           C  
ATOM   2062  C   LYS A 128       8.568  20.120 101.929  1.00  0.00           C  
ATOM   2063  O   LYS A 128       8.029  19.670 100.916  1.00  0.00           O  
ATOM   2064  CB  LYS A 128       8.957  18.434 103.737  1.00  0.00           C  
ATOM   2065  CG  LYS A 128       9.853  17.338 104.299  1.00  0.00           C  
ATOM   2066  CD  LYS A 128       9.076  16.401 105.211  1.00  0.00           C  
ATOM   2067  CE  LYS A 128       8.845  17.025 106.580  1.00  0.00           C  
ATOM   2068  NZ  LYS A 128       8.310  16.039 107.558  1.00  0.00           N  
ATOM   2069  H   LYS A 128      10.764  20.135 104.286  1.00  0.00           H  
ATOM   2070  HA  LYS A 128      10.128  18.673 101.953  1.00  0.00           H  
ATOM   2071 1HB  LYS A 128       8.627  19.055 104.570  1.00  0.00           H  
ATOM   2072 2HB  LYS A 128       8.072  17.958 103.313  1.00  0.00           H  
ATOM   2073 1HG  LYS A 128      10.280  16.761 103.478  1.00  0.00           H  
ATOM   2074 2HG  LYS A 128      10.668  17.789 104.864  1.00  0.00           H  
ATOM   2075 1HD  LYS A 128       8.110  16.171 104.759  1.00  0.00           H  
ATOM   2076 2HD  LYS A 128       9.630  15.471 105.335  1.00  0.00           H  
ATOM   2077 1HE  LYS A 128       9.785  17.423 106.960  1.00  0.00           H  
ATOM   2078 2HE  LYS A 128       8.137  17.849 106.489  1.00  0.00           H  
ATOM   2079 1HZ  LYS A 128       8.171  16.491 108.450  1.00  0.00           H  
ATOM   2080 2HZ  LYS A 128       7.428  15.677 107.223  1.00  0.00           H  
ATOM   2081 3HZ  LYS A 128       8.967  15.279 107.664  1.00  0.00           H  
ATOM   2082  N   GLU A 129       8.278  21.315 102.432  1.00  0.00           N  
ATOM   2083  CA  GLU A 129       7.352  22.222 101.767  1.00  0.00           C  
ATOM   2084  C   GLU A 129       7.802  22.525 100.344  1.00  0.00           C  
ATOM   2085  O   GLU A 129       7.025  22.401  99.398  1.00  0.00           O  
ATOM   2086  CB  GLU A 129       7.223  23.526 102.558  1.00  0.00           C  
ATOM   2087  CG  GLU A 129       6.268  24.541 101.945  1.00  0.00           C  
ATOM   2088  CD  GLU A 129       6.316  25.878 102.630  1.00  0.00           C  
ATOM   2089  OE1 GLU A 129       7.218  26.095 103.404  1.00  0.00           O  
ATOM   2090  OE2 GLU A 129       5.450  26.683 102.381  1.00  0.00           O  
ATOM   2091  H   GLU A 129       8.713  21.602 103.298  1.00  0.00           H  
ATOM   2092  HA  GLU A 129       6.376  21.740 101.708  1.00  0.00           H  
ATOM   2093 1HB  GLU A 129       6.874  23.305 103.567  1.00  0.00           H  
ATOM   2094 2HB  GLU A 129       8.201  23.998 102.645  1.00  0.00           H  
ATOM   2095 1HG  GLU A 129       6.522  24.675 100.893  1.00  0.00           H  
ATOM   2096 2HG  GLU A 129       5.254  24.147 101.997  1.00  0.00           H  
ATOM   2097  N   LEU A 130       9.063  22.919 100.199  1.00  0.00           N  
ATOM   2098  CA  LEU A 130       9.616  23.252  98.891  1.00  0.00           C  
ATOM   2099  C   LEU A 130       9.650  22.031  97.981  1.00  0.00           C  
ATOM   2100  O   LEU A 130       9.360  22.125  96.788  1.00  0.00           O  
ATOM   2101  CB  LEU A 130      11.032  23.822  99.044  1.00  0.00           C  
ATOM   2102  CG  LEU A 130      11.132  25.166  99.776  1.00  0.00           C  
ATOM   2103  CD1 LEU A 130      12.596  25.555  99.927  1.00  0.00           C  
ATOM   2104  CD2 LEU A 130      10.362  26.225  99.001  1.00  0.00           C  
ATOM   2105  H   LEU A 130       9.654  22.993 101.015  1.00  0.00           H  
ATOM   2106  HA  LEU A 130       8.972  23.995  98.420  1.00  0.00           H  
ATOM   2107 1HB  LEU A 130      11.639  23.102  99.590  1.00  0.00           H  
ATOM   2108 2HB  LEU A 130      11.464  23.952  98.052  1.00  0.00           H  
ATOM   2109  HG  LEU A 130      10.707  25.068 100.776  1.00  0.00           H  
ATOM   2110 1HD1 LEU A 130      12.667  26.510 100.448  1.00  0.00           H  
ATOM   2111 2HD1 LEU A 130      13.118  24.790 100.502  1.00  0.00           H  
ATOM   2112 3HD1 LEU A 130      13.053  25.644  98.942  1.00  0.00           H  
ATOM   2113 1HD2 LEU A 130      10.433  27.181  99.522  1.00  0.00           H  
ATOM   2114 2HD2 LEU A 130      10.786  26.325  98.001  1.00  0.00           H  
ATOM   2115 3HD2 LEU A 130       9.315  25.931  98.922  1.00  0.00           H  
ATOM   2116  N   GLN A 131      10.005  20.884  98.551  1.00  0.00           N  
ATOM   2117  CA  GLN A 131      10.079  19.640  97.792  1.00  0.00           C  
ATOM   2118  C   GLN A 131       8.725  19.280  97.192  1.00  0.00           C  
ATOM   2119  O   GLN A 131       8.633  18.908  96.023  1.00  0.00           O  
ATOM   2120  CB  GLN A 131      10.577  18.498  98.682  1.00  0.00           C  
ATOM   2121  CG  GLN A 131      12.042  18.605  99.070  1.00  0.00           C  
ATOM   2122  CD  GLN A 131      12.476  17.492 100.005  1.00  0.00           C  
ATOM   2123  OE1 GLN A 131      11.701  17.034 100.849  1.00  0.00           O  
ATOM   2124  NE2 GLN A 131      13.720  17.050  99.860  1.00  0.00           N  
ATOM   2125  H   GLN A 131      10.229  20.873  99.536  1.00  0.00           H  
ATOM   2126  HA  GLN A 131      10.779  19.780  96.967  1.00  0.00           H  
ATOM   2127 1HB  GLN A 131       9.988  18.467  99.599  1.00  0.00           H  
ATOM   2128 2HB  GLN A 131      10.434  17.548  98.169  1.00  0.00           H  
ATOM   2129 1HG  GLN A 131      12.651  18.551  98.168  1.00  0.00           H  
ATOM   2130 2HG  GLN A 131      12.205  19.558  99.574  1.00  0.00           H  
ATOM   2131 1HE2 GLN A 131      14.063  16.317 100.449  1.00  0.00           H  
ATOM   2132 2HE2 GLN A 131      14.315  17.450  99.163  1.00  0.00           H  
ATOM   2133  N   LYS A 132       7.677  19.393  98.000  1.00  0.00           N  
ATOM   2134  CA  LYS A 132       6.317  19.166  97.527  1.00  0.00           C  
ATOM   2135  C   LYS A 132       5.965  20.110  96.383  1.00  0.00           C  
ATOM   2136  O   LYS A 132       5.416  19.691  95.366  1.00  0.00           O  
ATOM   2137  CB  LYS A 132       5.318  19.333  98.673  1.00  0.00           C  
ATOM   2138  CG  LYS A 132       3.867  19.078  98.286  1.00  0.00           C  
ATOM   2139  CD  LYS A 132       2.956  19.109  99.503  1.00  0.00           C  
ATOM   2140  CE  LYS A 132       1.529  18.727  99.138  1.00  0.00           C  
ATOM   2141  NZ  LYS A 132       0.844  19.801  98.370  1.00  0.00           N  
ATOM   2142  H   LYS A 132       7.826  19.641  98.967  1.00  0.00           H  
ATOM   2143  HA  LYS A 132       6.248  18.146  97.146  1.00  0.00           H  
ATOM   2144 1HB  LYS A 132       5.574  18.648  99.482  1.00  0.00           H  
ATOM   2145 2HB  LYS A 132       5.384  20.347  99.070  1.00  0.00           H  
ATOM   2146 1HG  LYS A 132       3.540  19.840  97.578  1.00  0.00           H  
ATOM   2147 2HG  LYS A 132       3.785  18.103  97.806  1.00  0.00           H  
ATOM   2148 1HD  LYS A 132       3.329  18.413 100.256  1.00  0.00           H  
ATOM   2149 2HD  LYS A 132       2.955  20.112  99.931  1.00  0.00           H  
ATOM   2150 1HE  LYS A 132       1.539  17.818  98.539  1.00  0.00           H  
ATOM   2151 2HE  LYS A 132       0.961  18.530 100.047  1.00  0.00           H  
ATOM   2152 1HZ  LYS A 132      -0.097  19.509  98.148  1.00  0.00           H  
ATOM   2153 2HZ  LYS A 132       0.813  20.645  98.924  1.00  0.00           H  
ATOM   2154 3HZ  LYS A 132       1.351  19.979  97.515  1.00  0.00           H  
ATOM   2155  N   GLN A 133       6.288  21.387  96.560  1.00  0.00           N  
ATOM   2156  CA  GLN A 133       6.000  22.395  95.545  1.00  0.00           C  
ATOM   2157  C   GLN A 133       6.754  22.105  94.253  1.00  0.00           C  
ATOM   2158  O   GLN A 133       6.220  22.281  93.159  1.00  0.00           O  
ATOM   2159  CB  GLN A 133       6.362  23.792  96.059  1.00  0.00           C  
ATOM   2160  CG  GLN A 133       5.452  24.304  97.163  1.00  0.00           C  
ATOM   2161  CD  GLN A 133       6.027  25.515  97.872  1.00  0.00           C  
ATOM   2162  OE1 GLN A 133       7.106  26.003  97.521  1.00  0.00           O  
ATOM   2163  NE2 GLN A 133       5.310  26.008  98.875  1.00  0.00           N  
ATOM   2164  H   GLN A 133       6.742  21.666  97.417  1.00  0.00           H  
ATOM   2165  HA  GLN A 133       4.935  22.367  95.319  1.00  0.00           H  
ATOM   2166 1HB  GLN A 133       7.383  23.786  96.440  1.00  0.00           H  
ATOM   2167 2HB  GLN A 133       6.324  24.504  95.234  1.00  0.00           H  
ATOM   2168 1HG  GLN A 133       4.493  24.586  96.728  1.00  0.00           H  
ATOM   2169 2HG  GLN A 133       5.310  23.512  97.899  1.00  0.00           H  
ATOM   2170 1HE2 GLN A 133       5.639  26.807  99.380  1.00  0.00           H  
ATOM   2171 2HE2 GLN A 133       4.441  25.582  99.126  1.00  0.00           H  
ATOM   2172  N   ALA A 134       7.999  21.656  94.386  1.00  0.00           N  
ATOM   2173  CA  ALA A 134       8.805  21.277  93.232  1.00  0.00           C  
ATOM   2174  C   ALA A 134       8.121  20.183  92.421  1.00  0.00           C  
ATOM   2175  O   ALA A 134       8.063  20.252  91.193  1.00  0.00           O  
ATOM   2176  CB  ALA A 134      10.187  20.822  93.677  1.00  0.00           C  
ATOM   2177  H   ALA A 134       8.395  21.580  95.311  1.00  0.00           H  
ATOM   2178  HA  ALA A 134       8.915  22.149  92.584  1.00  0.00           H  
ATOM   2179 1HB  ALA A 134      10.776  20.542  92.804  1.00  0.00           H  
ATOM   2180 2HB  ALA A 134      10.685  21.635  94.206  1.00  0.00           H  
ATOM   2181 3HB  ALA A 134      10.090  19.963  94.340  1.00  0.00           H  
ATOM   2182  N   MET A 135       7.608  19.173  93.114  1.00  0.00           N  
ATOM   2183  CA  MET A 135       6.920  18.067  92.460  1.00  0.00           C  
ATOM   2184  C   MET A 135       5.622  18.529  91.813  1.00  0.00           C  
ATOM   2185  O   MET A 135       5.238  18.044  90.748  1.00  0.00           O  
ATOM   2186  CB  MET A 135       6.645  16.949  93.463  1.00  0.00           C  
ATOM   2187  CG  MET A 135       7.890  16.227  93.958  1.00  0.00           C  
ATOM   2188  SD  MET A 135       8.808  15.429  92.626  1.00  0.00           S  
ATOM   2189  CE  MET A 135      10.181  16.562  92.436  1.00  0.00           C  
ATOM   2190  H   MET A 135       7.694  19.172  94.120  1.00  0.00           H  
ATOM   2191  HA  MET A 135       7.563  17.679  91.667  1.00  0.00           H  
ATOM   2192 1HB  MET A 135       6.129  17.357  94.331  1.00  0.00           H  
ATOM   2193 2HB  MET A 135       5.986  16.207  93.010  1.00  0.00           H  
ATOM   2194 1HG  MET A 135       8.550  16.938  94.454  1.00  0.00           H  
ATOM   2195 2HG  MET A 135       7.605  15.465  94.684  1.00  0.00           H  
ATOM   2196 1HE  MET A 135      10.841  16.204  91.645  1.00  0.00           H  
ATOM   2197 2HE  MET A 135       9.804  17.551  92.175  1.00  0.00           H  
ATOM   2198 3HE  MET A 135      10.737  16.621  93.373  1.00  0.00           H  
ATOM   2199  N   GLU A 136       4.948  19.473  92.460  1.00  0.00           N  
ATOM   2200  CA  GLU A 136       3.724  20.052  91.916  1.00  0.00           C  
ATOM   2201  C   GLU A 136       3.997  20.797  90.616  1.00  0.00           C  
ATOM   2202  O   GLU A 136       3.235  20.689  89.655  1.00  0.00           O  
ATOM   2203  CB  GLU A 136       3.086  21.000  92.934  1.00  0.00           C  
ATOM   2204  CG  GLU A 136       2.448  20.304  94.128  1.00  0.00           C  
ATOM   2205  CD  GLU A 136       2.031  21.261  95.210  1.00  0.00           C  
ATOM   2206  OE1 GLU A 136       2.384  22.413  95.126  1.00  0.00           O  
ATOM   2207  OE2 GLU A 136       1.358  20.841  96.121  1.00  0.00           O  
ATOM   2208  H   GLU A 136       5.289  19.798  93.352  1.00  0.00           H  
ATOM   2209  HA  GLU A 136       3.027  19.243  91.694  1.00  0.00           H  
ATOM   2210 1HB  GLU A 136       3.839  21.690  93.312  1.00  0.00           H  
ATOM   2211 2HB  GLU A 136       2.314  21.595  92.443  1.00  0.00           H  
ATOM   2212 1HG  GLU A 136       1.572  19.753  93.789  1.00  0.00           H  
ATOM   2213 2HG  GLU A 136       3.158  19.587  94.538  1.00  0.00           H  
ATOM   2214  N   VAL A 137       5.089  21.555  90.593  1.00  0.00           N  
ATOM   2215  CA  VAL A 137       5.512  22.253  89.384  1.00  0.00           C  
ATOM   2216  C   VAL A 137       5.784  21.274  88.249  1.00  0.00           C  
ATOM   2217  O   VAL A 137       5.359  21.491  87.114  1.00  0.00           O  
ATOM   2218  CB  VAL A 137       6.782  23.080  89.660  1.00  0.00           C  
ATOM   2219  CG1 VAL A 137       7.402  23.555  88.355  1.00  0.00           C  
ATOM   2220  CG2 VAL A 137       6.446  24.260  90.559  1.00  0.00           C  
ATOM   2221  H   VAL A 137       5.642  21.647  91.434  1.00  0.00           H  
ATOM   2222  HA  VAL A 137       4.702  22.911  89.066  1.00  0.00           H  
ATOM   2223  HB  VAL A 137       7.518  22.445  90.153  1.00  0.00           H  
ATOM   2224 1HG1 VAL A 137       8.299  24.137  88.568  1.00  0.00           H  
ATOM   2225 2HG1 VAL A 137       7.667  22.693  87.743  1.00  0.00           H  
ATOM   2226 3HG1 VAL A 137       6.686  24.177  87.817  1.00  0.00           H  
ATOM   2227 1HG2 VAL A 137       7.348  24.840  90.750  1.00  0.00           H  
ATOM   2228 2HG2 VAL A 137       5.706  24.892  90.068  1.00  0.00           H  
ATOM   2229 3HG2 VAL A 137       6.042  23.895  91.503  1.00  0.00           H  
ATOM   2230  N   ALA A 138       6.494  20.196  88.561  1.00  0.00           N  
ATOM   2231  CA  ALA A 138       6.804  19.171  87.575  1.00  0.00           C  
ATOM   2232  C   ALA A 138       5.532  18.551  87.004  1.00  0.00           C  
ATOM   2233  O   ALA A 138       5.411  18.371  85.793  1.00  0.00           O  
ATOM   2234  CB  ALA A 138       7.687  18.092  88.190  1.00  0.00           C  
ATOM   2235  H   ALA A 138       6.828  20.085  89.508  1.00  0.00           H  
ATOM   2236  HA  ALA A 138       7.345  19.634  86.749  1.00  0.00           H  
ATOM   2237 1HB  ALA A 138       7.912  17.334  87.440  1.00  0.00           H  
ATOM   2238 2HB  ALA A 138       8.616  18.542  88.541  1.00  0.00           H  
ATOM   2239 3HB  ALA A 138       7.166  17.633  89.028  1.00  0.00           H  
ATOM   2240  N   LYS A 139       4.590  18.232  87.882  1.00  0.00           N  
ATOM   2241  CA  LYS A 139       3.321  17.651  87.466  1.00  0.00           C  
ATOM   2242  C   LYS A 139       2.566  18.589  86.533  1.00  0.00           C  
ATOM   2243  O   LYS A 139       2.051  18.166  85.496  1.00  0.00           O  
ATOM   2244  CB  LYS A 139       2.460  17.317  88.685  1.00  0.00           C  
ATOM   2245  CG  LYS A 139       1.077  16.776  88.349  1.00  0.00           C  
ATOM   2246  CD  LYS A 139       0.250  16.553  89.607  1.00  0.00           C  
ATOM   2247  CE  LYS A 139      -1.163  16.099  89.268  1.00  0.00           C  
ATOM   2248  NZ  LYS A 139      -1.180  14.738  88.667  1.00  0.00           N  
ATOM   2249  H   LYS A 139       4.760  18.395  88.866  1.00  0.00           H  
ATOM   2250  HA  LYS A 139       3.524  16.731  86.917  1.00  0.00           H  
ATOM   2251 1HB  LYS A 139       2.970  16.573  89.298  1.00  0.00           H  
ATOM   2252 2HB  LYS A 139       2.330  18.211  89.296  1.00  0.00           H  
ATOM   2253 1HG  LYS A 139       0.556  17.484  87.703  1.00  0.00           H  
ATOM   2254 2HG  LYS A 139       1.175  15.830  87.817  1.00  0.00           H  
ATOM   2255 1HD  LYS A 139       0.728  15.794  90.227  1.00  0.00           H  
ATOM   2256 2HD  LYS A 139       0.196  17.482  90.176  1.00  0.00           H  
ATOM   2257 1HE  LYS A 139      -1.768  16.091  90.173  1.00  0.00           H  
ATOM   2258 2HE  LYS A 139      -1.611  16.800  88.564  1.00  0.00           H  
ATOM   2259 1HZ  LYS A 139      -2.133  14.475  88.457  1.00  0.00           H  
ATOM   2260 2HZ  LYS A 139      -0.636  14.739  87.816  1.00  0.00           H  
ATOM   2261 3HZ  LYS A 139      -0.785  14.076  89.319  1.00  0.00           H  
ATOM   2262  N   LEU A 140       2.503  19.863  86.906  1.00  0.00           N  
ATOM   2263  CA  LEU A 140       1.795  20.860  86.112  1.00  0.00           C  
ATOM   2264  C   LEU A 140       2.462  21.060  84.757  1.00  0.00           C  
ATOM   2265  O   LEU A 140       1.787  21.215  83.739  1.00  0.00           O  
ATOM   2266  CB  LEU A 140       1.742  22.196  86.865  1.00  0.00           C  
ATOM   2267  CG  LEU A 140       0.853  22.220  88.115  1.00  0.00           C  
ATOM   2268  CD1 LEU A 140       1.132  23.486  88.913  1.00  0.00           C  
ATOM   2269  CD2 LEU A 140      -0.609  22.146  87.700  1.00  0.00           C  
ATOM   2270  H   LEU A 140       2.958  20.148  87.761  1.00  0.00           H  
ATOM   2271  HA  LEU A 140       0.781  20.500  85.931  1.00  0.00           H  
ATOM   2272 1HB  LEU A 140       2.752  22.462  87.172  1.00  0.00           H  
ATOM   2273 2HB  LEU A 140       1.376  22.964  86.184  1.00  0.00           H  
ATOM   2274  HG  LEU A 140       1.094  21.366  88.749  1.00  0.00           H  
ATOM   2275 1HD1 LEU A 140       0.501  23.503  89.801  1.00  0.00           H  
ATOM   2276 2HD1 LEU A 140       2.180  23.503  89.213  1.00  0.00           H  
ATOM   2277 3HD1 LEU A 140       0.916  24.359  88.298  1.00  0.00           H  
ATOM   2278 1HD2 LEU A 140      -1.241  22.163  88.589  1.00  0.00           H  
ATOM   2279 2HD2 LEU A 140      -0.851  23.000  87.067  1.00  0.00           H  
ATOM   2280 3HD2 LEU A 140      -0.784  21.223  87.147  1.00  0.00           H  
ATOM   2281  N   ALA A 141       3.789  21.058  84.751  1.00  0.00           N  
ATOM   2282  CA  ALA A 141       4.550  21.206  83.516  1.00  0.00           C  
ATOM   2283  C   ALA A 141       4.238  20.080  82.538  1.00  0.00           C  
ATOM   2284  O   ALA A 141       3.970  20.324  81.362  1.00  0.00           O  
ATOM   2285  CB  ALA A 141       6.042  21.249  83.813  1.00  0.00           C  
ATOM   2286  H   ALA A 141       4.285  20.949  85.625  1.00  0.00           H  
ATOM   2287  HA  ALA A 141       4.260  22.145  83.042  1.00  0.00           H  
ATOM   2288 1HB  ALA A 141       6.596  21.360  82.882  1.00  0.00           H  
ATOM   2289 2HB  ALA A 141       6.258  22.095  84.467  1.00  0.00           H  
ATOM   2290 3HB  ALA A 141       6.341  20.325  84.306  1.00  0.00           H  
ATOM   2291  N   LEU A 142       4.275  18.847  83.031  1.00  0.00           N  
ATOM   2292  CA  LEU A 142       4.042  17.678  82.190  1.00  0.00           C  
ATOM   2293  C   LEU A 142       2.575  17.562  81.802  1.00  0.00           C  
ATOM   2294  O   LEU A 142       2.248  17.127  80.699  1.00  0.00           O  
ATOM   2295  CB  LEU A 142       4.486  16.404  82.919  1.00  0.00           C  
ATOM   2296  CG  LEU A 142       5.969  16.343  83.308  1.00  0.00           C  
ATOM   2297  CD1 LEU A 142       6.176  15.251  84.349  1.00  0.00           C  
ATOM   2298  CD2 LEU A 142       6.809  16.082  82.067  1.00  0.00           C  
ATOM   2299  H   LEU A 142       4.470  18.716  84.014  1.00  0.00           H  
ATOM   2300  HA  LEU A 142       4.619  17.793  81.272  1.00  0.00           H  
ATOM   2301 1HB  LEU A 142       3.900  16.304  83.832  1.00  0.00           H  
ATOM   2302 2HB  LEU A 142       4.275  15.547  82.280  1.00  0.00           H  
ATOM   2303  HG  LEU A 142       6.267  17.291  83.756  1.00  0.00           H  
ATOM   2304 1HD1 LEU A 142       7.230  15.207  84.626  1.00  0.00           H  
ATOM   2305 2HD1 LEU A 142       5.579  15.473  85.233  1.00  0.00           H  
ATOM   2306 3HD1 LEU A 142       5.870  14.291  83.935  1.00  0.00           H  
ATOM   2307 1HD2 LEU A 142       7.863  16.039  82.344  1.00  0.00           H  
ATOM   2308 2HD2 LEU A 142       6.513  15.133  81.620  1.00  0.00           H  
ATOM   2309 3HD2 LEU A 142       6.655  16.887  81.348  1.00  0.00           H  
ATOM   2310  N   GLU A 143       1.693  17.951  82.718  1.00  0.00           N  
ATOM   2311  CA  GLU A 143       0.263  17.987  82.438  1.00  0.00           C  
ATOM   2312  C   GLU A 143      -0.046  18.914  81.269  1.00  0.00           C  
ATOM   2313  O   GLU A 143      -0.665  18.507  80.287  1.00  0.00           O  
ATOM   2314  CB  GLU A 143      -0.512  18.436  83.678  1.00  0.00           C  
ATOM   2315  CG  GLU A 143      -2.018  18.532  83.476  1.00  0.00           C  
ATOM   2316  CD  GLU A 143      -2.748  18.966  84.718  1.00  0.00           C  
ATOM   2317  OE1 GLU A 143      -2.186  18.859  85.781  1.00  0.00           O  
ATOM   2318  OE2 GLU A 143      -3.867  19.404  84.602  1.00  0.00           O  
ATOM   2319  H   GLU A 143       2.023  18.230  83.630  1.00  0.00           H  
ATOM   2320  HA  GLU A 143      -0.058  16.982  82.157  1.00  0.00           H  
ATOM   2321 1HB  GLU A 143      -0.328  17.738  84.495  1.00  0.00           H  
ATOM   2322 2HB  GLU A 143      -0.155  19.414  83.997  1.00  0.00           H  
ATOM   2323 1HG  GLU A 143      -2.223  19.247  82.680  1.00  0.00           H  
ATOM   2324 2HG  GLU A 143      -2.395  17.561  83.161  1.00  0.00           H  
ATOM   2325  N   LEU A 144       0.389  20.164  81.382  1.00  0.00           N  
ATOM   2326  CA  LEU A 144       0.176  21.148  80.326  1.00  0.00           C  
ATOM   2327  C   LEU A 144       0.749  20.663  79.000  1.00  0.00           C  
ATOM   2328  O   LEU A 144       0.115  20.801  77.954  1.00  0.00           O  
ATOM   2329  CB  LEU A 144       0.823  22.485  80.711  1.00  0.00           C  
ATOM   2330  CG  LEU A 144       0.604  23.638  79.723  1.00  0.00           C  
ATOM   2331  CD1 LEU A 144      -0.875  23.998  79.683  1.00  0.00           C  
ATOM   2332  CD2 LEU A 144       1.446  24.833  80.143  1.00  0.00           C  
ATOM   2333  H   LEU A 144       0.879  20.441  82.222  1.00  0.00           H  
ATOM   2334  HA  LEU A 144      -0.895  21.288  80.192  1.00  0.00           H  
ATOM   2335 1HB  LEU A 144       0.428  22.797  81.677  1.00  0.00           H  
ATOM   2336 2HB  LEU A 144       1.897  22.335  80.813  1.00  0.00           H  
ATOM   2337  HG  LEU A 144       0.897  23.321  78.722  1.00  0.00           H  
ATOM   2338 1HD1 LEU A 144      -1.031  24.818  78.981  1.00  0.00           H  
ATOM   2339 2HD1 LEU A 144      -1.452  23.132  79.361  1.00  0.00           H  
ATOM   2340 3HD1 LEU A 144      -1.202  24.305  80.676  1.00  0.00           H  
ATOM   2341 1HD2 LEU A 144       1.291  25.653  79.440  1.00  0.00           H  
ATOM   2342 2HD2 LEU A 144       1.153  25.153  81.144  1.00  0.00           H  
ATOM   2343 3HD2 LEU A 144       2.500  24.552  80.147  1.00  0.00           H  
ATOM   2344  N   ALA A 145       1.947  20.095  79.051  1.00  0.00           N  
ATOM   2345  CA  ALA A 145       2.600  19.573  77.855  1.00  0.00           C  
ATOM   2346  C   ALA A 145       1.793  18.437  77.239  1.00  0.00           C  
ATOM   2347  O   ALA A 145       1.618  18.377  76.023  1.00  0.00           O  
ATOM   2348  CB  ALA A 145       4.010  19.106  78.184  1.00  0.00           C  
ATOM   2349  H   ALA A 145       2.421  20.020  79.940  1.00  0.00           H  
ATOM   2350  HA  ALA A 145       2.660  20.375  77.117  1.00  0.00           H  
ATOM   2351 1HB  ALA A 145       4.484  18.720  77.279  1.00  0.00           H  
ATOM   2352 2HB  ALA A 145       4.592  19.944  78.567  1.00  0.00           H  
ATOM   2353 3HB  ALA A 145       3.968  18.320  78.932  1.00  0.00           H  
ATOM   2354  N   ARG A 146       1.306  17.539  78.085  1.00  0.00           N  
ATOM   2355  CA  ARG A 146       0.534  16.389  77.624  1.00  0.00           C  
ATOM   2356  C   ARG A 146      -0.820  16.823  77.075  1.00  0.00           C  
ATOM   2357  O   ARG A 146      -1.439  16.106  76.288  1.00  0.00           O  
ATOM   2358  CB  ARG A 146       0.325  15.395  78.757  1.00  0.00           C  
ATOM   2359  CG  ARG A 146      -0.327  14.085  78.346  1.00  0.00           C  
ATOM   2360  CD  ARG A 146      -0.616  13.222  79.520  1.00  0.00           C  
ATOM   2361  NE  ARG A 146      -1.262  11.978  79.134  1.00  0.00           N  
ATOM   2362  CZ  ARG A 146      -2.563  11.862  78.805  1.00  0.00           C  
ATOM   2363  NH1 ARG A 146      -3.342  12.921  78.821  1.00  0.00           N  
ATOM   2364  NH2 ARG A 146      -3.057  10.684  78.467  1.00  0.00           N  
ATOM   2365  H   ARG A 146       1.473  17.652  79.075  1.00  0.00           H  
ATOM   2366  HA  ARG A 146       1.079  15.909  76.814  1.00  0.00           H  
ATOM   2367 1HB  ARG A 146       1.284  15.157  79.214  1.00  0.00           H  
ATOM   2368 2HB  ARG A 146      -0.301  15.847  79.527  1.00  0.00           H  
ATOM   2369 1HG  ARG A 146      -1.267  14.291  77.833  1.00  0.00           H  
ATOM   2370 2HG  ARG A 146       0.340  13.541  77.676  1.00  0.00           H  
ATOM   2371 1HD  ARG A 146       0.316  12.978  80.029  1.00  0.00           H  
ATOM   2372 2HD  ARG A 146      -1.276  13.751  80.206  1.00  0.00           H  
ATOM   2373  HE  ARG A 146      -0.694  11.141  79.110  1.00  0.00           H  
ATOM   2374 1HH1 ARG A 146      -2.965  13.822  79.079  1.00  0.00           H  
ATOM   2375 2HH1 ARG A 146      -4.317  12.834  78.575  1.00  0.00           H  
ATOM   2376 1HH2 ARG A 146      -2.458   9.869  78.455  1.00  0.00           H  
ATOM   2377 2HH2 ARG A 146      -4.032  10.597  78.221  1.00  0.00           H  
ATOM   2378  N   LYS A 147      -1.275  17.998  77.494  1.00  0.00           N  
ATOM   2379  CA  LYS A 147      -2.529  18.556  77.000  1.00  0.00           C  
ATOM   2380  C   LYS A 147      -2.285  19.511  75.840  1.00  0.00           C  
ATOM   2381  O   LYS A 147      -3.202  20.195  75.383  1.00  0.00           O  
ATOM   2382  CB  LYS A 147      -3.277  19.273  78.125  1.00  0.00           C  
ATOM   2383  CG  LYS A 147      -3.826  18.350  79.205  1.00  0.00           C  
ATOM   2384  CD  LYS A 147      -4.462  19.142  80.338  1.00  0.00           C  
ATOM   2385  CE  LYS A 147      -5.176  18.226  81.321  1.00  0.00           C  
ATOM   2386  NZ  LYS A 147      -5.674  18.967  82.511  1.00  0.00           N  
ATOM   2387  H   LYS A 147      -0.738  18.519  78.175  1.00  0.00           H  
ATOM   2388  HA  LYS A 147      -3.149  17.739  76.631  1.00  0.00           H  
ATOM   2389 1HB  LYS A 147      -2.611  19.991  78.605  1.00  0.00           H  
ATOM   2390 2HB  LYS A 147      -4.114  19.833  77.706  1.00  0.00           H  
ATOM   2391 1HG  LYS A 147      -4.575  17.687  78.771  1.00  0.00           H  
ATOM   2392 2HG  LYS A 147      -3.017  17.741  79.608  1.00  0.00           H  
ATOM   2393 1HD  LYS A 147      -3.692  19.702  80.869  1.00  0.00           H  
ATOM   2394 2HD  LYS A 147      -5.183  19.849  79.927  1.00  0.00           H  
ATOM   2395 1HE  LYS A 147      -6.020  17.748  80.827  1.00  0.00           H  
ATOM   2396 2HE  LYS A 147      -4.490  17.447  81.656  1.00  0.00           H  
ATOM   2397 1HZ  LYS A 147      -6.139  18.326  83.138  1.00  0.00           H  
ATOM   2398 2HZ  LYS A 147      -4.896  19.400  82.989  1.00  0.00           H  
ATOM   2399 3HZ  LYS A 147      -6.325  19.680  82.216  1.00  0.00           H  
ATOM   2400  N   ALA A 148      -1.043  19.560  75.368  1.00  0.00           N  
ATOM   2401  CA  ALA A 148      -0.698  20.358  74.199  1.00  0.00           C  
ATOM   2402  C   ALA A 148      -0.535  19.482  72.964  1.00  0.00           C  
ATOM   2403  O   ALA A 148      -0.036  18.359  73.047  1.00  0.00           O  
ATOM   2404  CB  ALA A 148       0.572  21.153  74.458  1.00  0.00           C  
ATOM   2405  H   ALA A 148      -0.320  19.029  75.834  1.00  0.00           H  
ATOM   2406  HA  ALA A 148      -1.513  21.056  74.004  1.00  0.00           H  
ATOM   2407 1HB  ALA A 148       0.817  21.745  73.577  1.00  0.00           H  
ATOM   2408 2HB  ALA A 148       0.420  21.816  75.310  1.00  0.00           H  
ATOM   2409 3HB  ALA A 148       1.391  20.468  74.673  1.00  0.00           H  
ATOM   2410  N   THR A 149      -0.958  20.001  71.815  1.00  0.00           N  
ATOM   2411  CA  THR A 149      -0.869  19.263  70.561  1.00  0.00           C  
ATOM   2412  C   THR A 149       0.368  19.669  69.770  1.00  0.00           C  
ATOM   2413  O   THR A 149       0.863  18.904  68.942  1.00  0.00           O  
ATOM   2414  CB  THR A 149      -2.128  19.479  69.699  1.00  0.00           C  
ATOM   2415  OG1 THR A 149      -2.231  20.863  69.339  1.00  0.00           O  
ATOM   2416  CG2 THR A 149      -3.375  19.063  70.464  1.00  0.00           C  
ATOM   2417  H   THR A 149      -1.350  20.933  71.810  1.00  0.00           H  
ATOM   2418  HA  THR A 149      -0.780  18.202  70.793  1.00  0.00           H  
ATOM   2419  HB  THR A 149      -2.051  18.886  68.788  1.00  0.00           H  
ATOM   2420  HG1 THR A 149      -2.236  21.400  70.135  1.00  0.00           H  
ATOM   2421 1HG2 THR A 149      -4.254  19.221  69.840  1.00  0.00           H  
ATOM   2422 2HG2 THR A 149      -3.304  18.008  70.729  1.00  0.00           H  
ATOM   2423 3HG2 THR A 149      -3.461  19.659  71.371  1.00  0.00           H  
ATOM   2424  N   ASP A 150       0.861  20.874  70.029  1.00  0.00           N  
ATOM   2425  CA  ASP A 150       2.052  21.377  69.353  1.00  0.00           C  
ATOM   2426  C   ASP A 150       3.314  21.036  70.135  1.00  0.00           C  
ATOM   2427  O   ASP A 150       3.494  21.485  71.267  1.00  0.00           O  
ATOM   2428  CB  ASP A 150       1.960  22.892  69.158  1.00  0.00           C  
ATOM   2429  CG  ASP A 150       3.139  23.463  68.383  1.00  0.00           C  
ATOM   2430  OD1 ASP A 150       4.070  22.734  68.134  1.00  0.00           O  
ATOM   2431  OD2 ASP A 150       3.098  24.622  68.047  1.00  0.00           O  
ATOM   2432  H   ASP A 150       0.400  21.459  70.712  1.00  0.00           H  
ATOM   2433  HA  ASP A 150       2.127  20.892  68.378  1.00  0.00           H  
ATOM   2434 1HB  ASP A 150       1.041  23.135  68.624  1.00  0.00           H  
ATOM   2435 2HB  ASP A 150       1.912  23.382  70.131  1.00  0.00           H  
ATOM   2436  N   GLU A 151       4.185  20.242  69.525  1.00  0.00           N  
ATOM   2437  CA  GLU A 151       5.433  19.840  70.161  1.00  0.00           C  
ATOM   2438  C   GLU A 151       6.322  21.045  70.442  1.00  0.00           C  
ATOM   2439  O   GLU A 151       7.092  21.051  71.404  1.00  0.00           O  
ATOM   2440  CB  GLU A 151       6.181  18.835  69.282  1.00  0.00           C  
ATOM   2441  CG  GLU A 151       5.588  17.433  69.286  1.00  0.00           C  
ATOM   2442  CD  GLU A 151       6.465  16.425  68.595  1.00  0.00           C  
ATOM   2443  OE1 GLU A 151       7.240  16.817  67.755  1.00  0.00           O  
ATOM   2444  OE2 GLU A 151       6.359  15.263  68.907  1.00  0.00           O  
ATOM   2445  H   GLU A 151       3.978  19.906  68.593  1.00  0.00           H  
ATOM   2446  HA  GLU A 151       5.190  19.374  71.118  1.00  0.00           H  
ATOM   2447 1HB  GLU A 151       6.191  19.191  68.251  1.00  0.00           H  
ATOM   2448 2HB  GLU A 151       7.216  18.761  69.613  1.00  0.00           H  
ATOM   2449 1HG  GLU A 151       5.435  17.117  70.317  1.00  0.00           H  
ATOM   2450 2HG  GLU A 151       4.616  17.458  68.795  1.00  0.00           H  
ATOM   2451  N   GLU A 152       6.212  22.065  69.597  1.00  0.00           N  
ATOM   2452  CA  GLU A 152       6.979  23.292  69.773  1.00  0.00           C  
ATOM   2453  C   GLU A 152       6.496  24.073  70.988  1.00  0.00           C  
ATOM   2454  O   GLU A 152       7.288  24.705  71.686  1.00  0.00           O  
ATOM   2455  CB  GLU A 152       6.882  24.166  68.521  1.00  0.00           C  
ATOM   2456  CG  GLU A 152       7.576  23.589  67.295  1.00  0.00           C  
ATOM   2457  CD  GLU A 152       9.055  23.403  67.494  1.00  0.00           C  
ATOM   2458  OE1 GLU A 152       9.695  24.324  67.941  1.00  0.00           O  
ATOM   2459  OE2 GLU A 152       9.545  22.339  67.198  1.00  0.00           O  
ATOM   2460  H   GLU A 152       5.579  21.986  68.812  1.00  0.00           H  
ATOM   2461  HA  GLU A 152       8.022  23.026  69.943  1.00  0.00           H  
ATOM   2462 1HB  GLU A 152       5.833  24.325  68.268  1.00  0.00           H  
ATOM   2463 2HB  GLU A 152       7.321  25.143  68.725  1.00  0.00           H  
ATOM   2464 1HG  GLU A 152       7.129  22.623  67.059  1.00  0.00           H  
ATOM   2465 2HG  GLU A 152       7.408  24.253  66.449  1.00  0.00           H  
ATOM   2466  N   LEU A 153       5.190  24.027  71.233  1.00  0.00           N  
ATOM   2467  CA  LEU A 153       4.624  24.568  72.463  1.00  0.00           C  
ATOM   2468  C   LEU A 153       5.148  23.826  73.685  1.00  0.00           C  
ATOM   2469  O   LEU A 153       5.509  24.437  74.690  1.00  0.00           O  
ATOM   2470  CB  LEU A 153       3.093  24.481  72.425  1.00  0.00           C  
ATOM   2471  CG  LEU A 153       2.367  24.963  73.688  1.00  0.00           C  
ATOM   2472  CD1 LEU A 153       2.784  26.393  73.999  1.00  0.00           C  
ATOM   2473  CD2 LEU A 153       0.864  24.864  73.478  1.00  0.00           C  
ATOM   2474  H   LEU A 153       4.576  23.607  70.550  1.00  0.00           H  
ATOM   2475  HA  LEU A 153       4.928  25.610  72.557  1.00  0.00           H  
ATOM   2476 1HB  LEU A 153       2.732  25.077  71.588  1.00  0.00           H  
ATOM   2477 2HB  LEU A 153       2.807  23.443  72.254  1.00  0.00           H  
ATOM   2478  HG  LEU A 153       2.657  24.339  74.534  1.00  0.00           H  
ATOM   2479 1HD1 LEU A 153       2.268  26.735  74.896  1.00  0.00           H  
ATOM   2480 2HD1 LEU A 153       3.860  26.431  74.164  1.00  0.00           H  
ATOM   2481 3HD1 LEU A 153       2.522  27.039  73.162  1.00  0.00           H  
ATOM   2482 1HD2 LEU A 153       0.347  25.206  74.376  1.00  0.00           H  
ATOM   2483 2HD2 LEU A 153       0.572  25.488  72.633  1.00  0.00           H  
ATOM   2484 3HD2 LEU A 153       0.591  23.828  73.275  1.00  0.00           H  
ATOM   2485  N   ILE A 154       5.189  22.500  73.593  1.00  0.00           N  
ATOM   2486  CA  ILE A 154       5.721  21.672  74.668  1.00  0.00           C  
ATOM   2487  C   ILE A 154       7.161  22.053  74.993  1.00  0.00           C  
ATOM   2488  O   ILE A 154       7.548  22.117  76.161  1.00  0.00           O  
ATOM   2489  CB  ILE A 154       5.655  20.179  74.295  1.00  0.00           C  
ATOM   2490  CG1 ILE A 154       4.200  19.708  74.236  1.00  0.00           C  
ATOM   2491  CG2 ILE A 154       6.447  19.347  75.291  1.00  0.00           C  
ATOM   2492  CD1 ILE A 154       4.030  18.320  73.661  1.00  0.00           C  
ATOM   2493  H   ILE A 154       4.838  22.053  72.756  1.00  0.00           H  
ATOM   2494  HA  ILE A 154       5.125  21.840  75.564  1.00  0.00           H  
ATOM   2495  HB  ILE A 154       6.074  20.034  73.300  1.00  0.00           H  
ATOM   2496 1HG1 ILE A 154       3.774  19.717  75.239  1.00  0.00           H  
ATOM   2497 2HG1 ILE A 154       3.618  20.400  73.628  1.00  0.00           H  
ATOM   2498 1HG2 ILE A 154       6.390  18.295  75.013  1.00  0.00           H  
ATOM   2499 2HG2 ILE A 154       7.489  19.667  75.285  1.00  0.00           H  
ATOM   2500 3HG2 ILE A 154       6.032  19.483  76.290  1.00  0.00           H  
ATOM   2501 1HD1 ILE A 154       2.973  18.056  73.653  1.00  0.00           H  
ATOM   2502 2HD1 ILE A 154       4.420  18.297  72.643  1.00  0.00           H  
ATOM   2503 3HD1 ILE A 154       4.576  17.604  74.275  1.00  0.00           H  
ATOM   2504  N   LYS A 155       7.950  22.307  73.955  1.00  0.00           N  
ATOM   2505  CA  LYS A 155       9.323  22.762  74.130  1.00  0.00           C  
ATOM   2506  C   LYS A 155       9.379  24.026  74.979  1.00  0.00           C  
ATOM   2507  O   LYS A 155      10.211  24.144  75.880  1.00  0.00           O  
ATOM   2508  CB  LYS A 155       9.983  23.011  72.773  1.00  0.00           C  
ATOM   2509  CG  LYS A 155      10.330  21.745  72.001  1.00  0.00           C  
ATOM   2510  CD  LYS A 155      10.947  22.073  70.649  1.00  0.00           C  
ATOM   2511  CE  LYS A 155      11.271  20.810  69.866  1.00  0.00           C  
ATOM   2512  NZ  LYS A 155      11.759  21.116  68.494  1.00  0.00           N  
ATOM   2513  H   LYS A 155       7.589  22.180  73.020  1.00  0.00           H  
ATOM   2514  HA  LYS A 155       9.882  21.987  74.654  1.00  0.00           H  
ATOM   2515 1HB  LYS A 155       9.320  23.611  72.150  1.00  0.00           H  
ATOM   2516 2HB  LYS A 155      10.903  23.579  72.914  1.00  0.00           H  
ATOM   2517 1HG  LYS A 155      11.038  21.149  72.578  1.00  0.00           H  
ATOM   2518 2HG  LYS A 155       9.428  21.155  71.845  1.00  0.00           H  
ATOM   2519 1HD  LYS A 155      10.251  22.681  70.069  1.00  0.00           H  
ATOM   2520 2HD  LYS A 155      11.864  22.643  70.796  1.00  0.00           H  
ATOM   2521 1HE  LYS A 155      12.038  20.243  70.393  1.00  0.00           H  
ATOM   2522 2HE  LYS A 155      10.379  20.189  69.791  1.00  0.00           H  
ATOM   2523 1HZ  LYS A 155      11.962  20.253  68.008  1.00  0.00           H  
ATOM   2524 2HZ  LYS A 155      11.048  21.626  67.989  1.00  0.00           H  
ATOM   2525 3HZ  LYS A 155      12.598  21.675  68.551  1.00  0.00           H  
ATOM   2526  N   GLU A 156       8.491  24.969  74.687  1.00  0.00           N  
ATOM   2527  CA  GLU A 156       8.425  26.217  75.438  1.00  0.00           C  
ATOM   2528  C   GLU A 156       7.930  25.979  76.859  1.00  0.00           C  
ATOM   2529  O   GLU A 156       8.369  26.643  77.798  1.00  0.00           O  
ATOM   2530  CB  GLU A 156       7.506  27.216  74.731  1.00  0.00           C  
ATOM   2531  CG  GLU A 156       8.017  27.692  73.379  1.00  0.00           C  
ATOM   2532  CD  GLU A 156       9.360  28.362  73.465  1.00  0.00           C  
ATOM   2533  OE1 GLU A 156       9.540  29.181  74.332  1.00  0.00           O  
ATOM   2534  OE2 GLU A 156      10.207  28.052  72.660  1.00  0.00           O  
ATOM   2535  H   GLU A 156       7.847  24.819  73.925  1.00  0.00           H  
ATOM   2536  HA  GLU A 156       9.428  26.636  75.503  1.00  0.00           H  
ATOM   2537 1HB  GLU A 156       6.526  26.765  74.578  1.00  0.00           H  
ATOM   2538 2HB  GLU A 156       7.366  28.093  75.362  1.00  0.00           H  
ATOM   2539 1HG  GLU A 156       8.091  26.836  72.708  1.00  0.00           H  
ATOM   2540 2HG  GLU A 156       7.295  28.388  72.953  1.00  0.00           H  
ATOM   2541  N   ILE A 157       7.016  25.025  77.012  1.00  0.00           N  
ATOM   2542  CA  ILE A 157       6.557  24.608  78.331  1.00  0.00           C  
ATOM   2543  C   ILE A 157       7.703  24.037  79.159  1.00  0.00           C  
ATOM   2544  O   ILE A 157       7.824  24.325  80.348  1.00  0.00           O  
ATOM   2545  CB  ILE A 157       5.434  23.563  78.215  1.00  0.00           C  
ATOM   2546  CG1 ILE A 157       4.164  24.203  77.650  1.00  0.00           C  
ATOM   2547  CG2 ILE A 157       5.157  22.928  79.569  1.00  0.00           C  
ATOM   2548  CD1 ILE A 157       3.103  23.205  77.247  1.00  0.00           C  
ATOM   2549  H   ILE A 157       6.632  24.578  76.192  1.00  0.00           H  
ATOM   2550  HA  ILE A 157       6.175  25.481  78.856  1.00  0.00           H  
ATOM   2551  HB  ILE A 157       5.733  22.784  77.513  1.00  0.00           H  
ATOM   2552 1HG1 ILE A 157       3.735  24.877  78.392  1.00  0.00           H  
ATOM   2553 2HG1 ILE A 157       4.417  24.802  76.774  1.00  0.00           H  
ATOM   2554 1HG2 ILE A 157       4.359  22.192  79.470  1.00  0.00           H  
ATOM   2555 2HG2 ILE A 157       6.059  22.439  79.933  1.00  0.00           H  
ATOM   2556 3HG2 ILE A 157       4.852  23.699  80.277  1.00  0.00           H  
ATOM   2557 1HD1 ILE A 157       2.234  23.734  76.856  1.00  0.00           H  
ATOM   2558 2HD1 ILE A 157       3.500  22.542  76.478  1.00  0.00           H  
ATOM   2559 3HD1 ILE A 157       2.807  22.618  78.115  1.00  0.00           H  
ATOM   2560  N   LEU A 158       8.542  23.227  78.520  1.00  0.00           N  
ATOM   2561  CA  LEU A 158       9.688  22.627  79.191  1.00  0.00           C  
ATOM   2562  C   LEU A 158      10.704  23.687  79.599  1.00  0.00           C  
ATOM   2563  O   LEU A 158      11.351  23.571  80.639  1.00  0.00           O  
ATOM   2564  CB  LEU A 158      10.356  21.594  78.275  1.00  0.00           C  
ATOM   2565  CG  LEU A 158       9.529  20.337  77.976  1.00  0.00           C  
ATOM   2566  CD1 LEU A 158      10.193  19.547  76.857  1.00  0.00           C  
ATOM   2567  CD2 LEU A 158       9.405  19.498  79.238  1.00  0.00           C  
ATOM   2568  H   LEU A 158       8.379  23.022  77.544  1.00  0.00           H  
ATOM   2569  HA  LEU A 158       9.338  22.136  80.100  1.00  0.00           H  
ATOM   2570 1HB  LEU A 158      10.589  22.071  77.326  1.00  0.00           H  
ATOM   2571 2HB  LEU A 158      11.290  21.274  78.737  1.00  0.00           H  
ATOM   2572  HG  LEU A 158       8.535  20.628  77.635  1.00  0.00           H  
ATOM   2573 1HD1 LEU A 158       9.605  18.654  76.644  1.00  0.00           H  
ATOM   2574 2HD1 LEU A 158      10.250  20.165  75.960  1.00  0.00           H  
ATOM   2575 3HD1 LEU A 158      11.196  19.255  77.162  1.00  0.00           H  
ATOM   2576 1HD2 LEU A 158       8.817  18.605  79.026  1.00  0.00           H  
ATOM   2577 2HD2 LEU A 158      10.399  19.205  79.580  1.00  0.00           H  
ATOM   2578 3HD2 LEU A 158       8.912  20.081  80.017  1.00  0.00           H  
ATOM   2579  N   LYS A 159      10.837  24.720  78.773  1.00  0.00           N  
ATOM   2580  CA  LYS A 159      11.701  25.849  79.095  1.00  0.00           C  
ATOM   2581  C   LYS A 159      11.270  26.523  80.390  1.00  0.00           C  
ATOM   2582  O   LYS A 159      12.101  26.861  81.233  1.00  0.00           O  
ATOM   2583  CB  LYS A 159      11.704  26.864  77.950  1.00  0.00           C  
ATOM   2584  CG  LYS A 159      12.491  26.426  76.722  1.00  0.00           C  
ATOM   2585  CD  LYS A 159      12.425  27.472  75.621  1.00  0.00           C  
ATOM   2586  CE  LYS A 159      13.142  27.001  74.365  1.00  0.00           C  
ATOM   2587  NZ  LYS A 159      13.001  27.971  73.245  1.00  0.00           N  
ATOM   2588  H   LYS A 159      10.329  24.721  77.902  1.00  0.00           H  
ATOM   2589  HA  LYS A 159      12.717  25.478  79.238  1.00  0.00           H  
ATOM   2590 1HB  LYS A 159      10.679  27.063  77.638  1.00  0.00           H  
ATOM   2591 2HB  LYS A 159      12.127  27.806  78.300  1.00  0.00           H  
ATOM   2592 1HG  LYS A 159      13.533  26.264  76.997  1.00  0.00           H  
ATOM   2593 2HG  LYS A 159      12.083  25.488  76.346  1.00  0.00           H  
ATOM   2594 1HD  LYS A 159      11.382  27.681  75.377  1.00  0.00           H  
ATOM   2595 2HD  LYS A 159      12.890  28.396  75.968  1.00  0.00           H  
ATOM   2596 1HE  LYS A 159      14.201  26.866  74.580  1.00  0.00           H  
ATOM   2597 2HE  LYS A 159      12.732  26.042  74.050  1.00  0.00           H  
ATOM   2598 1HZ  LYS A 159      13.489  27.623  72.432  1.00  0.00           H  
ATOM   2599 2HZ  LYS A 159      12.021  28.091  73.024  1.00  0.00           H  
ATOM   2600 3HZ  LYS A 159      13.394  28.861  73.518  1.00  0.00           H  
ATOM   2601  N   CYS A 160       9.965  26.718  80.541  1.00  0.00           N  
ATOM   2602  CA  CYS A 160       9.411  27.259  81.777  1.00  0.00           C  
ATOM   2603  C   CYS A 160       9.748  26.375  82.969  1.00  0.00           C  
ATOM   2604  O   CYS A 160      10.166  26.863  84.017  1.00  0.00           O  
ATOM   2605  CB  CYS A 160       7.892  27.401  81.667  1.00  0.00           C  
ATOM   2606  SG  CYS A 160       7.023  27.283  83.248  1.00  0.00           S  
ATOM   2607  H   CYS A 160       9.340  26.482  79.784  1.00  0.00           H  
ATOM   2608  HA  CYS A 160       9.856  28.239  81.955  1.00  0.00           H  
ATOM   2609 1HB  CYS A 160       7.647  28.363  81.218  1.00  0.00           H  
ATOM   2610 2HB  CYS A 160       7.502  26.624  81.009  1.00  0.00           H  
ATOM   2611  HG  CYS A 160       5.800  27.413  82.745  1.00  0.00           H  
ATOM   2612  N   CYS A 161       9.564  25.070  82.800  1.00  0.00           N  
ATOM   2613  CA  CYS A 161       9.936  24.103  83.827  1.00  0.00           C  
ATOM   2614  C   CYS A 161      11.411  24.229  84.192  1.00  0.00           C  
ATOM   2615  O   CYS A 161      11.763  24.349  85.365  1.00  0.00           O  
ATOM   2616  CB  CYS A 161       9.652  22.678  83.353  1.00  0.00           C  
ATOM   2617  SG  CYS A 161       9.714  21.436  84.667  1.00  0.00           S  
ATOM   2618  H   CYS A 161       9.154  24.737  81.938  1.00  0.00           H  
ATOM   2619  HA  CYS A 161       9.357  24.314  84.727  1.00  0.00           H  
ATOM   2620 1HB  CYS A 161       8.663  22.637  82.895  1.00  0.00           H  
ATOM   2621 2HB  CYS A 161      10.378  22.397  82.589  1.00  0.00           H  
ATOM   2622  HG  CYS A 161       9.092  20.480  83.983  1.00  0.00           H  
ATOM   2623  N   GLN A 162      12.270  24.197  83.177  1.00  0.00           N  
ATOM   2624  CA  GLN A 162      13.712  24.168  83.396  1.00  0.00           C  
ATOM   2625  C   GLN A 162      14.192  25.446  84.070  1.00  0.00           C  
ATOM   2626  O   GLN A 162      15.022  25.406  84.979  1.00  0.00           O  
ATOM   2627  CB  GLN A 162      14.451  23.967  82.071  1.00  0.00           C  
ATOM   2628  CG  GLN A 162      14.285  22.582  81.469  1.00  0.00           C  
ATOM   2629  CD  GLN A 162      14.867  22.484  80.072  1.00  0.00           C  
ATOM   2630  OE1 GLN A 162      15.703  23.301  79.674  1.00  0.00           O  
ATOM   2631  NE2 GLN A 162      14.429  21.483  79.317  1.00  0.00           N  
ATOM   2632  H   GLN A 162      11.915  24.195  82.231  1.00  0.00           H  
ATOM   2633  HA  GLN A 162      13.943  23.336  84.061  1.00  0.00           H  
ATOM   2634 1HB  GLN A 162      14.097  24.695  81.342  1.00  0.00           H  
ATOM   2635 2HB  GLN A 162      15.516  24.144  82.219  1.00  0.00           H  
ATOM   2636 1HG  GLN A 162      14.796  21.858  82.104  1.00  0.00           H  
ATOM   2637 2HG  GLN A 162      13.222  22.347  81.414  1.00  0.00           H  
ATOM   2638 1HE2 GLN A 162      14.777  21.368  78.387  1.00  0.00           H  
ATOM   2639 2HE2 GLN A 162      13.750  20.844  79.680  1.00  0.00           H  
ATOM   2640  N   LEU A 163      13.669  26.583  83.619  1.00  0.00           N  
ATOM   2641  CA  LEU A 163      14.051  27.876  84.172  1.00  0.00           C  
ATOM   2642  C   LEU A 163      13.617  28.002  85.627  1.00  0.00           C  
ATOM   2643  O   LEU A 163      14.343  28.554  86.455  1.00  0.00           O  
ATOM   2644  CB  LEU A 163      13.431  29.010  83.346  1.00  0.00           C  
ATOM   2645  CG  LEU A 163      14.036  29.226  81.954  1.00  0.00           C  
ATOM   2646  CD1 LEU A 163      13.156  30.183  81.160  1.00  0.00           C  
ATOM   2647  CD2 LEU A 163      15.450  29.771  82.094  1.00  0.00           C  
ATOM   2648  H   LEU A 163      12.987  26.546  82.874  1.00  0.00           H  
ATOM   2649  HA  LEU A 163      15.139  27.955  84.142  1.00  0.00           H  
ATOM   2650 1HB  LEU A 163      12.369  28.805  83.218  1.00  0.00           H  
ATOM   2651 2HB  LEU A 163      13.534  29.941  83.902  1.00  0.00           H  
ATOM   2652  HG  LEU A 163      14.064  28.278  81.417  1.00  0.00           H  
ATOM   2653 1HD1 LEU A 163      13.587  30.337  80.171  1.00  0.00           H  
ATOM   2654 2HD1 LEU A 163      12.157  29.760  81.059  1.00  0.00           H  
ATOM   2655 3HD1 LEU A 163      13.096  31.138  81.682  1.00  0.00           H  
ATOM   2656 1HD2 LEU A 163      15.880  29.925  81.103  1.00  0.00           H  
ATOM   2657 2HD2 LEU A 163      15.423  30.721  82.629  1.00  0.00           H  
ATOM   2658 3HD2 LEU A 163      16.061  29.059  82.649  1.00  0.00           H  
ATOM   2659  N   ALA A 164      12.429  27.490  85.931  1.00  0.00           N  
ATOM   2660  CA  ALA A 164      11.923  27.495  87.298  1.00  0.00           C  
ATOM   2661  C   ALA A 164      12.860  26.745  88.237  1.00  0.00           C  
ATOM   2662  O   ALA A 164      13.242  27.257  89.287  1.00  0.00           O  
ATOM   2663  CB  ALA A 164      10.528  26.888  87.347  1.00  0.00           C  
ATOM   2664  H   ALA A 164      11.865  27.089  85.198  1.00  0.00           H  
ATOM   2665  HA  ALA A 164      11.868  28.528  87.644  1.00  0.00           H  
ATOM   2666 1HB  ALA A 164      10.162  26.900  88.374  1.00  0.00           H  
ATOM   2667 2HB  ALA A 164       9.856  27.471  86.717  1.00  0.00           H  
ATOM   2668 3HB  ALA A 164      10.564  25.862  86.987  1.00  0.00           H  
ATOM   2669  N   PHE A 165      13.226  25.527  87.850  1.00  0.00           N  
ATOM   2670  CA  PHE A 165      14.044  24.668  88.697  1.00  0.00           C  
ATOM   2671  C   PHE A 165      15.488  25.150  88.736  1.00  0.00           C  
ATOM   2672  O   PHE A 165      16.143  25.094  89.780  1.00  0.00           O  
ATOM   2673  CB  PHE A 165      13.996  23.223  88.197  1.00  0.00           C  
ATOM   2674  CG  PHE A 165      12.726  22.501  88.548  1.00  0.00           C  
ATOM   2675  CD1 PHE A 165      11.943  21.924  87.559  1.00  0.00           C  
ATOM   2676  CD2 PHE A 165      12.311  22.399  89.867  1.00  0.00           C  
ATOM   2677  CE1 PHE A 165      10.775  21.261  87.881  1.00  0.00           C  
ATOM   2678  CE2 PHE A 165      11.144  21.735  90.192  1.00  0.00           C  
ATOM   2679  CZ  PHE A 165      10.375  21.166  89.197  1.00  0.00           C  
ATOM   2680  H   PHE A 165      12.926  25.187  86.947  1.00  0.00           H  
ATOM   2681  HA  PHE A 165      13.654  24.710  89.713  1.00  0.00           H  
ATOM   2682 1HB  PHE A 165      14.107  23.209  87.114  1.00  0.00           H  
ATOM   2683 2HB  PHE A 165      14.832  22.665  88.618  1.00  0.00           H  
ATOM   2684  HD1 PHE A 165      12.260  21.999  86.519  1.00  0.00           H  
ATOM   2685  HD2 PHE A 165      12.919  22.849  90.653  1.00  0.00           H  
ATOM   2686  HE1 PHE A 165      10.169  20.812  87.094  1.00  0.00           H  
ATOM   2687  HE2 PHE A 165      10.829  21.661  91.233  1.00  0.00           H  
ATOM   2688  HZ  PHE A 165       9.453  20.644  89.451  1.00  0.00           H  
ATOM   2689  N   GLU A 166      15.980  25.627  87.599  1.00  0.00           N  
ATOM   2690  CA  GLU A 166      17.339  26.149  87.509  1.00  0.00           C  
ATOM   2691  C   GLU A 166      17.514  27.381  88.387  1.00  0.00           C  
ATOM   2692  O   GLU A 166      18.429  27.444  89.210  1.00  0.00           O  
ATOM   2693  CB  GLU A 166      17.684  26.490  86.058  1.00  0.00           C  
ATOM   2694  CG  GLU A 166      19.089  27.040  85.859  1.00  0.00           C  
ATOM   2695  CD  GLU A 166      19.405  27.333  84.418  1.00  0.00           C  
ATOM   2696  OE1 GLU A 166      18.602  27.008  83.576  1.00  0.00           O  
ATOM   2697  OE2 GLU A 166      20.448  27.883  84.159  1.00  0.00           O  
ATOM   2698  H   GLU A 166      15.399  25.628  86.773  1.00  0.00           H  
ATOM   2699  HA  GLU A 166      18.028  25.384  87.872  1.00  0.00           H  
ATOM   2700 1HB  GLU A 166      17.584  25.598  85.439  1.00  0.00           H  
ATOM   2701 2HB  GLU A 166      16.979  27.231  85.681  1.00  0.00           H  
ATOM   2702 1HG  GLU A 166      19.195  27.959  86.436  1.00  0.00           H  
ATOM   2703 2HG  GLU A 166      19.808  26.319  86.243  1.00  0.00           H  
ATOM   2704  N   LEU A 167      16.634  28.360  88.209  1.00  0.00           N  
ATOM   2705  CA  LEU A 167      16.686  29.590  88.992  1.00  0.00           C  
ATOM   2706  C   LEU A 167      16.630  29.295  90.484  1.00  0.00           C  
ATOM   2707  O   LEU A 167      17.328  29.927  91.277  1.00  0.00           O  
ATOM   2708  CB  LEU A 167      15.527  30.516  88.603  1.00  0.00           C  
ATOM   2709  CG  LEU A 167      15.495  31.875  89.314  1.00  0.00           C  
ATOM   2710  CD1 LEU A 167      16.722  32.685  88.917  1.00  0.00           C  
ATOM   2711  CD2 LEU A 167      14.213  32.609  88.948  1.00  0.00           C  
ATOM   2712  H   LEU A 167      15.909  28.247  87.516  1.00  0.00           H  
ATOM   2713  HA  LEU A 167      17.635  30.087  88.788  1.00  0.00           H  
ATOM   2714 1HB  LEU A 167      15.575  30.704  87.532  1.00  0.00           H  
ATOM   2715 2HB  LEU A 167      14.588  30.007  88.820  1.00  0.00           H  
ATOM   2716  HG  LEU A 167      15.530  31.723  90.393  1.00  0.00           H  
ATOM   2717 1HD1 LEU A 167      16.699  33.651  89.422  1.00  0.00           H  
ATOM   2718 2HD1 LEU A 167      17.623  32.146  89.207  1.00  0.00           H  
ATOM   2719 3HD1 LEU A 167      16.721  32.840  87.838  1.00  0.00           H  
ATOM   2720 1HD2 LEU A 167      14.189  33.575  89.454  1.00  0.00           H  
ATOM   2721 2HD2 LEU A 167      14.177  32.763  87.870  1.00  0.00           H  
ATOM   2722 3HD2 LEU A 167      13.353  32.016  89.260  1.00  0.00           H  
ATOM   2723  N   ALA A 168      15.793  28.335  90.863  1.00  0.00           N  
ATOM   2724  CA  ALA A 168      15.705  27.896  92.250  1.00  0.00           C  
ATOM   2725  C   ALA A 168      17.020  27.291  92.720  1.00  0.00           C  
ATOM   2726  O   ALA A 168      17.472  27.551  93.836  1.00  0.00           O  
ATOM   2727  CB  ALA A 168      14.572  26.898  92.419  1.00  0.00           C  
ATOM   2728  H   ALA A 168      15.201  27.897  90.170  1.00  0.00           H  
ATOM   2729  HA  ALA A 168      15.500  28.767  92.875  1.00  0.00           H  
ATOM   2730 1HB  ALA A 168      14.517  26.581  93.461  1.00  0.00           H  
ATOM   2731 2HB  ALA A 168      13.628  27.364  92.133  1.00  0.00           H  
ATOM   2732 3HB  ALA A 168      14.752  26.031  91.786  1.00  0.00           H  
ATOM   2733  N   SER A 169      17.630  26.479  91.864  1.00  0.00           N  
ATOM   2734  CA  SER A 169      18.893  25.828  92.192  1.00  0.00           C  
ATOM   2735  C   SER A 169      20.036  26.835  92.241  1.00  0.00           C  
ATOM   2736  O   SER A 169      21.069  26.587  92.863  1.00  0.00           O  
ATOM   2737  CB  SER A 169      19.203  24.747  91.174  1.00  0.00           C  
ATOM   2738  OG  SER A 169      19.571  25.307  89.944  1.00  0.00           O  
ATOM   2739  H   SER A 169      17.209  26.308  90.961  1.00  0.00           H  
ATOM   2740  HA  SER A 169      18.806  25.382  93.184  1.00  0.00           H  
ATOM   2741 1HB  SER A 169      20.011  24.118  91.547  1.00  0.00           H  
ATOM   2742 2HB  SER A 169      18.328  24.112  91.042  1.00  0.00           H  
ATOM   2743  HG  SER A 169      19.257  26.214  89.962  1.00  0.00           H  
ATOM   2744  N   ARG A 170      19.846  27.972  91.581  1.00  0.00           N  
ATOM   2745  CA  ARG A 170      20.828  29.048  91.605  1.00  0.00           C  
ATOM   2746  C   ARG A 170      20.574  30.001  92.768  1.00  0.00           C  
ATOM   2747  O   ARG A 170      21.314  30.965  92.964  1.00  0.00           O  
ATOM   2748  CB  ARG A 170      20.800  29.827  90.298  1.00  0.00           C  
ATOM   2749  CG  ARG A 170      21.323  29.066  89.089  1.00  0.00           C  
ATOM   2750  CD  ARG A 170      21.335  29.915  87.871  1.00  0.00           C  
ATOM   2751  NE  ARG A 170      21.748  29.166  86.693  1.00  0.00           N  
ATOM   2752  CZ  ARG A 170      23.029  28.920  86.355  1.00  0.00           C  
ATOM   2753  NH1 ARG A 170      24.007  29.366  87.111  1.00  0.00           N  
ATOM   2754  NH2 ARG A 170      23.301  28.228  85.261  1.00  0.00           N  
ATOM   2755  H   ARG A 170      18.996  28.095  91.048  1.00  0.00           H  
ATOM   2756  HA  ARG A 170      21.817  28.609  91.748  1.00  0.00           H  
ATOM   2757 1HB  ARG A 170      19.778  30.132  90.078  1.00  0.00           H  
ATOM   2758 2HB  ARG A 170      21.397  30.732  90.401  1.00  0.00           H  
ATOM   2759 1HG  ARG A 170      22.341  28.730  89.284  1.00  0.00           H  
ATOM   2760 2HG  ARG A 170      20.686  28.202  88.900  1.00  0.00           H  
ATOM   2761 1HD  ARG A 170      20.334  30.307  87.690  1.00  0.00           H  
ATOM   2762 2HD  ARG A 170      22.030  30.742  88.010  1.00  0.00           H  
ATOM   2763  HE  ARG A 170      21.024  28.807  86.086  1.00  0.00           H  
ATOM   2764 1HH1 ARG A 170      23.799  29.894  87.947  1.00  0.00           H  
ATOM   2765 2HH1 ARG A 170      24.967  29.181  86.857  1.00  0.00           H  
ATOM   2766 1HH2 ARG A 170      22.550  27.885  84.680  1.00  0.00           H  
ATOM   2767 2HH2 ARG A 170      24.261  28.043  85.008  1.00  0.00           H  
ATOM   2768  N   SER A 171      19.526  29.724  93.533  1.00  0.00           N  
ATOM   2769  CA  SER A 171      19.139  30.588  94.644  1.00  0.00           C  
ATOM   2770  C   SER A 171      19.530  29.974  95.981  1.00  0.00           C  
ATOM   2771  O   SER A 171      19.566  28.754  96.130  1.00  0.00           O  
ATOM   2772  CB  SER A 171      17.645  30.842  94.613  1.00  0.00           C  
ATOM   2773  OG  SER A 171      17.278  31.538  93.454  1.00  0.00           O  
ATOM   2774  H   SER A 171      18.984  28.894  93.343  1.00  0.00           H  
ATOM   2775  HA  SER A 171      19.670  31.535  94.545  1.00  0.00           H  
ATOM   2776 1HB  SER A 171      17.113  29.892  94.653  1.00  0.00           H  
ATOM   2777 2HB  SER A 171      17.355  31.416  95.493  1.00  0.00           H  
ATOM   2778  HG  SER A 171      17.309  30.898  92.739  1.00  0.00           H  
ATOM   2779  N   THR A 172      19.825  30.830  96.954  1.00  0.00           N  
ATOM   2780  CA  THR A 172      20.181  30.374  98.292  1.00  0.00           C  
ATOM   2781  C   THR A 172      19.096  30.725  99.301  1.00  0.00           C  
ATOM   2782  O   THR A 172      18.991  30.105 100.359  1.00  0.00           O  
ATOM   2783  CB  THR A 172      21.523  30.978  98.746  1.00  0.00           C  
ATOM   2784  OG1 THR A 172      21.420  32.407  98.780  1.00  0.00           O  
ATOM   2785  CG2 THR A 172      22.638  30.575  97.793  1.00  0.00           C  
ATOM   2786  H   THR A 172      19.802  31.823  96.762  1.00  0.00           H  
ATOM   2787  HA  THR A 172      20.276  29.288  98.275  1.00  0.00           H  
ATOM   2788  HB  THR A 172      21.761  30.620  99.747  1.00  0.00           H  
ATOM   2789  HG1 THR A 172      22.268  32.793  98.551  1.00  0.00           H  
ATOM   2790 1HG2 THR A 172      23.578  31.010  98.131  1.00  0.00           H  
ATOM   2791 2HG2 THR A 172      22.725  29.489  97.774  1.00  0.00           H  
ATOM   2792 3HG2 THR A 172      22.409  30.938  96.792  1.00  0.00           H  
ATOM   2793  N   ASN A 173      18.284  31.724  98.967  1.00  0.00           N  
ATOM   2794  CA  ASN A 173      17.194  32.151  99.838  1.00  0.00           C  
ATOM   2795  C   ASN A 173      15.949  31.301  99.616  1.00  0.00           C  
ATOM   2796  O   ASN A 173      15.348  31.330  98.542  1.00  0.00           O  
ATOM   2797  CB  ASN A 173      16.883  33.621  99.623  1.00  0.00           C  
ATOM   2798  CG  ASN A 173      15.834  34.134 100.570  1.00  0.00           C  
ATOM   2799  OD1 ASN A 173      15.287  33.376 101.379  1.00  0.00           O  
ATOM   2800  ND2 ASN A 173      15.545  35.407 100.485  1.00  0.00           N  
ATOM   2801  H   ASN A 173      18.427  32.200  98.089  1.00  0.00           H  
ATOM   2802  HA  ASN A 173      17.504  32.016 100.873  1.00  0.00           H  
ATOM   2803 1HB  ASN A 173      17.794  34.208  99.754  1.00  0.00           H  
ATOM   2804 2HB  ASN A 173      16.539  33.774  98.601  1.00  0.00           H  
ATOM   2805 1HD2 ASN A 173      14.854  35.804 101.091  1.00  0.00           H  
ATOM   2806 2HD2 ASN A 173      16.012  35.983  99.817  1.00  0.00           H  
ATOM   2807  N   ASP A 174      15.567  30.543 100.638  1.00  0.00           N  
ATOM   2808  CA  ASP A 174      14.394  29.680 100.558  1.00  0.00           C  
ATOM   2809  C   ASP A 174      13.142  30.483 100.232  1.00  0.00           C  
ATOM   2810  O   ASP A 174      12.232  29.990  99.565  1.00  0.00           O  
ATOM   2811  CB  ASP A 174      14.194  28.922 101.872  1.00  0.00           C  
ATOM   2812  CG  ASP A 174      15.231  27.829 102.089  1.00  0.00           C  
ATOM   2813  OD1 ASP A 174      15.905  27.480 101.149  1.00  0.00           O  
ATOM   2814  OD2 ASP A 174      15.340  27.351 103.194  1.00  0.00           O  
ATOM   2815  H   ASP A 174      16.101  30.566 101.496  1.00  0.00           H  
ATOM   2816  HA  ASP A 174      14.555  28.969  99.746  1.00  0.00           H  
ATOM   2817 1HB  ASP A 174      14.244  29.622 102.707  1.00  0.00           H  
ATOM   2818 2HB  ASP A 174      13.203  28.469 101.884  1.00  0.00           H  
ATOM   2819  N   GLU A 175      13.100  31.723 100.706  1.00  0.00           N  
ATOM   2820  CA  GLU A 175      12.001  32.627 100.391  1.00  0.00           C  
ATOM   2821  C   GLU A 175      11.843  32.798  98.887  1.00  0.00           C  
ATOM   2822  O   GLU A 175      10.748  32.638  98.344  1.00  0.00           O  
ATOM   2823  CB  GLU A 175      12.227  33.990 101.048  1.00  0.00           C  
ATOM   2824  CG  GLU A 175      11.119  35.002 100.793  1.00  0.00           C  
ATOM   2825  CD  GLU A 175      11.462  36.381 101.285  1.00  0.00           C  
ATOM   2826  OE1 GLU A 175      12.604  36.611 101.603  1.00  0.00           O  
ATOM   2827  OE2 GLU A 175      10.580  37.205 101.344  1.00  0.00           O  
ATOM   2828  H   GLU A 175      13.848  32.047 101.300  1.00  0.00           H  
ATOM   2829  HA  GLU A 175      11.076  32.195 100.774  1.00  0.00           H  
ATOM   2830 1HB  GLU A 175      12.322  33.864 102.127  1.00  0.00           H  
ATOM   2831 2HB  GLU A 175      13.162  34.419 100.685  1.00  0.00           H  
ATOM   2832 1HG  GLU A 175      10.924  35.050  99.722  1.00  0.00           H  
ATOM   2833 2HG  GLU A 175      10.210  34.661 101.286  1.00  0.00           H  
ATOM   2834  N   LEU A 176      12.941  33.121  98.214  1.00  0.00           N  
ATOM   2835  CA  LEU A 176      12.927  33.314  96.769  1.00  0.00           C  
ATOM   2836  C   LEU A 176      12.594  32.014  96.045  1.00  0.00           C  
ATOM   2837  O   LEU A 176      11.856  32.012  95.060  1.00  0.00           O  
ATOM   2838  CB  LEU A 176      14.287  33.839  96.292  1.00  0.00           C  
ATOM   2839  CG  LEU A 176      14.664  35.244  96.777  1.00  0.00           C  
ATOM   2840  CD1 LEU A 176      16.071  35.586  96.303  1.00  0.00           C  
ATOM   2841  CD2 LEU A 176      13.651  36.251  96.254  1.00  0.00           C  
ATOM   2842  H   LEU A 176      13.809  33.240  98.716  1.00  0.00           H  
ATOM   2843  HA  LEU A 176      12.150  34.035  96.522  1.00  0.00           H  
ATOM   2844 1HB  LEU A 176      15.062  33.154  96.628  1.00  0.00           H  
ATOM   2845 2HB  LEU A 176      14.292  33.853  95.202  1.00  0.00           H  
ATOM   2846  HG  LEU A 176      14.666  35.265  97.867  1.00  0.00           H  
ATOM   2847 1HD1 LEU A 176      16.339  36.584  96.648  1.00  0.00           H  
ATOM   2848 2HD1 LEU A 176      16.776  34.861  96.708  1.00  0.00           H  
ATOM   2849 3HD1 LEU A 176      16.104  35.557  95.214  1.00  0.00           H  
ATOM   2850 1HD2 LEU A 176      13.920  37.251  96.599  1.00  0.00           H  
ATOM   2851 2HD2 LEU A 176      13.650  36.233  95.164  1.00  0.00           H  
ATOM   2852 3HD2 LEU A 176      12.658  35.994  96.622  1.00  0.00           H  
ATOM   2853  N   ILE A 177      13.144  30.909  96.539  1.00  0.00           N  
ATOM   2854  CA  ILE A 177      12.909  29.602  95.938  1.00  0.00           C  
ATOM   2855  C   ILE A 177      11.428  29.250  95.951  1.00  0.00           C  
ATOM   2856  O   ILE A 177      10.883  28.779  94.951  1.00  0.00           O  
ATOM   2857  CB  ILE A 177      13.706  28.509  96.674  1.00  0.00           C  
ATOM   2858  CG1 ILE A 177      15.205  28.673  96.414  1.00  0.00           C  
ATOM   2859  CG2 ILE A 177      13.234  27.128  96.246  1.00  0.00           C  
ATOM   2860  CD1 ILE A 177      16.077  27.829  97.316  1.00  0.00           C  
ATOM   2861  H   ILE A 177      13.743  30.980  97.350  1.00  0.00           H  
ATOM   2862  HA  ILE A 177      13.232  29.635  94.898  1.00  0.00           H  
ATOM   2863  HB  ILE A 177      13.559  28.614  97.749  1.00  0.00           H  
ATOM   2864 1HG1 ILE A 177      15.425  28.407  95.380  1.00  0.00           H  
ATOM   2865 2HG1 ILE A 177      15.486  29.716  96.549  1.00  0.00           H  
ATOM   2866 1HG2 ILE A 177      13.807  26.367  96.775  1.00  0.00           H  
ATOM   2867 2HG2 ILE A 177      12.177  27.015  96.481  1.00  0.00           H  
ATOM   2868 3HG2 ILE A 177      13.381  27.011  95.171  1.00  0.00           H  
ATOM   2869 1HD1 ILE A 177      17.126  27.999  97.071  1.00  0.00           H  
ATOM   2870 2HD1 ILE A 177      15.898  28.104  98.356  1.00  0.00           H  
ATOM   2871 3HD1 ILE A 177      15.838  26.776  97.171  1.00  0.00           H  
ATOM   2872  N   LYS A 178      10.780  29.480  97.087  1.00  0.00           N  
ATOM   2873  CA  LYS A 178       9.340  29.270  97.203  1.00  0.00           C  
ATOM   2874  C   LYS A 178       8.575  30.117  96.196  1.00  0.00           C  
ATOM   2875  O   LYS A 178       7.672  29.628  95.517  1.00  0.00           O  
ATOM   2876  CB  LYS A 178       8.866  29.585  98.623  1.00  0.00           C  
ATOM   2877  CG  LYS A 178       7.369  29.412  98.838  1.00  0.00           C  
ATOM   2878  CD  LYS A 178       7.007  29.506 100.313  1.00  0.00           C  
ATOM   2879  CE  LYS A 178       5.500  29.519 100.515  1.00  0.00           C  
ATOM   2880  NZ  LYS A 178       5.129  29.387 101.950  1.00  0.00           N  
ATOM   2881  H   LYS A 178      11.294  29.811  97.890  1.00  0.00           H  
ATOM   2882  HA  LYS A 178       9.124  28.223  96.986  1.00  0.00           H  
ATOM   2883 1HB  LYS A 178       9.383  28.937  99.331  1.00  0.00           H  
ATOM   2884 2HB  LYS A 178       9.123  30.615  98.873  1.00  0.00           H  
ATOM   2885 1HG  LYS A 178       6.830  30.187  98.291  1.00  0.00           H  
ATOM   2886 2HG  LYS A 178       7.056  28.440  98.457  1.00  0.00           H  
ATOM   2887 1HD  LYS A 178       7.430  28.653 100.845  1.00  0.00           H  
ATOM   2888 2HD  LYS A 178       7.428  30.419 100.733  1.00  0.00           H  
ATOM   2889 1HE  LYS A 178       5.089  30.452 100.131  1.00  0.00           H  
ATOM   2890 2HE  LYS A 178       5.051  28.695  99.960  1.00  0.00           H  
ATOM   2891 1HZ  LYS A 178       4.123  29.400 102.041  1.00  0.00           H  
ATOM   2892 2HZ  LYS A 178       5.489  28.515 102.312  1.00  0.00           H  
ATOM   2893 3HZ  LYS A 178       5.523  30.156 102.472  1.00  0.00           H  
ATOM   2894  N   GLN A 179       8.941  31.391  96.104  1.00  0.00           N  
ATOM   2895  CA  GLN A 179       8.281  32.313  95.185  1.00  0.00           C  
ATOM   2896  C   GLN A 179       8.469  31.876  93.737  1.00  0.00           C  
ATOM   2897  O   GLN A 179       7.545  31.967  92.928  1.00  0.00           O  
ATOM   2898  CB  GLN A 179       8.817  33.734  95.374  1.00  0.00           C  
ATOM   2899  CG  GLN A 179       8.384  34.394  96.672  1.00  0.00           C  
ATOM   2900  CD  GLN A 179       8.979  35.780  96.844  1.00  0.00           C  
ATOM   2901  OE1 GLN A 179      10.038  36.088  96.292  1.00  0.00           O  
ATOM   2902  NE2 GLN A 179       8.299  36.623  97.613  1.00  0.00           N  
ATOM   2903  H   GLN A 179       9.695  31.730  96.683  1.00  0.00           H  
ATOM   2904  HA  GLN A 179       7.212  32.307  95.397  1.00  0.00           H  
ATOM   2905 1HB  GLN A 179       9.906  33.719  95.353  1.00  0.00           H  
ATOM   2906 2HB  GLN A 179       8.482  34.363  94.550  1.00  0.00           H  
ATOM   2907 1HG  GLN A 179       7.298  34.486  96.676  1.00  0.00           H  
ATOM   2908 2HG  GLN A 179       8.710  33.776  97.509  1.00  0.00           H  
ATOM   2909 1HE2 GLN A 179       8.643  37.551  97.762  1.00  0.00           H  
ATOM   2910 2HE2 GLN A 179       7.444  36.331  98.042  1.00  0.00           H  
ATOM   2911  N   ILE A 180       9.668  31.400  93.418  1.00  0.00           N  
ATOM   2912  CA  ILE A 180       9.956  30.875  92.089  1.00  0.00           C  
ATOM   2913  C   ILE A 180       9.016  29.729  91.734  1.00  0.00           C  
ATOM   2914  O   ILE A 180       8.471  29.681  90.633  1.00  0.00           O  
ATOM   2915  CB  ILE A 180      11.415  30.392  91.993  1.00  0.00           C  
ATOM   2916  CG1 ILE A 180      12.375  31.583  92.049  1.00  0.00           C  
ATOM   2917  CG2 ILE A 180      11.627  29.592  90.718  1.00  0.00           C  
ATOM   2918  CD1 ILE A 180      13.811  31.198  92.322  1.00  0.00           C  
ATOM   2919  H   ILE A 180      10.400  31.402  94.116  1.00  0.00           H  
ATOM   2920  HA  ILE A 180       9.794  31.671  91.361  1.00  0.00           H  
ATOM   2921  HB  ILE A 180      11.646  29.761  92.851  1.00  0.00           H  
ATOM   2922 1HG1 ILE A 180      12.340  32.123  91.104  1.00  0.00           H  
ATOM   2923 2HG1 ILE A 180      12.054  32.274  92.830  1.00  0.00           H  
ATOM   2924 1HG2 ILE A 180      12.663  29.260  90.666  1.00  0.00           H  
ATOM   2925 2HG2 ILE A 180      10.968  28.725  90.719  1.00  0.00           H  
ATOM   2926 3HG2 ILE A 180      11.404  30.218  89.854  1.00  0.00           H  
ATOM   2927 1HD1 ILE A 180      14.430  32.094  92.347  1.00  0.00           H  
ATOM   2928 2HD1 ILE A 180      13.874  30.687  93.283  1.00  0.00           H  
ATOM   2929 3HD1 ILE A 180      14.166  30.535  91.534  1.00  0.00           H  
ATOM   2930  N   LEU A 181       8.832  28.808  92.676  1.00  0.00           N  
ATOM   2931  CA  LEU A 181       7.951  27.667  92.468  1.00  0.00           C  
ATOM   2932  C   LEU A 181       6.495  28.105  92.359  1.00  0.00           C  
ATOM   2933  O   LEU A 181       5.720  27.530  91.596  1.00  0.00           O  
ATOM   2934  CB  LEU A 181       8.105  26.663  93.618  1.00  0.00           C  
ATOM   2935  CG  LEU A 181       9.480  25.995  93.737  1.00  0.00           C  
ATOM   2936  CD1 LEU A 181       9.552  25.207  95.038  1.00  0.00           C  
ATOM   2937  CD2 LEU A 181       9.712  25.089  92.537  1.00  0.00           C  
ATOM   2938  H   LEU A 181       9.314  28.903  93.559  1.00  0.00           H  
ATOM   2939  HA  LEU A 181       8.222  27.187  91.526  1.00  0.00           H  
ATOM   2940 1HB  LEU A 181       7.904  27.176  94.556  1.00  0.00           H  
ATOM   2941 2HB  LEU A 181       7.364  25.874  93.492  1.00  0.00           H  
ATOM   2942  HG  LEU A 181      10.256  26.761  93.768  1.00  0.00           H  
ATOM   2943 1HD1 LEU A 181      10.529  24.732  95.124  1.00  0.00           H  
ATOM   2944 2HD1 LEU A 181       9.402  25.882  95.881  1.00  0.00           H  
ATOM   2945 3HD1 LEU A 181       8.776  24.442  95.043  1.00  0.00           H  
ATOM   2946 1HD2 LEU A 181      10.690  24.615  92.621  1.00  0.00           H  
ATOM   2947 2HD2 LEU A 181       8.938  24.322  92.505  1.00  0.00           H  
ATOM   2948 3HD2 LEU A 181       9.674  25.681  91.622  1.00  0.00           H  
ATOM   2949  N   GLU A 182       6.133  29.127  93.128  1.00  0.00           N  
ATOM   2950  CA  GLU A 182       4.786  29.684  93.073  1.00  0.00           C  
ATOM   2951  C   GLU A 182       4.495  30.290  91.704  1.00  0.00           C  
ATOM   2952  O   GLU A 182       3.415  30.098  91.150  1.00  0.00           O  
ATOM   2953  CB  GLU A 182       4.601  30.744  94.161  1.00  0.00           C  
ATOM   2954  CG  GLU A 182       4.459  30.182  95.568  1.00  0.00           C  
ATOM   2955  CD  GLU A 182       4.410  31.252  96.624  1.00  0.00           C  
ATOM   2956  OE1 GLU A 182       4.802  32.358  96.339  1.00  0.00           O  
ATOM   2957  OE2 GLU A 182       3.982  30.963  97.716  1.00  0.00           O  
ATOM   2958  H   GLU A 182       6.807  29.526  93.764  1.00  0.00           H  
ATOM   2959  HA  GLU A 182       4.071  28.878  93.236  1.00  0.00           H  
ATOM   2960 1HB  GLU A 182       5.457  31.421  94.157  1.00  0.00           H  
ATOM   2961 2HB  GLU A 182       3.713  31.336  93.945  1.00  0.00           H  
ATOM   2962 1HG  GLU A 182       3.543  29.594  95.622  1.00  0.00           H  
ATOM   2963 2HG  GLU A 182       5.297  29.517  95.769  1.00  0.00           H  
ATOM   2964  N   VAL A 183       5.467  31.020  91.169  1.00  0.00           N  
ATOM   2965  CA  VAL A 183       5.347  31.591  89.832  1.00  0.00           C  
ATOM   2966  C   VAL A 183       5.156  30.502  88.784  1.00  0.00           C  
ATOM   2967  O   VAL A 183       4.307  30.619  87.901  1.00  0.00           O  
ATOM   2968  CB  VAL A 183       6.603  32.414  89.489  1.00  0.00           C  
ATOM   2969  CG1 VAL A 183       6.619  32.768  88.009  1.00  0.00           C  
ATOM   2970  CG2 VAL A 183       6.646  33.672  90.344  1.00  0.00           C  
ATOM   2971  H   VAL A 183       6.310  31.184  91.700  1.00  0.00           H  
ATOM   2972  HA  VAL A 183       4.465  32.232  89.808  1.00  0.00           H  
ATOM   2973  HB  VAL A 183       7.488  31.810  89.685  1.00  0.00           H  
ATOM   2974 1HG1 VAL A 183       7.513  33.349  87.784  1.00  0.00           H  
ATOM   2975 2HG1 VAL A 183       6.624  31.853  87.417  1.00  0.00           H  
ATOM   2976 3HG1 VAL A 183       5.734  33.355  87.765  1.00  0.00           H  
ATOM   2977 1HG2 VAL A 183       7.537  34.249  90.096  1.00  0.00           H  
ATOM   2978 2HG2 VAL A 183       5.758  34.274  90.152  1.00  0.00           H  
ATOM   2979 3HG2 VAL A 183       6.675  33.394  91.397  1.00  0.00           H  
ATOM   2980  N   ALA A 184       5.953  29.443  88.885  1.00  0.00           N  
ATOM   2981  CA  ALA A 184       5.856  28.321  87.960  1.00  0.00           C  
ATOM   2982  C   ALA A 184       4.476  27.676  88.018  1.00  0.00           C  
ATOM   2983  O   ALA A 184       3.872  27.384  86.986  1.00  0.00           O  
ATOM   2984  CB  ALA A 184       6.933  27.290  88.263  1.00  0.00           C  
ATOM   2985  H   ALA A 184       6.643  29.416  89.623  1.00  0.00           H  
ATOM   2986  HA  ALA A 184       6.005  28.694  86.946  1.00  0.00           H  
ATOM   2987 1HB  ALA A 184       6.848  26.458  87.563  1.00  0.00           H  
ATOM   2988 2HB  ALA A 184       7.915  27.750  88.159  1.00  0.00           H  
ATOM   2989 3HB  ALA A 184       6.810  26.923  89.280  1.00  0.00           H  
ATOM   2990  N   LYS A 185       3.983  27.457  89.233  1.00  0.00           N  
ATOM   2991  CA  LYS A 185       2.665  26.862  89.429  1.00  0.00           C  
ATOM   2992  C   LYS A 185       1.574  27.728  88.815  1.00  0.00           C  
ATOM   2993  O   LYS A 185       0.687  27.227  88.123  1.00  0.00           O  
ATOM   2994  CB  LYS A 185       2.389  26.646  90.917  1.00  0.00           C  
ATOM   2995  CG  LYS A 185       3.125  25.461  91.528  1.00  0.00           C  
ATOM   2996  CD  LYS A 185       2.834  25.337  93.016  1.00  0.00           C  
ATOM   2997  CE  LYS A 185       1.362  25.045  93.270  1.00  0.00           C  
ATOM   2998  NZ  LYS A 185       1.092  24.752  94.705  1.00  0.00           N  
ATOM   2999  H   LYS A 185       4.534  27.708  90.041  1.00  0.00           H  
ATOM   3000  HA  LYS A 185       2.645  25.895  88.923  1.00  0.00           H  
ATOM   3001 1HB  LYS A 185       2.674  27.540  91.474  1.00  0.00           H  
ATOM   3002 2HB  LYS A 185       1.321  26.491  91.071  1.00  0.00           H  
ATOM   3003 1HG  LYS A 185       2.815  24.543  91.028  1.00  0.00           H  
ATOM   3004 2HG  LYS A 185       4.198  25.586  91.386  1.00  0.00           H  
ATOM   3005 1HD  LYS A 185       3.434  24.531  93.439  1.00  0.00           H  
ATOM   3006 2HD  LYS A 185       3.101  26.267  93.518  1.00  0.00           H  
ATOM   3007 1HE  LYS A 185       0.764  25.904  92.969  1.00  0.00           H  
ATOM   3008 2HE  LYS A 185       1.053  24.187  92.674  1.00  0.00           H  
ATOM   3009 1HZ  LYS A 185       0.108  24.564  94.831  1.00  0.00           H  
ATOM   3010 2HZ  LYS A 185       1.628  23.945  94.991  1.00  0.00           H  
ATOM   3011 3HZ  LYS A 185       1.357  25.549  95.267  1.00  0.00           H  
ATOM   3012  N   LEU A 186       1.645  29.029  89.069  1.00  0.00           N  
ATOM   3013  CA  LEU A 186       0.655  29.966  88.553  1.00  0.00           C  
ATOM   3014  C   LEU A 186       0.706  30.038  87.031  1.00  0.00           C  
ATOM   3015  O   LEU A 186      -0.329  30.121  86.370  1.00  0.00           O  
ATOM   3016  CB  LEU A 186       0.886  31.362  89.146  1.00  0.00           C  
ATOM   3017  CG  LEU A 186       0.574  31.510  90.640  1.00  0.00           C  
ATOM   3018  CD1 LEU A 186       1.107  32.846  91.141  1.00  0.00           C  
ATOM   3019  CD2 LEU A 186      -0.929  31.405  90.858  1.00  0.00           C  
ATOM   3020  H   LEU A 186       2.404  29.378  89.637  1.00  0.00           H  
ATOM   3021  HA  LEU A 186      -0.336  29.613  88.834  1.00  0.00           H  
ATOM   3022 1HB  LEU A 186       1.930  31.633  88.997  1.00  0.00           H  
ATOM   3023 2HB  LEU A 186       0.265  32.076  88.606  1.00  0.00           H  
ATOM   3024  HG  LEU A 186       1.078  30.720  91.198  1.00  0.00           H  
ATOM   3025 1HD1 LEU A 186       0.885  32.951  92.203  1.00  0.00           H  
ATOM   3026 2HD1 LEU A 186       2.186  32.887  90.991  1.00  0.00           H  
ATOM   3027 3HD1 LEU A 186       0.632  33.656  90.590  1.00  0.00           H  
ATOM   3028 1HD2 LEU A 186      -1.150  31.509  91.921  1.00  0.00           H  
ATOM   3029 2HD2 LEU A 186      -1.433  32.195  90.303  1.00  0.00           H  
ATOM   3030 3HD2 LEU A 186      -1.279  30.433  90.508  1.00  0.00           H  
ATOM   3031  N   ALA A 187       1.915  30.004  86.482  1.00  0.00           N  
ATOM   3032  CA  ALA A 187       2.102  30.024  85.036  1.00  0.00           C  
ATOM   3033  C   ALA A 187       1.436  28.823  84.379  1.00  0.00           C  
ATOM   3034  O   ALA A 187       0.705  28.967  83.397  1.00  0.00           O  
ATOM   3035  CB  ALA A 187       3.585  30.060  84.693  1.00  0.00           C  
ATOM   3036  H   ALA A 187       2.727  29.963  87.082  1.00  0.00           H  
ATOM   3037  HA  ALA A 187       1.629  30.923  84.639  1.00  0.00           H  
ATOM   3038 1HB  ALA A 187       3.708  30.075  83.610  1.00  0.00           H  
ATOM   3039 2HB  ALA A 187       4.036  30.955  85.121  1.00  0.00           H  
ATOM   3040 3HB  ALA A 187       4.073  29.176  85.102  1.00  0.00           H  
ATOM   3041  N   PHE A 188       1.692  27.639  84.922  1.00  0.00           N  
ATOM   3042  CA  PHE A 188       1.162  26.403  84.355  1.00  0.00           C  
ATOM   3043  C   PHE A 188      -0.334  26.279  84.609  1.00  0.00           C  
ATOM   3044  O   PHE A 188      -1.072  25.752  83.776  1.00  0.00           O  
ATOM   3045  CB  PHE A 188       1.886  25.191  84.943  1.00  0.00           C  
ATOM   3046  CG  PHE A 188       3.288  25.015  84.432  1.00  0.00           C  
ATOM   3047  CD1 PHE A 188       4.325  24.708  85.300  1.00  0.00           C  
ATOM   3048  CD2 PHE A 188       3.572  25.157  83.082  1.00  0.00           C  
ATOM   3049  CE1 PHE A 188       5.615  24.546  84.831  1.00  0.00           C  
ATOM   3050  CE2 PHE A 188       4.860  24.995  82.610  1.00  0.00           C  
ATOM   3051  CZ  PHE A 188       5.883  24.689  83.486  1.00  0.00           C  
ATOM   3052  H   PHE A 188       2.266  27.593  85.752  1.00  0.00           H  
ATOM   3053  HA  PHE A 188       1.313  26.427  83.275  1.00  0.00           H  
ATOM   3054 1HB  PHE A 188       1.929  25.284  86.028  1.00  0.00           H  
ATOM   3055 2HB  PHE A 188       1.325  24.286  84.715  1.00  0.00           H  
ATOM   3056  HD1 PHE A 188       4.113  24.593  86.363  1.00  0.00           H  
ATOM   3057  HD2 PHE A 188       2.765  25.399  82.390  1.00  0.00           H  
ATOM   3058  HE1 PHE A 188       6.420  24.305  85.524  1.00  0.00           H  
ATOM   3059  HE2 PHE A 188       5.070  25.109  81.547  1.00  0.00           H  
ATOM   3060  HZ  PHE A 188       6.899  24.563  83.115  1.00  0.00           H  
ATOM   3061  N   GLU A 189      -0.776  26.762  85.764  1.00  0.00           N  
ATOM   3062  CA  GLU A 189      -2.199  26.795  86.087  1.00  0.00           C  
ATOM   3063  C   GLU A 189      -2.977  27.621  85.072  1.00  0.00           C  
ATOM   3064  O   GLU A 189      -3.930  27.135  84.463  1.00  0.00           O  
ATOM   3065  CB  GLU A 189      -2.414  27.362  87.492  1.00  0.00           C  
ATOM   3066  CG  GLU A 189      -3.873  27.476  87.908  1.00  0.00           C  
ATOM   3067  CD  GLU A 189      -4.049  28.099  89.265  1.00  0.00           C  
ATOM   3068  OE1 GLU A 189      -3.077  28.220  89.972  1.00  0.00           O  
ATOM   3069  OE2 GLU A 189      -5.155  28.453  89.596  1.00  0.00           O  
ATOM   3070  H   GLU A 189      -0.111  27.118  86.436  1.00  0.00           H  
ATOM   3071  HA  GLU A 189      -2.584  25.777  86.052  1.00  0.00           H  
ATOM   3072 1HB  GLU A 189      -1.907  26.730  88.222  1.00  0.00           H  
ATOM   3073 2HB  GLU A 189      -1.969  28.356  87.555  1.00  0.00           H  
ATOM   3074 1HG  GLU A 189      -4.403  28.082  87.173  1.00  0.00           H  
ATOM   3075 2HG  GLU A 189      -4.319  26.483  87.908  1.00  0.00           H  
ATOM   3076  N   LEU A 190      -2.563  28.870  84.890  1.00  0.00           N  
ATOM   3077  CA  LEU A 190      -3.209  29.760  83.934  1.00  0.00           C  
ATOM   3078  C   LEU A 190      -3.225  29.151  82.537  1.00  0.00           C  
ATOM   3079  O   LEU A 190      -4.237  29.196  81.840  1.00  0.00           O  
ATOM   3080  CB  LEU A 190      -2.489  31.114  83.899  1.00  0.00           C  
ATOM   3081  CG  LEU A 190      -3.108  32.174  82.981  1.00  0.00           C  
ATOM   3082  CD1 LEU A 190      -4.482  32.565  83.509  1.00  0.00           C  
ATOM   3083  CD2 LEU A 190      -2.187  33.383  82.907  1.00  0.00           C  
ATOM   3084  H   LEU A 190      -1.782  29.213  85.430  1.00  0.00           H  
ATOM   3085  HA  LEU A 190      -4.245  29.907  84.241  1.00  0.00           H  
ATOM   3086 1HB  LEU A 190      -2.467  31.522  84.909  1.00  0.00           H  
ATOM   3087 2HB  LEU A 190      -1.461  30.952  83.573  1.00  0.00           H  
ATOM   3088  HG  LEU A 190      -3.241  31.759  81.982  1.00  0.00           H  
ATOM   3089 1HD1 LEU A 190      -4.923  33.318  82.857  1.00  0.00           H  
ATOM   3090 2HD1 LEU A 190      -5.126  31.686  83.533  1.00  0.00           H  
ATOM   3091 3HD1 LEU A 190      -4.383  32.970  84.515  1.00  0.00           H  
ATOM   3092 1HD2 LEU A 190      -2.627  34.137  82.254  1.00  0.00           H  
ATOM   3093 2HD2 LEU A 190      -2.055  33.802  83.905  1.00  0.00           H  
ATOM   3094 3HD2 LEU A 190      -1.218  33.079  82.510  1.00  0.00           H  
ATOM   3095  N   ALA A 191      -2.093  28.581  82.135  1.00  0.00           N  
ATOM   3096  CA  ALA A 191      -1.977  27.951  80.826  1.00  0.00           C  
ATOM   3097  C   ALA A 191      -2.929  26.767  80.698  1.00  0.00           C  
ATOM   3098  O   ALA A 191      -3.588  26.597  79.673  1.00  0.00           O  
ATOM   3099  CB  ALA A 191      -0.544  27.507  80.578  1.00  0.00           C  
ATOM   3100  H   ALA A 191      -1.295  28.585  82.752  1.00  0.00           H  
ATOM   3101  HA  ALA A 191      -2.253  28.680  80.065  1.00  0.00           H  
ATOM   3102 1HB  ALA A 191      -0.472  27.040  79.595  1.00  0.00           H  
ATOM   3103 2HB  ALA A 191       0.118  28.372  80.615  1.00  0.00           H  
ATOM   3104 3HB  ALA A 191      -0.247  26.791  81.341  1.00  0.00           H  
ATOM   3105  N   SER A 192      -2.997  25.953  81.745  1.00  0.00           N  
ATOM   3106  CA  SER A 192      -3.850  24.771  81.744  1.00  0.00           C  
ATOM   3107  C   SER A 192      -5.326  25.157  81.762  1.00  0.00           C  
ATOM   3108  O   SER A 192      -6.187  24.374  81.365  1.00  0.00           O  
ATOM   3109  CB  SER A 192      -3.531  23.898  82.941  1.00  0.00           C  
ATOM   3110  OG  SER A 192      -2.217  23.417  82.876  1.00  0.00           O  
ATOM   3111  H   SER A 192      -2.440  26.156  82.563  1.00  0.00           H  
ATOM   3112  HA  SER A 192      -3.668  24.213  80.825  1.00  0.00           H  
ATOM   3113 1HB  SER A 192      -3.666  24.472  83.857  1.00  0.00           H  
ATOM   3114 2HB  SER A 192      -4.227  23.060  82.976  1.00  0.00           H  
ATOM   3115  HG  SER A 192      -1.657  24.134  83.182  1.00  0.00           H  
ATOM   3116  N   LYS A 193      -5.608  26.370  82.225  1.00  0.00           N  
ATOM   3117  CA  LYS A 193      -6.971  26.888  82.236  1.00  0.00           C  
ATOM   3118  C   LYS A 193      -7.250  27.731  80.997  1.00  0.00           C  
ATOM   3119  O   LYS A 193      -8.292  28.377  80.898  1.00  0.00           O  
ATOM   3120  CB  LYS A 193      -7.221  27.712  83.500  1.00  0.00           C  
ATOM   3121  CG  LYS A 193      -7.257  26.897  84.786  1.00  0.00           C  
ATOM   3122  CD  LYS A 193      -7.403  27.794  86.005  1.00  0.00           C  
ATOM   3123  CE  LYS A 193      -7.632  26.979  87.269  1.00  0.00           C  
ATOM   3124  NZ  LYS A 193      -7.625  27.831  88.490  1.00  0.00           N  
ATOM   3125  H   LYS A 193      -4.859  26.949  82.579  1.00  0.00           H  
ATOM   3126  HA  LYS A 193      -7.661  26.044  82.223  1.00  0.00           H  
ATOM   3127 1HB  LYS A 193      -6.439  28.466  83.604  1.00  0.00           H  
ATOM   3128 2HB  LYS A 193      -8.172  28.237  83.410  1.00  0.00           H  
ATOM   3129 1HG  LYS A 193      -8.097  26.202  84.753  1.00  0.00           H  
ATOM   3130 2HG  LYS A 193      -6.336  26.321  84.877  1.00  0.00           H  
ATOM   3131 1HD  LYS A 193      -6.499  28.393  86.128  1.00  0.00           H  
ATOM   3132 2HD  LYS A 193      -8.248  28.469  85.862  1.00  0.00           H  
ATOM   3133 1HE  LYS A 193      -8.591  26.467  87.204  1.00  0.00           H  
ATOM   3134 2HE  LYS A 193      -6.849  26.227  87.363  1.00  0.00           H  
ATOM   3135 1HZ  LYS A 193      -7.779  27.253  89.305  1.00  0.00           H  
ATOM   3136 2HZ  LYS A 193      -6.732  28.297  88.572  1.00  0.00           H  
ATOM   3137 3HZ  LYS A 193      -8.360  28.520  88.424  1.00  0.00           H  
ATOM   3138  N   ALA A 194      -6.309  27.722  80.059  1.00  0.00           N  
ATOM   3139  CA  ALA A 194      -6.493  28.408  78.786  1.00  0.00           C  
ATOM   3140  C   ALA A 194      -6.830  27.422  77.672  1.00  0.00           C  
ATOM   3141  O   ALA A 194      -6.318  26.304  77.645  1.00  0.00           O  
ATOM   3142  CB  ALA A 194      -5.248  29.204  78.429  1.00  0.00           C  
ATOM   3143  H   ALA A 194      -5.446  27.227  80.230  1.00  0.00           H  
ATOM   3144  HA  ALA A 194      -7.335  29.096  78.881  1.00  0.00           H  
ATOM   3145 1HB  ALA A 194      -5.400  29.710  77.475  1.00  0.00           H  
ATOM   3146 2HB  ALA A 194      -5.053  29.943  79.205  1.00  0.00           H  
ATOM   3147 3HB  ALA A 194      -4.395  28.530  78.348  1.00  0.00           H  
ATOM   3148  N   THR A 195      -7.692  27.847  76.754  1.00  0.00           N  
ATOM   3149  CA  THR A 195      -8.108  26.998  75.646  1.00  0.00           C  
ATOM   3150  C   THR A 195      -7.305  27.302  74.388  1.00  0.00           C  
ATOM   3151  O   THR A 195      -7.174  26.454  73.504  1.00  0.00           O  
ATOM   3152  CB  THR A 195      -9.611  27.165  75.354  1.00  0.00           C  
ATOM   3153  OG1 THR A 195      -9.872  28.509  74.928  1.00  0.00           O  
ATOM   3154  CG2 THR A 195     -10.432  26.863  76.597  1.00  0.00           C  
ATOM   3155  H   THR A 195      -8.069  28.781  76.827  1.00  0.00           H  
ATOM   3156  HA  THR A 195      -7.919  25.957  75.915  1.00  0.00           H  
ATOM   3157  HB  THR A 195      -9.905  26.483  74.557  1.00  0.00           H  
ATOM   3158  HG1 THR A 195      -9.549  29.122  75.592  1.00  0.00           H  
ATOM   3159 1HG2 THR A 195     -11.492  26.986  76.373  1.00  0.00           H  
ATOM   3160 2HG2 THR A 195     -10.245  25.838  76.917  1.00  0.00           H  
ATOM   3161 3HG2 THR A 195     -10.149  27.549  77.395  1.00  0.00           H  
ATOM   3162  N   ASP A 196      -6.772  28.516  74.311  1.00  0.00           N  
ATOM   3163  CA  ASP A 196      -5.971  28.930  73.163  1.00  0.00           C  
ATOM   3164  C   ASP A 196      -4.493  28.642  73.390  1.00  0.00           C  
ATOM   3165  O   ASP A 196      -3.878  29.189  74.307  1.00  0.00           O  
ATOM   3166  CB  ASP A 196      -6.169  30.421  72.882  1.00  0.00           C  
ATOM   3167  CG  ASP A 196      -5.452  30.885  71.620  1.00  0.00           C  
ATOM   3168  OD1 ASP A 196      -4.721  30.107  71.056  1.00  0.00           O  
ATOM   3169  OD2 ASP A 196      -5.641  32.014  71.236  1.00  0.00           O  
ATOM   3170  H   ASP A 196      -6.924  29.168  75.066  1.00  0.00           H  
ATOM   3171  HA  ASP A 196      -6.291  28.357  72.295  1.00  0.00           H  
ATOM   3172 1HB  ASP A 196      -7.233  30.633  72.776  1.00  0.00           H  
ATOM   3173 2HB  ASP A 196      -5.801  31.004  73.726  1.00  0.00           H  
ATOM   3174  N   GLU A 197      -3.929  27.781  72.553  1.00  0.00           N  
ATOM   3175  CA  GLU A 197      -2.519  27.425  72.656  1.00  0.00           C  
ATOM   3176  C   GLU A 197      -1.626  28.638  72.437  1.00  0.00           C  
ATOM   3177  O   GLU A 197      -0.528  28.721  72.989  1.00  0.00           O  
ATOM   3178  CB  GLU A 197      -2.168  26.333  71.643  1.00  0.00           C  
ATOM   3179  CG  GLU A 197      -2.641  24.939  72.032  1.00  0.00           C  
ATOM   3180  CD  GLU A 197      -2.142  23.870  71.099  1.00  0.00           C  
ATOM   3181  OE1 GLU A 197      -1.747  24.200  70.006  1.00  0.00           O  
ATOM   3182  OE2 GLU A 197      -2.157  22.724  71.479  1.00  0.00           O  
ATOM   3183  H   GLU A 197      -4.490  27.364  71.825  1.00  0.00           H  
ATOM   3184  HA  GLU A 197      -2.337  27.053  73.663  1.00  0.00           H  
ATOM   3185 1HB  GLU A 197      -2.609  26.578  70.677  1.00  0.00           H  
ATOM   3186 2HB  GLU A 197      -1.087  26.293  71.509  1.00  0.00           H  
ATOM   3187 1HG  GLU A 197      -2.292  24.717  73.039  1.00  0.00           H  
ATOM   3188 2HG  GLU A 197      -3.730  24.926  72.043  1.00  0.00           H  
ATOM   3189  N   GLU A 198      -2.102  29.580  71.628  1.00  0.00           N  
ATOM   3190  CA  GLU A 198      -1.363  30.808  71.365  1.00  0.00           C  
ATOM   3191  C   GLU A 198      -1.322  31.701  72.600  1.00  0.00           C  
ATOM   3192  O   GLU A 198      -0.330  32.382  72.853  1.00  0.00           O  
ATOM   3193  CB  GLU A 198      -1.992  31.569  70.195  1.00  0.00           C  
ATOM   3194  CG  GLU A 198      -1.850  30.876  68.847  1.00  0.00           C  
ATOM   3195  CD  GLU A 198      -0.417  30.699  68.429  1.00  0.00           C  
ATOM   3196  OE1 GLU A 198       0.323  31.652  68.491  1.00  0.00           O  
ATOM   3197  OE2 GLU A 198      -0.061  29.608  68.049  1.00  0.00           O  
ATOM   3198  H   GLU A 198      -2.997  29.437  71.183  1.00  0.00           H  
ATOM   3199  HA  GLU A 198      -0.337  30.549  71.113  1.00  0.00           H  
ATOM   3200 1HB  GLU A 198      -3.056  31.715  70.386  1.00  0.00           H  
ATOM   3201 2HB  GLU A 198      -1.536  32.555  70.115  1.00  0.00           H  
ATOM   3202 1HG  GLU A 198      -2.324  29.897  68.901  1.00  0.00           H  
ATOM   3203 2HG  GLU A 198      -2.372  31.463  68.093  1.00  0.00           H  
ATOM   3204  N   LEU A 199      -2.408  31.691  73.367  1.00  0.00           N  
ATOM   3205  CA  LEU A 199      -2.432  32.346  74.668  1.00  0.00           C  
ATOM   3206  C   LEU A 199      -1.431  31.710  75.623  1.00  0.00           C  
ATOM   3207  O   LEU A 199      -0.709  32.406  76.337  1.00  0.00           O  
ATOM   3208  CB  LEU A 199      -3.841  32.274  75.272  1.00  0.00           C  
ATOM   3209  CG  LEU A 199      -3.995  32.874  76.676  1.00  0.00           C  
ATOM   3210  CD1 LEU A 199      -3.523  34.321  76.663  1.00  0.00           C  
ATOM   3211  CD2 LEU A 199      -5.449  32.776  77.112  1.00  0.00           C  
ATOM   3212  H   LEU A 199      -3.238  31.217  73.037  1.00  0.00           H  
ATOM   3213  HA  LEU A 199      -2.144  33.391  74.536  1.00  0.00           H  
ATOM   3214 1HB  LEU A 199      -4.529  32.797  74.611  1.00  0.00           H  
ATOM   3215 2HB  LEU A 199      -4.144  31.227  75.323  1.00  0.00           H  
ATOM   3216  HG  LEU A 199      -3.367  32.324  77.377  1.00  0.00           H  
ATOM   3217 1HD1 LEU A 199      -3.633  34.748  77.661  1.00  0.00           H  
ATOM   3218 2HD1 LEU A 199      -2.475  34.360  76.367  1.00  0.00           H  
ATOM   3219 3HD1 LEU A 199      -4.124  34.894  75.957  1.00  0.00           H  
ATOM   3220 1HD2 LEU A 199      -5.558  33.202  78.110  1.00  0.00           H  
ATOM   3221 2HD2 LEU A 199      -6.078  33.326  76.412  1.00  0.00           H  
ATOM   3222 3HD2 LEU A 199      -5.754  31.729  77.128  1.00  0.00           H  
ATOM   3223  N   ILE A 200      -1.395  30.381  75.635  1.00  0.00           N  
ATOM   3224  CA  ILE A 200      -0.441  29.650  76.461  1.00  0.00           C  
ATOM   3225  C   ILE A 200       0.992  30.046  76.131  1.00  0.00           C  
ATOM   3226  O   ILE A 200       1.822  30.206  77.025  1.00  0.00           O  
ATOM   3227  CB  ILE A 200      -0.607  28.130  76.277  1.00  0.00           C  
ATOM   3228  CG1 ILE A 200      -1.939  27.664  76.870  1.00  0.00           C  
ATOM   3229  CG2 ILE A 200       0.554  27.386  76.918  1.00  0.00           C  
ATOM   3230  CD1 ILE A 200      -2.285  26.229  76.541  1.00  0.00           C  
ATOM   3231  H   ILE A 200      -2.042  29.867  75.058  1.00  0.00           H  
ATOM   3232  HA  ILE A 200      -0.624  29.903  77.506  1.00  0.00           H  
ATOM   3233  HB  ILE A 200      -0.636  27.893  75.214  1.00  0.00           H  
ATOM   3234 1HG1 ILE A 200      -1.911  27.767  77.953  1.00  0.00           H  
ATOM   3235 2HG1 ILE A 200      -2.744  28.300  76.502  1.00  0.00           H  
ATOM   3236 1HG2 ILE A 200       0.420  26.313  76.779  1.00  0.00           H  
ATOM   3237 2HG2 ILE A 200       1.488  27.698  76.452  1.00  0.00           H  
ATOM   3238 3HG2 ILE A 200       0.587  27.612  77.984  1.00  0.00           H  
ATOM   3239 1HD1 ILE A 200      -3.242  25.972  76.995  1.00  0.00           H  
ATOM   3240 2HD1 ILE A 200      -2.353  26.110  75.459  1.00  0.00           H  
ATOM   3241 3HD1 ILE A 200      -1.511  25.570  76.930  1.00  0.00           H  
ATOM   3242  N   LYS A 201       1.277  30.202  74.844  1.00  0.00           N  
ATOM   3243  CA  LYS A 201       2.587  30.660  74.399  1.00  0.00           C  
ATOM   3244  C   LYS A 201       2.955  31.989  75.041  1.00  0.00           C  
ATOM   3245  O   LYS A 201       4.081  32.177  75.501  1.00  0.00           O  
ATOM   3246  CB  LYS A 201       2.620  30.785  72.874  1.00  0.00           C  
ATOM   3247  CG  LYS A 201       2.647  29.455  72.134  1.00  0.00           C  
ATOM   3248  CD  LYS A 201       2.650  29.662  70.627  1.00  0.00           C  
ATOM   3249  CE  LYS A 201       2.655  28.333  69.885  1.00  0.00           C  
ATOM   3250  NZ  LYS A 201       2.531  28.516  68.413  1.00  0.00           N  
ATOM   3251  H   LYS A 201       0.565  30.002  74.155  1.00  0.00           H  
ATOM   3252  HA  LYS A 201       3.333  29.924  74.707  1.00  0.00           H  
ATOM   3253 1HB  LYS A 201       1.744  31.339  72.536  1.00  0.00           H  
ATOM   3254 2HB  LYS A 201       3.502  31.354  72.575  1.00  0.00           H  
ATOM   3255 1HG  LYS A 201       3.542  28.899  72.417  1.00  0.00           H  
ATOM   3256 2HG  LYS A 201       1.772  28.867  72.411  1.00  0.00           H  
ATOM   3257 1HD  LYS A 201       1.764  30.228  70.336  1.00  0.00           H  
ATOM   3258 2HD  LYS A 201       3.533  30.230  70.339  1.00  0.00           H  
ATOM   3259 1HE  LYS A 201       3.582  27.802  70.096  1.00  0.00           H  
ATOM   3260 2HE  LYS A 201       1.824  27.719  70.232  1.00  0.00           H  
ATOM   3261 1HZ  LYS A 201       2.538  27.614  67.959  1.00  0.00           H  
ATOM   3262 2HZ  LYS A 201       1.663  28.992  68.205  1.00  0.00           H  
ATOM   3263 3HZ  LYS A 201       3.306  29.068  68.076  1.00  0.00           H  
ATOM   3264  N   GLU A 202       2.000  32.913  75.068  1.00  0.00           N  
ATOM   3265  CA  GLU A 202       2.216  34.221  75.674  1.00  0.00           C  
ATOM   3266  C   GLU A 202       2.360  34.110  77.187  1.00  0.00           C  
ATOM   3267  O   GLU A 202       3.131  34.848  77.803  1.00  0.00           O  
ATOM   3268  CB  GLU A 202       1.060  35.164  75.333  1.00  0.00           C  
ATOM   3269  CG  GLU A 202       0.950  35.513  73.855  1.00  0.00           C  
ATOM   3270  CD  GLU A 202       2.191  36.168  73.316  1.00  0.00           C  
ATOM   3271  OE1 GLU A 202       2.694  37.060  73.953  1.00  0.00           O  
ATOM   3272  OE2 GLU A 202       2.638  35.772  72.265  1.00  0.00           O  
ATOM   3273  H   GLU A 202       1.103  32.701  74.657  1.00  0.00           H  
ATOM   3274  HA  GLU A 202       3.144  34.635  75.282  1.00  0.00           H  
ATOM   3275 1HB  GLU A 202       0.116  34.711  75.639  1.00  0.00           H  
ATOM   3276 2HB  GLU A 202       1.171  36.094  75.890  1.00  0.00           H  
ATOM   3277 1HG  GLU A 202       0.758  34.604  73.290  1.00  0.00           H  
ATOM   3278 2HG  GLU A 202       0.102  36.183  73.713  1.00  0.00           H  
ATOM   3279  N   ILE A 203       1.616  33.182  77.781  1.00  0.00           N  
ATOM   3280  CA  ILE A 203       1.757  32.882  79.201  1.00  0.00           C  
ATOM   3281  C   ILE A 203       3.155  32.365  79.519  1.00  0.00           C  
ATOM   3282  O   ILE A 203       3.754  32.746  80.523  1.00  0.00           O  
ATOM   3283  CB  ILE A 203       0.711  31.845  79.649  1.00  0.00           C  
ATOM   3284  CG1 ILE A 203      -0.694  32.451  79.610  1.00  0.00           C  
ATOM   3285  CG2 ILE A 203       1.034  31.332  81.044  1.00  0.00           C  
ATOM   3286  CD1 ILE A 203      -1.802  31.436  79.778  1.00  0.00           C  
ATOM   3287  H   ILE A 203       0.937  32.674  77.235  1.00  0.00           H  
ATOM   3288  HA  ILE A 203       1.610  33.803  79.764  1.00  0.00           H  
ATOM   3289  HB  ILE A 203       0.711  31.005  78.954  1.00  0.00           H  
ATOM   3290 1HG1 ILE A 203      -0.790  33.196  80.398  1.00  0.00           H  
ATOM   3291 2HG1 ILE A 203      -0.843  32.962  78.658  1.00  0.00           H  
ATOM   3292 1HG2 ILE A 203       0.285  30.600  81.345  1.00  0.00           H  
ATOM   3293 2HG2 ILE A 203       2.018  30.864  81.041  1.00  0.00           H  
ATOM   3294 3HG2 ILE A 203       1.031  32.165  81.747  1.00  0.00           H  
ATOM   3295 1HD1 ILE A 203      -2.768  31.942  79.739  1.00  0.00           H  
ATOM   3296 2HD1 ILE A 203      -1.746  30.699  78.977  1.00  0.00           H  
ATOM   3297 3HD1 ILE A 203      -1.694  30.937  80.740  1.00  0.00           H  
ATOM   3298  N   LEU A 204       3.670  31.494  78.656  1.00  0.00           N  
ATOM   3299  CA  LEU A 204       4.999  30.930  78.839  1.00  0.00           C  
ATOM   3300  C   LEU A 204       6.075  32.000  78.700  1.00  0.00           C  
ATOM   3301  O   LEU A 204       7.101  31.955  79.378  1.00  0.00           O  
ATOM   3302  CB  LEU A 204       5.245  29.813  77.817  1.00  0.00           C  
ATOM   3303  CG  LEU A 204       4.375  28.560  77.980  1.00  0.00           C  
ATOM   3304  CD1 LEU A 204       4.523  27.675  76.749  1.00  0.00           C  
ATOM   3305  CD2 LEU A 204       4.789  27.815  79.241  1.00  0.00           C  
ATOM   3306  H   LEU A 204       3.122  31.216  77.854  1.00  0.00           H  
ATOM   3307  HA  LEU A 204       5.069  30.522  79.846  1.00  0.00           H  
ATOM   3308 1HB  LEU A 204       5.069  30.211  76.819  1.00  0.00           H  
ATOM   3309 2HB  LEU A 204       6.288  29.504  77.884  1.00  0.00           H  
ATOM   3310  HG  LEU A 204       3.328  28.850  78.057  1.00  0.00           H  
ATOM   3311 1HD1 LEU A 204       3.906  26.785  76.865  1.00  0.00           H  
ATOM   3312 2HD1 LEU A 204       4.203  28.226  75.865  1.00  0.00           H  
ATOM   3313 3HD1 LEU A 204       5.566  27.381  76.636  1.00  0.00           H  
ATOM   3314 1HD2 LEU A 204       4.171  26.925  79.357  1.00  0.00           H  
ATOM   3315 2HD2 LEU A 204       5.836  27.522  79.164  1.00  0.00           H  
ATOM   3316 3HD2 LEU A 204       4.657  28.464  80.107  1.00  0.00           H  
ATOM   3317  N   LYS A 205       5.833  32.962  77.815  1.00  0.00           N  
ATOM   3318  CA  LYS A 205       6.732  34.101  77.657  1.00  0.00           C  
ATOM   3319  C   LYS A 205       6.863  34.882  78.959  1.00  0.00           C  
ATOM   3320  O   LYS A 205       7.964  35.272  79.352  1.00  0.00           O  
ATOM   3321  CB  LYS A 205       6.240  35.021  76.539  1.00  0.00           C  
ATOM   3322  CG  LYS A 205       6.455  34.474  75.134  1.00  0.00           C  
ATOM   3323  CD  LYS A 205       5.910  35.426  74.081  1.00  0.00           C  
ATOM   3324  CE  LYS A 205       6.052  34.846  72.682  1.00  0.00           C  
ATOM   3325  NZ  LYS A 205       5.429  35.720  71.650  1.00  0.00           N  
ATOM   3326  H   LYS A 205       5.007  32.903  77.238  1.00  0.00           H  
ATOM   3327  HA  LYS A 205       7.721  33.727  77.395  1.00  0.00           H  
ATOM   3328 1HB  LYS A 205       5.174  35.210  76.665  1.00  0.00           H  
ATOM   3329 2HB  LYS A 205       6.752  35.981  76.606  1.00  0.00           H  
ATOM   3330 1HG  LYS A 205       7.521  34.326  74.960  1.00  0.00           H  
ATOM   3331 2HG  LYS A 205       5.953  33.512  75.037  1.00  0.00           H  
ATOM   3332 1HD  LYS A 205       4.855  35.623  74.278  1.00  0.00           H  
ATOM   3333 2HD  LYS A 205       6.453  36.371  74.128  1.00  0.00           H  
ATOM   3334 1HE  LYS A 205       7.108  34.721  72.445  1.00  0.00           H  
ATOM   3335 2HE  LYS A 205       5.576  33.866  72.644  1.00  0.00           H  
ATOM   3336 1HZ  LYS A 205       5.545  35.300  70.739  1.00  0.00           H  
ATOM   3337 2HZ  LYS A 205       4.445  35.828  71.849  1.00  0.00           H  
ATOM   3338 3HZ  LYS A 205       5.876  36.626  71.662  1.00  0.00           H  
ATOM   3339  N   CYS A 206       5.736  35.105  79.627  1.00  0.00           N  
ATOM   3340  CA  CYS A 206       5.735  35.753  80.934  1.00  0.00           C  
ATOM   3341  C   CYS A 206       6.554  34.957  81.940  1.00  0.00           C  
ATOM   3342  O   CYS A 206       7.362  35.520  82.679  1.00  0.00           O  
ATOM   3343  CB  CYS A 206       4.306  35.908  81.456  1.00  0.00           C  
ATOM   3344  SG  CYS A 206       4.177  35.918  83.260  1.00  0.00           S  
ATOM   3345  H   CYS A 206       4.857  34.821  79.217  1.00  0.00           H  
ATOM   3346  HA  CYS A 206       6.195  36.736  80.833  1.00  0.00           H  
ATOM   3347 1HB  CYS A 206       3.882  36.840  81.082  1.00  0.00           H  
ATOM   3348 2HB  CYS A 206       3.690  35.093  81.078  1.00  0.00           H  
ATOM   3349  HG  CYS A 206       2.853  36.028  83.303  1.00  0.00           H  
ATOM   3350  N   CYS A 207       6.344  33.647  81.966  1.00  0.00           N  
ATOM   3351  CA  CYS A 207       7.131  32.760  82.815  1.00  0.00           C  
ATOM   3352  C   CYS A 207       8.623  32.900  82.524  1.00  0.00           C  
ATOM   3353  O   CYS A 207       9.421  33.122  83.430  1.00  0.00           O  
ATOM   3354  CB  CYS A 207       6.711  31.305  82.607  1.00  0.00           C  
ATOM   3355  SG  CYS A 207       7.976  30.097  83.071  1.00  0.00           S  
ATOM   3356  H   CYS A 207       5.618  33.253  81.383  1.00  0.00           H  
ATOM   3357  HA  CYS A 207       6.969  33.041  83.855  1.00  0.00           H  
ATOM   3358 1HB  CYS A 207       5.815  31.097  83.194  1.00  0.00           H  
ATOM   3359 2HB  CYS A 207       6.461  31.143  81.559  1.00  0.00           H  
ATOM   3360  HG  CYS A 207       7.385  29.051  82.502  1.00  0.00           H  
ATOM   3361  N   GLN A 208       8.987  32.768  81.252  1.00  0.00           N  
ATOM   3362  CA  GLN A 208      10.390  32.729  80.860  1.00  0.00           C  
ATOM   3363  C   GLN A 208      11.085  34.048  81.167  1.00  0.00           C  
ATOM   3364  O   GLN A 208      12.212  34.066  81.663  1.00  0.00           O  
ATOM   3365  CB  GLN A 208      10.521  32.404  79.370  1.00  0.00           C  
ATOM   3366  CG  GLN A 208      10.138  30.979  79.008  1.00  0.00           C  
ATOM   3367  CD  GLN A 208      10.099  30.753  77.508  1.00  0.00           C  
ATOM   3368  OE1 GLN A 208      10.688  31.516  76.736  1.00  0.00           O  
ATOM   3369  NE2 GLN A 208       9.404  29.703  77.087  1.00  0.00           N  
ATOM   3370  H   GLN A 208       8.274  32.692  80.542  1.00  0.00           H  
ATOM   3371  HA  GLN A 208      10.888  31.948  81.435  1.00  0.00           H  
ATOM   3372 1HB  GLN A 208       9.888  33.078  78.794  1.00  0.00           H  
ATOM   3373 2HB  GLN A 208      11.551  32.567  79.051  1.00  0.00           H  
ATOM   3374 1HG  GLN A 208      10.872  30.297  79.436  1.00  0.00           H  
ATOM   3375 2HG  GLN A 208       9.148  30.766  79.411  1.00  0.00           H  
ATOM   3376 1HE2 GLN A 208       9.343  29.504  76.108  1.00  0.00           H  
ATOM   3377 2HE2 GLN A 208       8.942  29.111  77.746  1.00  0.00           H  
ATOM   3378  N   LEU A 209      10.407  35.152  80.873  1.00  0.00           N  
ATOM   3379  CA  LEU A 209      10.964  36.481  81.107  1.00  0.00           C  
ATOM   3380  C   LEU A 209      11.157  36.740  82.597  1.00  0.00           C  
ATOM   3381  O   LEU A 209      12.150  37.343  83.004  1.00  0.00           O  
ATOM   3382  CB  LEU A 209      10.046  37.554  80.510  1.00  0.00           C  
ATOM   3383  CG  LEU A 209      10.017  37.627  78.978  1.00  0.00           C  
ATOM   3384  CD1 LEU A 209       8.886  38.545  78.534  1.00  0.00           C  
ATOM   3385  CD2 LEU A 209      11.360  38.130  78.468  1.00  0.00           C  
ATOM   3386  H   LEU A 209       9.481  35.070  80.477  1.00  0.00           H  
ATOM   3387  HA  LEU A 209      11.942  36.531  80.633  1.00  0.00           H  
ATOM   3388 1HB  LEU A 209       9.029  37.370  80.851  1.00  0.00           H  
ATOM   3389 2HB  LEU A 209      10.361  38.528  80.882  1.00  0.00           H  
ATOM   3390  HG  LEU A 209       9.822  36.636  78.570  1.00  0.00           H  
ATOM   3391 1HD1 LEU A 209       8.865  38.597  77.445  1.00  0.00           H  
ATOM   3392 2HD1 LEU A 209       7.935  38.151  78.895  1.00  0.00           H  
ATOM   3393 3HD1 LEU A 209       9.046  39.542  78.942  1.00  0.00           H  
ATOM   3394 1HD2 LEU A 209      11.340  38.181  77.379  1.00  0.00           H  
ATOM   3395 2HD2 LEU A 209      11.556  39.122  78.875  1.00  0.00           H  
ATOM   3396 3HD2 LEU A 209      12.148  37.447  78.785  1.00  0.00           H  
ATOM   3397  N   ALA A 210      10.205  36.283  83.401  1.00  0.00           N  
ATOM   3398  CA  ALA A 210      10.297  36.418  84.851  1.00  0.00           C  
ATOM   3399  C   ALA A 210      11.543  35.728  85.390  1.00  0.00           C  
ATOM   3400  O   ALA A 210      12.317  36.321  86.141  1.00  0.00           O  
ATOM   3401  CB  ALA A 210       9.051  35.853  85.516  1.00  0.00           C  
ATOM   3402  H   ALA A 210       9.396  35.831  82.999  1.00  0.00           H  
ATOM   3403  HA  ALA A 210      10.373  37.478  85.095  1.00  0.00           H  
ATOM   3404 1HB  ALA A 210       9.135  35.960  86.598  1.00  0.00           H  
ATOM   3405 2HB  ALA A 210       8.173  36.396  85.165  1.00  0.00           H  
ATOM   3406 3HB  ALA A 210       8.950  34.798  85.264  1.00  0.00           H  
ATOM   3407  N   PHE A 211      11.733  34.471  85.001  1.00  0.00           N  
ATOM   3408  CA  PHE A 211      12.825  33.662  85.529  1.00  0.00           C  
ATOM   3409  C   PHE A 211      14.162  34.091  84.938  1.00  0.00           C  
ATOM   3410  O   PHE A 211      15.180  34.106  85.633  1.00  0.00           O  
ATOM   3411  CB  PHE A 211      12.584  32.180  85.236  1.00  0.00           C  
ATOM   3412  CG  PHE A 211      11.412  31.600  85.975  1.00  0.00           C  
ATOM   3413  CD1 PHE A 211      11.108  32.019  87.262  1.00  0.00           C  
ATOM   3414  CD2 PHE A 211      10.611  30.633  85.386  1.00  0.00           C  
ATOM   3415  CE1 PHE A 211      10.031  31.486  87.943  1.00  0.00           C  
ATOM   3416  CE2 PHE A 211       9.532  30.100  86.064  1.00  0.00           C  
ATOM   3417  CZ  PHE A 211       9.242  30.526  87.344  1.00  0.00           C  
ATOM   3418  H   PHE A 211      11.103  34.066  84.322  1.00  0.00           H  
ATOM   3419  HA  PHE A 211      12.877  33.813  86.607  1.00  0.00           H  
ATOM   3420 1HB  PHE A 211      12.414  32.044  84.169  1.00  0.00           H  
ATOM   3421 2HB  PHE A 211      13.470  31.608  85.502  1.00  0.00           H  
ATOM   3422  HD1 PHE A 211      11.731  32.779  87.736  1.00  0.00           H  
ATOM   3423  HD2 PHE A 211      10.840  30.296  84.374  1.00  0.00           H  
ATOM   3424  HE1 PHE A 211       9.804  31.823  88.954  1.00  0.00           H  
ATOM   3425  HE2 PHE A 211       8.910  29.341  85.589  1.00  0.00           H  
ATOM   3426  HZ  PHE A 211       8.393  30.104  87.880  1.00  0.00           H  
ATOM   3427  N   GLU A 212      14.154  34.436  83.656  1.00  0.00           N  
ATOM   3428  CA  GLU A 212      15.359  34.904  82.981  1.00  0.00           C  
ATOM   3429  C   GLU A 212      15.854  36.213  83.582  1.00  0.00           C  
ATOM   3430  O   GLU A 212      17.019  36.331  83.960  1.00  0.00           O  
ATOM   3431  CB  GLU A 212      15.095  35.086  81.485  1.00  0.00           C  
ATOM   3432  CG  GLU A 212      16.296  35.578  80.690  1.00  0.00           C  
ATOM   3433  CD  GLU A 212      16.008  35.718  79.220  1.00  0.00           C  
ATOM   3434  OE1 GLU A 212      14.946  35.324  78.803  1.00  0.00           O  
ATOM   3435  OE2 GLU A 212      16.851  36.222  78.516  1.00  0.00           O  
ATOM   3436  H   GLU A 212      13.289  34.374  83.134  1.00  0.00           H  
ATOM   3437  HA  GLU A 212      16.144  34.159  83.118  1.00  0.00           H  
ATOM   3438 1HB  GLU A 212      14.775  34.137  81.053  1.00  0.00           H  
ATOM   3439 2HB  GLU A 212      14.284  35.801  81.342  1.00  0.00           H  
ATOM   3440 1HG  GLU A 212      16.606  36.546  81.081  1.00  0.00           H  
ATOM   3441 2HG  GLU A 212      17.121  34.880  80.827  1.00  0.00           H  
ATOM   3442  N   LEU A 213      14.963  37.194  83.667  1.00  0.00           N  
ATOM   3443  CA  LEU A 213      15.304  38.491  84.236  1.00  0.00           C  
ATOM   3444  C   LEU A 213      15.851  38.346  85.650  1.00  0.00           C  
ATOM   3445  O   LEU A 213      16.801  39.031  86.032  1.00  0.00           O  
ATOM   3446  CB  LEU A 213      14.071  39.404  84.249  1.00  0.00           C  
ATOM   3447  CG  LEU A 213      14.306  40.830  84.764  1.00  0.00           C  
ATOM   3448  CD1 LEU A 213      15.244  41.565  83.816  1.00  0.00           C  
ATOM   3449  CD2 LEU A 213      12.972  41.553  84.883  1.00  0.00           C  
ATOM   3450  H   LEU A 213      14.023  37.035  83.331  1.00  0.00           H  
ATOM   3451  HA  LEU A 213      16.087  38.942  83.626  1.00  0.00           H  
ATOM   3452 1HB  LEU A 213      13.682  39.478  83.236  1.00  0.00           H  
ATOM   3453 2HB  LEU A 213      13.307  38.947  84.878  1.00  0.00           H  
ATOM   3454  HG  LEU A 213      14.786  40.791  85.743  1.00  0.00           H  
ATOM   3455 1HD1 LEU A 213      15.410  42.578  84.181  1.00  0.00           H  
ATOM   3456 2HD1 LEU A 213      16.196  41.037  83.764  1.00  0.00           H  
ATOM   3457 3HD1 LEU A 213      14.798  41.606  82.822  1.00  0.00           H  
ATOM   3458 1HD2 LEU A 213      13.139  42.567  85.249  1.00  0.00           H  
ATOM   3459 2HD2 LEU A 213      12.493  41.594  83.905  1.00  0.00           H  
ATOM   3460 3HD2 LEU A 213      12.328  41.017  85.580  1.00  0.00           H  
ATOM   3461  N   ALA A 214      15.247  37.453  86.427  1.00  0.00           N  
ATOM   3462  CA  ALA A 214      15.727  37.155  87.771  1.00  0.00           C  
ATOM   3463  C   ALA A 214      17.128  36.564  87.737  1.00  0.00           C  
ATOM   3464  O   ALA A 214      17.982  36.920  88.551  1.00  0.00           O  
ATOM   3465  CB  ALA A 214      14.767  36.206  88.476  1.00  0.00           C  
ATOM   3466  H   ALA A 214      14.435  36.966  86.073  1.00  0.00           H  
ATOM   3467  HA  ALA A 214      15.772  38.086  88.335  1.00  0.00           H  
ATOM   3468 1HB  ALA A 214      15.139  35.993  89.479  1.00  0.00           H  
ATOM   3469 2HB  ALA A 214      13.782  36.668  88.545  1.00  0.00           H  
ATOM   3470 3HB  ALA A 214      14.695  35.278  87.912  1.00  0.00           H  
ATOM   3471  N   SER A 215      17.362  35.658  86.795  1.00  0.00           N  
ATOM   3472  CA  SER A 215      18.661  35.015  86.654  1.00  0.00           C  
ATOM   3473  C   SER A 215      19.711  35.995  86.145  1.00  0.00           C  
ATOM   3474  O   SER A 215      20.910  35.786  86.326  1.00  0.00           O  
ATOM   3475  CB  SER A 215      18.559  33.834  85.708  1.00  0.00           C  
ATOM   3476  OG  SER A 215      18.407  34.264  84.383  1.00  0.00           O  
ATOM   3477  H   SER A 215      16.618  35.410  86.156  1.00  0.00           H  
ATOM   3478  HA  SER A 215      18.985  34.669  87.637  1.00  0.00           H  
ATOM   3479 1HB  SER A 215      19.455  33.220  85.793  1.00  0.00           H  
ATOM   3480 2HB  SER A 215      17.709  33.214  85.990  1.00  0.00           H  
ATOM   3481  HG  SER A 215      18.116  35.177  84.432  1.00  0.00           H  
ATOM   3482  N   ARG A 216      19.251  37.067  85.508  1.00  0.00           N  
ATOM   3483  CA  ARG A 216      20.143  38.119  85.035  1.00  0.00           C  
ATOM   3484  C   ARG A 216      20.359  39.181  86.107  1.00  0.00           C  
ATOM   3485  O   ARG A 216      21.098  40.144  85.899  1.00  0.00           O  
ATOM   3486  CB  ARG A 216      19.584  38.773  83.782  1.00  0.00           C  
ATOM   3487  CG  ARG A 216      19.591  37.892  82.543  1.00  0.00           C  
ATOM   3488  CD  ARG A 216      19.092  38.620  81.347  1.00  0.00           C  
ATOM   3489  NE  ARG A 216      19.015  37.757  80.180  1.00  0.00           N  
ATOM   3490  CZ  ARG A 216      20.056  37.463  79.376  1.00  0.00           C  
ATOM   3491  NH1 ARG A 216      21.243  37.967  79.628  1.00  0.00           N  
ATOM   3492  NH2 ARG A 216      19.883  36.666  78.337  1.00  0.00           N  
ATOM   3493  H   ARG A 216      18.257  37.155  85.348  1.00  0.00           H  
ATOM   3494  HA  ARG A 216      21.115  37.676  84.810  1.00  0.00           H  
ATOM   3495 1HB  ARG A 216      18.554  39.081  83.961  1.00  0.00           H  
ATOM   3496 2HB  ARG A 216      20.157  39.671  83.551  1.00  0.00           H  
ATOM   3497 1HG  ARG A 216      20.608  37.557  82.339  1.00  0.00           H  
ATOM   3498 2HG  ARG A 216      18.950  37.026  82.708  1.00  0.00           H  
ATOM   3499 1HD  ARG A 216      18.094  39.010  81.549  1.00  0.00           H  
ATOM   3500 2HD  ARG A 216      19.764  39.446  81.118  1.00  0.00           H  
ATOM   3501  HE  ARG A 216      18.117  37.351  79.954  1.00  0.00           H  
ATOM   3502 1HH1 ARG A 216      21.376  38.576  80.423  1.00  0.00           H  
ATOM   3503 2HH1 ARG A 216      22.024  37.746  79.027  1.00  0.00           H  
ATOM   3504 1HH2 ARG A 216      18.970  36.279  78.144  1.00  0.00           H  
ATOM   3505 2HH2 ARG A 216      20.663  36.446  77.735  1.00  0.00           H  
ATOM   3506  N   SER A 217      19.710  39.000  87.251  1.00  0.00           N  
ATOM   3507  CA  SER A 217      19.785  39.970  88.337  1.00  0.00           C  
ATOM   3508  C   SER A 217      20.692  39.477  89.457  1.00  0.00           C  
ATOM   3509  O   SER A 217      20.810  38.273  89.687  1.00  0.00           O  
ATOM   3510  CB  SER A 217      18.399  40.251  88.883  1.00  0.00           C  
ATOM   3511  OG  SER A 217      17.582  40.836  87.906  1.00  0.00           O  
ATOM   3512  H   SER A 217      19.150  38.167  87.374  1.00  0.00           H  
ATOM   3513  HA  SER A 217      20.215  40.893  87.947  1.00  0.00           H  
ATOM   3514 1HB  SER A 217      17.948  39.319  89.227  1.00  0.00           H  
ATOM   3515 2HB  SER A 217      18.474  40.914  89.744  1.00  0.00           H  
ATOM   3516  HG  SER A 217      17.339  40.128  87.306  1.00  0.00           H  
ATOM   3517  N   THR A 218      21.333  40.414  90.148  1.00  0.00           N  
ATOM   3518  CA  THR A 218      22.211  40.076  91.261  1.00  0.00           C  
ATOM   3519  C   THR A 218      21.618  40.522  92.590  1.00  0.00           C  
ATOM   3520  O   THR A 218      21.973  40.000  93.646  1.00  0.00           O  
ATOM   3521  CB  THR A 218      23.604  40.708  91.078  1.00  0.00           C  
ATOM   3522  OG1 THR A 218      23.481  42.135  91.027  1.00  0.00           O  
ATOM   3523  CG2 THR A 218      24.251  40.211  89.795  1.00  0.00           C  
ATOM   3524  H   THR A 218      21.206  41.382  89.898  1.00  0.00           H  
ATOM   3525  HA  THR A 218      22.324  38.992  91.296  1.00  0.00           H  
ATOM   3526  HB  THR A 218      24.238  40.442  91.924  1.00  0.00           H  
ATOM   3527  HG1 THR A 218      24.153  42.493  90.443  1.00  0.00           H  
ATOM   3528 1HG2 THR A 218      25.234  40.669  89.683  1.00  0.00           H  
ATOM   3529 2HG2 THR A 218      24.357  39.128  89.836  1.00  0.00           H  
ATOM   3530 3HG2 THR A 218      23.627  40.483  88.944  1.00  0.00           H  
ATOM   3531  N   ASN A 219      20.714  41.493  92.529  1.00  0.00           N  
ATOM   3532  CA  ASN A 219      20.056  42.004  93.728  1.00  0.00           C  
ATOM   3533  C   ASN A 219      18.853  41.150  94.105  1.00  0.00           C  
ATOM   3534  O   ASN A 219      17.865  41.098  93.372  1.00  0.00           O  
ATOM   3535  CB  ASN A 219      19.643  43.451  93.533  1.00  0.00           C  
ATOM   3536  CG  ASN A 219      19.038  44.051  94.771  1.00  0.00           C  
ATOM   3537  OD1 ASN A 219      18.896  43.377  95.798  1.00  0.00           O  
ATOM   3538  ND2 ASN A 219      18.676  45.307  94.696  1.00  0.00           N  
ATOM   3539  H   ASN A 219      20.471  41.887  91.631  1.00  0.00           H  
ATOM   3540  HA  ASN A 219      20.766  41.959  94.554  1.00  0.00           H  
ATOM   3541 1HB  ASN A 219      20.512  44.043  93.244  1.00  0.00           H  
ATOM   3542 2HB  ASN A 219      18.919  43.517  92.721  1.00  0.00           H  
ATOM   3543 1HD2 ASN A 219      18.267  45.758  95.490  1.00  0.00           H  
ATOM   3544 2HD2 ASN A 219      18.808  45.815  93.845  1.00  0.00           H  
ATOM   3545  N   ASP A 220      18.943  40.483  95.250  1.00  0.00           N  
ATOM   3546  CA  ASP A 220      17.863  39.623  95.721  1.00  0.00           C  
ATOM   3547  C   ASP A 220      16.567  40.408  95.887  1.00  0.00           C  
ATOM   3548  O   ASP A 220      15.477  39.874  95.674  1.00  0.00           O  
ATOM   3549  CB  ASP A 220      18.241  38.965  97.050  1.00  0.00           C  
ATOM   3550  CG  ASP A 220      19.297  37.879  96.895  1.00  0.00           C  
ATOM   3551  OD1 ASP A 220      19.528  37.457  95.786  1.00  0.00           O  
ATOM   3552  OD2 ASP A 220      19.863  37.483  97.885  1.00  0.00           O  
ATOM   3553  H   ASP A 220      19.779  40.573  95.808  1.00  0.00           H  
ATOM   3554  HA  ASP A 220      17.695  38.852  94.971  1.00  0.00           H  
ATOM   3555 1HB  ASP A 220      18.618  39.723  97.738  1.00  0.00           H  
ATOM   3556 2HB  ASP A 220      17.352  38.525  97.505  1.00  0.00           H  
ATOM   3557  N   GLU A 221      16.693  41.675  96.266  1.00  0.00           N  
ATOM   3558  CA  GLU A 221      15.540  42.561  96.367  1.00  0.00           C  
ATOM   3559  C   GLU A 221      14.802  42.661  95.038  1.00  0.00           C  
ATOM   3560  O   GLU A 221      13.584  42.498  94.979  1.00  0.00           O  
ATOM   3561  CB  GLU A 221      15.978  43.955  96.824  1.00  0.00           C  
ATOM   3562  CG  GLU A 221      14.835  44.945  97.004  1.00  0.00           C  
ATOM   3563  CD  GLU A 221      15.312  46.341  97.292  1.00  0.00           C  
ATOM   3564  OE1 GLU A 221      16.476  46.601  97.107  1.00  0.00           O  
ATOM   3565  OE2 GLU A 221      14.510  47.149  97.699  1.00  0.00           O  
ATOM   3566  H   GLU A 221      17.610  42.032  96.491  1.00  0.00           H  
ATOM   3567  HA  GLU A 221      14.846  42.146  97.099  1.00  0.00           H  
ATOM   3568 1HB  GLU A 221      16.507  43.877  97.773  1.00  0.00           H  
ATOM   3569 2HB  GLU A 221      16.672  44.375  96.096  1.00  0.00           H  
ATOM   3570 1HG  GLU A 221      14.233  44.958  96.096  1.00  0.00           H  
ATOM   3571 2HG  GLU A 221      14.201  44.606  97.823  1.00  0.00           H  
ATOM   3572  N   GLU A 222      15.551  42.929  93.972  1.00  0.00           N  
ATOM   3573  CA  GLU A 222      14.970  43.039  92.638  1.00  0.00           C  
ATOM   3574  C   GLU A 222      14.374  41.715  92.185  1.00  0.00           C  
ATOM   3575  O   GLU A 222      13.301  41.678  91.581  1.00  0.00           O  
ATOM   3576  CB  GLU A 222      16.026  43.503  91.633  1.00  0.00           C  
ATOM   3577  CG  GLU A 222      15.514  43.656  90.207  1.00  0.00           C  
ATOM   3578  CD  GLU A 222      14.559  44.807  90.049  1.00  0.00           C  
ATOM   3579  OE1 GLU A 222      14.628  45.723  90.834  1.00  0.00           O  
ATOM   3580  OE2 GLU A 222      13.761  44.770  89.143  1.00  0.00           O  
ATOM   3581  H   GLU A 222      16.544  43.058  94.089  1.00  0.00           H  
ATOM   3582  HA  GLU A 222      14.162  43.770  92.674  1.00  0.00           H  
ATOM   3583 1HB  GLU A 222      16.431  44.466  91.947  1.00  0.00           H  
ATOM   3584 2HB  GLU A 222      16.851  42.791  91.616  1.00  0.00           H  
ATOM   3585 1HG  GLU A 222      16.363  43.809  89.542  1.00  0.00           H  
ATOM   3586 2HG  GLU A 222      15.016  42.734  89.911  1.00  0.00           H  
ATOM   3587  N   ILE A 223      15.073  40.624  92.480  1.00  0.00           N  
ATOM   3588  CA  ILE A 223      14.602  39.291  92.123  1.00  0.00           C  
ATOM   3589  C   ILE A 223      13.259  38.988  92.778  1.00  0.00           C  
ATOM   3590  O   ILE A 223      12.348  38.468  92.133  1.00  0.00           O  
ATOM   3591  CB  ILE A 223      15.627  38.218  92.535  1.00  0.00           C  
ATOM   3592  CG1 ILE A 223      16.880  38.313  91.661  1.00  0.00           C  
ATOM   3593  CG2 ILE A 223      15.012  36.829  92.440  1.00  0.00           C  
ATOM   3594  CD1 ILE A 223      18.049  37.505  92.178  1.00  0.00           C  
ATOM   3595  H   ILE A 223      15.954  40.721  92.965  1.00  0.00           H  
ATOM   3596  HA  ILE A 223      14.460  39.250  91.043  1.00  0.00           H  
ATOM   3597  HB  ILE A 223      15.945  38.394  93.563  1.00  0.00           H  
ATOM   3598 1HG1 ILE A 223      16.648  37.972  90.653  1.00  0.00           H  
ATOM   3599 2HG1 ILE A 223      17.193  39.355  91.587  1.00  0.00           H  
ATOM   3600 1HG2 ILE A 223      15.750  36.084  92.733  1.00  0.00           H  
ATOM   3601 2HG2 ILE A 223      14.150  36.768  93.102  1.00  0.00           H  
ATOM   3602 3HG2 ILE A 223      14.695  36.643  91.413  1.00  0.00           H  
ATOM   3603 1HD1 ILE A 223      18.898  37.625  91.505  1.00  0.00           H  
ATOM   3604 2HD1 ILE A 223      18.322  37.857  93.174  1.00  0.00           H  
ATOM   3605 3HD1 ILE A 223      17.770  36.454  92.227  1.00  0.00           H  
ATOM   3606  N   LYS A 224      13.144  39.316  94.057  1.00  0.00           N  
ATOM   3607  CA  LYS A 224      11.885  39.160  94.779  1.00  0.00           C  
ATOM   3608  C   LYS A 224      10.765  39.946  94.111  1.00  0.00           C  
ATOM   3609  O   LYS A 224       9.666  39.431  93.914  1.00  0.00           O  
ATOM   3610  CB  LYS A 224      12.043  39.604  96.234  1.00  0.00           C  
ATOM   3611  CG  LYS A 224      10.768  39.506  97.062  1.00  0.00           C  
ATOM   3612  CD  LYS A 224      11.050  39.743  98.539  1.00  0.00           C  
ATOM   3613  CE  LYS A 224       9.760  39.827  99.343  1.00  0.00           C  
ATOM   3614  NZ  LYS A 224      10.017  39.847 100.808  1.00  0.00           N  
ATOM   3615  H   LYS A 224      13.947  39.687  94.547  1.00  0.00           H  
ATOM   3616  HA  LYS A 224      11.606  38.105  94.762  1.00  0.00           H  
ATOM   3617 1HB  LYS A 224      12.805  38.995  96.721  1.00  0.00           H  
ATOM   3618 2HB  LYS A 224      12.382  40.640  96.264  1.00  0.00           H  
ATOM   3619 1HG  LYS A 224      10.050  40.249  96.714  1.00  0.00           H  
ATOM   3620 2HG  LYS A 224      10.330  38.516  96.939  1.00  0.00           H  
ATOM   3621 1HD  LYS A 224      11.659  38.927  98.929  1.00  0.00           H  
ATOM   3622 2HD  LYS A 224      11.602  40.676  98.659  1.00  0.00           H  
ATOM   3623 1HE  LYS A 224       9.218  40.732  99.068  1.00  0.00           H  
ATOM   3624 2HE  LYS A 224       9.129  38.969  99.108  1.00  0.00           H  
ATOM   3625 1HZ  LYS A 224       9.138  39.902 101.304  1.00  0.00           H  
ATOM   3626 2HZ  LYS A 224      10.503  39.002 101.077  1.00  0.00           H  
ATOM   3627 3HZ  LYS A 224      10.585  40.649 101.040  1.00  0.00           H  
ATOM   3628  N   GLN A 225      11.053  41.195  93.763  1.00  0.00           N  
ATOM   3629  CA  GLN A 225      10.069  42.055  93.116  1.00  0.00           C  
ATOM   3630  C   GLN A 225       9.654  41.495  91.762  1.00  0.00           C  
ATOM   3631  O   GLN A 225       8.482  41.553  91.388  1.00  0.00           O  
ATOM   3632  CB  GLN A 225      10.624  43.473  92.949  1.00  0.00           C  
ATOM   3633  CG  GLN A 225      10.771  44.242  94.250  1.00  0.00           C  
ATOM   3634  CD  GLN A 225      11.394  45.610  94.046  1.00  0.00           C  
ATOM   3635  OE1 GLN A 225      12.108  45.843  93.068  1.00  0.00           O  
ATOM   3636  NE2 GLN A 225      11.124  46.525  94.971  1.00  0.00           N  
ATOM   3637  H   GLN A 225      11.976  41.560  93.953  1.00  0.00           H  
ATOM   3638  HA  GLN A 225       9.179  42.097  93.744  1.00  0.00           H  
ATOM   3639 1HB  GLN A 225      11.603  43.427  92.471  1.00  0.00           H  
ATOM   3640 2HB  GLN A 225       9.967  44.045  92.293  1.00  0.00           H  
ATOM   3641 1HG  GLN A 225       9.786  44.376  94.695  1.00  0.00           H  
ATOM   3642 2HG  GLN A 225      11.412  43.673  94.925  1.00  0.00           H  
ATOM   3643 1HE2 GLN A 225      11.506  47.446  94.890  1.00  0.00           H  
ATOM   3644 2HE2 GLN A 225      10.539  46.294  95.749  1.00  0.00           H  
ATOM   3645  N   ILE A 226      10.621  40.951  91.030  1.00  0.00           N  
ATOM   3646  CA  ILE A 226      10.345  40.304  89.754  1.00  0.00           C  
ATOM   3647  C   ILE A 226       9.383  39.136  89.927  1.00  0.00           C  
ATOM   3648  O   ILE A 226       8.423  38.991  89.169  1.00  0.00           O  
ATOM   3649  CB  ILE A 226      11.646  39.806  89.098  1.00  0.00           C  
ATOM   3650  CG1 ILE A 226      12.495  40.990  88.629  1.00  0.00           C  
ATOM   3651  CG2 ILE A 226      11.333  38.877  87.934  1.00  0.00           C  
ATOM   3652  CD1 ILE A 226      13.924  40.624  88.298  1.00  0.00           C  
ATOM   3653  H   ILE A 226      11.573  40.988  91.368  1.00  0.00           H  
ATOM   3654  HA  ILE A 226       9.868  41.030  89.094  1.00  0.00           H  
ATOM   3655  HB  ILE A 226      12.240  39.263  89.833  1.00  0.00           H  
ATOM   3656 1HG1 ILE A 226      12.042  41.435  87.744  1.00  0.00           H  
ATOM   3657 2HG1 ILE A 226      12.512  41.755  89.406  1.00  0.00           H  
ATOM   3658 1HG2 ILE A 226      12.264  38.535  87.482  1.00  0.00           H  
ATOM   3659 2HG2 ILE A 226      10.769  38.018  88.296  1.00  0.00           H  
ATOM   3660 3HG2 ILE A 226      10.743  39.413  87.191  1.00  0.00           H  
ATOM   3661 1HD1 ILE A 226      14.462  41.515  87.974  1.00  0.00           H  
ATOM   3662 2HD1 ILE A 226      14.408  40.208  89.182  1.00  0.00           H  
ATOM   3663 3HD1 ILE A 226      13.933  39.885  87.497  1.00  0.00           H  
ATOM   3664  N   LEU A 227       9.646  38.300  90.926  1.00  0.00           N  
ATOM   3665  CA  LEU A 227       8.812  37.134  91.190  1.00  0.00           C  
ATOM   3666  C   LEU A 227       7.423  37.544  91.660  1.00  0.00           C  
ATOM   3667  O   LEU A 227       6.426  36.917  91.303  1.00  0.00           O  
ATOM   3668  CB  LEU A 227       9.471  36.239  92.247  1.00  0.00           C  
ATOM   3669  CG  LEU A 227      10.811  35.609  91.845  1.00  0.00           C  
ATOM   3670  CD1 LEU A 227      11.458  34.968  93.065  1.00  0.00           C  
ATOM   3671  CD2 LEU A 227      10.577  34.583  90.746  1.00  0.00           C  
ATOM   3672  H   LEU A 227      10.442  38.480  91.519  1.00  0.00           H  
ATOM   3673  HA  LEU A 227       8.694  36.575  90.262  1.00  0.00           H  
ATOM   3674 1HB  LEU A 227       9.640  36.830  93.146  1.00  0.00           H  
ATOM   3675 2HB  LEU A 227       8.785  35.430  92.495  1.00  0.00           H  
ATOM   3676  HG  LEU A 227      11.482  36.386  91.479  1.00  0.00           H  
ATOM   3677 1HD1 LEU A 227      12.410  34.520  92.777  1.00  0.00           H  
ATOM   3678 2HD1 LEU A 227      11.631  35.728  93.827  1.00  0.00           H  
ATOM   3679 3HD1 LEU A 227      10.800  34.196  93.462  1.00  0.00           H  
ATOM   3680 1HD2 LEU A 227      11.530  34.135  90.458  1.00  0.00           H  
ATOM   3681 2HD2 LEU A 227       9.906  33.805  91.111  1.00  0.00           H  
ATOM   3682 3HD2 LEU A 227      10.131  35.071  89.880  1.00  0.00           H  
ATOM   3683  N   GLU A 228       7.362  38.601  92.464  1.00  0.00           N  
ATOM   3684  CA  GLU A 228       6.090  39.146  92.919  1.00  0.00           C  
ATOM   3685  C   GLU A 228       5.279  39.700  91.754  1.00  0.00           C  
ATOM   3686  O   GLU A 228       4.065  39.510  91.685  1.00  0.00           O  
ATOM   3687  CB  GLU A 228       6.321  40.243  93.960  1.00  0.00           C  
ATOM   3688  CG  GLU A 228       6.769  39.734  95.323  1.00  0.00           C  
ATOM   3689  CD  GLU A 228       7.091  40.842  96.286  1.00  0.00           C  
ATOM   3690  OE1 GLU A 228       7.262  41.955  95.847  1.00  0.00           O  
ATOM   3691  OE2 GLU A 228       7.164  40.577  97.462  1.00  0.00           O  
ATOM   3692  H   GLU A 228       8.222  39.038  92.765  1.00  0.00           H  
ATOM   3693  HA  GLU A 228       5.510  38.340  93.371  1.00  0.00           H  
ATOM   3694 1HB  GLU A 228       7.081  40.936  93.596  1.00  0.00           H  
ATOM   3695 2HB  GLU A 228       5.402  40.812  94.101  1.00  0.00           H  
ATOM   3696 1HG  GLU A 228       5.976  39.118  95.747  1.00  0.00           H  
ATOM   3697 2HG  GLU A 228       7.648  39.105  95.193  1.00  0.00           H  
ATOM   3698  N   THR A 229       5.957  40.387  90.843  1.00  0.00           N  
ATOM   3699  CA  THR A 229       5.316  40.903  89.638  1.00  0.00           C  
ATOM   3700  C   THR A 229       4.714  39.775  88.810  1.00  0.00           C  
ATOM   3701  O   THR A 229       3.582  39.876  88.337  1.00  0.00           O  
ATOM   3702  CB  THR A 229       6.312  41.701  88.777  1.00  0.00           C  
ATOM   3703  OG1 THR A 229       6.800  42.823  89.524  1.00  0.00           O  
ATOM   3704  CG2 THR A 229       5.642  42.196  87.505  1.00  0.00           C  
ATOM   3705  H   THR A 229       6.943  40.558  90.987  1.00  0.00           H  
ATOM   3706  HA  THR A 229       4.502  41.565  89.936  1.00  0.00           H  
ATOM   3707  HB  THR A 229       7.156  41.064  88.512  1.00  0.00           H  
ATOM   3708  HG1 THR A 229       7.356  42.512  90.242  1.00  0.00           H  
ATOM   3709 1HG2 THR A 229       6.360  42.757  86.908  1.00  0.00           H  
ATOM   3710 2HG2 THR A 229       5.279  41.343  86.929  1.00  0.00           H  
ATOM   3711 3HG2 THR A 229       4.803  42.841  87.763  1.00  0.00           H  
ATOM   3712  N   ALA A 230       5.478  38.701  88.637  1.00  0.00           N  
ATOM   3713  CA  ALA A 230       5.003  37.533  87.905  1.00  0.00           C  
ATOM   3714  C   ALA A 230       3.775  36.928  88.569  1.00  0.00           C  
ATOM   3715  O   ALA A 230       2.802  36.579  87.898  1.00  0.00           O  
ATOM   3716  CB  ALA A 230       6.108  36.492  87.792  1.00  0.00           C  
ATOM   3717  H   ALA A 230       6.411  38.695  89.021  1.00  0.00           H  
ATOM   3718  HA  ALA A 230       4.716  37.848  86.901  1.00  0.00           H  
ATOM   3719 1HB  ALA A 230       5.738  35.626  87.244  1.00  0.00           H  
ATOM   3720 2HB  ALA A 230       6.959  36.921  87.262  1.00  0.00           H  
ATOM   3721 3HB  ALA A 230       6.421  36.184  88.789  1.00  0.00           H  
ATOM   3722  N   LYS A 231       3.821  36.806  89.890  1.00  0.00           N  
ATOM   3723  CA  LYS A 231       2.702  36.264  90.651  1.00  0.00           C  
ATOM   3724  C   LYS A 231       1.446  37.104  90.457  1.00  0.00           C  
ATOM   3725  O   LYS A 231       0.359  36.571  90.233  1.00  0.00           O  
ATOM   3726  CB  LYS A 231       3.056  36.180  92.137  1.00  0.00           C  
ATOM   3727  CG  LYS A 231       3.978  35.024  92.500  1.00  0.00           C  
ATOM   3728  CD  LYS A 231       4.331  35.042  93.980  1.00  0.00           C  
ATOM   3729  CE  LYS A 231       3.097  34.835  94.846  1.00  0.00           C  
ATOM   3730  NZ  LYS A 231       3.445  34.690  96.285  1.00  0.00           N  
ATOM   3731  H   LYS A 231       4.655  37.098  90.382  1.00  0.00           H  
ATOM   3732  HA  LYS A 231       2.489  35.261  90.283  1.00  0.00           H  
ATOM   3733 1HB  LYS A 231       3.540  37.106  92.449  1.00  0.00           H  
ATOM   3734 2HB  LYS A 231       2.142  36.075  92.723  1.00  0.00           H  
ATOM   3735 1HG  LYS A 231       3.488  34.079  92.263  1.00  0.00           H  
ATOM   3736 2HG  LYS A 231       4.895  35.094  91.916  1.00  0.00           H  
ATOM   3737 1HD  LYS A 231       5.050  34.250  94.192  1.00  0.00           H  
ATOM   3738 2HD  LYS A 231       4.785  35.999  94.234  1.00  0.00           H  
ATOM   3739 1HE  LYS A 231       2.426  35.685  94.731  1.00  0.00           H  
ATOM   3740 2HE  LYS A 231       2.570  33.938  94.521  1.00  0.00           H  
ATOM   3741 1HZ  LYS A 231       2.602  34.555  96.825  1.00  0.00           H  
ATOM   3742 2HZ  LYS A 231       4.054  33.892  96.406  1.00  0.00           H  
ATOM   3743 3HZ  LYS A 231       3.918  35.524  96.604  1.00  0.00           H  
ATOM   3744  N   GLU A 232       1.600  38.421  90.544  1.00  0.00           N  
ATOM   3745  CA  GLU A 232       0.477  39.336  90.390  1.00  0.00           C  
ATOM   3746  C   GLU A 232      -0.107  39.258  88.985  1.00  0.00           C  
ATOM   3747  O   GLU A 232      -1.326  39.271  88.808  1.00  0.00           O  
ATOM   3748  CB  GLU A 232       0.912  40.772  90.692  1.00  0.00           C  
ATOM   3749  CG  GLU A 232      -0.196  41.807  90.556  1.00  0.00           C  
ATOM   3750  CD  GLU A 232       0.263  43.200  90.885  1.00  0.00           C  
ATOM   3751  OE1 GLU A 232       1.353  43.345  91.383  1.00  0.00           O  
ATOM   3752  OE2 GLU A 232      -0.479  44.122  90.638  1.00  0.00           O  
ATOM   3753  H   GLU A 232       2.522  38.797  90.721  1.00  0.00           H  
ATOM   3754  HA  GLU A 232      -0.306  39.044  91.091  1.00  0.00           H  
ATOM   3755 1HB  GLU A 232       1.300  40.828  91.710  1.00  0.00           H  
ATOM   3756 2HB  GLU A 232       1.720  41.056  90.019  1.00  0.00           H  
ATOM   3757 1HG  GLU A 232      -0.569  41.792  89.532  1.00  0.00           H  
ATOM   3758 2HG  GLU A 232      -1.016  41.534  91.216  1.00  0.00           H  
ATOM   3759  N   ALA A 233       0.768  39.178  87.989  1.00  0.00           N  
ATOM   3760  CA  ALA A 233       0.341  39.071  86.600  1.00  0.00           C  
ATOM   3761  C   ALA A 233      -0.510  37.826  86.382  1.00  0.00           C  
ATOM   3762  O   ALA A 233      -1.574  37.889  85.766  1.00  0.00           O  
ATOM   3763  CB  ALA A 233       1.548  39.055  85.673  1.00  0.00           C  
ATOM   3764  H   ALA A 233       1.756  39.196  88.199  1.00  0.00           H  
ATOM   3765  HA  ALA A 233      -0.277  39.937  86.358  1.00  0.00           H  
ATOM   3766 1HB  ALA A 233       1.212  38.974  84.640  1.00  0.00           H  
ATOM   3767 2HB  ALA A 233       2.115  39.978  85.799  1.00  0.00           H  
ATOM   3768 3HB  ALA A 233       2.182  38.204  85.916  1.00  0.00           H  
ATOM   3769  N   PHE A 234      -0.033  36.693  86.888  1.00  0.00           N  
ATOM   3770  CA  PHE A 234      -0.733  35.425  86.722  1.00  0.00           C  
ATOM   3771  C   PHE A 234      -1.993  35.375  87.576  1.00  0.00           C  
ATOM   3772  O   PHE A 234      -2.997  34.782  87.183  1.00  0.00           O  
ATOM   3773  CB  PHE A 234       0.185  34.256  87.088  1.00  0.00           C  
ATOM   3774  CG  PHE A 234       1.217  33.945  86.043  1.00  0.00           C  
ATOM   3775  CD1 PHE A 234       2.507  33.587  86.407  1.00  0.00           C  
ATOM   3776  CD2 PHE A 234       0.902  34.011  84.694  1.00  0.00           C  
ATOM   3777  CE1 PHE A 234       3.458  33.301  85.446  1.00  0.00           C  
ATOM   3778  CE2 PHE A 234       1.850  33.723  83.731  1.00  0.00           C  
ATOM   3779  CZ  PHE A 234       3.130  33.369  84.108  1.00  0.00           C  
ATOM   3780  H   PHE A 234       0.836  36.713  87.402  1.00  0.00           H  
ATOM   3781  HA  PHE A 234      -1.036  35.331  85.680  1.00  0.00           H  
ATOM   3782 1HB  PHE A 234       0.700  34.478  88.021  1.00  0.00           H  
ATOM   3783 2HB  PHE A 234      -0.414  33.362  87.252  1.00  0.00           H  
ATOM   3784  HD1 PHE A 234       2.766  33.532  87.464  1.00  0.00           H  
ATOM   3785  HD2 PHE A 234      -0.108  34.291  84.397  1.00  0.00           H  
ATOM   3786  HE1 PHE A 234       4.468  33.021  85.745  1.00  0.00           H  
ATOM   3787  HE2 PHE A 234       1.589  33.778  82.675  1.00  0.00           H  
ATOM   3788  HZ  PHE A 234       3.879  33.145  83.350  1.00  0.00           H  
ATOM   3789  N   GLU A 235      -1.933  36.000  88.749  1.00  0.00           N  
ATOM   3790  CA  GLU A 235      -3.100  36.115  89.615  1.00  0.00           C  
ATOM   3791  C   GLU A 235      -4.234  36.852  88.917  1.00  0.00           C  
ATOM   3792  O   GLU A 235      -5.346  36.335  88.804  1.00  0.00           O  
ATOM   3793  CB  GLU A 235      -2.731  36.839  90.912  1.00  0.00           C  
ATOM   3794  CG  GLU A 235      -3.900  37.055  91.865  1.00  0.00           C  
ATOM   3795  CD  GLU A 235      -3.515  37.831  93.094  1.00  0.00           C  
ATOM   3796  OE1 GLU A 235      -2.342  37.984  93.334  1.00  0.00           O  
ATOM   3797  OE2 GLU A 235      -4.396  38.270  93.794  1.00  0.00           O  
ATOM   3798  H   GLU A 235      -1.057  36.406  89.044  1.00  0.00           H  
ATOM   3799  HA  GLU A 235      -3.453  35.112  89.853  1.00  0.00           H  
ATOM   3800 1HB  GLU A 235      -1.968  36.269  91.443  1.00  0.00           H  
ATOM   3801 2HB  GLU A 235      -2.307  37.815  90.677  1.00  0.00           H  
ATOM   3802 1HG  GLU A 235      -4.687  37.595  91.340  1.00  0.00           H  
ATOM   3803 2HG  GLU A 235      -4.296  36.086  92.161  1.00  0.00           H  
ATOM   3804  N   ARG A 236      -3.948  38.061  88.446  1.00  0.00           N  
ATOM   3805  CA  ARG A 236      -4.943  38.867  87.745  1.00  0.00           C  
ATOM   3806  C   ARG A 236      -5.503  38.122  86.539  1.00  0.00           C  
ATOM   3807  O   ARG A 236      -6.709  38.140  86.292  1.00  0.00           O  
ATOM   3808  CB  ARG A 236      -4.337  40.185  87.285  1.00  0.00           C  
ATOM   3809  CG  ARG A 236      -4.033  41.173  88.401  1.00  0.00           C  
ATOM   3810  CD  ARG A 236      -3.426  42.423  87.877  1.00  0.00           C  
ATOM   3811  NE  ARG A 236      -3.026  43.322  88.948  1.00  0.00           N  
ATOM   3812  CZ  ARG A 236      -3.853  44.185  89.571  1.00  0.00           C  
ATOM   3813  NH1 ARG A 236      -5.118  44.252  89.220  1.00  0.00           N  
ATOM   3814  NH2 ARG A 236      -3.392  44.962  90.535  1.00  0.00           N  
ATOM   3815  H   ARG A 236      -3.018  38.432  88.579  1.00  0.00           H  
ATOM   3816  HA  ARG A 236      -5.771  39.063  88.425  1.00  0.00           H  
ATOM   3817 1HB  ARG A 236      -3.405  39.992  86.755  1.00  0.00           H  
ATOM   3818 2HB  ARG A 236      -5.015  40.674  86.586  1.00  0.00           H  
ATOM   3819 1HG  ARG A 236      -4.957  41.432  88.919  1.00  0.00           H  
ATOM   3820 2HG  ARG A 236      -3.335  40.722  89.107  1.00  0.00           H  
ATOM   3821 1HD  ARG A 236      -2.541  42.179  87.289  1.00  0.00           H  
ATOM   3822 2HD  ARG A 236      -4.147  42.942  87.247  1.00  0.00           H  
ATOM   3823  HE  ARG A 236      -2.060  43.298  89.245  1.00  0.00           H  
ATOM   3824 1HH1 ARG A 236      -5.470  43.659  88.482  1.00  0.00           H  
ATOM   3825 2HH1 ARG A 236      -5.737  44.899  89.686  1.00  0.00           H  
ATOM   3826 1HH2 ARG A 236      -2.420  44.910  90.805  1.00  0.00           H  
ATOM   3827 2HH2 ARG A 236      -4.011  45.607  91.002  1.00  0.00           H  
ATOM   3828  N   ALA A 237      -4.621  37.464  85.793  1.00  0.00           N  
ATOM   3829  CA  ALA A 237      -5.029  36.688  84.627  1.00  0.00           C  
ATOM   3830  C   ALA A 237      -5.934  35.530  85.028  1.00  0.00           C  
ATOM   3831  O   ALA A 237      -6.949  35.272  84.382  1.00  0.00           O  
ATOM   3832  CB  ALA A 237      -3.809  36.174  83.880  1.00  0.00           C  
ATOM   3833  H   ALA A 237      -3.642  37.504  86.039  1.00  0.00           H  
ATOM   3834  HA  ALA A 237      -5.600  37.338  83.964  1.00  0.00           H  
ATOM   3835 1HB  ALA A 237      -4.133  35.598  83.013  1.00  0.00           H  
ATOM   3836 2HB  ALA A 237      -3.203  37.017  83.550  1.00  0.00           H  
ATOM   3837 3HB  ALA A 237      -3.220  35.540  84.538  1.00  0.00           H  
ATOM   3838  N   SER A 238      -5.561  34.837  86.098  1.00  0.00           N  
ATOM   3839  CA  SER A 238      -6.322  33.685  86.569  1.00  0.00           C  
ATOM   3840  C   SER A 238      -7.670  34.111  87.136  1.00  0.00           C  
ATOM   3841  O   SER A 238      -8.603  33.313  87.209  1.00  0.00           O  
ATOM   3842  CB  SER A 238      -5.535  32.934  87.625  1.00  0.00           C  
ATOM   3843  OG  SER A 238      -5.448  33.677  88.810  1.00  0.00           O  
ATOM   3844  H   SER A 238      -4.728  35.114  86.598  1.00  0.00           H  
ATOM   3845  HA  SER A 238      -6.512  33.027  85.722  1.00  0.00           H  
ATOM   3846 1HB  SER A 238      -6.017  31.977  87.827  1.00  0.00           H  
ATOM   3847 2HB  SER A 238      -4.534  32.723  87.251  1.00  0.00           H  
ATOM   3848  HG  SER A 238      -5.520  34.599  88.550  1.00  0.00           H  
ATOM   3849  N   LYS A 239      -7.764  35.375  87.535  1.00  0.00           N  
ATOM   3850  CA  LYS A 239      -9.017  35.926  88.043  1.00  0.00           C  
ATOM   3851  C   LYS A 239      -9.801  36.620  86.937  1.00  0.00           C  
ATOM   3852  O   LYS A 239     -10.820  37.262  87.196  1.00  0.00           O  
ATOM   3853  CB  LYS A 239      -8.748  36.903  89.189  1.00  0.00           C  
ATOM   3854  CG  LYS A 239      -8.239  36.250  90.467  1.00  0.00           C  
ATOM   3855  CD  LYS A 239      -7.897  37.292  91.522  1.00  0.00           C  
ATOM   3856  CE  LYS A 239      -7.569  36.641  92.857  1.00  0.00           C  
ATOM   3857  NZ  LYS A 239      -7.084  37.633  93.856  1.00  0.00           N  
ATOM   3858  H   LYS A 239      -6.948  35.969  87.486  1.00  0.00           H  
ATOM   3859  HA  LYS A 239      -9.628  35.105  88.418  1.00  0.00           H  
ATOM   3860 1HB  LYS A 239      -8.009  37.640  88.873  1.00  0.00           H  
ATOM   3861 2HB  LYS A 239      -9.664  37.441  89.432  1.00  0.00           H  
ATOM   3862 1HG  LYS A 239      -9.004  35.581  90.864  1.00  0.00           H  
ATOM   3863 2HG  LYS A 239      -7.348  35.663  90.245  1.00  0.00           H  
ATOM   3864 1HD  LYS A 239      -7.037  37.877  91.191  1.00  0.00           H  
ATOM   3865 2HD  LYS A 239      -8.742  37.965  91.655  1.00  0.00           H  
ATOM   3866 1HE  LYS A 239      -8.458  36.151  93.252  1.00  0.00           H  
ATOM   3867 2HE  LYS A 239      -6.798  35.884  92.715  1.00  0.00           H  
ATOM   3868 1HZ  LYS A 239      -6.878  37.162  94.726  1.00  0.00           H  
ATOM   3869 2HZ  LYS A 239      -6.247  38.080  93.509  1.00  0.00           H  
ATOM   3870 3HZ  LYS A 239      -7.799  38.329  94.013  1.00  0.00           H  
ATOM   3871  N   ALA A 240      -9.323  36.486  85.705  1.00  0.00           N  
ATOM   3872  CA  ALA A 240     -10.034  37.011  84.546  1.00  0.00           C  
ATOM   3873  C   ALA A 240     -10.736  35.897  83.778  1.00  0.00           C  
ATOM   3874  O   ALA A 240     -10.215  34.788  83.660  1.00  0.00           O  
ATOM   3875  CB  ALA A 240      -9.075  37.761  83.632  1.00  0.00           C  
ATOM   3876  H   ALA A 240      -8.445  36.005  85.569  1.00  0.00           H  
ATOM   3877  HA  ALA A 240     -10.799  37.705  84.895  1.00  0.00           H  
ATOM   3878 1HB  ALA A 240      -9.621  38.148  82.771  1.00  0.00           H  
ATOM   3879 2HB  ALA A 240      -8.625  38.590  84.179  1.00  0.00           H  
ATOM   3880 3HB  ALA A 240      -8.294  37.084  83.292  1.00  0.00           H  
ATOM   3881  N   THR A 241     -11.919  36.200  83.257  1.00  0.00           N  
ATOM   3882  CA  THR A 241     -12.699  35.225  82.505  1.00  0.00           C  
ATOM   3883  C   THR A 241     -12.498  35.399  81.004  1.00  0.00           C  
ATOM   3884  O   THR A 241     -12.695  34.464  80.230  1.00  0.00           O  
ATOM   3885  CB  THR A 241     -14.197  35.333  82.843  1.00  0.00           C  
ATOM   3886  OG1 THR A 241     -14.679  36.633  82.476  1.00  0.00           O  
ATOM   3887  CG2 THR A 241     -14.425  35.114  84.331  1.00  0.00           C  
ATOM   3888  H   THR A 241     -12.290  37.132  83.385  1.00  0.00           H  
ATOM   3889  HA  THR A 241     -12.351  34.227  82.769  1.00  0.00           H  
ATOM   3890  HB  THR A 241     -14.753  34.583  82.281  1.00  0.00           H  
ATOM   3891  HG1 THR A 241     -14.162  37.305  82.926  1.00  0.00           H  
ATOM   3892 1HG2 THR A 241     -15.490  35.194  84.551  1.00  0.00           H  
ATOM   3893 2HG2 THR A 241     -14.070  34.123  84.611  1.00  0.00           H  
ATOM   3894 3HG2 THR A 241     -13.880  35.868  84.898  1.00  0.00           H  
ATOM   3895  N   ASP A 242     -12.107  36.604  80.600  1.00  0.00           N  
ATOM   3896  CA  ASP A 242     -11.863  36.898  79.193  1.00  0.00           C  
ATOM   3897  C   ASP A 242     -10.410  36.639  78.819  1.00  0.00           C  
ATOM   3898  O   ASP A 242      -9.500  37.276  79.350  1.00  0.00           O  
ATOM   3899  CB  ASP A 242     -12.226  38.350  78.877  1.00  0.00           C  
ATOM   3900  CG  ASP A 242     -12.105  38.683  77.396  1.00  0.00           C  
ATOM   3901  OD1 ASP A 242     -11.610  37.862  76.661  1.00  0.00           O  
ATOM   3902  OD2 ASP A 242     -12.508  39.756  77.014  1.00  0.00           O  
ATOM   3903  H   ASP A 242     -11.973  37.331  81.286  1.00  0.00           H  
ATOM   3904  HA  ASP A 242     -12.484  36.234  78.588  1.00  0.00           H  
ATOM   3905 1HB  ASP A 242     -13.249  38.547  79.196  1.00  0.00           H  
ATOM   3906 2HB  ASP A 242     -11.574  39.019  79.439  1.00  0.00           H  
ATOM   3907  N   GLU A 243     -10.197  35.703  77.901  1.00  0.00           N  
ATOM   3908  CA  GLU A 243      -8.852  35.352  77.460  1.00  0.00           C  
ATOM   3909  C   GLU A 243      -8.161  36.543  76.808  1.00  0.00           C  
ATOM   3910  O   GLU A 243      -6.937  36.671  76.868  1.00  0.00           O  
ATOM   3911  CB  GLU A 243      -8.901  34.178  76.480  1.00  0.00           C  
ATOM   3912  CG  GLU A 243      -9.152  32.824  77.131  1.00  0.00           C  
ATOM   3913  CD  GLU A 243      -9.055  31.681  76.159  1.00  0.00           C  
ATOM   3914  OE1 GLU A 243      -9.131  31.922  74.979  1.00  0.00           O  
ATOM   3915  OE2 GLU A 243      -8.904  30.566  76.599  1.00  0.00           O  
ATOM   3916  H   GLU A 243     -10.989  35.219  77.500  1.00  0.00           H  
ATOM   3917  HA  GLU A 243      -8.272  35.068  78.337  1.00  0.00           H  
ATOM   3918 1HB  GLU A 243      -9.692  34.347  75.747  1.00  0.00           H  
ATOM   3919 2HB  GLU A 243      -7.959  34.118  75.936  1.00  0.00           H  
ATOM   3920 1HG  GLU A 243      -8.420  32.675  77.925  1.00  0.00           H  
ATOM   3921 2HG  GLU A 243     -10.142  32.828  77.583  1.00  0.00           H  
ATOM   3922  N   GLU A 244      -8.949  37.412  76.186  1.00  0.00           N  
ATOM   3923  CA  GLU A 244      -8.417  38.614  75.553  1.00  0.00           C  
ATOM   3924  C   GLU A 244      -7.920  39.608  76.594  1.00  0.00           C  
ATOM   3925  O   GLU A 244      -6.924  40.299  76.379  1.00  0.00           O  
ATOM   3926  CB  GLU A 244      -9.484  39.272  74.675  1.00  0.00           C  
ATOM   3927  CG  GLU A 244      -9.872  38.462  73.446  1.00  0.00           C  
ATOM   3928  CD  GLU A 244      -8.719  38.234  72.508  1.00  0.00           C  
ATOM   3929  OE1 GLU A 244      -8.040  39.180  72.191  1.00  0.00           O  
ATOM   3930  OE2 GLU A 244      -8.518  37.111  72.108  1.00  0.00           O  
ATOM   3931  H   GLU A 244      -9.944  37.235  76.149  1.00  0.00           H  
ATOM   3932  HA  GLU A 244      -7.567  38.330  74.934  1.00  0.00           H  
ATOM   3933 1HB  GLU A 244     -10.387  39.440  75.263  1.00  0.00           H  
ATOM   3934 2HB  GLU A 244      -9.128  40.244  74.336  1.00  0.00           H  
ATOM   3935 1HG  GLU A 244     -10.261  37.496  73.767  1.00  0.00           H  
ATOM   3936 2HG  GLU A 244     -10.667  38.984  72.916  1.00  0.00           H  
ATOM   3937  N   GLU A 245      -8.618  39.677  77.722  1.00  0.00           N  
ATOM   3938  CA  GLU A 245      -8.145  40.438  78.872  1.00  0.00           C  
ATOM   3939  C   GLU A 245      -6.830  39.876  79.401  1.00  0.00           C  
ATOM   3940  O   GLU A 245      -5.903  40.628  79.704  1.00  0.00           O  
ATOM   3941  CB  GLU A 245      -9.196  40.434  79.984  1.00  0.00           C  
ATOM   3942  CG  GLU A 245      -8.815  41.246  81.213  1.00  0.00           C  
ATOM   3943  CD  GLU A 245      -9.869  41.216  82.285  1.00  0.00           C  
ATOM   3944  OE1 GLU A 245     -10.848  40.534  82.108  1.00  0.00           O  
ATOM   3945  OE2 GLU A 245      -9.694  41.877  83.281  1.00  0.00           O  
ATOM   3946  H   GLU A 245      -9.501  39.188  77.784  1.00  0.00           H  
ATOM   3947  HA  GLU A 245      -7.964  41.464  78.556  1.00  0.00           H  
ATOM   3948 1HB  GLU A 245     -10.135  40.834  79.598  1.00  0.00           H  
ATOM   3949 2HB  GLU A 245      -9.384  39.410  80.304  1.00  0.00           H  
ATOM   3950 1HG  GLU A 245      -7.885  40.850  81.622  1.00  0.00           H  
ATOM   3951 2HG  GLU A 245      -8.636  42.278  80.914  1.00  0.00           H  
ATOM   3952  N   ILE A 246      -6.756  38.554  79.505  1.00  0.00           N  
ATOM   3953  CA  ILE A 246      -5.536  37.887  79.943  1.00  0.00           C  
ATOM   3954  C   ILE A 246      -4.363  38.234  79.035  1.00  0.00           C  
ATOM   3955  O   ILE A 246      -3.250  38.471  79.505  1.00  0.00           O  
ATOM   3956  CB  ILE A 246      -5.727  36.360  79.975  1.00  0.00           C  
ATOM   3957  CG1 ILE A 246      -6.681  35.965  81.105  1.00  0.00           C  
ATOM   3958  CG2 ILE A 246      -4.386  35.660  80.137  1.00  0.00           C  
ATOM   3959  CD1 ILE A 246      -7.113  34.518  81.061  1.00  0.00           C  
ATOM   3960  H   ILE A 246      -7.568  37.996  79.276  1.00  0.00           H  
ATOM   3961  HA  ILE A 246      -5.292  38.237  80.946  1.00  0.00           H  
ATOM   3962  HB  ILE A 246      -6.187  36.031  79.044  1.00  0.00           H  
ATOM   3963 1HG1 ILE A 246      -6.203  36.150  82.066  1.00  0.00           H  
ATOM   3964 2HG1 ILE A 246      -7.575  36.588  81.060  1.00  0.00           H  
ATOM   3965 1HG2 ILE A 246      -4.539  34.582  80.159  1.00  0.00           H  
ATOM   3966 2HG2 ILE A 246      -3.737  35.917  79.301  1.00  0.00           H  
ATOM   3967 3HG2 ILE A 246      -3.919  35.980  81.070  1.00  0.00           H  
ATOM   3968 1HD1 ILE A 246      -7.788  34.314  81.892  1.00  0.00           H  
ATOM   3969 2HD1 ILE A 246      -7.626  34.318  80.119  1.00  0.00           H  
ATOM   3970 3HD1 ILE A 246      -6.237  33.875  81.140  1.00  0.00           H  
ATOM   3971  N   LYS A 247      -4.619  38.263  77.732  1.00  0.00           N  
ATOM   3972  CA  LYS A 247      -3.599  38.637  76.759  1.00  0.00           C  
ATOM   3973  C   LYS A 247      -3.012  40.007  77.075  1.00  0.00           C  
ATOM   3974  O   LYS A 247      -1.797  40.198  77.027  1.00  0.00           O  
ATOM   3975  CB  LYS A 247      -4.178  38.627  75.345  1.00  0.00           C  
ATOM   3976  CG  LYS A 247      -4.423  37.236  74.774  1.00  0.00           C  
ATOM   3977  CD  LYS A 247      -5.025  37.308  73.379  1.00  0.00           C  
ATOM   3978  CE  LYS A 247      -5.296  35.919  72.819  1.00  0.00           C  
ATOM   3979  NZ  LYS A 247      -5.995  35.975  71.507  1.00  0.00           N  
ATOM   3980  H   LYS A 247      -5.543  38.018  77.405  1.00  0.00           H  
ATOM   3981  HA  LYS A 247      -2.787  37.909  76.812  1.00  0.00           H  
ATOM   3982 1HB  LYS A 247      -5.127  39.164  75.336  1.00  0.00           H  
ATOM   3983 2HB  LYS A 247      -3.500  39.150  74.670  1.00  0.00           H  
ATOM   3984 1HG  LYS A 247      -3.480  36.690  74.727  1.00  0.00           H  
ATOM   3985 2HG  LYS A 247      -5.105  36.690  75.427  1.00  0.00           H  
ATOM   3986 1HD  LYS A 247      -5.961  37.866  73.415  1.00  0.00           H  
ATOM   3987 2HD  LYS A 247      -4.337  37.830  72.713  1.00  0.00           H  
ATOM   3988 1HE  LYS A 247      -4.353  35.388  72.693  1.00  0.00           H  
ATOM   3989 2HE  LYS A 247      -5.912  35.359  73.521  1.00  0.00           H  
ATOM   3990 1HZ  LYS A 247      -6.156  35.036  71.171  1.00  0.00           H  
ATOM   3991 2HZ  LYS A 247      -6.880  36.450  71.616  1.00  0.00           H  
ATOM   3992 3HZ  LYS A 247      -5.424  36.476  70.841  1.00  0.00           H  
ATOM   3993  N   GLU A 248      -3.883  40.957  77.398  1.00  0.00           N  
ATOM   3994  CA  GLU A 248      -3.452  42.310  77.729  1.00  0.00           C  
ATOM   3995  C   GLU A 248      -2.690  42.340  79.045  1.00  0.00           C  
ATOM   3996  O   GLU A 248      -1.734  43.101  79.205  1.00  0.00           O  
ATOM   3997  CB  GLU A 248      -4.658  43.249  77.805  1.00  0.00           C  
ATOM   3998  CG  GLU A 248      -5.346  43.502  76.471  1.00  0.00           C  
ATOM   3999  CD  GLU A 248      -4.433  44.125  75.453  1.00  0.00           C  
ATOM   4000  OE1 GLU A 248      -3.763  45.072  75.783  1.00  0.00           O  
ATOM   4001  OE2 GLU A 248      -4.408  43.652  74.340  1.00  0.00           O  
ATOM   4002  H   GLU A 248      -4.869  40.736  77.416  1.00  0.00           H  
ATOM   4003  HA  GLU A 248      -2.776  42.659  76.946  1.00  0.00           H  
ATOM   4004 1HB  GLU A 248      -5.398  42.836  78.491  1.00  0.00           H  
ATOM   4005 2HB  GLU A 248      -4.344  44.213  78.207  1.00  0.00           H  
ATOM   4006 1HG  GLU A 248      -5.715  42.556  76.080  1.00  0.00           H  
ATOM   4007 2HG  GLU A 248      -6.202  44.155  76.633  1.00  0.00           H  
ATOM   4008  N   ILE A 249      -3.115  41.507  79.989  1.00  0.00           N  
ATOM   4009  CA  ILE A 249      -2.393  41.335  81.244  1.00  0.00           C  
ATOM   4010  C   ILE A 249      -0.998  40.769  81.004  1.00  0.00           C  
ATOM   4011  O   ILE A 249      -0.026  41.205  81.618  1.00  0.00           O  
ATOM   4012  CB  ILE A 249      -3.167  40.409  82.201  1.00  0.00           C  
ATOM   4013  CG1 ILE A 249      -4.450  41.091  82.682  1.00  0.00           C  
ATOM   4014  CG2 ILE A 249      -2.294  40.017  83.384  1.00  0.00           C  
ATOM   4015  CD1 ILE A 249      -5.418  40.155  83.370  1.00  0.00           C  
ATOM   4016  H   ILE A 249      -3.962  40.978  79.834  1.00  0.00           H  
ATOM   4017  HA  ILE A 249      -2.275  42.313  81.711  1.00  0.00           H  
ATOM   4018  HB  ILE A 249      -3.469  39.507  81.670  1.00  0.00           H  
ATOM   4019 1HG1 ILE A 249      -4.199  41.893  83.376  1.00  0.00           H  
ATOM   4020 2HG1 ILE A 249      -4.963  41.544  81.832  1.00  0.00           H  
ATOM   4021 1HG2 ILE A 249      -2.856  39.363  84.049  1.00  0.00           H  
ATOM   4022 2HG2 ILE A 249      -1.409  39.494  83.024  1.00  0.00           H  
ATOM   4023 3HG2 ILE A 249      -1.991  40.914  83.925  1.00  0.00           H  
ATOM   4024 1HD1 ILE A 249      -6.303  40.710  83.681  1.00  0.00           H  
ATOM   4025 2HD1 ILE A 249      -5.712  39.363  82.680  1.00  0.00           H  
ATOM   4026 3HD1 ILE A 249      -4.940  39.717  84.245  1.00  0.00           H  
ATOM   4027  N   LEU A 250      -0.910  39.794  80.104  1.00  0.00           N  
ATOM   4028  CA  LEU A 250       0.368  39.181  79.765  1.00  0.00           C  
ATOM   4029  C   LEU A 250       1.292  40.178  79.076  1.00  0.00           C  
ATOM   4030  O   LEU A 250       2.509  40.144  79.264  1.00  0.00           O  
ATOM   4031  CB  LEU A 250       0.147  37.966  78.855  1.00  0.00           C  
ATOM   4032  CG  LEU A 250      -0.569  36.773  79.501  1.00  0.00           C  
ATOM   4033  CD1 LEU A 250      -0.941  35.761  78.426  1.00  0.00           C  
ATOM   4034  CD2 LEU A 250       0.334  36.147  80.553  1.00  0.00           C  
ATOM   4035  H   LEU A 250      -1.748  39.471  79.643  1.00  0.00           H  
ATOM   4036  HA  LEU A 250       0.855  38.863  80.686  1.00  0.00           H  
ATOM   4037 1HB  LEU A 250      -0.440  38.279  77.994  1.00  0.00           H  
ATOM   4038 2HB  LEU A 250       1.117  37.617  78.500  1.00  0.00           H  
ATOM   4039  HG  LEU A 250      -1.492  37.115  79.971  1.00  0.00           H  
ATOM   4040 1HD1 LEU A 250      -1.450  34.913  78.885  1.00  0.00           H  
ATOM   4041 2HD1 LEU A 250      -1.602  36.230  77.697  1.00  0.00           H  
ATOM   4042 3HD1 LEU A 250      -0.037  35.414  77.926  1.00  0.00           H  
ATOM   4043 1HD2 LEU A 250      -0.177  35.300  81.013  1.00  0.00           H  
ATOM   4044 2HD2 LEU A 250       1.256  35.804  80.084  1.00  0.00           H  
ATOM   4045 3HD2 LEU A 250       0.569  36.887  81.318  1.00  0.00           H  
ATOM   4046  N   LYS A 251       0.707  41.061  78.275  1.00  0.00           N  
ATOM   4047  CA  LYS A 251       1.458  42.145  77.653  1.00  0.00           C  
ATOM   4048  C   LYS A 251       2.114  43.036  78.700  1.00  0.00           C  
ATOM   4049  O   LYS A 251       3.273  43.424  78.561  1.00  0.00           O  
ATOM   4050  CB  LYS A 251       0.547  42.979  76.750  1.00  0.00           C  
ATOM   4051  CG  LYS A 251       0.165  42.300  75.441  1.00  0.00           C  
ATOM   4052  CD  LYS A 251      -0.759  43.178  74.612  1.00  0.00           C  
ATOM   4053  CE  LYS A 251      -1.223  42.461  73.353  1.00  0.00           C  
ATOM   4054  NZ  LYS A 251      -2.199  43.273  72.577  1.00  0.00           N  
ATOM   4055  H   LYS A 251      -0.283  40.982  78.094  1.00  0.00           H  
ATOM   4056  HA  LYS A 251       2.255  41.711  77.044  1.00  0.00           H  
ATOM   4057 1HB  LYS A 251      -0.373  43.219  77.283  1.00  0.00           H  
ATOM   4058 2HB  LYS A 251       1.039  43.922  76.507  1.00  0.00           H  
ATOM   4059 1HG  LYS A 251       1.067  42.089  74.864  1.00  0.00           H  
ATOM   4060 2HG  LYS A 251      -0.337  41.357  75.654  1.00  0.00           H  
ATOM   4061 1HD  LYS A 251      -1.633  43.451  75.207  1.00  0.00           H  
ATOM   4062 2HD  LYS A 251      -0.236  44.090  74.327  1.00  0.00           H  
ATOM   4063 1HE  LYS A 251      -0.363  42.247  72.719  1.00  0.00           H  
ATOM   4064 2HE  LYS A 251      -1.691  41.515  73.624  1.00  0.00           H  
ATOM   4065 1HZ  LYS A 251      -2.482  42.764  71.752  1.00  0.00           H  
ATOM   4066 2HZ  LYS A 251      -3.011  43.462  73.149  1.00  0.00           H  
ATOM   4067 3HZ  LYS A 251      -1.770  44.145  72.303  1.00  0.00           H  
ATOM   4068  N   LYS A 252       1.363  43.354  79.750  1.00  0.00           N  
ATOM   4069  CA  LYS A 252       1.898  44.125  80.867  1.00  0.00           C  
ATOM   4070  C   LYS A 252       3.079  43.415  81.512  1.00  0.00           C  
ATOM   4071  O   LYS A 252       4.109  44.031  81.793  1.00  0.00           O  
ATOM   4072  CB  LYS A 252       0.808  44.385  81.908  1.00  0.00           C  
ATOM   4073  CG  LYS A 252      -0.259  45.379  81.467  1.00  0.00           C  
ATOM   4074  CD  LYS A 252      -1.318  45.566  82.543  1.00  0.00           C  
ATOM   4075  CE  LYS A 252      -2.392  46.549  82.099  1.00  0.00           C  
ATOM   4076  NZ  LYS A 252      -3.444  46.728  83.136  1.00  0.00           N  
ATOM   4077  H   LYS A 252       0.401  43.055  79.777  1.00  0.00           H  
ATOM   4078  HA  LYS A 252       2.253  45.084  80.486  1.00  0.00           H  
ATOM   4079 1HB  LYS A 252       0.310  43.448  82.156  1.00  0.00           H  
ATOM   4080 2HB  LYS A 252       1.263  44.767  82.822  1.00  0.00           H  
ATOM   4081 1HG  LYS A 252       0.206  46.343  81.255  1.00  0.00           H  
ATOM   4082 2HG  LYS A 252      -0.737  45.020  80.557  1.00  0.00           H  
ATOM   4083 1HD  LYS A 252      -1.785  44.605  82.765  1.00  0.00           H  
ATOM   4084 2HD  LYS A 252      -0.850  45.942  83.453  1.00  0.00           H  
ATOM   4085 1HE  LYS A 252      -1.936  47.514  81.889  1.00  0.00           H  
ATOM   4086 2HE  LYS A 252      -2.860  46.186  81.184  1.00  0.00           H  
ATOM   4087 1HZ  LYS A 252      -4.136  47.385  82.804  1.00  0.00           H  
ATOM   4088 2HZ  LYS A 252      -3.887  45.841  83.324  1.00  0.00           H  
ATOM   4089 3HZ  LYS A 252      -3.025  47.083  83.984  1.00  0.00           H  
ATOM   4090  N   CYS A 253       2.929  42.118  81.747  1.00  0.00           N  
ATOM   4091  CA  CYS A 253       4.014  41.301  82.273  1.00  0.00           C  
ATOM   4092  C   CYS A 253       5.257  41.404  81.397  1.00  0.00           C  
ATOM   4093  O   CYS A 253       6.349  41.692  81.884  1.00  0.00           O  
ATOM   4094  CB  CYS A 253       3.587  39.837  82.373  1.00  0.00           C  
ATOM   4095  SG  CYS A 253       4.940  38.696  82.746  1.00  0.00           S  
ATOM   4096  H   CYS A 253       2.037  41.683  81.553  1.00  0.00           H  
ATOM   4097  HA  CYS A 253       4.278  41.671  83.264  1.00  0.00           H  
ATOM   4098 1HB  CYS A 253       2.832  39.730  83.153  1.00  0.00           H  
ATOM   4099 2HB  CYS A 253       3.132  39.526  81.433  1.00  0.00           H  
ATOM   4100  HG  CYS A 253       4.232  37.583  82.581  1.00  0.00           H  
ATOM   4101  N   GLN A 254       5.081  41.171  80.100  1.00  0.00           N  
ATOM   4102  CA  GLN A 254       6.205  41.112  79.173  1.00  0.00           C  
ATOM   4103  C   GLN A 254       6.902  42.462  79.068  1.00  0.00           C  
ATOM   4104  O   GLN A 254       8.130  42.539  79.052  1.00  0.00           O  
ATOM   4105  CB  GLN A 254       5.736  40.656  77.789  1.00  0.00           C  
ATOM   4106  CG  GLN A 254       5.263  39.214  77.735  1.00  0.00           C  
ATOM   4107  CD  GLN A 254       4.609  38.868  76.410  1.00  0.00           C  
ATOM   4108  OE1 GLN A 254       4.827  39.542  75.400  1.00  0.00           O  
ATOM   4109  NE2 GLN A 254       3.801  37.813  76.408  1.00  0.00           N  
ATOM   4110  H   GLN A 254       4.145  41.028  79.749  1.00  0.00           H  
ATOM   4111  HA  GLN A 254       6.932  40.394  79.553  1.00  0.00           H  
ATOM   4112 1HB  GLN A 254       4.916  41.292  77.456  1.00  0.00           H  
ATOM   4113 2HB  GLN A 254       6.550  40.770  77.073  1.00  0.00           H  
ATOM   4114 1HG  GLN A 254       6.120  38.555  77.875  1.00  0.00           H  
ATOM   4115 2HG  GLN A 254       4.534  39.052  78.529  1.00  0.00           H  
ATOM   4116 1HE2 GLN A 254       3.342  37.537  75.563  1.00  0.00           H  
ATOM   4117 2HE2 GLN A 254       3.652  37.295  77.250  1.00  0.00           H  
ATOM   4118  N   GLU A 255       6.111  43.527  78.995  1.00  0.00           N  
ATOM   4119  CA  GLU A 255       6.650  44.873  78.842  1.00  0.00           C  
ATOM   4120  C   GLU A 255       7.439  45.293  80.075  1.00  0.00           C  
ATOM   4121  O   GLU A 255       8.499  45.908  79.966  1.00  0.00           O  
ATOM   4122  CB  GLU A 255       5.521  45.873  78.581  1.00  0.00           C  
ATOM   4123  CG  GLU A 255       4.909  45.782  77.191  1.00  0.00           C  
ATOM   4124  CD  GLU A 255       3.777  46.749  76.985  1.00  0.00           C  
ATOM   4125  OE1 GLU A 255       3.436  47.442  77.913  1.00  0.00           O  
ATOM   4126  OE2 GLU A 255       3.250  46.794  75.898  1.00  0.00           O  
ATOM   4127  H   GLU A 255       5.109  43.401  79.046  1.00  0.00           H  
ATOM   4128  HA  GLU A 255       7.334  44.877  77.994  1.00  0.00           H  
ATOM   4129 1HB  GLU A 255       4.723  45.719  79.308  1.00  0.00           H  
ATOM   4130 2HB  GLU A 255       5.896  46.887  78.716  1.00  0.00           H  
ATOM   4131 1HG  GLU A 255       5.683  45.985  76.450  1.00  0.00           H  
ATOM   4132 2HG  GLU A 255       4.549  44.767  77.030  1.00  0.00           H  
ATOM   4133  N   LYS A 256       6.914  44.960  81.250  1.00  0.00           N  
ATOM   4134  CA  LYS A 256       7.586  45.270  82.506  1.00  0.00           C  
ATOM   4135  C   LYS A 256       8.961  44.618  82.569  1.00  0.00           C  
ATOM   4136  O   LYS A 256       9.955  45.271  82.885  1.00  0.00           O  
ATOM   4137  CB  LYS A 256       6.734  44.821  83.694  1.00  0.00           C  
ATOM   4138  CG  LYS A 256       5.547  45.726  83.996  1.00  0.00           C  
ATOM   4139  CD  LYS A 256       4.732  45.196  85.166  1.00  0.00           C  
ATOM   4140  CE  LYS A 256       3.547  46.100  85.470  1.00  0.00           C  
ATOM   4141  NZ  LYS A 256       2.744  45.599  86.618  1.00  0.00           N  
ATOM   4142  H   LYS A 256       6.025  44.479  81.272  1.00  0.00           H  
ATOM   4143  HA  LYS A 256       7.731  46.350  82.564  1.00  0.00           H  
ATOM   4144 1HB  LYS A 256       6.351  43.817  83.507  1.00  0.00           H  
ATOM   4145 2HB  LYS A 256       7.355  44.772  84.590  1.00  0.00           H  
ATOM   4146 1HG  LYS A 256       5.906  46.727  84.237  1.00  0.00           H  
ATOM   4147 2HG  LYS A 256       4.907  45.791  83.117  1.00  0.00           H  
ATOM   4148 1HD  LYS A 256       4.365  44.196  84.931  1.00  0.00           H  
ATOM   4149 2HD  LYS A 256       5.365  45.133  86.051  1.00  0.00           H  
ATOM   4150 1HE  LYS A 256       3.904  47.103  85.702  1.00  0.00           H  
ATOM   4151 2HE  LYS A 256       2.903  46.163  84.593  1.00  0.00           H  
ATOM   4152 1HZ  LYS A 256       1.969  46.225  86.787  1.00  0.00           H  
ATOM   4153 2HZ  LYS A 256       2.391  44.676  86.406  1.00  0.00           H  
ATOM   4154 3HZ  LYS A 256       3.326  45.555  87.443  1.00  0.00           H  
ATOM   4155  N   PHE A 257       9.012  43.325  82.268  1.00  0.00           N  
ATOM   4156  CA  PHE A 257      10.250  42.563  82.367  1.00  0.00           C  
ATOM   4157  C   PHE A 257      11.222  42.943  81.256  1.00  0.00           C  
ATOM   4158  O   PHE A 257      12.435  42.978  81.467  1.00  0.00           O  
ATOM   4159  CB  PHE A 257       9.959  41.062  82.306  1.00  0.00           C  
ATOM   4160  CG  PHE A 257       9.249  40.532  83.518  1.00  0.00           C  
ATOM   4161  CD1 PHE A 257       9.464  41.095  84.767  1.00  0.00           C  
ATOM   4162  CD2 PHE A 257       8.364  39.470  83.413  1.00  0.00           C  
ATOM   4163  CE1 PHE A 257       8.811  40.608  85.884  1.00  0.00           C  
ATOM   4164  CE2 PHE A 257       7.708  38.981  84.526  1.00  0.00           C  
ATOM   4165  CZ  PHE A 257       7.932  39.551  85.764  1.00  0.00           C  
ATOM   4166  H   PHE A 257       8.170  42.858  81.963  1.00  0.00           H  
ATOM   4167  HA  PHE A 257      10.727  42.798  83.319  1.00  0.00           H  
ATOM   4168 1HB  PHE A 257       9.347  40.845  81.431  1.00  0.00           H  
ATOM   4169 2HB  PHE A 257      10.894  40.514  82.193  1.00  0.00           H  
ATOM   4170  HD1 PHE A 257      10.157  41.931  84.862  1.00  0.00           H  
ATOM   4171  HD2 PHE A 257       8.187  39.019  82.436  1.00  0.00           H  
ATOM   4172  HE1 PHE A 257       8.989  41.060  86.859  1.00  0.00           H  
ATOM   4173  HE2 PHE A 257       7.015  38.146  84.430  1.00  0.00           H  
ATOM   4174  HZ  PHE A 257       7.418  39.166  86.643  1.00  0.00           H  
ATOM   4175  N   GLU A 258      10.682  43.229  80.078  1.00  0.00           N  
ATOM   4176  CA  GLU A 258      11.495  43.657  78.945  1.00  0.00           C  
ATOM   4177  C   GLU A 258      12.202  44.975  79.239  1.00  0.00           C  
ATOM   4178  O   GLU A 258      13.415  45.091  79.076  1.00  0.00           O  
ATOM   4179  CB  GLU A 258      10.630  43.799  77.690  1.00  0.00           C  
ATOM   4180  CG  GLU A 258      11.394  44.222  76.444  1.00  0.00           C  
ATOM   4181  CD  GLU A 258      10.522  44.304  75.222  1.00  0.00           C  
ATOM   4182  OE1 GLU A 258       9.377  43.932  75.308  1.00  0.00           O  
ATOM   4183  OE2 GLU A 258      11.003  44.738  74.202  1.00  0.00           O  
ATOM   4184  H   GLU A 258       9.682  43.149  79.961  1.00  0.00           H  
ATOM   4185  HA  GLU A 258      12.264  42.903  78.768  1.00  0.00           H  
ATOM   4186 1HB  GLU A 258      10.139  42.850  77.477  1.00  0.00           H  
ATOM   4187 2HB  GLU A 258       9.849  44.539  77.869  1.00  0.00           H  
ATOM   4188 1HG  GLU A 258      11.846  45.197  76.620  1.00  0.00           H  
ATOM   4189 2HG  GLU A 258      12.197  43.508  76.264  1.00  0.00           H  
ATOM   4190  N   LYS A 259      11.431  45.966  79.677  1.00  0.00           N  
ATOM   4191  CA  LYS A 259      11.983  47.276  80.005  1.00  0.00           C  
ATOM   4192  C   LYS A 259      13.081  47.164  81.055  1.00  0.00           C  
ATOM   4193  O   LYS A 259      14.094  47.857  80.982  1.00  0.00           O  
ATOM   4194  CB  LYS A 259      10.878  48.213  80.498  1.00  0.00           C  
ATOM   4195  CG  LYS A 259       9.943  48.712  79.405  1.00  0.00           C  
ATOM   4196  CD  LYS A 259       8.849  49.601  79.977  1.00  0.00           C  
ATOM   4197  CE  LYS A 259       7.908  50.094  78.887  1.00  0.00           C  
ATOM   4198  NZ  LYS A 259       6.825  50.956  79.434  1.00  0.00           N  
ATOM   4199  H   LYS A 259      10.440  45.809  79.784  1.00  0.00           H  
ATOM   4200  HA  LYS A 259      12.429  47.699  79.105  1.00  0.00           H  
ATOM   4201 1HB  LYS A 259      10.274  47.701  81.248  1.00  0.00           H  
ATOM   4202 2HB  LYS A 259      11.326  49.083  80.977  1.00  0.00           H  
ATOM   4203 1HG  LYS A 259      10.513  49.279  78.669  1.00  0.00           H  
ATOM   4204 2HG  LYS A 259       9.482  47.860  78.904  1.00  0.00           H  
ATOM   4205 1HD  LYS A 259       8.274  49.041  80.716  1.00  0.00           H  
ATOM   4206 2HD  LYS A 259       9.301  50.462  80.470  1.00  0.00           H  
ATOM   4207 1HE  LYS A 259       8.472  50.663  78.151  1.00  0.00           H  
ATOM   4208 2HE  LYS A 259       7.455  49.239  78.384  1.00  0.00           H  
ATOM   4209 1HZ  LYS A 259       6.224  51.260  78.682  1.00  0.00           H  
ATOM   4210 2HZ  LYS A 259       6.283  50.430  80.106  1.00  0.00           H  
ATOM   4211 3HZ  LYS A 259       7.232  51.762  79.887  1.00  0.00           H  
ATOM   4212  N   LYS A 260      12.873  46.286  82.028  1.00  0.00           N  
ATOM   4213  CA  LYS A 260      13.885  46.016  83.045  1.00  0.00           C  
ATOM   4214  C   LYS A 260      15.139  45.411  82.425  1.00  0.00           C  
ATOM   4215  O   LYS A 260      16.257  45.780  82.781  1.00  0.00           O  
ATOM   4216  CB  LYS A 260      13.328  45.085  84.122  1.00  0.00           C  
ATOM   4217  CG  LYS A 260      12.360  45.750  85.092  1.00  0.00           C  
ATOM   4218  CD  LYS A 260      11.845  44.761  86.126  1.00  0.00           C  
ATOM   4219  CE  LYS A 260      10.954  45.445  87.152  1.00  0.00           C  
ATOM   4220  NZ  LYS A 260      11.726  46.354  88.043  1.00  0.00           N  
ATOM   4221  H   LYS A 260      11.993  45.794  82.070  1.00  0.00           H  
ATOM   4222  HA  LYS A 260      14.167  46.959  83.511  1.00  0.00           H  
ATOM   4223 1HB  LYS A 260      12.808  44.251  83.649  1.00  0.00           H  
ATOM   4224 2HB  LYS A 260      14.151  44.669  84.704  1.00  0.00           H  
ATOM   4225 1HG  LYS A 260      12.864  46.570  85.603  1.00  0.00           H  
ATOM   4226 2HG  LYS A 260      11.514  46.157  84.538  1.00  0.00           H  
ATOM   4227 1HD  LYS A 260      11.275  43.976  85.628  1.00  0.00           H  
ATOM   4228 2HD  LYS A 260      12.689  44.302  86.641  1.00  0.00           H  
ATOM   4229 1HE  LYS A 260      10.187  46.025  86.639  1.00  0.00           H  
ATOM   4230 2HE  LYS A 260      10.460  44.692  87.765  1.00  0.00           H  
ATOM   4231 1HZ  LYS A 260      11.101  46.787  88.707  1.00  0.00           H  
ATOM   4232 2HZ  LYS A 260      12.429  45.824  88.538  1.00  0.00           H  
ATOM   4233 3HZ  LYS A 260      12.174  47.069  87.488  1.00  0.00           H  
ATOM   4234  N   SER A 261      14.945  44.481  81.496  1.00  0.00           N  
ATOM   4235  CA  SER A 261      16.059  43.819  80.830  1.00  0.00           C  
ATOM   4236  C   SER A 261      16.787  44.775  79.894  1.00  0.00           C  
ATOM   4237  O   SER A 261      17.950  44.558  79.550  1.00  0.00           O  
ATOM   4238  OXT SER A 261      16.228  45.753  79.482  1.00  0.00           O  
ATOM   4239  CB  SER A 261      15.564  42.615  80.053  1.00  0.00           C  
ATOM   4240  OG  SER A 261      14.844  43.012  78.919  1.00  0.00           O  
ATOM   4241  H   SER A 261      14.001  44.225  81.248  1.00  0.00           H  
ATOM   4242  HA  SER A 261      16.772  43.493  81.589  1.00  0.00           H  
ATOM   4243 1HB  SER A 261      16.413  42.001  79.753  1.00  0.00           H  
ATOM   4244 2HB  SER A 261      14.930  42.004  80.695  1.00  0.00           H  
ATOM   4245  HG  SER A 261      14.607  43.930  79.063  1.00  0.00           H  
TER                                                                             
ATOM   4247  N   ASP B   1       4.885 -11.228  43.962  1.00  0.00           N  
ATOM   4248  CA  ASP B   1       3.802 -10.988  43.008  1.00  0.00           C  
ATOM   4249  C   ASP B   1       4.154  -9.906  41.983  1.00  0.00           C  
ATOM   4250  O   ASP B   1       3.715  -9.974  40.834  1.00  0.00           O  
ATOM   4251  CB  ASP B   1       2.540 -10.645  43.764  1.00  0.00           C  
ATOM   4252  CG  ASP B   1       2.150 -11.812  44.658  1.00  0.00           C  
ATOM   4253  OD1 ASP B   1       1.876 -12.877  44.172  1.00  0.00           O  
ATOM   4254  OD2 ASP B   1       2.174 -11.619  45.858  1.00  0.00           O  
ATOM   4255 1H   ASP B   1       4.631 -12.011  44.553  1.00  0.00           H  
ATOM   4256 2H   ASP B   1       5.705 -11.469  43.425  1.00  0.00           H  
ATOM   4257 3H   ASP B   1       5.061 -10.420  44.532  1.00  0.00           H  
ATOM   4258  HA  ASP B   1       3.625 -11.916  42.462  1.00  0.00           H  
ATOM   4259 1HB  ASP B   1       2.697  -9.753  44.368  1.00  0.00           H  
ATOM   4260 2HB  ASP B   1       1.732 -10.439  43.062  1.00  0.00           H  
ATOM   4261  N   ILE B   2       4.928  -8.889  42.392  1.00  0.00           N  
ATOM   4262  CA  ILE B   2       5.308  -7.830  41.455  1.00  0.00           C  
ATOM   4263  C   ILE B   2       6.284  -8.386  40.423  1.00  0.00           C  
ATOM   4264  O   ILE B   2       6.162  -8.106  39.227  1.00  0.00           O  
ATOM   4265  CB  ILE B   2       5.934  -6.614  42.171  1.00  0.00           C  
ATOM   4266  CG1 ILE B   2       4.864  -5.949  43.065  1.00  0.00           C  
ATOM   4267  CG2 ILE B   2       6.449  -5.594  41.105  1.00  0.00           C  
ATOM   4268  CD1 ILE B   2       5.397  -4.940  44.020  1.00  0.00           C  
ATOM   4269  H   ILE B   2       5.282  -8.844  43.337  1.00  0.00           H  
ATOM   4270  HA  ILE B   2       4.421  -7.492  40.928  1.00  0.00           H  
ATOM   4271  HB  ILE B   2       6.764  -6.935  42.806  1.00  0.00           H  
ATOM   4272 1HG1 ILE B   2       4.145  -5.456  42.440  1.00  0.00           H  
ATOM   4273 2HG1 ILE B   2       4.362  -6.722  43.634  1.00  0.00           H  
ATOM   4274 1HG2 ILE B   2       6.890  -4.727  41.578  1.00  0.00           H  
ATOM   4275 2HG2 ILE B   2       7.208  -6.060  40.481  1.00  0.00           H  
ATOM   4276 3HG2 ILE B   2       5.618  -5.275  40.476  1.00  0.00           H  
ATOM   4277 1HD1 ILE B   2       4.591  -4.512  44.609  1.00  0.00           H  
ATOM   4278 2HD1 ILE B   2       6.121  -5.406  44.687  1.00  0.00           H  
ATOM   4279 3HD1 ILE B   2       5.856  -4.173  43.472  1.00  0.00           H  
ATOM   4280  N   GLU B   3       7.286  -9.122  40.896  1.00  0.00           N  
ATOM   4281  CA  GLU B   3       8.299  -9.734  40.049  1.00  0.00           C  
ATOM   4282  C   GLU B   3       7.677 -10.754  39.094  1.00  0.00           C  
ATOM   4283  O   GLU B   3       8.113 -10.890  37.950  1.00  0.00           O  
ATOM   4284  CB  GLU B   3       9.372 -10.406  40.907  1.00  0.00           C  
ATOM   4285  CG  GLU B   3      10.203  -9.445  41.743  1.00  0.00           C  
ATOM   4286  CD  GLU B   3       9.503  -9.008  43.000  1.00  0.00           C  
ATOM   4287  OE1 GLU B   3       8.400  -9.441  43.224  1.00  0.00           O  
ATOM   4288  OE2 GLU B   3      10.075  -8.238  43.737  1.00  0.00           O  
ATOM   4289  H   GLU B   3       7.351  -9.279  41.902  1.00  0.00           H  
ATOM   4290  HA  GLU B   3       8.761  -8.948  39.453  1.00  0.00           H  
ATOM   4291 1HB  GLU B   3       8.903 -11.119  41.585  1.00  0.00           H  
ATOM   4292 2HB  GLU B   3      10.053 -10.965  40.265  1.00  0.00           H  
ATOM   4293 1HG  GLU B   3      11.141  -9.930  42.012  1.00  0.00           H  
ATOM   4294 2HG  GLU B   3      10.440  -8.568  41.141  1.00  0.00           H  
ATOM   4295  N   GLU B   4       6.665 -11.485  39.570  1.00  0.00           N  
ATOM   4296  CA  GLU B   4       5.971 -12.431  38.720  1.00  0.00           C  
ATOM   4297  C   GLU B   4       5.246 -11.672  37.615  1.00  0.00           C  
ATOM   4298  O   GLU B   4       5.280 -12.089  36.453  1.00  0.00           O  
ATOM   4299  CB  GLU B   4       4.978 -13.271  39.516  1.00  0.00           C  
ATOM   4300  CG  GLU B   4       5.587 -14.235  40.538  1.00  0.00           C  
ATOM   4301  CD  GLU B   4       5.909 -13.604  41.875  1.00  0.00           C  
ATOM   4302  OE1 GLU B   4       6.212 -12.429  41.937  1.00  0.00           O  
ATOM   4303  OE2 GLU B   4       5.767 -14.288  42.865  1.00  0.00           O  
ATOM   4304  H   GLU B   4       6.412 -11.394  40.550  1.00  0.00           H  
ATOM   4305  HA  GLU B   4       6.703 -13.097  38.261  1.00  0.00           H  
ATOM   4306 1HB  GLU B   4       4.295 -12.607  40.047  1.00  0.00           H  
ATOM   4307 2HB  GLU B   4       4.376 -13.860  38.824  1.00  0.00           H  
ATOM   4308 1HG  GLU B   4       4.903 -15.065  40.691  1.00  0.00           H  
ATOM   4309 2HG  GLU B   4       6.507 -14.638  40.114  1.00  0.00           H  
ATOM   4310  N   ALA B   5       4.601 -10.542  37.968  1.00  0.00           N  
ATOM   4311  CA  ALA B   5       3.939  -9.711  36.974  1.00  0.00           C  
ATOM   4312  C   ALA B   5       4.971  -9.201  35.977  1.00  0.00           C  
ATOM   4313  O   ALA B   5       4.685  -9.093  34.786  1.00  0.00           O  
ATOM   4314  CB  ALA B   5       3.210  -8.550  37.625  1.00  0.00           C  
ATOM   4315  H   ALA B   5       4.527 -10.281  38.957  1.00  0.00           H  
ATOM   4316  HA  ALA B   5       3.224 -10.329  36.440  1.00  0.00           H  
ATOM   4317 1HB  ALA B   5       2.713  -7.955  36.861  1.00  0.00           H  
ATOM   4318 2HB  ALA B   5       2.470  -8.934  38.328  1.00  0.00           H  
ATOM   4319 3HB  ALA B   5       3.920  -7.926  38.159  1.00  0.00           H  
ATOM   4320  N   LYS B   6       6.177  -8.889  36.451  1.00  0.00           N  
ATOM   4321  CA  LYS B   6       7.233  -8.416  35.572  1.00  0.00           C  
ATOM   4322  C   LYS B   6       7.591  -9.482  34.542  1.00  0.00           C  
ATOM   4323  O   LYS B   6       7.699  -9.175  33.348  1.00  0.00           O  
ATOM   4324  CB  LYS B   6       8.449  -7.972  36.395  1.00  0.00           C  
ATOM   4325  CG  LYS B   6       9.607  -7.323  35.619  1.00  0.00           C  
ATOM   4326  CD  LYS B   6      10.668  -6.751  36.600  1.00  0.00           C  
ATOM   4327  CE  LYS B   6      11.828  -6.080  35.869  1.00  0.00           C  
ATOM   4328  NZ  LYS B   6      12.794  -5.403  36.820  1.00  0.00           N  
ATOM   4329  H   LYS B   6       6.326  -8.919  37.465  1.00  0.00           H  
ATOM   4330  HA  LYS B   6       6.852  -7.578  35.018  1.00  0.00           H  
ATOM   4331 1HB  LYS B   6       8.122  -7.323  37.196  1.00  0.00           H  
ATOM   4332 2HB  LYS B   6       8.877  -8.845  36.864  1.00  0.00           H  
ATOM   4333 1HG  LYS B   6      10.077  -8.074  34.977  1.00  0.00           H  
ATOM   4334 2HG  LYS B   6       9.230  -6.522  34.990  1.00  0.00           H  
ATOM   4335 1HD  LYS B   6      10.213  -6.023  37.267  1.00  0.00           H  
ATOM   4336 2HD  LYS B   6      11.068  -7.564  37.209  1.00  0.00           H  
ATOM   4337 1HE  LYS B   6      12.367  -6.842  35.309  1.00  0.00           H  
ATOM   4338 2HE  LYS B   6      11.439  -5.338  35.172  1.00  0.00           H  
ATOM   4339 1HZ  LYS B   6      13.545  -4.990  36.291  1.00  0.00           H  
ATOM   4340 2HZ  LYS B   6      12.325  -4.642  37.358  1.00  0.00           H  
ATOM   4341 3HZ  LYS B   6      13.174  -6.075  37.466  1.00  0.00           H  
ATOM   4342  N   GLU B   7       7.746 -10.733  34.983  1.00  0.00           N  
ATOM   4343  CA  GLU B   7       8.038 -11.804  34.037  1.00  0.00           C  
ATOM   4344  C   GLU B   7       6.875 -12.054  33.081  1.00  0.00           C  
ATOM   4345  O   GLU B   7       7.097 -12.280  31.889  1.00  0.00           O  
ATOM   4346  CB  GLU B   7       8.406 -13.094  34.769  1.00  0.00           C  
ATOM   4347  CG  GLU B   7       9.776 -13.063  35.428  1.00  0.00           C  
ATOM   4348  CD  GLU B   7      10.871 -12.894  34.395  1.00  0.00           C  
ATOM   4349  OE1 GLU B   7      10.771 -13.525  33.363  1.00  0.00           O  
ATOM   4350  OE2 GLU B   7      11.781 -12.137  34.618  1.00  0.00           O  
ATOM   4351  H   GLU B   7       7.705 -10.916  35.991  1.00  0.00           H  
ATOM   4352  HA  GLU B   7       8.899 -11.503  33.441  1.00  0.00           H  
ATOM   4353 1HB  GLU B   7       7.665 -13.288  35.550  1.00  0.00           H  
ATOM   4354 2HB  GLU B   7       8.375 -13.931  34.073  1.00  0.00           H  
ATOM   4355 1HG  GLU B   7       9.814 -12.228  36.130  1.00  0.00           H  
ATOM   4356 2HG  GLU B   7       9.933 -13.986  35.985  1.00  0.00           H  
ATOM   4357  N   GLU B   8       5.634 -11.960  33.574  1.00  0.00           N  
ATOM   4358  CA  GLU B   8       4.487 -12.172  32.703  1.00  0.00           C  
ATOM   4359  C   GLU B   8       4.424 -11.043  31.682  1.00  0.00           C  
ATOM   4360  O   GLU B   8       4.135 -11.278  30.508  1.00  0.00           O  
ATOM   4361  CB  GLU B   8       3.192 -12.257  33.515  1.00  0.00           C  
ATOM   4362  CG  GLU B   8       1.908 -12.553  32.707  1.00  0.00           C  
ATOM   4363  CD  GLU B   8       1.872 -13.929  32.059  1.00  0.00           C  
ATOM   4364  OE1 GLU B   8       2.654 -14.783  32.423  1.00  0.00           O  
ATOM   4365  OE2 GLU B   8       1.023 -14.138  31.226  1.00  0.00           O  
ATOM   4366  H   GLU B   8       5.496 -11.802  34.577  1.00  0.00           H  
ATOM   4367  HA  GLU B   8       4.621 -13.111  32.170  1.00  0.00           H  
ATOM   4368 1HB  GLU B   8       3.298 -13.036  34.271  1.00  0.00           H  
ATOM   4369 2HB  GLU B   8       3.048 -11.327  34.045  1.00  0.00           H  
ATOM   4370 1HG  GLU B   8       1.052 -12.453  33.370  1.00  0.00           H  
ATOM   4371 2HG  GLU B   8       1.814 -11.801  31.930  1.00  0.00           H  
ATOM   4372  N   SER B   9       4.724  -9.815  32.121  1.00  0.00           N  
ATOM   4373  CA  SER B   9       4.697  -8.659  31.249  1.00  0.00           C  
ATOM   4374  C   SER B   9       5.712  -8.830  30.133  1.00  0.00           C  
ATOM   4375  O   SER B   9       5.425  -8.529  28.968  1.00  0.00           O  
ATOM   4376  CB  SER B   9       5.019  -7.397  32.033  1.00  0.00           C  
ATOM   4377  OG  SER B   9       4.032  -7.119  32.993  1.00  0.00           O  
ATOM   4378  H   SER B   9       4.924  -9.678  33.107  1.00  0.00           H  
ATOM   4379  HA  SER B   9       3.707  -8.585  30.820  1.00  0.00           H  
ATOM   4380 1HB  SER B   9       5.981  -7.504  32.522  1.00  0.00           H  
ATOM   4381 2HB  SER B   9       5.102  -6.567  31.342  1.00  0.00           H  
ATOM   4382  HG  SER B   9       4.177  -7.770  33.719  1.00  0.00           H  
ATOM   4383  N   ARG B  10       6.897  -9.341  30.486  1.00  0.00           N  
ATOM   4384  CA  ARG B  10       7.943  -9.606  29.516  1.00  0.00           C  
ATOM   4385  C   ARG B  10       7.442 -10.615  28.485  1.00  0.00           C  
ATOM   4386  O   ARG B  10       7.547 -10.376  27.283  1.00  0.00           O  
ATOM   4387  CB  ARG B  10       9.195 -10.131  30.208  1.00  0.00           C  
ATOM   4388  CG  ARG B  10      10.381 -10.396  29.296  1.00  0.00           C  
ATOM   4389  CD  ARG B  10      11.573 -10.936  30.049  1.00  0.00           C  
ATOM   4390  NE  ARG B  10      11.360 -12.286  30.621  1.00  0.00           N  
ATOM   4391  CZ  ARG B  10      11.397 -13.444  29.932  1.00  0.00           C  
ATOM   4392  NH1 ARG B  10      11.601 -13.474  28.621  1.00  0.00           N  
ATOM   4393  NH2 ARG B  10      11.230 -14.558  30.615  1.00  0.00           N  
ATOM   4394  H   ARG B  10       7.088  -9.499  31.481  1.00  0.00           H  
ATOM   4395  HA  ARG B  10       8.192  -8.679  29.005  1.00  0.00           H  
ATOM   4396 1HB  ARG B  10       9.506  -9.428  30.979  1.00  0.00           H  
ATOM   4397 2HB  ARG B  10       8.963 -11.068  30.708  1.00  0.00           H  
ATOM   4398 1HG  ARG B  10      10.094 -11.113  28.523  1.00  0.00           H  
ATOM   4399 2HG  ARG B  10      10.677  -9.463  28.818  1.00  0.00           H  
ATOM   4400 1HD  ARG B  10      12.435 -10.975  29.387  1.00  0.00           H  
ATOM   4401 2HD  ARG B  10      11.795 -10.260  30.877  1.00  0.00           H  
ATOM   4402  HE  ARG B  10      11.214 -12.385  31.645  1.00  0.00           H  
ATOM   4403 1HH1 ARG B  10      11.727 -12.609  28.097  1.00  0.00           H  
ATOM   4404 2HH1 ARG B  10      11.625 -14.354  28.129  1.00  0.00           H  
ATOM   4405 1HH2 ARG B  10      11.086 -14.475  31.637  1.00  0.00           H  
ATOM   4406 2HH2 ARG B  10      11.252 -15.456  30.160  1.00  0.00           H  
ATOM   4407  N   LYS B  11       6.840 -11.720  28.952  1.00  0.00           N  
ATOM   4408  CA  LYS B  11       6.338 -12.751  28.047  1.00  0.00           C  
ATOM   4409  C   LYS B  11       5.307 -12.182  27.079  1.00  0.00           C  
ATOM   4410  O   LYS B  11       5.333 -12.514  25.890  1.00  0.00           O  
ATOM   4411  CB  LYS B  11       5.713 -13.894  28.854  1.00  0.00           C  
ATOM   4412  CG  LYS B  11       6.711 -14.771  29.608  1.00  0.00           C  
ATOM   4413  CD  LYS B  11       5.988 -15.841  30.430  1.00  0.00           C  
ATOM   4414  CE  LYS B  11       6.961 -16.692  31.227  1.00  0.00           C  
ATOM   4415  NZ  LYS B  11       6.249 -17.660  32.107  1.00  0.00           N  
ATOM   4416  H   LYS B  11       6.780 -11.862  29.967  1.00  0.00           H  
ATOM   4417  HA  LYS B  11       7.172 -13.138  27.468  1.00  0.00           H  
ATOM   4418 1HB  LYS B  11       5.019 -13.483  29.585  1.00  0.00           H  
ATOM   4419 2HB  LYS B  11       5.139 -14.532  28.186  1.00  0.00           H  
ATOM   4420 1HG  LYS B  11       7.376 -15.254  28.892  1.00  0.00           H  
ATOM   4421 2HG  LYS B  11       7.315 -14.154  30.268  1.00  0.00           H  
ATOM   4422 1HD  LYS B  11       5.289 -15.361  31.121  1.00  0.00           H  
ATOM   4423 2HD  LYS B  11       5.419 -16.486  29.763  1.00  0.00           H  
ATOM   4424 1HE  LYS B  11       7.595 -17.245  30.537  1.00  0.00           H  
ATOM   4425 2HE  LYS B  11       7.586 -16.043  31.844  1.00  0.00           H  
ATOM   4426 1HZ  LYS B  11       6.920 -18.211  32.623  1.00  0.00           H  
ATOM   4427 2HZ  LYS B  11       5.670 -17.134  32.757  1.00  0.00           H  
ATOM   4428 3HZ  LYS B  11       5.667 -18.270  31.552  1.00  0.00           H  
ATOM   4429  N   ILE B  12       4.427 -11.300  27.567  1.00  0.00           N  
ATOM   4430  CA  ILE B  12       3.425 -10.678  26.719  1.00  0.00           C  
ATOM   4431  C   ILE B  12       4.111  -9.807  25.666  1.00  0.00           C  
ATOM   4432  O   ILE B  12       3.795  -9.878  24.480  1.00  0.00           O  
ATOM   4433  CB  ILE B  12       2.438  -9.829  27.561  1.00  0.00           C  
ATOM   4434  CG1 ILE B  12       1.582 -10.769  28.474  1.00  0.00           C  
ATOM   4435  CG2 ILE B  12       1.514  -8.985  26.611  1.00  0.00           C  
ATOM   4436  CD1 ILE B  12       0.826 -10.056  29.602  1.00  0.00           C  
ATOM   4437  H   ILE B  12       4.437 -11.115  28.576  1.00  0.00           H  
ATOM   4438  HA  ILE B  12       2.865 -11.460  26.210  1.00  0.00           H  
ATOM   4439  HB  ILE B  12       2.995  -9.171  28.213  1.00  0.00           H  
ATOM   4440 1HG1 ILE B  12       0.851 -11.275  27.843  1.00  0.00           H  
ATOM   4441 2HG1 ILE B  12       2.229 -11.526  28.919  1.00  0.00           H  
ATOM   4442 1HG2 ILE B  12       0.817  -8.398  27.185  1.00  0.00           H  
ATOM   4443 2HG2 ILE B  12       2.109  -8.315  25.999  1.00  0.00           H  
ATOM   4444 3HG2 ILE B  12       0.951  -9.659  25.960  1.00  0.00           H  
ATOM   4445 1HD1 ILE B  12       0.256 -10.794  30.169  1.00  0.00           H  
ATOM   4446 2HD1 ILE B  12       1.542  -9.581  30.261  1.00  0.00           H  
ATOM   4447 3HD1 ILE B  12       0.153  -9.313  29.202  1.00  0.00           H  
ATOM   4448  N   ALA B  13       5.065  -8.970  26.098  1.00  0.00           N  
ATOM   4449  CA  ALA B  13       5.759  -8.105  25.149  1.00  0.00           C  
ATOM   4450  C   ALA B  13       6.520  -8.915  24.092  1.00  0.00           C  
ATOM   4451  O   ALA B  13       6.562  -8.512  22.918  1.00  0.00           O  
ATOM   4452  CB  ALA B  13       6.746  -7.219  25.902  1.00  0.00           C  
ATOM   4453  H   ALA B  13       5.280  -8.917  27.094  1.00  0.00           H  
ATOM   4454  HA  ALA B  13       5.029  -7.486  24.651  1.00  0.00           H  
ATOM   4455 1HB  ALA B  13       7.247  -6.558  25.198  1.00  0.00           H  
ATOM   4456 2HB  ALA B  13       6.203  -6.630  26.642  1.00  0.00           H  
ATOM   4457 3HB  ALA B  13       7.480  -7.850  26.404  1.00  0.00           H  
ATOM   4458  N   ASP B  14       7.099 -10.054  24.464  1.00  0.00           N  
ATOM   4459  CA  ASP B  14       7.826 -10.876  23.507  1.00  0.00           C  
ATOM   4460  C   ASP B  14       6.911 -11.646  22.549  1.00  0.00           C  
ATOM   4461  O   ASP B  14       7.242 -11.807  21.373  1.00  0.00           O  
ATOM   4462  CB  ASP B  14       8.740 -11.878  24.224  1.00  0.00           C  
ATOM   4463  CG  ASP B  14       9.983 -11.270  24.920  1.00  0.00           C  
ATOM   4464  OD1 ASP B  14      10.333 -10.139  24.671  1.00  0.00           O  
ATOM   4465  OD2 ASP B  14      10.596 -11.989  25.683  1.00  0.00           O  
ATOM   4466  H   ASP B  14       7.092 -10.309  25.459  1.00  0.00           H  
ATOM   4467  HA  ASP B  14       8.456 -10.217  22.911  1.00  0.00           H  
ATOM   4468 1HB  ASP B  14       8.147 -12.392  24.987  1.00  0.00           H  
ATOM   4469 2HB  ASP B  14       9.070 -12.633  23.514  1.00  0.00           H  
ATOM   4470  N   HIS B  15       5.722 -12.135  23.034  1.00  0.00           N  
ATOM   4471  CA  HIS B  15       4.856 -12.958  22.194  1.00  0.00           C  
ATOM   4472  C   HIS B  15       3.892 -12.103  21.409  1.00  0.00           C  
ATOM   4473  O   HIS B  15       3.535 -12.545  20.268  1.00  0.00           O  
ATOM   4474  CB  HIS B  15       4.091 -13.892  23.146  1.00  0.00           C  
ATOM   4475  CG  HIS B  15       3.237 -14.881  22.409  1.00  0.00           C  
ATOM   4476  ND1 HIS B  15       3.701 -15.953  21.648  1.00  0.00           N  
ATOM   4477  CD2 HIS B  15       1.850 -14.824  22.413  1.00  0.00           C  
ATOM   4478  CE1 HIS B  15       2.527 -16.475  21.246  1.00  0.00           C  
ATOM   4479  NE2 HIS B  15       1.381 -15.865  21.652  1.00  0.00           N  
ATOM   4480  H   HIS B  15       5.445 -11.924  23.982  1.00  0.00           H  
ATOM   4481  HA  HIS B  15       5.496 -13.471  21.456  1.00  0.00           H  
ATOM   4482 1HB  HIS B  15       4.800 -14.433  23.773  1.00  0.00           H  
ATOM   4483 2HB  HIS B  15       3.434 -13.318  23.829  1.00  0.00           H  
ATOM   4484  HD2 HIS B  15       1.247 -14.078  22.931  1.00  0.00           H  
ATOM   4485  HE1 HIS B  15       2.404 -17.355  20.615  1.00  0.00           H  
ATOM   4486  HE2 HIS B  15       0.442 -16.155  21.418  1.00  0.00           H  
ATOM   4487  N   GLY B  16       3.307 -11.036  21.911  1.00  0.00           N  
ATOM   4488  CA  GLY B  16       2.305 -10.284  21.173  1.00  0.00           C  
ATOM   4489  C   GLY B  16       2.939  -9.468  20.052  1.00  0.00           C  
ATOM   4490  O   GLY B  16       4.055  -8.972  20.183  1.00  0.00           O  
ATOM   4491  H   GLY B  16       3.579 -10.708  22.841  1.00  0.00           H  
ATOM   4492 1HA  GLY B  16       1.562 -10.966  20.760  1.00  0.00           H  
ATOM   4493 2HA  GLY B  16       1.779  -9.620  21.864  1.00  0.00           H  
ATOM   4494  N   HIS B  17       2.224  -9.315  18.955  1.00  0.00           N  
ATOM   4495  CA  HIS B  17       2.612  -8.411  17.876  1.00  0.00           C  
ATOM   4496  C   HIS B  17       1.531  -7.392  17.608  1.00  0.00           C  
ATOM   4497  O   HIS B  17       1.669  -6.436  16.928  1.00  0.00           O  
ATOM   4498  CB  HIS B  17       2.839  -9.291  16.636  1.00  0.00           C  
ATOM   4499  CG  HIS B  17       3.353  -8.505  15.465  1.00  0.00           C  
ATOM   4500  ND1 HIS B  17       4.628  -7.959  15.346  1.00  0.00           N  
ATOM   4501  CD2 HIS B  17       2.579  -8.236  14.345  1.00  0.00           C  
ATOM   4502  CE1 HIS B  17       4.524  -7.392  14.130  1.00  0.00           C  
ATOM   4503  NE2 HIS B  17       3.341  -7.506  13.469  1.00  0.00           N  
ATOM   4504  H   HIS B  17       1.370  -9.846  18.857  1.00  0.00           H  
ATOM   4505  HA  HIS B  17       3.499  -7.849  18.214  1.00  0.00           H  
ATOM   4506 1HB  HIS B  17       3.554 -10.079  16.875  1.00  0.00           H  
ATOM   4507 2HB  HIS B  17       1.901  -9.792  16.324  1.00  0.00           H  
ATOM   4508  HD2 HIS B  17       1.546  -8.551  14.196  1.00  0.00           H  
ATOM   4509  HE1 HIS B  17       5.310  -6.840  13.615  1.00  0.00           H  
ATOM   4510  HE2 HIS B  17       3.135  -7.125  12.557  1.00  0.00           H  
ATOM   4511  N   ASP B  18       0.430  -7.738  18.308  1.00  0.00           N  
ATOM   4512  CA  ASP B  18      -0.773  -6.922  18.266  1.00  0.00           C  
ATOM   4513  C   ASP B  18      -0.772  -5.935  19.404  1.00  0.00           C  
ATOM   4514  O   ASP B  18      -0.955  -6.319  20.560  1.00  0.00           O  
ATOM   4515  CB  ASP B  18      -2.067  -7.723  18.359  1.00  0.00           C  
ATOM   4516  CG  ASP B  18      -3.321  -6.774  18.313  1.00  0.00           C  
ATOM   4517  OD1 ASP B  18      -3.142  -5.557  18.211  1.00  0.00           O  
ATOM   4518  OD2 ASP B  18      -4.409  -7.253  18.450  1.00  0.00           O  
ATOM   4519  H   ASP B  18       0.472  -8.589  18.854  1.00  0.00           H  
ATOM   4520  HA  ASP B  18      -0.783  -6.365  17.333  1.00  0.00           H  
ATOM   4521 1HB  ASP B  18      -2.127  -8.418  17.527  1.00  0.00           H  
ATOM   4522 2HB  ASP B  18      -2.079  -8.307  19.277  1.00  0.00           H  
ATOM   4523  N   GLY B  19      -0.528  -4.673  19.101  1.00  0.00           N  
ATOM   4524  CA  GLY B  19      -0.450  -3.656  20.130  1.00  0.00           C  
ATOM   4525  C   GLY B  19      -1.737  -3.555  20.956  1.00  0.00           C  
ATOM   4526  O   GLY B  19      -1.681  -3.232  22.143  1.00  0.00           O  
ATOM   4527  H   GLY B  19      -0.387  -4.430  18.130  1.00  0.00           H  
ATOM   4528 1HA  GLY B  19       0.390  -3.871  20.787  1.00  0.00           H  
ATOM   4529 2HA  GLY B  19      -0.242  -2.696  19.660  1.00  0.00           H  
ATOM   4530  N   HIS B  20      -2.907  -3.840  20.367  1.00  0.00           N  
ATOM   4531  CA  HIS B  20      -4.136  -3.717  21.141  1.00  0.00           C  
ATOM   4532  C   HIS B  20      -4.232  -4.814  22.180  1.00  0.00           C  
ATOM   4533  O   HIS B  20      -4.391  -4.541  23.378  1.00  0.00           O  
ATOM   4534  CB  HIS B  20      -5.365  -3.771  20.234  1.00  0.00           C  
ATOM   4535  CG  HIS B  20      -6.652  -3.580  20.966  1.00  0.00           C  
ATOM   4536  ND1 HIS B  20      -7.333  -4.616  21.585  1.00  0.00           N  
ATOM   4537  CD2 HIS B  20      -7.385  -2.465  21.186  1.00  0.00           C  
ATOM   4538  CE1 HIS B  20      -8.422  -4.134  22.157  1.00  0.00           C  
ATOM   4539  NE2 HIS B  20      -8.474  -2.838  21.920  1.00  0.00           N  
ATOM   4540  H   HIS B  20      -2.968  -4.161  19.387  1.00  0.00           H  
ATOM   4541  HA  HIS B  20      -4.141  -2.762  21.668  1.00  0.00           H  
ATOM   4542 1HB  HIS B  20      -5.284  -3.006  19.464  1.00  0.00           H  
ATOM   4543 2HB  HIS B  20      -5.396  -4.739  19.725  1.00  0.00           H  
ATOM   4544  HD2 HIS B  20      -7.154  -1.454  20.843  1.00  0.00           H  
ATOM   4545  HE1 HIS B  20      -9.160  -4.707  22.716  1.00  0.00           H  
ATOM   4546  HE2 HIS B  20      -9.220  -2.204  22.238  1.00  0.00           H  
ATOM   4547  N   LYS B  21      -4.105  -6.060  21.732  1.00  0.00           N  
ATOM   4548  CA  LYS B  21      -4.222  -7.182  22.635  1.00  0.00           C  
ATOM   4549  C   LYS B  21      -3.100  -7.176  23.665  1.00  0.00           C  
ATOM   4550  O   LYS B  21      -3.352  -7.391  24.849  1.00  0.00           O  
ATOM   4551  CB  LYS B  21      -4.229  -8.493  21.853  1.00  0.00           C  
ATOM   4552  CG  LYS B  21      -4.395  -9.773  22.693  1.00  0.00           C  
ATOM   4553  CD  LYS B  21      -5.761  -9.794  23.401  1.00  0.00           C  
ATOM   4554  CE  LYS B  21      -6.195 -11.209  23.807  1.00  0.00           C  
ATOM   4555  NZ  LYS B  21      -5.267 -11.840  24.788  1.00  0.00           N  
ATOM   4556  H   LYS B  21      -3.979  -6.221  20.735  1.00  0.00           H  
ATOM   4557  HA  LYS B  21      -5.169  -7.088  23.164  1.00  0.00           H  
ATOM   4558 1HB  LYS B  21      -5.032  -8.462  21.111  1.00  0.00           H  
ATOM   4559 2HB  LYS B  21      -3.296  -8.583  21.304  1.00  0.00           H  
ATOM   4560 1HG  LYS B  21      -4.312 -10.639  22.038  1.00  0.00           H  
ATOM   4561 2HG  LYS B  21      -3.602  -9.826  23.446  1.00  0.00           H  
ATOM   4562 1HD  LYS B  21      -5.683  -9.199  24.318  1.00  0.00           H  
ATOM   4563 2HD  LYS B  21      -6.523  -9.349  22.762  1.00  0.00           H  
ATOM   4564 1HE  LYS B  21      -7.187 -11.153  24.250  1.00  0.00           H  
ATOM   4565 2HE  LYS B  21      -6.241 -11.831  22.915  1.00  0.00           H  
ATOM   4566 1HZ  LYS B  21      -5.591 -12.757  25.030  1.00  0.00           H  
ATOM   4567 2HZ  LYS B  21      -4.333 -11.911  24.399  1.00  0.00           H  
ATOM   4568 3HZ  LYS B  21      -5.213 -11.265  25.655  1.00  0.00           H  
ATOM   4569  N   ALA B  22      -1.858  -6.884  23.246  1.00  0.00           N  
ATOM   4570  CA  ALA B  22      -0.768  -6.894  24.211  1.00  0.00           C  
ATOM   4571  C   ALA B  22      -1.045  -5.901  25.329  1.00  0.00           C  
ATOM   4572  O   ALA B  22      -0.870  -6.229  26.508  1.00  0.00           O  
ATOM   4573  CB  ALA B  22       0.541  -6.547  23.524  1.00  0.00           C  
ATOM   4574  H   ALA B  22      -1.656  -6.701  22.260  1.00  0.00           H  
ATOM   4575  HA  ALA B  22      -0.698  -7.890  24.641  1.00  0.00           H  
ATOM   4576 1HB  ALA B  22       1.353  -6.570  24.248  1.00  0.00           H  
ATOM   4577 2HB  ALA B  22       0.737  -7.268  22.730  1.00  0.00           H  
ATOM   4578 3HB  ALA B  22       0.464  -5.547  23.089  1.00  0.00           H  
ATOM   4579  N   VAL B  23      -1.559  -4.720  24.988  1.00  0.00           N  
ATOM   4580  CA  VAL B  23      -1.903  -3.748  26.003  1.00  0.00           C  
ATOM   4581  C   VAL B  23      -3.031  -4.249  26.874  1.00  0.00           C  
ATOM   4582  O   VAL B  23      -2.975  -4.086  28.088  1.00  0.00           O  
ATOM   4583  CB  VAL B  23      -2.257  -2.403  25.382  1.00  0.00           C  
ATOM   4584  CG1 VAL B  23      -2.829  -1.437  26.430  1.00  0.00           C  
ATOM   4585  CG2 VAL B  23      -1.017  -1.827  24.819  1.00  0.00           C  
ATOM   4586  H   VAL B  23      -1.666  -4.469  23.997  1.00  0.00           H  
ATOM   4587  HA  VAL B  23      -1.026  -3.598  26.635  1.00  0.00           H  
ATOM   4588  HB  VAL B  23      -2.998  -2.558  24.590  1.00  0.00           H  
ATOM   4589 1HG1 VAL B  23      -3.057  -0.489  25.947  1.00  0.00           H  
ATOM   4590 2HG1 VAL B  23      -3.743  -1.841  26.863  1.00  0.00           H  
ATOM   4591 3HG1 VAL B  23      -2.097  -1.276  27.225  1.00  0.00           H  
ATOM   4592 1HG2 VAL B  23      -1.239  -0.891  24.344  1.00  0.00           H  
ATOM   4593 2HG2 VAL B  23      -0.312  -1.677  25.627  1.00  0.00           H  
ATOM   4594 3HG2 VAL B  23      -0.583  -2.496  24.093  1.00  0.00           H  
ATOM   4595  N   ALA B  24      -4.082  -4.815  26.273  1.00  0.00           N  
ATOM   4596  CA  ALA B  24      -5.208  -5.297  27.058  1.00  0.00           C  
ATOM   4597  C   ALA B  24      -4.773  -6.342  28.087  1.00  0.00           C  
ATOM   4598  O   ALA B  24      -5.253  -6.323  29.228  1.00  0.00           O  
ATOM   4599  CB  ALA B  24      -6.256  -5.890  26.136  1.00  0.00           C  
ATOM   4600  H   ALA B  24      -4.108  -4.882  25.250  1.00  0.00           H  
ATOM   4601  HA  ALA B  24      -5.632  -4.448  27.593  1.00  0.00           H  
ATOM   4602 1HB  ALA B  24      -7.106  -6.226  26.722  1.00  0.00           H  
ATOM   4603 2HB  ALA B  24      -6.577  -5.136  25.415  1.00  0.00           H  
ATOM   4604 3HB  ALA B  24      -5.821  -6.736  25.606  1.00  0.00           H  
ATOM   4605  N   ASP B  25      -3.847  -7.233  27.707  1.00  0.00           N  
ATOM   4606  CA  ASP B  25      -3.381  -8.248  28.640  1.00  0.00           C  
ATOM   4607  C   ASP B  25      -2.497  -7.639  29.723  1.00  0.00           C  
ATOM   4608  O   ASP B  25      -2.629  -7.992  30.901  1.00  0.00           O  
ATOM   4609  CB  ASP B  25      -2.625  -9.363  27.916  1.00  0.00           C  
ATOM   4610  CG  ASP B  25      -3.511 -10.348  27.058  1.00  0.00           C  
ATOM   4611  OD1 ASP B  25      -4.738 -10.440  27.205  1.00  0.00           O  
ATOM   4612  OD2 ASP B  25      -2.933 -11.051  26.262  1.00  0.00           O  
ATOM   4613  H   ASP B  25      -3.529  -7.235  26.731  1.00  0.00           H  
ATOM   4614  HA  ASP B  25      -4.244  -8.687  29.128  1.00  0.00           H  
ATOM   4615 1HB  ASP B  25      -1.889  -8.899  27.248  1.00  0.00           H  
ATOM   4616 2HB  ASP B  25      -2.077  -9.951  28.642  1.00  0.00           H  
ATOM   4617  N   LEU B  26      -1.624  -6.694  29.355  1.00  0.00           N  
ATOM   4618  CA  LEU B  26      -0.776  -6.054  30.351  1.00  0.00           C  
ATOM   4619  C   LEU B  26      -1.609  -5.249  31.324  1.00  0.00           C  
ATOM   4620  O   LEU B  26      -1.331  -5.243  32.523  1.00  0.00           O  
ATOM   4621  CB  LEU B  26       0.233  -5.112  29.691  1.00  0.00           C  
ATOM   4622  CG  LEU B  26       1.330  -5.758  28.856  1.00  0.00           C  
ATOM   4623  CD1 LEU B  26       2.073  -4.692  28.119  1.00  0.00           C  
ATOM   4624  CD2 LEU B  26       2.262  -6.535  29.736  1.00  0.00           C  
ATOM   4625  H   LEU B  26      -1.522  -6.449  28.365  1.00  0.00           H  
ATOM   4626  HA  LEU B  26      -0.267  -6.824  30.918  1.00  0.00           H  
ATOM   4627 1HB  LEU B  26      -0.319  -4.435  29.039  1.00  0.00           H  
ATOM   4628 2HB  LEU B  26       0.710  -4.518  30.471  1.00  0.00           H  
ATOM   4629  HG  LEU B  26       0.897  -6.414  28.138  1.00  0.00           H  
ATOM   4630 1HD1 LEU B  26       2.851  -5.147  27.505  1.00  0.00           H  
ATOM   4631 2HD1 LEU B  26       1.372  -4.161  27.482  1.00  0.00           H  
ATOM   4632 3HD1 LEU B  26       2.524  -3.999  28.826  1.00  0.00           H  
ATOM   4633 1HD2 LEU B  26       3.042  -6.978  29.118  1.00  0.00           H  
ATOM   4634 2HD2 LEU B  26       2.703  -5.888  30.462  1.00  0.00           H  
ATOM   4635 3HD2 LEU B  26       1.733  -7.310  30.244  1.00  0.00           H  
ATOM   4636  N   GLN B  27      -2.650  -4.592  30.817  1.00  0.00           N  
ATOM   4637  CA  GLN B  27      -3.501  -3.781  31.651  1.00  0.00           C  
ATOM   4638  C   GLN B  27      -4.256  -4.658  32.636  1.00  0.00           C  
ATOM   4639  O   GLN B  27      -4.304  -4.343  33.826  1.00  0.00           O  
ATOM   4640  CB  GLN B  27      -4.431  -2.966  30.752  1.00  0.00           C  
ATOM   4641  CG  GLN B  27      -5.325  -1.990  31.438  1.00  0.00           C  
ATOM   4642  CD  GLN B  27      -4.554  -0.925  32.187  1.00  0.00           C  
ATOM   4643  OE1 GLN B  27      -3.356  -0.695  31.939  1.00  0.00           O  
ATOM   4644  NE2 GLN B  27      -5.227  -0.262  33.103  1.00  0.00           N  
ATOM   4645  H   GLN B  27      -2.825  -4.623  29.813  1.00  0.00           H  
ATOM   4646  HA  GLN B  27      -2.870  -3.104  32.219  1.00  0.00           H  
ATOM   4647 1HB  GLN B  27      -3.827  -2.412  30.030  1.00  0.00           H  
ATOM   4648 2HB  GLN B  27      -5.059  -3.648  30.178  1.00  0.00           H  
ATOM   4649 1HG  GLN B  27      -5.935  -1.528  30.683  1.00  0.00           H  
ATOM   4650 2HG  GLN B  27      -5.950  -2.521  32.143  1.00  0.00           H  
ATOM   4651 1HE2 GLN B  27      -4.758   0.431  33.667  1.00  0.00           H  
ATOM   4652 2HE2 GLN B  27      -6.207  -0.440  33.258  1.00  0.00           H  
ATOM   4653  N   ARG B  28      -4.779  -5.802  32.184  1.00  0.00           N  
ATOM   4654  CA  ARG B  28      -5.479  -6.693  33.096  1.00  0.00           C  
ATOM   4655  C   ARG B  28      -4.530  -7.129  34.208  1.00  0.00           C  
ATOM   4656  O   ARG B  28      -4.910  -7.171  35.382  1.00  0.00           O  
ATOM   4657  CB  ARG B  28      -6.031  -7.893  32.358  1.00  0.00           C  
ATOM   4658  CG  ARG B  28      -6.914  -8.832  33.190  1.00  0.00           C  
ATOM   4659  CD  ARG B  28      -7.573  -9.865  32.324  1.00  0.00           C  
ATOM   4660  NE  ARG B  28      -6.596 -10.764  31.690  1.00  0.00           N  
ATOM   4661  CZ  ARG B  28      -6.203 -10.734  30.381  1.00  0.00           C  
ATOM   4662  NH1 ARG B  28      -6.658  -9.844  29.526  1.00  0.00           N  
ATOM   4663  NH2 ARG B  28      -5.326 -11.602  29.931  1.00  0.00           N  
ATOM   4664  H   ARG B  28      -4.744  -6.031  31.184  1.00  0.00           H  
ATOM   4665  HA  ARG B  28      -6.312  -6.156  33.540  1.00  0.00           H  
ATOM   4666 1HB  ARG B  28      -6.613  -7.546  31.507  1.00  0.00           H  
ATOM   4667 2HB  ARG B  28      -5.196  -8.473  31.963  1.00  0.00           H  
ATOM   4668 1HG  ARG B  28      -6.299  -9.346  33.930  1.00  0.00           H  
ATOM   4669 2HG  ARG B  28      -7.686  -8.254  33.700  1.00  0.00           H  
ATOM   4670 1HD  ARG B  28      -8.229 -10.473  32.950  1.00  0.00           H  
ATOM   4671 2HD  ARG B  28      -8.168  -9.381  31.557  1.00  0.00           H  
ATOM   4672  HE  ARG B  28      -6.189 -11.482  32.277  1.00  0.00           H  
ATOM   4673 1HH1 ARG B  28      -7.322  -9.140  29.804  1.00  0.00           H  
ATOM   4674 2HH1 ARG B  28      -6.282  -9.869  28.561  1.00  0.00           H  
ATOM   4675 1HH2 ARG B  28      -4.929 -12.306  30.535  1.00  0.00           H  
ATOM   4676 2HH2 ARG B  28      -5.050 -11.518  28.939  1.00  0.00           H  
ATOM   4677  N   LEU B  29      -3.285  -7.436  33.839  1.00  0.00           N  
ATOM   4678  CA  LEU B  29      -2.272  -7.841  34.796  1.00  0.00           C  
ATOM   4679  C   LEU B  29      -1.998  -6.731  35.817  1.00  0.00           C  
ATOM   4680  O   LEU B  29      -1.942  -7.004  37.021  1.00  0.00           O  
ATOM   4681  CB  LEU B  29      -0.991  -8.212  34.022  1.00  0.00           C  
ATOM   4682  CG  LEU B  29       0.257  -8.648  34.797  1.00  0.00           C  
ATOM   4683  CD1 LEU B  29      -0.019  -9.919  35.599  1.00  0.00           C  
ATOM   4684  CD2 LEU B  29       1.381  -8.867  33.767  1.00  0.00           C  
ATOM   4685  H   LEU B  29      -3.043  -7.427  32.842  1.00  0.00           H  
ATOM   4686  HA  LEU B  29      -2.642  -8.716  35.323  1.00  0.00           H  
ATOM   4687 1HB  LEU B  29      -1.242  -9.006  33.321  1.00  0.00           H  
ATOM   4688 2HB  LEU B  29      -0.696  -7.356  33.442  1.00  0.00           H  
ATOM   4689  HG  LEU B  29       0.551  -7.863  35.494  1.00  0.00           H  
ATOM   4690 1HD1 LEU B  29       0.875 -10.216  36.132  1.00  0.00           H  
ATOM   4691 2HD1 LEU B  29      -0.816  -9.736  36.323  1.00  0.00           H  
ATOM   4692 3HD1 LEU B  29      -0.318 -10.719  34.923  1.00  0.00           H  
ATOM   4693 1HD2 LEU B  29       2.283  -9.157  34.275  1.00  0.00           H  
ATOM   4694 2HD2 LEU B  29       1.095  -9.647  33.063  1.00  0.00           H  
ATOM   4695 3HD2 LEU B  29       1.556  -7.939  33.221  1.00  0.00           H  
ATOM   4696  N   ASN B  30      -1.853  -5.477  35.350  1.00  0.00           N  
ATOM   4697  CA  ASN B  30      -1.576  -4.332  36.221  1.00  0.00           C  
ATOM   4698  C   ASN B  30      -2.698  -4.120  37.238  1.00  0.00           C  
ATOM   4699  O   ASN B  30      -2.451  -3.744  38.392  1.00  0.00           O  
ATOM   4700  CB  ASN B  30      -1.427  -3.082  35.373  1.00  0.00           C  
ATOM   4701  CG  ASN B  30      -0.181  -3.105  34.564  1.00  0.00           C  
ATOM   4702  OD1 ASN B  30       0.756  -3.849  34.889  1.00  0.00           O  
ATOM   4703  ND2 ASN B  30      -0.139  -2.329  33.510  1.00  0.00           N  
ATOM   4704  H   ASN B  30      -1.862  -5.338  34.334  1.00  0.00           H  
ATOM   4705  HA  ASN B  30      -0.655  -4.524  36.771  1.00  0.00           H  
ATOM   4706 1HB  ASN B  30      -2.280  -2.997  34.699  1.00  0.00           H  
ATOM   4707 2HB  ASN B  30      -1.427  -2.199  36.010  1.00  0.00           H  
ATOM   4708 1HD2 ASN B  30       0.689  -2.327  32.925  1.00  0.00           H  
ATOM   4709 2HD2 ASN B  30      -0.923  -1.757  33.265  1.00  0.00           H  
ATOM   4710  N   ILE B  31      -3.925  -4.355  36.794  1.00  0.00           N  
ATOM   4711  CA  ILE B  31      -5.114  -4.228  37.617  1.00  0.00           C  
ATOM   4712  C   ILE B  31      -5.159  -5.293  38.698  1.00  0.00           C  
ATOM   4713  O   ILE B  31      -5.423  -4.982  39.864  1.00  0.00           O  
ATOM   4714  CB  ILE B  31      -6.355  -4.309  36.731  1.00  0.00           C  
ATOM   4715  CG1 ILE B  31      -6.401  -3.052  35.828  1.00  0.00           C  
ATOM   4716  CG2 ILE B  31      -7.621  -4.444  37.592  1.00  0.00           C  
ATOM   4717  CD1 ILE B  31      -7.339  -3.171  34.673  1.00  0.00           C  
ATOM   4718  H   ILE B  31      -4.025  -4.594  35.800  1.00  0.00           H  
ATOM   4719  HA  ILE B  31      -5.097  -3.254  38.098  1.00  0.00           H  
ATOM   4720  HB  ILE B  31      -6.272  -5.173  36.080  1.00  0.00           H  
ATOM   4721 1HG1 ILE B  31      -6.734  -2.213  36.440  1.00  0.00           H  
ATOM   4722 2HG1 ILE B  31      -5.406  -2.826  35.450  1.00  0.00           H  
ATOM   4723 1HG2 ILE B  31      -8.461  -4.511  36.952  1.00  0.00           H  
ATOM   4724 2HG2 ILE B  31      -7.588  -5.344  38.207  1.00  0.00           H  
ATOM   4725 3HG2 ILE B  31      -7.722  -3.573  38.239  1.00  0.00           H  
ATOM   4726 1HD1 ILE B  31      -7.336  -2.245  34.112  1.00  0.00           H  
ATOM   4727 2HD1 ILE B  31      -7.017  -3.983  34.030  1.00  0.00           H  
ATOM   4728 3HD1 ILE B  31      -8.301  -3.377  35.022  1.00  0.00           H  
ATOM   4729  N   GLU B  32      -4.923  -6.547  38.313  1.00  0.00           N  
ATOM   4730  CA  GLU B  32      -4.943  -7.625  39.282  1.00  0.00           C  
ATOM   4731  C   GLU B  32      -3.787  -7.461  40.274  1.00  0.00           C  
ATOM   4732  O   GLU B  32      -3.929  -7.810  41.452  1.00  0.00           O  
ATOM   4733  CB  GLU B  32      -4.923  -8.979  38.576  1.00  0.00           C  
ATOM   4734  CG  GLU B  32      -6.226  -9.279  37.760  1.00  0.00           C  
ATOM   4735  CD  GLU B  32      -7.512  -9.306  38.594  1.00  0.00           C  
ATOM   4736  OE1 GLU B  32      -7.491  -9.861  39.658  1.00  0.00           O  
ATOM   4737  OE2 GLU B  32      -8.522  -8.768  38.144  1.00  0.00           O  
ATOM   4738  H   GLU B  32      -4.759  -6.752  37.323  1.00  0.00           H  
ATOM   4739  HA  GLU B  32      -5.876  -7.565  39.841  1.00  0.00           H  
ATOM   4740 1HB  GLU B  32      -4.080  -9.008  37.880  1.00  0.00           H  
ATOM   4741 2HB  GLU B  32      -4.783  -9.774  39.306  1.00  0.00           H  
ATOM   4742 1HG  GLU B  32      -6.335  -8.512  36.993  1.00  0.00           H  
ATOM   4743 2HG  GLU B  32      -6.107 -10.234  37.253  1.00  0.00           H  
ATOM   4744  N   LEU B  33      -2.644  -6.922  39.820  1.00  0.00           N  
ATOM   4745  CA  LEU B  33      -1.529  -6.670  40.719  1.00  0.00           C  
ATOM   4746  C   LEU B  33      -1.948  -5.610  41.735  1.00  0.00           C  
ATOM   4747  O   LEU B  33      -1.720  -5.779  42.930  1.00  0.00           O  
ATOM   4748  CB  LEU B  33      -0.268  -6.222  39.962  1.00  0.00           C  
ATOM   4749  CG  LEU B  33       1.024  -5.902  40.832  1.00  0.00           C  
ATOM   4750  CD1 LEU B  33       1.484  -7.159  41.617  1.00  0.00           C  
ATOM   4751  CD2 LEU B  33       2.142  -5.394  39.903  1.00  0.00           C  
ATOM   4752  H   LEU B  33      -2.543  -6.711  38.821  1.00  0.00           H  
ATOM   4753  HA  LEU B  33      -1.315  -7.595  41.249  1.00  0.00           H  
ATOM   4754 1HB  LEU B  33      -0.007  -6.999  39.240  1.00  0.00           H  
ATOM   4755 2HB  LEU B  33      -0.518  -5.320  39.402  1.00  0.00           H  
ATOM   4756  HG  LEU B  33       0.784  -5.128  41.554  1.00  0.00           H  
ATOM   4757 1HD1 LEU B  33       2.348  -6.920  42.207  1.00  0.00           H  
ATOM   4758 2HD1 LEU B  33       0.695  -7.494  42.285  1.00  0.00           H  
ATOM   4759 3HD1 LEU B  33       1.735  -7.961  40.917  1.00  0.00           H  
ATOM   4760 1HD2 LEU B  33       3.026  -5.152  40.477  1.00  0.00           H  
ATOM   4761 2HD2 LEU B  33       2.384  -6.164  39.177  1.00  0.00           H  
ATOM   4762 3HD2 LEU B  33       1.797  -4.500  39.380  1.00  0.00           H  
ATOM   4763  N   ALA B  34      -2.614  -4.530  41.280  1.00  0.00           N  
ATOM   4764  CA  ALA B  34      -3.062  -3.490  42.206  1.00  0.00           C  
ATOM   4765  C   ALA B  34      -3.968  -4.085  43.281  1.00  0.00           C  
ATOM   4766  O   ALA B  34      -3.870  -3.713  44.458  1.00  0.00           O  
ATOM   4767  CB  ALA B  34      -3.814  -2.409  41.450  1.00  0.00           C  
ATOM   4768  H   ALA B  34      -2.751  -4.397  40.273  1.00  0.00           H  
ATOM   4769  HA  ALA B  34      -2.186  -3.061  42.688  1.00  0.00           H  
ATOM   4770 1HB  ALA B  34      -4.130  -1.642  42.132  1.00  0.00           H  
ATOM   4771 2HB  ALA B  34      -3.163  -1.979  40.689  1.00  0.00           H  
ATOM   4772 3HB  ALA B  34      -4.687  -2.842  40.970  1.00  0.00           H  
ATOM   4773  N   HIS B  35      -4.828  -5.033  42.880  1.00  0.00           N  
ATOM   4774  CA  HIS B  35      -5.728  -5.721  43.796  1.00  0.00           C  
ATOM   4775  C   HIS B  35      -4.922  -6.507  44.825  1.00  0.00           C  
ATOM   4776  O   HIS B  35      -5.170  -6.410  46.031  1.00  0.00           O  
ATOM   4777  CB  HIS B  35      -6.687  -6.642  43.035  1.00  0.00           C  
ATOM   4778  CG  HIS B  35      -7.687  -7.318  43.900  1.00  0.00           C  
ATOM   4779  ND1 HIS B  35      -8.785  -6.663  44.428  1.00  0.00           N  
ATOM   4780  CD2 HIS B  35      -7.762  -8.595  44.336  1.00  0.00           C  
ATOM   4781  CE1 HIS B  35      -9.487  -7.514  45.154  1.00  0.00           C  
ATOM   4782  NE2 HIS B  35      -8.891  -8.693  45.113  1.00  0.00           N  
ATOM   4783  H   HIS B  35      -4.885  -5.229  41.873  1.00  0.00           H  
ATOM   4784  HA  HIS B  35      -6.327  -5.006  44.349  1.00  0.00           H  
ATOM   4785 1HB  HIS B  35      -7.212  -6.069  42.270  1.00  0.00           H  
ATOM   4786 2HB  HIS B  35      -6.122  -7.412  42.525  1.00  0.00           H  
ATOM   4787  HD1 HIS B  35      -9.196  -5.820  44.063  1.00  0.00           H  
ATOM   4788  HD2 HIS B  35      -7.124  -9.464  44.179  1.00  0.00           H  
ATOM   4789  HE1 HIS B  35     -10.396  -7.185  45.656  1.00  0.00           H  
ATOM   4790  N   LYS B  36      -3.950  -7.292  44.351  1.00  0.00           N  
ATOM   4791  CA  LYS B  36      -3.112  -8.080  45.238  1.00  0.00           C  
ATOM   4792  C   LYS B  36      -2.327  -7.214  46.214  1.00  0.00           C  
ATOM   4793  O   LYS B  36      -2.175  -7.580  47.383  1.00  0.00           O  
ATOM   4794  CB  LYS B  36      -2.144  -8.927  44.420  1.00  0.00           C  
ATOM   4795  CG  LYS B  36      -1.208  -9.828  45.219  1.00  0.00           C  
ATOM   4796  CD  LYS B  36      -1.953 -10.835  46.108  1.00  0.00           C  
ATOM   4797  CE  LYS B  36      -1.037 -11.998  46.426  1.00  0.00           C  
ATOM   4798  NZ  LYS B  36       0.181 -11.596  47.250  1.00  0.00           N  
ATOM   4799  H   LYS B  36      -3.816  -7.360  43.335  1.00  0.00           H  
ATOM   4800  HA  LYS B  36      -3.760  -8.739  45.814  1.00  0.00           H  
ATOM   4801 1HB  LYS B  36      -2.709  -9.547  43.724  1.00  0.00           H  
ATOM   4802 2HB  LYS B  36      -1.520  -8.264  43.819  1.00  0.00           H  
ATOM   4803 1HG  LYS B  36      -0.591 -10.382  44.514  1.00  0.00           H  
ATOM   4804 2HG  LYS B  36      -0.548  -9.221  45.838  1.00  0.00           H  
ATOM   4805 1HD  LYS B  36      -2.247 -10.356  47.047  1.00  0.00           H  
ATOM   4806 2HD  LYS B  36      -2.843 -11.201  45.601  1.00  0.00           H  
ATOM   4807 1HE  LYS B  36      -1.579 -12.782  46.947  1.00  0.00           H  
ATOM   4808 2HE  LYS B  36      -0.700 -12.387  45.476  1.00  0.00           H  
ATOM   4809 1HZ  LYS B  36       0.781 -12.406  47.359  1.00  0.00           H  
ATOM   4810 2HZ  LYS B  36       0.719 -10.854  46.805  1.00  0.00           H  
ATOM   4811 3HZ  LYS B  36      -0.054 -11.241  48.193  1.00  0.00           H  
ATOM   4812  N   LEU B  37      -1.777  -6.101  45.742  1.00  0.00           N  
ATOM   4813  CA  LEU B  37      -1.010  -5.247  46.626  1.00  0.00           C  
ATOM   4814  C   LEU B  37      -1.913  -4.613  47.674  1.00  0.00           C  
ATOM   4815  O   LEU B  37      -1.509  -4.485  48.835  1.00  0.00           O  
ATOM   4816  CB  LEU B  37      -0.231  -4.216  45.810  1.00  0.00           C  
ATOM   4817  CG  LEU B  37       0.912  -4.818  44.916  1.00  0.00           C  
ATOM   4818  CD1 LEU B  37       1.484  -3.738  44.028  1.00  0.00           C  
ATOM   4819  CD2 LEU B  37       2.016  -5.429  45.780  1.00  0.00           C  
ATOM   4820  H   LEU B  37      -1.882  -5.867  44.751  1.00  0.00           H  
ATOM   4821  HA  LEU B  37      -0.311  -5.868  47.168  1.00  0.00           H  
ATOM   4822 1HB  LEU B  37      -0.937  -3.707  45.148  1.00  0.00           H  
ATOM   4823 2HB  LEU B  37       0.205  -3.484  46.486  1.00  0.00           H  
ATOM   4824  HG  LEU B  37       0.489  -5.595  44.277  1.00  0.00           H  
ATOM   4825 1HD1 LEU B  37       2.251  -4.177  43.404  1.00  0.00           H  
ATOM   4826 2HD1 LEU B  37       0.694  -3.327  43.399  1.00  0.00           H  
ATOM   4827 3HD1 LEU B  37       1.918  -2.945  44.637  1.00  0.00           H  
ATOM   4828 1HD2 LEU B  37       2.771  -5.836  45.136  1.00  0.00           H  
ATOM   4829 2HD2 LEU B  37       2.449  -4.653  46.407  1.00  0.00           H  
ATOM   4830 3HD2 LEU B  37       1.641  -6.226  46.402  1.00  0.00           H  
ATOM   4831  N   LEU B  38      -3.140  -4.234  47.298  1.00  0.00           N  
ATOM   4832  CA  LEU B  38      -4.053  -3.690  48.287  1.00  0.00           C  
ATOM   4833  C   LEU B  38      -4.374  -4.777  49.314  1.00  0.00           C  
ATOM   4834  O   LEU B  38      -4.487  -4.486  50.507  1.00  0.00           O  
ATOM   4835  CB  LEU B  38      -5.329  -3.142  47.637  1.00  0.00           C  
ATOM   4836  CG  LEU B  38      -6.383  -2.467  48.602  1.00  0.00           C  
ATOM   4837  CD1 LEU B  38      -5.750  -1.259  49.349  1.00  0.00           C  
ATOM   4838  CD2 LEU B  38      -7.579  -2.013  47.769  1.00  0.00           C  
ATOM   4839  H   LEU B  38      -3.424  -4.276  46.312  1.00  0.00           H  
ATOM   4840  HA  LEU B  38      -3.541  -2.879  48.792  1.00  0.00           H  
ATOM   4841 1HB  LEU B  38      -5.040  -2.411  46.884  1.00  0.00           H  
ATOM   4842 2HB  LEU B  38      -5.828  -3.970  47.124  1.00  0.00           H  
ATOM   4843  HG  LEU B  38      -6.721  -3.194  49.355  1.00  0.00           H  
ATOM   4844 1HD1 LEU B  38      -6.502  -0.808  50.001  1.00  0.00           H  
ATOM   4845 2HD1 LEU B  38      -4.915  -1.588  49.961  1.00  0.00           H  
ATOM   4846 3HD1 LEU B  38      -5.405  -0.518  48.637  1.00  0.00           H  
ATOM   4847 1HD2 LEU B  38      -8.325  -1.554  48.420  1.00  0.00           H  
ATOM   4848 2HD2 LEU B  38      -7.254  -1.292  47.026  1.00  0.00           H  
ATOM   4849 3HD2 LEU B  38      -8.017  -2.877  47.269  1.00  0.00           H  
ATOM   4850  N   ASP B  39      -4.553  -6.032  48.857  1.00  0.00           N  
ATOM   4851  CA  ASP B  39      -4.833  -7.140  49.767  1.00  0.00           C  
ATOM   4852  C   ASP B  39      -3.695  -7.316  50.782  1.00  0.00           C  
ATOM   4853  O   ASP B  39      -3.966  -7.556  51.965  1.00  0.00           O  
ATOM   4854  CB  ASP B  39      -5.048  -8.452  48.991  1.00  0.00           C  
ATOM   4855  CG  ASP B  39      -5.567  -9.626  49.873  1.00  0.00           C  
ATOM   4856  OD1 ASP B  39      -6.695  -9.588  50.332  1.00  0.00           O  
ATOM   4857  OD2 ASP B  39      -4.816 -10.550  50.086  1.00  0.00           O  
ATOM   4858  H   ASP B  39      -4.529  -6.206  47.848  1.00  0.00           H  
ATOM   4859  HA  ASP B  39      -5.750  -6.909  50.312  1.00  0.00           H  
ATOM   4860 1HB  ASP B  39      -5.748  -8.274  48.167  1.00  0.00           H  
ATOM   4861 2HB  ASP B  39      -4.105  -8.758  48.548  1.00  0.00           H  
ATOM   4862  N   GLU B  40      -2.428  -7.168  50.341  1.00  0.00           N  
ATOM   4863  CA  GLU B  40      -1.298  -7.279  51.268  1.00  0.00           C  
ATOM   4864  C   GLU B  40      -1.363  -6.168  52.314  1.00  0.00           C  
ATOM   4865  O   GLU B  40      -1.122  -6.420  53.502  1.00  0.00           O  
ATOM   4866  CB  GLU B  40       0.045  -7.194  50.523  1.00  0.00           C  
ATOM   4867  CG  GLU B  40       0.380  -8.392  49.626  1.00  0.00           C  
ATOM   4868  CD  GLU B  40       0.614  -9.674  50.402  1.00  0.00           C  
ATOM   4869  OE1 GLU B  40       1.332  -9.631  51.371  1.00  0.00           O  
ATOM   4870  OE2 GLU B  40       0.085 -10.703  50.021  1.00  0.00           O  
ATOM   4871  H   GLU B  40      -2.269  -7.057  49.334  1.00  0.00           H  
ATOM   4872  HA  GLU B  40      -1.358  -8.240  51.777  1.00  0.00           H  
ATOM   4873 1HB  GLU B  40       0.048  -6.305  49.894  1.00  0.00           H  
ATOM   4874 2HB  GLU B  40       0.853  -7.082  51.246  1.00  0.00           H  
ATOM   4875 1HG  GLU B  40      -0.448  -8.548  48.933  1.00  0.00           H  
ATOM   4876 2HG  GLU B  40       1.266  -8.152  49.038  1.00  0.00           H  
ATOM   4877  N   VAL B  41      -1.759  -4.959  51.892  1.00  0.00           N  
ATOM   4878  CA  VAL B  41      -1.882  -3.854  52.835  1.00  0.00           C  
ATOM   4879  C   VAL B  41      -2.958  -4.183  53.859  1.00  0.00           C  
ATOM   4880  O   VAL B  41      -2.758  -3.948  55.054  1.00  0.00           O  
ATOM   4881  CB  VAL B  41      -2.241  -2.522  52.133  1.00  0.00           C  
ATOM   4882  CG1 VAL B  41      -2.566  -1.433  53.179  1.00  0.00           C  
ATOM   4883  CG2 VAL B  41      -1.084  -2.073  51.260  1.00  0.00           C  
ATOM   4884  H   VAL B  41      -1.892  -4.815  50.883  1.00  0.00           H  
ATOM   4885  HA  VAL B  41      -0.932  -3.731  53.351  1.00  0.00           H  
ATOM   4886  HB  VAL B  41      -3.125  -2.671  51.522  1.00  0.00           H  
ATOM   4887 1HG1 VAL B  41      -2.831  -0.516  52.672  1.00  0.00           H  
ATOM   4888 2HG1 VAL B  41      -3.405  -1.736  53.803  1.00  0.00           H  
ATOM   4889 3HG1 VAL B  41      -1.691  -1.261  53.812  1.00  0.00           H  
ATOM   4890 1HG2 VAL B  41      -1.342  -1.144  50.756  1.00  0.00           H  
ATOM   4891 2HG2 VAL B  41      -0.220  -1.917  51.879  1.00  0.00           H  
ATOM   4892 3HG2 VAL B  41      -0.866  -2.831  50.522  1.00  0.00           H  
ATOM   4893  N   GLU B  42      -4.107  -4.691  53.396  1.00  0.00           N  
ATOM   4894  CA  GLU B  42      -5.187  -5.033  54.305  1.00  0.00           C  
ATOM   4895  C   GLU B  42      -4.785  -6.136  55.290  1.00  0.00           C  
ATOM   4896  O   GLU B  42      -5.150  -6.048  56.465  1.00  0.00           O  
ATOM   4897  CB  GLU B  42      -6.438  -5.445  53.525  1.00  0.00           C  
ATOM   4898  CG  GLU B  42      -7.129  -4.278  52.791  1.00  0.00           C  
ATOM   4899  CD  GLU B  42      -8.378  -4.695  52.024  1.00  0.00           C  
ATOM   4900  OE1 GLU B  42      -8.735  -5.863  52.060  1.00  0.00           O  
ATOM   4901  OE2 GLU B  42      -8.998  -3.840  51.429  1.00  0.00           O  
ATOM   4902  H   GLU B  42      -4.228  -4.812  52.385  1.00  0.00           H  
ATOM   4903  HA  GLU B  42      -5.436  -4.144  54.878  1.00  0.00           H  
ATOM   4904 1HB  GLU B  42      -6.169  -6.195  52.782  1.00  0.00           H  
ATOM   4905 2HB  GLU B  42      -7.160  -5.896  54.206  1.00  0.00           H  
ATOM   4906 1HG  GLU B  42      -7.404  -3.522  53.525  1.00  0.00           H  
ATOM   4907 2HG  GLU B  42      -6.419  -3.829  52.102  1.00  0.00           H  
ATOM   4908  N   GLN B  43      -4.013  -7.151  54.844  1.00  0.00           N  
ATOM   4909  CA  GLN B  43      -3.589  -8.189  55.786  1.00  0.00           C  
ATOM   4910  C   GLN B  43      -2.682  -7.577  56.849  1.00  0.00           C  
ATOM   4911  O   GLN B  43      -2.810  -7.919  58.033  1.00  0.00           O  
ATOM   4912  CB  GLN B  43      -2.838  -9.331  55.081  1.00  0.00           C  
ATOM   4913  CG  GLN B  43      -2.447 -10.556  56.010  1.00  0.00           C  
ATOM   4914  CD  GLN B  43      -3.670 -11.366  56.593  1.00  0.00           C  
ATOM   4915  OE1 GLN B  43      -4.501 -11.936  55.840  1.00  0.00           O  
ATOM   4916  NE2 GLN B  43      -3.765 -11.413  57.931  1.00  0.00           N  
ATOM   4917  H   GLN B  43      -3.797  -7.218  53.844  1.00  0.00           H  
ATOM   4918  HA  GLN B  43      -4.467  -8.596  56.274  1.00  0.00           H  
ATOM   4919 1HB  GLN B  43      -3.454  -9.699  54.276  1.00  0.00           H  
ATOM   4920 2HB  GLN B  43      -1.925  -8.935  54.621  1.00  0.00           H  
ATOM   4921 1HG  GLN B  43      -1.838 -11.244  55.417  1.00  0.00           H  
ATOM   4922 2HG  GLN B  43      -1.853 -10.190  56.849  1.00  0.00           H  
ATOM   4923 1HE2 GLN B  43      -4.539 -11.921  58.386  1.00  0.00           H  
ATOM   4924 2HE2 GLN B  43      -3.071 -10.951  58.497  1.00  0.00           H  
ATOM   4925  N   LEU B  44      -1.794  -6.651  56.451  1.00  0.00           N  
ATOM   4926  CA  LEU B  44      -0.939  -5.994  57.429  1.00  0.00           C  
ATOM   4927  C   LEU B  44      -1.774  -5.158  58.380  1.00  0.00           C  
ATOM   4928  O   LEU B  44      -1.494  -5.137  59.579  1.00  0.00           O  
ATOM   4929  CB  LEU B  44       0.122  -5.101  56.768  1.00  0.00           C  
ATOM   4930  CG  LEU B  44       1.265  -5.800  55.982  1.00  0.00           C  
ATOM   4931  CD1 LEU B  44       2.097  -4.717  55.273  1.00  0.00           C  
ATOM   4932  CD2 LEU B  44       2.142  -6.625  56.949  1.00  0.00           C  
ATOM   4933  H   LEU B  44      -1.687  -6.447  55.450  1.00  0.00           H  
ATOM   4934  HA  LEU B  44      -0.448  -6.756  58.017  1.00  0.00           H  
ATOM   4935 1HB  LEU B  44      -0.392  -4.443  56.068  1.00  0.00           H  
ATOM   4936 2HB  LEU B  44       0.575  -4.483  57.541  1.00  0.00           H  
ATOM   4937  HG  LEU B  44       0.846  -6.460  55.218  1.00  0.00           H  
ATOM   4938 1HD1 LEU B  44       2.904  -5.181  54.706  1.00  0.00           H
[truncated: 631,799 more chars]
