# Supplementary material for: Computational design of mechanically coupled axle-rotor protein assemblies
Source: Science. Author manuscript; Available in PMC 2023 Dec 11. (PMC10712554; doi:10.1126/science.abm1183)
Supplement: Data S5 [file NIHMS1871500-supplement-Data_S5.zip › pdbs/D3_2.pdb]

ATOM      1  N   SER A   1      11.414   7.446  36.336  1.00  0.00           N  
ATOM      2  CA  SER A   1      12.479   6.577  35.815  1.00  0.00           C  
ATOM      3  C   SER A   1      11.986   5.766  34.618  1.00  0.00           C  
ATOM      4  O   SER A   1      12.309   6.080  33.475  1.00  0.00           O  
ATOM      5  CB  SER A   1      12.975   5.642  36.900  1.00  0.00           C  
ATOM      6  OG  SER A   1      11.968   4.749  37.291  1.00  0.00           O  
ATOM      7 1H   SER A   1      11.777   8.008  37.099  1.00  0.00           H  
ATOM      8 2H   SER A   1      11.088   8.064  35.598  1.00  0.00           H  
ATOM      9 3H   SER A   1      10.620   6.884  36.655  1.00  0.00           H  
ATOM     10  HA  SER A   1      13.306   7.204  35.482  1.00  0.00           H  
ATOM     11 1HB  SER A   1      13.837   5.084  36.535  1.00  0.00           H  
ATOM     12 2HB  SER A   1      13.302   6.224  37.760  1.00  0.00           H  
ATOM     13  HG  SER A   1      11.401   5.237  37.894  1.00  0.00           H  
ATOM     14  N   GLN A   2      11.213   4.724  34.910  1.00  0.00           N  
ATOM     15  CA  GLN A   2      10.646   3.817  33.916  1.00  0.00           C  
ATOM     16  C   GLN A   2       9.667   4.519  32.976  1.00  0.00           C  
ATOM     17  O   GLN A   2       9.515   4.102  31.825  1.00  0.00           O  
ATOM     18  CB  GLN A   2       9.944   2.647  34.611  1.00  0.00           C  
ATOM     19  CG  GLN A   2      10.886   1.688  35.319  1.00  0.00           C  
ATOM     20  CD  GLN A   2      10.146   0.577  36.039  1.00  0.00           C  
ATOM     21  OE1 GLN A   2       8.983   0.731  36.420  1.00  0.00           O  
ATOM     22  NE2 GLN A   2      10.818  -0.553  36.230  1.00  0.00           N  
ATOM     23  H   GLN A   2      11.027   4.542  35.884  1.00  0.00           H  
ATOM     24  HA  GLN A   2      11.457   3.408  33.316  1.00  0.00           H  
ATOM     25 1HB  GLN A   2       9.239   3.032  35.348  1.00  0.00           H  
ATOM     26 2HB  GLN A   2       9.373   2.078  33.878  1.00  0.00           H  
ATOM     27 1HG  GLN A   2      11.549   1.236  34.581  1.00  0.00           H  
ATOM     28 2HG  GLN A   2      11.468   2.243  36.054  1.00  0.00           H  
ATOM     29 1HE2 GLN A   2      10.382  -1.322  36.699  1.00  0.00           H  
ATOM     30 2HE2 GLN A   2      11.760  -0.636  35.904  1.00  0.00           H  
ATOM     31  N   GLU A   3       9.019   5.582  33.452  1.00  0.00           N  
ATOM     32  CA  GLU A   3       8.126   6.385  32.629  1.00  0.00           C  
ATOM     33  C   GLU A   3       8.904   7.105  31.541  1.00  0.00           C  
ATOM     34  O   GLU A   3       8.487   7.117  30.381  1.00  0.00           O  
ATOM     35  CB  GLU A   3       7.389   7.402  33.496  1.00  0.00           C  
ATOM     36  CG  GLU A   3       6.602   6.788  34.648  1.00  0.00           C  
ATOM     37  CD  GLU A   3       7.490   6.342  35.798  1.00  0.00           C  
ATOM     38  OE1 GLU A   3       8.669   6.625  35.781  1.00  0.00           O  
ATOM     39  OE2 GLU A   3       6.975   5.714  36.696  1.00  0.00           O  
ATOM     40  H   GLU A   3       9.161   5.852  34.417  1.00  0.00           H  
ATOM     41  HA  GLU A   3       7.403   5.727  32.152  1.00  0.00           H  
ATOM     42 1HB  GLU A   3       8.102   8.109  33.914  1.00  0.00           H  
ATOM     43 2HB  GLU A   3       6.692   7.966  32.872  1.00  0.00           H  
ATOM     44 1HG  GLU A   3       5.896   7.532  35.018  1.00  0.00           H  
ATOM     45 2HG  GLU A   3       6.031   5.942  34.275  1.00  0.00           H  
ATOM     46  N   GLU A   4      10.038   7.701  31.923  1.00  0.00           N  
ATOM     47  CA  GLU A   4      10.915   8.391  30.981  1.00  0.00           C  
ATOM     48  C   GLU A   4      11.552   7.407  30.012  1.00  0.00           C  
ATOM     49  O   GLU A   4      11.684   7.711  28.825  1.00  0.00           O  
ATOM     50  CB  GLU A   4      12.005   9.163  31.728  1.00  0.00           C  
ATOM     51  CG  GLU A   4      12.917   9.989  30.832  1.00  0.00           C  
ATOM     52  CD  GLU A   4      13.907  10.814  31.607  1.00  0.00           C  
ATOM     53  OE1 GLU A   4      13.599  11.197  32.710  1.00  0.00           O  
ATOM     54  OE2 GLU A   4      14.973  11.061  31.095  1.00  0.00           O  
ATOM     55  H   GLU A   4      10.302   7.671  32.899  1.00  0.00           H  
ATOM     56  HA  GLU A   4      10.315   9.095  30.404  1.00  0.00           H  
ATOM     57 1HB  GLU A   4      11.544   9.838  32.450  1.00  0.00           H  
ATOM     58 2HB  GLU A   4      12.628   8.464  32.286  1.00  0.00           H  
ATOM     59 1HG  GLU A   4      13.461   9.319  30.168  1.00  0.00           H  
ATOM     60 2HG  GLU A   4      12.304  10.648  30.218  1.00  0.00           H  
ATOM     61  N   GLU A   5      11.922   6.227  30.511  1.00  0.00           N  
ATOM     62  CA  GLU A   5      12.450   5.157  29.671  1.00  0.00           C  
ATOM     63  C   GLU A   5      11.442   4.750  28.609  1.00  0.00           C  
ATOM     64  O   GLU A   5      11.780   4.664  27.425  1.00  0.00           O  
ATOM     65  CB  GLU A   5      12.821   3.943  30.519  1.00  0.00           C  
ATOM     66  CG  GLU A   5      13.337   2.759  29.712  1.00  0.00           C  
ATOM     67  CD  GLU A   5      13.639   1.547  30.553  1.00  0.00           C  
ATOM     68  OE1 GLU A   5      12.819   1.179  31.360  1.00  0.00           O  
ATOM     69  OE2 GLU A   5      14.695   0.983  30.382  1.00  0.00           O  
ATOM     70  H   GLU A   5      11.833   6.060  31.507  1.00  0.00           H  
ATOM     71  HA  GLU A   5      13.347   5.521  29.173  1.00  0.00           H  
ATOM     72 1HB  GLU A   5      13.594   4.220  31.236  1.00  0.00           H  
ATOM     73 2HB  GLU A   5      11.952   3.608  31.088  1.00  0.00           H  
ATOM     74 1HG  GLU A   5      12.593   2.489  28.962  1.00  0.00           H  
ATOM     75 2HG  GLU A   5      14.241   3.065  29.193  1.00  0.00           H  
ATOM     76  N   SER A   6      10.205   4.499  29.049  1.00  0.00           N  
ATOM     77  CA  SER A   6       9.102   4.136  28.169  1.00  0.00           C  
ATOM     78  C   SER A   6       8.873   5.220  27.123  1.00  0.00           C  
ATOM     79  O   SER A   6       8.709   4.913  25.944  1.00  0.00           O  
ATOM     80  CB  SER A   6       7.827   3.922  28.981  1.00  0.00           C  
ATOM     81  OG  SER A   6       7.947   2.848  29.889  1.00  0.00           O  
ATOM     82  H   SER A   6      10.017   4.561  30.038  1.00  0.00           H  
ATOM     83  HA  SER A   6       9.352   3.206  27.658  1.00  0.00           H  
ATOM     84 1HB  SER A   6       7.572   4.827  29.519  1.00  0.00           H  
ATOM     85 2HB  SER A   6       7.000   3.716  28.306  1.00  0.00           H  
ATOM     86  HG  SER A   6       8.608   3.114  30.539  1.00  0.00           H  
ATOM     87  N   LYS A   7       8.878   6.488  27.562  1.00  0.00           N  
ATOM     88  CA  LYS A   7       8.752   7.648  26.678  1.00  0.00           C  
ATOM     89  C   LYS A   7       9.814   7.645  25.590  1.00  0.00           C  
ATOM     90  O   LYS A   7       9.487   7.802  24.409  1.00  0.00           O  
ATOM     91  CB  LYS A   7       8.853   8.932  27.495  1.00  0.00           C  
ATOM     92  CG  LYS A   7       8.633  10.215  26.711  1.00  0.00           C  
ATOM     93  CD  LYS A   7       8.683  11.413  27.643  1.00  0.00           C  
ATOM     94  CE  LYS A   7       8.356  12.715  26.924  1.00  0.00           C  
ATOM     95  NZ  LYS A   7       9.534  13.270  26.196  1.00  0.00           N  
ATOM     96  H   LYS A   7       8.971   6.667  28.555  1.00  0.00           H  
ATOM     97  HA  LYS A   7       7.774   7.613  26.198  1.00  0.00           H  
ATOM     98 1HB  LYS A   7       8.132   8.907  28.310  1.00  0.00           H  
ATOM     99 2HB  LYS A   7       9.841   9.005  27.941  1.00  0.00           H  
ATOM    100 1HG  LYS A   7       9.409  10.316  25.951  1.00  0.00           H  
ATOM    101 2HG  LYS A   7       7.663  10.181  26.215  1.00  0.00           H  
ATOM    102 1HD  LYS A   7       7.971  11.273  28.456  1.00  0.00           H  
ATOM    103 2HD  LYS A   7       9.680  11.498  28.072  1.00  0.00           H  
ATOM    104 1HE  LYS A   7       7.545  12.538  26.213  1.00  0.00           H  
ATOM    105 2HE  LYS A   7       8.020  13.444  27.663  1.00  0.00           H  
ATOM    106 1HZ  LYS A   7       9.270  14.136  25.748  1.00  0.00           H  
ATOM    107 2HZ  LYS A   7      10.283  13.445  26.850  1.00  0.00           H  
ATOM    108 3HZ  LYS A   7       9.847  12.616  25.488  1.00  0.00           H  
ATOM    109  N   ARG A   8      11.073   7.468  25.986  1.00  0.00           N  
ATOM    110  CA  ARG A   8      12.195   7.393  25.058  1.00  0.00           C  
ATOM    111  C   ARG A   8      11.985   6.306  24.018  1.00  0.00           C  
ATOM    112  O   ARG A   8      12.216   6.535  22.831  1.00  0.00           O  
ATOM    113  CB  ARG A   8      13.492   7.124  25.808  1.00  0.00           C  
ATOM    114  CG  ARG A   8      14.000   8.288  26.643  1.00  0.00           C  
ATOM    115  CD  ARG A   8      15.280   7.960  27.322  1.00  0.00           C  
ATOM    116  NE  ARG A   8      15.726   9.038  28.190  1.00  0.00           N  
ATOM    117  CZ  ARG A   8      16.428  10.111  27.777  1.00  0.00           C  
ATOM    118  NH1 ARG A   8      16.755  10.236  26.510  1.00  0.00           N  
ATOM    119  NH2 ARG A   8      16.788  11.040  28.647  1.00  0.00           N  
ATOM    120  H   ARG A   8      11.267   7.375  26.978  1.00  0.00           H  
ATOM    121  HA  ARG A   8      12.277   8.351  24.545  1.00  0.00           H  
ATOM    122 1HB  ARG A   8      13.357   6.274  26.475  1.00  0.00           H  
ATOM    123 2HB  ARG A   8      14.275   6.862  25.097  1.00  0.00           H  
ATOM    124 1HG  ARG A   8      14.165   9.153  26.000  1.00  0.00           H  
ATOM    125 2HG  ARG A   8      13.262   8.539  27.406  1.00  0.00           H  
ATOM    126 1HD  ARG A   8      15.150   7.065  27.929  1.00  0.00           H  
ATOM    127 2HD  ARG A   8      16.052   7.782  26.575  1.00  0.00           H  
ATOM    128  HE  ARG A   8      15.493   8.977  29.172  1.00  0.00           H  
ATOM    129 1HH1 ARG A   8      16.480   9.526  25.845  1.00  0.00           H  
ATOM    130 2HH1 ARG A   8      17.281  11.040  26.201  1.00  0.00           H  
ATOM    131 1HH2 ARG A   8      16.536  10.944  29.621  1.00  0.00           H  
ATOM    132 2HH2 ARG A   8      17.313  11.844  28.338  1.00  0.00           H  
ATOM    133  N   LEU A   9      11.542   5.130  24.467  1.00  0.00           N  
ATOM    134  CA  LEU A   9      11.268   4.014  23.571  1.00  0.00           C  
ATOM    135  C   LEU A   9      10.164   4.344  22.579  1.00  0.00           C  
ATOM    136  O   LEU A   9      10.299   4.049  21.389  1.00  0.00           O  
ATOM    137  CB  LEU A   9      10.876   2.772  24.382  1.00  0.00           C  
ATOM    138  CG  LEU A   9      12.000   2.135  25.209  1.00  0.00           C  
ATOM    139  CD1 LEU A   9      11.421   1.041  26.096  1.00  0.00           C  
ATOM    140  CD2 LEU A   9      13.063   1.576  24.275  1.00  0.00           C  
ATOM    141  H   LEU A   9      11.405   5.001  25.462  1.00  0.00           H  
ATOM    142  HA  LEU A   9      12.176   3.790  23.015  1.00  0.00           H  
ATOM    143 1HB  LEU A   9      10.074   3.044  25.067  1.00  0.00           H  
ATOM    144 2HB  LEU A   9      10.499   2.014  23.696  1.00  0.00           H  
ATOM    145  HG  LEU A   9      12.447   2.889  25.857  1.00  0.00           H  
ATOM    146 1HD1 LEU A   9      12.220   0.589  26.684  1.00  0.00           H  
ATOM    147 2HD1 LEU A   9      10.678   1.472  26.767  1.00  0.00           H  
ATOM    148 3HD1 LEU A   9      10.952   0.279  25.475  1.00  0.00           H  
ATOM    149 1HD2 LEU A   9      13.863   1.123  24.863  1.00  0.00           H  
ATOM    150 2HD2 LEU A   9      12.618   0.821  23.627  1.00  0.00           H  
ATOM    151 3HD2 LEU A   9      13.472   2.381  23.665  1.00  0.00           H  
ATOM    152  N   VAL A  10       9.091   4.984  23.047  1.00  0.00           N  
ATOM    153  CA  VAL A  10       8.012   5.443  22.173  1.00  0.00           C  
ATOM    154  C   VAL A  10       8.527   6.374  21.081  1.00  0.00           C  
ATOM    155  O   VAL A  10       8.170   6.226  19.915  1.00  0.00           O  
ATOM    156  CB  VAL A  10       6.918   6.166  22.982  1.00  0.00           C  
ATOM    157  CG1 VAL A  10       5.973   6.900  22.041  1.00  0.00           C  
ATOM    158  CG2 VAL A  10       6.149   5.157  23.821  1.00  0.00           C  
ATOM    159  H   VAL A  10       9.015   5.161  24.044  1.00  0.00           H  
ATOM    160  HA  VAL A  10       7.565   4.567  21.697  1.00  0.00           H  
ATOM    161  HB  VAL A  10       7.381   6.905  23.632  1.00  0.00           H  
ATOM    162 1HG1 VAL A  10       5.211   7.418  22.626  1.00  0.00           H  
ATOM    163 2HG1 VAL A  10       6.539   7.628  21.461  1.00  0.00           H  
ATOM    164 3HG1 VAL A  10       5.495   6.191  21.371  1.00  0.00           H  
ATOM    165 1HG2 VAL A  10       5.382   5.675  24.394  1.00  0.00           H  
ATOM    166 2HG2 VAL A  10       5.684   4.417  23.175  1.00  0.00           H  
ATOM    167 3HG2 VAL A  10       6.832   4.654  24.506  1.00  0.00           H  
ATOM    168  N   GLU A  11       9.362   7.336  21.486  1.00  0.00           N  
ATOM    169  CA  GLU A  11       9.946   8.304  20.561  1.00  0.00           C  
ATOM    170  C   GLU A  11      10.852   7.619  19.539  1.00  0.00           C  
ATOM    171  O   GLU A  11      10.812   7.963  18.349  1.00  0.00           O  
ATOM    172  CB  GLU A  11      10.730   9.356  21.357  1.00  0.00           C  
ATOM    173  CG  GLU A  11       9.851  10.267  22.201  1.00  0.00           C  
ATOM    174  CD  GLU A  11      10.597  11.016  23.269  1.00  0.00           C  
ATOM    175  OE1 GLU A  11      11.762  10.749  23.464  1.00  0.00           O  
ATOM    176  OE2 GLU A  11       9.994  11.863  23.887  1.00  0.00           O  
ATOM    177  H   GLU A  11       9.589   7.407  22.468  1.00  0.00           H  
ATOM    178  HA  GLU A  11       9.142   8.797  20.030  1.00  0.00           H  
ATOM    179 1HB  GLU A  11      11.441   8.867  22.023  1.00  0.00           H  
ATOM    180 2HB  GLU A  11      11.301   9.985  20.672  1.00  0.00           H  
ATOM    181 1HG  GLU A  11       9.368  10.991  21.549  1.00  0.00           H  
ATOM    182 2HG  GLU A  11       9.067   9.669  22.672  1.00  0.00           H  
ATOM    183  N   GLU A  12      11.639   6.643  19.990  1.00  0.00           N  
ATOM    184  CA  GLU A  12      12.497   5.831  19.129  1.00  0.00           C  
ATOM    185  C   GLU A  12      11.687   5.118  18.053  1.00  0.00           C  
ATOM    186  O   GLU A  12      12.027   5.182  16.869  1.00  0.00           O  
ATOM    187  CB  GLU A  12      13.261   4.804  19.969  1.00  0.00           C  
ATOM    188  CG  GLU A  12      14.200   3.896  19.197  1.00  0.00           C  
ATOM    189  CD  GLU A  12      15.331   4.617  18.509  1.00  0.00           C  
ATOM    190  OE1 GLU A  12      15.807   5.605  19.024  1.00  0.00           O  
ATOM    191  OE2 GLU A  12      15.716   4.181  17.448  1.00  0.00           O  
ATOM    192  H   GLU A  12      11.646   6.447  20.984  1.00  0.00           H  
ATOM    193  HA  GLU A  12      13.213   6.492  18.639  1.00  0.00           H  
ATOM    194 1HB  GLU A  12      13.824   5.309  20.744  1.00  0.00           H  
ATOM    195 2HB  GLU A  12      12.551   4.153  20.468  1.00  0.00           H  
ATOM    196 1HG  GLU A  12      14.618   3.177  19.899  1.00  0.00           H  
ATOM    197 2HG  GLU A  12      13.633   3.339  18.456  1.00  0.00           H  
ATOM    198  N   ILE A  13      10.618   4.449  18.485  1.00  0.00           N  
ATOM    199  CA  ILE A  13       9.710   3.739  17.604  1.00  0.00           C  
ATOM    200  C   ILE A  13       9.095   4.660  16.571  1.00  0.00           C  
ATOM    201  O   ILE A  13       9.046   4.314  15.391  1.00  0.00           O  
ATOM    202  CB  ILE A  13       8.592   3.077  18.407  1.00  0.00           C  
ATOM    203  CG1 ILE A  13       9.155   1.933  19.251  1.00  0.00           C  
ATOM    204  CG2 ILE A  13       7.518   2.576  17.459  1.00  0.00           C  
ATOM    205  CD1 ILE A  13       8.254   1.550  20.394  1.00  0.00           C  
ATOM    206  H   ILE A  13      10.423   4.425  19.478  1.00  0.00           H  
ATOM    207  HA  ILE A  13      10.270   2.966  17.080  1.00  0.00           H  
ATOM    208  HB  ILE A  13       8.160   3.808  19.089  1.00  0.00           H  
ATOM    209 1HG1 ILE A  13       9.287   1.057  18.615  1.00  0.00           H  
ATOM    210 2HG1 ILE A  13      10.131   2.215  19.651  1.00  0.00           H  
ATOM    211 1HG2 ILE A  13       6.717   2.116  18.031  1.00  0.00           H  
ATOM    212 2HG2 ILE A  13       7.124   3.413  16.888  1.00  0.00           H  
ATOM    213 3HG2 ILE A  13       7.950   1.841  16.780  1.00  0.00           H  
ATOM    214 1HD1 ILE A  13       8.694   0.722  20.950  1.00  0.00           H  
ATOM    215 2HD1 ILE A  13       8.127   2.407  21.059  1.00  0.00           H  
ATOM    216 3HD1 ILE A  13       7.286   1.253  19.999  1.00  0.00           H  
ATOM    217  N   ALA A  14       8.628   5.828  17.016  1.00  0.00           N  
ATOM    218  CA  ALA A  14       8.036   6.820  16.128  1.00  0.00           C  
ATOM    219  C   ALA A  14       9.001   7.217  15.019  1.00  0.00           C  
ATOM    220  O   ALA A  14       8.614   7.258  13.851  1.00  0.00           O  
ATOM    221  CB  ALA A  14       7.623   8.045  16.924  1.00  0.00           C  
ATOM    222  H   ALA A  14       8.674   6.033  18.007  1.00  0.00           H  
ATOM    223  HA  ALA A  14       7.154   6.381  15.666  1.00  0.00           H  
ATOM    224 1HB  ALA A  14       7.158   8.769  16.253  1.00  0.00           H  
ATOM    225 2HB  ALA A  14       6.912   7.755  17.694  1.00  0.00           H  
ATOM    226 3HB  ALA A  14       8.499   8.491  17.388  1.00  0.00           H  
ATOM    227  N   LYS A  15      10.254   7.496  15.378  1.00  0.00           N  
ATOM    228  CA  LYS A  15      11.297   7.810  14.405  1.00  0.00           C  
ATOM    229  C   LYS A  15      11.468   6.692  13.379  1.00  0.00           C  
ATOM    230  O   LYS A  15      11.547   6.953  12.177  1.00  0.00           O  
ATOM    231  CB  LYS A  15      12.625   8.075  15.116  1.00  0.00           C  
ATOM    232  CG  LYS A  15      12.669   9.379  15.901  1.00  0.00           C  
ATOM    233  CD  LYS A  15      14.011   9.561  16.595  1.00  0.00           C  
ATOM    234  CE  LYS A  15      14.051  10.856  17.393  1.00  0.00           C  
ATOM    235  NZ  LYS A  15      15.345  11.029  18.108  1.00  0.00           N  
ATOM    236  H   LYS A  15      10.498   7.484  16.361  1.00  0.00           H  
ATOM    237  HA  LYS A  15      11.005   8.711  13.865  1.00  0.00           H  
ATOM    238 1HB  LYS A  15      12.836   7.260  15.809  1.00  0.00           H  
ATOM    239 2HB  LYS A  15      13.432   8.098  14.383  1.00  0.00           H  
ATOM    240 1HG  LYS A  15      12.503  10.218  15.224  1.00  0.00           H  
ATOM    241 2HG  LYS A  15      11.879   9.379  16.651  1.00  0.00           H  
ATOM    242 1HD  LYS A  15      14.189   8.722  17.269  1.00  0.00           H  
ATOM    243 2HD  LYS A  15      14.806   9.580  15.850  1.00  0.00           H  
ATOM    244 1HE  LYS A  15      13.905  11.701  16.722  1.00  0.00           H  
ATOM    245 2HE  LYS A  15      13.243  10.858  18.124  1.00  0.00           H  
ATOM    246 1HZ  LYS A  15      15.331  11.897  18.625  1.00  0.00           H  
ATOM    247 2HZ  LYS A  15      15.482  10.259  18.748  1.00  0.00           H  
ATOM    248 3HZ  LYS A  15      16.100  11.048  17.438  1.00  0.00           H  
ATOM    249  N   ARG A  16      11.525   5.449  13.865  1.00  0.00           N  
ATOM    250  CA  ARG A  16      11.639   4.284  12.995  1.00  0.00           C  
ATOM    251  C   ARG A  16      10.459   4.186  12.026  1.00  0.00           C  
ATOM    252  O   ARG A  16      10.656   3.929  10.838  1.00  0.00           O  
ATOM    253  CB  ARG A  16      11.728   3.018  13.826  1.00  0.00           C  
ATOM    254  CG  ARG A  16      13.021   2.868  14.608  1.00  0.00           C  
ATOM    255  CD  ARG A  16      12.939   1.764  15.597  1.00  0.00           C  
ATOM    256  NE  ARG A  16      14.142   1.664  16.411  1.00  0.00           N  
ATOM    257  CZ  ARG A  16      14.476   0.590  17.153  1.00  0.00           C  
ATOM    258  NH1 ARG A  16      13.690  -0.470  17.162  1.00  0.00           N  
ATOM    259  NH2 ARG A  16      15.587   0.600  17.871  1.00  0.00           N  
ATOM    260  H   ARG A  16      11.493   5.304  14.868  1.00  0.00           H  
ATOM    261  HA  ARG A  16      12.554   4.374  12.416  1.00  0.00           H  
ATOM    262 1HB  ARG A  16      10.912   2.988  14.543  1.00  0.00           H  
ATOM    263 2HB  ARG A  16      11.633   2.148  13.177  1.00  0.00           H  
ATOM    264 1HG  ARG A  16      13.839   2.649  13.920  1.00  0.00           H  
ATOM    265 2HG  ARG A  16      13.236   3.794  15.141  1.00  0.00           H  
ATOM    266 1HD  ARG A  16      12.091   1.933  16.258  1.00  0.00           H  
ATOM    267 2HD  ARG A  16      12.801   0.818  15.073  1.00  0.00           H  
ATOM    268  HE  ARG A  16      14.757   2.477  16.449  1.00  0.00           H  
ATOM    269 1HH1 ARG A  16      12.834  -0.480  16.624  1.00  0.00           H  
ATOM    270 2HH1 ARG A  16      13.914  -1.277  17.725  1.00  0.00           H  
ATOM    271 1HH2 ARG A  16      16.185   1.421  17.862  1.00  0.00           H  
ATOM    272 2HH2 ARG A  16      15.837  -0.203  18.429  1.00  0.00           H  
ATOM    273  N   LEU A  17       9.250   4.423  12.536  1.00  0.00           N  
ATOM    274  CA  LEU A  17       8.038   4.417  11.726  1.00  0.00           C  
ATOM    275  C   LEU A  17       8.066   5.492  10.653  1.00  0.00           C  
ATOM    276  O   LEU A  17       7.636   5.233   9.523  1.00  0.00           O  
ATOM    277  CB  LEU A  17       6.818   4.624  12.626  1.00  0.00           C  
ATOM    278  CG  LEU A  17       6.448   3.423  13.496  1.00  0.00           C  
ATOM    279  CD1 LEU A  17       5.381   3.834  14.499  1.00  0.00           C  
ATOM    280  CD2 LEU A  17       5.959   2.297  12.604  1.00  0.00           C  
ATOM    281  H   LEU A  17       9.167   4.601  13.526  1.00  0.00           H  
ATOM    282  HA  LEU A  17       7.955   3.449  11.243  1.00  0.00           H  
ATOM    283 1HB  LEU A  17       7.007   5.461  13.288  1.00  0.00           H  
ATOM    284 2HB  LEU A  17       5.959   4.858  12.002  1.00  0.00           H  
ATOM    285  HG  LEU A  17       7.323   3.090  14.056  1.00  0.00           H  
ATOM    286 1HD1 LEU A  17       5.116   2.982  15.129  1.00  0.00           H  
ATOM    287 2HD1 LEU A  17       5.761   4.641  15.127  1.00  0.00           H  
ATOM    288 3HD1 LEU A  17       4.494   4.177  13.964  1.00  0.00           H  
ATOM    289 1HD2 LEU A  17       5.697   1.432  13.214  1.00  0.00           H  
ATOM    290 2HD2 LEU A  17       5.081   2.629  12.050  1.00  0.00           H  
ATOM    291 3HD2 LEU A  17       6.748   2.024  11.905  1.00  0.00           H  
ATOM    292  N   LYS A  18       8.580   6.676  10.980  1.00  0.00           N  
ATOM    293  CA  LYS A  18       8.741   7.751  10.007  1.00  0.00           C  
ATOM    294  C   LYS A  18       9.631   7.316   8.849  1.00  0.00           C  
ATOM    295  O   LYS A  18       9.294   7.540   7.686  1.00  0.00           O  
ATOM    296  CB  LYS A  18       9.320   8.998  10.678  1.00  0.00           C  
ATOM    297  CG  LYS A  18       8.359   9.710  11.621  1.00  0.00           C  
ATOM    298  CD  LYS A  18       9.012  10.924  12.263  1.00  0.00           C  
ATOM    299  CE  LYS A  18       8.058  11.628  13.217  1.00  0.00           C  
ATOM    300  NZ  LYS A  18       8.696  12.796  13.882  1.00  0.00           N  
ATOM    301  H   LYS A  18       8.871   6.841  11.940  1.00  0.00           H  
ATOM    302  HA  LYS A  18       7.758   8.000   9.602  1.00  0.00           H  
ATOM    303 1HB  LYS A  18      10.208   8.725  11.249  1.00  0.00           H  
ATOM    304 2HB  LYS A  18       9.629   9.712   9.914  1.00  0.00           H  
ATOM    305 1HG  LYS A  18       7.477  10.033  11.066  1.00  0.00           H  
ATOM    306 2HG  LYS A  18       8.041   9.022  12.404  1.00  0.00           H  
ATOM    307 1HD  LYS A  18       9.899  10.611  12.815  1.00  0.00           H  
ATOM    308 2HD  LYS A  18       9.317  11.626  11.487  1.00  0.00           H  
ATOM    309 1HE  LYS A  18       7.182  11.971  12.668  1.00  0.00           H  
ATOM    310 2HE  LYS A  18       7.727  10.926  13.983  1.00  0.00           H  
ATOM    311 1HZ  LYS A  18       8.032  13.233  14.505  1.00  0.00           H  
ATOM    312 2HZ  LYS A  18       9.500  12.486  14.410  1.00  0.00           H  
ATOM    313 3HZ  LYS A  18       8.991  13.462  13.183  1.00  0.00           H  
ATOM    314  N   LYS A  19      10.759   6.680   9.181  1.00  0.00           N  
ATOM    315  CA  LYS A  19      11.671   6.136   8.181  1.00  0.00           C  
ATOM    316  C   LYS A  19      10.974   5.124   7.284  1.00  0.00           C  
ATOM    317  O   LYS A  19      11.090   5.198   6.056  1.00  0.00           O  
ATOM    318  CB  LYS A  19      12.881   5.489   8.857  1.00  0.00           C  
ATOM    319  CG  LYS A  19      13.844   6.477   9.503  1.00  0.00           C  
ATOM    320  CD  LYS A  19      15.007   5.759  10.170  1.00  0.00           C  
ATOM    321  CE  LYS A  19      15.962   6.743  10.830  1.00  0.00           C  
ATOM    322  NZ  LYS A  19      17.085   6.053  11.520  1.00  0.00           N  
ATOM    323  H   LYS A  19      10.987   6.567  10.162  1.00  0.00           H  
ATOM    324  HA  LYS A  19      12.026   6.952   7.554  1.00  0.00           H  
ATOM    325 1HB  LYS A  19      12.541   4.799   9.630  1.00  0.00           H  
ATOM    326 2HB  LYS A  19      13.441   4.908   8.123  1.00  0.00           H  
ATOM    327 1HG  LYS A  19      14.234   7.154   8.742  1.00  0.00           H  
ATOM    328 2HG  LYS A  19      13.314   7.065  10.251  1.00  0.00           H  
ATOM    329 1HD  LYS A  19      14.626   5.073  10.927  1.00  0.00           H  
ATOM    330 2HD  LYS A  19      15.555   5.182   9.425  1.00  0.00           H  
ATOM    331 1HE  LYS A  19      16.372   7.413  10.075  1.00  0.00           H  
ATOM    332 2HE  LYS A  19      15.418   7.343  11.560  1.00  0.00           H  
ATOM    333 1HZ  LYS A  19      17.693   6.739  11.944  1.00  0.00           H  
ATOM    334 2HZ  LYS A  19      16.716   5.442  12.236  1.00  0.00           H  
ATOM    335 3HZ  LYS A  19      17.608   5.508  10.850  1.00  0.00           H  
ATOM    336  N   ILE A  20      10.245   4.195   7.899  1.00  0.00           N  
ATOM    337  CA  ILE A  20       9.497   3.174   7.184  1.00  0.00           C  
ATOM    338  C   ILE A  20       8.494   3.783   6.219  1.00  0.00           C  
ATOM    339  O   ILE A  20       8.413   3.359   5.066  1.00  0.00           O  
ATOM    340  CB  ILE A  20       8.769   2.248   8.165  1.00  0.00           C  
ATOM    341  CG1 ILE A  20       9.785   1.406   8.940  1.00  0.00           C  
ATOM    342  CG2 ILE A  20       7.794   1.360   7.421  1.00  0.00           C  
ATOM    343  CD1 ILE A  20       9.198   0.727  10.155  1.00  0.00           C  
ATOM    344  H   ILE A  20      10.212   4.191   8.912  1.00  0.00           H  
ATOM    345  HA  ILE A  20      10.204   2.578   6.605  1.00  0.00           H  
ATOM    346  HB  ILE A  20       8.226   2.852   8.890  1.00  0.00           H  
ATOM    347 1HG1 ILE A  20      10.189   0.637   8.280  1.00  0.00           H  
ATOM    348 2HG1 ILE A  20      10.608   2.043   9.260  1.00  0.00           H  
ATOM    349 1HG2 ILE A  20       7.279   0.719   8.132  1.00  0.00           H  
ATOM    350 2HG2 ILE A  20       7.072   1.980   6.896  1.00  0.00           H  
ATOM    351 3HG2 ILE A  20       8.336   0.743   6.702  1.00  0.00           H  
ATOM    352 1HD1 ILE A  20       9.974   0.147  10.660  1.00  0.00           H  
ATOM    353 2HD1 ILE A  20       8.809   1.479  10.841  1.00  0.00           H  
ATOM    354 3HD1 ILE A  20       8.394   0.062   9.851  1.00  0.00           H  
ATOM    355  N   ALA A  21       7.745   4.779   6.695  1.00  0.00           N  
ATOM    356  CA  ALA A  21       6.766   5.489   5.882  1.00  0.00           C  
ATOM    357  C   ALA A  21       7.402   6.097   4.640  1.00  0.00           C  
ATOM    358  O   ALA A  21       6.860   5.976   3.545  1.00  0.00           O  
ATOM    359  CB  ALA A  21       6.090   6.573   6.700  1.00  0.00           C  
ATOM    360  H   ALA A  21       7.853   5.056   7.661  1.00  0.00           H  
ATOM    361  HA  ALA A  21       6.014   4.768   5.552  1.00  0.00           H  
ATOM    362 1HB  ALA A  21       5.343   7.076   6.089  1.00  0.00           H  
ATOM    363 2HB  ALA A  21       5.609   6.123   7.568  1.00  0.00           H  
ATOM    364 3HB  ALA A  21       6.836   7.293   7.032  1.00  0.00           H  
ATOM    365  N   GLU A  22       8.565   6.738   4.817  1.00  0.00           N  
ATOM    366  CA  GLU A  22       9.310   7.291   3.689  1.00  0.00           C  
ATOM    367  C   GLU A  22       9.666   6.226   2.669  1.00  0.00           C  
ATOM    368  O   GLU A  22       9.485   6.430   1.468  1.00  0.00           O  
ATOM    369  CB  GLU A  22      10.593   7.976   4.156  1.00  0.00           C  
ATOM    370  CG  GLU A  22      11.449   8.478   3.004  1.00  0.00           C  
ATOM    371  CD  GLU A  22      12.734   9.127   3.438  1.00  0.00           C  
ATOM    372  OE1 GLU A  22      12.789   9.657   4.519  1.00  0.00           O  
ATOM    373  OE2 GLU A  22      13.670   9.086   2.669  1.00  0.00           O  
ATOM    374  H   GLU A  22       8.941   6.840   5.749  1.00  0.00           H  
ATOM    375  HA  GLU A  22       8.687   8.032   3.195  1.00  0.00           H  
ATOM    376 1HB  GLU A  22      10.343   8.827   4.796  1.00  0.00           H  
ATOM    377 2HB  GLU A  22      11.197   7.288   4.751  1.00  0.00           H  
ATOM    378 1HG  GLU A  22      11.687   7.634   2.362  1.00  0.00           H  
ATOM    379 2HG  GLU A  22      10.868   9.191   2.423  1.00  0.00           H  
ATOM    380  N   GLU A  23      10.182   5.093   3.147  1.00  0.00           N  
ATOM    381  CA  GLU A  23      10.570   3.994   2.271  1.00  0.00           C  
ATOM    382  C   GLU A  23       9.380   3.442   1.490  1.00  0.00           C  
ATOM    383  O   GLU A  23       9.505   3.145   0.301  1.00  0.00           O  
ATOM    384  CB  GLU A  23      11.217   2.873   3.088  1.00  0.00           C  
ATOM    385  CG  GLU A  23      11.723   1.702   2.257  1.00  0.00           C  
ATOM    386  CD  GLU A  23      12.421   0.657   3.083  1.00  0.00           C  
ATOM    387  OE1 GLU A  23      12.533   0.843   4.271  1.00  0.00           O  
ATOM    388  OE2 GLU A  23      12.843  -0.328   2.525  1.00  0.00           O  
ATOM    389  H   GLU A  23      10.323   4.993   4.148  1.00  0.00           H  
ATOM    390  HA  GLU A  23      11.296   4.375   1.554  1.00  0.00           H  
ATOM    391 1HB  GLU A  23      12.061   3.273   3.650  1.00  0.00           H  
ATOM    392 2HB  GLU A  23      10.497   2.485   3.808  1.00  0.00           H  
ATOM    393 1HG  GLU A  23      10.878   1.240   1.747  1.00  0.00           H  
ATOM    394 2HG  GLU A  23      12.409   2.077   1.499  1.00  0.00           H  
ATOM    395  N   ILE A  24       8.225   3.338   2.159  1.00  0.00           N  
ATOM    396  CA  ILE A  24       6.988   2.930   1.504  1.00  0.00           C  
ATOM    397  C   ILE A  24       6.635   3.885   0.376  1.00  0.00           C  
ATOM    398  O   ILE A  24       6.330   3.444  -0.734  1.00  0.00           O  
ATOM    399  CB  ILE A  24       5.823   2.868   2.510  1.00  0.00           C  
ATOM    400  CG1 ILE A  24       6.040   1.727   3.507  1.00  0.00           C  
ATOM    401  CG2 ILE A  24       4.499   2.698   1.781  1.00  0.00           C  
ATOM    402  CD1 ILE A  24       5.105   1.769   4.695  1.00  0.00           C  
ATOM    403  H   ILE A  24       8.205   3.553   3.144  1.00  0.00           H  
ATOM    404  HA  ILE A  24       7.129   1.938   1.080  1.00  0.00           H  
ATOM    405  HB  ILE A  24       5.793   3.791   3.088  1.00  0.00           H  
ATOM    406 1HG1 ILE A  24       5.907   0.771   3.001  1.00  0.00           H  
ATOM    407 2HG1 ILE A  24       7.064   1.759   3.880  1.00  0.00           H  
ATOM    408 1HG2 ILE A  24       3.687   2.655   2.506  1.00  0.00           H  
ATOM    409 2HG2 ILE A  24       4.343   3.542   1.110  1.00  0.00           H  
ATOM    410 3HG2 ILE A  24       4.518   1.774   1.203  1.00  0.00           H  
ATOM    411 1HD1 ILE A  24       5.320   0.929   5.356  1.00  0.00           H  
ATOM    412 2HD1 ILE A  24       5.247   2.704   5.237  1.00  0.00           H  
ATOM    413 3HD1 ILE A  24       4.074   1.702   4.348  1.00  0.00           H  
ATOM    414  N   ALA A  25       6.680   5.186   0.666  1.00  0.00           N  
ATOM    415  CA  ALA A  25       6.382   6.223  -0.317  1.00  0.00           C  
ATOM    416  C   ALA A  25       7.303   6.121  -1.531  1.00  0.00           C  
ATOM    417  O   ALA A  25       6.847   6.249  -2.669  1.00  0.00           O  
ATOM    418  CB  ALA A  25       6.512   7.596   0.321  1.00  0.00           C  
ATOM    419  H   ALA A  25       6.917   5.473   1.611  1.00  0.00           H  
ATOM    420  HA  ALA A  25       5.358   6.084  -0.661  1.00  0.00           H  
ATOM    421 1HB  ALA A  25       6.266   8.362  -0.411  1.00  0.00           H  
ATOM    422 2HB  ALA A  25       5.830   7.666   1.167  1.00  0.00           H  
ATOM    423 3HB  ALA A  25       7.533   7.742   0.669  1.00  0.00           H  
ATOM    424  N   ARG A  26       8.592   5.891  -1.281  1.00  0.00           N  
ATOM    425  CA  ARG A  26       9.576   5.724  -2.337  1.00  0.00           C  
ATOM    426  C   ARG A  26       9.225   4.557  -3.245  1.00  0.00           C  
ATOM    427  O   ARG A  26       9.274   4.690  -4.467  1.00  0.00           O  
ATOM    428  CB  ARG A  26      10.964   5.509  -1.752  1.00  0.00           C  
ATOM    429  CG  ARG A  26      11.595   6.748  -1.145  1.00  0.00           C  
ATOM    430  CD  ARG A  26      12.895   6.450  -0.502  1.00  0.00           C  
ATOM    431  NE  ARG A  26      13.513   7.642   0.048  1.00  0.00           N  
ATOM    432  CZ  ARG A  26      14.245   8.533  -0.641  1.00  0.00           C  
ATOM    433  NH1 ARG A  26      14.460   8.371  -1.932  1.00  0.00           N  
ATOM    434  NH2 ARG A  26      14.738   9.569   0.008  1.00  0.00           N  
ATOM    435  H   ARG A  26       8.904   5.836  -0.320  1.00  0.00           H  
ATOM    436  HA  ARG A  26       9.595   6.629  -2.941  1.00  0.00           H  
ATOM    437 1HB  ARG A  26      10.917   4.751  -0.975  1.00  0.00           H  
ATOM    438 2HB  ARG A  26      11.634   5.144  -2.531  1.00  0.00           H  
ATOM    439 1HG  ARG A  26      11.771   7.486  -1.931  1.00  0.00           H  
ATOM    440 2HG  ARG A  26      10.930   7.173  -0.392  1.00  0.00           H  
ATOM    441 1HD  ARG A  26      12.746   5.744   0.313  1.00  0.00           H  
ATOM    442 2HD  ARG A  26      13.578   6.026  -1.235  1.00  0.00           H  
ATOM    443  HE  ARG A  26      13.393   7.836   1.040  1.00  0.00           H  
ATOM    444 1HH1 ARG A  26      14.074   7.570  -2.412  1.00  0.00           H  
ATOM    445 2HH1 ARG A  26      15.011   9.047  -2.442  1.00  0.00           H  
ATOM    446 1HH2 ARG A  26      14.544   9.652   1.003  1.00  0.00           H  
ATOM    447 2HH2 ARG A  26      15.293  10.261  -0.472  1.00  0.00           H  
ATOM    448  N   ALA A  27       8.858   3.423  -2.643  1.00  0.00           N  
ATOM    449  CA  ALA A  27       8.469   2.232  -3.393  1.00  0.00           C  
ATOM    450  C   ALA A  27       7.242   2.503  -4.268  1.00  0.00           C  
ATOM    451  O   ALA A  27       7.198   2.077  -5.425  1.00  0.00           O  
ATOM    452  CB  ALA A  27       8.193   1.086  -2.439  1.00  0.00           C  
ATOM    453  H   ALA A  27       8.865   3.374  -1.629  1.00  0.00           H  
ATOM    454  HA  ALA A  27       9.296   1.957  -4.046  1.00  0.00           H  
ATOM    455 1HB  ALA A  27       7.936   0.199  -3.011  1.00  0.00           H  
ATOM    456 2HB  ALA A  27       9.086   0.889  -1.844  1.00  0.00           H  
ATOM    457 3HB  ALA A  27       7.370   1.350  -1.779  1.00  0.00           H  
ATOM    458  N   VAL A  28       6.266   3.236  -3.717  1.00  0.00           N  
ATOM    459  CA  VAL A  28       5.081   3.643  -4.470  1.00  0.00           C  
ATOM    460  C   VAL A  28       5.446   4.469  -5.692  1.00  0.00           C  
ATOM    461  O   VAL A  28       4.941   4.215  -6.788  1.00  0.00           O  
ATOM    462  CB  VAL A  28       4.121   4.459  -3.585  1.00  0.00           C  
ATOM    463  CG1 VAL A  28       3.046   5.115  -4.444  1.00  0.00           C  
ATOM    464  CG2 VAL A  28       3.487   3.549  -2.547  1.00  0.00           C  
ATOM    465  H   VAL A  28       6.348   3.519  -2.750  1.00  0.00           H  
ATOM    466  HA  VAL A  28       4.564   2.742  -4.802  1.00  0.00           H  
ATOM    467  HB  VAL A  28       4.677   5.253  -3.089  1.00  0.00           H  
ATOM    468 1HG1 VAL A  28       2.379   5.696  -3.809  1.00  0.00           H  
ATOM    469 2HG1 VAL A  28       3.518   5.776  -5.174  1.00  0.00           H  
ATOM    470 3HG1 VAL A  28       2.476   4.347  -4.965  1.00  0.00           H  
ATOM    471 1HG2 VAL A  28       2.814   4.128  -1.921  1.00  0.00           H  
ATOM    472 2HG2 VAL A  28       2.929   2.759  -3.048  1.00  0.00           H  
ATOM    473 3HG2 VAL A  28       4.264   3.105  -1.929  1.00  0.00           H  
ATOM    474  N   GLU A  29       6.328   5.455  -5.504  1.00  0.00           N  
ATOM    475  CA  GLU A  29       6.800   6.292  -6.596  1.00  0.00           C  
ATOM    476  C   GLU A  29       7.494   5.475  -7.674  1.00  0.00           C  
ATOM    477  O   GLU A  29       7.249   5.685  -8.855  1.00  0.00           O  
ATOM    478  CB  GLU A  29       7.747   7.376  -6.092  1.00  0.00           C  
ATOM    479  CG  GLU A  29       8.286   8.260  -7.211  1.00  0.00           C  
ATOM    480  CD  GLU A  29       9.203   9.352  -6.728  1.00  0.00           C  
ATOM    481  OE1 GLU A  29       9.020   9.824  -5.633  1.00  0.00           O  
ATOM    482  OE2 GLU A  29      10.094   9.710  -7.469  1.00  0.00           O  
ATOM    483  H   GLU A  29       6.679   5.630  -4.571  1.00  0.00           H  
ATOM    484  HA  GLU A  29       5.936   6.776  -7.049  1.00  0.00           H  
ATOM    485 1HB  GLU A  29       7.228   8.009  -5.372  1.00  0.00           H  
ATOM    486 2HB  GLU A  29       8.592   6.919  -5.574  1.00  0.00           H  
ATOM    487 1HG  GLU A  29       8.824   7.632  -7.916  1.00  0.00           H  
ATOM    488 2HG  GLU A  29       7.447   8.712  -7.732  1.00  0.00           H  
ATOM    489  N   LYS A  30       8.364   4.548  -7.256  1.00  0.00           N  
ATOM    490  CA  LYS A  30       9.078   3.681  -8.187  1.00  0.00           C  
ATOM    491  C   LYS A  30       8.118   2.869  -9.048  1.00  0.00           C  
ATOM    492  O   LYS A  30       8.311   2.780 -10.262  1.00  0.00           O  
ATOM    493  CB  LYS A  30      10.020   2.745  -7.429  1.00  0.00           C  
ATOM    494  CG  LYS A  30      11.229   3.434  -6.812  1.00  0.00           C  
ATOM    495  CD  LYS A  30      12.106   2.444  -6.059  1.00  0.00           C  
ATOM    496  CE  LYS A  30      13.307   3.133  -5.430  1.00  0.00           C  
ATOM    497  NZ  LYS A  30      14.153   2.183  -4.658  1.00  0.00           N  
ATOM    498  H   LYS A  30       8.542   4.448  -6.266  1.00  0.00           H  
ATOM    499  HA  LYS A  30       9.674   4.309  -8.849  1.00  0.00           H  
ATOM    500 1HB  LYS A  30       9.472   2.249  -6.627  1.00  0.00           H  
ATOM    501 2HB  LYS A  30      10.384   1.970  -8.104  1.00  0.00           H  
ATOM    502 1HG  LYS A  30      11.821   3.905  -7.598  1.00  0.00           H  
ATOM    503 2HG  LYS A  30      10.894   4.207  -6.121  1.00  0.00           H  
ATOM    504 1HD  LYS A  30      11.520   1.963  -5.274  1.00  0.00           H  
ATOM    505 2HD  LYS A  30      12.459   1.675  -6.747  1.00  0.00           H  
ATOM    506 1HE  LYS A  30      13.914   3.590  -6.210  1.00  0.00           H  
ATOM    507 2HE  LYS A  30      12.964   3.921  -4.759  1.00  0.00           H  
ATOM    508 1HZ  LYS A  30      14.937   2.678  -4.257  1.00  0.00           H  
ATOM    509 2HZ  LYS A  30      13.604   1.767  -3.919  1.00  0.00           H  
ATOM    510 3HZ  LYS A  30      14.493   1.458  -5.274  1.00  0.00           H  
ATOM    511  N   LEU A  31       7.075   2.316  -8.421  1.00  0.00           N  
ATOM    512  CA  LEU A  31       6.038   1.594  -9.147  1.00  0.00           C  
ATOM    513  C   LEU A  31       5.362   2.485 -10.168  1.00  0.00           C  
ATOM    514  O   LEU A  31       5.211   2.086 -11.326  1.00  0.00           O  
ATOM    515  CB  LEU A  31       4.990   1.043  -8.171  1.00  0.00           C  
ATOM    516  CG  LEU A  31       3.809   0.304  -8.811  1.00  0.00           C  
ATOM    517  CD1 LEU A  31       4.321  -0.913  -9.570  1.00  0.00           C  
ATOM    518  CD2 LEU A  31       2.818  -0.104  -7.730  1.00  0.00           C  
ATOM    519  H   LEU A  31       7.002   2.392  -7.413  1.00  0.00           H  
ATOM    520  HA  LEU A  31       6.493   0.762  -9.670  1.00  0.00           H  
ATOM    521 1HB  LEU A  31       5.482   0.353  -7.487  1.00  0.00           H  
ATOM    522 2HB  LEU A  31       4.587   1.872  -7.590  1.00  0.00           H  
ATOM    523  HG  LEU A  31       3.314   0.960  -9.528  1.00  0.00           H  
ATOM    524 1HD1 LEU A  31       3.481  -1.438 -10.026  1.00  0.00           H  
ATOM    525 2HD1 LEU A  31       5.012  -0.591 -10.350  1.00  0.00           H  
ATOM    526 3HD1 LEU A  31       4.836  -1.581  -8.881  1.00  0.00           H  
ATOM    527 1HD2 LEU A  31       1.978  -0.628  -8.185  1.00  0.00           H  
ATOM    528 2HD2 LEU A  31       3.312  -0.761  -7.014  1.00  0.00           H  
ATOM    529 3HD2 LEU A  31       2.455   0.786  -7.216  1.00  0.00           H  
ATOM    530  N   ALA A  32       4.951   3.682  -9.742  1.00  0.00           N  
ATOM    531  CA  ALA A  32       4.294   4.636 -10.622  1.00  0.00           C  
ATOM    532  C   ALA A  32       5.174   4.969 -11.818  1.00  0.00           C  
ATOM    533  O   ALA A  32       4.687   5.000 -12.953  1.00  0.00           O  
ATOM    534  CB  ALA A  32       3.950   5.905  -9.854  1.00  0.00           C  
ATOM    535  H   ALA A  32       5.094   3.931  -8.770  1.00  0.00           H  
ATOM    536  HA  ALA A  32       3.374   4.184 -10.991  1.00  0.00           H  
ATOM    537 1HB  ALA A  32       3.437   6.599 -10.516  1.00  0.00           H  
ATOM    538 2HB  ALA A  32       3.305   5.653  -9.015  1.00  0.00           H  
ATOM    539 3HB  ALA A  32       4.864   6.362  -9.484  1.00  0.00           H  
ATOM    540  N   ARG A  33       6.454   5.212 -11.569  1.00  0.00           N  
ATOM    541  CA  ARG A  33       7.424   5.504 -12.616  1.00  0.00           C  
ATOM    542  C   ARG A  33       7.535   4.374 -13.621  1.00  0.00           C  
ATOM    543  O   ARG A  33       7.578   4.623 -14.819  1.00  0.00           O  
ATOM    544  CB  ARG A  33       8.796   5.774 -12.024  1.00  0.00           C  
ATOM    545  CG  ARG A  33       8.964   7.125 -11.356  1.00  0.00           C  
ATOM    546  CD  ARG A  33      10.313   7.278 -10.768  1.00  0.00           C  
ATOM    547  NE  ARG A  33      10.495   8.576 -10.148  1.00  0.00           N  
ATOM    548  CZ  ARG A  33      10.922   9.693 -10.762  1.00  0.00           C  
ATOM    549  NH1 ARG A  33      11.224   9.686 -12.046  1.00  0.00           N  
ATOM    550  NH2 ARG A  33      11.032  10.794 -10.044  1.00  0.00           N  
ATOM    551  H   ARG A  33       6.779   5.195 -10.615  1.00  0.00           H  
ATOM    552  HA  ARG A  33       7.097   6.399 -13.141  1.00  0.00           H  
ATOM    553 1HB  ARG A  33       9.027   5.013 -11.280  1.00  0.00           H  
ATOM    554 2HB  ARG A  33       9.550   5.703 -12.810  1.00  0.00           H  
ATOM    555 1HG  ARG A  33       8.821   7.914 -12.097  1.00  0.00           H  
ATOM    556 2HG  ARG A  33       8.223   7.237 -10.558  1.00  0.00           H  
ATOM    557 1HD  ARG A  33      10.464   6.519 -10.002  1.00  0.00           H  
ATOM    558 2HD  ARG A  33      11.066   7.173 -11.550  1.00  0.00           H  
ATOM    559  HE  ARG A  33      10.292   8.667  -9.154  1.00  0.00           H  
ATOM    560 1HH1 ARG A  33      11.136   8.833 -12.581  1.00  0.00           H  
ATOM    561 2HH1 ARG A  33      11.544  10.534 -12.494  1.00  0.00           H  
ATOM    562 1HH2 ARG A  33      10.785  10.753  -9.057  1.00  0.00           H  
ATOM    563 2HH2 ARG A  33      11.346  11.656 -10.467  1.00  0.00           H  
ATOM    564  N   ALA A  34       7.584   3.130 -13.126  1.00  0.00           N  
ATOM    565  CA  ALA A  34       7.652   1.957 -13.990  1.00  0.00           C  
ATOM    566  C   ALA A  34       6.415   1.845 -14.879  1.00  0.00           C  
ATOM    567  O   ALA A  34       6.526   1.531 -16.060  1.00  0.00           O  
ATOM    568  CB  ALA A  34       7.818   0.704 -13.157  1.00  0.00           C  
ATOM    569  H   ALA A  34       7.580   2.993 -12.125  1.00  0.00           H  
ATOM    570  HA  ALA A  34       8.522   2.066 -14.641  1.00  0.00           H  
ATOM    571 1HB  ALA A  34       7.893  -0.159 -13.815  1.00  0.00           H  
ATOM    572 2HB  ALA A  34       8.722   0.787 -12.557  1.00  0.00           H  
ATOM    573 3HB  ALA A  34       6.956   0.590 -12.502  1.00  0.00           H  
ATOM    574  N   ILE A  35       5.241   2.131 -14.297  1.00  0.00           N  
ATOM    575  CA  ILE A  35       3.989   2.148 -15.047  1.00  0.00           C  
ATOM    576  C   ILE A  35       4.029   3.198 -16.157  1.00  0.00           C  
ATOM    577  O   ILE A  35       3.639   2.924 -17.291  1.00  0.00           O  
ATOM    578  CB  ILE A  35       2.795   2.428 -14.115  1.00  0.00           C  
ATOM    579  CG1 ILE A  35       2.575   1.251 -13.161  1.00  0.00           C  
ATOM    580  CG2 ILE A  35       1.539   2.700 -14.928  1.00  0.00           C  
ATOM    581  CD1 ILE A  35       1.614   1.550 -12.034  1.00  0.00           C  
ATOM    582  H   ILE A  35       5.216   2.342 -13.308  1.00  0.00           H  
ATOM    583  HA  ILE A  35       3.851   1.173 -15.515  1.00  0.00           H  
ATOM    584  HB  ILE A  35       3.012   3.298 -13.497  1.00  0.00           H  
ATOM    585 1HG1 ILE A  35       2.192   0.397 -13.719  1.00  0.00           H  
ATOM    586 2HG1 ILE A  35       3.529   0.953 -12.725  1.00  0.00           H  
ATOM    587 1HG2 ILE A  35       0.705   2.895 -14.254  1.00  0.00           H  
ATOM    588 2HG2 ILE A  35       1.699   3.568 -15.566  1.00  0.00           H  
ATOM    589 3HG2 ILE A  35       1.310   1.832 -15.547  1.00  0.00           H  
ATOM    590 1HD1 ILE A  35       1.510   0.668 -11.401  1.00  0.00           H  
ATOM    591 2HD1 ILE A  35       1.997   2.380 -11.440  1.00  0.00           H  
ATOM    592 3HD1 ILE A  35       0.642   1.815 -12.446  1.00  0.00           H  
ATOM    593  N   ILE A  36       4.517   4.394 -15.812  1.00  0.00           N  
ATOM    594  CA  ILE A  36       4.685   5.484 -16.766  1.00  0.00           C  
ATOM    595  C   ILE A  36       5.634   5.107 -17.897  1.00  0.00           C  
ATOM    596  O   ILE A  36       5.329   5.349 -19.065  1.00  0.00           O  
ATOM    597  CB  ILE A  36       5.208   6.749 -16.061  1.00  0.00           C  
ATOM    598  CG1 ILE A  36       4.143   7.314 -15.118  1.00  0.00           C  
ATOM    599  CG2 ILE A  36       5.627   7.793 -17.084  1.00  0.00           C  
ATOM    600  CD1 ILE A  36       4.661   8.380 -14.180  1.00  0.00           C  
ATOM    601  H   ILE A  36       4.784   4.555 -14.853  1.00  0.00           H  
ATOM    602  HA  ILE A  36       3.713   5.711 -17.203  1.00  0.00           H  
ATOM    603  HB  ILE A  36       6.069   6.491 -15.445  1.00  0.00           H  
ATOM    604 1HG1 ILE A  36       3.329   7.741 -15.703  1.00  0.00           H  
ATOM    605 2HG1 ILE A  36       3.723   6.507 -14.517  1.00  0.00           H  
ATOM    606 1HG2 ILE A  36       5.994   8.681 -16.569  1.00  0.00           H  
ATOM    607 2HG2 ILE A  36       6.417   7.388 -17.715  1.00  0.00           H  
ATOM    608 3HG2 ILE A  36       4.770   8.061 -17.702  1.00  0.00           H  
ATOM    609 1HD1 ILE A  36       3.848   8.731 -13.544  1.00  0.00           H  
ATOM    610 2HD1 ILE A  36       5.454   7.963 -13.558  1.00  0.00           H  
ATOM    611 3HD1 ILE A  36       5.054   9.214 -14.759  1.00  0.00           H  
ATOM    612  N   GLU A  37       6.771   4.505 -17.540  1.00  0.00           N  
ATOM    613  CA  GLU A  37       7.749   4.025 -18.512  1.00  0.00           C  
ATOM    614  C   GLU A  37       7.129   3.031 -19.468  1.00  0.00           C  
ATOM    615  O   GLU A  37       7.323   3.146 -20.680  1.00  0.00           O  
ATOM    616  CB  GLU A  37       8.942   3.381 -17.801  1.00  0.00           C  
ATOM    617  CG  GLU A  37      10.040   2.891 -18.734  1.00  0.00           C  
ATOM    618  CD  GLU A  37      11.210   2.298 -18.000  1.00  0.00           C  
ATOM    619  OE1 GLU A  37      11.018   1.806 -16.914  1.00  0.00           O  
ATOM    620  OE2 GLU A  37      12.297   2.336 -18.527  1.00  0.00           O  
ATOM    621  H   GLU A  37       6.973   4.378 -16.563  1.00  0.00           H  
ATOM    622  HA  GLU A  37       8.105   4.875 -19.092  1.00  0.00           H  
ATOM    623 1HB  GLU A  37       9.385   4.099 -17.111  1.00  0.00           H  
ATOM    624 2HB  GLU A  37       8.598   2.530 -17.213  1.00  0.00           H  
ATOM    625 1HG  GLU A  37       9.625   2.137 -19.403  1.00  0.00           H  
ATOM    626 2HG  GLU A  37      10.384   3.726 -19.343  1.00  0.00           H  
ATOM    627  N   ALA A  38       6.384   2.068 -18.932  1.00  0.00           N  
ATOM    628  CA  ALA A  38       5.692   1.071 -19.732  1.00  0.00           C  
ATOM    629  C   ALA A  38       4.763   1.715 -20.746  1.00  0.00           C  
ATOM    630  O   ALA A  38       4.762   1.340 -21.919  1.00  0.00           O  
ATOM    631  CB  ALA A  38       4.910   0.136 -18.828  1.00  0.00           C  
ATOM    632  H   ALA A  38       6.293   2.022 -17.928  1.00  0.00           H  
ATOM    633  HA  ALA A  38       6.439   0.506 -20.283  1.00  0.00           H  
ATOM    634 1HB  ALA A  38       4.417  -0.623 -19.429  1.00  0.00           H  
ATOM    635 2HB  ALA A  38       5.590  -0.335 -18.125  1.00  0.00           H  
ATOM    636 3HB  ALA A  38       4.162   0.706 -18.281  1.00  0.00           H  
ATOM    637  N   LEU A  39       3.983   2.695 -20.287  1.00  0.00           N  
ATOM    638  CA  LEU A  39       3.079   3.444 -21.143  1.00  0.00           C  
ATOM    639  C   LEU A  39       3.830   4.175 -22.254  1.00  0.00           C  
ATOM    640  O   LEU A  39       3.409   4.134 -23.418  1.00  0.00           O  
ATOM    641  CB  LEU A  39       2.282   4.441 -20.304  1.00  0.00           C  
ATOM    642  CG  LEU A  39       1.288   5.307 -21.072  1.00  0.00           C  
ATOM    643  CD1 LEU A  39       0.256   4.416 -21.756  1.00  0.00           C  
ATOM    644  CD2 LEU A  39       0.623   6.276 -20.109  1.00  0.00           C  
ATOM    645  H   LEU A  39       4.014   2.927 -19.300  1.00  0.00           H  
ATOM    646  HA  LEU A  39       2.387   2.744 -21.606  1.00  0.00           H  
ATOM    647 1HB  LEU A  39       1.730   3.890 -19.545  1.00  0.00           H  
ATOM    648 2HB  LEU A  39       2.978   5.110 -19.801  1.00  0.00           H  
ATOM    649  HG  LEU A  39       1.817   5.863 -21.844  1.00  0.00           H  
ATOM    650 1HD1 LEU A  39      -0.449   5.034 -22.311  1.00  0.00           H  
ATOM    651 2HD1 LEU A  39       0.760   3.735 -22.443  1.00  0.00           H  
ATOM    652 3HD1 LEU A  39      -0.282   3.839 -21.004  1.00  0.00           H  
ATOM    653 1HD2 LEU A  39      -0.084   6.901 -20.653  1.00  0.00           H  
ATOM    654 2HD2 LEU A  39       0.094   5.716 -19.338  1.00  0.00           H  
ATOM    655 3HD2 LEU A  39       1.382   6.904 -19.645  1.00  0.00           H  
ATOM    656  N   GLU A  40       4.938   4.828 -21.905  1.00  0.00           N  
ATOM    657  CA  GLU A  40       5.787   5.510 -22.876  1.00  0.00           C  
ATOM    658  C   GLU A  40       6.325   4.554 -23.929  1.00  0.00           C  
ATOM    659  O   GLU A  40       6.282   4.856 -25.115  1.00  0.00           O  
ATOM    660  CB  GLU A  40       6.953   6.212 -22.189  1.00  0.00           C  
ATOM    661  CG  GLU A  40       7.912   6.879 -23.168  1.00  0.00           C  
ATOM    662  CD  GLU A  40       9.096   7.531 -22.502  1.00  0.00           C  
ATOM    663  OE1 GLU A  40       8.936   8.080 -21.438  1.00  0.00           O  
ATOM    664  OE2 GLU A  40      10.166   7.476 -23.068  1.00  0.00           O  
ATOM    665  H   GLU A  40       5.208   4.852 -20.929  1.00  0.00           H  
ATOM    666  HA  GLU A  40       5.183   6.263 -23.384  1.00  0.00           H  
ATOM    667 1HB  GLU A  40       6.570   6.971 -21.507  1.00  0.00           H  
ATOM    668 2HB  GLU A  40       7.521   5.496 -21.597  1.00  0.00           H  
ATOM    669 1HG  GLU A  40       8.278   6.126 -23.863  1.00  0.00           H  
ATOM    670 2HG  GLU A  40       7.370   7.630 -23.738  1.00  0.00           H  
ATOM    671  N   VAL A  41       6.823   3.398 -23.483  1.00  0.00           N  
ATOM    672  CA  VAL A  41       7.325   2.359 -24.376  1.00  0.00           C  
ATOM    673  C   VAL A  41       6.260   1.878 -25.343  1.00  0.00           C  
ATOM    674  O   VAL A  41       6.541   1.697 -26.526  1.00  0.00           O  
ATOM    675  CB  VAL A  41       7.864   1.170 -23.569  1.00  0.00           C  
ATOM    676  CG1 VAL A  41       8.056  -0.039 -24.471  1.00  0.00           C  
ATOM    677  CG2 VAL A  41       9.192   1.558 -22.933  1.00  0.00           C  
ATOM    678  H   VAL A  41       6.854   3.228 -22.488  1.00  0.00           H  
ATOM    679  HA  VAL A  41       8.147   2.784 -24.956  1.00  0.00           H  
ATOM    680  HB  VAL A  41       7.146   0.905 -22.793  1.00  0.00           H  
ATOM    681 1HG1 VAL A  41       8.433  -0.872 -23.881  1.00  0.00           H  
ATOM    682 2HG1 VAL A  41       7.095  -0.314 -24.912  1.00  0.00           H  
ATOM    683 3HG1 VAL A  41       8.762   0.201 -25.262  1.00  0.00           H  
ATOM    684 1HG2 VAL A  41       9.575   0.720 -22.356  1.00  0.00           H  
ATOM    685 2HG2 VAL A  41       9.907   1.820 -23.712  1.00  0.00           H  
ATOM    686 3HG2 VAL A  41       9.045   2.414 -22.275  1.00  0.00           H  
ATOM    687  N   ALA A  42       5.035   1.688 -24.838  1.00  0.00           N  
ATOM    688  CA  ALA A  42       3.907   1.318 -25.684  1.00  0.00           C  
ATOM    689  C   ALA A  42       3.674   2.379 -26.758  1.00  0.00           C  
ATOM    690  O   ALA A  42       3.493   2.040 -27.932  1.00  0.00           O  
ATOM    691  CB  ALA A  42       2.655   1.135 -24.833  1.00  0.00           C  
ATOM    692  H   ALA A  42       4.882   1.806 -23.847  1.00  0.00           H  
ATOM    693  HA  ALA A  42       4.143   0.380 -26.179  1.00  0.00           H  
ATOM    694 1HB  ALA A  42       1.825   0.833 -25.469  1.00  0.00           H  
ATOM    695 2HB  ALA A  42       2.840   0.361 -24.089  1.00  0.00           H  
ATOM    696 3HB  ALA A  42       2.412   2.067 -24.335  1.00  0.00           H  
ATOM    697  N   TRP A  43       3.710   3.655 -26.369  1.00  0.00           N  
ATOM    698  CA  TRP A  43       3.590   4.758 -27.313  1.00  0.00           C  
ATOM    699  C   TRP A  43       4.712   4.762 -28.345  1.00  0.00           C  
ATOM    700  O   TRP A  43       4.467   5.008 -29.522  1.00  0.00           O  
ATOM    701  CB  TRP A  43       3.583   6.105 -26.608  1.00  0.00           C  
ATOM    702  CG  TRP A  43       3.787   7.230 -27.563  1.00  0.00           C  
ATOM    703  CD1 TRP A  43       2.857   7.743 -28.419  1.00  0.00           C  
ATOM    704  CD2 TRP A  43       4.996   7.992 -27.796  1.00  0.00           C  
ATOM    705  NE1 TRP A  43       3.403   8.759 -29.158  1.00  0.00           N  
ATOM    706  CE2 TRP A  43       4.715   8.924 -28.791  1.00  0.00           C  
ATOM    707  CE3 TRP A  43       6.282   7.948 -27.237  1.00  0.00           C  
ATOM    708  CZ2 TRP A  43       5.667   9.813 -29.255  1.00  0.00           C  
ATOM    709  CZ3 TRP A  43       7.239   8.842 -27.703  1.00  0.00           C  
ATOM    710  CH2 TRP A  43       6.938   9.751 -28.686  1.00  0.00           C  
ATOM    711  H   TRP A  43       3.823   3.867 -25.382  1.00  0.00           H  
ATOM    712  HA  TRP A  43       2.649   4.642 -27.849  1.00  0.00           H  
ATOM    713 1HB  TRP A  43       2.631   6.248 -26.096  1.00  0.00           H  
ATOM    714 2HB  TRP A  43       4.372   6.139 -25.856  1.00  0.00           H  
ATOM    715  HD1 TRP A  43       1.834   7.388 -28.499  1.00  0.00           H  
ATOM    716  HE1 TRP A  43       2.920   9.302 -29.862  1.00  0.00           H  
ATOM    717  HE3 TRP A  43       6.525   7.229 -26.459  1.00  0.00           H  
ATOM    718  HZ2 TRP A  43       5.442  10.543 -30.035  1.00  0.00           H  
ATOM    719  HZ3 TRP A  43       8.237   8.806 -27.266  1.00  0.00           H  
ATOM    720  HH2 TRP A  43       7.712  10.441 -29.027  1.00  0.00           H  
ATOM    721  N   ARG A  44       5.939   4.508 -27.891  1.00  0.00           N  
ATOM    722  CA  ARG A  44       7.091   4.465 -28.784  1.00  0.00           C  
ATOM    723  C   ARG A  44       6.933   3.375 -29.826  1.00  0.00           C  
ATOM    724  O   ARG A  44       7.195   3.607 -31.010  1.00  0.00           O  
ATOM    725  CB  ARG A  44       8.366   4.228 -27.999  1.00  0.00           C  
ATOM    726  CG  ARG A  44       8.853   5.423 -27.200  1.00  0.00           C  
ATOM    727  CD  ARG A  44      10.101   5.127 -26.454  1.00  0.00           C  
ATOM    728  NE  ARG A  44      10.589   6.290 -25.737  1.00  0.00           N  
ATOM    729  CZ  ARG A  44      11.398   7.239 -26.240  1.00  0.00           C  
ATOM    730  NH1 ARG A  44      11.825   7.168 -27.484  1.00  0.00           N  
ATOM    731  NH2 ARG A  44      11.752   8.237 -25.455  1.00  0.00           N  
ATOM    732  H   ARG A  44       6.080   4.351 -26.905  1.00  0.00           H  
ATOM    733  HA  ARG A  44       7.168   5.427 -29.288  1.00  0.00           H  
ATOM    734 1HB  ARG A  44       8.218   3.403 -27.306  1.00  0.00           H  
ATOM    735 2HB  ARG A  44       9.160   3.946 -28.688  1.00  0.00           H  
ATOM    736 1HG  ARG A  44       9.050   6.253 -27.879  1.00  0.00           H  
ATOM    737 2HG  ARG A  44       8.093   5.717 -26.476  1.00  0.00           H  
ATOM    738 1HD  ARG A  44       9.917   4.338 -25.729  1.00  0.00           H  
ATOM    739 2HD  ARG A  44      10.875   4.813 -27.153  1.00  0.00           H  
ATOM    740  HE  ARG A  44      10.301   6.412 -24.769  1.00  0.00           H  
ATOM    741 1HH1 ARG A  44      11.542   6.395 -28.072  1.00  0.00           H  
ATOM    742 2HH1 ARG A  44      12.432   7.886 -27.853  1.00  0.00           H  
ATOM    743 1HH2 ARG A  44      11.397   8.252 -24.502  1.00  0.00           H  
ATOM    744 2HH2 ARG A  44      12.361   8.966 -25.794  1.00  0.00           H  
ATOM    745  N   SER A  45       6.486   2.194 -29.393  1.00  0.00           N  
ATOM    746  CA  SER A  45       6.196   1.074 -30.273  1.00  0.00           C  
ATOM    747  C   SER A  45       5.149   1.470 -31.309  1.00  0.00           C  
ATOM    748  O   SER A  45       5.328   1.223 -32.499  1.00  0.00           O  
ATOM    749  CB  SER A  45       5.731  -0.121 -29.463  1.00  0.00           C  
ATOM    750  OG  SER A  45       5.536  -1.251 -30.273  1.00  0.00           O  
ATOM    751  H   SER A  45       6.332   2.067 -28.401  1.00  0.00           H  
ATOM    752  HA  SER A  45       7.110   0.805 -30.807  1.00  0.00           H  
ATOM    753 1HB  SER A  45       6.458  -0.344 -28.676  1.00  0.00           H  
ATOM    754 2HB  SER A  45       4.799   0.129 -28.970  1.00  0.00           H  
ATOM    755  HG  SER A  45       6.385  -1.717 -30.280  1.00  0.00           H  
ATOM    756  N   ASN A  46       4.074   2.112 -30.843  1.00  0.00           N  
ATOM    757  CA  ASN A  46       3.027   2.630 -31.717  1.00  0.00           C  
ATOM    758  C   ASN A  46       3.570   3.584 -32.772  1.00  0.00           C  
ATOM    759  O   ASN A  46       3.216   3.473 -33.944  1.00  0.00           O  
ATOM    760  CB  ASN A  46       1.947   3.313 -30.898  1.00  0.00           C  
ATOM    761  CG  ASN A  46       1.086   2.335 -30.147  1.00  0.00           C  
ATOM    762  OD1 ASN A  46       1.340   1.125 -30.164  1.00  0.00           O  
ATOM    763  ND2 ASN A  46       0.073   2.836 -29.488  1.00  0.00           N  
ATOM    764  H   ASN A  46       3.982   2.253 -29.844  1.00  0.00           H  
ATOM    765  HA  ASN A  46       2.579   1.787 -32.250  1.00  0.00           H  
ATOM    766 1HB  ASN A  46       2.409   3.996 -30.183  1.00  0.00           H  
ATOM    767 2HB  ASN A  46       1.313   3.908 -31.555  1.00  0.00           H  
ATOM    768 1HD2 ASN A  46      -0.535   2.232 -28.970  1.00  0.00           H  
ATOM    769 2HD2 ASN A  46      -0.095   3.821 -29.502  1.00  0.00           H  
ATOM    770  N   LYS A  47       4.415   4.525 -32.345  1.00  0.00           N  
ATOM    771  CA  LYS A  47       5.030   5.490 -33.241  1.00  0.00           C  
ATOM    772  C   LYS A  47       5.884   4.810 -34.305  1.00  0.00           C  
ATOM    773  O   LYS A  47       5.841   5.181 -35.470  1.00  0.00           O  
ATOM    774  CB  LYS A  47       5.874   6.491 -32.457  1.00  0.00           C  
ATOM    775  CG  LYS A  47       6.534   7.542 -33.334  1.00  0.00           C  
ATOM    776  CD  LYS A  47       7.310   8.564 -32.516  1.00  0.00           C  
ATOM    777  CE  LYS A  47       7.984   9.581 -33.427  1.00  0.00           C  
ATOM    778  NZ  LYS A  47       8.778  10.582 -32.664  1.00  0.00           N  
ATOM    779  H   LYS A  47       4.635   4.577 -31.360  1.00  0.00           H  
ATOM    780  HA  LYS A  47       4.235   6.033 -33.757  1.00  0.00           H  
ATOM    781 1HB  LYS A  47       5.250   7.002 -31.723  1.00  0.00           H  
ATOM    782 2HB  LYS A  47       6.659   5.966 -31.914  1.00  0.00           H  
ATOM    783 1HG  LYS A  47       7.216   7.052 -34.030  1.00  0.00           H  
ATOM    784 2HG  LYS A  47       5.772   8.065 -33.911  1.00  0.00           H  
ATOM    785 1HD  LYS A  47       6.630   9.089 -31.847  1.00  0.00           H  
ATOM    786 2HD  LYS A  47       8.071   8.064 -31.917  1.00  0.00           H  
ATOM    787 1HE  LYS A  47       8.647   9.056 -34.115  1.00  0.00           H  
ATOM    788 2HE  LYS A  47       7.221  10.103 -34.005  1.00  0.00           H  
ATOM    789 1HZ  LYS A  47       9.207  11.234 -33.306  1.00  0.00           H  
ATOM    790 2HZ  LYS A  47       8.171  11.084 -32.031  1.00  0.00           H  
ATOM    791 3HZ  LYS A  47       9.498  10.110 -32.135  1.00  0.00           H  
ATOM    792  N   LYS A  48       6.641   3.791 -33.890  1.00  0.00           N  
ATOM    793  CA  LYS A  48       7.446   3.001 -34.812  1.00  0.00           C  
ATOM    794  C   LYS A  48       6.591   2.255 -35.834  1.00  0.00           C  
ATOM    795  O   LYS A  48       6.954   2.180 -37.008  1.00  0.00           O  
ATOM    796  CB  LYS A  48       8.311   2.019 -34.029  1.00  0.00           C  
ATOM    797  CG  LYS A  48       9.459   2.684 -33.286  1.00  0.00           C  
ATOM    798  CD  LYS A  48      10.221   1.696 -32.418  1.00  0.00           C  
ATOM    799  CE  LYS A  48      11.441   2.357 -31.795  1.00  0.00           C  
ATOM    800  NZ  LYS A  48      12.135   1.455 -30.837  1.00  0.00           N  
ATOM    801  H   LYS A  48       6.664   3.561 -32.907  1.00  0.00           H  
ATOM    802  HA  LYS A  48       8.100   3.679 -35.360  1.00  0.00           H  
ATOM    803 1HB  LYS A  48       7.701   1.490 -33.296  1.00  0.00           H  
ATOM    804 2HB  LYS A  48       8.730   1.277 -34.705  1.00  0.00           H  
ATOM    805 1HG  LYS A  48      10.150   3.122 -34.004  1.00  0.00           H  
ATOM    806 2HG  LYS A  48       9.069   3.485 -32.656  1.00  0.00           H  
ATOM    807 1HD  LYS A  48       9.569   1.322 -31.622  1.00  0.00           H  
ATOM    808 2HD  LYS A  48      10.544   0.851 -33.026  1.00  0.00           H  
ATOM    809 1HE  LYS A  48      12.138   2.635 -32.583  1.00  0.00           H  
ATOM    810 2HE  LYS A  48      11.132   3.261 -31.264  1.00  0.00           H  
ATOM    811 1HZ  LYS A  48      12.938   1.927 -30.447  1.00  0.00           H  
ATOM    812 2HZ  LYS A  48      11.500   1.202 -30.093  1.00  0.00           H  
ATOM    813 3HZ  LYS A  48      12.438   0.615 -31.310  1.00  0.00           H  
ATOM    814  N   ILE A  49       5.440   1.738 -35.399  1.00  0.00           N  
ATOM    815  CA  ILE A  49       4.487   1.106 -36.310  1.00  0.00           C  
ATOM    816  C   ILE A  49       3.920   2.085 -37.334  1.00  0.00           C  
ATOM    817  O   ILE A  49       3.845   1.770 -38.521  1.00  0.00           O  
ATOM    818  CB  ILE A  49       3.320   0.471 -35.542  1.00  0.00           C  
ATOM    819  CG1 ILE A  49       3.808  -0.732 -34.746  1.00  0.00           C  
ATOM    820  CG2 ILE A  49       2.216   0.062 -36.505  1.00  0.00           C  
ATOM    821  CD1 ILE A  49       2.810  -1.214 -33.726  1.00  0.00           C  
ATOM    822  H   ILE A  49       5.216   1.784 -34.413  1.00  0.00           H  
ATOM    823  HA  ILE A  49       5.009   0.319 -36.854  1.00  0.00           H  
ATOM    824  HB  ILE A  49       2.921   1.193 -34.832  1.00  0.00           H  
ATOM    825 1HG1 ILE A  49       4.023  -1.550 -35.434  1.00  0.00           H  
ATOM    826 2HG1 ILE A  49       4.732  -0.467 -34.234  1.00  0.00           H  
ATOM    827 1HG2 ILE A  49       1.392  -0.375 -35.945  1.00  0.00           H  
ATOM    828 2HG2 ILE A  49       1.865   0.938 -37.048  1.00  0.00           H  
ATOM    829 3HG2 ILE A  49       2.607  -0.671 -37.210  1.00  0.00           H  
ATOM    830 1HD1 ILE A  49       3.225  -2.070 -33.196  1.00  0.00           H  
ATOM    831 2HD1 ILE A  49       2.600  -0.414 -33.015  1.00  0.00           H  
ATOM    832 3HD1 ILE A  49       1.888  -1.509 -34.223  1.00  0.00           H  
ATOM    833  N   SER A  50       3.512   3.266 -36.863  1.00  0.00           N  
ATOM    834  CA  SER A  50       2.919   4.282 -37.736  1.00  0.00           C  
ATOM    835  C   SER A  50       3.803   4.798 -38.893  1.00  0.00           C  
ATOM    836  O   SER A  50       3.345   4.778 -40.052  1.00  0.00           O  
ATOM    837  OXT SER A  50       4.697   5.621 -38.622  1.00  0.00           O  
ATOM    838  CB  SER A  50       2.468   5.461 -36.899  1.00  0.00           C  
ATOM    839  OG  SER A  50       1.968   6.470 -37.744  1.00  0.00           O  
ATOM    840  H   SER A  50       3.588   3.462 -35.863  1.00  0.00           H  
ATOM    841  HA  SER A  50       2.034   3.836 -38.181  1.00  0.00           H  
ATOM    842 1HB  SER A  50       1.690   5.139 -36.205  1.00  0.00           H  
ATOM    843 2HB  SER A  50       3.298   5.840 -36.305  1.00  0.00           H  
ATOM    844  HG  SER A  50       1.844   7.261 -37.198  1.00  0.00           H  
TER                                                                             
ATOM    846  N   SER B  51     -12.156   6.162  36.336  1.00  0.00           N  
ATOM    847  CA  SER B  51     -11.936   7.519  35.815  1.00  0.00           C  
ATOM    848  C   SER B  51     -10.986   7.497  34.618  1.00  0.00           C  
ATOM    849  O   SER B  51     -11.420   7.620  33.475  1.00  0.00           O  
ATOM    850  CB  SER B  51     -11.373   8.416  36.900  1.00  0.00           C  
ATOM    851  OG  SER B  51     -10.097   7.990  37.291  1.00  0.00           O  
ATOM    852 1H   SER B  51     -12.824   6.195  37.099  1.00  0.00           H  
ATOM    853 2H   SER B  51     -12.528   5.570  35.598  1.00  0.00           H  
ATOM    854 3H   SER B  51     -11.272   5.756  36.655  1.00  0.00           H  
ATOM    855  HA  SER B  51     -12.892   7.921  35.482  1.00  0.00           H  
ATOM    856 1HB  SER B  51     -11.322   9.441  36.535  1.00  0.00           H  
ATOM    857 2HB  SER B  51     -12.041   8.408  37.760  1.00  0.00           H  
ATOM    858  HG  SER B  51     -10.236   7.255  37.894  1.00  0.00           H  
ATOM    859  N   GLN B  52      -9.698   7.349  34.910  1.00  0.00           N  
ATOM    860  CA  GLN B  52      -8.629   7.311  33.916  1.00  0.00           C  
ATOM    861  C   GLN B  52      -8.747   6.112  32.976  1.00  0.00           C  
ATOM    862  O   GLN B  52      -8.310   6.189  31.825  1.00  0.00           O  
ATOM    863  CB  GLN B  52      -7.265   7.288  34.611  1.00  0.00           C  
ATOM    864  CG  GLN B  52      -6.905   8.583  35.319  1.00  0.00           C  
ATOM    865  CD  GLN B  52      -5.573   8.499  36.039  1.00  0.00           C  
ATOM    866  OE1 GLN B  52      -5.125   7.414  36.420  1.00  0.00           O  
ATOM    867  NE2 GLN B  52      -4.930   9.645  36.230  1.00  0.00           N  
ATOM    868  H   GLN B  52      -9.447   7.279  35.884  1.00  0.00           H  
ATOM    869  HA  GLN B  52      -8.680   8.218  33.316  1.00  0.00           H  
ATOM    870 1HB  GLN B  52      -7.245   6.486  35.348  1.00  0.00           H  
ATOM    871 2HB  GLN B  52      -6.486   7.078  33.878  1.00  0.00           H  
ATOM    872 1HG  GLN B  52      -6.845   9.384  34.581  1.00  0.00           H  
ATOM    873 2HG  GLN B  52      -7.677   8.810  36.054  1.00  0.00           H  
ATOM    874 1HE2 GLN B  52      -4.046   9.652  36.699  1.00  0.00           H  
ATOM    875 2HE2 GLN B  52      -5.329  10.503  35.904  1.00  0.00           H  
ATOM    876  N   GLU B  53      -9.344   5.020  33.452  1.00  0.00           N  
ATOM    877  CA  GLU B  53      -9.593   3.845  32.629  1.00  0.00           C  
ATOM    878  C   GLU B  53     -10.605   4.158  31.541  1.00  0.00           C  
ATOM    879  O   GLU B  53     -10.408   3.791  30.381  1.00  0.00           O  
ATOM    880  CB  GLU B  53     -10.105   2.698  33.496  1.00  0.00           C  
ATOM    881  CG  GLU B  53      -9.179   2.324  34.648  1.00  0.00           C  
ATOM    882  CD  GLU B  53      -9.237   3.315  35.798  1.00  0.00           C  
ATOM    883  OE1 GLU B  53     -10.072   4.195  35.781  1.00  0.00           O  
ATOM    884  OE2 GLU B  53      -8.436   3.184  36.696  1.00  0.00           O  
ATOM    885  H   GLU B  53      -9.648   5.007  34.417  1.00  0.00           H  
ATOM    886  HA  GLU B  53      -8.661   3.547  32.152  1.00  0.00           H  
ATOM    887 1HB  GLU B  53     -11.074   2.962  33.914  1.00  0.00           H  
ATOM    888 2HB  GLU B  53     -10.245   1.812  32.872  1.00  0.00           H  
ATOM    889 1HG  GLU B  53      -9.471   1.340  35.018  1.00  0.00           H  
ATOM    890 2HG  GLU B  53      -8.162   2.252  34.275  1.00  0.00           H  
ATOM    891  N   GLU B  54     -11.689   4.842  31.923  1.00  0.00           N  
ATOM    892  CA  GLU B  54     -12.724   5.257  30.981  1.00  0.00           C  
ATOM    893  C   GLU B  54     -12.191   6.301  30.012  1.00  0.00           C  
ATOM    894  O   GLU B  54     -12.520   6.263  28.825  1.00  0.00           O  
ATOM    895  CB  GLU B  54     -13.938   5.815  31.728  1.00  0.00           C  
ATOM    896  CG  GLU B  54     -15.109   6.191  30.832  1.00  0.00           C  
ATOM    897  CD  GLU B  54     -16.319   6.637  31.607  1.00  0.00           C  
ATOM    898  OE1 GLU B  54     -16.496   6.178  32.710  1.00  0.00           O  
ATOM    899  OE2 GLU B  54     -17.066   7.437  31.095  1.00  0.00           O  
ATOM    900  H   GLU B  54     -11.794   5.087  32.899  1.00  0.00           H  
ATOM    901  HA  GLU B  54     -13.033   4.385  30.404  1.00  0.00           H  
ATOM    902 1HB  GLU B  54     -14.291   5.078  32.450  1.00  0.00           H  
ATOM    903 2HB  GLU B  54     -13.644   6.705  32.286  1.00  0.00           H  
ATOM    904 1HG  GLU B  54     -14.801   6.998  30.168  1.00  0.00           H  
ATOM    905 2HG  GLU B  54     -15.374   5.332  30.218  1.00  0.00           H  
ATOM    906  N   GLU B  55     -11.354   7.211  30.511  1.00  0.00           N  
ATOM    907  CA  GLU B  55     -10.691   8.203  29.671  1.00  0.00           C  
ATOM    908  C   GLU B  55      -9.834   7.534  28.609  1.00  0.00           C  
ATOM    909  O   GLU B  55      -9.929   7.870  27.425  1.00  0.00           O  
ATOM    910  CB  GLU B  55      -9.825   9.132  30.519  1.00  0.00           C  
ATOM    911  CG  GLU B  55      -9.058  10.170  29.712  1.00  0.00           C  
ATOM    912  CD  GLU B  55      -8.160  11.038  30.553  1.00  0.00           C  
ATOM    913  OE1 GLU B  55      -7.430  10.512  31.360  1.00  0.00           O  
ATOM    914  OE2 GLU B  55      -8.198  12.235  30.382  1.00  0.00           O  
ATOM    915  H   GLU B  55     -11.165   7.218  31.507  1.00  0.00           H  
ATOM    916  HA  GLU B  55     -11.455   8.798  29.173  1.00  0.00           H  
ATOM    917 1HB  GLU B  55     -10.452   9.662  31.236  1.00  0.00           H  
ATOM    918 2HB  GLU B  55      -9.101   8.547  31.088  1.00  0.00           H  
ATOM    919 1HG  GLU B  55      -8.452   9.661  28.962  1.00  0.00           H  
ATOM    920 2HG  GLU B  55      -9.775  10.801  29.193  1.00  0.00           H  
ATOM    921  N   SER B  56      -8.999   6.588  29.049  1.00  0.00           N  
ATOM    922  CA  SER B  56      -8.132   5.814  28.169  1.00  0.00           C  
ATOM    923  C   SER B  56      -8.958   5.074  27.123  1.00  0.00           C  
ATOM    924  O   SER B  56      -8.609   5.086  25.944  1.00  0.00           O  
ATOM    925  CB  SER B  56      -7.310   4.817  28.981  1.00  0.00           C  
ATOM    926  OG  SER B  56      -6.440   5.459  29.889  1.00  0.00           O  
ATOM    927  H   SER B  56      -8.959   6.394  30.038  1.00  0.00           H  
ATOM    928  HA  SER B  56      -7.452   6.496  27.658  1.00  0.00           H  
ATOM    929 1HB  SER B  56      -7.967   4.144  29.519  1.00  0.00           H  
ATOM    930 2HB  SER B  56      -6.719   4.204  28.306  1.00  0.00           H  
ATOM    931  HG  SER B  56      -7.001   5.897  30.539  1.00  0.00           H  
ATOM    932  N   LYS B  57     -10.058   4.444  27.562  1.00  0.00           N  
ATOM    933  CA  LYS B  57     -11.000   3.756  26.678  1.00  0.00           C  
ATOM    934  C   LYS B  57     -11.528   4.676  25.590  1.00  0.00           C  
ATOM    935  O   LYS B  57     -11.501   4.315  24.409  1.00  0.00           O  
ATOM    936  CB  LYS B  57     -12.162   3.201  27.495  1.00  0.00           C  
ATOM    937  CG  LYS B  57     -13.163   2.369  26.711  1.00  0.00           C  
ATOM    938  CD  LYS B  57     -14.226   1.813  27.643  1.00  0.00           C  
ATOM    939  CE  LYS B  57     -15.189   0.879  26.924  1.00  0.00           C  
ATOM    940  NZ  LYS B  57     -16.259   1.621  26.196  1.00  0.00           N  
ATOM    941  H   LYS B  57     -10.259   4.436  28.555  1.00  0.00           H  
ATOM    942  HA  LYS B  57     -10.481   2.926  26.198  1.00  0.00           H  
ATOM    943 1HB  LYS B  57     -11.780   2.589  28.310  1.00  0.00           H  
ATOM    944 2HB  LYS B  57     -12.719   4.020  27.941  1.00  0.00           H  
ATOM    945 1HG  LYS B  57     -13.638   2.991  25.951  1.00  0.00           H  
ATOM    946 2HG  LYS B  57     -12.648   1.546  26.215  1.00  0.00           H  
ATOM    947 1HD  LYS B  57     -13.748   1.267  28.456  1.00  0.00           H  
ATOM    948 2HD  LYS B  57     -14.798   2.634  28.072  1.00  0.00           H  
ATOM    949 1HE  LYS B  57     -14.631   0.265  26.213  1.00  0.00           H  
ATOM    950 2HE  LYS B  57     -15.653   0.223  27.663  1.00  0.00           H  
ATOM    951 1HZ  LYS B  57     -16.878   0.960  25.748  1.00  0.00           H  
ATOM    952 2HZ  LYS B  57     -16.785   2.183  26.850  1.00  0.00           H  
ATOM    953 3HZ  LYS B  57     -15.850   2.220  25.488  1.00  0.00           H  
ATOM    954  N   ARG B  58     -12.004   5.855  25.986  1.00  0.00           N  
ATOM    955  CA  ARG B  58     -12.500   6.865  25.058  1.00  0.00           C  
ATOM    956  C   ARG B  58     -11.454   7.226  24.018  1.00  0.00           C  
ATOM    957  O   ARG B  58     -11.767   7.312  22.831  1.00  0.00           O  
ATOM    958  CB  ARG B  58     -12.916   8.122  25.808  1.00  0.00           C  
ATOM    959  CG  ARG B  58     -14.178   7.980  26.643  1.00  0.00           C  
ATOM    960  CD  ARG B  58     -14.533   9.253  27.322  1.00  0.00           C  
ATOM    961  NE  ARG B  58     -15.690   9.100  28.190  1.00  0.00           N  
ATOM    962  CZ  ARG B  58     -16.971   9.171  27.777  1.00  0.00           C  
ATOM    963  NH1 ARG B  58     -17.242   9.392  26.510  1.00  0.00           N  
ATOM    964  NH2 ARG B  58     -17.954   9.019  28.647  1.00  0.00           N  
ATOM    965  H   ARG B  58     -12.021   6.070  26.978  1.00  0.00           H  
ATOM    966  HA  ARG B  58     -13.371   6.457  24.545  1.00  0.00           H  
ATOM    967 1HB  ARG B  58     -12.112   8.430  26.475  1.00  0.00           H  
ATOM    968 2HB  ARG B  58     -13.080   8.932  25.097  1.00  0.00           H  
ATOM    969 1HG  ARG B  58     -15.009   7.691  26.000  1.00  0.00           H  
ATOM    970 2HG  ARG B  58     -14.026   7.216  27.406  1.00  0.00           H  
ATOM    971 1HD  ARG B  58     -13.693   9.588  27.929  1.00  0.00           H  
ATOM    972 2HD  ARG B  58     -14.766  10.011  26.575  1.00  0.00           H  
ATOM    973  HE  ARG B  58     -15.521   8.929  29.172  1.00  0.00           H  
ATOM    974 1HH1 ARG B  58     -16.490   9.509  25.845  1.00  0.00           H  
ATOM    975 2HH1 ARG B  58     -18.201   9.446  26.201  1.00  0.00           H  
ATOM    976 1HH2 ARG B  58     -17.746   8.849  29.621  1.00  0.00           H  
ATOM    977 2HH2 ARG B  58     -18.913   9.072  28.338  1.00  0.00           H  
ATOM    978  N   LEU B  59     -10.214   7.431  24.467  1.00  0.00           N  
ATOM    979  CA  LEU B  59      -9.110   7.752  23.571  1.00  0.00           C  
ATOM    980  C   LEU B  59      -8.844   6.630  22.579  1.00  0.00           C  
ATOM    981  O   LEU B  59      -8.656   6.895  21.389  1.00  0.00           O  
ATOM    982  CB  LEU B  59      -7.839   8.033  24.382  1.00  0.00           C  
ATOM    983  CG  LEU B  59      -7.849   9.325  25.209  1.00  0.00           C  
ATOM    984  CD1 LEU B  59      -6.612   9.370  26.096  1.00  0.00           C  
ATOM    985  CD2 LEU B  59      -7.896  10.525  24.275  1.00  0.00           C  
ATOM    986  H   LEU B  59     -10.034   7.376  25.462  1.00  0.00           H  
ATOM    987  HA  LEU B  59      -9.371   8.650  23.015  1.00  0.00           H  
ATOM    988 1HB  LEU B  59      -7.673   7.203  25.067  1.00  0.00           H  
ATOM    989 2HB  LEU B  59      -6.993   8.085  23.696  1.00  0.00           H  
ATOM    990  HG  LEU B  59      -8.725   9.335  25.857  1.00  0.00           H  
ATOM    991 1HD1 LEU B  59      -6.620  10.288  26.684  1.00  0.00           H  
ATOM    992 2HD1 LEU B  59      -6.614   8.511  26.767  1.00  0.00           H  
ATOM    993 3HD1 LEU B  59      -5.718   9.345  25.475  1.00  0.00           H  
ATOM    994 1HD2 LEU B  59      -7.904  11.444  24.863  1.00  0.00           H  
ATOM    995 2HD2 LEU B  59      -7.020  10.517  23.627  1.00  0.00           H  
ATOM    996 3HD2 LEU B  59      -8.799  10.477  23.665  1.00  0.00           H  
ATOM    997  N   VAL B  60      -8.861   5.381  23.047  1.00  0.00           N  
ATOM    998  CA  VAL B  60      -8.720   4.218  22.173  1.00  0.00           C  
ATOM    999  C   VAL B  60      -9.784   4.198  21.081  1.00  0.00           C  
ATOM   1000  O   VAL B  60      -9.477   3.962  19.915  1.00  0.00           O  
ATOM   1001  CB  VAL B  60      -8.799   2.908  22.982  1.00  0.00           C  
ATOM   1002  CG1 VAL B  60      -8.962   1.722  22.041  1.00  0.00           C  
ATOM   1003  CG2 VAL B  60      -7.541   2.747  23.821  1.00  0.00           C  
ATOM   1004  H   VAL B  60      -8.977   5.227  24.044  1.00  0.00           H  
ATOM   1005  HA  VAL B  60      -7.738   4.268  21.697  1.00  0.00           H  
ATOM   1006  HB  VAL B  60      -9.670   2.940  23.632  1.00  0.00           H  
ATOM   1007 1HG1 VAL B  60      -9.030   0.803  22.626  1.00  0.00           H  
ATOM   1008 2HG1 VAL B  60      -9.875   1.849  21.461  1.00  0.00           H  
ATOM   1009 3HG1 VAL B  60      -8.109   1.664  21.371  1.00  0.00           H  
ATOM   1010 1HG2 VAL B  60      -7.606   1.823  24.394  1.00  0.00           H  
ATOM   1011 2HG2 VAL B  60      -6.668   2.714  23.175  1.00  0.00           H  
ATOM   1012 3HG2 VAL B  60      -7.446   3.589  24.506  1.00  0.00           H  
ATOM   1013  N   GLU B  61     -11.034   4.440  21.486  1.00  0.00           N  
ATOM   1014  CA  GLU B  61     -12.165   4.461  20.561  1.00  0.00           C  
ATOM   1015  C   GLU B  61     -12.024   5.588  19.539  1.00  0.00           C  
ATOM   1016  O   GLU B  61     -12.302   5.382  18.349  1.00  0.00           O  
ATOM   1017  CB  GLU B  61     -13.468   4.615  21.357  1.00  0.00           C  
ATOM   1018  CG  GLU B  61     -13.817   3.398  22.201  1.00  0.00           C  
ATOM   1019  CD  GLU B  61     -14.838   3.669  23.269  1.00  0.00           C  
ATOM   1020  OE1 GLU B  61     -15.190   4.812  23.464  1.00  0.00           O  
ATOM   1021  OE2 GLU B  61     -15.271   2.723  23.887  1.00  0.00           O  
ATOM   1022  H   GLU B  61     -11.209   4.601  22.468  1.00  0.00           H  
ATOM   1023  HA  GLU B  61     -12.189   3.518  20.030  1.00  0.00           H  
ATOM   1024 1HB  GLU B  61     -13.400   5.475  22.023  1.00  0.00           H  
ATOM   1025 2HB  GLU B  61     -14.298   4.795  20.672  1.00  0.00           H  
ATOM   1026 1HG  GLU B  61     -14.202   2.617  21.549  1.00  0.00           H  
ATOM   1027 2HG  GLU B  61     -12.908   3.018  22.672  1.00  0.00           H  
ATOM   1028  N   GLU B  62     -11.572   6.759  19.990  1.00  0.00           N  
ATOM   1029  CA  GLU B  62     -11.299   7.907  19.129  1.00  0.00           C  
ATOM   1030  C   GLU B  62     -10.276   7.563  18.053  1.00  0.00           C  
ATOM   1031  O   GLU B  62     -10.501   7.824  16.869  1.00  0.00           O  
ATOM   1032  CB  GLU B  62     -10.791   9.083  19.969  1.00  0.00           C  
ATOM   1033  CG  GLU B  62     -10.474  10.350  19.197  1.00  0.00           C  
ATOM   1034  CD  GLU B  62     -11.664  10.968  18.509  1.00  0.00           C  
ATOM   1035  OE1 GLU B  62     -12.758  10.887  19.024  1.00  0.00           O  
ATOM   1036  OE2 GLU B  62     -11.479  11.520  17.448  1.00  0.00           O  
ATOM   1037  H   GLU B  62     -11.406   6.863  20.984  1.00  0.00           H  
ATOM   1038  HA  GLU B  62     -12.229   8.197  18.639  1.00  0.00           H  
ATOM   1039 1HB  GLU B  62     -11.510   9.318  20.744  1.00  0.00           H  
ATOM   1040 2HB  GLU B  62      -9.872   8.794  20.468  1.00  0.00           H  
ATOM   1041 1HG  GLU B  62     -10.061  11.071  19.899  1.00  0.00           H  
ATOM   1042 2HG  GLU B  62      -9.708  10.137  18.456  1.00  0.00           H  
ATOM   1043  N   ILE B  63      -9.162   6.971  18.485  1.00  0.00           N  
ATOM   1044  CA  ILE B  63      -8.093   6.539  17.604  1.00  0.00           C  
ATOM   1045  C   ILE B  63      -8.583   5.547  16.571  1.00  0.00           C  
ATOM   1046  O   ILE B  63      -8.259   5.677  15.391  1.00  0.00           O  
ATOM   1047  CB  ILE B  63      -6.961   5.902  18.407  1.00  0.00           C  
ATOM   1048  CG1 ILE B  63      -6.252   6.962  19.251  1.00  0.00           C  
ATOM   1049  CG2 ILE B  63      -5.989   5.223  17.459  1.00  0.00           C  
ATOM   1050  CD1 ILE B  63      -5.469   6.373  20.394  1.00  0.00           C  
ATOM   1051  H   ILE B  63      -9.044   6.814  19.478  1.00  0.00           H  
ATOM   1052  HA  ILE B  63      -7.703   7.411  17.080  1.00  0.00           H  
ATOM   1053  HB  ILE B  63      -7.378   5.163  19.089  1.00  0.00           H  
ATOM   1054 1HG1 ILE B  63      -5.559   7.515  18.615  1.00  0.00           H  
ATOM   1055 2HG1 ILE B  63      -6.984   7.666  19.651  1.00  0.00           H  
ATOM   1056 1HG2 ILE B  63      -5.191   4.759  18.031  1.00  0.00           H  
ATOM   1057 2HG2 ILE B  63      -6.517   4.463  16.888  1.00  0.00           H  
ATOM   1058 3HG2 ILE B  63      -5.569   5.964  16.780  1.00  0.00           H  
ATOM   1059 1HD1 ILE B  63      -4.972   7.168  20.950  1.00  0.00           H  
ATOM   1060 2HD1 ILE B  63      -6.148   5.834  21.059  1.00  0.00           H  
ATOM   1061 3HD1 ILE B  63      -4.728   5.684  19.999  1.00  0.00           H  
ATOM   1062  N   ALA B  64      -9.362   4.558  17.016  1.00  0.00           N  
ATOM   1063  CA  ALA B  64      -9.924   3.549  16.128  1.00  0.00           C  
ATOM   1064  C   ALA B  64     -10.751   4.187  15.019  1.00  0.00           C  
ATOM   1065  O   ALA B  64     -10.592   3.831  13.851  1.00  0.00           O  
ATOM   1066  CB  ALA B  64     -10.779   2.579  16.924  1.00  0.00           C  
ATOM   1067  H   ALA B  64      -9.562   4.495  18.007  1.00  0.00           H  
ATOM   1068  HA  ALA B  64      -9.103   3.005  15.666  1.00  0.00           H  
ATOM   1069 1HB  ALA B  64     -11.173   1.815  16.253  1.00  0.00           H  
ATOM   1070 2HB  ALA B  64     -10.172   2.109  17.694  1.00  0.00           H  
ATOM   1071 3HB  ALA B  64     -11.603   3.115  17.388  1.00  0.00           H  
ATOM   1072  N   LYS B  65     -11.618   5.132  15.378  1.00  0.00           N  
ATOM   1073  CA  LYS B  65     -12.412   5.878  14.405  1.00  0.00           C  
ATOM   1074  C   LYS B  65     -11.529   6.585  13.379  1.00  0.00           C  
ATOM   1075  O   LYS B  65     -11.795   6.524  12.177  1.00  0.00           O  
ATOM   1076  CB  LYS B  65     -13.305   6.896  15.116  1.00  0.00           C  
ATOM   1077  CG  LYS B  65     -14.457   6.282  15.901  1.00  0.00           C  
ATOM   1078  CD  LYS B  65     -15.286   7.353  16.595  1.00  0.00           C  
ATOM   1079  CE  LYS B  65     -16.427   6.741  17.393  1.00  0.00           C  
ATOM   1080  NZ  LYS B  65     -17.224   7.774  18.108  1.00  0.00           N  
ATOM   1081  H   LYS B  65     -11.730   5.350  16.361  1.00  0.00           H  
ATOM   1082  HA  LYS B  65     -13.046   5.175  13.865  1.00  0.00           H  
ATOM   1083 1HB  LYS B  65     -12.705   7.486  15.809  1.00  0.00           H  
ATOM   1084 2HB  LYS B  65     -13.729   7.583  14.383  1.00  0.00           H  
ATOM   1085 1HG  LYS B  65     -15.100   5.719  15.224  1.00  0.00           H  
ATOM   1086 2HG  LYS B  65     -14.062   5.598  16.651  1.00  0.00           H  
ATOM   1087 1HD  LYS B  65     -14.648   7.927  17.269  1.00  0.00           H  
ATOM   1088 2HD  LYS B  65     -15.700   8.032  15.850  1.00  0.00           H  
ATOM   1089 1HE  LYS B  65     -17.086   6.192  16.722  1.00  0.00           H  
ATOM   1090 2HE  LYS B  65     -16.025   6.040  18.124  1.00  0.00           H  
ATOM   1091 1HZ  LYS B  65     -17.969   7.328  18.625  1.00  0.00           H  
ATOM   1092 2HZ  LYS B  65     -16.625   8.278  18.748  1.00  0.00           H  
ATOM   1093 3HZ  LYS B  65     -17.618   8.419  17.438  1.00  0.00           H  
ATOM   1094  N   ARG B  66     -10.482   7.256  13.865  1.00  0.00           N  
ATOM   1095  CA  ARG B  66      -9.529   7.938  12.995  1.00  0.00           C  
ATOM   1096  C   ARG B  66      -8.855   6.965  12.026  1.00  0.00           C  
ATOM   1097  O   ARG B  66      -8.730   7.265  10.838  1.00  0.00           O  
ATOM   1098  CB  ARG B  66      -8.478   8.647  13.826  1.00  0.00           C  
ATOM   1099  CG  ARG B  66      -8.995   9.842  14.608  1.00  0.00           C  
ATOM   1100  CD  ARG B  66      -7.997  10.324  15.597  1.00  0.00           C  
ATOM   1101  NE  ARG B  66      -8.513  11.415  16.411  1.00  0.00           N  
ATOM   1102  CZ  ARG B  66      -7.749  12.241  17.153  1.00  0.00           C  
ATOM   1103  NH1 ARG B  66      -6.438  12.091  17.162  1.00  0.00           N  
ATOM   1104  NH2 ARG B  66      -8.313  13.199  17.871  1.00  0.00           N  
ATOM   1105  H   ARG B  66     -10.340   7.301  14.868  1.00  0.00           H  
ATOM   1106  HA  ARG B  66     -10.065   8.685  12.416  1.00  0.00           H  
ATOM   1107 1HB  ARG B  66      -8.044   7.956  14.543  1.00  0.00           H  
ATOM   1108 2HB  ARG B  66      -7.677   9.001  13.177  1.00  0.00           H  
ATOM   1109 1HG  ARG B  66      -9.214  10.660  13.920  1.00  0.00           H  
ATOM   1110 2HG  ARG B  66      -9.904   9.566  15.141  1.00  0.00           H  
ATOM   1111 1HD  ARG B  66      -7.720   9.504  16.258  1.00  0.00           H  
ATOM   1112 2HD  ARG B  66      -7.109  10.677  15.073  1.00  0.00           H  
ATOM   1113  HE  ARG B  66      -9.523  11.541  16.449  1.00  0.00           H  
ATOM   1114 1HH1 ARG B  66      -6.001  11.355  16.624  1.00  0.00           H  
ATOM   1115 2HH1 ARG B  66      -5.850  12.688  17.725  1.00  0.00           H  
ATOM   1116 1HH2 ARG B  66      -9.323  13.306  17.862  1.00  0.00           H  
ATOM   1117 2HH2 ARG B  66      -7.743  13.817  18.429  1.00  0.00           H  
ATOM   1118  N   LEU B  67      -8.456   5.799  12.536  1.00  0.00           N  
ATOM   1119  CA  LEU B  67      -7.845   4.753  11.726  1.00  0.00           C  
ATOM   1120  C   LEU B  67      -8.790   4.240  10.653  1.00  0.00           C  
ATOM   1121  O   LEU B  67      -8.350   3.997   9.523  1.00  0.00           O  
ATOM   1122  CB  LEU B  67      -7.413   3.593  12.626  1.00  0.00           C  
ATOM   1123  CG  LEU B  67      -6.189   3.872  13.496  1.00  0.00           C  
ATOM   1124  CD1 LEU B  67      -6.011   2.742  14.499  1.00  0.00           C  
ATOM   1125  CD2 LEU B  67      -4.969   4.012  12.604  1.00  0.00           C  
ATOM   1126  H   LEU B  67      -8.568   5.639  13.526  1.00  0.00           H  
ATOM   1127  HA  LEU B  67      -6.964   5.165  11.243  1.00  0.00           H  
ATOM   1128 1HB  LEU B  67      -8.233   3.338  13.288  1.00  0.00           H  
ATOM   1129 2HB  LEU B  67      -7.187   2.731  12.002  1.00  0.00           H  
ATOM   1130  HG  LEU B  67      -6.337   4.797  14.056  1.00  0.00           H  
ATOM   1131 1HD1 LEU B  67      -5.141   2.939  15.129  1.00  0.00           H  
ATOM   1132 2HD1 LEU B  67      -6.900   2.669  15.127  1.00  0.00           H  
ATOM   1133 3HD1 LEU B  67      -5.865   1.804  13.964  1.00  0.00           H  
ATOM   1134 1HD2 LEU B  67      -4.089   4.218  13.214  1.00  0.00           H  
ATOM   1135 2HD2 LEU B  67      -4.818   3.086  12.050  1.00  0.00           H  
ATOM   1136 3HD2 LEU B  67      -5.127   4.832  11.905  1.00  0.00           H  
ATOM   1137  N   LYS B  68     -10.072   4.092  10.980  1.00  0.00           N  
ATOM   1138  CA  LYS B  68     -11.083   3.694  10.007  1.00  0.00           C  
ATOM   1139  C   LYS B  68     -11.152   4.683   8.849  1.00  0.00           C  
ATOM   1140  O   LYS B  68     -11.177   4.278   7.686  1.00  0.00           O  
ATOM   1141  CB  LYS B  68     -12.453   3.572  10.678  1.00  0.00           C  
ATOM   1142  CG  LYS B  68     -12.588   2.384  11.621  1.00  0.00           C  
ATOM   1143  CD  LYS B  68     -13.967   2.343  12.263  1.00  0.00           C  
ATOM   1144  CE  LYS B  68     -14.099   1.165  13.217  1.00  0.00           C  
ATOM   1145  NZ  LYS B  68     -15.430   1.133  13.882  1.00  0.00           N  
ATOM   1146  H   LYS B  68     -10.360   4.262  11.940  1.00  0.00           H  
ATOM   1147  HA  LYS B  68     -10.807   2.719   9.602  1.00  0.00           H  
ATOM   1148 1HB  LYS B  68     -12.660   4.478  11.249  1.00  0.00           H  
ATOM   1149 2HB  LYS B  68     -13.225   3.483   9.914  1.00  0.00           H  
ATOM   1150 1HG  LYS B  68     -12.427   1.459  11.066  1.00  0.00           H  
ATOM   1151 2HG  LYS B  68     -11.834   2.453  12.404  1.00  0.00           H  
ATOM   1152 1HD  LYS B  68     -14.139   3.268  12.815  1.00  0.00           H  
ATOM   1153 2HD  LYS B  68     -14.727   2.256  11.487  1.00  0.00           H  
ATOM   1154 1HE  LYS B  68     -13.959   0.235  12.668  1.00  0.00           H  
ATOM   1155 2HE  LYS B  68     -13.326   1.228  13.983  1.00  0.00           H  
ATOM   1156 1HZ  LYS B  68     -15.477   0.339  14.505  1.00  0.00           H  
ATOM   1157 2HZ  LYS B  68     -15.563   1.984  14.410  1.00  0.00           H  
ATOM   1158 3HZ  LYS B  68     -16.154   1.055  13.183  1.00  0.00           H  
ATOM   1159  N   LYS B  69     -11.165   5.977   9.181  1.00  0.00           N  
ATOM   1160  CA  LYS B  69     -11.149   7.040   8.181  1.00  0.00           C  
ATOM   1161  C   LYS B  69      -9.925   6.942   7.284  1.00  0.00           C  
ATOM   1162  O   LYS B  69     -10.047   7.005   6.056  1.00  0.00           O  
ATOM   1163  CB  LYS B  69     -11.194   8.411   8.857  1.00  0.00           C  
ATOM   1164  CG  LYS B  69     -12.531   8.751   9.503  1.00  0.00           C  
ATOM   1165  CD  LYS B  69     -12.491  10.117  10.170  1.00  0.00           C  
ATOM   1166  CE  LYS B  69     -13.821  10.451  10.830  1.00  0.00           C  
ATOM   1167  NZ  LYS B  69     -13.784  11.769  11.520  1.00  0.00           N  
ATOM   1168  H   LYS B  69     -11.180   6.231  10.162  1.00  0.00           H  
ATOM   1169  HA  LYS B  69     -12.034   6.939   7.554  1.00  0.00           H  
ATOM   1170 1HB  LYS B  69     -10.427   8.461   9.630  1.00  0.00           H  
ATOM   1171 2HB  LYS B  69     -10.971   9.186   8.123  1.00  0.00           H  
ATOM   1172 1HG  LYS B  69     -13.313   8.750   8.742  1.00  0.00           H  
ATOM   1173 2HG  LYS B  69     -12.776   7.998  10.251  1.00  0.00           H  
ATOM   1174 1HD  LYS B  69     -11.706  10.130  10.927  1.00  0.00           H  
ATOM   1175 2HD  LYS B  69     -12.265  10.880   9.425  1.00  0.00           H  
ATOM   1176 1HE  LYS B  69     -14.606  10.472  10.075  1.00  0.00           H  
ATOM   1177 2HE  LYS B  69     -14.069   9.681  11.560  1.00  0.00           H  
ATOM   1178 1HZ  LYS B  69     -14.683  11.953  11.944  1.00  0.00           H  
ATOM   1179 2HZ  LYS B  69     -13.071  11.756  12.236  1.00  0.00           H  
ATOM   1180 3HZ  LYS B  69     -13.574  12.495  10.850  1.00  0.00           H  
ATOM   1181  N   ILE B  70      -8.756   6.774   7.899  1.00  0.00           N  
ATOM   1182  CA  ILE B  70      -7.497   6.637   7.184  1.00  0.00           C  
ATOM   1183  C   ILE B  70      -7.523   5.465   6.219  1.00  0.00           C  
ATOM   1184  O   ILE B  70      -7.115   5.607   5.066  1.00  0.00           O  
ATOM   1185  CB  ILE B  70      -6.331   6.470   8.165  1.00  0.00           C  
ATOM   1186  CG1 ILE B  70      -6.110   7.771   8.940  1.00  0.00           C  
ATOM   1187  CG2 ILE B  70      -5.075   6.070   7.421  1.00  0.00           C  
ATOM   1188  CD1 ILE B  70      -5.229   7.603  10.155  1.00  0.00           C  
ATOM   1189  H   ILE B  70      -8.736   6.748   8.912  1.00  0.00           H  
ATOM   1190  HA  ILE B  70      -7.335   7.548   6.605  1.00  0.00           H  
ATOM   1191  HB  ILE B  70      -6.583   5.698   8.890  1.00  0.00           H  
ATOM   1192 1HG1 ILE B  70      -5.646   8.506   8.280  1.00  0.00           H  
ATOM   1193 2HG1 ILE B  70      -7.074   8.165   9.260  1.00  0.00           H  
ATOM   1194 1HG2 ILE B  70      -4.262   5.944   8.132  1.00  0.00           H  
ATOM   1195 2HG2 ILE B  70      -5.250   5.135   6.896  1.00  0.00           H  
ATOM   1196 3HG2 ILE B  70      -4.812   6.848   6.702  1.00  0.00           H  
ATOM   1197 1HD1 ILE B  70      -5.114   8.565  10.660  1.00  0.00           H  
ATOM   1198 2HD1 ILE B  70      -5.686   6.889  10.841  1.00  0.00           H  
ATOM   1199 3HD1 ILE B  70      -4.251   7.238   9.851  1.00  0.00           H  
ATOM   1200  N   ALA B  71      -8.011   4.318   6.695  1.00  0.00           N  
ATOM   1201  CA  ALA B  71      -8.137   3.116   5.882  1.00  0.00           C  
ATOM   1202  C   ALA B  71      -8.981   3.362   4.640  1.00  0.00           C  
ATOM   1203  O   ALA B  71      -8.605   2.953   3.545  1.00  0.00           O  
ATOM   1204  CB  ALA B  71      -8.737   1.988   6.700  1.00  0.00           C  
ATOM   1205  H   ALA B  71      -8.305   4.273   7.661  1.00  0.00           H  
ATOM   1206  HA  ALA B  71      -7.136   2.824   5.552  1.00  0.00           H  
ATOM   1207 1HB  ALA B  71      -8.799   1.089   6.089  1.00  0.00           H  
ATOM   1208 2HB  ALA B  71      -8.107   1.796   7.568  1.00  0.00           H  
ATOM   1209 3HB  ALA B  71      -9.734   2.273   7.032  1.00  0.00           H  
ATOM   1210  N   GLU B  72     -10.117   4.049   4.817  1.00  0.00           N  
ATOM   1211  CA  GLU B  72     -10.969   4.418   3.689  1.00  0.00           C  
ATOM   1212  C   GLU B  72     -10.224   5.258   2.669  1.00  0.00           C  
ATOM   1213  O   GLU B  72     -10.311   4.999   1.468  1.00  0.00           O  
ATOM   1214  CB  GLU B  72     -12.204   5.186   4.156  1.00  0.00           C  
ATOM   1215  CG  GLU B  72     -13.066   5.676   3.004  1.00  0.00           C  
ATOM   1216  CD  GLU B  72     -14.271   6.464   3.438  1.00  0.00           C  
ATOM   1217  OE1 GLU B  72     -14.757   6.247   4.519  1.00  0.00           O  
ATOM   1218  OE2 GLU B  72     -14.703   7.296   2.669  1.00  0.00           O  
ATOM   1219  H   GLU B  72     -10.394   4.323   5.749  1.00  0.00           H  
ATOM   1220  HA  GLU B  72     -11.299   3.508   3.195  1.00  0.00           H  
ATOM   1221 1HB  GLU B  72     -12.815   4.544   4.796  1.00  0.00           H  
ATOM   1222 2HB  GLU B  72     -11.910   6.053   4.751  1.00  0.00           H  
ATOM   1223 1HG  GLU B  72     -12.455   6.305   2.362  1.00  0.00           H  
ATOM   1224 2HG  GLU B  72     -13.394   4.817   2.423  1.00  0.00           H  
ATOM   1225  N   GLU B  73      -9.502   6.271   3.147  1.00  0.00           N  
ATOM   1226  CA  GLU B  73      -8.744   7.157   2.271  1.00  0.00           C  
ATOM   1227  C   GLU B  73      -7.671   6.402   1.490  1.00  0.00           C  
ATOM   1228  O   GLU B  73      -7.476   6.660   0.301  1.00  0.00           O  
ATOM   1229  CB  GLU B  73      -8.096   8.278   3.088  1.00  0.00           C  
ATOM   1230  CG  GLU B  73      -7.335   9.302   2.257  1.00  0.00           C  
ATOM   1231  CD  GLU B  73      -6.780  10.428   3.083  1.00  0.00           C  
ATOM   1232  OE1 GLU B  73      -6.997  10.432   4.271  1.00  0.00           O  
ATOM   1233  OE2 GLU B  73      -6.137  11.287   2.525  1.00  0.00           O  
ATOM   1234  H   GLU B  73      -9.485   6.443   4.148  1.00  0.00           H  
ATOM   1235  HA  GLU B  73      -9.437   7.595   1.554  1.00  0.00           H  
ATOM   1236 1HB  GLU B  73      -8.865   8.809   3.650  1.00  0.00           H  
ATOM   1237 2HB  GLU B  73      -7.401   7.848   3.808  1.00  0.00           H  
ATOM   1238 1HG  GLU B  73      -6.513   8.801   1.747  1.00  0.00           H  
ATOM   1239 2HG  GLU B  73      -8.003   9.708   1.499  1.00  0.00           H  
ATOM   1240  N   ILE B  74      -7.004   5.454   2.159  1.00  0.00           N  
ATOM   1241  CA  ILE B  74      -6.031   4.586   1.504  1.00  0.00           C  
ATOM   1242  C   ILE B  74      -6.682   3.804   0.376  1.00  0.00           C  
ATOM   1243  O   ILE B  74      -6.147   3.760  -0.734  1.00  0.00           O  
ATOM   1244  CB  ILE B  74      -5.395   3.609   2.510  1.00  0.00           C  
ATOM   1245  CG1 ILE B  74      -4.516   4.367   3.507  1.00  0.00           C  
ATOM   1246  CG2 ILE B  74      -4.586   2.548   1.781  1.00  0.00           C  
ATOM   1247  CD1 ILE B  74      -4.084   3.537   4.695  1.00  0.00           C  
ATOM   1248  H   ILE B  74      -7.180   5.329   3.144  1.00  0.00           H  
ATOM   1249  HA  ILE B  74      -5.243   5.205   1.080  1.00  0.00           H  
ATOM   1250  HB  ILE B  74      -6.179   3.121   3.088  1.00  0.00           H  
ATOM   1251 1HG1 ILE B  74      -3.621   4.730   3.001  1.00  0.00           H  
ATOM   1252 2HG1 ILE B  74      -5.055   5.238   3.880  1.00  0.00           H  
ATOM   1253 1HG2 ILE B  74      -4.143   1.866   2.506  1.00  0.00           H  
ATOM   1254 2HG2 ILE B  74      -5.238   1.990   1.110  1.00  0.00           H  
ATOM   1255 3HG2 ILE B  74      -3.795   3.026   1.203  1.00  0.00           H  
ATOM   1256 1HD1 ILE B  74      -3.465   4.142   5.356  1.00  0.00           H  
ATOM   1257 2HD1 ILE B  74      -4.965   3.192   5.237  1.00  0.00           H  
ATOM   1258 3HD1 ILE B  74      -3.512   2.677   4.348  1.00  0.00           H  
ATOM   1259  N   ALA B  75      -7.831   3.192   0.666  1.00  0.00           N  
ATOM   1260  CA  ALA B  75      -8.581   2.416  -0.317  1.00  0.00           C  
ATOM   1261  C   ALA B  75      -8.953   3.264  -1.531  1.00  0.00           C  
ATOM   1262  O   ALA B  75      -8.835   2.805  -2.669  1.00  0.00           O  
ATOM   1263  CB  ALA B  75      -9.834   1.842   0.321  1.00  0.00           C  
ATOM   1264  H   ALA B  75      -8.198   3.254   1.611  1.00  0.00           H  
ATOM   1265  HA  ALA B  75      -7.948   1.598  -0.661  1.00  0.00           H  
ATOM   1266 1HB  ALA B  75     -10.375   1.246  -0.411  1.00  0.00           H  
ATOM   1267 2HB  ALA B  75      -9.554   1.216   1.167  1.00  0.00           H  
ATOM   1268 3HB  ALA B  75     -10.471   2.653   0.669  1.00  0.00           H  
ATOM   1269  N   ARG B  76      -9.398   4.496  -1.281  1.00  0.00           N  
ATOM   1270  CA  ARG B  76      -9.745   5.431  -2.337  1.00  0.00           C  
ATOM   1271  C   ARG B  76      -8.559   5.710  -3.245  1.00  0.00           C  
ATOM   1272  O   ARG B  76      -8.699   5.686  -4.467  1.00  0.00           O  
ATOM   1273  CB  ARG B  76     -10.253   6.740  -1.752  1.00  0.00           C  
ATOM   1274  CG  ARG B  76     -11.642   6.668  -1.145  1.00  0.00           C  
ATOM   1275  CD  ARG B  76     -12.034   7.943  -0.502  1.00  0.00           C  
ATOM   1276  NE  ARG B  76     -13.375   7.882   0.048  1.00  0.00           N  
ATOM   1277  CZ  ARG B  76     -14.512   8.070  -0.641  1.00  0.00           C  
ATOM   1278  NH1 ARG B  76     -14.480   8.337  -1.932  1.00  0.00           N  
ATOM   1279  NH2 ARG B  76     -15.656   7.979   0.008  1.00  0.00           N  
ATOM   1280  H   ARG B  76      -9.506   4.793  -0.320  1.00  0.00           H  
ATOM   1281  HA  ARG B  76     -10.539   4.995  -2.941  1.00  0.00           H  
ATOM   1282 1HB  ARG B  76      -9.573   7.079  -0.975  1.00  0.00           H  
ATOM   1283 2HB  ARG B  76     -10.271   7.503  -2.531  1.00  0.00           H  
ATOM   1284 1HG  ARG B  76     -12.369   6.451  -1.931  1.00  0.00           H  
ATOM   1285 2HG  ARG B  76     -11.678   5.879  -0.392  1.00  0.00           H  
ATOM   1286 1HD  ARG B  76     -11.347   8.166   0.313  1.00  0.00           H  
ATOM   1287 2HD  ARG B  76     -12.008   8.746  -1.235  1.00  0.00           H  
ATOM   1288  HE  ARG B  76     -13.483   7.681   1.040  1.00  0.00           H  
ATOM   1289 1HH1 ARG B  76     -13.593   8.403  -2.412  1.00  0.00           H  
ATOM   1290 2HH1 ARG B  76     -15.341   8.476  -2.442  1.00  0.00           H  
ATOM   1291 1HH2 ARG B  76     -15.631   7.770   1.003  1.00  0.00           H  
ATOM   1292 2HH2 ARG B  76     -16.533   8.113  -0.472  1.00  0.00           H  
ATOM   1293  N   ALA B  77      -7.393   5.960  -2.643  1.00  0.00           N  
ATOM   1294  CA  ALA B  77      -6.168   6.219  -3.393  1.00  0.00           C  
ATOM   1295  C   ALA B  77      -5.789   5.020  -4.268  1.00  0.00           C  
ATOM   1296  O   ALA B  77      -5.398   5.195  -5.425  1.00  0.00           O  
ATOM   1297  CB  ALA B  77      -5.038   6.553  -2.439  1.00  0.00           C  
ATOM   1298  H   ALA B  77      -7.354   5.990  -1.629  1.00  0.00           H  
ATOM   1299  HA  ALA B  77      -6.343   7.072  -4.046  1.00  0.00           H  
ATOM   1300 1HB  ALA B  77      -4.140   6.773  -3.011  1.00  0.00           H  
ATOM   1301 2HB  ALA B  77      -5.313   7.424  -1.844  1.00  0.00           H  
ATOM   1302 3HB  ALA B  77      -4.854   5.707  -1.779  1.00  0.00           H  
ATOM   1303  N   VAL B  78      -5.935   3.809  -3.717  1.00  0.00           N  
ATOM   1304  CA  VAL B  78      -5.695   2.579  -4.470  1.00  0.00           C  
ATOM   1305  C   VAL B  78      -6.593   2.482  -5.692  1.00  0.00           C  
ATOM   1306  O   VAL B  78      -6.121   2.171  -6.788  1.00  0.00           O  
ATOM   1307  CB  VAL B  78      -5.922   1.340  -3.585  1.00  0.00           C  
ATOM   1308  CG1 VAL B  78      -5.952   0.080  -4.444  1.00  0.00           C  
ATOM   1309  CG2 VAL B  78      -4.818   1.246  -2.547  1.00  0.00           C  
ATOM   1310  H   VAL B  78      -6.222   3.738  -2.750  1.00  0.00           H  
ATOM   1311  HA  VAL B  78      -4.657   2.582  -4.802  1.00  0.00           H  
ATOM   1312  HB  VAL B  78      -6.888   1.423  -3.089  1.00  0.00           H  
ATOM   1313 1HG1 VAL B  78      -6.122  -0.788  -3.809  1.00  0.00           H  
ATOM   1314 2HG1 VAL B  78      -6.761   0.159  -5.174  1.00  0.00           H  
ATOM   1315 3HG1 VAL B  78      -5.002  -0.029  -4.965  1.00  0.00           H  
ATOM   1316 1HG2 VAL B  78      -4.982   0.373  -1.921  1.00  0.00           H  
ATOM   1317 2HG2 VAL B  78      -3.854   1.157  -3.048  1.00  0.00           H  
ATOM   1318 3HG2 VAL B  78      -4.821   2.141  -1.929  1.00  0.00           H  
ATOM   1319  N   GLU B  79      -7.888   2.753  -5.504  1.00  0.00           N  
ATOM   1320  CA  GLU B  79      -8.849   2.743  -6.596  1.00  0.00           C  
ATOM   1321  C   GLU B  79      -8.488   3.752  -7.674  1.00  0.00           C  
ATOM   1322  O   GLU B  79      -8.548   3.435  -8.855  1.00  0.00           O  
ATOM   1323  CB  GLU B  79     -10.261   3.021  -6.092  1.00  0.00           C  
ATOM   1324  CG  GLU B  79     -11.297   3.045  -7.211  1.00  0.00           C  
ATOM   1325  CD  GLU B  79     -12.701   3.294  -6.728  1.00  0.00           C  
ATOM   1326  OE1 GLU B  79     -13.018   2.900  -5.633  1.00  0.00           O  
ATOM   1327  OE2 GLU B  79     -13.456   3.886  -7.469  1.00  0.00           O  
ATOM   1328  H   GLU B  79      -8.215   2.970  -4.571  1.00  0.00           H  
ATOM   1329  HA  GLU B  79      -8.836   1.753  -7.049  1.00  0.00           H  
ATOM   1330 1HB  GLU B  79     -10.550   2.255  -5.372  1.00  0.00           H  
ATOM   1331 2HB  GLU B  79     -10.289   3.982  -5.574  1.00  0.00           H  
ATOM   1332 1HG  GLU B  79     -11.021   3.826  -7.916  1.00  0.00           H  
ATOM   1333 2HG  GLU B  79     -11.268   2.093  -7.732  1.00  0.00           H  
ATOM   1334  N   LYS B  80      -8.121   4.970  -7.256  1.00  0.00           N  
ATOM   1335  CA  LYS B  80      -7.727   6.021  -8.187  1.00  0.00           C  
ATOM   1336  C   LYS B  80      -6.544   5.596  -9.048  1.00  0.00           C  
ATOM   1337  O   LYS B  80      -6.563   5.807 -10.262  1.00  0.00           O  
ATOM   1338  CB  LYS B  80      -7.387   7.305  -7.429  1.00  0.00           C  
ATOM   1339  CG  LYS B  80      -8.589   8.008  -6.812  1.00  0.00           C  
ATOM   1340  CD  LYS B  80      -8.169   9.262  -6.059  1.00  0.00           C  
ATOM   1341  CE  LYS B  80      -9.367   9.958  -5.430  1.00  0.00           C  
ATOM   1342  NZ  LYS B  80      -8.967  11.165  -4.658  1.00  0.00           N  
ATOM   1343  H   LYS B  80      -8.123   5.174  -6.266  1.00  0.00           H  
ATOM   1344  HA  LYS B  80      -8.568   6.224  -8.849  1.00  0.00           H  
ATOM   1345 1HB  LYS B  80      -6.683   7.079  -6.627  1.00  0.00           H  
ATOM   1346 2HB  LYS B  80      -6.899   8.008  -8.104  1.00  0.00           H  
ATOM   1347 1HG  LYS B  80      -9.292   8.284  -7.598  1.00  0.00           H  
ATOM   1348 2HG  LYS B  80      -9.091   7.331  -6.121  1.00  0.00           H  
ATOM   1349 1HD  LYS B  80      -7.460   8.995  -5.274  1.00  0.00           H  
ATOM   1350 2HD  LYS B  80      -7.680   9.952  -6.747  1.00  0.00           H  
ATOM   1351 1HE  LYS B  80     -10.066  10.255  -6.210  1.00  0.00           H  
ATOM   1352 2HE  LYS B  80      -9.878   9.267  -4.759  1.00  0.00           H  
ATOM   1353 1HZ  LYS B  80      -9.788  11.597  -4.257  1.00  0.00           H  
ATOM   1354 2HZ  LYS B  80      -8.332  10.898  -3.919  1.00  0.00           H  
ATOM   1355 3HZ  LYS B  80      -8.509  11.822  -5.274  1.00  0.00           H  
ATOM   1356  N   LEU B  81      -5.543   4.969  -8.421  1.00  0.00           N  
ATOM   1357  CA  LEU B  81      -4.399   4.432  -9.147  1.00  0.00           C  
ATOM   1358  C   LEU B  81      -4.834   3.401 -10.168  1.00  0.00           C  
ATOM   1359  O   LEU B  81      -4.412   3.470 -11.326  1.00  0.00           O  
ATOM   1360  CB  LEU B  81      -3.399   3.800  -8.171  1.00  0.00           C  
ATOM   1361  CG  LEU B  81      -2.167   3.146  -8.811  1.00  0.00           C  
ATOM   1362  CD1 LEU B  81      -1.370   4.198  -9.570  1.00  0.00           C  
ATOM   1363  CD2 LEU B  81      -1.320   2.493  -7.730  1.00  0.00           C  
ATOM   1364  H   LEU B  81      -5.573   4.868  -7.413  1.00  0.00           H  
ATOM   1365  HA  LEU B  81      -3.907   5.242  -9.670  1.00  0.00           H  
ATOM   1366 1HB  LEU B  81      -3.046   4.571  -7.487  1.00  0.00           H  
ATOM   1367 2HB  LEU B  81      -3.915   3.036  -7.590  1.00  0.00           H  
ATOM   1368  HG  LEU B  81      -2.488   2.390  -9.528  1.00  0.00           H  
ATOM   1369 1HD1 LEU B  81      -0.495   3.734 -10.026  1.00  0.00           H  
ATOM   1370 2HD1 LEU B  81      -1.994   4.636 -10.350  1.00  0.00           H  
ATOM   1371 3HD1 LEU B  81      -1.049   4.979  -8.881  1.00  0.00           H  
ATOM   1372 1HD2 LEU B  81      -0.445   2.027  -8.185  1.00  0.00           H  
ATOM   1373 2HD2 LEU B  81      -0.997   3.249  -7.014  1.00  0.00           H  
ATOM   1374 3HD2 LEU B  81      -1.908   1.733  -7.216  1.00  0.00           H  
ATOM   1375  N   ALA B  82      -5.665   2.447  -9.742  1.00  0.00           N  
ATOM   1376  CA  ALA B  82      -6.162   1.401 -10.622  1.00  0.00           C  
ATOM   1377  C   ALA B  82      -6.890   1.997 -11.818  1.00  0.00           C  
ATOM   1378  O   ALA B  82      -6.674   1.560 -12.953  1.00  0.00           O  
ATOM   1379  CB  ALA B  82      -7.089   0.469  -9.854  1.00  0.00           C  
ATOM   1380  H   ALA B  82      -5.951   2.446  -8.770  1.00  0.00           H  
ATOM   1381  HA  ALA B  82      -5.310   0.830 -10.991  1.00  0.00           H  
ATOM   1382 1HB  ALA B  82      -7.433  -0.323 -10.516  1.00  0.00           H  
ATOM   1383 2HB  ALA B  82      -6.548   0.036  -9.015  1.00  0.00           H  
ATOM   1384 3HB  ALA B  82      -7.941   1.032  -9.484  1.00  0.00           H  
ATOM   1385  N   ARG B  83      -7.740   2.984 -11.569  1.00  0.00           N  
ATOM   1386  CA  ARG B  83      -8.479   3.677 -12.616  1.00  0.00           C  
ATOM   1387  C   ARG B  83      -7.555   4.339 -13.621  1.00  0.00           C  
ATOM   1388  O   ARG B  83      -7.793   4.251 -14.819  1.00  0.00           O  
ATOM   1389  CB  ARG B  83      -9.398   4.730 -12.024  1.00  0.00           C  
ATOM   1390  CG  ARG B  83     -10.652   4.200 -11.356  1.00  0.00           C  
ATOM   1391  CD  ARG B  83     -11.460   5.292 -10.768  1.00  0.00           C  
ATOM   1392  NE  ARG B  83     -12.674   4.801 -10.148  1.00  0.00           N  
ATOM   1393  CZ  ARG B  83     -13.856   4.613 -10.762  1.00  0.00           C  
ATOM   1394  NH1 ARG B  83     -14.001   4.877 -12.046  1.00  0.00           N  
ATOM   1395  NH2 ARG B  83     -14.864   4.157 -10.044  1.00  0.00           N  
ATOM   1396  H   ARG B  83      -7.888   3.274 -10.615  1.00  0.00           H  
ATOM   1397  HA  ARG B  83      -9.090   2.946 -13.141  1.00  0.00           H  
ATOM   1398 1HB  ARG B  83      -8.855   5.312 -11.280  1.00  0.00           H  
ATOM   1399 2HB  ARG B  83      -9.714   5.419 -12.810  1.00  0.00           H  
ATOM   1400 1HG  ARG B  83     -11.264   3.682 -12.097  1.00  0.00           H  
ATOM   1401 2HG  ARG B  83     -10.379   3.503 -10.558  1.00  0.00           H  
ATOM   1402 1HD  ARG B  83     -10.878   5.802 -10.002  1.00  0.00           H  
ATOM   1403 2HD  ARG B  83     -11.745   5.997 -11.550  1.00  0.00           H  
ATOM   1404  HE  ARG B  83     -12.652   4.580  -9.154  1.00  0.00           H  
ATOM   1405 1HH1 ARG B  83     -13.218   5.228 -12.581  1.00  0.00           H  
ATOM   1406 2HH1 ARG B  83     -14.895   4.730 -12.494  1.00  0.00           H  
ATOM   1407 1HH2 ARG B  83     -14.704   3.964  -9.057  1.00  0.00           H  
ATOM   1408 2HH2 ARG B  83     -15.768   3.998 -10.467  1.00  0.00           H  
ATOM   1409  N   ALA B  84      -6.503   5.002 -13.126  1.00  0.00           N  
ATOM   1410  CA  ALA B  84      -5.521   5.648 -13.990  1.00  0.00           C  
ATOM   1411  C   ALA B  84      -4.806   4.633 -14.879  1.00  0.00           C  
ATOM   1412  O   ALA B  84      -4.589   4.886 -16.060  1.00  0.00           O  
ATOM   1413  CB  ALA B  84      -4.518   6.418 -13.157  1.00  0.00           C  
ATOM   1414  H   ALA B  84      -6.382   5.068 -12.125  1.00  0.00           H  
ATOM   1415  HA  ALA B  84      -6.050   6.348 -14.641  1.00  0.00           H  
ATOM   1416 1HB  ALA B  84      -3.809   6.915 -13.815  1.00  0.00           H  
ATOM   1417 2HB  ALA B  84      -5.043   7.160 -12.557  1.00  0.00           H  
ATOM   1418 3HB  ALA B  84      -3.989   5.729 -12.502  1.00  0.00           H  
ATOM   1419  N   ILE B  85      -4.466   3.473 -14.297  1.00  0.00           N  
ATOM   1420  CA  ILE B  85      -3.855   2.380 -15.047  1.00  0.00           C  
ATOM   1421  C   ILE B  85      -4.784   1.891 -16.157  1.00  0.00           C  
ATOM   1422  O   ILE B  85      -4.352   1.689 -17.291  1.00  0.00           O  
ATOM   1423  CB  ILE B  85      -3.500   1.207 -14.115  1.00  0.00           C  
ATOM   1424  CG1 ILE B  85      -2.371   1.605 -13.161  1.00  0.00           C  
ATOM   1425  CG2 ILE B  85      -3.107  -0.017 -14.928  1.00  0.00           C  
ATOM   1426  CD1 ILE B  85      -2.149   0.623 -12.034  1.00  0.00           C  
ATOM   1427  H   ILE B  85      -4.636   3.346 -13.308  1.00  0.00           H  
ATOM   1428  HA  ILE B  85      -2.941   2.749 -15.515  1.00  0.00           H  
ATOM   1429  HB  ILE B  85      -4.362   0.960 -13.497  1.00  0.00           H  
ATOM   1430 1HG1 ILE B  85      -1.440   1.700 -13.719  1.00  0.00           H  
ATOM   1431 2HG1 ILE B  85      -2.590   2.580 -12.725  1.00  0.00           H  
ATOM   1432 1HG2 ILE B  85      -2.859  -0.837 -14.254  1.00  0.00           H  
ATOM   1433 2HG2 ILE B  85      -3.939  -0.312 -15.566  1.00  0.00           H  
ATOM   1434 3HG2 ILE B  85      -2.241   0.219 -15.547  1.00  0.00           H  
ATOM   1435 1HD1 ILE B  85      -1.334   0.974 -11.401  1.00  0.00           H  
ATOM   1436 2HD1 ILE B  85      -3.060   0.539 -11.440  1.00  0.00           H  
ATOM   1437 3HD1 ILE B  85      -1.893  -0.352 -12.446  1.00  0.00           H  
ATOM   1438  N   ILE B  86      -6.064   1.715 -15.812  1.00  0.00           N  
ATOM   1439  CA  ILE B  86      -7.092   1.315 -16.766  1.00  0.00           C  
ATOM   1440  C   ILE B  86      -7.240   2.325 -17.897  1.00  0.00           C  
ATOM   1441  O   ILE B  86      -7.297   1.940 -19.065  1.00  0.00           O  
ATOM   1442  CB  ILE B  86      -8.448   1.136 -16.061  1.00  0.00           C  
ATOM   1443  CG1 ILE B  86      -8.405  -0.069 -15.118  1.00  0.00           C  
ATOM   1444  CG2 ILE B  86      -9.562   0.976 -17.084  1.00  0.00           C  
ATOM   1445  CD1 ILE B  86      -9.588  -0.153 -14.180  1.00  0.00           C  
ATOM   1446  H   ILE B  86      -6.337   1.866 -14.853  1.00  0.00           H  
ATOM   1447  HA  ILE B  86      -6.802   0.360 -17.203  1.00  0.00           H  
ATOM   1448  HB  ILE B  86      -8.656   2.010 -15.445  1.00  0.00           H  
ATOM   1449 1HG1 ILE B  86      -8.368  -0.988 -15.703  1.00  0.00           H  
ATOM   1450 2HG1 ILE B  86      -7.497  -0.029 -14.517  1.00  0.00           H  
ATOM   1451 1HG2 ILE B  86     -10.514   0.850 -16.569  1.00  0.00           H  
ATOM   1452 2HG2 ILE B  86      -9.606   1.863 -17.715  1.00  0.00           H  
ATOM   1453 3HG2 ILE B  86      -9.366   0.100 -17.702  1.00  0.00           H  
ATOM   1454 1HD1 ILE B  86      -9.486  -1.033 -13.544  1.00  0.00           H  
ATOM   1455 2HD1 ILE B  86      -9.623   0.742 -13.558  1.00  0.00           H  
ATOM   1456 3HD1 ILE B  86     -10.507  -0.230 -14.759  1.00  0.00           H  
ATOM   1457  N   GLU B  87      -7.287   3.611 -17.540  1.00  0.00           N  
ATOM   1458  CA  GLU B  87      -7.361   4.698 -18.512  1.00  0.00           C  
ATOM   1459  C   GLU B  87      -6.190   4.658 -19.468  1.00  0.00           C  
ATOM   1460  O   GLU B  87      -6.386   4.769 -20.680  1.00  0.00           O  
ATOM   1461  CB  GLU B  87      -7.399   6.053 -17.801  1.00  0.00           C  
ATOM   1462  CG  GLU B  87      -7.524   7.249 -18.734  1.00  0.00           C  
ATOM   1463  CD  GLU B  87      -7.595   8.559 -18.000  1.00  0.00           C  
ATOM   1464  OE1 GLU B  87      -7.074   8.639 -16.914  1.00  0.00           O  
ATOM   1465  OE2 GLU B  87      -8.172   9.482 -18.527  1.00  0.00           O  
ATOM   1466  H   GLU B  87      -7.278   3.850 -16.563  1.00  0.00           H  
ATOM   1467  HA  GLU B  87      -8.275   4.581 -19.092  1.00  0.00           H  
ATOM   1468 1HB  GLU B  87      -8.242   6.078 -17.111  1.00  0.00           H  
ATOM   1469 2HB  GLU B  87      -6.491   6.181 -17.213  1.00  0.00           H  
ATOM   1470 1HG  GLU B  87      -6.663   7.267 -19.403  1.00  0.00           H  
ATOM   1471 2HG  GLU B  87      -8.419   7.130 -19.343  1.00  0.00           H  
ATOM   1472  N   ALA B  88      -4.983   4.495 -18.932  1.00  0.00           N  
ATOM   1473  CA  ALA B  88      -3.773   4.394 -19.732  1.00  0.00           C  
ATOM   1474  C   ALA B  88      -3.866   3.268 -20.746  1.00  0.00           C  
ATOM   1475  O   ALA B  88      -3.542   3.454 -21.919  1.00  0.00           O  
ATOM   1476  CB  ALA B  88      -2.573   4.184 -18.828  1.00  0.00           C  
ATOM   1477  H   ALA B  88      -4.898   4.439 -17.928  1.00  0.00           H  
ATOM   1478  HA  ALA B  88      -3.658   5.324 -20.283  1.00  0.00           H  
ATOM   1479 1HB  ALA B  88      -1.669   4.137 -19.429  1.00  0.00           H  
ATOM   1480 2HB  ALA B  88      -2.505   5.008 -18.125  1.00  0.00           H  
ATOM   1481 3HB  ALA B  88      -2.693   3.251 -18.281  1.00  0.00           H  
ATOM   1482  N   LEU B  89      -4.326   2.102 -20.287  1.00  0.00           N  
ATOM   1483  CA  LEU B  89      -4.522   0.944 -21.143  1.00  0.00           C  
ATOM   1484  C   LEU B  89      -5.531   1.230 -22.254  1.00  0.00           C  
ATOM   1485  O   LEU B  89      -5.285   0.885 -23.418  1.00  0.00           O  
ATOM   1486  CB  LEU B  89      -4.987  -0.244 -20.304  1.00  0.00           C  
ATOM   1487  CG  LEU B  89      -5.240  -1.538 -21.072  1.00  0.00           C  
ATOM   1488  CD1 LEU B  89      -3.953  -1.986 -21.756  1.00  0.00           C  
ATOM   1489  CD2 LEU B  89      -5.746  -2.599 -20.109  1.00  0.00           C  
ATOM   1490  H   LEU B  89      -4.542   2.013 -19.300  1.00  0.00           H  
ATOM   1491  HA  LEU B  89      -3.569   0.695 -21.606  1.00  0.00           H  
ATOM   1492 1HB  LEU B  89      -4.234  -0.447 -19.545  1.00  0.00           H  
ATOM   1493 2HB  LEU B  89      -5.914   0.025 -19.801  1.00  0.00           H  
ATOM   1494  HG  LEU B  89      -5.986  -1.358 -21.844  1.00  0.00           H  
ATOM   1495 1HD1 LEU B  89      -4.135  -2.906 -22.311  1.00  0.00           H  
ATOM   1496 2HD1 LEU B  89      -3.615  -1.209 -22.443  1.00  0.00           H  
ATOM   1497 3HD1 LEU B  89      -3.184  -2.164 -21.004  1.00  0.00           H  
ATOM   1498 1HD2 LEU B  89      -5.934  -3.523 -20.653  1.00  0.00           H  
ATOM   1499 2HD2 LEU B  89      -4.997  -2.777 -19.338  1.00  0.00           H  
ATOM   1500 3HD2 LEU B  89      -6.670  -2.255 -19.645  1.00  0.00           H  
ATOM   1501  N   GLU B  90      -6.650   1.862 -21.905  1.00  0.00           N  
ATOM   1502  CA  GLU B  90      -7.665   2.257 -22.876  1.00  0.00           C  
ATOM   1503  C   GLU B  90      -7.106   3.200 -23.929  1.00  0.00           C  
ATOM   1504  O   GLU B  90      -7.346   3.013 -25.115  1.00  0.00           O  
ATOM   1505  CB  GLU B  90      -8.856   2.915 -22.189  1.00  0.00           C  
ATOM   1506  CG  GLU B  90      -9.913   3.413 -23.168  1.00  0.00           C  
ATOM   1507  CD  GLU B  90     -11.070   4.112 -22.502  1.00  0.00           C  
ATOM   1508  OE1 GLU B  90     -11.465   3.699 -21.438  1.00  0.00           O  
ATOM   1509  OE2 GLU B  90     -11.558   5.067 -23.068  1.00  0.00           O  
ATOM   1510  H   GLU B  90      -6.806   2.084 -20.929  1.00  0.00           H  
ATOM   1511  HA  GLU B  90      -8.016   1.357 -23.384  1.00  0.00           H  
ATOM   1512 1HB  GLU B  90      -9.322   2.204 -21.507  1.00  0.00           H  
ATOM   1513 2HB  GLU B  90      -8.520   3.765 -21.597  1.00  0.00           H  
ATOM   1514 1HG  GLU B  90      -9.444   4.106 -23.863  1.00  0.00           H  
ATOM   1515 2HG  GLU B  90     -10.293   2.568 -23.738  1.00  0.00           H  
ATOM   1516  N   VAL B  91      -6.354   4.211 -23.483  1.00  0.00           N  
ATOM   1517  CA  VAL B  91      -5.706   5.164 -24.376  1.00  0.00           C  
ATOM   1518  C   VAL B  91      -4.756   4.482 -25.343  1.00  0.00           C  
ATOM   1519  O   VAL B  91      -4.741   4.816 -26.526  1.00  0.00           O  
ATOM   1520  CB  VAL B  91      -4.945   6.225 -23.569  1.00  0.00           C  
ATOM   1521  CG1 VAL B  91      -3.995   6.996 -24.471  1.00  0.00           C  
ATOM   1522  CG2 VAL B  91      -5.946   7.182 -22.933  1.00  0.00           C  
ATOM   1523  H   VAL B  91      -6.222   4.322 -22.488  1.00  0.00           H  
ATOM   1524  HA  VAL B  91      -6.484   5.663 -24.956  1.00  0.00           H  
ATOM   1525  HB  VAL B  91      -4.357   5.736 -22.793  1.00  0.00           H  
ATOM   1526 1HG1 VAL B  91      -3.462   7.739 -23.881  1.00  0.00           H  
ATOM   1527 2HG1 VAL B  91      -3.275   6.301 -24.912  1.00  0.00           H  
ATOM   1528 3HG1 VAL B  91      -4.555   7.488 -25.262  1.00  0.00           H  
ATOM   1529 1HG2 VAL B  91      -5.411   7.933 -22.356  1.00  0.00           H  
ATOM   1530 2HG2 VAL B  91      -6.530   7.669 -23.712  1.00  0.00           H  
ATOM   1531 3HG2 VAL B  91      -6.613   6.626 -22.275  1.00  0.00           H  
ATOM   1532  N   ALA B  92      -3.979   3.517 -24.838  1.00  0.00           N  
ATOM   1533  CA  ALA B  92      -3.094   2.725 -25.684  1.00  0.00           C  
ATOM   1534  C   ALA B  92      -3.897   1.992 -26.758  1.00  0.00           C  
ATOM   1535  O   ALA B  92      -3.513   2.005 -27.932  1.00  0.00           O  
ATOM   1536  CB  ALA B  92      -2.310   1.732 -24.833  1.00  0.00           C  
ATOM   1537  H   ALA B  92      -4.005   3.325 -23.847  1.00  0.00           H  
ATOM   1538  HA  ALA B  92      -2.400   3.398 -26.179  1.00  0.00           H  
ATOM   1539 1HB  ALA B  92      -1.634   1.164 -25.469  1.00  0.00           H  
ATOM   1540 2HB  ALA B  92      -1.733   2.279 -24.089  1.00  0.00           H  
ATOM   1541 3HB  ALA B  92      -2.996   1.055 -24.335  1.00  0.00           H  
ATOM   1542  N   TRP B  93      -5.020   1.385 -26.369  1.00  0.00           N  
ATOM   1543  CA  TRP B  93      -5.916   0.730 -27.313  1.00  0.00           C  
ATOM   1544  C   TRP B  93      -6.480   1.699 -28.345  1.00  0.00           C  
ATOM   1545  O   TRP B  93      -6.571   1.364 -29.522  1.00  0.00           O  
ATOM   1546  CB  TRP B  93      -7.078   0.051 -26.608  1.00  0.00           C  
ATOM   1547  CG  TRP B  93      -8.154  -0.335 -27.563  1.00  0.00           C  
ATOM   1548  CD1 TRP B  93      -8.135  -1.397 -28.419  1.00  0.00           C  
ATOM   1549  CD2 TRP B  93      -9.419   0.331 -27.796  1.00  0.00           C  
ATOM   1550  NE1 TRP B  93      -9.287  -1.432 -29.158  1.00  0.00           N  
ATOM   1551  CE2 TRP B  93     -10.086  -0.378 -28.791  1.00  0.00           C  
ATOM   1552  CE3 TRP B  93     -10.024   1.467 -27.237  1.00  0.00           C  
ATOM   1553  CZ2 TRP B  93     -11.331   0.001 -29.255  1.00  0.00           C  
ATOM   1554  CZ3 TRP B  93     -11.277   1.848 -27.703  1.00  0.00           C  
ATOM   1555  CH2 TRP B  93     -11.914   1.133 -28.686  1.00  0.00           C  
ATOM   1556  H   TRP B  93      -5.260   1.377 -25.382  1.00  0.00           H  
ATOM   1557  HA  TRP B  93      -5.345  -0.027 -27.849  1.00  0.00           H  
ATOM   1558 1HB  TRP B  93      -6.726  -0.846 -26.096  1.00  0.00           H  
ATOM   1559 2HB  TRP B  93      -7.503   0.717 -25.856  1.00  0.00           H  
ATOM   1560  HD1 TRP B  93      -7.315  -2.106 -28.499  1.00  0.00           H  
ATOM   1561  HE1 TRP B  93      -9.516  -2.122 -29.862  1.00  0.00           H  
ATOM   1562  HE3 TRP B  93      -9.523   2.036 -26.459  1.00  0.00           H  
ATOM   1563  HZ2 TRP B  93     -11.851  -0.558 -30.035  1.00  0.00           H  
ATOM   1564  HZ3 TRP B  93     -11.745   2.730 -27.266  1.00  0.00           H  
ATOM   1565  HH2 TRP B  93     -12.898   1.458 -29.027  1.00  0.00           H  
ATOM   1566  N   ARG B  94      -6.874   2.890 -27.891  1.00  0.00           N  
ATOM   1567  CA  ARG B  94      -7.412   3.908 -28.784  1.00  0.00           C  
ATOM   1568  C   ARG B  94      -6.389   4.317 -29.826  1.00  0.00           C  
ATOM   1569  O   ARG B  94      -6.722   4.428 -31.010  1.00  0.00           O  
ATOM   1570  CB  ARG B  94      -7.844   5.131 -27.999  1.00  0.00           C  
ATOM   1571  CG  ARG B  94      -9.123   4.955 -27.200  1.00  0.00           C  
ATOM   1572  CD  ARG B  94      -9.491   6.185 -26.454  1.00  0.00           C  
ATOM   1573  NE  ARG B  94     -10.741   6.025 -25.737  1.00  0.00           N  
ATOM   1574  CZ  ARG B  94     -11.968   6.252 -26.240  1.00  0.00           C  
ATOM   1575  NH1 ARG B  94     -12.120   6.657 -27.484  1.00  0.00           N  
ATOM   1576  NH2 ARG B  94     -13.009   6.059 -25.455  1.00  0.00           N  
ATOM   1577  H   ARG B  94      -6.808   3.090 -26.905  1.00  0.00           H  
ATOM   1578  HA  ARG B  94      -8.284   3.495 -29.288  1.00  0.00           H  
ATOM   1579 1HB  ARG B  94      -7.056   5.415 -27.306  1.00  0.00           H  
ATOM   1580 2HB  ARG B  94      -7.997   5.960 -28.688  1.00  0.00           H  
ATOM   1581 1HG  ARG B  94      -9.940   4.711 -27.879  1.00  0.00           H  
ATOM   1582 2HG  ARG B  94      -8.997   4.150 -26.476  1.00  0.00           H  
ATOM   1583 1HD  ARG B  94      -8.715   6.420 -25.729  1.00  0.00           H  
ATOM   1584 2HD  ARG B  94      -9.606   7.011 -27.153  1.00  0.00           H  
ATOM   1585  HE  ARG B  94     -10.703   5.715 -24.769  1.00  0.00           H  
ATOM   1586 1HH1 ARG B  94     -11.310   6.798 -28.072  1.00  0.00           H  
ATOM   1587 2HH1 ARG B  94     -13.045   6.824 -27.853  1.00  0.00           H  
ATOM   1588 1HH2 ARG B  94     -12.845   5.744 -24.502  1.00  0.00           H  
ATOM   1589 2HH2 ARG B  94     -13.946   6.222 -25.794  1.00  0.00           H  
ATOM   1590  N   SER B  95      -5.143   4.520 -29.393  1.00  0.00           N  
ATOM   1591  CA  SER B  95      -4.028   4.829 -30.273  1.00  0.00           C  
ATOM   1592  C   SER B  95      -3.847   3.724 -31.309  1.00  0.00           C  
ATOM   1593  O   SER B  95      -3.723   4.003 -32.499  1.00  0.00           O  
ATOM   1594  CB  SER B  95      -2.761   5.024 -29.463  1.00  0.00           C  
ATOM   1595  OG  SER B  95      -1.685   5.419 -30.273  1.00  0.00           O  
ATOM   1596  H   SER B  95      -4.956   4.451 -28.401  1.00  0.00           H  
ATOM   1597  HA  SER B  95      -4.252   5.755 -30.807  1.00  0.00           H  
ATOM   1598 1HB  SER B  95      -2.931   5.765 -28.676  1.00  0.00           H  
ATOM   1599 2HB  SER B  95      -2.512   4.092 -28.970  1.00  0.00           H  
ATOM   1600  HG  SER B  95      -1.705   6.388 -30.280  1.00  0.00           H  
ATOM   1601  N   ASN B  96      -3.866   2.472 -30.843  1.00  0.00           N  
ATOM   1602  CA  ASN B  96      -3.791   1.306 -31.717  1.00  0.00           C  
ATOM   1603  C   ASN B  96      -4.889   1.299 -32.772  1.00  0.00           C  
ATOM   1604  O   ASN B  96      -4.616   1.049 -33.944  1.00  0.00           O  
ATOM   1605  CB  ASN B  96      -3.843   0.030 -30.898  1.00  0.00           C  
ATOM   1606  CG  ASN B  96      -2.566  -0.227 -30.147  1.00  0.00           C  
ATOM   1607  OD1 ASN B  96      -1.645   0.598 -30.164  1.00  0.00           O  
ATOM   1608  ND2 ASN B  96      -2.492  -1.355 -29.488  1.00  0.00           N  
ATOM   1609  H   ASN B  96      -3.942   2.321 -29.844  1.00  0.00           H  
ATOM   1610  HA  ASN B  96      -2.837   1.340 -32.250  1.00  0.00           H  
ATOM   1611 1HB  ASN B  96      -4.665   0.089 -30.183  1.00  0.00           H  
ATOM   1612 2HB  ASN B  96      -4.040  -0.817 -31.555  1.00  0.00           H  
ATOM   1613 1HD2 ASN B  96      -1.666  -1.579 -28.970  1.00  0.00           H  
ATOM   1614 2HD2 ASN B  96      -3.261  -1.993 -29.502  1.00  0.00           H  
ATOM   1615  N   LYS B  97      -6.126   1.561 -32.345  1.00  0.00           N  
ATOM   1616  CA  LYS B  97      -7.270   1.611 -33.241  1.00  0.00           C  
ATOM   1617  C   LYS B  97      -7.108   2.691 -34.305  1.00  0.00           C  
ATOM   1618  O   LYS B  97      -7.407   2.468 -35.470  1.00  0.00           O  
ATOM   1619  CB  LYS B  97      -8.559   1.841 -32.457  1.00  0.00           C  
ATOM   1620  CG  LYS B  97      -9.799   1.888 -33.334  1.00  0.00           C  
ATOM   1621  CD  LYS B  97     -11.072   2.049 -32.516  1.00  0.00           C  
ATOM   1622  CE  LYS B  97     -12.290   2.124 -33.427  1.00  0.00           C  
ATOM   1623  NZ  LYS B  97     -13.553   2.311 -32.664  1.00  0.00           N  
ATOM   1624  H   LYS B  97      -6.281   1.725 -31.360  1.00  0.00           H  
ATOM   1625  HA  LYS B  97      -7.342   0.651 -33.757  1.00  0.00           H  
ATOM   1626 1HB  LYS B  97      -8.689   1.046 -31.723  1.00  0.00           H  
ATOM   1627 2HB  LYS B  97      -8.496   2.784 -31.914  1.00  0.00           H  
ATOM   1628 1HG  LYS B  97      -9.715   2.723 -34.030  1.00  0.00           H  
ATOM   1629 2HG  LYS B  97      -9.870   0.966 -33.911  1.00  0.00           H  
ATOM   1630 1HD  LYS B  97     -11.186   1.197 -31.847  1.00  0.00           H  
ATOM   1631 2HD  LYS B  97     -11.019   2.958 -31.917  1.00  0.00           H  
ATOM   1632 1HE  LYS B  97     -12.166   2.961 -34.115  1.00  0.00           H  
ATOM   1633 2HE  LYS B  97     -12.360   1.202 -34.005  1.00  0.00           H  
ATOM   1634 1HZ  LYS B  97     -14.332   2.357 -33.306  1.00  0.00           H  
ATOM   1635 2HZ  LYS B  97     -13.685   1.534 -32.031  1.00  0.00           H  
ATOM   1636 3HZ  LYS B  97     -13.504   3.170 -32.135  1.00  0.00           H  
ATOM   1637  N   LYS B  98      -6.604   3.856 -33.890  1.00  0.00           N  
ATOM   1638  CA  LYS B  98      -6.322   4.948 -34.812  1.00  0.00           C  
ATOM   1639  C   LYS B  98      -5.249   4.580 -35.834  1.00  0.00           C  
ATOM   1640  O   LYS B  98      -5.365   4.932 -37.008  1.00  0.00           O  
ATOM   1641  CB  LYS B  98      -5.904   6.188 -34.029  1.00  0.00           C  
ATOM   1642  CG  LYS B  98      -7.054   6.850 -33.286  1.00  0.00           C  
ATOM   1643  CD  LYS B  98      -6.579   8.004 -32.418  1.00  0.00           C  
ATOM   1644  CE  LYS B  98      -7.762   8.730 -31.795  1.00  0.00           C  
ATOM   1645  NZ  LYS B  98      -7.328   9.782 -30.837  1.00  0.00           N  
ATOM   1646  H   LYS B  98      -6.415   3.991 -32.907  1.00  0.00           H  
ATOM   1647  HA  LYS B  98      -7.236   5.175 -35.360  1.00  0.00           H  
ATOM   1648 1HB  LYS B  98      -5.141   5.925 -33.296  1.00  0.00           H  
ATOM   1649 2HB  LYS B  98      -5.471   6.922 -34.705  1.00  0.00           H  
ATOM   1650 1HG  LYS B  98      -7.778   7.229 -34.004  1.00  0.00           H  
ATOM   1651 2HG  LYS B  98      -7.553   6.112 -32.656  1.00  0.00           H  
ATOM   1652 1HD  LYS B  98      -5.929   7.626 -31.622  1.00  0.00           H  
ATOM   1653 2HD  LYS B  98      -6.009   8.706 -33.026  1.00  0.00           H  
ATOM   1654 1HE  LYS B  98      -8.351   9.194 -32.583  1.00  0.00           H  
ATOM   1655 2HE  LYS B  98      -8.390   8.010 -31.264  1.00  0.00           H  
ATOM   1656 1HZ  LYS B  98      -8.138  10.241 -30.447  1.00  0.00           H  
ATOM   1657 2HZ  LYS B  98      -6.791   9.358 -30.093  1.00  0.00           H  
ATOM   1658 3HZ  LYS B  98      -6.751  10.464 -31.310  1.00  0.00           H  
ATOM   1659  N   ILE B  99      -4.225   3.843 -35.399  1.00  0.00           N  
ATOM   1660  CA  ILE B  99      -3.201   3.333 -36.310  1.00  0.00           C  
ATOM   1661  C   ILE B  99      -3.765   2.353 -37.334  1.00  0.00           C  
ATOM   1662  O   ILE B  99      -3.456   2.445 -38.521  1.00  0.00           O  
ATOM   1663  CB  ILE B  99      -2.068   2.640 -35.542  1.00  0.00           C  
ATOM   1664  CG1 ILE B  99      -1.270   3.664 -34.746  1.00  0.00           C  
ATOM   1665  CG2 ILE B  99      -1.162   1.889 -36.505  1.00  0.00           C  
ATOM   1666  CD1 ILE B  99      -0.353   3.041 -33.726  1.00  0.00           C  
ATOM   1667  H   ILE B  99      -4.153   3.625 -34.413  1.00  0.00           H  
ATOM   1668  HA  ILE B  99      -2.780   4.179 -36.854  1.00  0.00           H  
ATOM   1669  HB  ILE B  99      -2.493   1.933 -34.832  1.00  0.00           H  
ATOM   1670 1HG1 ILE B  99      -0.669   4.259 -35.434  1.00  0.00           H  
ATOM   1671 2HG1 ILE B  99      -1.961   4.331 -34.234  1.00  0.00           H  
ATOM   1672 1HG2 ILE B  99      -0.371   1.392 -35.945  1.00  0.00           H  
ATOM   1673 2HG2 ILE B  99      -1.745   1.146 -37.048  1.00  0.00           H  
ATOM   1674 3HG2 ILE B  99      -0.722   2.593 -37.210  1.00  0.00           H  
ATOM   1675 1HD1 ILE B  99       0.181   3.828 -33.196  1.00  0.00           H  
ATOM   1676 2HD1 ILE B  99      -0.942   2.459 -33.015  1.00  0.00           H  
ATOM   1677 3HD1 ILE B  99       0.363   2.389 -34.223  1.00  0.00           H  
ATOM   1678  N   SER B 100      -4.584   1.409 -36.863  1.00  0.00           N  
ATOM   1679  CA  SER B 100      -5.168   0.387 -37.736  1.00  0.00           C  
ATOM   1680  C   SER B 100      -6.056   0.895 -38.893  1.00  0.00           C  
ATOM   1681  O   SER B 100      -5.810   0.507 -40.052  1.00  0.00           O  
ATOM   1682  OXT SER B 100      -7.217   1.257 -38.622  1.00  0.00           O  
ATOM   1683  CB  SER B 100      -5.964  -0.593 -36.899  1.00  0.00           C  
ATOM   1684  OG  SER B 100      -6.587  -1.531 -37.744  1.00  0.00           O  
ATOM   1685  H   SER B 100      -4.792   1.376 -35.863  1.00  0.00           H  
ATOM   1686  HA  SER B 100      -4.339  -0.157 -38.181  1.00  0.00           H  
ATOM   1687 1HB  SER B 100      -5.295  -1.106 -36.205  1.00  0.00           H  
ATOM   1688 2HB  SER B 100      -6.706  -0.064 -36.305  1.00  0.00           H  
ATOM   1689  HG  SER B 100      -7.210  -2.034 -37.198  1.00  0.00           H  
TER                                                                             
ATOM   1691  N   SER C 101       0.742 -13.608  36.336  1.00  0.00           N  
ATOM   1692  CA  SER C 101      -0.544 -14.096  35.815  1.00  0.00           C  
ATOM   1693  C   SER C 101      -1.000 -13.263  34.618  1.00  0.00           C  
ATOM   1694  O   SER C 101      -0.889 -13.700  33.475  1.00  0.00           O  
ATOM   1695  CB  SER C 101      -1.602 -14.057  36.900  1.00  0.00           C  
ATOM   1696  OG  SER C 101      -1.871 -12.739  37.291  1.00  0.00           O  
ATOM   1697 1H   SER C 101       1.047 -14.203  37.099  1.00  0.00           H  
ATOM   1698 2H   SER C 101       1.440 -13.634  35.598  1.00  0.00           H  
ATOM   1699 3H   SER C 101       0.651 -12.640  36.655  1.00  0.00           H  
ATOM   1700  HA  SER C 101      -0.414 -15.125  35.482  1.00  0.00           H  
ATOM   1701 1HB  SER C 101      -2.515 -14.525  36.535  1.00  0.00           H  
ATOM   1702 2HB  SER C 101      -1.261 -14.632  37.760  1.00  0.00           H  
ATOM   1703  HG  SER C 101      -1.166 -12.492  37.894  1.00  0.00           H  
ATOM   1704  N   GLN C 102      -1.515 -12.073  34.910  1.00  0.00           N  
ATOM   1705  CA  GLN C 102      -2.017 -11.128  33.916  1.00  0.00           C  
ATOM   1706  C   GLN C 102      -0.920 -10.632  32.976  1.00  0.00           C  
ATOM   1707  O   GLN C 102      -1.205 -10.291  31.825  1.00  0.00           O  
ATOM   1708  CB  GLN C 102      -2.680  -9.936  34.611  1.00  0.00           C  
ATOM   1709  CG  GLN C 102      -3.981 -10.272  35.319  1.00  0.00           C  
ATOM   1710  CD  GLN C 102      -4.574  -9.075  36.039  1.00  0.00           C  
ATOM   1711  OE1 GLN C 102      -3.858  -8.145  36.420  1.00  0.00           O  
ATOM   1712  NE2 GLN C 102      -5.888  -9.092  36.230  1.00  0.00           N  
ATOM   1713  H   GLN C 102      -1.580 -11.820  35.884  1.00  0.00           H  
ATOM   1714  HA  GLN C 102      -2.777 -11.626  33.316  1.00  0.00           H  
ATOM   1715 1HB  GLN C 102      -1.994  -9.517  35.348  1.00  0.00           H  
ATOM   1716 2HB  GLN C 102      -2.887  -9.156  33.878  1.00  0.00           H  
ATOM   1717 1HG  GLN C 102      -4.704 -10.620  34.581  1.00  0.00           H  
ATOM   1718 2HG  GLN C 102      -3.791 -11.054  36.054  1.00  0.00           H  
ATOM   1719 1HE2 GLN C 102      -6.336  -8.330  36.699  1.00  0.00           H  
ATOM   1720 2HE2 GLN C 102      -6.431  -9.867  35.904  1.00  0.00           H  
ATOM   1721  N   GLU C 103       0.325 -10.602  33.452  1.00  0.00           N  
ATOM   1722  CA  GLU C 103       1.466 -10.230  32.629  1.00  0.00           C  
ATOM   1723  C   GLU C 103       1.701 -11.263  31.541  1.00  0.00           C  
ATOM   1724  O   GLU C 103       1.920 -10.909  30.381  1.00  0.00           O  
ATOM   1725  CB  GLU C 103       2.716 -10.100  33.496  1.00  0.00           C  
ATOM   1726  CG  GLU C 103       2.577  -9.112  34.648  1.00  0.00           C  
ATOM   1727  CD  GLU C 103       1.747  -9.658  35.798  1.00  0.00           C  
ATOM   1728  OE1 GLU C 103       1.403 -10.820  35.781  1.00  0.00           O  
ATOM   1729  OE2 GLU C 103       1.461  -8.897  36.696  1.00  0.00           O  
ATOM   1730  H   GLU C 103       0.488 -10.860  34.417  1.00  0.00           H  
ATOM   1731  HA  GLU C 103       1.259  -9.274  32.152  1.00  0.00           H  
ATOM   1732 1HB  GLU C 103       2.972 -11.071  33.914  1.00  0.00           H  
ATOM   1733 2HB  GLU C 103       3.553  -9.778  32.872  1.00  0.00           H  
ATOM   1734 1HG  GLU C 103       3.575  -8.872  35.018  1.00  0.00           H  
ATOM   1735 2HG  GLU C 103       2.131  -8.194  34.275  1.00  0.00           H  
ATOM   1736  N   GLU C 104       1.651 -12.544  31.923  1.00  0.00           N  
ATOM   1737  CA  GLU C 104       1.809 -13.648  30.981  1.00  0.00           C  
ATOM   1738  C   GLU C 104       0.639 -13.708  30.012  1.00  0.00           C  
ATOM   1739  O   GLU C 104       0.836 -13.975  28.825  1.00  0.00           O  
ATOM   1740  CB  GLU C 104       1.933 -14.978  31.728  1.00  0.00           C  
ATOM   1741  CG  GLU C 104       2.193 -16.181  30.832  1.00  0.00           C  
ATOM   1742  CD  GLU C 104       2.412 -17.451  31.607  1.00  0.00           C  
ATOM   1743  OE1 GLU C 104       2.897 -17.375  32.710  1.00  0.00           O  
ATOM   1744  OE2 GLU C 104       2.093 -18.498  31.095  1.00  0.00           O  
ATOM   1745  H   GLU C 104       1.492 -12.758  32.899  1.00  0.00           H  
ATOM   1746  HA  GLU C 104       2.719 -13.480  30.404  1.00  0.00           H  
ATOM   1747 1HB  GLU C 104       2.748 -14.916  32.450  1.00  0.00           H  
ATOM   1748 2HB  GLU C 104       1.016 -15.169  32.286  1.00  0.00           H  
ATOM   1749 1HG  GLU C 104       1.340 -16.317  30.168  1.00  0.00           H  
ATOM   1750 2HG  GLU C 104       3.069 -15.980  30.218  1.00  0.00           H  
ATOM   1751  N   GLU C 105      -0.568 -13.438  30.511  1.00  0.00           N  
ATOM   1752  CA  GLU C 105      -1.759 -13.360  29.671  1.00  0.00           C  
ATOM   1753  C   GLU C 105      -1.607 -12.284  28.609  1.00  0.00           C  
ATOM   1754  O   GLU C 105      -1.851 -12.534  27.425  1.00  0.00           O  
ATOM   1755  CB  GLU C 105      -2.996 -13.075  30.519  1.00  0.00           C  
ATOM   1756  CG  GLU C 105      -4.279 -12.929  29.712  1.00  0.00           C  
ATOM   1757  CD  GLU C 105      -5.480 -12.586  30.553  1.00  0.00           C  
ATOM   1758  OE1 GLU C 105      -5.389 -11.691  31.360  1.00  0.00           O  
ATOM   1759  OE2 GLU C 105      -6.496 -13.217  30.382  1.00  0.00           O  
ATOM   1760  H   GLU C 105      -0.669 -13.278  31.507  1.00  0.00           H  
ATOM   1761  HA  GLU C 105      -1.892 -14.319  29.173  1.00  0.00           H  
ATOM   1762 1HB  GLU C 105      -3.142 -13.883  31.236  1.00  0.00           H  
ATOM   1763 2HB  GLU C 105      -2.852 -12.155  31.088  1.00  0.00           H  
ATOM   1764 1HG  GLU C 105      -4.141 -12.151  28.962  1.00  0.00           H  
ATOM   1765 2HG  GLU C 105      -4.466 -13.866  29.193  1.00  0.00           H  
ATOM   1766  N   SER C 106      -1.206 -11.087  29.049  1.00  0.00           N  
ATOM   1767  CA  SER C 106      -0.969  -9.950  28.169  1.00  0.00           C  
ATOM   1768  C   SER C 106       0.084 -10.295  27.123  1.00  0.00           C  
ATOM   1769  O   SER C 106      -0.100  -9.999  25.944  1.00  0.00           O  
ATOM   1770  CB  SER C 106      -0.517  -8.739  28.981  1.00  0.00           C  
ATOM   1771  OG  SER C 106      -1.507  -8.307  29.889  1.00  0.00           O  
ATOM   1772  H   SER C 106      -1.058 -10.955  30.038  1.00  0.00           H  
ATOM   1773  HA  SER C 106      -1.900  -9.702  27.658  1.00  0.00           H  
ATOM   1774 1HB  SER C 106       0.394  -8.971  29.519  1.00  0.00           H  
ATOM   1775 2HB  SER C 106      -0.282  -7.921  28.306  1.00  0.00           H  
ATOM   1776  HG  SER C 106      -1.607  -9.012  30.539  1.00  0.00           H  
ATOM   1777  N   LYS C 107       1.180 -10.932  27.562  1.00  0.00           N  
ATOM   1778  CA  LYS C 107       2.247 -11.404  26.678  1.00  0.00           C  
ATOM   1779  C   LYS C 107       1.714 -12.321  25.590  1.00  0.00           C  
ATOM   1780  O   LYS C 107       2.013 -12.117  24.409  1.00  0.00           O  
ATOM   1781  CB  LYS C 107       3.308 -12.133  27.495  1.00  0.00           C  
ATOM   1782  CG  LYS C 107       4.530 -12.584  26.711  1.00  0.00           C  
ATOM   1783  CD  LYS C 107       5.543 -13.226  27.643  1.00  0.00           C  
ATOM   1784  CE  LYS C 107       6.833 -13.594  26.924  1.00  0.00           C  
ATOM   1785  NZ  LYS C 107       6.726 -14.892  26.196  1.00  0.00           N  
ATOM   1786  H   LYS C 107       1.288 -11.102  28.555  1.00  0.00           H  
ATOM   1787  HA  LYS C 107       2.706 -10.539  26.198  1.00  0.00           H  
ATOM   1788 1HB  LYS C 107       3.648 -11.496  28.310  1.00  0.00           H  
ATOM   1789 2HB  LYS C 107       2.878 -13.025  27.941  1.00  0.00           H  
ATOM   1790 1HG  LYS C 107       4.229 -13.306  25.951  1.00  0.00           H  
ATOM   1791 2HG  LYS C 107       4.986 -11.727  26.215  1.00  0.00           H  
ATOM   1792 1HD  LYS C 107       5.777 -12.539  28.456  1.00  0.00           H  
ATOM   1793 2HD  LYS C 107       5.117 -14.132  28.072  1.00  0.00           H  
ATOM   1794 1HE  LYS C 107       7.086 -12.803  26.213  1.00  0.00           H  
ATOM   1795 2HE  LYS C 107       7.633 -13.668  27.663  1.00  0.00           H  
ATOM   1796 1HZ  LYS C 107       7.607 -15.097  25.748  1.00  0.00           H  
ATOM   1797 2HZ  LYS C 107       6.502 -15.628  26.850  1.00  0.00           H  
ATOM   1798 3HZ  LYS C 107       6.002 -14.836  25.488  1.00  0.00           H  
ATOM   1799  N   ARG C 108       0.931 -13.323  25.986  1.00  0.00           N  
ATOM   1800  CA  ARG C 108       0.305 -14.257  25.058  1.00  0.00           C  
ATOM   1801  C   ARG C 108      -0.531 -13.532  24.018  1.00  0.00           C  
ATOM   1802  O   ARG C 108      -0.448 -13.847  22.831  1.00  0.00           O  
ATOM   1803  CB  ARG C 108      -0.576 -15.246  25.808  1.00  0.00           C  
ATOM   1804  CG  ARG C 108       0.178 -16.269  26.643  1.00  0.00           C  
ATOM   1805  CD  ARG C 108      -0.747 -17.213  27.322  1.00  0.00           C  
ATOM   1806  NE  ARG C 108      -0.036 -18.138  28.190  1.00  0.00           N  
ATOM   1807  CZ  ARG C 108       0.543 -19.283  27.777  1.00  0.00           C  
ATOM   1808  NH1 ARG C 108       0.487 -19.628  26.510  1.00  0.00           N  
ATOM   1809  NH2 ARG C 108       1.167 -20.058  28.647  1.00  0.00           N  
ATOM   1810  H   ARG C 108       0.754 -13.446  26.978  1.00  0.00           H  
ATOM   1811  HA  ARG C 108       1.093 -14.808  24.545  1.00  0.00           H  
ATOM   1812 1HB  ARG C 108      -1.245 -14.704  26.475  1.00  0.00           H  
ATOM   1813 2HB  ARG C 108      -1.195 -15.793  25.097  1.00  0.00           H  
ATOM   1814 1HG  ARG C 108       0.844 -16.844  26.000  1.00  0.00           H  
ATOM   1815 2HG  ARG C 108       0.764 -15.755  27.406  1.00  0.00           H  
ATOM   1816 1HD  ARG C 108      -1.457 -16.653  27.929  1.00  0.00           H  
ATOM   1817 2HD  ARG C 108      -1.287 -17.793  26.575  1.00  0.00           H  
ATOM   1818  HE  ARG C 108       0.028 -17.906  29.172  1.00  0.00           H  
ATOM   1819 1HH1 ARG C 108       0.010 -19.035  25.845  1.00  0.00           H  
ATOM   1820 2HH1 ARG C 108       0.921 -20.486  26.201  1.00  0.00           H  
ATOM   1821 1HH2 ARG C 108       1.210 -19.793  29.621  1.00  0.00           H  
ATOM   1822 2HH2 ARG C 108       1.600 -20.915  28.338  1.00  0.00           H  
ATOM   1823  N   LEU C 109      -1.328 -12.561  24.467  1.00  0.00           N  
ATOM   1824  CA  LEU C 109      -2.158 -11.766  23.571  1.00  0.00           C  
ATOM   1825  C   LEU C 109      -1.320 -10.974  22.579  1.00  0.00           C  
ATOM   1826  O   LEU C 109      -1.643 -10.944  21.389  1.00  0.00           O  
ATOM   1827  CB  LEU C 109      -3.037 -10.805  24.382  1.00  0.00           C  
ATOM   1828  CG  LEU C 109      -4.151 -11.460  25.209  1.00  0.00           C  
ATOM   1829  CD1 LEU C 109      -4.809 -10.412  26.096  1.00  0.00           C  
ATOM   1830  CD2 LEU C 109      -5.167 -12.101  24.275  1.00  0.00           C  
ATOM   1831  H   LEU C 109      -1.371 -12.377  25.462  1.00  0.00           H  
ATOM   1832  HA  LEU C 109      -2.806 -12.440  23.015  1.00  0.00           H  
ATOM   1833 1HB  LEU C 109      -2.401 -10.246  25.067  1.00  0.00           H  
ATOM   1834 2HB  LEU C 109      -3.505 -10.099  23.696  1.00  0.00           H  
ATOM   1835  HG  LEU C 109      -3.722 -12.224  25.857  1.00  0.00           H  
ATOM   1836 1HD1 LEU C 109      -5.600 -10.877  26.684  1.00  0.00           H  
ATOM   1837 2HD1 LEU C 109      -4.064  -9.983  26.767  1.00  0.00           H  
ATOM   1838 3HD1 LEU C 109      -5.234  -9.624  25.475  1.00  0.00           H  
ATOM   1839 1HD2 LEU C 109      -5.958 -12.567  24.863  1.00  0.00           H  
ATOM   1840 2HD2 LEU C 109      -5.598 -11.338  23.627  1.00  0.00           H  
ATOM   1841 3HD2 LEU C 109      -4.674 -12.858  23.665  1.00  0.00           H  
ATOM   1842  N   VAL C 110      -0.229 -10.364  23.047  1.00  0.00           N  
ATOM   1843  CA  VAL C 110       0.707  -9.660  22.173  1.00  0.00           C  
ATOM   1844  C   VAL C 110       1.256 -10.572  21.081  1.00  0.00           C  
ATOM   1845  O   VAL C 110       1.307 -10.188  19.915  1.00  0.00           O  
ATOM   1846  CB  VAL C 110       1.881  -9.074  22.982  1.00  0.00           C  
ATOM   1847  CG1 VAL C 110       2.989  -8.623  22.041  1.00  0.00           C  
ATOM   1848  CG2 VAL C 110       1.392  -7.904  23.821  1.00  0.00           C  
ATOM   1849  H   VAL C 110      -0.038 -10.387  24.044  1.00  0.00           H  
ATOM   1850  HA  VAL C 110       0.173  -8.835  21.697  1.00  0.00           H  
ATOM   1851  HB  VAL C 110       2.289  -9.844  23.632  1.00  0.00           H  
ATOM   1852 1HG1 VAL C 110       3.819  -8.222  22.626  1.00  0.00           H  
ATOM   1853 2HG1 VAL C 110       3.336  -9.477  21.461  1.00  0.00           H  
ATOM   1854 3HG1 VAL C 110       2.614  -7.854  21.371  1.00  0.00           H  
ATOM   1855 1HG2 VAL C 110       2.224  -7.498  24.394  1.00  0.00           H  
ATOM   1856 2HG2 VAL C 110       0.983  -7.131  23.175  1.00  0.00           H  
ATOM   1857 3HG2 VAL C 110       0.614  -8.243  24.506  1.00  0.00           H  
ATOM   1858  N   GLU C 111       1.672 -11.776  21.486  1.00  0.00           N  
ATOM   1859  CA  GLU C 111       2.219 -12.766  20.561  1.00  0.00           C  
ATOM   1860  C   GLU C 111       1.172 -13.208  19.539  1.00  0.00           C  
ATOM   1861  O   GLU C 111       1.490 -13.345  18.349  1.00  0.00           O  
ATOM   1862  CB  GLU C 111       2.738 -13.971  21.357  1.00  0.00           C  
ATOM   1863  CG  GLU C 111       3.966 -13.665  22.201  1.00  0.00           C  
ATOM   1864  CD  GLU C 111       4.242 -14.685  23.269  1.00  0.00           C  
ATOM   1865  OE1 GLU C 111       3.428 -15.561  23.464  1.00  0.00           O  
ATOM   1866  OE2 GLU C 111       5.277 -14.586  23.887  1.00  0.00           O  
ATOM   1867  H   GLU C 111       1.620 -12.007  22.468  1.00  0.00           H  
ATOM   1868  HA  GLU C 111       3.048 -12.315  20.030  1.00  0.00           H  
ATOM   1869 1HB  GLU C 111       1.959 -14.342  22.023  1.00  0.00           H  
ATOM   1870 2HB  GLU C 111       2.996 -14.780  20.672  1.00  0.00           H  
ATOM   1871 1HG  GLU C 111       4.835 -13.608  21.549  1.00  0.00           H  
ATOM   1872 2HG  GLU C 111       3.840 -12.687  22.672  1.00  0.00           H  
ATOM   1873  N   GLU C 112      -0.067 -13.401  19.990  1.00  0.00           N  
ATOM   1874  CA  GLU C 112      -1.199 -13.739  19.129  1.00  0.00           C  
ATOM   1875  C   GLU C 112      -1.412 -12.680  18.053  1.00  0.00           C  
ATOM   1876  O   GLU C 112      -1.526 -13.006  16.869  1.00  0.00           O  
ATOM   1877  CB  GLU C 112      -2.470 -13.886  19.969  1.00  0.00           C  
ATOM   1878  CG  GLU C 112      -3.726 -14.246  19.197  1.00  0.00           C  
ATOM   1879  CD  GLU C 112      -3.667 -15.585  18.509  1.00  0.00           C  
ATOM   1880  OE1 GLU C 112      -3.050 -16.492  19.024  1.00  0.00           O  
ATOM   1881  OE2 GLU C 112      -4.237 -15.701  17.448  1.00  0.00           O  
ATOM   1882  H   GLU C 112      -0.240 -13.309  20.984  1.00  0.00           H  
ATOM   1883  HA  GLU C 112      -0.984 -14.689  18.639  1.00  0.00           H  
ATOM   1884 1HB  GLU C 112      -2.315 -14.627  20.744  1.00  0.00           H  
ATOM   1885 2HB  GLU C 112      -2.679 -12.946  20.468  1.00  0.00           H  
ATOM   1886 1HG  GLU C 112      -4.558 -14.248  19.899  1.00  0.00           H  
ATOM   1887 2HG  GLU C 112      -3.925 -13.476  18.456  1.00  0.00           H  
ATOM   1888  N   ILE C 113      -1.456 -11.420  18.485  1.00  0.00           N  
ATOM   1889  CA  ILE C 113      -1.617 -10.278  17.604  1.00  0.00           C  
ATOM   1890  C   ILE C 113      -0.512 -10.207  16.571  1.00  0.00           C  
ATOM   1891  O   ILE C 113      -0.787  -9.991  15.391  1.00  0.00           O  
ATOM   1892  CB  ILE C 113      -1.631  -8.979  18.407  1.00  0.00           C  
ATOM   1893  CG1 ILE C 113      -2.903  -8.895  19.251  1.00  0.00           C  
ATOM   1894  CG2 ILE C 113      -1.528  -7.798  17.459  1.00  0.00           C  
ATOM   1895  CD1 ILE C 113      -2.785  -7.923  20.394  1.00  0.00           C  
ATOM   1896  H   ILE C 113      -1.379 -11.239  19.478  1.00  0.00           H  
ATOM   1897  HA  ILE C 113      -2.567 -10.377  17.080  1.00  0.00           H  
ATOM   1898  HB  ILE C 113      -0.783  -8.971  19.089  1.00  0.00           H  
ATOM   1899 1HG1 ILE C 113      -3.729  -8.571  18.615  1.00  0.00           H  
ATOM   1900 2HG1 ILE C 113      -3.147  -9.881  19.651  1.00  0.00           H  
ATOM   1901 1HG2 ILE C 113      -1.526  -6.875  18.031  1.00  0.00           H  
ATOM   1902 2HG2 ILE C 113      -0.607  -7.876  16.888  1.00  0.00           H  
ATOM   1903 3HG2 ILE C 113      -2.381  -7.805  16.780  1.00  0.00           H  
ATOM   1904 1HD1 ILE C 113      -3.722  -7.890  20.950  1.00  0.00           H  
ATOM   1905 2HD1 ILE C 113      -1.979  -8.241  21.059  1.00  0.00           H  
ATOM   1906 3HD1 ILE C 113      -2.558  -6.936  19.999  1.00  0.00           H  
ATOM   1907  N   ALA C 114       0.734 -10.386  17.016  1.00  0.00           N  
ATOM   1908  CA  ALA C 114       1.889 -10.369  16.128  1.00  0.00           C  
ATOM   1909  C   ALA C 114       1.750 -11.404  15.019  1.00  0.00           C  
ATOM   1910  O   ALA C 114       1.978 -11.089  13.851  1.00  0.00           O  
ATOM   1911  CB  ALA C 114       3.156 -10.624  16.924  1.00  0.00           C  
ATOM   1912  H   ALA C 114       0.888 -10.529  18.007  1.00  0.00           H  
ATOM   1913  HA  ALA C 114       1.949  -9.386  15.666  1.00  0.00           H  
ATOM   1914 1HB  ALA C 114       4.015 -10.584  16.253  1.00  0.00           H  
ATOM   1915 2HB  ALA C 114       3.260  -9.864  17.694  1.00  0.00           H  
ATOM   1916 3HB  ALA C 114       3.104 -11.606  17.388  1.00  0.00           H  
ATOM   1917  N   LYS C 115       1.365 -12.628  15.378  1.00  0.00           N  
ATOM   1918  CA  LYS C 115       1.115 -13.688  14.405  1.00  0.00           C  
ATOM   1919  C   LYS C 115       0.062 -13.277  13.379  1.00  0.00           C  
ATOM   1920  O   LYS C 115       0.248 -13.477  12.177  1.00  0.00           O  
ATOM   1921  CB  LYS C 115       0.680 -14.971  15.116  1.00  0.00           C  
ATOM   1922  CG  LYS C 115       1.788 -15.661  15.901  1.00  0.00           C  
ATOM   1923  CD  LYS C 115       1.275 -16.914  16.595  1.00  0.00           C  
ATOM   1924  CE  LYS C 115       2.376 -17.597  17.393  1.00  0.00           C  
ATOM   1925  NZ  LYS C 115       1.879 -18.803  18.108  1.00  0.00           N  
ATOM   1926  H   LYS C 115       1.232 -12.834  16.361  1.00  0.00           H  
ATOM   1927  HA  LYS C 115       2.042 -13.886  13.865  1.00  0.00           H  
ATOM   1928 1HB  LYS C 115      -0.131 -14.746  15.809  1.00  0.00           H  
ATOM   1929 2HB  LYS C 115       0.297 -15.681  14.383  1.00  0.00           H  
ATOM   1930 1HG  LYS C 115       2.597 -15.937  15.224  1.00  0.00           H  
ATOM   1931 2HG  LYS C 115       2.183 -14.977  16.651  1.00  0.00           H  
ATOM   1932 1HD  LYS C 115       0.459 -16.649  17.269  1.00  0.00           H  
ATOM   1933 2HD  LYS C 115       0.894 -17.613  15.850  1.00  0.00           H  
ATOM   1934 1HE  LYS C 115       3.181 -17.893  16.722  1.00  0.00           H  
ATOM   1935 2HE  LYS C 115       2.781 -16.898  18.124  1.00  0.00           H  
ATOM   1936 1HZ  LYS C 115       2.638 -19.225  18.625  1.00  0.00           H  
ATOM   1937 2HZ  LYS C 115       1.144 -18.537  18.748  1.00  0.00           H  
ATOM   1938 3HZ  LYS C 115       1.518 -19.467  17.438  1.00  0.00           H  
ATOM   1939  N   ARG C 116      -1.043 -12.705  13.865  1.00  0.00           N  
ATOM   1940  CA  ARG C 116      -2.110 -12.221  12.995  1.00  0.00           C  
ATOM   1941  C   ARG C 116      -1.605 -11.151  12.026  1.00  0.00           C  
ATOM   1942  O   ARG C 116      -1.926 -11.193  10.838  1.00  0.00           O  
ATOM   1943  CB  ARG C 116      -3.250 -11.666  13.826  1.00  0.00           C  
ATOM   1944  CG  ARG C 116      -4.026 -12.711  14.608  1.00  0.00           C  
ATOM   1945  CD  ARG C 116      -4.942 -12.087  15.597  1.00  0.00           C  
ATOM   1946  NE  ARG C 116      -5.630 -13.080  16.411  1.00  0.00           N  
ATOM   1947  CZ  ARG C 116      -6.727 -12.831  17.153  1.00  0.00           C  
ATOM   1948  NH1 ARG C 116      -7.252 -11.621  17.162  1.00  0.00           N  
ATOM   1949  NH2 ARG C 116      -7.274 -13.799  17.871  1.00  0.00           N  
ATOM   1950  H   ARG C 116      -1.153 -12.605  14.868  1.00  0.00           H  
ATOM   1951  HA  ARG C 116      -2.489 -13.059  12.416  1.00  0.00           H  
ATOM   1952 1HB  ARG C 116      -2.869 -10.944  14.543  1.00  0.00           H  
ATOM   1953 2HB  ARG C 116      -3.956 -11.149  13.177  1.00  0.00           H  
ATOM   1954 1HG  ARG C 116      -4.625 -13.309  13.920  1.00  0.00           H  
ATOM   1955 2HG  ARG C 116      -3.333 -13.360  15.141  1.00  0.00           H  
ATOM   1956 1HD  ARG C 116      -4.371 -11.438  16.258  1.00  0.00           H  
ATOM   1957 2HD  ARG C 116      -5.692 -11.495  15.073  1.00  0.00           H  
ATOM   1958  HE  ARG C 116      -5.234 -14.018  16.449  1.00  0.00           H  
ATOM   1959 1HH1 ARG C 116      -6.833 -10.875  16.624  1.00  0.00           H  
ATOM   1960 2HH1 ARG C 116      -8.063 -11.411  17.725  1.00  0.00           H  
ATOM   1961 1HH2 ARG C 116      -6.862 -14.727  17.862  1.00  0.00           H  
ATOM   1962 2HH2 ARG C 116      -8.094 -13.614  18.429  1.00  0.00           H  
ATOM   1963  N   LEU C 117      -0.795 -10.223  12.536  1.00  0.00           N  
ATOM   1964  CA  LEU C 117      -0.194  -9.170  11.726  1.00  0.00           C  
ATOM   1965  C   LEU C 117       0.723  -9.732  10.653  1.00  0.00           C  
ATOM   1966  O   LEU C 117       0.714  -9.230   9.523  1.00  0.00           O  
ATOM   1967  CB  LEU C 117       0.595  -8.216  12.626  1.00  0.00           C  
ATOM   1968  CG  LEU C 117      -0.259  -7.296  13.496  1.00  0.00           C  
ATOM   1969  CD1 LEU C 117       0.630  -6.577  14.499  1.00  0.00           C  
ATOM   1970  CD2 LEU C 117      -0.990  -6.309  12.604  1.00  0.00           C  
ATOM   1971  H   LEU C 117      -0.599 -10.240  13.526  1.00  0.00           H  
ATOM   1972  HA  LEU C 117      -0.991  -8.614  11.243  1.00  0.00           H  
ATOM   1973 1HB  LEU C 117       1.226  -8.799  13.288  1.00  0.00           H  
ATOM   1974 2HB  LEU C 117       1.228  -7.590  12.002  1.00  0.00           H  
ATOM   1975  HG  LEU C 117      -0.986  -7.887  14.056  1.00  0.00           H  
ATOM   1976 1HD1 LEU C 117       0.025  -5.922  15.129  1.00  0.00           H  
ATOM   1977 2HD1 LEU C 117       1.139  -7.310  15.127  1.00  0.00           H  
ATOM   1978 3HD1 LEU C 117       1.370  -5.981  13.964  1.00  0.00           H  
ATOM   1979 1HD2 LEU C 117      -1.608  -5.650  13.214  1.00  0.00           H  
ATOM   1980 2HD2 LEU C 117      -0.263  -5.715  12.050  1.00  0.00           H  
ATOM   1981 3HD2 LEU C 117      -1.621  -6.856  11.905  1.00  0.00           H  
ATOM   1982  N   LYS C 118       1.492 -10.768  10.980  1.00  0.00           N  
ATOM   1983  CA  LYS C 118       2.343 -11.445  10.007  1.00  0.00           C  
ATOM   1984  C   LYS C 118       1.520 -11.999   8.849  1.00  0.00           C  
ATOM   1985  O   LYS C 118       1.883 -11.818   7.686  1.00  0.00           O  
ATOM   1986  CB  LYS C 118       3.133 -12.570  10.678  1.00  0.00           C  
ATOM   1987  CG  LYS C 118       4.230 -12.094  11.621  1.00  0.00           C  
ATOM   1988  CD  LYS C 118       4.955 -13.267  12.263  1.00  0.00           C  
ATOM   1989  CE  LYS C 118       6.041 -12.792  13.217  1.00  0.00           C  
ATOM   1990  NZ  LYS C 118       6.733 -13.929  13.882  1.00  0.00           N  
ATOM   1991  H   LYS C 118       1.489 -11.103  11.940  1.00  0.00           H  
ATOM   1992  HA  LYS C 118       3.049 -10.719   9.602  1.00  0.00           H  
ATOM   1993 1HB  LYS C 118       2.452 -13.203  11.249  1.00  0.00           H  
ATOM   1994 2HB  LYS C 118       3.596 -13.195   9.914  1.00  0.00           H  
ATOM   1995 1HG  LYS C 118       4.950 -11.492  11.066  1.00  0.00           H  
ATOM   1996 2HG  LYS C 118       3.793 -11.475  12.404  1.00  0.00           H  
ATOM   1997 1HD  LYS C 118       4.240 -13.879  12.815  1.00  0.00           H  
ATOM   1998 2HD  LYS C 118       5.410 -13.882  11.487  1.00  0.00           H  
ATOM   1999 1HE  LYS C 118       6.776 -12.206  12.668  1.00  0.00           H  
ATOM   2000 2HE  LYS C 118       5.599 -12.155  13.983  1.00  0.00           H  
ATOM   2001 1HZ  LYS C 118       7.444 -13.573  14.505  1.00  0.00           H  
ATOM   2002 2HZ  LYS C 118       6.063 -14.470  14.410  1.00  0.00           H  
ATOM   2003 3HZ  LYS C 118       7.163 -14.517  13.183  1.00  0.00           H  
ATOM   2004  N   LYS C 119       0.406 -12.658   9.181  1.00  0.00           N  
ATOM   2005  CA  LYS C 119      -0.522 -13.176   8.181  1.00  0.00           C  
ATOM   2006  C   LYS C 119      -1.049 -12.066   7.284  1.00  0.00           C  
ATOM   2007  O   LYS C 119      -1.043 -12.203   6.056  1.00  0.00           O  
ATOM   2008  CB  LYS C 119      -1.687 -13.900   8.857  1.00  0.00           C  
ATOM   2009  CG  LYS C 119      -1.313 -15.228   9.503  1.00  0.00           C  
ATOM   2010  CD  LYS C 119      -2.517 -15.876  10.170  1.00  0.00           C  
ATOM   2011  CE  LYS C 119      -2.141 -17.195  10.830  1.00  0.00           C  
ATOM   2012  NZ  LYS C 119      -3.300 -17.822  11.520  1.00  0.00           N  
ATOM   2013  H   LYS C 119       0.194 -12.798  10.162  1.00  0.00           H  
ATOM   2014  HA  LYS C 119       0.008 -13.891   7.554  1.00  0.00           H  
ATOM   2015 1HB  LYS C 119      -2.114 -13.261   9.630  1.00  0.00           H  
ATOM   2016 2HB  LYS C 119      -2.470 -14.094   8.123  1.00  0.00           H  
ATOM   2017 1HG  LYS C 119      -0.921 -15.905   8.742  1.00  0.00           H  
ATOM   2018 2HG  LYS C 119      -0.538 -15.063  10.251  1.00  0.00           H  
ATOM   2019 1HD  LYS C 119      -2.920 -15.202  10.927  1.00  0.00           H  
ATOM   2020 2HD  LYS C 119      -3.290 -16.062   9.425  1.00  0.00           H  
ATOM   2021 1HE  LYS C 119      -1.766 -17.885  10.075  1.00  0.00           H  
ATOM   2022 2HE  LYS C 119      -1.349 -17.024  11.560  1.00  0.00           H  
ATOM   2023 1HZ  LYS C 119      -3.010 -18.692  11.944  1.00  0.00           H  
ATOM   2024 2HZ  LYS C 119      -3.645 -17.198  12.236  1.00  0.00           H  
ATOM   2025 3HZ  LYS C 119      -4.034 -18.003  10.850  1.00  0.00           H  
ATOM   2026  N   ILE C 120      -1.489 -10.970   7.899  1.00  0.00           N  
ATOM   2027  CA  ILE C 120      -1.999  -9.811   7.184  1.00  0.00           C  
ATOM   2028  C   ILE C 120      -0.971  -9.248   6.219  1.00  0.00           C  
ATOM   2029  O   ILE C 120      -1.298  -8.965   5.066  1.00  0.00           O  
ATOM   2030  CB  ILE C 120      -2.438  -8.718   8.165  1.00  0.00           C  
ATOM   2031  CG1 ILE C 120      -3.674  -9.177   8.940  1.00  0.00           C  
ATOM   2032  CG2 ILE C 120      -2.719  -7.430   7.421  1.00  0.00           C  
ATOM   2033  CD1 ILE C 120      -3.970  -8.329  10.155  1.00  0.00           C  
ATOM   2034  H   ILE C 120      -1.476 -10.940   8.912  1.00  0.00           H  
ATOM   2035  HA  ILE C 120      -2.870 -10.126   6.605  1.00  0.00           H  
ATOM   2036  HB  ILE C 120      -1.644  -8.550   8.890  1.00  0.00           H  
ATOM   2037 1HG1 ILE C 120      -4.543  -9.142   8.280  1.00  0.00           H  
ATOM   2038 2HG1 ILE C 120      -3.534 -10.208   9.260  1.00  0.00           H  
ATOM   2039 1HG2 ILE C 120      -3.017  -6.663   8.132  1.00  0.00           H  
ATOM   2040 2HG2 ILE C 120      -1.822  -7.114   6.896  1.00  0.00           H  
ATOM   2041 3HG2 ILE C 120      -3.524  -7.591   6.702  1.00  0.00           H  
ATOM   2042 1HD1 ILE C 120      -4.860  -8.711  10.660  1.00  0.00           H  
ATOM   2043 2HD1 ILE C 120      -3.124  -8.369  10.841  1.00  0.00           H  
ATOM   2044 3HD1 ILE C 120      -4.143  -7.300   9.851  1.00  0.00           H  
ATOM   2045  N   ALA C 121       0.266  -9.097   6.695  1.00  0.00           N  
ATOM   2046  CA  ALA C 121       1.370  -8.604   5.882  1.00  0.00           C  
ATOM   2047  C   ALA C 121       1.579  -9.459   4.640  1.00  0.00           C  
ATOM   2048  O   ALA C 121       1.746  -8.929   3.545  1.00  0.00           O  
ATOM   2049  CB  ALA C 121       2.647  -8.560   6.700  1.00  0.00           C  
ATOM   2050  H   ALA C 121       0.452  -9.329   7.661  1.00  0.00           H  
ATOM   2051  HA  ALA C 121       1.122  -7.592   5.552  1.00  0.00           H  
ATOM   2052 1HB  ALA C 121       3.456  -8.165   6.089  1.00  0.00           H  
ATOM   2053 2HB  ALA C 121       2.498  -7.919   7.568  1.00  0.00           H  
ATOM   2054 3HB  ALA C 121       2.899  -9.566   7.032  1.00  0.00           H  
ATOM   2055  N   GLU C 122       1.552 -10.786   4.817  1.00  0.00           N  
ATOM   2056  CA  GLU C 122       1.659 -11.708   3.689  1.00  0.00           C  
ATOM   2057  C   GLU C 122       0.559 -11.484   2.669  1.00  0.00           C  
ATOM   2058  O   GLU C 122       0.826 -11.430   1.468  1.00  0.00           O  
ATOM   2059  CB  GLU C 122       1.611 -13.161   4.156  1.00  0.00           C  
ATOM   2060  CG  GLU C 122       1.617 -14.154   3.004  1.00  0.00           C  
ATOM   2061  CD  GLU C 122       1.538 -15.591   3.438  1.00  0.00           C  
ATOM   2062  OE1 GLU C 122       1.969 -15.904   4.519  1.00  0.00           O  
ATOM   2063  OE2 GLU C 122       1.034 -16.381   2.669  1.00  0.00           O  
ATOM   2064  H   GLU C 122       1.453 -11.163   5.749  1.00  0.00           H  
ATOM   2065  HA  GLU C 122       2.612 -11.539   3.195  1.00  0.00           H  
ATOM   2066 1HB  GLU C 122       2.473 -13.370   4.796  1.00  0.00           H  
ATOM   2067 2HB  GLU C 122       0.713 -13.341   4.751  1.00  0.00           H  
ATOM   2068 1HG  GLU C 122       0.767 -13.938   2.362  1.00  0.00           H  
ATOM   2069 2HG  GLU C 122       2.525 -14.008   2.423  1.00  0.00           H  
ATOM   2070  N   GLU C 123      -0.680 -11.365   3.147  1.00  0.00           N  
ATOM   2071  CA  GLU C 123      -1.826 -11.151   2.271  1.00  0.00           C  
ATOM   2072  C   GLU C 123      -1.709  -9.844   1.490  1.00  0.00           C  
ATOM   2073  O   GLU C 123      -2.029  -9.804   0.301  1.00  0.00           O  
ATOM   2074  CB  GLU C 123      -3.121 -11.151   3.088  1.00  0.00           C  
ATOM   2075  CG  GLU C 123      -4.388 -11.003   2.257  1.00  0.00           C  
ATOM   2076  CD  GLU C 123      -5.641 -11.086   3.083  1.00  0.00           C  
ATOM   2077  OE1 GLU C 123      -5.536 -11.275   4.271  1.00  0.00           O  
ATOM   2078  OE2 GLU C 123      -6.706 -10.959   2.525  1.00  0.00           O  
ATOM   2079  H   GLU C 123      -0.837 -11.436   4.148  1.00  0.00           H  
ATOM   2080  HA  GLU C 123      -1.859 -11.970   1.554  1.00  0.00           H  
ATOM   2081 1HB  GLU C 123      -3.196 -12.081   3.650  1.00  0.00           H  
ATOM   2082 2HB  GLU C 123      -3.096 -10.333   3.808  1.00  0.00           H  
ATOM   2083 1HG  GLU C 123      -4.365 -10.041   1.747  1.00  0.00           H  
ATOM   2084 2HG  GLU C 123      -4.406 -11.785   1.499  1.00  0.00           H  
ATOM   2085  N   ILE C 124      -1.222  -8.793   2.159  1.00  0.00           N  
ATOM   2086  CA  ILE C 124      -0.956  -7.516   1.504  1.00  0.00           C  
ATOM   2087  C   ILE C 124       0.047  -7.688   0.376  1.00  0.00           C  
ATOM   2088  O   ILE C 124      -0.182  -7.204  -0.734  1.00  0.00           O  
ATOM   2089  CB  ILE C 124      -0.428  -6.477   2.510  1.00  0.00           C  
ATOM   2090  CG1 ILE C 124      -1.524  -6.094   3.507  1.00  0.00           C  
ATOM   2091  CG2 ILE C 124       0.087  -5.245   1.781  1.00  0.00           C  
ATOM   2092  CD1 ILE C 124      -1.021  -5.305   4.695  1.00  0.00           C  
ATOM   2093  H   ILE C 124      -1.025  -8.882   3.144  1.00  0.00           H  
ATOM   2094  HA  ILE C 124      -1.886  -7.144   1.080  1.00  0.00           H  
ATOM   2095  HB  ILE C 124       0.386  -6.912   3.088  1.00  0.00           H  
ATOM   2096 1HG1 ILE C 124      -2.285  -5.501   3.001  1.00  0.00           H  
ATOM   2097 2HG1 ILE C 124      -2.009  -6.997   3.880  1.00  0.00           H  
ATOM   2098 1HG2 ILE C 124       0.456  -4.521   2.506  1.00  0.00           H  
ATOM   2099 2HG2 ILE C 124       0.896  -5.532   1.110  1.00  0.00           H  
ATOM   2100 3HG2 ILE C 124      -0.723  -4.800   1.203  1.00  0.00           H  
ATOM   2101 1HD1 ILE C 124      -1.855  -5.071   5.356  1.00  0.00           H  
ATOM   2102 2HD1 ILE C 124      -0.282  -5.896   5.237  1.00  0.00           H  
ATOM   2103 3HD1 ILE C 124      -0.563  -4.380   4.348  1.00  0.00           H  
ATOM   2104  N   ALA C 125       1.152  -8.378   0.666  1.00  0.00           N  
ATOM   2105  CA  ALA C 125       2.198  -8.639  -0.317  1.00  0.00           C  
ATOM   2106  C   ALA C 125       1.649  -9.386  -1.531  1.00  0.00           C  
ATOM   2107  O   ALA C 125       1.988  -9.054  -2.669  1.00  0.00           O  
ATOM   2108  CB  ALA C 125       3.322  -9.438   0.321  1.00  0.00           C  
ATOM   2109  H   ALA C 125       1.281  -8.727   1.611  1.00  0.00           H  
ATOM   2110  HA  ALA C 125       2.590  -7.682  -0.661  1.00  0.00           H  
ATOM   2111 1HB  ALA C 125       4.109  -9.608  -0.411  1.00  0.00           H  
ATOM   2112 2HB  ALA C 125       3.724  -8.882   1.167  1.00  0.00           H  
ATOM   2113 3HB  ALA C 125       2.938 -10.394   0.669  1.00  0.00           H  
ATOM   2114  N   ARG C 126       0.805 -10.387  -1.281  1.00  0.00           N  
ATOM   2115  CA  ARG C 126       0.169 -11.154  -2.337  1.00  0.00           C  
ATOM   2116  C   ARG C 126      -0.666 -10.267  -3.245  1.00  0.00           C  
ATOM   2117  O   ARG C 126      -0.575 -10.376  -4.467  1.00  0.00           O  
ATOM   2118  CB  ARG C 126      -0.711 -12.249  -1.752  1.00  0.00           C  
ATOM   2119  CG  ARG C 126       0.046 -13.416  -1.145  1.00  0.00           C  
ATOM   2120  CD  ARG C 126      -0.862 -14.393  -0.502  1.00  0.00           C  
ATOM   2121  NE  ARG C 126      -0.138 -15.524   0.048  1.00  0.00           N  
ATOM   2122  CZ  ARG C 126       0.267 -16.603  -0.641  1.00  0.00           C  
ATOM   2123  NH1 ARG C 126       0.020 -16.708  -1.932  1.00  0.00           N  
ATOM   2124  NH2 ARG C 126       0.918 -17.548   0.008  1.00  0.00           N  
ATOM   2125  H   ARG C 126       0.602 -10.629  -0.320  1.00  0.00           H  
ATOM   2126  HA  ARG C 126       0.943 -11.624  -2.941  1.00  0.00           H  
ATOM   2127 1HB  ARG C 126      -1.344 -11.830  -0.975  1.00  0.00           H  
ATOM   2128 2HB  ARG C 126      -1.362 -12.647  -2.531  1.00  0.00           H  
ATOM   2129 1HG  ARG C 126       0.598 -13.937  -1.931  1.00  0.00           H  
ATOM   2130 2HG  ARG C 126       0.747 -13.053  -0.392  1.00  0.00           H  
ATOM   2131 1HD  ARG C 126      -1.398 -13.910   0.313  1.00  0.00           H  
ATOM   2132 2HD  ARG C 126      -1.570 -14.772  -1.235  1.00  0.00           H  
ATOM   2133  HE  ARG C 126       0.090 -15.517   1.040  1.00  0.00           H  
ATOM   2134 1HH1 ARG C 126      -0.481 -15.974  -2.412  1.00  0.00           H  
ATOM   2135 2HH1 ARG C 126       0.330 -17.524  -2.442  1.00  0.00           H  
ATOM   2136 1HH2 ARG C 126       1.087 -17.421   1.003  1.00  0.00           H  
ATOM   2137 2HH2 ARG C 126       1.240 -18.375  -0.472  1.00  0.00           H  
ATOM   2138  N   ALA C 127      -1.465  -9.383  -2.643  1.00  0.00           N  
ATOM   2139  CA  ALA C 127      -2.302  -8.451  -3.393  1.00  0.00           C  
ATOM   2140  C   ALA C 127      -1.453  -7.523  -4.268  1.00  0.00           C  
ATOM   2141  O   ALA C 127      -1.800  -7.273  -5.425  1.00  0.00           O  
ATOM   2142  CB  ALA C 127      -3.156  -7.639  -2.439  1.00  0.00           C  
ATOM   2143  H   ALA C 127      -1.510  -9.364  -1.629  1.00  0.00           H  
ATOM   2144  HA  ALA C 127      -2.953  -9.029  -4.046  1.00  0.00           H  
ATOM   2145 1HB  ALA C 127      -3.796  -6.972  -3.011  1.00  0.00           H  
ATOM   2146 2HB  ALA C 127      -3.773  -8.313  -1.844  1.00  0.00           H  
ATOM   2147 3HB  ALA C 127      -2.516  -7.058  -1.779  1.00  0.00           H  
ATOM   2148  N   VAL C 128      -0.331  -7.045  -3.717  1.00  0.00           N  
ATOM   2149  CA  VAL C 128       0.614  -6.222  -4.470  1.00  0.00           C  
ATOM   2150  C   VAL C 128       1.147  -6.951  -5.692  1.00  0.00           C  
ATOM   2151  O   VAL C 128       1.180  -6.386  -6.788  1.00  0.00           O  
ATOM   2152  CB  VAL C 128       1.801  -5.798  -3.585  1.00  0.00           C  
ATOM   2153  CG1 VAL C 128       2.907  -5.195  -4.444  1.00  0.00           C  
ATOM   2154  CG2 VAL C 128       1.330  -4.795  -2.547  1.00  0.00           C  
ATOM   2155  H   VAL C 128      -0.126  -7.258  -2.750  1.00  0.00           H  
ATOM   2156  HA  VAL C 128       0.092  -5.324  -4.802  1.00  0.00           H  
ATOM   2157  HB  VAL C 128       2.211  -6.677  -3.089  1.00  0.00           H  
ATOM   2158 1HG1 VAL C 128       3.743  -4.908  -3.809  1.00  0.00           H  
ATOM   2159 2HG1 VAL C 128       3.243  -5.935  -5.174  1.00  0.00           H  
ATOM   2160 3HG1 VAL C 128       2.526  -4.317  -4.965  1.00  0.00           H  
ATOM   2161 1HG2 VAL C 128       2.168  -4.501  -1.921  1.00  0.00           H  
ATOM   2162 2HG2 VAL C 128       0.925  -3.916  -3.048  1.00  0.00           H  
ATOM   2163 3HG2 VAL C 128       0.556  -5.245  -1.929  1.00  0.00           H  
ATOM   2164  N   GLU C 129       1.560  -8.208  -5.504  1.00  0.00           N  
ATOM   2165  CA  GLU C 129       2.049  -9.035  -6.596  1.00  0.00           C  
ATOM   2166  C   GLU C 129       0.995  -9.227  -7.674  1.00  0.00           C  
ATOM   2167  O   GLU C 129       1.299  -9.120  -8.855  1.00  0.00           O  
ATOM   2168  CB  GLU C 129       2.515 -10.397  -6.092  1.00  0.00           C  
ATOM   2169  CG  GLU C 129       3.011 -11.306  -7.211  1.00  0.00           C  
ATOM   2170  CD  GLU C 129       3.498 -12.646  -6.728  1.00  0.00           C  
ATOM   2171  OE1 GLU C 129       3.998 -12.724  -5.633  1.00  0.00           O  
ATOM   2172  OE2 GLU C 129       3.362 -13.596  -7.469  1.00  0.00           O  
ATOM   2173  H   GLU C 129       1.536  -8.599  -4.571  1.00  0.00           H  
ATOM   2174  HA  GLU C 129       2.900  -8.529  -7.049  1.00  0.00           H  
ATOM   2175 1HB  GLU C 129       3.322 -10.264  -5.372  1.00  0.00           H  
ATOM   2176 2HB  GLU C 129       1.696 -10.901  -5.574  1.00  0.00           H  
ATOM   2177 1HG  GLU C 129       2.198 -11.458  -7.916  1.00  0.00           H  
ATOM   2178 2HG  GLU C 129       3.821 -10.805  -7.732  1.00  0.00           H  
ATOM   2179  N   LYS C 130      -0.244  -9.518  -7.256  1.00  0.00           N  
ATOM   2180  CA  LYS C 130      -1.351  -9.702  -8.187  1.00  0.00           C  
ATOM   2181  C   LYS C 130      -1.574  -8.465  -9.048  1.00  0.00           C  
ATOM   2182  O   LYS C 130      -1.748  -8.587 -10.262  1.00  0.00           O  
ATOM   2183  CB  LYS C 130      -2.633 -10.050  -7.429  1.00  0.00           C  
ATOM   2184  CG  LYS C 130      -2.641 -11.442  -6.812  1.00  0.00           C  
ATOM   2185  CD  LYS C 130      -3.937 -11.706  -6.059  1.00  0.00           C  
ATOM   2186  CE  LYS C 130      -3.940 -13.091  -5.430  1.00  0.00           C  
ATOM   2187  NZ  LYS C 130      -5.186 -13.348  -4.658  1.00  0.00           N  
ATOM   2188  H   LYS C 130      -0.419  -9.621  -6.266  1.00  0.00           H  
ATOM   2189  HA  LYS C 130      -1.106 -10.532  -8.849  1.00  0.00           H  
ATOM   2190 1HB  LYS C 130      -2.789  -9.327  -6.627  1.00  0.00           H  
ATOM   2191 2HB  LYS C 130      -3.486  -9.978  -8.104  1.00  0.00           H  
ATOM   2192 1HG  LYS C 130      -2.528 -12.189  -7.598  1.00  0.00           H  
ATOM   2193 2HG  LYS C 130      -1.804 -11.538  -6.121  1.00  0.00           H  
ATOM   2194 1HD  LYS C 130      -4.060 -10.958  -5.274  1.00  0.00           H  
ATOM   2195 2HD  LYS C 130      -4.779 -11.628  -6.747  1.00  0.00           H  
ATOM   2196 1HE  LYS C 130      -3.848 -13.845  -6.210  1.00  0.00           H  
ATOM   2197 2HE  LYS C 130      -3.086 -13.188  -4.759  1.00  0.00           H  
ATOM   2198 1HZ  LYS C 130      -5.149 -14.275  -4.257  1.00  0.00           H  
ATOM   2199 2HZ  LYS C 130      -5.272 -12.665  -3.919  1.00  0.00           H  
ATOM   2200 3HZ  LYS C 130      -5.984 -13.280  -5.274  1.00  0.00           H  
ATOM   2201  N   LEU C 131      -1.532  -7.285  -8.421  1.00  0.00           N  
ATOM   2202  CA  LEU C 131      -1.639  -6.026  -9.147  1.00  0.00           C  
ATOM   2203  C   LEU C 131      -0.529  -5.886 -10.168  1.00  0.00           C  
ATOM   2204  O   LEU C 131      -0.799  -5.556 -11.326  1.00  0.00           O  
ATOM   2205  CB  LEU C 131      -1.592  -4.843  -8.171  1.00  0.00           C  
ATOM   2206  CG  LEU C 131      -1.641  -3.450  -8.811  1.00  0.00           C  
ATOM   2207  CD1 LEU C 131      -2.951  -3.286  -9.570  1.00  0.00           C  
ATOM   2208  CD2 LEU C 131      -1.499  -2.389  -7.730  1.00  0.00           C  
ATOM   2209  H   LEU C 131      -1.430  -7.260  -7.413  1.00  0.00           H  
ATOM   2210  HA  LEU C 131      -2.586  -6.004  -9.670  1.00  0.00           H  
ATOM   2211 1HB  LEU C 131      -2.435  -4.924  -7.487  1.00  0.00           H  
ATOM   2212 2HB  LEU C 131      -0.672  -4.909  -7.590  1.00  0.00           H  
ATOM   2213  HG  LEU C 131      -0.826  -3.350  -9.528  1.00  0.00           H  
ATOM   2214 1HD1 LEU C 131      -2.986  -2.296 -10.026  1.00  0.00           H  
ATOM   2215 2HD1 LEU C 131      -3.017  -4.045 -10.350  1.00  0.00           H  
ATOM   2216 3HD1 LEU C 131      -3.787  -3.398  -8.881  1.00  0.00           H  
ATOM   2217 1HD2 LEU C 131      -1.533  -1.399  -8.185  1.00  0.00           H  
ATOM   2218 2HD2 LEU C 131      -2.315  -2.488  -7.014  1.00  0.00           H  
ATOM   2219 3HD2 LEU C 131      -0.547  -2.519  -7.216  1.00  0.00           H  
ATOM   2220  N   ALA C 132       0.713  -6.129  -9.742  1.00  0.00           N  
ATOM   2221  CA  ALA C 132       1.867  -6.037 -10.622  1.00  0.00           C  
ATOM   2222  C   ALA C 132       1.716  -6.965 -11.818  1.00  0.00           C  
ATOM   2223  O   ALA C 132       1.986  -6.559 -12.953  1.00  0.00           O  
ATOM   2224  CB  ALA C 132       3.138  -6.373  -9.854  1.00  0.00           C  
ATOM   2225  H   ALA C 132       0.857  -6.377  -8.770  1.00  0.00           H  
ATOM   2226  HA  ALA C 132       1.937  -5.014 -10.991  1.00  0.00           H  
ATOM   2227 1HB  ALA C 132       3.997  -6.276 -10.516  1.00  0.00           H  
ATOM   2228 2HB  ALA C 132       3.243  -5.688  -9.015  1.00  0.00           H  
ATOM   2229 3HB  ALA C 132       3.077  -7.393  -9.484  1.00  0.00           H  
ATOM   2230  N   ARG C 133       1.286  -8.195 -11.569  1.00  0.00           N  
ATOM   2231  CA  ARG C 133       1.055  -9.181 -12.616  1.00  0.00           C  
ATOM   2232  C   ARG C 133       0.020  -8.713 -13.621  1.00  0.00           C  
ATOM   2233  O   ARG C 133       0.215  -8.875 -14.819  1.00  0.00           O  
ATOM   2234  CB  ARG C 133       0.603 -10.504 -12.024  1.00  0.00           C  
ATOM   2235  CG  ARG C 133       1.689 -11.325 -11.356  1.00  0.00           C  
ATOM   2236  CD  ARG C 133       1.147 -12.570 -10.768  1.00  0.00           C  
ATOM   2237  NE  ARG C 133       2.179 -13.377 -10.148  1.00  0.00           N  
ATOM   2238  CZ  ARG C 133       2.933 -14.305 -10.762  1.00  0.00           C  
ATOM   2239  NH1 ARG C 133       2.776 -14.564 -12.046  1.00  0.00           N  
ATOM   2240  NH2 ARG C 133       3.832 -14.951 -10.044  1.00  0.00           N  
ATOM   2241  H   ARG C 133       1.109  -8.468 -10.615  1.00  0.00           H  
ATOM   2242  HA  ARG C 133       1.994  -9.346 -13.141  1.00  0.00           H  
ATOM   2243 1HB  ARG C 133      -0.173 -10.324 -11.280  1.00  0.00           H  
ATOM   2244 2HB  ARG C 133       0.164 -11.122 -12.810  1.00  0.00           H  
ATOM   2245 1HG  ARG C 133       2.443 -11.597 -12.097  1.00  0.00           H  
ATOM   2246 2HG  ARG C 133       2.156 -10.740 -10.558  1.00  0.00           H  
ATOM   2247 1HD  ARG C 133       0.414 -12.322 -10.002  1.00  0.00           H  
ATOM   2248 2HD  ARG C 133       0.679 -13.170 -11.550  1.00  0.00           H  
ATOM   2249  HE  ARG C 133       2.360 -13.247  -9.154  1.00  0.00           H  
ATOM   2250 1HH1 ARG C 133       2.082 -14.061 -12.581  1.00  0.00           H  
ATOM   2251 2HH1 ARG C 133       3.351 -15.264 -12.494  1.00  0.00           H  
ATOM   2252 1HH2 ARG C 133       3.920 -14.716  -9.057  1.00  0.00           H  
ATOM   2253 2HH2 ARG C 133       4.422 -15.654 -10.467  1.00  0.00           H  
ATOM   2254  N   ALA C 134      -1.081  -8.133 -13.126  1.00  0.00           N  
ATOM   2255  CA  ALA C 134      -2.131  -7.605 -13.990  1.00  0.00           C  
ATOM   2256  C   ALA C 134      -1.609  -6.478 -14.879  1.00  0.00           C  
ATOM   2257  O   ALA C 134      -1.937  -6.417 -16.060  1.00  0.00           O  
ATOM   2258  CB  ALA C 134      -3.299  -7.122 -13.157  1.00  0.00           C  
ATOM   2259  H   ALA C 134      -1.198  -8.061 -12.125  1.00  0.00           H  
ATOM   2260  HA  ALA C 134      -2.472  -8.413 -14.641  1.00  0.00           H  
ATOM   2261 1HB  ALA C 134      -4.084  -6.756 -13.815  1.00  0.00           H  
ATOM   2262 2HB  ALA C 134      -3.679  -7.947 -12.557  1.00  0.00           H  
ATOM   2263 3HB  ALA C 134      -2.967  -6.319 -12.502  1.00  0.00           H  
ATOM   2264  N   ILE C 135      -0.775  -5.604 -14.297  1.00  0.00           N  
ATOM   2265  CA  ILE C 135      -0.134  -4.529 -15.047  1.00  0.00           C  
ATOM   2266  C   ILE C 135       0.755  -5.089 -16.157  1.00  0.00           C  
ATOM   2267  O   ILE C 135       0.713  -4.614 -17.291  1.00  0.00           O  
ATOM   2268  CB  ILE C 135       0.705  -3.634 -14.115  1.00  0.00           C  
ATOM   2269  CG1 ILE C 135      -0.205  -2.856 -13.161  1.00  0.00           C  
ATOM   2270  CG2 ILE C 135       1.569  -2.682 -14.928  1.00  0.00           C  
ATOM   2271  CD1 ILE C 135       0.535  -2.172 -12.034  1.00  0.00           C  
ATOM   2272  H   ILE C 135      -0.580  -5.688 -13.308  1.00  0.00           H  
ATOM   2273  HA  ILE C 135      -0.910  -3.921 -15.515  1.00  0.00           H  
ATOM   2274  HB  ILE C 135       1.350  -4.258 -13.497  1.00  0.00           H  
ATOM   2275 1HG1 ILE C 135      -0.753  -2.097 -13.719  1.00  0.00           H  
ATOM   2276 2HG1 ILE C 135      -0.939  -3.533 -12.725  1.00  0.00           H  
ATOM   2277 1HG2 ILE C 135       2.154  -2.058 -14.254  1.00  0.00           H  
ATOM   2278 2HG2 ILE C 135       2.240  -3.256 -15.566  1.00  0.00           H  
ATOM   2279 3HG2 ILE C 135       0.931  -2.051 -15.547  1.00  0.00           H  
ATOM   2280 1HD1 ILE C 135      -0.177  -1.642 -11.401  1.00  0.00           H  
ATOM   2281 2HD1 ILE C 135       1.063  -2.919 -11.440  1.00  0.00           H  
ATOM   2282 3HD1 ILE C 135       1.251  -1.463 -12.446  1.00  0.00           H  
ATOM   2283  N   ILE C 136       1.547  -6.109 -15.812  1.00  0.00           N  
ATOM   2284  CA  ILE C 136       2.407  -6.799 -16.766  1.00  0.00           C  
ATOM   2285  C   ILE C 136       1.606  -7.433 -17.897  1.00  0.00           C  
ATOM   2286  O   ILE C 136       1.968  -7.289 -19.065  1.00  0.00           O  
ATOM   2287  CB  ILE C 136       3.240  -7.885 -16.061  1.00  0.00           C  
ATOM   2288  CG1 ILE C 136       4.263  -7.245 -15.118  1.00  0.00           C  
ATOM   2289  CG2 ILE C 136       3.936  -8.770 -17.084  1.00  0.00           C  
ATOM   2290  CD1 ILE C 136       4.927  -8.226 -14.180  1.00  0.00           C  
ATOM   2291  H   ILE C 136       1.553  -6.421 -14.853  1.00  0.00           H  
ATOM   2292  HA  ILE C 136       3.089  -6.071 -17.203  1.00  0.00           H  
ATOM   2293  HB  ILE C 136       2.587  -8.502 -15.445  1.00  0.00           H  
ATOM   2294 1HG1 ILE C 136       5.039  -6.753 -15.703  1.00  0.00           H  
ATOM   2295 2HG1 ILE C 136       3.774  -6.478 -14.517  1.00  0.00           H  
ATOM   2296 1HG2 ILE C 136       4.521  -9.531 -16.569  1.00  0.00           H  
ATOM   2297 2HG2 ILE C 136       3.190  -9.251 -17.715  1.00  0.00           H  
ATOM   2298 3HG2 ILE C 136       4.596  -8.161 -17.702  1.00  0.00           H  
ATOM   2299 1HD1 ILE C 136       5.637  -7.698 -13.544  1.00  0.00           H  
ATOM   2300 2HD1 ILE C 136       4.169  -8.705 -13.558  1.00  0.00           H  
ATOM   2301 3HD1 ILE C 136       5.453  -8.984 -14.759  1.00  0.00           H  
ATOM   2302  N   GLU C 137       0.516  -8.117 -17.540  1.00  0.00           N  
ATOM   2303  CA  GLU C 137      -0.388  -8.724 -18.512  1.00  0.00           C  
ATOM   2304  C   GLU C 137      -0.940  -7.690 -19.468  1.00  0.00           C  
ATOM   2305  O   GLU C 137      -0.937  -7.915 -20.680  1.00  0.00           O  
ATOM   2306  CB  GLU C 137      -1.543  -9.434 -17.801  1.00  0.00           C  
ATOM   2307  CG  GLU C 137      -2.516 -10.140 -18.734  1.00  0.00           C  
ATOM   2308  CD  GLU C 137      -3.615 -10.857 -18.000  1.00  0.00           C  
ATOM   2309  OE1 GLU C 137      -3.945 -10.445 -16.914  1.00  0.00           O  
ATOM   2310  OE2 GLU C 137      -4.126 -11.818 -18.527  1.00  0.00           O  
ATOM   2311  H   GLU C 137       0.305  -8.228 -16.563  1.00  0.00           H  
ATOM   2312  HA  GLU C 137       0.170  -9.457 -19.092  1.00  0.00           H  
ATOM   2313 1HB  GLU C 137      -1.143 -10.177 -17.111  1.00  0.00           H  
ATOM   2314 2HB  GLU C 137      -2.108  -8.712 -17.213  1.00  0.00           H  
ATOM   2315 1HG  GLU C 137      -2.962  -9.404 -19.403  1.00  0.00           H  
ATOM   2316 2HG  GLU C 137      -1.965 -10.856 -19.343  1.00  0.00           H  
ATOM   2317  N   ALA C 138      -1.401  -6.563 -18.932  1.00  0.00           N  
ATOM   2318  CA  ALA C 138      -1.919  -5.465 -19.732  1.00  0.00           C  
ATOM   2319  C   ALA C 138      -0.897  -4.982 -20.746  1.00  0.00           C  
ATOM   2320  O   ALA C 138      -1.221  -4.794 -21.919  1.00  0.00           O  
ATOM   2321  CB  ALA C 138      -2.337  -4.320 -18.828  1.00  0.00           C  
ATOM   2322  H   ALA C 138      -1.395  -6.461 -17.928  1.00  0.00           H  
ATOM   2323  HA  ALA C 138      -2.781  -5.830 -20.283  1.00  0.00           H  
ATOM   2324 1HB  ALA C 138      -2.748  -3.514 -19.429  1.00  0.00           H  
ATOM   2325 2HB  ALA C 138      -3.085  -4.673 -18.125  1.00  0.00           H  
ATOM   2326 3HB  ALA C 138      -1.469  -3.957 -18.281  1.00  0.00           H  
ATOM   2327  N   LEU C 139       0.343  -4.797 -20.287  1.00  0.00           N  
ATOM   2328  CA  LEU C 139       1.443  -4.388 -21.143  1.00  0.00           C  
ATOM   2329  C   LEU C 139       1.700  -5.405 -22.254  1.00  0.00           C  
ATOM   2330  O   LEU C 139       1.876  -5.020 -23.418  1.00  0.00           O  
ATOM   2331  CB  LEU C 139       2.705  -4.197 -20.304  1.00  0.00           C  
ATOM   2332  CG  LEU C 139       3.952  -3.769 -21.072  1.00  0.00           C  
ATOM   2333  CD1 LEU C 139       3.696  -2.430 -21.756  1.00  0.00           C  
ATOM   2334  CD2 LEU C 139       5.124  -3.677 -20.109  1.00  0.00           C  
ATOM   2335  H   LEU C 139       0.528  -4.940 -19.300  1.00  0.00           H  
ATOM   2336  HA  LEU C 139       1.182  -3.439 -21.606  1.00  0.00           H  
ATOM   2337 1HB  LEU C 139       2.504  -3.443 -19.545  1.00  0.00           H  
ATOM   2338 2HB  LEU C 139       2.936  -5.134 -19.801  1.00  0.00           H  
ATOM   2339  HG  LEU C 139       4.169  -4.505 -21.844  1.00  0.00           H  
ATOM   2340 1HD1 LEU C 139       4.584  -2.128 -22.311  1.00  0.00           H  
ATOM   2341 2HD1 LEU C 139       2.855  -2.526 -22.443  1.00  0.00           H  
ATOM   2342 3HD1 LEU C 139       3.466  -1.675 -21.004  1.00  0.00           H  
ATOM   2343 1HD2 LEU C 139       6.018  -3.378 -20.653  1.00  0.00           H  
ATOM   2344 2HD2 LEU C 139       4.903  -2.939 -19.338  1.00  0.00           H  
ATOM   2345 3HD2 LEU C 139       5.288  -4.649 -19.645  1.00  0.00           H  
ATOM   2346  N   GLU C 140       1.712  -6.690 -21.905  1.00  0.00           N  
ATOM   2347  CA  GLU C 140       1.878  -7.767 -22.876  1.00  0.00           C  
ATOM   2348  C   GLU C 140       0.781  -7.754 -23.929  1.00  0.00           C  
ATOM   2349  O   GLU C 140       1.064  -7.868 -25.115  1.00  0.00           O  
ATOM   2350  CB  GLU C 140       1.903  -9.127 -22.189  1.00  0.00           C  
ATOM   2351  CG  GLU C 140       2.001 -10.291 -23.168  1.00  0.00           C  
ATOM   2352  CD  GLU C 140       1.974 -11.643 -22.502  1.00  0.00           C  
ATOM   2353  OE1 GLU C 140       2.529 -11.779 -21.438  1.00  0.00           O  
ATOM   2354  OE2 GLU C 140       1.391 -12.542 -23.068  1.00  0.00           O  
ATOM   2355  H   GLU C 140       1.598  -6.936 -20.929  1.00  0.00           H  
ATOM   2356  HA  GLU C 140       2.832  -7.621 -23.384  1.00  0.00           H  
ATOM   2357 1HB  GLU C 140       2.752  -9.175 -21.507  1.00  0.00           H  
ATOM   2358 2HB  GLU C 140       0.999  -9.261 -21.597  1.00  0.00           H  
ATOM   2359 1HG  GLU C 140       1.166 -10.232 -23.863  1.00  0.00           H  
ATOM   2360 2HG  GLU C 140       2.923 -10.198 -23.738  1.00  0.00           H  
ATOM   2361  N   VAL C 141      -0.469  -7.608 -23.483  1.00  0.00           N  
ATOM   2362  CA  VAL C 141      -1.619  -7.523 -24.376  1.00  0.00           C  
ATOM   2363  C   VAL C 141      -1.504  -6.360 -25.343  1.00  0.00           C  
ATOM   2364  O   VAL C 141      -1.801  -6.514 -26.526  1.00  0.00           O  
ATOM   2365  CB  VAL C 141      -2.919  -7.395 -23.569  1.00  0.00           C  
ATOM   2366  CG1 VAL C 141      -4.062  -6.957 -24.471  1.00  0.00           C  
ATOM   2367  CG2 VAL C 141      -3.247  -8.740 -22.933  1.00  0.00           C  
ATOM   2368  H   VAL C 141      -0.631  -7.550 -22.488  1.00  0.00           H  
ATOM   2369  HA  VAL C 141      -1.663  -8.447 -24.956  1.00  0.00           H  
ATOM   2370  HB  VAL C 141      -2.789  -6.641 -22.793  1.00  0.00           H  
ATOM   2371 1HG1 VAL C 141      -4.971  -6.867 -23.881  1.00  0.00           H  
ATOM   2372 2HG1 VAL C 141      -3.819  -5.987 -24.912  1.00  0.00           H  
ATOM   2373 3HG1 VAL C 141      -4.207  -7.689 -25.262  1.00  0.00           H  
ATOM   2374 1HG2 VAL C 141      -4.164  -8.652 -22.356  1.00  0.00           H  
ATOM   2375 2HG2 VAL C 141      -3.377  -9.490 -23.712  1.00  0.00           H  
ATOM   2376 3HG2 VAL C 141      -2.432  -9.041 -22.275  1.00  0.00           H  
ATOM   2377  N   ALA C 142      -1.056  -5.205 -24.838  1.00  0.00           N  
ATOM   2378  CA  ALA C 142      -0.812  -4.042 -25.684  1.00  0.00           C  
ATOM   2379  C   ALA C 142       0.224  -4.371 -26.758  1.00  0.00           C  
ATOM   2380  O   ALA C 142       0.020  -4.045 -27.932  1.00  0.00           O  
ATOM   2381  CB  ALA C 142      -0.345  -2.867 -24.833  1.00  0.00           C  
ATOM   2382  H   ALA C 142      -0.877  -5.131 -23.847  1.00  0.00           H  
ATOM   2383  HA  ALA C 142      -1.742  -3.777 -26.179  1.00  0.00           H  
ATOM   2384 1HB  ALA C 142      -0.191  -1.997 -25.469  1.00  0.00           H  
ATOM   2385 2HB  ALA C 142      -1.108  -2.640 -24.089  1.00  0.00           H  
ATOM   2386 3HB  ALA C 142       0.584  -3.122 -24.335  1.00  0.00           H  
ATOM   2387  N   TRP C 143       1.310  -5.040 -26.369  1.00  0.00           N  
ATOM   2388  CA  TRP C 143       2.326  -5.488 -27.313  1.00  0.00           C  
ATOM   2389  C   TRP C 143       1.768  -6.461 -28.345  1.00  0.00           C  
ATOM   2390  O   TRP C 143       2.104  -6.373 -29.522  1.00  0.00           O  
ATOM   2391  CB  TRP C 143       3.495  -6.155 -26.608  1.00  0.00           C  
ATOM   2392  CG  TRP C 143       4.367  -6.894 -27.563  1.00  0.00           C  
ATOM   2393  CD1 TRP C 143       5.277  -6.346 -28.419  1.00  0.00           C  
ATOM   2394  CD2 TRP C 143       4.423  -8.323 -27.796  1.00  0.00           C  
ATOM   2395  NE1 TRP C 143       5.884  -7.327 -29.158  1.00  0.00           N  
ATOM   2396  CE2 TRP C 143       5.371  -8.545 -28.791  1.00  0.00           C  
ATOM   2397  CE3 TRP C 143       3.742  -9.414 -27.237  1.00  0.00           C  
ATOM   2398  CZ2 TRP C 143       5.665  -9.814 -29.255  1.00  0.00           C  
ATOM   2399  CZ3 TRP C 143       4.038 -10.690 -27.703  1.00  0.00           C  
ATOM   2400  CH2 TRP C 143       4.976 -10.884 -28.686  1.00  0.00           C  
ATOM   2401  H   TRP C 143       1.438  -5.244 -25.382  1.00  0.00           H  
ATOM   2402  HA  TRP C 143       2.696  -4.615 -27.849  1.00  0.00           H  
ATOM   2403 1HB  TRP C 143       4.095  -5.402 -26.096  1.00  0.00           H  
ATOM   2404 2HB  TRP C 143       3.131  -6.856 -25.856  1.00  0.00           H  
ATOM   2405  HD1 TRP C 143       5.482  -5.282 -28.499  1.00  0.00           H  
ATOM   2406  HE1 TRP C 143       6.596  -7.180 -29.862  1.00  0.00           H  
ATOM   2407  HE3 TRP C 143       2.998  -9.265 -26.459  1.00  0.00           H  
ATOM   2408  HZ2 TRP C 143       6.409  -9.985 -30.035  1.00  0.00           H  
ATOM   2409  HZ3 TRP C 143       3.508 -11.537 -27.266  1.00  0.00           H  
ATOM   2410  HH2 TRP C 143       5.186 -11.899 -29.027  1.00  0.00           H  
ATOM   2411  N   ARG C 144       0.935  -7.398 -27.891  1.00  0.00           N  
ATOM   2412  CA  ARG C 144       0.322  -8.373 -28.784  1.00  0.00           C  
ATOM   2413  C   ARG C 144      -0.544  -7.692 -29.826  1.00  0.00           C  
ATOM   2414  O   ARG C 144      -0.474  -8.035 -31.010  1.00  0.00           O  
ATOM   2415  CB  ARG C 144      -0.521  -9.359 -27.999  1.00  0.00           C  
ATOM   2416  CG  ARG C 144       0.270 -10.379 -27.200  1.00  0.00           C  
ATOM   2417  CD  ARG C 144      -0.611 -11.311 -26.454  1.00  0.00           C  
ATOM   2418  NE  ARG C 144       0.153 -12.315 -25.737  1.00  0.00           N  
ATOM   2419  CZ  ARG C 144       0.570 -13.490 -26.240  1.00  0.00           C  
ATOM   2420  NH1 ARG C 144       0.295 -13.824 -27.484  1.00  0.00           N  
ATOM   2421  NH2 ARG C 144       1.258 -14.296 -25.455  1.00  0.00           N  
ATOM   2422  H   ARG C 144       0.728  -7.441 -26.905  1.00  0.00           H  
ATOM   2423  HA  ARG C 144       1.116  -8.921 -29.288  1.00  0.00           H  
ATOM   2424 1HB  ARG C 144      -1.162  -8.818 -27.306  1.00  0.00           H  
ATOM   2425 2HB  ARG C 144      -1.163  -9.905 -28.688  1.00  0.00           H  
ATOM   2426 1HG  ARG C 144       0.891 -10.964 -27.879  1.00  0.00           H  
ATOM   2427 2HG  ARG C 144       0.904  -9.867 -26.476  1.00  0.00           H  
ATOM   2428 1HD  ARG C 144      -1.202 -10.757 -25.729  1.00  0.00           H  
ATOM   2429 2HD  ARG C 144      -1.269 -11.825 -27.153  1.00  0.00           H  
ATOM   2430  HE  ARG C 144       0.402 -12.127 -24.769  1.00  0.00           H  
ATOM   2431 1HH1 ARG C 144      -0.233 -13.194 -28.072  1.00  0.00           H  
ATOM   2432 2HH1 ARG C 144       0.613 -14.709 -27.853  1.00  0.00           H  
ATOM   2433 1HH2 ARG C 144       1.448 -13.996 -24.502  1.00  0.00           H  
ATOM   2434 2HH2 ARG C 144       1.584 -15.188 -25.794  1.00  0.00           H  
ATOM   2435  N   SER C 145      -1.343  -6.714 -29.393  1.00  0.00           N  
ATOM   2436  CA  SER C 145      -2.168  -5.903 -30.273  1.00  0.00           C  
ATOM   2437  C   SER C 145      -1.302  -5.194 -31.309  1.00  0.00           C  
ATOM   2438  O   SER C 145      -1.605  -5.226 -32.499  1.00  0.00           O  
ATOM   2439  CB  SER C 145      -2.971  -4.903 -29.463  1.00  0.00           C  
ATOM   2440  OG  SER C 145      -3.851  -4.169 -30.273  1.00  0.00           O  
ATOM   2441  H   SER C 145      -1.376  -6.517 -28.401  1.00  0.00           H  
ATOM   2442  HA  SER C 145      -2.858  -6.560 -30.807  1.00  0.00           H  
ATOM   2443 1HB  SER C 145      -3.527  -5.421 -28.676  1.00  0.00           H  
ATOM   2444 2HB  SER C 145      -2.288  -4.221 -28.970  1.00  0.00           H  
ATOM   2445  HG  SER C 145      -4.680  -4.671 -30.280  1.00  0.00           H  
ATOM   2446  N   ASN C 146      -0.208  -4.584 -30.843  1.00  0.00           N  
ATOM   2447  CA  ASN C 146       0.765  -3.936 -31.717  1.00  0.00           C  
ATOM   2448  C   ASN C 146       1.319  -4.883 -32.772  1.00  0.00           C  
ATOM   2449  O   ASN C 146       1.400  -4.522 -33.944  1.00  0.00           O  
ATOM   2450  CB  ASN C 146       1.896  -3.343 -30.898  1.00  0.00           C  
ATOM   2451  CG  ASN C 146       1.479  -2.108 -30.147  1.00  0.00           C  
ATOM   2452  OD1 ASN C 146       0.304  -1.723 -30.164  1.00  0.00           O  
ATOM   2453  ND2 ASN C 146       2.419  -1.481 -29.488  1.00  0.00           N  
ATOM   2454  H   ASN C 146      -0.039  -4.575 -29.844  1.00  0.00           H  
ATOM   2455  HA  ASN C 146       0.258  -3.127 -32.250  1.00  0.00           H  
ATOM   2456 1HB  ASN C 146       2.256  -4.084 -30.183  1.00  0.00           H  
ATOM   2457 2HB  ASN C 146       2.728  -3.091 -31.555  1.00  0.00           H  
ATOM   2458 1HD2 ASN C 146       2.200  -0.653 -28.970  1.00  0.00           H  
ATOM   2459 2HD2 ASN C 146       3.357  -1.828 -29.502  1.00  0.00           H  
ATOM   2460  N   LYS C 147       1.711  -6.086 -32.345  1.00  0.00           N  
ATOM   2461  CA  LYS C 147       2.240  -7.101 -33.241  1.00  0.00           C  
ATOM   2462  C   LYS C 147       1.224  -7.501 -34.305  1.00  0.00           C  
ATOM   2463  O   LYS C 147       1.567  -7.649 -35.470  1.00  0.00           O  
ATOM   2464  CB  LYS C 147       2.685  -8.332 -32.457  1.00  0.00           C  
ATOM   2465  CG  LYS C 147       3.265  -9.430 -33.334  1.00  0.00           C  
ATOM   2466  CD  LYS C 147       3.762 -10.613 -32.516  1.00  0.00           C  
ATOM   2467  CE  LYS C 147       4.305 -11.705 -33.427  1.00  0.00           C  
ATOM   2468  NZ  LYS C 147       4.775 -12.893 -32.664  1.00  0.00           N  
ATOM   2469  H   LYS C 147       1.646  -6.302 -31.360  1.00  0.00           H  
ATOM   2470  HA  LYS C 147       3.107  -6.684 -33.757  1.00  0.00           H  
ATOM   2471 1HB  LYS C 147       3.439  -8.047 -31.723  1.00  0.00           H  
ATOM   2472 2HB  LYS C 147       1.837  -8.750 -31.914  1.00  0.00           H  
ATOM   2473 1HG  LYS C 147       2.499  -9.776 -34.030  1.00  0.00           H  
ATOM   2474 2HG  LYS C 147       4.098  -9.031 -33.911  1.00  0.00           H  
ATOM   2475 1HD  LYS C 147       4.556 -10.286 -31.847  1.00  0.00           H  
ATOM   2476 2HD  LYS C 147       2.948 -11.021 -31.917  1.00  0.00           H  
ATOM   2477 1HE  LYS C 147       3.519 -12.017 -34.115  1.00  0.00           H  
ATOM   2478 2HE  LYS C 147       5.139 -11.305 -34.005  1.00  0.00           H  
ATOM   2479 1HZ  LYS C 147       5.125 -13.591 -33.306  1.00  0.00           H  
ATOM   2480 2HZ  LYS C 147       5.514 -12.619 -32.031  1.00  0.00           H  
ATOM   2481 3HZ  LYS C 147       4.006 -13.280 -32.135  1.00  0.00           H  
ATOM   2482  N   LYS C 148      -0.037  -7.647 -33.890  1.00  0.00           N  
ATOM   2483  CA  LYS C 148      -1.124  -7.949 -34.812  1.00  0.00           C  
ATOM   2484  C   LYS C 148      -1.342  -6.835 -35.834  1.00  0.00           C  
ATOM   2485  O   LYS C 148      -1.589  -7.112 -37.008  1.00  0.00           O  
ATOM   2486  CB  LYS C 148      -2.407  -8.207 -34.029  1.00  0.00           C  
ATOM   2487  CG  LYS C 148      -2.405  -9.534 -33.286  1.00  0.00           C  
ATOM   2488  CD  LYS C 148      -3.642  -9.700 -32.418  1.00  0.00           C  
ATOM   2489  CE  LYS C 148      -3.679 -11.087 -31.795  1.00  0.00           C  
ATOM   2490  NZ  LYS C 148      -4.808 -11.237 -30.837  1.00  0.00           N  
ATOM   2491  H   LYS C 148      -0.248  -7.551 -32.907  1.00  0.00           H  
ATOM   2492  HA  LYS C 148      -0.864  -8.854 -35.360  1.00  0.00           H  
ATOM   2493 1HB  LYS C 148      -2.560  -7.415 -33.296  1.00  0.00           H  
ATOM   2494 2HB  LYS C 148      -3.259  -8.199 -34.705  1.00  0.00           H  
ATOM   2495 1HG  LYS C 148      -2.372 -10.351 -34.004  1.00  0.00           H  
ATOM   2496 2HG  LYS C 148      -1.517  -9.597 -32.656  1.00  0.00           H  
ATOM   2497 1HD  LYS C 148      -3.639  -8.948 -31.622  1.00  0.00           H  
ATOM   2498 2HD  LYS C 148      -4.535  -9.557 -33.026  1.00  0.00           H  
ATOM   2499 1HE  LYS C 148      -3.787 -11.829 -32.583  1.00  0.00           H  
ATOM   2500 2HE  LYS C 148      -2.742 -11.271 -31.264  1.00  0.00           H  
ATOM   2501 1HZ  LYS C 148      -4.800 -12.168 -30.447  1.00  0.00           H  
ATOM   2502 2HZ  LYS C 148      -4.709 -10.560 -30.093  1.00  0.00           H  
ATOM   2503 3HZ  LYS C 148      -5.687 -11.079 -31.310  1.00  0.00           H  
ATOM   2504  N   ILE C 149      -1.215  -5.581 -35.399  1.00  0.00           N  
ATOM   2505  CA  ILE C 149      -1.286  -4.438 -36.310  1.00  0.00           C  
ATOM   2506  C   ILE C 149      -0.155  -4.437 -37.334  1.00  0.00           C  
ATOM   2507  O   ILE C 149      -0.390  -4.215 -38.521  1.00  0.00           O  
ATOM   2508  CB  ILE C 149      -1.252  -3.111 -35.542  1.00  0.00           C  
ATOM   2509  CG1 ILE C 149      -2.538  -2.932 -34.746  1.00  0.00           C  
ATOM   2510  CG2 ILE C 149      -1.055  -1.950 -36.505  1.00  0.00           C  
ATOM   2511  CD1 ILE C 149      -2.457  -1.826 -33.726  1.00  0.00           C  
ATOM   2512  H   ILE C 149      -1.063  -5.409 -34.413  1.00  0.00           H  
ATOM   2513  HA  ILE C 149      -2.229  -4.497 -36.854  1.00  0.00           H  
ATOM   2514  HB  ILE C 149      -0.427  -3.126 -34.832  1.00  0.00           H  
ATOM   2515 1HG1 ILE C 149      -3.354  -2.709 -35.434  1.00  0.00           H  
ATOM   2516 2HG1 ILE C 149      -2.770  -3.864 -34.234  1.00  0.00           H  
ATOM   2517 1HG2 ILE C 149      -1.020  -1.018 -35.945  1.00  0.00           H  
ATOM   2518 2HG2 ILE C 149      -0.120  -2.084 -37.048  1.00  0.00           H  
ATOM   2519 3HG2 ILE C 149      -1.885  -1.922 -37.210  1.00  0.00           H  
ATOM   2520 1HD1 ILE C 149      -3.406  -1.758 -33.196  1.00  0.00           H  
ATOM   2521 2HD1 ILE C 149      -1.659  -2.045 -33.015  1.00  0.00           H  
ATOM   2522 3HD1 ILE C 149      -2.251  -0.880 -34.223  1.00  0.00           H  
ATOM   2523  N   SER C 150       1.072  -4.675 -36.863  1.00  0.00           N  
ATOM   2524  CA  SER C 150       2.248  -4.669 -37.736  1.00  0.00           C  
ATOM   2525  C   SER C 150       2.253  -5.692 -38.893  1.00  0.00           C  
ATOM   2526  O   SER C 150       2.466  -5.286 -40.052  1.00  0.00           O  
ATOM   2527  OXT SER C 150       2.520  -6.879 -38.622  1.00  0.00           O  
ATOM   2528  CB  SER C 150       3.496  -4.868 -36.899  1.00  0.00           C  
ATOM   2529  OG  SER C 150       4.619  -4.939 -37.744  1.00  0.00           O  
ATOM   2530  H   SER C 150       1.204  -4.838 -35.863  1.00  0.00           H  
ATOM   2531  HA  SER C 150       2.305  -3.680 -38.181  1.00  0.00           H  
ATOM   2532 1HB  SER C 150       3.605  -4.033 -36.205  1.00  0.00           H  
ATOM   2533 2HB  SER C 150       3.409  -5.776 -36.305  1.00  0.00           H  
ATOM   2534  HG  SER C 150       5.366  -5.227 -37.198  1.00  0.00           H  
TER                                                                             
ATOM   2536  N   SER D 151       0.742  13.608 -36.336  1.00  0.00           N  
ATOM   2537  CA  SER D 151      -0.544  14.096 -35.815  1.00  0.00           C  
ATOM   2538  C   SER D 151      -1.000  13.263 -34.618  1.00  0.00           C  
ATOM   2539  O   SER D 151      -0.889  13.700 -33.475  1.00  0.00           O  
ATOM   2540  CB  SER D 151      -1.602  14.057 -36.900  1.00  0.00           C  
ATOM   2541  OG  SER D 151      -1.871  12.739 -37.291  1.00  0.00           O  
ATOM   2542 1H   SER D 151       1.047  14.203 -37.099  1.00  0.00           H  
ATOM   2543 2H   SER D 151       1.440  13.634 -35.598  1.00  0.00           H  
ATOM   2544 3H   SER D 151       0.651  12.640 -36.655  1.00  0.00           H  
ATOM   2545  HA  SER D 151      -0.414  15.125 -35.482  1.00  0.00           H  
ATOM   2546 1HB  SER D 151      -2.515  14.525 -36.535  1.00  0.00           H  
ATOM   2547 2HB  SER D 151      -1.261  14.632 -37.760  1.00  0.00           H  
ATOM   2548  HG  SER D 151      -1.166  12.492 -37.894  1.00  0.00           H  
ATOM   2549  N   GLN D 152      -1.515  12.073 -34.910  1.00  0.00           N  
ATOM   2550  CA  GLN D 152      -2.017  11.128 -33.916  1.00  0.00           C  
ATOM   2551  C   GLN D 152      -0.920  10.632 -32.976  1.00  0.00           C  
ATOM   2552  O   GLN D 152      -1.205  10.291 -31.825  1.00  0.00           O  
ATOM   2553  CB  GLN D 152      -2.680   9.936 -34.611  1.00  0.00           C  
ATOM   2554  CG  GLN D 152      -3.981  10.272 -35.319  1.00  0.00           C  
ATOM   2555  CD  GLN D 152      -4.574   9.075 -36.039  1.00  0.00           C  
ATOM   2556  OE1 GLN D 152      -3.858   8.145 -36.420  1.00  0.00           O  
ATOM   2557  NE2 GLN D 152      -5.888   9.092 -36.230  1.00  0.00           N  
ATOM   2558  H   GLN D 152      -1.580  11.820 -35.884  1.00  0.00           H  
ATOM   2559  HA  GLN D 152      -2.777  11.626 -33.316  1.00  0.00           H  
ATOM   2560 1HB  GLN D 152      -1.994   9.517 -35.348  1.00  0.00           H  
ATOM   2561 2HB  GLN D 152      -2.887   9.156 -33.878  1.00  0.00           H  
ATOM   2562 1HG  GLN D 152      -4.704  10.620 -34.581  1.00  0.00           H  
ATOM   2563 2HG  GLN D 152      -3.791  11.054 -36.054  1.00  0.00           H  
ATOM   2564 1HE2 GLN D 152      -6.336   8.330 -36.699  1.00  0.00           H  
ATOM   2565 2HE2 GLN D 152      -6.431   9.867 -35.904  1.00  0.00           H  
ATOM   2566  N   GLU D 153       0.325  10.602 -33.452  1.00  0.00           N  
ATOM   2567  CA  GLU D 153       1.466  10.230 -32.629  1.00  0.00           C  
ATOM   2568  C   GLU D 153       1.701  11.263 -31.541  1.00  0.00           C  
ATOM   2569  O   GLU D 153       1.920  10.909 -30.381  1.00  0.00           O  
ATOM   2570  CB  GLU D 153       2.716  10.100 -33.496  1.00  0.00           C  
ATOM   2571  CG  GLU D 153       2.577   9.112 -34.648  1.00  0.00           C  
ATOM   2572  CD  GLU D 153       1.747   9.658 -35.798  1.00  0.00           C  
ATOM   2573  OE1 GLU D 153       1.403  10.820 -35.781  1.00  0.00           O  
ATOM   2574  OE2 GLU D 153       1.461   8.897 -36.696  1.00  0.00           O  
ATOM   2575  H   GLU D 153       0.488  10.860 -34.417  1.00  0.00           H  
ATOM   2576  HA  GLU D 153       1.259   9.274 -32.152  1.00  0.00           H  
ATOM   2577 1HB  GLU D 153       2.972  11.071 -33.914  1.00  0.00           H  
ATOM   2578 2HB  GLU D 153       3.553   9.778 -32.872  1.00  0.00           H  
ATOM   2579 1HG  GLU D 153       3.575   8.872 -35.018  1.00  0.00           H  
ATOM   2580 2HG  GLU D 153       2.131   8.194 -34.275  1.00  0.00           H  
ATOM   2581  N   GLU D 154       1.651  12.544 -31.923  1.00  0.00           N  
ATOM   2582  CA  GLU D 154       1.809  13.648 -30.981  1.00  0.00           C  
ATOM   2583  C   GLU D 154       0.639  13.708 -30.012  1.00  0.00           C  
ATOM   2584  O   GLU D 154       0.836  13.975 -28.825  1.00  0.00           O  
ATOM   2585  CB  GLU D 154       1.933  14.978 -31.728  1.00  0.00           C  
ATOM   2586  CG  GLU D 154       2.193  16.181 -30.832  1.00  0.00           C  
ATOM   2587  CD  GLU D 154       2.412  17.451 -31.607  1.00  0.00           C  
ATOM   2588  OE1 GLU D 154       2.897  17.375 -32.710  1.00  0.00           O  
ATOM   2589  OE2 GLU D 154       2.093  18.498 -31.095  1.00  0.00           O  
ATOM   2590  H   GLU D 154       1.492  12.758 -32.899  1.00  0.00           H  
ATOM   2591  HA  GLU D 154       2.719  13.480 -30.404  1.00  0.00           H  
ATOM   2592 1HB  GLU D 154       2.748  14.916 -32.450  1.00  0.00           H  
ATOM   2593 2HB  GLU D 154       1.016  15.169 -32.286  1.00  0.00           H  
ATOM   2594 1HG  GLU D 154       1.340  16.317 -30.168  1.00  0.00           H  
ATOM   2595 2HG  GLU D 154       3.069  15.980 -30.218  1.00  0.00           H  
ATOM   2596  N   GLU D 155      -0.568  13.438 -30.511  1.00  0.00           N  
ATOM   2597  CA  GLU D 155      -1.759  13.360 -29.671  1.00  0.00           C  
ATOM   2598  C   GLU D 155      -1.607  12.284 -28.609  1.00  0.00           C  
ATOM   2599  O   GLU D 155      -1.851  12.534 -27.425  1.00  0.00           O  
ATOM   2600  CB  GLU D 155      -2.996  13.075 -30.519  1.00  0.00           C  
ATOM   2601  CG  GLU D 155      -4.279  12.929 -29.712  1.00  0.00           C  
ATOM   2602  CD  GLU D 155      -5.480  12.586 -30.553  1.00  0.00           C  
ATOM   2603  OE1 GLU D 155      -5.389  11.691 -31.360  1.00  0.00           O  
ATOM   2604  OE2 GLU D 155      -6.496  13.217 -30.382  1.00  0.00           O  
ATOM   2605  H   GLU D 155      -0.669  13.278 -31.507  1.00  0.00           H  
ATOM   2606  HA  GLU D 155      -1.892  14.319 -29.173  1.00  0.00           H  
ATOM   2607 1HB  GLU D 155      -3.142  13.883 -31.236  1.00  0.00           H  
ATOM   2608 2HB  GLU D 155      -2.852  12.155 -31.088  1.00  0.00           H  
ATOM   2609 1HG  GLU D 155      -4.141  12.151 -28.962  1.00  0.00           H  
ATOM   2610 2HG  GLU D 155      -4.466  13.866 -29.193  1.00  0.00           H  
ATOM   2611  N   SER D 156      -1.206  11.087 -29.049  1.00  0.00           N  
ATOM   2612  CA  SER D 156      -0.969   9.950 -28.169  1.00  0.00           C  
ATOM   2613  C   SER D 156       0.084  10.295 -27.123  1.00  0.00           C  
ATOM   2614  O   SER D 156      -0.100   9.999 -25.944  1.00  0.00           O  
ATOM   2615  CB  SER D 156      -0.517   8.739 -28.981  1.00  0.00           C  
ATOM   2616  OG  SER D 156      -1.507   8.307 -29.889  1.00  0.00           O  
ATOM   2617  H   SER D 156      -1.058  10.955 -30.038  1.00  0.00           H  
ATOM   2618  HA  SER D 156      -1.900   9.702 -27.658  1.00  0.00           H  
ATOM   2619 1HB  SER D 156       0.394   8.971 -29.519  1.00  0.00           H  
ATOM   2620 2HB  SER D 156      -0.282   7.921 -28.306  1.00  0.00           H  
ATOM   2621  HG  SER D 156      -1.607   9.012 -30.539  1.00  0.00           H  
ATOM   2622  N   LYS D 157       1.180  10.932 -27.562  1.00  0.00           N  
ATOM   2623  CA  LYS D 157       2.247  11.404 -26.678  1.00  0.00           C  
ATOM   2624  C   LYS D 157       1.714  12.321 -25.590  1.00  0.00           C  
ATOM   2625  O   LYS D 157       2.013  12.117 -24.409  1.00  0.00           O  
ATOM   2626  CB  LYS D 157       3.308  12.133 -27.495  1.00  0.00           C  
ATOM   2627  CG  LYS D 157       4.530  12.584 -26.711  1.00  0.00           C  
ATOM   2628  CD  LYS D 157       5.543  13.226 -27.643  1.00  0.00           C  
ATOM   2629  CE  LYS D 157       6.833  13.594 -26.924  1.00  0.00           C  
ATOM   2630  NZ  LYS D 157       6.726  14.892 -26.196  1.00  0.00           N  
ATOM   2631  H   LYS D 157       1.288  11.102 -28.555  1.00  0.00           H  
ATOM   2632  HA  LYS D 157       2.706  10.539 -26.198  1.00  0.00           H  
ATOM   2633 1HB  LYS D 157       3.648  11.496 -28.310  1.00  0.00           H  
ATOM   2634 2HB  LYS D 157       2.878  13.025 -27.941  1.00  0.00           H  
ATOM   2635 1HG  LYS D 157       4.229  13.306 -25.951  1.00  0.00           H  
ATOM   2636 2HG  LYS D 157       4.986  11.727 -26.215  1.00  0.00           H  
ATOM   2637 1HD  LYS D 157       5.777  12.539 -28.456  1.00  0.00           H  
ATOM   2638 2HD  LYS D 157       5.117  14.132 -28.072  1.00  0.00           H  
ATOM   2639 1HE  LYS D 157       7.086  12.803 -26.213  1.00  0.00           H  
ATOM   2640 2HE  LYS D 157       7.633  13.668 -27.663  1.00  0.00           H  
ATOM   2641 1HZ  LYS D 157       7.607  15.097 -25.748  1.00  0.00           H  
ATOM   2642 2HZ  LYS D 157       6.502  15.628 -26.850  1.00  0.00           H  
ATOM   2643 3HZ  LYS D 157       6.002  14.836 -25.488  1.00  0.00           H  
ATOM   2644  N   ARG D 158       0.931  13.323 -25.986  1.00  0.00           N  
ATOM   2645  CA  ARG D 158       0.305  14.257 -25.058  1.00  0.00           C  
ATOM   2646  C   ARG D 158      -0.531  13.532 -24.018  1.00  0.00           C  
ATOM   2647  O   ARG D 158      -0.448  13.847 -22.831  1.00  0.00           O  
ATOM   2648  CB  ARG D 158      -0.576  15.246 -25.808  1.00  0.00           C  
ATOM   2649  CG  ARG D 158       0.178  16.269 -26.643  1.00  0.00           C  
ATOM   2650  CD  ARG D 158      -0.747  17.213 -27.322  1.00  0.00           C  
ATOM   2651  NE  ARG D 158      -0.036  18.138 -28.190  1.00  0.00           N  
ATOM   2652  CZ  ARG D 158       0.543  19.283 -27.777  1.00  0.00           C  
ATOM   2653  NH1 ARG D 158       0.487  19.628 -26.510  1.00  0.00           N  
ATOM   2654  NH2 ARG D 158       1.167  20.058 -28.647  1.00  0.00           N  
ATOM   2655  H   ARG D 158       0.754  13.446 -26.978  1.00  0.00           H  
ATOM   2656  HA  ARG D 158       1.093  14.808 -24.545  1.00  0.00           H  
ATOM   2657 1HB  ARG D 158      -1.245  14.704 -26.475  1.00  0.00           H  
ATOM   2658 2HB  ARG D 158      -1.195  15.793 -25.097  1.00  0.00           H  
ATOM   2659 1HG  ARG D 158       0.844  16.844 -26.000  1.00  0.00           H  
ATOM   2660 2HG  ARG D 158       0.764  15.755 -27.406  1.00  0.00           H  
ATOM   2661 1HD  ARG D 158      -1.457  16.653 -27.929  1.00  0.00           H  
ATOM   2662 2HD  ARG D 158      -1.287  17.793 -26.575  1.00  0.00           H  
ATOM   2663  HE  ARG D 158       0.028  17.906 -29.172  1.00  0.00           H  
ATOM   2664 1HH1 ARG D 158       0.010  19.035 -25.845  1.00  0.00           H  
ATOM   2665 2HH1 ARG D 158       0.921  20.486 -26.201  1.00  0.00           H  
ATOM   2666 1HH2 ARG D 158       1.210  19.793 -29.621  1.00  0.00           H  
ATOM   2667 2HH2 ARG D 158       1.600  20.915 -28.338  1.00  0.00           H  
ATOM   2668  N   LEU D 159      -1.328  12.561 -24.467  1.00  0.00           N  
ATOM   2669  CA  LEU D 159      -2.158  11.766 -23.571  1.00  0.00           C  
ATOM   2670  C   LEU D 159      -1.320  10.974 -22.579  1.00  0.00           C  
ATOM   2671  O   LEU D 159      -1.643  10.944 -21.389  1.00  0.00           O  
ATOM   2672  CB  LEU D 159      -3.037  10.805 -24.382  1.00  0.00           C  
ATOM   2673  CG  LEU D 159      -4.151  11.460 -25.209  1.00  0.00           C  
ATOM   2674  CD1 LEU D 159      -4.809  10.412 -26.096  1.00  0.00           C  
ATOM   2675  CD2 LEU D 159      -5.167  12.101 -24.275  1.00  0.00           C  
ATOM   2676  H   LEU D 159      -1.371  12.377 -25.462  1.00  0.00           H  
ATOM   2677  HA  LEU D 159      -2.806  12.440 -23.015  1.00  0.00           H  
ATOM   2678 1HB  LEU D 159      -2.401  10.246 -25.067  1.00  0.00           H  
ATOM   2679 2HB  LEU D 159      -3.505  10.099 -23.696  1.00  0.00           H  
ATOM   2680  HG  LEU D 159      -3.722  12.224 -25.857  1.00  0.00           H  
ATOM   2681 1HD1 LEU D 159      -5.600  10.877 -26.684  1.00  0.00           H  
ATOM   2682 2HD1 LEU D 159      -4.064   9.983 -26.767  1.00  0.00           H  
ATOM   2683 3HD1 LEU D 159      -5.234   9.624 -25.475  1.00  0.00           H  
ATOM   2684 1HD2 LEU D 159      -5.958  12.567 -24.863  1.00  0.00           H  
ATOM   2685 2HD2 LEU D 159      -5.598  11.338 -23.627  1.00  0.00           H  
ATOM   2686 3HD2 LEU D 159      -4.674  12.858 -23.665  1.00  0.00           H  
ATOM   2687  N   VAL D 160      -0.229  10.364 -23.047  1.00  0.00           N  
ATOM   2688  CA  VAL D 160       0.707   9.660 -22.173  1.00  0.00           C  
ATOM   2689  C   VAL D 160       1.256  10.572 -21.081  1.00  0.00           C  
ATOM   2690  O   VAL D 160       1.307  10.188 -19.915  1.00  0.00           O  
ATOM   2691  CB  VAL D 160       1.881   9.074 -22.982  1.00  0.00           C  
ATOM   2692  CG1 VAL D 160       2.989   8.623 -22.041  1.00  0.00           C  
ATOM   2693  CG2 VAL D 160       1.392   7.904 -23.821  1.00  0.00           C  
ATOM   2694  H   VAL D 160      -0.038  10.387 -24.044  1.00  0.00           H  
ATOM   2695  HA  VAL D 160       0.173   8.835 -21.697  1.00  0.00           H  
ATOM   2696  HB  VAL D 160       2.289   9.844 -23.632  1.00  0.00           H  
ATOM   2697 1HG1 VAL D 160       3.819   8.222 -22.626  1.00  0.00           H  
ATOM   2698 2HG1 VAL D 160       3.336   9.477 -21.461  1.00  0.00           H  
ATOM   2699 3HG1 VAL D 160       2.614   7.854 -21.371  1.00  0.00           H  
ATOM   2700 1HG2 VAL D 160       2.224   7.498 -24.394  1.00  0.00           H  
ATOM   2701 2HG2 VAL D 160       0.983   7.131 -23.175  1.00  0.00           H  
ATOM   2702 3HG2 VAL D 160       0.614   8.243 -24.506  1.00  0.00           H  
ATOM   2703  N   GLU D 161       1.672  11.776 -21.486  1.00  0.00           N  
ATOM   2704  CA  GLU D 161       2.219  12.766 -20.561  1.00  0.00           C  
ATOM   2705  C   GLU D 161       1.172  13.208 -19.539  1.00  0.00           C  
ATOM   2706  O   GLU D 161       1.490  13.345 -18.349  1.00  0.00           O  
ATOM   2707  CB  GLU D 161       2.738  13.971 -21.357  1.00  0.00           C  
ATOM   2708  CG  GLU D 161       3.966  13.665 -22.201  1.00  0.00           C  
ATOM   2709  CD  GLU D 161       4.242  14.685 -23.269  1.00  0.00           C  
ATOM   2710  OE1 GLU D 161       3.428  15.561 -23.464  1.00  0.00           O  
ATOM   2711  OE2 GLU D 161       5.277  14.586 -23.887  1.00  0.00           O  
ATOM   2712  H   GLU D 161       1.620  12.007 -22.468  1.00  0.00           H  
ATOM   2713  HA  GLU D 161       3.048  12.315 -20.030  1.00  0.00           H  
ATOM   2714 1HB  GLU D 161       1.959  14.342 -22.023  1.00  0.00           H  
ATOM   2715 2HB  GLU D 161       2.996  14.780 -20.672  1.00  0.00           H  
ATOM   2716 1HG  GLU D 161       4.835  13.608 -21.549  1.00  0.00           H  
ATOM   2717 2HG  GLU D 161       3.840  12.687 -22.672  1.00  0.00           H  
ATOM   2718  N   GLU D 162      -0.067  13.401 -19.990  1.00  0.00           N  
ATOM   2719  CA  GLU D 162      -1.199  13.739 -19.129  1.00  0.00           C  
ATOM   2720  C   GLU D 162      -1.412  12.680 -18.053  1.00  0.00           C  
ATOM   2721  O   GLU D 162      -1.526  13.006 -16.869  1.00  0.00           O  
ATOM   2722  CB  GLU D 162      -2.470  13.886 -19.969  1.00  0.00           C  
ATOM   2723  CG  GLU D 162      -3.726  14.246 -19.197  1.00  0.00           C  
ATOM   2724  CD  GLU D 162      -3.667  15.585 -18.509  1.00  0.00           C  
ATOM   2725  OE1 GLU D 162      -3.050  16.492 -19.024  1.00  0.00           O  
ATOM   2726  OE2 GLU D 162      -4.237  15.701 -17.448  1.00  0.00           O  
ATOM   2727  H   GLU D 162      -0.240  13.309 -20.984  1.00  0.00           H  
ATOM   2728  HA  GLU D 162      -0.984  14.689 -18.639  1.00  0.00           H  
ATOM   2729 1HB  GLU D 162      -2.315  14.627 -20.744  1.00  0.00           H  
ATOM   2730 2HB  GLU D 162      -2.679  12.946 -20.468  1.00  0.00           H  
ATOM   2731 1HG  GLU D 162      -4.558  14.248 -19.899  1.00  0.00           H  
ATOM   2732 2HG  GLU D 162      -3.925  13.476 -18.456  1.00  0.00           H  
ATOM   2733  N   ILE D 163      -1.456  11.420 -18.485  1.00  0.00           N  
ATOM   2734  CA  ILE D 163      -1.617  10.278 -17.604  1.00  0.00           C  
ATOM   2735  C   ILE D 163      -0.512  10.207 -16.571  1.00  0.00           C  
ATOM   2736  O   ILE D 163      -0.787   9.991 -15.391  1.00  0.00           O  
ATOM   2737  CB  ILE D 163      -1.631   8.979 -18.407  1.00  0.00           C  
ATOM   2738  CG1 ILE D 163      -2.903   8.895 -19.251  1.00  0.00           C  
ATOM   2739  CG2 ILE D 163      -1.528   7.798 -17.459  1.00  0.00           C  
ATOM   2740  CD1 ILE D 163      -2.785   7.923 -20.394  1.00  0.00           C  
ATOM   2741  H   ILE D 163      -1.379  11.239 -19.478  1.00  0.00           H  
ATOM   2742  HA  ILE D 163      -2.567  10.377 -17.080  1.00  0.00           H  
ATOM   2743  HB  ILE D 163      -0.783   8.971 -19.089  1.00  0.00           H  
ATOM   2744 1HG1 ILE D 163      -3.729   8.571 -18.615  1.00  0.00           H  
ATOM   2745 2HG1 ILE D 163      -3.147   9.881 -19.651  1.00  0.00           H  
ATOM   2746 1HG2 ILE D 163      -1.526   6.875 -18.031  1.00  0.00           H  
ATOM   2747 2HG2 ILE D 163      -0.607   7.876 -16.888  1.00  0.00           H  
ATOM   2748 3HG2 ILE D 163      -2.381   7.805 -16.780  1.00  0.00           H  
ATOM   2749 1HD1 ILE D 163      -3.722   7.890 -20.950  1.00  0.00           H  
ATOM   2750 2HD1 ILE D 163      -1.979   8.241 -21.059  1.00  0.00           H  
ATOM   2751 3HD1 ILE D 163      -2.558   6.936 -19.999  1.00  0.00           H  
ATOM   2752  N   ALA D 164       0.734  10.386 -17.016  1.00  0.00           N  
ATOM   2753  CA  ALA D 164       1.889  10.369 -16.128  1.00  0.00           C  
ATOM   2754  C   ALA D 164       1.750  11.404 -15.019  1.00  0.00           C  
ATOM   2755  O   ALA D 164       1.978  11.089 -13.851  1.00  0.00           O  
ATOM   2756  CB  ALA D 164       3.156  10.624 -16.924  1.00  0.00           C  
ATOM   2757  H   ALA D 164       0.888  10.529 -18.007  1.00  0.00           H  
ATOM   2758  HA  ALA D 164       1.949   9.386 -15.666  1.00  0.00           H  
ATOM   2759 1HB  ALA D 164       4.015  10.584 -16.253  1.00  0.00           H  
ATOM   2760 2HB  ALA D 164       3.260   9.864 -17.694  1.00  0.00           H  
ATOM   2761 3HB  ALA D 164       3.104  11.606 -17.388  1.00  0.00           H  
ATOM   2762  N   LYS D 165       1.365  12.628 -15.378  1.00  0.00           N  
ATOM   2763  CA  LYS D 165       1.115  13.688 -14.405  1.00  0.00           C  
ATOM   2764  C   LYS D 165       0.062  13.277 -13.379  1.00  0.00           C  
ATOM   2765  O   LYS D 165       0.248  13.477 -12.177  1.00  0.00           O  
ATOM   2766  CB  LYS D 165       0.680  14.971 -15.116  1.00  0.00           C  
ATOM   2767  CG  LYS D 165       1.788  15.661 -15.901  1.00  0.00           C  
ATOM   2768  CD  LYS D 165       1.275  16.914 -16.595  1.00  0.00           C  
ATOM   2769  CE  LYS D 165       2.376  17.597 -17.393  1.00  0.00           C  
ATOM   2770  NZ  LYS D 165       1.879  18.803 -18.108  1.00  0.00           N  
ATOM   2771  H   LYS D 165       1.232  12.834 -16.361  1.00  0.00           H  
ATOM   2772  HA  LYS D 165       2.042  13.886 -13.865  1.00  0.00           H  
ATOM   2773 1HB  LYS D 165      -0.131  14.746 -15.809  1.00  0.00           H  
ATOM   2774 2HB  LYS D 165       0.297  15.681 -14.383  1.00  0.00           H  
ATOM   2775 1HG  LYS D 165       2.597  15.937 -15.224  1.00  0.00           H  
ATOM   2776 2HG  LYS D 165       2.183  14.977 -16.651  1.00  0.00           H  
ATOM   2777 1HD  LYS D 165       0.459  16.649 -17.269  1.00  0.00           H  
ATOM   2778 2HD  LYS D 165       0.894  17.613 -15.850  1.00  0.00           H  
ATOM   2779 1HE  LYS D 165       3.181  17.893 -16.722  1.00  0.00           H  
ATOM   2780 2HE  LYS D 165       2.781  16.898 -18.124  1.00  0.00           H  
ATOM   2781 1HZ  LYS D 165       2.638  19.225 -18.625  1.00  0.00           H  
ATOM   2782 2HZ  LYS D 165       1.144  18.537 -18.748  1.00  0.00           H  
ATOM   2783 3HZ  LYS D 165       1.518  19.467 -17.438  1.00  0.00           H  
ATOM   2784  N   ARG D 166      -1.043  12.705 -13.865  1.00  0.00           N  
ATOM   2785  CA  ARG D 166      -2.110  12.221 -12.995  1.00  0.00           C  
ATOM   2786  C   ARG D 166      -1.605  11.151 -12.026  1.00  0.00           C  
ATOM   2787  O   ARG D 166      -1.926  11.193 -10.838  1.00  0.00           O  
ATOM   2788  CB  ARG D 166      -3.250  11.666 -13.826  1.00  0.00           C  
ATOM   2789  CG  ARG D 166      -4.026  12.711 -14.608  1.00  0.00           C  
ATOM   2790  CD  ARG D 166      -4.942  12.087 -15.597  1.00  0.00           C  
ATOM   2791  NE  ARG D 166      -5.630  13.080 -16.411  1.00  0.00           N  
ATOM   2792  CZ  ARG D 166      -6.727  12.831 -17.153  1.00  0.00           C  
ATOM   2793  NH1 ARG D 166      -7.252  11.621 -17.162  1.00  0.00           N  
ATOM   2794  NH2 ARG D 166      -7.274  13.799 -17.871  1.00  0.00           N  
ATOM   2795  H   ARG D 166      -1.153  12.605 -14.868  1.00  0.00           H  
ATOM   2796  HA  ARG D 166      -2.489  13.059 -12.416  1.00  0.00           H  
ATOM   2797 1HB  ARG D 166      -2.869  10.944 -14.543  1.00  0.00           H  
ATOM   2798 2HB  ARG D 166      -3.956  11.149 -13.177  1.00  0.00           H  
ATOM   2799 1HG  ARG D 166      -4.625  13.309 -13.920  1.00  0.00           H  
ATOM   2800 2HG  ARG D 166      -3.333  13.360 -15.141  1.00  0.00           H  
ATOM   2801 1HD  ARG D 166      -4.371  11.438 -16.258  1.00  0.00           H  
ATOM   2802 2HD  ARG D 166      -5.692  11.495 -15.073  1.00  0.00           H  
ATOM   2803  HE  ARG D 166      -5.234  14.018 -16.449  1.00  0.00           H  
ATOM   2804 1HH1 ARG D 166      -6.833  10.875 -16.624  1.00  0.00           H  
ATOM   2805 2HH1 ARG D 166      -8.063  11.411 -17.725  1.00  0.00           H  
ATOM   2806 1HH2 ARG D 166      -6.862  14.727 -17.862  1.00  0.00           H  
ATOM   2807 2HH2 ARG D 166      -8.094  13.614 -18.429  1.00  0.00           H  
ATOM   2808  N   LEU D 167      -0.795  10.223 -12.536  1.00  0.00           N  
ATOM   2809  CA  LEU D 167      -0.194   9.170 -11.726  1.00  0.00           C  
ATOM   2810  C   LEU D 167       0.723   9.732 -10.653  1.00  0.00           C  
ATOM   2811  O   LEU D 167       0.714   9.230  -9.523  1.00  0.00           O  
ATOM   2812  CB  LEU D 167       0.595   8.216 -12.626  1.00  0.00           C  
ATOM   2813  CG  LEU D 167      -0.259   7.296 -13.496  1.00  0.00           C  
ATOM   2814  CD1 LEU D 167       0.630   6.577 -14.499  1.00  0.00           C  
ATOM   2815  CD2 LEU D 167      -0.990   6.309 -12.604  1.00  0.00           C  
ATOM   2816  H   LEU D 167      -0.599  10.240 -13.526  1.00  0.00           H  
ATOM   2817  HA  LEU D 167      -0.991   8.614 -11.243  1.00  0.00           H  
ATOM   2818 1HB  LEU D 167       1.226   8.799 -13.288  1.00  0.00           H  
ATOM   2819 2HB  LEU D 167       1.228   7.590 -12.002  1.00  0.00           H  
ATOM   2820  HG  LEU D 167      -0.986   7.887 -14.056  1.00  0.00           H  
ATOM   2821 1HD1 LEU D 167       0.025   5.922 -15.129  1.00  0.00           H  
ATOM   2822 2HD1 LEU D 167       1.139   7.310 -15.127  1.00  0.00           H  
ATOM   2823 3HD1 LEU D 167       1.370   5.981 -13.964  1.00  0.00           H  
ATOM   2824 1HD2 LEU D 167      -1.608   5.650 -13.214  1.00  0.00           H  
ATOM   2825 2HD2 LEU D 167      -0.263   5.715 -12.050  1.00  0.00           H  
ATOM   2826 3HD2 LEU D 167      -1.621   6.856 -11.905  1.00  0.00           H  
ATOM   2827  N   LYS D 168       1.492  10.768 -10.980  1.00  0.00           N  
ATOM   2828  CA  LYS D 168       2.343  11.445 -10.007  1.00  0.00           C  
ATOM   2829  C   LYS D 168       1.520  11.999  -8.849  1.00  0.00           C  
ATOM   2830  O   LYS D 168       1.883  11.818  -7.686  1.00  0.00           O  
ATOM   2831  CB  LYS D 168       3.133  12.570 -10.678  1.00  0.00           C  
ATOM   2832  CG  LYS D 168       4.230  12.094 -11.621  1.00  0.00           C  
ATOM   2833  CD  LYS D 168       4.955  13.267 -12.263  1.00  0.00           C  
ATOM   2834  CE  LYS D 168       6.041  12.792 -13.217  1.00  0.00           C  
ATOM   2835  NZ  LYS D 168       6.733  13.929 -13.882  1.00  0.00           N  
ATOM   2836  H   LYS D 168       1.489  11.103 -11.940  1.00  0.00           H  
ATOM   2837  HA  LYS D 168       3.049  10.719  -9.602  1.00  0.00           H  
ATOM   2838 1HB  LYS D 168       2.452  13.203 -11.249  1.00  0.00           H  
ATOM   2839 2HB  LYS D 168       3.596  13.195  -9.914  1.00  0.00           H  
ATOM   2840 1HG  LYS D 168       4.950  11.492 -11.066  1.00  0.00           H  
ATOM   2841 2HG  LYS D 168       3.793  11.475 -12.404  1.00  0.00           H  
ATOM   2842 1HD  LYS D 168       4.240  13.879 -12.815  1.00  0.00           H  
ATOM   2843 2HD  LYS D 168       5.410  13.882 -11.487  1.00  0.00           H  
ATOM   2844 1HE  LYS D 168       6.776  12.206 -12.668  1.00  0.00           H  
ATOM   2845 2HE  LYS D 168       5.599  12.155 -13.983  1.00  0.00           H  
ATOM   2846 1HZ  LYS D 168       7.444  13.573 -14.505  1.00  0.00           H  
ATOM   2847 2HZ  LYS D 168       6.063  14.470 -14.410  1.00  0.00           H  
ATOM   2848 3HZ  LYS D 168       7.163  14.517 -13.183  1.00  0.00           H  
ATOM   2849  N   LYS D 169       0.406  12.658  -9.181  1.00  0.00           N  
ATOM   2850  CA  LYS D 169      -0.522  13.176  -8.181  1.00  0.00           C  
ATOM   2851  C   LYS D 169      -1.049  12.066  -7.284  1.00  0.00           C  
ATOM   2852  O   LYS D 169      -1.043  12.203  -6.056  1.00  0.00           O  
ATOM   2853  CB  LYS D 169      -1.687  13.900  -8.857  1.00  0.00           C  
ATOM   2854  CG  LYS D 169      -1.313  15.228  -9.503  1.00  0.00           C  
ATOM   2855  CD  LYS D 169      -2.517  15.876 -10.170  1.00  0.00           C  
ATOM   2856  CE  LYS D 169      -2.141  17.195 -10.830  1.00  0.00           C  
ATOM   2857  NZ  LYS D 169      -3.300  17.822 -11.520  1.00  0.00           N  
ATOM   2858  H   LYS D 169       0.194  12.798 -10.162  1.00  0.00           H  
ATOM   2859  HA  LYS D 169       0.008  13.891  -7.554  1.00  0.00           H  
ATOM   2860 1HB  LYS D 169      -2.114  13.261  -9.630  1.00  0.00           H  
ATOM   2861 2HB  LYS D 169      -2.470  14.094  -8.123  1.00  0.00           H  
ATOM   2862 1HG  LYS D 169      -0.921  15.905  -8.742  1.00  0.00           H  
ATOM   2863 2HG  LYS D 169      -0.538  15.063 -10.251  1.00  0.00           H  
ATOM   2864 1HD  LYS D 169      -2.920  15.202 -10.927  1.00  0.00           H  
ATOM   2865 2HD  LYS D 169      -3.290  16.062  -9.425  1.00  0.00           H  
ATOM   2866 1HE  LYS D 169      -1.766  17.885 -10.075  1.00  0.00           H  
ATOM   2867 2HE  LYS D 169      -1.349  17.024 -11.560  1.00  0.00           H  
ATOM   2868 1HZ  LYS D 169      -3.010  18.692 -11.944  1.00  0.00           H  
ATOM   2869 2HZ  LYS D 169      -3.645  17.198 -12.236  1.00  0.00           H  
ATOM   2870 3HZ  LYS D 169      -4.034  18.003 -10.850  1.00  0.00           H  
ATOM   2871  N   ILE D 170      -1.489  10.970  -7.899  1.00  0.00           N  
ATOM   2872  CA  ILE D 170      -1.999   9.811  -7.184  1.00  0.00           C  
ATOM   2873  C   ILE D 170      -0.971   9.248  -6.219  1.00  0.00           C  
ATOM   2874  O   ILE D 170      -1.298   8.965  -5.066  1.00  0.00           O  
ATOM   2875  CB  ILE D 170      -2.438   8.718  -8.165  1.00  0.00           C  
ATOM   2876  CG1 ILE D 170      -3.674   9.177  -8.940  1.00  0.00           C  
ATOM   2877  CG2 ILE D 170      -2.719   7.430  -7.421  1.00  0.00           C  
ATOM   2878  CD1 ILE D 170      -3.970   8.329 -10.155  1.00  0.00           C  
ATOM   2879  H   ILE D 170      -1.476  10.940  -8.912  1.00  0.00           H  
ATOM   2880  HA  ILE D 170      -2.870  10.126  -6.605  1.00  0.00           H  
ATOM   2881  HB  ILE D 170      -1.644   8.550  -8.890  1.00  0.00           H  
ATOM   2882 1HG1 ILE D 170      -4.543   9.142  -8.280  1.00  0.00           H  
ATOM   2883 2HG1 ILE D 170      -3.534  10.208  -9.260  1.00  0.00           H  
ATOM   2884 1HG2 ILE D 170      -3.017   6.663  -8.132  1.00  0.00           H  
ATOM   2885 2HG2 ILE D 170      -1.822   7.114  -6.896  1.00  0.00           H  
ATOM   2886 3HG2 ILE D 170      -3.524   7.591  -6.702  1.00  0.00           H  
ATOM   2887 1HD1 ILE D 170      -4.860   8.711 -10.660  1.00  0.00           H  
ATOM   2888 2HD1 ILE D 170      -3.124   8.369 -10.841  1.00  0.00           H  
ATOM   2889 3HD1 ILE D 170      -4.143   7.300  -9.851  1.00  0.00           H  
ATOM   2890  N   ALA D 171       0.266   9.097  -6.695  1.00  0.00           N  
ATOM   2891  CA  ALA D 171       1.370   8.604  -5.882  1.00  0.00           C  
ATOM   2892  C   ALA D 171       1.579   9.459  -4.640  1.00  0.00           C  
ATOM   2893  O   ALA D 171       1.746   8.929  -3.545  1.00  0.00           O  
ATOM   2894  CB  ALA D 171       2.647   8.560  -6.700  1.00  0.00           C  
ATOM   2895  H   ALA D 171       0.452   9.329  -7.661  1.00  0.00           H  
ATOM   2896  HA  ALA D 171       1.122   7.592  -5.552  1.00  0.00           H  
ATOM   2897 1HB  ALA D 171       3.456   8.165  -6.089  1.00  0.00           H  
ATOM   2898 2HB  ALA D 171       2.498   7.919  -7.568  1.00  0.00           H  
ATOM   2899 3HB  ALA D 171       2.899   9.566  -7.032  1.00  0.00           H  
ATOM   2900  N   GLU D 172       1.552  10.786  -4.817  1.00  0.00           N  
ATOM   2901  CA  GLU D 172       1.659  11.708  -3.689  1.00  0.00           C  
ATOM   2902  C   GLU D 172       0.559  11.484  -2.669  1.00  0.00           C  
ATOM   2903  O   GLU D 172       0.826  11.430  -1.468  1.00  0.00           O  
ATOM   2904  CB  GLU D 172       1.611  13.161  -4.156  1.00  0.00           C  
ATOM   2905  CG  GLU D 172       1.617  14.154  -3.004  1.00  0.00           C  
ATOM   2906  CD  GLU D 172       1.538  15.591  -3.438  1.00  0.00           C  
ATOM   2907  OE1 GLU D 172       1.969  15.904  -4.519  1.00  0.00           O  
ATOM   2908  OE2 GLU D 172       1.034  16.381  -2.669  1.00  0.00           O  
ATOM   2909  H   GLU D 172       1.453  11.163  -5.749  1.00  0.00           H  
ATOM   2910  HA  GLU D 172       2.612  11.539  -3.195  1.00  0.00           H  
ATOM   2911 1HB  GLU D 172       2.473  13.370  -4.796  1.00  0.00           H  
ATOM   2912 2HB  GLU D 172       0.713  13.341  -4.751  1.00  0.00           H  
ATOM   2913 1HG  GLU D 172       0.767  13.938  -2.362  1.00  0.00           H  
ATOM   2914 2HG  GLU D 172       2.525  14.008  -2.423  1.00  0.00           H  
ATOM   2915  N   GLU D 173      -0.680  11.365  -3.147  1.00  0.00           N  
ATOM   2916  CA  GLU D 173      -1.826  11.151  -2.271  1.00  0.00           C  
ATOM   2917  C   GLU D 173      -1.709   9.844  -1.490  1.00  0.00           C  
ATOM   2918  O   GLU D 173      -2.029   9.804  -0.301  1.00  0.00           O  
ATOM   2919  CB  GLU D 173      -3.121  11.151  -3.088  1.00  0.00           C  
ATOM   2920  CG  GLU D 173      -4.388  11.003  -2.257  1.00  0.00           C  
ATOM   2921  CD  GLU D 173      -5.641  11.086  -3.083  1.00  0.00           C  
ATOM   2922  OE1 GLU D 173      -5.536  11.275  -4.271  1.00  0.00           O  
ATOM   2923  OE2 GLU D 173      -6.706  10.959  -2.525  1.00  0.00           O  
ATOM   2924  H   GLU D 173      -0.837  11.436  -4.148  1.00  0.00           H  
ATOM   2925  HA  GLU D 173      -1.859  11.970  -1.554  1.00  0.00           H  
ATOM   2926 1HB  GLU D 173      -3.196  12.081  -3.650  1.00  0.00           H  
ATOM   2927 2HB  GLU D 173      -3.096  10.333  -3.808  1.00  0.00           H  
ATOM   2928 1HG  GLU D 173      -4.365  10.041  -1.747  1.00  0.00           H  
ATOM   2929 2HG  GLU D 173      -4.406  11.785  -1.499  1.00  0.00           H  
ATOM   2930  N   ILE D 174      -1.222   8.793  -2.159  1.00  0.00           N  
ATOM   2931  CA  ILE D 174      -0.956   7.516  -1.504  1.00  0.00           C  
ATOM   2932  C   ILE D 174       0.047   7.688  -0.376  1.00  0.00           C  
ATOM   2933  O   ILE D 174      -0.182   7.204   0.734  1.00  0.00           O  
ATOM   2934  CB  ILE D 174      -0.428   6.477  -2.510  1.00  0.00           C  
ATOM   2935  CG1 ILE D 174      -1.524   6.094  -3.507  1.00  0.00           C  
ATOM   2936  CG2 ILE D 174       0.087   5.245  -1.781  1.00  0.00           C  
ATOM   2937  CD1 ILE D 174      -1.021   5.305  -4.695  1.00  0.00           C  
ATOM   2938  H   ILE D 174      -1.025   8.882  -3.144  1.00  0.00           H  
ATOM   2939  HA  ILE D 174      -1.886   7.144  -1.080  1.00  0.00           H  
ATOM   2940  HB  ILE D 174       0.386   6.912  -3.088  1.00  0.00           H  
ATOM   2941 1HG1 ILE D 174      -2.285   5.501  -3.001  1.00  0.00           H  
ATOM   2942 2HG1 ILE D 174      -2.009   6.997  -3.880  1.00  0.00           H  
ATOM   2943 1HG2 ILE D 174       0.456   4.521  -2.506  1.00  0.00           H  
ATOM   2944 2HG2 ILE D 174       0.896   5.532  -1.110  1.00  0.00           H  
ATOM   2945 3HG2 ILE D 174      -0.723   4.800  -1.203  1.00  0.00           H  
ATOM   2946 1HD1 ILE D 174      -1.855   5.071  -5.356  1.00  0.00           H  
ATOM   2947 2HD1 ILE D 174      -0.282   5.896  -5.237  1.00  0.00           H  
ATOM   2948 3HD1 ILE D 174      -0.563   4.380  -4.348  1.00  0.00           H  
ATOM   2949  N   ALA D 175       1.152   8.378  -0.666  1.00  0.00           N  
ATOM   2950  CA  ALA D 175       2.198   8.639   0.317  1.00  0.00           C  
ATOM   2951  C   ALA D 175       1.649   9.386   1.531  1.00  0.00           C  
ATOM   2952  O   ALA D 175       1.988   9.054   2.669  1.00  0.00           O  
ATOM   2953  CB  ALA D 175       3.322   9.438  -0.321  1.00  0.00           C  
ATOM   2954  H   ALA D 175       1.281   8.727  -1.611  1.00  0.00           H  
ATOM   2955  HA  ALA D 175       2.590   7.682   0.661  1.00  0.00           H  
ATOM   2956 1HB  ALA D 175       4.109   9.608   0.411  1.00  0.00           H  
ATOM   2957 2HB  ALA D 175       3.724   8.882  -1.167  1.00  0.00           H  
ATOM   2958 3HB  ALA D 175       2.938  10.394  -0.669  1.00  0.00           H  
ATOM   2959  N   ARG D 176       0.805  10.387   1.281  1.00  0.00           N  
ATOM   2960  CA  ARG D 176       0.169  11.154   2.337  1.00  0.00           C  
ATOM   2961  C   ARG D 176      -0.666  10.267   3.245  1.00  0.00           C  
ATOM   2962  O   ARG D 176      -0.575  10.376   4.467  1.00  0.00           O  
ATOM   2963  CB  ARG D 176      -0.711  12.249   1.752  1.00  0.00           C  
ATOM   2964  CG  ARG D 176       0.046  13.416   1.145  1.00  0.00           C  
ATOM   2965  CD  ARG D 176      -0.862  14.393   0.502  1.00  0.00           C  
ATOM   2966  NE  ARG D 176      -0.138  15.524  -0.048  1.00  0.00           N  
ATOM   2967  CZ  ARG D 176       0.267  16.603   0.641  1.00  0.00           C  
ATOM   2968  NH1 ARG D 176       0.020  16.708   1.932  1.00  0.00           N  
ATOM   2969  NH2 ARG D 176       0.918  17.548  -0.008  1.00  0.00           N  
ATOM   2970  H   ARG D 176       0.602  10.629   0.320  1.00  0.00           H  
ATOM   2971  HA  ARG D 176       0.943  11.624   2.941  1.00  0.00           H  
ATOM   2972 1HB  ARG D 176      -1.344  11.830   0.975  1.00  0.00           H  
ATOM   2973 2HB  ARG D 176      -1.362  12.647   2.531  1.00  0.00           H  
ATOM   2974 1HG  ARG D 176       0.598  13.937   1.931  1.00  0.00           H  
ATOM   2975 2HG  ARG D 176       0.747  13.053   0.392  1.00  0.00           H  
ATOM   2976 1HD  ARG D 176      -1.398  13.910  -0.313  1.00  0.00           H  
ATOM   2977 2HD  ARG D 176      -1.570  14.772   1.235  1.00  0.00           H  
ATOM   2978  HE  ARG D 176       0.090  15.517  -1.040  1.00  0.00           H  
ATOM   2979 1HH1 ARG D 176      -0.481  15.974   2.412  1.00  0.00           H  
ATOM   2980 2HH1 ARG D 176       0.330  17.524   2.442  1.00  0.00           H  
ATOM   2981 1HH2 ARG D 176       1.087  17.421  -1.003  1.00  0.00           H  
ATOM   2982 2HH2 ARG D 176       1.240  18.375   0.472  1.00  0.00           H  
ATOM   2983  N   ALA D 177      -1.465   9.383   2.643  1.00  0.00           N  
ATOM   2984  CA  ALA D 177      -2.302   8.451   3.393  1.00  0.00           C  
ATOM   2985  C   ALA D 177      -1.453   7.523   4.268  1.00  0.00           C  
ATOM   2986  O   ALA D 177      -1.800   7.273   5.425  1.00  0.00           O  
ATOM   2987  CB  ALA D 177      -3.156   7.639   2.439  1.00  0.00           C  
ATOM   2988  H   ALA D 177      -1.510   9.364   1.629  1.00  0.00           H  
ATOM   2989  HA  ALA D 177      -2.953   9.029   4.046  1.00  0.00           H  
ATOM   2990 1HB  ALA D 177      -3.796   6.972   3.011  1.00  0.00           H  
ATOM   2991 2HB  ALA D 177      -3.773   8.313   1.844  1.00  0.00           H  
ATOM   2992 3HB  ALA D 177      -2.516   7.058   1.779  1.00  0.00           H  
ATOM   2993  N   VAL D 178      -0.331   7.045   3.717  1.00  0.00           N  
ATOM   2994  CA  VAL D 178       0.614   6.222   4.470  1.00  0.00           C  
ATOM   2995  C   VAL D 178       1.147   6.951   5.692  1.00  0.00           C  
ATOM   2996  O   VAL D 178       1.180   6.386   6.788  1.00  0.00           O  
ATOM   2997  CB  VAL D 178       1.801   5.798   3.585  1.00  0.00           C  
ATOM   2998  CG1 VAL D 178       2.907   5.195   4.444  1.00  0.00           C  
ATOM   2999  CG2 VAL D 178       1.330   4.795   2.547  1.00  0.00           C  
ATOM   3000  H   VAL D 178      -0.126   7.258   2.750  1.00  0.00           H  
ATOM   3001  HA  VAL D 178       0.092   5.324   4.802  1.00  0.00           H  
ATOM   3002  HB  VAL D 178       2.211   6.677   3.089  1.00  0.00           H  
ATOM   3003 1HG1 VAL D 178       3.743   4.908   3.809  1.00  0.00           H  
ATOM   3004 2HG1 VAL D 178       3.243   5.935   5.174  1.00  0.00           H  
ATOM   3005 3HG1 VAL D 178       2.526   4.317   4.965  1.00  0.00           H  
ATOM   3006 1HG2 VAL D 178       2.168   4.501   1.921  1.00  0.00           H  
ATOM   3007 2HG2 VAL D 178       0.925   3.916   3.048  1.00  0.00           H  
ATOM   3008 3HG2 VAL D 178       0.556   5.245   1.929  1.00  0.00           H  
ATOM   3009  N   GLU D 179       1.560   8.208   5.504  1.00  0.00           N  
ATOM   3010  CA  GLU D 179       2.049   9.035   6.596  1.00  0.00           C  
ATOM   3011  C   GLU D 179       0.995   9.227   7.674  1.00  0.00           C  
ATOM   3012  O   GLU D 179       1.299   9.120   8.855  1.00  0.00           O  
ATOM   3013  CB  GLU D 179       2.515  10.397   6.092  1.00  0.00           C  
ATOM   3014  CG  GLU D 179       3.011  11.306   7.211  1.00  0.00           C  
ATOM   3015  CD  GLU D 179       3.498  12.646   6.728  1.00  0.00           C  
ATOM   3016  OE1 GLU D 179       3.998  12.724   5.633  1.00  0.00           O  
ATOM   3017  OE2 GLU D 179       3.362  13.596   7.469  1.00  0.00           O  
ATOM   3018  H   GLU D 179       1.536   8.599   4.571  1.00  0.00           H  
ATOM   3019  HA  GLU D 179       2.900   8.529   7.049  1.00  0.00           H  
ATOM   3020 1HB  GLU D 179       3.322  10.264   5.372  1.00  0.00           H  
ATOM   3021 2HB  GLU D 179       1.696  10.901   5.574  1.00  0.00           H  
ATOM   3022 1HG  GLU D 179       2.198  11.458   7.916  1.00  0.00           H  
ATOM   3023 2HG  GLU D 179       3.821  10.805   7.732  1.00  0.00           H  
ATOM   3024  N   LYS D 180      -0.244   9.518   7.256  1.00  0.00           N  
ATOM   3025  CA  LYS D 180      -1.351   9.702   8.187  1.00  0.00           C  
ATOM   3026  C   LYS D 180      -1.574   8.465   9.048  1.00  0.00           C  
ATOM   3027  O   LYS D 180      -1.748   8.587  10.262  1.00  0.00           O  
ATOM   3028  CB  LYS D 180      -2.633  10.050   7.429  1.00  0.00           C  
ATOM   3029  CG  LYS D 180      -2.641  11.442   6.812  1.00  0.00           C  
ATOM   3030  CD  LYS D 180      -3.937  11.706   6.059  1.00  0.00           C  
ATOM   3031  CE  LYS D 180      -3.940  13.091   5.430  1.00  0.00           C  
ATOM   3032  NZ  LYS D 180      -5.186  13.348   4.658  1.00  0.00           N  
ATOM   3033  H   LYS D 180      -0.419   9.621   6.266  1.00  0.00           H  
ATOM   3034  HA  LYS D 180      -1.106  10.532   8.849  1.00  0.00           H  
ATOM   3035 1HB  LYS D 180      -2.789   9.327   6.627  1.00  0.00           H  
ATOM   3036 2HB  LYS D 180      -3.486   9.978   8.104  1.00  0.00           H  
ATOM   3037 1HG  LYS D 180      -2.528  12.189   7.598  1.00  0.00           H  
ATOM   3038 2HG  LYS D 180      -1.804  11.538   6.121  1.00  0.00           H  
ATOM   3039 1HD  LYS D 180      -4.060  10.958   5.274  1.00  0.00           H  
ATOM   3040 2HD  LYS D 180      -4.779  11.628   6.747  1.00  0.00           H  
ATOM   3041 1HE  LYS D 180      -3.848  13.845   6.210  1.00  0.00           H  
ATOM   3042 2HE  LYS D 180      -3.086  13.188   4.759  1.00  0.00           H  
ATOM   3043 1HZ  LYS D 180      -5.149  14.275   4.257  1.00  0.00           H  
ATOM   3044 2HZ  LYS D 180      -5.272  12.665   3.919  1.00  0.00           H  
ATOM   3045 3HZ  LYS D 180      -5.984  13.280   5.274  1.00  0.00           H  
ATOM   3046  N   LEU D 181      -1.532   7.285   8.421  1.00  0.00           N  
ATOM   3047  CA  LEU D 181      -1.639   6.026   9.147  1.00  0.00           C  
ATOM   3048  C   LEU D 181      -0.529   5.886  10.168  1.00  0.00           C  
ATOM   3049  O   LEU D 181      -0.799   5.556  11.326  1.00  0.00           O  
ATOM   3050  CB  LEU D 181      -1.592   4.843   8.171  1.00  0.00           C  
ATOM   3051  CG  LEU D 181      -1.641   3.450   8.811  1.00  0.00           C  
ATOM   3052  CD1 LEU D 181      -2.951   3.286   9.570  1.00  0.00           C  
ATOM   3053  CD2 LEU D 181      -1.499   2.389   7.730  1.00  0.00           C  
ATOM   3054  H   LEU D 181      -1.430   7.260   7.413  1.00  0.00           H  
ATOM   3055  HA  LEU D 181      -2.586   6.004   9.670  1.00  0.00           H  
ATOM   3056 1HB  LEU D 181      -2.435   4.924   7.487  1.00  0.00           H  
ATOM   3057 2HB  LEU D 181      -0.672   4.909   7.590  1.00  0.00           H  
ATOM   3058  HG  LEU D 181      -0.826   3.350   9.528  1.00  0.00           H  
ATOM   3059 1HD1 LEU D 181      -2.986   2.296  10.026  1.00  0.00           H  
ATOM   3060 2HD1 LEU D 181      -3.017   4.045  10.350  1.00  0.00           H  
ATOM   3061 3HD1 LEU D 181      -3.787   3.398   8.881  1.00  0.00           H  
ATOM   3062 1HD2 LEU D 181      -1.533   1.399   8.185  1.00  0.00           H  
ATOM   3063 2HD2 LEU D 181      -2.315   2.488   7.014  1.00  0.00           H  
ATOM   3064 3HD2 LEU D 181      -0.547   2.519   7.216  1.00  0.00           H  
ATOM   3065  N   ALA D 182       0.713   6.129   9.742  1.00  0.00           N  
ATOM   3066  CA  ALA D 182       1.867   6.037  10.622  1.00  0.00           C  
ATOM   3067  C   ALA D 182       1.716   6.965  11.818  1.00  0.00           C  
ATOM   3068  O   ALA D 182       1.986   6.559  12.953  1.00  0.00           O  
ATOM   3069  CB  ALA D 182       3.138   6.373   9.854  1.00  0.00           C  
ATOM   3070  H   ALA D 182       0.857   6.377   8.770  1.00  0.00           H  
ATOM   3071  HA  ALA D 182       1.937   5.014  10.991  1.00  0.00           H  
ATOM   3072 1HB  ALA D 182       3.997   6.276  10.516  1.00  0.00           H  
ATOM   3073 2HB  ALA D 182       3.243   5.688   9.015  1.00  0.00           H  
ATOM   3074 3HB  ALA D 182       3.077   7.393   9.484  1.00  0.00           H  
ATOM   3075  N   ARG D 183       1.286   8.195  11.569  1.00  0.00           N  
ATOM   3076  CA  ARG D 183       1.055   9.181  12.616  1.00  0.00           C  
ATOM   3077  C   ARG D 183       0.020   8.713  13.621  1.00  0.00           C  
ATOM   3078  O   ARG D 183       0.215   8.875  14.819  1.00  0.00           O  
ATOM   3079  CB  ARG D 183       0.603  10.504  12.024  1.00  0.00           C  
ATOM   3080  CG  ARG D 183       1.689  11.325  11.356  1.00  0.00           C  
ATOM   3081  CD  ARG D 183       1.147  12.570  10.768  1.00  0.00           C  
ATOM   3082  NE  ARG D 183       2.179  13.377  10.148  1.00  0.00           N  
ATOM   3083  CZ  ARG D 183       2.933  14.305  10.762  1.00  0.00           C  
ATOM   3084  NH1 ARG D 183       2.776  14.564  12.046  1.00  0.00           N  
ATOM   3085  NH2 ARG D 183       3.832  14.951  10.044  1.00  0.00           N  
ATOM   3086  H   ARG D 183       1.109   8.468  10.615  1.00  0.00           H  
ATOM   3087  HA  ARG D 183       1.994   9.346  13.141  1.00  0.00           H  
ATOM   3088 1HB  ARG D 183      -0.173  10.324  11.280  1.00  0.00           H  
ATOM   3089 2HB  ARG D 183       0.164  11.122  12.810  1.00  0.00           H  
ATOM   3090 1HG  ARG D 183       2.443  11.597  12.097  1.00  0.00           H  
ATOM   3091 2HG  ARG D 183       2.156  10.740  10.558  1.00  0.00           H  
ATOM   3092 1HD  ARG D 183       0.414  12.322  10.002  1.00  0.00           H  
ATOM   3093 2HD  ARG D 183       0.679  13.170  11.550  1.00  0.00           H  
ATOM   3094  HE  ARG D 183       2.360  13.247   9.154  1.00  0.00           H  
ATOM   3095 1HH1 ARG D 183       2.082  14.061  12.581  1.00  0.00           H  
ATOM   3096 2HH1 ARG D 183       3.351  15.264  12.494  1.00  0.00           H  
ATOM   3097 1HH2 ARG D 183       3.920  14.716   9.057  1.00  0.00           H  
ATOM   3098 2HH2 ARG D 183       4.422  15.654  10.467  1.00  0.00           H  
ATOM   3099  N   ALA D 184      -1.081   8.133  13.126  1.00  0.00           N  
ATOM   3100  CA  ALA D 184      -2.131   7.605  13.990  1.00  0.00           C  
ATOM   3101  C   ALA D 184      -1.609   6.478  14.879  1.00  0.00           C  
ATOM   3102  O   ALA D 184      -1.937   6.417  16.060  1.00  0.00           O  
ATOM   3103  CB  ALA D 184      -3.299   7.122  13.157  1.00  0.00           C  
ATOM   3104  H   ALA D 184      -1.198   8.061  12.125  1.00  0.00           H  
ATOM   3105  HA  ALA D 184      -2.472   8.413  14.641  1.00  0.00           H  
ATOM   3106 1HB  ALA D 184      -4.084   6.756  13.815  1.00  0.00           H  
ATOM   3107 2HB  ALA D 184      -3.679   7.947  12.557  1.00  0.00           H  
ATOM   3108 3HB  ALA D 184      -2.967   6.319  12.502  1.00  0.00           H  
ATOM   3109  N   ILE D 185      -0.775   5.604  14.297  1.00  0.00           N  
ATOM   3110  CA  ILE D 185      -0.134   4.529  15.047  1.00  0.00           C  
ATOM   3111  C   ILE D 185       0.755   5.089  16.157  1.00  0.00           C  
ATOM   3112  O   ILE D 185       0.713   4.614  17.291  1.00  0.00           O  
ATOM   3113  CB  ILE D 185       0.705   3.634  14.115  1.00  0.00           C  
ATOM   3114  CG1 ILE D 185      -0.205   2.856  13.161  1.00  0.00           C  
ATOM   3115  CG2 ILE D 185       1.569   2.682  14.928  1.00  0.00           C  
ATOM   3116  CD1 ILE D 185       0.535   2.172  12.034  1.00  0.00           C  
ATOM   3117  H   ILE D 185      -0.580   5.688  13.308  1.00  0.00           H  
ATOM   3118  HA  ILE D 185      -0.910   3.921  15.515  1.00  0.00           H  
ATOM   3119  HB  ILE D 185       1.350   4.258  13.497  1.00  0.00           H  
ATOM   3120 1HG1 ILE D 185      -0.753   2.097  13.719  1.00  0.00           H  
ATOM   3121 2HG1 ILE D 185      -0.939   3.533  12.725  1.00  0.00           H  
ATOM   3122 1HG2 ILE D 185       2.154   2.058  14.254  1.00  0.00           H  
ATOM   3123 2HG2 ILE D 185       2.240   3.256  15.566  1.00  0.00           H  
ATOM   3124 3HG2 ILE D 185       0.931   2.051  15.547  1.00  0.00           H  
ATOM   3125 1HD1 ILE D 185      -0.177   1.642  11.401  1.00  0.00           H  
ATOM   3126 2HD1 ILE D 185       1.063   2.919  11.440  1.00  0.00           H  
ATOM   3127 3HD1 ILE D 185       1.251   1.463  12.446  1.00  0.00           H  
ATOM   3128  N   ILE D 186       1.547   6.109  15.812  1.00  0.00           N  
ATOM   3129  CA  ILE D 186       2.407   6.799  16.766  1.00  0.00           C  
ATOM   3130  C   ILE D 186       1.606   7.433  17.897  1.00  0.00           C  
ATOM   3131  O   ILE D 186       1.968   7.289  19.065  1.00  0.00           O  
ATOM   3132  CB  ILE D 186       3.240   7.885  16.061  1.00  0.00           C  
ATOM   3133  CG1 ILE D 186       4.263   7.245  15.118  1.00  0.00           C  
ATOM   3134  CG2 ILE D 186       3.936   8.770  17.084  1.00  0.00           C  
ATOM   3135  CD1 ILE D 186       4.927   8.226  14.180  1.00  0.00           C  
ATOM   3136  H   ILE D 186       1.553   6.421  14.853  1.00  0.00           H  
ATOM   3137  HA  ILE D 186       3.089   6.071  17.203  1.00  0.00           H  
ATOM   3138  HB  ILE D 186       2.587   8.502  15.445  1.00  0.00           H  
ATOM   3139 1HG1 ILE D 186       5.039   6.753  15.703  1.00  0.00           H  
ATOM   3140 2HG1 ILE D 186       3.774   6.478  14.517  1.00  0.00           H  
ATOM   3141 1HG2 ILE D 186       4.521   9.531  16.569  1.00  0.00           H  
ATOM   3142 2HG2 ILE D 186       3.190   9.251  17.715  1.00  0.00           H  
ATOM   3143 3HG2 ILE D 186       4.596   8.161  17.702  1.00  0.00           H  
ATOM   3144 1HD1 ILE D 186       5.637   7.698  13.544  1.00  0.00           H  
ATOM   3145 2HD1 ILE D 186       4.169   8.705  13.558  1.00  0.00           H  
ATOM   3146 3HD1 ILE D 186       5.453   8.984  14.759  1.00  0.00           H  
ATOM   3147  N   GLU D 187       0.516   8.117  17.540  1.00  0.00           N  
ATOM   3148  CA  GLU D 187      -0.388   8.724  18.512  1.00  0.00           C  
ATOM   3149  C   GLU D 187      -0.940   7.690  19.468  1.00  0.00           C  
ATOM   3150  O   GLU D 187      -0.937   7.915  20.680  1.00  0.00           O  
ATOM   3151  CB  GLU D 187      -1.543   9.434  17.801  1.00  0.00           C  
ATOM   3152  CG  GLU D 187      -2.516  10.140  18.734  1.00  0.00           C  
ATOM   3153  CD  GLU D 187      -3.615  10.857  18.000  1.00  0.00           C  
ATOM   3154  OE1 GLU D 187      -3.945  10.445  16.914  1.00  0.00           O  
ATOM   3155  OE2 GLU D 187      -4.126  11.818  18.527  1.00  0.00           O  
ATOM   3156  H   GLU D 187       0.305   8.228  16.563  1.00  0.00           H  
ATOM   3157  HA  GLU D 187       0.170   9.457  19.092  1.00  0.00           H  
ATOM   3158 1HB  GLU D 187      -1.143  10.177  17.111  1.00  0.00           H  
ATOM   3159 2HB  GLU D 187      -2.108   8.712  17.213  1.00  0.00           H  
ATOM   3160 1HG  GLU D 187      -2.962   9.404  19.403  1.00  0.00           H  
ATOM   3161 2HG  GLU D 187      -1.965  10.856  19.343  1.00  0.00           H  
ATOM   3162  N   ALA D 188      -1.401   6.563  18.932  1.00  0.00           N  
ATOM   3163  CA  ALA D 188      -1.919   5.465  19.732  1.00  0.00           C  
ATOM   3164  C   ALA D 188      -0.897   4.982  20.746  1.00  0.00           C  
ATOM   3165  O   ALA D 188      -1.221   4.794  21.919  1.00  0.00           O  
ATOM   3166  CB  ALA D 188      -2.337   4.320  18.828  1.00  0.00           C  
ATOM   3167  H   ALA D 188      -1.395   6.461  17.928  1.00  0.00           H  
ATOM   3168  HA  ALA D 188      -2.781   5.830  20.283  1.00  0.00           H  
ATOM   3169 1HB  ALA D 188      -2.748   3.514  19.429  1.00  0.00           H  
ATOM   3170 2HB  ALA D 188      -3.085   4.673  18.125  1.00  0.00           H  
ATOM   3171 3HB  ALA D 188      -1.469   3.957  18.281  1.00  0.00           H  
ATOM   3172  N   LEU D 189       0.343   4.797  20.287  1.00  0.00           N  
ATOM   3173  CA  LEU D 189       1.443   4.388  21.143  1.00  0.00           C  
ATOM   3174  C   LEU D 189       1.700   5.405  22.254  1.00  0.00           C  
ATOM   3175  O   LEU D 189       1.876   5.020  23.418  1.00  0.00           O  
ATOM   3176  CB  LEU D 189       2.705   4.197  20.304  1.00  0.00           C  
ATOM   3177  CG  LEU D 189       3.952   3.769  21.072  1.00  0.00           C  
ATOM   3178  CD1 LEU D 189       3.696   2.430  21.756  1.00  0.00           C  
ATOM   3179  CD2 LEU D 189       5.124   3.677  20.109  1.00  0.00           C  
ATOM   3180  H   LEU D 189       0.528   4.940  19.300  1.00  0.00           H  
ATOM   3181  HA  LEU D 189       1.182   3.439  21.606  1.00  0.00           H  
ATOM   3182 1HB  LEU D 189       2.504   3.443  19.545  1.00  0.00           H  
ATOM   3183 2HB  LEU D 189       2.936   5.134  19.801  1.00  0.00           H  
ATOM   3184  HG  LEU D 189       4.169   4.505  21.844  1.00  0.00           H  
ATOM   3185 1HD1 LEU D 189       4.584   2.128  22.311  1.00  0.00           H  
ATOM   3186 2HD1 LEU D 189       2.855   2.526  22.443  1.00  0.00           H  
ATOM   3187 3HD1 LEU D 189       3.466   1.675  21.004  1.00  0.00           H  
ATOM   3188 1HD2 LEU D 189       6.018   3.378  20.653  1.00  0.00           H  
ATOM   3189 2HD2 LEU D 189       4.903   2.939  19.338  1.00  0.00           H  
ATOM   3190 3HD2 LEU D 189       5.288   4.649  19.645  1.00  0.00           H  
ATOM   3191  N   GLU D 190       1.712   6.690  21.905  1.00  0.00           N  
ATOM   3192  CA  GLU D 190       1.878   7.767  22.876  1.00  0.00           C  
ATOM   3193  C   GLU D 190       0.781   7.754  23.929  1.00  0.00           C  
ATOM   3194  O   GLU D 190       1.064   7.868  25.115  1.00  0.00           O  
ATOM   3195  CB  GLU D 190       1.903   9.127  22.189  1.00  0.00           C  
ATOM   3196  CG  GLU D 190       2.001  10.291  23.168  1.00  0.00           C  
ATOM   3197  CD  GLU D 190       1.974  11.643  22.502  1.00  0.00           C  
ATOM   3198  OE1 GLU D 190       2.529  11.779  21.438  1.00  0.00           O  
ATOM   3199  OE2 GLU D 190       1.391  12.542  23.068  1.00  0.00           O  
ATOM   3200  H   GLU D 190       1.598   6.936  20.929  1.00  0.00           H  
ATOM   3201  HA  GLU D 190       2.832   7.621  23.384  1.00  0.00           H  
ATOM   3202 1HB  GLU D 190       2.752   9.175  21.507  1.00  0.00           H  
ATOM   3203 2HB  GLU D 190       0.999   9.261  21.597  1.00  0.00           H  
ATOM   3204 1HG  GLU D 190       1.166  10.232  23.863  1.00  0.00           H  
ATOM   3205 2HG  GLU D 190       2.923  10.198  23.738  1.00  0.00           H  
ATOM   3206  N   VAL D 191      -0.469   7.608  23.483  1.00  0.00           N  
ATOM   3207  CA  VAL D 191      -1.619   7.523  24.376  1.00  0.00           C  
ATOM   3208  C   VAL D 191      -1.504   6.360  25.343  1.00  0.00           C  
ATOM   3209  O   VAL D 191      -1.801   6.514  26.526  1.00  0.00           O  
ATOM   3210  CB  VAL D 191      -2.919   7.395  23.569  1.00  0.00           C  
ATOM   3211  CG1 VAL D 191      -4.062   6.957  24.471  1.00  0.00           C  
ATOM   3212  CG2 VAL D 191      -3.247   8.740  22.933  1.00  0.00           C  
ATOM   3213  H   VAL D 191      -0.631   7.550  22.488  1.00  0.00           H  
ATOM   3214  HA  VAL D 191      -1.663   8.447  24.956  1.00  0.00           H  
ATOM   3215  HB  VAL D 191      -2.789   6.641  22.793  1.00  0.00           H  
ATOM   3216 1HG1 VAL D 191      -4.971   6.867  23.881  1.00  0.00           H  
ATOM   3217 2HG1 VAL D 191      -3.819   5.987  24.912  1.00  0.00           H  
ATOM   3218 3HG1 VAL D 191      -4.207   7.689  25.262  1.00  0.00           H  
ATOM   3219 1HG2 VAL D 191      -4.164   8.652  22.356  1.00  0.00           H  
ATOM   3220 2HG2 VAL D 191      -3.377   9.490  23.712  1.00  0.00           H  
ATOM   3221 3HG2 VAL D 191      -2.432   9.041  22.275  1.00  0.00           H  
ATOM   3222  N   ALA D 192      -1.056   5.205  24.838  1.00  0.00           N  
ATOM   3223  CA  ALA D 192      -0.812   4.042  25.684  1.00  0.00           C  
ATOM   3224  C   ALA D 192       0.224   4.371  26.758  1.00  0.00           C  
ATOM   3225  O   ALA D 192       0.020   4.045  27.932  1.00  0.00           O  
ATOM   3226  CB  ALA D 192      -0.345   2.867  24.833  1.00  0.00           C  
ATOM   3227  H   ALA D 192      -0.877   5.131  23.847  1.00  0.00           H  
ATOM   3228  HA  ALA D 192      -1.742   3.777  26.179  1.00  0.00           H  
ATOM   3229 1HB  ALA D 192      -0.191   1.997  25.469  1.00  0.00           H  
ATOM   3230 2HB  ALA D 192      -1.108   2.640  24.089  1.00  0.00           H  
ATOM   3231 3HB  ALA D 192       0.584   3.122  24.335  1.00  0.00           H  
ATOM   3232  N   TRP D 193       1.310   5.040  26.369  1.00  0.00           N  
ATOM   3233  CA  TRP D 193       2.326   5.488  27.313  1.00  0.00           C  
ATOM   3234  C   TRP D 193       1.768   6.461  28.345  1.00  0.00           C  
ATOM   3235  O   TRP D 193       2.104   6.373  29.522  1.00  0.00           O  
ATOM   3236  CB  TRP D 193       3.495   6.155  26.608  1.00  0.00           C  
ATOM   3237  CG  TRP D 193       4.367   6.894  27.563  1.00  0.00           C  
ATOM   3238  CD1 TRP D 193       5.277   6.346  28.419  1.00  0.00           C  
ATOM   3239  CD2 TRP D 193       4.423   8.323  27.796  1.00  0.00           C  
ATOM   3240  NE1 TRP D 193       5.884   7.327  29.158  1.00  0.00           N  
ATOM   3241  CE2 TRP D 193       5.371   8.545  28.791  1.00  0.00           C  
ATOM   3242  CE3 TRP D 193       3.742   9.414  27.237  1.00  0.00           C  
ATOM   3243  CZ2 TRP D 193       5.665   9.814  29.255  1.00  0.00           C  
ATOM   3244  CZ3 TRP D 193       4.038  10.690  27.703  1.00  0.00           C  
ATOM   3245  CH2 TRP D 193       4.976  10.884  28.686  1.00  0.00           C  
ATOM   3246  H   TRP D 193       1.438   5.244  25.382  1.00  0.00           H  
ATOM   3247  HA  TRP D 193       2.696   4.615  27.849  1.00  0.00           H  
ATOM   3248 1HB  TRP D 193       4.095   5.402  26.096  1.00  0.00           H  
ATOM   3249 2HB  TRP D 193       3.131   6.856  25.856  1.00  0.00           H  
ATOM   3250  HD1 TRP D 193       5.482   5.282  28.499  1.00  0.00           H  
ATOM   3251  HE1 TRP D 193       6.596   7.180  29.862  1.00  0.00           H  
ATOM   3252  HE3 TRP D 193       2.998   9.265  26.459  1.00  0.00           H  
ATOM   3253  HZ2 TRP D 193       6.409   9.985  30.035  1.00  0.00           H  
ATOM   3254  HZ3 TRP D 193       3.508  11.537  27.266  1.00  0.00           H  
ATOM   3255  HH2 TRP D 193       5.186  11.899  29.027  1.00  0.00           H  
ATOM   3256  N   ARG D 194       0.935   7.398  27.891  1.00  0.00           N  
ATOM   3257  CA  ARG D 194       0.322   8.373  28.784  1.00  0.00           C  
ATOM   3258  C   ARG D 194      -0.544   7.692  29.826  1.00  0.00           C  
ATOM   3259  O   ARG D 194      -0.474   8.035  31.010  1.00  0.00           O  
ATOM   3260  CB  ARG D 194      -0.521   9.359  27.999  1.00  0.00           C  
ATOM   3261  CG  ARG D 194       0.270  10.379  27.200  1.00  0.00           C  
ATOM   3262  CD  ARG D 194      -0.611  11.311  26.454  1.00  0.00           C  
ATOM   3263  NE  ARG D 194       0.153  12.315  25.737  1.00  0.00           N  
ATOM   3264  CZ  ARG D 194       0.570  13.490  26.240  1.00  0.00           C  
ATOM   3265  NH1 ARG D 194       0.295  13.824  27.484  1.00  0.00           N  
ATOM   3266  NH2 ARG D 194       1.258  14.296  25.455  1.00  0.00           N  
ATOM   3267  H   ARG D 194       0.728   7.441  26.905  1.00  0.00           H  
ATOM   3268  HA  ARG D 194       1.116   8.921  29.288  1.00  0.00           H  
ATOM   3269 1HB  ARG D 194      -1.162   8.818  27.306  1.00  0.00           H  
ATOM   3270 2HB  ARG D 194      -1.163   9.905  28.688  1.00  0.00           H  
ATOM   3271 1HG  ARG D 194       0.891  10.964  27.879  1.00  0.00           H  
ATOM   3272 2HG  ARG D 194       0.904   9.867  26.476  1.00  0.00           H  
ATOM   3273 1HD  ARG D 194      -1.202  10.757  25.729  1.00  0.00           H  
ATOM   3274 2HD  ARG D 194      -1.269  11.825  27.153  1.00  0.00           H  
ATOM   3275  HE  ARG D 194       0.402  12.127  24.769  1.00  0.00           H  
ATOM   3276 1HH1 ARG D 194      -0.233  13.194  28.072  1.00  0.00           H  
ATOM   3277 2HH1 ARG D 194       0.613  14.709  27.853  1.00  0.00           H  
ATOM   3278 1HH2 ARG D 194       1.448  13.996  24.502  1.00  0.00           H  
ATOM   3279 2HH2 ARG D 194       1.584  15.188  25.794  1.00  0.00           H  
ATOM   3280  N   SER D 195      -1.343   6.714  29.393  1.00  0.00           N  
ATOM   3281  CA  SER D 195      -2.168   5.903  30.273  1.00  0.00           C  
ATOM   3282  C   SER D 195      -1.302   5.194  31.309  1.00  0.00           C  
ATOM   3283  O   SER D 195      -1.605   5.226  32.499  1.00  0.00           O  
ATOM   3284  CB  SER D 195      -2.971   4.903  29.463  1.00  0.00           C  
ATOM   3285  OG  SER D 195      -3.851   4.169  30.273  1.00  0.00           O  
ATOM   3286  H   SER D 195      -1.376   6.517  28.401  1.00  0.00           H  
ATOM   3287  HA  SER D 195      -2.858   6.560  30.807  1.00  0.00           H  
ATOM   3288 1HB  SER D 195      -3.527   5.421  28.676  1.00  0.00           H  
ATOM   3289 2HB  SER D 195      -2.288   4.221  28.970  1.00  0.00           H  
ATOM   3290  HG  SER D 195      -4.680   4.671  30.280  1.00  0.00           H  
ATOM   3291  N   ASN D 196      -0.208   4.584  30.843  1.00  0.00           N  
ATOM   3292  CA  ASN D 196       0.765   3.936  31.717  1.00  0.00           C  
ATOM   3293  C   ASN D 196       1.319   4.883  32.772  1.00  0.00           C  
ATOM   3294  O   ASN D 196       1.400   4.522  33.944  1.00  0.00           O  
ATOM   3295  CB  ASN D 196       1.896   3.343  30.898  1.00  0.00           C  
ATOM   3296  CG  ASN D 196       1.479   2.108  30.147  1.00  0.00           C  
ATOM   3297  OD1 ASN D 196       0.304   1.723  30.164  1.00  0.00           O  
ATOM   3298  ND2 ASN D 196       2.419   1.481  29.488  1.00  0.00           N  
ATOM   3299  H   ASN D 196      -0.039   4.575  29.844  1.00  0.00           H  
ATOM   3300  HA  ASN D 196       0.258   3.127  32.250  1.00  0.00           H  
ATOM   3301 1HB  ASN D 196       2.256   4.084  30.183  1.00  0.00           H  
ATOM   3302 2HB  ASN D 196       2.728   3.091  31.555  1.00  0.00           H  
ATOM   3303 1HD2 ASN D 196       2.200   0.653  28.970  1.00  0.00           H  
ATOM   3304 2HD2 ASN D 196       3.357   1.828  29.502  1.00  0.00           H  
ATOM   3305  N   LYS D 197       1.711   6.086  32.345  1.00  0.00           N  
ATOM   3306  CA  LYS D 197       2.240   7.101  33.241  1.00  0.00           C  
ATOM   3307  C   LYS D 197       1.224   7.501  34.305  1.00  0.00           C  
ATOM   3308  O   LYS D 197       1.567   7.649  35.470  1.00  0.00           O  
ATOM   3309  CB  LYS D 197       2.685   8.332  32.457  1.00  0.00           C  
ATOM   3310  CG  LYS D 197       3.265   9.430  33.334  1.00  0.00           C  
ATOM   3311  CD  LYS D 197       3.762  10.613  32.516  1.00  0.00           C  
ATOM   3312  CE  LYS D 197       4.305  11.705  33.427  1.00  0.00           C  
ATOM   3313  NZ  LYS D 197       4.775  12.893  32.664  1.00  0.00           N  
ATOM   3314  H   LYS D 197       1.646   6.302  31.360  1.00  0.00           H  
ATOM   3315  HA  LYS D 197       3.107   6.684  33.757  1.00  0.00           H  
ATOM   3316 1HB  LYS D 197       3.439   8.047  31.723  1.00  0.00           H  
ATOM   3317 2HB  LYS D 197       1.837   8.750  31.914  1.00  0.00           H  
ATOM   3318 1HG  LYS D 197       2.499   9.776  34.030  1.00  0.00           H  
ATOM   3319 2HG  LYS D 197       4.098   9.031  33.911  1.00  0.00           H  
ATOM   3320 1HD  LYS D 197       4.556  10.286  31.847  1.00  0.00           H  
ATOM   3321 2HD  LYS D 197       2.948  11.021  31.917  1.00  0.00           H  
ATOM   3322 1HE  LYS D 197       3.519  12.017  34.115  1.00  0.00           H  
ATOM   3323 2HE  LYS D 197       5.139  11.305  34.005  1.00  0.00           H  
ATOM   3324 1HZ  LYS D 197       5.125  13.591  33.306  1.00  0.00           H  
ATOM   3325 2HZ  LYS D 197       5.514  12.619  32.031  1.00  0.00           H  
ATOM   3326 3HZ  LYS D 197       4.006  13.280  32.135  1.00  0.00           H  
ATOM   3327  N   LYS D 198      -0.037   7.647  33.890  1.00  0.00           N  
ATOM   3328  CA  LYS D 198      -1.124   7.949  34.812  1.00  0.00           C  
ATOM   3329  C   LYS D 198      -1.342   6.835  35.834  1.00  0.00           C  
ATOM   3330  O   LYS D 198      -1.589   7.112  37.008  1.00  0.00           O  
ATOM   3331  CB  LYS D 198      -2.407   8.207  34.029  1.00  0.00           C  
ATOM   3332  CG  LYS D 198      -2.405   9.534  33.286  1.00  0.00           C  
ATOM   3333  CD  LYS D 198      -3.642   9.700  32.418  1.00  0.00           C  
ATOM   3334  CE  LYS D 198      -3.679  11.087  31.795  1.00  0.00           C  
ATOM   3335  NZ  LYS D 198      -4.808  11.237  30.837  1.00  0.00           N  
ATOM   3336  H   LYS D 198      -0.248   7.551  32.907  1.00  0.00           H  
ATOM   3337  HA  LYS D 198      -0.864   8.854  35.360  1.00  0.00           H  
ATOM   3338 1HB  LYS D 198      -2.560   7.415  33.296  1.00  0.00           H  
ATOM   3339 2HB  LYS D 198      -3.259   8.199  34.705  1.00  0.00           H  
ATOM   3340 1HG  LYS D 198      -2.372  10.351  34.004  1.00  0.00           H  
ATOM   3341 2HG  LYS D 198      -1.517   9.597  32.656  1.00  0.00           H  
ATOM   3342 1HD  LYS D 198      -3.639   8.948  31.622  1.00  0.00           H  
ATOM   3343 2HD  LYS D 198      -4.535   9.557  33.026  1.00  0.00           H  
ATOM   3344 1HE  LYS D 198      -3.787  11.829  32.583  1.00  0.00           H  
ATOM   3345 2HE  LYS D 198      -2.742  11.271  31.264  1.00  0.00           H  
ATOM   3346 1HZ  LYS D 198      -4.800  12.168  30.447  1.00  0.00           H  
ATOM   3347 2HZ  LYS D 198      -4.709  10.560  30.093  1.00  0.00           H  
ATOM   3348 3HZ  LYS D 198      -5.687  11.079  31.310  1.00  0.00           H  
ATOM   3349  N   ILE D 199      -1.215   5.581  35.399  1.00  0.00           N  
ATOM   3350  CA  ILE D 199      -1.286   4.438  36.310  1.00  0.00           C  
ATOM   3351  C   ILE D 199      -0.155   4.437  37.334  1.00  0.00           C  
ATOM   3352  O   ILE D 199      -0.390   4.215  38.521  1.00  0.00           O  
ATOM   3353  CB  ILE D 199      -1.252   3.111  35.542  1.00  0.00           C  
ATOM   3354  CG1 ILE D 199      -2.538   2.932  34.746  1.00  0.00           C  
ATOM   3355  CG2 ILE D 199      -1.055   1.950  36.505  1.00  0.00           C  
ATOM   3356  CD1 ILE D 199      -2.457   1.826  33.726  1.00  0.00           C  
ATOM   3357  H   ILE D 199      -1.063   5.409  34.413  1.00  0.00           H  
ATOM   3358  HA  ILE D 199      -2.229   4.497  36.854  1.00  0.00           H  
ATOM   3359  HB  ILE D 199      -0.427   3.126  34.832  1.00  0.00           H  
ATOM   3360 1HG1 ILE D 199      -3.354   2.709  35.434  1.00  0.00           H  
ATOM   3361 2HG1 ILE D 199      -2.770   3.864  34.234  1.00  0.00           H  
ATOM   3362 1HG2 ILE D 199      -1.020   1.018  35.945  1.00  0.00           H  
ATOM   3363 2HG2 ILE D 199      -0.120   2.084  37.048  1.00  0.00           H  
ATOM   3364 3HG2 ILE D 199      -1.885   1.922  37.210  1.00  0.00           H  
ATOM   3365 1HD1 ILE D 199      -3.406   1.758  33.196  1.00  0.00           H  
ATOM   3366 2HD1 ILE D 199      -1.659   2.045  33.015  1.00  0.00           H  
ATOM   3367 3HD1 ILE D 199      -2.251   0.880  34.223  1.00  0.00           H  
ATOM   3368  N   SER D 200       1.072   4.675  36.863  1.00  0.00           N  
ATOM   3369  CA  SER D 200       2.248   4.669  37.736  1.00  0.00           C  
ATOM   3370  C   SER D 200       2.253   5.692  38.893  1.00  0.00           C  
ATOM   3371  O   SER D 200       2.466   5.286  40.052  1.00  0.00           O  
ATOM   3372  OXT SER D 200       2.520   6.879  38.622  1.00  0.00           O  
ATOM   3373  CB  SER D 200       3.496   4.868  36.899  1.00  0.00           C  
ATOM   3374  OG  SER D 200       4.619   4.939  37.744  1.00  0.00           O  
ATOM   3375  H   SER D 200       1.204   4.838  35.863  1.00  0.00           H  
ATOM   3376  HA  SER D 200       2.305   3.680  38.181  1.00  0.00           H  
ATOM   3377 1HB  SER D 200       3.605   4.033  36.205  1.00  0.00           H  
ATOM   3378 2HB  SER D 200       3.409   5.776  36.305  1.00  0.00           H  
ATOM   3379  HG  SER D 200       5.366   5.227  37.198  1.00  0.00           H  
TER                                                                             
ATOM   3381  N   SER E 201     -12.156  -6.162 -36.336  1.00  0.00           N  
ATOM   3382  CA  SER E 201     -11.936  -7.519 -35.815  1.00  0.00           C  
ATOM   3383  C   SER E 201     -10.986  -7.497 -34.618  1.00  0.00           C  
ATOM   3384  O   SER E 201     -11.420  -7.620 -33.475  1.00  0.00           O  
ATOM   3385  CB  SER E 201     -11.373  -8.416 -36.900  1.00  0.00           C  
ATOM   3386  OG  SER E 201     -10.097  -7.990 -37.291  1.00  0.00           O  
ATOM   3387 1H   SER E 201     -12.824  -6.195 -37.099  1.00  0.00           H  
ATOM   3388 2H   SER E 201     -12.528  -5.570 -35.598  1.00  0.00           H  
ATOM   3389 3H   SER E 201     -11.272  -5.756 -36.655  1.00  0.00           H  
ATOM   3390  HA  SER E 201     -12.892  -7.921 -35.482  1.00  0.00           H  
ATOM   3391 1HB  SER E 201     -11.322  -9.441 -36.535  1.00  0.00           H  
ATOM   3392 2HB  SER E 201     -12.041  -8.408 -37.760  1.00  0.00           H  
ATOM   3393  HG  SER E 201     -10.236  -7.255 -37.894  1.00  0.00           H  
ATOM   3394  N   GLN E 202      -9.698  -7.349 -34.910  1.00  0.00           N  
ATOM   3395  CA  GLN E 202      -8.629  -7.311 -33.916  1.00  0.00           C  
ATOM   3396  C   GLN E 202      -8.747  -6.112 -32.976  1.00  0.00           C  
ATOM   3397  O   GLN E 202      -8.310  -6.189 -31.825  1.00  0.00           O  
ATOM   3398  CB  GLN E 202      -7.265  -7.288 -34.611  1.00  0.00           C  
ATOM   3399  CG  GLN E 202      -6.905  -8.583 -35.319  1.00  0.00           C  
ATOM   3400  CD  GLN E 202      -5.573  -8.499 -36.039  1.00  0.00           C  
ATOM   3401  OE1 GLN E 202      -5.125  -7.414 -36.420  1.00  0.00           O  
ATOM   3402  NE2 GLN E 202      -4.930  -9.645 -36.230  1.00  0.00           N  
ATOM   3403  H   GLN E 202      -9.447  -7.279 -35.884  1.00  0.00           H  
ATOM   3404  HA  GLN E 202      -8.680  -8.218 -33.316  1.00  0.00           H  
ATOM   3405 1HB  GLN E 202      -7.245  -6.486 -35.348  1.00  0.00           H  
ATOM   3406 2HB  GLN E 202      -6.486  -7.078 -33.878  1.00  0.00           H  
ATOM   3407 1HG  GLN E 202      -6.845  -9.384 -34.581  1.00  0.00           H  
ATOM   3408 2HG  GLN E 202      -7.677  -8.810 -36.054  1.00  0.00           H  
ATOM   3409 1HE2 GLN E 202      -4.046  -9.652 -36.699  1.00  0.00           H  
ATOM   3410 2HE2 GLN E 202      -5.329 -10.503 -35.904  1.00  0.00           H  
ATOM   3411  N   GLU E 203      -9.344  -5.020 -33.452  1.00  0.00           N  
ATOM   3412  CA  GLU E 203      -9.593  -3.845 -32.629  1.00  0.00           C  
ATOM   3413  C   GLU E 203     -10.605  -4.158 -31.541  1.00  0.00           C  
ATOM   3414  O   GLU E 203     -10.408  -3.791 -30.381  1.00  0.00           O  
ATOM   3415  CB  GLU E 203     -10.105  -2.698 -33.496  1.00  0.00           C  
ATOM   3416  CG  GLU E 203      -9.179  -2.324 -34.648  1.00  0.00           C  
ATOM   3417  CD  GLU E 203      -9.237  -3.315 -35.798  1.00  0.00           C  
ATOM   3418  OE1 GLU E 203     -10.072  -4.195 -35.781  1.00  0.00           O  
ATOM   3419  OE2 GLU E 203      -8.436  -3.184 -36.696  1.00  0.00           O  
ATOM   3420  H   GLU E 203      -9.648  -5.007 -34.417  1.00  0.00           H  
ATOM   3421  HA  GLU E 203      -8.661  -3.547 -32.152  1.00  0.00           H  
ATOM   3422 1HB  GLU E 203     -11.074  -2.962 -33.914  1.00  0.00           H  
ATOM   3423 2HB  GLU E 203     -10.245  -1.812 -32.872  1.00  0.00           H  
ATOM   3424 1HG  GLU E 203      -9.471  -1.340 -35.018  1.00  0.00           H  
ATOM   3425 2HG  GLU E 203      -8.162  -2.252 -34.275  1.00  0.00           H  
ATOM   3426  N   GLU E 204     -11.689  -4.842 -31.923  1.00  0.00           N  
ATOM   3427  CA  GLU E 204     -12.724  -5.257 -30.981  1.00  0.00           C  
ATOM   3428  C   GLU E 204     -12.191  -6.301 -30.012  1.00  0.00           C  
ATOM   3429  O   GLU E 204     -12.520  -6.263 -28.825  1.00  0.00           O  
ATOM   3430  CB  GLU E 204     -13.938  -5.815 -31.728  1.00  0.00           C  
ATOM   3431  CG  GLU E 204     -15.109  -6.191 -30.832  1.00  0.00           C  
ATOM   3432  CD  GLU E 204     -16.319  -6.637 -31.607  1.00  0.00           C  
ATOM   3433  OE1 GLU E 204     -16.496  -6.178 -32.710  1.00  0.00           O  
ATOM   3434  OE2 GLU E 204     -17.066  -7.437 -31.095  1.00  0.00           O  
ATOM   3435  H   GLU E 204     -11.794  -5.087 -32.899  1.00  0.00           H  
ATOM   3436  HA  GLU E 204     -13.033  -4.385 -30.404  1.00  0.00           H  
ATOM   3437 1HB  GLU E 204     -14.291  -5.078 -32.450  1.00  0.00           H  
ATOM   3438 2HB  GLU E 204     -13.644  -6.705 -32.286  1.00  0.00           H  
ATOM   3439 1HG  GLU E 204     -14.801  -6.998 -30.168  1.00  0.00           H  
ATOM   3440 2HG  GLU E 204     -15.374  -5.332 -30.218  1.00  0.00           H  
ATOM   3441  N   GLU E 205     -11.354  -7.211 -30.511  1.00  0.00           N  
ATOM   3442  CA  GLU E 205     -10.691  -8.203 -29.671  1.00  0.00           C  
ATOM   3443  C   GLU E 205      -9.834  -7.534 -28.609  1.00  0.00           C  
ATOM   3444  O   GLU E 205      -9.929  -7.870 -27.425  1.00  0.00           O  
ATOM   3445  CB  GLU E 205      -9.825  -9.132 -30.519  1.00  0.00           C  
ATOM   3446  CG  GLU E 205      -9.058 -10.170 -29.712  1.00  0.00           C  
ATOM   3447  CD  GLU E 205      -8.160 -11.038 -30.553  1.00  0.00           C  
ATOM   3448  OE1 GLU E 205      -7.430 -10.512 -31.360  1.00  0.00           O  
ATOM   3449  OE2 GLU E 205      -8.198 -12.235 -30.382  1.00  0.00           O  
ATOM   3450  H   GLU E 205     -11.165  -7.218 -31.507  1.00  0.00           H  
ATOM   3451  HA  GLU E 205     -11.455  -8.798 -29.173  1.00  0.00           H  
ATOM   3452 1HB  GLU E 205     -10.452  -9.662 -31.236  1.00  0.00           H  
ATOM   3453 2HB  GLU E 205      -9.101  -8.547 -31.088  1.00  0.00           H  
ATOM   3454 1HG  GLU E 205      -8.452  -9.661 -28.962  1.00  0.00           H  
ATOM   3455 2HG  GLU E 205      -9.775 -10.801 -29.193  1.00  0.00           H  
ATOM   3456  N   SER E 206      -8.999  -6.588 -29.049  1.00  0.00           N  
ATOM   3457  CA  SER E 206      -8.132  -5.814 -28.169  1.00  0.00           C  
ATOM   3458  C   SER E 206      -8.958  -5.074 -27.123  1.00  0.00           C  
ATOM   3459  O   SER E 206      -8.609  -5.086 -25.944  1.00  0.00           O  
ATOM   3460  CB  SER E 206      -7.310  -4.817 -28.981  1.00  0.00           C  
ATOM   3461  OG  SER E 206      -6.440  -5.459 -29.889  1.00  0.00           O  
ATOM   3462  H   SER E 206      -8.959  -6.394 -30.038  1.00  0.00           H  
ATOM   3463  HA  SER E 206      -7.452  -6.496 -27.658  1.00  0.00           H  
ATOM   3464 1HB  SER E 206      -7.967  -4.144 -29.519  1.00  0.00           H  
ATOM   3465 2HB  SER E 206      -6.719  -4.204 -28.306  1.00  0.00           H  
ATOM   3466  HG  SER E 206      -7.001  -5.897 -30.539  1.00  0.00           H  
ATOM   3467  N   LYS E 207     -10.058  -4.444 -27.562  1.00  0.00           N  
ATOM   3468  CA  LYS E 207     -11.000  -3.756 -26.678  1.00  0.00           C  
ATOM   3469  C   LYS E 207     -11.528  -4.676 -25.590  1.00  0.00           C  
ATOM   3470  O   LYS E 207     -11.501  -4.315 -24.409  1.00  0.00           O  
ATOM   3471  CB  LYS E 207     -12.162  -3.201 -27.495  1.00  0.00           C  
ATOM   3472  CG  LYS E 207     -13.163  -2.369 -26.711  1.00  0.00           C  
ATOM   3473  CD  LYS E 207     -14.226  -1.813 -27.643  1.00  0.00           C  
ATOM   3474  CE  LYS E 207     -15.189  -0.879 -26.924  1.00  0.00           C  
ATOM   3475  NZ  LYS E 207     -16.259  -1.621 -26.196  1.00  0.00           N  
ATOM   3476  H   LYS E 207     -10.259  -4.436 -28.555  1.00  0.00           H  
ATOM   3477  HA  LYS E 207     -10.481  -2.926 -26.198  1.00  0.00           H  
ATOM   3478 1HB  LYS E 207     -11.780  -2.589 -28.310  1.00  0.00           H  
ATOM   3479 2HB  LYS E 207     -12.719  -4.020 -27.941  1.00  0.00           H  
ATOM   3480 1HG  LYS E 207     -13.638  -2.991 -25.951  1.00  0.00           H  
ATOM   3481 2HG  LYS E 207     -12.648  -1.546 -26.215  1.00  0.00           H  
ATOM   3482 1HD  LYS E 207     -13.748  -1.267 -28.456  1.00  0.00           H  
ATOM   3483 2HD  LYS E 207     -14.798  -2.634 -28.072  1.00  0.00           H  
ATOM   3484 1HE  LYS E 207     -14.631  -0.265 -26.213  1.00  0.00           H  
ATOM   3485 2HE  LYS E 207     -15.653  -0.223 -27.663  1.00  0.00           H  
ATOM   3486 1HZ  LYS E 207     -16.878  -0.960 -25.748  1.00  0.00           H  
ATOM   3487 2HZ  LYS E 207     -16.785  -2.183 -26.850  1.00  0.00           H  
ATOM   3488 3HZ  LYS E 207     -15.850  -2.220 -25.488  1.00  0.00           H  
ATOM   3489  N   ARG E 208     -12.004  -5.855 -25.986  1.00  0.00           N  
ATOM   3490  CA  ARG E 208     -12.500  -6.865 -25.058  1.00  0.00           C  
ATOM   3491  C   ARG E 208     -11.454  -7.226 -24.018  1.00  0.00           C  
ATOM   3492  O   ARG E 208     -11.767  -7.312 -22.831  1.00  0.00           O  
ATOM   3493  CB  ARG E 208     -12.916  -8.122 -25.808  1.00  0.00           C  
ATOM   3494  CG  ARG E 208     -14.178  -7.980 -26.643  1.00  0.00           C  
ATOM   3495  CD  ARG E 208     -14.533  -9.253 -27.322  1.00  0.00           C  
ATOM   3496  NE  ARG E 208     -15.690  -9.100 -28.190  1.00  0.00           N  
ATOM   3497  CZ  ARG E 208     -16.971  -9.171 -27.777  1.00  0.00           C  
ATOM   3498  NH1 ARG E 208     -17.242  -9.392 -26.510  1.00  0.00           N  
ATOM   3499  NH2 ARG E 208     -17.954  -9.019 -28.647  1.00  0.00           N  
ATOM   3500  H   ARG E 208     -12.021  -6.070 -26.978  1.00  0.00           H  
ATOM   3501  HA  ARG E 208     -13.371  -6.457 -24.545  1.00  0.00           H  
ATOM   3502 1HB  ARG E 208     -12.112  -8.430 -26.475  1.00  0.00           H  
ATOM   3503 2HB  ARG E 208     -13.080  -8.932 -25.097  1.00  0.00           H  
ATOM   3504 1HG  ARG E 208     -15.009  -7.691 -26.000  1.00  0.00           H  
ATOM   3505 2HG  ARG E 208     -14.026  -7.216 -27.406  1.00  0.00           H  
ATOM   3506 1HD  ARG E 208     -13.693  -9.588 -27.929  1.00  0.00           H  
ATOM   3507 2HD  ARG E 208     -14.766 -10.011 -26.575  1.00  0.00           H  
ATOM   3508  HE  ARG E 208     -15.521  -8.929 -29.172  1.00  0.00           H  
ATOM   3509 1HH1 ARG E 208     -16.490  -9.509 -25.845  1.00  0.00           H  
ATOM   3510 2HH1 ARG E 208     -18.201  -9.446 -26.201  1.00  0.00           H  
ATOM   3511 1HH2 ARG E 208     -17.746  -8.849 -29.621  1.00  0.00           H  
ATOM   3512 2HH2 ARG E 208     -18.913  -9.072 -28.338  1.00  0.00           H  
ATOM   3513  N   LEU E 209     -10.214  -7.431 -24.467  1.00  0.00           N  
ATOM   3514  CA  LEU E 209      -9.110  -7.752 -23.571  1.00  0.00           C  
ATOM   3515  C   LEU E 209      -8.844  -6.630 -22.579  1.00  0.00           C  
ATOM   3516  O   LEU E 209      -8.656  -6.895 -21.389  1.00  0.00           O  
ATOM   3517  CB  LEU E 209      -7.839  -8.033 -24.382  1.00  0.00           C  
ATOM   3518  CG  LEU E 209      -7.849  -9.325 -25.209  1.00  0.00           C  
ATOM   3519  CD1 LEU E 209      -6.612  -9.370 -26.096  1.00  0.00           C  
ATOM   3520  CD2 LEU E 209      -7.896 -10.525 -24.275  1.00  0.00           C  
ATOM   3521  H   LEU E 209     -10.034  -7.376 -25.462  1.00  0.00           H  
ATOM   3522  HA  LEU E 209      -9.371  -8.650 -23.015  1.00  0.00           H  
ATOM   3523 1HB  LEU E 209      -7.673  -7.203 -25.067  1.00  0.00           H  
ATOM   3524 2HB  LEU E 209      -6.993  -8.085 -23.696  1.00  0.00           H  
ATOM   3525  HG  LEU E 209      -8.725  -9.335 -25.857  1.00  0.00           H  
ATOM   3526 1HD1 LEU E 209      -6.620 -10.288 -26.684  1.00  0.00           H  
ATOM   3527 2HD1 LEU E 209      -6.614  -8.511 -26.767  1.00  0.00           H  
ATOM   3528 3HD1 LEU E 209      -5.718  -9.345 -25.475  1.00  0.00           H  
ATOM   3529 1HD2 LEU E 209      -7.904 -11.444 -24.863  1.00  0.00           H  
ATOM   3530 2HD2 LEU E 209      -7.020 -10.517 -23.627  1.00  0.00           H  
ATOM   3531 3HD2 LEU E 209      -8.799 -10.477 -23.665  1.00  0.00           H  
ATOM   3532  N   VAL E 210      -8.861  -5.381 -23.047  1.00  0.00           N  
ATOM   3533  CA  VAL E 210      -8.720  -4.218 -22.173  1.00  0.00           C  
ATOM   3534  C   VAL E 210      -9.784  -4.198 -21.081  1.00  0.00           C  
ATOM   3535  O   VAL E 210      -9.477  -3.962 -19.915  1.00  0.00           O  
ATOM   3536  CB  VAL E 210      -8.799  -2.908 -22.982  1.00  0.00           C  
ATOM   3537  CG1 VAL E 210      -8.962  -1.722 -22.041  1.00  0.00           C  
ATOM   3538  CG2 VAL E 210      -7.541  -2.747 -23.821  1.00  0.00           C  
ATOM   3539  H   VAL E 210      -8.977  -5.227 -24.044  1.00  0.00           H  
ATOM   3540  HA  VAL E 210      -7.738  -4.268 -21.697  1.00  0.00           H  
ATOM   3541  HB  VAL E 210      -9.670  -2.940 -23.632  1.00  0.00           H  
ATOM   3542 1HG1 VAL E 210      -9.030  -0.803 -22.626  1.00  0.00           H  
ATOM   3543 2HG1 VAL E 210      -9.875  -1.849 -21.461  1.00  0.00           H  
ATOM   3544 3HG1 VAL E 210      -8.109  -1.664 -21.371  1.00  0.00           H  
ATOM   3545 1HG2 VAL E 210      -7.606  -1.823 -24.394  1.00  0.00           H  
ATOM   3546 2HG2 VAL E 210      -6.668  -2.714 -23.175  1.00  0.00           H  
ATOM   3547 3HG2 VAL E 210      -7.446  -3.589 -24.506  1.00  0.00           H  
ATOM   3548  N   GLU E 211     -11.034  -4.440 -21.486  1.00  0.00           N  
ATOM   3549  CA  GLU E 211     -12.165  -4.461 -20.561  1.00  0.00           C  
ATOM   3550  C   GLU E 211     -12.024  -5.588 -19.539  1.00  0.00           C  
ATOM   3551  O   GLU E 211     -12.302  -5.382 -18.349  1.00  0.00           O  
ATOM   3552  CB  GLU E 211     -13.468  -4.615 -21.357  1.00  0.00           C  
ATOM   3553  CG  GLU E 211     -13.817  -3.398 -22.201  1.00  0.00           C  
ATOM   3554  CD  GLU E 211     -14.838  -3.669 -23.269  1.00  0.00           C  
ATOM   3555  OE1 GLU E 211     -15.190  -4.812 -23.464  1.00  0.00           O  
ATOM   3556  OE2 GLU E 211     -15.271  -2.723 -23.887  1.00  0.00           O  
ATOM   3557  H   GLU E 211     -11.209  -4.601 -22.468  1.00  0.00           H  
ATOM   3558  HA  GLU E 211     -12.189  -3.518 -20.030  1.00  0.00           H  
ATOM   3559 1HB  GLU E 211     -13.400  -5.475 -22.023  1.00  0.00           H  
ATOM   3560 2HB  GLU E 211     -14.298  -4.795 -20.672  1.00  0.00           H  
ATOM   3561 1HG  GLU E 211     -14.202  -2.617 -21.549  1.00  0.00           H  
ATOM   3562 2HG  GLU E 211     -12.908  -3.018 -22.672  1.00  0.00           H  
ATOM   3563  N   GLU E 212     -11.572  -6.759 -19.990  1.00  0.00           N  
ATOM   3564  CA  GLU E 212     -11.299  -7.907 -19.129  1.00  0.00           C  
ATOM   3565  C   GLU E 212     -10.276  -7.563 -18.053  1.00  0.00           C  
ATOM   3566  O   GLU E 212     -10.501  -7.824 -16.869  1.00  0.00           O  
ATOM   3567  CB  GLU E 212     -10.791  -9.083 -19.969  1.00  0.00           C  
ATOM   3568  CG  GLU E 212     -10.474 -10.350 -19.197  1.00  0.00           C  
ATOM   3569  CD  GLU E 212     -11.664 -10.968 -18.509  1.00  0.00           C  
ATOM   3570  OE1 GLU E 212     -12.758 -10.887 -19.024  1.00  0.00           O  
ATOM   3571  OE2 GLU E 212     -11.479 -11.520 -17.448  1.00  0.00           O  
ATOM   3572  H   GLU E 212     -11.406  -6.863 -20.984  1.00  0.00           H  
ATOM   3573  HA  GLU E 212     -12.229  -8.197 -18.639  1.00  0.00           H  
ATOM   3574 1HB  GLU E 212     -11.510  -9.318 -20.744  1.00  0.00           H  
ATOM   3575 2HB  GLU E 212      -9.872  -8.794 -20.468  1.00  0.00           H  
ATOM   3576 1HG  GLU E 212     -10.061 -11.071 -19.899  1.00  0.00           H  
ATOM   3577 2HG  GLU E 212      -9.708 -10.137 -18.456  1.00  0.00           H  
ATOM   3578  N   ILE E 213      -9.162  -6.971 -18.485  1.00  0.00           N  
ATOM   3579  CA  ILE E 213      -8.093  -6.539 -17.604  1.00  0.00           C  
ATOM   3580  C   ILE E 213      -8.583  -5.547 -16.571  1.00  0.00           C  
ATOM   3581  O   ILE E 213      -8.259  -5.677 -15.391  1.00  0.00           O  
ATOM   3582  CB  ILE E 213      -6.961  -5.902 -18.407  1.00  0.00           C  
ATOM   3583  CG1 ILE E 213      -6.252  -6.962 -19.251  1.00  0.00           C  
ATOM   3584  CG2 ILE E 213      -5.989  -5.223 -17.459  1.00  0.00           C  
ATOM   3585  CD1 ILE E 213      -5.469  -6.373 -20.394  1.00  0.00           C  
ATOM   3586  H   ILE E 213      -9.044  -6.814 -19.478  1.00  0.00           H  
ATOM   3587  HA  ILE E 213      -7.703  -7.411 -17.080  1.00  0.00           H  
ATOM   3588  HB  ILE E 213      -7.378  -5.163 -19.089  1.00  0.00           H  
ATOM   3589 1HG1 ILE E 213      -5.559  -7.515 -18.615  1.00  0.00           H  
ATOM   3590 2HG1 ILE E 213      -6.984  -7.666 -19.651  1.00  0.00           H  
ATOM   3591 1HG2 ILE E 213      -5.191  -4.759 -18.031  1.00  0.00           H  
ATOM   3592 2HG2 ILE E 213      -6.517  -4.463 -16.888  1.00  0.00           H  
ATOM   3593 3HG2 ILE E 213      -5.569  -5.964 -16.780  1.00  0.00           H  
ATOM   3594 1HD1 ILE E 213      -4.972  -7.168 -20.950  1.00  0.00           H  
ATOM   3595 2HD1 ILE E 213      -6.148  -5.834 -21.059  1.00  0.00           H  
ATOM   3596 3HD1 ILE E 213      -4.728  -5.684 -19.999  1.00  0.00           H  
ATOM   3597  N   ALA E 214      -9.362  -4.558 -17.016  1.00  0.00           N  
ATOM   3598  CA  ALA E 214      -9.924  -3.549 -16.128  1.00  0.00           C  
ATOM   3599  C   ALA E 214     -10.751  -4.187 -15.019  1.00  0.00           C  
ATOM   3600  O   ALA E 214     -10.592  -3.831 -13.851  1.00  0.00           O  
ATOM   3601  CB  ALA E 214     -10.779  -2.579 -16.924  1.00  0.00           C  
ATOM   3602  H   ALA E 214      -9.562  -4.495 -18.007  1.00  0.00           H  
ATOM   3603  HA  ALA E 214      -9.103  -3.005 -15.666  1.00  0.00           H  
ATOM   3604 1HB  ALA E 214     -11.173  -1.815 -16.253  1.00  0.00           H  
ATOM   3605 2HB  ALA E 214     -10.172  -2.109 -17.694  1.00  0.00           H  
ATOM   3606 3HB  ALA E 214     -11.603  -3.115 -17.388  1.00  0.00           H  
ATOM   3607  N   LYS E 215     -11.618  -5.132 -15.378  1.00  0.00           N  
ATOM   3608  CA  LYS E 215     -12.412  -5.878 -14.405  1.00  0.00           C  
ATOM   3609  C   LYS E 215     -11.529  -6.585 -13.379  1.00  0.00           C  
ATOM   3610  O   LYS E 215     -11.795  -6.524 -12.177  1.00  0.00           O  
ATOM   3611  CB  LYS E 215     -13.305  -6.896 -15.116  1.00  0.00           C  
ATOM   3612  CG  LYS E 215     -14.457  -6.282 -15.901  1.00  0.00           C  
ATOM   3613  CD  LYS E 215     -15.286  -7.353 -16.595  1.00  0.00           C  
ATOM   3614  CE  LYS E 215     -16.427  -6.741 -17.393  1.00  0.00           C  
ATOM   3615  NZ  LYS E 215     -17.224  -7.774 -18.108  1.00  0.00           N  
ATOM   3616  H   LYS E 215     -11.730  -5.350 -16.361  1.00  0.00           H  
ATOM   3617  HA  LYS E 215     -13.046  -5.175 -13.865  1.00  0.00           H  
ATOM   3618 1HB  LYS E 215     -12.705  -7.486 -15.809  1.00  0.00           H  
ATOM   3619 2HB  LYS E 215     -13.729  -7.583 -14.383  1.00  0.00           H  
ATOM   3620 1HG  LYS E 215     -15.100  -5.719 -15.224  1.00  0.00           H  
ATOM   3621 2HG  LYS E 215     -14.062  -5.598 -16.651  1.00  0.00           H  
ATOM   3622 1HD  LYS E 215     -14.648  -7.927 -17.269  1.00  0.00           H  
ATOM   3623 2HD  LYS E 215     -15.700  -8.032 -15.850  1.00  0.00           H  
ATOM   3624 1HE  LYS E 215     -17.086  -6.192 -16.722  1.00  0.00           H  
ATOM   3625 2HE  LYS E 215     -16.025  -6.040 -18.124  1.00  0.00           H  
ATOM   3626 1HZ  LYS E 215     -17.969  -7.328 -18.625  1.00  0.00           H  
ATOM   3627 2HZ  LYS E 215     -16.625  -8.278 -18.748  1.00  0.00           H  
ATOM   3628 3HZ  LYS E 215     -17.618  -8.419 -17.438  1.00  0.00           H  
ATOM   3629  N   ARG E 216     -10.482  -7.256 -13.865  1.00  0.00           N  
ATOM   3630  CA  ARG E 216      -9.529  -7.938 -12.995  1.00  0.00           C  
ATOM   3631  C   ARG E 216      -8.855  -6.965 -12.026  1.00  0.00           C  
ATOM   3632  O   ARG E 216      -8.730  -7.265 -10.838  1.00  0.00           O  
ATOM   3633  CB  ARG E 216      -8.478  -8.647 -13.826  1.00  0.00           C  
ATOM   3634  CG  ARG E 216      -8.995  -9.842 -14.608  1.00  0.00           C  
ATOM   3635  CD  ARG E 216      -7.997 -10.324 -15.597  1.00  0.00           C  
ATOM   3636  NE  ARG E 216      -8.513 -11.415 -16.411  1.00  0.00           N  
ATOM   3637  CZ  ARG E 216      -7.749 -12.241 -17.153  1.00  0.00           C  
ATOM   3638  NH1 ARG E 216      -6.438 -12.091 -17.162  1.00  0.00           N  
ATOM   3639  NH2 ARG E 216      -8.313 -13.199 -17.871  1.00  0.00           N  
ATOM   3640  H   ARG E 216     -10.340  -7.301 -14.868  1.00  0.00           H  
ATOM   3641  HA  ARG E 216     -10.065  -8.685 -12.416  1.00  0.00           H  
ATOM   3642 1HB  ARG E 216      -8.044  -7.956 -14.543  1.00  0.00           H  
ATOM   3643 2HB  ARG E 216      -7.677  -9.001 -13.177  1.00  0.00           H  
ATOM   3644 1HG  ARG E 216      -9.214 -10.660 -13.920  1.00  0.00           H  
ATOM   3645 2HG  ARG E 216      -9.904  -9.566 -15.141  1.00  0.00           H  
ATOM   3646 1HD  ARG E 216      -7.720  -9.504 -16.258  1.00  0.00           H  
ATOM   3647 2HD  ARG E 216      -7.109 -10.677 -15.073  1.00  0.00           H  
ATOM   3648  HE  ARG E 216      -9.523 -11.541 -16.449  1.00  0.00           H  
ATOM   3649 1HH1 ARG E 216      -6.001 -11.355 -16.624  1.00  0.00           H  
ATOM   3650 2HH1 ARG E 216      -5.850 -12.688 -17.725  1.00  0.00           H  
ATOM   3651 1HH2 ARG E 216      -9.323 -13.306 -17.862  1.00  0.00           H  
ATOM   3652 2HH2 ARG E 216      -7.743 -13.817 -18.429  1.00  0.00           H  
ATOM   3653  N   LEU E 217      -8.456  -5.799 -12.536  1.00  0.00           N  
ATOM   3654  CA  LEU E 217      -7.845  -4.753 -11.726  1.00  0.00           C  
ATOM   3655  C   LEU E 217      -8.790  -4.240 -10.653  1.00  0.00           C  
ATOM   3656  O   LEU E 217      -8.350  -3.997  -9.523  1.00  0.00           O  
ATOM   3657  CB  LEU E 217      -7.413  -3.593 -12.626  1.00  0.00           C  
ATOM   3658  CG  LEU E 217      -6.189  -3.872 -13.496  1.00  0.00           C  
ATOM   3659  CD1 LEU E 217      -6.011  -2.742 -14.499  1.00  0.00           C  
ATOM   3660  CD2 LEU E 217      -4.969  -4.012 -12.604  1.00  0.00           C  
ATOM   3661  H   LEU E 217      -8.568  -5.639 -13.526  1.00  0.00           H  
ATOM   3662  HA  LEU E 217      -6.964  -5.165 -11.243  1.00  0.00           H  
ATOM   3663 1HB  LEU E 217      -8.233  -3.338 -13.288  1.00  0.00           H  
ATOM   3664 2HB  LEU E 217      -7.187  -2.731 -12.002  1.00  0.00           H  
ATOM   3665  HG  LEU E 217      -6.337  -4.797 -14.056  1.00  0.00           H  
ATOM   3666 1HD1 LEU E 217      -5.141  -2.939 -15.129  1.00  0.00           H  
ATOM   3667 2HD1 LEU E 217      -6.900  -2.669 -15.127  1.00  0.00           H  
ATOM   3668 3HD1 LEU E 217      -5.865  -1.804 -13.964  1.00  0.00           H  
ATOM   3669 1HD2 LEU E 217      -4.089  -4.218 -13.214  1.00  0.00           H  
ATOM   3670 2HD2 LEU E 217      -4.818  -3.086 -12.050  1.00  0.00           H  
ATOM   3671 3HD2 LEU E 217      -5.127  -4.832 -11.905  1.00  0.00           H  
ATOM   3672  N   LYS E 218     -10.072  -4.092 -10.980  1.00  0.00           N  
ATOM   3673  CA  LYS E 218     -11.083  -3.694 -10.007  1.00  0.00           C  
ATOM   3674  C   LYS E 218     -11.152  -4.683  -8.849  1.00  0.00           C  
ATOM   3675  O   LYS E 218     -11.177  -4.278  -7.686  1.00  0.00           O  
ATOM   3676  CB  LYS E 218     -12.453  -3.572 -10.678  1.00  0.00           C  
ATOM   3677  CG  LYS E 218     -12.588  -2.384 -11.621  1.00  0.00           C  
ATOM   3678  CD  LYS E 218     -13.967  -2.343 -12.263  1.00  0.00           C  
ATOM   3679  CE  LYS E 218     -14.099  -1.165 -13.217  1.00  0.00           C  
ATOM   3680  NZ  LYS E 218     -15.430  -1.133 -13.882  1.00  0.00           N  
ATOM   3681  H   LYS E 218     -10.360  -4.262 -11.940  1.00  0.00           H  
ATOM   3682  HA  LYS E 218     -10.807  -2.719  -9.602  1.00  0.00           H  
ATOM   3683 1HB  LYS E 218     -12.660  -4.478 -11.249  1.00  0.00           H  
ATOM   3684 2HB  LYS E 218     -13.225  -3.483  -9.914  1.00  0.00           H  
ATOM   3685 1HG  LYS E 218     -12.427  -1.459 -11.066  1.00  0.00           H  
ATOM   3686 2HG  LYS E 218     -11.834  -2.453 -12.404  1.00  0.00           H  
ATOM   3687 1HD  LYS E 218     -14.139  -3.268 -12.815  1.00  0.00           H  
ATOM   3688 2HD  LYS E 218     -14.727  -2.256 -11.487  1.00  0.00           H  
ATOM   3689 1HE  LYS E 218     -13.959  -0.235 -12.668  1.00  0.00           H  
ATOM   3690 2HE  LYS E 218     -13.326  -1.228 -13.983  1.00  0.00           H  
ATOM   3691 1HZ  LYS E 218     -15.477  -0.339 -14.505  1.00  0.00           H  
ATOM   3692 2HZ  LYS E 218     -15.563  -1.984 -14.410  1.00  0.00           H  
ATOM   3693 3HZ  LYS E 218     -16.154  -1.055 -13.183  1.00  0.00           H  
ATOM   3694  N   LYS E 219     -11.165  -5.977  -9.181  1.00  0.00           N  
ATOM   3695  CA  LYS E 219     -11.149  -7.040  -8.181  1.00  0.00           C  
ATOM   3696  C   LYS E 219      -9.925  -6.942  -7.284  1.00  0.00           C  
ATOM   3697  O   LYS E 219     -10.047  -7.005  -6.056  1.00  0.00           O  
ATOM   3698  CB  LYS E 219     -11.194  -8.411  -8.857  1.00  0.00           C  
ATOM   3699  CG  LYS E 219     -12.531  -8.751  -9.503  1.00  0.00           C  
ATOM   3700  CD  LYS E 219     -12.491 -10.117 -10.170  1.00  0.00           C  
ATOM   3701  CE  LYS E 219     -13.821 -10.451 -10.830  1.00  0.00           C  
ATOM   3702  NZ  LYS E 219     -13.784 -11.769 -11.520  1.00  0.00           N  
ATOM   3703  H   LYS E 219     -11.180  -6.231 -10.162  1.00  0.00           H  
ATOM   3704  HA  LYS E 219     -12.034  -6.939  -7.554  1.00  0.00           H  
ATOM   3705 1HB  LYS E 219     -10.427  -8.461  -9.630  1.00  0.00           H  
ATOM   3706 2HB  LYS E 219     -10.971  -9.186  -8.123  1.00  0.00           H  
ATOM   3707 1HG  LYS E 219     -13.313  -8.750  -8.742  1.00  0.00           H  
ATOM   3708 2HG  LYS E 219     -12.776  -7.998 -10.251  1.00  0.00           H  
ATOM   3709 1HD  LYS E 219     -11.706 -10.130 -10.927  1.00  0.00           H  
ATOM   3710 2HD  LYS E 219     -12.265 -10.880  -9.425  1.00  0.00           H  
ATOM   3711 1HE  LYS E 219     -14.606 -10.472 -10.075  1.00  0.00           H  
ATOM   3712 2HE  LYS E 219     -14.069  -9.681 -11.560  1.00  0.00           H  
ATOM   3713 1HZ  LYS E 219     -14.683 -11.953 -11.944  1.00  0.00           H  
ATOM   3714 2HZ  LYS E 219     -13.071 -11.756 -12.236  1.00  0.00           H  
ATOM   3715 3HZ  LYS E 219     -13.574 -12.495 -10.850  1.00  0.00           H  
ATOM   3716  N   ILE E 220      -8.756  -6.774  -7.899  1.00  0.00           N  
ATOM   3717  CA  ILE E 220      -7.497  -6.637  -7.184  1.00  0.00           C  
ATOM   3718  C   ILE E 220      -7.523  -5.465  -6.219  1.00  0.00           C  
ATOM   3719  O   ILE E 220      -7.115  -5.607  -5.066  1.00  0.00           O  
ATOM   3720  CB  ILE E 220      -6.331  -6.470  -8.165  1.00  0.00           C  
ATOM   3721  CG1 ILE E 220      -6.110  -7.771  -8.940  1.00  0.00           C  
ATOM   3722  CG2 ILE E 220      -5.075  -6.070  -7.421  1.00  0.00           C  
ATOM   3723  CD1 ILE E 220      -5.229  -7.603 -10.155  1.00  0.00           C  
ATOM   3724  H   ILE E 220      -8.736  -6.748  -8.912  1.00  0.00           H  
ATOM   3725  HA  ILE E 220      -7.335  -7.548  -6.605  1.00  0.00           H  
ATOM   3726  HB  ILE E 220      -6.583  -5.698  -8.890  1.00  0.00           H  
ATOM   3727 1HG1 ILE E 220      -5.646  -8.506  -8.280  1.00  0.00           H  
ATOM   3728 2HG1 ILE E 220      -7.074  -8.165  -9.260  1.00  0.00           H  
ATOM   3729 1HG2 ILE E 220      -4.262  -5.944  -8.132  1.00  0.00           H  
ATOM   3730 2HG2 ILE E 220      -5.250  -5.135  -6.896  1.00  0.00           H  
ATOM   3731 3HG2 ILE E 220      -4.812  -6.848  -6.702  1.00  0.00           H  
ATOM   3732 1HD1 ILE E 220      -5.114  -8.565 -10.660  1.00  0.00           H  
ATOM   3733 2HD1 ILE E 220      -5.686  -6.889 -10.841  1.00  0.00           H  
ATOM   3734 3HD1 ILE E 220      -4.251  -7.238  -9.851  1.00  0.00           H  
ATOM   3735  N   ALA E 221      -8.011  -4.318  -6.695  1.00  0.00           N  
ATOM   3736  CA  ALA E 221      -8.137  -3.116  -5.882  1.00  0.00           C  
ATOM   3737  C   ALA E 221      -8.981  -3.362  -4.640  1.00  0.00           C  
ATOM   3738  O   ALA E 221      -8.605  -2.953  -3.545  1.00  0.00           O  
ATOM   3739  CB  ALA E 221      -8.737  -1.988  -6.700  1.00  0.00           C  
ATOM   3740  H   ALA E 221      -8.305  -4.273  -7.661  1.00  0.00           H  
ATOM   3741  HA  ALA E 221      -7.136  -2.824  -5.552  1.00  0.00           H  
ATOM   3742 1HB  ALA E 221      -8.799  -1.089  -6.089  1.00  0.00           H  
ATOM   3743 2HB  ALA E 221      -8.107  -1.796  -7.568  1.00  0.00           H  
ATOM   3744 3HB  ALA E 221      -9.734  -2.273  -7.032  1.00  0.00           H  
ATOM   3745  N   GLU E 222     -10.117  -4.049  -4.817  1.00  0.00           N  
ATOM   3746  CA  GLU E 222     -10.969  -4.418  -3.689  1.00  0.00           C  
ATOM   3747  C   GLU E 222     -10.224  -5.258  -2.669  1.00  0.00           C  
ATOM   3748  O   GLU E 222     -10.311  -4.999  -1.468  1.00  0.00           O  
ATOM   3749  CB  GLU E 222     -12.204  -5.186  -4.156  1.00  0.00           C  
ATOM   3750  CG  GLU E 222     -13.066  -5.676  -3.004  1.00  0.00           C  
ATOM   3751  CD  GLU E 222     -14.271  -6.464  -3.438  1.00  0.00           C  
ATOM   3752  OE1 GLU E 222     -14.757  -6.247  -4.519  1.00  0.00           O  
ATOM   3753  OE2 GLU E 222     -14.703  -7.296  -2.669  1.00  0.00           O  
ATOM   3754  H   GLU E 222     -10.394  -4.323  -5.749  1.00  0.00           H  
ATOM   3755  HA  GLU E 222     -11.299  -3.508  -3.195  1.00  0.00           H  
ATOM   3756 1HB  GLU E 222     -12.815  -4.544  -4.796  1.00  0.00           H  
ATOM   3757 2HB  GLU E 222     -11.910  -6.053  -4.751  1.00  0.00           H  
ATOM   3758 1HG  GLU E 222     -12.455  -6.305  -2.362  1.00  0.00           H  
ATOM   3759 2HG  GLU E 222     -13.394  -4.817  -2.423  1.00  0.00           H  
ATOM   3760  N   GLU E 223      -9.502  -6.271  -3.147  1.00  0.00           N  
ATOM   3761  CA  GLU E 223      -8.744  -7.157  -2.271  1.00  0.00           C  
ATOM   3762  C   GLU E 223      -7.671  -6.402  -1.490  1.00  0.00           C  
ATOM   3763  O   GLU E 223      -7.476  -6.660  -0.301  1.00  0.00           O  
ATOM   3764  CB  GLU E 223      -8.096  -8.278  -3.088  1.00  0.00           C  
ATOM   3765  CG  GLU E 223      -7.335  -9.302  -2.257  1.00  0.00           C  
ATOM   3766  CD  GLU E 223      -6.780 -10.428  -3.083  1.00  0.00           C  
ATOM   3767  OE1 GLU E 223      -6.997 -10.432  -4.271  1.00  0.00           O  
ATOM   3768  OE2 GLU E 223      -6.137 -11.287  -2.525  1.00  0.00           O  
ATOM   3769  H   GLU E 223      -9.485  -6.443  -4.148  1.00  0.00           H  
ATOM   3770  HA  GLU E 223      -9.437  -7.595  -1.554  1.00  0.00           H  
ATOM   3771 1HB  GLU E 223      -8.865  -8.809  -3.650  1.00  0.00           H  
ATOM   3772 2HB  GLU E 223      -7.401  -7.848  -3.808  1.00  0.00           H  
ATOM   3773 1HG  GLU E 223      -6.513  -8.801  -1.747  1.00  0.00           H  
ATOM   3774 2HG  GLU E 223      -8.003  -9.708  -1.499  1.00  0.00           H  
ATOM   3775  N   ILE E 224      -7.004  -5.454  -2.159  1.00  0.00           N  
ATOM   3776  CA  ILE E 224      -6.031  -4.586  -1.504  1.00  0.00           C  
ATOM   3777  C   ILE E 224      -6.682  -3.804  -0.376  1.00  0.00           C  
ATOM   3778  O   ILE E 224      -6.147  -3.760   0.734  1.00  0.00           O  
ATOM   3779  CB  ILE E 224      -5.395  -3.609  -2.510  1.00  0.00           C  
ATOM   3780  CG1 ILE E 224      -4.516  -4.367  -3.507  1.00  0.00           C  
ATOM   3781  CG2 ILE E 224      -4.586  -2.548  -1.781  1.00  0.00           C  
ATOM   3782  CD1 ILE E 224      -4.084  -3.537  -4.695  1.00  0.00           C  
ATOM   3783  H   ILE E 224      -7.180  -5.329  -3.144  1.00  0.00           H  
ATOM   3784  HA  ILE E 224      -5.243  -5.205  -1.080  1.00  0.00           H  
ATOM   3785  HB  ILE E 224      -6.179  -3.121  -3.088  1.00  0.00           H  
ATOM   3786 1HG1 ILE E 224      -3.621  -4.730  -3.001  1.00  0.00           H  
ATOM   3787 2HG1 ILE E 224      -5.055  -5.238  -3.880  1.00  0.00           H  
ATOM   3788 1HG2 ILE E 224      -4.143  -1.866  -2.506  1.00  0.00           H  
ATOM   3789 2HG2 ILE E 224      -5.238  -1.990  -1.110  1.00  0.00           H  
ATOM   3790 3HG2 ILE E 224      -3.795  -3.026  -1.203  1.00  0.00           H  
ATOM   3791 1HD1 ILE E 224      -3.465  -4.142  -5.356  1.00  0.00           H  
ATOM   3792 2HD1 ILE E 224      -4.965  -3.192  -5.237  1.00  0.00           H  
ATOM   3793 3HD1 ILE E 224      -3.512  -2.677  -4.348  1.00  0.00           H  
ATOM   3794  N   ALA E 225      -7.831  -3.192  -0.666  1.00  0.00           N  
ATOM   3795  CA  ALA E 225      -8.581  -2.416   0.317  1.00  0.00           C  
ATOM   3796  C   ALA E 225      -8.953  -3.264   1.531  1.00  0.00           C  
ATOM   3797  O   ALA E 225      -8.835  -2.805   2.669  1.00  0.00           O  
ATOM   3798  CB  ALA E 225      -9.834  -1.842  -0.321  1.00  0.00           C  
ATOM   3799  H   ALA E 225      -8.198  -3.254  -1.611  1.00  0.00           H  
ATOM   3800  HA  ALA E 225      -7.948  -1.598   0.661  1.00  0.00           H  
ATOM   3801 1HB  ALA E 225     -10.375  -1.246   0.411  1.00  0.00           H  
ATOM   3802 2HB  ALA E 225      -9.554  -1.216  -1.167  1.00  0.00           H  
ATOM   3803 3HB  ALA E 225     -10.471  -2.653  -0.669  1.00  0.00           H  
ATOM   3804  N   ARG E 226      -9.398  -4.496   1.281  1.00  0.00           N  
ATOM   3805  CA  ARG E 226      -9.745  -5.431   2.337  1.00  0.00           C  
ATOM   3806  C   ARG E 226      -8.559  -5.710   3.245  1.00  0.00           C  
ATOM   3807  O   ARG E 226      -8.699  -5.686   4.467  1.00  0.00           O  
ATOM   3808  CB  ARG E 226     -10.253  -6.740   1.752  1.00  0.00           C  
ATOM   3809  CG  ARG E 226     -11.642  -6.668   1.145  1.00  0.00           C  
ATOM   3810  CD  ARG E 226     -12.034  -7.943   0.502  1.00  0.00           C  
ATOM   3811  NE  ARG E 226     -13.375  -7.882  -0.048  1.00  0.00           N  
ATOM   3812  CZ  ARG E 226     -14.512  -8.070   0.641  1.00  0.00           C  
ATOM   3813  NH1 ARG E 226     -14.480  -8.337   1.932  1.00  0.00           N  
ATOM   3814  NH2 ARG E 226     -15.656  -7.979  -0.008  1.00  0.00           N  
ATOM   3815  H   ARG E 226      -9.506  -4.793   0.320  1.00  0.00           H  
ATOM   3816  HA  ARG E 226     -10.539  -4.995   2.941  1.00  0.00           H  
ATOM   3817 1HB  ARG E 226      -9.573  -7.079   0.975  1.00  0.00           H  
ATOM   3818 2HB  ARG E 226     -10.271  -7.503   2.531  1.00  0.00           H  
ATOM   3819 1HG  ARG E 226     -12.369  -6.451   1.931  1.00  0.00           H  
ATOM   3820 2HG  ARG E 226     -11.678  -5.879   0.392  1.00  0.00           H  
ATOM   3821 1HD  ARG E 226     -11.347  -8.166  -0.313  1.00  0.00           H  
ATOM   3822 2HD  ARG E 226     -12.008  -8.746   1.235  1.00  0.00           H  
ATOM   3823  HE  ARG E 226     -13.483  -7.681  -1.040  1.00  0.00           H  
ATOM   3824 1HH1 ARG E 226     -13.593  -8.403   2.412  1.00  0.00           H  
ATOM   3825 2HH1 ARG E 226     -15.341  -8.476   2.442  1.00  0.00           H  
ATOM   3826 1HH2 ARG E 226     -15.631  -7.770  -1.003  1.00  0.00           H  
ATOM   3827 2HH2 ARG E 226     -16.533  -8.113   0.472  1.00  0.00           H  
ATOM   3828  N   ALA E 227      -7.393  -5.960   2.643  1.00  0.00           N  
ATOM   3829  CA  ALA E 227      -6.168  -6.219   3.393  1.00  0.00           C  
ATOM   3830  C   ALA E 227      -5.789  -5.020   4.268  1.00  0.00           C  
ATOM   3831  O   ALA E 227      -5.398  -5.195   5.425  1.00  0.00           O  
ATOM   3832  CB  ALA E 227      -5.038  -6.553   2.439  1.00  0.00           C  
ATOM   3833  H   ALA E 227      -7.354  -5.990   1.629  1.00  0.00           H  
ATOM   3834  HA  ALA E 227      -6.343  -7.072   4.046  1.00  0.00           H  
ATOM   3835 1HB  ALA E 227      -4.140  -6.773   3.011  1.00  0.00           H  
ATOM   3836 2HB  ALA E 227      -5.313  -7.424   1.844  1.00  0.00           H  
ATOM   3837 3HB  ALA E 227      -4.854  -5.707   1.779  1.00  0.00           H  
ATOM   3838  N   VAL E 228      -5.935  -3.809   3.717  1.00  0.00           N  
ATOM   3839  CA  VAL E 228      -5.695  -2.579   4.470  1.00  0.00           C  
ATOM   3840  C   VAL E 228      -6.593  -2.482   5.692  1.00  0.00           C  
ATOM   3841  O   VAL E 228      -6.121  -2.171   6.788  1.00  0.00           O  
ATOM   3842  CB  VAL E 228      -5.922  -1.340   3.585  1.00  0.00           C  
ATOM   3843  CG1 VAL E 228      -5.952  -0.080   4.444  1.00  0.00           C  
ATOM   3844  CG2 VAL E 228      -4.818  -1.246   2.547  1.00  0.00           C  
ATOM   3845  H   VAL E 228      -6.222  -3.738   2.750  1.00  0.00           H  
ATOM   3846  HA  VAL E 228      -4.657  -2.582   4.802  1.00  0.00           H  
ATOM   3847  HB  VAL E 228      -6.888  -1.423   3.089  1.00  0.00           H  
ATOM   3848 1HG1 VAL E 228      -6.122   0.788   3.809  1.00  0.00           H  
ATOM   3849 2HG1 VAL E 228      -6.761  -0.159   5.174  1.00  0.00           H  
ATOM   3850 3HG1 VAL E 228      -5.002   0.029   4.965  1.00  0.00           H  
ATOM   3851 1HG2 VAL E 228      -4.982  -0.373   1.921  1.00  0.00           H  
ATOM   3852 2HG2 VAL E 228      -3.854  -1.157   3.048  1.00  0.00           H  
ATOM   3853 3HG2 VAL E 228      -4.821  -2.141   1.929  1.00  0.00           H  
ATOM   3854  N   GLU E 229      -7.888  -2.753   5.504  1.00  0.00           N  
ATOM   3855  CA  GLU E 229      -8.849  -2.743   6.596  1.00  0.00           C  
ATOM   3856  C   GLU E 229      -8.488  -3.752   7.674  1.00  0.00           C  
ATOM   3857  O   GLU E 229      -8.548  -3.435   8.855  1.00  0.00           O  
ATOM   3858  CB  GLU E 229     -10.261  -3.021   6.092  1.00  0.00           C  
ATOM   3859  CG  GLU E 229     -11.297  -3.045   7.211  1.00  0.00           C  
ATOM   3860  CD  GLU E 229     -12.701  -3.294   6.728  1.00  0.00           C  
ATOM   3861  OE1 GLU E 229     -13.018  -2.900   5.633  1.00  0.00           O  
ATOM   3862  OE2 GLU E 229     -13.456  -3.886   7.469  1.00  0.00           O  
ATOM   3863  H   GLU E 229      -8.215  -2.970   4.571  1.00  0.00           H  
ATOM   3864  HA  GLU E 229      -8.836  -1.753   7.049  1.00  0.00           H  
ATOM   3865 1HB  GLU E 229     -10.550  -2.255   5.372  1.00  0.00           H  
ATOM   3866 2HB  GLU E 229     -10.289  -3.982   5.574  1.00  0.00           H  
ATOM   3867 1HG  GLU E 229     -11.021  -3.826   7.916  1.00  0.00           H  
ATOM   3868 2HG  GLU E 229     -11.268  -2.093   7.732  1.00  0.00           H  
ATOM   3869  N   LYS E 230      -8.121  -4.970   7.256  1.00  0.00           N  
ATOM   3870  CA  LYS E 230      -7.727  -6.021   8.187  1.00  0.00           C  
ATOM   3871  C   LYS E 230      -6.544  -5.596   9.048  1.00  0.00           C  
ATOM   3872  O   LYS E 230      -6.563  -5.807  10.262  1.00  0.00           O  
ATOM   3873  CB  LYS E 230      -7.387  -7.305   7.429  1.00  0.00           C  
ATOM   3874  CG  LYS E 230      -8.589  -8.008   6.812  1.00  0.00           C  
ATOM   3875  CD  LYS E 230      -8.169  -9.262   6.059  1.00  0.00           C  
ATOM   3876  CE  LYS E 230      -9.367  -9.958   5.430  1.00  0.00           C  
ATOM   3877  NZ  LYS E 230      -8.967 -11.165   4.658  1.00  0.00           N  
ATOM   3878  H   LYS E 230      -8.123  -5.174   6.266  1.00  0.00           H  
ATOM   3879  HA  LYS E 230      -8.568  -6.224   8.849  1.00  0.00           H  
ATOM   3880 1HB  LYS E 230      -6.683  -7.079   6.627  1.00  0.00           H  
ATOM   3881 2HB  LYS E 230      -6.899  -8.008   8.104  1.00  0.00           H  
ATOM   3882 1HG  LYS E 230      -9.292  -8.284   7.598  1.00  0.00           H  
ATOM   3883 2HG  LYS E 230      -9.091  -7.331   6.121  1.00  0.00           H  
ATOM   3884 1HD  LYS E 230      -7.460  -8.995   5.274  1.00  0.00           H  
ATOM   3885 2HD  LYS E 230      -7.680  -9.952   6.747  1.00  0.00           H  
ATOM   3886 1HE  LYS E 230     -10.066 -10.255   6.210  1.00  0.00           H  
ATOM   3887 2HE  LYS E 230      -9.878  -9.267   4.759  1.00  0.00           H  
ATOM   3888 1HZ  LYS E 230      -9.788 -11.597   4.257  1.00  0.00           H  
ATOM   3889 2HZ  LYS E 230      -8.332 -10.898   3.919  1.00  0.00           H  
ATOM   3890 3HZ  LYS E 230      -8.509 -11.822   5.274  1.00  0.00           H  
ATOM   3891  N   LEU E 231      -5.543  -4.969   8.421  1.00  0.00           N  
ATOM   3892  CA  LEU E 231      -4.399  -4.432   9.147  1.00  0.00           C  
ATOM   3893  C   LEU E 231      -4.834  -3.401  10.168  1.00  0.00           C  
ATOM   3894  O   LEU E 231      -4.412  -3.470  11.326  1.00  0.00           O  
ATOM   3895  CB  LEU E 231      -3.399  -3.800   8.171  1.00  0.00           C  
ATOM   3896  CG  LEU E 231      -2.167  -3.146   8.811  1.00  0.00           C  
ATOM   3897  CD1 LEU E 231      -1.370  -4.198   9.570  1.00  0.00           C  
ATOM   3898  CD2 LEU E 231      -1.320  -2.493   7.730  1.00  0.00           C  
ATOM   3899  H   LEU E 231      -5.573  -4.868   7.413  1.00  0.00           H  
ATOM   3900  HA  LEU E 231      -3.907  -5.242   9.670  1.00  0.00           H  
ATOM   3901 1HB  LEU E 231      -3.046  -4.571   7.487  1.00  0.00           H  
ATOM   3902 2HB  LEU E 231      -3.915  -3.036   7.590  1.00  0.00           H  
ATOM   3903  HG  LEU E 231      -2.488  -2.390   9.528  1.00  0.00           H  
ATOM   3904 1HD1 LEU E 231      -0.495  -3.734  10.026  1.00  0.00           H  
ATOM   3905 2HD1 LEU E 231      -1.994  -4.636  10.350  1.00  0.00           H  
ATOM   3906 3HD1 LEU E 231      -1.049  -4.979   8.881  1.00  0.00           H  
ATOM   3907 1HD2 LEU E 231      -0.445  -2.027   8.185  1.00  0.00           H  
ATOM   3908 2HD2 LEU E 231      -0.997  -3.249   7.014  1.00  0.00           H  
ATOM   3909 3HD2 LEU E 231      -1.908  -1.733   7.216  1.00  0.00           H  
ATOM   3910  N   ALA E 232      -5.665  -2.447   9.742  1.00  0.00           N  
ATOM   3911  CA  ALA E 232      -6.162  -1.401  10.622  1.00  0.00           C  
ATOM   3912  C   ALA E 232      -6.890  -1.997  11.818  1.00  0.00           C  
ATOM   3913  O   ALA E 232      -6.674  -1.560  12.953  1.00  0.00           O  
ATOM   3914  CB  ALA E 232      -7.089  -0.469   9.854  1.00  0.00           C  
ATOM   3915  H   ALA E 232      -5.951  -2.446   8.770  1.00  0.00           H  
ATOM   3916  HA  ALA E 232      -5.310  -0.830  10.991  1.00  0.00           H  
ATOM   3917 1HB  ALA E 232      -7.433   0.323  10.516  1.00  0.00           H  
ATOM   3918 2HB  ALA E 232      -6.548  -0.036   9.015  1.00  0.00           H  
ATOM   3919 3HB  ALA E 232      -7.941  -1.032   9.484  1.00  0.00           H  
ATOM   3920  N   ARG E 233      -7.740  -2.984  11.569  1.00  0.00           N  
ATOM   3921  CA  ARG E 233      -8.479  -3.677  12.616  1.00  0.00           C  
ATOM   3922  C   ARG E 233      -7.555  -4.339  13.621  1.00  0.00           C  
ATOM   3923  O   ARG E 233      -7.793  -4.251  14.819  1.00  0.00           O  
ATOM   3924  CB  ARG E 233      -9.398  -4.730  12.024  1.00  0.00           C  
ATOM   3925  CG  ARG E 233     -10.652  -4.200  11.356  1.00  0.00           C  
ATOM   3926  CD  ARG E 233     -11.460  -5.292  10.768  1.00  0.00           C  
ATOM   3927  NE  ARG E 233     -12.674  -4.801  10.148  1.00  0.00           N  
ATOM   3928  CZ  ARG E 233     -13.856  -4.613  10.762  1.00  0.00           C  
ATOM   3929  NH1 ARG E 233     -14.001  -4.877  12.046  1.00  0.00           N  
ATOM   3930  NH2 ARG E 233     -14.864  -4.157  10.044  1.00  0.00           N  
ATOM   3931  H   ARG E 233      -7.888  -3.274  10.615  1.00  0.00           H  
ATOM   3932  HA  ARG E 233      -9.090  -2.946  13.141  1.00  0.00           H  
ATOM   3933 1HB  ARG E 233      -8.855  -5.312  11.280  1.00  0.00           H  
ATOM   3934 2HB  ARG E 233      -9.714  -5.419  12.810  1.00  0.00           H  
ATOM   3935 1HG  ARG E 233     -11.264  -3.682  12.097  1.00  0.00           H  
ATOM   3936 2HG  ARG E 233     -10.379  -3.503  10.558  1.00  0.00           H  
ATOM   3937 1HD  ARG E 233     -10.878  -5.802  10.002  1.00  0.00           H  
ATOM   3938 2HD  ARG E 233     -11.745  -5.997  11.550  1.00  0.00           H  
ATOM   3939  HE  ARG E 233     -12.652  -4.580   9.154  1.00  0.00           H  
ATOM   3940 1HH1 ARG E 233     -13.218  -5.228  12.581  1.00  0.00           H  
ATOM   3941 2HH1 ARG E 233     -14.895  -4.730  12.494  1.00  0.00           H  
ATOM   3942 1HH2 ARG E 233     -14.704  -3.964   9.057  1.00  0.00           H  
ATOM   3943 2HH2 ARG E 233     -15.768  -3.998  10.467  1.00  0.00           H  
ATOM   3944  N   ALA E 234      -6.503  -5.002  13.126  1.00  0.00           N  
ATOM   3945  CA  ALA E 234      -5.521  -5.648  13.990  1.00  0.00           C  
ATOM   3946  C   ALA E 234      -4.806  -4.633  14.879  1.00  0.00           C  
ATOM   3947  O   ALA E 234      -4.589  -4.886  16.060  1.00  0.00           O  
ATOM   3948  CB  ALA E 234      -4.518  -6.418  13.157  1.00  0.00           C  
ATOM   3949  H   ALA E 234      -6.382  -5.068  12.125  1.00  0.00           H  
ATOM   3950  HA  ALA E 234      -6.050  -6.348  14.641  1.00  0.00           H  
ATOM   3951 1HB  ALA E 234      -3.809  -6.915  13.815  1.00  0.00           H  
ATOM   3952 2HB  ALA E 234      -5.043  -7.160  12.557  1.00  0.00           H  
ATOM   3953 3HB  ALA E 234      -3.989  -5.729  12.502  1.00  0.00           H  
ATOM   3954  N   ILE E 235      -4.466  -3.473  14.297  1.00  0.00           N  
ATOM   3955  CA  ILE E 235      -3.855  -2.380  15.047  1.00  0.00           C  
ATOM   3956  C   ILE E 235      -4.784  -1.891  16.157  1.00  0.00           C  
ATOM   3957  O   ILE E 235      -4.352  -1.689  17.291  1.00  0.00           O  
ATOM   3958  CB  ILE E 235      -3.500  -1.207  14.115  1.00  0.00           C  
ATOM   3959  CG1 ILE E 235      -2.371  -1.605  13.161  1.00  0.00           C  
ATOM   3960  CG2 ILE E 235      -3.107   0.017  14.928  1.00  0.00           C  
ATOM   3961  CD1 ILE E 235      -2.149  -0.623  12.034  1.00  0.00           C  
ATOM   3962  H   ILE E 235      -4.636  -3.346  13.308  1.00  0.00           H  
ATOM   3963  HA  ILE E 235      -2.941  -2.749  15.515  1.00  0.00           H  
ATOM   3964  HB  ILE E 235      -4.362  -0.960  13.497  1.00  0.00           H  
ATOM   3965 1HG1 ILE E 235      -1.440  -1.700  13.719  1.00  0.00           H  
ATOM   3966 2HG1 ILE E 235      -2.590  -2.580  12.725  1.00  0.00           H  
ATOM   3967 1HG2 ILE E 235      -2.859   0.837  14.254  1.00  0.00           H  
ATOM   3968 2HG2 ILE E 235      -3.939   0.312  15.566  1.00  0.00           H  
ATOM   3969 3HG2 ILE E 235      -2.241  -0.219  15.547  1.00  0.00           H  
ATOM   3970 1HD1 ILE E 235      -1.334  -0.974  11.401  1.00  0.00           H  
ATOM   3971 2HD1 ILE E 235      -3.060  -0.539  11.440  1.00  0.00           H  
ATOM   3972 3HD1 ILE E 235      -1.893   0.352  12.446  1.00  0.00           H  
ATOM   3973  N   ILE E 236      -6.064  -1.715  15.812  1.00  0.00           N  
ATOM   3974  CA  ILE E 236      -7.092  -1.315  16.766  1.00  0.00           C  
ATOM   3975  C   ILE E 236      -7.240  -2.325  17.897  1.00  0.00           C  
ATOM   3976  O   ILE E 236      -7.297  -1.940  19.065  1.00  0.00           O  
ATOM   3977  CB  ILE E 236      -8.448  -1.136  16.061  1.00  0.00           C  
ATOM   3978  CG1 ILE E 236      -8.405   0.069  15.118  1.00  0.00           C  
ATOM   3979  CG2 ILE E 236      -9.562  -0.976  17.084  1.00  0.00           C  
ATOM   3980  CD1 ILE E 236      -9.588   0.153  14.180  1.00  0.00           C  
ATOM   3981  H   ILE E 236      -6.337  -1.866  14.853  1.00  0.00           H  
ATOM   3982  HA  ILE E 236      -6.802  -0.360  17.203  1.00  0.00           H  
ATOM   3983  HB  ILE E 236      -8.656  -2.010  15.445  1.00  0.00           H  
ATOM   3984 1HG1 ILE E 236      -8.368   0.988  15.703  1.00  0.00           H  
ATOM   3985 2HG1 ILE E 236      -7.497   0.029  14.517  1.00  0.00           H  
ATOM   3986 1HG2 ILE E 236     -10.514  -0.850  16.569  1.00  0.00           H  
ATOM   3987 2HG2 ILE E 236      -9.606  -1.863  17.715  1.00  0.00           H  
ATOM   3988 3HG2 ILE E 236      -9.366  -0.100  17.702  1.00  0.00           H  
ATOM   3989 1HD1 ILE E 236      -9.486   1.033  13.544  1.00  0.00           H  
ATOM   3990 2HD1 ILE E 236      -9.623  -0.742  13.558  1.00  0.00           H  
ATOM   3991 3HD1 ILE E 236     -10.507   0.230  14.759  1.00  0.00           H  
ATOM   3992  N   GLU E 237      -7.287  -3.611  17.540  1.00  0.00           N  
ATOM   3993  CA  GLU E 237      -7.361  -4.698  18.512  1.00  0.00           C  
ATOM   3994  C   GLU E 237      -6.190  -4.658  19.468  1.00  0.00           C  
ATOM   3995  O   GLU E 237      -6.386  -4.769  20.680  1.00  0.00           O  
ATOM   3996  CB  GLU E 237      -7.399  -6.053  17.801  1.00  0.00           C  
ATOM   3997  CG  GLU E 237      -7.524  -7.249  18.734  1.00  0.00           C  
ATOM   3998  CD  GLU E 237      -7.595  -8.559  18.000  1.00  0.00           C  
ATOM   3999  OE1 GLU E 237      -7.074  -8.639  16.914  1.00  0.00           O  
ATOM   4000  OE2 GLU E 237      -8.172  -9.482  18.527  1.00  0.00           O  
ATOM   4001  H   GLU E 237      -7.278  -3.850  16.563  1.00  0.00           H  
ATOM   4002  HA  GLU E 237      -8.275  -4.581  19.092  1.00  0.00           H  
ATOM   4003 1HB  GLU E 237      -8.242  -6.078  17.111  1.00  0.00           H  
ATOM   4004 2HB  GLU E 237      -6.491  -6.181  17.213  1.00  0.00           H  
ATOM   4005 1HG  GLU E 237      -6.663  -7.267  19.403  1.00  0.00           H  
ATOM   4006 2HG  GLU E 237      -8.419  -7.130  19.343  1.00  0.00           H  
ATOM   4007  N   ALA E 238      -4.983  -4.495  18.932  1.00  0.00           N  
ATOM   4008  CA  ALA E 238      -3.773  -4.394  19.732  1.00  0.00           C  
ATOM   4009  C   ALA E 238      -3.866  -3.268  20.746  1.00  0.00           C  
ATOM   4010  O   ALA E 238      -3.542  -3.454  21.919  1.00  0.00           O  
ATOM   4011  CB  ALA E 238      -2.573  -4.184  18.828  1.00  0.00           C  
ATOM   4012  H   ALA E 238      -4.898  -4.439  17.928  1.00  0.00           H  
ATOM   4013  HA  ALA E 238      -3.658  -5.324  20.283  1.00  0.00           H  
ATOM   4014 1HB  ALA E 238      -1.669  -4.137  19.429  1.00  0.00           H  
ATOM   4015 2HB  ALA E 238      -2.505  -5.008  18.125  1.00  0.00           H  
ATOM   4016 3HB  ALA E 238      -2.693  -3.251  18.281  1.00  0.00           H  
ATOM   4017  N   LEU E 239      -4.326  -2.102  20.287  1.00  0.00           N  
ATOM   4018  CA  LEU E 239      -4.522  -0.944  21.143  1.00  0.00           C  
ATOM   4019  C   LEU E 239      -5.531  -1.230  22.254  1.00  0.00           C  
ATOM   4020  O   LEU E 239      -5.285  -0.885  23.418  1.00  0.00           O  
ATOM   4021  CB  LEU E 239      -4.987   0.244  20.304  1.00  0.00           C  
ATOM   4022  CG  LEU E 239      -5.240   1.538  21.072  1.00  0.00           C  
ATOM   4023  CD1 LEU E 239      -3.953   1.986  21.756  1.00  0.00           C  
ATOM   4024  CD2 LEU E 239      -5.746   2.599  20.109  1.00  0.00           C  
ATOM   4025  H   LEU E 239      -4.542  -2.013  19.300  1.00  0.00           H  
ATOM   4026  HA  LEU E 239      -3.569  -0.695  21.606  1.00  0.00           H  
ATOM   4027 1HB  LEU E 239      -4.234   0.447  19.545  1.00  0.00           H  
ATOM   4028 2HB  LEU E 239      -5.914  -0.025  19.801  1.00  0.00           H  
ATOM   4029  HG  LEU E 239      -5.986   1.358  21.844  1.00  0.00           H  
ATOM   4030 1HD1 LEU E 239      -4.135   2.906  22.311  1.00  0.00           H  
ATOM   4031 2HD1 LEU E 239      -3.615   1.209  22.443  1.00  0.00           H  
ATOM   4032 3HD1 LEU E 239      -3.184   2.164  21.004  1.00  0.00           H  
ATOM   4033 1HD2 LEU E 239      -5.934   3.523  20.653  1.00  0.00           H  
ATOM   4034 2HD2 LEU E 239      -4.997   2.777  19.338  1.00  0.00           H  
ATOM   4035 3HD2 LEU E 239      -6.670   2.255  19.645  1.00  0.00           H  
ATOM   4036  N   GLU E 240      -6.650  -1.862  21.905  1.00  0.00           N  
ATOM   4037  CA  GLU E 240      -7.665  -2.257  22.876  1.00  0.00           C  
ATOM   4038  C   GLU E 240      -7.106  -3.200  23.929  1.00  0.00           C  
ATOM   4039  O   GLU E 240      -7.346  -3.013  25.115  1.00  0.00           O  
ATOM   4040  CB  GLU E 240      -8.856  -2.915  22.189  1.00  0.00           C  
ATOM   4041  CG  GLU E 240      -9.913  -3.413  23.168  1.00  0.00           C  
ATOM   4042  CD  GLU E 240     -11.070  -4.112  22.502  1.00  0.00           C  
ATOM   4043  OE1 GLU E 240     -11.465  -3.699  21.438  1.00  0.00           O  
ATOM   4044  OE2 GLU E 240     -11.558  -5.067  23.068  1.00  0.00           O  
ATOM   4045  H   GLU E 240      -6.806  -2.084  20.929  1.00  0.00           H  
ATOM   4046  HA  GLU E 240      -8.016  -1.357  23.384  1.00  0.00           H  
ATOM   4047 1HB  GLU E 240      -9.322  -2.204  21.507  1.00  0.00           H  
ATOM   4048 2HB  GLU E 240      -8.520  -3.765  21.597  1.00  0.00           H  
ATOM   4049 1HG  GLU E 240      -9.444  -4.106  23.863  1.00  0.00           H  
ATOM   4050 2HG  GLU E 240     -10.293  -2.568  23.738  1.00  0.00           H  
ATOM   4051  N   VAL E 241      -6.354  -4.211  23.483  1.00  0.00           N  
ATOM   4052  CA  VAL E 241      -5.706  -5.164  24.376  1.00  0.00           C  
ATOM   4053  C   VAL E 241      -4.756  -4.482  25.343  1.00  0.00           C  
ATOM   4054  O   VAL E 241      -4.741  -4.816  26.526  1.00  0.00           O  
ATOM   4055  CB  VAL E 241      -4.945  -6.225  23.569  1.00  0.00           C  
ATOM   4056  CG1 VAL E 241      -3.995  -6.996  24.471  1.00  0.00           C  
ATOM   4057  CG2 VAL E 241      -5.946  -7.182  22.933  1.00  0.00           C  
ATOM   4058  H   VAL E 241      -6.222  -4.322  22.488  1.00  0.00           H  
ATOM   4059  HA  VAL E 241      -6.484  -5.663  24.956  1.00  0.00           H  
ATOM   4060  HB  VAL E 241      -4.357  -5.736  22.793  1.00  0.00           H  
ATOM   4061 1HG1 VAL E 241      -3.462  -7.739  23.881  1.00  0.00           H  
ATOM   4062 2HG1 VAL E 241      -3.275  -6.301  24.912  1.00  0.00           H  
ATOM   4063 3HG1 VAL E 241      -4.555  -7.488  25.262  1.00  0.00           H  
ATOM   4064 1HG2 VAL E 241      -5.411  -7.933  22.356  1.00  0.00           H  
ATOM   4065 2HG2 VAL E 241      -6.530  -7.669  23.712  1.00  0.00           H  
ATOM   4066 3HG2 VAL E 241      -6.613  -6.626  22.275  1.00  0.00           H  
ATOM   4067  N   ALA E 242      -3.979  -3.517  24.838  1.00  0.00           N  
ATOM   4068  CA  ALA E 242      -3.094  -2.725  25.684  1.00  0.00           C  
ATOM   4069  C   ALA E 242      -3.897  -1.992  26.758  1.00  0.00           C  
ATOM   4070  O   ALA E 242      -3.513  -2.005  27.932  1.00  0.00           O  
ATOM   4071  CB  ALA E 242      -2.310  -1.732  24.833  1.00  0.00           C  
ATOM   4072  H   ALA E 242      -4.005  -3.325  23.847  1.00  0.00           H  
ATOM   4073  HA  ALA E 242      -2.400  -3.398  26.179  1.00  0.00           H  
ATOM   4074 1HB  ALA E 242      -1.634  -1.164  25.469  1.00  0.00           H  
ATOM   4075 2HB  ALA E 242      -1.733  -2.279  24.089  1.00  0.00           H  
ATOM   4076 3HB  ALA E 242      -2.996  -1.055  24.335  1.00  0.00           H  
ATOM   4077  N   TRP E 243      -5.020  -1.385  26.369  1.00  0.00           N  
ATOM   4078  CA  TRP E 243      -5.916  -0.730  27.313  1.00  0.00           C  
ATOM   4079  C   TRP E 243      -6.480  -1.699  28.345  1.00  0.00           C  
ATOM   4080  O   TRP E 243      -6.571  -1.364  29.522  1.00  0.00           O  
ATOM   4081  CB  TRP E 243      -7.078  -0.051  26.608  1.00  0.00           C  
ATOM   4082  CG  TRP E 243      -8.154   0.335  27.563  1.00  0.00           C  
ATOM   4083  CD1 TRP E 243      -8.135   1.397  28.419  1.00  0.00           C  
ATOM   4084  CD2 TRP E 243      -9.419  -0.331  27.796  1.00  0.00           C  
ATOM   4085  NE1 TRP E 243      -9.287   1.432  29.158  1.00  0.00           N  
ATOM   4086  CE2 TRP E 243     -10.086   0.378  28.791  1.00  0.00           C  
ATOM   4087  CE3 TRP E 243     -10.024  -1.467  27.237  1.00  0.00           C  
ATOM   4088  CZ2 TRP E 243     -11.331  -0.001  29.255  1.00  0.00           C  
ATOM   4089  CZ3 TRP E 243     -11.277  -1.848  27.703  1.00  0.00           C  
ATOM   4090  CH2 TRP E 243     -11.914  -1.133  28.686  1.00  0.00           C  
ATOM   4091  H   TRP E 243      -5.260  -1.377  25.382  1.00  0.00           H  
ATOM   4092  HA  TRP E 243      -5.345   0.027  27.849  1.00  0.00           H  
ATOM   4093 1HB  TRP E 243      -6.726   0.846  26.096  1.00  0.00           H  
ATOM   4094 2HB  TRP E 243      -7.503  -0.717  25.856  1.00  0.00           H  
ATOM   4095  HD1 TRP E 243      -7.315   2.106  28.499  1.00  0.00           H  
ATOM   4096  HE1 TRP E 243      -9.516   2.122  29.862  1.00  0.00           H  
ATOM   4097  HE3 TRP E 243      -9.523  -2.036  26.459  1.00  0.00           H  
ATOM   4098  HZ2 TRP E 243     -11.851   0.558  30.035  1.00  0.00           H  
ATOM   4099  HZ3 TRP E 243     -11.745  -2.730  27.266  1.00  0.00           H  
ATOM   4100  HH2 TRP E 243     -12.898  -1.458  29.027  1.00  0.00           H  
ATOM   4101  N   ARG E 244      -6.874  -2.890  27.891  1.00  0.00           N  
ATOM   4102  CA  ARG E 244      -7.412  -3.908  28.784  1.00  0.00           C  
ATOM   4103  C   ARG E 244      -6.389  -4.317  29.826  1.00  0.00           C  
ATOM   4104  O   ARG E 244      -6.722  -4.428  31.010  1.00  0.00           O  
ATOM   4105  CB  ARG E 244      -7.844  -5.131  27.999  1.00  0.00           C  
ATOM   4106  CG  ARG E 244      -9.123  -4.955  27.200  1.00  0.00           C  
ATOM   4107  CD  ARG E 244      -9.491  -6.185  26.454  1.00  0.00           C  
ATOM   4108  NE  ARG E 244     -10.741  -6.025  25.737  1.00  0.00           N  
ATOM   4109  CZ  ARG E 244     -11.968  -6.252  26.240  1.00  0.00           C  
ATOM   4110  NH1 ARG E 244     -12.120  -6.657  27.484  1.00  0.00           N  
ATOM   4111  NH2 ARG E 244     -13.009  -6.059  25.455  1.00  0.00           N  
ATOM   4112  H   ARG E 244      -6.808  -3.090  26.905  1.00  0.00           H  
ATOM   4113  HA  ARG E 244      -8.284  -3.495  29.288  1.00  0.00           H  
ATOM   4114 1HB  ARG E 244      -7.056  -5.415  27.306  1.00  0.00           H  
ATOM   4115 2HB  ARG E 244      -7.997  -5.960  28.688  1.00  0.00           H  
ATOM   4116 1HG  ARG E 244      -9.940  -4.711  27.879  1.00  0.00           H  
ATOM   4117 2HG  ARG E 244      -8.997  -4.150  26.476  1.00  0.00           H  
ATOM   4118 1HD  ARG E 244      -8.715  -6.420  25.729  1.00  0.00           H  
ATOM   4119 2HD  ARG E 244      -9.606  -7.011  27.153  1.00  0.00           H  
ATOM   4120  HE  ARG E 244     -10.703  -5.715  24.769  1.00  0.00           H  
ATOM   4121 1HH1 ARG E 244     -11.310  -6.798  28.072  1.00  0.00           H  
ATOM   4122 2HH1 ARG E 244     -13.045  -6.824  27.853  1.00  0.00           H  
ATOM   4123 1HH2 ARG E 244     -12.845  -5.744  24.502  1.00  0.00           H  
ATOM   4124 2HH2 ARG E 244     -13.946  -6.222  25.794  1.00  0.00           H  
ATOM   4125  N   SER E 245      -5.143  -4.520  29.393  1.00  0.00           N  
ATOM   4126  CA  SER E 245      -4.028  -4.829  30.273  1.00  0.00           C  
ATOM   4127  C   SER E 245      -3.847  -3.724  31.309  1.00  0.00           C  
ATOM   4128  O   SER E 245      -3.723  -4.003  32.499  1.00  0.00           O  
ATOM   4129  CB  SER E 245      -2.761  -5.024  29.463  1.00  0.00           C  
ATOM   4130  OG  SER E 245      -1.685  -5.419  30.273  1.00  0.00           O  
ATOM   4131  H   SER E 245      -4.956  -4.451  28.401  1.00  0.00           H  
ATOM   4132  HA  SER E 245      -4.252  -5.755  30.807  1.00  0.00           H  
ATOM   4133 1HB  SER E 245      -2.931  -5.765  28.676  1.00  0.00           H  
ATOM   4134 2HB  SER E 245      -2.512  -4.092  28.970  1.00  0.00           H  
ATOM   4135  HG  SER E 245      -1.705  -6.388  30.280  1.00  0.00           H  
ATOM   4136  N   ASN E 246      -3.866  -2.472  30.843  1.00  0.00           N  
ATOM   4137  CA  ASN E 246      -3.791  -1.306  31.717  1.00  0.00           C  
ATOM   4138  C   ASN E 246      -4.889  -1.299  32.772  1.00  0.00           C  
ATOM   4139  O   ASN E 246      -4.616  -1.049  33.944  1.00  0.00           O  
ATOM   4140  CB  ASN E 246      -3.843  -0.030  30.898  1.00  0.00           C  
ATOM   4141  CG  ASN E 246      -2.566   0.227  30.147  1.00  0.00           C  
ATOM   4142  OD1 ASN E 246      -1.645  -0.598  30.164  1.00  0.00           O  
ATOM   4143  ND2 ASN E 246      -2.492   1.355  29.488  1.00  0.00           N  
ATOM   4144  H   ASN E 246      -3.942  -2.321  29.844  1.00  0.00           H  
ATOM   4145  HA  ASN E 246      -2.837  -1.340  32.250  1.00  0.00           H  
ATOM   4146 1HB  ASN E 246      -4.665  -0.089  30.183  1.00  0.00           H  
ATOM   4147 2HB  ASN E 246      -4.040   0.817  31.555  1.00  0.00           H  
ATOM   4148 1HD2 ASN E 246      -1.666   1.579  28.970  1.00  0.00           H  
ATOM   4149 2HD2 ASN E 246      -3.261   1.993  29.502  1.00  0.00           H  
ATOM   4150  N   LYS E 247      -6.126  -1.561  32.345  1.00  0.00           N  
ATOM   4151  CA  LYS E 247      -7.270  -1.611  33.241  1.00  0.00           C  
ATOM   4152  C   LYS E 247      -7.108  -2.691  34.305  1.00  0.00           C  
ATOM   4153  O   LYS E 247      -7.407  -2.468  35.470  1.00  0.00           O  
ATOM   4154  CB  LYS E 247      -8.559  -1.841  32.457  1.00  0.00           C  
ATOM   4155  CG  LYS E 247      -9.799  -1.888  33.334  1.00  0.00           C  
ATOM   4156  CD  LYS E 247     -11.072  -2.049  32.516  1.00  0.00           C  
ATOM   4157  CE  LYS E 247     -12.290  -2.124  33.427  1.00  0.00           C  
ATOM   4158  NZ  LYS E 247     -13.553  -2.311  32.664  1.00  0.00           N  
ATOM   4159  H   LYS E 247      -6.281  -1.725  31.360  1.00  0.00           H  
ATOM   4160  HA  LYS E 247      -7.342  -0.651  33.757  1.00  0.00           H  
ATOM   4161 1HB  LYS E 247      -8.689  -1.046  31.723  1.00  0.00           H  
ATOM   4162 2HB  LYS E 247      -8.496  -2.784  31.914  1.00  0.00           H  
ATOM   4163 1HG  LYS E 247      -9.715  -2.723  34.030  1.00  0.00           H  
ATOM   4164 2HG  LYS E 247      -9.870  -0.966  33.911  1.00  0.00           H  
ATOM   4165 1HD  LYS E 247     -11.186  -1.197  31.847  1.00  0.00           H  
ATOM   4166 2HD  LYS E 247     -11.019  -2.958  31.917  1.00  0.00           H  
ATOM   4167 1HE  LYS E 247     -12.166  -2.961  34.115  1.00  0.00           H  
ATOM   4168 2HE  LYS E 247     -12.360  -1.202  34.005  1.00  0.00           H  
ATOM   4169 1HZ  LYS E 247     -14.332  -2.357  33.306  1.00  0.00           H  
ATOM   4170 2HZ  LYS E 247     -13.685  -1.534  32.031  1.00  0.00           H  
ATOM   4171 3HZ  LYS E 247     -13.504  -3.170  32.135  1.00  0.00           H  
ATOM   4172  N   LYS E 248      -6.604  -3.856  33.890  1.00  0.00           N  
ATOM   4173  CA  LYS E 248      -6.322  -4.948  34.812  1.00  0.00           C  
ATOM   4174  C   LYS E 248      -5.249  -4.580  35.834  1.00  0.00           C  
ATOM   4175  O   LYS E 248      -5.365  -4.932  37.008  1.00  0.00           O  
ATOM   4176  CB  LYS E 248      -5.904  -6.188  34.029  1.00  0.00           C  
ATOM   4177  CG  LYS E 248      -7.054  -6.850  33.286  1.00  0.00           C  
ATOM   4178  CD  LYS E 248      -6.579  -8.004  32.418  1.00  0.00           C  
ATOM   4179  CE  LYS E 248      -7.762  -8.730  31.795  1.00  0.00           C  
ATOM   4180  NZ  LYS E 248      -7.328  -9.782  30.837  1.00  0.00           N  
ATOM   4181  H   LYS E 248      -6.415  -3.991  32.907  1.00  0.00           H  
ATOM   4182  HA  LYS E 248      -7.236  -5.175  35.360  1.00  0.00           H  
ATOM   4183 1HB  LYS E 248      -5.141  -5.925  33.296  1.00  0.00           H  
ATOM   4184 2HB  LYS E 248      -5.471  -6.922  34.705  1.00  0.00           H  
ATOM   4185 1HG  LYS E 248      -7.778  -7.229  34.004  1.00  0.00           H  
ATOM   4186 2HG  LYS E 248      -7.553  -6.112  32.656  1.00  0.00           H  
ATOM   4187 1HD  LYS E 248      -5.929  -7.626  31.622  1.00  0.00           H  
ATOM   4188 2HD  LYS E 248      -6.009  -8.706  33.026  1.00  0.00           H  
ATOM   4189 1HE  LYS E 248      -8.351  -9.194  32.583  1.00  0.00           H  
ATOM   4190 2HE  LYS E 248      -8.390  -8.010  31.264  1.00  0.00           H  
ATOM   4191 1HZ  LYS E 248      -8.138 -10.241  30.447  1.00  0.00           H  
ATOM   4192 2HZ  LYS E 248      -6.791  -9.358  30.093  1.00  0.00           H  
ATOM   4193 3HZ  LYS E 248      -6.751 -10.464  31.310  1.00  0.00           H  
ATOM   4194  N   ILE E 249      -4.225  -3.843  35.399  1.00  0.00           N  
ATOM   4195  CA  ILE E 249      -3.201  -3.333  36.310  1.00  0.00           C  
ATOM   4196  C   ILE E 249      -3.765  -2.353  37.334  1.00  0.00           C  
ATOM   4197  O   ILE E 249      -3.456  -2.445  38.521  1.00  0.00           O  
ATOM   4198  CB  ILE E 249      -2.068  -2.640  35.542  1.00  0.00           C  
ATOM   4199  CG1 ILE E 249      -1.270  -3.664  34.746  1.00  0.00           C  
ATOM   4200  CG2 ILE E 249      -1.162  -1.889  36.505  1.00  0.00           C  
ATOM   4201  CD1 ILE E 249      -0.353  -3.041  33.726  1.00  0.00           C  
ATOM   4202  H   ILE E 249      -4.153  -3.625  34.413  1.00  0.00           H  
ATOM   4203  HA  ILE E 249      -2.780  -4.179  36.854  1.00  0.00           H  
ATOM   4204  HB  ILE E 249      -2.493  -1.933  34.832  1.00  0.00           H  
ATOM   4205 1HG1 ILE E 249      -0.669  -4.259  35.434  1.00  0.00           H  
ATOM   4206 2HG1 ILE E 249      -1.961  -4.331  34.234  1.00  0.00           H  
ATOM   4207 1HG2 ILE E 249      -0.371  -1.392  35.945  1.00  0.00           H  
ATOM   4208 2HG2 ILE E 249      -1.745  -1.146  37.048  1.00  0.00           H  
ATOM   4209 3HG2 ILE E 249      -0.722  -2.593  37.210  1.00  0.00           H  
ATOM   4210 1HD1 ILE E 249       0.181  -3.828  33.196  1.00  0.00           H  
ATOM   4211 2HD1 ILE E 249      -0.942  -2.459  33.015  1.00  0.00           H  
ATOM   4212 3HD1 ILE E 249       0.363  -2.389  34.223  1.00  0.00           H  
ATOM   4213  N   SER E 250      -4.584  -1.409  36.863  1.00  0.00           N  
ATOM   4214  CA  SER E 250      -5.168  -0.387  37.736  1.00  0.00           C  
ATOM   4215  C   SER E 250      -6.056  -0.895  38.893  1.00  0.00           C  
ATOM   4216  O   SER E 250      -5.810  -0.507  40.052  1.00  0.00           O  
ATOM   4217  OXT SER E 250      -7.217  -1.257  38.622  1.00  0.00           O  
ATOM   4218  CB  SER E 250      -5.964   0.593  36.899  1.00  0.00           C  
ATOM   4219  OG  SER E 250      -6.587   1.531  37.744  1.00  0.00           O  
ATOM   4220  H   SER E 250      -4.792  -1.376  35.863  1.00  0.00           H  
ATOM   4221  HA  SER E 250      -4.339   0.157  38.181  1.00  0.00           H  
ATOM   4222 1HB  SER E 250      -5.295   1.106  36.205  1.00  0.00           H  
ATOM   4223 2HB  SER E 250      -6.706   0.064  36.305  1.00  0.00           H  
ATOM   4224  HG  SER E 250      -7.210   2.034  37.198  1.00  0.00           H  
TER                                                                             
ATOM   4226  N   SER F 251      11.414  -7.446 -36.336  1.00  0.00           N  
ATOM   4227  CA  SER F 251      12.479  -6.577 -35.815  1.00  0.00           C  
ATOM   4228  C   SER F 251      11.986  -5.766 -34.618  1.00  0.00           C  
ATOM   4229  O   SER F 251      12.309  -6.080 -33.475  1.00  0.00           O  
ATOM   4230  CB  SER F 251      12.975  -5.642 -36.900  1.00  0.00           C  
ATOM   4231  OG  SER F 251      11.968  -4.749 -37.291  1.00  0.00           O  
ATOM   4232 1H   SER F 251      11.777  -8.008 -37.099  1.00  0.00           H  
ATOM   4233 2H   SER F 251      11.088  -8.064 -35.598  1.00  0.00           H  
ATOM   4234 3H   SER F 251      10.620  -6.884 -36.655  1.00  0.00           H  
ATOM   4235  HA  SER F 251      13.306  -7.204 -35.482  1.00  0.00           H  
ATOM   4236 1HB  SER F 251      13.837  -5.084 -36.535  1.00  0.00           H  
ATOM   4237 2HB  SER F 251      13.302  -6.224 -37.760  1.00  0.00           H  
ATOM   4238  HG  SER F 251      11.401  -5.237 -37.894  1.00  0.00           H  
ATOM   4239  N   GLN F 252      11.213  -4.724 -34.910  1.00  0.00           N  
ATOM   4240  CA  GLN F 252      10.646  -3.817 -33.916  1.00  0.00           C  
ATOM   4241  C   GLN F 252       9.667  -4.519 -32.976  1.00  0.00           C  
ATOM   4242  O   GLN F 252       9.515  -4.102 -31.825  1.00  0.00           O  
ATOM   4243  CB  GLN F 252       9.944  -2.647 -34.611  1.00  0.00           C  
ATOM   4244  CG  GLN F 252      10.886  -1.688 -35.319  1.00  0.00           C  
ATOM   4245  CD  GLN F 252      10.146  -0.577 -36.039  1.00  0.00           C  
ATOM   4246  OE1 GLN F 252       8.983  -0.731 -36.420  1.00  0.00           O  
ATOM   4247  NE2 GLN F 252      10.818   0.553 -36.230  1.00  0.00           N  
ATOM   4248  H   GLN F 252      11.027  -4.542 -35.884  1.00  0.00           H  
ATOM   4249  HA  GLN F 252      11.457  -3.408 -33.316  1.00  0.00           H  
ATOM   4250 1HB  GLN F 252       9.239  -3.032 -35.348  1.00  0.00           H  
ATOM   4251 2HB  GLN F 252       9.373  -2.078 -33.878  1.00  0.00           H  
ATOM   4252 1HG  GLN F 252      11.549  -1.236 -34.581  1.00  0.00           H  
ATOM   4253 2HG  GLN F 252      11.468  -2.243 -36.054  1.00  0.00           H  
ATOM   4254 1HE2 GLN F 252      10.382   1.322 -36.699  1.00  0.00           H  
ATOM   4255 2HE2 GLN F 252      11.760   0.636 -35.904  1.00  0.00           H  
ATOM   4256  N   GLU F 253       9.019  -5.582 -33.452  1.00  0.00           N  
ATOM   4257  CA  GLU F 253       8.126  -6.385 -32.629  1.00  0.00           C  
ATOM   4258  C   GLU F 253       8.904  -7.105 -31.541  1.00  0.00           C  
ATOM   4259  O   GLU F 253       8.487  -7.117 -30.381  1.00  0.00           O  
ATOM   4260  CB  GLU F 253       7.389  -7.402 -33.496  1.00  0.00           C  
ATOM   4261  CG  GLU F 253       6.602  -6.788 -34.648  1.00  0.00           C  
ATOM   4262  CD  GLU F 253       7.490  -6.342 -35.798  1.00  0.00           C  
ATOM   4263  OE1 GLU F 253       8.669  -6.625 -35.781  1.00  0.00           O  
ATOM   4264  OE2 GLU F 253       6.975  -5.714 -36.696  1.00  0.00           O  
ATOM   4265  H   GLU F 253       9.161  -5.852 -34.417  1.00  0.00           H  
ATOM   4266  HA  GLU F 253       7.403  -5.727 -32.152  1.00  0.00           H  
ATOM   4267 1HB  GLU F 253       8.102  -8.109 -33.914  1.00  0.00           H  
ATOM   4268 2HB  GLU F 253       6.692  -7.966 -32.872  1.00  0.00           H  
ATOM   4269 1HG  GLU F 253       5.896  -7.532 -35.018  1.00  0.00           H  
ATOM   4270 2HG  GLU F 253       6.031  -5.942 -34.275  1.00  0.00           H  
ATOM   4271  N   GLU F 254      10.038  -7.701 -31.923  1.00  0.00           N  
ATOM   4272  CA  GLU F 254      10.915  -8.391 -30.981  1.00  0.00           C  
ATOM   4273  C   GLU F 254      11.552  -7.407 -30.012  1.00  0.00           C  
ATOM   4274  O   GLU F 254      11.684  -7.711 -28.825  1.00  0.00           O  
ATOM   4275  CB  GLU F 254      12.005  -9.163 -31.728  1.00  0.00           C  
ATOM   4276  CG  GLU F 254      12.917  -9.989 -30.832  1.00  0.00           C  
ATOM   4277  CD  GLU F 254      13.907 -10.814 -31.607  1.00  0.00           C  
ATOM   4278  OE1 GLU F 254      13.599 -11.197 -32.710  1.00  0.00           O  
ATOM   4279  OE2 GLU F 254      14.973 -11.061 -31.095  1.00  0.00           O  
ATOM   4280  H   GLU F 254      10.302  -7.671 -32.899  1.00  0.00           H  
ATOM   4281  HA  GLU F 254      10.315  -9.095 -30.404  1.00  0.00           H  
ATOM   4282 1HB  GLU F 254      11.544  -9.838 -32.450  1.00  0.00           H  
ATOM   4283 2HB  GLU F 254      12.628  -8.464 -32.286  1.00  0.00           H  
ATOM   4284 1HG  GLU F 254      13.461  -9.319 -30.168  1.00  0.00           H  
ATOM   4285 2HG  GLU F 254      12.304 -10.648 -30.218  1.00  0.00           H  
ATOM   4286  N   GLU F 255      11.922  -6.227 -30.511  1.00  0.00           N  
ATOM   4287  CA  GLU F 255      12.450  -5.157 -29.671  1.00  0.00           C  
ATOM   4288  C   GLU F 255      11.442  -4.750 -28.609  1.00  0.00           C  
ATOM   4289  O   GLU F 255      11.780  -4.664 -27.425  1.00  0.00           O  
ATOM   4290  CB  GLU F 255      12.821  -3.943 -30.519  1.00  0.00           C  
ATOM   4291  CG  GLU F 255      13.337  -2.759 -29.712  1.00  0.00           C  
ATOM   4292  CD  GLU F 255      13.639  -1.547 -30.553  1.00  0.00           C  
ATOM   4293  OE1 GLU F 255      12.819  -1.179 -31.360  1.00  0.00           O  
ATOM   4294  OE2 GLU F 255      14.695  -0.983 -30.382  1.00  0.00           O  
ATOM   4295  H   GLU F 255      11.833  -6.060 -31.507  1.00  0.00           H  
ATOM   4296  HA  GLU F 255      13.347  -5.521 -29.173  1.00  0.00           H  
ATOM   4297 1HB  GLU F 255      13.594  -4.220 -31.236  1.00  0.00           H  
ATOM   4298 2HB  GLU F 255      11.952  -3.608 -31.088  1.00  0.00           H  
ATOM   4299 1HG  GLU F 255      12.593  -2.489 -28.962  1.00  0.00           H  
ATOM   4300 2HG  GLU F 255      14.241  -3.065 -29.193  1.00  0.00           H  
ATOM   4301  N   SER F 256      10.205  -4.499 -29.049  1.00  0.00           N  
ATOM   4302  CA  SER F 256       9.102  -4.136 -28.169  1.00  0.00           C  
ATOM   4303  C   SER F 256       8.873  -5.220 -27.123  1.00  0.00           C  
ATOM   4304  O   SER F 256       8.709  -4.913 -25.944  1.00  0.00           O  
ATOM   4305  CB  SER F 256       7.827  -3.922 -28.981  1.00  0.00           C  
ATOM   4306  OG  SER F 256       7.947  -2.848 -29.889  1.00  0.00           O  
ATOM   4307  H   SER F 256      10.017  -4.561 -30.038  1.00  0.00           H  
ATOM   4308  HA  SER F 256       9.352  -3.206 -27.658  1.00  0.00           H  
ATOM   4309 1HB  SER F 256       7.572  -4.827 -29.519  1.00  0.00           H  
ATOM   4310 2HB  SER F 256       7.000  -3.716 -28.306  1.00  0.00           H  
ATOM   4311  HG  SER F 256       8.608  -3.114 -30.539  1.00  0.00           H  
ATOM   4312  N   LYS F 257       8.878  -6.488 -27.562  1.00  0.00           N  
ATOM   4313  CA  LYS F 257       8.752  -7.648 -26.678  1.00  0.00           C  
ATOM   4314  C   LYS F 257       9.814  -7.645 -25.590  1.00  0.00           C  
ATOM   4315  O   LYS F 257       9.487  -7.802 -24.409  1.00  0.00           O  
ATOM   4316  CB  LYS F 257       8.853  -8.932 -27.495  1.00  0.00           C  
ATOM   4317  CG  LYS F 257       8.633 -10.215 -26.711  1.00  0.00           C  
ATOM   4318  CD  LYS F 257       8.683 -11.413 -27.643  1.00  0.00           C  
ATOM   4319  CE  LYS F 257       8.356 -12.715 -26.924  1.00  0.00           C  
ATOM   4320  NZ  LYS F 257       9.534 -13.270 -26.196  1.00  0.00           N  
ATOM   4321  H   LYS F 257       8.971  -6.667 -28.555  1.00  0.00           H  
ATOM   4322  HA  LYS F 257       7.774  -7.613 -26.198  1.00  0.00           H  
ATOM   4323 1HB  LYS F 257       8.132  -8.907 -28.310  1.00  0.00           H  
ATOM   4324 2HB  LYS F 257       9.841  -9.005 -27.941  1.00  0.00           H  
ATOM   4325 1HG  LYS F 257       9.409 -10.316 -25.951  1.00  0.00           H  
ATOM   4326 2HG  LYS F 257       7.663 -10.181 -26.215  1.00  0.00           H  
ATOM   4327 1HD  LYS F 257       7.971 -11.273 -28.456  1.00  0.00           H  
ATOM   4328 2HD  LYS F 257       9.680 -11.498 -28.072  1.00  0.00           H  
ATOM   4329 1HE  LYS F 257       7.545 -12.538 -26.213  1.00  0.00           H  
ATOM   4330 2HE  LYS F 257       8.020 -13.444 -27.663  1.00  0.00           H  
ATOM   4331 1HZ  LYS F 257       9.270 -14.136 -25.748  1.00  0.00           H  
ATOM   4332 2HZ  LYS F 257      10.283 -13.445 -26.850  1.00  0.00           H  
ATOM   4333 3HZ  LYS F 257       9.847 -12.616 -25.488  1.00  0.00           H  
ATOM   4334  N   ARG F 258      11.073  -7.468 -25.986  1.00  0.00           N  
ATOM   4335  CA  ARG F 258      12.195  -7.393 -25.058  1.00  0.00           C  
ATOM   4336  C   ARG F 258      11.985  -6.306 -24.018  1.00  0.00           C  
ATOM   4337  O   ARG F 258      12.216  -6.535 -22.831  1.00  0.00           O  
ATOM   4338  CB  ARG F 258      13.492  -7.124 -25.808  1.00  0.00           C  
ATOM   4339  CG  ARG F 258      14.000  -8.288 -26.643  1.00  0.00           C  
ATOM   4340  CD  ARG F 258      15.280  -7.960 -27.322  1.00  0.00           C  
ATOM   4341  NE  ARG F 258      15.726  -9.038 -28.190  1.00  0.00           N  
ATOM   4342  CZ  ARG F 258      16.428 -10.111 -27.777  1.00  0.00           C  
ATOM   4343  NH1 ARG F 258      16.755 -10.236 -26.510  1.00  0.00           N  
ATOM   4344  NH2 ARG F 258      16.788 -11.040 -28.647  1.00  0.00           N  
ATOM   4345  H   ARG F 258      11.267  -7.375 -26.978  1.00  0.00           H  
ATOM   4346  HA  ARG F 258      12.277  -8.351 -24.545  1.00  0.00           H  
ATOM   4347 1HB  ARG F 258      13.357  -6.274 -26.475  1.00  0.00           H  
ATOM   4348 2HB  ARG F 258      14.275  -6.862 -25.097  1.00  0.00           H  
ATOM   4349 1HG  ARG F 258      14.165  -9.153 -26.000  1.00  0.00           H  
ATOM   4350 2HG  ARG F 258      13.262  -8.539 -27.406  1.00  0.00           H  
ATOM   4351 1HD  ARG F 258      15.150  -7.065 -27.929  1.00  0.00           H  
ATOM   4352 2HD  ARG F 258      16.052  -7.782 -26.575  1.00  0.00           H  
ATOM   4353  HE  ARG F 258      15.493  -8.977 -29.172  1.00  0.00           H  
ATOM   4354 1HH1 ARG F 258      16.480  -9.526 -25.845  1.00  0.00           H  
ATOM   4355 2HH1 ARG F 258      17.281 -11.040 -26.201  1.00  0.00           H  
ATOM   4356 1HH2 ARG F 258      16.536 -10.944 -29.621  1.00  0.00           H  
ATOM   4357 2HH2 ARG F 258      17.313 -11.844 -28.338  1.00  0.00           H  
ATOM   4358  N   LEU F 259      11.542  -5.130 -24.467  1.00  0.00           N  
ATOM   4359  CA  LEU F 259      11.268  -4.014 -23.571  1.00  0.00           C  
ATOM   4360  C   LEU F 259      10.164  -4.344 -22.579  1.00  0.00           C  
ATOM   4361  O   LEU F 259      10.299  -4.049 -21.389  1.00  0.00           O  
ATOM   4362  CB  LEU F 259      10.876  -2.772 -24.382  1.00  0.00           C  
ATOM   4363  CG  LEU F 259      12.000  -2.135 -25.209  1.00  0.00           C  
ATOM   4364  CD1 LEU F 259      11.421  -1.041 -26.096  1.00  0.00           C  
ATOM   4365  CD2 LEU F 259      13.063  -1.576 -24.275  1.00  0.00           C  
ATOM   4366  H   LEU F 259      11.405  -5.001 -25.462  1.00  0.00           H  
ATOM   4367  HA  LEU F 259      12.176  -3.790 -23.015  1.00  0.00           H  
ATOM   4368 1HB  LEU F 259      10.074  -3.044 -25.067  1.00  0.00           H  
ATOM   4369 2HB  LEU F 259      10.499  -2.014 -23.696  1.00  0.00           H  
ATOM   4370  HG  LEU F 259      12.447  -2.889 -25.857  1.00  0.00           H  
ATOM   4371 1HD1 LEU F 259      12.220  -0.589 -26.684  1.00  0.00           H  
ATOM   4372 2HD1 LEU F 259      10.678  -1.472 -26.767  1.00  0.00           H  
ATOM   4373 3HD1 LEU F 259      10.952  -0.279 -25.475  1.00  0.00           H  
ATOM   4374 1HD2 LEU F 259      13.863  -1.123 -24.863  1.00  0.00           H  
ATOM   4375 2HD2 LEU F 259      12.618  -0.821 -23.627  1.00  0.00           H  
ATOM   4376 3HD2 LEU F 259      13.472  -2.381 -23.665  1.00  0.00           H  
ATOM   4377  N   VAL F 260       9.091  -4.984 -23.047  1.00  0.00           N  
ATOM   4378  CA  VAL F 260       8.012  -5.443 -22.173  1.00  0.00           C  
ATOM   4379  C   VAL F 260       8.527  -6.374 -21.081  1.00  0.00           C  
ATOM   4380  O   VAL F 260       8.170  -6.226 -19.915  1.00  0.00           O  
ATOM   4381  CB  VAL F 260       6.918  -6.166 -22.982  1.00  0.00           C  
ATOM   4382  CG1 VAL F 260       5.973  -6.900 -22.041  1.00  0.00           C  
ATOM   4383  CG2 VAL F 260       6.149  -5.157 -23.821  1.00  0.00           C  
ATOM   4384  H   VAL F 260       9.015  -5.161 -24.044  1.00  0.00           H  
ATOM   4385  HA  VAL F 260       7.565  -4.567 -21.697  1.00  0.00           H  
ATOM   4386  HB  VAL F 260       7.381  -6.905 -23.632  1.00  0.00           H  
ATOM   4387 1HG1 VAL F 260       5.211  -7.418 -22.626  1.00  0.00           H  
ATOM   4388 2HG1 VAL F 260       6.539  -7.628 -21.461  1.00  0.00           H  
ATOM   4389 3HG1 VAL F 260       5.495  -6.191 -21.371  1.00  0.00           H  
ATOM   4390 1HG2 VAL F 260       5.382  -5.675 -24.394  1.00  0.00           H  
ATOM   4391 2HG2 VAL F 260       5.684  -4.417 -23.175  1.00  0.00           H  
ATOM   4392 3HG2 VAL F 260       6.832  -4.654 -24.506  1.00  0.00           H  
ATOM   4393  N   GLU F 261       9.362  -7.336 -21.486  1.00  0.00           N  
ATOM   4394  CA  GLU F 261       9.946  -8.304 -20.561  1.00  0.00           C  
ATOM   4395  C   GLU F 261      10.852  -7.619 -19.539  1.00  0.00           C  
ATOM   4396  O   GLU F 261      10.812  -7.963 -18.349  1.00  0.00           O  
ATOM   4397  CB  GLU F 261      10.730  -9.356 -21.357  1.00  0.00           C  
ATOM   4398  CG  GLU F 261       9.851 -10.267 -22.201  1.00  0.00           C  
ATOM   4399  CD  GLU F 261      10.597 -11.016 -23.269  1.00  0.00           C  
ATOM   4400  OE1 GLU F 261      11.762 -10.749 -23.464  1.00  0.00           O  
ATOM   4401  OE2 GLU F 261       9.994 -11.863 -23.887  1.00  0.00           O  
ATOM   4402  H   GLU F 261       9.589  -7.407 -22.468  1.00  0.00           H  
ATOM   4403  HA  GLU F 261       9.142  -8.797 -20.030  1.00  0.00           H  
ATOM   4404 1HB  GLU F 261      11.441  -8.867 -22.023  1.00  0.00           H  
ATOM   4405 2HB  GLU F 261      11.301  -9.985 -20.672  1.00  0.00           H  
ATOM   4406 1HG  GLU F 261       9.368 -10.991 -21.549  1.00  0.00           H  
ATOM   4407 2HG  GLU F 261       9.067  -9.669 -22.672  1.00  0.00           H  
ATOM   4408  N   GLU F 262      11.639  -6.643 -19.990  1.00  0.00           N  
ATOM   4409  CA  GLU F 262      12.497  -5.831 -19.129  1.00  0.00           C  
ATOM   4410  C   GLU F 262      11.687  -5.118 -18.053  1.00  0.00           C  
ATOM   4411  O   GLU F 262      12.027  -5.182 -16.869  1.00  0.00           O  
ATOM   4412  CB  GLU F 262      13.261  -4.804 -19.969  1.00  0.00           C  
ATOM   4413  CG  GLU F 262      14.200  -3.896 -19.197  1.00  0.00           C  
ATOM   4414  CD  GLU F 262      15.331  -4.617 -18.509  1.00  0.00           C  
ATOM   4415  OE1 GLU F 262      15.807  -5.605 -19.024  1.00  0.00           O  
ATOM   4416  OE2 GLU F 262      15.716  -4.181 -17.448  1.00  0.00           O  
ATOM   4417  H   GLU F 262      11.646  -6.447 -20.984  1.00  0.00           H  
ATOM   4418  HA  GLU F 262      13.213  -6.492 -18.639  1.00  0.00           H  
ATOM   4419 1HB  GLU F 262      13.824  -5.309 -20.744  1.00  0.00           H  
ATOM   4420 2HB  GLU F 262      12.551  -4.153 -20.468  1.00  0.00           H  
ATOM   4421 1HG  GLU F 262      14.618  -3.177 -19.899  1.00  0.00           H  
ATOM   4422 2HG  GLU F 262      13.633  -3.339 -18.456  1.00  0.00           H  
ATOM   4423  N   ILE F 263      10.618  -4.449 -18.485  1.00  0.00           N  
ATOM   4424  CA  ILE F 263       9.710  -3.739 -17.604  1.00  0.00           C  
ATOM   4425  C   ILE F 263       9.095  -4.660 -16.571  1.00  0.00           C  
ATOM   4426  O   ILE F 263       9.046  -4.314 -15.391  1.00  0.00           O  
ATOM   4427  CB  ILE F 263       8.592  -3.077 -18.407  1.00  0.00           C  
ATOM   4428  CG1 ILE F 263       9.155  -1.933 -19.251  1.00  0.00           C  
ATOM   4429  CG2 ILE F 263       7.518  -2.576 -17.459  1.00  0.00           C  
ATOM   4430  CD1 ILE F 263       8.254  -1.550 -20.394  1.00  0.00           C  
ATOM   4431  H   ILE F 263      10.423  -4.425 -19.478  1.00  0.00           H  
ATOM   4432  HA  ILE F 263      10.270  -2.966 -17.080  1.00  0.00           H  
ATOM   4433  HB  ILE F 263       8.160  -3.808 -19.089  1.00  0.00           H  
ATOM   4434 1HG1 ILE F 263       9.287  -1.057 -18.615  1.00  0.00           H  
ATOM   4435 2HG1 ILE F 263      10.131  -2.215 -19.651  1.00  0.00           H  
ATOM   4436 1HG2 ILE F 263       6.717  -2.116 -18.031  1.00  0.00           H  
ATOM   4437 2HG2 ILE F 263       7.124  -3.413 -16.888  1.00  0.00           H  
ATOM   4438 3HG2 ILE F 263       7.950  -1.841 -16.780  1.00  0.00           H  
ATOM   4439 1HD1 ILE F 263       8.694  -0.722 -20.950  1.00  0.00           H  
ATOM   4440 2HD1 ILE F 263       8.127  -2.407 -21.059  1.00  0.00           H  
ATOM   4441 3HD1 ILE F 263       7.286  -1.253 -19.999  1.00  0.00           H  
ATOM   4442  N   ALA F 264       8.628  -5.828 -17.016  1.00  0.00           N  
ATOM   4443  CA  ALA F 264       8.036  -6.820 -16.128  1.00  0.00           C  
ATOM   4444  C   ALA F 264       9.001  -7.217 -15.019  1.00  0.00           C  
ATOM   4445  O   ALA F 264       8.614  -7.258 -13.851  1.00  0.00           O  
ATOM   4446  CB  ALA F 264       7.623  -8.045 -16.924  1.00  0.00           C  
ATOM   4447  H   ALA F 264       8.674  -6.033 -18.007  1.00  0.00           H  
ATOM   4448  HA  ALA F 264       7.154  -6.381 -15.666  1.00  0.00           H  
ATOM   4449 1HB  ALA F 264       7.158  -8.769 -16.253  1.00  0.00           H  
ATOM   4450 2HB  ALA F 264       6.912  -7.755 -17.694  1.00  0.00           H  
ATOM   4451 3HB  ALA F 264       8.499  -8.491 -17.388  1.00  0.00           H  
ATOM   4452  N   LYS F 265      10.254  -7.496 -15.378  1.00  0.00           N  
ATOM   4453  CA  LYS F 265      11.297  -7.810 -14.405  1.00  0.00           C  
ATOM   4454  C   LYS F 265      11.468  -6.692 -13.379  1.00  0.00           C  
ATOM   4455  O   LYS F 265      11.547  -6.953 -12.177  1.00  0.00           O  
ATOM   4456  CB  LYS F 265      12.625  -8.075 -15.116  1.00  0.00           C  
ATOM   4457  CG  LYS F 265      12.669  -9.379 -15.901  1.00  0.00           C  
ATOM   4458  CD  LYS F 265      14.011  -9.561 -16.595  1.00  0.00           C  
ATOM   4459  CE  LYS F 265      14.051 -10.856 -17.393  1.00  0.00           C  
ATOM   4460  NZ  LYS F 265      15.345 -11.029 -18.108  1.00  0.00           N  
ATOM   4461  H   LYS F 265      10.498  -7.484 -16.361  1.00  0.00           H  
ATOM   4462  HA  LYS F 265      11.005  -8.711 -13.865  1.00  0.00           H  
ATOM   4463 1HB  LYS F 265      12.836  -7.260 -15.809  1.00  0.00           H  
ATOM   4464 2HB  LYS F 265      13.432  -8.098 -14.383  1.00  0.00           H  
ATOM   4465 1HG  LYS F 265      12.503 -10.218 -15.224  1.00  0.00           H  
ATOM   4466 2HG  LYS F 265      11.879  -9.379 -16.651  1.00  0.00           H  
ATOM   4467 1HD  LYS F 265      14.189  -8.722 -17.269  1.00  0.00           H  
ATOM   4468 2HD  LYS F 265      14.806  -9.580 -15.850  1.00  0.00           H  
ATOM   4469 1HE  LYS F 265      13.905 -11.701 -16.722  1.00  0.00           H  
ATOM   4470 2HE  LYS F 265      13.243 -10.858 -18.124  1.00  0.00           H  
ATOM   4471 1HZ  LYS F 265      15.331 -11.897 -18.625  1.00  0.00           H  
ATOM   4472 2HZ  LYS F 265      15.482 -10.259 -18.748  1.00  0.00           H  
ATOM   4473 3HZ  LYS F 265      16.100 -11.048 -17.438  1.00  0.00           H  
ATOM   4474  N   ARG F 266      11.525  -5.449 -13.865  1.00  0.00           N  
ATOM   4475  CA  ARG F 266      11.639  -4.284 -12.995  1.00  0.00           C  
ATOM   4476  C   ARG F 266      10.459  -4.186 -12.026  1.00  0.00           C  
ATOM   4477  O   ARG F 266      10.656  -3.929 -10.838  1.00  0.00           O  
ATOM   4478  CB  ARG F 266      11.728  -3.018 -13.826  1.00  0.00           C  
ATOM   4479  CG  ARG F 266      13.021  -2.868 -14.608  1.00  0.00           C  
ATOM   4480  CD  ARG F 266      12.939  -1.764 -15.597  1.00  0.00           C  
ATOM   4481  NE  ARG F 266      14.142  -1.664 -16.411  1.00  0.00           N  
ATOM   4482  CZ  ARG F 266      14.476  -0.590 -17.153  1.00  0.00           C  
ATOM   4483  NH1 ARG F 266      13.690   0.470 -17.162  1.00  0.00           N  
ATOM   4484  NH2 ARG F 266      15.587  -0.600 -17.871  1.00  0.00           N  
ATOM   4485  H   ARG F 266      11.493  -5.304 -14.868  1.00  0.00           H  
ATOM   4486  HA  ARG F 266      12.554  -4.374 -12.416  1.00  0.00           H  
ATOM   4487 1HB  ARG F 266      10.912  -2.988 -14.543  1.00  0.00           H  
ATOM   4488 2HB  ARG F 266      11.633  -2.148 -13.177  1.00  0.00           H  
ATOM   4489 1HG  ARG F 266      13.839  -2.649 -13.920  1.00  0.00           H  
ATOM   4490 2HG  ARG F 266      13.236  -3.794 -15.141  1.00  0.00           H  
ATOM   4491 1HD  ARG F 266      12.091  -1.933 -16.258  1.00  0.00           H  
ATOM   4492 2HD  ARG F 266      12.801  -0.818 -15.073  1.00  0.00           H  
ATOM   4493  HE  ARG F 266      14.757  -2.477 -16.449  1.00  0.00           H  
ATOM   4494 1HH1 ARG F 266      12.834   0.480 -16.624  1.00  0.00           H  
ATOM   4495 2HH1 ARG F 266      13.914   1.277 -17.725  1.00  0.00           H  
ATOM   4496 1HH2 ARG F 266      16.185  -1.421 -17.862  1.00  0.00           H  
ATOM   4497 2HH2 ARG F 266      15.837   0.203 -18.429  1.00  0.00           H  
ATOM   4498  N   LEU F 267       9.250  -4.423 -12.536  1.00  0.00           N  
ATOM   4499  CA  LEU F 267       8.038  -4.417 -11.726  1.00  0.00           C  
ATOM   4500  C   LEU F 267       8.066  -5.492 -10.653  1.00  0.00           C  
ATOM   4501  O   LEU F 267       7.636  -5.233  -9.523  1.00  0.00           O  
ATOM   4502  CB  LEU F 267       6.818  -4.624 -12.626  1.00  0.00           C  
ATOM   4503  CG  LEU F 267       6.448  -3.423 -13.496  1.00  0.00           C  
ATOM   4504  CD1 LEU F 267       5.381  -3.834 -14.499  1.00  0.00           C  
ATOM   4505  CD2 LEU F 267       5.959  -2.297 -12.604  1.00  0.00           C  
ATOM   4506  H   LEU F 267       9.167  -4.601 -13.526  1.00  0.00           H  
ATOM   4507  HA  LEU F 267       7.955  -3.449 -11.243  1.00  0.00           H  
ATOM   4508 1HB  LEU F 267       7.007  -5.461 -13.288  1.00  0.00           H  
ATOM   4509 2HB  LEU F 267       5.959  -4.858 -12.002  1.00  0.00           H  
ATOM   4510  HG  LEU F 267       7.323  -3.090 -14.056  1.00  0.00           H  
ATOM   4511 1HD1 LEU F 267       5.116  -2.982 -15.129  1.00  0.00           H  
ATOM   4512 2HD1 LEU F 267       5.761  -4.641 -15.127  1.00  0.00           H  
ATOM   4513 3HD1 LEU F 267       4.494  -4.177 -13.964  1.00  0.00           H  
ATOM   4514 1HD2 LEU F 267       5.697  -1.432 -13.214  1.00  0.00           H  
ATOM   4515 2HD2 LEU F 267       5.081  -2.629 -12.050  1.00  0.00           H  
ATOM   4516 3HD2 LEU F 267       6.748  -2.024 -11.905  1.00  0.00           H  
ATOM   4517  N   LYS F 268       8.580  -6.676 -10.980  1.00  0.00           N  
ATOM   4518  CA  LYS F 268       8.741  -7.751 -10.007  1.00  0.00           C  
ATOM   4519  C   LYS F 268       9.631  -7.316  -8.849  1.00  0.00           C  
ATOM   4520  O   LYS F 268       9.294  -7.540  -7.686  1.00  0.00           O  
ATOM   4521  CB  LYS F 268       9.320  -8.998 -10.678  1.00  0.00           C  
ATOM   4522  CG  LYS F 268       8.359  -9.710 -11.621  1.00  0.00           C  
ATOM   4523  CD  LYS F 268       9.012 -10.924 -12.263  1.00  0.00           C  
ATOM   4524  CE  LYS F 268       8.058 -11.628 -13.217  1.00  0.00           C  
ATOM   4525  NZ  LYS F 268       8.696 -12.796 -13.882  1.00  0.00           N  
ATOM   4526  H   LYS F 268       8.871  -6.841 -11.940  1.00  0.00           H  
ATOM   4527  HA  LYS F 268       7.758  -8.000  -9.602  1.00  0.00           H  
ATOM   4528 1HB  LYS F 268      10.208  -8.725 -11.249  1.00  0.00           H  
ATOM   4529 2HB  LYS F 268       9.629  -9.712  -9.914  1.00  0.00           H  
ATOM   4530 1HG  LYS F 268       7.477 -10.033 -11.066  1.00  0.00           H  
ATOM   4531 2HG  LYS F 268       8.041  -9.022 -12.404  1.00  0.00           H  
ATOM   4532 1HD  LYS F 268       9.899 -10.611 -12.815  1.00  0.00           H  
ATOM   4533 2HD  LYS F 268       9.317 -11.626 -11.487  1.00  0.00           H  
ATOM   4534 1HE  LYS F 268       7.182 -11.971 -12.668  1.00  0.00           H  
ATOM   4535 2HE  LYS F 268       7.727 -10.926 -13.983  1.00  0.00           H  
ATOM   4536 1HZ  LYS F 268       8.032 -13.233 -14.505  1.00  0.00           H  
ATOM   4537 2HZ  LYS F 268       9.500 -12.486 -14.410  1.00  0.00           H  
ATOM   4538 3HZ  LYS F 268       8.991 -13.462 -13.183  1.00  0.00           H  
ATOM   4539  N   LYS F 269      10.759  -6.680  -9.181  1.00  0.00           N  
ATOM   4540  CA  LYS F 269      11.671  -6.136  -8.181  1.00  0.00           C  
ATOM   4541  C   LYS F 269      10.974  -5.124  -7.284  1.00  0.00           C  
ATOM   4542  O   LYS F 269      11.090  -5.198  -6.056  1.00  0.00           O  
ATOM   4543  CB  LYS F 269      12.881  -5.489  -8.857  1.00  0.00           C  
ATOM   4544  CG  LYS F 269      13.844  -6.477  -9.503  1.00  0.00           C  
ATOM   4545  CD  LYS F 269      15.007  -5.759 -10.170  1.00  0.00           C  
ATOM   4546  CE  LYS F 269      15.962  -6.743 -10.830  1.00  0.00           C  
ATOM   4547  NZ  LYS F 269      17.085  -6.053 -11.520  1.00  0.00           N  
ATOM   4548  H   LYS F 269      10.987  -6.567 -10.162  1.00  0.00           H  
ATOM   4549  HA  LYS F 269      12.026  -6.952  -7.554  1.00  0.00           H  
ATOM   4550 1HB  LYS F 269      12.541  -4.799  -9.630  1.00  0.00           H  
ATOM   4551 2HB  LYS F 269      13.441  -4.908  -8.123  1.00  0.00           H  
ATOM   4552 1HG  LYS F 269      14.234  -7.154  -8.742  1.00  0.00           H  
ATOM   4553 2HG  LYS F 269      13.314  -7.065 -10.251  1.00  0.00           H  
ATOM   4554 1HD  LYS F 269      14.626  -5.073 -10.927  1.00  0.00           H  
ATOM   4555 2HD  LYS F 269      15.555  -5.182  -9.425  1.00  0.00           H  
ATOM   4556 1HE  LYS F 269      16.372  -7.413 -10.075  1.00  0.00           H  
ATOM   4557 2HE  LYS F 269      15.418  -7.343 -11.560  1.00  0.00           H  
ATOM   4558 1HZ  LYS F 269      17.693  -6.739 -11.944  1.00  0.00           H  
ATOM   4559 2HZ  LYS F 269      16.716  -5.442 -12.236  1.00  0.00           H  
ATOM   4560 3HZ  LYS F 269      17.608  -5.508 -10.850  1.00  0.00           H  
ATOM   4561  N   ILE F 270      10.245  -4.195  -7.899  1.00  0.00           N  
ATOM   4562  CA  ILE F 270       9.497  -3.174  -7.184  1.00  0.00           C  
ATOM   4563  C   ILE F 270       8.494  -3.783  -6.219  1.00  0.00           C  
ATOM   4564  O   ILE F 270       8.413  -3.359  -5.066  1.00  0.00           O  
ATOM   4565  CB  ILE F 270       8.769  -2.248  -8.165  1.00  0.00           C  
ATOM   4566  CG1 ILE F 270       9.785  -1.406  -8.940  1.00  0.00           C  
ATOM   4567  CG2 ILE F 270       7.794  -1.360  -7.421  1.00  0.00           C  
ATOM   4568  CD1 ILE F 270       9.198  -0.727 -10.155  1.00  0.00           C  
ATOM   4569  H   ILE F 270      10.212  -4.191  -8.912  1.00  0.00           H  
ATOM   4570  HA  ILE F 270      10.204  -2.578  -6.605  1.00  0.00           H  
ATOM   4571  HB  ILE F 270       8.226  -2.852  -8.890  1.00  0.00           H  
ATOM   4572 1HG1 ILE F 270      10.189  -0.637  -8.280  1.00  0.00           H  
ATOM   4573 2HG1 ILE F 270      10.608  -2.043  -9.260  1.00  0.00           H  
ATOM   4574 1HG2 ILE F 270       7.279  -0.719  -8.132  1.00  0.00           H  
ATOM   4575 2HG2 ILE F 270       7.072  -1.980  -6.896  1.00  0.00           H  
ATOM   4576 3HG2 ILE F 270       8.336  -0.743  -6.702  1.00  0.00           H  
ATOM   4577 1HD1 ILE F 270       9.974  -0.147 -10.660  1.00  0.00           H  
ATOM   4578 2HD1 ILE F 270       8.809  -1.479 -10.841  1.00  0.00           H  
ATOM   4579 3HD1 ILE F 270       8.394  -0.062  -9.851  1.00  0.00           H  
ATOM   4580  N   ALA F 271       7.745  -4.779  -6.695  1.00  0.00           N  
ATOM   4581  CA  ALA F 271       6.766  -5.489  -5.882  1.00  0.00           C  
ATOM   4582  C   ALA F 271       7.402  -6.097  -4.640  1.00  0.00           C  
ATOM   4583  O   ALA F 271       6.860  -5.976  -3.545  1.00  0.00           O  
ATOM   4584  CB  ALA F 271       6.090  -6.573  -6.700  1.00  0.00           C  
ATOM   4585  H   ALA F 271       7.853  -5.056  -7.661  1.00  0.00           H  
ATOM   4586  HA  ALA F 271       6.014  -4.768  -5.552  1.00  0.00           H  
ATOM   4587 1HB  ALA F 271       5.343  -7.076  -6.089  1.00  0.00           H  
ATOM   4588 2HB  ALA F 271       5.609  -6.123  -7.568  1.00  0.00           H  
ATOM   4589 3HB  ALA F 271       6.836  -7.293  -7.032  1.00  0.00           H  
ATOM   4590  N   GLU F 272       8.565  -6.738  -4.817  1.00  0.00           N  
ATOM   4591  CA  GLU F 272       9.310  -7.291  -3.689  1.00  0.00           C  
ATOM   4592  C   GLU F 272       9.666  -6.226  -2.669  1.00  0.00           C  
ATOM   4593  O   GLU F 272       9.485  -6.430  -1.468  1.00  0.00           O  
ATOM   4594  CB  GLU F 272      10.593  -7.976  -4.156  1.00  0.00           C  
ATOM   4595  CG  GLU F 272      11.449  -8.478  -3.004  1.00  0.00           C  
ATOM   4596  CD  GLU F 272      12.734  -9.127  -3.438  1.00  0.00           C  
ATOM   4597  OE1 GLU F 272      12.789  -9.657  -4.519  1.00  0.00           O  
ATOM   4598  OE2 GLU F 272      13.670  -9.086  -2.669  1.00  0.00           O  
ATOM   4599  H   GLU F 272       8.941  -6.840  -5.749  1.00  0.00           H  
ATOM   4600  HA  GLU F 272       8.687  -8.032  -3.195  1.00  0.00           H  
ATOM   4601 1HB  GLU F 272      10.343  -8.827  -4.796  1.00  0.00           H  
ATOM   4602 2HB  GLU F 272      11.197  -7.288  -4.751  1.00  0.00           H  
ATOM   4603 1HG  GLU F 272      11.687  -7.634  -2.362  1.00  0.00           H  
ATOM   4604 2HG  GLU F 272      10.868  -9.191  -2.423  1.00  0.00           H  
ATOM   4605  N   GLU F 273      10.182  -5.093  -3.147  1.00  0.00           N  
ATOM   4606  CA  GLU F 273      10.570  -3.994  -2.271  1.00  0.00           C  
ATOM   4607  C   GLU F 273       9.380  -3.442  -1.490  1.00  0.00           C  
ATOM   4608  O   GLU F 273       9.505  -3.145  -0.301  1.00  0.00           O  
ATOM   4609  CB  GLU F 273      11.217  -2.873  -3.088  1.00  0.00           C  
ATOM   4610  CG  GLU F 273      11.723  -1.702  -2.257  1.00  0.00           C  
ATOM   4611  CD  GLU F 273      12.421  -0.657  -3.083  1.00  0.00           C  
ATOM   4612  OE1 GLU F 273      12.533  -0.843  -4.271  1.00  0.00           O  
ATOM   4613  OE2 GLU F 273      12.843   0.328  -2.525  1.00  0.00           O  
ATOM   4614  H   GLU F 273      10.323  -4.993  -4.148  1.00  0.00           H  
ATOM   4615  HA  GLU F 273      11.296  -4.375  -1.554  1.00  0.00           H  
ATOM   4616 1HB  GLU F 273      12.061  -3.273  -3.650  1.00  0.00           H  
ATOM   4617 2HB  GLU F 273      10.497  -2.485  -3.808  1.00  0.00           H  
ATOM   4618 1HG  GLU F 273      10.878  -1.240  -1.747  1.00  0.00           H  
ATOM   4619 2HG  GLU F 273      12.409  -2.077  -1.499  1.00  0.00           H  
ATOM   4620  N   ILE F 274       8.225  -3.338  -2.159  1.00  0.00           N  
ATOM   4621  CA  ILE F 274       6.988  -2.930  -1.504  1.00  0.00           C  
ATOM   4622  C   ILE F 274       6.635  -3.885  -0.376  1.00  0.00           C  
ATOM   4623  O   ILE F 274       6.330  -3.444   0.734  1.00  0.00           O  
ATOM   4624  CB  ILE F 274       5.823  -2.868  -2.510  1.00  0.00           C  
ATOM   4625  CG1 ILE F 274       6.040  -1.727  -3.507  1.00  0.00           C  
ATOM   4626  CG2 ILE F 274       4.499  -2.698  -1.781  1.00  0.00           C  
ATOM   4627  CD1 ILE F 274       5.105  -1.769  -4.695  1.00  0.00           C  
ATOM   4628  H   ILE F 274       8.205  -3.553  -3.144  1.00  0.00           H  
ATOM   4629  HA  ILE F 274       7.129  -1.938  -1.080  1.00  0.00           H  
ATOM   4630  HB  ILE F 274       5.793  -3.791  -3.088  1.00  0.00           H  
ATOM   4631 1HG1 ILE F 274       5.907  -0.771  -3.001  1.00  0.00           H  
ATOM   4632 2HG1 ILE F 274       7.064  -1.759  -3.880  1.00  0.00           H  
ATOM   4633 1HG2 ILE F 274       3.687  -2.655  -2.506  1.00  0.00           H  
ATOM   4634 2HG2 ILE F 274       4.343  -3.542  -1.110  1.00  0.00           H  
ATOM   4635 3HG2 ILE F 274       4.518  -1.774  -1.203  1.00  0.00           H  
ATOM   4636 1HD1 ILE F 274       5.320  -0.929  -5.356  1.00  0.00           H  
ATOM   4637 2HD1 ILE F 274       5.247  -2.704  -5.237  1.00  0.00           H  
ATOM   4638 3HD1 ILE F 274       4.074  -1.702  -4.348  1.00  0.00           H  
ATOM   4639  N   ALA F 275       6.680  -5.186  -0.666  1.00  0.00           N  
ATOM   4640  CA  ALA F 275       6.382  -6.223   0.317  1.00  0.00           C  
ATOM   4641  C   ALA F 275       7.303  -6.121   1.531  1.00  0.00           C  
ATOM   4642  O   ALA F 275       6.847  -6.249   2.669  1.00  0.00           O  
ATOM   4643  CB  ALA F 275       6.512  -7.596  -0.321  1.00  0.00           C  
ATOM   4644  H   ALA F 275       6.917  -5.473  -1.611  1.00  0.00           H  
ATOM   4645  HA  ALA F 275       5.358  -6.084   0.661  1.00  0.00           H  
ATOM   4646 1HB  ALA F 275       6.266  -8.362   0.411  1.00  0.00           H  
ATOM   4647 2HB  ALA F 275       5.830  -7.666  -1.167  1.00  0.00           H  
ATOM   4648 3HB  ALA F 275       7.533  -7.742  -0.669  1.00  0.00           H  
ATOM   4649  N   ARG F 276       8.592  -5.891   1.281  1.00  0.00           N  
ATOM   4650  CA  ARG F 276       9.576  -5.724   2.337  1.00  0.00           C  
ATOM   4651  C   ARG F 276       9.225  -4.557   3.245  1.00  0.00           C  
ATOM   4652  O   ARG F 276       9.274  -4.690   4.467  1.00  0.00           O  
ATOM   4653  CB  ARG F 276      10.964  -5.509   1.752  1.00  0.00           C  
ATOM   4654  CG  ARG F 276      11.595  -6.748   1.145  1.00  0.00           C  
ATOM   4655  CD  ARG F 276      12.895  -6.450   0.502  1.00  0.00           C  
ATOM   4656  NE  ARG F 276      13.513  -7.642  -0.048  1.00  0.00           N  
ATOM   4657  CZ  ARG F 276      14.245  -8.533   0.641  1.00  0.00           C  
ATOM   4658  NH1 ARG F 276      14.460  -8.371   1.932  1.00  0.00           N  
ATOM   4659  NH2 ARG F 276      14.738  -9.569  -0.008  1.00  0.00           N  
ATOM   4660  H   ARG F 276       8.904  -5.836   0.320  1.00  0.00           H  
ATOM   4661  HA  ARG F 276       9.595  -6.629   2.941  1.00  0.00           H  
ATOM   4662 1HB  ARG F 276      10.917  -4.751   0.975  1.00  0.00           H  
ATOM   4663 2HB  ARG F 276      11.634  -5.144   2.531  1.00  0.00           H  
ATOM   4664 1HG  ARG F 276      11.771  -7.486   1.931  1.00  0.00           H  
ATOM   4665 2HG  ARG F 276      10.930  -7.173   0.392  1.00  0.00           H  
ATOM   4666 1HD  ARG F 276      12.746  -5.744  -0.313  1.00  0.00           H  
ATOM   4667 2HD  ARG F 276      13.578  -6.026   1.235  1.00  0.00           H  
ATOM   4668  HE  ARG F 276      13.393  -7.836  -1.040  1.00  0.00           H  
ATOM   4669 1HH1 ARG F 276      14.074  -7.570   2.412  1.00  0.00           H  
ATOM   4670 2HH1 ARG F 276      15.011  -9.047   2.442  1.00  0.00           H  
ATOM   4671 1HH2 ARG F 276      14.544  -9.652  -1.003  1.00  0.00           H  
ATOM   4672 2HH2 ARG F 276      15.293 -10.261   0.472  1.00  0.00           H  
ATOM   4673  N   ALA F 277       8.858  -3.423   2.643  1.00  0.00           N  
ATOM   4674  CA  ALA F 277       8.469  -2.232   3.393  1.00  0.00           C  
ATOM   4675  C   ALA F 277       7.242  -2.503   4.268  1.00  0.00           C  
ATOM   4676  O   ALA F 277       7.198  -2.077   5.425  1.00  0.00           O  
ATOM   4677  CB  ALA F 277       8.193  -1.086   2.439  1.00  0.00           C  
ATOM   4678  H   ALA F 277       8.865  -3.374   1.629  1.00  0.00           H  
ATOM   4679  HA  ALA F 277       9.296  -1.957   4.046  1.00  0.00           H  
ATOM   4680 1HB  ALA F 277       7.936  -0.199   3.011  1.00  0.00           H  
ATOM   4681 2HB  ALA F 277       9.086  -0.889   1.844  1.00  0.00           H  
ATOM   4682 3HB  ALA F 277       7.370  -1.350   1.779  1.00  0.00           H  
ATOM   4683  N   VAL F 278       6.266  -3.236   3.717  1.00  0.00           N  
ATOM   4684  CA  VAL F 278       5.081  -3.643   4.470  1.00  0.00           C  
ATOM   4685  C   VAL F 278       5.446  -4.469   5.692  1.00  0.00           C  
ATOM   4686  O   VAL F 278       4.941  -4.215   6.788  1.00  0.00           O  
ATOM   4687  CB  VAL F 278       4.121  -4.459   3.585  1.00  0.00           C  
ATOM   4688  CG1 VAL F 278       3.046  -5.115   4.444  1.00  0.00           C  
ATOM   4689  CG2 VAL F 278       3.487  -3.549   2.547  1.00  0.00           C  
ATOM   4690  H   VAL F 278       6.348  -3.519   2.750  1.00  0.00           H  
ATOM   4691  HA  VAL F 278       4.564  -2.742   4.802  1.00  0.00           H  
ATOM   4692  HB  VAL F 278       4.677  -5.253   3.089  1.00  0.00           H  
ATOM   4693 1HG1 VAL F 278       2.379  -5.696   3.809  1.00  0.00           H  
ATOM   4694 2HG1 VAL F 278       3.518  -5.776   5.174  1.00  0.00           H  
ATOM   4695 3HG1 VAL F 278       2.476  -4.347   4.965  1.00  0.00           H  
ATOM   4696 1HG2 VAL F 278       2.814  -4.128   1.921  1.00  0.00           H  
ATOM   4697 2HG2 VAL F 278       2.929  -2.759   3.048  1.00  0.00           H  
ATOM   4698 3HG2 VAL F 278       4.264  -3.105   1.929  1.00  0.00           H  
ATOM   4699  N   GLU F 279       6.328  -5.455   5.504  1.00  0.00           N  
ATOM   4700  CA  GLU F 279       6.800  -6.292   6.596  1.00  0.00           C  
ATOM   4701  C   GLU F 279       7.494  -5.475   7.674  1.00  0.00           C  
ATOM   4702  O   GLU F 279       7.249  -5.685   8.855  1.00  0.00           O  
ATOM   4703  CB  GLU F 279       7.747  -7.376   6.092  1.00  0.00           C  
ATOM   4704  CG  GLU F 279       8.286  -8.260   7.211  1.00  0.00           C  
ATOM   4705  CD  GLU F 279       9.203  -9.352   6.728  1.00  0.00           C  
ATOM   4706  OE1 GLU F 279       9.020  -9.824   5.633  1.00  0.00           O  
ATOM   4707  OE2 GLU F 279      10.094  -9.710   7.469  1.00  0.00           O  
ATOM   4708  H   GLU F 279       6.679  -5.630   4.571  1.00  0.00           H  
ATOM   4709  HA  GLU F 279       5.936  -6.776   7.049  1.00  0.00           H  
ATOM   4710 1HB  GLU F 279       7.228  -8.009   5.372  1.00  0.00           H  
ATOM   4711 2HB  GLU F 279       8.592  -6.919   5.574  1.00  0.00           H  
ATOM   4712 1HG  GLU F 279       8.824  -7.632   7.916  1.00  0.00           H  
ATOM   4713 2HG  GLU F 279       7.447  -8.712   7.732  1.00  0.00           H  
ATOM   4714  N   LYS F 280       8.364  -4.548   7.256  1.00  0.00           N  
ATOM   4715  CA  LYS F 280       9.078  -3.681   8.187  1.00  0.00           C  
ATOM   4716  C   LYS F 280       8.118  -2.869   9.048  1.00  0.00           C  
ATOM   4717  O   LYS F 280       8.311  -2.780  10.262  1.00  0.00           O  
ATOM   4718  CB  LYS F 280      10.020  -2.745   7.429  1.00  0.00           C  
ATOM   4719  CG  LYS F 280      11.229  -3.434   6.812  1.00  0.00           C  
ATOM   4720  CD  LYS F 280      12.106  -2.444   6.059  1.00  0.00           C  
ATOM   4721  CE  LYS F 280      13.307  -3.133   5.430  1.00  0.00           C  
ATOM   4722  NZ  LYS F 280      14.153  -2.183   4.658  1.00  0.00           N  
ATOM   4723  H   LYS F 280       8.542  -4.448   6.266  1.00  0.00           H  
ATOM   4724  HA  LYS F 280       9.674  -4.309   8.849  1.00  0.00           H  
ATOM   4725 1HB  LYS F 280       9.472  -2.249   6.627  1.00  0.00           H  
ATOM   4726 2HB  LYS F 280      10.384  -1.970   8.104  1.00  0.00           H  
ATOM   4727 1HG  LYS F 280      11.821  -3.905   7.598  1.00  0.00           H  
ATOM   4728 2HG  LYS F 280      10.894  -4.207   6.121  1.00  0.00           H  
ATOM   4729 1HD  LYS F 280      11.520  -1.963   5.274  1.00  0.00           H  
ATOM   4730 2HD  LYS F 280      12.459  -1.675   6.747  1.00  0.00           H  
ATOM   4731 1HE  LYS F 280      13.914  -3.590   6.210  1.00  0.00           H  
ATOM   4732 2HE  LYS F 280      12.964  -3.921   4.759  1.00  0.00           H  
ATOM   4733 1HZ  LYS F 280      14.937  -2.678   4.257  1.00  0.00           H  
ATOM   4734 2HZ  LYS F 280      13.604  -1.767   3.919  1.00  0.00           H  
ATOM   4735 3HZ  LYS F 280      14.493  -1.458   5.274  1.00  0.00           H  
ATOM   4736  N   LEU F 281       7.075  -2.316   8.421  1.00  0.00           N  
ATOM   4737  CA  LEU F 281       6.038  -1.594   9.147  1.00  0.00           C  
ATOM   4738  C   LEU F 281       5.362  -2.485  10.168  1.00  0.00           C  
ATOM   4739  O   LEU F 281       5.211  -2.086  11.326  1.00  0.00           O  
ATOM   4740  CB  LEU F 281       4.990  -1.043   8.171  1.00  0.00           C  
ATOM   4741  CG  LEU F 281       3.809  -0.304   8.811  1.00  0.00           C  
ATOM   4742  CD1 LEU F 281       4.321   0.913   9.570  1.00  0.00           C  
ATOM   4743  CD2 LEU F 281       2.818   0.104   7.730  1.00  0.00           C  
ATOM   4744  H   LEU F 281       7.002  -2.392   7.413  1.00  0.00           H  
ATOM   4745  HA  LEU F 281       6.493  -0.762   9.670  1.00  0.00           H  
ATOM   4746 1HB  LEU F 281       5.482  -0.353   7.487  1.00  0.00           H  
ATOM   4747 2HB  LEU F 281       4.587  -1.872   7.590  1.00  0.00           H  
ATOM   4748  HG  LEU F 281       3.314  -0.960   9.528  1.00  0.00           H  
ATOM   4749 1HD1 LEU F 281       3.481   1.438  10.026  1.00  0.00           H  
ATOM   4750 2HD1 LEU F 281       5.012   0.591  10.350  1.00  0.00           H  
ATOM   4751 3HD1 LEU F 281       4.836   1.581   8.881  1.00  0.00           H  
ATOM   4752 1HD2 LEU F 281       1.978   0.628   8.185  1.00  0.00           H  
ATOM   4753 2HD2 LEU F 281       3.312   0.761   7.014  1.00  0.00           H  
ATOM   4754 3HD2 LEU F 281       2.455  -0.786   7.216  1.00  0.00           H  
ATOM   4755  N   ALA F 282       4.951  -3.682   9.742  1.00  0.00           N  
ATOM   4756  CA  ALA F 282       4.294  -4.636  10.622  1.00  0.00           C  
ATOM   4757  C   ALA F 282       5.174  -4.969  11.818  1.00  0.00           C  
ATOM   4758  O   ALA F 282       4.687  -5.000  12.953  1.00  0.00           O  
ATOM   4759  CB  ALA F 282       3.950  -5.905   9.854  1.00  0.00           C  
ATOM   4760  H   ALA F 282       5.094  -3.931   8.770  1.00  0.00           H  
ATOM   4761  HA  ALA F 282       3.374  -4.184  10.991  1.00  0.00           H  
ATOM   4762 1HB  ALA F 282       3.437  -6.599  10.516  1.00  0.00           H  
ATOM   4763 2HB  ALA F 282       3.305  -5.653   9.015  1.00  0.00           H  
ATOM   4764 3HB  ALA F 282       4.864  -6.362   9.484  1.00  0.00           H  
ATOM   4765  N   ARG F 283       6.454  -5.212  11.569  1.00  0.00           N  
ATOM   4766  CA  ARG F 283       7.424  -5.504  12.616  1.00  0.00           C  
ATOM   4767  C   ARG F 283       7.535  -4.374  13.621  1.00  0.00           C  
ATOM   4768  O   ARG F 283       7.578  -4.623  14.819  1.00  0.00           O  
ATOM   4769  CB  ARG F 283       8.796  -5.774  12.024  1.00  0.00           C  
ATOM   4770  CG  ARG F 283       8.964  -7.125  11.356  1.00  0.00           C  
ATOM   4771  CD  ARG F 283      10.313  -7.278  10.768  1.00  0.00           C  
ATOM   4772  NE  ARG F 283      10.495  -8.576  10.148  1.00  0.00           N  
ATOM   4773  CZ  ARG F 283      10.922  -9.693  10.762  1.00  0.00           C  
ATOM   4774  NH1 ARG F 283      11.224  -9.686  12.046  1.00  0.00           N  
ATOM   4775  NH2 ARG F 283      11.032 -10.794  10.044  1.00  0.00           N  
ATOM   4776  H   ARG F 283       6.779  -5.195  10.615  1.00  0.00           H  
ATOM   4777  HA  ARG F 283       7.097  -6.399  13.141  1.00  0.00           H  
ATOM   4778 1HB  ARG F 283       9.027  -5.013  11.280  1.00  0.00           H  
ATOM   4779 2HB  ARG F 283       9.550  -5.703  12.810  1.00  0.00           H  
ATOM   4780 1HG  ARG F 283       8.821  -7.914  12.097  1.00  0.00           H  
ATOM   4781 2HG  ARG F 283       8.223  -7.237  10.558  1.00  0.00           H  
ATOM   4782 1HD  ARG F 283      10.464  -6.519  10.002  1.00  0.00           H  
ATOM   4783 2HD  ARG F 283      11.066  -7.173  11.550  1.00  0.00           H  
ATOM   4784  HE  ARG F 283      10.292  -8.667   9.154  1.00  0.00           H  
ATOM   4785 1HH1 ARG F 283      11.136  -8.833  12.581  1.00  0.00           H  
ATOM   4786 2HH1 ARG F 283      11.544 -10.534  12.494  1.00  0.00           H  
ATOM   4787 1HH2 ARG F 283      10.785 -10.753   9.057  1.00  0.00           H  
ATOM   4788 2HH2 ARG F 283      11.346 -11.656  10.467  1.00  0.00           H  
ATOM   4789  N   ALA F 284       7.584  -3.130  13.126  1.00  0.00           N  
ATOM   4790  CA  ALA F 284       7.652  -1.957  13.990  1.00  0.00           C  
ATOM   4791  C   ALA F 284       6.415  -1.845  14.879  1.00  0.00           C  
ATOM   4792  O   ALA F 284       6.526  -1.531  16.060  1.00  0.00           O  
ATOM   4793  CB  ALA F 284       7.818  -0.704  13.157  1.00  0.00           C  
ATOM   4794  H   ALA F 284       7.580  -2.993  12.125  1.00  0.00           H  
ATOM   4795  HA  ALA F 284       8.522  -2.066  14.641  1.00  0.00           H  
ATOM   4796 1HB  ALA F 284       7.893   0.159  13.815  1.00  0.00           H  
ATOM   4797 2HB  ALA F 284       8.722  -0.787  12.557  1.00  0.00           H  
ATOM   4798 3HB  ALA F 284       6.956  -0.590  12.502  1.00  0.00           H  
ATOM   4799  N   ILE F 285       5.241  -2.131  14.297  1.00  0.00           N  
ATOM   4800  CA  ILE F 285       3.989  -2.148  15.047  1.00  0.00           C  
ATOM   4801  C   ILE F 285       4.029  -3.198  16.157  1.00  0.00           C  
ATOM   4802  O   ILE F 285       3.639  -2.924  17.291  1.00  0.00           O  
ATOM   4803  CB  ILE F 285       2.795  -2.428  14.115  1.00  0.00           C  
ATOM   4804  CG1 ILE F 285       2.575  -1.251  13.161  1.00  0.00           C  
ATOM   4805  CG2 ILE F 285       1.539  -2.700  14.928  1.00  0.00           C  
ATOM   4806  CD1 ILE F 285       1.614  -1.550  12.034  1.00  0.00           C  
ATOM   4807  H   ILE F 285       5.216  -2.342  13.308  1.00  0.00           H  
ATOM   4808  HA  ILE F 285       3.851  -1.173  15.515  1.00  0.00           H  
ATOM   4809  HB  ILE F 285       3.012  -3.298  13.497  1.00  0.00           H  
ATOM   4810 1HG1 ILE F 285       2.192  -0.397  13.719  1.00  0.00           H  
ATOM   4811 2HG1 ILE F 285       3.529  -0.953  12.725  1.00  0.00           H  
ATOM   4812 1HG2 ILE F 285       0.705  -2.895  14.254  1.00  0.00           H  
ATOM   4813 2HG2 ILE F 285       1.699  -3.568  15.566  1.00  0.00           H  
ATOM   4814 3HG2 ILE F 285       1.310  -1.832  15.547  1.00  0.00           H  
ATOM   4815 1HD1 ILE F 285       1.510  -0.668  11.401  1.00  0.00           H  
ATOM   4816 2HD1 ILE F 285       1.997  -2.380  11.440  1.00  0.00           H  
ATOM   4817 3HD1 ILE F 285       0.642  -1.815  12.446  1.00  0.00           H  
ATOM   4818  N   ILE F 286       4.517  -4.394  15.812  1.00  0.00           N  
ATOM   4819  CA  ILE F 286       4.685  -5.484  16.766  1.00  0.00           C  
ATOM   4820  C   ILE F 286       5.634  -5.107  17.897  1.00  0.00           C  
ATOM   4821  O   ILE F 286       5.329  -5.349  19.065  1.00  0.00           O  
ATOM   4822  CB  ILE F 286       5.208  -6.749  16.061  1.00  0.00           C  
ATOM   4823  CG1 ILE F 286       4.143  -7.314  15.118  1.00  0.00           C  
ATOM   4824  CG2 ILE F 286       5.627  -7.793  17.084  1.00  0.00           C  
ATOM   4825  CD1 ILE F 286       4.661  -8.380  14.180  1.00  0.00           C  
ATOM   4826  H   ILE F 286       4.784  -4.555  14.853  1.00  0.00           H  
ATOM   4827  HA  ILE F 286       3.713  -5.711  17.203  1.00  0.00           H  
ATOM   4828  HB  ILE F 286       6.069  -6.491  15.445  1.00  0.00           H  
ATOM   4829 1HG1 ILE F 286       3.329  -7.741  15.703  1.00  0.00           H  
ATOM   4830 2HG1 ILE F 286       3.723  -6.507  14.517  1.00  0.00           H  
ATOM   4831 1HG2 ILE F 286       5.994  -8.681  16.569  1.00  0.00           H  
ATOM   4832 2HG2 ILE F 286       6.417  -7.388  17.715  1.00  0.00           H  
ATOM   4833 3HG2 ILE F 286       4.770  -8.061  17.702  1.00  0.00           H  
ATOM   4834 1HD1 ILE F 286       3.848  -8.731  13.544  1.00  0.00           H  
ATOM   4835 2HD1 ILE F 286       5.454  -7.963  13.558  1.00  0.00           H  
ATOM   4836 3HD1 ILE F 286       5.054  -9.214  14.759  1.00  0.00           H  
ATOM   4837  N   GLU F 287       6.771  -4.505  17.540  1.00  0.00           N  
ATOM   4838  CA  GLU F 287       7.749  -4.025  18.512  1.00  0.00           C  
ATOM   4839  C   GLU F 287       7.129  -3.031  19.468  1.00  0.00           C  
ATOM   4840  O   GLU F 287       7.323  -3.146  20.680  1.00  0.00           O  
ATOM   4841  CB  GLU F 287       8.942  -3.381  17.801  1.00  0.00           C  
ATOM   4842  CG  GLU F 287      10.040  -2.891  18.734  1.00  0.00           C  
ATOM   4843  CD  GLU F 287      11.210  -2.298  18.000  1.00  0.00           C  
ATOM   4844  OE1 GLU F 287      11.018  -1.806  16.914  1.00  0.00           O  
ATOM   4845  OE2 GLU F 287      12.297  -2.336  18.527  1.00  0.00           O  
ATOM   4846  H   GLU F 287       6.973  -4.378  16.563  1.00  0.00           H  
ATOM   4847  HA  GLU F 287       8.105  -4.875  19.092  1.00  0.00           H  
ATOM   4848 1HB  GLU F 287       9.385  -4.099  17.111  1.00  0.00           H  
ATOM   4849 2HB  GLU F 287       8.598  -2.530  17.213  1.00  0.00           H  
ATOM   4850 1HG  GLU F 287       9.625  -2.137  19.403  1.00  0.00           H  
ATOM   4851 2HG  GLU F 287      10.384  -3.726  19.343  1.00  0.00           H  
ATOM   4852  N   ALA F 288       6.384  -2.068  18.932  1.00  0.00           N  
ATOM   4853  CA  ALA F 288       5.692  -1.071  19.732  1.00  0.00           C  
ATOM   4854  C   ALA F 288       4.763  -1.715  20.746  1.00  0.00           C  
ATOM   4855  O   ALA F 288       4.762  -1.340  21.919  1.00  0.00           O  
ATOM   4856  CB  ALA F 288       4.910  -0.136  18.828  1.00  0.00           C  
ATOM   4857  H   ALA F 288       6.293  -2.022  17.928  1.00  0.00           H  
ATOM   4858  HA  ALA F 288       6.439  -0.506  20.283  1.00  0.00           H  
ATOM   4859 1HB  ALA F 288       4.417   0.623  19.429  1.00  0.00           H  
ATOM   4860 2HB  ALA F 288       5.590   0.335  18.125  1.00  0.00           H  
ATOM   4861 3HB  ALA F 288       4.162  -0.706  18.281  1.00  0.00           H  
ATOM   4862  N   LEU F 289       3.983  -2.695  20.287  1.00  0.00           N  
ATOM   4863  CA  LEU F 289       3.079  -3.444  21.143  1.00  0.00           C  
ATOM   4864  C   LEU F 289       3.830  -4.175  22.254  1.00  0.00           C  
ATOM   4865  O   LEU F 289       3.409  -4.134  23.418  1.00  0.00           O  
ATOM   4866  CB  LEU F 289       2.282  -4.441  20.304  1.00  0.00           C  
ATOM   4867  CG  LEU F 289       1.288  -5.307  21.072  1.00  0.00           C  
ATOM   4868  CD1 LEU F 289       0.256  -4.416  21.756  1.00  0.00           C  
ATOM   4869  CD2 LEU F 289       0.623  -6.276  20.109  1.00  0.00           C  
ATOM   4870  H   LEU F 289       4.014  -2.927  19.300  1.00  0.00           H  
ATOM   4871  HA  LEU F 289       2.387  -2.744  21.606  1.00  0.00           H  
ATOM   4872 1HB  LEU F 289       1.730  -3.890  19.545  1.00  0.00           H  
ATOM   4873 2HB  LEU F 289       2.978  -5.110  19.801  1.00  0.00           H  
ATOM   4874  HG  LEU F 289       1.817  -5.863  21.844  1.00  0.00           H  
ATOM   4875 1HD1 LEU F 289      -0.449  -5.034  22.311  1.00  0.00           H  
ATOM   4876 2HD1 LEU F 289       0.760  -3.735  22.443  1.00  0.00           H  
ATOM   4877 3HD1 LEU F 289      -0.282  -3.839  21.004  1.00  0.00           H  
ATOM   4878 1HD2 LEU F 289      -0.084  -6.901  20.653  1.00  0.00           H  
ATOM   4879 2HD2 LEU F 289       0.094  -5.716  19.338  1.00  0.00           H  
ATOM   4880 3HD2 LEU F 289       1.382  -6.904  19.645  1.00  0.00           H  
ATOM   4881  N   GLU F 290       4.938  -4.828  21.905  1.00  0.00           N  
ATOM   4882  CA  GLU F 290       5.787  -5.510  22.876  1.00  0.00           C  
ATOM   4883  C   GLU F 290       6.325  -4.554  23.929  1.00  0.00           C  
ATOM   4884  O   GLU F 290       6.282  -4.856  25.115  1.00  0.00           O  
ATOM   4885  CB  GLU F 290       6.953  -6.212  22.189  1.00  0.00           C  
ATOM   4886  CG  GLU F 290       7.912  -6.879  23.168  1.00  0.00           C  
ATOM   4887  CD  GLU F 290       9.096  -7.531  22.502  1.00  0.00           C  
ATOM   4888  OE1 GLU F 290       8.936  -8.080  21.438  1.00  0.00           O  
ATOM   4889  OE2 GLU F 290      10.166  -7.476  23.068  1.00  0.00           O  
ATOM   4890  H   GLU F 290       5.208  -4.852  20.929  1.00  0.00           H  
ATOM   4891  HA  GLU F 290       5.183  -6.263  23.384  1.00  0.00           H  
ATOM   4892 1HB  GLU F 290       6.570  -6.971  21.507  1.00  0.00           H  
ATOM   4893 2HB  GLU F 290       7.521  -5.496  21.597  1.00  0.00           H  
ATOM   4894 1HG  GLU F 290       8.278  -6.126  23.863  1.00  0.00           H  
ATOM   4895 2HG  GLU F 290       7.370  -7.630  23.738  1.00  0.00           H  
ATOM   4896  N   VAL F 291       6.823  -3.398  23.483  1.00  0.00           N  
ATOM   4897  CA  VAL F 291       7.325  -2.359  24.376  1.00  0.00           C  
ATOM   4898  C   VAL F 291       6.260  -1.878  25.343  1.00  0.00           C  
ATOM   4899  O   VAL F 291       6.541  -1.697  26.526  1.00  0.00           O  
ATOM   4900  CB  VAL F 291       7.864  -1.170  23.569  1.00  0.00           C  
ATOM   4901  CG1 VAL F 291       8.056   0.039  24.471  1.00  0.00           C  
ATOM   4902  CG2 VAL F 291       9.192  -1.558  22.933  1.00  0.00           C  
ATOM   4903  H   VAL F 291       6.854  -3.228  22.488  1.00  0.00           H  
ATOM   4904  HA  VAL F 291       8.147  -2.784  24.956  1.00  0.00           H  
ATOM   4905  HB  VAL F 291       7.146  -0.905  22.793  1.00  0.00           H  
ATOM   4906 1HG1 VAL F 291       8.433   0.872  23.881  1.00  0.00           H  
ATOM   4907 2HG1 VAL F 291       7.095   0.314  24.912  1.00  0.00           H  
ATOM   4908 3HG1 VAL F 291       8.762  -0.201  25.262  1.00  0.00           H  
ATOM   4909 1HG2 VAL F 291       9.575  -0.720  22.356  1.00  0.00           H  
ATOM   4910 2HG2 VAL F 291       9.907  -1.820  23.712  1.00  0.00           H  
ATOM   4911 3HG2 VAL F 291       9.045  -2.414  22.275  1.00  0.00           H  
ATOM   4912  N   ALA F 292       5.035  -1.688  24.838  1.00  0.00           N  
ATOM   4913  CA  ALA F 292       3.907  -1.318  25.684  1.00  0.00           C  
ATOM   4914  C   ALA F 292       3.674  -2.379  26.758  1.00  0.00           C  
ATOM   4915  O   ALA F 292       3.493  -2.040  27.932  1.00  0.00           O  
ATOM   4916  CB  ALA F 292       2.655  -1.135  24.833  1.00  0.00           C  
ATOM   4917  H   ALA F 292       4.882  -1.806  23.847  1.00  0.00           H  
ATOM   4918  HA  ALA F 292       4.143  -0.380  26.179  1.00  0.00           H  
ATOM   4919 1HB  ALA F 292       1.825  -0.833  25.469  1.00  0.00           H  
ATOM   4920 2HB  ALA F 292       2.840  -0.361  24.089  1.00  0.00           H  
ATOM   4921 3HB  ALA F 292       2.412  -2.067  24.335  1.00  0.00           H  
ATOM   4922  N   TRP F 293       3.710  -3.655  26.369  1.00  0.00           N  
ATOM   4923  CA  TRP F 293       3.590  -4.758  27.313  1.00  0.00           C  
ATOM   4924  C   TRP F 293       4.712  -4.762  28.345  1.00  0.00           C  
ATOM   4925  O   TRP F 293       4.467  -5.008  29.522  1.00  0.00           O  
ATOM   4926  CB  TRP F 293       3.583  -6.105  26.608  1.00  0.00           C  
ATOM   4927  CG  TRP F 293       3.787  -7.230  27.563  1.00  0.00           C  
ATOM   4928  CD1 TRP F 293       2.857  -7.743  28.419  1.00  0.00           C  
ATOM   4929  CD2 TRP F 293       4.996  -7.992  27.796  1.00  0.00           C  
ATOM   4930  NE1 TRP F 293       3.403  -8.759  29.158  1.00  0.00           N  
ATOM   4931  CE2 TRP F 293       4.715  -8.924  28.791  1.00  0.00           C  
ATOM   4932  CE3 TRP F 293       6.282  -7.948  27.237  1.00  0.00           C  
ATOM   4933  CZ2 TRP F 293       5.667  -9.813  29.255  1.00  0.00           C  
ATOM   4934  CZ3 TRP F 293       7.239  -8.842  27.703  1.00  0.00           C  
ATOM   4935  CH2 TRP F 293       6.938  -9.751  28.686  1.00  0.00           C  
ATOM   4936  H   TRP F 293       3.823  -3.867  25.382  1.00  0.00           H  
ATOM   4937  HA  TRP F 293       2.649  -4.642  27.849  1.00  0.00           H  
ATOM   4938 1HB  TRP F 293       2.631  -6.248  26.096  1.00  0.00           H
[truncated: 10,693 more chars]
