# Supplementary material for: Computational design of mechanically coupled axle-rotor protein assemblies
Source: Science. Author manuscript; Available in PMC 2023 Dec 11. (PMC10712554; doi:10.1126/science.abm1183)
Supplement: Data S5 [file NIHMS1871500-supplement-Data_S5.zip › pdbs/D8_1.pdb]

ATOM      1  N   SER A   1      24.026   6.064 -35.062  1.00  0.00           N  
ATOM      2  CA  SER A   1      22.979   6.490 -34.148  1.00  0.00           C  
ATOM      3  C   SER A   1      21.701   6.830 -34.890  1.00  0.00           C  
ATOM      4  O   SER A   1      21.704   6.995 -36.111  1.00  0.00           O  
ATOM      5  CB  SER A   1      23.431   7.712 -33.390  1.00  0.00           C  
ATOM      6  OG  SER A   1      23.543   8.808 -34.260  1.00  0.00           O  
ATOM      7 1H   SER A   1      24.699   5.491 -34.572  1.00  0.00           H  
ATOM      8 2H   SER A   1      23.627   5.538 -35.831  1.00  0.00           H  
ATOM      9 3H   SER A   1      24.486   6.892 -35.426  1.00  0.00           H  
ATOM     10  HA  SER A   1      22.772   5.678 -33.445  1.00  0.00           H  
ATOM     11 1HB  SER A   1      22.715   7.946 -32.598  1.00  0.00           H  
ATOM     12 2HB  SER A   1      24.393   7.519 -32.920  1.00  0.00           H  
ATOM     13  HG  SER A   1      23.898   9.535 -33.720  1.00  0.00           H  
ATOM     14  N   ALA A   2      20.602   6.951 -34.144  1.00  0.00           N  
ATOM     15  CA  ALA A   2      19.305   7.265 -34.733  1.00  0.00           C  
ATOM     16  C   ALA A   2      19.325   8.614 -35.430  1.00  0.00           C  
ATOM     17  O   ALA A   2      18.773   8.779 -36.526  1.00  0.00           O  
ATOM     18  CB  ALA A   2      18.260   7.273 -33.639  1.00  0.00           C  
ATOM     19  H   ALA A   2      20.671   6.828 -33.139  1.00  0.00           H  
ATOM     20  HA  ALA A   2      19.064   6.503 -35.472  1.00  0.00           H  
ATOM     21 1HB  ALA A   2      17.304   7.496 -34.054  1.00  0.00           H  
ATOM     22 2HB  ALA A   2      18.226   6.301 -33.152  1.00  0.00           H  
ATOM     23 3HB  ALA A   2      18.516   8.039 -32.902  1.00  0.00           H  
ATOM     24  N   GLU A   3      20.023   9.566 -34.826  1.00  0.00           N  
ATOM     25  CA  GLU A   3      20.100  10.910 -35.349  1.00  0.00           C  
ATOM     26  C   GLU A   3      20.899  10.962 -36.647  1.00  0.00           C  
ATOM     27  O   GLU A   3      20.477  11.617 -37.610  1.00  0.00           O  
ATOM     28  CB  GLU A   3      20.687  11.816 -34.266  1.00  0.00           C  
ATOM     29  CG  GLU A   3      19.759  11.968 -33.029  1.00  0.00           C  
ATOM     30  CD  GLU A   3      19.776  10.738 -32.108  1.00  0.00           C  
ATOM     31  OE1 GLU A   3      20.660   9.917 -32.279  1.00  0.00           O  
ATOM     32  OE2 GLU A   3      18.906  10.616 -31.257  1.00  0.00           O  
ATOM     33  H   GLU A   3      20.484   9.360 -33.935  1.00  0.00           H  
ATOM     34  HA  GLU A   3      19.084  11.246 -35.562  1.00  0.00           H  
ATOM     35 1HB  GLU A   3      21.644  11.414 -33.931  1.00  0.00           H  
ATOM     36 2HB  GLU A   3      20.871  12.807 -34.676  1.00  0.00           H  
ATOM     37 1HG  GLU A   3      20.074  12.840 -32.454  1.00  0.00           H  
ATOM     38 2HG  GLU A   3      18.742  12.145 -33.375  1.00  0.00           H  
ATOM     39  N   GLU A   4      22.015  10.225 -36.711  1.00  0.00           N  
ATOM     40  CA  GLU A   4      22.800  10.216 -37.941  1.00  0.00           C  
ATOM     41  C   GLU A   4      22.054   9.487 -39.049  1.00  0.00           C  
ATOM     42  O   GLU A   4      22.131   9.895 -40.214  1.00  0.00           O  
ATOM     43  CB  GLU A   4      24.180   9.605 -37.719  1.00  0.00           C  
ATOM     44  CG  GLU A   4      25.117  10.485 -36.883  1.00  0.00           C  
ATOM     45  CD  GLU A   4      25.389  11.819 -37.542  1.00  0.00           C  
ATOM     46  OE1 GLU A   4      25.644  11.831 -38.725  1.00  0.00           O  
ATOM     47  OE2 GLU A   4      25.321  12.820 -36.876  1.00  0.00           O  
ATOM     48  H   GLU A   4      22.344   9.729 -35.885  1.00  0.00           H  
ATOM     49  HA  GLU A   4      22.944  11.247 -38.260  1.00  0.00           H  
ATOM     50 1HB  GLU A   4      24.070   8.649 -37.205  1.00  0.00           H  
ATOM     51 2HB  GLU A   4      24.654   9.411 -38.681  1.00  0.00           H  
ATOM     52 1HG  GLU A   4      24.659  10.661 -35.911  1.00  0.00           H  
ATOM     53 2HG  GLU A   4      26.056   9.956 -36.725  1.00  0.00           H  
ATOM     54  N   LEU A   5      21.309   8.429 -38.722  1.00  0.00           N  
ATOM     55  CA  LEU A   5      20.582   7.742 -39.768  1.00  0.00           C  
ATOM     56  C   LEU A   5      19.537   8.651 -40.388  1.00  0.00           C  
ATOM     57  O   LEU A   5      19.379   8.680 -41.614  1.00  0.00           O  
ATOM     58  CB  LEU A   5      19.881   6.501 -39.234  1.00  0.00           C  
ATOM     59  CG  LEU A   5      20.722   5.297 -38.813  1.00  0.00           C  
ATOM     60  CD1 LEU A   5      19.810   4.296 -38.076  1.00  0.00           C  
ATOM     61  CD2 LEU A   5      21.324   4.635 -40.055  1.00  0.00           C  
ATOM     62  H   LEU A   5      21.292   8.081 -37.755  1.00  0.00           H  
ATOM     63  HA  LEU A   5      21.287   7.464 -40.551  1.00  0.00           H  
ATOM     64 1HB  LEU A   5      19.263   6.798 -38.384  1.00  0.00           H  
ATOM     65 2HB  LEU A   5      19.257   6.163 -40.002  1.00  0.00           H  
ATOM     66  HG  LEU A   5      21.516   5.608 -38.148  1.00  0.00           H  
ATOM     67 1HD1 LEU A   5      20.392   3.425 -37.771  1.00  0.00           H  
ATOM     68 2HD1 LEU A   5      19.395   4.770 -37.194  1.00  0.00           H  
ATOM     69 3HD1 LEU A   5      19.004   3.969 -38.733  1.00  0.00           H  
ATOM     70 1HD2 LEU A   5      21.907   3.764 -39.746  1.00  0.00           H  
ATOM     71 2HD2 LEU A   5      20.520   4.310 -40.722  1.00  0.00           H  
ATOM     72 3HD2 LEU A   5      21.972   5.327 -40.577  1.00  0.00           H  
ATOM     73  N   LEU A   6      18.837   9.430 -39.548  1.00  0.00           N  
ATOM     74  CA  LEU A   6      17.829  10.342 -40.061  1.00  0.00           C  
ATOM     75  C   LEU A   6      18.459  11.436 -40.896  1.00  0.00           C  
ATOM     76  O   LEU A   6      17.880  11.839 -41.909  1.00  0.00           O  
ATOM     77  CB  LEU A   6      17.019  10.922 -38.906  1.00  0.00           C  
ATOM     78  CG  LEU A   6      16.060   9.932 -38.206  1.00  0.00           C  
ATOM     79  CD1 LEU A   6      15.573  10.544 -36.942  1.00  0.00           C  
ATOM     80  CD2 LEU A   6      14.861   9.637 -39.102  1.00  0.00           C  
ATOM     81  H   LEU A   6      18.974   9.338 -38.535  1.00  0.00           H  
ATOM     82  HA  LEU A   6      17.169   9.784 -40.709  1.00  0.00           H  
ATOM     83 1HB  LEU A   6      17.720  11.291 -38.153  1.00  0.00           H  
ATOM     84 2HB  LEU A   6      16.430  11.763 -39.274  1.00  0.00           H  
ATOM     85  HG  LEU A   6      16.590   9.004 -37.973  1.00  0.00           H  
ATOM     86 1HD1 LEU A   6      14.896   9.861 -36.431  1.00  0.00           H  
ATOM     87 2HD1 LEU A   6      16.446  10.740 -36.329  1.00  0.00           H  
ATOM     88 3HD1 LEU A   6      15.065  11.461 -37.130  1.00  0.00           H  
ATOM     89 1HD2 LEU A   6      14.210   8.967 -38.588  1.00  0.00           H  
ATOM     90 2HD2 LEU A   6      14.338  10.546 -39.319  1.00  0.00           H  
ATOM     91 3HD2 LEU A   6      15.162   9.194 -40.030  1.00  0.00           H  
ATOM     92  N   ARG A   7      19.637  11.919 -40.499  1.00  0.00           N  
ATOM     93  CA  ARG A   7      20.297  12.946 -41.282  1.00  0.00           C  
ATOM     94  C   ARG A   7      20.639  12.410 -42.670  1.00  0.00           C  
ATOM     95  O   ARG A   7      20.441  13.112 -43.664  1.00  0.00           O  
ATOM     96  CB  ARG A   7      21.555  13.440 -40.583  1.00  0.00           C  
ATOM     97  CG  ARG A   7      22.238  14.644 -41.250  1.00  0.00           C  
ATOM     98  CD  ARG A   7      23.407  15.147 -40.446  1.00  0.00           C  
ATOM     99  NE  ARG A   7      24.547  14.217 -40.437  1.00  0.00           N  
ATOM    100  CZ  ARG A   7      25.475  14.106 -41.402  1.00  0.00           C  
ATOM    101  NH1 ARG A   7      25.445  14.857 -42.496  1.00  0.00           N  
ATOM    102  NH2 ARG A   7      26.426  13.224 -41.218  1.00  0.00           N  
ATOM    103  H   ARG A   7      20.043  11.605 -39.611  1.00  0.00           H  
ATOM    104  HA  ARG A   7      19.616  13.780 -41.402  1.00  0.00           H  
ATOM    105 1HB  ARG A   7      21.318  13.708 -39.555  1.00  0.00           H  
ATOM    106 2HB  ARG A   7      22.285  12.627 -40.542  1.00  0.00           H  
ATOM    107 1HG  ARG A   7      22.598  14.347 -42.238  1.00  0.00           H  
ATOM    108 2HG  ARG A   7      21.518  15.453 -41.363  1.00  0.00           H  
ATOM    109 1HD  ARG A   7      23.742  16.103 -40.839  1.00  0.00           H  
ATOM    110 2HD  ARG A   7      23.083  15.284 -39.412  1.00  0.00           H  
ATOM    111  HE  ARG A   7      24.678  13.581 -39.627  1.00  0.00           H  
ATOM    112 1HH1 ARG A   7      24.710  15.536 -42.631  1.00  0.00           H  
ATOM    113 2HH1 ARG A   7      26.162  14.751 -43.200  1.00  0.00           H  
ATOM    114 1HH2 ARG A   7      26.399  12.666 -40.349  1.00  0.00           H  
ATOM    115 2HH2 ARG A   7      27.155  13.096 -41.900  1.00  0.00           H  
ATOM    116  N   ARG A   8      21.130  11.162 -42.745  1.00  0.00           N  
ATOM    117  CA  ARG A   8      21.495  10.564 -44.025  1.00  0.00           C  
ATOM    118  C   ARG A   8      20.264  10.385 -44.913  1.00  0.00           C  
ATOM    119  O   ARG A   8      20.319  10.655 -46.119  1.00  0.00           O  
ATOM    120  CB  ARG A   8      22.138   9.207 -43.793  1.00  0.00           C  
ATOM    121  CG  ARG A   8      23.519   9.247 -43.150  1.00  0.00           C  
ATOM    122  CD  ARG A   8      23.984   7.885 -42.790  1.00  0.00           C  
ATOM    123  NE  ARG A   8      25.228   7.910 -42.037  1.00  0.00           N  
ATOM    124  CZ  ARG A   8      25.762   6.843 -41.407  1.00  0.00           C  
ATOM    125  NH1 ARG A   8      25.162   5.671 -41.469  1.00  0.00           N  
ATOM    126  NH2 ARG A   8      26.890   6.976 -40.724  1.00  0.00           N  
ATOM    127  H   ARG A   8      21.313  10.653 -41.873  1.00  0.00           H  
ATOM    128  HA  ARG A   8      22.203  11.222 -44.528  1.00  0.00           H  
ATOM    129 1HB  ARG A   8      21.496   8.615 -43.146  1.00  0.00           H  
ATOM    130 2HB  ARG A   8      22.224   8.679 -44.741  1.00  0.00           H  
ATOM    131 1HG  ARG A   8      24.229   9.671 -43.857  1.00  0.00           H  
ATOM    132 2HG  ARG A   8      23.500   9.861 -42.254  1.00  0.00           H  
ATOM    133 1HD  ARG A   8      23.220   7.413 -42.172  1.00  0.00           H  
ATOM    134 2HD  ARG A   8      24.139   7.303 -43.696  1.00  0.00           H  
ATOM    135  HE  ARG A   8      25.715   8.794 -41.960  1.00  0.00           H  
ATOM    136 1HH1 ARG A   8      24.311   5.572 -42.001  1.00  0.00           H  
ATOM    137 2HH1 ARG A   8      25.559   4.870 -40.997  1.00  0.00           H  
ATOM    138 1HH2 ARG A   8      27.348   7.877 -40.675  1.00  0.00           H  
ATOM    139 2HH2 ARG A   8      27.294   6.181 -40.251  1.00  0.00           H  
ATOM    140  N   SER A   9      19.143   9.967 -44.311  1.00  0.00           N  
ATOM    141  CA  SER A   9      17.907   9.757 -45.048  1.00  0.00           C  
ATOM    142  C   SER A   9      17.428  11.086 -45.639  1.00  0.00           C  
ATOM    143  O   SER A   9      17.023  11.137 -46.812  1.00  0.00           O  
ATOM    144  CB  SER A   9      16.871   9.104 -44.151  1.00  0.00           C  
ATOM    145  OG  SER A   9      15.671   8.836 -44.839  1.00  0.00           O  
ATOM    146  H   SER A   9      19.173   9.726 -43.314  1.00  0.00           H  
ATOM    147  HA  SER A   9      18.105   9.074 -45.870  1.00  0.00           H  
ATOM    148 1HB  SER A   9      17.286   8.171 -43.769  1.00  0.00           H  
ATOM    149 2HB  SER A   9      16.676   9.740 -43.292  1.00  0.00           H  
ATOM    150  HG  SER A   9      15.100   9.617 -44.733  1.00  0.00           H  
ATOM    151  N   ARG A  10      17.505  12.176 -44.854  1.00  0.00           N  
ATOM    152  CA  ARG A  10      17.112  13.481 -45.368  1.00  0.00           C  
ATOM    153  C   ARG A  10      17.990  13.913 -46.532  1.00  0.00           C  
ATOM    154  O   ARG A  10      17.478  14.449 -47.521  1.00  0.00           O  
ATOM    155  CB  ARG A  10      17.196  14.579 -44.315  1.00  0.00           C  
ATOM    156  CG  ARG A  10      16.145  14.554 -43.245  1.00  0.00           C  
ATOM    157  CD  ARG A  10      16.108  15.835 -42.459  1.00  0.00           C  
ATOM    158  NE  ARG A  10      17.340  16.089 -41.694  1.00  0.00           N  
ATOM    159  CZ  ARG A  10      17.599  15.618 -40.451  1.00  0.00           C  
ATOM    160  NH1 ARG A  10      16.742  14.835 -39.841  1.00  0.00           N  
ATOM    161  NH2 ARG A  10      18.730  15.954 -39.840  1.00  0.00           N  
ATOM    162  H   ARG A  10      17.801  12.074 -43.877  1.00  0.00           H  
ATOM    163  HA  ARG A  10      16.080  13.412 -45.715  1.00  0.00           H  
ATOM    164 1HB  ARG A  10      18.159  14.502 -43.810  1.00  0.00           H  
ATOM    165 2HB  ARG A  10      17.162  15.551 -44.801  1.00  0.00           H  
ATOM    166 1HG  ARG A  10      15.170  14.414 -43.701  1.00  0.00           H  
ATOM    167 2HG  ARG A  10      16.341  13.736 -42.562  1.00  0.00           H  
ATOM    168 1HD  ARG A  10      15.975  16.661 -43.156  1.00  0.00           H  
ATOM    169 2HD  ARG A  10      15.266  15.827 -41.771  1.00  0.00           H  
ATOM    170  HE  ARG A  10      18.031  16.693 -42.115  1.00  0.00           H  
ATOM    171 1HH1 ARG A  10      15.857  14.569 -40.296  1.00  0.00           H  
ATOM    172 2HH1 ARG A  10      16.938  14.491 -38.915  1.00  0.00           H  
ATOM    173 1HH2 ARG A  10      19.392  16.563 -40.299  1.00  0.00           H  
ATOM    174 2HH2 ARG A  10      18.923  15.607 -38.908  1.00  0.00           H  
ATOM    175  N   GLU A  11      19.303  13.654 -46.454  1.00  0.00           N  
ATOM    176  CA  GLU A  11      20.173  14.071 -47.545  1.00  0.00           C  
ATOM    177  C   GLU A  11      19.865  13.294 -48.819  1.00  0.00           C  
ATOM    178  O   GLU A  11      19.852  13.883 -49.907  1.00  0.00           O  
ATOM    179  CB  GLU A  11      21.653  13.887 -47.184  1.00  0.00           C  
ATOM    180  CG  GLU A  11      22.176  14.813 -46.071  1.00  0.00           C  
ATOM    181  CD  GLU A  11      22.104  16.286 -46.385  1.00  0.00           C  
ATOM    182  OE1 GLU A  11      22.598  16.699 -47.405  1.00  0.00           O  
ATOM    183  OE2 GLU A  11      21.496  16.999 -45.599  1.00  0.00           O  
ATOM    184  H   GLU A  11      19.697  13.253 -45.594  1.00  0.00           H  
ATOM    185  HA  GLU A  11      19.997  15.125 -47.740  1.00  0.00           H  
ATOM    186 1HB  GLU A  11      21.814  12.856 -46.860  1.00  0.00           H  
ATOM    187 2HB  GLU A  11      22.265  14.048 -48.070  1.00  0.00           H  
ATOM    188 1HG  GLU A  11      21.601  14.635 -45.175  1.00  0.00           H  
ATOM    189 2HG  GLU A  11      23.210  14.544 -45.857  1.00  0.00           H  
ATOM    190  N   TYR A  12      19.541  11.996 -48.703  1.00  0.00           N  
ATOM    191  CA  TYR A  12      19.228  11.225 -49.900  1.00  0.00           C  
ATOM    192  C   TYR A  12      17.939  11.728 -50.546  1.00  0.00           C  
ATOM    193  O   TYR A  12      17.862  11.851 -51.775  1.00  0.00           O  
ATOM    194  CB  TYR A  12      19.111   9.736 -49.564  1.00  0.00           C  
ATOM    195  CG  TYR A  12      20.440   9.016 -49.516  1.00  0.00           C  
ATOM    196  CD1 TYR A  12      21.004   8.681 -48.294  1.00  0.00           C  
ATOM    197  CD2 TYR A  12      21.095   8.689 -50.694  1.00  0.00           C  
ATOM    198  CE1 TYR A  12      22.218   8.023 -48.250  1.00  0.00           C  
ATOM    199  CE2 TYR A  12      22.308   8.031 -50.651  1.00  0.00           C  
ATOM    200  CZ  TYR A  12      22.869   7.698 -49.435  1.00  0.00           C  
ATOM    201  OH  TYR A  12      24.078   7.042 -49.391  1.00  0.00           O  
ATOM    202  H   TYR A  12      19.610  11.539 -47.785  1.00  0.00           H  
ATOM    203  HA  TYR A  12      20.033  11.365 -50.619  1.00  0.00           H  
ATOM    204 1HB  TYR A  12      18.625   9.619 -48.595  1.00  0.00           H  
ATOM    205 2HB  TYR A  12      18.484   9.244 -50.307  1.00  0.00           H  
ATOM    206  HD1 TYR A  12      20.490   8.938 -47.368  1.00  0.00           H  
ATOM    207  HD2 TYR A  12      20.652   8.953 -51.655  1.00  0.00           H  
ATOM    208  HE1 TYR A  12      22.661   7.760 -47.290  1.00  0.00           H  
ATOM    209  HE2 TYR A  12      22.823   7.775 -51.577  1.00  0.00           H  
ATOM    210  HH  TYR A  12      24.324   6.888 -48.476  1.00  0.00           H  
ATOM    211  N   LEU A  13      16.938  12.076 -49.726  1.00  0.00           N  
ATOM    212  CA  LEU A  13      15.682  12.576 -50.270  1.00  0.00           C  
ATOM    213  C   LEU A  13      15.894  13.911 -50.973  1.00  0.00           C  
ATOM    214  O   LEU A  13      15.366  14.124 -52.071  1.00  0.00           O  
ATOM    215  CB  LEU A  13      14.628  12.698 -49.146  1.00  0.00           C  
ATOM    216  CG  LEU A  13      13.187  13.263 -49.515  1.00  0.00           C  
ATOM    217  CD1 LEU A  13      12.531  12.414 -50.583  1.00  0.00           C  
ATOM    218  CD2 LEU A  13      12.298  13.256 -48.244  1.00  0.00           C  
ATOM    219  H   LEU A  13      17.036  11.924 -48.716  1.00  0.00           H  
ATOM    220  HA  LEU A  13      15.330  11.858 -51.004  1.00  0.00           H  
ATOM    221 1HB  LEU A  13      14.493  11.709 -48.705  1.00  0.00           H  
ATOM    222 2HB  LEU A  13      15.044  13.349 -48.373  1.00  0.00           H  
ATOM    223  HG  LEU A  13      13.278  14.285 -49.891  1.00  0.00           H  
ATOM    224 1HD1 LEU A  13      11.536  12.816 -50.811  1.00  0.00           H  
ATOM    225 2HD1 LEU A  13      13.132  12.423 -51.487  1.00  0.00           H  
ATOM    226 3HD1 LEU A  13      12.443  11.406 -50.214  1.00  0.00           H  
ATOM    227 1HD2 LEU A  13      11.318  13.654 -48.500  1.00  0.00           H  
ATOM    228 2HD2 LEU A  13      12.188  12.237 -47.867  1.00  0.00           H  
ATOM    229 3HD2 LEU A  13      12.751  13.880 -47.472  1.00  0.00           H  
ATOM    230  N   LYS A  14      16.676  14.814 -50.369  1.00  0.00           N  
ATOM    231  CA  LYS A  14      16.932  16.103 -50.995  1.00  0.00           C  
ATOM    232  C   LYS A  14      17.685  15.955 -52.316  1.00  0.00           C  
ATOM    233  O   LYS A  14      17.368  16.650 -53.288  1.00  0.00           O  
ATOM    234  CB  LYS A  14      17.722  17.012 -50.063  1.00  0.00           C  
ATOM    235  CG  LYS A  14      16.929  17.553 -48.870  1.00  0.00           C  
ATOM    236  CD  LYS A  14      17.730  18.604 -48.095  1.00  0.00           C  
ATOM    237  CE  LYS A  14      18.892  17.966 -47.337  1.00  0.00           C  
ATOM    238  NZ  LYS A  14      19.616  18.932 -46.463  1.00  0.00           N  
ATOM    239  H   LYS A  14      17.075  14.606 -49.446  1.00  0.00           H  
ATOM    240  HA  LYS A  14      15.975  16.574 -51.211  1.00  0.00           H  
ATOM    241 1HB  LYS A  14      18.565  16.438 -49.681  1.00  0.00           H  
ATOM    242 2HB  LYS A  14      18.125  17.854 -50.625  1.00  0.00           H  
ATOM    243 1HG  LYS A  14      16.005  18.004 -49.231  1.00  0.00           H  
ATOM    244 2HG  LYS A  14      16.670  16.735 -48.204  1.00  0.00           H  
ATOM    245 1HD  LYS A  14      18.122  19.350 -48.785  1.00  0.00           H  
ATOM    246 2HD  LYS A  14      17.077  19.104 -47.379  1.00  0.00           H  
ATOM    247 1HE  LYS A  14      18.511  17.149 -46.720  1.00  0.00           H  
ATOM    248 2HE  LYS A  14      19.611  17.565 -48.043  1.00  0.00           H  
ATOM    249 1HZ  LYS A  14      20.375  18.403 -46.008  1.00  0.00           H  
ATOM    250 2HZ  LYS A  14      20.007  19.678 -47.016  1.00  0.00           H  
ATOM    251 3HZ  LYS A  14      18.997  19.313 -45.768  1.00  0.00           H  
ATOM    252  N   LYS A  15      18.668  15.037 -52.367  1.00  0.00           N  
ATOM    253  CA  LYS A  15      19.440  14.822 -53.585  1.00  0.00           C  
ATOM    254  C   LYS A  15      18.521  14.396 -54.708  1.00  0.00           C  
ATOM    255  O   LYS A  15      18.586  14.952 -55.814  1.00  0.00           O  
ATOM    256  CB  LYS A  15      20.523  13.754 -53.354  1.00  0.00           C  
ATOM    257  CG  LYS A  15      21.457  13.446 -54.566  1.00  0.00           C  
ATOM    258  CD  LYS A  15      22.520  12.393 -54.172  1.00  0.00           C  
ATOM    259  CE  LYS A  15      23.590  12.136 -55.271  1.00  0.00           C  
ATOM    260  NZ  LYS A  15      23.059  11.401 -56.482  1.00  0.00           N  
ATOM    261  H   LYS A  15      18.920  14.517 -51.520  1.00  0.00           H  
ATOM    262  HA  LYS A  15      19.917  15.761 -53.868  1.00  0.00           H  
ATOM    263 1HB  LYS A  15      21.152  14.062 -52.516  1.00  0.00           H  
ATOM    264 2HB  LYS A  15      20.044  12.819 -53.061  1.00  0.00           H  
ATOM    265 1HG  LYS A  15      20.860  13.063 -55.401  1.00  0.00           H  
ATOM    266 2HG  LYS A  15      21.953  14.359 -54.890  1.00  0.00           H  
ATOM    267 1HD  LYS A  15      23.031  12.727 -53.266  1.00  0.00           H  
ATOM    268 2HD  LYS A  15      22.018  11.451 -53.949  1.00  0.00           H  
ATOM    269 1HE  LYS A  15      24.007  13.088 -55.593  1.00  0.00           H  
ATOM    270 2HE  LYS A  15      24.387  11.537 -54.828  1.00  0.00           H  
ATOM    271 1HZ  LYS A  15      23.814  11.259 -57.135  1.00  0.00           H  
ATOM    272 2HZ  LYS A  15      22.688  10.510 -56.208  1.00  0.00           H  
ATOM    273 3HZ  LYS A  15      22.321  11.934 -56.965  1.00  0.00           H  
ATOM    274  N   VAL A  16      17.636  13.445 -54.434  1.00  0.00           N  
ATOM    275  CA  VAL A  16      16.727  12.973 -55.454  1.00  0.00           C  
ATOM    276  C   VAL A  16      15.763  14.059 -55.884  1.00  0.00           C  
ATOM    277  O   VAL A  16      15.500  14.186 -57.070  1.00  0.00           O  
ATOM    278  CB  VAL A  16      16.002  11.711 -55.027  1.00  0.00           C  
ATOM    279  CG1 VAL A  16      14.921  11.315 -56.057  1.00  0.00           C  
ATOM    280  CG2 VAL A  16      17.030  10.567 -54.890  1.00  0.00           C  
ATOM    281  H   VAL A  16      17.621  13.021 -53.493  1.00  0.00           H  
ATOM    282  HA  VAL A  16      17.342  12.714 -56.331  1.00  0.00           H  
ATOM    283  HB  VAL A  16      15.519  11.905 -54.071  1.00  0.00           H  
ATOM    284 1HG1 VAL A  16      14.427  10.417 -55.715  1.00  0.00           H  
ATOM    285 2HG1 VAL A  16      14.188  12.106 -56.164  1.00  0.00           H  
ATOM    286 3HG1 VAL A  16      15.390  11.129 -57.024  1.00  0.00           H  
ATOM    287 1HG2 VAL A  16      16.540   9.653 -54.570  1.00  0.00           H  
ATOM    288 2HG2 VAL A  16      17.510  10.400 -55.851  1.00  0.00           H  
ATOM    289 3HG2 VAL A  16      17.788  10.844 -54.157  1.00  0.00           H  
ATOM    290  N   LYS A  17      15.193  14.810 -54.923  1.00  0.00           N  
ATOM    291  CA  LYS A  17      14.256  15.864 -55.277  1.00  0.00           C  
ATOM    292  C   LYS A  17      14.866  16.834 -56.274  1.00  0.00           C  
ATOM    293  O   LYS A  17      14.231  17.155 -57.285  1.00  0.00           O  
ATOM    294  CB  LYS A  17      13.798  16.615 -54.026  1.00  0.00           C  
ATOM    295  CG  LYS A  17      12.790  17.724 -54.292  1.00  0.00           C  
ATOM    296  CD  LYS A  17      12.138  18.200 -53.002  1.00  0.00           C  
ATOM    297  CE  LYS A  17      11.062  19.241 -53.275  1.00  0.00           C  
ATOM    298  NZ  LYS A  17      11.636  20.507 -53.805  1.00  0.00           N  
ATOM    299  H   LYS A  17      15.409  14.642 -53.937  1.00  0.00           H  
ATOM    300  HA  LYS A  17      13.391  15.409 -55.745  1.00  0.00           H  
ATOM    301 1HB  LYS A  17      13.346  15.912 -53.325  1.00  0.00           H  
ATOM    302 2HB  LYS A  17      14.662  17.059 -53.532  1.00  0.00           H  
ATOM    303 1HG  LYS A  17      13.293  18.568 -54.767  1.00  0.00           H  
ATOM    304 2HG  LYS A  17      12.016  17.359 -54.967  1.00  0.00           H  
ATOM    305 1HD  LYS A  17      11.688  17.350 -52.487  1.00  0.00           H  
ATOM    306 2HD  LYS A  17      12.896  18.636 -52.351  1.00  0.00           H  
ATOM    307 1HE  LYS A  17      10.351  18.847 -53.999  1.00  0.00           H  
ATOM    308 2HE  LYS A  17      10.525  19.459 -52.352  1.00  0.00           H  
ATOM    309 1HZ  LYS A  17      10.892  21.170 -53.973  1.00  0.00           H  
ATOM    310 2HZ  LYS A  17      12.284  20.892 -53.133  1.00  0.00           H  
ATOM    311 3HZ  LYS A  17      12.121  20.321 -54.671  1.00  0.00           H  
ATOM    312  N   GLU A  18      16.103  17.282 -56.023  1.00  0.00           N  
ATOM    313  CA  GLU A  18      16.732  18.209 -56.954  1.00  0.00           C  
ATOM    314  C   GLU A  18      16.926  17.580 -58.322  1.00  0.00           C  
ATOM    315  O   GLU A  18      16.668  18.222 -59.348  1.00  0.00           O  
ATOM    316  CB  GLU A  18      18.080  18.702 -56.431  1.00  0.00           C  
ATOM    317  CG  GLU A  18      18.771  19.693 -57.381  1.00  0.00           C  
ATOM    318  CD  GLU A  18      20.037  20.275 -56.836  1.00  0.00           C  
ATOM    319  OE1 GLU A  18      20.348  20.033 -55.696  1.00  0.00           O  
ATOM    320  OE2 GLU A  18      20.713  20.957 -57.580  1.00  0.00           O  
ATOM    321  H   GLU A  18      16.587  16.998 -55.161  1.00  0.00           H  
ATOM    322  HA  GLU A  18      16.074  19.072 -57.070  1.00  0.00           H  
ATOM    323 1HB  GLU A  18      17.937  19.186 -55.465  1.00  0.00           H  
ATOM    324 2HB  GLU A  18      18.743  17.846 -56.276  1.00  0.00           H  
ATOM    325 1HG  GLU A  18      19.014  19.170 -58.305  1.00  0.00           H  
ATOM    326 2HG  GLU A  18      18.073  20.494 -57.627  1.00  0.00           H  
ATOM    327  N   GLU A  19      17.362  16.317 -58.352  1.00  0.00           N  
ATOM    328  CA  GLU A  19      17.581  15.646 -59.620  1.00  0.00           C  
ATOM    329  C   GLU A  19      16.281  15.477 -60.397  1.00  0.00           C  
ATOM    330  O   GLU A  19      16.274  15.652 -61.617  1.00  0.00           O  
ATOM    331  CB  GLU A  19      18.217  14.283 -59.390  1.00  0.00           C  
ATOM    332  CG  GLU A  19      19.653  14.330 -58.902  1.00  0.00           C  
ATOM    333  CD  GLU A  19      20.180  12.969 -58.572  1.00  0.00           C  
ATOM    334  OE1 GLU A  19      19.428  12.025 -58.713  1.00  0.00           O  
ATOM    335  OE2 GLU A  19      21.321  12.864 -58.170  1.00  0.00           O  
ATOM    336  H   GLU A  19      17.598  15.833 -57.478  1.00  0.00           H  
ATOM    337  HA  GLU A  19      18.261  16.251 -60.213  1.00  0.00           H  
ATOM    338 1HB  GLU A  19      17.633  13.736 -58.649  1.00  0.00           H  
ATOM    339 2HB  GLU A  19      18.191  13.706 -60.313  1.00  0.00           H  
ATOM    340 1HG  GLU A  19      20.269  14.766 -59.681  1.00  0.00           H  
ATOM    341 2HG  GLU A  19      19.719  14.967 -58.026  1.00  0.00           H  
ATOM    342  N   GLN A  20      15.176  15.171 -59.705  1.00  0.00           N  
ATOM    343  CA  GLN A  20      13.891  14.994 -60.370  1.00  0.00           C  
ATOM    344  C   GLN A  20      13.383  16.304 -60.967  1.00  0.00           C  
ATOM    345  O   GLN A  20      12.815  16.310 -62.070  1.00  0.00           O  
ATOM    346  CB  GLN A  20      12.868  14.409 -59.381  1.00  0.00           C  
ATOM    347  CG  GLN A  20      13.151  12.958 -58.998  1.00  0.00           C  
ATOM    348  CD  GLN A  20      12.939  12.057 -60.142  1.00  0.00           C  
ATOM    349  OE1 GLN A  20      11.803  11.974 -60.636  1.00  0.00           O  
ATOM    350  NE2 GLN A  20      14.005  11.417 -60.617  1.00  0.00           N  
ATOM    351  H   GLN A  20      15.264  14.997 -58.699  1.00  0.00           H  
ATOM    352  HA  GLN A  20      14.025  14.290 -61.186  1.00  0.00           H  
ATOM    353 1HB  GLN A  20      12.880  15.002 -58.463  1.00  0.00           H  
ATOM    354 2HB  GLN A  20      11.869  14.472 -59.802  1.00  0.00           H  
ATOM    355 1HG  GLN A  20      14.186  12.867 -58.695  1.00  0.00           H  
ATOM    356 2HG  GLN A  20      12.488  12.659 -58.185  1.00  0.00           H  
ATOM    357 1HE2 GLN A  20      13.946  10.823 -61.429  1.00  0.00           H  
ATOM    358 2HE2 GLN A  20      14.896  11.568 -60.181  1.00  0.00           H  
ATOM    359  N   GLU A  21      13.618  17.422 -60.279  1.00  0.00           N  
ATOM    360  CA  GLU A  21      13.201  18.714 -60.806  1.00  0.00           C  
ATOM    361  C   GLU A  21      14.013  19.054 -62.057  1.00  0.00           C  
ATOM    362  O   GLU A  21      13.461  19.519 -63.068  1.00  0.00           O  
ATOM    363  CB  GLU A  21      13.380  19.782 -59.726  1.00  0.00           C  
ATOM    364  CG  GLU A  21      12.400  19.637 -58.560  1.00  0.00           C  
ATOM    365  CD  GLU A  21      12.714  20.525 -57.382  1.00  0.00           C  
ATOM    366  OE1 GLU A  21      13.697  21.227 -57.424  1.00  0.00           O  
ATOM    367  OE2 GLU A  21      11.966  20.476 -56.420  1.00  0.00           O  
ATOM    368  H   GLU A  21      14.029  17.357 -59.339  1.00  0.00           H  
ATOM    369  HA  GLU A  21      12.149  18.657 -61.079  1.00  0.00           H  
ATOM    370 1HB  GLU A  21      14.396  19.718 -59.323  1.00  0.00           H  
ATOM    371 2HB  GLU A  21      13.261  20.772 -60.162  1.00  0.00           H  
ATOM    372 1HG  GLU A  21      11.403  19.880 -58.922  1.00  0.00           H  
ATOM    373 2HG  GLU A  21      12.389  18.602 -58.231  1.00  0.00           H  
ATOM    374  N   ARG A  22      15.317  18.752 -62.013  1.00  0.00           N  
ATOM    375  CA  ARG A  22      16.186  19.007 -63.146  1.00  0.00           C  
ATOM    376  C   ARG A  22      15.864  18.090 -64.318  1.00  0.00           C  
ATOM    377  O   ARG A  22      15.903  18.530 -65.470  1.00  0.00           O  
ATOM    378  CB  ARG A  22      17.645  18.851 -62.753  1.00  0.00           C  
ATOM    379  CG  ARG A  22      18.182  19.964 -61.853  1.00  0.00           C  
ATOM    380  CD  ARG A  22      19.630  19.783 -61.531  1.00  0.00           C  
ATOM    381  NE  ARG A  22      20.125  20.828 -60.620  1.00  0.00           N  
ATOM    382  CZ  ARG A  22      20.512  22.069 -60.968  1.00  0.00           C  
ATOM    383  NH1 ARG A  22      20.473  22.493 -62.222  1.00  0.00           N  
ATOM    384  NH2 ARG A  22      20.931  22.854 -60.002  1.00  0.00           N  
ATOM    385  H   ARG A  22      15.717  18.392 -61.139  1.00  0.00           H  
ATOM    386  HA  ARG A  22      16.032  20.036 -63.463  1.00  0.00           H  
ATOM    387 1HB  ARG A  22      17.769  17.910 -62.218  1.00  0.00           H  
ATOM    388 2HB  ARG A  22      18.264  18.806 -63.649  1.00  0.00           H  
ATOM    389 1HG  ARG A  22      18.048  20.920 -62.350  1.00  0.00           H  
ATOM    390 2HG  ARG A  22      17.630  19.969 -60.915  1.00  0.00           H  
ATOM    391 1HD  ARG A  22      19.757  18.818 -61.031  1.00  0.00           H  
ATOM    392 2HD  ARG A  22      20.228  19.798 -62.438  1.00  0.00           H  
ATOM    393  HE  ARG A  22      20.208  20.612 -59.613  1.00  0.00           H  
ATOM    394 1HH1 ARG A  22      20.152  21.882 -62.956  1.00  0.00           H  
ATOM    395 2HH1 ARG A  22      20.771  23.432 -62.449  1.00  0.00           H  
ATOM    396 1HH2 ARG A  22      20.945  22.469 -59.042  1.00  0.00           H  
ATOM    397 2HH2 ARG A  22      21.236  23.796 -60.193  1.00  0.00           H  
ATOM    398  N   LYS A  23      15.512  16.831 -64.041  1.00  0.00           N  
ATOM    399  CA  LYS A  23      15.209  15.901 -65.112  1.00  0.00           C  
ATOM    400  C   LYS A  23      13.953  16.323 -65.848  1.00  0.00           C  
ATOM    401  O   LYS A  23      13.898  16.224 -67.078  1.00  0.00           O  
ATOM    402  CB  LYS A  23      15.049  14.483 -64.571  1.00  0.00           C  
ATOM    403  CG  LYS A  23      14.791  13.401 -65.630  1.00  0.00           C  
ATOM    404  CD  LYS A  23      15.979  13.236 -66.563  1.00  0.00           C  
ATOM    405  CE  LYS A  23      15.812  12.040 -67.467  1.00  0.00           C  
ATOM    406  NZ  LYS A  23      16.958  11.895 -68.384  1.00  0.00           N  
ATOM    407  H   LYS A  23      15.533  16.499 -63.075  1.00  0.00           H  
ATOM    408  HA  LYS A  23      16.040  15.924 -65.816  1.00  0.00           H  
ATOM    409 1HB  LYS A  23      15.941  14.209 -64.009  1.00  0.00           H  
ATOM    410 2HB  LYS A  23      14.209  14.463 -63.871  1.00  0.00           H  
ATOM    411 1HG  LYS A  23      14.615  12.454 -65.124  1.00  0.00           H  
ATOM    412 2HG  LYS A  23      13.904  13.651 -66.216  1.00  0.00           H  
ATOM    413 1HD  LYS A  23      16.080  14.120 -67.201  1.00  0.00           H  
ATOM    414 2HD  LYS A  23      16.895  13.124 -65.979  1.00  0.00           H  
ATOM    415 1HE  LYS A  23      15.738  11.140 -66.852  1.00  0.00           H  
ATOM    416 2HE  LYS A  23      14.900  12.145 -68.053  1.00  0.00           H  
ATOM    417 1HZ  LYS A  23      16.807  11.069 -68.944  1.00  0.00           H  
ATOM    418 2HZ  LYS A  23      17.033  12.716 -68.979  1.00  0.00           H  
ATOM    419 3HZ  LYS A  23      17.795  11.789 -67.826  1.00  0.00           H  
ATOM    420  N   ALA A  24      12.934  16.792 -65.108  1.00  0.00           N  
ATOM    421  CA  ALA A  24      11.724  17.242 -65.768  1.00  0.00           C  
ATOM    422  C   ALA A  24      12.033  18.413 -66.680  1.00  0.00           C  
ATOM    423  O   ALA A  24      11.530  18.473 -67.805  1.00  0.00           O  
ATOM    424  CB  ALA A  24      10.690  17.654 -64.747  1.00  0.00           C  
ATOM    425  H   ALA A  24      12.996  16.790 -64.082  1.00  0.00           H  
ATOM    426  HA  ALA A  24      11.343  16.429 -66.380  1.00  0.00           H  
ATOM    427 1HB  ALA A  24       9.786  17.979 -65.262  1.00  0.00           H  
ATOM    428 2HB  ALA A  24      10.460  16.813 -64.100  1.00  0.00           H  
ATOM    429 3HB  ALA A  24      11.085  18.471 -64.143  1.00  0.00           H  
ATOM    430  N   LYS A  25      12.910  19.323 -66.226  1.00  0.00           N  
ATOM    431  CA  LYS A  25      13.271  20.471 -67.041  1.00  0.00           C  
ATOM    432  C   LYS A  25      13.966  20.023 -68.320  1.00  0.00           C  
ATOM    433  O   LYS A  25      13.647  20.541 -69.395  1.00  0.00           O  
ATOM    434  CB  LYS A  25      14.167  21.431 -66.261  1.00  0.00           C  
ATOM    435  CG  LYS A  25      14.549  22.723 -67.014  1.00  0.00           C  
ATOM    436  CD  LYS A  25      15.379  23.656 -66.114  1.00  0.00           C  
ATOM    437  CE  LYS A  25      15.642  25.028 -66.762  1.00  0.00           C  
ATOM    438  NZ  LYS A  25      16.523  24.943 -67.964  1.00  0.00           N  
ATOM    439  H   LYS A  25      13.265  19.254 -65.264  1.00  0.00           H  
ATOM    440  HA  LYS A  25      12.357  20.995 -67.320  1.00  0.00           H  
ATOM    441 1HB  LYS A  25      13.674  21.704 -65.327  1.00  0.00           H  
ATOM    442 2HB  LYS A  25      15.092  20.921 -65.998  1.00  0.00           H  
ATOM    443 1HG  LYS A  25      15.135  22.464 -67.902  1.00  0.00           H  
ATOM    444 2HG  LYS A  25      13.643  23.238 -67.338  1.00  0.00           H  
ATOM    445 1HD  LYS A  25      14.858  23.805 -65.168  1.00  0.00           H  
ATOM    446 2HD  LYS A  25      16.339  23.183 -65.907  1.00  0.00           H  
ATOM    447 1HE  LYS A  25      14.691  25.471 -67.054  1.00  0.00           H  
ATOM    448 2HE  LYS A  25      16.119  25.675 -66.025  1.00  0.00           H  
ATOM    449 1HZ  LYS A  25      16.669  25.856 -68.354  1.00  0.00           H  
ATOM    450 2HZ  LYS A  25      17.413  24.544 -67.723  1.00  0.00           H  
ATOM    451 3HZ  LYS A  25      16.092  24.354 -68.686  1.00  0.00           H  
ATOM    452  N   GLU A  26      14.894  19.056 -68.218  1.00  0.00           N  
ATOM    453  CA  GLU A  26      15.610  18.587 -69.403  1.00  0.00           C  
ATOM    454  C   GLU A  26      14.650  17.962 -70.402  1.00  0.00           C  
ATOM    455  O   GLU A  26      14.772  18.192 -71.606  1.00  0.00           O  
ATOM    456  CB  GLU A  26      16.673  17.547 -69.041  1.00  0.00           C  
ATOM    457  CG  GLU A  26      17.884  18.068 -68.277  1.00  0.00           C  
ATOM    458  CD  GLU A  26      18.840  16.957 -67.903  1.00  0.00           C  
ATOM    459  OE1 GLU A  26      18.545  15.826 -68.227  1.00  0.00           O  
ATOM    460  OE2 GLU A  26      19.847  17.231 -67.296  1.00  0.00           O  
ATOM    461  H   GLU A  26      15.142  18.694 -67.289  1.00  0.00           H  
ATOM    462  HA  GLU A  26      16.091  19.446 -69.875  1.00  0.00           H  
ATOM    463 1HB  GLU A  26      16.213  16.772 -68.425  1.00  0.00           H  
ATOM    464 2HB  GLU A  26      17.033  17.066 -69.951  1.00  0.00           H  
ATOM    465 1HG  GLU A  26      18.408  18.794 -68.896  1.00  0.00           H  
ATOM    466 2HG  GLU A  26      17.548  18.575 -67.378  1.00  0.00           H  
ATOM    467  N   PHE A  27      13.670  17.188 -69.909  1.00  0.00           N  
ATOM    468  CA  PHE A  27      12.711  16.556 -70.802  1.00  0.00           C  
ATOM    469  C   PHE A  27      11.938  17.605 -71.575  1.00  0.00           C  
ATOM    470  O   PHE A  27      11.737  17.487 -72.790  1.00  0.00           O  
ATOM    471  CB  PHE A  27      11.712  15.684 -70.062  1.00  0.00           C  
ATOM    472  CG  PHE A  27      10.800  15.008 -71.033  1.00  0.00           C  
ATOM    473  CD1 PHE A  27      11.230  13.871 -71.678  1.00  0.00           C  
ATOM    474  CD2 PHE A  27       9.536  15.516 -71.339  1.00  0.00           C  
ATOM    475  CE1 PHE A  27      10.437  13.254 -72.588  1.00  0.00           C  
ATOM    476  CE2 PHE A  27       8.732  14.885 -72.265  1.00  0.00           C  
ATOM    477  CZ  PHE A  27       9.181  13.755 -72.888  1.00  0.00           C  
ATOM    478  H   PHE A  27      13.645  16.996 -68.902  1.00  0.00           H  
ATOM    479  HA  PHE A  27      13.257  15.937 -71.512  1.00  0.00           H  
ATOM    480 1HB  PHE A  27      12.229  14.934 -69.464  1.00  0.00           H  
ATOM    481 2HB  PHE A  27      11.114  16.299 -69.383  1.00  0.00           H  
ATOM    482  HD1 PHE A  27      12.222  13.467 -71.464  1.00  0.00           H  
ATOM    483  HD2 PHE A  27       9.187  16.425 -70.841  1.00  0.00           H  
ATOM    484  HE1 PHE A  27      10.809  12.359 -73.098  1.00  0.00           H  
ATOM    485  HE2 PHE A  27       7.741  15.286 -72.506  1.00  0.00           H  
ATOM    486  HZ  PHE A  27       8.550  13.255 -73.622  1.00  0.00           H  
ATOM    487  N   GLN A  28      11.475  18.633 -70.855  1.00  0.00           N  
ATOM    488  CA  GLN A  28      10.690  19.691 -71.459  1.00  0.00           C  
ATOM    489  C   GLN A  28      11.512  20.429 -72.520  1.00  0.00           C  
ATOM    490  O   GLN A  28      10.986  20.742 -73.593  1.00  0.00           O  
ATOM    491  CB  GLN A  28      10.258  20.668 -70.364  1.00  0.00           C  
ATOM    492  CG  GLN A  28       9.222  20.114 -69.372  1.00  0.00           C  
ATOM    493  CD  GLN A  28       9.043  21.050 -68.185  1.00  0.00           C  
ATOM    494  OE1 GLN A  28       9.588  22.161 -68.218  1.00  0.00           O  
ATOM    495  NE2 GLN A  28       8.331  20.619 -67.147  1.00  0.00           N  
ATOM    496  H   GLN A  28      11.648  18.650 -69.842  1.00  0.00           H  
ATOM    497  HA  GLN A  28       9.817  19.255 -71.933  1.00  0.00           H  
ATOM    498 1HB  GLN A  28      11.132  20.970 -69.790  1.00  0.00           H  
ATOM    499 2HB  GLN A  28       9.846  21.569 -70.821  1.00  0.00           H  
ATOM    500 1HG  GLN A  28       8.265  20.031 -69.883  1.00  0.00           H  
ATOM    501 2HG  GLN A  28       9.529  19.140 -69.011  1.00  0.00           H  
ATOM    502 1HE2 GLN A  28       8.205  21.197 -66.345  1.00  0.00           H  
ATOM    503 2HE2 GLN A  28       7.927  19.676 -67.135  1.00  0.00           H  
ATOM    504  N   GLU A  29      12.813  20.649 -72.254  1.00  0.00           N  
ATOM    505  CA  GLU A  29      13.669  21.303 -73.237  1.00  0.00           C  
ATOM    506  C   GLU A  29      13.855  20.431 -74.481  1.00  0.00           C  
ATOM    507  O   GLU A  29      13.831  20.954 -75.603  1.00  0.00           O  
ATOM    508  CB  GLU A  29      15.049  21.608 -72.641  1.00  0.00           C  
ATOM    509  CG  GLU A  29      15.066  22.710 -71.596  1.00  0.00           C  
ATOM    510  CD  GLU A  29      16.423  22.889 -70.982  1.00  0.00           C  
ATOM    511  OE1 GLU A  29      17.307  22.138 -71.316  1.00  0.00           O  
ATOM    512  OE2 GLU A  29      16.574  23.774 -70.158  1.00  0.00           O  
ATOM    513  H   GLU A  29      13.177  20.421 -71.325  1.00  0.00           H  
ATOM    514  HA  GLU A  29      13.205  22.235 -73.536  1.00  0.00           H  
ATOM    515 1HB  GLU A  29      15.442  20.708 -72.170  1.00  0.00           H  
ATOM    516 2HB  GLU A  29      15.736  21.886 -73.439  1.00  0.00           H  
ATOM    517 1HG  GLU A  29      14.765  23.646 -72.064  1.00  0.00           H  
ATOM    518 2HG  GLU A  29      14.345  22.480 -70.818  1.00  0.00           H  
ATOM    519  N   LEU A  30      13.987  19.105 -74.302  1.00  0.00           N  
ATOM    520  CA  LEU A  30      14.153  18.223 -75.448  1.00  0.00           C  
ATOM    521  C   LEU A  30      12.901  18.230 -76.298  1.00  0.00           C  
ATOM    522  O   LEU A  30      12.991  18.312 -77.525  1.00  0.00           O  
ATOM    523  CB  LEU A  30      14.396  16.770 -75.007  1.00  0.00           C  
ATOM    524  CG  LEU A  30      15.719  16.428 -74.309  1.00  0.00           C  
ATOM    525  CD1 LEU A  30      15.614  14.975 -73.807  1.00  0.00           C  
ATOM    526  CD2 LEU A  30      16.896  16.625 -75.270  1.00  0.00           C  
ATOM    527  H   LEU A  30      14.057  18.740 -73.345  1.00  0.00           H  
ATOM    528  HA  LEU A  30      14.975  18.581 -76.055  1.00  0.00           H  
ATOM    529 1HB  LEU A  30      13.595  16.492 -74.324  1.00  0.00           H  
ATOM    530 2HB  LEU A  30      14.328  16.139 -75.888  1.00  0.00           H  
ATOM    531  HG  LEU A  30      15.864  17.067 -73.449  1.00  0.00           H  
ATOM    532 1HD1 LEU A  30      16.531  14.690 -73.289  1.00  0.00           H  
ATOM    533 2HD1 LEU A  30      14.772  14.889 -73.120  1.00  0.00           H  
ATOM    534 3HD1 LEU A  30      15.452  14.319 -74.639  1.00  0.00           H  
ATOM    535 1HD2 LEU A  30      17.822  16.367 -74.755  1.00  0.00           H  
ATOM    536 2HD2 LEU A  30      16.780  16.003 -76.141  1.00  0.00           H  
ATOM    537 3HD2 LEU A  30      16.950  17.662 -75.584  1.00  0.00           H  
ATOM    538  N   LEU A  31      11.734  18.262 -75.664  1.00  0.00           N  
ATOM    539  CA  LEU A  31      10.494  18.295 -76.417  1.00  0.00           C  
ATOM    540  C   LEU A  31      10.431  19.593 -77.193  1.00  0.00           C  
ATOM    541  O   LEU A  31      10.128  19.581 -78.388  1.00  0.00           O  
ATOM    542  CB  LEU A  31       9.283  18.173 -75.484  1.00  0.00           C  
ATOM    543  CG  LEU A  31       7.913  18.382 -76.142  1.00  0.00           C  
ATOM    544  CD1 LEU A  31       7.706  17.335 -77.229  1.00  0.00           C  
ATOM    545  CD2 LEU A  31       6.823  18.294 -75.084  1.00  0.00           C  
ATOM    546  H   LEU A  31      11.713  18.176 -74.641  1.00  0.00           H  
ATOM    547  HA  LEU A  31      10.491  17.466 -77.117  1.00  0.00           H  
ATOM    548 1HB  LEU A  31       9.287  17.180 -75.037  1.00  0.00           H  
ATOM    549 2HB  LEU A  31       9.383  18.909 -74.687  1.00  0.00           H  
ATOM    550  HG  LEU A  31       7.882  19.364 -76.615  1.00  0.00           H  
ATOM    551 1HD1 LEU A  31       6.733  17.484 -77.697  1.00  0.00           H  
ATOM    552 2HD1 LEU A  31       8.488  17.434 -77.982  1.00  0.00           H  
ATOM    553 3HD1 LEU A  31       7.749  16.340 -76.788  1.00  0.00           H  
ATOM    554 1HD2 LEU A  31       5.849  18.443 -75.552  1.00  0.00           H  
ATOM    555 2HD2 LEU A  31       6.852  17.311 -74.612  1.00  0.00           H  
ATOM    556 3HD2 LEU A  31       6.985  19.064 -74.330  1.00  0.00           H  
ATOM    557  N   LYS A  32      10.722  20.725 -76.555  1.00  0.00           N  
ATOM    558  CA  LYS A  32      10.644  21.991 -77.257  1.00  0.00           C  
ATOM    559  C   LYS A  32      11.508  21.984 -78.515  1.00  0.00           C  
ATOM    560  O   LYS A  32      11.031  22.352 -79.590  1.00  0.00           O  
ATOM    561  CB  LYS A  32      11.084  23.131 -76.332  1.00  0.00           C  
ATOM    562  CG  LYS A  32      11.017  24.562 -76.929  1.00  0.00           C  
ATOM    563  CD  LYS A  32      11.474  25.594 -75.878  1.00  0.00           C  
ATOM    564  CE  LYS A  32      11.282  27.067 -76.318  1.00  0.00           C  
ATOM    565  NZ  LYS A  32      12.181  27.483 -77.457  1.00  0.00           N  
ATOM    566  H   LYS A  32      10.962  20.706 -75.557  1.00  0.00           H  
ATOM    567  HA  LYS A  32       9.609  22.155 -77.559  1.00  0.00           H  
ATOM    568 1HB  LYS A  32      10.469  23.111 -75.432  1.00  0.00           H  
ATOM    569 2HB  LYS A  32      12.111  22.954 -76.018  1.00  0.00           H  
ATOM    570 1HG  LYS A  32      11.674  24.624 -77.803  1.00  0.00           H  
ATOM    571 2HG  LYS A  32      10.001  24.786 -77.246  1.00  0.00           H  
ATOM    572 1HD  LYS A  32      10.916  25.430 -74.953  1.00  0.00           H  
ATOM    573 2HD  LYS A  32      12.531  25.432 -75.666  1.00  0.00           H  
ATOM    574 1HE  LYS A  32      10.245  27.223 -76.613  1.00  0.00           H  
ATOM    575 2HE  LYS A  32      11.502  27.699 -75.459  1.00  0.00           H  
ATOM    576 1HZ  LYS A  32      12.012  28.453 -77.669  1.00  0.00           H  
ATOM    577 2HZ  LYS A  32      13.145  27.362 -77.202  1.00  0.00           H  
ATOM    578 3HZ  LYS A  32      11.985  26.936 -78.310  1.00  0.00           H  
ATOM    579  N   GLU A  33      12.766  21.533 -78.406  1.00  0.00           N  
ATOM    580  CA  GLU A  33      13.639  21.530 -79.578  1.00  0.00           C  
ATOM    581  C   GLU A  33      13.150  20.615 -80.688  1.00  0.00           C  
ATOM    582  O   GLU A  33      13.148  20.989 -81.865  1.00  0.00           O  
ATOM    583  CB  GLU A  33      15.058  21.092 -79.210  1.00  0.00           C  
ATOM    584  CG  GLU A  33      16.024  21.058 -80.420  1.00  0.00           C  
ATOM    585  CD  GLU A  33      17.429  20.671 -80.075  1.00  0.00           C  
ATOM    586  OE1 GLU A  33      17.749  20.591 -78.915  1.00  0.00           O  
ATOM    587  OE2 GLU A  33      18.182  20.418 -80.995  1.00  0.00           O  
ATOM    588  H   GLU A  33      13.120  21.225 -77.490  1.00  0.00           H  
ATOM    589  HA  GLU A  33      13.674  22.547 -79.971  1.00  0.00           H  
ATOM    590 1HB  GLU A  33      15.464  21.769 -78.458  1.00  0.00           H  
ATOM    591 2HB  GLU A  33      15.024  20.092 -78.766  1.00  0.00           H  
ATOM    592 1HG  GLU A  33      15.654  20.336 -81.146  1.00  0.00           H  
ATOM    593 2HG  GLU A  33      16.023  22.038 -80.896  1.00  0.00           H  
ATOM    594  N   LEU A  34      12.732  19.408 -80.319  1.00  0.00           N  
ATOM    595  CA  LEU A  34      12.322  18.430 -81.305  1.00  0.00           C  
ATOM    596  C   LEU A  34      11.025  18.880 -81.976  1.00  0.00           C  
ATOM    597  O   LEU A  34      10.855  18.693 -83.186  1.00  0.00           O  
ATOM    598  CB  LEU A  34      12.180  17.092 -80.589  1.00  0.00           C  
ATOM    599  CG  LEU A  34      13.538  16.515 -80.005  1.00  0.00           C  
ATOM    600  CD1 LEU A  34      13.221  15.347 -79.148  1.00  0.00           C  
ATOM    601  CD2 LEU A  34      14.505  16.105 -81.082  1.00  0.00           C  
ATOM    602  H   LEU A  34      12.747  19.144 -79.328  1.00  0.00           H  
ATOM    603  HA  LEU A  34      13.087  18.364 -82.068  1.00  0.00           H  
ATOM    604 1HB  LEU A  34      11.486  17.220 -79.756  1.00  0.00           H  
ATOM    605 2HB  LEU A  34      11.764  16.364 -81.282  1.00  0.00           H  
ATOM    606  HG  LEU A  34      14.009  17.275 -79.400  1.00  0.00           H  
ATOM    607 1HD1 LEU A  34      14.135  14.979 -78.714  1.00  0.00           H  
ATOM    608 2HD1 LEU A  34      12.548  15.660 -78.359  1.00  0.00           H  
ATOM    609 3HD1 LEU A  34      12.752  14.566 -79.751  1.00  0.00           H  
ATOM    610 1HD2 LEU A  34      15.412  15.716 -80.619  1.00  0.00           H  
ATOM    611 2HD2 LEU A  34      14.062  15.348 -81.658  1.00  0.00           H  
ATOM    612 3HD2 LEU A  34      14.762  16.950 -81.714  1.00  0.00           H  
ATOM    613  N   SER A  35      10.129  19.514 -81.208  1.00  0.00           N  
ATOM    614  CA  SER A  35       8.877  20.027 -81.735  1.00  0.00           C  
ATOM    615  C   SER A  35       9.156  21.106 -82.771  1.00  0.00           C  
ATOM    616  O   SER A  35       8.562  21.108 -83.850  1.00  0.00           O  
ATOM    617  CB  SER A  35       8.026  20.600 -80.618  1.00  0.00           C  
ATOM    618  OG  SER A  35       6.819  21.110 -81.112  1.00  0.00           O  
ATOM    619  H   SER A  35      10.305  19.612 -80.205  1.00  0.00           H  
ATOM    620  HA  SER A  35       8.334  19.211 -82.215  1.00  0.00           H  
ATOM    621 1HB  SER A  35       7.822  19.825 -79.884  1.00  0.00           H  
ATOM    622 2HB  SER A  35       8.582  21.391 -80.108  1.00  0.00           H  
ATOM    623  HG  SER A  35       6.364  21.480 -80.352  1.00  0.00           H  
ATOM    624  N   GLU A  36      10.087  22.017 -82.462  1.00  0.00           N  
ATOM    625  CA  GLU A  36      10.415  23.080 -83.398  1.00  0.00           C  
ATOM    626  C   GLU A  36      11.007  22.511 -84.685  1.00  0.00           C  
ATOM    627  O   GLU A  36      10.644  22.959 -85.780  1.00  0.00           O  
ATOM    628  CB  GLU A  36      11.397  24.053 -82.739  1.00  0.00           C  
ATOM    629  CG  GLU A  36      10.774  24.890 -81.635  1.00  0.00           C  
ATOM    630  CD  GLU A  36      11.780  25.665 -80.827  1.00  0.00           C  
ATOM    631  OE1 GLU A  36      12.953  25.544 -81.083  1.00  0.00           O  
ATOM    632  OE2 GLU A  36      11.363  26.372 -79.927  1.00  0.00           O  
ATOM    633  H   GLU A  36      10.514  21.998 -81.532  1.00  0.00           H  
ATOM    634  HA  GLU A  36       9.503  23.620 -83.644  1.00  0.00           H  
ATOM    635 1HB  GLU A  36      12.223  23.490 -82.300  1.00  0.00           H  
ATOM    636 2HB  GLU A  36      11.815  24.723 -83.489  1.00  0.00           H  
ATOM    637 1HG  GLU A  36      10.076  25.593 -82.087  1.00  0.00           H  
ATOM    638 2HG  GLU A  36      10.206  24.244 -80.975  1.00  0.00           H  
ATOM    639  N   ARG A  37      11.851  21.480 -84.575  1.00  0.00           N  
ATOM    640  CA  ARG A  37      12.428  20.877 -85.770  1.00  0.00           C  
ATOM    641  C   ARG A  37      11.339  20.229 -86.629  1.00  0.00           C  
ATOM    642  O   ARG A  37      11.339  20.395 -87.854  1.00  0.00           O  
ATOM    643  CB  ARG A  37      13.470  19.852 -85.377  1.00  0.00           C  
ATOM    644  CG  ARG A  37      14.764  20.432 -84.828  1.00  0.00           C  
ATOM    645  CD  ARG A  37      15.732  19.367 -84.435  1.00  0.00           C  
ATOM    646  NE  ARG A  37      16.968  19.926 -83.874  1.00  0.00           N  
ATOM    647  CZ  ARG A  37      18.011  20.392 -84.580  1.00  0.00           C  
ATOM    648  NH1 ARG A  37      18.011  20.396 -85.904  1.00  0.00           N  
ATOM    649  NH2 ARG A  37      19.036  20.848 -83.902  1.00  0.00           N  
ATOM    650  H   ARG A  37      12.146  21.171 -83.641  1.00  0.00           H  
ATOM    651  HA  ARG A  37      12.910  21.658 -86.350  1.00  0.00           H  
ATOM    652 1HB  ARG A  37      13.055  19.231 -84.595  1.00  0.00           H  
ATOM    653 2HB  ARG A  37      13.707  19.212 -86.227  1.00  0.00           H  
ATOM    654 1HG  ARG A  37      15.221  21.062 -85.585  1.00  0.00           H  
ATOM    655 2HG  ARG A  37      14.548  21.032 -83.948  1.00  0.00           H  
ATOM    656 1HD  ARG A  37      15.268  18.750 -83.662  1.00  0.00           H  
ATOM    657 2HD  ARG A  37      15.981  18.743 -85.288  1.00  0.00           H  
ATOM    658  HE  ARG A  37      17.082  19.968 -82.845  1.00  0.00           H  
ATOM    659 1HH1 ARG A  37      17.216  20.043 -86.414  1.00  0.00           H  
ATOM    660 2HH1 ARG A  37      18.810  20.754 -86.409  1.00  0.00           H  
ATOM    661 1HH2 ARG A  37      18.981  20.818 -82.869  1.00  0.00           H  
ATOM    662 2HH2 ARG A  37      19.850  21.211 -84.371  1.00  0.00           H  
ATOM    663  N   SER A  38      10.382  19.556 -85.985  1.00  0.00           N  
ATOM    664  CA  SER A  38       9.281  18.909 -86.685  1.00  0.00           C  
ATOM    665  C   SER A  38       8.405  19.918 -87.428  1.00  0.00           C  
ATOM    666  O   SER A  38       8.065  19.713 -88.605  1.00  0.00           O  
ATOM    667  CB  SER A  38       8.480  18.099 -85.681  1.00  0.00           C  
ATOM    668  OG  SER A  38       7.349  17.511 -86.256  1.00  0.00           O  
ATOM    669  H   SER A  38      10.462  19.425 -84.971  1.00  0.00           H  
ATOM    670  HA  SER A  38       9.696  18.224 -87.414  1.00  0.00           H  
ATOM    671 1HB  SER A  38       9.126  17.320 -85.277  1.00  0.00           H  
ATOM    672 2HB  SER A  38       8.183  18.727 -84.850  1.00  0.00           H  
ATOM    673  HG  SER A  38       6.609  18.079 -85.951  1.00  0.00           H  
ATOM    674  N   GLU A  39       8.070  21.041 -86.775  1.00  0.00           N  
ATOM    675  CA  GLU A  39       7.251  22.047 -87.437  1.00  0.00           C  
ATOM    676  C   GLU A  39       7.973  22.609 -88.656  1.00  0.00           C  
ATOM    677  O   GLU A  39       7.356  22.789 -89.715  1.00  0.00           O  
ATOM    678  CB  GLU A  39       6.890  23.195 -86.492  1.00  0.00           C  
ATOM    679  CG  GLU A  39       5.932  24.224 -87.117  1.00  0.00           C  
ATOM    680  CD  GLU A  39       5.504  25.301 -86.169  1.00  0.00           C  
ATOM    681  OE1 GLU A  39       5.928  25.285 -85.040  1.00  0.00           O  
ATOM    682  OE2 GLU A  39       4.748  26.147 -86.578  1.00  0.00           O  
ATOM    683  H   GLU A  39       8.354  21.162 -85.797  1.00  0.00           H  
ATOM    684  HA  GLU A  39       6.329  21.574 -87.770  1.00  0.00           H  
ATOM    685 1HB  GLU A  39       6.438  22.799 -85.590  1.00  0.00           H  
ATOM    686 2HB  GLU A  39       7.804  23.716 -86.197  1.00  0.00           H  
ATOM    687 1HG  GLU A  39       6.425  24.691 -87.971  1.00  0.00           H  
ATOM    688 2HG  GLU A  39       5.052  23.699 -87.485  1.00  0.00           H  
ATOM    689  N   GLU A  40       9.288  22.856 -88.530  1.00  0.00           N  
ATOM    690  CA  GLU A  40      10.060  23.389 -89.644  1.00  0.00           C  
ATOM    691  C   GLU A  40      10.135  22.400 -90.804  1.00  0.00           C  
ATOM    692  O   GLU A  40      10.009  22.806 -91.962  1.00  0.00           O  
ATOM    693  CB  GLU A  40      11.459  23.782 -89.163  1.00  0.00           C  
ATOM    694  CG  GLU A  40      11.462  25.055 -88.316  1.00  0.00           C  
ATOM    695  CD  GLU A  40      11.182  26.252 -89.168  1.00  0.00           C  
ATOM    696  OE1 GLU A  40      12.002  26.535 -90.004  1.00  0.00           O  
ATOM    697  OE2 GLU A  40      10.140  26.854 -89.051  1.00  0.00           O  
ATOM    698  H   GLU A  40       9.744  22.726 -87.620  1.00  0.00           H  
ATOM    699  HA  GLU A  40       9.562  24.288 -89.997  1.00  0.00           H  
ATOM    700 1HB  GLU A  40      11.878  22.977 -88.559  1.00  0.00           H  
ATOM    701 2HB  GLU A  40      12.114  23.933 -90.021  1.00  0.00           H  
ATOM    702 1HG  GLU A  40      10.690  24.972 -87.551  1.00  0.00           H  
ATOM    703 2HG  GLU A  40      12.426  25.160 -87.821  1.00  0.00           H  
ATOM    704  N   LEU A  41      10.249  21.101 -90.524  1.00  0.00           N  
ATOM    705  CA  LEU A  41      10.297  20.151 -91.632  1.00  0.00           C  
ATOM    706  C   LEU A  41       8.996  20.182 -92.420  1.00  0.00           C  
ATOM    707  O   LEU A  41       9.024  20.205 -93.659  1.00  0.00           O  
ATOM    708  CB  LEU A  41      10.488  18.725 -91.093  1.00  0.00           C  
ATOM    709  CG  LEU A  41      11.852  18.374 -90.496  1.00  0.00           C  
ATOM    710  CD1 LEU A  41      11.745  17.025 -89.778  1.00  0.00           C  
ATOM    711  CD2 LEU A  41      12.896  18.291 -91.602  1.00  0.00           C  
ATOM    712  H   LEU A  41      10.403  20.801 -89.556  1.00  0.00           H  
ATOM    713  HA  LEU A  41      11.108  20.427 -92.295  1.00  0.00           H  
ATOM    714 1HB  LEU A  41       9.738  18.546 -90.322  1.00  0.00           H  
ATOM    715 2HB  LEU A  41      10.306  18.045 -91.902  1.00  0.00           H  
ATOM    716  HG  LEU A  41      12.145  19.130 -89.779  1.00  0.00           H  
ATOM    717 1HD1 LEU A  41      12.707  16.779 -89.347  1.00  0.00           H  
ATOM    718 2HD1 LEU A  41      11.006  17.092 -88.989  1.00  0.00           H  
ATOM    719 3HD1 LEU A  41      11.446  16.254 -90.479  1.00  0.00           H  
ATOM    720 1HD2 LEU A  41      13.852  18.039 -91.159  1.00  0.00           H  
ATOM    721 2HD2 LEU A  41      12.606  17.524 -92.321  1.00  0.00           H  
ATOM    722 3HD2 LEU A  41      12.986  19.243 -92.111  1.00  0.00           H  
ATOM    723  N   ILE A  42       7.865  20.277 -91.731  1.00  0.00           N  
ATOM    724  CA  ILE A  42       6.595  20.309 -92.438  1.00  0.00           C  
ATOM    725  C   ILE A  42       6.480  21.599 -93.246  1.00  0.00           C  
ATOM    726  O   ILE A  42       6.002  21.578 -94.385  1.00  0.00           O  
ATOM    727  CB  ILE A  42       5.396  20.161 -91.501  1.00  0.00           C  
ATOM    728  CG1 ILE A  42       5.413  18.765 -90.864  1.00  0.00           C  
ATOM    729  CG2 ILE A  42       4.095  20.316 -92.334  1.00  0.00           C  
ATOM    730  CD1 ILE A  42       4.461  18.590 -89.697  1.00  0.00           C  
ATOM    731  H   ILE A  42       7.902  20.248 -90.701  1.00  0.00           H  
ATOM    732  HA  ILE A  42       6.577  19.472 -93.140  1.00  0.00           H  
ATOM    733  HB  ILE A  42       5.445  20.912 -90.703  1.00  0.00           H  
ATOM    734 1HG1 ILE A  42       5.158  18.050 -91.631  1.00  0.00           H  
ATOM    735 2HG1 ILE A  42       6.423  18.549 -90.511  1.00  0.00           H  
ATOM    736 1HG2 ILE A  42       3.257  20.201 -91.704  1.00  0.00           H  
ATOM    737 2HG2 ILE A  42       4.040  21.300 -92.798  1.00  0.00           H  
ATOM    738 3HG2 ILE A  42       4.069  19.549 -93.114  1.00  0.00           H  
ATOM    739 1HD1 ILE A  42       4.532  17.580 -89.319  1.00  0.00           H  
ATOM    740 2HD1 ILE A  42       4.723  19.297 -88.901  1.00  0.00           H  
ATOM    741 3HD1 ILE A  42       3.453  18.767 -90.014  1.00  0.00           H  
ATOM    742  N   ARG A  43       6.860  22.738 -92.636  1.00  0.00           N  
ATOM    743  CA  ARG A  43       6.780  24.024 -93.320  1.00  0.00           C  
ATOM    744  C   ARG A  43       7.599  23.998 -94.604  1.00  0.00           C  
ATOM    745  O   ARG A  43       7.119  24.451 -95.648  1.00  0.00           O  
ATOM    746  CB  ARG A  43       7.268  25.166 -92.428  1.00  0.00           C  
ATOM    747  CG  ARG A  43       7.145  26.578 -93.060  1.00  0.00           C  
ATOM    748  CD  ARG A  43       7.600  27.706 -92.142  1.00  0.00           C  
ATOM    749  NE  ARG A  43       9.051  27.686 -91.839  1.00  0.00           N  
ATOM    750  CZ  ARG A  43      10.039  28.149 -92.659  1.00  0.00           C  
ATOM    751  NH1 ARG A  43       9.777  28.666 -93.846  1.00  0.00           N  
ATOM    752  NH2 ARG A  43      11.300  28.078 -92.266  1.00  0.00           N  
ATOM    753  H   ARG A  43       7.202  22.707 -91.669  1.00  0.00           H  
ATOM    754  HA  ARG A  43       5.739  24.211 -93.579  1.00  0.00           H  
ATOM    755 1HB  ARG A  43       6.718  25.157 -91.487  1.00  0.00           H  
ATOM    756 2HB  ARG A  43       8.322  25.007 -92.187  1.00  0.00           H  
ATOM    757 1HG  ARG A  43       7.751  26.617 -93.967  1.00  0.00           H  
ATOM    758 2HG  ARG A  43       6.104  26.758 -93.328  1.00  0.00           H  
ATOM    759 1HD  ARG A  43       7.360  28.660 -92.608  1.00  0.00           H  
ATOM    760 2HD  ARG A  43       7.061  27.626 -91.197  1.00  0.00           H  
ATOM    761  HE  ARG A  43       9.346  27.328 -90.908  1.00  0.00           H  
ATOM    762 1HH1 ARG A  43       8.826  28.740 -94.221  1.00  0.00           H  
ATOM    763 2HH1 ARG A  43      10.528  28.992 -94.435  1.00  0.00           H  
ATOM    764 1HH2 ARG A  43      11.534  27.660 -91.351  1.00  0.00           H  
ATOM    765 2HH2 ARG A  43      12.037  28.408 -92.865  1.00  0.00           H  
ATOM    766  N   GLU A  44       8.817  23.442 -94.563  1.00  0.00           N  
ATOM    767  CA  GLU A  44       9.596  23.397 -95.788  1.00  0.00           C  
ATOM    768  C   GLU A  44       8.952  22.497 -96.833  1.00  0.00           C  
ATOM    769  O   GLU A  44       8.955  22.842 -98.015  1.00  0.00           O  
ATOM    770  CB  GLU A  44      11.035  22.933 -95.557  1.00  0.00           C  
ATOM    771  CG  GLU A  44      11.945  23.936 -94.840  1.00  0.00           C  
ATOM    772  CD  GLU A  44      13.402  23.494 -94.828  1.00  0.00           C  
ATOM    773  OE1 GLU A  44      13.684  22.438 -95.361  1.00  0.00           O  
ATOM    774  OE2 GLU A  44      14.226  24.211 -94.318  1.00  0.00           O  
ATOM    775  H   GLU A  44       9.206  23.098 -93.679  1.00  0.00           H  
ATOM    776  HA  GLU A  44       9.634  24.405 -96.195  1.00  0.00           H  
ATOM    777 1HB  GLU A  44      11.012  22.026 -94.941  1.00  0.00           H  
ATOM    778 2HB  GLU A  44      11.478  22.660 -96.500  1.00  0.00           H  
ATOM    779 1HG  GLU A  44      11.868  24.903 -95.338  1.00  0.00           H  
ATOM    780 2HG  GLU A  44      11.594  24.058 -93.811  1.00  0.00           H  
ATOM    781  N   LEU A  45       8.351  21.369 -96.434  1.00  0.00           N  
ATOM    782  CA  LEU A  45       7.764  20.520 -97.461  1.00  0.00           C  
ATOM    783  C   LEU A  45       6.638  21.246 -98.160  1.00  0.00           C  
ATOM    784  O   LEU A  45       6.487  21.140 -99.384  1.00  0.00           O  
ATOM    785  CB  LEU A  45       7.155  19.246 -96.875  1.00  0.00           C  
ATOM    786  CG  LEU A  45       8.079  18.238 -96.246  1.00  0.00           C  
ATOM    787  CD1 LEU A  45       7.222  17.171 -95.678  1.00  0.00           C  
ATOM    788  CD2 LEU A  45       9.068  17.689 -97.212  1.00  0.00           C  
ATOM    789  H   LEU A  45       8.395  21.074 -95.451  1.00  0.00           H  
ATOM    790  HA  LEU A  45       8.527  20.285 -98.195  1.00  0.00           H  
ATOM    791 1HB  LEU A  45       6.454  19.551 -96.096  1.00  0.00           H  
ATOM    792 2HB  LEU A  45       6.587  18.739 -97.656  1.00  0.00           H  
ATOM    793  HG  LEU A  45       8.618  18.705 -95.443  1.00  0.00           H  
ATOM    794 1HD1 LEU A  45       7.831  16.447 -95.197  1.00  0.00           H  
ATOM    795 2HD1 LEU A  45       6.534  17.608 -94.954  1.00  0.00           H  
ATOM    796 3HD1 LEU A  45       6.657  16.690 -96.478  1.00  0.00           H  
ATOM    797 1HD2 LEU A  45       9.695  16.987 -96.685  1.00  0.00           H  
ATOM    798 2HD2 LEU A  45       8.552  17.184 -98.013  1.00  0.00           H  
ATOM    799 3HD2 LEU A  45       9.693  18.477 -97.609  1.00  0.00           H  
ATOM    800  N   GLU A  46       5.851  22.018 -97.405  1.00  0.00           N  
ATOM    801  CA  GLU A  46       4.767  22.757 -98.027  1.00  0.00           C  
ATOM    802  C   GLU A  46       5.284  23.831 -98.974  1.00  0.00           C  
ATOM    803  O   GLU A  46       4.870  23.890-100.135  1.00  0.00           O  
ATOM    804  CB  GLU A  46       3.874  23.406 -96.960  1.00  0.00           C  
ATOM    805  CG  GLU A  46       2.671  24.200 -97.516  1.00  0.00           C  
ATOM    806  CD  GLU A  46       1.690  24.663 -96.444  1.00  0.00           C  
ATOM    807  OE1 GLU A  46       1.894  24.355 -95.281  1.00  0.00           O  
ATOM    808  OE2 GLU A  46       0.738  25.313 -96.790  1.00  0.00           O  
ATOM    809  H   GLU A  46       5.981  22.033 -96.384  1.00  0.00           H  
ATOM    810  HA  GLU A  46       4.174  22.062 -98.611  1.00  0.00           H  
ATOM    811 1HB  GLU A  46       3.511  22.649 -96.275  1.00  0.00           H  
ATOM    812 2HB  GLU A  46       4.478  24.100 -96.371  1.00  0.00           H  
ATOM    813 1HG  GLU A  46       3.051  25.082 -98.034  1.00  0.00           H  
ATOM    814 2HG  GLU A  46       2.149  23.590 -98.251  1.00  0.00           H  
ATOM    815  N   GLU A  47       6.258  24.624 -98.528  1.00  0.00           N  
ATOM    816  CA  GLU A  47       6.772  25.733 -99.335  1.00  0.00           C  
ATOM    817  C   GLU A  47       7.479  25.259-100.595  1.00  0.00           C  
ATOM    818  O   GLU A  47       7.406  25.907-101.644  1.00  0.00           O  
ATOM    819  CB  GLU A  47       7.722  26.604 -98.518  1.00  0.00           C  
ATOM    820  CG  GLU A  47       7.051  27.413 -97.408  1.00  0.00           C  
ATOM    821  CD  GLU A  47       8.030  28.225 -96.634  1.00  0.00           C  
ATOM    822  OE1 GLU A  47       9.181  28.243 -97.024  1.00  0.00           O  
ATOM    823  OE2 GLU A  47       7.648  28.812 -95.641  1.00  0.00           O  
ATOM    824  H   GLU A  47       6.608  24.498 -97.571  1.00  0.00           H  
ATOM    825  HA  GLU A  47       5.925  26.345 -99.636  1.00  0.00           H  
ATOM    826 1HB  GLU A  47       8.482  25.966 -98.055  1.00  0.00           H  
ATOM    827 2HB  GLU A  47       8.239  27.297 -99.181  1.00  0.00           H  
ATOM    828 1HG  GLU A  47       6.311  28.075 -97.851  1.00  0.00           H  
ATOM    829 2HG  GLU A  47       6.535  26.732 -96.734  1.00  0.00           H  
ATOM    830  N   LYS A  48       8.141  24.114-100.507  1.00  0.00           N  
ATOM    831  CA  LYS A  48       8.898  23.557-101.614  1.00  0.00           C  
ATOM    832  C   LYS A  48       8.053  22.703-102.562  1.00  0.00           C  
ATOM    833  O   LYS A  48       8.573  22.219-103.568  1.00  0.00           O  
ATOM    834  CB  LYS A  48      10.043  22.702-101.069  1.00  0.00           C  
ATOM    835  CG  LYS A  48      11.120  23.482-100.294  1.00  0.00           C  
ATOM    836  CD  LYS A  48      12.194  22.534 -99.746  1.00  0.00           C  
ATOM    837  CE  LYS A  48      13.233  23.273 -98.887  1.00  0.00           C  
ATOM    838  NZ  LYS A  48      14.255  22.330 -98.312  1.00  0.00           N  
ATOM    839  H   LYS A  48       8.184  23.639 -99.601  1.00  0.00           H  
ATOM    840  HA  LYS A  48       9.311  24.382-102.191  1.00  0.00           H  
ATOM    841 1HB  LYS A  48       9.630  21.943-100.397  1.00  0.00           H  
ATOM    842 2HB  LYS A  48      10.526  22.176-101.892  1.00  0.00           H  
ATOM    843 1HG  LYS A  48      11.584  24.206-100.961  1.00  0.00           H  
ATOM    844 2HG  LYS A  48      10.659  24.023 -99.466  1.00  0.00           H  
ATOM    845 1HD  LYS A  48      11.712  21.770 -99.130  1.00  0.00           H  
ATOM    846 2HD  LYS A  48      12.703  22.042-100.573  1.00  0.00           H  
ATOM    847 1HE  LYS A  48      13.741  24.023 -99.489  1.00  0.00           H  
ATOM    848 2HE  LYS A  48      12.719  23.774 -98.073  1.00  0.00           H  
ATOM    849 1HZ  LYS A  48      14.914  22.846 -97.734  1.00  0.00           H  
ATOM    850 2HZ  LYS A  48      13.787  21.626 -97.741  1.00  0.00           H  
ATOM    851 3HZ  LYS A  48      14.751  21.872 -99.058  1.00  0.00           H  
ATOM    852  N   GLY A  49       6.775  22.452-102.224  1.00  0.00           N  
ATOM    853  CA  GLY A  49       5.933  21.595-103.054  1.00  0.00           C  
ATOM    854  C   GLY A  49       6.281  20.100-102.954  1.00  0.00           C  
ATOM    855  O   GLY A  49       6.076  19.351-103.909  1.00  0.00           O  
ATOM    856  H   GLY A  49       6.350  22.924-101.421  1.00  0.00           H  
ATOM    857 1HA  GLY A  49       4.894  21.743-102.759  1.00  0.00           H  
ATOM    858 2HA  GLY A  49       6.014  21.916-104.090  1.00  0.00           H  
ATOM    859  N   ALA A  50       6.820  19.657-101.817  1.00  0.00           N  
ATOM    860  CA  ALA A  50       7.245  18.263-101.646  1.00  0.00           C  
ATOM    861  C   ALA A  50       6.117  17.320-101.235  1.00  0.00           C  
ATOM    862  O   ALA A  50       6.322  16.107-101.151  1.00  0.00           O  
ATOM    863  CB  ALA A  50       8.339  18.188-100.618  1.00  0.00           C  
ATOM    864  H   ALA A  50       6.927  20.298-101.027  1.00  0.00           H  
ATOM    865  HA  ALA A  50       7.631  17.917-102.606  1.00  0.00           H  
ATOM    866 1HB  ALA A  50       8.668  17.157-100.523  1.00  0.00           H  
ATOM    867 2HB  ALA A  50       9.177  18.822-100.913  1.00  0.00           H  
ATOM    868 3HB  ALA A  50       7.933  18.533 -99.695  1.00  0.00           H  
ATOM    869  N   ALA A  51       4.942  17.858-100.936  1.00  0.00           N  
ATOM    870  CA  ALA A  51       3.838  17.027-100.488  1.00  0.00           C  
ATOM    871  C   ALA A  51       2.499  17.665-100.856  1.00  0.00           C  
ATOM    872  O   ALA A  51       2.388  18.887-100.991  1.00  0.00           O  
ATOM    873  CB  ALA A  51       3.957  16.803 -98.986  1.00  0.00           C  
ATOM    874  H   ALA A  51       4.807  18.856-101.040  1.00  0.00           H  
ATOM    875  HA  ALA A  51       3.896  16.066-100.996  1.00  0.00           H  
ATOM    876 1HB  ALA A  51       3.142  16.170 -98.639  1.00  0.00           H  
ATOM    877 2HB  ALA A  51       4.909  16.325 -98.763  1.00  0.00           H  
ATOM    878 3HB  ALA A  51       3.914  17.744 -98.499  1.00  0.00           H  
ATOM    879  N   SER A  52       1.475  16.820-101.004  1.00  0.00           N  
ATOM    880  CA  SER A  52       0.111  17.254-101.297  1.00  0.00           C  
ATOM    881  C   SER A  52      -0.515  17.890-100.078  1.00  0.00           C  
ATOM    882  O   SER A  52      -0.033  17.705 -98.962  1.00  0.00           O  
ATOM    883  CB  SER A  52      -0.735  16.073-101.731  1.00  0.00           C  
ATOM    884  OG  SER A  52      -0.963  15.180-100.655  1.00  0.00           O  
ATOM    885  H   SER A  52       1.645  15.827-100.912  1.00  0.00           H  
ATOM    886  HA  SER A  52       0.139  17.997-102.100  1.00  0.00           H  
ATOM    887 1HB  SER A  52      -1.689  16.432-102.118  1.00  0.00           H  
ATOM    888 2HB  SER A  52      -0.232  15.548-102.538  1.00  0.00           H  
ATOM    889  HG  SER A  52      -1.411  14.414-101.046  1.00  0.00           H  
ATOM    890  N   GLU A  53      -1.624  18.601-100.273  1.00  0.00           N  
ATOM    891  CA  GLU A  53      -2.274  19.253 -99.153  1.00  0.00           C  
ATOM    892  C   GLU A  53      -2.789  18.257 -98.129  1.00  0.00           C  
ATOM    893  O   GLU A  53      -2.710  18.517 -96.926  1.00  0.00           O  
ATOM    894  CB  GLU A  53      -3.440  20.097 -99.665  1.00  0.00           C  
ATOM    895  CG  GLU A  53      -3.033  21.271-100.545  1.00  0.00           C  
ATOM    896  CD  GLU A  53      -2.753  20.855-101.977  1.00  0.00           C  
ATOM    897  OE1 GLU A  53      -2.910  19.684-102.279  1.00  0.00           O  
ATOM    898  OE2 GLU A  53      -2.371  21.688-102.754  1.00  0.00           O  
ATOM    899  H   GLU A  53      -1.996  18.733-101.217  1.00  0.00           H  
ATOM    900  HA  GLU A  53      -1.554  19.904 -98.669  1.00  0.00           H  
ATOM    901 1HB  GLU A  53      -4.104  19.475-100.239  1.00  0.00           H  
ATOM    902 2HB  GLU A  53      -4.002  20.492 -98.824  1.00  0.00           H  
ATOM    903 1HG  GLU A  53      -3.834  22.010-100.541  1.00  0.00           H  
ATOM    904 2HG  GLU A  53      -2.141  21.734-100.124  1.00  0.00           H  
ATOM    905  N   ALA A  54      -3.330  17.123 -98.583  1.00  0.00           N  
ATOM    906  CA  ALA A  54      -3.845  16.142 -97.637  1.00  0.00           C  
ATOM    907  C   ALA A  54      -2.703  15.530 -96.850  1.00  0.00           C  
ATOM    908  O   ALA A  54      -2.821  15.326 -95.637  1.00  0.00           O  
ATOM    909  CB  ALA A  54      -4.656  15.079 -98.342  1.00  0.00           C  
ATOM    910  H   ALA A  54      -3.374  16.962 -99.581  1.00  0.00           H  
ATOM    911  HA  ALA A  54      -4.489  16.649 -96.932  1.00  0.00           H  
ATOM    912 1HB  ALA A  54      -5.049  14.381 -97.604  1.00  0.00           H  
ATOM    913 2HB  ALA A  54      -5.488  15.549 -98.874  1.00  0.00           H  
ATOM    914 3HB  ALA A  54      -4.026  14.550 -99.050  1.00  0.00           H  
ATOM    915  N   GLU A  55      -1.558  15.290 -97.503  1.00  0.00           N  
ATOM    916  CA  GLU A  55      -0.436  14.711 -96.781  1.00  0.00           C  
ATOM    917  C   GLU A  55       0.111  15.704 -95.776  1.00  0.00           C  
ATOM    918  O   GLU A  55       0.473  15.327 -94.664  1.00  0.00           O  
ATOM    919  CB  GLU A  55       0.665  14.256 -97.734  1.00  0.00           C  
ATOM    920  CG  GLU A  55       1.882  13.602 -97.050  1.00  0.00           C  
ATOM    921  CD  GLU A  55       1.586  12.298 -96.296  1.00  0.00           C  
ATOM    922  OE1 GLU A  55       0.615  11.614 -96.590  1.00  0.00           O  
ATOM    923  OE2 GLU A  55       2.337  12.015 -95.389  1.00  0.00           O  
ATOM    924  H   GLU A  55      -1.490  15.449 -98.507  1.00  0.00           H  
ATOM    925  HA  GLU A  55      -0.789  13.842 -96.230  1.00  0.00           H  
ATOM    926 1HB  GLU A  55       0.254  13.544 -98.448  1.00  0.00           H  
ATOM    927 2HB  GLU A  55       1.014  15.117 -98.304  1.00  0.00           H  
ATOM    928 1HG  GLU A  55       2.628  13.393 -97.815  1.00  0.00           H  
ATOM    929 2HG  GLU A  55       2.325  14.319 -96.355  1.00  0.00           H  
ATOM    930  N   LEU A  56       0.163  16.985 -96.149  1.00  0.00           N  
ATOM    931  CA  LEU A  56       0.659  17.980 -95.227  1.00  0.00           C  
ATOM    932  C   LEU A  56      -0.283  18.123 -94.046  1.00  0.00           C  
ATOM    933  O   LEU A  56       0.191  18.264 -92.918  1.00  0.00           O  
ATOM    934  CB  LEU A  56       0.806  19.301 -95.971  1.00  0.00           C  
ATOM    935  CG  LEU A  56       1.935  19.339 -97.005  1.00  0.00           C  
ATOM    936  CD1 LEU A  56       1.743  20.528 -97.877  1.00  0.00           C  
ATOM    937  CD2 LEU A  56       3.325  19.428 -96.288  1.00  0.00           C  
ATOM    938  H   LEU A  56      -0.109  17.251 -97.097  1.00  0.00           H  
ATOM    939  HA  LEU A  56       1.622  17.656 -94.857  1.00  0.00           H  
ATOM    940 1HB  LEU A  56      -0.128  19.505 -96.490  1.00  0.00           H  
ATOM    941 2HB  LEU A  56       0.983  20.094 -95.247  1.00  0.00           H  
ATOM    942  HG  LEU A  56       1.893  18.454 -97.624  1.00  0.00           H  
ATOM    943 1HD1 LEU A  56       2.526  20.549 -98.628  1.00  0.00           H  
ATOM    944 2HD1 LEU A  56       0.782  20.456 -98.377  1.00  0.00           H  
ATOM    945 3HD1 LEU A  56       1.769  21.421 -97.277  1.00  0.00           H  
ATOM    946 1HD2 LEU A  56       4.108  19.476 -97.033  1.00  0.00           H  
ATOM    947 2HD2 LEU A  56       3.368  20.326 -95.672  1.00  0.00           H  
ATOM    948 3HD2 LEU A  56       3.491  18.557 -95.661  1.00  0.00           H  
ATOM    949  N   ALA A  57      -1.606  18.062 -94.274  1.00  0.00           N  
ATOM    950  CA  ALA A  57      -2.535  18.149 -93.156  1.00  0.00           C  
ATOM    951  C   ALA A  57      -2.329  16.966 -92.227  1.00  0.00           C  
ATOM    952  O   ALA A  57      -2.321  17.143 -91.002  1.00  0.00           O  
ATOM    953  CB  ALA A  57      -3.957  18.148 -93.659  1.00  0.00           C  
ATOM    954  H   ALA A  57      -1.963  18.008 -95.233  1.00  0.00           H  
ATOM    955  HA  ALA A  57      -2.339  19.061 -92.608  1.00  0.00           H  
ATOM    956 1HB  ALA A  57      -4.643  18.201 -92.826  1.00  0.00           H  
ATOM    957 2HB  ALA A  57      -4.115  18.999 -94.322  1.00  0.00           H  
ATOM    958 3HB  ALA A  57      -4.113  17.224 -94.201  1.00  0.00           H  
ATOM    959  N   ARG A  58      -2.088  15.779 -92.793  1.00  0.00           N  
ATOM    960  CA  ARG A  58      -1.840  14.601 -91.986  1.00  0.00           C  
ATOM    961  C   ARG A  58      -0.560  14.752 -91.181  1.00  0.00           C  
ATOM    962  O   ARG A  58      -0.543  14.411 -89.997  1.00  0.00           O  
ATOM    963  CB  ARG A  58      -1.759  13.349 -92.860  1.00  0.00           C  
ATOM    964  CG  ARG A  58      -3.102  12.813 -93.391  1.00  0.00           C  
ATOM    965  CD  ARG A  58      -2.949  11.451 -94.026  1.00  0.00           C  
ATOM    966  NE  ARG A  58      -2.270  11.507 -95.352  1.00  0.00           N  
ATOM    967  CZ  ARG A  58      -2.906  11.642 -96.543  1.00  0.00           C  
ATOM    968  NH1 ARG A  58      -4.226  11.700 -96.613  1.00  0.00           N  
ATOM    969  NH2 ARG A  58      -2.176  11.693 -97.642  1.00  0.00           N  
ATOM    970  H   ARG A  58      -2.144  15.688 -93.811  1.00  0.00           H  
ATOM    971  HA  ARG A  58      -2.675  14.481 -91.296  1.00  0.00           H  
ATOM    972 1HB  ARG A  58      -1.137  13.559 -93.724  1.00  0.00           H  
ATOM    973 2HB  ARG A  58      -1.272  12.550 -92.302  1.00  0.00           H  
ATOM    974 1HG  ARG A  58      -3.806  12.726 -92.564  1.00  0.00           H  
ATOM    975 2HG  ARG A  58      -3.507  13.495 -94.131  1.00  0.00           H  
ATOM    976 1HD  ARG A  58      -2.348  10.820 -93.370  1.00  0.00           H  
ATOM    977 2HD  ARG A  58      -3.930  10.993 -94.151  1.00  0.00           H  
ATOM    978  HE  ARG A  58      -1.235  11.456 -95.396  1.00  0.00           H  
ATOM    979 1HH1 ARG A  58      -4.785  11.641 -95.766  1.00  0.00           H  
ATOM    980 2HH1 ARG A  58      -4.691  11.774 -97.505  1.00  0.00           H  
ATOM    981 1HH2 ARG A  58      -1.146  11.646 -97.549  1.00  0.00           H  
ATOM    982 2HH2 ARG A  58      -2.608  11.784 -98.544  1.00  0.00           H  
ATOM    983  N   MET A  59       0.501  15.303 -91.786  1.00  0.00           N  
ATOM    984  CA  MET A  59       1.736  15.475 -91.039  1.00  0.00           C  
ATOM    985  C   MET A  59       1.563  16.486 -89.921  1.00  0.00           C  
ATOM    986  O   MET A  59       2.127  16.300 -88.840  1.00  0.00           O  
ATOM    987  CB  MET A  59       2.894  15.893 -91.925  1.00  0.00           C  
ATOM    988  CG  MET A  59       3.355  14.825 -92.902  1.00  0.00           C  
ATOM    989  SD  MET A  59       4.723  15.362 -93.941  1.00  0.00           S  
ATOM    990  CE  MET A  59       6.098  15.251 -92.765  1.00  0.00           C  
ATOM    991  H   MET A  59       0.457  15.529 -92.784  1.00  0.00           H  
ATOM    992  HA  MET A  59       1.992  14.519 -90.585  1.00  0.00           H  
ATOM    993 1HB  MET A  59       2.609  16.781 -92.495  1.00  0.00           H  
ATOM    994 2HB  MET A  59       3.724  16.154 -91.298  1.00  0.00           H  
ATOM    995 1HG  MET A  59       3.673  13.948 -92.337  1.00  0.00           H  
ATOM    996 2HG  MET A  59       2.532  14.523 -93.546  1.00  0.00           H  
ATOM    997 1HE  MET A  59       7.020  15.542 -93.238  1.00  0.00           H  
ATOM    998 2HE  MET A  59       5.927  15.890 -91.913  1.00  0.00           H  
ATOM    999 3HE  MET A  59       6.191  14.222 -92.418  1.00  0.00           H  
ATOM   1000  N   LYS A  60       0.791  17.550 -90.168  1.00  0.00           N  
ATOM   1001  CA  LYS A  60       0.552  18.558 -89.149  1.00  0.00           C  
ATOM   1002  C   LYS A  60      -0.214  17.936 -87.991  1.00  0.00           C  
ATOM   1003  O   LYS A  60       0.102  18.200 -86.834  1.00  0.00           O  
ATOM   1004  CB  LYS A  60      -0.186  19.755 -89.741  1.00  0.00           C  
ATOM   1005  CG  LYS A  60       0.675  20.589 -90.678  1.00  0.00           C  
ATOM   1006  CD  LYS A  60      -0.082  21.735 -91.346  1.00  0.00           C  
ATOM   1007  CE  LYS A  60       0.821  22.473 -92.368  1.00  0.00           C  
ATOM   1008  NZ  LYS A  60       0.108  23.598 -93.093  1.00  0.00           N  
ATOM   1009  H   LYS A  60       0.400  17.677 -91.109  1.00  0.00           H  
ATOM   1010  HA  LYS A  60       1.507  18.908 -88.768  1.00  0.00           H  
ATOM   1011 1HB  LYS A  60      -1.030  19.392 -90.316  1.00  0.00           H  
ATOM   1012 2HB  LYS A  60      -0.562  20.390 -88.943  1.00  0.00           H  
ATOM   1013 1HG  LYS A  60       1.513  20.999 -90.111  1.00  0.00           H  
ATOM   1014 2HG  LYS A  60       1.067  19.945 -91.440  1.00  0.00           H  
ATOM   1015 1HD  LYS A  60      -0.934  21.318 -91.880  1.00  0.00           H  
ATOM   1016 2HD  LYS A  60      -0.442  22.437 -90.596  1.00  0.00           H  
ATOM   1017 1HE  LYS A  60       1.692  22.879 -91.855  1.00  0.00           H  
ATOM   1018 2HE  LYS A  60       1.161  21.746 -93.112  1.00  0.00           H  
ATOM   1019 1HZ  LYS A  60       0.760  24.030 -93.786  1.00  0.00           H  
ATOM   1020 2HZ  LYS A  60      -0.688  23.232 -93.595  1.00  0.00           H  
ATOM   1021 3HZ  LYS A  60      -0.199  24.301 -92.440  1.00  0.00           H  
ATOM   1022  N   GLN A  61      -1.179  17.067 -88.289  1.00  0.00           N  
ATOM   1023  CA  GLN A  61      -1.920  16.397 -87.233  1.00  0.00           C  
ATOM   1024  C   GLN A  61      -1.048  15.415 -86.446  1.00  0.00           C  
ATOM   1025  O   GLN A  61      -1.191  15.321 -85.218  1.00  0.00           O  
ATOM   1026  CB  GLN A  61      -3.126  15.699 -87.832  1.00  0.00           C  
ATOM   1027  CG  GLN A  61      -4.173  16.666 -88.299  1.00  0.00           C  
ATOM   1028  CD  GLN A  61      -5.259  16.001 -89.044  1.00  0.00           C  
ATOM   1029  OE1 GLN A  61      -5.028  15.307 -90.039  1.00  0.00           O  
ATOM   1030  NE2 GLN A  61      -6.470  16.167 -88.559  1.00  0.00           N  
ATOM   1031  H   GLN A  61      -1.441  16.924 -89.269  1.00  0.00           H  
ATOM   1032  HA  GLN A  61      -2.279  17.144 -86.543  1.00  0.00           H  
ATOM   1033 1HB  GLN A  61      -2.811  15.098 -88.687  1.00  0.00           H  
ATOM   1034 2HB  GLN A  61      -3.570  15.030 -87.098  1.00  0.00           H  
ATOM   1035 1HG  GLN A  61      -4.606  17.164 -87.433  1.00  0.00           H  
ATOM   1036 2HG  GLN A  61      -3.713  17.399 -88.949  1.00  0.00           H  
ATOM   1037 1HE2 GLN A  61      -7.250  15.739 -89.006  1.00  0.00           H  
ATOM   1038 2HE2 GLN A  61      -6.619  16.718 -87.720  1.00  0.00           H  
ATOM   1039  N   GLN A  62      -0.136  14.706 -87.126  1.00  0.00           N  
ATOM   1040  CA  GLN A  62       0.772  13.765 -86.467  1.00  0.00           C  
ATOM   1041  C   GLN A  62       1.723  14.529 -85.557  1.00  0.00           C  
ATOM   1042  O   GLN A  62       2.029  14.087 -84.447  1.00  0.00           O  
ATOM   1043  CB  GLN A  62       1.559  12.976 -87.509  1.00  0.00           C  
ATOM   1044  CG  GLN A  62       0.728  11.983 -88.313  1.00  0.00           C  
ATOM   1045  CD  GLN A  62       1.496  11.441 -89.500  1.00  0.00           C  
ATOM   1046  OE1 GLN A  62       2.544  11.993 -89.857  1.00  0.00           O  
ATOM   1047  NE2 GLN A  62       0.990  10.380 -90.116  1.00  0.00           N  
ATOM   1048  H   GLN A  62      -0.115  14.787 -88.151  1.00  0.00           H  
ATOM   1049  HA  GLN A  62       0.183  13.076 -85.859  1.00  0.00           H  
ATOM   1050 1HB  GLN A  62       2.017  13.676 -88.205  1.00  0.00           H  
ATOM   1051 2HB  GLN A  62       2.365  12.430 -87.020  1.00  0.00           H  
ATOM   1052 1HG  GLN A  62       0.482  11.143 -87.666  1.00  0.00           H  
ATOM   1053 2HG  GLN A  62      -0.178  12.453 -88.657  1.00  0.00           H  
ATOM   1054 1HE2 GLN A  62       1.460   9.987 -90.908  1.00  0.00           H  
ATOM   1055 2HE2 GLN A  62       0.137   9.967 -89.789  1.00  0.00           H  
ATOM   1056  N   HIS A  63       2.167  15.693 -86.034  1.00  0.00           N  
ATOM   1057  CA  HIS A  63       3.034  16.608 -85.313  1.00  0.00           C  
ATOM   1058  C   HIS A  63       2.382  17.115 -84.046  1.00  0.00           C  
ATOM   1059  O   HIS A  63       2.949  17.002 -82.949  1.00  0.00           O  
ATOM   1060  CB  HIS A  63       3.371  17.777 -86.242  1.00  0.00           C  
ATOM   1061  CG  HIS A  63       3.952  18.942 -85.599  1.00  0.00           C  
ATOM   1062  ND1 HIS A  63       5.228  18.990 -85.142  1.00  0.00           N  
ATOM   1063  CD2 HIS A  63       3.400  20.151 -85.332  1.00  0.00           C  
ATOM   1064  CE1 HIS A  63       5.442  20.176 -84.590  1.00  0.00           C  
ATOM   1065  NE2 HIS A  63       4.347  20.895 -84.704  1.00  0.00           N  
ATOM   1066  H   HIS A  63       1.914  15.952 -86.991  1.00  0.00           H  
ATOM   1067  HA  HIS A  63       3.957  16.099 -85.042  1.00  0.00           H  
ATOM   1068 1HB  HIS A  63       4.075  17.426 -86.985  1.00  0.00           H  
ATOM   1069 2HB  HIS A  63       2.501  18.086 -86.766  1.00  0.00           H  
ATOM   1070  HD2 HIS A  63       2.382  20.461 -85.569  1.00  0.00           H  
ATOM   1071  HE1 HIS A  63       6.346  20.503 -84.131  1.00  0.00           H  
ATOM   1072  HE2 HIS A  63       4.231  21.849 -84.373  1.00  0.00           H  
ATOM   1073  N   MET A  64       1.161  17.634 -84.181  1.00  0.00           N  
ATOM   1074  CA  MET A  64       0.424  18.166 -83.057  1.00  0.00           C  
ATOM   1075  C   MET A  64       0.107  17.078 -82.043  1.00  0.00           C  
ATOM   1076  O   MET A  64       0.191  17.304 -80.831  1.00  0.00           O  
ATOM   1077  CB  MET A  64      -0.847  18.816 -83.572  1.00  0.00           C  
ATOM   1078  CG  MET A  64      -0.607  20.123 -84.339  1.00  0.00           C  
ATOM   1079  SD  MET A  64      -2.113  21.008 -84.733  1.00  0.00           S  
ATOM   1080  CE  MET A  64      -2.855  20.023 -86.027  1.00  0.00           C  
ATOM   1081  H   MET A  64       0.753  17.696 -85.120  1.00  0.00           H  
ATOM   1082  HA  MET A  64       1.042  18.918 -82.565  1.00  0.00           H  
ATOM   1083 1HB  MET A  64      -1.322  18.126 -84.263  1.00  0.00           H  
ATOM   1084 2HB  MET A  64      -1.544  18.977 -82.761  1.00  0.00           H  
ATOM   1085 1HG  MET A  64       0.034  20.775 -83.755  1.00  0.00           H  
ATOM   1086 2HG  MET A  64      -0.092  19.921 -85.254  1.00  0.00           H  
ATOM   1087 1HE  MET A  64      -3.770  20.493 -86.359  1.00  0.00           H  
ATOM   1088 2HE  MET A  64      -2.167  19.940 -86.868  1.00  0.00           H  
ATOM   1089 3HE  MET A  64      -3.082  19.039 -85.644  1.00  0.00           H  
ATOM   1090  N   THR A  65      -0.215  15.877 -82.538  1.00  0.00           N  
ATOM   1091  CA  THR A  65      -0.531  14.775 -81.659  1.00  0.00           C  
ATOM   1092  C   THR A  65       0.709  14.355 -80.882  1.00  0.00           C  
ATOM   1093  O   THR A  65       0.627  14.189 -79.663  1.00  0.00           O  
ATOM   1094  CB  THR A  65      -1.081  13.571 -82.463  1.00  0.00           C  
ATOM   1095  OG1 THR A  65      -2.285  13.958 -83.143  1.00  0.00           O  
ATOM   1096  CG2 THR A  65      -1.399  12.418 -81.510  1.00  0.00           C  
ATOM   1097  H   THR A  65      -0.295  15.738 -83.542  1.00  0.00           H  
ATOM   1098  HA  THR A  65      -1.289  15.096 -80.952  1.00  0.00           H  
ATOM   1099  HB  THR A  65      -0.342  13.249 -83.195  1.00  0.00           H  
ATOM   1100  HG1 THR A  65      -2.052  14.555 -83.886  1.00  0.00           H  
ATOM   1101 1HG2 THR A  65      -1.793  11.581 -82.081  1.00  0.00           H  
ATOM   1102 2HG2 THR A  65      -0.498  12.098 -80.989  1.00  0.00           H  
ATOM   1103 3HG2 THR A  65      -2.141  12.737 -80.780  1.00  0.00           H  
ATOM   1104  N   ALA A  66       1.862  14.218 -81.555  1.00  0.00           N  
ATOM   1105  CA  ALA A  66       3.084  13.799 -80.883  1.00  0.00           C  
ATOM   1106  C   ALA A  66       3.493  14.798 -79.814  1.00  0.00           C  
ATOM   1107  O   ALA A  66       3.969  14.417 -78.741  1.00  0.00           O  
ATOM   1108  CB  ALA A  66       4.204  13.629 -81.892  1.00  0.00           C  
ATOM   1109  H   ALA A  66       1.882  14.360 -82.571  1.00  0.00           H  
ATOM   1110  HA  ALA A  66       2.893  12.840 -80.394  1.00  0.00           H  
ATOM   1111 1HB  ALA A  66       5.106  13.293 -81.387  1.00  0.00           H  
ATOM   1112 2HB  ALA A  66       3.908  12.891 -82.636  1.00  0.00           H  
ATOM   1113 3HB  ALA A  66       4.389  14.587 -82.386  1.00  0.00           H  
ATOM   1114  N   TYR A  67       3.306  16.087 -80.110  1.00  0.00           N  
ATOM   1115  CA  TYR A  67       3.601  17.143 -79.162  1.00  0.00           C  
ATOM   1116  C   TYR A  67       2.779  16.985 -77.898  1.00  0.00           C  
ATOM   1117  O   TYR A  67       3.312  17.008 -76.778  1.00  0.00           O  
ATOM   1118  CB  TYR A  67       3.305  18.504 -79.788  1.00  0.00           C  
ATOM   1119  CG  TYR A  67       3.389  19.631 -78.822  1.00  0.00           C  
ATOM   1120  CD1 TYR A  67       4.571  20.258 -78.551  1.00  0.00           C  
ATOM   1121  CD2 TYR A  67       2.239  20.019 -78.179  1.00  0.00           C  
ATOM   1122  CE1 TYR A  67       4.597  21.283 -77.623  1.00  0.00           C  
ATOM   1123  CE2 TYR A  67       2.257  21.005 -77.270  1.00  0.00           C  
ATOM   1124  CZ  TYR A  67       3.431  21.651 -76.979  1.00  0.00           C  
ATOM   1125  OH  TYR A  67       3.458  22.658 -76.048  1.00  0.00           O  
ATOM   1126  H   TYR A  67       2.965  16.348 -81.042  1.00  0.00           H  
ATOM   1127  HA  TYR A  67       4.654  17.080 -78.901  1.00  0.00           H  
ATOM   1128 1HB  TYR A  67       4.008  18.692 -80.603  1.00  0.00           H  
ATOM   1129 2HB  TYR A  67       2.313  18.500 -80.217  1.00  0.00           H  
ATOM   1130  HD1 TYR A  67       5.483  19.945 -79.054  1.00  0.00           H  
ATOM   1131  HD2 TYR A  67       1.311  19.511 -78.396  1.00  0.00           H  
ATOM   1132  HE1 TYR A  67       5.534  21.791 -77.396  1.00  0.00           H  
ATOM   1133  HE2 TYR A  67       1.341  21.274 -76.782  1.00  0.00           H  
ATOM   1134  HH  TYR A  67       2.581  22.769 -75.668  1.00  0.00           H  
ATOM   1135  N   LEU A  68       1.467  16.829 -78.069  1.00  0.00           N  
ATOM   1136  CA  LEU A  68       0.602  16.763 -76.910  1.00  0.00           C  
ATOM   1137  C   LEU A  68       0.859  15.481 -76.126  1.00  0.00           C  
ATOM   1138  O   LEU A  68       0.737  15.481 -74.895  1.00  0.00           O  
ATOM   1139  CB  LEU A  68      -0.865  16.879 -77.321  1.00  0.00           C  
ATOM   1140  CG  LEU A  68      -1.906  17.129 -76.172  1.00  0.00           C  
ATOM   1141  CD1 LEU A  68      -1.604  18.483 -75.424  1.00  0.00           C  
ATOM   1142  CD2 LEU A  68      -3.276  17.183 -76.748  1.00  0.00           C  
ATOM   1143  H   LEU A  68       1.065  16.825 -79.015  1.00  0.00           H  
ATOM   1144  HA  LEU A  68       0.857  17.607 -76.276  1.00  0.00           H  
ATOM   1145 1HB  LEU A  68      -0.946  17.682 -78.033  1.00  0.00           H  
ATOM   1146 2HB  LEU A  68      -1.142  15.952 -77.834  1.00  0.00           H  
ATOM   1147  HG  LEU A  68      -1.848  16.313 -75.455  1.00  0.00           H  
ATOM   1148 1HD1 LEU A  68      -2.356  18.650 -74.643  1.00  0.00           H  
ATOM   1149 2HD1 LEU A  68      -0.623  18.473 -74.963  1.00  0.00           H  
ATOM   1150 3HD1 LEU A  68      -1.661  19.297 -76.132  1.00  0.00           H  
ATOM   1151 1HD2 LEU A  68      -3.989  17.345 -75.936  1.00  0.00           H  
ATOM   1152 2HD2 LEU A  68      -3.340  18.005 -77.463  1.00  0.00           H  
ATOM   1153 3HD2 LEU A  68      -3.502  16.245 -77.252  1.00  0.00           H  
ATOM   1154  N   GLU A  69       1.177  14.371 -76.822  1.00  0.00           N  
ATOM   1155  CA  GLU A  69       1.468  13.124 -76.130  1.00  0.00           C  
ATOM   1156  C   GLU A  69       2.721  13.274 -75.282  1.00  0.00           C  
ATOM   1157  O   GLU A  69       2.750  12.811 -74.143  1.00  0.00           O  
ATOM   1158  CB  GLU A  69       1.644  11.965 -77.104  1.00  0.00           C  
ATOM   1159  CG  GLU A  69       0.370  11.481 -77.771  1.00  0.00           C  
ATOM   1160  CD  GLU A  69       0.644  10.424 -78.797  1.00  0.00           C  
ATOM   1161  OE1 GLU A  69       1.798  10.181 -79.069  1.00  0.00           O  
ATOM   1162  OE2 GLU A  69      -0.292   9.860 -79.311  1.00  0.00           O  
ATOM   1163  H   GLU A  69       1.198  14.396 -77.849  1.00  0.00           H  
ATOM   1164  HA  GLU A  69       0.634  12.891 -75.487  1.00  0.00           H  
ATOM   1165 1HB  GLU A  69       2.329  12.271 -77.895  1.00  0.00           H  
ATOM   1166 2HB  GLU A  69       2.098  11.120 -76.587  1.00  0.00           H  
ATOM   1167 1HG  GLU A  69      -0.290  11.073 -77.008  1.00  0.00           H  
ATOM   1168 2HG  GLU A  69      -0.136  12.321 -78.233  1.00  0.00           H  
ATOM   1169  N   ALA A  70       3.753  13.958 -75.788  1.00  0.00           N  
ATOM   1170  CA  ALA A  70       4.946  14.166 -74.980  1.00  0.00           C  
ATOM   1171  C   ALA A  70       4.588  14.960 -73.726  1.00  0.00           C  
ATOM   1172  O   ALA A  70       5.122  14.708 -72.641  1.00  0.00           O  
ATOM   1173  CB  ALA A  70       6.005  14.887 -75.773  1.00  0.00           C  
ATOM   1174  H   ALA A  70       3.729  14.273 -76.767  1.00  0.00           H  
ATOM   1175  HA  ALA A  70       5.322  13.190 -74.672  1.00  0.00           H  
ATOM   1176 1HB  ALA A  70       6.896  15.028 -75.167  1.00  0.00           H  
ATOM   1177 2HB  ALA A  70       6.254  14.304 -76.658  1.00  0.00           H  
ATOM   1178 3HB  ALA A  70       5.600  15.851 -76.077  1.00  0.00           H  
ATOM   1179  N   GLN A  71       3.659  15.918 -73.880  1.00  0.00           N  
ATOM   1180  CA  GLN A  71       3.235  16.720 -72.747  1.00  0.00           C  
ATOM   1181  C   GLN A  71       2.404  15.923 -71.741  1.00  0.00           C  
ATOM   1182  O   GLN A  71       2.625  16.094 -70.537  1.00  0.00           O  
ATOM   1183  CB  GLN A  71       2.436  17.931 -73.235  1.00  0.00           C  
ATOM   1184  CG  GLN A  71       3.253  18.938 -74.026  1.00  0.00           C  
ATOM   1185  CD  GLN A  71       4.182  19.751 -73.144  1.00  0.00           C  
ATOM   1186  OE1 GLN A  71       4.294  19.501 -71.941  1.00  0.00           O  
ATOM   1187  NE2 GLN A  71       4.855  20.729 -73.738  1.00  0.00           N  
ATOM   1188  H   GLN A  71       3.304  16.106 -74.822  1.00  0.00           H  
ATOM   1189  HA  GLN A  71       4.126  17.069 -72.232  1.00  0.00           H  
ATOM   1190 1HB  GLN A  71       1.614  17.595 -73.866  1.00  0.00           H  
ATOM   1191 2HB  GLN A  71       2.001  18.449 -72.380  1.00  0.00           H  
ATOM   1192 1HG  GLN A  71       3.858  18.404 -74.759  1.00  0.00           H  
ATOM   1193 2HG  GLN A  71       2.574  19.625 -74.531  1.00  0.00           H  
ATOM   1194 1HE2 GLN A  71       5.484  21.299 -73.207  1.00  0.00           H  
ATOM   1195 2HE2 GLN A  71       4.735  20.897 -74.717  1.00  0.00           H  
ATOM   1196  N   LEU A  72       1.531  15.010 -72.190  1.00  0.00           N  
ATOM   1197  CA  LEU A  72       0.751  14.258 -71.206  1.00  0.00           C  
ATOM   1198  C   LEU A  72       1.639  13.244 -70.494  1.00  0.00           C  
ATOM   1199  O   LEU A  72       1.435  12.988 -69.307  1.00  0.00           O  
ATOM   1200  CB  LEU A  72      -0.504  13.578 -71.809  1.00  0.00           C  
ATOM   1201  CG  LEU A  72      -0.367  12.334 -72.725  1.00  0.00           C  
ATOM   1202  CD1 LEU A  72      -0.405  11.029 -71.903  1.00  0.00           C  
ATOM   1203  CD2 LEU A  72      -1.514  12.372 -73.765  1.00  0.00           C  
ATOM   1204  H   LEU A  72       1.346  14.928 -73.201  1.00  0.00           H  
ATOM   1205  HA  LEU A  72       0.395  14.968 -70.457  1.00  0.00           H  
ATOM   1206 1HB  LEU A  72      -1.168  13.313 -70.993  1.00  0.00           H  
ATOM   1207 2HB  LEU A  72      -0.997  14.294 -72.407  1.00  0.00           H  
ATOM   1208  HG  LEU A  72       0.574  12.361 -73.228  1.00  0.00           H  
ATOM   1209 1HD1 LEU A  72      -0.306  10.181 -72.580  1.00  0.00           H  
ATOM   1210 2HD1 LEU A  72       0.395  10.985 -71.184  1.00  0.00           H  
ATOM   1211 3HD1 LEU A  72      -1.350  10.966 -71.375  1.00  0.00           H  
ATOM   1212 1HD2 LEU A  72      -1.430  11.512 -74.433  1.00  0.00           H  
ATOM   1213 2HD2 LEU A  72      -2.466  12.339 -73.259  1.00  0.00           H  
ATOM   1214 3HD2 LEU A  72      -1.452  13.296 -74.350  1.00  0.00           H  
ATOM   1215  N   THR A  73       2.648  12.683 -71.181  1.00  0.00           N  
ATOM   1216  CA  THR A  73       3.512  11.734 -70.505  1.00  0.00           C  
ATOM   1217  C   THR A  73       4.367  12.465 -69.488  1.00  0.00           C  
ATOM   1218  O   THR A  73       4.574  11.962 -68.382  1.00  0.00           O  
ATOM   1219  CB  THR A  73       4.401  10.946 -71.484  1.00  0.00           C  
ATOM   1220  OG1 THR A  73       5.190  11.859 -72.252  1.00  0.00           O  
ATOM   1221  CG2 THR A  73       3.552  10.101 -72.412  1.00  0.00           C  
ATOM   1222  H   THR A  73       2.787  12.881 -72.183  1.00  0.00           H  
ATOM   1223  HA  THR A  73       2.881  11.020 -69.968  1.00  0.00           H  
ATOM   1224  HB  THR A  73       5.068  10.306 -70.928  1.00  0.00           H  
ATOM   1225  HG1 THR A  73       5.906  12.204 -71.715  1.00  0.00           H  
ATOM   1226 1HG2 THR A  73       4.198   9.561 -73.102  1.00  0.00           H  
ATOM   1227 2HG2 THR A  73       2.975   9.397 -71.820  1.00  0.00           H  
ATOM   1228 3HG2 THR A  73       2.874  10.725 -72.973  1.00  0.00           H  
ATOM   1229  N   ALA A  74       4.824  13.685 -69.823  1.00  0.00           N  
ATOM   1230  CA  ALA A  74       5.606  14.448 -68.868  1.00  0.00           C  
ATOM   1231  C   ALA A  74       4.750  14.801 -67.670  1.00  0.00           C  
ATOM   1232  O   ALA A  74       5.198  14.713 -66.532  1.00  0.00           O  
ATOM   1233  CB  ALA A  74       6.142  15.718 -69.500  1.00  0.00           C  
ATOM   1234  H   ALA A  74       4.673  14.059 -70.769  1.00  0.00           H  
ATOM   1235  HA  ALA A  74       6.425  13.829 -68.528  1.00  0.00           H  
ATOM   1236 1HB  ALA A  74       6.734  16.277 -68.770  1.00  0.00           H  
ATOM   1237 2HB  ALA A  74       6.754  15.458 -70.340  1.00  0.00           H  
ATOM   1238 3HB  ALA A  74       5.305  16.331 -69.840  1.00  0.00           H  
ATOM   1239  N   TRP A  75       3.480  15.134 -67.919  1.00  0.00           N  
ATOM   1240  CA  TRP A  75       2.561  15.497 -66.863  1.00  0.00           C  
ATOM   1241  C   TRP A  75       2.390  14.338 -65.906  1.00  0.00           C  
ATOM   1242  O   TRP A  75       2.538  14.512 -64.695  1.00  0.00           O  
ATOM   1243  CB  TRP A  75       1.221  15.895 -67.486  1.00  0.00           C  
ATOM   1244  CG  TRP A  75       0.121  16.271 -66.556  1.00  0.00           C  
ATOM   1245  CD1 TRP A  75       0.171  16.573 -65.223  1.00  0.00           C  
ATOM   1246  CD2 TRP A  75      -1.257  16.367 -66.933  1.00  0.00           C  
ATOM   1247  NE1 TRP A  75      -1.087  16.849 -64.763  1.00  0.00           N  
ATOM   1248  CE2 TRP A  75      -1.972  16.724 -65.796  1.00  0.00           C  
ATOM   1249  CE3 TRP A  75      -1.938  16.174 -68.132  1.00  0.00           C  
ATOM   1250  CZ2 TRP A  75      -3.327  16.883 -65.818  1.00  0.00           C  
ATOM   1251  CZ3 TRP A  75      -3.293  16.340 -68.149  1.00  0.00           C  
ATOM   1252  CH2 TRP A  75      -3.973  16.685 -67.028  1.00  0.00           C  
ATOM   1253  H   TRP A  75       3.161  15.207 -68.887  1.00  0.00           H  
ATOM   1254  HA  TRP A  75       2.970  16.343 -66.319  1.00  0.00           H  
ATOM   1255 1HB  TRP A  75       1.380  16.712 -68.180  1.00  0.00           H  
ATOM   1256 2HB  TRP A  75       0.857  15.063 -68.068  1.00  0.00           H  
ATOM   1257  HD1 TRP A  75       1.069  16.591 -64.606  1.00  0.00           H  
ATOM   1258  HE1 TRP A  75      -1.323  17.096 -63.808  1.00  0.00           H  
ATOM   1259  HE3 TRP A  75      -1.407  15.893 -69.035  1.00  0.00           H  
ATOM   1260  HZ2 TRP A  75      -3.887  17.154 -64.932  1.00  0.00           H  
ATOM   1261  HZ3 TRP A  75      -3.814  16.182 -69.082  1.00  0.00           H  
ATOM   1262  HH2 TRP A  75      -5.055  16.808 -67.087  1.00  0.00           H  
ATOM   1263  N   GLU A  76       2.108  13.139 -66.426  1.00  0.00           N  
ATOM   1264  CA  GLU A  76       1.902  12.020 -65.530  1.00  0.00           C  
ATOM   1265  C   GLU A  76       3.158  11.703 -64.720  1.00  0.00           C  
ATOM   1266  O   GLU A  76       3.063  11.431 -63.516  1.00  0.00           O  
ATOM   1267  CB  GLU A  76       1.451  10.774 -66.295  1.00  0.00           C  
ATOM   1268  CG  GLU A  76       1.076   9.606 -65.378  1.00  0.00           C  
ATOM   1269  CD  GLU A  76       0.516   8.412 -66.099  1.00  0.00           C  
ATOM   1270  OE1 GLU A  76       0.431   8.445 -67.293  1.00  0.00           O  
ATOM   1271  OE2 GLU A  76       0.175   7.450 -65.434  1.00  0.00           O  
ATOM   1272  H   GLU A  76       2.001  13.029 -67.439  1.00  0.00           H  
ATOM   1273  HA  GLU A  76       1.110  12.289 -64.834  1.00  0.00           H  
ATOM   1274 1HB  GLU A  76       0.610  11.016 -66.922  1.00  0.00           H  
ATOM   1275 2HB  GLU A  76       2.262  10.446 -66.948  1.00  0.00           H  
ATOM   1276 1HG  GLU A  76       1.973   9.296 -64.850  1.00  0.00           H  
ATOM   1277 2HG  GLU A  76       0.355   9.957 -64.637  1.00  0.00           H  
ATOM   1278  N   ILE A  77       4.346  11.765 -65.350  1.00  0.00           N  
ATOM   1279  CA  ILE A  77       5.564  11.429 -64.629  1.00  0.00           C  
ATOM   1280  C   ILE A  77       5.840  12.484 -63.554  1.00  0.00           C  
ATOM   1281  O   ILE A  77       6.205  12.125 -62.432  1.00  0.00           O  
ATOM   1282  CB  ILE A  77       6.800  11.307 -65.551  1.00  0.00           C  
ATOM   1283  CG1 ILE A  77       6.645  10.105 -66.517  1.00  0.00           C  
ATOM   1284  CG2 ILE A  77       8.050  11.035 -64.651  1.00  0.00           C  
ATOM   1285  CD1 ILE A  77       7.680  10.087 -67.672  1.00  0.00           C  
ATOM   1286  H   ILE A  77       4.383  11.986 -66.352  1.00  0.00           H  
ATOM   1287  HA  ILE A  77       5.421  10.475 -64.136  1.00  0.00           H  
ATOM   1288  HB  ILE A  77       6.934  12.215 -66.143  1.00  0.00           H  
ATOM   1289 1HG1 ILE A  77       6.738   9.181 -65.953  1.00  0.00           H  
ATOM   1290 2HG1 ILE A  77       5.650  10.139 -66.955  1.00  0.00           H  
ATOM   1291 1HG2 ILE A  77       8.920  10.913 -65.253  1.00  0.00           H  
ATOM   1292 2HG2 ILE A  77       8.221  11.861 -63.964  1.00  0.00           H  
ATOM   1293 3HG2 ILE A  77       7.892  10.120 -64.076  1.00  0.00           H  
ATOM   1294 1HD1 ILE A  77       7.498   9.220 -68.311  1.00  0.00           H  
ATOM   1295 2HD1 ILE A  77       7.576  10.999 -68.262  1.00  0.00           H  
ATOM   1296 3HD1 ILE A  77       8.689  10.023 -67.287  1.00  0.00           H  
ATOM   1297  N   GLU A  78       5.692  13.777 -63.888  1.00  0.00           N  
ATOM   1298  CA  GLU A  78       5.942  14.843 -62.928  1.00  0.00           C  
ATOM   1299  C   GLU A  78       4.970  14.759 -61.753  1.00  0.00           C  
ATOM   1300  O   GLU A  78       5.380  14.977 -60.607  1.00  0.00           O  
ATOM   1301  CB  GLU A  78       5.832  16.224 -63.603  1.00  0.00           C  
ATOM   1302  CG  GLU A  78       6.956  16.520 -64.596  1.00  0.00           C  
ATOM   1303  CD  GLU A  78       6.808  17.832 -65.383  1.00  0.00           C  
ATOM   1304  OE1 GLU A  78       6.048  18.681 -64.970  1.00  0.00           O  
ATOM   1305  OE2 GLU A  78       7.439  17.974 -66.425  1.00  0.00           O  
ATOM   1306  H   GLU A  78       5.406  14.030 -64.838  1.00  0.00           H  
ATOM   1307  HA  GLU A  78       6.954  14.730 -62.545  1.00  0.00           H  
ATOM   1308 1HB  GLU A  78       4.885  16.283 -64.147  1.00  0.00           H  
ATOM   1309 2HB  GLU A  78       5.828  17.005 -62.845  1.00  0.00           H  
ATOM   1310 1HG  GLU A  78       7.886  16.558 -64.039  1.00  0.00           H  
ATOM   1311 2HG  GLU A  78       7.015  15.698 -65.273  1.00  0.00           H  
ATOM   1312  N   SER A  79       3.694  14.404 -62.005  1.00  0.00           N  
ATOM   1313  CA  SER A  79       2.725  14.287 -60.926  1.00  0.00           C  
ATOM   1314  C   SER A  79       3.117  13.153 -60.003  1.00  0.00           C  
ATOM   1315  O   SER A  79       3.107  13.312 -58.778  1.00  0.00           O  
ATOM   1316  CB  SER A  79       1.340  13.967 -61.481  1.00  0.00           C  
ATOM   1317  OG  SER A  79       0.828  15.007 -62.263  1.00  0.00           O  
ATOM   1318  H   SER A  79       3.371  14.278 -62.971  1.00  0.00           H  
ATOM   1319  HA  SER A  79       2.703  15.219 -60.361  1.00  0.00           H  
ATOM   1320 1HB  SER A  79       1.406  13.064 -62.088  1.00  0.00           H  
ATOM   1321 2HB  SER A  79       0.654  13.757 -60.662  1.00  0.00           H  
ATOM   1322  HG  SER A  79       0.465  15.655 -61.645  1.00  0.00           H  
ATOM   1323  N   LYS A  80       3.529  12.017 -60.573  1.00  0.00           N  
ATOM   1324  CA  LYS A  80       3.914  10.883 -59.747  1.00  0.00           C  
ATOM   1325  C   LYS A  80       5.180  11.136 -58.957  1.00  0.00           C  
ATOM   1326  O   LYS A  80       5.253  10.767 -57.783  1.00  0.00           O  
ATOM   1327  CB  LYS A  80       4.107   9.648 -60.610  1.00  0.00           C  
ATOM   1328  CG  LYS A  80       2.842   9.036 -61.152  1.00  0.00           C  
ATOM   1329  CD  LYS A  80       3.197   7.888 -62.075  1.00  0.00           C  
ATOM   1330  CE  LYS A  80       1.974   7.165 -62.606  1.00  0.00           C  
ATOM   1331  NZ  LYS A  80       2.357   6.141 -63.622  1.00  0.00           N  
ATOM   1332  H   LYS A  80       3.514  11.919 -61.593  1.00  0.00           H  
ATOM   1333  HA  LYS A  80       3.112  10.694 -59.038  1.00  0.00           H  
ATOM   1334 1HB  LYS A  80       4.730   9.909 -61.467  1.00  0.00           H  
ATOM   1335 2HB  LYS A  80       4.636   8.887 -60.039  1.00  0.00           H  
ATOM   1336 1HG  LYS A  80       2.227   8.671 -60.329  1.00  0.00           H  
ATOM   1337 2HG  LYS A  80       2.279   9.785 -61.705  1.00  0.00           H  
ATOM   1338 1HD  LYS A  80       3.761   8.288 -62.923  1.00  0.00           H  
ATOM   1339 2HD  LYS A  80       3.825   7.174 -61.548  1.00  0.00           H  
ATOM   1340 1HE  LYS A  80       1.468   6.669 -61.778  1.00  0.00           H  
ATOM   1341 2HE  LYS A  80       1.288   7.877 -63.053  1.00  0.00           H  
ATOM   1342 1HZ  LYS A  80       1.541   5.649 -63.964  1.00  0.00           H  
ATOM   1343 2HZ  LYS A  80       2.819   6.598 -64.405  1.00  0.00           H  
ATOM   1344 3HZ  LYS A  80       2.989   5.480 -63.203  1.00  0.00           H  
ATOM   1345  N   SER A  81       6.174  11.776 -59.578  1.00  0.00           N  
ATOM   1346  CA  SER A  81       7.417  12.040 -58.886  1.00  0.00           C  
ATOM   1347  C   SER A  81       7.209  13.029 -57.749  1.00  0.00           C  
ATOM   1348  O   SER A  81       7.682  12.792 -56.637  1.00  0.00           O  
ATOM   1349  CB  SER A  81       8.485  12.513 -59.850  1.00  0.00           C  
ATOM   1350  OG  SER A  81       9.685  12.770 -59.171  1.00  0.00           O  
ATOM   1351  H   SER A  81       6.085  12.043 -60.562  1.00  0.00           H  
ATOM   1352  HA  SER A  81       7.766  11.104 -58.452  1.00  0.00           H  
ATOM   1353 1HB  SER A  81       8.650  11.743 -60.607  1.00  0.00           H  
ATOM   1354 2HB  SER A  81       8.146  13.411 -60.368  1.00  0.00           H  
ATOM   1355  HG  SER A  81      10.394  12.702 -59.839  1.00  0.00           H  
ATOM   1356  N   LYS A  82       6.470  14.120 -57.998  1.00  0.00           N  
ATOM   1357  CA  LYS A  82       6.272  15.093 -56.932  1.00  0.00           C  
ATOM   1358  C   LYS A  82       5.454  14.500 -55.797  1.00  0.00           C  
ATOM   1359  O   LYS A  82       5.801  14.708 -54.631  1.00  0.00           O  
ATOM   1360  CB  LYS A  82       5.653  16.371 -57.484  1.00  0.00           C  
ATOM   1361  CG  LYS A  82       6.651  17.164 -58.330  1.00  0.00           C  
ATOM   1362  CD  LYS A  82       6.065  18.431 -58.927  1.00  0.00           C  
ATOM   1363  CE  LYS A  82       7.132  19.169 -59.757  1.00  0.00           C  
ATOM   1364  NZ  LYS A  82       6.596  20.396 -60.408  1.00  0.00           N  
ATOM   1365  H   LYS A  82       6.076  14.292 -58.927  1.00  0.00           H  
ATOM   1366  HA  LYS A  82       7.246  15.353 -56.528  1.00  0.00           H  
ATOM   1367 1HB  LYS A  82       4.794  16.120 -58.110  1.00  0.00           H  
ATOM   1368 2HB  LYS A  82       5.302  16.995 -56.666  1.00  0.00           H  
ATOM   1369 1HG  LYS A  82       7.508  17.429 -57.710  1.00  0.00           H  
ATOM   1370 2HG  LYS A  82       7.004  16.522 -59.139  1.00  0.00           H  
ATOM   1371 1HD  LYS A  82       5.219  18.176 -59.570  1.00  0.00           H  
ATOM   1372 2HD  LYS A  82       5.714  19.093 -58.136  1.00  0.00           H  
ATOM   1373 1HE  LYS A  82       7.956  19.450 -59.102  1.00  0.00           H  
ATOM   1374 2HE  LYS A  82       7.508  18.498 -60.530  1.00  0.00           H  
ATOM   1375 1HZ  LYS A  82       7.323  20.852 -60.938  1.00  0.00           H  
ATOM   1376 2HZ  LYS A  82       5.839  20.146 -61.026  1.00  0.00           H  
ATOM   1377 3HZ  LYS A  82       6.243  21.052 -59.692  1.00  0.00           H  
ATOM   1378  N   ILE A  83       4.429  13.704 -56.104  1.00  0.00           N  
ATOM   1379  CA  ILE A  83       3.646  13.107 -55.041  1.00  0.00           C  
ATOM   1380  C   ILE A  83       4.489  12.121 -54.264  1.00  0.00           C  
ATOM   1381  O   ILE A  83       4.401  12.098 -53.039  1.00  0.00           O  
ATOM   1382  CB  ILE A  83       2.366  12.436 -55.570  1.00  0.00           C  
ATOM   1383  CG1 ILE A  83       1.169  13.485 -55.658  1.00  0.00           C  
ATOM   1384  CG2 ILE A  83       1.969  11.226 -54.654  1.00  0.00           C  
ATOM   1385  CD1 ILE A  83       1.489  14.855 -56.271  1.00  0.00           C  
ATOM   1386  H   ILE A  83       4.147  13.547 -57.078  1.00  0.00           H  
ATOM   1387  HA  ILE A  83       3.353  13.889 -54.350  1.00  0.00           H  
ATOM   1388  HB  ILE A  83       2.553  12.070 -56.580  1.00  0.00           H  
ATOM   1389 1HG1 ILE A  83       0.392  13.046 -56.267  1.00  0.00           H  
ATOM   1390 2HG1 ILE A  83       0.778  13.649 -54.657  1.00  0.00           H  
ATOM   1391 1HG2 ILE A  83       1.093  10.753 -55.054  1.00  0.00           H  
ATOM   1392 2HG2 ILE A  83       2.753  10.476 -54.612  1.00  0.00           H  
ATOM   1393 3HG2 ILE A  83       1.764  11.573 -53.638  1.00  0.00           H  
ATOM   1394 1HD1 ILE A  83       0.583  15.462 -56.283  1.00  0.00           H  
ATOM   1395 2HD1 ILE A  83       2.243  15.358 -55.684  1.00  0.00           H  
ATOM   1396 3HD1 ILE A  83       1.845  14.735 -57.288  1.00  0.00           H  
ATOM   1397  N   ALA A  84       5.286  11.287 -54.943  1.00  0.00           N  
ATOM   1398  CA  ALA A  84       6.103  10.328 -54.220  1.00  0.00           C  
ATOM   1399  C   ALA A  84       7.083  11.031 -53.300  1.00  0.00           C  
ATOM   1400  O   ALA A  84       7.299  10.581 -52.176  1.00  0.00           O  
ATOM   1401  CB  ALA A  84       6.853   9.463 -55.181  1.00  0.00           C  
ATOM   1402  H   ALA A  84       5.311  11.294 -55.967  1.00  0.00           H  
ATOM   1403  HA  ALA A  84       5.445   9.708 -53.611  1.00  0.00           H  
ATOM   1404 1HB  ALA A  84       7.429   8.759 -54.614  1.00  0.00           H  
ATOM   1405 2HB  ALA A  84       6.151   8.936 -55.827  1.00  0.00           H  
ATOM   1406 3HB  ALA A  84       7.507  10.091 -55.790  1.00  0.00           H  
ATOM   1407  N   LEU A  85       7.658  12.149 -53.755  1.00  0.00           N  
ATOM   1408  CA  LEU A  85       8.585  12.885 -52.919  1.00  0.00           C  
ATOM   1409  C   LEU A  85       7.852  13.470 -51.717  1.00  0.00           C  
ATOM   1410  O   LEU A  85       8.405  13.474 -50.614  1.00  0.00           O  
ATOM   1411  CB  LEU A  85       9.298  13.944 -53.759  1.00  0.00           C  
ATOM   1412  CG  LEU A  85      10.329  13.384 -54.817  1.00  0.00           C  
ATOM   1413  CD1 LEU A  85      10.715  14.492 -55.754  1.00  0.00           C  
ATOM   1414  CD2 LEU A  85      11.607  12.850 -54.106  1.00  0.00           C  
ATOM   1415  H   LEU A  85       7.492  12.456 -54.720  1.00  0.00           H  
ATOM   1416  HA  LEU A  85       9.324  12.192 -52.543  1.00  0.00           H  
ATOM   1417 1HB  LEU A  85       8.540  14.507 -54.307  1.00  0.00           H  
ATOM   1418 2HB  LEU A  85       9.826  14.625 -53.096  1.00  0.00           H  
ATOM   1419  HG  LEU A  85       9.869  12.582 -55.392  1.00  0.00           H  
ATOM   1420 1HD1 LEU A  85      11.420  14.113 -56.489  1.00  0.00           H  
ATOM   1421 2HD1 LEU A  85       9.823  14.860 -56.268  1.00  0.00           H  
ATOM   1422 3HD1 LEU A  85      11.163  15.293 -55.195  1.00  0.00           H  
ATOM   1423 1HD2 LEU A  85      12.300  12.485 -54.852  1.00  0.00           H  
ATOM   1424 2HD2 LEU A  85      12.080  13.655 -53.539  1.00  0.00           H  
ATOM   1425 3HD2 LEU A  85      11.363  12.040 -53.436  1.00  0.00           H  
ATOM   1426  N   LEU A  86       6.605  13.930 -51.902  1.00  0.00           N  
ATOM   1427  CA  LEU A  86       5.820  14.435 -50.779  1.00  0.00           C  
ATOM   1428  C   LEU A  86       5.500  13.299 -49.805  1.00  0.00           C  
ATOM   1429  O   LEU A  86       5.547  13.505 -48.589  1.00  0.00           O  
ATOM   1430  CB  LEU A  86       4.512  15.064 -51.262  1.00  0.00           C  
ATOM   1431  CG  LEU A  86       4.604  16.379 -52.064  1.00  0.00           C  
ATOM   1432  CD1 LEU A  86       3.256  16.699 -52.626  1.00  0.00           C  
ATOM   1433  CD2 LEU A  86       5.048  17.513 -51.187  1.00  0.00           C  
ATOM   1434  H   LEU A  86       6.229  13.980 -52.855  1.00  0.00           H  
ATOM   1435  HA  LEU A  86       6.413  15.174 -50.247  1.00  0.00           H  
ATOM   1436 1HB  LEU A  86       4.013  14.338 -51.892  1.00  0.00           H  
ATOM   1437 2HB  LEU A  86       3.883  15.252 -50.396  1.00  0.00           H  
ATOM   1438  HG  LEU A  86       5.302  16.264 -52.878  1.00  0.00           H  
ATOM   1439 1HD1 LEU A  86       3.322  17.584 -53.170  1.00  0.00           H  
ATOM   1440 2HD1 LEU A  86       2.925  15.898 -53.278  1.00  0.00           H  
ATOM   1441 3HD1 LEU A  86       2.563  16.831 -51.825  1.00  0.00           H  
ATOM   1442 1HD2 LEU A  86       5.087  18.420 -51.790  1.00  0.00           H  
ATOM   1443 2HD2 LEU A  86       4.341  17.645 -50.367  1.00  0.00           H  
ATOM   1444 3HD2 LEU A  86       6.032  17.314 -50.782  1.00  0.00           H  
ATOM   1445  N   GLU A  87       5.205  12.091 -50.328  1.00  0.00           N  
ATOM   1446  CA  GLU A  87       4.918  10.958 -49.449  1.00  0.00           C  
ATOM   1447  C   GLU A  87       6.160  10.621 -48.641  1.00  0.00           C  
ATOM   1448  O   GLU A  87       6.057  10.361 -47.439  1.00  0.00           O  
ATOM   1449  CB  GLU A  87       4.508   9.701 -50.242  1.00  0.00           C  
ATOM   1450  CG  GLU A  87       3.150   9.743 -50.925  1.00  0.00           C  
ATOM   1451  CD  GLU A  87       2.862   8.523 -51.732  1.00  0.00           C  
ATOM   1452  OE1 GLU A  87       3.747   7.726 -51.899  1.00  0.00           O  
ATOM   1453  OE2 GLU A  87       1.754   8.385 -52.184  1.00  0.00           O  
ATOM   1454  H   GLU A  87       5.119  11.993 -51.342  1.00  0.00           H  
ATOM   1455  HA  GLU A  87       4.118  11.230 -48.763  1.00  0.00           H  
ATOM   1456 1HB  GLU A  87       5.250   9.510 -51.013  1.00  0.00           H  
ATOM   1457 2HB  GLU A  87       4.513   8.840 -49.575  1.00  0.00           H  
ATOM   1458 1HG  GLU A  87       2.371   9.865 -50.174  1.00  0.00           H  
ATOM   1459 2HG  GLU A  87       3.119  10.591 -51.586  1.00  0.00           H  
ATOM   1460  N   LEU A  88       7.332  10.680 -49.286  1.00  0.00           N  
ATOM   1461  CA  LEU A  88       8.597  10.419 -48.628  1.00  0.00           C  
ATOM   1462  C   LEU A  88       8.899  11.472 -47.584  1.00  0.00           C  
ATOM   1463  O   LEU A  88       9.403  11.127 -46.516  1.00  0.00           O  
ATOM   1464  CB  LEU A  88       9.729  10.338 -49.654  1.00  0.00           C  
ATOM   1465  CG  LEU A  88       9.770   9.075 -50.567  1.00  0.00           C  
ATOM   1466  CD1 LEU A  88      10.717   9.289 -51.700  1.00  0.00           C  
ATOM   1467  CD2 LEU A  88      10.293   7.906 -49.760  1.00  0.00           C  
ATOM   1468  H   LEU A  88       7.324  10.864 -50.295  1.00  0.00           H  
ATOM   1469  HA  LEU A  88       8.517   9.462 -48.120  1.00  0.00           H  
ATOM   1470 1HB  LEU A  88       9.661  11.206 -50.297  1.00  0.00           H  
ATOM   1471 2HB  LEU A  88      10.669  10.383 -49.116  1.00  0.00           H  
ATOM   1472  HG  LEU A  88       8.776   8.856 -50.965  1.00  0.00           H  
ATOM   1473 1HD1 LEU A  88      10.762   8.393 -52.314  1.00  0.00           H  
ATOM   1474 2HD1 LEU A  88      10.386  10.126 -52.303  1.00  0.00           H  
ATOM   1475 3HD1 LEU A  88      11.669   9.492 -51.289  1.00  0.00           H  
ATOM   1476 1HD2 LEU A  88      10.354   7.055 -50.395  1.00  0.00           H  
ATOM   1477 2HD2 LEU A  88      11.288   8.133 -49.377  1.00  0.00           H  
ATOM   1478 3HD2 LEU A  88       9.631   7.689 -48.931  1.00  0.00           H  
ATOM   1479  N   GLN A  89       8.574  12.745 -47.848  1.00  0.00           N  
ATOM   1480  CA  GLN A  89       8.828  13.770 -46.846  1.00  0.00           C  
ATOM   1481  C   GLN A  89       7.940  13.524 -45.627  1.00  0.00           C  
ATOM   1482  O   GLN A  89       8.399  13.670 -44.493  1.00  0.00           O  
ATOM   1483  CB  GLN A  89       8.548  15.168 -47.410  1.00  0.00           C  
ATOM   1484  CG  GLN A  89       8.936  16.344 -46.483  1.00  0.00           C  
ATOM   1485  CD  GLN A  89      10.440  16.424 -46.229  1.00  0.00           C  
ATOM   1486  OE1 GLN A  89      11.236  16.409 -47.172  1.00  0.00           O  
ATOM   1487  NE2 GLN A  89      10.835  16.518 -44.966  1.00  0.00           N  
ATOM   1488  H   GLN A  89       8.234  12.999 -48.781  1.00  0.00           H  
ATOM   1489  HA  GLN A  89       9.866  13.711 -46.534  1.00  0.00           H  
ATOM   1490 1HB  GLN A  89       9.075  15.285 -48.360  1.00  0.00           H  
ATOM   1491 2HB  GLN A  89       7.480  15.253 -47.628  1.00  0.00           H  
ATOM   1492 1HG  GLN A  89       8.618  17.275 -46.950  1.00  0.00           H  
ATOM   1493 2HG  GLN A  89       8.430  16.224 -45.522  1.00  0.00           H  
ATOM   1494 1HE2 GLN A  89      11.811  16.579 -44.748  1.00  0.00           H  
ATOM   1495 2HE2 GLN A  89      10.157  16.526 -44.227  1.00  0.00           H  
ATOM   1496  N   GLN A  90       6.693  13.098 -45.842  1.00  0.00           N  
ATOM   1497  CA  GLN A  90       5.811  12.819 -44.717  1.00  0.00           C  
ATOM   1498  C   GLN A  90       6.264  11.588 -43.940  1.00  0.00           C  
ATOM   1499  O   GLN A  90       6.181  11.571 -42.706  1.00  0.00           O  
ATOM   1500  CB  GLN A  90       4.370  12.654 -45.178  1.00  0.00           C  
ATOM   1501  CG  GLN A  90       3.738  13.946 -45.654  1.00  0.00           C  
ATOM   1502  CD  GLN A  90       2.355  13.735 -46.134  1.00  0.00           C  
ATOM   1503  OE1 GLN A  90       2.016  12.602 -46.493  1.00  0.00           O  
ATOM   1504  NE2 GLN A  90       1.545  14.785 -46.129  1.00  0.00           N  
ATOM   1505  H   GLN A  90       6.340  13.040 -46.806  1.00  0.00           H  
ATOM   1506  HA  GLN A  90       5.842  13.672 -44.043  1.00  0.00           H  
ATOM   1507 1HB  GLN A  90       4.340  11.936 -46.003  1.00  0.00           H  
ATOM   1508 2HB  GLN A  90       3.764  12.249 -44.368  1.00  0.00           H  
ATOM   1509 1HG  GLN A  90       3.706  14.655 -44.823  1.00  0.00           H  
ATOM   1510 2HG  GLN A  90       4.334  14.358 -46.468  1.00  0.00           H  
ATOM   1511 1HE2 GLN A  90       0.572  14.687 -46.427  1.00  0.00           H  
ATOM   1512 2HE2 GLN A  90       1.878  15.698 -45.782  1.00  0.00           H  
ATOM   1513  N   ASN A  91       6.783  10.579 -44.644  1.00  0.00           N  
ATOM   1514  CA  ASN A  91       7.281   9.379 -43.989  1.00  0.00           C  
ATOM   1515  C   ASN A  91       8.544   9.718 -43.198  1.00  0.00           C  
ATOM   1516  O   ASN A  91       8.773   9.172 -42.106  1.00  0.00           O  
ATOM   1517  CB  ASN A  91       7.593   8.313 -45.014  1.00  0.00           C  
ATOM   1518  CG  ASN A  91       6.384   7.708 -45.644  1.00  0.00           C  
ATOM   1519  OD1 ASN A  91       5.269   7.744 -45.106  1.00  0.00           O  
ATOM   1520  ND2 ASN A  91       6.584   7.139 -46.801  1.00  0.00           N  
ATOM   1521  H   ASN A  91       6.761  10.623 -45.667  1.00  0.00           H  
ATOM   1522  HA  ASN A  91       6.526   9.013 -43.294  1.00  0.00           H  
ATOM   1523 1HB  ASN A  91       8.196   8.760 -45.800  1.00  0.00           H  
ATOM   1524 2HB  ASN A  91       8.190   7.526 -44.558  1.00  0.00           H  
ATOM   1525 1HD2 ASN A  91       5.822   6.714 -47.289  1.00  0.00           H  
ATOM   1526 2HD2 ASN A  91       7.502   7.130 -47.204  1.00  0.00           H  
ATOM   1527  N   GLN A  92       9.329  10.672 -43.723  1.00  0.00           N  
ATOM   1528  CA  GLN A  92      10.553  11.106 -43.080  1.00  0.00           C  
ATOM   1529  C   GLN A  92      10.191  11.768 -41.766  1.00  0.00           C  
ATOM   1530  O   GLN A  92      10.783  11.448 -40.732  1.00  0.00           O  
ATOM   1531  CB  GLN A  92      11.284  12.115 -43.990  1.00  0.00           C  
ATOM   1532  CG  GLN A  92      12.640  12.569 -43.559  1.00  0.00           C  
ATOM   1533  CD  GLN A  92      13.668  11.452 -43.521  1.00  0.00           C  
ATOM   1534  OE1 GLN A  92      13.769  10.606 -44.447  1.00  0.00           O  
ATOM   1535  NE2 GLN A  92      14.446  11.444 -42.440  1.00  0.00           N  
ATOM   1536  H   GLN A  92       9.097  11.035 -44.650  1.00  0.00           H  
ATOM   1537  HA  GLN A  92      11.187  10.241 -42.887  1.00  0.00           H  
ATOM   1538 1HB  GLN A  92      11.359  11.729 -44.988  1.00  0.00           H  
ATOM   1539 2HB  GLN A  92      10.689  13.015 -44.057  1.00  0.00           H  
ATOM   1540 1HG  GLN A  92      12.982  13.328 -44.258  1.00  0.00           H  
ATOM   1541 2HG  GLN A  92      12.563  12.997 -42.558  1.00  0.00           H  
ATOM   1542 1HE2 GLN A  92      15.146  10.742 -42.320  1.00  0.00           H  
ATOM   1543 2HE2 GLN A  92      14.324  12.183 -41.728  1.00  0.00           H  
ATOM   1544  N   LEU A  93       9.124  12.574 -41.778  1.00  0.00           N  
ATOM   1545  CA  LEU A  93       8.665  13.214 -40.565  1.00  0.00           C  
ATOM   1546  C   LEU A  93       8.054  12.235 -39.600  1.00  0.00           C  
ATOM   1547  O   LEU A  93       8.304  12.307 -38.408  1.00  0.00           O  
ATOM   1548  CB  LEU A  93       7.629  14.272 -40.845  1.00  0.00           C  
ATOM   1549  CG  LEU A  93       8.077  15.657 -40.984  1.00  0.00           C  
ATOM   1550  CD1 LEU A  93       9.005  15.856 -42.157  1.00  0.00           C  
ATOM   1551  CD2 LEU A  93       6.853  16.492 -41.093  1.00  0.00           C  
ATOM   1552  H   LEU A  93       8.695  12.816 -42.678  1.00  0.00           H  
ATOM   1553  HA  LEU A  93       9.521  13.680 -40.084  1.00  0.00           H  
ATOM   1554 1HB  LEU A  93       7.092  13.996 -41.754  1.00  0.00           H  
ATOM   1555 2HB  LEU A  93       6.955  14.267 -40.051  1.00  0.00           H  
ATOM   1556  HG  LEU A  93       8.621  15.923 -40.096  1.00  0.00           H  
ATOM   1557 1HD1 LEU A  93       9.304  16.904 -42.202  1.00  0.00           H  
ATOM   1558 2HD1 LEU A  93       9.893  15.232 -42.044  1.00  0.00           H  
ATOM   1559 3HD1 LEU A  93       8.484  15.595 -43.064  1.00  0.00           H  
ATOM   1560 1HD2 LEU A  93       7.118  17.498 -41.166  1.00  0.00           H  
ATOM   1561 2HD2 LEU A  93       6.284  16.206 -41.983  1.00  0.00           H  
ATOM   1562 3HD2 LEU A  93       6.252  16.333 -40.205  1.00  0.00           H  
ATOM   1563  N   ASN A  94       7.299  11.257 -40.083  1.00  0.00           N  
ATOM   1564  CA  ASN A  94       6.702  10.316 -39.155  1.00  0.00           C  
ATOM   1565  C   ASN A  94       7.802   9.730 -38.269  1.00  0.00           C  
ATOM   1566  O   ASN A  94       7.671   9.686 -37.035  1.00  0.00           O  
ATOM   1567  CB  ASN A  94       5.951   9.245 -39.931  1.00  0.00           C  
ATOM   1568  CG  ASN A  94       5.207   8.246 -39.080  1.00  0.00           C  
ATOM   1569  OD1 ASN A  94       4.297   8.582 -38.307  1.00  0.00           O  
ATOM   1570  ND2 ASN A  94       5.569   7.001 -39.234  1.00  0.00           N  
ATOM   1571  H   ASN A  94       7.082  11.209 -41.083  1.00  0.00           H  
ATOM   1572  HA  ASN A  94       6.008  10.850 -38.510  1.00  0.00           H  
ATOM   1573 1HB  ASN A  94       5.241   9.732 -40.604  1.00  0.00           H  
ATOM   1574 2HB  ASN A  94       6.658   8.703 -40.559  1.00  0.00           H  
ATOM   1575 1HD2 ASN A  94       5.118   6.274 -38.714  1.00  0.00           H  
ATOM   1576 2HD2 ASN A  94       6.301   6.777 -39.877  1.00  0.00           H  
ATOM   1577  N   LEU A  95       8.916   9.312 -38.872  1.00  0.00           N  
ATOM   1578  CA  LEU A  95       9.970   8.750 -38.046  1.00  0.00           C  
ATOM   1579  C   LEU A  95      10.715   9.816 -37.222  1.00  0.00           C  
ATOM   1580  O   LEU A  95      11.051   9.562 -36.061  1.00  0.00           O  
ATOM   1581  CB  LEU A  95      10.940   7.922 -38.885  1.00  0.00           C  
ATOM   1582  CG  LEU A  95      12.028   7.138 -38.099  1.00  0.00           C  
ATOM   1583  CD1 LEU A  95      11.415   6.149 -37.092  1.00  0.00           C  
ATOM   1584  CD2 LEU A  95      12.861   6.363 -39.069  1.00  0.00           C  
ATOM   1585  H   LEU A  95       8.989   9.354 -39.898  1.00  0.00           H  
ATOM   1586  HA  LEU A  95       9.495   8.084 -37.341  1.00  0.00           H  
ATOM   1587 1HB  LEU A  95      10.372   7.211 -39.480  1.00  0.00           H  
ATOM   1588 2HB  LEU A  95      11.452   8.606 -39.571  1.00  0.00           H  
ATOM   1589  HG  LEU A  95      12.632   7.837 -37.540  1.00  0.00           H  
ATOM   1590 1HD1 LEU A  95      12.209   5.624 -36.574  1.00  0.00           H  
ATOM   1591 2HD1 LEU A  95      10.811   6.669 -36.353  1.00  0.00           H  
ATOM   1592 3HD1 LEU A  95      10.807   5.427 -37.621  1.00  0.00           H  
ATOM   1593 1HD2 LEU A  95      13.612   5.821 -38.509  1.00  0.00           H  
ATOM   1594 2HD2 LEU A  95      12.237   5.655 -39.613  1.00  0.00           H  
ATOM   1595 3HD2 LEU A  95      13.336   7.035 -39.777  1.00  0.00           H  
ATOM   1596  N   GLU A  96      10.974  11.009 -37.794  1.00  0.00           N  
ATOM   1597  CA  GLU A  96      11.695  12.043 -37.048  1.00  0.00           C  
ATOM   1598  C   GLU A  96      10.909  12.531 -35.836  1.00  0.00           C  
ATOM   1599  O   GLU A  96      11.499  12.793 -34.779  1.00  0.00           O  
ATOM   1600  CB  GLU A  96      12.024  13.253 -37.931  1.00  0.00           C  
ATOM   1601  CG  GLU A  96      13.060  12.980 -38.989  1.00  0.00           C  
ATOM   1602  CD  GLU A  96      13.387  14.107 -39.822  1.00  0.00           C  
ATOM   1603  OE1 GLU A  96      12.936  15.177 -39.549  1.00  0.00           O  
ATOM   1604  OE2 GLU A  96      14.102  13.914 -40.779  1.00  0.00           O  
ATOM   1605  H   GLU A  96      10.709  11.186 -38.767  1.00  0.00           H  
ATOM   1606  HA  GLU A  96      12.630  11.615 -36.693  1.00  0.00           H  
ATOM   1607 1HB  GLU A  96      11.119  13.595 -38.421  1.00  0.00           H  
ATOM   1608 2HB  GLU A  96      12.384  14.071 -37.307  1.00  0.00           H  
ATOM   1609 1HG  GLU A  96      13.960  12.704 -38.495  1.00  0.00           H  
ATOM   1610 2HG  GLU A  96      12.753  12.160 -39.604  1.00  0.00           H  
ATOM   1611  N   LEU A  97       9.585  12.630 -35.962  1.00  0.00           N  
ATOM   1612  CA  LEU A  97       8.781  13.090 -34.850  1.00  0.00           C  
ATOM   1613  C   LEU A  97       8.698  11.998 -33.793  1.00  0.00           C  
ATOM   1614  O   LEU A  97       8.702  12.315 -32.602  1.00  0.00           O  
ATOM   1615  CB  LEU A  97       7.379  13.554 -35.285  1.00  0.00           C  
ATOM   1616  CG  LEU A  97       7.277  15.073 -35.682  1.00  0.00           C  
ATOM   1617  CD1 LEU A  97       7.997  15.349 -37.002  1.00  0.00           C  
ATOM   1618  CD2 LEU A  97       5.833  15.512 -35.758  1.00  0.00           C  
ATOM   1619  H   LEU A  97       9.151  12.428 -36.859  1.00  0.00           H  
ATOM   1620  HA  LEU A  97       9.280  13.947 -34.404  1.00  0.00           H  
ATOM   1621 1HB  LEU A  97       7.073  12.957 -36.145  1.00  0.00           H  
ATOM   1622 2HB  LEU A  97       6.681  13.368 -34.468  1.00  0.00           H  
ATOM   1623  HG  LEU A  97       7.780  15.637 -34.928  1.00  0.00           H  
ATOM   1624 1HD1 LEU A  97       7.930  16.416 -37.229  1.00  0.00           H  
ATOM   1625 2HD1 LEU A  97       9.038  15.063 -36.929  1.00  0.00           H  
ATOM   1626 3HD1 LEU A  97       7.527  14.788 -37.792  1.00  0.00           H  
ATOM   1627 1HD2 LEU A  97       5.795  16.572 -36.003  1.00  0.00           H  
ATOM   1628 2HD2 LEU A  97       5.341  14.962 -36.512  1.00  0.00           H  
ATOM   1629 3HD2 LEU A  97       5.341  15.339 -34.803  1.00  0.00           H  
ATOM   1630  N   ARG A  98       8.649  10.720 -34.196  1.00  0.00           N  
ATOM   1631  CA  ARG A  98       8.649   9.659 -33.193  1.00  0.00           C  
ATOM   1632  C   ARG A  98       9.984   9.630 -32.436  1.00  0.00           C  
ATOM   1633  O   ARG A  98       9.995   9.404 -31.221  1.00  0.00           O  
ATOM   1634  CB  ARG A  98       8.358   8.308 -33.821  1.00  0.00           C  
ATOM   1635  CG  ARG A  98       6.891   8.093 -34.219  1.00  0.00           C  
ATOM   1636  CD  ARG A  98       6.680   6.764 -34.839  1.00  0.00           C  
ATOM   1637  NE  ARG A  98       7.269   6.705 -36.164  1.00  0.00           N  
ATOM   1638  CZ  ARG A  98       7.668   5.576 -36.796  1.00  0.00           C  
ATOM   1639  NH1 ARG A  98       7.557   4.391 -36.239  1.00  0.00           N  
ATOM   1640  NH2 ARG A  98       8.196   5.633 -37.994  1.00  0.00           N  
ATOM   1641  H   ARG A  98       8.553  10.483 -35.186  1.00  0.00           H  
ATOM   1642  HA  ARG A  98       7.856   9.868 -32.477  1.00  0.00           H  
ATOM   1643 1HB  ARG A  98       8.962   8.198 -34.722  1.00  0.00           H  
ATOM   1644 2HB  ARG A  98       8.645   7.512 -33.135  1.00  0.00           H  
ATOM   1645 1HG  ARG A  98       6.266   8.157 -33.330  1.00  0.00           H  
ATOM   1646 2HG  ARG A  98       6.589   8.861 -34.929  1.00  0.00           H  
ATOM   1647 1HD  ARG A  98       7.144   6.005 -34.214  1.00  0.00           H  
ATOM   1648 2HD  ARG A  98       5.611   6.568 -34.928  1.00  0.00           H  
ATOM   1649  HE  ARG A  98       7.391   7.600 -36.653  1.00  0.00           H  
ATOM   1650 1HH1 ARG A  98       7.165   4.281 -35.318  1.00  0.00           H  
ATOM   1651 2HH1 ARG A  98       7.896   3.579 -36.771  1.00  0.00           H  
ATOM   1652 1HH2 ARG A  98       8.323   6.517 -38.466  1.00  0.00           H  
ATOM   1653 2HH2 ARG A  98       8.515   4.761 -38.419  1.00  0.00           H  
ATOM   1654  N   LEU A  99      11.116   9.901 -33.125  1.00  0.00           N  
ATOM   1655  CA  LEU A  99      12.392   9.933 -32.420  1.00  0.00           C  
ATOM   1656  C   LEU A  99      12.397  11.106 -31.448  1.00  0.00           C  
ATOM   1657  O   LEU A  99      12.848  10.967 -30.312  1.00  0.00           O  
ATOM   1658  CB  LEU A  99      13.603  10.064 -33.358  1.00  0.00           C  
ATOM   1659  CG  LEU A  99      15.036  10.055 -32.627  1.00  0.00           C  
ATOM   1660  CD1 LEU A  99      15.261   8.739 -31.873  1.00  0.00           C  
ATOM   1661  CD2 LEU A  99      16.130  10.270 -33.626  1.00  0.00           C  
ATOM   1662  H   LEU A  99      11.074  10.015 -34.144  1.00  0.00           H  
ATOM   1663  HA  LEU A  99      12.481   9.011 -31.856  1.00  0.00           H  
ATOM   1664 1HB  LEU A  99      13.574   9.248 -34.076  1.00  0.00           H  
ATOM   1665 2HB  LEU A  99      13.509  11.005 -33.911  1.00  0.00           H  
ATOM   1666  HG  LEU A  99      15.065  10.858 -31.902  1.00  0.00           H  
ATOM   1667 1HD1 LEU A  99      16.237   8.778 -31.381  1.00  0.00           H  
ATOM   1668 2HD1 LEU A  99      14.504   8.590 -31.116  1.00  0.00           H  
ATOM   1669 3HD1 LEU A  99      15.241   7.905 -32.570  1.00  0.00           H  
ATOM   1670 1HD2 LEU A  99      17.089  10.280 -33.114  1.00  0.00           H  
ATOM   1671 2HD2 LEU A  99      16.126   9.473 -34.351  1.00  0.00           H  
ATOM   1672 3HD2 LEU A  99      15.977  11.226 -34.117  1.00  0.00           H  
ATOM   1673  N   HIS A 100      11.857  12.255 -31.867  1.00  0.00           N  
ATOM   1674  CA  HIS A 100      11.776  13.430 -31.011  1.00  0.00           C  
ATOM   1675  C   HIS A 100      11.008  13.088 -29.732  1.00  0.00           C  
ATOM   1676  O   HIS A 100      11.437  13.456 -28.627  1.00  0.00           O  
ATOM   1677  CB  HIS A 100      11.112  14.582 -31.778  1.00  0.00           C  
ATOM   1678  CG  HIS A 100      10.930  15.847 -31.022  1.00  0.00           C  
ATOM   1679  ND1 HIS A 100      11.977  16.692 -30.692  1.00  0.00           N  
ATOM   1680  CD2 HIS A 100       9.810  16.421 -30.547  1.00  0.00           C  
ATOM   1681  CE1 HIS A 100      11.495  17.735 -30.034  1.00  0.00           C  
ATOM   1682  NE2 HIS A 100      10.182  17.594 -29.930  1.00  0.00           N  
ATOM   1683  H   HIS A 100      11.533  12.335 -32.838  1.00  0.00           H  
ATOM   1684  HA  HIS A 100      12.780  13.745 -30.728  1.00  0.00           H  
ATOM   1685 1HB  HIS A 100      11.691  14.795 -32.673  1.00  0.00           H  
ATOM   1686 2HB  HIS A 100      10.133  14.268 -32.104  1.00  0.00           H  
ATOM   1687  HD1 HIS A 100      12.965  16.470 -30.749  1.00  0.00           H  
ATOM   1688  HD2 HIS A 100       8.757  16.117 -30.574  1.00  0.00           H  
ATOM   1689  HE1 HIS A 100      12.161  18.521 -29.678  1.00  0.00           H  
ATOM   1690  N   GLU A 101       9.880  12.376 -29.856  1.00  0.00           N  
ATOM   1691  CA  GLU A 101       9.124  11.994 -28.674  1.00  0.00           C  
ATOM   1692  C   GLU A 101       9.934  11.023 -27.803  1.00  0.00           C  
ATOM   1693  O   GLU A 101       9.899  11.115 -26.573  1.00  0.00           O  
ATOM   1694  CB  GLU A 101       7.780  11.362 -29.054  1.00  0.00           C  
ATOM   1695  CG  GLU A 101       6.752  12.320 -29.699  1.00  0.00           C  
ATOM   1696  CD  GLU A 101       6.349  13.438 -28.795  1.00  0.00           C  
ATOM   1697  OE1 GLU A 101       6.088  13.182 -27.638  1.00  0.00           O  
ATOM   1698  OE2 GLU A 101       6.292  14.567 -29.250  1.00  0.00           O  
ATOM   1699  H   GLU A 101       9.529  12.148 -30.796  1.00  0.00           H  
ATOM   1700  HA  GLU A 101       8.932  12.891 -28.084  1.00  0.00           H  
ATOM   1701 1HB  GLU A 101       7.960  10.551 -29.763  1.00  0.00           H  
ATOM   1702 2HB  GLU A 101       7.320  10.925 -28.169  1.00  0.00           H  
ATOM   1703 1HG  GLU A 101       7.181  12.742 -30.605  1.00  0.00           H  
ATOM   1704 2HG  GLU A 101       5.869  11.749 -29.982  1.00  0.00           H  
ATOM   1705  N   ALA A 102      10.686  10.100 -28.433  1.00  0.00           N  
ATOM   1706  CA  ALA A 102      11.531   9.164 -27.693  1.00  0.00           C  
ATOM   1707  C   ALA A 102      12.630   9.899 -26.915  1.00  0.00           C  
ATOM   1708  O   ALA A 102      12.975   9.513 -25.794  1.00  0.00           O  
ATOM   1709  CB  ALA A 102      12.157   8.163 -28.639  1.00  0.00           C  
ATOM   1710  H   ALA A 102      10.609  10.017 -29.451  1.00  0.00           H  
ATOM   1711  HA  ALA A 102      10.902   8.631 -26.983  1.00  0.00           H  
ATOM   1712 1HB  ALA A 102      12.757   7.459 -28.071  1.00  0.00           H  
ATOM   1713 2HB  ALA A 102      11.375   7.628 -29.177  1.00  0.00           H  
ATOM   1714 3HB  ALA A 102      12.790   8.676 -29.347  1.00  0.00           H  
ATOM   1715  N   GLN A 103      13.169  10.970 -27.503  1.00  0.00           N  
ATOM   1716  CA  GLN A 103      14.204  11.761 -26.847  1.00  0.00           C  
ATOM   1717  C   GLN A 103      13.614  12.470 -25.625  1.00  0.00           C  
ATOM   1718  O   GLN A 103      14.250  12.539 -24.566  1.00  0.00           O  
ATOM   1719  CB  GLN A 103      14.786  12.762 -27.845  1.00  0.00           C  
ATOM   1720  CG  GLN A 103      15.629  12.123 -28.968  1.00  0.00           C  
ATOM   1721  CD  GLN A 103      15.971  13.120 -30.060  1.00  0.00           C  
ATOM   1722  OE1 GLN A 103      15.333  14.179 -30.115  1.00  0.00           O  
ATOM   1723  NE2 GLN A 103      16.947  12.809 -30.909  1.00  0.00           N  
ATOM   1724  H   GLN A 103      12.879  11.187 -28.460  1.00  0.00           H  
ATOM   1725  HA  GLN A 103      14.993  11.095 -26.510  1.00  0.00           H  
ATOM   1726 1HB  GLN A 103      13.974  13.309 -28.314  1.00  0.00           H  
ATOM   1727 2HB  GLN A 103      15.406  13.484 -27.319  1.00  0.00           H  
ATOM   1728 1HG  GLN A 103      16.561  11.763 -28.541  1.00  0.00           H  
ATOM   1729 2HG  GLN A 103      15.085  11.297 -29.404  1.00  0.00           H  
ATOM   1730 1HE2 GLN A 103      17.199  13.441 -31.640  1.00  0.00           H  
ATOM   1731 2HE2 GLN A 103      17.462  11.923 -30.832  1.00  0.00           H  
ATOM   1732  N   LYS A 104      12.377  12.963 -25.754  1.00  0.00           N  
ATOM   1733  CA  LYS A 104      11.707  13.577 -24.618  1.00  0.00           C  
ATOM   1734  C   LYS A 104      11.411  12.525 -23.546  1.00  0.00           C  
ATOM   1735  O   LYS A 104      11.560  12.803 -22.355  1.00  0.00           O  
ATOM   1736  CB  LYS A 104      10.442  14.300 -25.056  1.00  0.00           C  
ATOM   1737  CG  LYS A 104      10.718  15.585 -25.850  1.00  0.00           C  
ATOM   1738  CD  LYS A 104       9.455  16.403 -26.105  1.00  0.00           C  
ATOM   1739  CE  LYS A 104       8.579  15.721 -27.135  1.00  0.00           C  
ATOM   1740  NZ  LYS A 104       7.451  16.563 -27.584  1.00  0.00           N  
ATOM   1741  H   LYS A 104      11.934  12.948 -26.680  1.00  0.00           H  
ATOM   1742  HA  LYS A 104      12.377  14.312 -24.179  1.00  0.00           H  
ATOM   1743 1HB  LYS A 104       9.860  13.628 -25.682  1.00  0.00           H  
ATOM   1744 2HB  LYS A 104       9.839  14.544 -24.181  1.00  0.00           H  
ATOM   1745 1HG  LYS A 104      11.438  16.195 -25.305  1.00  0.00           H  
ATOM   1746 2HG  LYS A 104      11.160  15.319 -26.813  1.00  0.00           H  
ATOM   1747 1HD  LYS A 104       8.896  16.542 -25.177  1.00  0.00           H  
ATOM   1748 2HD  LYS A 104       9.737  17.382 -26.493  1.00  0.00           H  
ATOM   1749 1HE  LYS A 104       9.192  15.464 -27.986  1.00  0.00           H  
ATOM   1750 2HE  LYS A 104       8.163  14.809 -26.720  1.00  0.00           H  
ATOM   1751 1HZ  LYS A 104       6.929  16.005 -28.274  1.00  0.00           H  
ATOM   1752 2HZ  LYS A 104       6.855  16.786 -26.813  1.00  0.00           H  
ATOM   1753 3HZ  LYS A 104       7.789  17.412 -28.011  1.00  0.00           H  
ATOM   1754  N   ARG A 105      11.052  11.303 -23.957  1.00  0.00           N  
ATOM   1755  CA  ARG A 105      10.791  10.216 -23.016  1.00  0.00           C  
ATOM   1756  C   ARG A 105      12.042   9.960 -22.168  1.00  0.00           C  
ATOM   1757  O   ARG A 105      11.948   9.747 -20.954  1.00  0.00           O  
ATOM   1758  CB  ARG A 105      10.394   8.949 -23.755  1.00  0.00           C  
ATOM   1759  CG  ARG A 105      10.045   7.771 -22.893  1.00  0.00           C  
ATOM   1760  CD  ARG A 105       9.789   6.546 -23.718  1.00  0.00           C  
ATOM   1761  NE  ARG A 105      10.992   6.102 -24.468  1.00  0.00           N  
ATOM   1762  CZ  ARG A 105      12.047   5.430 -23.926  1.00  0.00           C  
ATOM   1763  NH1 ARG A 105      12.059   5.155 -22.631  1.00  0.00           N  
ATOM   1764  NH2 ARG A 105      13.065   5.049 -24.694  1.00  0.00           N  
ATOM   1765  H   ARG A 105      10.894  11.147 -24.958  1.00  0.00           H  
ATOM   1766  HA  ARG A 105       9.969  10.513 -22.358  1.00  0.00           H  
ATOM   1767 1HB  ARG A 105       9.547   9.158 -24.403  1.00  0.00           H  
ATOM   1768 2HB  ARG A 105      11.209   8.636 -24.383  1.00  0.00           H  
ATOM   1769 1HG  ARG A 105      10.855   7.578 -22.198  1.00  0.00           H  
ATOM   1770 2HG  ARG A 105       9.138   8.001 -22.331  1.00  0.00           H  
ATOM   1771 1HD  ARG A 105       9.453   5.731 -23.079  1.00  0.00           H  
ATOM   1772 2HD  ARG A 105       9.008   6.772 -24.446  1.00  0.00           H  
ATOM   1773  HE  ARG A 105      11.020   6.290 -25.467  1.00  0.00           H  
ATOM   1774 1HH1 ARG A 105      11.296   5.437 -22.044  1.00  0.00           H  
ATOM   1775 2HH1 ARG A 105      12.860   4.663 -22.199  1.00  0.00           H  
ATOM   1776 1HH2 ARG A 105      13.078   5.230 -25.708  1.00  0.00           H  
ATOM   1777 2HH2 ARG A 105      13.843   4.537 -24.305  1.00  0.00           H  
ATOM   1778  N   ARG A 106      13.216   9.964 -22.815  1.00  0.00           N  
ATOM   1779  CA  ARG A 106      14.484   9.780 -22.121  1.00  0.00           C  
ATOM   1780  C   ARG A 106      14.686  10.891 -21.086  1.00  0.00           C  
ATOM   1781  O   ARG A 106      15.114  10.625 -19.952  1.00  0.00           O  
ATOM   1782  CB  ARG A 106      15.629   9.814 -23.120  1.00  0.00           C  
ATOM   1783  CG  ARG A 106      17.020   9.584 -22.569  1.00  0.00           C  
ATOM   1784  CD  ARG A 106      18.007   9.604 -23.674  1.00  0.00           C  
ATOM   1785  NE  ARG A 106      19.346   9.413 -23.202  1.00  0.00           N  
ATOM   1786  CZ  ARG A 106      20.458   9.438 -23.945  1.00  0.00           C  
ATOM   1787  NH1 ARG A 106      20.437   9.652 -25.250  1.00  0.00           N  
ATOM   1788  NH2 ARG A 106      21.571   9.237 -23.315  1.00  0.00           N  
ATOM   1789  H   ARG A 106      13.198  10.048 -23.839  1.00  0.00           H  
ATOM   1790  HA  ARG A 106      14.471   8.816 -21.617  1.00  0.00           H  
ATOM   1791 1HB  ARG A 106      15.447   9.067 -23.892  1.00  0.00           H  
ATOM   1792 2HB  ARG A 106      15.649  10.777 -23.612  1.00  0.00           H  
ATOM   1793 1HG  ARG A 106      17.287  10.372 -21.860  1.00  0.00           H  
ATOM   1794 2HG  ARG A 106      17.075   8.613 -22.073  1.00  0.00           H  
ATOM   1795 1HD  ARG A 106      17.773   8.808 -24.382  1.00  0.00           H  
ATOM   1796 2HD  ARG A 106      17.957  10.572 -24.176  1.00  0.00           H  
ATOM   1797  HE  ARG A 106      19.494   9.233 -22.198  1.00  0.00           H  
ATOM   1798 1HH1 ARG A 106      19.566   9.808 -25.724  1.00  0.00           H  
ATOM   1799 2HH1 ARG A 106      21.303   9.665 -25.771  1.00  0.00           H  
ATOM   1800 1HH2 ARG A 106      21.509   9.095 -22.292  1.00  0.00           H  
ATOM   1801 2HH2 ARG A 106      22.456   9.254 -23.785  1.00  0.00           H  
ATOM   1802  N   LYS A 107      14.365  12.135 -21.467  1.00  0.00           N  
ATOM   1803  CA  LYS A 107      14.463  13.263 -20.549  1.00  0.00           C  
ATOM   1804  C   LYS A 107      13.523  13.085 -19.356  1.00  0.00           C  
ATOM   1805  O   LYS A 107      13.907  13.392 -18.219  1.00  0.00           O  
ATOM   1806  CB  LYS A 107      14.167  14.579 -21.266  1.00  0.00           C  
ATOM   1807  CG  LYS A 107      14.323  15.812 -20.403  1.00  0.00           C  
ATOM   1808  CD  LYS A 107      14.100  17.071 -21.226  1.00  0.00           C  
ATOM   1809  CE  LYS A 107      14.146  18.306 -20.359  1.00  0.00           C  
ATOM   1810  NZ  LYS A 107      15.527  18.551 -19.829  1.00  0.00           N  
ATOM   1811  H   LYS A 107      14.098  12.292 -22.447  1.00  0.00           H  
ATOM   1812  HA  LYS A 107      15.483  13.306 -20.170  1.00  0.00           H  
ATOM   1813 1HB  LYS A 107      14.819  14.676 -22.133  1.00  0.00           H  
ATOM   1814 2HB  LYS A 107      13.145  14.571 -21.632  1.00  0.00           H  
ATOM   1815 1HG  LYS A 107      13.591  15.787 -19.587  1.00  0.00           H  
ATOM   1816 2HG  LYS A 107      15.321  15.820 -19.972  1.00  0.00           H  
ATOM   1817 1HD  LYS A 107      14.876  17.147 -21.989  1.00  0.00           H  
ATOM   1818 2HD  LYS A 107      13.129  17.017 -21.723  1.00  0.00           H  
ATOM   1819 1HE  LYS A 107      13.831  19.170 -20.944  1.00  0.00           H  
ATOM   1820 2HE  LYS A 107      13.457  18.176 -19.530  1.00  0.00           H  
ATOM   1821 1HZ  LYS A 107      15.560  19.399 -19.232  1.00  0.00           H  
ATOM   1822 2HZ  LYS A 107      15.824  17.769 -19.274  1.00  0.00           H  
ATOM   1823 3HZ  LYS A 107      16.161  18.681 -20.598  1.00  0.00           H  
ATOM   1824  N   GLU A 108      12.300  12.604 -19.597  1.00  0.00           N  
ATOM   1825  CA  GLU A 108      11.333  12.375 -18.529  1.00  0.00           C  
ATOM   1826  C   GLU A 108      11.867  11.350 -17.535  1.00  0.00           C  
ATOM   1827  O   GLU A 108      11.710  11.510 -16.325  1.00  0.00           O  
ATOM   1828  CB  GLU A 108       9.988  11.911 -19.078  1.00  0.00           C  
ATOM   1829  CG  GLU A 108       9.197  12.956 -19.855  1.00  0.00           C  
ATOM   1830  CD  GLU A 108       7.971  12.371 -20.519  1.00  0.00           C  
ATOM   1831  OE1 GLU A 108       7.799  11.174 -20.446  1.00  0.00           O  
ATOM   1832  OE2 GLU A 108       7.215  13.112 -21.112  1.00  0.00           O  
ATOM   1833  H   GLU A 108      12.029  12.433 -20.577  1.00  0.00           H  
ATOM   1834  HA  GLU A 108      11.187  13.323 -17.994  1.00  0.00           H  
ATOM   1835 1HB  GLU A 108      10.151  11.064 -19.741  1.00  0.00           H  
ATOM   1836 2HB  GLU A 108       9.364  11.557 -18.258  1.00  0.00           H  
ATOM   1837 1HG  GLU A 108       8.888  13.741 -19.166  1.00  0.00           H  
ATOM   1838 2HG  GLU A 108       9.840  13.400 -20.608  1.00  0.00           H  
ATOM   1839  N   LYS A 109      12.530  10.298 -18.052  1.00  0.00           N  
ATOM   1840  CA  LYS A 109      13.100   9.294 -17.164  1.00  0.00           C  
ATOM   1841  C   LYS A 109      14.193   9.917 -16.315  1.00  0.00           C  
ATOM   1842  O   LYS A 109      14.252   9.663 -15.106  1.00  0.00           O  
ATOM   1843  CB  LYS A 109      13.666   8.115 -17.965  1.00  0.00           C  
ATOM   1844  CG  LYS A 109      14.342   6.997 -17.126  1.00  0.00           C  
ATOM   1845  CD  LYS A 109      13.359   6.264 -16.214  1.00  0.00           C  
ATOM   1846  CE  LYS A 109      14.033   5.085 -15.503  1.00  0.00           C  
ATOM   1847  NZ  LYS A 109      13.091   4.386 -14.567  1.00  0.00           N  
ATOM   1848  H   LYS A 109      12.557  10.182 -19.069  1.00  0.00           H  
ATOM   1849  HA  LYS A 109      12.314   8.937 -16.507  1.00  0.00           H  
ATOM   1850 1HB  LYS A 109      12.865   7.665 -18.549  1.00  0.00           H  
ATOM   1851 2HB  LYS A 109      14.407   8.486 -18.673  1.00  0.00           H  
ATOM   1852 1HG  LYS A 109      14.793   6.276 -17.809  1.00  0.00           H  
ATOM   1853 2HG  LYS A 109      15.136   7.427 -16.514  1.00  0.00           H  
ATOM   1854 1HD  LYS A 109      12.992   6.952 -15.448  1.00  0.00           H  
ATOM   1855 2HD  LYS A 109      12.511   5.903 -16.798  1.00  0.00           H  
ATOM   1856 1HE  LYS A 109      14.390   4.371 -16.245  1.00  0.00           H  
ATOM   1857 2HE  LYS A 109      14.881   5.457 -14.936  1.00  0.00           H  
ATOM   1858 1HZ  LYS A 109      13.563   3.599 -14.084  1.00  0.00           H  
ATOM   1859 2HZ  LYS A 109      12.767   5.038 -13.869  1.00  0.00           H  
ATOM   1860 3HZ  LYS A 109      12.303   4.022 -15.077  1.00  0.00           H  
ATOM   1861  N   ALA A 110      15.037  10.759 -16.917  1.00  0.00           N  
ATOM   1862  CA  ALA A 110      16.092  11.405 -16.157  1.00  0.00           C  
ATOM   1863  C   ALA A 110      15.503  12.291 -15.052  1.00  0.00           C  
ATOM   1864  O   ALA A 110      16.046  12.338 -13.943  1.00  0.00           O  
ATOM   1865  CB  ALA A 110      16.986  12.211 -17.081  1.00  0.00           C  
ATOM   1866  H   ALA A 110      14.967  10.894 -17.934  1.00  0.00           H  
ATOM   1867  HA  ALA A 110      16.689  10.634 -15.687  1.00  0.00           H  
ATOM   1868 1HB  ALA A 110      17.790  12.663 -16.506  1.00  0.00           H  
ATOM   1869 2HB  ALA A 110      17.406  11.550 -17.842  1.00  0.00           H  
ATOM   1870 3HB  ALA A 110      16.395  12.989 -17.563  1.00  0.00           H  
ATOM   1871  N   LEU A 111      14.370  12.964 -15.322  1.00  0.00           N  
ATOM   1872  CA  LEU A 111      13.744  13.799 -14.299  1.00  0.00           C  
ATOM   1873  C   LEU A 111      13.181  12.959 -13.150  1.00  0.00           C  
ATOM   1874  O   LEU A 111      13.265  13.373 -11.985  1.00  0.00           O  
ATOM   1875  CB  LEU A 111      12.638  14.685 -14.898  1.00  0.00           C  
ATOM   1876  CG  LEU A 111      13.104  15.821 -15.882  1.00  0.00           C  
ATOM   1877  CD1 LEU A 111      11.857  16.504 -16.492  1.00  0.00           C  
ATOM   1878  CD2 LEU A 111      13.995  16.843 -15.148  1.00  0.00           C  
ATOM   1879  H   LEU A 111      14.001  12.935 -16.279  1.00  0.00           H  
ATOM   1880  HA  LEU A 111      14.510  14.434 -13.873  1.00  0.00           H  
ATOM   1881 1HB  LEU A 111      11.953  14.036 -15.448  1.00  0.00           H  
ATOM   1882 2HB  LEU A 111      12.086  15.150 -14.085  1.00  0.00           H  
ATOM   1883  HG  LEU A 111      13.673  15.380 -16.698  1.00  0.00           H  
ATOM   1884 1HD1 LEU A 111      12.169  17.279 -17.194  1.00  0.00           H  
ATOM   1885 2HD1 LEU A 111      11.258  15.765 -17.023  1.00  0.00           H  
ATOM   1886 3HD1 LEU A 111      11.256  16.955 -15.710  1.00  0.00           H  
ATOM   1887 1HD2 LEU A 111      14.300  17.602 -15.852  1.00  0.00           H  
ATOM   1888 2HD2 LEU A 111      13.457  17.298 -14.333  1.00  0.00           H  
ATOM   1889 3HD2 LEU A 111      14.881  16.368 -14.756  1.00  0.00           H  
ATOM   1890  N   GLU A 112      12.635  11.772 -13.451  1.00  0.00           N  
ATOM   1891  CA  GLU A 112      12.136  10.898 -12.388  1.00  0.00           C  
ATOM   1892  C   GLU A 112      13.299  10.384 -11.535  1.00  0.00           C  
ATOM   1893  O   GLU A 112      13.175  10.248 -10.310  1.00  0.00           O  
ATOM   1894  CB  GLU A 112      11.351   9.715 -12.965  1.00  0.00           C  
ATOM   1895  CG  GLU A 112       9.990  10.070 -13.581  1.00  0.00           C  
ATOM   1896  CD  GLU A 112       8.997  10.601 -12.571  1.00  0.00           C  
ATOM   1897  OE1 GLU A 112       8.906  10.038 -11.507  1.00  0.00           O  
ATOM   1898  OE2 GLU A 112       8.307  11.558 -12.863  1.00  0.00           O  
ATOM   1899  H   GLU A 112      12.511  11.520 -14.439  1.00  0.00           H  
ATOM   1900  HA  GLU A 112      11.468  11.475 -11.749  1.00  0.00           H  
ATOM   1901 1HB  GLU A 112      11.948   9.242 -13.747  1.00  0.00           H  
ATOM   1902 2HB  GLU A 112      11.187   8.975 -12.186  1.00  0.00           H  
ATOM   1903 1HG  GLU A 112      10.142  10.822 -14.352  1.00  0.00           H  
ATOM   1904 2HG  GLU A 112       9.579   9.180 -14.057  1.00  0.00           H  
ATOM   1905  N   LEU A 113      14.448  10.128 -12.174  1.00  0.00           N  
ATOM   1906  CA  LEU A 113      15.630   9.680 -11.454  1.00  0.00           C  
ATOM   1907  C   LEU A 113      16.143  10.800 -10.551  1.00  0.00           C  
ATOM   1908  O   LEU A 113      16.555  10.536  -9.417  1.00  0.00           O  
ATOM   1909  CB  LEU A 113      16.702   9.225 -12.448  1.00  0.00           C  
ATOM   1910  CG  LEU A 113      16.367   7.926 -13.250  1.00  0.00           C  
ATOM   1911  CD1 LEU A 113      17.411   7.742 -14.342  1.00  0.00           C  
ATOM   1912  CD2 LEU A 113      16.335   6.719 -12.300  1.00  0.00           C  
ATOM   1913  H   LEU A 113      14.459  10.197 -13.198  1.00  0.00           H  
ATOM   1914  HA  LEU A 113      15.352   8.855 -10.810  1.00  0.00           H  
ATOM   1915 1HB  LEU A 113      16.866  10.025 -13.163  1.00  0.00           H  
ATOM   1916 2HB  LEU A 113      17.638   9.058 -11.908  1.00  0.00           H  
ATOM   1917  HG  LEU A 113      15.401   8.023 -13.728  1.00  0.00           H  
ATOM   1918 1HD1 LEU A 113      17.188   6.843 -14.917  1.00  0.00           H  
ATOM   1919 2HD1 LEU A 113      17.409   8.591 -15.007  1.00  0.00           H  
ATOM   1920 3HD1 LEU A 113      18.363   7.652 -13.891  1.00  0.00           H  
ATOM   1921 1HD2 LEU A 113      16.116   5.820 -12.873  1.00  0.00           H  
ATOM   1922 2HD2 LEU A 113      17.286   6.616 -11.816  1.00  0.00           H  
ATOM   1923 3HD2 LEU A 113      15.571   6.838 -11.547  1.00  0.00           H  
ATOM   1924  N   ARG A 114      16.053  12.055 -11.020  1.00  0.00           N  
ATOM   1925  CA  ARG A 114      16.447  13.200 -10.213  1.00  0.00           C  
ATOM   1926  C   ARG A 114      15.545  13.330  -8.990  1.00  0.00           C  
ATOM   1927  O   ARG A 114      16.030  13.635  -7.900  1.00  0.00           O  
ATOM   1928  CB  ARG A 114      16.374  14.490 -11.013  1.00  0.00           C  
ATOM   1929  CG  ARG A 114      16.691  15.785 -10.240  1.00  0.00           C  
ATOM   1930  CD  ARG A 114      18.079  15.838  -9.710  1.00  0.00           C  
ATOM   1931  NE  ARG A 114      19.073  15.800 -10.782  1.00  0.00           N  
ATOM   1932  CZ  ARG A 114      19.484  16.879 -11.497  1.00  0.00           C  
ATOM   1933  NH1 ARG A 114      18.979  18.088 -11.276  1.00  0.00           N  
ATOM   1934  NH2 ARG A 114      20.402  16.721 -12.437  1.00  0.00           N  
ATOM   1935  H   ARG A 114      15.776  12.196 -11.997  1.00  0.00           H  
ATOM   1936  HA  ARG A 114      17.474  13.040  -9.887  1.00  0.00           H  
ATOM   1937 1HB  ARG A 114      17.060  14.425 -11.856  1.00  0.00           H  
ATOM   1938 2HB  ARG A 114      15.378  14.603 -11.424  1.00  0.00           H  
ATOM   1939 1HG  ARG A 114      16.552  16.622 -10.917  1.00  0.00           H  
ATOM   1940 2HG  ARG A 114      16.004  15.900  -9.399  1.00  0.00           H  
ATOM   1941 1HD  ARG A 114      18.209  16.762  -9.151  1.00  0.00           H  
ATOM   1942 2HD  ARG A 114      18.261  15.001  -9.040  1.00  0.00           H  
ATOM   1943  HE  ARG A 114      19.509  14.882 -11.015  1.00  0.00           H  
ATOM   1944 1HH1 ARG A 114      18.240  18.244 -10.580  1.00  0.00           H  
ATOM   1945 2HH1 ARG A 114      19.298  18.872 -11.824  1.00  0.00           H  
ATOM   1946 1HH2 ARG A 114      20.784  15.781 -12.633  1.00  0.00           H  
ATOM   1947 2HH2 ARG A 114      20.714  17.508 -12.976  1.00  0.00           H  
ATOM   1948  N   LYS A 115      14.233  13.105  -9.164  1.00  0.00           N  
ATOM   1949  CA  LYS A 115      13.312  13.145  -8.036  1.00  0.00           C  
ATOM   1950  C   LYS A 115      13.701  12.107  -6.995  1.00  0.00           C  
ATOM   1951  O   LYS A 115      13.735  12.416  -5.795  1.00  0.00           O  
ATOM   1952  CB  LYS A 115      11.872  12.907  -8.489  1.00  0.00           C  
ATOM   1953  CG  LYS A 115      10.817  12.910  -7.344  1.00  0.00           C  
ATOM   1954  CD  LYS A 115       9.389  12.735  -7.880  1.00  0.00           C  
ATOM   1955  CE  LYS A 115       9.154  11.302  -8.407  1.00  0.00           C  
ATOM   1956  NZ  LYS A 115       7.735  11.060  -8.791  1.00  0.00           N  
ATOM   1957  H   LYS A 115      13.883  12.945 -10.114  1.00  0.00           H  
ATOM   1958  HA  LYS A 115      13.385  14.121  -7.571  1.00  0.00           H  
ATOM   1959 1HB  LYS A 115      11.594  13.664  -9.222  1.00  0.00           H  
ATOM   1960 2HB  LYS A 115      11.831  11.951  -8.990  1.00  0.00           H  
ATOM   1961 1HG  LYS A 115      11.032  12.087  -6.660  1.00  0.00           H  
ATOM   1962 2HG  LYS A 115      10.874  13.835  -6.779  1.00  0.00           H  
ATOM   1963 1HD  LYS A 115       8.680  12.937  -7.078  1.00  0.00           H  
ATOM   1964 2HD  LYS A 115       9.213  13.445  -8.689  1.00  0.00           H  
ATOM   1965 1HE  LYS A 115       9.769  11.132  -9.288  1.00  0.00           H  
ATOM   1966 2HE  LYS A 115       9.438  10.589  -7.634  1.00  0.00           H  
ATOM   1967 1HZ  LYS A 115       7.637  10.106  -9.131  1.00  0.00           H  
ATOM   1968 2HZ  LYS A 115       7.138  11.193  -7.994  1.00  0.00           H  
ATOM   1969 3HZ  LYS A 115       7.465  11.702  -9.525  1.00  0.00           H  
ATOM   1970  N   LEU A 116      14.029  10.883  -7.445  1.00  0.00           N  
ATOM   1971  CA  LEU A 116      14.445   9.855  -6.503  1.00  0.00           C  
ATOM   1972  C   LEU A 116      15.701  10.270  -5.797  1.00  0.00           C  
ATOM   1973  O   LEU A 116      15.801  10.096  -4.584  1.00  0.00           O  
ATOM   1974  CB  LEU A 116      14.718   8.494  -7.172  1.00  0.00           C  
ATOM   1975  CG  LEU A 116      15.270   7.352  -6.194  1.00  0.00           C  
ATOM   1976  CD1 LEU A 116      14.268   7.070  -5.064  1.00  0.00           C  
ATOM   1977  CD2 LEU A 116      15.559   6.077  -7.004  1.00  0.00           C  
ATOM   1978  H   LEU A 116      13.934  10.669  -8.444  1.00  0.00           H  
ATOM   1979  HA  LEU A 116      13.653   9.740  -5.773  1.00  0.00           H  
ATOM   1980 1HB  LEU A 116      13.796   8.142  -7.629  1.00  0.00           H  
ATOM   1981 2HB  LEU A 116      15.455   8.642  -7.967  1.00  0.00           H  
ATOM   1982  HG  LEU A 116      16.200   7.689  -5.730  1.00  0.00           H  
ATOM   1983 1HD1 LEU A 116      14.669   6.313  -4.414  1.00  0.00           H  
ATOM   1984 2HD1 LEU A 116      14.097   7.966  -4.476  1.00  0.00           H  
ATOM   1985 3HD1 LEU A 116      13.325   6.726  -5.486  1.00  0.00           H  
ATOM   1986 1HD2 LEU A 116      15.958   5.311  -6.336  1.00  0.00           H  
ATOM   1987 2HD2 LEU A 116      14.640   5.720  -7.464  1.00  0.00           H  
ATOM   1988 3HD2 LEU A 116      16.290   6.293  -7.781  1.00  0.00           H  
ATOM   1989  N   LEU A 117      16.656  10.839  -6.527  1.00  0.00           N  
ATOM   1990  CA  LEU A 117      17.887  11.234  -5.896  1.00  0.00           C  
ATOM   1991  C   LEU A 117      17.672  12.278  -4.839  1.00  0.00           C  
ATOM   1992  O   LEU A 117      18.221  12.153  -3.747  1.00  0.00           O  
ATOM   1993  CB  LEU A 117      18.861  11.808  -6.931  1.00  0.00           C  
ATOM   1994  CG  LEU A 117      20.187  12.332  -6.402  1.00  0.00           C  
ATOM   1995  CD1 LEU A 117      20.900  11.253  -5.664  1.00  0.00           C  
ATOM   1996  CD2 LEU A 117      21.018  12.782  -7.583  1.00  0.00           C  
ATOM   1997  H   LEU A 117      16.540  10.933  -7.538  1.00  0.00           H  
ATOM   1998  HA  LEU A 117      18.312  10.347  -5.439  1.00  0.00           H  
ATOM   1999 1HB  LEU A 117      19.069  11.079  -7.686  1.00  0.00           H  
ATOM   2000 2HB  LEU A 117      18.365  12.644  -7.418  1.00  0.00           H  
ATOM   2001  HG  LEU A 117      20.031  13.177  -5.721  1.00  0.00           H  
ATOM   2002 1HD1 LEU A 117      21.843  11.652  -5.326  1.00  0.00           H  
ATOM   2003 2HD1 LEU A 117      20.333  10.935  -4.805  1.00  0.00           H  
ATOM   2004 3HD1 LEU A 117      21.056  10.411  -6.314  1.00  0.00           H  
ATOM   2005 1HD2 LEU A 117      21.979  13.160  -7.227  1.00  0.00           H  
ATOM   2006 2HD2 LEU A 117      21.182  11.940  -8.259  1.00  0.00           H  
ATOM   2007 3HD2 LEU A 117      20.491  13.575  -8.114  1.00  0.00           H  
ATOM   2008  N   LEU A 118      16.867  13.293  -5.122  1.00  0.00           N  
ATOM   2009  CA  LEU A 118      16.679  14.323  -4.127  1.00  0.00           C  
ATOM   2010  C   LEU A 118      15.981  13.760  -2.900  1.00  0.00           C  
ATOM   2011  O   LEU A 118      16.345  14.094  -1.763  1.00  0.00           O  
ATOM   2012  CB  LEU A 118      15.868  15.474  -4.752  1.00  0.00           C  
ATOM   2013  CG  LEU A 118      16.615  16.322  -5.843  1.00  0.00           C  
ATOM   2014  CD1 LEU A 118      15.614  17.232  -6.552  1.00  0.00           C  
ATOM   2015  CD2 LEU A 118      17.701  17.170  -5.187  1.00  0.00           C  
ATOM   2016  H   LEU A 118      16.436  13.362  -6.048  1.00  0.00           H  
ATOM   2017  HA  LEU A 118      17.656  14.680  -3.816  1.00  0.00           H  
ATOM   2018 1HB  LEU A 118      14.978  15.045  -5.220  1.00  0.00           H  
ATOM   2019 2HB  LEU A 118      15.548  16.153  -3.968  1.00  0.00           H  
ATOM   2020  HG  LEU A 118      17.066  15.659  -6.580  1.00  0.00           H  
ATOM   2021 1HD1 LEU A 118      16.122  17.821  -7.313  1.00  0.00           H  
ATOM   2022 2HD1 LEU A 118      14.865  16.616  -7.024  1.00  0.00           H  
ATOM   2023 3HD1 LEU A 118      15.144  17.900  -5.832  1.00  0.00           H  
ATOM   2024 1HD2 LEU A 118      18.205  17.759  -5.950  1.00  0.00           H  
ATOM   2025 2HD2 LEU A 118      17.243  17.841  -4.454  1.00  0.00           H  
ATOM   2026 3HD2 LEU A 118      18.437  16.541  -4.688  1.00  0.00           H  
ATOM   2027  N   ALA A 119      14.986  12.885  -3.099  1.00  0.00           N  
ATOM   2028  CA  ALA A 119      14.308  12.303  -1.957  1.00  0.00           C  
ATOM   2029  C   ALA A 119      15.259  11.413  -1.169  1.00  0.00           C  
ATOM   2030  O   ALA A 119      15.249  11.419   0.065  1.00  0.00           O  
ATOM   2031  CB  ALA A 119      13.109  11.506  -2.420  1.00  0.00           C  
ATOM   2032  H   ALA A 119      14.681  12.648  -4.050  1.00  0.00           H  
ATOM   2033  HA  ALA A 119      13.977  13.103  -1.304  1.00  0.00           H  
ATOM   2034 1HB  ALA A 119      12.595  11.087  -1.558  1.00  0.00           H  
ATOM   2035 2HB  ALA A 119      12.430  12.163  -2.968  1.00  0.00           H  
ATOM   2036 3HB  ALA A 119      13.447  10.702  -3.078  1.00  0.00           H  
ATOM   2037  N   ALA A 120      16.105  10.658  -1.881  1.00  0.00           N  
ATOM   2038  CA  ALA A 120      17.045   9.768  -1.243  1.00  0.00           C  
ATOM   2039  C   ALA A 120      18.071  10.541  -0.443  1.00  0.00           C  
ATOM   2040  O   ALA A 120      18.418  10.125   0.664  1.00  0.00           O  
ATOM   2041  CB  ALA A 120      17.723   8.914  -2.285  1.00  0.00           C  
ATOM   2042  H   ALA A 120      16.051  10.669  -2.898  1.00  0.00           H  
ATOM   2043  HA  ALA A 120      16.495   9.122  -0.563  1.00  0.00           H  
ATOM   2044 1HB  ALA A 120      18.391   8.232  -1.792  1.00  0.00           H  
ATOM   2045 2HB  ALA A 120      16.970   8.362  -2.834  1.00  0.00           H  
ATOM   2046 3HB  ALA A 120      18.278   9.545  -2.972  1.00  0.00           H  
ATOM   2047  N   GLU A 121      18.530  11.691  -0.965  1.00  0.00           N  
ATOM   2048  CA  GLU A 121      19.498  12.504  -0.250  1.00  0.00           C  
ATOM   2049  C   GLU A 121      18.868  13.033   1.024  1.00  0.00           C  
ATOM   2050  O   GLU A 121      19.533  13.096   2.062  1.00  0.00           O  
ATOM   2051  CB  GLU A 121      20.024  13.655  -1.112  1.00  0.00           C  
ATOM   2052  CG  GLU A 121      20.980  13.253  -2.259  1.00  0.00           C  
ATOM   2053  CD  GLU A 121      21.364  14.441  -3.121  1.00  0.00           C  
ATOM   2054  OE1 GLU A 121      20.718  15.456  -3.000  1.00  0.00           O  
ATOM   2055  OE2 GLU A 121      22.323  14.358  -3.866  1.00  0.00           O  
ATOM   2056  H   GLU A 121      18.242  11.966  -1.910  1.00  0.00           H  
ATOM   2057  HA  GLU A 121      20.341  11.874   0.026  1.00  0.00           H  
ATOM   2058 1HB  GLU A 121      19.175  14.172  -1.562  1.00  0.00           H  
ATOM   2059 2HB  GLU A 121      20.545  14.372  -0.480  1.00  0.00           H  
ATOM   2060 1HG  GLU A 121      21.881  12.818  -1.831  1.00  0.00           H  
ATOM   2061 2HG  GLU A 121      20.507  12.502  -2.870  1.00  0.00           H  
ATOM   2062  N   ALA A 122      17.580  13.412   0.956  1.00  0.00           N  
ATOM   2063  CA  ALA A 122      16.868  13.881   2.135  1.00  0.00           C  
ATOM   2064  C   ALA A 122      16.765  12.791   3.184  1.00  0.00           C  
ATOM   2065  O   ALA A 122      16.881  13.078   4.378  1.00  0.00           O  
ATOM   2066  CB  ALA A 122      15.487  14.330   1.766  1.00  0.00           C  
ATOM   2067  H   ALA A 122      17.115  13.421   0.041  1.00  0.00           H  
ATOM   2068  HA  ALA A 122      17.418  14.717   2.562  1.00  0.00           H  
ATOM   2069 1HB  ALA A 122      15.007  14.668   2.642  1.00  0.00           H  
ATOM   2070 2HB  ALA A 122      15.565  15.126   1.052  1.00  0.00           H  
ATOM   2071 3HB  ALA A 122      14.929  13.508   1.340  1.00  0.00           H  
ATOM   2072  N   LEU A 123      16.562  11.540   2.754  1.00  0.00           N  
ATOM   2073  CA  LEU A 123      16.492  10.423   3.683  1.00  0.00           C  
ATOM   2074  C   LEU A 123      17.860  10.148   4.291  1.00  0.00           C  
ATOM   2075  O   LEU A 123      17.954   9.802   5.469  1.00  0.00           O  
ATOM   2076  CB  LEU A 123      15.973   9.166   3.000  1.00  0.00           C  
ATOM   2077  CG  LEU A 123      14.518   9.152   2.528  1.00  0.00           C  
ATOM   2078  CD1 LEU A 123      14.313   7.857   1.729  1.00  0.00           C  
ATOM   2079  CD2 LEU A 123      13.552   9.252   3.730  1.00  0.00           C  
ATOM   2080  H   LEU A 123      16.390  11.391   1.751  1.00  0.00           H  
ATOM   2081  HA  LEU A 123      15.823  10.693   4.496  1.00  0.00           H  
ATOM   2082 1HB  LEU A 123      16.581   8.999   2.120  1.00  0.00           H  
ATOM   2083 2HB  LEU A 123      16.103   8.332   3.679  1.00  0.00           H  
ATOM   2084  HG  LEU A 123      14.337   9.992   1.864  1.00  0.00           H  
ATOM   2085 1HD1 LEU A 123      13.290   7.818   1.355  1.00  0.00           H  
ATOM   2086 2HD1 LEU A 123      15.003   7.837   0.887  1.00  0.00           H  
ATOM   2087 3HD1 LEU A 123      14.501   6.999   2.369  1.00  0.00           H  
ATOM   2088 1HD2 LEU A 123      12.527   9.228   3.361  1.00  0.00           H  
ATOM   2089 2HD2 LEU A 123      13.709   8.424   4.401  1.00  0.00           H  
ATOM   2090 3HD2 LEU A 123      13.704  10.181   4.268  1.00  0.00           H  
ATOM   2091  N   VAL A 124      18.928  10.314   3.492  1.00  0.00           N  
ATOM   2092  CA  VAL A 124      20.276  10.111   4.015  1.00  0.00           C  
ATOM   2093  C   VAL A 124      20.568  11.155   5.068  1.00  0.00           C  
ATOM   2094  O   VAL A 124      21.093  10.820   6.138  1.00  0.00           O  
ATOM   2095  CB  VAL A 124      21.353  10.230   2.894  1.00  0.00           C  
ATOM   2096  CG1 VAL A 124      22.739  10.270   3.475  1.00  0.00           C  
ATOM   2097  CG2 VAL A 124      21.296   9.038   2.005  1.00  0.00           C  
ATOM   2098  H   VAL A 124      18.774  10.525   2.505  1.00  0.00           H  
ATOM   2099  HA  VAL A 124      20.336   9.125   4.459  1.00  0.00           H  
ATOM   2100  HB  VAL A 124      21.190  11.143   2.329  1.00  0.00           H  
ATOM   2101 1HG1 VAL A 124      23.460  10.343   2.664  1.00  0.00           H  
ATOM   2102 2HG1 VAL A 124      22.859  11.127   4.132  1.00  0.00           H  
ATOM   2103 3HG1 VAL A 124      22.922   9.369   4.020  1.00  0.00           H  
ATOM   2104 1HG2 VAL A 124      22.059   9.118   1.248  1.00  0.00           H  
ATOM   2105 2HG2 VAL A 124      21.475   8.149   2.601  1.00  0.00           H  
ATOM   2106 3HG2 VAL A 124      20.340   8.973   1.537  1.00  0.00           H  
ATOM   2107  N   GLU A 125      20.238  12.412   4.797  1.00  0.00           N  
ATOM   2108  CA  GLU A 125      20.509  13.453   5.758  1.00  0.00           C  
ATOM   2109  C   GLU A 125      19.624  13.292   6.980  1.00  0.00           C  
ATOM   2110  O   GLU A 125      20.097  13.445   8.103  1.00  0.00           O  
ATOM   2111  CB  GLU A 125      20.311  14.829   5.121  1.00  0.00           C  
ATOM   2112  CG  GLU A 125      20.624  16.031   6.022  1.00  0.00           C  
ATOM   2113  CD  GLU A 125      22.078  16.128   6.465  1.00  0.00           C  
ATOM   2114  OE1 GLU A 125      22.908  15.434   5.919  1.00  0.00           O  
ATOM   2115  OE2 GLU A 125      22.349  16.932   7.340  1.00  0.00           O  
ATOM   2116  H   GLU A 125      19.833  12.648   3.884  1.00  0.00           H  
ATOM   2117  HA  GLU A 125      21.549  13.363   6.075  1.00  0.00           H  
ATOM   2118 1HB  GLU A 125      20.932  14.905   4.229  1.00  0.00           H  
ATOM   2119 2HB  GLU A 125      19.271  14.922   4.796  1.00  0.00           H  
ATOM   2120 1HG  GLU A 125      20.356  16.943   5.495  1.00  0.00           H  
ATOM   2121 2HG  GLU A 125      19.988  15.960   6.899  1.00  0.00           H  
ATOM   2122  N   ALA A 126      18.346  12.943   6.784  1.00  0.00           N  
ATOM   2123  CA  ALA A 126      17.461  12.778   7.915  1.00  0.00           C  
ATOM   2124  C   ALA A 126      17.904  11.647   8.816  1.00  0.00           C  
ATOM   2125  O   ALA A 126      17.846  11.779  10.042  1.00  0.00           O  
ATOM   2126  CB  ALA A 126      16.065  12.472   7.428  1.00  0.00           C  
ATOM   2127  H   ALA A 126      17.965  12.849   5.844  1.00  0.00           H  
ATOM   2128  HA  ALA A 126      17.466  13.701   8.486  1.00  0.00           H  
ATOM   2129 1HB  ALA A 126      15.419  12.365   8.288  1.00  0.00           H  
ATOM   2130 2HB  ALA A 126      15.707  13.271   6.788  1.00  0.00           H  
ATOM   2131 3HB  ALA A 126      16.080  11.543   6.861  1.00  0.00           H  
ATOM   2132  N   ALA A 127      18.346  10.528   8.223  1.00  0.00           N  
ATOM   2133  CA  ALA A 127      18.781   9.398   9.009  1.00  0.00           C  
ATOM   2134  C   ALA A 127      20.068   9.731   9.750  1.00  0.00           C  
ATOM   2135  O   ALA A 127      20.223   9.336  10.907  1.00  0.00           O  
ATOM   2136  CB  ALA A 127      18.944   8.190   8.122  1.00  0.00           C  
ATOM   2137  H   ALA A 127      18.335  10.441   7.205  1.00  0.00           H  
ATOM   2138  HA  ALA A 127      18.011   9.180   9.743  1.00  0.00           H  
ATOM   2139 1HB  ALA A 127      19.222   7.341   8.733  1.00  0.00           H  
ATOM   2140 2HB  ALA A 127      18.014   7.982   7.624  1.00  0.00           H  
ATOM   2141 3HB  ALA A 127      19.706   8.395   7.378  1.00  0.00           H  
ATOM   2142  N   ARG A 128      20.976  10.495   9.121  1.00  0.00           N  
ATOM   2143  CA  ARG A 128      22.212  10.864   9.799  1.00  0.00           C  
ATOM   2144  C   ARG A 128      21.956  11.857  10.921  1.00  0.00           C  
ATOM   2145  O   ARG A 128      22.563  11.749  11.990  1.00  0.00           O  
ATOM   2146  CB  ARG A 128      23.210  11.481   8.831  1.00  0.00           C  
ATOM   2147  CG  ARG A 128      23.815  10.519   7.863  1.00  0.00           C  
ATOM   2148  CD  ARG A 128      24.694  11.162   6.873  1.00  0.00           C  
ATOM   2149  NE  ARG A 128      25.206  10.179   5.925  1.00  0.00           N  
ATOM   2150  CZ  ARG A 128      25.914  10.454   4.814  1.00  0.00           C  
ATOM   2151  NH1 ARG A 128      26.220  11.702   4.503  1.00  0.00           N  
ATOM   2152  NH2 ARG A 128      26.302   9.463   4.023  1.00  0.00           N  
ATOM   2153  H   ARG A 128      20.839  10.763   8.142  1.00  0.00           H  
ATOM   2154  HA  ARG A 128      22.652   9.963  10.222  1.00  0.00           H  
ATOM   2155 1HB  ARG A 128      22.709  12.257   8.252  1.00  0.00           H  
ATOM   2156 2HB  ARG A 128      24.013  11.948   9.387  1.00  0.00           H  
ATOM   2157 1HG  ARG A 128      24.381   9.761   8.396  1.00  0.00           H  
ATOM   2158 2HG  ARG A 128      23.032  10.067   7.333  1.00  0.00           H  
ATOM   2159 1HD  ARG A 128      24.121  11.911   6.322  1.00  0.00           H  
ATOM   2160 2HD  ARG A 128      25.536  11.631   7.377  1.00  0.00           H  
ATOM   2161  HE  ARG A 128      25.003   9.203   6.116  1.00  0.00           H  
ATOM   2162 1HH1 ARG A 128      25.924  12.465   5.096  1.00  0.00           H  
ATOM   2163 2HH1 ARG A 128      26.751  11.899   3.666  1.00  0.00           H  
ATOM   2164 1HH2 ARG A 128      26.056   8.482   4.246  1.00  0.00           H  
ATOM   2165 2HH2 ARG A 128      26.832   9.657   3.188  1.00  0.00           H  
ATOM   2166  N   GLN A 129      21.054  12.827  10.707  1.00  0.00           N  
ATOM   2167  CA  GLN A 129      20.801  13.778  11.771  1.00  0.00           C  
ATOM   2168  C   GLN A 129      20.100  13.087  12.915  1.00  0.00           C  
ATOM   2169  O   GLN A 129      20.464  13.287  14.076  1.00  0.00           O  
ATOM   2170  CB  GLN A 129      19.913  14.941  11.301  1.00  0.00           C  
ATOM   2171  CG  GLN A 129      20.549  15.913  10.327  1.00  0.00           C  
ATOM   2172  CD  GLN A 129      19.588  17.042   9.909  1.00  0.00           C  
ATOM   2173  OE1 GLN A 129      18.500  17.199  10.494  1.00  0.00           O  
ATOM   2174  NE2 GLN A 129      19.983  17.820   8.911  1.00  0.00           N  
ATOM   2175  H   GLN A 129      20.586  12.923   9.802  1.00  0.00           H  
ATOM   2176  HA  GLN A 129      21.750  14.165  12.132  1.00  0.00           H  
ATOM   2177 1HB  GLN A 129      19.034  14.526  10.800  1.00  0.00           H  
ATOM   2178 2HB  GLN A 129      19.558  15.502  12.165  1.00  0.00           H  
ATOM   2179 1HG  GLN A 129      21.401  16.369  10.805  1.00  0.00           H  
ATOM   2180 2HG  GLN A 129      20.870  15.380   9.435  1.00  0.00           H  
ATOM   2181 1HE2 GLN A 129      19.407  18.564   8.590  1.00  0.00           H  
ATOM   2182 2HE2 GLN A 129      20.883  17.640   8.437  1.00  0.00           H  
ATOM   2183  N   ALA A 130      19.135  12.223  12.603  1.00  0.00           N  
ATOM   2184  CA  ALA A 130      18.422  11.545  13.648  1.00  0.00           C  
ATOM   2185  C   ALA A 130      19.333  10.614  14.420  1.00  0.00           C  
ATOM   2186  O   ALA A 130      19.229  10.562  15.649  1.00  0.00           O  
ATOM   2187  CB  ALA A 130      17.258  10.802  13.058  1.00  0.00           C  
ATOM   2188  H   ALA A 130      18.851  12.073  11.629  1.00  0.00           H  
ATOM   2189  HA  ALA A 130      18.056  12.286  14.342  1.00  0.00           H  
ATOM   2190 1HB  ALA A 130      16.696  10.305  13.845  1.00  0.00           H  
ATOM   2191 2HB  ALA A 130      16.611  11.499  12.532  1.00  0.00           H  
ATOM   2192 3HB  ALA A 130      17.654  10.076  12.356  1.00  0.00           H  
ATOM   2193  N   GLU A 131      20.254   9.906  13.745  1.00  0.00           N  
ATOM   2194  CA  GLU A 131      21.152   9.016  14.459  1.00  0.00           C  
ATOM   2195  C   GLU A 131      22.067   9.794  15.382  1.00  0.00           C  
ATOM   2196  O   GLU A 131      22.274   9.407  16.536  1.00  0.00           O  
ATOM   2197  CB  GLU A 131      21.989   8.159  13.506  1.00  0.00           C  
ATOM   2198  CG  GLU A 131      22.956   7.229  14.247  1.00  0.00           C  
ATOM   2199  CD  GLU A 131      23.776   6.277  13.386  1.00  0.00           C  
ATOM   2200  OE1 GLU A 131      23.413   5.967  12.276  1.00  0.00           O  
ATOM   2201  OE2 GLU A 131      24.822   5.878  13.857  1.00  0.00           O  
ATOM   2202  H   GLU A 131      20.304   9.936  12.722  1.00  0.00           H  
ATOM   2203  HA  GLU A 131      20.549   8.343  15.066  1.00  0.00           H  
ATOM   2204 1HB  GLU A 131      21.324   7.550  12.890  1.00  0.00           H  
ATOM   2205 2HB  GLU A 131      22.563   8.805  12.840  1.00  0.00           H  
ATOM   2206 1HG  GLU A 131      23.651   7.848  14.804  1.00  0.00           H  
ATOM   2207 2HG  GLU A 131      22.373   6.650  14.966  1.00  0.00           H  
ATOM   2208  N   ARG A 132      22.612  10.922  14.909  1.00  0.00           N  
ATOM   2209  CA  ARG A 132      23.509  11.685  15.768  1.00  0.00           C  
ATOM   2210  C   ARG A 132      22.799  12.222  16.995  1.00  0.00           C  
ATOM   2211  O   ARG A 132      23.368  12.222  18.087  1.00  0.00           O  
ATOM   2212  CB  ARG A 132      24.128  12.865  15.041  1.00  0.00           C  
ATOM   2213  CG  ARG A 132      25.198  12.540  14.015  1.00  0.00           C  
ATOM   2214  CD  ARG A 132      25.947  13.773  13.624  1.00  0.00           C  
ATOM   2215  NE  ARG A 132      25.095  14.770  12.947  1.00  0.00           N  
ATOM   2216  CZ  ARG A 132      24.860  14.840  11.612  1.00  0.00           C  
ATOM   2217  NH1 ARG A 132      25.411  13.985  10.780  1.00  0.00           N  
ATOM   2218  NH2 ARG A 132      24.081  15.795  11.135  1.00  0.00           N  
ATOM   2219  H   ARG A 132      22.440  11.226  13.946  1.00  0.00           H  
ATOM   2220  HA  ARG A 132      24.307  11.021  16.099  1.00  0.00           H  
ATOM   2221 1HB  ARG A 132      23.332  13.394  14.508  1.00  0.00           H  
ATOM   2222 2HB  ARG A 132      24.543  13.558  15.770  1.00  0.00           H  
ATOM   2223 1HG  ARG A 132      25.902  11.826  14.444  1.00  0.00           H  
ATOM   2224 2HG  ARG A 132      24.742  12.113  13.130  1.00  0.00           H  
ATOM   2225 1HD  ARG A 132      26.355  14.238  14.524  1.00  0.00           H  
ATOM   2226 2HD  ARG A 132      26.771  13.508  12.965  1.00  0.00           H  
ATOM   2227  HE  ARG A 132      24.649  15.466  13.533  1.00  0.00           H  
ATOM   2228 1HH1 ARG A 132      26.014  13.253  11.124  1.00  0.00           H  
ATOM   2229 2HH1 ARG A 132      25.239  14.079   9.789  1.00  0.00           H  
ATOM   2230 1HH2 ARG A 132      23.659  16.466  11.761  1.00  0.00           H  
ATOM   2231 2HH2 ARG A 132      23.904  15.858  10.135  1.00  0.00           H  
ATOM   2232  N   GLU A 133      21.559  12.675  16.819  1.00  0.00           N  
ATOM   2233  CA  GLU A 133      20.792  13.212  17.922  1.00  0.00           C  
ATOM   2234  C   GLU A 133      20.262  12.112  18.867  1.00  0.00           C  
ATOM   2235  O   GLU A 133      20.204  12.319  20.081  1.00  0.00           O  
ATOM   2236  CB  GLU A 133      19.655  14.060  17.355  1.00  0.00           C  
ATOM   2237  CG  GLU A 133      20.109  15.356  16.635  1.00  0.00           C  
ATOM   2238  CD  GLU A 133      20.797  16.351  17.529  1.00  0.00           C  
ATOM   2239  OE1 GLU A 133      20.301  16.611  18.611  1.00  0.00           O  
ATOM   2240  OE2 GLU A 133      21.817  16.865  17.135  1.00  0.00           O  
ATOM   2241  H   GLU A 133      21.158  12.698  15.877  1.00  0.00           H  
ATOM   2242  HA  GLU A 133      21.448  13.860  18.504  1.00  0.00           H  
ATOM   2243 1HB  GLU A 133      19.110  13.460  16.625  1.00  0.00           H  
ATOM   2244 2HB  GLU A 133      18.974  14.329  18.131  1.00  0.00           H  
ATOM   2245 1HG  GLU A 133      20.805  15.079  15.844  1.00  0.00           H  
ATOM   2246 2HG  GLU A 133      19.251  15.826  16.163  1.00  0.00           H  
ATOM   2247  N   THR A 134      19.907  10.940  18.304  1.00  0.00           N  
ATOM   2248  CA  THR A 134      19.384   9.804  19.068  1.00  0.00           C  
ATOM   2249  C   THR A 134      20.426   9.144  19.961  1.00  0.00           C  
ATOM   2250  O   THR A 134      20.121   8.860  21.126  1.00  0.00           O  
ATOM   2251  CB  THR A 134      18.806   8.716  18.121  1.00  0.00           C  
ATOM   2252  OG1 THR A 134      17.724   9.275  17.382  1.00  0.00           O  
ATOM   2253  CG2 THR A 134      18.289   7.475  18.915  1.00  0.00           C  
ATOM   2254  H   THR A 134      19.952  10.851  17.295  1.00  0.00           H  
ATOM   2255  HA  THR A 134      18.580  10.166  19.701  1.00  0.00           H  
ATOM   2256  HB  THR A 134      19.581   8.394  17.425  1.00  0.00           H  
ATOM   2257  HG1 THR A 134      18.090   9.972  16.799  1.00  0.00           H  
ATOM   2258 1HG2 THR A 134      17.889   6.742  18.220  1.00  0.00           H  
ATOM   2259 2HG2 THR A 134      19.103   7.017  19.477  1.00  0.00           H  
ATOM   2260 3HG2 THR A 134      17.506   7.786  19.607  1.00  0.00           H  
ATOM   2261  N   ARG A 135      21.628   8.902  19.427  1.00  0.00           N  
ATOM   2262  CA  ARG A 135      22.695   8.217  20.153  1.00  0.00           C  
ATOM   2263  C   ARG A 135      23.370   9.088  21.201  1.00  0.00           C  
ATOM   2264  O   ARG A 135      23.898  10.152  20.880  1.00  0.00           O  
ATOM   2265  OXT ARG A 135      23.583   8.618  22.322  1.00  0.00           O  
ATOM   2266  CB  ARG A 135      23.758   7.729  19.187  1.00  0.00           C  
ATOM   2267  CG  ARG A 135      23.318   6.587  18.274  1.00  0.00           C  
ATOM   2268  CD  ARG A 135      24.377   6.193  17.312  1.00  0.00           C  
ATOM   2269  NE  ARG A 135      25.531   5.609  17.964  1.00  0.00           N  
ATOM   2270  CZ  ARG A 135      26.690   5.311  17.347  1.00  0.00           C  
ATOM   2271  NH1 ARG A 135      26.837   5.528  16.052  1.00  0.00           N  
ATOM   2272  NH2 ARG A 135      27.690   4.797  18.051  1.00  0.00           N  
ATOM   2273  H   ARG A 135      21.802   9.178  18.453  1.00  0.00           H  
ATOM   2274  HA  ARG A 135      22.258   7.356  20.656  1.00  0.00           H  
ATOM   2275 1HB  ARG A 135      24.063   8.565  18.549  1.00  0.00           H  
ATOM   2276 2HB  ARG A 135      24.633   7.414  19.751  1.00  0.00           H  
ATOM   2277 1HG  ARG A 135      23.056   5.721  18.873  1.00  0.00           H  
ATOM   2278 2HG  ARG A 135      22.445   6.913  17.702  1.00  0.00           H  
ATOM   2279 1HD  ARG A 135      23.970   5.465  16.609  1.00  0.00           H  
ATOM   2280 2HD  ARG A 135      24.704   7.081  16.772  1.00  0.00           H  
ATOM   2281  HE  ARG A 135      25.466   5.421  18.956  1.00  0.00           H  
ATOM   2282 1HH1 ARG A 135      26.060   5.904  15.482  1.00  0.00           H  
ATOM   2283 2HH1 ARG A 135      27.710   5.307  15.601  1.00  0.00           H  
ATOM   2284 1HH2 ARG A 135      27.576   4.631  19.040  1.00  0.00           H  
ATOM   2285 2HH2 ARG A 135      28.566   4.569  17.601  1.00  0.00           H  
TER                                                                             
ATOM   2287  N   SER B   1      12.701  21.277 -35.062  1.00  0.00           N  
ATOM   2288  CA  SER B   1      11.659  20.838 -34.148  1.00  0.00           C  
ATOM   2289  C   SER B   1      10.515  20.175 -34.890  1.00  0.00           C  
ATOM   2290  O   SER B   1      10.401  20.294 -36.111  1.00  0.00           O  
ATOM   2291  CB  SER B   1      11.115  22.022 -33.390  1.00  0.00           C  
ATOM   2292  OG  SER B   1      10.419  22.875 -34.260  1.00  0.00           O  
ATOM   2293 1H   SER B   1      13.582  21.347 -34.572  1.00  0.00           H  
ATOM   2294 2H   SER B   1      12.791  20.623 -35.831  1.00  0.00           H  
ATOM   2295 3H   SER B   1      12.441  22.188 -35.426  1.00  0.00           H  
ATOM   2296  HA  SER B   1      12.087  20.117 -33.445  1.00  0.00           H  
ATOM   2297 1HB  SER B   1      10.443  21.681 -32.598  1.00  0.00           H  
ATOM   2298 2HB  SER B   1      11.932  22.565 -32.920  1.00  0.00           H  
ATOM   2299  HG  SER B   1      10.156  23.640 -33.720  1.00  0.00           H  
ATOM   2300  N   ALA B   2       9.653  19.483 -34.144  1.00  0.00           N  
ATOM   2301  CA  ALA B   2       8.513  18.788 -34.733  1.00  0.00           C  
ATOM   2302  C   ALA B   2       7.573  19.756 -35.430  1.00  0.00           C  
ATOM   2303  O   ALA B   2       7.066  19.482 -36.526  1.00  0.00           O  
ATOM   2304  CB  ALA B   2       7.769  18.054 -33.639  1.00  0.00           C  
ATOM   2305  H   ALA B   2       9.788  19.445 -33.139  1.00  0.00           H  
ATOM   2306  HA  ALA B   2       8.882  18.078 -35.472  1.00  0.00           H  
ATOM   2307 1HB  ALA B   2       6.936  17.537 -34.054  1.00  0.00           H  
ATOM   2308 2HB  ALA B   2       8.433  17.343 -33.152  1.00  0.00           H  
ATOM   2309 3HB  ALA B   2       7.408  18.777 -32.902  1.00  0.00           H  
ATOM   2310  N   GLU B   3       7.394  20.923 -34.826  1.00  0.00           N  
ATOM   2311  CA  GLU B   3       6.498  21.928 -35.349  1.00  0.00           C  
ATOM   2312  C   GLU B   3       7.026  22.529 -36.647  1.00  0.00           C  
ATOM   2313  O   GLU B   3       6.265  22.694 -37.610  1.00  0.00           O  
ATOM   2314  CB  GLU B   3       6.273  22.983 -34.266  1.00  0.00           C  
ATOM   2315  CG  GLU B   3       5.509  22.434 -33.029  1.00  0.00           C  
ATOM   2316  CD  GLU B   3       6.391  21.576 -32.108  1.00  0.00           C  
ATOM   2317  OE1 GLU B   3       7.597  21.621 -32.279  1.00  0.00           O  
ATOM   2318  OE2 GLU B   3       5.862  20.875 -31.257  1.00  0.00           O  
ATOM   2319  H   GLU B   3       7.866  21.103 -33.935  1.00  0.00           H  
ATOM   2320  HA  GLU B   3       5.542  21.447 -35.562  1.00  0.00           H  
ATOM   2321 1HB  GLU B   3       7.234  23.375 -33.931  1.00  0.00           H  
ATOM   2322 2HB  GLU B   3       5.702  23.814 -34.676  1.00  0.00           H  
ATOM   2323 1HG  GLU B   3       5.115  23.273 -32.454  1.00  0.00           H  
ATOM   2324 2HG  GLU B   3       4.664  21.840 -33.375  1.00  0.00           H  
ATOM   2325  N   GLU B   4       8.337  22.797 -36.711  1.00  0.00           N  
ATOM   2326  CA  GLU B   4       8.899  23.346 -37.941  1.00  0.00           C  
ATOM   2327  C   GLU B   4       8.886  22.302 -39.049  1.00  0.00           C  
ATOM   2328  O   GLU B   4       8.652  22.646 -40.214  1.00  0.00           O  
ATOM   2329  CB  GLU B   4      10.306  23.890 -37.719  1.00  0.00           C  
ATOM   2330  CG  GLU B   4      10.346  25.175 -36.883  1.00  0.00           C  
ATOM   2331  CD  GLU B   4       9.596  26.310 -37.542  1.00  0.00           C  
ATOM   2332  OE1 GLU B   4       9.767  26.499 -38.725  1.00  0.00           O  
ATOM   2333  OE2 GLU B   4       8.840  26.970 -36.876  1.00  0.00           O  
ATOM   2334  H   GLU B   4       8.920  22.679 -35.885  1.00  0.00           H  
ATOM   2335  HA  GLU B   4       8.271  24.177 -38.260  1.00  0.00           H  
ATOM   2336 1HB  GLU B   4      10.904  23.136 -37.205  1.00  0.00           H  
ATOM   2337 2HB  GLU B   4      10.779  24.088 -38.681  1.00  0.00           H  
ATOM   2338 1HG  GLU B   4       9.898  24.976 -35.911  1.00  0.00           H  
ATOM   2339 2HG  GLU B   4      11.384  25.464 -36.725  1.00  0.00           H  
ATOM   2340  N   LEU B   5       9.107  21.028 -38.722  1.00  0.00           N  
ATOM   2341  CA  LEU B   5       9.079  20.028 -39.768  1.00  0.00           C  
ATOM   2342  C   LEU B   5       7.697  19.932 -40.388  1.00  0.00           C  
ATOM   2343  O   LEU B   5       7.565  19.840 -41.614  1.00  0.00           O  
ATOM   2344  CB  LEU B   5       9.461  18.655 -39.234  1.00  0.00           C  
ATOM   2345  CG  LEU B   5      10.907  18.398 -38.813  1.00  0.00           C  
ATOM   2346  CD1 LEU B   5      10.970  17.046 -38.076  1.00  0.00           C  
ATOM   2347  CD2 LEU B   5      11.801  18.356 -40.055  1.00  0.00           C  
ATOM   2348  H   LEU B   5       9.341  20.770 -37.755  1.00  0.00           H  
ATOM   2349  HA  LEU B   5       9.774  20.331 -40.551  1.00  0.00           H  
ATOM   2350 1HB  LEU B   5       8.814  18.428 -38.384  1.00  0.00           H  
ATOM   2351 2HB  LEU B   5       9.259  17.975 -40.002  1.00  0.00           H  
ATOM   2352  HG  LEU B   5      11.249  19.179 -38.148  1.00  0.00           H  
ATOM   2353 1HD1 LEU B   5      11.998  16.841 -37.771  1.00  0.00           H  
ATOM   2354 2HD1 LEU B   5      10.341  17.088 -37.194  1.00  0.00           H  
ATOM   2355 3HD1 LEU B   5      10.631  16.244 -38.733  1.00  0.00           H  
ATOM   2356 1HD2 LEU B   5      12.829  18.152 -39.746  1.00  0.00           H  
ATOM   2357 2HD2 LEU B   5      11.462  17.557 -40.722  1.00  0.00           H  
ATOM   2358 3HD2 LEU B   5      11.770  19.304 -40.577  1.00  0.00           H  
ATOM   2359  N   LEU B   6       6.652  19.988 -39.548  1.00  0.00           N  
ATOM   2360  CA  LEU B   6       5.295  19.920 -40.061  1.00  0.00           C  
ATOM   2361  C   LEU B   6       4.966  21.139 -40.896  1.00  0.00           C  
ATOM   2362  O   LEU B   6       4.271  21.014 -41.909  1.00  0.00           O  
ATOM   2363  CB  LEU B   6       4.311  19.758 -38.906  1.00  0.00           C  
ATOM   2364  CG  LEU B   6       4.333  18.379 -38.206  1.00  0.00           C  
ATOM   2365  CD1 LEU B   6       3.556  18.468 -36.942  1.00  0.00           C  
ATOM   2366  CD2 LEU B   6       3.694  17.323 -39.102  1.00  0.00           C  
ATOM   2367  H   LEU B   6       6.814  20.020 -38.535  1.00  0.00           H  
ATOM   2368  HA  LEU B   6       5.222  19.059 -40.709  1.00  0.00           H  
ATOM   2369 1HB  LEU B   6       4.546  20.514 -38.153  1.00  0.00           H  
ATOM   2370 2HB  LEU B   6       3.300  19.936 -39.274  1.00  0.00           H  
ATOM   2371  HG  LEU B   6       5.364  18.098 -37.973  1.00  0.00           H  
ATOM   2372 1HD1 LEU B   6       3.561  17.506 -36.431  1.00  0.00           H  
ATOM   2373 2HD1 LEU B   6       4.034  19.224 -36.329  1.00  0.00           H  
ATOM   2374 3HD1 LEU B   6       2.548  18.757 -37.130  1.00  0.00           H  
ATOM   2375 1HD2 LEU B   6       3.708  16.389 -38.588  1.00  0.00           H  
ATOM   2376 2HD2 LEU B   6       2.681  17.595 -39.319  1.00  0.00           H  
ATOM   2377 3HD2 LEU B   6       4.220  17.222 -40.030  1.00  0.00           H  
ATOM   2378  N   ARG B   7       5.458  22.314 -40.499  1.00  0.00           N  
ATOM   2379  CA  ARG B   7       5.198  23.506 -41.282  1.00  0.00           C  
ATOM   2380  C   ARG B   7       5.819  23.369 -42.670  1.00  0.00           C  
ATOM   2381  O   ARG B   7       5.182  23.725 -43.664  1.00  0.00           O  
ATOM   2382  CB  ARG B   7       5.738  24.746 -40.583  1.00  0.00           C  
ATOM   2383  CG  ARG B   7       5.370  26.079 -41.250  1.00  0.00           C  
ATOM   2384  CD  ARG B   7       5.841  27.262 -40.446  1.00  0.00           C  
ATOM   2385  NE  ARG B   7       7.304  27.410 -40.437  1.00  0.00           N  
ATOM   2386  CZ  ARG B   7       8.039  27.988 -41.402  1.00  0.00           C  
ATOM   2387  NH1 ARG B   7       7.487  28.498 -42.496  1.00  0.00           N  
ATOM   2388  NH2 ARG B   7       9.335  28.037 -41.218  1.00  0.00           N  
ATOM   2389  H   ARG B   7       5.967  22.379 -39.611  1.00  0.00           H  
ATOM   2390  HA  ARG B   7       4.126  23.615 -41.402  1.00  0.00           H  
ATOM   2391 1HB  ARG B   7       5.381  24.767 -39.555  1.00  0.00           H  
ATOM   2392 2HB  ARG B   7       6.829  24.686 -40.542  1.00  0.00           H  
ATOM   2393 1HG  ARG B   7       5.834  26.124 -42.238  1.00  0.00           H  
ATOM   2394 2HG  ARG B   7       4.289  26.142 -41.363  1.00  0.00           H  
ATOM   2395 1HD  ARG B   7       5.402  28.174 -40.839  1.00  0.00           H  
ATOM   2396 2HD  ARG B   7       5.515  27.129 -39.412  1.00  0.00           H  
ATOM   2397  HE  ARG B   7       7.847  27.053 -39.627  1.00  0.00           H  
ATOM   2398 1HH1 ARG B   7       6.487  28.458 -42.631  1.00  0.00           H  
ATOM   2399 2HH1 ARG B   7       8.069  28.930 -43.200  1.00  0.00           H  
ATOM   2400 1HH2 ARG B   7       9.711  27.623 -40.349  1.00  0.00           H  
ATOM   2401 2HH2 ARG B   7       9.941  28.462 -41.900  1.00  0.00           H  
ATOM   2402  N   ARG B   8       7.048  22.835 -42.745  1.00  0.00           N  
ATOM   2403  CA  ARG B   8       7.729  22.669 -44.025  1.00  0.00           C  
ATOM   2404  C   ARG B   8       6.986  21.672 -44.913  1.00  0.00           C  
ATOM   2405  O   ARG B   8       6.834  21.902 -46.119  1.00  0.00           O  
ATOM   2406  CB  ARG B   8       9.144  22.165 -43.793  1.00  0.00           C  
ATOM   2407  CG  ARG B   8      10.092  23.169 -43.150  1.00  0.00           C  
ATOM   2408  CD  ARG B   8      11.383  22.535 -42.790  1.00  0.00           C  
ATOM   2409  NE  ARG B   8      12.246  23.432 -42.037  1.00  0.00           N  
ATOM   2410  CZ  ARG B   8      13.378  23.055 -41.407  1.00  0.00           C  
ATOM   2411  NH1 ARG B   8      13.782  21.802 -41.469  1.00  0.00           N  
ATOM   2412  NH2 ARG B   8      14.081  23.947 -40.724  1.00  0.00           N  
ATOM   2413  H   ARG B   8       7.537  22.603 -41.873  1.00  0.00           H  
ATOM   2414  HA  ARG B   8       7.765  23.635 -44.528  1.00  0.00           H  
ATOM   2415 1HB  ARG B   8       9.108  21.292 -43.146  1.00  0.00           H  
ATOM   2416 2HB  ARG B   8       9.578  21.852 -44.741  1.00  0.00           H  
ATOM   2417 1HG  ARG B   8      10.294  23.971 -43.857  1.00  0.00           H  
ATOM   2418 2HG  ARG B   8       9.644  23.590 -42.254  1.00  0.00           H  
ATOM   2419 1HD  ARG B   8      11.178  21.661 -42.172  1.00  0.00           H  
ATOM   2420 2HD  ARG B   8      11.905  22.233 -43.696  1.00  0.00           H  
ATOM   2421  HE  ARG B   8      11.965  24.402 -41.960  1.00  0.00           H  
ATOM   2422 1HH1 ARG B   8      13.251  21.131 -42.001  1.00  0.00           H  
ATOM   2423 2HH1 ARG B   8      14.629  21.517 -40.997  1.00  0.00           H  
ATOM   2424 1HH2 ARG B   8      13.768  24.908 -40.675  1.00  0.00           H  
ATOM   2425 2HH2 ARG B   8      14.930  23.670 -40.251  1.00  0.00           H  
ATOM   2426  N   SER B   9       6.489  20.584 -44.311  1.00  0.00           N  
ATOM   2427  CA  SER B   9       5.763  19.561 -45.048  1.00  0.00           C  
ATOM   2428  C   SER B   9       4.485  20.162 -45.639  1.00  0.00           C  
ATOM   2429  O   SER B   9       4.162  19.912 -46.812  1.00  0.00           O  
ATOM   2430  CB  SER B   9       5.492  18.368 -44.151  1.00  0.00           C  
ATOM   2431  OG  SER B   9       4.833  17.329 -44.839  1.00  0.00           O  
ATOM   2432  H   SER B   9       6.680  20.435 -43.314  1.00  0.00           H  
ATOM   2433  HA  SER B   9       6.386  19.218 -45.870  1.00  0.00           H  
ATOM   2434 1HB  SER B   9       6.445  18.001 -43.769  1.00  0.00           H  
ATOM   2435 2HB  SER B   9       4.904  18.679 -43.292  1.00  0.00           H  
ATOM   2436  HG  SER B   9       3.877  17.477 -44.733  1.00  0.00           H  
ATOM   2437  N   ARG B  10       3.768  20.987 -44.854  1.00  0.00           N  
ATOM   2438  CA  ARG B  10       2.567  21.632 -45.368  1.00  0.00           C  
ATOM   2439  C   ARG B  10       2.883  22.559 -46.532  1.00  0.00           C  
ATOM   2440  O   ARG B  10       2.142  22.576 -47.521  1.00  0.00           O  
ATOM   2441  CB  ARG B  10       1.851  22.468 -44.315  1.00  0.00           C  
ATOM   2442  CG  ARG B  10       1.125  21.707 -43.245  1.00  0.00           C  
ATOM   2443  CD  ARG B  10       0.193  22.587 -42.459  1.00  0.00           C  
ATOM   2444  NE  ARG B  10       0.884  23.638 -41.694  1.00  0.00           N  
ATOM   2445  CZ  ARG B  10       1.400  23.488 -40.451  1.00  0.00           C  
ATOM   2446  NH1 ARG B  10       1.349  22.328 -39.841  1.00  0.00           N  
ATOM   2447  NH2 ARG B  10       1.963  24.525 -39.840  1.00  0.00           N  
ATOM   2448  H   ARG B  10       4.049  21.125 -43.877  1.00  0.00           H  
ATOM   2449  HA  ARG B  10       1.887  20.854 -45.715  1.00  0.00           H  
ATOM   2450 1HB  ARG B  10       2.586  23.095 -43.810  1.00  0.00           H  
ATOM   2451 2HB  ARG B  10       1.139  23.131 -44.801  1.00  0.00           H  
ATOM   2452 1HG  ARG B  10       0.534  20.919 -43.701  1.00  0.00           H  
ATOM   2453 2HG  ARG B  10       1.842  21.267 -42.562  1.00  0.00           H  
ATOM   2454 1HD  ARG B  10      -0.486  23.077 -43.156  1.00  0.00           H  
ATOM   2455 2HD  ARG B  10      -0.397  21.986 -41.771  1.00  0.00           H  
ATOM   2456  HE  ARG B  10       0.946  24.554 -42.115  1.00  0.00           H  
ATOM   2457 1HH1 ARG B  10       0.911  21.515 -40.296  1.00  0.00           H  
ATOM   2458 2HH1 ARG B  10       1.730  22.224 -38.915  1.00  0.00           H  
ATOM   2459 1HH2 ARG B  10       2.000  25.424 -40.299  1.00  0.00           H  
ATOM   2460 2HH2 ARG B  10       2.345  24.417 -38.908  1.00  0.00           H  
ATOM   2461  N   GLU B  11       3.994  23.305 -46.454  1.00  0.00           N  
ATOM   2462  CA  GLU B  11       4.315  24.214 -47.545  1.00  0.00           C  
ATOM   2463  C   GLU B  11       4.646  23.447 -48.819  1.00  0.00           C  
ATOM   2464  O   GLU B  11       4.221  23.854 -49.907  1.00  0.00           O  
ATOM   2465  CB  GLU B  11       5.491  25.131 -47.184  1.00  0.00           C  
ATOM   2466  CG  GLU B  11       5.206  26.155 -46.071  1.00  0.00           C  
ATOM   2467  CD  GLU B  11       4.114  27.146 -46.385  1.00  0.00           C  
ATOM   2468  OE1 GLU B  11       4.171  27.787 -47.405  1.00  0.00           O  
ATOM   2469  OE2 GLU B  11       3.180  27.220 -45.599  1.00  0.00           O  
ATOM   2470  H   GLU B  11       4.557  23.299 -45.594  1.00  0.00           H  
ATOM   2471  HA  GLU B  11       3.445  24.835 -47.740  1.00  0.00           H  
ATOM   2472 1HB  GLU B  11       6.334  24.515 -46.860  1.00  0.00           H  
ATOM   2473 2HB  GLU B  11       5.810  25.677 -48.070  1.00  0.00           H  
ATOM   2474 1HG  GLU B  11       4.926  25.623 -45.175  1.00  0.00           H  
ATOM   2475 2HG  GLU B  11       6.127  26.696 -45.857  1.00  0.00           H  
ATOM   2476  N   TYR B  12       5.335  22.300 -48.703  1.00  0.00           N  
ATOM   2477  CA  TYR B  12       5.659  21.533 -49.900  1.00  0.00           C  
ATOM   2478  C   TYR B  12       4.392  20.978 -50.546  1.00  0.00           C  
ATOM   2479  O   TYR B  12       4.250  21.010 -51.775  1.00  0.00           O  
ATOM   2480  CB  TYR B  12       6.629  20.398 -49.564  1.00  0.00           C  
ATOM   2481  CG  TYR B  12       8.078  20.828 -49.516  1.00  0.00           C  
ATOM   2482  CD1 TYR B  12       8.714  20.991 -48.294  1.00  0.00           C  
ATOM   2483  CD2 TYR B  12       8.772  21.060 -50.694  1.00  0.00           C  
ATOM   2484  CE1 TYR B  12      10.037  21.384 -48.250  1.00  0.00           C  
ATOM   2485  CE2 TYR B  12      10.096  21.453 -50.651  1.00  0.00           C  
ATOM   2486  CZ  TYR B  12      10.728  21.615 -49.435  1.00  0.00           C  
ATOM   2487  OH  TYR B  12      12.046  22.006 -49.391  1.00  0.00           O  
ATOM   2488  H   TYR B  12       5.707  22.025 -47.785  1.00  0.00           H  
ATOM   2489  HA  TYR B  12       6.129  22.202 -50.619  1.00  0.00           H  
ATOM   2490 1HB  TYR B  12       6.368  19.971 -48.595  1.00  0.00           H  
ATOM   2491 2HB  TYR B  12       6.533  19.607 -50.307  1.00  0.00           H  
ATOM   2492  HD1 TYR B  12       8.168  20.809 -47.368  1.00  0.00           H  
ATOM   2493  HD2 TYR B  12       8.273  20.933 -51.655  1.00  0.00           H  
ATOM   2494  HE1 TYR B  12      10.537  21.511 -47.290  1.00  0.00           H  
ATOM   2495  HE2 TYR B  12      10.641  21.636 -51.577  1.00  0.00           H  
ATOM   2496  HH  TYR B  12      12.330  22.070 -48.476  1.00  0.00           H  
ATOM   2497  N   LEU B  13       3.438  20.516 -49.726  1.00  0.00           N  
ATOM   2498  CA  LEU B  13       2.197  19.981 -50.270  1.00  0.00           C  
ATOM   2499  C   LEU B  13       1.403  21.075 -50.973  1.00  0.00           C  
ATOM   2500  O   LEU B  13       0.878  20.852 -52.071  1.00  0.00           O  
ATOM   2501  CB  LEU B  13       1.365  19.322 -49.146  1.00  0.00           C  
ATOM   2502  CG  LEU B  13      -0.054  18.702 -49.515  1.00  0.00           C  
ATOM   2503  CD1 LEU B  13       0.083  17.639 -50.583  1.00  0.00           C  
ATOM   2504  CD2 LEU B  13      -0.677  18.069 -48.244  1.00  0.00           C  
ATOM   2505  H   LEU B  13       3.615  20.478 -48.716  1.00  0.00           H  
ATOM   2506  HA  LEU B  13       2.455  19.224 -51.004  1.00  0.00           H  
ATOM   2507 1HB  LEU B  13       1.969  18.527 -48.705  1.00  0.00           H  
ATOM   2508 2HB  LEU B  13       1.198  20.077 -48.373  1.00  0.00           H  
ATOM   2509  HG  LEU B  13      -0.712  19.490 -49.891  1.00  0.00           H  
ATOM   2510 1HD1 LEU B  13      -0.905  17.220 -50.811  1.00  0.00           H  
ATOM   2511 2HD1 LEU B  13       0.502  18.070 -51.487  1.00  0.00           H  
ATOM   2512 3HD1 LEU B  13       0.733  16.864 -50.214  1.00  0.00           H  
ATOM   2513 1HD2 LEU B  13      -1.652  17.658 -48.500  1.00  0.00           H  
ATOM   2514 2HD2 LEU B  13      -0.035  17.271 -47.867  1.00  0.00           H  
ATOM   2515 3HD2 LEU B  13      -0.798  18.831 -47.472  1.00  0.00           H  
ATOM   2516  N   LYS B  14       1.317  22.267 -50.369  1.00  0.00           N  
ATOM   2517  CA  LYS B  14       0.586  23.360 -50.995  1.00  0.00           C  
ATOM   2518  C   LYS B  14       1.223  23.787 -52.316  1.00  0.00           C  
ATOM   2519  O   LYS B  14       0.507  24.054 -53.288  1.00  0.00           O  
ATOM   2520  CB  LYS B  14       0.502  24.560 -50.063  1.00  0.00           C  
ATOM   2521  CG  LYS B  14      -0.441  24.382 -48.870  1.00  0.00           C  
ATOM   2522  CD  LYS B  14      -0.618  25.692 -48.095  1.00  0.00           C  
ATOM   2523  CE  LYS B  14       0.655  26.063 -47.337  1.00  0.00           C  
ATOM   2524  NZ  LYS B  14       0.483  27.258 -46.463  1.00  0.00           N  
ATOM   2525  H   LYS B  14       1.746  22.402 -49.446  1.00  0.00           H  
ATOM   2526  HA  LYS B  14      -0.423  23.016 -51.211  1.00  0.00           H  
ATOM   2527 1HB  LYS B  14       1.504  24.751 -49.681  1.00  0.00           H  
ATOM   2528 2HB  LYS B  14       0.192  25.441 -50.625  1.00  0.00           H  
ATOM   2529 1HG  LYS B  14      -1.414  24.048 -49.231  1.00  0.00           H  
ATOM   2530 2HG  LYS B  14      -0.045  23.621 -48.204  1.00  0.00           H  
ATOM   2531 1HD  LYS B  14      -0.868  26.497 -48.785  1.00  0.00           H  
ATOM   2532 2HD  LYS B  14      -1.434  25.584 -47.379  1.00  0.00           H  
ATOM   2533 1HE  LYS B  14       0.963  25.215 -46.720  1.00  0.00           H  
ATOM   2534 2HE  LYS B  14       1.447  26.287 -48.043  1.00  0.00           H  
ATOM   2535 1HZ  LYS B  14       1.395  27.420 -46.008  1.00  0.00           H  
ATOM   2536 2HZ  LYS B  14       0.232  28.061 -47.016  1.00  0.00           H  
ATOM   2537 3HZ  LYS B  14      -0.224  27.089 -45.768  1.00  0.00           H  
ATOM   2538  N   LYS B  15       2.567  23.833 -52.367  1.00  0.00           N  
ATOM   2539  CA  LYS B  15       3.266  24.227 -53.585  1.00  0.00           C  
ATOM   2540  C   LYS B  15       2.917  23.276 -54.708  1.00  0.00           C  
ATOM   2541  O   LYS B  15       2.570  23.715 -55.814  1.00  0.00           O  
ATOM   2542  CB  LYS B  15       4.786  24.237 -53.354  1.00  0.00           C  
ATOM   2543  CG  LYS B  15       5.664  24.680 -54.566  1.00  0.00           C  
ATOM   2544  CD  LYS B  15       7.161  24.687 -54.172  1.00  0.00           C  
ATOM   2545  CE  LYS B  15       8.099  25.262 -55.271  1.00  0.00           C  
ATOM   2546  NZ  LYS B  15       8.243  24.367 -56.482  1.00  0.00           N  
ATOM   2547  H   LYS B  15       3.114  23.643 -51.520  1.00  0.00           H  
ATOM   2548  HA  LYS B  15       2.939  25.228 -53.868  1.00  0.00           H  
ATOM   2549 1HB  LYS B  15       5.013  24.900 -52.516  1.00  0.00           H  
ATOM   2550 2HB  LYS B  15       5.109  23.238 -53.061  1.00  0.00           H  
ATOM   2551 1HG  LYS B  15       5.514  23.987 -55.401  1.00  0.00           H  
ATOM   2552 2HG  LYS B  15       5.370  25.677 -54.890  1.00  0.00           H  
ATOM   2553 1HD  LYS B  15       7.286  25.284 -53.266  1.00  0.00           H  
ATOM   2554 2HD  LYS B  15       7.472  23.666 -53.949  1.00  0.00           H  
ATOM   2555 1HE  LYS B  15       7.721  26.230 -55.593  1.00  0.00           H  
ATOM   2556 2HE  LYS B  15       9.086  25.402 -54.828  1.00  0.00           H  
ATOM   2557 1HZ  LYS B  15       8.877  24.800 -57.135  1.00  0.00           H  
ATOM   2558 2HZ  LYS B  15       8.611  23.474 -56.208  1.00  0.00           H  
ATOM   2559 3HZ  LYS B  15       7.345  24.222 -56.965  1.00  0.00           H  
ATOM   2560  N   VAL B  16       2.964  21.978 -54.434  1.00  0.00           N  
ATOM   2561  CA  VAL B  16       2.654  21.002 -55.454  1.00  0.00           C  
ATOM   2562  C   VAL B  16       1.205  21.087 -55.884  1.00  0.00           C  
ATOM   2563  O   VAL B  16       0.929  20.991 -57.070  1.00  0.00           O  
ATOM   2564  CB  VAL B  16       3.034  19.596 -55.027  1.00  0.00           C  
ATOM   2565  CG1 VAL B  16       2.550  18.552 -56.057  1.00  0.00           C  
ATOM   2566  CG2 VAL B  16       4.570  19.515 -54.890  1.00  0.00           C  
ATOM   2567  H   VAL B  16       3.253  21.667 -53.493  1.00  0.00           H  
ATOM   2568  HA  VAL B  16       3.273  21.252 -56.331  1.00  0.00           H  
ATOM   2569  HB  VAL B  16       2.556  19.391 -54.071  1.00  0.00           H  
ATOM   2570 1HG1 VAL B  16       2.836  17.567 -55.715  1.00  0.00           H  
ATOM   2571 2HG1 VAL B  16       1.472  18.593 -56.164  1.00  0.00           H  
ATOM   2572 3HG1 VAL B  16       3.013  18.752 -57.024  1.00  0.00           H  
ATOM   2573 1HG2 VAL B  16       4.870  18.521 -54.570  1.00  0.00           H  
ATOM   2574 2HG2 VAL B  16       5.027  19.735 -55.851  1.00  0.00           H  
ATOM   2575 3HG2 VAL B  16       4.910  20.246 -54.157  1.00  0.00           H  
ATOM   2576  N   LYS B  17       0.270  21.215 -54.923  1.00  0.00           N  
ATOM   2577  CA  LYS B  17      -1.137  21.298 -55.277  1.00  0.00           C  
ATOM   2578  C   LYS B  17      -1.391  22.415 -56.274  1.00  0.00           C  
ATOM   2579  O   LYS B  17      -2.067  22.193 -57.285  1.00  0.00           O  
ATOM   2580  CB  LYS B  17      -1.992  21.505 -54.026  1.00  0.00           C  
ATOM   2581  CG  LYS B  17      -3.489  21.577 -54.292  1.00  0.00           C  
ATOM   2582  CD  LYS B  17      -4.286  21.452 -53.002  1.00  0.00           C  
ATOM   2583  CE  LYS B  17      -5.783  21.428 -53.275  1.00  0.00           C  
ATOM   2584  NZ  LYS B  17      -6.273  22.729 -53.805  1.00  0.00           N  
ATOM   2585  H   LYS B  17       0.543  21.249 -53.937  1.00  0.00           H  
ATOM   2586  HA  LYS B  17      -1.427  20.365 -55.745  1.00  0.00           H  
ATOM   2587 1HB  LYS B  17      -1.815  20.689 -53.325  1.00  0.00           H  
ATOM   2588 2HB  LYS B  17      -1.695  22.431 -53.532  1.00  0.00           H  
ATOM   2589 1HG  LYS B  17      -3.730  22.529 -54.767  1.00  0.00           H  
ATOM   2590 2HG  LYS B  17      -3.778  20.771 -54.967  1.00  0.00           H  
ATOM   2591 1HD  LYS B  17      -4.004  20.533 -52.487  1.00  0.00           H  
ATOM   2592 2HD  LYS B  17      -4.059  22.296 -52.351  1.00  0.00           H  
ATOM   2593 1HE  LYS B  17      -6.008  20.646 -53.999  1.00  0.00           H  
ATOM   2594 2HE  LYS B  17      -6.317  21.202 -52.352  1.00  0.00           H  
ATOM   2595 1HZ  LYS B  17      -7.268  22.671 -53.973  1.00  0.00           H  
ATOM   2596 2HZ  LYS B  17      -6.087  23.459 -53.133  1.00  0.00           H  
ATOM   2597 3HZ  LYS B  17      -5.799  22.940 -54.671  1.00  0.00           H  
ATOM   2598  N   GLU B  18      -0.834  23.607 -56.023  1.00  0.00           N  
ATOM   2599  CA  GLU B  18      -1.044  24.708 -56.954  1.00  0.00           C  
ATOM   2600  C   GLU B  18      -0.462  24.399 -58.322  1.00  0.00           C  
ATOM   2601  O   GLU B  18      -1.098  24.671 -59.348  1.00  0.00           O  
ATOM   2602  CB  GLU B  18      -0.440  26.009 -56.431  1.00  0.00           C  
ATOM   2603  CG  GLU B  18      -0.652  27.198 -57.381  1.00  0.00           C  
ATOM   2604  CD  GLU B  18      -0.168  28.505 -56.836  1.00  0.00           C  
ATOM   2605  OE1 GLU B  18       0.223  28.554 -55.696  1.00  0.00           O  
ATOM   2606  OE2 GLU B  18      -0.173  29.465 -57.580  1.00  0.00           O  
ATOM   2607  H   GLU B  18      -0.291  23.748 -55.161  1.00  0.00           H  
ATOM   2608  HA  GLU B  18      -2.120  24.852 -57.070  1.00  0.00           H  
ATOM   2609 1HB  GLU B  18      -0.883  26.250 -55.465  1.00  0.00           H  
ATOM   2610 2HB  GLU B  18       0.634  25.872 -56.276  1.00  0.00           H  
ATOM   2611 1HG  GLU B  18      -0.110  27.000 -58.305  1.00  0.00           H  
ATOM   2612 2HG  GLU B  18      -1.712  27.271 -57.627  1.00  0.00           H  
ATOM   2613  N   GLU B  19       0.739  23.814 -58.352  1.00  0.00           N  
ATOM   2614  CA  GLU B  19       1.368  23.495 -59.620  1.00  0.00           C  
ATOM   2615  C   GLU B  19       0.569  22.456 -60.397  1.00  0.00           C  
ATOM   2616  O   GLU B  19       0.440  22.575 -61.617  1.00  0.00           O  
ATOM   2617  CB  GLU B  19       2.782  22.981 -59.390  1.00  0.00           C  
ATOM   2618  CG  GLU B  19       3.764  24.029 -58.902  1.00  0.00           C  
ATOM   2619  CD  GLU B  19       5.099  23.440 -58.572  1.00  0.00           C  
ATOM   2620  OE1 GLU B  19       5.234  22.240 -58.713  1.00  0.00           O  
ATOM   2621  OE2 GLU B  19       5.980  24.172 -58.170  1.00  0.00           O  
ATOM   2622  H   GLU B  19       1.248  23.639 -57.478  1.00  0.00           H  
ATOM   2623  HA  GLU B  19       1.421  24.403 -60.213  1.00  0.00           H  
ATOM   2624 1HB  GLU B  19       2.755  22.181 -58.649  1.00  0.00           H  
ATOM   2625 2HB  GLU B  19       3.172  22.555 -60.313  1.00  0.00           H  
ATOM   2626 1HG  GLU B  19       3.891  24.774 -59.681  1.00  0.00           H  
ATOM   2627 2HG  GLU B  19       3.360  24.527 -58.026  1.00  0.00           H  
ATOM   2628  N   GLN B  20       0.004  21.458 -59.705  1.00  0.00           N  
ATOM   2629  CA  GLN B  20      -0.780  20.425 -60.370  1.00  0.00           C  
ATOM   2630  C   GLN B  20      -2.065  20.992 -60.967  1.00  0.00           C  
ATOM   2631  O   GLN B  20      -2.471  20.595 -62.070  1.00  0.00           O  
ATOM   2632  CB  GLN B  20      -1.090  19.288 -59.381  1.00  0.00           C  
ATOM   2633  CG  GLN B  20       0.136  18.462 -58.998  1.00  0.00           C  
ATOM   2634  CD  GLN B  20       0.623  17.675 -60.142  1.00  0.00           C  
ATOM   2635  OE1 GLN B  20      -0.121  16.813 -60.636  1.00  0.00           O  
ATOM   2636  NE2 GLN B  20       1.830  17.976 -60.617  1.00  0.00           N  
ATOM   2637  H   GLN B  20       0.189  21.398 -58.699  1.00  0.00           H  
ATOM   2638  HA  GLN B  20      -0.188  20.021 -61.186  1.00  0.00           H  
ATOM   2639 1HB  GLN B  20      -1.500  19.715 -58.463  1.00  0.00           H  
ATOM   2640 2HB  GLN B  20      -1.841  18.626 -59.802  1.00  0.00           H  
ATOM   2641 1HG  GLN B  20       0.933  19.130 -58.695  1.00  0.00           H  
ATOM   2642 2HG  GLN B  20      -0.121  17.781 -58.185  1.00  0.00           H  
ATOM   2643 1HE2 GLN B  20       2.209  17.515 -61.429  1.00  0.00           H  
ATOM   2644 2HE2 GLN B  20       2.353  18.712 -60.181  1.00  0.00           H  
ATOM   2645  N   GLU B  21      -2.690  21.948 -60.279  1.00  0.00           N  
ATOM   2646  CA  GLU B  21      -3.898  22.567 -60.806  1.00  0.00           C  
ATOM   2647  C   GLU B  21      -3.565  23.382 -62.057  1.00  0.00           C  
ATOM   2648  O   GLU B  21      -4.284  23.321 -63.068  1.00  0.00           O  
ATOM   2649  CB  GLU B  21      -4.527  23.449 -59.726  1.00  0.00           C  
ATOM   2650  CG  GLU B  21      -5.117  22.653 -58.560  1.00  0.00           C  
ATOM   2651  CD  GLU B  21      -5.523  23.504 -57.382  1.00  0.00           C  
ATOM   2652  OE1 GLU B  21      -5.325  24.695 -57.424  1.00  0.00           O  
ATOM   2653  OE2 GLU B  21      -6.017  22.940 -56.420  1.00  0.00           O  
ATOM   2654  H   GLU B  21      -2.353  22.194 -59.339  1.00  0.00           H  
ATOM   2655  HA  GLU B  21      -4.602  21.783 -61.079  1.00  0.00           H  
ATOM   2656 1HB  GLU B  21      -3.763  24.122 -59.323  1.00  0.00           H  
ATOM   2657 2HB  GLU B  21      -5.311  24.065 -60.162  1.00  0.00           H  
ATOM   2658 1HG  GLU B  21      -5.995  22.121 -58.922  1.00  0.00           H  
ATOM   2659 2HG  GLU B  21      -4.393  21.914 -58.231  1.00  0.00           H  
ATOM   2660  N   ARG B  22      -2.429  24.090 -62.013  1.00  0.00           N  
ATOM   2661  CA  ARG B  22      -1.995  24.886 -63.146  1.00  0.00           C  
ATOM   2662  C   ARG B  22      -1.574  24.009 -64.318  1.00  0.00           C  
ATOM   2663  O   ARG B  22      -1.858  24.348 -65.470  1.00  0.00           O  
ATOM   2664  CB  ARG B  22      -0.853  25.807 -62.753  1.00  0.00           C  
ATOM   2665  CG  ARG B  22      -1.260  26.973 -61.853  1.00  0.00           C  
ATOM   2666  CD  ARG B  22      -0.108  27.869 -61.531  1.00  0.00           C  
ATOM   2667  NE  ARG B  22      -0.497  28.958 -60.620  1.00  0.00           N  
ATOM   2668  CZ  ARG B  22      -1.101  30.109 -60.968  1.00  0.00           C  
ATOM   2669  NH1 ARG B  22      -1.428  30.382 -62.222  1.00  0.00           N  
ATOM   2670  NH2 ARG B  22      -1.360  30.961 -60.002  1.00  0.00           N  
ATOM   2671  H   ARG B  22      -1.891  24.119 -61.139  1.00  0.00           H  
ATOM   2672  HA  ARG B  22      -2.831  25.504 -63.463  1.00  0.00           H  
ATOM   2673 1HB  ARG B  22      -0.100  25.230 -62.218  1.00  0.00           H  
ATOM   2674 2HB  ARG B  22      -0.383  26.212 -63.649  1.00  0.00           H  
ATOM   2675 1HG  ARG B  22      -2.031  27.555 -62.350  1.00  0.00           H  
ATOM   2676 2HG  ARG B  22      -1.655  26.587 -60.915  1.00  0.00           H  
ATOM   2677 1HD  ARG B  22       0.664  27.277 -61.031  1.00  0.00           H  
ATOM   2678 2HD  ARG B  22       0.304  28.302 -62.438  1.00  0.00           H  
ATOM   2679  HE  ARG B  22      -0.285  28.864 -59.613  1.00  0.00           H  
ATOM   2680 1HH1 ARG B  22      -1.223  29.722 -62.956  1.00  0.00           H  
ATOM   2681 2HH1 ARG B  22      -1.881  31.256 -62.449  1.00  0.00           H  
ATOM   2682 1HH2 ARG B  22      -1.078  30.698 -59.042  1.00  0.00           H  
ATOM   2683 2HH2 ARG B  22      -1.810  31.842 -60.193  1.00  0.00           H  
ATOM   2684  N   LYS B  23      -0.932  22.870 -64.041  1.00  0.00           N  
ATOM   2685  CA  LYS B  23      -0.489  21.998 -65.112  1.00  0.00           C  
ATOM   2686  C   LYS B  23      -1.676  21.408 -65.848  1.00  0.00           C  
ATOM   2687  O   LYS B  23      -1.645  21.299 -67.078  1.00  0.00           O  
ATOM   2688  CB  LYS B  23       0.401  20.882 -64.571  1.00  0.00           C  
ATOM   2689  CG  LYS B  23       0.983  19.935 -65.630  1.00  0.00           C  
ATOM   2690  CD  LYS B  23       1.939  20.658 -66.563  1.00  0.00           C  
ATOM   2691  CE  LYS B  23       2.667  19.695 -67.467  1.00  0.00           C  
ATOM   2692  NZ  LYS B  23       3.580  20.402 -68.384  1.00  0.00           N  
ATOM   2693  H   LYS B  23      -0.683  22.650 -63.075  1.00  0.00           H  
ATOM   2694  HA  LYS B  23       0.082  22.602 -65.816  1.00  0.00           H  
ATOM   2695 1HB  LYS B  23       1.225  21.319 -64.009  1.00  0.00           H  
ATOM   2696 2HB  LYS B  23      -0.179  20.274 -63.871  1.00  0.00           H  
ATOM   2697 1HG  LYS B  23       1.528  19.141 -65.124  1.00  0.00           H  
ATOM   2698 2HG  LYS B  23       0.178  19.484 -66.216  1.00  0.00           H  
ATOM   2699 1HD  LYS B  23       1.385  21.354 -67.201  1.00  0.00           H  
ATOM   2700 2HD  LYS B  23       2.666  21.226 -65.979  1.00  0.00           H  
ATOM   2701 1HE  LYS B  23       3.251  19.006 -66.852  1.00  0.00           H  
ATOM   2702 2HE  LYS B  23       1.948  19.123 -68.053  1.00  0.00           H  
ATOM   2703 1HZ  LYS B  23       4.057  19.712 -68.944  1.00  0.00           H  
ATOM   2704 2HZ  LYS B  23       3.053  21.036 -68.979  1.00  0.00           H  
ATOM   2705 3HZ  LYS B  23       4.247  20.919 -67.826  1.00  0.00           H  
ATOM   2706  N   ALA B  24      -2.728  21.019 -65.108  1.00  0.00           N  
ATOM   2707  CA  ALA B  24      -3.902  20.483 -65.768  1.00  0.00           C  
ATOM   2708  C   ALA B  24      -4.511  21.529 -66.680  1.00  0.00           C  
ATOM   2709  O   ALA B  24      -4.910  21.215 -67.805  1.00  0.00           O  
ATOM   2710  CB  ALA B  24      -4.924  20.042 -64.747  1.00  0.00           C  
ATOM   2711  H   ALA B  24      -2.683  21.062 -64.082  1.00  0.00           H  
ATOM   2712  HA  ALA B  24      -3.596  19.638 -66.380  1.00  0.00           H  
ATOM   2713 1HB  ALA B  24      -5.793  19.633 -65.262  1.00  0.00           H  
ATOM   2714 2HB  ALA B  24      -4.493  19.285 -64.100  1.00  0.00           H  
ATOM   2715 3HB  ALA B  24      -5.223  20.900 -64.143  1.00  0.00           H  
ATOM   2716  N   LYS B  25      -4.535  22.792 -66.226  1.00  0.00           N  
ATOM   2717  CA  LYS B  25      -5.091  23.859 -67.041  1.00  0.00           C  
ATOM   2718  C   LYS B  25      -4.283  24.034 -68.320  1.00  0.00           C  
ATOM   2719  O   LYS B  25      -4.874  24.174 -69.395  1.00  0.00           O  
ATOM   2720  CB  LYS B  25      -5.137  25.172 -66.261  1.00  0.00           C  
ATOM   2721  CG  LYS B  25      -5.780  26.356 -67.014  1.00  0.00           C  
ATOM   2722  CD  LYS B  25      -5.853  27.602 -66.114  1.00  0.00           C  
ATOM   2723  CE  LYS B  25      -6.637  28.758 -66.762  1.00  0.00           C  
ATOM   2724  NZ  LYS B  25      -5.954  29.321 -67.964  1.00  0.00           N  
ATOM   2725  H   LYS B  25      -4.235  22.994 -65.264  1.00  0.00           H  
ATOM   2726  HA  LYS B  25      -6.107  23.583 -67.320  1.00  0.00           H  
ATOM   2727 1HB  LYS B  25      -5.678  25.016 -65.327  1.00  0.00           H  
ATOM   2728 2HB  LYS B  25      -4.122  25.465 -65.998  1.00  0.00           H  
ATOM   2729 1HG  LYS B  25      -5.182  26.587 -67.902  1.00  0.00           H  
ATOM   2730 2HG  LYS B  25      -6.785  26.079 -67.338  1.00  0.00           H  
ATOM   2731 1HD  LYS B  25      -6.326  27.339 -65.168  1.00  0.00           H  
ATOM   2732 2HD  LYS B  25      -4.839  27.946 -65.907  1.00  0.00           H  
ATOM   2733 1HE  LYS B  25      -7.623  28.399 -67.054  1.00  0.00           H  
ATOM   2734 2HE  LYS B  25      -6.757  29.553 -66.025  1.00  0.00           H  
ATOM   2735 1HZ  LYS B  25      -6.496  30.069 -68.354  1.00  0.00           H  
ATOM   2736 2HZ  LYS B  25      -5.042  29.668 -67.723  1.00  0.00           H  
ATOM   2737 3HZ  LYS B  25      -5.842  28.599 -68.686  1.00  0.00           H  
ATOM   2738  N   GLU B  26      -2.943  24.006 -68.218  1.00  0.00           N  
ATOM   2739  CA  GLU B  26      -2.105  24.182 -69.403  1.00  0.00           C  
ATOM   2740  C   GLU B  26      -2.342  23.060 -70.402  1.00  0.00           C  
ATOM   2741  O   GLU B  26      -2.419  23.309 -71.606  1.00  0.00           O  
ATOM   2742  CB  GLU B  26      -0.618  24.197 -69.041  1.00  0.00           C  
ATOM   2743  CG  GLU B  26      -0.130  25.422 -68.277  1.00  0.00           C  
ATOM   2744  CD  GLU B  26       1.332  25.312 -67.903  1.00  0.00           C  
ATOM   2745  OE1 GLU B  26       1.923  24.304 -68.227  1.00  0.00           O  
ATOM   2746  OE2 GLU B  26       1.850  26.218 -67.296  1.00  0.00           O  
ATOM   2747  H   GLU B  26      -2.512  23.926 -67.289  1.00  0.00           H  
ATOM   2748  HA  GLU B  26      -2.372  25.128 -69.875  1.00  0.00           H  
ATOM   2749 1HB  GLU B  26      -0.395  23.324 -68.425  1.00  0.00           H  
ATOM   2750 2HB  GLU B  26      -0.023  24.112 -69.951  1.00  0.00           H  
ATOM   2751 1HG  GLU B  26      -0.274  26.306 -68.896  1.00  0.00           H  
ATOM   2752 2HG  GLU B  26      -0.726  25.543 -67.378  1.00  0.00           H  
ATOM   2753  N   PHE B  27      -2.488  21.820 -69.909  1.00  0.00           N  
ATOM   2754  CA  PHE B  27      -2.719  20.695 -70.802  1.00  0.00           C  
ATOM   2755  C   PHE B  27      -4.007  20.891 -71.575  1.00  0.00           C  
ATOM   2756  O   PHE B  27      -4.066  20.664 -72.790  1.00  0.00           O  
ATOM   2757  CB  PHE B  27      -2.809  19.372 -70.062  1.00  0.00           C  
ATOM   2758  CG  PHE B  27      -2.975  18.249 -71.033  1.00  0.00           C  
ATOM   2759  CD1 PHE B  27      -1.867  17.748 -71.678  1.00  0.00           C  
ATOM   2760  CD2 PHE B  27      -4.229  17.715 -71.339  1.00  0.00           C  
ATOM   2761  CE1 PHE B  27      -1.992  16.752 -72.588  1.00  0.00           C  
ATOM   2762  CE2 PHE B  27      -4.351  16.700 -72.265  1.00  0.00           C  
ATOM   2763  CZ  PHE B  27      -3.234  16.219 -72.888  1.00  0.00           C  
ATOM   2764  H   PHE B  27      -2.370  21.666 -68.902  1.00  0.00           H  
ATOM   2765  HA  PHE B  27      -1.895  20.643 -71.512  1.00  0.00           H  
ATOM   2766 1HB  PHE B  27      -1.913  19.207 -69.464  1.00  0.00           H  
ATOM   2767 2HB  PHE B  27      -3.666  19.383 -69.383  1.00  0.00           H  
ATOM   2768  HD1 PHE B  27      -0.880  18.165 -71.464  1.00  0.00           H  
ATOM   2769  HD2 PHE B  27      -5.118  18.110 -70.841  1.00  0.00           H  
ATOM   2770  HE1 PHE B  27      -1.096  16.382 -73.098  1.00  0.00           H  
ATOM   2771  HE2 PHE B  27      -5.335  16.283 -72.506  1.00  0.00           H  
ATOM   2772  HZ  PHE B  27      -3.327  15.419 -73.622  1.00  0.00           H  
ATOM   2773  N   GLN B  28      -5.061  21.289 -70.855  1.00  0.00           N  
ATOM   2774  CA  GLN B  28      -6.365  21.483 -71.459  1.00  0.00           C  
ATOM   2775  C   GLN B  28      -6.305  22.585 -72.520  1.00  0.00           C  
ATOM   2776  O   GLN B  28      -6.898  22.435 -73.593  1.00  0.00           O  
ATOM   2777  CB  GLN B  28      -7.361  21.868 -70.364  1.00  0.00           C  
ATOM   2778  CG  GLN B  28      -7.702  20.744 -69.372  1.00  0.00           C  
ATOM   2779  CD  GLN B  28      -8.490  21.279 -68.185  1.00  0.00           C  
ATOM   2780  OE1 GLN B  28      -8.891  22.450 -68.218  1.00  0.00           O  
ATOM   2781  NE2 GLN B  28      -8.688  20.471 -67.147  1.00  0.00           N  
ATOM   2782  H   GLN B  28      -4.951  21.424 -69.842  1.00  0.00           H  
ATOM   2783  HA  GLN B  28      -6.673  20.557 -71.933  1.00  0.00           H  
ATOM   2784 1HB  GLN B  28      -6.956  22.699 -69.790  1.00  0.00           H  
ATOM   2785 2HB  GLN B  28      -8.289  22.214 -70.821  1.00  0.00           H  
ATOM   2786 1HG  GLN B  28      -8.320  20.008 -69.883  1.00  0.00           H  
ATOM   2787 2HG  GLN B  28      -6.795  20.272 -69.011  1.00  0.00           H  
ATOM   2788 1HE2 GLN B  28      -9.187  20.790 -66.345  1.00  0.00           H  
ATOM   2789 2HE2 GLN B  28      -8.308  19.518 -67.135  1.00  0.00           H  
ATOM   2790  N   GLU B  29      -5.541  23.661 -72.254  1.00  0.00           N  
ATOM   2791  CA  GLU B  29      -5.398  24.728 -73.237  1.00  0.00           C  
ATOM   2792  C   GLU B  29      -4.649  24.244 -74.481  1.00  0.00           C  
ATOM   2793  O   GLU B  29      -5.037  24.597 -75.603  1.00  0.00           O  
ATOM   2794  CB  GLU B  29      -4.638  25.920 -72.641  1.00  0.00           C  
ATOM   2795  CG  GLU B  29      -5.405  26.711 -71.596  1.00  0.00           C  
ATOM   2796  CD  GLU B  29      -4.572  27.797 -70.982  1.00  0.00           C  
ATOM   2797  OE1 GLU B  29      -3.416  27.892 -71.316  1.00  0.00           O  
ATOM   2798  OE2 GLU B  29      -5.091  28.531 -70.158  1.00  0.00           O  
ATOM   2799  H   GLU B  29      -5.122  23.757 -71.325  1.00  0.00           H  
ATOM   2800  HA  GLU B  29      -6.385  25.060 -73.536  1.00  0.00           H  
ATOM   2801 1HB  GLU B  29      -3.724  25.561 -72.170  1.00  0.00           H  
ATOM   2802 2HB  GLU B  29      -4.349  26.602 -73.439  1.00  0.00           H  
ATOM   2803 1HG  GLU B  29      -6.280  27.160 -72.064  1.00  0.00           H  
ATOM   2804 2HG  GLU B  29      -5.752  26.039 -70.818  1.00  0.00           H  
ATOM   2805  N   LEU B  30      -3.619  23.399 -74.302  1.00  0.00           N  
ATOM   2806  CA  LEU B  30      -2.878  22.893 -75.448  1.00  0.00           C  
ATOM   2807  C   LEU B  30      -3.768  22.013 -76.298  1.00  0.00           C  
ATOM   2808  O   LEU B  30      -3.763  22.135 -77.525  1.00  0.00           O  
ATOM   2809  CB  LEU B  30      -1.679  22.038 -75.007  1.00  0.00           C  
ATOM   2810  CG  LEU B  30      -0.501  22.731 -74.309  1.00  0.00           C  
ATOM   2811  CD1 LEU B  30       0.452  21.630 -73.807  1.00  0.00           C  
ATOM   2812  CD2 LEU B  30       0.192  23.703 -75.270  1.00  0.00           C  
ATOM   2813  H   LEU B  30      -3.312  23.191 -73.345  1.00  0.00           H  
ATOM   2814  HA  LEU B  30      -2.550  23.728 -76.055  1.00  0.00           H  
ATOM   2815 1HB  LEU B  30      -2.048  21.274 -74.324  1.00  0.00           H  
ATOM   2816 2HB  LEU B  30      -1.281  21.544 -75.888  1.00  0.00           H  
ATOM   2817  HG  LEU B  30      -0.851  23.286 -73.449  1.00  0.00           H  
ATOM   2818 1HD1 LEU B  30       1.302  22.077 -73.289  1.00  0.00           H  
ATOM   2819 2HD1 LEU B  30      -0.082  20.974 -73.120  1.00  0.00           H  
ATOM   2820 3HD1 LEU B  30       0.801  21.052 -74.639  1.00  0.00           H  
ATOM   2821 1HD2 LEU B  30       1.029  24.176 -74.755  1.00  0.00           H  
ATOM   2822 2HD2 LEU B  30       0.550  23.182 -76.141  1.00  0.00           H  
ATOM   2823 3HD2 LEU B  30      -0.504  24.475 -75.584  1.00  0.00           H  
ATOM   2824  N   LEU B  31      -4.616  21.210 -75.664  1.00  0.00           N  
ATOM   2825  CA  LEU B  31      -5.516  20.357 -76.417  1.00  0.00           C  
ATOM   2826  C   LEU B  31      -6.478  21.230 -77.193  1.00  0.00           C  
ATOM   2827  O   LEU B  31      -6.684  21.008 -78.388  1.00  0.00           O  
ATOM   2828  CB  LEU B  31      -6.286  19.414 -75.484  1.00  0.00           C  
ATOM   2829  CG  LEU B  31      -7.403  18.593 -76.142  1.00  0.00           C  
ATOM   2830  CD1 LEU B  31      -6.809  17.707 -77.229  1.00  0.00           C  
ATOM   2831  CD2 LEU B  31      -8.111  17.760 -75.084  1.00  0.00           C  
ATOM   2832  H   LEU B  31      -4.570  21.134 -74.641  1.00  0.00           H  
ATOM   2833  HA  LEU B  31      -4.932  19.769 -77.117  1.00  0.00           H  
ATOM   2834 1HB  LEU B  31      -5.581  18.716 -75.037  1.00  0.00           H  
ATOM   2835 2HB  LEU B  31      -6.736  20.005 -74.687  1.00  0.00           H  
ATOM   2836  HG  LEU B  31      -8.119  19.265 -76.615  1.00  0.00           H  
ATOM   2837 1HD1 LEU B  31      -7.602  17.124 -77.697  1.00  0.00           H  
ATOM   2838 2HD1 LEU B  31      -6.325  18.330 -77.982  1.00  0.00           H  
ATOM   2839 3HD1 LEU B  31      -6.075  17.033 -76.788  1.00  0.00           H  
ATOM   2840 1HD2 LEU B  31      -8.905  17.177 -75.552  1.00  0.00           H  
ATOM   2841 2HD2 LEU B  31      -7.396  17.086 -74.612  1.00  0.00           H  
ATOM   2842 3HD2 LEU B  31      -8.541  18.419 -74.330  1.00  0.00           H  
ATOM   2843  N   LYS B  32      -7.073  22.236 -76.555  1.00  0.00           N  
ATOM   2844  CA  LYS B  32      -8.024  23.076 -77.257  1.00  0.00           C  
ATOM   2845  C   LYS B  32      -7.408  23.683 -78.515  1.00  0.00           C  
ATOM   2846  O   LYS B  32      -8.005  23.605 -79.590  1.00  0.00           O  
ATOM   2847  CB  LYS B  32      -8.519  24.194 -76.332  1.00  0.00           C  
ATOM   2848  CG  LYS B  32      -9.578  25.159 -76.929  1.00  0.00           C  
ATOM   2849  CD  LYS B  32      -9.984  26.211 -75.878  1.00  0.00           C  
ATOM   2850  CE  LYS B  32     -11.161  27.117 -76.318  1.00  0.00           C  
ATOM   2851  NZ  LYS B  32     -10.820  28.047 -77.457  1.00  0.00           N  
ATOM   2852  H   LYS B  32      -6.890  22.393 -75.557  1.00  0.00           H  
ATOM   2853  HA  LYS B  32      -8.871  22.461 -77.559  1.00  0.00           H  
ATOM   2854 1HB  LYS B  32      -8.940  23.745 -75.432  1.00  0.00           H  
ATOM   2855 2HB  LYS B  32      -7.667  24.795 -76.018  1.00  0.00           H  
ATOM   2856 1HG  LYS B  32      -9.157  25.666 -77.803  1.00  0.00           H  
ATOM   2857 2HG  LYS B  32     -10.455  24.598 -77.246  1.00  0.00           H  
ATOM   2858 1HD  LYS B  32     -10.263  25.700 -74.953  1.00  0.00           H  
ATOM   2859 2HD  LYS B  32      -9.122  26.844 -75.666  1.00  0.00           H  
ATOM   2860 1HE  LYS B  32     -12.005  26.494 -76.613  1.00  0.00           H  
ATOM   2861 2HE  LYS B  32     -11.453  27.720 -75.459  1.00  0.00           H  
ATOM   2862 1HZ  LYS B  32     -11.626  28.613 -77.669  1.00  0.00           H  
ATOM   2863 2HZ  LYS B  32     -10.053  28.643 -77.202  1.00  0.00           H  
ATOM   2864 3HZ  LYS B  32     -10.572  27.521 -78.310  1.00  0.00           H  
ATOM   2865  N   GLU B  33      -6.199  24.253 -78.406  1.00  0.00           N  
ATOM   2866  CA  GLU B  33      -5.580  24.868 -79.578  1.00  0.00           C  
ATOM   2867  C   GLU B  33      -5.279  23.875 -80.688  1.00  0.00           C  
ATOM   2868  O   GLU B  33      -5.544  24.139 -81.865  1.00  0.00           O  
ATOM   2869  CB  GLU B  33      -4.267  25.562 -79.210  1.00  0.00           C  
ATOM   2870  CG  GLU B  33      -3.560  26.221 -80.420  1.00  0.00           C  
ATOM   2871  CD  GLU B  33      -2.293  26.941 -80.075  1.00  0.00           C  
ATOM   2872  OE1 GLU B  33      -2.010  27.111 -78.915  1.00  0.00           O  
ATOM   2873  OE2 GLU B  33      -1.581  27.294 -80.995  1.00  0.00           O  
ATOM   2874  H   GLU B  33      -5.732  24.286 -77.490  1.00  0.00           H  
ATOM   2875  HA  GLU B  33      -6.274  25.612 -79.971  1.00  0.00           H  
ATOM   2876 1HB  GLU B  33      -4.458  26.328 -78.458  1.00  0.00           H  
ATOM   2877 2HB  GLU B  33      -3.584  24.831 -78.766  1.00  0.00           H  
ATOM   2878 1HG  GLU B  33      -3.310  25.449 -81.146  1.00  0.00           H  
ATOM   2879 2HG  GLU B  33      -4.253  26.913 -80.896  1.00  0.00           H  
ATOM   2880  N   LEU B  34      -4.721  22.726 -80.319  1.00  0.00           N  
ATOM   2881  CA  LEU B  34      -4.319  21.745 -81.305  1.00  0.00           C  
ATOM   2882  C   LEU B  34      -5.554  21.146 -81.976  1.00  0.00           C  
ATOM   2883  O   LEU B  34      -5.542  20.894 -83.186  1.00  0.00           O  
ATOM   2884  CB  LEU B  34      -3.474  20.699 -80.589  1.00  0.00           C  
ATOM   2885  CG  LEU B  34      -2.105  21.251 -80.005  1.00  0.00           C  
ATOM   2886  CD1 LEU B  34      -1.504  20.201 -79.148  1.00  0.00           C  
ATOM   2887  CD2 LEU B  34      -1.132  21.644 -81.082  1.00  0.00           C  
ATOM   2888  H   LEU B  34      -4.524  22.551 -79.328  1.00  0.00           H  
ATOM   2889  HA  LEU B  34      -3.731  22.239 -82.068  1.00  0.00           H  
ATOM   2890 1HB  LEU B  34      -4.055  20.298 -79.756  1.00  0.00           H  
ATOM   2891 2HB  LEU B  34      -3.252  19.890 -81.282  1.00  0.00           H  
ATOM   2892  HG  LEU B  34      -2.309  22.122 -79.400  1.00  0.00           H  
ATOM   2893 1HD1 LEU B  34      -0.597  20.587 -78.714  1.00  0.00           H  
ATOM   2894 2HD1 LEU B  34      -2.201  19.946 -78.359  1.00  0.00           H  
ATOM   2895 3HD1 LEU B  34      -1.283  19.317 -79.751  1.00  0.00           H  
ATOM   2896 1HD2 LEU B  34      -0.215  22.011 -80.619  1.00  0.00           H  
ATOM   2897 2HD2 LEU B  34      -0.910  20.796 -81.658  1.00  0.00           H  
ATOM   2898 3HD2 LEU B  34      -1.547  22.424 -81.714  1.00  0.00           H  
ATOM   2899  N   SER B  35      -6.636  20.961 -81.208  1.00  0.00           N  
ATOM   2900  CA  SER B  35      -7.884  20.438 -81.735  1.00  0.00           C  
ATOM   2901  C   SER B  35      -8.450  21.399 -82.771  1.00  0.00           C  
ATOM   2902  O   SER B  35      -8.872  20.980 -83.850  1.00  0.00           O  
ATOM   2903  CB  SER B  35      -8.891  20.242 -80.618  1.00  0.00           C  
ATOM   2904  OG  SER B  35     -10.105  19.749 -81.112  1.00  0.00           O  
ATOM   2905  H   SER B  35      -6.581  21.154 -80.205  1.00  0.00           H  
ATOM   2906  HA  SER B  35      -7.691  19.477 -82.215  1.00  0.00           H  
ATOM   2907 1HB  SER B  35      -8.487  19.550 -79.884  1.00  0.00           H  
ATOM   2908 2HB  SER B  35      -9.057  21.194 -80.108  1.00  0.00           H  
ATOM   2909  HG  SER B  35     -10.689  19.689 -80.352  1.00  0.00           H  
ATOM   2910  N   GLU B  36      -8.436  22.701 -82.462  1.00  0.00           N  
ATOM   2911  CA  GLU B  36      -8.955  23.685 -83.398  1.00  0.00           C  
ATOM   2912  C   GLU B  36      -8.135  23.701 -84.685  1.00  0.00           C  
ATOM   2913  O   GLU B  36      -8.708  23.761 -85.780  1.00  0.00           O  
ATOM   2914  CB  GLU B  36      -8.949  25.067 -82.739  1.00  0.00           C  
ATOM   2915  CG  GLU B  36      -9.982  25.218 -81.635  1.00  0.00           C  
ATOM   2916  CD  GLU B  36      -9.818  26.477 -80.827  1.00  0.00           C  
ATOM   2917  OE1 GLU B  36      -8.903  27.222 -81.083  1.00  0.00           O  
ATOM   2918  OE2 GLU B  36     -10.613  26.683 -79.927  1.00  0.00           O  
ATOM   2919  H   GLU B  36      -8.120  22.990 -81.532  1.00  0.00           H  
ATOM   2920  HA  GLU B  36      -9.982  23.422 -83.644  1.00  0.00           H  
ATOM   2921 1HB  GLU B  36      -7.967  25.253 -82.300  1.00  0.00           H  
ATOM   2922 2HB  GLU B  36      -9.127  25.836 -83.489  1.00  0.00           H  
ATOM   2923 1HG  GLU B  36     -10.972  25.222 -82.087  1.00  0.00           H  
ATOM   2924 2HG  GLU B  36      -9.927  24.359 -80.975  1.00  0.00           H  
ATOM   2925  N   ARG B  37      -6.809  23.569 -84.575  1.00  0.00           N  
ATOM   2926  CA  ARG B  37      -5.974  23.550 -85.770  1.00  0.00           C  
ATOM   2927  C   ARG B  37      -6.286  22.322 -86.629  1.00  0.00           C  
ATOM   2928  O   ARG B  37      -6.403  22.439 -87.854  1.00  0.00           O  
ATOM   2929  CB  ARG B  37      -4.512  23.562 -85.377  1.00  0.00           C  
ATOM   2930  CG  ARG B  37      -4.008  24.887 -84.828  1.00  0.00           C  
ATOM   2931  CD  ARG B  37      -2.570  24.819 -84.435  1.00  0.00           C  
ATOM   2932  NE  ARG B  37      -2.091  26.088 -83.874  1.00  0.00           N  
ATOM   2933  CZ  ARG B  37      -1.684  27.154 -84.580  1.00  0.00           C  
ATOM   2934  NH1 ARG B  37      -1.687  27.158 -85.904  1.00  0.00           N  
ATOM   2935  NH2 ARG B  37      -1.281  28.202 -83.902  1.00  0.00           N  
ATOM   2936  H   ARG B  37      -6.381  23.558 -83.641  1.00  0.00           H  
ATOM   2937  HA  ARG B  37      -6.186  24.443 -86.350  1.00  0.00           H  
ATOM   2938 1HB  ARG B  37      -4.367  22.830 -84.595  1.00  0.00           H  
ATOM   2939 2HB  ARG B  37      -3.893  23.277 -86.227  1.00  0.00           H  
ATOM   2940 1HG  ARG B  37      -4.130  25.656 -85.585  1.00  0.00           H  
ATOM   2941 2HG  ARG B  37      -4.585  25.159 -83.948  1.00  0.00           H  
ATOM   2942 1HD  ARG B  37      -2.462  24.054 -83.662  1.00  0.00           H  
ATOM   2943 2HD  ARG B  37      -1.953  24.553 -85.288  1.00  0.00           H  
ATOM   2944  HE  ARG B  37      -2.040  26.198 -82.845  1.00  0.00           H  
ATOM   2945 1HH1 ARG B  37      -1.999  26.346 -86.414  1.00  0.00           H  
ATOM   2946 2HH1 ARG B  37      -1.375  27.976 -86.409  1.00  0.00           H  
ATOM   2947 1HH2 ARG B  37      -1.298  28.142 -82.869  1.00  0.00           H  
ATOM   2948 2HH2 ARG B  37      -0.962  29.034 -84.371  1.00  0.00           H  
ATOM   2949  N   SER B  38      -6.487  21.169 -85.985  1.00  0.00           N  
ATOM   2950  CA  SER B  38      -6.808  19.934 -86.685  1.00  0.00           C  
ATOM   2951  C   SER B  38      -8.141  20.027 -87.428  1.00  0.00           C  
ATOM   2952  O   SER B  38      -8.237  19.642 -88.605  1.00  0.00           O  
ATOM   2953  CB  SER B  38      -6.802  18.794 -85.681  1.00  0.00           C  
ATOM   2954  OG  SER B  38      -7.185  17.578 -86.256  1.00  0.00           O  
ATOM   2955  H   SER B  38      -6.338  21.134 -84.971  1.00  0.00           H  
ATOM   2956  HA  SER B  38      -6.030  19.742 -87.414  1.00  0.00           H  
ATOM   2957 1HB  SER B  38      -5.794  18.700 -85.277  1.00  0.00           H  
ATOM   2958 2HB  SER B  38      -7.455  19.028 -84.850  1.00  0.00           H  
ATOM   2959  HG  SER B  38      -8.110  17.457 -85.951  1.00  0.00           H  
ATOM   2960  N   GLU B  39      -9.172  20.585 -86.775  1.00  0.00           N  
ATOM   2961  CA  GLU B  39     -10.463  20.717 -87.437  1.00  0.00           C  
ATOM   2962  C   GLU B  39     -10.349  21.625 -88.656  1.00  0.00           C  
ATOM   2963  O   GLU B  39     -10.912  21.316 -89.715  1.00  0.00           O  
ATOM   2964  CB  GLU B  39     -11.529  21.273 -86.492  1.00  0.00           C  
ATOM   2965  CG  GLU B  39     -12.934  21.324 -87.117  1.00  0.00           C  
ATOM   2966  CD  GLU B  39     -13.999  21.783 -86.169  1.00  0.00           C  
ATOM   2967  OE1 GLU B  39     -13.688  22.071 -85.040  1.00  0.00           O  
ATOM   2968  OE2 GLU B  39     -15.131  21.846 -86.578  1.00  0.00           O  
ATOM   2969  H   GLU B  39      -9.057  20.872 -85.797  1.00  0.00           H  
ATOM   2970  HA  GLU B  39     -10.780  19.731 -87.770  1.00  0.00           H  
ATOM   2971 1HB  GLU B  39     -11.569  20.674 -85.590  1.00  0.00           H  
ATOM   2972 2HB  GLU B  39     -11.251  22.288 -86.197  1.00  0.00           H  
ATOM   2973 1HG  GLU B  39     -12.916  22.002 -87.971  1.00  0.00           H  
ATOM   2974 2HG  GLU B  39     -13.186  20.330 -87.485  1.00  0.00           H  
ATOM   2975  N   GLU B  40      -9.594  22.729 -88.530  1.00  0.00           N  
ATOM   2976  CA  GLU B  40      -9.425  23.652 -89.644  1.00  0.00           C  
ATOM   2977  C   GLU B  40      -8.673  23.006 -90.804  1.00  0.00           C  
ATOM   2978  O   GLU B  40      -9.049  23.204 -91.962  1.00  0.00           O  
ATOM   2979  CB  GLU B  40      -8.714  24.919 -89.163  1.00  0.00           C  
ATOM   2980  CG  GLU B  40      -9.611  25.822 -88.316  1.00  0.00           C  
ATOM   2981  CD  GLU B  40     -10.656  26.469 -89.168  1.00  0.00           C  
ATOM   2982  OE1 GLU B  40     -10.277  27.250 -90.004  1.00  0.00           O  
ATOM   2983  OE2 GLU B  40     -11.819  26.158 -89.051  1.00  0.00           O  
ATOM   2984  H   GLU B  40      -9.180  22.960 -87.620  1.00  0.00           H  
ATOM   2985  HA  GLU B  40     -10.413  23.935 -89.997  1.00  0.00           H  
ATOM   2986 1HB  GLU B  40      -7.848  24.646 -88.559  1.00  0.00           H  
ATOM   2987 2HB  GLU B  40      -8.357  25.489 -90.021  1.00  0.00           H  
ATOM   2988 1HG  GLU B  40     -10.099  25.217 -87.551  1.00  0.00           H  
ATOM   2989 2HG  GLU B  40      -9.004  26.577 -87.821  1.00  0.00           H  
ATOM   2990  N   LEU B  41      -7.674  22.167 -90.524  1.00  0.00           N  
ATOM   2991  CA  LEU B  41      -6.968  21.530 -91.632  1.00  0.00           C  
ATOM   2992  C   LEU B  41      -7.910  20.632 -92.420  1.00  0.00           C  
ATOM   2993  O   LEU B  41      -7.906  20.668 -93.659  1.00  0.00           O  
ATOM   2994  CB  LEU B  41      -5.825  20.657 -91.093  1.00  0.00           C  
ATOM   2995  CG  LEU B  41      -4.612  21.373 -90.496  1.00  0.00           C  
ATOM   2996  CD1 LEU B  41      -3.734  20.344 -89.778  1.00  0.00           C  
ATOM   2997  CD2 LEU B  41      -3.815  22.052 -91.602  1.00  0.00           C  
ATOM   2998  H   LEU B  41      -7.353  22.065 -89.556  1.00  0.00           H  
ATOM   2999  HA  LEU B  41      -6.590  22.299 -92.295  1.00  0.00           H  
ATOM   3000 1HB  LEU B  41      -6.229  20.000 -90.322  1.00  0.00           H  
ATOM   3001 2HB  LEU B  41      -5.472  20.047 -91.902  1.00  0.00           H  
ATOM   3002  HG  LEU B  41      -4.939  22.115 -89.779  1.00  0.00           H  
ATOM   3003 1HD1 LEU B  41      -2.879  20.849 -89.347  1.00  0.00           H  
ATOM   3004 2HD1 LEU B  41      -4.303  19.868 -88.989  1.00  0.00           H  
ATOM   3005 3HD1 LEU B  41      -3.400  19.587 -90.479  1.00  0.00           H  
ATOM   3006 1HD2 LEU B  41      -2.961  22.550 -91.159  1.00  0.00           H  
ATOM   3007 2HD2 LEU B  41      -3.477  21.305 -92.321  1.00  0.00           H  
ATOM   3008 3HD2 LEU B  41      -4.425  22.789 -92.111  1.00  0.00           H  
ATOM   3009  N   ILE B  42      -8.776  19.899 -91.731  1.00  0.00           N  
ATOM   3010  CA  ILE B  42      -9.697  19.024 -92.438  1.00  0.00           C  
ATOM   3011  C   ILE B  42     -10.691  19.855 -93.246  1.00  0.00           C  
ATOM   3012  O   ILE B  42     -11.014  19.503 -94.385  1.00  0.00           O  
ATOM   3013  CB  ILE B  42     -10.440  18.072 -91.501  1.00  0.00           C  
ATOM   3014  CG1 ILE B  42      -9.441  17.097 -90.864  1.00  0.00           C  
ATOM   3015  CG2 ILE B  42     -11.470  17.261 -92.334  1.00  0.00           C  
ATOM   3016  CD1 ILE B  42      -9.991  16.300 -89.697  1.00  0.00           C  
ATOM   3017  H   ILE B  42      -8.730  19.905 -90.701  1.00  0.00           H  
ATOM   3018  HA  ILE B  42      -9.118  18.420 -93.140  1.00  0.00           H  
ATOM   3019  HB  ILE B  42     -10.937  18.637 -90.703  1.00  0.00           H  
ATOM   3020 1HG1 ILE B  42      -9.116  16.410 -91.631  1.00  0.00           H  
ATOM   3021 2HG1 ILE B  42      -8.575  17.658 -90.511  1.00  0.00           H  
ATOM   3022 1HG2 ILE B  42     -11.981  16.587 -91.704  1.00  0.00           H  
ATOM   3023 2HG2 ILE B  42     -12.204  17.918 -92.798  1.00  0.00           H  
ATOM   3024 3HG2 ILE B  42     -10.946  16.701 -93.114  1.00  0.00           H  
ATOM   3025 1HD1 ILE B  42      -9.226  15.635 -89.319  1.00  0.00           H  
ATOM   3026 2HD1 ILE B  42     -10.305  16.984 -88.901  1.00  0.00           H  
ATOM   3027 3HD1 ILE B  42     -10.829  15.712 -90.014  1.00  0.00           H  
ATOM   3028  N   ARG B  43     -11.228  20.929 -92.636  1.00  0.00           N  
ATOM   3029  CA  ARG B  43     -12.193  21.782 -93.320  1.00  0.00           C  
ATOM   3030  C   ARG B  43     -11.596  22.342 -94.604  1.00  0.00           C  
ATOM   3031  O   ARG B  43     -12.256  22.323 -95.648  1.00  0.00           O  
ATOM   3032  CB  ARG B  43     -12.655  22.934 -92.428  1.00  0.00           C  
ATOM   3033  CG  ARG B  43     -13.741  23.846 -93.060  1.00  0.00           C  
ATOM   3034  CD  ARG B  43     -14.217  24.965 -92.142  1.00  0.00           C  
ATOM   3035  NE  ARG B  43     -13.176  25.977 -91.839  1.00  0.00           N  
ATOM   3036  CZ  ARG B  43     -12.805  27.003 -92.659  1.00  0.00           C  
ATOM   3037  NH1 ARG B  43     -13.356  27.183 -93.846  1.00  0.00           N  
ATOM   3038  NH2 ARG B  43     -11.864  27.845 -92.266  1.00  0.00           N  
ATOM   3039  H   ARG B  43     -10.964  21.149 -91.669  1.00  0.00           H  
ATOM   3040  HA  ARG B  43     -13.061  21.177 -93.579  1.00  0.00           H  
ATOM   3041 1HB  ARG B  43     -13.039  22.539 -91.487  1.00  0.00           H  
ATOM   3042 2HB  ARG B  43     -11.798  23.567 -92.187  1.00  0.00           H  
ATOM   3043 1HG  ARG B  43     -13.340  24.302 -93.967  1.00  0.00           H  
ATOM   3044 2HG  ARG B  43     -14.605  23.237 -93.328  1.00  0.00           H  
ATOM   3045 1HD  ARG B  43     -15.061  25.470 -92.608  1.00  0.00           H  
ATOM   3046 2HD  ARG B  43     -14.542  24.527 -91.197  1.00  0.00           H  
ATOM   3047  HE  ARG B  43     -12.715  25.932 -90.908  1.00  0.00           H  
ATOM   3048 1HH1 ARG B  43     -14.081  26.563 -94.221  1.00  0.00           H  
ATOM   3049 2HH1 ARG B  43     -13.056  27.945 -94.435  1.00  0.00           H  
ATOM   3050 1HH2 ARG B  43     -11.403  27.714 -91.351  1.00  0.00           H  
ATOM   3051 2HH2 ARG B  43     -11.576  28.599 -92.865  1.00  0.00           H  
ATOM   3052  N   GLU B  44     -10.342  22.811 -94.563  1.00  0.00           N  
ATOM   3053  CA  GLU B  44      -9.759  23.329 -95.788  1.00  0.00           C  
ATOM   3054  C   GLU B  44      -9.578  22.238 -96.833  1.00  0.00           C  
ATOM   3055  O   GLU B  44      -9.819  22.484 -98.015  1.00  0.00           O  
ATOM   3056  CB  GLU B  44      -8.413  24.019 -95.557  1.00  0.00           C  
ATOM   3057  CG  GLU B  44      -8.479  25.372 -94.840  1.00  0.00           C  
ATOM   3058  CD  GLU B  44      -7.136  26.089 -94.828  1.00  0.00           C  
ATOM   3059  OE1 GLU B  44      -6.190  25.542 -95.361  1.00  0.00           O  
ATOM   3060  OE2 GLU B  44      -7.061  27.180 -94.318  1.00  0.00           O  
ATOM   3061  H   GLU B  44      -9.823  22.842 -93.679  1.00  0.00           H  
ATOM   3062  HA  GLU B  44     -10.445  24.069 -96.195  1.00  0.00           H  
ATOM   3063 1HB  GLU B  44      -7.788  23.361 -94.941  1.00  0.00           H  
ATOM   3064 2HB  GLU B  44      -7.907  24.139 -96.500  1.00  0.00           H  
ATOM   3065 1HG  GLU B  44      -9.217  26.001 -95.338  1.00  0.00           H  
ATOM   3066 2HG  GLU B  44      -8.814  25.210 -93.811  1.00  0.00           H  
ATOM   3067  N   LEU B  45      -9.205  21.015 -96.434  1.00  0.00           N  
ATOM   3068  CA  LEU B  45      -9.020  20.000 -97.461  1.00  0.00           C  
ATOM   3069  C   LEU B  45     -10.329  19.718 -98.160  1.00  0.00           C  
ATOM   3070  O   LEU B  45     -10.362  19.535 -99.384  1.00  0.00           O  
ATOM   3071  CB  LEU B  45      -8.550  18.668 -96.875  1.00  0.00           C  
ATOM   3072  CG  LEU B  45      -7.183  18.609 -96.246  1.00  0.00           C  
ATOM   3073  CD1 LEU B  45      -7.035  17.248 -95.678  1.00  0.00           C  
ATOM   3074  CD2 LEU B  45      -6.096  18.920 -97.212  1.00  0.00           C  
ATOM   3075  H   LEU B  45      -8.966  20.838 -95.451  1.00  0.00           H  
ATOM   3076  HA  LEU B  45      -8.314  20.374 -98.195  1.00  0.00           H  
ATOM   3077 1HB  LEU B  45      -9.261  18.389 -96.096  1.00  0.00           H  
ATOM   3078 2HB  LEU B  45      -8.593  17.908 -97.656  1.00  0.00           H  
ATOM   3079  HG  LEU B  45      -7.133  19.320 -95.443  1.00  0.00           H  
ATOM   3080 1HD1 LEU B  45      -6.093  17.167 -95.197  1.00  0.00           H  
ATOM   3081 2HD1 LEU B  45      -7.831  17.071 -94.954  1.00  0.00           H  
ATOM   3082 3HD1 LEU B  45      -7.095  16.509 -96.478  1.00  0.00           H  
ATOM   3083 1HD2 LEU B  45      -5.156  18.867 -96.685  1.00  0.00           H  
ATOM   3084 2HD2 LEU B  45      -6.104  18.198 -98.013  1.00  0.00           H  
ATOM   3085 3HD2 LEU B  45      -6.211  19.920 -97.609  1.00  0.00           H  
ATOM   3086  N   GLU B  46     -11.432  19.706 -97.405  1.00  0.00           N  
ATOM   3087  CA  GLU B  46     -12.721  19.463 -98.027  1.00  0.00           C  
ATOM   3088  C   GLU B  46     -13.114  20.588 -98.974  1.00  0.00           C  
ATOM   3089  O   GLU B  46     -13.449  20.337-100.135  1.00  0.00           O  
ATOM   3090  CB  GLU B  46     -13.811  19.290 -96.960  1.00  0.00           C  
ATOM   3091  CG  GLU B  46     -15.223  19.000 -97.516  1.00  0.00           C  
ATOM   3092  CD  GLU B  46     -16.244  18.635 -96.444  1.00  0.00           C  
ATOM   3093  OE1 GLU B  46     -15.882  18.561 -95.281  1.00  0.00           O  
ATOM   3094  OE2 GLU B  46     -17.377  18.421 -96.790  1.00  0.00           O  
ATOM   3095  H   GLU B  46     -11.351  19.809 -96.384  1.00  0.00           H  
ATOM   3096  HA  GLU B  46     -12.649  18.552 -98.611  1.00  0.00           H  
ATOM   3097 1HB  GLU B  46     -13.533  18.498 -96.275  1.00  0.00           H  
ATOM   3098 2HB  GLU B  46     -13.875  20.207 -96.371  1.00  0.00           H  
ATOM   3099 1HG  GLU B  46     -15.579  19.893 -98.034  1.00  0.00           H  
ATOM   3100 2HG  GLU B  46     -15.161  18.200 -98.251  1.00  0.00           H  
ATOM   3101  N   GLU B  47     -12.987  21.837 -98.528  1.00  0.00           N  
ATOM   3102  CA  GLU B  47     -13.407  22.984 -99.335  1.00  0.00           C  
ATOM   3103  C   GLU B  47     -12.573  23.149-100.595  1.00  0.00           C  
ATOM   3104  O   GLU B  47     -13.082  23.556-101.644  1.00  0.00           O  
ATOM   3105  CB  GLU B  47     -13.351  24.272 -98.518  1.00  0.00           C  
ATOM   3106  CG  GLU B  47     -14.398  24.370 -97.408  1.00  0.00           C  
ATOM   3107  CD  GLU B  47     -14.280  25.636 -96.634  1.00  0.00           C  
ATOM   3108  OE1 GLU B  47     -13.479  26.462 -97.024  1.00  0.00           O  
ATOM   3109  OE2 GLU B  47     -14.965  25.781 -95.641  1.00  0.00           O  
ATOM   3110  H   GLU B  47     -12.650  21.995 -97.571  1.00  0.00           H  
ATOM   3111  HA  GLU B  47     -14.439  22.818 -99.636  1.00  0.00           H  
ATOM   3112 1HB  GLU B  47     -12.363  24.358 -98.055  1.00  0.00           H  
ATOM   3113 2HB  GLU B  47     -13.476  25.128 -99.181  1.00  0.00           H  
ATOM   3114 1HG  GLU B  47     -15.389  24.315 -97.851  1.00  0.00           H  
ATOM   3115 2HG  GLU B  47     -14.281  23.523 -96.734  1.00  0.00           H  
ATOM   3116  N   LYS B  48     -11.294  22.808-100.507  1.00  0.00           N  
ATOM   3117  CA  LYS B  48     -10.366  22.949-101.614  1.00  0.00           C  
ATOM   3118  C   LYS B  48     -10.359  21.748-102.562  1.00  0.00           C  
ATOM   3119  O   LYS B  48      -9.649  21.774-103.568  1.00  0.00           O  
ATOM   3120  CB  LYS B  48      -8.951  23.154-101.069  1.00  0.00           C  
ATOM   3121  CG  LYS B  48      -8.741  24.467-100.294  1.00  0.00           C  
ATOM   3122  CD  LYS B  48      -7.311  24.557 -99.746  1.00  0.00           C  
ATOM   3123  CE  LYS B  48      -7.100  25.814 -98.887  1.00  0.00           C  
ATOM   3124  NZ  LYS B  48      -5.710  25.870 -98.312  1.00  0.00           N  
ATOM   3125  H   LYS B  48     -10.929  22.502 -99.601  1.00  0.00           H  
ATOM   3126  HA  LYS B  48     -10.657  23.825-102.191  1.00  0.00           H  
ATOM   3127 1HB  LYS B  48      -8.707  22.325-100.397  1.00  0.00           H  
ATOM   3128 2HB  LYS B  48      -8.238  23.124-101.892  1.00  0.00           H  
ATOM   3129 1HG  LYS B  48      -8.925  25.307-100.961  1.00  0.00           H  
ATOM   3130 2HG  LYS B  48      -9.450  24.523 -99.466  1.00  0.00           H  
ATOM   3131 1HD  LYS B  48      -7.112  23.675 -99.130  1.00  0.00           H  
ATOM   3132 2HD  LYS B  48      -6.604  24.568-100.573  1.00  0.00           H  
ATOM   3133 1HE  LYS B  48      -7.270  26.703 -99.489  1.00  0.00           H  
ATOM   3134 2HE  LYS B  48      -7.817  25.805 -98.073  1.00  0.00           H  
ATOM   3135 1HZ  LYS B  48      -5.609  26.700 -97.734  1.00  0.00           H  
ATOM   3136 2HZ  LYS B  48      -5.543  25.041 -97.741  1.00  0.00           H  
ATOM   3137 3HZ  LYS B  48      -5.035  25.896 -99.058  1.00  0.00           H  
ATOM   3138  N   GLY B  49     -11.086  20.666-102.224  1.00  0.00           N  
ATOM   3139  CA  GLY B  49     -11.075  19.465-103.054  1.00  0.00           C  
ATOM   3140  C   GLY B  49      -9.771  18.654-102.954  1.00  0.00           C  
ATOM   3141  O   GLY B  49      -9.387  17.979-103.909  1.00  0.00           O  
ATOM   3142  H   GLY B  49     -11.719  20.700-101.421  1.00  0.00           H  
ATOM   3143 1HA  GLY B  49     -11.914  18.835-102.759  1.00  0.00           H  
ATOM   3144 2HA  GLY B  49     -11.245  19.749-104.090  1.00  0.00           H  
ATOM   3145  N   ALA B  50      -9.077  18.722-101.817  1.00  0.00           N  
ATOM   3146  CA  ALA B  50      -7.791  18.037-101.646  1.00  0.00           C  
ATOM   3147  C   ALA B  50      -7.922  16.573-101.235  1.00  0.00           C  
ATOM   3148  O   ALA B  50      -6.919  15.860-101.151  1.00  0.00           O  
ATOM   3149  CB  ALA B  50      -6.964  18.757-100.618  1.00  0.00           C  
ATOM   3150  H   ALA B  50      -9.454  19.251-101.027  1.00  0.00           H  
ATOM   3151  HA  ALA B  50      -7.274  18.065-102.606  1.00  0.00           H  
ATOM   3152 1HB  ALA B  50      -6.003  18.261-100.523  1.00  0.00           H  
ATOM   3153 2HB  ALA B  50      -6.821  19.798-100.913  1.00  0.00           H  
ATOM   3154 3HB  ALA B  50      -7.495  18.714 -99.695  1.00  0.00           H  
ATOM   3155  N   ALA B  51      -9.133  16.122-100.936  1.00  0.00           N  
ATOM   3156  CA  ALA B  51      -9.326  14.753-100.488  1.00  0.00           C  
ATOM   3157  C   ALA B  51     -10.724  14.259-100.856  1.00  0.00           C  
ATOM   3158  O   ALA B  51     -11.666  15.043-100.991  1.00  0.00           O  
ATOM   3159  CB  ALA B  51      -9.083  14.679 -98.986  1.00  0.00           C  
ATOM   3160  H   ALA B  51      -9.934  16.732-101.040  1.00  0.00           H  
ATOM   3161  HA  ALA B  51      -8.606  14.115-100.996  1.00  0.00           H  
ATOM   3162 1HB  ALA B  51      -9.212  13.656 -98.639  1.00  0.00           H  
ATOM   3163 2HB  ALA B  51      -8.072  15.015 -98.763  1.00  0.00           H  
ATOM   3164 3HB  ALA B  51      -9.780  15.314 -98.499  1.00  0.00           H  
ATOM   3165  N   SER B  52     -10.851  12.936-101.004  1.00  0.00           N  
ATOM   3166  CA  SER B  52     -12.122  12.279-101.297  1.00  0.00           C  
ATOM   3167  C   SER B  52     -13.014  12.286-100.078  1.00  0.00           C  
ATOM   3168  O   SER B  52     -12.543  12.496 -98.962  1.00  0.00           O  
ATOM   3169  CB  SER B  52     -11.886  10.845-101.731  1.00  0.00           C  
ATOM   3170  OG  SER B  52     -11.414  10.053-100.655  1.00  0.00           O  
ATOM   3171  H   SER B  52     -10.028  12.355-100.912  1.00  0.00           H  
ATOM   3172  HA  SER B  52     -12.628  12.823-102.100  1.00  0.00           H  
ATOM   3173 1HB  SER B  52     -12.814  10.425-102.118  1.00  0.00           H  
ATOM   3174 2HB  SER B  52     -11.158  10.830-102.538  1.00  0.00           H  
ATOM   3175  HG  SER B  52     -11.190   9.195-101.046  1.00  0.00           H  
ATOM   3176  N   GLU B  53     -14.301  12.005-100.273  1.00  0.00           N  
ATOM   3177  CA  GLU B  53     -15.222  12.006 -99.153  1.00  0.00           C  
ATOM   3178  C   GLU B  53     -14.882  10.937 -98.129  1.00  0.00           C  
ATOM   3179  O   GLU B  53     -15.010  11.177 -96.926  1.00  0.00           O  
ATOM   3180  CB  GLU B  53     -16.643  11.779 -99.665  1.00  0.00           C  
ATOM   3181  CG  GLU B  53     -17.185  12.896-100.545  1.00  0.00           C  
ATOM   3182  CD  GLU B  53     -16.693  12.800-101.977  1.00  0.00           C  
ATOM   3183  OE1 GLU B  53     -15.976  11.861-102.279  1.00  0.00           O  
ATOM   3184  OE2 GLU B  53     -17.012  13.659-102.754  1.00  0.00           O  
ATOM   3185  H   GLU B  53     -14.658  11.835-101.217  1.00  0.00           H  
ATOM   3186  HA  GLU B  53     -15.173  12.976 -98.669  1.00  0.00           H  
ATOM   3187 1HB  GLU B  53     -16.673  10.869-100.239  1.00  0.00           H  
ATOM   3188 2HB  GLU B  53     -17.320  11.660 -98.824  1.00  0.00           H  
ATOM   3189 1HG  GLU B  53     -18.275  12.852-100.541  1.00  0.00           H  
ATOM   3190 2HG  GLU B  53     -16.882  13.854-100.124  1.00  0.00           H  
ATOM   3191  N   ALA B  54     -14.462   9.753 -98.583  1.00  0.00           N  
ATOM   3192  CA  ALA B  54     -14.133   8.695 -97.637  1.00  0.00           C  
ATOM   3193  C   ALA B  54     -12.892   9.070 -96.850  1.00  0.00           C  
ATOM   3194  O   ALA B  54     -12.832   8.842 -95.637  1.00  0.00           O  
ATOM   3195  CB  ALA B  54     -13.955   7.370 -98.342  1.00  0.00           C  
ATOM   3196  H   ALA B  54     -14.380   9.608 -99.581  1.00  0.00           H  
ATOM   3197  HA  ALA B  54     -14.947   8.598 -96.932  1.00  0.00           H  
ATOM   3198 1HB  ALA B  54     -13.739   6.599 -97.604  1.00  0.00           H  
ATOM   3199 2HB  ALA B  54     -14.876   7.114 -98.874  1.00  0.00           H  
ATOM   3200 3HB  ALA B  54     -13.135   7.441 -99.050  1.00  0.00           H  
ATOM   3201  N   GLU B  55     -11.914   9.710 -97.503  1.00  0.00           N  
ATOM   3202  CA  GLU B  55     -10.711  10.093 -96.781  1.00  0.00           C  
ATOM   3203  C   GLU B  55     -11.026  11.183 -95.776  1.00  0.00           C  
ATOM   3204  O   GLU B  55     -10.504  11.172 -94.664  1.00  0.00           O  
ATOM   3205  CB  GLU B  55      -9.610  10.551 -97.734  1.00  0.00           C  
ATOM   3206  CG  GLU B  55      -8.287  10.949 -97.050  1.00  0.00           C  
ATOM   3207  CD  GLU B  55      -7.575   9.818 -96.296  1.00  0.00           C  
ATOM   3208  OE1 GLU B  55      -7.777   8.647 -96.590  1.00  0.00           O  
ATOM   3209  OE2 GLU B  55      -6.844  10.149 -95.389  1.00  0.00           O  
ATOM   3210  H   GLU B  55     -11.978   9.871 -98.507  1.00  0.00           H  
ATOM   3211  HA  GLU B  55     -10.346   9.229 -96.230  1.00  0.00           H  
ATOM   3212 1HB  GLU B  55      -9.397   9.756 -98.448  1.00  0.00           H  
ATOM   3213 2HB  GLU B  55      -9.972  11.406 -98.304  1.00  0.00           H  
ATOM   3214 1HG  GLU B  55      -7.612  11.328 -97.815  1.00  0.00           H  
ATOM   3215 2HG  GLU B  55      -8.481  11.769 -96.355  1.00  0.00           H  
ATOM   3216  N   LEU B  56     -11.895  12.125 -96.149  1.00  0.00           N  
ATOM   3217  CA  LEU B  56     -12.247  13.180 -95.227  1.00  0.00           C  
ATOM   3218  C   LEU B  56     -13.015  12.615 -94.046  1.00  0.00           C  
ATOM   3219  O   LEU B  56     -12.780  13.049 -92.918  1.00  0.00           O  
ATOM   3220  CB  LEU B  56     -13.077  14.218 -95.971  1.00  0.00           C  
ATOM   3221  CG  LEU B  56     -12.306  15.043 -97.005  1.00  0.00           C  
ATOM   3222  CD1 LEU B  56     -13.283  15.748 -97.877  1.00  0.00           C  
ATOM   3223  CD2 LEU B  56     -11.387  16.088 -96.288  1.00  0.00           C  
ATOM   3224  H   LEU B  56     -12.276  12.121 -97.097  1.00  0.00           H  
ATOM   3225  HA  LEU B  56     -11.338  13.632 -94.857  1.00  0.00           H  
ATOM   3226 1HB  LEU B  56     -13.883  13.702 -96.490  1.00  0.00           H  
ATOM   3227 2HB  LEU B  56     -13.513  14.904 -95.247  1.00  0.00           H  
ATOM   3228  HG  LEU B  56     -11.710  14.387 -97.624  1.00  0.00           H  
ATOM   3229 1HD1 LEU B  56     -12.745  16.316 -98.628  1.00  0.00           H  
ATOM   3230 2HD1 LEU B  56     -13.912  15.017 -98.377  1.00  0.00           H  
ATOM   3231 3HD1 LEU B  56     -13.896  16.398 -97.277  1.00  0.00           H  
ATOM   3232 1HD2 LEU B  56     -10.867  16.677 -97.033  1.00  0.00           H  
ATOM   3233 2HD2 LEU B  56     -11.991  16.754 -95.672  1.00  0.00           H  
ATOM   3234 3HD2 LEU B  56     -10.653  15.591 -95.661  1.00  0.00           H  
ATOM   3235  N   ALA B  57     -13.908  11.636 -94.274  1.00  0.00           N  
ATOM   3236  CA  ALA B  57     -14.626  11.040 -93.156  1.00  0.00           C  
ATOM   3237  C   ALA B  57     -13.644  10.350 -92.227  1.00  0.00           C  
ATOM   3238  O   ALA B  57     -13.763  10.481 -91.002  1.00  0.00           O  
ATOM   3239  CB  ALA B  57     -15.631  10.034 -93.659  1.00  0.00           C  
ATOM   3240  H   ALA B  57     -14.122  11.345 -95.233  1.00  0.00           H  
ATOM   3241  HA  ALA B  57     -15.132  11.824 -92.608  1.00  0.00           H  
ATOM   3242 1HB  ALA B  57     -16.153   9.587 -92.826  1.00  0.00           H  
ATOM   3243 2HB  ALA B  57     -16.344  10.525 -94.322  1.00  0.00           H  
ATOM   3244 3HB  ALA B  57     -15.088   9.271 -94.201  1.00  0.00           H  
ATOM   3245  N   ARG B  58     -12.634   9.681 -92.793  1.00  0.00           N  
ATOM   3246  CA  ARG B  58     -11.626   9.024 -91.986  1.00  0.00           C  
ATOM   3247  C   ARG B  58     -10.827  10.036 -91.181  1.00  0.00           C  
ATOM   3248  O   ARG B  58     -10.574   9.806 -89.997  1.00  0.00           O  
ATOM   3249  CB  ARG B  58     -10.683   8.195 -92.860  1.00  0.00           C  
ATOM   3250  CG  ARG B  58     -11.254   6.867 -93.391  1.00  0.00           C  
ATOM   3251  CD  ARG B  58     -10.182   6.012 -94.026  1.00  0.00           C  
ATOM   3252  NE  ARG B  58      -9.742   6.531 -95.352  1.00  0.00           N  
ATOM   3253  CZ  ARG B  58     -10.287   6.178 -96.543  1.00  0.00           C  
ATOM   3254  NH1 ARG B  58     -11.261   5.285 -96.613  1.00  0.00           N  
ATOM   3255  NH2 ARG B  58      -9.807   6.730 -97.642  1.00  0.00           N  
ATOM   3256  H   ARG B  58     -12.609   9.577 -93.811  1.00  0.00           H  
ATOM   3257  HA  ARG B  58     -12.131   8.349 -91.296  1.00  0.00           H  
ATOM   3258 1HB  ARG B  58     -10.392   8.784 -93.724  1.00  0.00           H  
ATOM   3259 2HB  ARG B  58      -9.774   7.975 -92.302  1.00  0.00           H  
ATOM   3260 1HG  ARG B  58     -11.690   6.307 -92.564  1.00  0.00           H  
ATOM   3261 2HG  ARG B  58     -12.022   7.063 -94.131  1.00  0.00           H  
ATOM   3262 1HD  ARG B  58      -9.311   5.991 -93.370  1.00  0.00           H  
ATOM   3263 2HD  ARG B  58     -10.553   4.994 -94.151  1.00  0.00           H  
ATOM   3264  HE  ARG B  58      -8.974   7.227 -95.396  1.00  0.00           H  
ATOM   3265 1HH1 ARG B  58     -11.615   4.848 -95.766  1.00  0.00           H  
ATOM   3266 2HH1 ARG B  58     -11.642   5.009 -97.505  1.00  0.00           H  
ATOM   3267 1HH2 ARG B  58      -9.045   7.425 -97.549  1.00  0.00           H  
ATOM   3268 2HH2 ARG B  58     -10.177   6.489 -98.544  1.00  0.00           H  
ATOM   3269  N   MET B  59     -10.466  11.175 -91.786  1.00  0.00           N  
ATOM   3270  CA  MET B  59      -9.715  12.170 -91.039  1.00  0.00           C  
ATOM   3271  C   MET B  59     -10.552  12.762 -89.921  1.00  0.00           C  
ATOM   3272  O   MET B  59     -10.021  13.030 -88.840  1.00  0.00           O  
ATOM   3273  CB  MET B  59      -9.192  13.284 -91.925  1.00  0.00           C  
ATOM   3274  CG  MET B  59      -8.110  12.855 -92.902  1.00  0.00           C  
ATOM   3275  SD  MET B  59      -7.523  14.203 -93.941  1.00  0.00           S  
ATOM   3276  CE  MET B  59      -6.472  15.096 -92.765  1.00  0.00           C  
ATOM   3277  H   MET B  59     -10.657  11.304 -92.784  1.00  0.00           H  
ATOM   3278  HA  MET B  59      -8.858  11.675 -90.585  1.00  0.00           H  
ATOM   3279 1HB  MET B  59     -10.022  13.711 -92.495  1.00  0.00           H  
ATOM   3280 2HB  MET B  59      -8.789  14.056 -91.298  1.00  0.00           H  
ATOM   3281 1HG  MET B  59      -7.265  12.460 -92.337  1.00  0.00           H  
ATOM   3282 2HG  MET B  59      -8.479  12.060 -93.546  1.00  0.00           H  
ATOM   3283 1HE  MET B  59      -6.026  15.954 -93.238  1.00  0.00           H  
ATOM   3284 2HE  MET B  59      -7.045  15.427 -91.913  1.00  0.00           H  
ATOM   3285 3HE  MET B  59      -5.678  14.434 -92.418  1.00  0.00           H  
ATOM   3286  N   LYS B  60     -11.851  12.969 -90.168  1.00  0.00           N  
ATOM   3287  CA  LYS B  60     -12.732  13.513 -89.149  1.00  0.00           C  
ATOM   3288  C   LYS B  60     -12.834  12.531 -87.991  1.00  0.00           C  
ATOM   3289  O   LYS B  60     -12.797  12.942 -86.834  1.00  0.00           O  
ATOM   3290  CB  LYS B  60     -14.100  13.837 -89.741  1.00  0.00           C  
ATOM   3291  CG  LYS B  60     -14.082  15.036 -90.678  1.00  0.00           C  
ATOM   3292  CD  LYS B  60     -15.427  15.311 -91.346  1.00  0.00           C  
ATOM   3293  CE  LYS B  60     -15.310  16.472 -92.368  1.00  0.00           C  
ATOM   3294  NZ  LYS B  60     -16.610  16.763 -93.093  1.00  0.00           N  
ATOM   3295  H   LYS B  60     -12.217  12.782 -91.109  1.00  0.00           H  
ATOM   3296  HA  LYS B  60     -12.304  14.436 -88.768  1.00  0.00           H  
ATOM   3297 1HB  LYS B  60     -14.441  12.984 -90.316  1.00  0.00           H  
ATOM   3298 2HB  LYS B  60     -14.815  14.020 -88.943  1.00  0.00           H  
ATOM   3299 1HG  LYS B  60     -13.779  15.919 -90.111  1.00  0.00           H  
ATOM   3300 2HG  LYS B  60     -13.349  14.858 -91.440  1.00  0.00           H  
ATOM   3301 1HD  LYS B  60     -15.734  14.414 -91.880  1.00  0.00           H  
ATOM   3302 2HD  LYS B  60     -16.178  15.552 -90.596  1.00  0.00           H  
ATOM   3303 1HE  LYS B  60     -14.981  17.375 -91.855  1.00  0.00           H  
ATOM   3304 2HE  LYS B  60     -14.556  16.198 -93.112  1.00  0.00           H  
ATOM   3305 1HZ  LYS B  60     -16.454  17.529 -93.786  1.00  0.00           H  
ATOM   3306 2HZ  LYS B  60     -16.914  15.941 -93.595  1.00  0.00           H  
ATOM   3307 3HZ  LYS B  60     -17.324  17.042 -92.440  1.00  0.00           H  
ATOM   3308  N   GLN B  61     -12.902  11.235 -88.289  1.00  0.00           N  
ATOM   3309  CA  GLN B  61     -12.952  10.237 -87.233  1.00  0.00           C  
ATOM   3310  C   GLN B  61     -11.641  10.159 -86.446  1.00  0.00           C  
ATOM   3311  O   GLN B  61     -11.676   9.991 -85.218  1.00  0.00           O  
ATOM   3312  CB  GLN B  61     -13.311   8.891 -87.832  1.00  0.00           C  
ATOM   3313  CG  GLN B  61     -14.735   8.834 -88.299  1.00  0.00           C  
ATOM   3314  CD  GLN B  61     -15.033   7.596 -89.044  1.00  0.00           C  
ATOM   3315  OE1 GLN B  61     -14.379   7.268 -90.039  1.00  0.00           O  
ATOM   3316  NE2 GLN B  61     -16.007   6.857 -88.559  1.00  0.00           N  
ATOM   3317  H   GLN B  61     -12.986  10.948 -89.269  1.00  0.00           H  
ATOM   3318  HA  GLN B  61     -13.734  10.511 -86.543  1.00  0.00           H  
ATOM   3319 1HB  GLN B  61     -12.663   8.688 -88.687  1.00  0.00           H  
ATOM   3320 2HB  GLN B  61     -13.152   8.103 -87.098  1.00  0.00           H  
ATOM   3321 1HG  GLN B  61     -15.394   8.880 -87.433  1.00  0.00           H  
ATOM   3322 2HG  GLN B  61     -14.928   9.677 -88.949  1.00  0.00           H  
ATOM   3323 1HE2 GLN B  61     -16.256   6.003 -89.006  1.00  0.00           H  
ATOM   3324 2HE2 GLN B  61     -16.501   7.141 -87.720  1.00  0.00           H  
ATOM   3325  N   GLN B  62     -10.495  10.302 -87.126  1.00  0.00           N  
ATOM   3326  CA  GLN B  62      -9.188  10.279 -86.467  1.00  0.00           C  
ATOM   3327  C   GLN B  62      -9.055  11.492 -85.557  1.00  0.00           C  
ATOM   3328  O   GLN B  62      -8.526  11.395 -84.447  1.00  0.00           O  
ATOM   3329  CB  GLN B  62      -8.073  10.278 -87.509  1.00  0.00           C  
ATOM   3330  CG  GLN B  62      -7.958   8.988 -88.313  1.00  0.00           C  
ATOM   3331  CD  GLN B  62      -7.033   9.148 -89.500  1.00  0.00           C  
ATOM   3332  OE1 GLN B  62      -6.682  10.279 -89.857  1.00  0.00           O  
ATOM   3333  NE2 GLN B  62      -6.640   8.040 -90.116  1.00  0.00           N  
ATOM   3334  H   GLN B  62     -10.537  10.374 -88.151  1.00  0.00           H  
ATOM   3335  HA  GLN B  62      -9.117   9.376 -85.859  1.00  0.00           H  
ATOM   3336 1HB  GLN B  62      -8.244  11.097 -88.205  1.00  0.00           H  
ATOM   3337 2HB  GLN B  62      -7.117  10.462 -87.020  1.00  0.00           H  
ATOM   3338 1HG  GLN B  62      -7.539   8.220 -87.666  1.00  0.00           H  
ATOM   3339 2HG  GLN B  62      -8.932   8.680 -88.657  1.00  0.00           H  
ATOM   3340 1HE2 GLN B  62      -6.029   8.094 -90.908  1.00  0.00           H  
ATOM   3341 2HE2 GLN B  62      -6.950   7.145 -89.789  1.00  0.00           H  
ATOM   3342  N   HIS B  63      -9.564  12.629 -86.034  1.00  0.00           N  
ATOM   3343  CA  HIS B  63      -9.598  13.889 -85.313  1.00  0.00           C  
ATOM   3344  C   HIS B  63     -10.418  13.787 -84.046  1.00  0.00           C  
ATOM   3345  O   HIS B  63      -9.937  14.108 -82.949  1.00  0.00           O  
ATOM   3346  CB  HIS B  63     -10.187  14.954 -86.242  1.00  0.00           C  
ATOM   3347  CG  HIS B  63     -10.600  16.188 -85.599  1.00  0.00           C  
ATOM   3348  ND1 HIS B  63      -9.731  17.125 -85.142  1.00  0.00           N  
ATOM   3349  CD2 HIS B  63     -11.844  16.653 -85.332  1.00  0.00           C  
ATOM   3350  CE1 HIS B  63     -10.418  18.114 -84.590  1.00  0.00           C  
ATOM   3351  NE2 HIS B  63     -11.701  17.849 -84.704  1.00  0.00           N  
ATOM   3352  H   HIS B  63      -9.926  12.633 -86.991  1.00  0.00           H  
ATOM   3353  HA  HIS B  63      -8.586  14.182 -85.042  1.00  0.00           H  
ATOM   3354 1HB  HIS B  63      -9.441  15.203 -86.985  1.00  0.00           H  
ATOM   3355 2HB  HIS B  63     -11.021  14.557 -86.766  1.00  0.00           H  
ATOM   3356  HD2 HIS B  63     -12.784  16.152 -85.569  1.00  0.00           H  
ATOM   3357  HE1 HIS B  63     -10.011  18.986 -84.131  1.00  0.00           H  
ATOM   3358  HE2 HIS B  63     -12.458  18.441 -84.373  1.00  0.00           H  
ATOM   3359  N   MET B  64     -11.648  13.290 -84.181  1.00  0.00           N  
ATOM   3360  CA  MET B  64     -12.545  13.145 -83.057  1.00  0.00           C  
ATOM   3361  C   MET B  64     -12.000  12.152 -82.043  1.00  0.00           C  
ATOM   3362  O   MET B  64     -12.101  12.371 -80.831  1.00  0.00           O  
ATOM   3363  CB  MET B  64     -13.904  12.706 -83.572  1.00  0.00           C  
ATOM   3364  CG  MET B  64     -14.658  13.800 -84.339  1.00  0.00           C  
ATOM   3365  SD  MET B  64     -16.349  13.361 -84.733  1.00  0.00           S  
ATOM   3366  CE  MET B  64     -16.177  12.139 -86.027  1.00  0.00           C  
ATOM   3367  H   MET B  64     -11.981  13.045 -85.120  1.00  0.00           H  
ATOM   3368  HA  MET B  64     -12.640  14.114 -82.565  1.00  0.00           H  
ATOM   3369 1HB  MET B  64     -13.751  11.882 -84.263  1.00  0.00           H  
ATOM   3370 2HB  MET B  64     -14.511  12.327 -82.761  1.00  0.00           H  
ATOM   3371 1HG  MET B  64     -14.666  14.714 -83.755  1.00  0.00           H  
ATOM   3372 2HG  MET B  64     -14.151  14.021 -85.254  1.00  0.00           H  
ATOM   3373 1HE  MET B  64     -17.157  11.825 -86.359  1.00  0.00           H  
ATOM   3374 2HE  MET B  64     -15.632  12.567 -86.868  1.00  0.00           H  
ATOM   3375 3HE  MET B  64     -15.642  11.283 -85.644  1.00  0.00           H  
ATOM   3376  N   THR B  65     -11.379  11.075 -82.538  1.00  0.00           N  
ATOM   3377  CA  THR B  65     -10.823  10.072 -81.659  1.00  0.00           C  
ATOM   3378  C   THR B  65      -9.649  10.652 -80.882  1.00  0.00           C  
ATOM   3379  O   THR B  65      -9.589  10.476 -79.663  1.00  0.00           O  
ATOM   3380  CB  THR B  65     -10.361   8.831 -82.463  1.00  0.00           C  
ATOM   3381  OG1 THR B  65     -11.486   8.254 -83.143  1.00  0.00           O  
ATOM   3382  CG2 THR B  65      -9.770   7.792 -81.510  1.00  0.00           C  
ATOM   3383  H   THR B  65     -11.337  10.920 -83.542  1.00  0.00           H  
ATOM   3384  HA  THR B  65     -11.586   9.763 -80.952  1.00  0.00           H  
ATOM   3385  HB  THR B  65      -9.611   9.127 -83.195  1.00  0.00           H  
ATOM   3386  HG1 THR B  65     -11.743   8.841 -83.886  1.00  0.00           H  
ATOM   3387 1HG2 THR B  65      -9.456   6.921 -82.081  1.00  0.00           H  
ATOM   3388 2HG2 THR B  65      -8.907   8.202 -80.989  1.00  0.00           H  
ATOM   3389 3HG2 THR B  65     -10.520   7.493 -80.780  1.00  0.00           H  
ATOM   3390  N   ALA B  66      -8.738  11.370 -81.555  1.00  0.00           N  
ATOM   3391  CA  ALA B  66      -7.577  11.938 -80.883  1.00  0.00           C  
ATOM   3392  C   ALA B  66      -7.994  12.934 -79.814  1.00  0.00           C  
ATOM   3393  O   ALA B  66      -7.388  13.001 -78.741  1.00  0.00           O  
ATOM   3394  CB  ALA B  66      -6.664  12.610 -81.892  1.00  0.00           C  
ATOM   3395  H   ALA B  66      -8.823  11.485 -82.571  1.00  0.00           H  
ATOM   3396  HA  ALA B  66      -7.034  11.125 -80.394  1.00  0.00           H  
ATOM   3397 1HB  ALA B  66      -5.789  13.010 -81.387  1.00  0.00           H  
ATOM   3398 2HB  ALA B  66      -6.352  11.879 -82.636  1.00  0.00           H  
ATOM   3399 3HB  ALA B  66      -7.212  13.418 -82.386  1.00  0.00           H  
ATOM   3400  N   TYR B  67      -9.038  13.713 -80.110  1.00  0.00           N  
ATOM   3401  CA  TYR B  67      -9.576  14.669 -79.162  1.00  0.00           C  
ATOM   3402  C   TYR B  67     -10.045  13.975 -77.898  1.00  0.00           C  
ATOM   3403  O   TYR B  67      -9.684  14.368 -76.778  1.00  0.00           O  
ATOM   3404  CB  TYR B  67     -10.747  15.421 -79.788  1.00  0.00           C  
ATOM   3405  CG  TYR B  67     -11.485  16.277 -78.822  1.00  0.00           C  
ATOM   3406  CD1 TYR B  67     -11.092  17.557 -78.551  1.00  0.00           C  
ATOM   3407  CD2 TYR B  67     -12.572  15.739 -78.179  1.00  0.00           C  
ATOM   3408  CE1 TYR B  67     -11.799  18.300 -77.623  1.00  0.00           C  
ATOM   3409  CE2 TYR B  67     -13.257  16.449 -77.270  1.00  0.00           C  
ATOM   3410  CZ  TYR B  67     -12.884  17.735 -76.979  1.00  0.00           C  
ATOM   3411  OH  TYR B  67     -13.577  18.467 -76.048  1.00  0.00           O  
ATOM   3412  H   TYR B  67      -9.463  13.657 -81.042  1.00  0.00           H  
ATOM   3413  HA  TYR B  67      -8.786  15.368 -78.901  1.00  0.00           H  
ATOM   3414 1HB  TYR B  67     -10.383  16.052 -80.603  1.00  0.00           H  
ATOM   3415 2HB  TYR B  67     -11.446  14.716 -80.217  1.00  0.00           H  
ATOM   3416  HD1 TYR B  67     -10.226  17.980 -79.054  1.00  0.00           H  
ATOM   3417  HD2 TYR B  67     -12.870  14.723 -78.396  1.00  0.00           H  
ATOM   3418  HE1 TYR B  67     -11.495  19.322 -77.396  1.00  0.00           H  
ATOM   3419  HE2 TYR B  67     -14.095  15.991 -76.782  1.00  0.00           H  
ATOM   3420  HH  TYR B  67     -14.275  17.925 -75.668  1.00  0.00           H  
ATOM   3421  N   LEU B  68     -10.863  12.937 -78.069  1.00  0.00           N  
ATOM   3422  CA  LEU B  68     -11.428  12.279 -76.910  1.00  0.00           C  
ATOM   3423  C   LEU B  68     -10.339  11.554 -76.126  1.00  0.00           C  
ATOM   3424  O   LEU B  68     -10.426  11.467 -74.895  1.00  0.00           O  
ATOM   3425  CB  LEU B  68     -12.547  11.324 -77.321  1.00  0.00           C  
ATOM   3426  CG  LEU B  68     -13.460  10.764 -76.172  1.00  0.00           C  
ATOM   3427  CD1 LEU B  68     -14.204  11.935 -75.424  1.00  0.00           C  
ATOM   3428  CD2 LEU B  68     -14.467   9.834 -76.748  1.00  0.00           C  
ATOM   3429  H   LEU B  68     -11.144  12.651 -79.015  1.00  0.00           H  
ATOM   3430  HA  LEU B  68     -11.844  13.056 -76.276  1.00  0.00           H  
ATOM   3431 1HB  LEU B  68     -13.172  11.834 -78.033  1.00  0.00           H  
ATOM   3432 2HB  LEU B  68     -12.087  10.472 -77.834  1.00  0.00           H  
ATOM   3433  HG  LEU B  68     -12.842  10.228 -75.455  1.00  0.00           H  
ATOM   3434 1HD1 LEU B  68     -14.853  11.522 -74.643  1.00  0.00           H  
ATOM   3435 2HD1 LEU B  68     -13.503  12.622 -74.963  1.00  0.00           H  
ATOM   3436 3HD1 LEU B  68     -14.820  12.471 -76.132  1.00  0.00           H  
ATOM   3437 1HD2 LEU B  68     -15.085   9.444 -75.936  1.00  0.00           H  
ATOM   3438 2HD2 LEU B  68     -15.093  10.370 -77.463  1.00  0.00           H  
ATOM   3439 3HD2 LEU B  68     -13.963   9.010 -77.252  1.00  0.00           H  
ATOM   3440  N   GLU B  69      -9.329  10.994 -76.822  1.00  0.00           N  
ATOM   3441  CA  GLU B  69      -8.242  10.318 -76.130  1.00  0.00           C  
ATOM   3442  C   GLU B  69      -7.462  11.311 -75.282  1.00  0.00           C  
ATOM   3443  O   GLU B  69      -7.114  11.003 -74.143  1.00  0.00           O  
ATOM   3444  CB  GLU B  69      -7.298   9.623 -77.104  1.00  0.00           C  
ATOM   3445  CG  GLU B  69      -7.857   8.380 -77.771  1.00  0.00           C  
ATOM   3446  CD  GLU B  69      -6.916   7.826 -78.797  1.00  0.00           C  
ATOM   3447  OE1 GLU B  69      -5.928   8.471 -79.069  1.00  0.00           O  
ATOM   3448  OE2 GLU B  69      -7.178   6.766 -79.311  1.00  0.00           O  
ATOM   3449  H   GLU B  69      -9.332  11.026 -77.849  1.00  0.00           H  
ATOM   3450  HA  GLU B  69      -8.667   9.563 -75.487  1.00  0.00           H  
ATOM   3451 1HB  GLU B  69      -7.030  10.324 -77.895  1.00  0.00           H  
ATOM   3452 2HB  GLU B  69      -6.379   9.347 -76.587  1.00  0.00           H  
ATOM   3453 1HG  GLU B  69      -8.035   7.625 -77.008  1.00  0.00           H  
ATOM   3454 2HG  GLU B  69      -8.809   8.616 -78.233  1.00  0.00           H  
ATOM   3455  N   ALA B  70      -7.216  12.524 -75.788  1.00  0.00           N  
ATOM   3456  CA  ALA B  70      -6.519  13.514 -74.980  1.00  0.00           C  
ATOM   3457  C   ALA B  70      -7.334  13.823 -73.726  1.00  0.00           C  
ATOM   3458  O   ALA B  70      -6.778  14.022 -72.641  1.00  0.00           O  
ATOM   3459  CB  ALA B  70      -6.280  14.773 -75.773  1.00  0.00           C  
ATOM   3460  H   ALA B  70      -7.456  12.729 -76.767  1.00  0.00           H  
ATOM   3461  HA  ALA B  70      -5.564  13.090 -74.672  1.00  0.00           H  
ATOM   3462 1HB  ALA B  70      -5.750  15.503 -75.167  1.00  0.00           H  
ATOM   3463 2HB  ALA B  70      -5.692  14.537 -76.658  1.00  0.00           H  
ATOM   3464 3HB  ALA B  70      -7.249  15.168 -76.077  1.00  0.00           H  
ATOM   3465  N   GLN B  71      -8.668  13.843 -73.880  1.00  0.00           N  
ATOM   3466  CA  GLN B  71      -9.535  14.110 -72.747  1.00  0.00           C  
ATOM   3467  C   GLN B  71      -9.559  12.959 -71.741  1.00  0.00           C  
ATOM   3468  O   GLN B  71      -9.524  13.236 -70.537  1.00  0.00           O  
ATOM   3469  CB  GLN B  71     -10.957  14.402 -73.235  1.00  0.00           C  
ATOM   3470  CG  GLN B  71     -11.091  15.692 -74.026  1.00  0.00           C  
ATOM   3471  CD  GLN B  71     -11.008  16.923 -73.144  1.00  0.00           C  
ATOM   3472  OE1 GLN B  71     -10.753  16.826 -71.941  1.00  0.00           O  
ATOM   3473  NE2 GLN B  71     -11.225  18.091 -73.738  1.00  0.00           N  
ATOM   3474  H   GLN B  71      -9.052  13.725 -74.822  1.00  0.00           H  
ATOM   3475  HA  GLN B  71      -9.152  14.987 -72.232  1.00  0.00           H  
ATOM   3476 1HB  GLN B  71     -11.300  13.582 -73.866  1.00  0.00           H  
ATOM   3477 2HB  GLN B  71     -11.630  14.460 -72.380  1.00  0.00           H  
ATOM   3478 1HG  GLN B  71     -10.286  15.742 -74.759  1.00  0.00           H  
ATOM   3479 2HG  GLN B  71     -12.057  15.697 -74.531  1.00  0.00           H  
ATOM   3480 1HE2 GLN B  71     -11.183  18.938 -73.207  1.00  0.00           H  
ATOM   3481 2HE2 GLN B  71     -11.429  18.125 -74.717  1.00  0.00           H  
ATOM   3482  N   LEU B  72      -9.531  11.696 -72.190  1.00  0.00           N  
ATOM   3483  CA  LEU B  72      -9.551  10.613 -71.206  1.00  0.00           C  
ATOM   3484  C   LEU B  72      -8.206  10.524 -70.494  1.00  0.00           C  
ATOM   3485  O   LEU B  72      -8.169  10.199 -69.307  1.00  0.00           O  
ATOM   3486  CB  LEU B  72      -9.957   9.244 -71.809  1.00  0.00           C  
ATOM   3487  CG  LEU B  72      -8.981   8.462 -72.725  1.00  0.00           C  
ATOM   3488  CD1 LEU B  72      -8.085   7.512 -71.903  1.00  0.00           C  
ATOM   3489  CD2 LEU B  72      -9.819   7.678 -73.765  1.00  0.00           C  
ATOM   3490  H   LEU B  72      -9.604  11.507 -73.201  1.00  0.00           H  
ATOM   3491  HA  LEU B  72     -10.305  10.863 -70.457  1.00  0.00           H  
ATOM   3492 1HB  LEU B  72     -10.240   8.587 -70.993  1.00  0.00           H  
ATOM   3493 2HB  LEU B  72     -10.812   9.402 -72.407  1.00  0.00           H  
ATOM   3494  HG  LEU B  72      -8.335   9.147 -73.228  1.00  0.00           H  
ATOM   3495 1HD1 LEU B  72      -7.415   6.983 -72.580  1.00  0.00           H  
ATOM   3496 2HD1 LEU B  72      -7.488   8.047 -71.184  1.00  0.00           H  
ATOM   3497 3HD1 LEU B  72      -8.709   6.799 -71.375  1.00  0.00           H  
ATOM   3498 1HD2 LEU B  72      -9.151   7.129 -74.433  1.00  0.00           H  
ATOM   3499 2HD2 LEU B  72     -10.469   6.981 -73.259  1.00  0.00           H  
ATOM   3500 3HD2 LEU B  72     -10.428   8.375 -74.350  1.00  0.00           H  
ATOM   3501  N   THR B  73      -7.095  10.841 -71.181  1.00  0.00           N  
ATOM   3502  CA  THR B  73      -5.814  10.780 -70.505  1.00  0.00           C  
ATOM   3503  C   THR B  73      -5.726  11.901 -69.488  1.00  0.00           C  
ATOM   3504  O   THR B  73      -5.224  11.693 -68.382  1.00  0.00           O  
ATOM   3505  CB  THR B  73      -4.628  10.852 -71.484  1.00  0.00           C  
ATOM   3506  OG1 THR B  73      -4.716  12.055 -72.252  1.00  0.00           O  
ATOM   3507  CG2 THR B  73      -4.631   9.654 -72.412  1.00  0.00           C  
ATOM   3508  H   THR B  73      -7.138  11.079 -72.183  1.00  0.00           H  
ATOM   3509  HA  THR B  73      -5.755   9.829 -69.968  1.00  0.00           H  
ATOM   3510  HB  THR B  73      -3.704  10.871 -70.928  1.00  0.00           H  
ATOM   3511  HG1 THR B  73      -4.453  12.805 -71.715  1.00  0.00           H  
ATOM   3512 1HG2 THR B  73      -3.792   9.729 -73.102  1.00  0.00           H  
ATOM   3513 2HG2 THR B  73      -4.541   8.749 -71.820  1.00  0.00           H  
ATOM   3514 3HG2 THR B  73      -5.551   9.615 -72.973  1.00  0.00           H  
ATOM   3515  N   ALA B  74      -6.266  13.088 -69.823  1.00  0.00           N  
ATOM   3516  CA  ALA B  74      -6.253  14.180 -68.868  1.00  0.00           C  
ATOM   3517  C   ALA B  74      -7.108  13.825 -67.670  1.00  0.00           C  
ATOM   3518  O   ALA B  74      -6.728  14.079 -66.532  1.00  0.00           O  
ATOM   3519  CB  ALA B  74      -6.772  15.457 -69.500  1.00  0.00           C  
ATOM   3520  H   ALA B  74      -6.637  13.245 -70.769  1.00  0.00           H  
ATOM   3521  HA  ALA B  74      -5.235  14.321 -68.528  1.00  0.00           H  
ATOM   3522 1HB  ALA B  74      -6.748  16.272 -68.770  1.00  0.00           H  
ATOM   3523 2HB  ALA B  74      -6.155  15.706 -70.340  1.00  0.00           H  
ATOM   3524 3HB  ALA B  74      -7.796  15.299 -69.840  1.00  0.00           H  
ATOM   3525  N   TRP B  75      -8.241  13.162 -67.919  1.00  0.00           N  
ATOM   3526  CA  TRP B  75      -9.147  12.769 -66.863  1.00  0.00           C  
ATOM   3527  C   TRP B  75      -8.449  11.829 -65.906  1.00  0.00           C  
ATOM   3528  O   TRP B  75      -8.467  12.056 -64.695  1.00  0.00           O  
ATOM   3529  CB  TRP B  75     -10.376  12.103 -67.486  1.00  0.00           C  
ATOM   3530  CG  TRP B  75     -11.420  11.591 -66.556  1.00  0.00           C  
ATOM   3531  CD1 TRP B  75     -11.598  11.840 -65.223  1.00  0.00           C  
ATOM   3532  CD2 TRP B  75     -12.462  10.684 -66.933  1.00  0.00           C  
ATOM   3533  NE1 TRP B  75     -12.682  11.146 -64.763  1.00  0.00           N  
ATOM   3534  CE2 TRP B  75     -13.220  10.432 -65.796  1.00  0.00           C  
ATOM   3535  CE3 TRP B  75     -12.808  10.066 -68.132  1.00  0.00           C  
ATOM   3536  CZ2 TRP B  75     -14.291   9.586 -65.818  1.00  0.00           C  
ATOM   3537  CZ3 TRP B  75     -13.882   9.225 -68.149  1.00  0.00           C  
ATOM   3538  CH2 TRP B  75     -14.607   8.989 -67.028  1.00  0.00           C  
ATOM   3539  H   TRP B  75      -8.517  12.988 -68.887  1.00  0.00           H  
ATOM   3540  HA  TRP B  75      -9.456  13.657 -66.319  1.00  0.00           H  
ATOM   3541 1HB  TRP B  75     -10.842  12.793 -68.180  1.00  0.00           H  
ATOM   3542 2HB  TRP B  75     -10.045  11.257 -68.068  1.00  0.00           H  
ATOM   3543  HD1 TRP B  75     -10.975  12.487 -64.606  1.00  0.00           H  
ATOM   3544  HE1 TRP B  75     -13.024  11.153 -63.808  1.00  0.00           H  
ATOM   3545  HE3 TRP B  75     -12.233  10.243 -69.035  1.00  0.00           H  
ATOM   3546  HZ2 TRP B  75     -14.878   9.381 -64.932  1.00  0.00           H  
ATOM   3547  HZ3 TRP B  75     -14.140   8.745 -69.082  1.00  0.00           H  
ATOM   3548  HH2 TRP B  75     -15.459   8.310 -67.087  1.00  0.00           H  
ATOM   3549  N   GLU B  76      -7.800  10.781 -66.426  1.00  0.00           N  
ATOM   3550  CA  GLU B  76      -7.154   9.844 -65.530  1.00  0.00           C  
ATOM   3551  C   GLU B  76      -6.042  10.508 -64.720  1.00  0.00           C  
ATOM   3552  O   GLU B  76      -5.917  10.248 -63.516  1.00  0.00           O  
ATOM   3553  CB  GLU B  76      -6.592   8.645 -66.295  1.00  0.00           C  
ATOM   3554  CG  GLU B  76      -6.032   7.553 -65.378  1.00  0.00           C  
ATOM   3555  CD  GLU B  76      -5.584   6.313 -66.099  1.00  0.00           C  
ATOM   3556  OE1 GLU B  76      -5.667   6.276 -67.293  1.00  0.00           O  
ATOM   3557  OE2 GLU B  76      -5.144   5.392 -65.434  1.00  0.00           O  
ATOM   3558  H   GLU B  76      -7.798  10.628 -67.439  1.00  0.00           H  
ATOM   3559  HA  GLU B  76      -7.905   9.475 -64.834  1.00  0.00           H  
ATOM   3560 1HB  GLU B  76      -7.358   8.220 -66.922  1.00  0.00           H  
ATOM   3561 2HB  GLU B  76      -5.787   8.986 -66.948  1.00  0.00           H  
ATOM   3562 1HG  GLU B  76      -5.178   7.968 -64.850  1.00  0.00           H  
ATOM   3563 2HG  GLU B  76      -6.790   7.292 -64.637  1.00  0.00           H  
ATOM   3564  N   ILE B  77      -5.246  11.392 -65.350  1.00  0.00           N  
ATOM   3565  CA  ILE B  77      -4.147  12.016 -64.629  1.00  0.00           C  
ATOM   3566  C   ILE B  77      -4.698  12.957 -63.554  1.00  0.00           C  
ATOM   3567  O   ILE B  77      -4.186  12.962 -62.432  1.00  0.00           O  
ATOM   3568  CB  ILE B  77      -3.187  12.804 -65.551  1.00  0.00           C  
ATOM   3569  CG1 ILE B  77      -2.446  11.844 -66.517  1.00  0.00           C  
ATOM   3570  CG2 ILE B  77      -2.111  13.495 -64.651  1.00  0.00           C  
ATOM   3571  CD1 ILE B  77      -1.702  12.563 -67.672  1.00  0.00           C  
ATOM   3572  H   ILE B  77      -5.376  11.575 -66.352  1.00  0.00           H  
ATOM   3573  HA  ILE B  77      -3.574  11.240 -64.136  1.00  0.00           H  
ATOM   3574  HB  ILE B  77      -3.735  13.541 -66.143  1.00  0.00           H  
ATOM   3575 1HG1 ILE B  77      -1.727  11.257 -65.953  1.00  0.00           H  
ATOM   3576 2HG1 ILE B  77      -3.175  11.164 -66.955  1.00  0.00           H  
ATOM   3577 1HG2 ILE B  77      -1.409  14.024 -65.253  1.00  0.00           H  
ATOM   3578 2HG2 ILE B  77      -2.574  14.200 -63.964  1.00  0.00           H  
ATOM   3579 3HG2 ILE B  77      -1.575  12.736 -64.076  1.00  0.00           H  
ATOM   3580 1HD1 ILE B  77      -1.218  11.821 -68.311  1.00  0.00           H  
ATOM   3581 2HD1 ILE B  77      -2.420  13.134 -68.262  1.00  0.00           H  
ATOM   3582 3HD1 ILE B  77      -0.943  13.232 -67.287  1.00  0.00           H  
ATOM   3583  N   GLU B  78      -5.716  13.767 -63.888  1.00  0.00           N  
ATOM   3584  CA  GLU B  78      -6.294  14.697 -62.928  1.00  0.00           C  
ATOM   3585  C   GLU B  78      -6.922  13.951 -61.753  1.00  0.00           C  
ATOM   3586  O   GLU B  78      -6.786  14.395 -60.607  1.00  0.00           O  
ATOM   3587  CB  GLU B  78      -7.348  15.596 -63.603  1.00  0.00           C  
ATOM   3588  CG  GLU B  78      -6.762  16.600 -64.596  1.00  0.00           C  
ATOM   3589  CD  GLU B  78      -7.795  17.423 -65.383  1.00  0.00           C  
ATOM   3590  OE1 GLU B  78      -8.934  17.486 -64.970  1.00  0.00           O  
ATOM   3591  OE2 GLU B  78      -7.450  17.970 -66.425  1.00  0.00           O  
ATOM   3592  H   GLU B  78      -6.098  13.743 -64.838  1.00  0.00           H  
ATOM   3593  HA  GLU B  78      -5.498  15.333 -62.545  1.00  0.00           H  
ATOM   3594 1HB  GLU B  78      -8.060  14.968 -64.147  1.00  0.00           H  
ATOM   3595 2HB  GLU B  78      -7.903  16.146 -62.845  1.00  0.00           H  
ATOM   3596 1HG  GLU B  78      -6.132  17.284 -64.039  1.00  0.00           H  
ATOM   3597 2HG  GLU B  78      -6.140  16.060 -65.273  1.00  0.00           H  
ATOM   3598  N   SER B  79      -7.573  12.797 -62.005  1.00  0.00           N  
ATOM   3599  CA  SER B  79      -8.176  12.030 -60.926  1.00  0.00           C  
ATOM   3600  C   SER B  79      -7.096  11.504 -60.003  1.00  0.00           C  
ATOM   3601  O   SER B  79      -7.216  11.610 -58.778  1.00  0.00           O  
ATOM   3602  CB  SER B  79      -8.929  10.824 -61.481  1.00  0.00           C  
ATOM   3603  OG  SER B  79     -10.026  11.197 -62.263  1.00  0.00           O  
ATOM   3604  H   SER B  79      -7.712  12.480 -62.971  1.00  0.00           H  
ATOM   3605  HA  SER B  79      -8.850  12.672 -60.361  1.00  0.00           H  
ATOM   3606 1HB  SER B  79      -8.244  10.232 -62.088  1.00  0.00           H  
ATOM   3607 2HB  SER B  79      -9.265  10.190 -60.662  1.00  0.00           H  
ATOM   3608  HG  SER B  79     -10.741  11.399 -61.645  1.00  0.00           H  
ATOM   3609  N   LYS B  80      -6.002  10.993 -60.573  1.00  0.00           N  
ATOM   3610  CA  LYS B  80      -4.928  10.463 -59.747  1.00  0.00           C  
ATOM   3611  C   LYS B  80      -4.211  11.537 -58.957  1.00  0.00           C  
ATOM   3612  O   LYS B  80      -3.899  11.327 -57.783  1.00  0.00           O  
ATOM   3613  CB  LYS B  80      -3.918   9.726 -60.610  1.00  0.00           C  
ATOM   3614  CG  LYS B  80      -4.379   8.399 -61.152  1.00  0.00           C  
ATOM   3615  CD  LYS B  80      -3.318   7.838 -62.075  1.00  0.00           C  
ATOM   3616  CE  LYS B  80      -3.671   6.462 -62.606  1.00  0.00           C  
ATOM   3617  NZ  LYS B  80      -2.676   6.009 -63.622  1.00  0.00           N  
ATOM   3618  H   LYS B  80      -5.943  10.913 -61.593  1.00  0.00           H  
ATOM   3619  HA  LYS B  80      -5.361   9.762 -59.038  1.00  0.00           H  
ATOM   3620 1HB  LYS B  80      -3.662  10.352 -61.467  1.00  0.00           H  
ATOM   3621 2HB  LYS B  80      -3.006   9.562 -60.039  1.00  0.00           H  
ATOM   3622 1HG  LYS B  80      -4.557   7.706 -60.329  1.00  0.00           H  
ATOM   3623 2HG  LYS B  80      -5.308   8.531 -61.705  1.00  0.00           H  
ATOM   3624 1HD  LYS B  80      -3.201   8.520 -62.923  1.00  0.00           H  
ATOM   3625 2HD  LYS B  80      -2.368   7.777 -61.548  1.00  0.00           H  
ATOM   3626 1HE  LYS B  80      -3.678   5.753 -61.778  1.00  0.00           H  
ATOM   3627 2HE  LYS B  80      -4.659   6.480 -63.053  1.00  0.00           H  
ATOM   3628 1HZ  LYS B  80      -2.905   5.084 -63.964  1.00  0.00           H  
ATOM   3629 2HZ  LYS B  80      -2.672   6.659 -64.405  1.00  0.00           H  
ATOM   3630 3HZ  LYS B  80      -1.761   5.988 -63.203  1.00  0.00           H  
ATOM   3631  N   SER B  81      -3.961  12.693 -59.578  1.00  0.00           N  
ATOM   3632  CA  SER B  81      -3.268  13.758 -58.886  1.00  0.00           C  
ATOM   3633  C   SER B  81      -4.115  14.311 -57.749  1.00  0.00           C  
ATOM   3634  O   SER B  81      -3.614  14.477 -56.637  1.00  0.00           O  
ATOM   3635  CB  SER B  81      -2.848  14.848 -59.850  1.00  0.00           C  
ATOM   3636  OG  SER B  81      -2.182  15.878 -59.171  1.00  0.00           O  
ATOM   3637  H   SER B  81      -4.214  12.818 -60.562  1.00  0.00           H  
ATOM   3638  HA  SER B  81      -2.361  13.343 -58.452  1.00  0.00           H  
ATOM   3639 1HB  SER B  81      -2.187  14.420 -60.607  1.00  0.00           H  
ATOM   3640 2HB  SER B  81      -3.723  15.244 -60.368  1.00  0.00           H  
ATOM   3641  HG  SER B  81      -1.632  16.332 -59.839  1.00  0.00           H  
ATOM   3642  N   LYS B  82      -5.410  14.560 -57.998  1.00  0.00           N  
ATOM   3643  CA  LYS B  82      -6.237  15.107 -56.932  1.00  0.00           C  
ATOM   3644  C   LYS B  82      -6.397  14.109 -55.797  1.00  0.00           C  
ATOM   3645  O   LYS B  82      -6.298  14.502 -54.631  1.00  0.00           O  
ATOM   3646  CB  LYS B  82      -7.579  15.573 -57.484  1.00  0.00           C  
ATOM   3647  CG  LYS B  82      -7.434  16.839 -58.330  1.00  0.00           C  
ATOM   3648  CD  LYS B  82      -8.744  17.321 -58.927  1.00  0.00           C  
ATOM   3649  CE  LYS B  82      -8.512  18.597 -59.757  1.00  0.00           C  
ATOM   3650  NZ  LYS B  82      -9.758  19.086 -60.408  1.00  0.00           N  
ATOM   3651  H   LYS B  82      -5.810  14.402 -58.927  1.00  0.00           H  
ATOM   3652  HA  LYS B  82      -5.732  15.979 -56.528  1.00  0.00           H  
ATOM   3653 1HB  LYS B  82      -8.009  14.788 -58.110  1.00  0.00           H  
ATOM   3654 2HB  LYS B  82      -8.268  15.767 -56.666  1.00  0.00           H  
ATOM   3655 1HG  LYS B  82      -7.015  17.633 -57.710  1.00  0.00           H  
ATOM   3656 2HG  LYS B  82      -6.730  16.636 -59.139  1.00  0.00           H  
ATOM   3657 1HD  LYS B  82      -9.162  16.543 -59.570  1.00  0.00           H  
ATOM   3658 2HD  LYS B  82      -9.460  17.541 -58.136  1.00  0.00           H  
ATOM   3659 1HE  LYS B  82      -8.128  19.379 -59.102  1.00  0.00           H  
ATOM   3660 2HE  LYS B  82      -7.771  18.389 -60.530  1.00  0.00           H  
ATOM   3661 1HZ  LYS B  82      -9.567  19.923 -60.938  1.00  0.00           H  
ATOM   3662 2HZ  LYS B  82     -10.116  18.374 -61.026  1.00  0.00           H  
ATOM   3663 3HZ  LYS B  82     -10.471  19.300 -59.692  1.00  0.00           H  
ATOM   3664  N   ILE B  83      -6.558  12.822 -56.104  1.00  0.00           N  
ATOM   3665  CA  ILE B  83      -6.691  11.846 -55.041  1.00  0.00           C  
ATOM   3666  C   ILE B  83      -5.396  11.745 -54.264  1.00  0.00           C  
ATOM   3667  O   ILE B  83      -5.443  11.666 -53.039  1.00  0.00           O  
ATOM   3668  CB  ILE B  83      -7.121  10.467 -55.570  1.00  0.00           C  
ATOM   3669  CG1 ILE B  83      -8.709  10.362 -55.658  1.00  0.00           C  
ATOM   3670  CG2 ILE B  83      -6.545   9.330 -54.654  1.00  0.00           C  
ATOM   3671  CD1 ILE B  83      -9.451  11.557 -56.271  1.00  0.00           C  
ATOM   3672  H   ILE B  83      -6.647  12.511 -57.078  1.00  0.00           H  
ATOM   3673  HA  ILE B  83      -7.449  12.192 -54.350  1.00  0.00           H  
ATOM   3674  HB  ILE B  83      -6.729  10.341 -56.580  1.00  0.00           H  
ATOM   3675 1HG1 ILE B  83      -8.948   9.502 -56.267  1.00  0.00           H  
ATOM   3676 2HG1 ILE B  83      -9.101  10.201 -54.657  1.00  0.00           H  
ATOM   3677 1HG2 ILE B  83      -6.831   8.377 -55.054  1.00  0.00           H  
ATOM   3678 2HG2 ILE B  83      -5.462   9.354 -54.612  1.00  0.00           H  
ATOM   3679 3HG2 ILE B  83      -6.935   9.431 -53.638  1.00  0.00           H  
ATOM   3680 1HD1 ILE B  83     -10.521  11.345 -56.283  1.00  0.00           H  
ATOM   3681 2HD1 ILE B  83      -9.274  12.446 -55.684  1.00  0.00           H  
ATOM   3682 3HD1 ILE B  83      -9.115  11.723 -57.288  1.00  0.00           H  
ATOM   3683  N   ALA B  84      -4.244  11.719 -54.943  1.00  0.00           N  
ATOM   3684  CA  ALA B  84      -2.988  11.619 -54.220  1.00  0.00           C  
ATOM   3685  C   ALA B  84      -2.792  12.808 -53.300  1.00  0.00           C  
ATOM   3686  O   ALA B  84      -2.321  12.643 -52.176  1.00  0.00           O  
ATOM   3687  CB  ALA B  84      -1.846  11.537 -55.181  1.00  0.00           C  
ATOM   3688  H   ALA B  84      -4.231  11.742 -55.967  1.00  0.00           H  
ATOM   3689  HA  ALA B  84      -3.015  10.715 -53.611  1.00  0.00           H  
ATOM   3690 1HB  ALA B  84      -0.940  11.447 -54.614  1.00  0.00           H  
ATOM   3691 2HB  ALA B  84      -1.969  10.669 -55.827  1.00  0.00           H  
ATOM   3692 3HB  ALA B  84      -1.827  12.443 -55.790  1.00  0.00           H  
ATOM   3693  N   LEU B  85      -3.175  14.005 -53.755  1.00  0.00           N  
ATOM   3694  CA  LEU B  85      -3.041  15.182 -52.919  1.00  0.00           C  
ATOM   3695  C   LEU B  85      -3.973  15.077 -51.717  1.00  0.00           C  
ATOM   3696  O   LEU B  85      -3.585  15.471 -50.614  1.00  0.00           O  
ATOM   3697  CB  LEU B  85      -3.285  16.434 -53.759  1.00  0.00           C  
ATOM   3698  CG  LEU B  85      -2.161  16.768 -54.817  1.00  0.00           C  
ATOM   3699  CD1 LEU B  85      -2.671  17.824 -55.754  1.00  0.00           C  
ATOM   3700  CD2 LEU B  85      -0.879  17.294 -54.106  1.00  0.00           C  
ATOM   3701  H   LEU B  85      -3.510  14.105 -54.720  1.00  0.00           H  
ATOM   3702  HA  LEU B  85      -2.028  15.214 -52.543  1.00  0.00           H  
ATOM   3703 1HB  LEU B  85      -4.219  16.296 -54.307  1.00  0.00           H  
ATOM   3704 2HB  LEU B  85      -3.394  17.289 -53.096  1.00  0.00           H  
ATOM   3705  HG  LEU B  85      -1.918  15.875 -55.392  1.00  0.00           H  
ATOM   3706 1HD1 LEU B  85      -1.904  18.054 -56.489  1.00  0.00           H  
ATOM   3707 2HD1 LEU B  85      -3.561  17.453 -56.268  1.00  0.00           H  
ATOM   3708 3HD1 LEU B  85      -2.920  18.707 -55.195  1.00  0.00           H  
ATOM   3709 1HD2 LEU B  85      -0.130  17.526 -54.852  1.00  0.00           H  
ATOM   3710 2HD2 LEU B  85      -1.114  18.197 -53.539  1.00  0.00           H  
ATOM   3711 3HD2 LEU B  85      -0.478  16.548 -53.436  1.00  0.00           H  
ATOM   3712  N   LEU B  86      -5.180  14.521 -51.902  1.00  0.00           N  
ATOM   3713  CA  LEU B  86      -6.092  14.323 -50.779  1.00  0.00           C  
ATOM   3714  C   LEU B  86      -5.515  13.293 -49.805  1.00  0.00           C  
ATOM   3715  O   LEU B  86      -5.628  13.472 -48.589  1.00  0.00           O  
ATOM   3716  CB  LEU B  86      -7.461  13.842 -51.262  1.00  0.00           C  
ATOM   3717  CG  LEU B  86      -8.326  14.837 -52.064  1.00  0.00           C  
ATOM   3718  CD1 LEU B  86      -9.505  14.111 -52.626  1.00  0.00           C  
ATOM   3719  CD2 LEU B  86      -8.814  15.953 -51.187  1.00  0.00           C  
ATOM   3720  H   LEU B  86      -5.481  14.290 -52.855  1.00  0.00           H  
ATOM   3721  HA  LEU B  86      -6.195  15.264 -50.247  1.00  0.00           H  
ATOM   3722 1HB  LEU B  86      -7.301  12.976 -51.892  1.00  0.00           H  
ATOM   3723 2HB  LEU B  86      -8.039  13.530 -50.396  1.00  0.00           H  
ATOM   3724  HG  LEU B  86      -7.751  15.249 -52.878  1.00  0.00           H  
ATOM   3725 1HD1 LEU B  86     -10.085  14.783 -53.170  1.00  0.00           H  
ATOM   3726 2HD1 LEU B  86      -9.174  13.310 -53.278  1.00  0.00           H  
ATOM   3727 3HD1 LEU B  86     -10.088  13.714 -51.825  1.00  0.00           H  
ATOM   3728 1HD2 LEU B  86      -9.428  16.622 -51.790  1.00  0.00           H  
ATOM   3729 2HD2 LEU B  86      -9.407  15.547 -50.367  1.00  0.00           H  
ATOM   3730 3HD2 LEU B  86      -7.978  16.508 -50.782  1.00  0.00           H  
ATOM   3731  N   GLU B  87      -4.869  12.230 -50.328  1.00  0.00           N  
ATOM   3732  CA  GLU B  87      -4.271  11.226 -49.449  1.00  0.00           C  
ATOM   3733  C   GLU B  87      -3.154  11.865 -48.641  1.00  0.00           C  
ATOM   3734  O   GLU B  87      -3.043  11.610 -47.439  1.00  0.00           O  
ATOM   3735  CB  GLU B  87      -3.672  10.047 -50.242  1.00  0.00           C  
ATOM   3736  CG  GLU B  87      -4.662   9.117 -50.925  1.00  0.00           C  
ATOM   3737  CD  GLU B  87      -4.003   8.050 -51.732  1.00  0.00           C  
ATOM   3738  OE1 GLU B  87      -2.813   8.113 -51.899  1.00  0.00           O  
ATOM   3739  OE2 GLU B  87      -4.689   7.169 -52.184  1.00  0.00           O  
ATOM   3740  H   GLU B  87      -4.861  12.100 -51.342  1.00  0.00           H  
ATOM   3741  HA  GLU B  87      -5.029  10.853 -48.763  1.00  0.00           H  
ATOM   3742 1HB  GLU B  87      -3.012  10.437 -51.013  1.00  0.00           H  
ATOM   3743 2HB  GLU B  87      -3.059   9.442 -49.575  1.00  0.00           H  
ATOM   3744 1HG  GLU B  87      -5.299   8.652 -50.174  1.00  0.00           H  
ATOM   3745 2HG  GLU B  87      -5.283   9.694 -51.586  1.00  0.00           H  
ATOM   3746  N   LEU B  88      -2.368  12.736 -49.286  1.00  0.00           N  
ATOM   3747  CA  LEU B  88      -1.288  13.446 -48.628  1.00  0.00           C  
ATOM   3748  C   LEU B  88      -1.820  14.404 -47.584  1.00  0.00           C  
ATOM   3749  O   LEU B  88      -1.219  14.516 -46.516  1.00  0.00           O  
ATOM   3750  CB  LEU B  88      -0.430  14.189 -49.654  1.00  0.00           C  
ATOM   3751  CG  LEU B  88       0.491  13.325 -50.567  1.00  0.00           C  
ATOM   3752  CD1 LEU B  88       1.009  14.146 -51.700  1.00  0.00           C  
ATOM   3753  CD2 LEU B  88       1.688  12.869 -49.760  1.00  0.00           C  
ATOM   3754  H   LEU B  88      -2.503  12.861 -50.295  1.00  0.00           H  
ATOM   3755  HA  LEU B  88      -0.668  12.714 -48.120  1.00  0.00           H  
ATOM   3756 1HB  LEU B  88      -1.092  14.755 -50.297  1.00  0.00           H  
ATOM   3757 2HB  LEU B  88       0.203  14.886 -49.116  1.00  0.00           H  
ATOM   3758  HG  LEU B  88      -0.057  12.468 -50.965  1.00  0.00           H  
ATOM   3759 1HD1 LEU B  88       1.675  13.544 -52.314  1.00  0.00           H  
ATOM   3760 2HD1 LEU B  88       0.184  14.504 -52.303  1.00  0.00           H  
ATOM   3761 3HD1 LEU B  88       1.539  14.963 -51.289  1.00  0.00           H  
ATOM   3762 1HD2 LEU B  88       2.332  12.310 -50.395  1.00  0.00           H  
ATOM   3763 2HD2 LEU B  88       2.230  13.733 -49.377  1.00  0.00           H  
ATOM   3764 3HD2 LEU B  88       1.373  12.248 -48.931  1.00  0.00           H  
ATOM   3765  N   GLN B  89      -2.949  15.075 -47.848  1.00  0.00           N  
ATOM   3766  CA  GLN B  89      -3.495  15.979 -46.846  1.00  0.00           C  
ATOM   3767  C   GLN B  89      -3.948  15.178 -45.627  1.00  0.00           C  
ATOM   3768  O   GLN B  89      -3.727  15.605 -44.493  1.00  0.00           O  
ATOM   3769  CB  GLN B  89      -4.681  16.770 -47.410  1.00  0.00           C  
ATOM   3770  CG  GLN B  89      -5.238  17.875 -46.483  1.00  0.00           C  
ATOM   3771  CD  GLN B  89      -4.231  18.996 -46.229  1.00  0.00           C  
ATOM   3772  OE1 GLN B  89      -3.658  19.548 -47.172  1.00  0.00           O  
ATOM   3773  NE2 GLN B  89      -4.018  19.341 -44.966  1.00  0.00           N  
ATOM   3774  H   GLN B  89      -3.369  15.014 -48.781  1.00  0.00           H  
ATOM   3775  HA  GLN B  89      -2.719  16.672 -46.534  1.00  0.00           H  
ATOM   3776 1HB  GLN B  89      -4.391  17.225 -48.360  1.00  0.00           H  
ATOM   3777 2HB  GLN B  89      -5.496  16.074 -47.628  1.00  0.00           H  
ATOM   3778 1HG  GLN B  89      -6.122  18.309 -46.950  1.00  0.00           H  
ATOM   3779 2HG  GLN B  89      -5.511  17.433 -45.522  1.00  0.00           H  
ATOM   3780 1HE2 GLN B  89      -3.372  20.075 -44.748  1.00  0.00           H  
ATOM   3781 2HE2 GLN B  89      -4.504  18.868 -44.227  1.00  0.00           H  
ATOM   3782  N   GLN B  90      -4.529  13.994 -45.842  1.00  0.00           N  
ATOM   3783  CA  GLN B  90      -4.955  13.173 -44.717  1.00  0.00           C  
ATOM   3784  C   GLN B  90      -3.765  12.623 -43.940  1.00  0.00           C  
ATOM   3785  O   GLN B  90      -3.811  12.552 -42.706  1.00  0.00           O  
ATOM   3786  CB  GLN B  90      -5.858  12.037 -45.178  1.00  0.00           C  
ATOM   3787  CG  GLN B  90      -7.218  12.504 -45.654  1.00  0.00           C  
ATOM   3788  CD  GLN B  90      -8.047  11.377 -46.134  1.00  0.00           C  
ATOM   3789  OE1 GLN B  90      -7.486  10.337 -46.493  1.00  0.00           O  
ATOM   3790  NE2 GLN B  90      -9.362  11.547 -46.129  1.00  0.00           N  
ATOM   3791  H   GLN B  90      -4.738  13.704 -46.806  1.00  0.00           H  
ATOM   3792  HA  GLN B  90      -5.536  13.799 -44.043  1.00  0.00           H  
ATOM   3793 1HB  GLN B  90      -5.372  11.509 -46.003  1.00  0.00           H  
ATOM   3794 2HB  GLN B  90      -6.000  11.323 -44.368  1.00  0.00           H  
ATOM   3795 1HG  GLN B  90      -7.742  12.983 -44.823  1.00  0.00           H  
ATOM   3796 2HG  GLN B  90      -7.088  13.218 -46.468  1.00  0.00           H  
ATOM   3797 1HE2 GLN B  90      -9.981  10.789 -46.427  1.00  0.00           H  
ATOM   3798 2HE2 GLN B  90      -9.773  12.428 -45.782  1.00  0.00           H  
ATOM   3799  N   ASN B  91      -2.684  12.277 -44.644  1.00  0.00           N  
ATOM   3800  CA  ASN B  91      -1.483  11.780 -43.989  1.00  0.00           C  
ATOM   3801  C   ASN B  91      -0.831  12.913 -43.198  1.00  0.00           C  
ATOM   3802  O   ASN B  91      -0.282  12.688 -42.106  1.00  0.00           O  
ATOM   3803  CB  ASN B  91      -0.509  11.248 -45.014  1.00  0.00           C  
ATOM   3804  CG  ASN B  91      -0.937   9.965 -45.644  1.00  0.00           C  
ATOM   3805  OD1 ASN B  91      -1.750   9.201 -45.106  1.00  0.00           O  
ATOM   3806  ND2 ASN B  91      -0.392   9.703 -46.801  1.00  0.00           N  
ATOM   3807  H   ASN B  91      -2.730  12.292 -45.667  1.00  0.00           H  
ATOM   3808  HA  ASN B  91      -1.758  10.988 -43.294  1.00  0.00           H  
ATOM   3809 1HB  ASN B  91      -0.399  11.989 -45.800  1.00  0.00           H  
ATOM   3810 2HB  ASN B  91       0.469  11.113 -44.558  1.00  0.00           H  
ATOM   3811 1HD2 ASN B  91      -0.631   8.865 -47.289  1.00  0.00           H  
ATOM   3812 2HD2 ASN B  91       0.263  10.346 -47.204  1.00  0.00           H  
ATOM   3813  N   GLN B  92      -0.950  14.143 -43.723  1.00  0.00           N  
ATOM   3814  CA  GLN B  92      -0.391  15.315 -43.080  1.00  0.00           C  
ATOM   3815  C   GLN B  92      -1.115  15.527 -41.766  1.00  0.00           C  
ATOM   3816  O   GLN B  92      -0.470  15.719 -40.732  1.00  0.00           O  
ATOM   3817  CB  GLN B  92      -0.588  16.545 -43.990  1.00  0.00           C  
ATOM   3818  CG  GLN B  92       0.050  17.825 -43.559  1.00  0.00           C  
ATOM   3819  CD  GLN B  92       1.567  17.763 -43.521  1.00  0.00           C  
ATOM   3820  OE1 GLN B  92       2.236  17.235 -44.447  1.00  0.00           O  
ATOM   3821  NE2 GLN B  92       2.122  18.307 -42.440  1.00  0.00           N  
ATOM   3822  H   GLN B  92      -1.370  14.236 -44.650  1.00  0.00           H  
ATOM   3823  HA  GLN B  92       0.669  15.152 -42.887  1.00  0.00           H  
ATOM   3824 1HB  GLN B  92      -0.262  16.326 -44.988  1.00  0.00           H  
ATOM   3825 2HB  GLN B  92      -1.644  16.761 -44.057  1.00  0.00           H  
ATOM   3826 1HG  GLN B  92      -0.245  18.604 -44.258  1.00  0.00           H  
ATOM   3827 2HG  GLN B  92      -0.307  18.074 -42.558  1.00  0.00           H  
ATOM   3828 1HE2 GLN B  92       3.114  18.306 -42.320  1.00  0.00           H  
ATOM   3829 2HE2 GLN B  92       1.514  18.743 -41.728  1.00  0.00           H  
ATOM   3830  N   LEU B  93      -2.440  15.343 -41.778  1.00  0.00           N  
ATOM   3831  CA  LEU B  93      -3.217  15.471 -40.565  1.00  0.00           C  
ATOM   3832  C   LEU B  93      -2.956  14.347 -39.600  1.00  0.00           C  
ATOM   3833  O   LEU B  93      -2.831  14.575 -38.408  1.00  0.00           O  
ATOM   3834  CB  LEU B  93      -4.697  15.486 -40.845  1.00  0.00           C  
ATOM   3835  CG  LEU B  93      -5.360  16.783 -40.984  1.00  0.00           C  
ATOM   3836  CD1 LEU B  93      -4.845  17.579 -42.157  1.00  0.00           C  
ATOM   3837  CD2 LEU B  93      -6.816  16.508 -41.093  1.00  0.00           C  
ATOM   3838  H   LEU B  93      -2.915  15.211 -42.678  1.00  0.00           H  
ATOM   3839  HA  LEU B  93      -2.941  16.405 -40.084  1.00  0.00           H  
ATOM   3840 1HB  LEU B  93      -4.882  14.912 -41.754  1.00  0.00           H  
ATOM   3841 2HB  LEU B  93      -5.171  15.006 -40.051  1.00  0.00           H  
ATOM   3842  HG  LEU B  93      -5.164  17.355 -40.096  1.00  0.00           H  
ATOM   3843 1HD1 LEU B  93      -5.374  18.532 -42.202  1.00  0.00           H  
ATOM   3844 2HD1 LEU B  93      -3.775  17.765 -42.044  1.00  0.00           H  
ATOM   3845 3HD1 LEU B  93      -5.029  17.026 -43.064  1.00  0.00           H  
ATOM   3846 1HD2 LEU B  93      -7.339  17.406 -41.166  1.00  0.00           H  
ATOM   3847 2HD2 LEU B  93      -7.016  15.903 -41.983  1.00  0.00           H  
ATOM   3848 3HD2 LEU B  93      -7.128  15.970 -40.205  1.00  0.00           H  
ATOM   3849  N   ASN B  94      -2.798  13.121 -40.083  1.00  0.00           N  
ATOM   3850  CA  ASN B  94      -2.555  12.034 -39.155  1.00  0.00           C  
ATOM   3851  C   ASN B  94      -1.363  12.397 -38.269  1.00  0.00           C  
ATOM   3852  O   ASN B  94      -1.425  12.273 -37.035  1.00  0.00           O  
ATOM   3853  CB  ASN B  94      -2.329  10.745 -39.931  1.00  0.00           C  
ATOM   3854  CG  ASN B  94      -2.149   9.512 -39.080  1.00  0.00           C  
ATOM   3855  OD1 ASN B  94      -3.030   9.107 -38.307  1.00  0.00           O  
ATOM   3856  ND2 ASN B  94      -1.012   8.889 -39.234  1.00  0.00           N  
ATOM   3857  H   ASN B  94      -2.918  12.934 -41.083  1.00  0.00           H  
ATOM   3858  HA  ASN B  94      -3.424  11.920 -38.510  1.00  0.00           H  
ATOM   3859 1HB  ASN B  94      -3.175  10.587 -40.604  1.00  0.00           H  
ATOM   3860 2HB  ASN B  94      -1.446  10.861 -40.559  1.00  0.00           H  
ATOM   3861 1HD2 ASN B  94      -0.817   8.055 -38.714  1.00  0.00           H  
ATOM   3862 2HD2 ASN B  94      -0.337   9.247 -39.877  1.00  0.00           H  
ATOM   3863  N   LEU B  95      -0.280  12.889 -38.872  1.00  0.00           N  
ATOM   3864  CA  LEU B  95       0.863  13.237 -38.046  1.00  0.00           C  
ATOM   3865  C   LEU B  95       0.635  14.518 -37.222  1.00  0.00           C  
ATOM   3866  O   LEU B  95       1.053  14.575 -36.061  1.00  0.00           O  
ATOM   3867  CB  LEU B  95       2.134  13.338 -38.885  1.00  0.00           C  
ATOM   3868  CG  LEU B  95       3.458  13.552 -38.099  1.00  0.00           C  
ATOM   3869  CD1 LEU B  95       3.723  12.420 -37.092  1.00  0.00           C  
ATOM   3870  CD2 LEU B  95       4.595  13.593 -39.069  1.00  0.00           C  
ATOM   3871  H   LEU B  95      -0.258  12.971 -39.898  1.00  0.00           H  
ATOM   3872  HA  LEU B  95       0.997  12.430 -37.341  1.00  0.00           H  
ATOM   3873 1HB  LEU B  95       2.235  12.433 -39.480  1.00  0.00           H  
ATOM   3874 2HB  LEU B  95       2.012  14.183 -39.571  1.00  0.00           H  
ATOM   3875  HG  LEU B  95       3.390  14.473 -37.540  1.00  0.00           H  
ATOM   3876 1HD1 LEU B  95       4.656  12.610 -36.574  1.00  0.00           H  
ATOM   3877 2HD1 LEU B  95       2.929  12.360 -36.353  1.00  0.00           H  
ATOM   3878 3HD1 LEU B  95       3.804  11.480 -37.621  1.00  0.00           H  
ATOM   3879 1HD2 LEU B  95       5.509  13.741 -38.509  1.00  0.00           H  
ATOM   3880 2HD2 LEU B  95       4.654  12.652 -39.613  1.00  0.00           H  
ATOM   3881 3HD2 LEU B  95       4.455  14.404 -39.777  1.00  0.00           H  
ATOM   3882  N   GLU B  96      -0.024  15.544 -37.794  1.00  0.00           N  
ATOM   3883  CA  GLU B  96      -0.246  16.785 -37.048  1.00  0.00           C  
ATOM   3884  C   GLU B  96      -1.147  16.575 -35.836  1.00  0.00           C  
ATOM   3885  O   GLU B  96      -0.915  17.177 -34.779  1.00  0.00           O  
ATOM   3886  CB  GLU B  96      -0.869  17.873 -37.931  1.00  0.00           C  
ATOM   3887  CG  GLU B  96       0.056  18.413 -38.989  1.00  0.00           C  
ATOM   3888  CD  GLU B  96      -0.509  19.441 -39.822  1.00  0.00           C  
ATOM   3889  OE1 GLU B  96      -1.584  19.879 -39.549  1.00  0.00           O  
ATOM   3890  OE2 GLU B  96       0.133  19.810 -40.779  1.00  0.00           O  
ATOM   3891  H   GLU B  96      -0.337  15.482 -38.767  1.00  0.00           H  
ATOM   3892  HA  GLU B  96       0.717  17.144 -36.693  1.00  0.00           H  
ATOM   3893 1HB  GLU B  96      -1.751  17.476 -38.421  1.00  0.00           H  
ATOM   3894 2HB  GLU B  96      -1.193  18.706 -37.307  1.00  0.00           H  
ATOM   3895 1HG  GLU B  96       0.888  18.854 -38.495  1.00  0.00           H  
ATOM   3896 2HG  GLU B  96       0.419  17.616 -39.604  1.00  0.00           H  
ATOM   3897  N   LEU B  97      -2.153  15.708 -35.962  1.00  0.00           N  
ATOM   3898  CA  LEU B  97      -3.046  15.465 -34.850  1.00  0.00           C  
ATOM   3899  C   LEU B  97      -2.334  14.634 -33.793  1.00  0.00           C  
ATOM   3900  O   LEU B  97      -2.555  14.862 -32.602  1.00  0.00           O  
ATOM   3901  CB  LEU B  97      -4.367  14.802 -35.285  1.00  0.00           C  
ATOM   3902  CG  LEU B  97      -5.512  15.804 -35.682  1.00  0.00           C  
ATOM   3903  CD1 LEU B  97      -5.199  16.508 -37.002  1.00  0.00           C  
ATOM   3904  CD2 LEU B  97      -6.844  15.093 -35.758  1.00  0.00           C  
ATOM   3905  H   LEU B  97      -2.318  15.259 -36.859  1.00  0.00           H  
ATOM   3906  HA  LEU B  97      -3.300  16.424 -34.404  1.00  0.00           H  
ATOM   3907 1HB  LEU B  97      -4.160  14.164 -36.145  1.00  0.00           H  
ATOM   3908 2HB  LEU B  97      -4.729  14.177 -34.468  1.00  0.00           H  
ATOM   3909  HG  LEU B  97      -5.556  16.559 -34.928  1.00  0.00           H  
ATOM   3910 1HD1 LEU B  97      -6.000  17.215 -37.229  1.00  0.00           H  
ATOM   3911 2HD1 LEU B  97      -4.260  17.042 -36.929  1.00  0.00           H  
ATOM   3912 3HD1 LEU B  97      -5.135  15.779 -37.792  1.00  0.00           H  
ATOM   3913 1HD2 LEU B  97      -7.620  15.816 -36.003  1.00  0.00           H  
ATOM   3914 2HD2 LEU B  97      -6.803  14.356 -36.512  1.00  0.00           H  
ATOM   3915 3HD2 LEU B  97      -7.070  14.623 -34.803  1.00  0.00           H  
ATOM   3916  N   ARG B  98      -1.465  13.696 -34.196  1.00  0.00           N  
ATOM   3917  CA  ARG B  98      -0.714  12.946 -33.193  1.00  0.00           C  
ATOM   3918  C   ARG B  98       0.250  13.870 -32.436  1.00  0.00           C  
ATOM   3919  O   ARG B  98       0.418  13.717 -31.221  1.00  0.00           O  
ATOM   3920  CB  ARG B  98       0.035  11.785 -33.821  1.00  0.00           C  
ATOM   3921  CG  ARG B  98      -0.850  10.595 -34.219  1.00  0.00           C  
ATOM   3922  CD  ARG B  98      -0.059   9.506 -34.839  1.00  0.00           C  
ATOM   3923  NE  ARG B  98       0.399   9.881 -36.164  1.00  0.00           N  
ATOM   3924  CZ  ARG B  98       1.480   9.365 -36.796  1.00  0.00           C  
ATOM   3925  NH1 ARG B  98       2.239   8.448 -36.239  1.00  0.00           N  
ATOM   3926  NH2 ARG B  98       1.813   9.778 -37.994  1.00  0.00           N  
ATOM   3927  H   ARG B  98      -1.364  13.460 -35.186  1.00  0.00           H  
ATOM   3928  HA  ARG B  98      -1.423  12.533 -32.477  1.00  0.00           H  
ATOM   3929 1HB  ARG B  98       0.541  12.134 -34.722  1.00  0.00           H  
ATOM   3930 2HB  ARG B  98       0.801  11.425 -33.135  1.00  0.00           H  
ATOM   3931 1HG  ARG B  98      -1.337  10.199 -33.330  1.00  0.00           H  
ATOM   3932 2HG  ARG B  98      -1.607  10.924 -34.929  1.00  0.00           H  
ATOM   3933 1HD  ARG B  98       0.805   9.297 -34.214  1.00  0.00           H  
ATOM   3934 2HD  ARG B  98      -0.677   8.612 -34.928  1.00  0.00           H  
ATOM   3935  HE  ARG B  98      -0.148  10.600 -36.653  1.00  0.00           H  
ATOM   3936 1HH1 ARG B  98       2.039   8.094 -35.318  1.00  0.00           H  
ATOM   3937 2HH1 ARG B  98       3.052   8.114 -36.771  1.00  0.00           H  
ATOM   3938 1HH2 ARG B  98       1.276  10.494 -38.466  1.00  0.00           H  
ATOM   3939 2HH2 ARG B  98       2.655   9.387 -38.419  1.00  0.00           H  
ATOM   3940  N   LEU B  99       0.859  14.861 -33.125  1.00  0.00           N  
ATOM   3941  CA  LEU B  99       1.739  15.786 -32.420  1.00  0.00           C  
ATOM   3942  C   LEU B  99       0.912  16.619 -31.448  1.00  0.00           C  
ATOM   3943  O   LEU B  99       1.331  16.840 -30.312  1.00  0.00           O  
ATOM   3944  CB  LEU B  99       2.502  16.735 -33.358  1.00  0.00           C  
ATOM   3945  CG  LEU B  99       3.522  17.742 -32.627  1.00  0.00           C  
ATOM   3946  CD1 LEU B  99       4.612  16.971 -31.873  1.00  0.00           C  
ATOM   3947  CD2 LEU B  99       4.144  18.668 -33.626  1.00  0.00           C  
ATOM   3948  H   LEU B  99       0.749  14.912 -34.144  1.00  0.00           H  
ATOM   3949  HA  LEU B  99       2.454  15.197 -31.856  1.00  0.00           H  
ATOM   3950 1HB  LEU B  99       3.059  16.137 -34.076  1.00  0.00           H  
ATOM   3951 2HB  LEU B  99       1.771  17.334 -33.911  1.00  0.00           H  
ATOM   3952  HG  LEU B  99       2.974  18.330 -31.902  1.00  0.00           H  
ATOM   3953 1HD1 LEU B  99       5.274  17.688 -31.381  1.00  0.00           H  
ATOM   3954 2HD1 LEU B  99       4.182  16.330 -31.116  1.00  0.00           H  
ATOM   3955 3HD1 LEU B  99       5.187  16.367 -32.570  1.00  0.00           H  
ATOM   3956 1HD2 LEU B  99       4.814  19.353 -33.114  1.00  0.00           H  
ATOM   3957 2HD2 LEU B  99       4.705  18.101 -34.351  1.00  0.00           H  
ATOM   3958 3HD2 LEU B  99       3.359  19.235 -34.117  1.00  0.00           H  
ATOM   3959  N   HIS B 100      -0.282  17.050 -31.867  1.00  0.00           N  
ATOM   3960  CA  HIS B 100      -1.170  17.824 -31.011  1.00  0.00           C  
ATOM   3961  C   HIS B 100      -1.470  17.039 -29.732  1.00  0.00           C  
ATOM   3962  O   HIS B 100      -1.428  17.603 -28.627  1.00  0.00           O  
ATOM   3963  CB  HIS B 100      -2.454  18.168 -31.778  1.00  0.00           C  
ATOM   3964  CG  HIS B 100      -3.476  18.935 -31.022  1.00  0.00           C  
ATOM   3965  ND1 HIS B 100      -3.334  20.272 -30.692  1.00  0.00           N  
ATOM   3966  CD2 HIS B 100      -4.674  18.548 -30.547  1.00  0.00           C  
ATOM   3967  CE1 HIS B 100      -4.412  20.669 -30.034  1.00  0.00           C  
ATOM   3968  NE2 HIS B 100      -5.241  19.641 -29.930  1.00  0.00           N  
ATOM   3969  H   HIS B 100      -0.567  16.877 -32.838  1.00  0.00           H  
ATOM   3970  HA  HIS B 100      -0.683  18.756 -30.728  1.00  0.00           H  
ATOM   3971 1HB  HIS B 100      -2.195  18.728 -32.673  1.00  0.00           H  
ATOM   3972 2HB  HIS B 100      -2.924  17.254 -32.104  1.00  0.00           H  
ATOM   3973  HD1 HIS B 100      -2.478  20.814 -30.749  1.00  0.00           H  
ATOM   3974  HD2 HIS B 100      -5.204  17.589 -30.574  1.00  0.00           H  
ATOM   3975  HE1 HIS B 100      -4.497  21.696 -29.678  1.00  0.00           H  
ATOM   3976  N   GLU B 101      -1.765  15.738 -29.856  1.00  0.00           N  
ATOM   3977  CA  GLU B 101      -2.029  14.933 -28.674  1.00  0.00           C  
ATOM   3978  C   GLU B 101      -0.770  14.819 -27.803  1.00  0.00           C  
ATOM   3979  O   GLU B 101      -0.860  14.859 -26.573  1.00  0.00           O  
ATOM   3980  CB  GLU B 101      -2.533  13.536 -29.054  1.00  0.00           C  
ATOM   3981  CG  GLU B 101      -3.937  13.485 -29.699  1.00  0.00           C  
ATOM   3982  CD  GLU B 101      -5.012  13.991 -28.795  1.00  0.00           C  
ATOM   3983  OE1 GLU B 101      -5.016  13.626 -27.638  1.00  0.00           O  
ATOM   3984  OE2 GLU B 101      -5.851  14.750 -29.250  1.00  0.00           O  
ATOM   3985  H   GLU B 101      -1.852  15.328 -30.796  1.00  0.00           H  
ATOM   3986  HA  GLU B 101      -2.799  15.431 -28.084  1.00  0.00           H  
ATOM   3987 1HB  GLU B 101      -1.832  13.089 -29.763  1.00  0.00           H  
ATOM   3988 2HB  GLU B 101      -2.549  12.901 -28.169  1.00  0.00           H  
ATOM   3989 1HG  GLU B 101      -3.932  14.088 -30.605  1.00  0.00           H  
ATOM   3990 2HG  GLU B 101      -4.158  12.457 -29.982  1.00  0.00           H  
ATOM   3991  N   ALA B 102       0.414  14.698 -28.433  1.00  0.00           N  
ATOM   3992  CA  ALA B 102       1.674  14.633 -27.693  1.00  0.00           C  
ATOM   3993  C   ALA B 102       1.931  15.930 -26.915  1.00  0.00           C  
ATOM   3994  O   ALA B 102       2.447  15.901 -25.794  1.00  0.00           O  
ATOM   3995  CB  ALA B 102       2.824  14.369 -28.639  1.00  0.00           C  
ATOM   3996  H   ALA B 102       0.419  14.585 -29.451  1.00  0.00           H  
ATOM   3997  HA  ALA B 102       1.605  13.812 -26.983  1.00  0.00           H  
ATOM   3998 1HB  ALA B 102       3.747  14.295 -28.071  1.00  0.00           H  
ATOM   3999 2HB  ALA B 102       2.650  13.437 -29.177  1.00  0.00           H  
ATOM   4000 3HB  ALA B 102       2.909  15.179 -29.347  1.00  0.00           H  
ATOM   4001  N   GLN B 103       1.555  17.069 -27.503  1.00  0.00           N  
ATOM   4002  CA  GLN B 103       1.728  18.360 -26.847  1.00  0.00           C  
ATOM   4003  C   GLN B 103       0.809  18.444 -25.625  1.00  0.00           C  
ATOM   4004  O   GLN B 103       1.210  18.943 -24.566  1.00  0.00           O  
ATOM   4005  CB  GLN B 103       1.432  19.480 -27.845  1.00  0.00           C  
ATOM   4006  CG  GLN B 103       2.480  19.624 -28.968  1.00  0.00           C  
ATOM   4007  CD  GLN B 103       2.016  20.570 -30.060  1.00  0.00           C  
ATOM   4008  OE1 GLN B 103       0.815  20.868 -30.115  1.00  0.00           O  
ATOM   4009  NE2 GLN B 103       2.926  21.041 -30.909  1.00  0.00           N  
ATOM   4010  H   GLN B 103       1.196  17.018 -28.460  1.00  0.00           H  
ATOM   4011  HA  GLN B 103       2.756  18.447 -26.510  1.00  0.00           H  
ATOM   4012 1HB  GLN B 103       0.470  19.292 -28.314  1.00  0.00           H  
ATOM   4013 2HB  GLN B 103       1.359  20.429 -27.319  1.00  0.00           H  
ATOM   4014 1HG  GLN B 103       3.393  20.028 -28.541  1.00  0.00           H  
ATOM   4015 2HG  GLN B 103       2.679  18.655 -29.404  1.00  0.00           H  
ATOM   4016 1HE2 GLN B 103       2.657  21.666 -31.640  1.00  0.00           H  
ATOM   4017 2HE2 GLN B 103       3.917  20.778 -30.832  1.00  0.00           H  
ATOM   4018  N   LYS B 104      -0.414  17.918 -25.754  1.00  0.00           N  
ATOM   4019  CA  LYS B 104      -1.322  17.878 -24.618  1.00  0.00           C  
ATOM   4020  C   LYS B 104      -0.788  16.925 -23.546  1.00  0.00           C  
ATOM   4021  O   LYS B 104      -0.879  17.228 -22.355  1.00  0.00           O  
ATOM   4022  CB  LYS B 104      -2.728  17.495 -25.056  1.00  0.00           C  
ATOM   4023  CG  LYS B 104      -3.441  18.599 -25.850  1.00  0.00           C  
ATOM   4024  CD  LYS B 104      -4.913  18.284 -26.105  1.00  0.00           C  
ATOM   4025  CE  LYS B 104      -5.050  17.182 -27.135  1.00  0.00           C  
ATOM   4026  NZ  LYS B 104      -6.443  16.980 -27.584  1.00  0.00           N  
ATOM   4027  H   LYS B 104      -0.717  17.594 -26.680  1.00  0.00           H  
ATOM   4028  HA  LYS B 104      -1.368  18.872 -24.179  1.00  0.00           H  
ATOM   4029 1HB  LYS B 104      -2.664  16.609 -25.682  1.00  0.00           H  
ATOM   4030 2HB  LYS B 104      -3.327  17.241 -24.181  1.00  0.00           H  
ATOM   4031 1HG  LYS B 104      -3.364  19.540 -25.305  1.00  0.00           H  
ATOM   4032 2HG  LYS B 104      -2.941  18.724 -26.813  1.00  0.00           H  
ATOM   4033 1HD  LYS B 104      -5.406  17.988 -25.177  1.00  0.00           H  
ATOM   4034 2HD  LYS B 104      -5.406  19.176 -26.493  1.00  0.00           H  
ATOM   4035 1HE  LYS B 104      -4.435  17.434 -27.986  1.00  0.00           H  
ATOM   4036 2HE  LYS B 104      -4.700  16.244 -26.720  1.00  0.00           H  
ATOM   4037 1HZ  LYS B 104      -6.418  16.217 -28.274  1.00  0.00           H  
ATOM   4038 2HZ  LYS B 104      -7.023  16.717 -26.813  1.00  0.00           H  
ATOM   4039 3HZ  LYS B 104      -6.804  17.820 -28.011  1.00  0.00           H  
ATOM   4040  N   ARG B 105      -0.177  15.807 -23.957  1.00  0.00           N  
ATOM   4041  CA  ARG B 105       0.407  14.854 -23.016  1.00  0.00           C  
ATOM   4042  C   ARG B 105       1.472  15.558 -22.168  1.00  0.00           C  
ATOM   4043  O   ARG B 105       1.557  15.341 -20.954  1.00  0.00           O  
ATOM   4044  CB  ARG B 105       1.022  13.678 -23.755  1.00  0.00           C  
ATOM   4045  CG  ARG B 105       1.608  12.598 -22.893  1.00  0.00           C  
ATOM   4046  CD  ARG B 105       2.293  11.550 -23.718  1.00  0.00           C  
ATOM   4047  NE  ARG B 105       3.458  12.087 -24.468  1.00  0.00           N  
ATOM   4048  CZ  ARG B 105       4.679  12.358 -23.926  1.00  0.00           C  
ATOM   4049  NH1 ARG B 105       4.882  12.173 -22.631  1.00  0.00           N  
ATOM   4050  NH2 ARG B 105       5.668  12.808 -24.694  1.00  0.00           N  
ATOM   4051  H   ARG B 105      -0.179  15.586 -24.958  1.00  0.00           H  
ATOM   4052  HA  ARG B 105      -0.384  14.483 -22.358  1.00  0.00           H  
ATOM   4053 1HB  ARG B 105       0.275  13.226 -24.403  1.00  0.00           H  
ATOM   4054 2HB  ARG B 105       1.819  14.033 -24.383  1.00  0.00           H  
ATOM   4055 1HG  ARG B 105       2.318  13.034 -22.198  1.00  0.00           H  
ATOM   4056 2HG  ARG B 105       0.804  12.119 -22.331  1.00  0.00           H  
ATOM   4057 1HD  ARG B 105       2.632  10.737 -23.079  1.00  0.00           H  
ATOM   4058 2HD  ARG B 105       1.581  11.158 -24.446  1.00  0.00           H  
ATOM   4059  HE  ARG B 105       3.345  12.240 -25.467  1.00  0.00           H  
ATOM   4060 1HH1 ARG B 105       4.143  11.832 -22.044  1.00  0.00           H  
ATOM   4061 2HH1 ARG B 105       5.796  12.390 -22.199  1.00  0.00           H  
ATOM   4062 1HH2 ARG B 105       5.549  12.945 -25.708  1.00  0.00           H  
ATOM   4063 2HH2 ARG B 105       6.580  12.996 -24.305  1.00  0.00           H  
ATOM   4064  N   ARG B 106       2.299  16.390 -22.815  1.00  0.00           N  
ATOM   4065  CA  ARG B 106       3.326  17.158 -22.121  1.00  0.00           C  
ATOM   4066  C   ARG B 106       2.684  18.086 -21.086  1.00  0.00           C  
ATOM   4067  O   ARG B 106       3.175  18.200 -19.952  1.00  0.00           O  
ATOM   4068  CB  ARG B 106       4.112  17.991 -23.120  1.00  0.00           C  
ATOM   4069  CG  ARG B 106       5.258  18.812 -22.569  1.00  0.00           C  
ATOM   4070  CD  ARG B 106       5.942  19.524 -23.674  1.00  0.00           C  
ATOM   4071  NE  ARG B 106       7.023  20.336 -23.202  1.00  0.00           N  
ATOM   4072  CZ  ARG B 106       7.793  21.140 -23.945  1.00  0.00           C  
ATOM   4073  NH1 ARG B 106       7.627  21.276 -25.250  1.00  0.00           N  
ATOM   4074  NH2 ARG B 106       8.721  21.784 -23.315  1.00  0.00           N  
ATOM   4075  H   ARG B 106       2.227  16.438 -23.839  1.00  0.00           H  
ATOM   4076  HA  ARG B 106       3.998  16.466 -21.617  1.00  0.00           H  
ATOM   4077 1HB  ARG B 106       4.511  17.334 -23.892  1.00  0.00           H  
ATOM   4078 2HB  ARG B 106       3.445  18.686 -23.612  1.00  0.00           H  
ATOM   4079 1HG  ARG B 106       4.890  19.557 -21.860  1.00  0.00           H  
ATOM   4080 2HG  ARG B 106       5.983  18.164 -22.073  1.00  0.00           H  
ATOM   4081 1HD  ARG B 106       6.339  18.796 -24.382  1.00  0.00           H  
ATOM   4082 2HD  ARG B 106       5.222  20.173 -24.176  1.00  0.00           H  
ATOM   4083  HE  ARG B 106       7.256  20.312 -22.198  1.00  0.00           H  
ATOM   4084 1HH1 ARG B 106       6.900  20.771 -25.724  1.00  0.00           H  
ATOM   4085 2HH1 ARG B 106       8.230  21.898 -25.771  1.00  0.00           H  
ATOM   4086 1HH2 ARG B 106       8.778  21.640 -22.292  1.00  0.00           H  
ATOM   4087 2HH2 ARG B 106       9.335  22.423 -23.785  1.00  0.00           H  
ATOM   4088  N   LYS B 107       1.577  18.738 -21.467  1.00  0.00           N  
ATOM   4089  CA  LYS B 107       0.848  19.606 -20.549  1.00  0.00           C  
ATOM   4090  C   LYS B 107       0.310  18.815 -19.356  1.00  0.00           C  
ATOM   4091  O   LYS B 107       0.364  19.303 -18.219  1.00  0.00           O  
ATOM   4092  CB  LYS B 107      -0.292  20.326 -21.266  1.00  0.00           C  
ATOM   4093  CG  LYS B 107      -1.053  21.309 -20.403  1.00  0.00           C  
ATOM   4094  CD  LYS B 107      -2.101  22.041 -21.226  1.00  0.00           C  
ATOM   4095  CE  LYS B 107      -2.942  22.948 -20.359  1.00  0.00           C  
ATOM   4096  NZ  LYS B 107      -2.138  24.097 -19.829  1.00  0.00           N  
ATOM   4097  H   LYS B 107       1.277  18.661 -22.447  1.00  0.00           H  
ATOM   4098  HA  LYS B 107       1.540  20.357 -20.170  1.00  0.00           H  
ATOM   4099 1HB  LYS B 107       0.101  20.856 -22.133  1.00  0.00           H  
ATOM   4100 2HB  LYS B 107      -1.008  19.598 -21.632  1.00  0.00           H  
ATOM   4101 1HG  LYS B 107      -1.553  20.774 -19.587  1.00  0.00           H  
ATOM   4102 2HG  LYS B 107      -0.353  22.020 -19.972  1.00  0.00           H  
ATOM   4103 1HD  LYS B 107      -1.606  22.644 -21.989  1.00  0.00           H  
ATOM   4104 2HD  LYS B 107      -2.749  21.316 -21.723  1.00  0.00           H  
ATOM   4105 1HE  LYS B 107      -3.776  23.335 -20.944  1.00  0.00           H  
ATOM   4106 2HE  LYS B 107      -3.337  22.368 -19.530  1.00  0.00           H  
ATOM   4107 1HZ  LYS B 107      -2.715  24.719 -19.232  1.00  0.00           H  
ATOM   4108 2HZ  LYS B 107      -1.375  23.754 -19.274  1.00  0.00           H  
ATOM   4109 3HZ  LYS B 107      -1.782  24.637 -20.598  1.00  0.00           H  
ATOM   4110  N   GLU B 108      -0.215  17.610 -19.597  1.00  0.00           N  
ATOM   4111  CA  GLU B 108      -0.737  16.764 -18.529  1.00  0.00           C  
ATOM   4112  C   GLU B 108       0.366  16.417 -17.535  1.00  0.00           C  
ATOM   4113  O   GLU B 108       0.141  16.419 -16.325  1.00  0.00           O  
ATOM   4114  CB  GLU B 108      -1.360  15.485 -19.078  1.00  0.00           C  
ATOM   4115  CG  GLU B 108      -2.658  15.665 -19.855  1.00  0.00           C  
ATOM   4116  CD  GLU B 108      -3.112  14.384 -20.519  1.00  0.00           C  
ATOM   4117  OE1 GLU B 108      -2.387  13.416 -20.446  1.00  0.00           O  
ATOM   4118  OE2 GLU B 108      -4.170  14.373 -21.112  1.00  0.00           O  
ATOM   4119  H   GLU B 108      -0.285  17.297 -20.577  1.00  0.00           H  
ATOM   4120  HA  GLU B 108      -1.511  17.331 -17.994  1.00  0.00           H  
ATOM   4121 1HB  GLU B 108      -0.645  15.001 -19.741  1.00  0.00           H  
ATOM   4122 2HB  GLU B 108      -1.551  14.793 -18.258  1.00  0.00           H  
ATOM   4123 1HG  GLU B 108      -3.432  16.001 -19.166  1.00  0.00           H  
ATOM   4124 2HG  GLU B 108      -2.517  16.433 -20.608  1.00  0.00           H  
ATOM   4125  N   LYS B 109       1.578  16.142 -18.052  1.00  0.00           N  
ATOM   4126  CA  LYS B 109       2.691  15.835 -17.164  1.00  0.00           C  
ATOM   4127  C   LYS B 109       3.023  17.048 -16.315  1.00  0.00           C  
ATOM   4128  O   LYS B 109       3.245  16.910 -15.106  1.00  0.00           O  
ATOM   4129  CB  LYS B 109       3.925  15.401 -17.965  1.00  0.00           C  
ATOM   4130  CG  LYS B 109       5.194  15.088 -17.126  1.00  0.00           C  
ATOM   4131  CD  LYS B 109       5.017  13.876 -16.214  1.00  0.00           C  
ATOM   4132  CE  LYS B 109       6.327  13.518 -15.503  1.00  0.00           C  
ATOM   4133  NZ  LYS B 109       6.156  12.358 -14.567  1.00  0.00           N  
ATOM   4134  H   LYS B 109       1.679  16.079 -19.069  1.00  0.00           H  
ATOM   4135  HA  LYS B 109       2.388  15.027 -16.507  1.00  0.00           H  
ATOM   4136 1HB  LYS B 109       3.677  14.517 -18.549  1.00  0.00           H  
ATOM   4137 2HB  LYS B 109       4.187  16.188 -18.673  1.00  0.00           H  
ATOM   4138 1HG  LYS B 109       6.023  14.898 -17.809  1.00  0.00           H  
ATOM   4139 2HG  LYS B 109       5.452  15.954 -16.514  1.00  0.00           H  
ATOM   4140 1HD  LYS B 109       4.271  14.102 -15.448  1.00  0.00           H  
ATOM   4141 2HD  LYS B 109       4.673  13.021 -16.798  1.00  0.00           H  
ATOM   4142 1HE  LYS B 109       7.085  13.266 -16.245  1.00  0.00           H  
ATOM   4143 2HE  LYS B 109       6.664  14.381 -14.936  1.00  0.00           H  
ATOM   4144 1HZ  LYS B 109       7.045  12.135 -14.084  1.00  0.00           H  
ATOM   4145 2HZ  LYS B 109       5.466  12.590 -13.869  1.00  0.00           H  
ATOM   4146 3HZ  LYS B 109       5.855  11.544 -15.077  1.00  0.00           H  
ATOM   4147  N   ALA B 110       3.024  18.240 -16.917  1.00  0.00           N  
ATOM   4148  CA  ALA B 110       3.314  19.443 -16.157  1.00  0.00           C  
ATOM   4149  C   ALA B 110       2.271  19.653 -15.052  1.00  0.00           C  
ATOM   4150  O   ALA B 110       2.622  20.071 -13.943  1.00  0.00           O  
ATOM   4151  CB  ALA B 110       3.376  20.645 -17.081  1.00  0.00           C  
ATOM   4152  H   ALA B 110       2.880  18.287 -17.934  1.00  0.00           H  
ATOM   4153  HA  ALA B 110       4.282  19.320 -15.687  1.00  0.00           H  
ATOM   4154 1HB  ALA B 110       3.625  21.534 -16.506  1.00  0.00           H  
ATOM   4155 2HB  ALA B 110       4.141  20.475 -17.842  1.00  0.00           H  
ATOM   4156 3HB  ALA B 110       2.408  20.778 -17.563  1.00  0.00           H  
ATOM   4157  N   LEU B 111       0.994  19.328 -15.322  1.00  0.00           N  
ATOM   4158  CA  LEU B 111      -0.039  19.476 -14.299  1.00  0.00           C  
ATOM   4159  C   LEU B 111       0.157  18.483 -13.150  1.00  0.00           C  
ATOM   4160  O   LEU B 111      -0.076  18.835 -11.985  1.00  0.00           O  
ATOM   4161  CB  LEU B 111      -1.448  19.320 -14.898  1.00  0.00           C  
ATOM   4162  CG  LEU B 111      -1.921  20.453 -15.882  1.00  0.00           C  
ATOM   4163  CD1 LEU B 111      -3.286  20.054 -16.492  1.00  0.00           C  
ATOM   4164  CD2 LEU B 111      -2.014  21.805 -15.148  1.00  0.00           C  
ATOM   4165  H   LEU B 111       0.754  19.047 -16.279  1.00  0.00           H  
ATOM   4166  HA  LEU B 111       0.054  20.466 -13.873  1.00  0.00           H  
ATOM   4167 1HB  LEU B 111      -1.473  18.377 -15.448  1.00  0.00           H  
ATOM   4168 2HB  LEU B 111      -2.167  19.259 -14.085  1.00  0.00           H  
ATOM   4169  HG  LEU B 111      -1.207  20.543 -16.698  1.00  0.00           H  
ATOM   4170 1HD1 LEU B 111      -3.614  20.823 -17.194  1.00  0.00           H  
ATOM   4171 2HD1 LEU B 111      -3.188  19.108 -17.023  1.00  0.00           H  
ATOM   4172 3HD1 LEU B 111      -4.030  19.948 -15.710  1.00  0.00           H  
ATOM   4173 1HD2 LEU B 111      -2.335  22.559 -15.852  1.00  0.00           H  
ATOM   4174 2HD2 LEU B 111      -2.716  21.747 -14.333  1.00  0.00           H  
ATOM   4175 3HD2 LEU B 111      -1.051  22.097 -14.756  1.00  0.00           H  
ATOM   4176  N   GLU B 112       0.610  17.258 -13.451  1.00  0.00           N  
ATOM   4177  CA  GLU B 112       0.875  16.287 -12.388  1.00  0.00           C  
ATOM   4178  C   GLU B 112       2.061  16.747 -11.535  1.00  0.00           C  
ATOM   4179  O   GLU B 112       2.070  16.563 -10.310  1.00  0.00           O  
ATOM   4180  CB  GLU B 112       1.157  14.896 -12.965  1.00  0.00           C  
ATOM   4181  CG  GLU B 112      -0.056  14.184 -13.581  1.00  0.00           C  
ATOM   4182  CD  GLU B 112      -1.134  13.858 -12.571  1.00  0.00           C  
ATOM   4183  OE1 GLU B 112      -0.800  13.395 -11.507  1.00  0.00           O  
ATOM   4184  OE2 GLU B 112      -2.299  14.047 -12.863  1.00  0.00           O  
ATOM   4185  H   GLU B 112       0.701  16.992 -14.439  1.00  0.00           H  
ATOM   4186  HA  GLU B 112      -0.005  16.224 -11.749  1.00  0.00           H  
ATOM   4187 1HB  GLU B 112       1.914  14.984 -13.747  1.00  0.00           H  
ATOM   4188 2HB  GLU B 112       1.565  14.257 -12.186  1.00  0.00           H  
ATOM   4189 1HG  GLU B 112      -0.481  14.823 -14.352  1.00  0.00           H  
ATOM   4190 2HG  GLU B 112       0.282  13.265 -14.057  1.00  0.00           H  
ATOM   4191  N   LEU B 113       3.055  17.378 -12.174  1.00  0.00           N  
ATOM   4192  CA  LEU B 113       4.207  17.897 -11.454  1.00  0.00           C  
ATOM   4193  C   LEU B 113       3.778  19.052 -10.551  1.00  0.00           C  
ATOM   4194  O   LEU B 113       4.256  19.156  -9.417  1.00  0.00           O  
ATOM   4195  CB  LEU B 113       5.288  18.333 -12.448  1.00  0.00           C  
ATOM   4196  CG  LEU B 113       5.968  17.178 -13.250  1.00  0.00           C  
ATOM   4197  CD1 LEU B 113       6.837  17.785 -14.342  1.00  0.00           C  
ATOM   4198  CD2 LEU B 113       6.799  16.301 -12.300  1.00  0.00           C  
ATOM   4199  H   LEU B 113       3.014  17.435 -13.198  1.00  0.00           H  
ATOM   4200  HA  LEU B 113       4.594  17.117 -10.810  1.00  0.00           H  
ATOM   4201 1HB  LEU B 113       4.837  19.014 -13.163  1.00  0.00           H  
ATOM   4202 2HB  LEU B 113       6.067  18.877 -11.908  1.00  0.00           H  
ATOM   4203  HG  LEU B 113       5.217  16.563 -13.728  1.00  0.00           H  
ATOM   4204 1HD1 LEU B 113       7.315  16.993 -14.917  1.00  0.00           H  
ATOM   4205 2HD1 LEU B 113       6.235  18.385 -15.007  1.00  0.00           H  
ATOM   4206 3HD1 LEU B 113       7.574  18.395 -13.891  1.00  0.00           H  
ATOM   4207 1HD2 LEU B 113       7.280  15.511 -12.873  1.00  0.00           H  
ATOM   4208 2HD2 LEU B 113       7.545  16.901 -11.816  1.00  0.00           H  
ATOM   4209 3HD2 LEU B 113       6.175  15.846 -11.547  1.00  0.00           H  
ATOM   4210  N   ARG B 114       2.827  19.875 -11.020  1.00  0.00           N  
ATOM   4211  CA  ARG B 114       2.296  20.964 -10.213  1.00  0.00           C  
ATOM   4212  C   ARG B 114       1.566  20.417  -8.990  1.00  0.00           C  
ATOM   4213  O   ARG B 114       1.694  20.976  -7.900  1.00  0.00           O  
ATOM   4214  CB  ARG B 114       1.332  21.824 -11.013  1.00  0.00           C  
ATOM   4215  CG  ARG B 114       0.640  22.964 -10.240  1.00  0.00           C  
ATOM   4216  CD  ARG B 114       1.584  23.983  -9.710  1.00  0.00           C  
ATOM   4217  NE  ARG B 114       2.314  24.659 -10.782  1.00  0.00           N  
ATOM   4218  CZ  ARG B 114       1.843  25.712 -11.497  1.00  0.00           C  
ATOM   4219  NH1 ARG B 114       0.630  26.211 -11.276  1.00  0.00           N  
ATOM   4220  NH2 ARG B 114       2.603  26.250 -12.437  1.00  0.00           N  
ATOM   4221  H   ARG B 114       2.532  19.779 -11.997  1.00  0.00           H  
ATOM   4222  HA  ARG B 114       3.135  21.577  -9.887  1.00  0.00           H  
ATOM   4223 1HB  ARG B 114       1.863  22.263 -11.856  1.00  0.00           H  
ATOM   4224 2HB  ARG B 114       0.548  21.200 -11.424  1.00  0.00           H  
ATOM   4225 1HG  ARG B 114      -0.050  23.457 -10.917  1.00  0.00           H  
ATOM   4226 2HG  ARG B 114       0.074  22.560  -9.399  1.00  0.00           H  
ATOM   4227 1HD  ARG B 114       1.023  24.728  -9.151  1.00  0.00           H  
ATOM   4228 2HD  ARG B 114       2.305  23.520  -9.040  1.00  0.00           H  
ATOM   4229  HE  ARG B 114       3.271  24.318 -11.015  1.00  0.00           H  
ATOM   4230 1HH1 ARG B 114      -0.003  25.798 -10.580  1.00  0.00           H  
ATOM   4231 2HH1 ARG B 114       0.301  26.990 -11.824  1.00  0.00           H  
ATOM   4232 1HH2 ARG B 114       3.538  25.855 -12.633  1.00  0.00           H  
ATOM   4233 2HH2 ARG B 114       2.267  27.027 -12.976  1.00  0.00           H  
ATOM   4234  N   LYS B 115       0.798  19.331  -9.164  1.00  0.00           N  
ATOM   4235  CA  LYS B 115       0.118  18.708  -8.036  1.00  0.00           C  
ATOM   4236  C   LYS B 115       1.127  18.249  -6.995  1.00  0.00           C  
ATOM   4237  O   LYS B 115       0.932  18.492  -5.795  1.00  0.00           O  
ATOM   4238  CB  LYS B 115      -0.731  17.521  -8.489  1.00  0.00           C  
ATOM   4239  CG  LYS B 115      -1.480  16.777  -7.344  1.00  0.00           C  
ATOM   4240  CD  LYS B 115      -2.366  15.644  -7.880  1.00  0.00           C  
ATOM   4241  CE  LYS B 115      -1.519  14.464  -8.407  1.00  0.00           C  
ATOM   4242  NZ  LYS B 115      -2.351  13.290  -8.791  1.00  0.00           N  
ATOM   4243  H   LYS B 115       0.663  18.970 -10.114  1.00  0.00           H  
ATOM   4244  HA  LYS B 115      -0.520  19.450  -7.571  1.00  0.00           H  
ATOM   4245 1HB  LYS B 115      -1.464  17.860  -9.222  1.00  0.00           H  
ATOM   4246 2HB  LYS B 115      -0.085  16.816  -8.990  1.00  0.00           H  
ATOM   4247 1HG  LYS B 115      -0.746  16.348  -6.660  1.00  0.00           H  
ATOM   4248 2HG  LYS B 115      -2.094  17.472  -6.779  1.00  0.00           H  
ATOM   4249 1HD  LYS B 115      -3.010  15.285  -7.078  1.00  0.00           H  
ATOM   4250 2HD  LYS B 115      -2.993  16.022  -8.689  1.00  0.00           H  
ATOM   4251 1HE  LYS B 115      -0.964  14.780  -9.288  1.00  0.00           H  
ATOM   4252 2HE  LYS B 115      -0.814  14.161  -7.634  1.00  0.00           H  
ATOM   4253 1HZ  LYS B 115      -1.746  12.546  -9.131  1.00  0.00           H  
ATOM   4254 2HZ  LYS B 115      -2.867  12.962  -7.994  1.00  0.00           H  
ATOM   4255 3HZ  LYS B 115      -2.996  13.553  -9.525  1.00  0.00           H  
ATOM   4256  N   LEU B 116       2.224  17.615  -7.445  1.00  0.00           N  
ATOM   4257  CA  LEU B 116       3.246  17.183  -6.503  1.00  0.00           C  
ATOM   4258  C   LEU B 116       3.840  18.365  -5.797  1.00  0.00           C  
ATOM   4259  O   LEU B 116       4.034  18.312  -4.584  1.00  0.00           O  
ATOM   4260  CB  LEU B 116       4.400  16.413  -7.172  1.00  0.00           C  
ATOM   4261  CG  LEU B 116       5.599  15.996  -6.194  1.00  0.00           C  
ATOM   4262  CD1 LEU B 116       5.090  15.088  -5.064  1.00  0.00           C  
ATOM   4263  CD2 LEU B 116       6.704  15.299  -7.004  1.00  0.00           C  
ATOM   4264  H   LEU B 116       2.309  17.397  -8.444  1.00  0.00           H  
ATOM   4265  HA  LEU B 116       2.767  16.542  -5.773  1.00  0.00           H  
ATOM   4266 1HB  LEU B 116       3.998  15.513  -7.629  1.00  0.00           H  
ATOM   4267 2HB  LEU B 116       4.818  17.039  -7.967  1.00  0.00           H  
ATOM   4268  HG  LEU B 116       6.018  16.892  -5.730  1.00  0.00           H  
ATOM   4269 1HD1 LEU B 116       5.908  14.837  -4.414  1.00  0.00           H  
ATOM   4270 2HD1 LEU B 116       4.336  15.601  -4.476  1.00  0.00           H  
ATOM   4271 3HD1 LEU B 116       4.666  14.178  -5.486  1.00  0.00           H  
ATOM   4272 1HD2 LEU B 116       7.528  15.039  -6.336  1.00  0.00           H  
ATOM   4273 2HD2 LEU B 116       6.307  14.397  -7.464  1.00  0.00           H  
ATOM   4274 3HD2 LEU B 116       7.069  15.969  -7.781  1.00  0.00           H  
ATOM   4275  N   LEU B 117       4.114  19.442  -6.527  1.00  0.00           N  
ATOM   4276  CA  LEU B 117       4.705  20.592  -5.896  1.00  0.00           C  
ATOM   4277  C   LEU B 117       3.814  21.177  -4.839  1.00  0.00           C  
ATOM   4278  O   LEU B 117       4.291  21.478  -3.747  1.00  0.00           O  
ATOM   4279  CB  LEU B 117       4.987  21.686  -6.931  1.00  0.00           C  
ATOM   4280  CG  LEU B 117       5.555  22.994  -6.402  1.00  0.00           C  
ATOM   4281  CD1 LEU B 117       6.821  22.735  -5.664  1.00  0.00           C  
ATOM   4282  CD2 LEU B 117       5.824  23.901  -7.583  1.00  0.00           C  
ATOM   4283  H   LEU B 117       3.964  19.427  -7.538  1.00  0.00           H  
ATOM   4284  HA  LEU B 117       5.632  20.265  -5.439  1.00  0.00           H  
ATOM   4285 1HB  LEU B 117       5.650  21.318  -7.686  1.00  0.00           H  
ATOM   4286 2HB  LEU B 117       4.045  21.927  -7.418  1.00  0.00           H  
ATOM   4287  HG  LEU B 117       4.846  23.481  -5.721  1.00  0.00           H  
ATOM   4288 1HD1 LEU B 117       7.206  23.685  -5.326  1.00  0.00           H  
ATOM   4289 2HD1 LEU B 117       6.645  22.110  -4.805  1.00  0.00           H  
ATOM   4290 3HD1 LEU B 117       7.527  22.251  -6.314  1.00  0.00           H  
ATOM   4291 1HD2 LEU B 117       6.236  24.847  -7.227  1.00  0.00           H  
ATOM   4292 2HD2 LEU B 117       6.536  23.421  -8.259  1.00  0.00           H  
ATOM   4293 3HD2 LEU B 117       4.890  24.088  -8.114  1.00  0.00           H  
ATOM   4294  N   LEU B 118       2.527  21.327  -5.122  1.00  0.00           N  
ATOM   4295  CA  LEU B 118       1.665  21.922  -4.127  1.00  0.00           C  
ATOM   4296  C   LEU B 118       1.571  21.030  -2.900  1.00  0.00           C  
ATOM   4297  O   LEU B 118       1.592  21.524  -1.763  1.00  0.00           O  
ATOM   4298  CB  LEU B 118       0.279  22.162  -4.752  1.00  0.00           C  
ATOM   4299  CG  LEU B 118       0.207  23.290  -5.843  1.00  0.00           C  
ATOM   4300  CD1 LEU B 118      -1.144  23.226  -6.552  1.00  0.00           C  
ATOM   4301  CD2 LEU B 118       0.375  24.658  -5.187  1.00  0.00           C  
ATOM   4302  H   LEU B 118       2.174  21.070  -6.048  1.00  0.00           H  
ATOM   4303  HA  LEU B 118       2.104  22.865  -3.816  1.00  0.00           H  
ATOM   4304 1HB  LEU B 118      -0.047  21.229  -5.220  1.00  0.00           H  
ATOM   4305 2HB  LEU B 118      -0.428  22.416  -3.968  1.00  0.00           H  
ATOM   4306  HG  LEU B 118       0.995  23.139  -6.580  1.00  0.00           H  
ATOM   4307 1HD1 LEU B 118      -1.201  24.002  -7.313  1.00  0.00           H  
ATOM   4308 2HD1 LEU B 118      -1.238  22.260  -7.024  1.00  0.00           H  
ATOM   4309 3HD1 LEU B 118      -1.949  23.365  -5.832  1.00  0.00           H  
ATOM   4310 1HD2 LEU B 118       0.316  25.430  -5.950  1.00  0.00           H  
ATOM   4311 2HD2 LEU B 118      -0.423  24.808  -4.454  1.00  0.00           H  
ATOM   4312 3HD2 LEU B 118       1.341  24.733  -4.688  1.00  0.00           H  
ATOM   4313  N   ALA B 119       1.486  19.708  -3.099  1.00  0.00           N  
ATOM   4314  CA  ALA B 119       1.418  18.817  -1.957  1.00  0.00           C  
ATOM   4315  C   ALA B 119       2.720  18.860  -1.169  1.00  0.00           C  
ATOM   4316  O   ALA B 119       2.709  18.857   0.065  1.00  0.00           O  
ATOM   4317  CB  ALA B 119       1.134  17.405  -2.420  1.00  0.00           C  
ATOM   4318  H   ALA B 119       1.438  19.325  -4.050  1.00  0.00           H  
ATOM   4319  HA  ALA B 119       0.618  19.149  -1.304  1.00  0.00           H  
ATOM   4320 1HB  ALA B 119       1.066  16.746  -1.558  1.00  0.00           H  
ATOM   4321 2HB  ALA B 119       0.188  17.390  -2.968  1.00  0.00           H  
ATOM   4322 3HB  ALA B 119       1.941  17.076  -3.078  1.00  0.00           H  
ATOM   4323  N   ALA B 120       3.851  18.924  -1.881  1.00  0.00           N  
ATOM   4324  CA  ALA B 120       5.146  18.960  -1.243  1.00  0.00           C  
ATOM   4325  C   ALA B 120       5.324  20.232  -0.443  1.00  0.00           C  
ATOM   4326  O   ALA B 120       5.864  20.183   0.664  1.00  0.00           O  
ATOM   4327  CB  ALA B 120       6.229  18.835  -2.285  1.00  0.00           C  
ATOM   4328  H   ALA B 120       3.805  18.894  -2.898  1.00  0.00           H  
ATOM   4329  HA  ALA B 120       5.214  18.114  -0.563  1.00  0.00           H  
ATOM   4330 1HB  ALA B 120       7.184  18.825  -1.792  1.00  0.00           H  
ATOM   4331 2HB  ALA B 120       6.087  17.912  -2.834  1.00  0.00           H  
ATOM   4332 3HB  ALA B 120       6.175  19.674  -2.972  1.00  0.00           H  
ATOM   4333  N   GLU B 121       4.836  21.370  -0.965  1.00  0.00           N  
ATOM   4334  CA  GLU B 121       4.945  22.629  -0.250  1.00  0.00           C  
ATOM   4335  C   GLU B 121       4.126  22.558   1.024  1.00  0.00           C  
ATOM   4336  O   GLU B 121       4.552  23.072   2.062  1.00  0.00           O  
ATOM   4337  CB  GLU B 121       4.504  23.815  -1.112  1.00  0.00           C  
ATOM   4338  CG  GLU B 121       5.464  24.207  -2.259  1.00  0.00           C  
ATOM   4339  CD  GLU B 121       4.895  25.318  -3.121  1.00  0.00           C  
ATOM   4340  OE1 GLU B 121       3.721  25.579  -3.000  1.00  0.00           O  
ATOM   4341  OE2 GLU B 121       5.632  25.937  -3.866  1.00  0.00           O  
ATOM   4342  H   GLU B 121       4.438  21.360  -1.910  1.00  0.00           H  
ATOM   4343  HA  GLU B 121       5.987  22.779   0.026  1.00  0.00           H  
ATOM   4344 1HB  GLU B 121       3.538  23.580  -1.562  1.00  0.00           H  
ATOM   4345 2HB  GLU B 121       4.365  24.690  -0.480  1.00  0.00           H  
ATOM   4346 1HG  GLU B 121       6.409  24.536  -1.831  1.00  0.00           H  
ATOM   4347 2HG  GLU B 121       5.661  23.341  -2.870  1.00  0.00           H  
ATOM   4348  N   ALA B 122       2.947  21.915   0.956  1.00  0.00           N  
ATOM   4349  CA  ALA B 122       2.112  21.743   2.135  1.00  0.00           C  
ATOM   4350  C   ALA B 122       2.810  20.899   3.184  1.00  0.00           C  
ATOM   4351  O   ALA B 122       2.689  21.184   4.378  1.00  0.00           O  
ATOM   4352  CB  ALA B 122       0.818  21.084   1.766  1.00  0.00           C  
ATOM   4353  H   ALA B 122       2.612  21.592   0.041  1.00  0.00           H  
ATOM   4354  HA  ALA B 122       1.910  22.723   2.562  1.00  0.00           H  
ATOM   4355 1HB  ALA B 122       0.240  20.984   2.642  1.00  0.00           H  
ATOM   4356 2HB  ALA B 122       0.310  21.702   1.052  1.00  0.00           H  
ATOM   4357 3HB  ALA B 122       1.005  20.108   1.340  1.00  0.00           H  
ATOM   4358  N   LEU B 123       3.551  19.871   2.754  1.00  0.00           N  
ATOM   4359  CA  LEU B 123       4.291  19.032   3.683  1.00  0.00           C  
ATOM   4360  C   LEU B 123       5.453  19.805   4.291  1.00  0.00           C  
ATOM   4361  O   LEU B 123       5.765  19.626   5.469  1.00  0.00           O  
ATOM   4362  CB  LEU B 123       4.814  17.776   3.000  1.00  0.00           C  
ATOM   4363  CG  LEU B 123       3.795  16.737   2.528  1.00  0.00           C  
ATOM   4364  CD1 LEU B 123       4.565  15.676   1.729  1.00  0.00           C  
ATOM   4365  CD2 LEU B 123       3.041  16.125   3.730  1.00  0.00           C  
ATOM   4366  H   LEU B 123       3.535  19.644   1.751  1.00  0.00           H  
ATOM   4367  HA  LEU B 123       3.627  18.749   4.496  1.00  0.00           H  
ATOM   4368 1HB  LEU B 123       5.362  18.088   2.120  1.00  0.00           H  
ATOM   4369 2HB  LEU B 123       5.495  17.278   3.679  1.00  0.00           H  
ATOM   4370  HG  LEU B 123       3.073  17.203   1.864  1.00  0.00           H  
ATOM   4371 1HD1 LEU B 123       3.869  14.925   1.355  1.00  0.00           H  
ATOM   4372 2HD1 LEU B 123       5.067  16.151   0.887  1.00  0.00           H  
ATOM   4373 3HD1 LEU B 123       5.305  15.202   2.369  1.00  0.00           H  
ATOM   4374 1HD2 LEU B 123       2.332  15.383   3.361  1.00  0.00           H  
ATOM   4375 2HD2 LEU B 123       3.737  15.650   4.401  1.00  0.00           H  
ATOM   4376 3HD2 LEU B 123       2.492  16.890   4.268  1.00  0.00           H  
ATOM   4377  N   VAL B 124       6.091  20.677   3.492  1.00  0.00           N  
ATOM   4378  CA  VAL B 124       7.188  21.487   4.015  1.00  0.00           C  
ATOM   4379  C   VAL B 124       6.656  22.431   5.068  1.00  0.00           C  
ATOM   4380  O   VAL B 124       7.265  22.566   6.138  1.00  0.00           O  
ATOM   4381  CB  VAL B 124       7.865  22.332   2.894  1.00  0.00           C  
ATOM   4382  CG1 VAL B 124       8.817  23.341   3.475  1.00  0.00           C  
ATOM   4383  CG2 VAL B 124       8.668  21.450   2.005  1.00  0.00           C  
ATOM   4384  H   VAL B 124       5.832  20.717   2.505  1.00  0.00           H  
ATOM   4385  HA  VAL B 124       7.927  20.832   4.459  1.00  0.00           H  
ATOM   4386  HB  VAL B 124       7.104  22.863   2.329  1.00  0.00           H  
ATOM   4387 1HG1 VAL B 124       9.276  23.902   2.664  1.00  0.00           H  
ATOM   4388 2HG1 VAL B 124       8.295  24.032   4.132  1.00  0.00           H  
ATOM   4389 3HG1 VAL B 124       9.583  22.834   4.020  1.00  0.00           H  
ATOM   4390 1HG2 VAL B 124       9.150  22.046   1.248  1.00  0.00           H  
ATOM   4391 2HG2 VAL B 124       9.423  20.947   2.601  1.00  0.00           H  
ATOM   4392 3HG2 VAL B 124       8.038  20.727   1.537  1.00  0.00           H  
ATOM   4393  N   GLU B 125       5.534  23.087   4.797  1.00  0.00           N  
ATOM   4394  CA  GLU B 125       4.989  24.015   5.758  1.00  0.00           C  
ATOM   4395  C   GLU B 125       4.477  23.275   6.980  1.00  0.00           C  
ATOM   4396  O   GLU B 125       4.704  23.718   8.103  1.00  0.00           O  
ATOM   4397  CB  GLU B 125       3.877  24.847   5.121  1.00  0.00           C  
ATOM   4398  CG  GLU B 125       3.248  25.919   6.022  1.00  0.00           C  
ATOM   4399  CD  GLU B 125       4.207  27.016   6.465  1.00  0.00           C  
ATOM   4400  OE1 GLU B 125       5.285  27.112   5.919  1.00  0.00           O  
ATOM   4401  OE2 GLU B 125       3.830  27.775   7.340  1.00  0.00           O  
ATOM   4402  H   GLU B 125       5.081  22.968   3.884  1.00  0.00           H  
ATOM   4403  HA  GLU B 125       5.789  24.686   6.075  1.00  0.00           H  
ATOM   4404 1HB  GLU B 125       4.262  25.340   4.229  1.00  0.00           H  
ATOM   4405 2HB  GLU B 125       3.076  24.178   4.796  1.00  0.00           H  
ATOM   4406 1HG  GLU B 125       2.413  26.374   5.495  1.00  0.00           H  
ATOM   4407 2HG  GLU B 125       2.848  25.419   6.899  1.00  0.00           H  
ATOM   4408  N   ALA B 126       3.821  22.125   6.784  1.00  0.00           N  
ATOM   4409  CA  ALA B 126       3.311  21.382   7.915  1.00  0.00           C  
ATOM   4410  C   ALA B 126       4.424  20.895   8.816  1.00  0.00           C  
ATOM   4411  O   ALA B 126       4.290  20.948  10.042  1.00  0.00           O  
ATOM   4412  CB  ALA B 126       2.541  20.178   7.428  1.00  0.00           C  
ATOM   4413  H   ALA B 126       3.617  21.789   5.844  1.00  0.00           H  
ATOM   4414  HA  ALA B 126       2.662  22.038   8.486  1.00  0.00           H  
ATOM   4415 1HB  ALA B 126       2.160  19.646   8.288  1.00  0.00           H  
ATOM   4416 2HB  ALA B 126       1.723  20.490   6.788  1.00  0.00           H  
ATOM   4417 3HB  ALA B 126       3.208  19.532   6.861  1.00  0.00           H  
ATOM   4418  N   ALA B 127       5.528  20.417   8.223  1.00  0.00           N  
ATOM   4419  CA  ALA B 127       6.635  19.925   9.009  1.00  0.00           C  
ATOM   4420  C   ALA B 127       7.309  21.071   9.750  1.00  0.00           C  
ATOM   4421  O   ALA B 127       7.699  20.901  10.907  1.00  0.00           O  
ATOM   4422  CB  ALA B 127       7.605  19.187   8.122  1.00  0.00           C  
ATOM   4423  H   ALA B 127       5.582  20.348   7.205  1.00  0.00           H  
ATOM   4424  HA  ALA B 127       6.244  19.227   9.743  1.00  0.00           H  
ATOM   4425 1HB  ALA B 127       8.401  18.783   8.733  1.00  0.00           H  
ATOM   4426 2HB  ALA B 127       7.093  18.382   7.624  1.00  0.00           H  
ATOM   4427 3HB  ALA B 127       7.998  19.871   7.378  1.00  0.00           H  
ATOM   4428  N   ARG B 128       7.411  22.253   9.121  1.00  0.00           N  
ATOM   4429  CA  ARG B 128       8.024  23.388   9.799  1.00  0.00           C  
ATOM   4430  C   ARG B 128       7.141  23.909  10.921  1.00  0.00           C  
ATOM   4431  O   ARG B 128       7.647  24.262  11.990  1.00  0.00           O  
ATOM   4432  CB  ARG B 128       8.294  24.530   8.831  1.00  0.00           C  
ATOM   4433  CG  ARG B 128       9.402  24.278   7.863  1.00  0.00           C  
ATOM   4434  CD  ARG B 128       9.569  25.354   6.873  1.00  0.00           C  
ATOM   4435  NE  ARG B 128      10.626  25.021   5.925  1.00  0.00           N  
ATOM   4436  CZ  ARG B 128      10.932  25.716   4.814  1.00  0.00           C  
ATOM   4437  NH1 ARG B 128      10.266  26.815   4.503  1.00  0.00           N  
ATOM   4438  NH2 ARG B 128      11.907  25.290   4.023  1.00  0.00           N  
ATOM   4439  H   ARG B 128       7.125  22.346   8.142  1.00  0.00           H  
ATOM   4440  HA  ARG B 128       8.972  23.062  10.222  1.00  0.00           H  
ATOM   4441 1HB  ARG B 128       7.391  24.725   8.252  1.00  0.00           H  
ATOM   4442 2HB  ARG B 128       8.531  25.428   9.387  1.00  0.00           H  
ATOM   4443 1HG  ARG B 128      10.338  24.142   8.396  1.00  0.00           H  
ATOM   4444 2HG  ARG B 128       9.168  23.405   7.333  1.00  0.00           H  
ATOM   4445 1HD  ARG B 128       8.634  25.479   6.322  1.00  0.00           H  
ATOM   4446 2HD  ARG B 128       9.832  26.281   7.377  1.00  0.00           H  
ATOM   4447  HE  ARG B 128      11.172  24.187   6.116  1.00  0.00           H  
ATOM   4448 1HH1 ARG B 128       9.517  27.145   5.096  1.00  0.00           H  
ATOM   4449 2HH1 ARG B 128      10.502  27.329   3.666  1.00  0.00           H  
ATOM   4450 1HH2 ARG B 128      12.427  24.422   4.246  1.00  0.00           H  
ATOM   4451 2HH2 ARG B 128      12.144  25.802   3.188  1.00  0.00           H  
ATOM   4452  N   GLN B 129       5.817  23.958  10.707  1.00  0.00           N  
ATOM   4453  CA  GLN B 129       4.967  24.451  11.771  1.00  0.00           C  
ATOM   4454  C   GLN B 129       4.959  23.466  12.915  1.00  0.00           C  
ATOM   4455  O   GLN B 129       5.075  23.865  14.076  1.00  0.00           O  
ATOM   4456  CB  GLN B 129       3.516  24.645  11.301  1.00  0.00           C  
ATOM   4457  CG  GLN B 129       3.279  25.783  10.327  1.00  0.00           C  
ATOM   4458  CD  GLN B 129       1.800  25.901   9.909  1.00  0.00           C  
ATOM   4459  OE1 GLN B 129       0.920  25.243  10.494  1.00  0.00           O  
ATOM   4460  NE2 GLN B 129       1.530  26.731   8.911  1.00  0.00           N  
ATOM   4461  H   GLN B 129       5.418  23.695   9.802  1.00  0.00           H  
ATOM   4462  HA  GLN B 129       5.364  25.396  12.132  1.00  0.00           H  
ATOM   4463 1HB  GLN B 129       3.187  23.731  10.800  1.00  0.00           H  
ATOM   4464 2HB  GLN B 129       2.869  24.791  12.165  1.00  0.00           H  
ATOM   4465 1HG  GLN B 129       3.558  26.708  10.805  1.00  0.00           H  
ATOM   4466 2HG  GLN B 129       3.882  25.633   9.435  1.00  0.00           H  
ATOM   4467 1HE2 GLN B 129       0.596  26.849   8.590  1.00  0.00           H  
ATOM   4468 2HE2 GLN B 129       2.294  27.240   8.437  1.00  0.00           H  
ATOM   4469  N   ALA B 130       4.888  22.173  12.603  1.00  0.00           N  
ATOM   4470  CA  ALA B 130       4.863  21.190  13.648  1.00  0.00           C  
ATOM   4471  C   ALA B 130       6.166  21.175  14.420  1.00  0.00           C  
ATOM   4472  O   ALA B 130       6.129  21.065  15.649  1.00  0.00           O  
ATOM   4473  CB  ALA B 130       4.566  19.841  13.058  1.00  0.00           C  
ATOM   4474  H   ALA B 130       4.792  21.866  11.629  1.00  0.00           H  
ATOM   4475  HA  ALA B 130       4.080  21.455  14.342  1.00  0.00           H  
ATOM   4476 1HB  ALA B 130       4.519  19.093  13.845  1.00  0.00           H  
ATOM   4477 2HB  ALA B 130       3.615  19.877  12.532  1.00  0.00           H  
ATOM   4478 3HB  ALA B 130       5.358  19.608  12.356  1.00  0.00           H  
ATOM   4479  N   GLU B 131       7.317  21.326  13.745  1.00  0.00           N  
ATOM   4480  CA  GLU B 131       8.581  21.332  14.459  1.00  0.00           C  
ATOM   4481  C   GLU B 131       8.678  22.529  15.382  1.00  0.00           C  
ATOM   4482  O   GLU B 131       9.098  22.401  16.536  1.00  0.00           O  
ATOM   4483  CB  GLU B 131       9.779  21.318  13.506  1.00  0.00           C  
ATOM   4484  CG  GLU B 131      11.120  21.344  14.247  1.00  0.00           C  
ATOM   4485  CD  GLU B 131      12.374  21.251  13.386  1.00  0.00           C  
ATOM   4486  OE1 GLU B 131      12.336  20.775  12.276  1.00  0.00           O  
ATOM   4487  OE2 GLU B 131      13.396  21.709  13.857  1.00  0.00           O  
ATOM   4488  H   GLU B 131       7.332  21.383  12.722  1.00  0.00           H  
ATOM   4489  HA  GLU B 131       8.631  20.430  15.066  1.00  0.00           H  
ATOM   4490 1HB  GLU B 131       9.739  20.417  12.890  1.00  0.00           H  
ATOM   4491 2HB  GLU B 131       9.728  22.180  12.840  1.00  0.00           H  
ATOM   4492 1HG  GLU B 131      11.175  22.273  14.804  1.00  0.00           H  
ATOM   4493 2HG  GLU B 131      11.118  20.522  14.966  1.00  0.00           H  
ATOM   4494  N   ARG B 132       8.267  23.712  14.909  1.00  0.00           N  
ATOM   4495  CA  ARG B 132       8.361  24.886  15.768  1.00  0.00           C  
ATOM   4496  C   ARG B 132       7.479  24.764  16.995  1.00  0.00           C  
ATOM   4497  O   ARG B 132       7.881  25.166  18.087  1.00  0.00           O  
ATOM   4498  CB  ARG B 132       7.964  26.158  15.041  1.00  0.00           C  
ATOM   4499  CG  ARG B 132       8.951  26.685  14.015  1.00  0.00           C  
ATOM   4500  CD  ARG B 132       8.609  28.086  13.624  1.00  0.00           C  
ATOM   4501  NE  ARG B 132       7.301  28.189  12.947  1.00  0.00           N  
ATOM   4502  CZ  ARG B 132       7.086  28.072  11.612  1.00  0.00           C  
ATOM   4503  NH1 ARG B 132       8.079  27.857  10.780  1.00  0.00           N  
ATOM   4504  NH2 ARG B 132       5.859  28.197  11.135  1.00  0.00           N  
ATOM   4505  H   ARG B 132       7.929  23.805  13.946  1.00  0.00           H  
ATOM   4506  HA  ARG B 132       9.395  24.980  16.099  1.00  0.00           H  
ATOM   4507 1HB  ARG B 132       7.027  25.970  14.508  1.00  0.00           H  
ATOM   4508 2HB  ARG B 132       7.768  26.941  15.770  1.00  0.00           H  
ATOM   4509 1HG  ARG B 132       9.953  26.678  14.444  1.00  0.00           H  
ATOM   4510 2HG  ARG B 132       8.930  26.061  13.130  1.00  0.00           H  
ATOM   4511 1HD  ARG B 132       8.568  28.704  14.524  1.00  0.00           H  
ATOM   4512 2HD  ARG B 132       9.379  28.481  12.965  1.00  0.00           H  
ATOM   4513  HE  ARG B 132       6.493  28.366  13.533  1.00  0.00           H  
ATOM   4514 1HH1 ARG B 132       9.023  27.765  11.124  1.00  0.00           H  
ATOM   4515 2HH1 ARG B 132       7.892  27.802   9.789  1.00  0.00           H  
ATOM   4516 1HH2 ARG B 132       5.086  28.373  11.761  1.00  0.00           H  
ATOM   4517 2HH2 ARG B 132       5.690  28.116  10.135  1.00  0.00           H  
ATOM   4518  N   GLU B 133       6.282  24.208  16.819  1.00  0.00           N  
ATOM   4519  CA  GLU B 133       5.360  24.044  17.922  1.00  0.00           C  
ATOM   4520  C   GLU B 133       5.763  22.892  18.867  1.00  0.00           C  
ATOM   4521  O   GLU B 133       5.575  22.997  20.081  1.00  0.00           O  
ATOM   4522  CB  GLU B 133       3.957  23.840  17.355  1.00  0.00           C  
ATOM   4523  CG  GLU B 133       3.361  25.078  16.635  1.00  0.00           C  
ATOM   4524  CD  GLU B 133       3.144  26.268  17.529  1.00  0.00           C  
ATOM   4525  OE1 GLU B 133       2.609  26.100  18.611  1.00  0.00           O  
ATOM   4526  OE2 GLU B 133       3.502  27.352  17.135  1.00  0.00           O  
ATOM   4527  H   GLU B 133       5.982  23.939  15.877  1.00  0.00           H  
ATOM   4528  HA  GLU B 133       5.365  24.966  18.504  1.00  0.00           H  
ATOM   4529 1HB  GLU B 133       3.995  23.031  16.625  1.00  0.00           H  
ATOM   4530 2HB  GLU B 133       3.284  23.549  18.131  1.00  0.00           H  
ATOM   4531 1HG  GLU B 133       4.048  25.374  15.844  1.00  0.00           H  
ATOM   4532 2HG  GLU B 133       2.422  24.803  16.163  1.00  0.00           H  
ATOM   4533  N   THR B 134       6.341  21.812  18.304  1.00  0.00           N  
ATOM   4534  CA  THR B 134       6.774  20.639  19.068  1.00  0.00           C  
ATOM   4535  C   THR B 134       7.978  20.909  19.961  1.00  0.00           C  
ATOM   4536  O   THR B 134       7.963  20.493  21.126  1.00  0.00           O  
ATOM   4537  CB  THR B 134       7.134  19.461  18.121  1.00  0.00           C  
ATOM   4538  OG1 THR B 134       5.974  19.092  17.382  1.00  0.00           O  
ATOM   4539  CG2 THR B 134       7.647  18.218  18.915  1.00  0.00           C  
ATOM   4540  H   THR B 134       6.436  21.781  17.295  1.00  0.00           H  
ATOM   4541  HA  THR B 134       5.950  20.326  19.701  1.00  0.00           H  
ATOM   4542  HB  THR B 134       7.910  19.781  17.425  1.00  0.00           H  
ATOM   4543  HG1 THR B 134       5.740  19.843  16.799  1.00  0.00           H  
ATOM   4544 1HG2 THR B 134       7.882  17.417  18.220  1.00  0.00           H  
ATOM   4545 2HG2 THR B 134       8.546  18.470  19.477  1.00  0.00           H  
ATOM   4546 3HG2 THR B 134       6.873  17.884  19.607  1.00  0.00           H  
ATOM   4547  N   ARG B 135       8.999  21.588  19.427  1.00  0.00           N  
ATOM   4548  CA  ARG B 135      10.237  21.858  20.153  1.00  0.00           C  
ATOM   4549  C   ARG B 135      10.099  22.952  21.201  1.00  0.00           C  
ATOM   4550  O   ARG B 135       9.719  24.077  20.880  1.00  0.00           O  
ATOM   4551  OXT ARG B 135      10.582  22.770  22.322  1.00  0.00           O  
ATOM   4552  CB  ARG B 135      11.335  22.265  19.187  1.00  0.00           C  
ATOM   4553  CG  ARG B 135      11.831  21.146  18.274  1.00  0.00           C  
ATOM   4554  CD  ARG B 135      12.858  21.616  17.312  1.00  0.00           C  
ATOM   4555  NE  ARG B 135      14.087  22.019  17.964  1.00  0.00           N  
ATOM   4556  CZ  ARG B 135      15.117  22.628  17.347  1.00  0.00           C  
ATOM   4557  NH1 ARG B 135      15.067  22.886  16.052  1.00  0.00           N  
ATOM   4558  NH2 ARG B 135      16.188  22.972  18.051  1.00  0.00           N  
ATOM   4559  H   ARG B 135       8.926  21.906  18.453  1.00  0.00           H  
ATOM   4560  HA  ARG B 135      10.537  20.940  20.656  1.00  0.00           H  
ATOM   4561 1HB  ARG B 135      10.959  23.072  18.549  1.00  0.00           H  
ATOM   4562 2HB  ARG B 135      12.176  22.660  19.751  1.00  0.00           H  
ATOM   4563 1HG  ARG B 135      12.258  20.348  18.873  1.00  0.00           H  
ATOM   4564 2HG  ARG B 135      10.983  20.759  17.702  1.00  0.00           H  
ATOM   4565 1HD  ARG B 135      13.085  20.813  16.609  1.00  0.00           H  
ATOM   4566 2HD  ARG B 135      12.462  22.476  16.772  1.00  0.00           H  
ATOM   4567  HE  ARG B 135      14.174  21.841  18.956  1.00  0.00           H  
ATOM   4568 1HH1 ARG B 135      14.253  22.602  15.482  1.00  0.00           H  
ATOM   4569 2HH1 ARG B 135      15.841  23.347  15.601  1.00  0.00           H  
ATOM   4570 1HH2 ARG B 135      16.224  22.773  19.040  1.00  0.00           H  
ATOM   4571 2HH2 ARG B 135      16.968  23.430  17.601  1.00  0.00           H  
TER                                                                             
ATOM   4573  N   SER C   1      -6.064  24.026 -35.062  1.00  0.00           N  
ATOM   4574  CA  SER C   1      -6.490  22.979 -34.148  1.00  0.00           C  
ATOM   4575  C   SER C   1      -6.830  21.701 -34.890  1.00  0.00           C  
ATOM   4576  O   SER C   1      -6.995  21.704 -36.111  1.00  0.00           O  
ATOM   4577  CB  SER C   1      -7.712  23.431 -33.390  1.00  0.00           C  
ATOM   4578  OG  SER C   1      -8.808  23.543 -34.260  1.00  0.00           O  
ATOM   4579 1H   SER C   1      -5.491  24.699 -34.572  1.00  0.00           H  
ATOM   4580 2H   SER C   1      -5.538  23.627 -35.831  1.00  0.00           H  
ATOM   4581 3H   SER C   1      -6.892  24.486 -35.426  1.00  0.00           H  
ATOM   4582  HA  SER C   1      -5.678  22.772 -33.445  1.00  0.00           H  
ATOM   4583 1HB  SER C   1      -7.946  22.715 -32.598  1.00  0.00           H  
ATOM   4584 2HB  SER C   1      -7.519  24.393 -32.920  1.00  0.00           H  
ATOM   4585  HG  SER C   1      -9.535  23.898 -33.720  1.00  0.00           H  
ATOM   4586  N   ALA C   2      -6.951  20.602 -34.144  1.00  0.00           N  
ATOM   4587  CA  ALA C   2      -7.265  19.305 -34.733  1.00  0.00           C  
ATOM   4588  C   ALA C   2      -8.614  19.325 -35.430  1.00  0.00           C  
ATOM   4589  O   ALA C   2      -8.779  18.773 -36.526  1.00  0.00           O  
ATOM   4590  CB  ALA C   2      -7.273  18.260 -33.639  1.00  0.00           C  
ATOM   4591  H   ALA C   2      -6.828  20.671 -33.139  1.00  0.00           H  
ATOM   4592  HA  ALA C   2      -6.503  19.064 -35.472  1.00  0.00           H  
ATOM   4593 1HB  ALA C   2      -7.496  17.304 -34.054  1.00  0.00           H  
ATOM   4594 2HB  ALA C   2      -6.301  18.226 -33.152  1.00  0.00           H  
ATOM   4595 3HB  ALA C   2      -8.039  18.516 -32.902  1.00  0.00           H  
ATOM   4596  N   GLU C   3      -9.566  20.023 -34.826  1.00  0.00           N  
ATOM   4597  CA  GLU C   3     -10.910  20.100 -35.349  1.00  0.00           C  
ATOM   4598  C   GLU C   3     -10.962  20.899 -36.647  1.00  0.00           C  
ATOM   4599  O   GLU C   3     -11.617  20.477 -37.610  1.00  0.00           O  
ATOM   4600  CB  GLU C   3     -11.816  20.687 -34.266  1.00  0.00           C  
ATOM   4601  CG  GLU C   3     -11.968  19.759 -33.029  1.00  0.00           C  
ATOM   4602  CD  GLU C   3     -10.738  19.776 -32.108  1.00  0.00           C  
ATOM   4603  OE1 GLU C   3      -9.917  20.660 -32.279  1.00  0.00           O  
ATOM   4604  OE2 GLU C   3     -10.616  18.906 -31.257  1.00  0.00           O  
ATOM   4605  H   GLU C   3      -9.360  20.484 -33.935  1.00  0.00           H  
ATOM   4606  HA  GLU C   3     -11.246  19.084 -35.562  1.00  0.00           H  
ATOM   4607 1HB  GLU C   3     -11.414  21.644 -33.931  1.00  0.00           H  
ATOM   4608 2HB  GLU C   3     -12.807  20.871 -34.676  1.00  0.00           H  
ATOM   4609 1HG  GLU C   3     -12.840  20.074 -32.454  1.00  0.00           H  
ATOM   4610 2HG  GLU C   3     -12.145  18.742 -33.375  1.00  0.00           H  
ATOM   4611  N   GLU C   4     -10.225  22.015 -36.711  1.00  0.00           N  
ATOM   4612  CA  GLU C   4     -10.216  22.800 -37.941  1.00  0.00           C  
ATOM   4613  C   GLU C   4      -9.487  22.054 -39.049  1.00  0.00           C  
ATOM   4614  O   GLU C   4      -9.895  22.131 -40.214  1.00  0.00           O  
ATOM   4615  CB  GLU C   4      -9.605  24.180 -37.719  1.00  0.00           C  
ATOM   4616  CG  GLU C   4     -10.485  25.117 -36.883  1.00  0.00           C  
ATOM   4617  CD  GLU C   4     -11.819  25.389 -37.542  1.00  0.00           C  
ATOM   4618  OE1 GLU C   4     -11.831  25.644 -38.725  1.00  0.00           O  
ATOM   4619  OE2 GLU C   4     -12.820  25.321 -36.876  1.00  0.00           O  
ATOM   4620  H   GLU C   4      -9.729  22.344 -35.885  1.00  0.00           H  
ATOM   4621  HA  GLU C   4     -11.247  22.944 -38.260  1.00  0.00           H  
ATOM   4622 1HB  GLU C   4      -8.649  24.070 -37.205  1.00  0.00           H  
ATOM   4623 2HB  GLU C   4      -9.411  24.654 -38.681  1.00  0.00           H  
ATOM   4624 1HG  GLU C   4     -10.661  24.659 -35.911  1.00  0.00           H  
ATOM   4625 2HG  GLU C   4      -9.956  26.056 -36.725  1.00  0.00           H  
ATOM   4626  N   LEU C   5      -8.429  21.309 -38.722  1.00  0.00           N  
ATOM   4627  CA  LEU C   5      -7.742  20.582 -39.768  1.00  0.00           C  
ATOM   4628  C   LEU C   5      -8.651  19.537 -40.388  1.00  0.00           C  
ATOM   4629  O   LEU C   5      -8.680  19.379 -41.614  1.00  0.00           O  
ATOM   4630  CB  LEU C   5      -6.501  19.881 -39.234  1.00  0.00           C  
ATOM   4631  CG  LEU C   5      -5.297  20.722 -38.813  1.00  0.00           C  
ATOM   4632  CD1 LEU C   5      -4.296  19.810 -38.076  1.00  0.00           C  
ATOM   4633  CD2 LEU C   5      -4.635  21.324 -40.055  1.00  0.00           C  
ATOM   4634  H   LEU C   5      -8.081  21.292 -37.755  1.00  0.00           H  
ATOM   4635  HA  LEU C   5      -7.464  21.287 -40.551  1.00  0.00           H  
ATOM   4636 1HB  LEU C   5      -6.798  19.263 -38.384  1.00  0.00           H  
ATOM   4637 2HB  LEU C   5      -6.163  19.257 -40.002  1.00  0.00           H  
ATOM   4638  HG  LEU C   5      -5.608  21.516 -38.148  1.00  0.00           H  
ATOM   4639 1HD1 LEU C   5      -3.425  20.392 -37.771  1.00  0.00           H  
ATOM   4640 2HD1 LEU C   5      -4.770  19.395 -37.194  1.00  0.00           H  
ATOM   4641 3HD1 LEU C   5      -3.969  19.004 -38.733  1.00  0.00           H  
ATOM   4642 1HD2 LEU C   5      -3.764  21.907 -39.746  1.00  0.00           H  
ATOM   4643 2HD2 LEU C   5      -4.310  20.520 -40.722  1.00  0.00           H  
ATOM   4644 3HD2 LEU C   5      -5.327  21.972 -40.577  1.00  0.00           H  
ATOM   4645  N   LEU C   6      -9.430  18.837 -39.548  1.00  0.00           N  
ATOM   4646  CA  LEU C   6     -10.342  17.829 -40.061  1.00  0.00           C  
ATOM   4647  C   LEU C   6     -11.436  18.459 -40.896  1.00  0.00           C  
ATOM   4648  O   LEU C   6     -11.839  17.880 -41.909  1.00  0.00           O  
ATOM   4649  CB  LEU C   6     -10.922  17.019 -38.906  1.00  0.00           C  
ATOM   4650  CG  LEU C   6      -9.932  16.060 -38.206  1.00  0.00           C  
ATOM   4651  CD1 LEU C   6     -10.544  15.573 -36.942  1.00  0.00           C  
ATOM   4652  CD2 LEU C   6      -9.637  14.861 -39.102  1.00  0.00           C  
ATOM   4653  H   LEU C   6      -9.338  18.974 -38.535  1.00  0.00           H  
ATOM   4654  HA  LEU C   6      -9.784  17.169 -40.709  1.00  0.00           H  
ATOM   4655 1HB  LEU C   6     -11.291  17.720 -38.153  1.00  0.00           H  
ATOM   4656 2HB  LEU C   6     -11.763  16.430 -39.274  1.00  0.00           H  
ATOM   4657  HG  LEU C   6      -9.004  16.590 -37.973  1.00  0.00           H  
ATOM   4658 1HD1 LEU C   6      -9.861  14.896 -36.431  1.00  0.00           H  
ATOM   4659 2HD1 LEU C   6     -10.740  16.446 -36.329  1.00  0.00           H  
ATOM   4660 3HD1 LEU C   6     -11.461  15.065 -37.130  1.00  0.00           H  
ATOM   4661 1HD2 LEU C   6      -8.967  14.210 -38.588  1.00  0.00           H  
ATOM   4662 2HD2 LEU C   6     -10.546  14.338 -39.319  1.00  0.00           H  
ATOM   4663 3HD2 LEU C   6      -9.194  15.162 -40.030  1.00  0.00           H  
ATOM   4664  N   ARG C   7     -11.919  19.637 -40.499  1.00  0.00           N  
ATOM   4665  CA  ARG C   7     -12.946  20.297 -41.282  1.00  0.00           C  
ATOM   4666  C   ARG C   7     -12.410  20.639 -42.670  1.00  0.00           C  
ATOM   4667  O   ARG C   7     -13.112  20.441 -43.664  1.00  0.00           O  
ATOM   4668  CB  ARG C   7     -13.440  21.555 -40.583  1.00  0.00           C  
ATOM   4669  CG  ARG C   7     -14.644  22.238 -41.250  1.00  0.00           C  
ATOM   4670  CD  ARG C   7     -15.147  23.407 -40.446  1.00  0.00           C  
ATOM   4671  NE  ARG C   7     -14.217  24.547 -40.437  1.00  0.00           N  
ATOM   4672  CZ  ARG C   7     -14.106  25.475 -41.402  1.00  0.00           C  
ATOM   4673  NH1 ARG C   7     -14.857  25.445 -42.496  1.00  0.00           N  
ATOM   4674  NH2 ARG C   7     -13.224  26.426 -41.218  1.00  0.00           N  
ATOM   4675  H   ARG C   7     -11.605  20.043 -39.611  1.00  0.00           H  
ATOM   4676  HA  ARG C   7     -13.780  19.616 -41.402  1.00  0.00           H  
ATOM   4677 1HB  ARG C   7     -13.708  21.318 -39.555  1.00  0.00           H  
ATOM   4678 2HB  ARG C   7     -12.627  22.285 -40.542  1.00  0.00           H  
ATOM   4679 1HG  ARG C   7     -14.347  22.598 -42.238  1.00  0.00           H  
ATOM   4680 2HG  ARG C   7     -15.453  21.518 -41.363  1.00  0.00           H  
ATOM   4681 1HD  ARG C   7     -16.103  23.742 -40.839  1.00  0.00           H  
ATOM   4682 2HD  ARG C   7     -15.284  23.083 -39.412  1.00  0.00           H  
ATOM   4683  HE  ARG C   7     -13.581  24.678 -39.627  1.00  0.00           H  
ATOM   4684 1HH1 ARG C   7     -15.536  24.710 -42.631  1.00  0.00           H  
ATOM   4685 2HH1 ARG C   7     -14.751  26.162 -43.200  1.00  0.00           H  
ATOM   4686 1HH2 ARG C   7     -12.666  26.399 -40.349  1.00  0.00           H  
ATOM   4687 2HH2 ARG C   7     -13.096  27.155 -41.900  1.00  0.00           H  
ATOM   4688  N   ARG C   8     -11.162  21.130 -42.745  1.00  0.00           N  
ATOM   4689  CA  ARG C   8     -10.564  21.495 -44.025  1.00  0.00           C  
ATOM   4690  C   ARG C   8     -10.385  20.264 -44.913  1.00  0.00           C  
ATOM   4691  O   ARG C   8     -10.655  20.319 -46.119  1.00  0.00           O  
ATOM   4692  CB  ARG C   8      -9.207  22.138 -43.793  1.00  0.00           C  
ATOM   4693  CG  ARG C   8      -9.247  23.519 -43.150  1.00  0.00           C  
ATOM   4694  CD  ARG C   8      -7.885  23.984 -42.790  1.00  0.00           C  
ATOM   4695  NE  ARG C   8      -7.910  25.228 -42.037  1.00  0.00           N  
ATOM   4696  CZ  ARG C   8      -6.843  25.762 -41.407  1.00  0.00           C  
ATOM   4697  NH1 ARG C   8      -5.671  25.162 -41.469  1.00  0.00           N  
ATOM   4698  NH2 ARG C   8      -6.976  26.890 -40.724  1.00  0.00           N  
ATOM   4699  H   ARG C   8     -10.653  21.313 -41.873  1.00  0.00           H  
ATOM   4700  HA  ARG C   8     -11.222  22.203 -44.528  1.00  0.00           H  
ATOM   4701 1HB  ARG C   8      -8.615  21.496 -43.146  1.00  0.00           H  
ATOM   4702 2HB  ARG C   8      -8.679  22.224 -44.741  1.00  0.00           H  
ATOM   4703 1HG  ARG C   8      -9.671  24.229 -43.857  1.00  0.00           H  
ATOM   4704 2HG  ARG C   8      -9.861  23.500 -42.254  1.00  0.00           H  
ATOM   4705 1HD  ARG C   8      -7.413  23.220 -42.172  1.00  0.00           H  
ATOM   4706 2HD  ARG C   8      -7.303  24.139 -43.696  1.00  0.00           H  
ATOM   4707  HE  ARG C   8      -8.794  25.715 -41.960  1.00  0.00           H  
ATOM   4708 1HH1 ARG C   8      -5.572  24.311 -42.001  1.00  0.00           H  
ATOM   4709 2HH1 ARG C   8      -4.870  25.559 -40.997  1.00  0.00           H  
ATOM   4710 1HH2 ARG C   8      -7.877  27.348 -40.675  1.00  0.00           H  
ATOM   4711 2HH2 ARG C   8      -6.181  27.294 -40.251  1.00  0.00           H  
ATOM   4712  N   SER C   9      -9.967  19.143 -44.311  1.00  0.00           N  
ATOM   4713  CA  SER C   9      -9.757  17.907 -45.048  1.00  0.00           C  
ATOM   4714  C   SER C   9     -11.086  17.428 -45.639  1.00  0.00           C  
ATOM   4715  O   SER C   9     -11.137  17.023 -46.812  1.00  0.00           O  
ATOM   4716  CB  SER C   9      -9.104  16.871 -44.151  1.00  0.00           C  
ATOM   4717  OG  SER C   9      -8.836  15.671 -44.839  1.00  0.00           O  
ATOM   4718  H   SER C   9      -9.726  19.173 -43.314  1.00  0.00           H  
ATOM   4719  HA  SER C   9      -9.074  18.105 -45.870  1.00  0.00           H  
ATOM   4720 1HB  SER C   9      -8.171  17.286 -43.769  1.00  0.00           H  
ATOM   4721 2HB  SER C   9      -9.740  16.676 -43.292  1.00  0.00           H  
ATOM   4722  HG  SER C   9      -9.617  15.100 -44.733  1.00  0.00           H  
ATOM   4723  N   ARG C  10     -12.176  17.505 -44.854  1.00  0.00           N  
ATOM   4724  CA  ARG C  10     -13.481  17.112 -45.368  1.00  0.00           C  
ATOM   4725  C   ARG C  10     -13.913  17.990 -46.532  1.00  0.00           C  
ATOM   4726  O   ARG C  10     -14.449  17.478 -47.521  1.00  0.00           O  
ATOM   4727  CB  ARG C  10     -14.579  17.196 -44.315  1.00  0.00           C  
ATOM   4728  CG  ARG C  10     -14.554  16.145 -43.245  1.00  0.00           C  
ATOM   4729  CD  ARG C  10     -15.835  16.108 -42.459  1.00  0.00           C  
ATOM   4730  NE  ARG C  10     -16.089  17.340 -41.694  1.00  0.00           N  
ATOM   4731  CZ  ARG C  10     -15.618  17.599 -40.451  1.00  0.00           C  
ATOM   4732  NH1 ARG C  10     -14.835  16.742 -39.841  1.00  0.00           N  
ATOM   4733  NH2 ARG C  10     -15.954  18.730 -39.840  1.00  0.00           N  
ATOM   4734  H   ARG C  10     -12.074  17.801 -43.877  1.00  0.00           H  
ATOM   4735  HA  ARG C  10     -13.412  16.080 -45.715  1.00  0.00           H  
ATOM   4736 1HB  ARG C  10     -14.502  18.159 -43.810  1.00  0.00           H  
ATOM   4737 2HB  ARG C  10     -15.551  17.162 -44.801  1.00  0.00           H  
ATOM   4738 1HG  ARG C  10     -14.414  15.170 -43.701  1.00  0.00           H  
ATOM   4739 2HG  ARG C  10     -13.736  16.341 -42.562  1.00  0.00           H  
ATOM   4740 1HD  ARG C  10     -16.661  15.975 -43.156  1.00  0.00           H  
ATOM   4741 2HD  ARG C  10     -15.827  15.266 -41.771  1.00  0.00           H  
ATOM   4742  HE  ARG C  10     -16.693  18.031 -42.115  1.00  0.00           H  
ATOM   4743 1HH1 ARG C  10     -14.569  15.857 -40.296  1.00  0.00           H  
ATOM   4744 2HH1 ARG C  10     -14.491  16.938 -38.915  1.00  0.00           H  
ATOM   4745 1HH2 ARG C  10     -16.563  19.392 -40.299  1.00  0.00           H  
ATOM   4746 2HH2 ARG C  10     -15.607  18.923 -38.908  1.00  0.00           H  
ATOM   4747  N   GLU C  11     -13.654  19.303 -46.454  1.00  0.00           N  
ATOM   4748  CA  GLU C  11     -14.071  20.173 -47.545  1.00  0.00           C  
ATOM   4749  C   GLU C  11     -13.294  19.865 -48.819  1.00  0.00           C  
ATOM   4750  O   GLU C  11     -13.883  19.852 -49.907  1.00  0.00           O  
ATOM   4751  CB  GLU C  11     -13.887  21.653 -47.184  1.00  0.00           C  
ATOM   4752  CG  GLU C  11     -14.813  22.176 -46.071  1.00  0.00           C  
ATOM   4753  CD  GLU C  11     -16.286  22.104 -46.385  1.00  0.00           C  
ATOM   4754  OE1 GLU C  11     -16.699  22.598 -47.405  1.00  0.00           O  
ATOM   4755  OE2 GLU C  11     -16.999  21.496 -45.599  1.00  0.00           O  
ATOM   4756  H   GLU C  11     -13.253  19.697 -45.594  1.00  0.00           H  
ATOM   4757  HA  GLU C  11     -15.125  19.997 -47.740  1.00  0.00           H  
ATOM   4758 1HB  GLU C  11     -12.856  21.814 -46.860  1.00  0.00           H  
ATOM   4759 2HB  GLU C  11     -14.048  22.265 -48.070  1.00  0.00           H  
ATOM   4760 1HG  GLU C  11     -14.635  21.601 -45.175  1.00  0.00           H  
ATOM   4761 2HG  GLU C  11     -14.544  23.210 -45.857  1.00  0.00           H  
ATOM   4762  N   TYR C  12     -11.996  19.541 -48.703  1.00  0.00           N  
ATOM   4763  CA  TYR C  12     -11.225  19.228 -49.900  1.00  0.00           C  
ATOM   4764  C   TYR C  12     -11.728  17.939 -50.546  1.00  0.00           C  
ATOM   4765  O   TYR C  12     -11.851  17.862 -51.775  1.00  0.00           O  
ATOM   4766  CB  TYR C  12      -9.736  19.111 -49.564  1.00  0.00           C  
ATOM   4767  CG  TYR C  12      -9.016  20.440 -49.516  1.00  0.00           C  
ATOM   4768  CD1 TYR C  12      -8.681  21.004 -48.294  1.00  0.00           C  
ATOM   4769  CD2 TYR C  12      -8.689  21.095 -50.694  1.00  0.00           C  
ATOM   4770  CE1 TYR C  12      -8.023  22.218 -48.250  1.00  0.00           C  
ATOM   4771  CE2 TYR C  12      -8.031  22.308 -50.651  1.00  0.00           C  
ATOM   4772  CZ  TYR C  12      -7.698  22.869 -49.435  1.00  0.00           C  
ATOM   4773  OH  TYR C  12      -7.042  24.078 -49.391  1.00  0.00           O  
ATOM   4774  H   TYR C  12     -11.539  19.610 -47.785  1.00  0.00           H  
ATOM   4775  HA  TYR C  12     -11.365  20.033 -50.619  1.00  0.00           H  
ATOM   4776 1HB  TYR C  12      -9.619  18.625 -48.595  1.00  0.00           H  
ATOM   4777 2HB  TYR C  12      -9.244  18.484 -50.307  1.00  0.00           H  
ATOM   4778  HD1 TYR C  12      -8.938  20.490 -47.368  1.00  0.00           H  
ATOM   4779  HD2 TYR C  12      -8.953  20.652 -51.655  1.00  0.00           H  
ATOM   4780  HE1 TYR C  12      -7.760  22.661 -47.290  1.00  0.00           H  
ATOM   4781  HE2 TYR C  12      -7.775  22.823 -51.577  1.00  0.00           H  
ATOM   4782  HH  TYR C  12      -6.888  24.324 -48.476  1.00  0.00           H  
ATOM   4783  N   LEU C  13     -12.076  16.938 -49.726  1.00  0.00           N  
ATOM   4784  CA  LEU C  13     -12.576  15.682 -50.270  1.00  0.00           C  
ATOM   4785  C   LEU C  13     -13.911  15.894 -50.973  1.00  0.00           C  
ATOM   4786  O   LEU C  13     -14.124  15.366 -52.071  1.00  0.00           O  
ATOM   4787  CB  LEU C  13     -12.698  14.628 -49.146  1.00  0.00           C  
ATOM   4788  CG  LEU C  13     -13.263  13.187 -49.515  1.00  0.00           C  
ATOM   4789  CD1 LEU C  13     -12.414  12.531 -50.583  1.00  0.00           C  
ATOM   4790  CD2 LEU C  13     -13.256  12.298 -48.244  1.00  0.00           C  
ATOM   4791  H   LEU C  13     -11.924  17.036 -48.716  1.00  0.00           H  
ATOM   4792  HA  LEU C  13     -11.858  15.330 -51.004  1.00  0.00           H  
ATOM   4793 1HB  LEU C  13     -11.709  14.493 -48.705  1.00  0.00           H  
ATOM   4794 2HB  LEU C  13     -13.349  15.044 -48.373  1.00  0.00           H  
ATOM   4795  HG  LEU C  13     -14.285  13.278 -49.891  1.00  0.00           H  
ATOM   4796 1HD1 LEU C  13     -12.816  11.536 -50.811  1.00  0.00           H  
ATOM   4797 2HD1 LEU C  13     -12.423  13.132 -51.487  1.00  0.00           H  
ATOM   4798 3HD1 LEU C  13     -11.406  12.443 -50.214  1.00  0.00           H  
ATOM   4799 1HD2 LEU C  13     -13.654  11.318 -48.500  1.00  0.00           H  
ATOM   4800 2HD2 LEU C  13     -12.237  12.188 -47.867  1.00  0.00           H  
ATOM   4801 3HD2 LEU C  13     -13.880  12.751 -47.472  1.00  0.00           H  
ATOM   4802  N   LYS C  14     -14.814  16.676 -50.369  1.00  0.00           N  
ATOM   4803  CA  LYS C  14     -16.103  16.932 -50.995  1.00  0.00           C  
ATOM   4804  C   LYS C  14     -15.955  17.685 -52.316  1.00  0.00           C  
ATOM   4805  O   LYS C  14     -16.650  17.368 -53.288  1.00  0.00           O  
ATOM   4806  CB  LYS C  14     -17.012  17.722 -50.063  1.00  0.00           C  
ATOM   4807  CG  LYS C  14     -17.553  16.929 -48.870  1.00  0.00           C  
ATOM   4808  CD  LYS C  14     -18.604  17.730 -48.095  1.00  0.00           C  
ATOM   4809  CE  LYS C  14     -17.966  18.892 -47.337  1.00  0.00           C  
ATOM   4810  NZ  LYS C  14     -18.932  19.616 -46.463  1.00  0.00           N  
ATOM   4811  H   LYS C  14     -14.606  17.075 -49.446  1.00  0.00           H  
ATOM   4812  HA  LYS C  14     -16.574  15.975 -51.211  1.00  0.00           H  
ATOM   4813 1HB  LYS C  14     -16.438  18.565 -49.681  1.00  0.00           H  
ATOM   4814 2HB  LYS C  14     -17.854  18.125 -50.625  1.00  0.00           H  
ATOM   4815 1HG  LYS C  14     -18.004  16.005 -49.231  1.00  0.00           H  
ATOM   4816 2HG  LYS C  14     -16.735  16.670 -48.204  1.00  0.00           H  
ATOM   4817 1HD  LYS C  14     -19.350  18.122 -48.785  1.00  0.00           H  
ATOM   4818 2HD  LYS C  14     -19.104  17.077 -47.379  1.00  0.00           H  
ATOM   4819 1HE  LYS C  14     -17.149  18.511 -46.720  1.00  0.00           H  
ATOM   4820 2HE  LYS C  14     -17.565  19.611 -48.043  1.00  0.00           H  
ATOM   4821 1HZ  LYS C  14     -18.403  20.375 -46.008  1.00  0.00           H  
ATOM   4822 2HZ  LYS C  14     -19.678  20.007 -47.016  1.00  0.00           H  
ATOM   4823 3HZ  LYS C  14     -19.313  18.997 -45.768  1.00  0.00           H  
ATOM   4824  N   LYS C  15     -15.037  18.668 -52.367  1.00  0.00           N  
ATOM   4825  CA  LYS C  15     -14.822  19.440 -53.585  1.00  0.00           C  
ATOM   4826  C   LYS C  15     -14.396  18.521 -54.708  1.00  0.00           C  
ATOM   4827  O   LYS C  15     -14.952  18.586 -55.814  1.00  0.00           O  
ATOM   4828  CB  LYS C  15     -13.754  20.523 -53.354  1.00  0.00           C  
ATOM   4829  CG  LYS C  15     -13.446  21.457 -54.566  1.00  0.00           C  
ATOM   4830  CD  LYS C  15     -12.393  22.520 -54.172  1.00  0.00           C  
ATOM   4831  CE  LYS C  15     -12.136  23.590 -55.271  1.00  0.00           C  
ATOM   4832  NZ  LYS C  15     -11.401  23.059 -56.482  1.00  0.00           N  
ATOM   4833  H   LYS C  15     -14.517  18.920 -51.520  1.00  0.00           H  
ATOM   4834  HA  LYS C  15     -15.761  19.917 -53.868  1.00  0.00           H  
ATOM   4835 1HB  LYS C  15     -14.062  21.152 -52.516  1.00  0.00           H  
ATOM   4836 2HB  LYS C  15     -12.819  20.044 -53.061  1.00  0.00           H  
ATOM   4837 1HG  LYS C  15     -13.063  20.860 -55.401  1.00  0.00           H  
ATOM   4838 2HG  LYS C  15     -14.359  21.953 -54.890  1.00  0.00           H  
ATOM   4839 1HD  LYS C  15     -12.727  23.031 -53.266  1.00  0.00           H  
ATOM   4840 2HD  LYS C  15     -11.451  22.018 -53.949  1.00  0.00           H  
ATOM   4841 1HE  LYS C  15     -13.088  24.007 -55.593  1.00  0.00           H  
ATOM   4842 2HE  LYS C  15     -11.537  24.387 -54.828  1.00  0.00           H  
ATOM   4843 1HZ  LYS C  15     -11.259  23.814 -57.135  1.00  0.00           H  
ATOM   4844 2HZ  LYS C  15     -10.510  22.688 -56.208  1.00  0.00           H  
ATOM   4845 3HZ  LYS C  15     -11.934  22.321 -56.965  1.00  0.00           H  
ATOM   4846  N   VAL C  16     -13.445  17.636 -54.434  1.00  0.00           N  
ATOM   4847  CA  VAL C  16     -12.973  16.727 -55.454  1.00  0.00           C  
ATOM   4848  C   VAL C  16     -14.059  15.763 -55.884  1.00  0.00           C  
ATOM   4849  O   VAL C  16     -14.186  15.500 -57.070  1.00  0.00           O  
ATOM   4850  CB  VAL C  16     -11.711  16.002 -55.027  1.00  0.00           C  
ATOM   4851  CG1 VAL C  16     -11.315  14.921 -56.057  1.00  0.00           C  
ATOM   4852  CG2 VAL C  16     -10.567  17.030 -54.890  1.00  0.00           C  
ATOM   4853  H   VAL C  16     -13.021  17.621 -53.493  1.00  0.00           H  
ATOM   4854  HA  VAL C  16     -12.714  17.342 -56.331  1.00  0.00           H  
ATOM   4855  HB  VAL C  16     -11.905  15.519 -54.071  1.00  0.00           H  
ATOM   4856 1HG1 VAL C  16     -10.417  14.427 -55.715  1.00  0.00           H  
ATOM   4857 2HG1 VAL C  16     -12.106  14.188 -56.164  1.00  0.00           H  
ATOM   4858 3HG1 VAL C  16     -11.129  15.390 -57.024  1.00  0.00           H  
ATOM   4859 1HG2 VAL C  16      -9.653  16.540 -54.570  1.00  0.00           H  
ATOM   4860 2HG2 VAL C  16     -10.400  17.510 -55.851  1.00  0.00           H  
ATOM   4861 3HG2 VAL C  16     -10.844  17.788 -54.157  1.00  0.00           H  
ATOM   4862  N   LYS C  17     -14.810  15.193 -54.923  1.00  0.00           N  
ATOM   4863  CA  LYS C  17     -15.864  14.256 -55.277  1.00  0.00           C  
ATOM   4864  C   LYS C  17     -16.834  14.866 -56.274  1.00  0.00           C  
ATOM   4865  O   LYS C  17     -17.155  14.231 -57.285  1.00  0.00           O  
ATOM   4866  CB  LYS C  17     -16.615  13.798 -54.026  1.00  0.00           C  
ATOM   4867  CG  LYS C  17     -17.724  12.790 -54.292  1.00  0.00           C  
ATOM   4868  CD  LYS C  17     -18.200  12.138 -53.002  1.00  0.00           C  
ATOM   4869  CE  LYS C  17     -19.241  11.062 -53.275  1.00  0.00           C  
ATOM   4870  NZ  LYS C  17     -20.507  11.636 -53.805  1.00  0.00           N  
ATOM   4871  H   LYS C  17     -14.642  15.409 -53.937  1.00  0.00           H  
ATOM   4872  HA  LYS C  17     -15.409  13.391 -55.745  1.00  0.00           H  
ATOM   4873 1HB  LYS C  17     -15.912  13.346 -53.325  1.00  0.00           H  
ATOM   4874 2HB  LYS C  17     -17.059  14.662 -53.532  1.00  0.00           H  
ATOM   4875 1HG  LYS C  17     -18.568  13.293 -54.767  1.00  0.00           H  
ATOM   4876 2HG  LYS C  17     -17.359  12.016 -54.967  1.00  0.00           H  
ATOM   4877 1HD  LYS C  17     -17.350  11.688 -52.487  1.00  0.00           H  
ATOM   4878 2HD  LYS C  17     -18.636  12.896 -52.351  1.00  0.00           H  
ATOM   4879 1HE  LYS C  17     -18.847  10.351 -53.999  1.00  0.00           H  
ATOM   4880 2HE  LYS C  17     -19.459  10.525 -52.352  1.00  0.00           H  
ATOM   4881 1HZ  LYS C  17     -21.170  10.892 -53.973  1.00  0.00           H  
ATOM   4882 2HZ  LYS C  17     -20.892  12.284 -53.133  1.00  0.00           H  
ATOM   4883 3HZ  LYS C  17     -20.321  12.121 -54.671  1.00  0.00           H  
ATOM   4884  N   GLU C  18     -17.282  16.103 -56.023  1.00  0.00           N  
ATOM   4885  CA  GLU C  18     -18.209  16.732 -56.954  1.00  0.00           C  
ATOM   4886  C   GLU C  18     -17.580  16.926 -58.322  1.00  0.00           C  
ATOM   4887  O   GLU C  18     -18.222  16.668 -59.348  1.00  0.00           O  
ATOM   4888  CB  GLU C  18     -18.702  18.080 -56.431  1.00  0.00           C  
ATOM   4889  CG  GLU C  18     -19.693  18.771 -57.381  1.00  0.00           C  
ATOM   4890  CD  GLU C  18     -20.275  20.037 -56.836  1.00  0.00           C  
ATOM   4891  OE1 GLU C  18     -20.033  20.348 -55.696  1.00  0.00           O  
ATOM   4892  OE2 GLU C  18     -20.957  20.713 -57.580  1.00  0.00           O  
ATOM   4893  H   GLU C  18     -16.998  16.587 -55.161  1.00  0.00           H  
ATOM   4894  HA  GLU C  18     -19.072  16.074 -57.070  1.00  0.00           H  
ATOM   4895 1HB  GLU C  18     -19.186  17.937 -55.465  1.00  0.00           H  
ATOM   4896 2HB  GLU C  18     -17.846  18.743 -56.276  1.00  0.00           H  
ATOM   4897 1HG  GLU C  18     -19.170  19.014 -58.305  1.00  0.00           H  
ATOM   4898 2HG  GLU C  18     -20.494  18.073 -57.627  1.00  0.00           H  
ATOM   4899  N   GLU C  19     -16.317  17.362 -58.352  1.00  0.00           N  
ATOM   4900  CA  GLU C  19     -15.646  17.581 -59.620  1.00  0.00           C  
ATOM   4901  C   GLU C  19     -15.477  16.281 -60.397  1.00  0.00           C  
ATOM   4902  O   GLU C  19     -15.652  16.274 -61.617  1.00  0.00           O  
ATOM   4903  CB  GLU C  19     -14.283  18.217 -59.390  1.00  0.00           C  
ATOM   4904  CG  GLU C  19     -14.330  19.653 -58.902  1.00  0.00           C  
ATOM   4905  CD  GLU C  19     -12.969  20.180 -58.572  1.00  0.00           C  
ATOM   4906  OE1 GLU C  19     -12.025  19.428 -58.713  1.00  0.00           O  
ATOM   4907  OE2 GLU C  19     -12.864  21.321 -58.170  1.00  0.00           O  
ATOM   4908  H   GLU C  19     -15.833  17.598 -57.478  1.00  0.00           H  
ATOM   4909  HA  GLU C  19     -16.251  18.261 -60.213  1.00  0.00           H  
ATOM   4910 1HB  GLU C  19     -13.736  17.633 -58.649  1.00  0.00           H  
ATOM   4911 2HB  GLU C  19     -13.706  18.191 -60.313  1.00  0.00           H  
ATOM   4912 1HG  GLU C  19     -14.766  20.269 -59.681  1.00  0.00           H  
ATOM   4913 2HG  GLU C  19     -14.967  19.719 -58.026  1.00  0.00           H  
ATOM   4914  N   GLN C  20     -15.171  15.176 -59.705  1.00  0.00           N  
ATOM   4915  CA  GLN C  20     -14.994  13.891 -60.370  1.00  0.00           C  
ATOM   4916  C   GLN C  20     -16.304  13.383 -60.967  1.00  0.00           C  
ATOM   4917  O   GLN C  20     -16.310  12.815 -62.070  1.00  0.00           O  
ATOM   4918  CB  GLN C  20     -14.409  12.868 -59.381  1.00  0.00           C  
ATOM   4919  CG  GLN C  20     -12.958  13.151 -58.998  1.00  0.00           C  
ATOM   4920  CD  GLN C  20     -12.057  12.939 -60.142  1.00  0.00           C  
ATOM   4921  OE1 GLN C  20     -11.974  11.803 -60.636  1.00  0.00           O  
ATOM   4922  NE2 GLN C  20     -11.417  14.005 -60.617  1.00  0.00           N  
ATOM   4923  H   GLN C  20     -14.997  15.264 -58.699  1.00  0.00           H  
ATOM   4924  HA  GLN C  20     -14.290  14.025 -61.186  1.00  0.00           H  
ATOM   4925 1HB  GLN C  20     -15.002  12.880 -58.463  1.00  0.00           H  
ATOM   4926 2HB  GLN C  20     -14.472  11.869 -59.802  1.00  0.00           H  
ATOM   4927 1HG  GLN C  20     -12.867  14.186 -58.695  1.00  0.00           H  
ATOM   4928 2HG  GLN C  20     -12.659  12.488 -58.185  1.00  0.00           H  
ATOM   4929 1HE2 GLN C  20     -10.823  13.946 -61.429  1.00  0.00           H  
ATOM   4930 2HE2 GLN C  20     -11.568  14.896 -60.181  1.00  0.00           H  
ATOM   4931  N   GLU C  21     -17.422  13.618 -60.279  1.00  0.00           N  
ATOM   4932  CA  GLU C  21     -18.714  13.201 -60.806  1.00  0.00           C  
ATOM   4933  C   GLU C  21     -19.054  14.013 -62.057  1.00  0.00           C  
ATOM   4934  O   GLU C  21     -19.519  13.461 -63.068  1.00  0.00           O  
ATOM   4935  CB  GLU C  21     -19.782  13.380 -59.726  1.00  0.00           C  
ATOM   4936  CG  GLU C  21     -19.637  12.400 -58.560  1.00  0.00           C  
ATOM   4937  CD  GLU C  21     -20.525  12.714 -57.382  1.00  0.00           C  
ATOM   4938  OE1 GLU C  21     -21.227  13.697 -57.424  1.00  0.00           O
[truncated: 2,562,686 more chars]
