# Supplementary material for: Computational design of mechanically coupled axle-rotor protein assemblies
Source: Science. Author manuscript; Available in PMC 2023 Dec 11. (PMC10712554; doi:10.1126/science.abm1183)
Supplement: Data S5 [file NIHMS1871500-supplement-Data_S5.zip › pdbs/D3_5.pdb]

ATOM      1  N   ASP A   1      14.929  -0.612  24.864  1.00  0.00           N  
ATOM      2  CA  ASP A   1      14.330   0.715  25.022  1.00  0.00           C  
ATOM      3  C   ASP A   1      14.417   1.581  23.748  1.00  0.00           C  
ATOM      4  O   ASP A   1      13.378   2.008  23.205  1.00  0.00           O  
ATOM      5  CB  ASP A   1      14.980   1.432  26.222  1.00  0.00           C  
ATOM      6  CG  ASP A   1      16.504   1.495  26.108  1.00  0.00           C  
ATOM      7  OD1 ASP A   1      17.019   0.757  25.255  1.00  0.00           O  
ATOM      8  OD2 ASP A   1      17.127   2.230  26.805  1.00  0.00           O  
ATOM      9 1H   ASP A   1      14.578  -1.225  25.579  1.00  0.00           H  
ATOM     10 2H   ASP A   1      14.704  -0.991  23.945  1.00  0.00           H  
ATOM     11 3H   ASP A   1      15.935  -0.514  24.967  1.00  0.00           H  
ATOM     12  HA  ASP A   1      13.267   0.573  25.251  1.00  0.00           H  
ATOM     13 1HB  ASP A   1      14.590   2.452  26.296  1.00  0.00           H  
ATOM     14 2HB  ASP A   1      14.718   0.918  27.144  1.00  0.00           H  
ATOM     15  N   HIS A   2      15.645   1.873  23.323  1.00  0.00           N  
ATOM     16  CA  HIS A   2      15.943   2.750  22.189  1.00  0.00           C  
ATOM     17  C   HIS A   2      15.623   2.115  20.841  1.00  0.00           C  
ATOM     18  O   HIS A   2      15.519   2.811  19.825  1.00  0.00           O  
ATOM     19  CB  HIS A   2      17.421   3.165  22.207  1.00  0.00           C  
ATOM     20  CG  HIS A   2      18.402   2.025  21.978  1.00  0.00           C  
ATOM     21  ND1 HIS A   2      18.770   1.122  22.976  1.00  0.00           N  
ATOM     22  CD2 HIS A   2      19.074   1.645  20.867  1.00  0.00           C  
ATOM     23  CE1 HIS A   2      19.633   0.250  22.472  1.00  0.00           C  
ATOM     24  NE2 HIS A   2      19.834   0.546  21.198  1.00  0.00           N  
ATOM     25  H   HIS A   2      16.430   1.458  23.818  1.00  0.00           H  
ATOM     26  HA  HIS A   2      15.343   3.657  22.277  1.00  0.00           H  
ATOM     27 1HB  HIS A   2      17.595   3.924  21.451  1.00  0.00           H  
ATOM     28 2HB  HIS A   2      17.652   3.614  23.176  1.00  0.00           H  
ATOM     29  HD1 HIS A   2      18.340   1.000  23.907  1.00  0.00           H  
ATOM     30  HD2 HIS A   2      19.098   2.046  19.848  1.00  0.00           H  
ATOM     31  HE1 HIS A   2      20.042  -0.536  23.099  1.00  0.00           H  
ATOM     32  N   ASP A   3      15.452   0.797  20.836  1.00  0.00           N  
ATOM     33  CA  ASP A   3      15.162   0.055  19.645  1.00  0.00           C  
ATOM     34  C   ASP A   3      13.724   0.298  19.265  1.00  0.00           C  
ATOM     35  O   ASP A   3      13.436   0.680  18.132  1.00  0.00           O  
ATOM     36  CB  ASP A   3      15.457  -1.428  19.900  1.00  0.00           C  
ATOM     37  CG  ASP A   3      14.758  -1.947  21.178  1.00  0.00           C  
ATOM     38  OD1 ASP A   3      14.409  -1.119  22.026  1.00  0.00           O  
ATOM     39  OD2 ASP A   3      14.562  -3.125  21.307  1.00  0.00           O  
ATOM     40  H   ASP A   3      15.502   0.283  21.712  1.00  0.00           H  
ATOM     41  HA  ASP A   3      15.804   0.410  18.836  1.00  0.00           H  
ATOM     42 1HB  ASP A   3      15.129  -2.022  19.049  1.00  0.00           H  
ATOM     43 2HB  ASP A   3      16.542  -1.568  19.999  1.00  0.00           H  
ATOM     44  N   ALA A   4      12.821   0.105  20.216  1.00  0.00           N  
ATOM     45  CA  ALA A   4      11.416   0.337  19.949  1.00  0.00           C  
ATOM     46  C   ALA A   4      11.222   1.795  19.567  1.00  0.00           C  
ATOM     47  O   ALA A   4      10.430   2.108  18.681  1.00  0.00           O  
ATOM     48  CB  ALA A   4      10.553  -0.043  21.128  1.00  0.00           C  
ATOM     49  H   ALA A   4      13.158  -0.221  21.124  1.00  0.00           H  
ATOM     50  HA  ALA A   4      11.127  -0.271  19.097  1.00  0.00           H  
ATOM     51 1HB  ALA A   4       9.502   0.131  20.896  1.00  0.00           H  
ATOM     52 2HB  ALA A   4      10.698  -1.088  21.370  1.00  0.00           H  
ATOM     53 3HB  ALA A   4      10.836   0.566  21.990  1.00  0.00           H  
ATOM     54  N   GLU A   5      11.960   2.719  20.205  1.00  0.00           N  
ATOM     55  CA  GLU A   5      11.798   4.120  19.841  1.00  0.00           C  
ATOM     56  C   GLU A   5      12.110   4.357  18.383  1.00  0.00           C  
ATOM     57  O   GLU A   5      11.302   4.930  17.646  1.00  0.00           O  
ATOM     58  CB  GLU A   5      12.711   5.027  20.656  1.00  0.00           C  
ATOM     59  CG  GLU A   5      12.582   6.502  20.279  1.00  0.00           C  
ATOM     60  CD  GLU A   5      13.455   7.427  21.055  1.00  0.00           C  
ATOM     61  OE1 GLU A   5      14.174   6.979  21.910  1.00  0.00           O  
ATOM     62  OE2 GLU A   5      13.384   8.619  20.793  1.00  0.00           O  
ATOM     63  H   GLU A   5      12.594   2.444  20.961  1.00  0.00           H  
ATOM     64  HA  GLU A   5      10.756   4.397  20.022  1.00  0.00           H  
ATOM     65 1HB  GLU A   5      12.484   4.924  21.697  1.00  0.00           H  
ATOM     66 2HB  GLU A   5      13.744   4.730  20.516  1.00  0.00           H  
ATOM     67 1HG  GLU A   5      12.843   6.622  19.223  1.00  0.00           H  
ATOM     68 2HG  GLU A   5      11.543   6.798  20.395  1.00  0.00           H  
ATOM     69  N   GLU A   6      13.281   3.882  17.947  1.00  0.00           N  
ATOM     70  CA  GLU A   6      13.703   4.127  16.583  1.00  0.00           C  
ATOM     71  C   GLU A   6      12.799   3.443  15.584  1.00  0.00           C  
ATOM     72  O   GLU A   6      12.424   4.039  14.572  1.00  0.00           O  
ATOM     73  CB  GLU A   6      15.138   3.638  16.386  1.00  0.00           C  
ATOM     74  CG  GLU A   6      15.737   3.865  14.982  1.00  0.00           C  
ATOM     75  CD  GLU A   6      15.933   5.311  14.624  1.00  0.00           C  
ATOM     76  OE1 GLU A   6      15.954   6.131  15.506  1.00  0.00           O  
ATOM     77  OE2 GLU A   6      16.068   5.590  13.451  1.00  0.00           O  
ATOM     78  H   GLU A   6      13.917   3.399  18.593  1.00  0.00           H  
ATOM     79  HA  GLU A   6      13.664   5.203  16.405  1.00  0.00           H  
ATOM     80 1HB  GLU A   6      15.788   4.132  17.112  1.00  0.00           H  
ATOM     81 2HB  GLU A   6      15.182   2.567  16.600  1.00  0.00           H  
ATOM     82 1HG  GLU A   6      16.703   3.365  14.935  1.00  0.00           H  
ATOM     83 2HG  GLU A   6      15.088   3.398  14.236  1.00  0.00           H  
ATOM     84  N   MET A   7      12.410   2.197  15.860  1.00  0.00           N  
ATOM     85  CA  MET A   7      11.571   1.475  14.930  1.00  0.00           C  
ATOM     86  C   MET A   7      10.193   2.097  14.809  1.00  0.00           C  
ATOM     87  O   MET A   7       9.697   2.282  13.701  1.00  0.00           O  
ATOM     88  CB  MET A   7      11.424   0.038  15.377  1.00  0.00           C  
ATOM     89  CG  MET A   7      12.637  -0.821  15.254  1.00  0.00           C  
ATOM     90  SD  MET A   7      12.278  -2.569  15.601  1.00  0.00           S  
ATOM     91  CE  MET A   7      12.021  -2.529  17.383  1.00  0.00           C  
ATOM     92  H   MET A   7      12.735   1.738  16.715  1.00  0.00           H  
ATOM     93  HA  MET A   7      12.038   1.502  13.948  1.00  0.00           H  
ATOM     94 1HB  MET A   7      11.200   0.069  16.427  1.00  0.00           H  
ATOM     95 2HB  MET A   7      10.591  -0.433  14.858  1.00  0.00           H  
ATOM     96 1HG  MET A   7      13.052  -0.727  14.266  1.00  0.00           H  
ATOM     97 2HG  MET A   7      13.388  -0.481  15.952  1.00  0.00           H  
ATOM     98 1HE  MET A   7      11.835  -3.524  17.745  1.00  0.00           H  
ATOM     99 2HE  MET A   7      12.908  -2.132  17.872  1.00  0.00           H  
ATOM    100 3HE  MET A   7      11.171  -1.909  17.611  1.00  0.00           H  
ATOM    101  N   PHE A   8       9.585   2.479  15.938  1.00  0.00           N  
ATOM    102  CA  PHE A   8       8.244   3.035  15.922  1.00  0.00           C  
ATOM    103  C   PHE A   8       8.215   4.308  15.101  1.00  0.00           C  
ATOM    104  O   PHE A   8       7.394   4.466  14.193  1.00  0.00           O  
ATOM    105  CB  PHE A   8       7.784   3.390  17.349  1.00  0.00           C  
ATOM    106  CG  PHE A   8       6.369   3.856  17.463  1.00  0.00           C  
ATOM    107  CD1 PHE A   8       5.354   2.919  17.616  1.00  0.00           C  
ATOM    108  CD2 PHE A   8       6.030   5.195  17.404  1.00  0.00           C  
ATOM    109  CE1 PHE A   8       4.044   3.311  17.718  1.00  0.00           C  
ATOM    110  CE2 PHE A   8       4.718   5.574  17.501  1.00  0.00           C  
ATOM    111  CZ  PHE A   8       3.730   4.619  17.664  1.00  0.00           C  
ATOM    112  H   PHE A   8      10.039   2.336  16.845  1.00  0.00           H  
ATOM    113  HA  PHE A   8       7.566   2.311  15.477  1.00  0.00           H  
ATOM    114 1HB  PHE A   8       7.898   2.560  17.991  1.00  0.00           H  
ATOM    115 2HB  PHE A   8       8.429   4.173  17.740  1.00  0.00           H  
ATOM    116  HD1 PHE A   8       5.612   1.859  17.656  1.00  0.00           H  
ATOM    117  HD2 PHE A   8       6.807   5.947  17.280  1.00  0.00           H  
ATOM    118  HE1 PHE A   8       3.256   2.584  17.839  1.00  0.00           H  
ATOM    119  HE2 PHE A   8       4.451   6.631  17.455  1.00  0.00           H  
ATOM    120  HZ  PHE A   8       2.707   4.912  17.753  1.00  0.00           H  
ATOM    121  N   LYS A   9       9.116   5.236  15.440  1.00  0.00           N  
ATOM    122  CA  LYS A   9       9.154   6.522  14.779  1.00  0.00           C  
ATOM    123  C   LYS A   9       9.564   6.428  13.319  1.00  0.00           C  
ATOM    124  O   LYS A   9       8.905   7.013  12.450  1.00  0.00           O  
ATOM    125  CB  LYS A   9      10.107   7.447  15.538  1.00  0.00           C  
ATOM    126  CG  LYS A   9       9.584   7.903  16.911  1.00  0.00           C  
ATOM    127  CD  LYS A   9      10.609   8.781  17.641  1.00  0.00           C  
ATOM    128  CE  LYS A   9      10.078   9.286  18.995  1.00  0.00           C  
ATOM    129  NZ  LYS A   9      11.108  10.090  19.741  1.00  0.00           N  
ATOM    130  H   LYS A   9       9.780   5.043  16.197  1.00  0.00           H  
ATOM    131  HA  LYS A   9       8.148   6.952  14.812  1.00  0.00           H  
ATOM    132 1HB  LYS A   9      11.057   6.923  15.704  1.00  0.00           H  
ATOM    133 2HB  LYS A   9      10.318   8.330  14.940  1.00  0.00           H  
ATOM    134 1HG  LYS A   9       8.655   8.456  16.773  1.00  0.00           H  
ATOM    135 2HG  LYS A   9       9.370   7.020  17.524  1.00  0.00           H  
ATOM    136 1HD  LYS A   9      11.520   8.202  17.815  1.00  0.00           H  
ATOM    137 2HD  LYS A   9      10.858   9.638  17.021  1.00  0.00           H  
ATOM    138 1HE  LYS A   9       9.213   9.919  18.812  1.00  0.00           H  
ATOM    139 2HE  LYS A   9       9.773   8.441  19.615  1.00  0.00           H  
ATOM    140 1HZ  LYS A   9      10.730  10.424  20.614  1.00  0.00           H  
ATOM    141 2HZ  LYS A   9      11.946   9.503  19.955  1.00  0.00           H  
ATOM    142 3HZ  LYS A   9      11.395  10.874  19.189  1.00  0.00           H  
ATOM    143  N   ARG A  10      10.633   5.677  13.026  1.00  0.00           N  
ATOM    144  CA  ARG A  10      11.076   5.538  11.655  1.00  0.00           C  
ATOM    145  C   ARG A  10      10.025   4.873  10.804  1.00  0.00           C  
ATOM    146  O   ARG A  10       9.782   5.311   9.682  1.00  0.00           O  
ATOM    147  CB  ARG A  10      12.387   4.782  11.559  1.00  0.00           C  
ATOM    148  CG  ARG A  10      12.964   4.654  10.127  1.00  0.00           C  
ATOM    149  CD  ARG A  10      14.333   4.062  10.138  1.00  0.00           C  
ATOM    150  NE  ARG A  10      15.283   5.001  10.749  1.00  0.00           N  
ATOM    151  CZ  ARG A  10      15.924   6.021  10.122  1.00  0.00           C  
ATOM    152  NH1 ARG A  10      15.777   6.255   8.828  1.00  0.00           N  
ATOM    153  NH2 ARG A  10      16.698   6.794  10.857  1.00  0.00           N  
ATOM    154  H   ARG A  10      11.165   5.203  13.759  1.00  0.00           H  
ATOM    155  HA  ARG A  10      11.247   6.539  11.255  1.00  0.00           H  
ATOM    156 1HB  ARG A  10      13.132   5.256  12.195  1.00  0.00           H  
ATOM    157 2HB  ARG A  10      12.239   3.763  11.942  1.00  0.00           H  
ATOM    158 1HG  ARG A  10      12.321   4.012   9.520  1.00  0.00           H  
ATOM    159 2HG  ARG A  10      13.013   5.645   9.677  1.00  0.00           H  
ATOM    160 1HD  ARG A  10      14.334   3.147  10.734  1.00  0.00           H  
ATOM    161 2HD  ARG A  10      14.662   3.840   9.124  1.00  0.00           H  
ATOM    162  HE  ARG A  10      15.468   4.914  11.761  1.00  0.00           H  
ATOM    163 1HH1 ARG A  10      15.186   5.662   8.267  1.00  0.00           H  
ATOM    164 2HH1 ARG A  10      16.265   7.025   8.394  1.00  0.00           H  
ATOM    165 1HH2 ARG A  10      16.758   6.594  11.870  1.00  0.00           H  
ATOM    166 2HH2 ARG A  10      17.191   7.570  10.448  1.00  0.00           H  
ATOM    167  N   ALA A  11       9.412   3.800  11.309  1.00  0.00           N  
ATOM    168  CA  ALA A  11       8.384   3.110  10.571  1.00  0.00           C  
ATOM    169  C   ALA A  11       7.168   3.991  10.336  1.00  0.00           C  
ATOM    170  O   ALA A  11       6.597   3.999   9.245  1.00  0.00           O  
ATOM    171  CB  ALA A  11       7.975   1.886  11.310  1.00  0.00           C  
ATOM    172  H   ALA A  11       9.649   3.431  12.236  1.00  0.00           H  
ATOM    173  HA  ALA A  11       8.796   2.821   9.606  1.00  0.00           H  
ATOM    174 1HB  ALA A  11       7.239   1.371  10.735  1.00  0.00           H  
ATOM    175 2HB  ALA A  11       8.832   1.263  11.459  1.00  0.00           H  
ATOM    176 3HB  ALA A  11       7.562   2.181  12.285  1.00  0.00           H  
ATOM    177  N   ALA A  12       6.750   4.768  11.339  1.00  0.00           N  
ATOM    178  CA  ALA A  12       5.581   5.608  11.125  1.00  0.00           C  
ATOM    179  C   ALA A  12       5.847   6.588   9.982  1.00  0.00           C  
ATOM    180  O   ALA A  12       4.988   6.790   9.107  1.00  0.00           O  
ATOM    181  CB  ALA A  12       5.249   6.349  12.408  1.00  0.00           C  
ATOM    182  H   ALA A  12       7.193   4.738  12.263  1.00  0.00           H  
ATOM    183  HA  ALA A  12       4.742   4.974  10.845  1.00  0.00           H  
ATOM    184 1HB  ALA A  12       4.361   6.960  12.254  1.00  0.00           H  
ATOM    185 2HB  ALA A  12       5.064   5.624  13.200  1.00  0.00           H  
ATOM    186 3HB  ALA A  12       6.092   6.977  12.690  1.00  0.00           H  
ATOM    187  N   HIS A  13       7.064   7.157   9.954  1.00  0.00           N  
ATOM    188  CA  HIS A  13       7.458   8.080   8.904  1.00  0.00           C  
ATOM    189  C   HIS A  13       7.572   7.391   7.559  1.00  0.00           C  
ATOM    190  O   HIS A  13       7.036   7.878   6.559  1.00  0.00           O  
ATOM    191  CB  HIS A  13       8.798   8.744   9.216  1.00  0.00           C  
ATOM    192  CG  HIS A  13       9.256   9.690   8.135  1.00  0.00           C  
ATOM    193  ND1 HIS A  13       8.703  10.942   7.948  1.00  0.00           N  
ATOM    194  CD2 HIS A  13      10.197   9.545   7.169  1.00  0.00           C  
ATOM    195  CE1 HIS A  13       9.296  11.530   6.920  1.00  0.00           C  
ATOM    196  NE2 HIS A  13      10.205  10.707   6.433  1.00  0.00           N  
ATOM    197  H   HIS A  13       7.716   6.970  10.730  1.00  0.00           H  
ATOM    198  HA  HIS A  13       6.710   8.864   8.812  1.00  0.00           H  
ATOM    199 1HB  HIS A  13       8.714   9.302  10.151  1.00  0.00           H  
ATOM    200 2HB  HIS A  13       9.559   7.980   9.362  1.00  0.00           H  
ATOM    201  HD1 HIS A  13       8.112  11.427   8.595  1.00  0.00           H  
ATOM    202  HD2 HIS A  13      10.877   8.730   6.916  1.00  0.00           H  
ATOM    203  HE1 HIS A  13       9.004  12.533   6.610  1.00  0.00           H  
ATOM    204  N   ALA A  14       8.308   6.275   7.531  1.00  0.00           N  
ATOM    205  CA  ALA A  14       8.569   5.547   6.303  1.00  0.00           C  
ATOM    206  C   ALA A  14       7.286   5.063   5.676  1.00  0.00           C  
ATOM    207  O   ALA A  14       7.161   5.082   4.453  1.00  0.00           O  
ATOM    208  CB  ALA A  14       9.483   4.374   6.600  1.00  0.00           C  
ATOM    209  H   ALA A  14       8.722   5.935   8.390  1.00  0.00           H  
ATOM    210  HA  ALA A  14       9.066   6.211   5.604  1.00  0.00           H  
ATOM    211 1HB  ALA A  14       9.695   3.840   5.679  1.00  0.00           H  
ATOM    212 2HB  ALA A  14      10.409   4.742   7.031  1.00  0.00           H  
ATOM    213 3HB  ALA A  14       8.998   3.712   7.300  1.00  0.00           H  
ATOM    214  N   SER A  15       6.312   4.636   6.483  1.00  0.00           N  
ATOM    215  CA  SER A  15       5.048   4.185   5.945  1.00  0.00           C  
ATOM    216  C   SER A  15       4.341   5.333   5.238  1.00  0.00           C  
ATOM    217  O   SER A  15       3.931   5.186   4.080  1.00  0.00           O  
ATOM    218  CB  SER A  15       4.178   3.606   7.031  1.00  0.00           C  
ATOM    219  OG  SER A  15       2.946   3.183   6.502  1.00  0.00           O  
ATOM    220  H   SER A  15       6.460   4.592   7.495  1.00  0.00           H  
ATOM    221  HA  SER A  15       5.247   3.404   5.211  1.00  0.00           H  
ATOM    222 1HB  SER A  15       4.685   2.771   7.499  1.00  0.00           H  
ATOM    223 2HB  SER A  15       4.021   4.356   7.806  1.00  0.00           H  
ATOM    224  HG  SER A  15       3.151   2.434   5.903  1.00  0.00           H  
ATOM    225  N   LYS A  16       4.234   6.494   5.899  1.00  0.00           N  
ATOM    226  CA  LYS A  16       3.586   7.630   5.269  1.00  0.00           C  
ATOM    227  C   LYS A  16       4.292   8.032   3.980  1.00  0.00           C  
ATOM    228  O   LYS A  16       3.651   8.238   2.939  1.00  0.00           O  
ATOM    229  CB  LYS A  16       3.565   8.846   6.193  1.00  0.00           C  
ATOM    230  CG  LYS A  16       2.883  10.096   5.581  1.00  0.00           C  
ATOM    231  CD  LYS A  16       2.903  11.264   6.539  1.00  0.00           C  
ATOM    232  CE  LYS A  16       2.318  12.511   5.928  1.00  0.00           C  
ATOM    233  NZ  LYS A  16       2.405  13.675   6.881  1.00  0.00           N  
ATOM    234  H   LYS A  16       4.590   6.568   6.863  1.00  0.00           H  
ATOM    235  HA  LYS A  16       2.560   7.352   5.030  1.00  0.00           H  
ATOM    236 1HB  LYS A  16       3.029   8.585   7.108  1.00  0.00           H  
ATOM    237 2HB  LYS A  16       4.586   9.114   6.476  1.00  0.00           H  
ATOM    238 1HG  LYS A  16       3.354  10.381   4.640  1.00  0.00           H  
ATOM    239 2HG  LYS A  16       1.844   9.865   5.386  1.00  0.00           H  
ATOM    240 1HD  LYS A  16       2.279  11.023   7.380  1.00  0.00           H  
ATOM    241 2HD  LYS A  16       3.919  11.450   6.893  1.00  0.00           H  
ATOM    242 1HE  LYS A  16       2.857  12.757   5.016  1.00  0.00           H  
ATOM    243 2HE  LYS A  16       1.269  12.332   5.688  1.00  0.00           H  
ATOM    244 1HZ  LYS A  16       1.998  14.492   6.455  1.00  0.00           H  
ATOM    245 2HZ  LYS A  16       1.885  13.447   7.755  1.00  0.00           H  
ATOM    246 3HZ  LYS A  16       3.370  13.858   7.115  1.00  0.00           H  
ATOM    247  N   ARG A  17       5.611   8.186   4.049  1.00  0.00           N  
ATOM    248  CA  ARG A  17       6.351   8.621   2.882  1.00  0.00           C  
ATOM    249  C   ARG A  17       6.200   7.631   1.738  1.00  0.00           C  
ATOM    250  O   ARG A  17       5.967   8.035   0.597  1.00  0.00           O  
ATOM    251  CB  ARG A  17       7.822   8.858   3.231  1.00  0.00           C  
ATOM    252  CG  ARG A  17       8.680   9.544   2.129  1.00  0.00           C  
ATOM    253  CD  ARG A  17       9.433   8.602   1.202  1.00  0.00           C  
ATOM    254  NE  ARG A  17      10.346   7.729   1.948  1.00  0.00           N  
ATOM    255  CZ  ARG A  17      11.562   8.101   2.444  1.00  0.00           C  
ATOM    256  NH1 ARG A  17      12.012   9.340   2.292  1.00  0.00           N  
ATOM    257  NH2 ARG A  17      12.298   7.212   3.093  1.00  0.00           N  
ATOM    258  H   ARG A  17       6.109   8.006   4.932  1.00  0.00           H  
ATOM    259  HA  ARG A  17       5.945   9.572   2.559  1.00  0.00           H  
ATOM    260 1HB  ARG A  17       7.877   9.474   4.132  1.00  0.00           H  
ATOM    261 2HB  ARG A  17       8.277   7.895   3.476  1.00  0.00           H  
ATOM    262 1HG  ARG A  17       8.024  10.154   1.500  1.00  0.00           H  
ATOM    263 2HG  ARG A  17       9.395  10.204   2.622  1.00  0.00           H  
ATOM    264 1HD  ARG A  17       8.732   7.974   0.652  1.00  0.00           H  
ATOM    265 2HD  ARG A  17      10.021   9.176   0.488  1.00  0.00           H  
ATOM    266  HE  ARG A  17      10.068   6.737   2.068  1.00  0.00           H  
ATOM    267 1HH1 ARG A  17      11.455  10.028   1.807  1.00  0.00           H  
ATOM    268 2HH1 ARG A  17      12.909   9.600   2.674  1.00  0.00           H  
ATOM    269 1HH2 ARG A  17      11.942   6.246   3.222  1.00  0.00           H  
ATOM    270 2HH2 ARG A  17      13.190   7.465   3.469  1.00  0.00           H  
ATOM    271  N   ALA A  18       6.333   6.336   2.039  1.00  0.00           N  
ATOM    272  CA  ALA A  18       6.224   5.311   1.020  1.00  0.00           C  
ATOM    273  C   ALA A  18       4.862   5.285   0.343  1.00  0.00           C  
ATOM    274  O   ALA A  18       4.771   5.208  -0.886  1.00  0.00           O  
ATOM    275  CB  ALA A  18       6.464   3.966   1.659  1.00  0.00           C  
ATOM    276  H   ALA A  18       6.545   6.039   2.990  1.00  0.00           H  
ATOM    277  HA  ALA A  18       6.988   5.505   0.271  1.00  0.00           H  
ATOM    278 1HB  ALA A  18       6.403   3.213   0.914  1.00  0.00           H  
ATOM    279 2HB  ALA A  18       7.453   3.952   2.129  1.00  0.00           H  
ATOM    280 3HB  ALA A  18       5.702   3.788   2.424  1.00  0.00           H  
ATOM    281  N   SER A  19       3.783   5.385   1.103  1.00  0.00           N  
ATOM    282  CA  SER A  19       2.494   5.339   0.453  1.00  0.00           C  
ATOM    283  C   SER A  19       2.257   6.577  -0.390  1.00  0.00           C  
ATOM    284  O   SER A  19       1.681   6.480  -1.483  1.00  0.00           O  
ATOM    285  CB  SER A  19       1.396   5.201   1.489  1.00  0.00           C  
ATOM    286  OG  SER A  19       1.382   3.911   2.037  1.00  0.00           O  
ATOM    287  H   SER A  19       3.844   5.446   2.123  1.00  0.00           H  
ATOM    288  HA  SER A  19       2.510   4.490  -0.228  1.00  0.00           H  
ATOM    289 1HB  SER A  19       1.549   5.934   2.281  1.00  0.00           H  
ATOM    290 2HB  SER A  19       0.433   5.414   1.028  1.00  0.00           H  
ATOM    291  HG  SER A  19       2.080   3.896   2.695  1.00  0.00           H  
ATOM    292  N   LYS A  20       2.713   7.760   0.071  1.00  0.00           N  
ATOM    293  CA  LYS A  20       2.525   8.937  -0.751  1.00  0.00           C  
ATOM    294  C   LYS A  20       3.333   8.787  -2.051  1.00  0.00           C  
ATOM    295  O   LYS A  20       2.834   9.135  -3.127  1.00  0.00           O  
ATOM    296  CB  LYS A  20       2.930  10.215  -0.008  1.00  0.00           C  
ATOM    297  CG  LYS A  20       2.339  11.517  -0.617  1.00  0.00           C  
ATOM    298  CD  LYS A  20       3.288  12.200  -1.644  1.00  0.00           C  
ATOM    299  CE  LYS A  20       2.693  13.527  -2.146  1.00  0.00           C  
ATOM    300  NZ  LYS A  20       3.552  14.195  -3.192  1.00  0.00           N  
ATOM    301  H   LYS A  20       3.151   7.838   0.997  1.00  0.00           H  
ATOM    302  HA  LYS A  20       1.472   9.013  -1.014  1.00  0.00           H  
ATOM    303 1HB  LYS A  20       2.599  10.144   1.030  1.00  0.00           H  
ATOM    304 2HB  LYS A  20       4.021  10.294   0.009  1.00  0.00           H  
ATOM    305 1HG  LYS A  20       1.402  11.274  -1.116  1.00  0.00           H  
ATOM    306 2HG  LYS A  20       2.123  12.223   0.191  1.00  0.00           H  
ATOM    307 1HD  LYS A  20       4.254  12.397  -1.183  1.00  0.00           H  
ATOM    308 2HD  LYS A  20       3.439  11.559  -2.514  1.00  0.00           H  
ATOM    309 1HE  LYS A  20       1.712  13.323  -2.582  1.00  0.00           H  
ATOM    310 2HE  LYS A  20       2.573  14.199  -1.305  1.00  0.00           H  
ATOM    311 1HZ  LYS A  20       3.112  15.048  -3.497  1.00  0.00           H  
ATOM    312 2HZ  LYS A  20       4.460  14.396  -2.821  1.00  0.00           H  
ATOM    313 3HZ  LYS A  20       3.658  13.569  -4.024  1.00  0.00           H  
ATOM    314  N   GLU A  21       4.574   8.269  -1.975  1.00  0.00           N  
ATOM    315  CA  GLU A  21       5.359   8.106  -3.192  1.00  0.00           C  
ATOM    316  C   GLU A  21       4.654   7.207  -4.185  1.00  0.00           C  
ATOM    317  O   GLU A  21       4.609   7.514  -5.384  1.00  0.00           O  
ATOM    318  CB  GLU A  21       6.748   7.522  -2.922  1.00  0.00           C  
ATOM    319  CG  GLU A  21       7.581   7.369  -4.212  1.00  0.00           C  
ATOM    320  CD  GLU A  21       8.973   6.865  -4.017  1.00  0.00           C  
ATOM    321  OE1 GLU A  21       9.203   6.072  -3.137  1.00  0.00           O  
ATOM    322  OE2 GLU A  21       9.828   7.289  -4.754  1.00  0.00           O  
ATOM    323  H   GLU A  21       4.975   8.022  -1.067  1.00  0.00           H  
ATOM    324  HA  GLU A  21       5.485   9.083  -3.651  1.00  0.00           H  
ATOM    325 1HB  GLU A  21       7.290   8.162  -2.225  1.00  0.00           H  
ATOM    326 2HB  GLU A  21       6.648   6.537  -2.452  1.00  0.00           H  
ATOM    327 1HG  GLU A  21       7.068   6.665  -4.869  1.00  0.00           H  
ATOM    328 2HG  GLU A  21       7.615   8.330  -4.722  1.00  0.00           H  
ATOM    329  N   ASN A  22       4.110   6.085  -3.701  1.00  0.00           N  
ATOM    330  CA  ASN A  22       3.424   5.174  -4.590  1.00  0.00           C  
ATOM    331  C   ASN A  22       2.228   5.852  -5.251  1.00  0.00           C  
ATOM    332  O   ASN A  22       1.903   5.543  -6.400  1.00  0.00           O  
ATOM    333  CB  ASN A  22       2.993   3.927  -3.841  1.00  0.00           C  
ATOM    334  CG  ASN A  22       2.429   2.872  -4.752  1.00  0.00           C  
ATOM    335  OD1 ASN A  22       3.159   2.260  -5.540  1.00  0.00           O  
ATOM    336  ND2 ASN A  22       1.143   2.647  -4.659  1.00  0.00           N  
ATOM    337  H   ASN A  22       4.210   5.864  -2.702  1.00  0.00           H  
ATOM    338  HA  ASN A  22       4.111   4.888  -5.375  1.00  0.00           H  
ATOM    339 1HB  ASN A  22       3.847   3.510  -3.306  1.00  0.00           H  
ATOM    340 2HB  ASN A  22       2.239   4.190  -3.099  1.00  0.00           H  
ATOM    341 1HD2 ASN A  22       0.713   1.956  -5.241  1.00  0.00           H  
ATOM    342 2HD2 ASN A  22       0.590   3.166  -4.007  1.00  0.00           H  
ATOM    343  N   ALA A  23       1.551   6.746  -4.518  1.00  0.00           N  
ATOM    344  CA  ALA A  23       0.393   7.432  -5.076  1.00  0.00           C  
ATOM    345  C   ALA A  23       0.781   8.239  -6.305  1.00  0.00           C  
ATOM    346  O   ALA A  23       0.116   8.172  -7.350  1.00  0.00           O  
ATOM    347  CB  ALA A  23      -0.204   8.368  -4.039  1.00  0.00           C  
ATOM    348  H   ALA A  23       1.822   6.911  -3.543  1.00  0.00           H  
ATOM    349  HA  ALA A  23      -0.331   6.678  -5.368  1.00  0.00           H  
ATOM    350 1HB  ALA A  23      -1.064   8.861  -4.445  1.00  0.00           H  
ATOM    351 2HB  ALA A  23      -0.488   7.820  -3.163  1.00  0.00           H  
ATOM    352 3HB  ALA A  23       0.520   9.106  -3.765  1.00  0.00           H  
ATOM    353  N   ASP A  24       1.912   8.945  -6.205  1.00  0.00           N  
ATOM    354  CA  ASP A  24       2.361   9.731  -7.333  1.00  0.00           C  
ATOM    355  C   ASP A  24       2.827   8.815  -8.446  1.00  0.00           C  
ATOM    356  O   ASP A  24       2.563   9.078  -9.619  1.00  0.00           O  
ATOM    357  CB  ASP A  24       3.505  10.675  -6.934  1.00  0.00           C  
ATOM    358  CG  ASP A  24       3.073  11.892  -6.046  1.00  0.00           C  
ATOM    359  OD1 ASP A  24       1.903  12.193  -5.962  1.00  0.00           O  
ATOM    360  OD2 ASP A  24       3.948  12.502  -5.462  1.00  0.00           O  
ATOM    361  H   ASP A  24       2.392   8.975  -5.293  1.00  0.00           H  
ATOM    362  HA  ASP A  24       1.522  10.326  -7.698  1.00  0.00           H  
ATOM    363 1HB  ASP A  24       4.255  10.102  -6.389  1.00  0.00           H  
ATOM    364 2HB  ASP A  24       3.986  11.058  -7.843  1.00  0.00           H  
ATOM    365  N   ALA A  25       3.501   7.719  -8.088  1.00  0.00           N  
ATOM    366  CA  ALA A  25       3.967   6.786  -9.102  1.00  0.00           C  
ATOM    367  C   ALA A  25       2.784   6.208  -9.876  1.00  0.00           C  
ATOM    368  O   ALA A  25       2.826   6.084 -11.102  1.00  0.00           O  
ATOM    369  CB  ALA A  25       4.750   5.660  -8.455  1.00  0.00           C  
ATOM    370  H   ALA A  25       3.725   7.558  -7.100  1.00  0.00           H  
ATOM    371  HA  ALA A  25       4.608   7.322  -9.790  1.00  0.00           H  
ATOM    372 1HB  ALA A  25       5.112   4.978  -9.211  1.00  0.00           H  
ATOM    373 2HB  ALA A  25       5.589   6.073  -7.907  1.00  0.00           H  
ATOM    374 3HB  ALA A  25       4.108   5.122  -7.771  1.00  0.00           H  
ATOM    375  N   ALA A  26       1.680   5.902  -9.187  1.00  0.00           N  
ATOM    376  CA  ALA A  26       0.541   5.325  -9.872  1.00  0.00           C  
ATOM    377  C   ALA A  26       0.021   6.233 -10.972  1.00  0.00           C  
ATOM    378  O   ALA A  26      -0.217   5.778 -12.100  1.00  0.00           O  
ATOM    379  CB  ALA A  26      -0.578   5.074  -8.873  1.00  0.00           C  
ATOM    380  H   ALA A  26       1.682   5.983  -8.167  1.00  0.00           H  
ATOM    381  HA  ALA A  26       0.852   4.381 -10.319  1.00  0.00           H  
ATOM    382 1HB  ALA A  26      -1.421   4.620  -9.384  1.00  0.00           H  
ATOM    383 2HB  ALA A  26      -0.228   4.407  -8.085  1.00  0.00           H  
ATOM    384 3HB  ALA A  26      -0.889   6.018  -8.426  1.00  0.00           H  
ATOM    385  N   GLU A  27      -0.102   7.532 -10.663  1.00  0.00           N  
ATOM    386  CA  GLU A  27      -0.575   8.485 -11.650  1.00  0.00           C  
ATOM    387  C   GLU A  27       0.403   8.648 -12.793  1.00  0.00           C  
ATOM    388  O   GLU A  27      -0.003   8.748 -13.960  1.00  0.00           O  
ATOM    389  CB  GLU A  27      -0.861   9.834 -11.011  1.00  0.00           C  
ATOM    390  CG  GLU A  27      -1.441  10.883 -11.978  1.00  0.00           C  
ATOM    391  CD  GLU A  27      -1.836  12.162 -11.283  1.00  0.00           C  
ATOM    392  OE1 GLU A  27      -1.016  12.733 -10.582  1.00  0.00           O  
ATOM    393  OE2 GLU A  27      -2.974  12.551 -11.416  1.00  0.00           O  
ATOM    394  H   GLU A  27       0.096   7.828  -9.694  1.00  0.00           H  
ATOM    395  HA  GLU A  27      -1.513   8.103 -12.057  1.00  0.00           H  
ATOM    396 1HB  GLU A  27      -1.575   9.682 -10.220  1.00  0.00           H  
ATOM    397 2HB  GLU A  27       0.056  10.231 -10.564  1.00  0.00           H  
ATOM    398 1HG  GLU A  27      -0.699  11.115 -12.748  1.00  0.00           H  
ATOM    399 2HG  GLU A  27      -2.312  10.459 -12.472  1.00  0.00           H  
ATOM    400  N   LEU A  28       1.682   8.753 -12.470  1.00  0.00           N  
ATOM    401  CA  LEU A  28       2.716   8.966 -13.474  1.00  0.00           C  
ATOM    402  C   LEU A  28       2.836   7.798 -14.436  1.00  0.00           C  
ATOM    403  O   LEU A  28       2.927   8.002 -15.647  1.00  0.00           O  
ATOM    404  CB  LEU A  28       4.043   9.176 -12.781  1.00  0.00           C  
ATOM    405  CG  LEU A  28       4.233  10.457 -11.966  1.00  0.00           C  
ATOM    406  CD1 LEU A  28       5.535  10.308 -11.183  1.00  0.00           C  
ATOM    407  CD2 LEU A  28       4.273  11.672 -12.870  1.00  0.00           C  
ATOM    408  H   LEU A  28       1.960   8.701 -11.475  1.00  0.00           H  
ATOM    409  HA  LEU A  28       2.441   9.845 -14.054  1.00  0.00           H  
ATOM    410 1HB  LEU A  28       4.146   8.369 -12.064  1.00  0.00           H  
ATOM    411 2HB  LEU A  28       4.848   9.097 -13.515  1.00  0.00           H  
ATOM    412  HG  LEU A  28       3.418  10.570 -11.267  1.00  0.00           H  
ATOM    413 1HD1 LEU A  28       5.695  11.196 -10.571  1.00  0.00           H  
ATOM    414 2HD1 LEU A  28       5.471   9.436 -10.536  1.00  0.00           H  
ATOM    415 3HD1 LEU A  28       6.371  10.181 -11.874  1.00  0.00           H  
ATOM    416 1HD2 LEU A  28       4.423  12.560 -12.262  1.00  0.00           H  
ATOM    417 2HD2 LEU A  28       5.082  11.564 -13.560  1.00  0.00           H  
ATOM    418 3HD2 LEU A  28       3.339  11.767 -13.418  1.00  0.00           H  
ATOM    419  N   LEU A  29       2.755   6.571 -13.909  1.00  0.00           N  
ATOM    420  CA  LEU A  29       2.895   5.419 -14.773  1.00  0.00           C  
ATOM    421  C   LEU A  29       1.707   5.381 -15.720  1.00  0.00           C  
ATOM    422  O   LEU A  29       1.901   5.237 -16.932  1.00  0.00           O  
ATOM    423  CB  LEU A  29       2.916   4.112 -13.925  1.00  0.00           C  
ATOM    424  CG  LEU A  29       3.074   2.757 -14.668  1.00  0.00           C  
ATOM    425  CD1 LEU A  29       4.415   2.720 -15.418  1.00  0.00           C  
ATOM    426  CD2 LEU A  29       3.041   1.635 -13.645  1.00  0.00           C  
ATOM    427  H   LEU A  29       2.671   6.450 -12.902  1.00  0.00           H  
ATOM    428  HA  LEU A  29       3.811   5.517 -15.338  1.00  0.00           H  
ATOM    429 1HB  LEU A  29       3.697   4.170 -13.209  1.00  0.00           H  
ATOM    430 2HB  LEU A  29       1.973   4.067 -13.365  1.00  0.00           H  
ATOM    431  HG  LEU A  29       2.270   2.624 -15.379  1.00  0.00           H  
ATOM    432 1HD1 LEU A  29       4.518   1.760 -15.925  1.00  0.00           H  
ATOM    433 2HD1 LEU A  29       4.437   3.502 -16.153  1.00  0.00           H  
ATOM    434 3HD1 LEU A  29       5.244   2.854 -14.720  1.00  0.00           H  
ATOM    435 1HD2 LEU A  29       3.149   0.675 -14.150  1.00  0.00           H  
ATOM    436 2HD2 LEU A  29       3.854   1.765 -12.927  1.00  0.00           H  
ATOM    437 3HD2 LEU A  29       2.083   1.661 -13.122  1.00  0.00           H  
ATOM    438  N   ALA A  30       0.486   5.559 -15.196  1.00  0.00           N  
ATOM    439  CA  ALA A  30      -0.692   5.545 -16.053  1.00  0.00           C  
ATOM    440  C   ALA A  30      -0.654   6.674 -17.080  1.00  0.00           C  
ATOM    441  O   ALA A  30      -1.005   6.460 -18.247  1.00  0.00           O  
ATOM    442  CB  ALA A  30      -1.952   5.646 -15.213  1.00  0.00           C  
ATOM    443  H   ALA A  30       0.377   5.657 -14.182  1.00  0.00           H  
ATOM    444  HA  ALA A  30      -0.714   4.604 -16.588  1.00  0.00           H  
ATOM    445 1HB  ALA A  30      -2.831   5.604 -15.852  1.00  0.00           H  
ATOM    446 2HB  ALA A  30      -1.981   4.824 -14.502  1.00  0.00           H  
ATOM    447 3HB  ALA A  30      -1.937   6.595 -14.670  1.00  0.00           H  
ATOM    448  N   THR A  31      -0.169   7.854 -16.685  1.00  0.00           N  
ATOM    449  CA  THR A  31      -0.107   8.978 -17.609  1.00  0.00           C  
ATOM    450  C   THR A  31       0.817   8.637 -18.762  1.00  0.00           C  
ATOM    451  O   THR A  31       0.485   8.874 -19.928  1.00  0.00           O  
ATOM    452  CB  THR A  31       0.407  10.256 -16.911  1.00  0.00           C  
ATOM    453  OG1 THR A  31      -0.482  10.625 -15.833  1.00  0.00           O  
ATOM    454  CG2 THR A  31       0.428  11.402 -17.919  1.00  0.00           C  
ATOM    455  H   THR A  31       0.099   8.002 -15.712  1.00  0.00           H  
ATOM    456  HA  THR A  31      -1.104   9.164 -17.999  1.00  0.00           H  
ATOM    457  HB  THR A  31       1.405  10.093 -16.520  1.00  0.00           H  
ATOM    458  HG1 THR A  31      -0.405   9.952 -15.125  1.00  0.00           H  
ATOM    459 1HG2 THR A  31       0.791  12.299 -17.427  1.00  0.00           H  
ATOM    460 2HG2 THR A  31       1.076  11.152 -18.741  1.00  0.00           H  
ATOM    461 3HG2 THR A  31      -0.580  11.570 -18.299  1.00  0.00           H  
ATOM    462  N   ALA A  32       1.994   8.095 -18.443  1.00  0.00           N  
ATOM    463  CA  ALA A  32       2.958   7.723 -19.458  1.00  0.00           C  
ATOM    464  C   ALA A  32       2.410   6.689 -20.418  1.00  0.00           C  
ATOM    465  O   ALA A  32       2.619   6.791 -21.630  1.00  0.00           O  
ATOM    466  CB  ALA A  32       4.185   7.174 -18.813  1.00  0.00           C  
ATOM    467  H   ALA A  32       2.228   7.963 -17.450  1.00  0.00           H  
ATOM    468  HA  ALA A  32       3.211   8.626 -20.020  1.00  0.00           H  
ATOM    469 1HB  ALA A  32       4.892   6.945 -19.591  1.00  0.00           H  
ATOM    470 2HB  ALA A  32       4.590   7.893 -18.147  1.00  0.00           H  
ATOM    471 3HB  ALA A  32       3.930   6.269 -18.249  1.00  0.00           H  
ATOM    472  N   ILE A  33       1.660   5.723 -19.884  1.00  0.00           N  
ATOM    473  CA  ILE A  33       1.069   4.676 -20.709  1.00  0.00           C  
ATOM    474  C   ILE A  33       0.116   5.304 -21.693  1.00  0.00           C  
ATOM    475  O   ILE A  33       0.119   4.953 -22.875  1.00  0.00           O  
ATOM    476  CB  ILE A  33       0.355   3.620 -19.848  1.00  0.00           C  
ATOM    477  CG1 ILE A  33       1.403   2.867 -19.044  1.00  0.00           C  
ATOM    478  CG2 ILE A  33      -0.468   2.636 -20.758  1.00  0.00           C  
ATOM    479  CD1 ILE A  33       0.875   2.038 -17.919  1.00  0.00           C  
ATOM    480  H   ILE A  33       1.556   5.692 -18.859  1.00  0.00           H  
ATOM    481  HA  ILE A  33       1.870   4.187 -21.268  1.00  0.00           H  
ATOM    482  HB  ILE A  33      -0.309   4.111 -19.147  1.00  0.00           H  
ATOM    483 1HG1 ILE A  33       1.930   2.223 -19.723  1.00  0.00           H  
ATOM    484 2HG1 ILE A  33       2.107   3.573 -18.638  1.00  0.00           H  
ATOM    485 1HG2 ILE A  33      -0.965   1.898 -20.151  1.00  0.00           H  
ATOM    486 2HG2 ILE A  33      -1.217   3.181 -21.312  1.00  0.00           H  
ATOM    487 3HG2 ILE A  33       0.205   2.130 -21.456  1.00  0.00           H  
ATOM    488 1HD1 ILE A  33       1.704   1.538 -17.422  1.00  0.00           H  
ATOM    489 2HD1 ILE A  33       0.363   2.673 -17.209  1.00  0.00           H  
ATOM    490 3HD1 ILE A  33       0.199   1.307 -18.294  1.00  0.00           H  
ATOM    491  N   ALA A  34      -0.737   6.212 -21.206  1.00  0.00           N  
ATOM    492  CA  ALA A  34      -1.688   6.878 -22.074  1.00  0.00           C  
ATOM    493  C   ALA A  34      -1.008   7.666 -23.178  1.00  0.00           C  
ATOM    494  O   ALA A  34      -1.422   7.576 -24.338  1.00  0.00           O  
ATOM    495  CB  ALA A  34      -2.542   7.826 -21.260  1.00  0.00           C  
ATOM    496  H   ALA A  34      -0.731   6.414 -20.199  1.00  0.00           H  
ATOM    497  HA  ALA A  34      -2.303   6.132 -22.537  1.00  0.00           H  
ATOM    498 1HB  ALA A  34      -3.274   8.319 -21.893  1.00  0.00           H  
ATOM    499 2HB  ALA A  34      -3.044   7.273 -20.494  1.00  0.00           H  
ATOM    500 3HB  ALA A  34      -1.899   8.578 -20.802  1.00  0.00           H  
ATOM    501  N   LYS A  35       0.075   8.388 -22.851  1.00  0.00           N  
ATOM    502  CA  LYS A  35       0.742   9.195 -23.854  1.00  0.00           C  
ATOM    503  C   LYS A  35       1.453   8.353 -24.926  1.00  0.00           C  
ATOM    504  O   LYS A  35       1.419   8.721 -26.107  1.00  0.00           O  
ATOM    505  CB  LYS A  35       1.667  10.205 -23.169  1.00  0.00           C  
ATOM    506  CG  LYS A  35       0.849  11.303 -22.420  1.00  0.00           C  
ATOM    507  CD  LYS A  35       1.692  12.400 -21.719  1.00  0.00           C  
ATOM    508  CE  LYS A  35       1.697  13.741 -22.517  1.00  0.00           C  
ATOM    509  NZ  LYS A  35       2.547  13.715 -23.719  1.00  0.00           N  
ATOM    510  H   LYS A  35       0.367   8.428 -21.868  1.00  0.00           H  
ATOM    511  HA  LYS A  35      -0.024   9.780 -24.367  1.00  0.00           H  
ATOM    512 1HB  LYS A  35       2.279   9.684 -22.431  1.00  0.00           H  
ATOM    513 2HB  LYS A  35       2.331  10.664 -23.897  1.00  0.00           H  
ATOM    514 1HG  LYS A  35       0.179  11.783 -23.138  1.00  0.00           H  
ATOM    515 2HG  LYS A  35       0.228  10.815 -21.667  1.00  0.00           H  
ATOM    516 1HD  LYS A  35       1.291  12.586 -20.724  1.00  0.00           H  
ATOM    517 2HD  LYS A  35       2.725  12.052 -21.614  1.00  0.00           H  
ATOM    518 1HE  LYS A  35       0.676  13.960 -22.824  1.00  0.00           H  
ATOM    519 2HE  LYS A  35       2.049  14.544 -21.866  1.00  0.00           H  
ATOM    520 1HZ  LYS A  35       2.497  14.606 -24.180  1.00  0.00           H  
ATOM    521 2HZ  LYS A  35       3.514  13.559 -23.413  1.00  0.00           H  
ATOM    522 3HZ  LYS A  35       2.248  12.995 -24.351  1.00  0.00           H  
ATOM    523  N   ASP A  36       2.078   7.232 -24.533  1.00  0.00           N  
ATOM    524  CA  ASP A  36       2.739   6.372 -25.517  1.00  0.00           C  
ATOM    525  C   ASP A  36       1.769   5.565 -26.347  1.00  0.00           C  
ATOM    526  O   ASP A  36       1.978   5.417 -27.557  1.00  0.00           O  
ATOM    527  CB  ASP A  36       3.697   5.413 -24.842  1.00  0.00           C  
ATOM    528  CG  ASP A  36       4.977   6.067 -24.431  1.00  0.00           C  
ATOM    529  OD1 ASP A  36       5.340   7.048 -25.051  1.00  0.00           O  
ATOM    530  OD2 ASP A  36       5.592   5.615 -23.487  1.00  0.00           O  
ATOM    531  H   ASP A  36       2.128   7.008 -23.535  1.00  0.00           H  
ATOM    532  HA  ASP A  36       3.308   7.008 -26.191  1.00  0.00           H  
ATOM    533 1HB  ASP A  36       3.202   5.004 -23.972  1.00  0.00           H  
ATOM    534 2HB  ASP A  36       3.921   4.587 -25.515  1.00  0.00           H  
ATOM    535  N   LEU A  37       0.709   5.050 -25.731  1.00  0.00           N  
ATOM    536  CA  LEU A  37      -0.238   4.294 -26.520  1.00  0.00           C  
ATOM    537  C   LEU A  37      -0.835   5.272 -27.511  1.00  0.00           C  
ATOM    538  O   LEU A  37      -1.009   4.930 -28.679  1.00  0.00           O  
ATOM    539  CB  LEU A  37      -1.313   3.598 -25.665  1.00  0.00           C  
ATOM    540  CG  LEU A  37      -2.283   2.583 -26.443  1.00  0.00           C  
ATOM    541  CD1 LEU A  37      -2.734   1.451 -25.489  1.00  0.00           C  
ATOM    542  CD2 LEU A  37      -3.535   3.314 -26.973  1.00  0.00           C  
ATOM    543  H   LEU A  37       0.554   5.157 -24.725  1.00  0.00           H  
ATOM    544  HA  LEU A  37       0.299   3.530 -27.078  1.00  0.00           H  
ATOM    545 1HB  LEU A  37      -0.805   3.042 -24.877  1.00  0.00           H  
ATOM    546 2HB  LEU A  37      -1.926   4.366 -25.190  1.00  0.00           H  
ATOM    547  HG  LEU A  37      -1.740   2.138 -27.281  1.00  0.00           H  
ATOM    548 1HD1 LEU A  37      -3.379   0.762 -26.033  1.00  0.00           H  
ATOM    549 2HD1 LEU A  37      -1.862   0.909 -25.116  1.00  0.00           H  
ATOM    550 3HD1 LEU A  37      -3.281   1.866 -24.655  1.00  0.00           H  
ATOM    551 1HD2 LEU A  37      -4.166   2.587 -27.487  1.00  0.00           H  
ATOM    552 2HD2 LEU A  37      -4.086   3.741 -26.142  1.00  0.00           H  
ATOM    553 3HD2 LEU A  37      -3.275   4.100 -27.668  1.00  0.00           H  
ATOM    554  N   ALA A  38      -1.190   6.486 -27.052  1.00  0.00           N  
ATOM    555  CA  ALA A  38      -1.778   7.446 -27.955  1.00  0.00           C  
ATOM    556  C   ALA A  38      -0.861   7.828 -29.105  1.00  0.00           C  
ATOM    557  O   ALA A  38      -1.338   7.928 -30.240  1.00  0.00           O  
ATOM    558  CB  ALA A  38      -2.152   8.710 -27.210  1.00  0.00           C  
ATOM    559  H   ALA A  38      -1.081   6.749 -26.069  1.00  0.00           H  
ATOM    560  HA  ALA A  38      -2.653   6.984 -28.365  1.00  0.00           H  
ATOM    561 1HB  ALA A  38      -2.633   9.407 -27.897  1.00  0.00           H  
ATOM    562 2HB  ALA A  38      -2.823   8.478 -26.413  1.00  0.00           H  
ATOM    563 3HB  ALA A  38      -1.254   9.165 -26.798  1.00  0.00           H  
ATOM    564  N   GLU A  39       0.456   8.034 -28.873  1.00  0.00           N  
ATOM    565  CA  GLU A  39       1.296   8.377 -30.011  1.00  0.00           C  
ATOM    566  C   GLU A  39       1.286   7.239 -31.013  1.00  0.00           C  
ATOM    567  O   GLU A  39       1.190   7.476 -32.220  1.00  0.00           O  
ATOM    568  CB  GLU A  39       2.755   8.684 -29.664  1.00  0.00           C  
ATOM    569  CG  GLU A  39       3.544   9.181 -30.928  1.00  0.00           C  
ATOM    570  CD  GLU A  39       4.997   9.496 -30.738  1.00  0.00           C  
ATOM    571  OE1 GLU A  39       5.564   9.170 -29.723  1.00  0.00           O  
ATOM    572  OE2 GLU A  39       5.558  10.085 -31.651  1.00  0.00           O  
ATOM    573  H   GLU A  39       0.842   8.011 -27.921  1.00  0.00           H  
ATOM    574  HA  GLU A  39       0.874   9.256 -30.494  1.00  0.00           H  
ATOM    575 1HB  GLU A  39       2.800   9.453 -28.892  1.00  0.00           H  
ATOM    576 2HB  GLU A  39       3.244   7.787 -29.271  1.00  0.00           H  
ATOM    577 1HG  GLU A  39       3.482   8.422 -31.703  1.00  0.00           H  
ATOM    578 2HG  GLU A  39       3.041  10.068 -31.309  1.00  0.00           H  
ATOM    579  N   LEU A  40       1.392   5.999 -30.521  1.00  0.00           N  
ATOM    580  CA  LEU A  40       1.431   4.867 -31.424  1.00  0.00           C  
ATOM    581  C   LEU A  40       0.108   4.734 -32.180  1.00  0.00           C  
ATOM    582  O   LEU A  40       0.113   4.421 -33.374  1.00  0.00           O  
ATOM    583  CB  LEU A  40       1.759   3.573 -30.662  1.00  0.00           C  
ATOM    584  CG  LEU A  40       1.892   2.275 -31.521  1.00  0.00           C  
ATOM    585  CD1 LEU A  40       3.014   2.452 -32.580  1.00  0.00           C  
ATOM    586  CD2 LEU A  40       2.189   1.075 -30.577  1.00  0.00           C  
ATOM    587  H   LEU A  40       1.488   5.850 -29.509  1.00  0.00           H  
ATOM    588  HA  LEU A  40       2.216   5.065 -32.139  1.00  0.00           H  
ATOM    589 1HB  LEU A  40       2.690   3.720 -30.119  1.00  0.00           H  
ATOM    590 2HB  LEU A  40       0.967   3.406 -29.926  1.00  0.00           H  
ATOM    591  HG  LEU A  40       0.961   2.093 -32.058  1.00  0.00           H  
ATOM    592 1HD1 LEU A  40       3.072   1.558 -33.181  1.00  0.00           H  
ATOM    593 2HD1 LEU A  40       2.788   3.280 -33.236  1.00  0.00           H  
ATOM    594 3HD1 LEU A  40       3.967   2.638 -32.088  1.00  0.00           H  
ATOM    595 1HD2 LEU A  40       2.278   0.160 -31.157  1.00  0.00           H  
ATOM    596 2HD2 LEU A  40       3.113   1.249 -30.035  1.00  0.00           H  
ATOM    597 3HD2 LEU A  40       1.373   0.970 -29.859  1.00  0.00           H  
ATOM    598  N   ALA A  41      -1.025   4.918 -31.492  1.00  0.00           N  
ATOM    599  CA  ALA A  41      -2.319   4.830 -32.139  1.00  0.00           C  
ATOM    600  C   ALA A  41      -2.450   5.879 -33.229  1.00  0.00           C  
ATOM    601  O   ALA A  41      -2.906   5.574 -34.342  1.00  0.00           O  
ATOM    602  CB  ALA A  41      -3.423   4.982 -31.122  1.00  0.00           C  
ATOM    603  H   ALA A  41      -0.978   5.118 -30.487  1.00  0.00           H  
ATOM    604  HA  ALA A  41      -2.388   3.864 -32.610  1.00  0.00           H  
ATOM    605 1HB  ALA A  41      -4.381   4.901 -31.614  1.00  0.00           H  
ATOM    606 2HB  ALA A  41      -3.330   4.220 -30.365  1.00  0.00           H  
ATOM    607 3HB  ALA A  41      -3.334   5.940 -30.651  1.00  0.00           H  
ATOM    608  N   TYR A  42      -1.992   7.085 -32.960  1.00  0.00           N  
ATOM    609  CA  TYR A  42      -2.006   8.159 -33.924  1.00  0.00           C  
ATOM    610  C   TYR A  42      -1.159   7.767 -35.136  1.00  0.00           C  
ATOM    611  O   TYR A  42      -1.613   7.881 -36.269  1.00  0.00           O  
ATOM    612  CB  TYR A  42      -1.588   9.486 -33.314  1.00  0.00           C  
ATOM    613  CG  TYR A  42      -1.416  10.591 -34.319  1.00  0.00           C  
ATOM    614  CD1 TYR A  42      -2.491  11.051 -35.022  1.00  0.00           C  
ATOM    615  CD2 TYR A  42      -0.178  11.157 -34.517  1.00  0.00           C  
ATOM    616  CE1 TYR A  42      -2.337  12.044 -35.956  1.00  0.00           C  
ATOM    617  CE2 TYR A  42      -0.034  12.181 -35.437  1.00  0.00           C  
ATOM    618  CZ  TYR A  42      -1.113  12.607 -36.161  1.00  0.00           C  
ATOM    619  OH  TYR A  42      -0.987  13.608 -37.092  1.00  0.00           O  
ATOM    620  H   TYR A  42      -1.648   7.301 -32.006  1.00  0.00           H  
ATOM    621  HA  TYR A  42      -3.030   8.263 -34.282  1.00  0.00           H  
ATOM    622 1HB  TYR A  42      -2.335   9.801 -32.588  1.00  0.00           H  
ATOM    623 2HB  TYR A  42      -0.649   9.359 -32.775  1.00  0.00           H  
ATOM    624  HD1 TYR A  42      -3.456  10.621 -34.849  1.00  0.00           H  
ATOM    625  HD2 TYR A  42       0.683  10.803 -33.952  1.00  0.00           H  
ATOM    626  HE1 TYR A  42      -3.176  12.392 -36.529  1.00  0.00           H  
ATOM    627  HE2 TYR A  42       0.941  12.640 -35.603  1.00  0.00           H  
ATOM    628  HH  TYR A  42      -0.180  14.153 -36.916  1.00  0.00           H  
ATOM    629  N   LEU A  43       0.067   7.300 -34.869  1.00  0.00           N  
ATOM    630  CA  LEU A  43       0.992   6.925 -35.909  1.00  0.00           C  
ATOM    631  C   LEU A  43       0.404   5.812 -36.818  1.00  0.00           C  
ATOM    632  O   LEU A  43       0.567   5.837 -38.035  1.00  0.00           O  
ATOM    633  CB  LEU A  43       2.312   6.478 -35.252  1.00  0.00           C  
ATOM    634  CG  LEU A  43       3.490   6.182 -36.136  1.00  0.00           C  
ATOM    635  CD1 LEU A  43       3.886   7.417 -36.908  1.00  0.00           C  
ATOM    636  CD2 LEU A  43       4.651   5.752 -35.298  1.00  0.00           C  
ATOM    637  H   LEU A  43       0.379   7.243 -33.898  1.00  0.00           H  
ATOM    638  HA  LEU A  43       1.175   7.806 -36.522  1.00  0.00           H  
ATOM    639 1HB  LEU A  43       2.606   7.247 -34.534  1.00  0.00           H  
ATOM    640 2HB  LEU A  43       2.100   5.569 -34.684  1.00  0.00           H  
ATOM    641  HG  LEU A  43       3.232   5.414 -36.825  1.00  0.00           H  
ATOM    642 1HD1 LEU A  43       4.747   7.199 -37.518  1.00  0.00           H  
ATOM    643 2HD1 LEU A  43       3.079   7.761 -37.554  1.00  0.00           H  
ATOM    644 3HD1 LEU A  43       4.134   8.181 -36.210  1.00  0.00           H  
ATOM    645 1HD2 LEU A  43       5.483   5.549 -35.955  1.00  0.00           H  
ATOM    646 2HD2 LEU A  43       4.922   6.545 -34.602  1.00  0.00           H  
ATOM    647 3HD2 LEU A  43       4.391   4.854 -34.743  1.00  0.00           H  
ATOM    648  N   LEU A  44      -0.330   4.845 -36.221  1.00  0.00           N  
ATOM    649  CA  LEU A  44      -1.001   3.844 -37.054  1.00  0.00           C  
ATOM    650  C   LEU A  44      -1.978   4.541 -37.965  1.00  0.00           C  
ATOM    651  O   LEU A  44      -2.029   4.266 -39.171  1.00  0.00           O  
ATOM    652  CB  LEU A  44      -1.796   2.800 -36.255  1.00  0.00           C  
ATOM    653  CG  LEU A  44      -2.714   1.808 -37.140  1.00  0.00           C  
ATOM    654  CD1 LEU A  44      -1.891   1.020 -38.113  1.00  0.00           C  
ATOM    655  CD2 LEU A  44      -3.470   0.863 -36.243  1.00  0.00           C  
ATOM    656  H   LEU A  44      -0.366   4.786 -35.196  1.00  0.00           H  
ATOM    657  HA  LEU A  44      -0.255   3.352 -37.661  1.00  0.00           H  
ATOM    658 1HB  LEU A  44      -1.090   2.191 -35.687  1.00  0.00           H  
ATOM    659 2HB  LEU A  44      -2.441   3.316 -35.542  1.00  0.00           H  
ATOM    660  HG  LEU A  44      -3.432   2.399 -37.718  1.00  0.00           H  
ATOM    661 1HD1 LEU A  44      -2.546   0.370 -38.692  1.00  0.00           H  
ATOM    662 2HD1 LEU A  44      -1.352   1.676 -38.792  1.00  0.00           H  
ATOM    663 3HD1 LEU A  44      -1.206   0.428 -37.556  1.00  0.00           H  
ATOM    664 1HD2 LEU A  44      -4.080   0.218 -36.856  1.00  0.00           H  
ATOM    665 2HD2 LEU A  44      -2.772   0.253 -35.663  1.00  0.00           H  
ATOM    666 3HD2 LEU A  44      -4.095   1.434 -35.569  1.00  0.00           H  
ATOM    667  N   GLY A  45      -2.782   5.448 -37.386  1.00  0.00           N  
ATOM    668  CA  GLY A  45      -3.767   6.164 -38.156  1.00  0.00           C  
ATOM    669  C   GLY A  45      -3.146   6.932 -39.306  1.00  0.00           C  
ATOM    670  O   GLY A  45      -3.722   6.956 -40.389  1.00  0.00           O  
ATOM    671  H   GLY A  45      -2.717   5.596 -36.376  1.00  0.00           H  
ATOM    672 1HA  GLY A  45      -4.470   5.442 -38.551  1.00  0.00           H  
ATOM    673 2HA  GLY A  45      -4.307   6.842 -37.502  1.00  0.00           H  
ATOM    674  N   GLU A  46      -1.956   7.512 -39.086  1.00  0.00           N  
ATOM    675  CA  GLU A  46      -1.268   8.259 -40.128  1.00  0.00           C  
ATOM    676  C   GLU A  46      -0.918   7.357 -41.311  1.00  0.00           C  
ATOM    677  O   GLU A  46      -0.963   7.784 -42.472  1.00  0.00           O  
ATOM    678  CB  GLU A  46       0.057   8.868 -39.647  1.00  0.00           C  
ATOM    679  CG  GLU A  46      -0.004   9.988 -38.627  1.00  0.00           C  
ATOM    680  CD  GLU A  46       1.402  10.504 -38.347  1.00  0.00           C  
ATOM    681  OE1 GLU A  46       2.126  10.663 -39.307  1.00  0.00           O  
ATOM    682  OE2 GLU A  46       1.783  10.689 -37.211  1.00  0.00           O  
ATOM    683  H   GLU A  46      -1.590   7.493 -38.126  1.00  0.00           H  
ATOM    684  HA  GLU A  46      -1.924   9.059 -40.478  1.00  0.00           H  
ATOM    685 1HB  GLU A  46       0.668   8.081 -39.213  1.00  0.00           H  
ATOM    686 2HB  GLU A  46       0.598   9.248 -40.506  1.00  0.00           H  
ATOM    687 1HG  GLU A  46      -0.626  10.799 -39.008  1.00  0.00           H  
ATOM    688 2HG  GLU A  46      -0.449   9.622 -37.708  1.00  0.00           H  
ATOM    689  N   LEU A  47      -0.533   6.107 -41.020  1.00  0.00           N  
ATOM    690  CA  LEU A  47      -0.158   5.202 -42.091  1.00  0.00           C  
ATOM    691  C   LEU A  47      -1.403   4.867 -42.886  1.00  0.00           C  
ATOM    692  O   LEU A  47      -1.423   4.948 -44.117  1.00  0.00           O  
ATOM    693  CB  LEU A  47       0.484   3.906 -41.523  1.00  0.00           C  
ATOM    694  CG  LEU A  47       1.000   2.824 -42.538  1.00  0.00           C  
ATOM    695  CD1 LEU A  47       2.098   3.415 -43.448  1.00  0.00           C  
ATOM    696  CD2 LEU A  47       1.559   1.633 -41.752  1.00  0.00           C  
ATOM    697  H   LEU A  47      -0.481   5.813 -40.036  1.00  0.00           H  
ATOM    698  HA  LEU A  47       0.544   5.712 -42.744  1.00  0.00           H  
ATOM    699 1HB  LEU A  47       1.299   4.167 -40.873  1.00  0.00           H  
ATOM    700 2HB  LEU A  47      -0.271   3.417 -40.902  1.00  0.00           H  
ATOM    701  HG  LEU A  47       0.186   2.498 -43.162  1.00  0.00           H  
ATOM    702 1HD1 LEU A  47       2.445   2.659 -44.142  1.00  0.00           H  
ATOM    703 2HD1 LEU A  47       1.709   4.255 -44.020  1.00  0.00           H  
ATOM    704 3HD1 LEU A  47       2.936   3.751 -42.837  1.00  0.00           H  
ATOM    705 1HD2 LEU A  47       1.917   0.872 -42.441  1.00  0.00           H  
ATOM    706 2HD2 LEU A  47       2.382   1.963 -41.125  1.00  0.00           H  
ATOM    707 3HD2 LEU A  47       0.778   1.215 -41.125  1.00  0.00           H  
ATOM    708  N   ALA A  48      -2.477   4.520 -42.170  1.00  0.00           N  
ATOM    709  CA  ALA A  48      -3.718   4.155 -42.827  1.00  0.00           C  
ATOM    710  C   ALA A  48      -4.258   5.316 -43.658  1.00  0.00           C  
ATOM    711  O   ALA A  48      -4.738   5.125 -44.785  1.00  0.00           O  
ATOM    712  CB  ALA A  48      -4.729   3.749 -41.790  1.00  0.00           C  
ATOM    713  H   ALA A  48      -2.397   4.486 -41.146  1.00  0.00           H  
ATOM    714  HA  ALA A  48      -3.522   3.318 -43.491  1.00  0.00           H  
ATOM    715 1HB  ALA A  48      -5.637   3.463 -42.277  1.00  0.00           H  
ATOM    716 2HB  ALA A  48      -4.341   2.919 -41.219  1.00  0.00           H  
ATOM    717 3HB  ALA A  48      -4.919   4.585 -41.125  1.00  0.00           H  
ATOM    718  N   TYR A  49      -4.140   6.527 -43.123  1.00  0.00           N  
ATOM    719  CA  TYR A  49      -4.611   7.734 -43.761  1.00  0.00           C  
ATOM    720  C   TYR A  49      -3.909   7.949 -45.097  1.00  0.00           C  
ATOM    721  O   TYR A  49      -4.559   8.124 -46.129  1.00  0.00           O  
ATOM    722  CB  TYR A  49      -4.378   8.923 -42.822  1.00  0.00           C  
ATOM    723  CG  TYR A  49      -4.815  10.237 -43.347  1.00  0.00           C  
ATOM    724  CD1 TYR A  49      -6.138  10.629 -43.223  1.00  0.00           C  
ATOM    725  CD2 TYR A  49      -3.900  11.050 -43.974  1.00  0.00           C  
ATOM    726  CE1 TYR A  49      -6.536  11.837 -43.739  1.00  0.00           C  
ATOM    727  CE2 TYR A  49      -4.291  12.250 -44.488  1.00  0.00           C  
ATOM    728  CZ  TYR A  49      -5.595  12.648 -44.386  1.00  0.00           C  
ATOM    729  OH  TYR A  49      -5.962  13.850 -44.929  1.00  0.00           O  
ATOM    730  H   TYR A  49      -3.743   6.618 -42.186  1.00  0.00           H  
ATOM    731  HA  TYR A  49      -5.678   7.631 -43.953  1.00  0.00           H  
ATOM    732 1HB  TYR A  49      -4.882   8.747 -41.890  1.00  0.00           H  
ATOM    733 2HB  TYR A  49      -3.319   8.991 -42.595  1.00  0.00           H  
ATOM    734  HD1 TYR A  49      -6.857   9.982 -42.725  1.00  0.00           H  
ATOM    735  HD2 TYR A  49      -2.860  10.734 -44.067  1.00  0.00           H  
ATOM    736  HE1 TYR A  49      -7.572  12.145 -43.654  1.00  0.00           H  
ATOM    737  HE2 TYR A  49      -3.565  12.889 -44.990  1.00  0.00           H  
ATOM    738  HH  TYR A  49      -5.185  14.294 -45.279  1.00  0.00           H  
ATOM    739  N   LYS A  50      -2.573   7.919 -45.092  1.00  0.00           N  
ATOM    740  CA  LYS A  50      -1.807   8.133 -46.321  1.00  0.00           C  
ATOM    741  C   LYS A  50      -2.150   7.100 -47.392  1.00  0.00           C  
ATOM    742  O   LYS A  50      -2.195   7.417 -48.581  1.00  0.00           O  
ATOM    743  CB  LYS A  50      -0.307   8.150 -46.057  1.00  0.00           C  
ATOM    744  CG  LYS A  50       0.516   8.512 -47.308  1.00  0.00           C  
ATOM    745  CD  LYS A  50       1.985   8.686 -46.990  1.00  0.00           C  
ATOM    746  CE  LYS A  50       2.787   9.044 -48.242  1.00  0.00           C  
ATOM    747  NZ  LYS A  50       4.222   9.261 -47.930  1.00  0.00           N  
ATOM    748  H   LYS A  50      -2.071   7.760 -44.212  1.00  0.00           H  
ATOM    749  HA  LYS A  50      -2.080   9.112 -46.714  1.00  0.00           H  
ATOM    750 1HB  LYS A  50      -0.083   8.866 -45.265  1.00  0.00           H  
ATOM    751 2HB  LYS A  50       0.008   7.161 -45.705  1.00  0.00           H  
ATOM    752 1HG  LYS A  50       0.418   7.714 -48.048  1.00  0.00           H  
ATOM    753 2HG  LYS A  50       0.127   9.432 -47.743  1.00  0.00           H  
ATOM    754 1HD  LYS A  50       2.117   9.469 -46.243  1.00  0.00           H  
ATOM    755 2HD  LYS A  50       2.378   7.753 -46.580  1.00  0.00           H  
ATOM    756 1HE  LYS A  50       2.704   8.228 -48.958  1.00  0.00           H  
ATOM    757 2HE  LYS A  50       2.380   9.949 -48.688  1.00  0.00           H  
ATOM    758 1HZ  LYS A  50       4.734   9.481 -48.766  1.00  0.00           H  
ATOM    759 2HZ  LYS A  50       4.319  10.012 -47.267  1.00  0.00           H  
ATOM    760 3HZ  LYS A  50       4.601   8.401 -47.510  1.00  0.00           H  
ATOM    761  N   LEU A  51      -2.425   5.874 -46.958  1.00  0.00           N  
ATOM    762  CA  LEU A  51      -2.754   4.759 -47.840  1.00  0.00           C  
ATOM    763  C   LEU A  51      -4.203   4.798 -48.344  1.00  0.00           C  
ATOM    764  O   LEU A  51      -4.618   3.922 -49.109  1.00  0.00           O  
ATOM    765  CB  LEU A  51      -2.541   3.447 -47.065  1.00  0.00           C  
ATOM    766  CG  LEU A  51      -1.087   3.094 -46.632  1.00  0.00           C  
ATOM    767  CD1 LEU A  51      -1.157   1.940 -45.665  1.00  0.00           C  
ATOM    768  CD2 LEU A  51      -0.244   2.694 -47.842  1.00  0.00           C  
ATOM    769  H   LEU A  51      -2.325   5.680 -45.954  1.00  0.00           H  
ATOM    770  HA  LEU A  51      -2.094   4.802 -48.704  1.00  0.00           H  
ATOM    771 1HB  LEU A  51      -3.145   3.498 -46.158  1.00  0.00           H  
ATOM    772 2HB  LEU A  51      -2.917   2.625 -47.672  1.00  0.00           H  
ATOM    773  HG  LEU A  51      -0.625   3.944 -46.145  1.00  0.00           H  
ATOM    774 1HD1 LEU A  51      -0.171   1.673 -45.338  1.00  0.00           H  
ATOM    775 2HD1 LEU A  51      -1.747   2.234 -44.804  1.00  0.00           H  
ATOM    776 3HD1 LEU A  51      -1.618   1.104 -46.151  1.00  0.00           H  
ATOM    777 1HD2 LEU A  51       0.760   2.443 -47.515  1.00  0.00           H  
ATOM    778 2HD2 LEU A  51      -0.694   1.830 -48.332  1.00  0.00           H  
ATOM    779 3HD2 LEU A  51      -0.190   3.521 -48.545  1.00  0.00           H  
ATOM    780  N   GLY A  52      -4.991   5.788 -47.900  1.00  0.00           N  
ATOM    781  CA  GLY A  52      -6.390   5.930 -48.296  1.00  0.00           C  
ATOM    782  C   GLY A  52      -7.332   5.084 -47.451  1.00  0.00           C  
ATOM    783  O   GLY A  52      -8.540   5.000 -47.714  1.00  0.00           O  
ATOM    784  H   GLY A  52      -4.611   6.502 -47.278  1.00  0.00           H  
ATOM    785 1HA  GLY A  52      -6.669   6.980 -48.204  1.00  0.00           H  
ATOM    786 2HA  GLY A  52      -6.498   5.665 -49.344  1.00  0.00           H  
ATOM    787  N   GLU A  53      -6.789   4.418 -46.439  1.00  0.00           N  
ATOM    788  CA  GLU A  53      -7.586   3.561 -45.598  1.00  0.00           C  
ATOM    789  C   GLU A  53      -8.132   4.408 -44.471  1.00  0.00           C  
ATOM    790  O   GLU A  53      -7.695   4.336 -43.316  1.00  0.00           O  
ATOM    791  CB  GLU A  53      -6.787   2.355 -45.102  1.00  0.00           C  
ATOM    792  CG  GLU A  53      -7.605   1.339 -44.305  1.00  0.00           C  
ATOM    793  CD  GLU A  53      -8.713   0.704 -45.108  1.00  0.00           C  
ATOM    794  OE1 GLU A  53      -8.647   0.776 -46.316  1.00  0.00           O  
ATOM    795  OE2 GLU A  53      -9.614   0.127 -44.531  1.00  0.00           O  
ATOM    796  H   GLU A  53      -5.804   4.552 -46.218  1.00  0.00           H  
ATOM    797  HA  GLU A  53      -8.429   3.188 -46.178  1.00  0.00           H  
ATOM    798 1HB  GLU A  53      -6.351   1.838 -45.957  1.00  0.00           H  
ATOM    799 2HB  GLU A  53      -5.966   2.692 -44.483  1.00  0.00           H  
ATOM    800 1HG  GLU A  53      -6.937   0.563 -43.987  1.00  0.00           H  
ATOM    801 2HG  GLU A  53      -8.029   1.807 -43.437  1.00  0.00           H  
ATOM    802  N   TYR A  54      -9.116   5.207 -44.833  1.00  0.00           N  
ATOM    803  CA  TYR A  54      -9.708   6.162 -43.930  1.00  0.00           C  
ATOM    804  C   TYR A  54     -10.482   5.457 -42.827  1.00  0.00           C  
ATOM    805  O   TYR A  54     -10.577   5.965 -41.715  1.00  0.00           O  
ATOM    806  CB  TYR A  54     -10.572   7.138 -44.720  1.00  0.00           C  
ATOM    807  CG  TYR A  54      -9.721   7.986 -45.660  1.00  0.00           C  
ATOM    808  CD1 TYR A  54     -10.059   8.047 -46.996  1.00  0.00           C  
ATOM    809  CD2 TYR A  54      -8.568   8.645 -45.214  1.00  0.00           C  
ATOM    810  CE1 TYR A  54      -9.272   8.757 -47.877  1.00  0.00           C  
ATOM    811  CE2 TYR A  54      -7.793   9.343 -46.104  1.00  0.00           C  
ATOM    812  CZ  TYR A  54      -8.137   9.401 -47.422  1.00  0.00           C  
ATOM    813  OH  TYR A  54      -7.343  10.093 -48.309  1.00  0.00           O  
ATOM    814  H   TYR A  54      -9.370   5.167 -45.829  1.00  0.00           H  
ATOM    815  HA  TYR A  54      -8.908   6.709 -43.452  1.00  0.00           H  
ATOM    816 1HB  TYR A  54     -11.286   6.579 -45.321  1.00  0.00           H  
ATOM    817 2HB  TYR A  54     -11.138   7.780 -44.070  1.00  0.00           H  
ATOM    818  HD1 TYR A  54     -10.944   7.528 -47.362  1.00  0.00           H  
ATOM    819  HD2 TYR A  54      -8.267   8.609 -44.174  1.00  0.00           H  
ATOM    820  HE1 TYR A  54      -9.541   8.801 -48.932  1.00  0.00           H  
ATOM    821  HE2 TYR A  54      -6.892   9.846 -45.771  1.00  0.00           H  
ATOM    822  HH  TYR A  54      -6.537  10.375 -47.863  1.00  0.00           H  
ATOM    823  N   ARG A  55     -11.014   4.265 -43.098  1.00  0.00           N  
ATOM    824  CA  ARG A  55     -11.740   3.529 -42.066  1.00  0.00           C  
ATOM    825  C   ARG A  55     -10.833   3.298 -40.844  1.00  0.00           C  
ATOM    826  O   ARG A  55     -11.262   3.474 -39.692  1.00  0.00           O  
ATOM    827  CB  ARG A  55     -12.224   2.200 -42.625  1.00  0.00           C  
ATOM    828  CG  ARG A  55     -13.076   1.349 -41.693  1.00  0.00           C  
ATOM    829  CD  ARG A  55     -13.458   0.059 -42.351  1.00  0.00           C  
ATOM    830  NE  ARG A  55     -12.295  -0.807 -42.607  1.00  0.00           N  
ATOM    831  CZ  ARG A  55     -11.700  -1.612 -41.691  1.00  0.00           C  
ATOM    832  NH1 ARG A  55     -12.139  -1.689 -40.454  1.00  0.00           N  
ATOM    833  NH2 ARG A  55     -10.659  -2.352 -42.016  1.00  0.00           N  
ATOM    834  H   ARG A  55     -10.938   3.873 -44.031  1.00  0.00           H  
ATOM    835  HA  ARG A  55     -12.602   4.118 -41.756  1.00  0.00           H  
ATOM    836 1HB  ARG A  55     -12.804   2.379 -43.528  1.00  0.00           H  
ATOM    837 2HB  ARG A  55     -11.356   1.601 -42.913  1.00  0.00           H  
ATOM    838 1HG  ARG A  55     -12.515   1.131 -40.785  1.00  0.00           H  
ATOM    839 2HG  ARG A  55     -13.986   1.891 -41.437  1.00  0.00           H  
ATOM    840 1HD  ARG A  55     -14.166  -0.483 -41.723  1.00  0.00           H  
ATOM    841 2HD  ARG A  55     -13.932   0.276 -43.309  1.00  0.00           H  
ATOM    842  HE  ARG A  55     -11.897  -0.796 -43.546  1.00  0.00           H  
ATOM    843 1HH1 ARG A  55     -12.932  -1.154 -40.148  1.00  0.00           H  
ATOM    844 2HH1 ARG A  55     -11.643  -2.332 -39.814  1.00  0.00           H  
ATOM    845 1HH2 ARG A  55     -10.282  -2.345 -42.958  1.00  0.00           H  
ATOM    846 2HH2 ARG A  55     -10.249  -2.946 -41.282  1.00  0.00           H  
ATOM    847  N   ILE A  56      -9.591   2.877 -41.104  1.00  0.00           N  
ATOM    848  CA  ILE A  56      -8.627   2.648 -40.046  1.00  0.00           C  
ATOM    849  C   ILE A  56      -8.116   3.965 -39.520  1.00  0.00           C  
ATOM    850  O   ILE A  56      -8.001   4.141 -38.313  1.00  0.00           O  
ATOM    851  CB  ILE A  56      -7.480   1.689 -40.421  1.00  0.00           C  
ATOM    852  CG1 ILE A  56      -8.115   0.269 -40.614  1.00  0.00           C  
ATOM    853  CG2 ILE A  56      -6.317   1.745 -39.370  1.00  0.00           C  
ATOM    854  CD1 ILE A  56      -7.200  -0.783 -41.129  1.00  0.00           C  
ATOM    855  H   ILE A  56      -9.308   2.758 -42.069  1.00  0.00           H  
ATOM    856  HA  ILE A  56      -9.149   2.163 -39.224  1.00  0.00           H  
ATOM    857  HB  ILE A  56      -7.087   1.976 -41.378  1.00  0.00           H  
ATOM    858 1HG1 ILE A  56      -8.543  -0.071 -39.699  1.00  0.00           H  
ATOM    859 2HG1 ILE A  56      -8.921   0.372 -41.348  1.00  0.00           H  
ATOM    860 1HG2 ILE A  56      -5.515   1.065 -39.652  1.00  0.00           H  
ATOM    861 2HG2 ILE A  56      -5.909   2.749 -39.301  1.00  0.00           H  
ATOM    862 3HG2 ILE A  56      -6.695   1.475 -38.428  1.00  0.00           H  
ATOM    863 1HD1 ILE A  56      -7.754  -1.710 -41.255  1.00  0.00           H  
ATOM    864 2HD1 ILE A  56      -6.778  -0.490 -42.067  1.00  0.00           H  
ATOM    865 3HD1 ILE A  56      -6.416  -0.943 -40.407  1.00  0.00           H  
ATOM    866  N   ALA A  57      -7.811   4.927 -40.395  1.00  0.00           N  
ATOM    867  CA  ALA A  57      -7.303   6.187 -39.878  1.00  0.00           C  
ATOM    868  C   ALA A  57      -8.251   6.766 -38.834  1.00  0.00           C  
ATOM    869  O   ALA A  57      -7.804   7.229 -37.785  1.00  0.00           O  
ATOM    870  CB  ALA A  57      -7.120   7.187 -40.992  1.00  0.00           C  
ATOM    871  H   ALA A  57      -7.892   4.774 -41.404  1.00  0.00           H  
ATOM    872  HA  ALA A  57      -6.350   5.999 -39.412  1.00  0.00           H  
ATOM    873 1HB  ALA A  57      -6.716   8.102 -40.589  1.00  0.00           H  
ATOM    874 2HB  ALA A  57      -6.445   6.771 -41.718  1.00  0.00           H  
ATOM    875 3HB  ALA A  57      -8.076   7.385 -41.452  1.00  0.00           H  
ATOM    876  N   ILE A  58      -9.562   6.669 -39.077  1.00  0.00           N  
ATOM    877  CA  ILE A  58     -10.533   7.186 -38.130  1.00  0.00           C  
ATOM    878  C   ILE A  58     -10.486   6.434 -36.812  1.00  0.00           C  
ATOM    879  O   ILE A  58     -10.437   7.069 -35.750  1.00  0.00           O  
ATOM    880  CB  ILE A  58     -11.953   7.096 -38.743  1.00  0.00           C  
ATOM    881  CG1 ILE A  58     -12.038   8.116 -39.893  1.00  0.00           C  
ATOM    882  CG2 ILE A  58     -13.050   7.309 -37.680  1.00  0.00           C  
ATOM    883  CD1 ILE A  58     -13.215   7.959 -40.820  1.00  0.00           C  
ATOM    884  H   ILE A  58      -9.879   6.284 -39.967  1.00  0.00           H  
ATOM    885  HA  ILE A  58     -10.304   8.220 -37.941  1.00  0.00           H  
ATOM    886  HB  ILE A  58     -12.080   6.108 -39.189  1.00  0.00           H  
ATOM    887 1HG1 ILE A  58     -12.081   9.114 -39.474  1.00  0.00           H  
ATOM    888 2HG1 ILE A  58     -11.139   8.027 -40.469  1.00  0.00           H  
ATOM    889 1HG2 ILE A  58     -14.021   7.222 -38.145  1.00  0.00           H  
ATOM    890 2HG2 ILE A  58     -12.980   6.556 -36.901  1.00  0.00           H  
ATOM    891 3HG2 ILE A  58     -12.950   8.278 -37.241  1.00  0.00           H  
ATOM    892 1HD1 ILE A  58     -13.172   8.719 -41.597  1.00  0.00           H  
ATOM    893 2HD1 ILE A  58     -13.174   6.976 -41.274  1.00  0.00           H  
ATOM    894 3HD1 ILE A  58     -14.141   8.066 -40.283  1.00  0.00           H  
ATOM    895  N   ARG A  59     -10.504   5.104 -36.843  1.00  0.00           N  
ATOM    896  CA  ARG A  59     -10.465   4.367 -35.591  1.00  0.00           C  
ATOM    897  C   ARG A  59      -9.163   4.571 -34.829  1.00  0.00           C  
ATOM    898  O   ARG A  59      -9.172   4.714 -33.606  1.00  0.00           O  
ATOM    899  CB  ARG A  59     -10.685   2.895 -35.842  1.00  0.00           C  
ATOM    900  CG  ARG A  59     -12.103   2.545 -36.230  1.00  0.00           C  
ATOM    901  CD  ARG A  59     -12.240   1.129 -36.538  1.00  0.00           C  
ATOM    902  NE  ARG A  59     -11.983   0.291 -35.366  1.00  0.00           N  
ATOM    903  CZ  ARG A  59     -11.715  -1.024 -35.424  1.00  0.00           C  
ATOM    904  NH1 ARG A  59     -11.686  -1.619 -36.590  1.00  0.00           N  
ATOM    905  NH2 ARG A  59     -11.461  -1.704 -34.322  1.00  0.00           N  
ATOM    906  H   ARG A  59     -10.567   4.611 -37.745  1.00  0.00           H  
ATOM    907  HA  ARG A  59     -11.281   4.725 -34.968  1.00  0.00           H  
ATOM    908 1HB  ARG A  59     -10.029   2.573 -36.653  1.00  0.00           H  
ATOM    909 2HB  ARG A  59     -10.413   2.329 -34.952  1.00  0.00           H  
ATOM    910 1HG  ARG A  59     -12.776   2.788 -35.410  1.00  0.00           H  
ATOM    911 2HG  ARG A  59     -12.386   3.120 -37.118  1.00  0.00           H  
ATOM    912 1HD  ARG A  59     -13.249   0.930 -36.894  1.00  0.00           H  
ATOM    913 2HD  ARG A  59     -11.515   0.877 -37.319  1.00  0.00           H  
ATOM    914  HE  ARG A  59     -11.991   0.731 -34.450  1.00  0.00           H  
ATOM    915 1HH1 ARG A  59     -11.868  -1.101 -37.428  1.00  0.00           H  
ATOM    916 2HH1 ARG A  59     -11.435  -2.610 -36.663  1.00  0.00           H  
ATOM    917 1HH2 ARG A  59     -11.469  -1.232 -33.404  1.00  0.00           H  
ATOM    918 2HH2 ARG A  59     -11.244  -2.689 -34.378  1.00  0.00           H  
ATOM    919  N   ALA A  60      -8.040   4.565 -35.537  1.00  0.00           N  
ATOM    920  CA  ALA A  60      -6.735   4.721 -34.912  1.00  0.00           C  
ATOM    921  C   ALA A  60      -6.590   6.098 -34.256  1.00  0.00           C  
ATOM    922  O   ALA A  60      -6.059   6.206 -33.147  1.00  0.00           O  
ATOM    923  CB  ALA A  60      -5.678   4.476 -35.944  1.00  0.00           C  
ATOM    924  H   ALA A  60      -8.099   4.449 -36.546  1.00  0.00           H  
ATOM    925  HA  ALA A  60      -6.642   3.973 -34.128  1.00  0.00           H  
ATOM    926 1HB  ALA A  60      -4.709   4.556 -35.501  1.00  0.00           H  
ATOM    927 2HB  ALA A  60      -5.790   3.490 -36.381  1.00  0.00           H  
ATOM    928 3HB  ALA A  60      -5.815   5.218 -36.703  1.00  0.00           H  
ATOM    929  N   TYR A  61      -7.102   7.146 -34.924  1.00  0.00           N  
ATOM    930  CA  TYR A  61      -7.065   8.487 -34.369  1.00  0.00           C  
ATOM    931  C   TYR A  61      -7.955   8.541 -33.146  1.00  0.00           C  
ATOM    932  O   TYR A  61      -7.587   9.155 -32.148  1.00  0.00           O  
ATOM    933  CB  TYR A  61      -7.532   9.526 -35.388  1.00  0.00           C  
ATOM    934  CG  TYR A  61      -6.619   9.749 -36.593  1.00  0.00           C  
ATOM    935  CD1 TYR A  61      -7.184  10.177 -37.771  1.00  0.00           C  
ATOM    936  CD2 TYR A  61      -5.259   9.515 -36.542  1.00  0.00           C  
ATOM    937  CE1 TYR A  61      -6.414  10.377 -38.880  1.00  0.00           C  
ATOM    938  CE2 TYR A  61      -4.484   9.726 -37.648  1.00  0.00           C  
ATOM    939  CZ  TYR A  61      -5.053  10.152 -38.813  1.00  0.00           C  
ATOM    940  OH  TYR A  61      -4.271  10.346 -39.912  1.00  0.00           O  
ATOM    941  H   TYR A  61      -7.482   7.022 -35.865  1.00  0.00           H  
ATOM    942  HA  TYR A  61      -6.057   8.712 -34.031  1.00  0.00           H  
ATOM    943 1HB  TYR A  61      -8.493   9.203 -35.772  1.00  0.00           H  
ATOM    944 2HB  TYR A  61      -7.688  10.487 -34.893  1.00  0.00           H  
ATOM    945  HD1 TYR A  61      -8.246  10.341 -37.812  1.00  0.00           H  
ATOM    946  HD2 TYR A  61      -4.787   9.167 -35.645  1.00  0.00           H  
ATOM    947  HE1 TYR A  61      -6.878  10.706 -39.809  1.00  0.00           H  
ATOM    948  HE2 TYR A  61      -3.408   9.542 -37.598  1.00  0.00           H  
ATOM    949  HH  TYR A  61      -4.821  10.619 -40.652  1.00  0.00           H  
ATOM    950  N   ARG A  62      -9.124   7.878 -33.204  1.00  0.00           N  
ATOM    951  CA  ARG A  62     -10.028   7.834 -32.069  1.00  0.00           C  
ATOM    952  C   ARG A  62      -9.339   7.178 -30.871  1.00  0.00           C  
ATOM    953  O   ARG A  62      -9.453   7.679 -29.749  1.00  0.00           O  
ATOM    954  CB  ARG A  62     -11.315   7.092 -32.426  1.00  0.00           C  
ATOM    955  CG  ARG A  62     -12.408   7.070 -31.334  1.00  0.00           C  
ATOM    956  CD  ARG A  62     -12.410   5.788 -30.558  1.00  0.00           C  
ATOM    957  NE  ARG A  62     -12.827   4.643 -31.382  1.00  0.00           N  
ATOM    958  CZ  ARG A  62     -12.477   3.350 -31.155  1.00  0.00           C  
ATOM    959  NH1 ARG A  62     -11.695   3.041 -30.145  1.00  0.00           N  
ATOM    960  NH2 ARG A  62     -12.916   2.392 -31.950  1.00  0.00           N  
ATOM    961  H   ARG A  62      -9.412   7.431 -34.082  1.00  0.00           H  
ATOM    962  HA  ARG A  62     -10.295   8.853 -31.802  1.00  0.00           H  
ATOM    963 1HB  ARG A  62     -11.744   7.535 -33.324  1.00  0.00           H  
ATOM    964 2HB  ARG A  62     -11.074   6.064 -32.663  1.00  0.00           H  
ATOM    965 1HG  ARG A  62     -12.234   7.888 -30.633  1.00  0.00           H  
ATOM    966 2HG  ARG A  62     -13.384   7.189 -31.800  1.00  0.00           H  
ATOM    967 1HD  ARG A  62     -11.425   5.591 -30.166  1.00  0.00           H  
ATOM    968 2HD  ARG A  62     -13.110   5.882 -29.729  1.00  0.00           H  
ATOM    969  HE  ARG A  62     -13.436   4.832 -32.170  1.00  0.00           H  
ATOM    970 1HH1 ARG A  62     -11.355   3.756 -29.539  1.00  0.00           H  
ATOM    971 2HH1 ARG A  62     -11.427   2.053 -29.983  1.00  0.00           H  
ATOM    972 1HH2 ARG A  62     -13.527   2.609 -32.718  1.00  0.00           H  
ATOM    973 2HH2 ARG A  62     -12.617   1.418 -31.774  1.00  0.00           H  
ATOM    974  N   ILE A  63      -8.610   6.068 -31.104  1.00  0.00           N  
ATOM    975  CA  ILE A  63      -7.907   5.378 -30.027  1.00  0.00           C  
ATOM    976  C   ILE A  63      -6.904   6.330 -29.406  1.00  0.00           C  
ATOM    977  O   ILE A  63      -6.760   6.369 -28.184  1.00  0.00           O  
ATOM    978  CB  ILE A  63      -7.173   4.090 -30.507  1.00  0.00           C  
ATOM    979  CG1 ILE A  63      -8.200   3.004 -30.911  1.00  0.00           C  
ATOM    980  CG2 ILE A  63      -6.212   3.563 -29.398  1.00  0.00           C  
ATOM    981  CD1 ILE A  63      -7.614   1.817 -31.673  1.00  0.00           C  
ATOM    982  H   ILE A  63      -8.602   5.680 -32.055  1.00  0.00           H  
ATOM    983  HA  ILE A  63      -8.627   5.096 -29.265  1.00  0.00           H  
ATOM    984  HB  ILE A  63      -6.604   4.328 -31.399  1.00  0.00           H  
ATOM    985 1HG1 ILE A  63      -8.684   2.618 -30.010  1.00  0.00           H  
ATOM    986 2HG1 ILE A  63      -8.958   3.463 -31.529  1.00  0.00           H  
ATOM    987 1HG2 ILE A  63      -5.686   2.683 -29.739  1.00  0.00           H  
ATOM    988 2HG2 ILE A  63      -5.477   4.319 -29.141  1.00  0.00           H  
ATOM    989 3HG2 ILE A  63      -6.789   3.315 -28.503  1.00  0.00           H  
ATOM    990 1HD1 ILE A  63      -8.416   1.126 -31.923  1.00  0.00           H  
ATOM    991 2HD1 ILE A  63      -7.155   2.174 -32.581  1.00  0.00           H  
ATOM    992 3HD1 ILE A  63      -6.879   1.299 -31.077  1.00  0.00           H  
ATOM    993  N   ALA A  64      -6.157   7.061 -30.239  1.00  0.00           N  
ATOM    994  CA  ALA A  64      -5.209   8.007 -29.691  1.00  0.00           C  
ATOM    995  C   ALA A  64      -5.877   9.097 -28.872  1.00  0.00           C  
ATOM    996  O   ALA A  64      -5.479   9.342 -27.729  1.00  0.00           O  
ATOM    997  CB  ALA A  64      -4.430   8.678 -30.806  1.00  0.00           C  
ATOM    998  H   ALA A  64      -6.248   6.933 -31.252  1.00  0.00           H  
ATOM    999  HA  ALA A  64      -4.555   7.455 -29.044  1.00  0.00           H  
ATOM   1000 1HB  ALA A  64      -3.696   9.362 -30.380  1.00  0.00           H  
ATOM   1001 2HB  ALA A  64      -3.935   7.942 -31.388  1.00  0.00           H  
ATOM   1002 3HB  ALA A  64      -5.113   9.233 -31.444  1.00  0.00           H  
ATOM   1003  N   LEU A  65      -6.929   9.697 -29.416  1.00  0.00           N  
ATOM   1004  CA  LEU A  65      -7.628  10.822 -28.802  1.00  0.00           C  
ATOM   1005  C   LEU A  65      -8.291  10.457 -27.487  1.00  0.00           C  
ATOM   1006  O   LEU A  65      -8.358  11.270 -26.565  1.00  0.00           O  
ATOM   1007  CB  LEU A  65      -8.587  11.413 -29.834  1.00  0.00           C  
ATOM   1008  CG  LEU A  65      -7.871  12.156 -31.047  1.00  0.00           C  
ATOM   1009  CD1 LEU A  65      -8.882  12.451 -32.125  1.00  0.00           C  
ATOM   1010  CD2 LEU A  65      -7.239  13.472 -30.551  1.00  0.00           C  
ATOM   1011  H   LEU A  65      -7.230   9.405 -30.351  1.00  0.00           H  
ATOM   1012  HA  LEU A  65      -6.890  11.562 -28.579  1.00  0.00           H  
ATOM   1013 1HB  LEU A  65      -9.189  10.604 -30.245  1.00  0.00           H  
ATOM   1014 2HB  LEU A  65      -9.247  12.126 -29.339  1.00  0.00           H  
ATOM   1015  HG  LEU A  65      -7.096  11.525 -31.476  1.00  0.00           H  
ATOM   1016 1HD1 LEU A  65      -8.402  12.963 -32.959  1.00  0.00           H  
ATOM   1017 2HD1 LEU A  65      -9.312  11.512 -32.473  1.00  0.00           H  
ATOM   1018 3HD1 LEU A  65      -9.655  13.069 -31.726  1.00  0.00           H  
ATOM   1019 1HD2 LEU A  65      -6.783  13.999 -31.370  1.00  0.00           H  
ATOM   1020 2HD2 LEU A  65      -8.002  14.080 -30.129  1.00  0.00           H  
ATOM   1021 3HD2 LEU A  65      -6.488  13.285 -29.799  1.00  0.00           H  
ATOM   1022  N   LYS A  66      -8.754   9.220 -27.373  1.00  0.00           N  
ATOM   1023  CA  LYS A  66      -9.353   8.695 -26.155  1.00  0.00           C  
ATOM   1024  C   LYS A  66      -8.366   8.746 -24.968  1.00  0.00           C  
ATOM   1025  O   LYS A  66      -8.778   8.674 -23.809  1.00  0.00           O  
ATOM   1026  CB  LYS A  66      -9.836   7.262 -26.384  1.00  0.00           C  
ATOM   1027  CG  LYS A  66     -10.677   6.673 -25.244  1.00  0.00           C  
ATOM   1028  CD  LYS A  66     -11.218   5.305 -25.620  1.00  0.00           C  
ATOM   1029  CE  LYS A  66     -10.178   4.216 -25.405  1.00  0.00           C  
ATOM   1030  NZ  LYS A  66     -10.745   2.892 -25.545  1.00  0.00           N  
ATOM   1031  H   LYS A  66      -8.736   8.621 -28.204  1.00  0.00           H  
ATOM   1032  HA  LYS A  66     -10.218   9.304 -25.906  1.00  0.00           H  
ATOM   1033 1HB  LYS A  66     -10.426   7.226 -27.300  1.00  0.00           H  
ATOM   1034 2HB  LYS A  66      -8.963   6.628 -26.538  1.00  0.00           H  
ATOM   1035 1HG  LYS A  66     -10.065   6.558 -24.345  1.00  0.00           H  
ATOM   1036 2HG  LYS A  66     -11.510   7.339 -25.004  1.00  0.00           H  
ATOM   1037 1HD  LYS A  66     -12.112   5.075 -25.055  1.00  0.00           H  
ATOM   1038 2HD  LYS A  66     -11.486   5.311 -26.677  1.00  0.00           H  
ATOM   1039 1HE  LYS A  66      -9.365   4.324 -26.120  1.00  0.00           H  
ATOM   1040 2HE  LYS A  66      -9.774   4.298 -24.391  1.00  0.00           H  
ATOM   1041 1HZ  LYS A  66     -10.009   2.205 -25.392  1.00  0.00           H  
ATOM   1042 2HZ  LYS A  66     -11.502   2.768 -24.862  1.00  0.00           H  
ATOM   1043 3HZ  LYS A  66     -11.107   2.774 -26.471  1.00  0.00           H  
ATOM   1044  N   ARG A  67      -7.054   8.778 -25.257  1.00  0.00           N  
ATOM   1045  CA  ARG A  67      -5.990   8.803 -24.265  1.00  0.00           C  
ATOM   1046  C   ARG A  67      -5.327  10.195 -24.208  1.00  0.00           C  
ATOM   1047  O   ARG A  67      -5.007  10.684 -23.119  1.00  0.00           O  
ATOM   1048  CB  ARG A  67      -4.968   7.726 -24.566  1.00  0.00           C  
ATOM   1049  CG  ARG A  67      -5.413   6.261 -24.391  1.00  0.00           C  
ATOM   1050  CD  ARG A  67      -5.647   5.916 -22.947  1.00  0.00           C  
ATOM   1051  NE  ARG A  67      -5.880   4.499 -22.732  1.00  0.00           N  
ATOM   1052  CZ  ARG A  67      -4.919   3.569 -22.579  1.00  0.00           C  
ATOM   1053  NH1 ARG A  67      -3.659   3.877 -22.664  1.00  0.00           N  
ATOM   1054  NH2 ARG A  67      -5.266   2.343 -22.356  1.00  0.00           N  
ATOM   1055  H   ARG A  67      -6.770   8.860 -26.237  1.00  0.00           H  
ATOM   1056  HA  ARG A  67      -6.428   8.610 -23.290  1.00  0.00           H  
ATOM   1057 1HB  ARG A  67      -4.734   7.801 -25.616  1.00  0.00           H  
ATOM   1058 2HB  ARG A  67      -4.056   7.891 -24.018  1.00  0.00           H  
ATOM   1059 1HG  ARG A  67      -6.347   6.105 -24.942  1.00  0.00           H  
ATOM   1060 2HG  ARG A  67      -4.645   5.607 -24.793  1.00  0.00           H  
ATOM   1061 1HD  ARG A  67      -4.815   6.225 -22.340  1.00  0.00           H  
ATOM   1062 2HD  ARG A  67      -6.545   6.435 -22.611  1.00  0.00           H  
ATOM   1063  HE  ARG A  67      -6.853   4.175 -22.664  1.00  0.00           H  
ATOM   1064 1HH1 ARG A  67      -3.407   4.818 -22.871  1.00  0.00           H  
ATOM   1065 2HH1 ARG A  67      -2.950   3.169 -22.546  1.00  0.00           H  
ATOM   1066 1HH2 ARG A  67      -6.271   2.133 -22.331  1.00  0.00           H  
ATOM   1067 2HH2 ARG A  67      -4.577   1.625 -22.263  1.00  0.00           H  
ATOM   1068  N   ASP A  68      -5.133  10.822 -25.366  1.00  0.00           N  
ATOM   1069  CA  ASP A  68      -4.581  12.172 -25.452  1.00  0.00           C  
ATOM   1070  C   ASP A  68      -5.472  12.950 -26.419  1.00  0.00           C  
ATOM   1071  O   ASP A  68      -5.247  12.924 -27.632  1.00  0.00           O  
ATOM   1072  CB  ASP A  68      -3.134  12.216 -25.941  1.00  0.00           C  
ATOM   1073  CG  ASP A  68      -2.569  13.674 -25.925  1.00  0.00           C  
ATOM   1074  OD1 ASP A  68      -3.357  14.637 -25.921  1.00  0.00           O  
ATOM   1075  OD2 ASP A  68      -1.358  13.813 -25.891  1.00  0.00           O  
ATOM   1076  H   ASP A  68      -5.372  10.347 -26.230  1.00  0.00           H  
ATOM   1077  HA  ASP A  68      -4.579  12.612 -24.464  1.00  0.00           H  
ATOM   1078 1HB  ASP A  68      -2.507  11.583 -25.309  1.00  0.00           H  
ATOM   1079 2HB  ASP A  68      -3.077  11.826 -26.959  1.00  0.00           H  
ATOM   1080  N   PRO A  69      -6.474  13.687 -25.907  1.00  0.00           N  
ATOM   1081  CA  PRO A  69      -7.492  14.375 -26.661  1.00  0.00           C  
ATOM   1082  C   PRO A  69      -7.061  15.730 -27.186  1.00  0.00           C  
ATOM   1083  O   PRO A  69      -7.908  16.494 -27.650  1.00  0.00           O  
ATOM   1084  CB  PRO A  69      -8.612  14.506 -25.628  1.00  0.00           C  
ATOM   1085  CG  PRO A  69      -7.881  14.705 -24.325  1.00  0.00           C  
ATOM   1086  CD  PRO A  69      -6.635  13.823 -24.439  1.00  0.00           C  
ATOM   1087  HA  PRO A  69      -7.815  13.728 -27.490  1.00  0.00           H  
ATOM   1088 1HB  PRO A  69      -9.270  15.351 -25.886  1.00  0.00           H  
ATOM   1089 2HB  PRO A  69      -9.235  13.595 -25.636  1.00  0.00           H  
ATOM   1090 1HG  PRO A  69      -7.642  15.767 -24.193  1.00  0.00           H  
ATOM   1091 2HG  PRO A  69      -8.528  14.416 -23.482  1.00  0.00           H  
ATOM   1092 1HD  PRO A  69      -5.777  14.357 -23.999  1.00  0.00           H  
ATOM   1093 2HD  PRO A  69      -6.819  12.839 -23.971  1.00  0.00           H  
ATOM   1094  N   ASN A  70      -5.766  16.067 -27.112  1.00  0.00           N  
ATOM   1095  CA  ASN A  70      -5.398  17.387 -27.576  1.00  0.00           C  
ATOM   1096  C   ASN A  70      -4.339  17.299 -28.655  1.00  0.00           C  
ATOM   1097  O   ASN A  70      -3.371  18.057 -28.673  1.00  0.00           O  
ATOM   1098  CB  ASN A  70      -4.889  18.219 -26.413  1.00  0.00           C  
ATOM   1099  CG  ASN A  70      -5.935  18.439 -25.361  1.00  0.00           C  
ATOM   1100  OD1 ASN A  70      -6.930  19.139 -25.568  1.00  0.00           O  
ATOM   1101  ND2 ASN A  70      -5.715  17.865 -24.208  1.00  0.00           N  
ATOM   1102  H   ASN A  70      -5.022  15.451 -26.722  1.00  0.00           H  
ATOM   1103  HA  ASN A  70      -6.264  17.870 -28.005  1.00  0.00           H  
ATOM   1104 1HB  ASN A  70      -4.042  17.700 -25.959  1.00  0.00           H  
ATOM   1105 2HB  ASN A  70      -4.532  19.178 -26.773  1.00  0.00           H  
ATOM   1106 1HD2 ASN A  70      -6.370  17.979 -23.464  1.00  0.00           H  
ATOM   1107 2HD2 ASN A  70      -4.891  17.316 -24.071  1.00  0.00           H  
ATOM   1108  N   ASN A  71      -4.580  16.415 -29.605  1.00  0.00           N  
ATOM   1109  CA  ASN A  71      -3.721  16.250 -30.751  1.00  0.00           C  
ATOM   1110  C   ASN A  71      -4.393  16.935 -31.930  1.00  0.00           C  
ATOM   1111  O   ASN A  71      -5.302  16.365 -32.544  1.00  0.00           O  
ATOM   1112  CB  ASN A  71      -3.446  14.769 -30.993  1.00  0.00           C  
ATOM   1113  CG  ASN A  71      -2.489  14.509 -32.121  1.00  0.00           C  
ATOM   1114  OD1 ASN A  71      -2.435  15.297 -33.072  1.00  0.00           O  
ATOM   1115  ND2 ASN A  71      -1.734  13.445 -32.030  1.00  0.00           N  
ATOM   1116  H   ASN A  71      -5.385  15.807 -29.506  1.00  0.00           H  
ATOM   1117  HA  ASN A  71      -2.774  16.758 -30.567  1.00  0.00           H  
ATOM   1118 1HB  ASN A  71      -3.032  14.332 -30.083  1.00  0.00           H  
ATOM   1119 2HB  ASN A  71      -4.373  14.256 -31.192  1.00  0.00           H  
ATOM   1120 1HD2 ASN A  71      -1.055  13.241 -32.747  1.00  0.00           H  
ATOM   1121 2HD2 ASN A  71      -1.808  12.840 -31.236  1.00  0.00           H  
ATOM   1122  N   ALA A  72      -4.011  18.178 -32.209  1.00  0.00           N  
ATOM   1123  CA  ALA A  72      -4.687  18.934 -33.258  1.00  0.00           C  
ATOM   1124  C   ALA A  72      -4.551  18.247 -34.601  1.00  0.00           C  
ATOM   1125  O   ALA A  72      -5.483  18.278 -35.404  1.00  0.00           O  
ATOM   1126  CB  ALA A  72      -4.167  20.353 -33.341  1.00  0.00           C  
ATOM   1127  H   ALA A  72      -3.256  18.607 -31.679  1.00  0.00           H  
ATOM   1128  HA  ALA A  72      -5.747  18.964 -33.016  1.00  0.00           H  
ATOM   1129 1HB  ALA A  72      -4.719  20.902 -34.108  1.00  0.00           H  
ATOM   1130 2HB  ALA A  72      -4.299  20.843 -32.385  1.00  0.00           H  
ATOM   1131 3HB  ALA A  72      -3.110  20.338 -33.593  1.00  0.00           H  
ATOM   1132  N   GLU A  73      -3.390  17.628 -34.857  1.00  0.00           N  
ATOM   1133  CA  GLU A  73      -3.202  16.975 -36.145  1.00  0.00           C  
ATOM   1134  C   GLU A  73      -4.165  15.809 -36.290  1.00  0.00           C  
ATOM   1135  O   GLU A  73      -4.738  15.619 -37.366  1.00  0.00           O  
ATOM   1136  CB  GLU A  73      -1.782  16.451 -36.312  1.00  0.00           C  
ATOM   1137  CG  GLU A  73      -0.697  17.493 -36.424  1.00  0.00           C  
ATOM   1138  CD  GLU A  73       0.691  16.871 -36.580  1.00  0.00           C  
ATOM   1139  OE1 GLU A  73       0.796  15.653 -36.651  1.00  0.00           O  
ATOM   1140  OE2 GLU A  73       1.640  17.616 -36.624  1.00  0.00           O  
ATOM   1141  H   GLU A  73      -2.651  17.630 -34.167  1.00  0.00           H  
ATOM   1142  HA  GLU A  73      -3.406  17.694 -36.934  1.00  0.00           H  
ATOM   1143 1HB  GLU A  73      -1.535  15.773 -35.500  1.00  0.00           H  
ATOM   1144 2HB  GLU A  73      -1.750  15.892 -37.236  1.00  0.00           H  
ATOM   1145 1HG  GLU A  73      -0.902  18.127 -37.286  1.00  0.00           H  
ATOM   1146 2HG  GLU A  73      -0.717  18.119 -35.534  1.00  0.00           H  
ATOM   1147  N   ALA A  74      -4.357  15.034 -35.212  1.00  0.00           N  
ATOM   1148  CA  ALA A  74      -5.301  13.924 -35.245  1.00  0.00           C  
ATOM   1149  C   ALA A  74      -6.700  14.429 -35.476  1.00  0.00           C  
ATOM   1150  O   ALA A  74      -7.431  13.861 -36.284  1.00  0.00           O  
ATOM   1151  CB  ALA A  74      -5.256  13.131 -33.959  1.00  0.00           C  
ATOM   1152  H   ALA A  74      -3.796  15.217 -34.380  1.00  0.00           H  
ATOM   1153  HA  ALA A  74      -5.041  13.278 -36.079  1.00  0.00           H  
ATOM   1154 1HB  ALA A  74      -5.959  12.303 -34.012  1.00  0.00           H  
ATOM   1155 2HB  ALA A  74      -4.268  12.756 -33.785  1.00  0.00           H  
ATOM   1156 3HB  ALA A  74      -5.530  13.788 -33.162  1.00  0.00           H  
ATOM   1157  N   TRP A  75      -7.079  15.529 -34.836  1.00  0.00           N  
ATOM   1158  CA  TRP A  75      -8.430  16.038 -35.034  1.00  0.00           C  
ATOM   1159  C   TRP A  75      -8.616  16.473 -36.495  1.00  0.00           C  
ATOM   1160  O   TRP A  75      -9.620  16.158 -37.131  1.00  0.00           O  
ATOM   1161  CB  TRP A  75      -8.727  17.204 -34.086  1.00  0.00           C  
ATOM   1162  CG  TRP A  75      -8.949  16.838 -32.634  1.00  0.00           C  
ATOM   1163  CD1 TRP A  75      -8.162  17.173 -31.579  1.00  0.00           C  
ATOM   1164  CD2 TRP A  75     -10.024  16.063 -32.087  1.00  0.00           C  
ATOM   1165  NE1 TRP A  75      -8.693  16.673 -30.414  1.00  0.00           N  
ATOM   1166  CE2 TRP A  75      -9.821  15.991 -30.707  1.00  0.00           C  
ATOM   1167  CE3 TRP A  75     -11.112  15.432 -32.635  1.00  0.00           C  
ATOM   1168  CZ2 TRP A  75     -10.677  15.300 -29.874  1.00  0.00           C  
ATOM   1169  CZ3 TRP A  75     -11.969  14.726 -31.799  1.00  0.00           C  
ATOM   1170  CH2 TRP A  75     -11.759  14.665 -30.460  1.00  0.00           C  
ATOM   1171  H   TRP A  75      -6.447  15.972 -34.156  1.00  0.00           H  
ATOM   1172  HA  TRP A  75      -9.128  15.231 -34.824  1.00  0.00           H  
ATOM   1173 1HB  TRP A  75      -7.886  17.888 -34.113  1.00  0.00           H  
ATOM   1174 2HB  TRP A  75      -9.601  17.745 -34.440  1.00  0.00           H  
ATOM   1175  HD1 TRP A  75      -7.259  17.742 -31.649  1.00  0.00           H  
ATOM   1176  HE1 TRP A  75      -8.318  16.765 -29.440  1.00  0.00           H  
ATOM   1177  HE3 TRP A  75     -11.278  15.480 -33.704  1.00  0.00           H  
ATOM   1178  HZ2 TRP A  75     -10.510  15.240 -28.795  1.00  0.00           H  
ATOM   1179  HZ3 TRP A  75     -12.812  14.219 -32.235  1.00  0.00           H  
ATOM   1180  HH2 TRP A  75     -12.450  14.098 -29.839  1.00  0.00           H  
ATOM   1181  N   TYR A  76      -7.603  17.152 -37.042  1.00  0.00           N  
ATOM   1182  CA  TYR A  76      -7.617  17.603 -38.429  1.00  0.00           C  
ATOM   1183  C   TYR A  76      -7.728  16.457 -39.413  1.00  0.00           C  
ATOM   1184  O   TYR A  76      -8.588  16.490 -40.308  1.00  0.00           O  
ATOM   1185  CB  TYR A  76      -6.384  18.458 -38.690  1.00  0.00           C  
ATOM   1186  CG  TYR A  76      -6.166  18.811 -40.113  1.00  0.00           C  
ATOM   1187  CD1 TYR A  76      -6.964  19.747 -40.743  1.00  0.00           C  
ATOM   1188  CD2 TYR A  76      -5.125  18.215 -40.791  1.00  0.00           C  
ATOM   1189  CE1 TYR A  76      -6.720  20.066 -42.062  1.00  0.00           C  
ATOM   1190  CE2 TYR A  76      -4.883  18.545 -42.096  1.00  0.00           C  
ATOM   1191  CZ  TYR A  76      -5.684  19.467 -42.731  1.00  0.00           C  
ATOM   1192  OH  TYR A  76      -5.459  19.806 -44.040  1.00  0.00           O  
ATOM   1193  H   TYR A  76      -6.800  17.399 -36.464  1.00  0.00           H  
ATOM   1194  HA  TYR A  76      -8.495  18.234 -38.557  1.00  0.00           H  
ATOM   1195 1HB  TYR A  76      -6.452  19.376 -38.124  1.00  0.00           H  
ATOM   1196 2HB  TYR A  76      -5.503  17.930 -38.338  1.00  0.00           H  
ATOM   1197  HD1 TYR A  76      -7.779  20.219 -40.207  1.00  0.00           H  
ATOM   1198  HD2 TYR A  76      -4.495  17.479 -40.286  1.00  0.00           H  
ATOM   1199  HE1 TYR A  76      -7.331  20.778 -42.584  1.00  0.00           H  
ATOM   1200  HE2 TYR A  76      -4.060  18.071 -42.634  1.00  0.00           H  
ATOM   1201  HH  TYR A  76      -4.683  19.337 -44.369  1.00  0.00           H  
ATOM   1202  N   ASN A  77      -6.855  15.449 -39.279  1.00  0.00           N  
ATOM   1203  CA  ASN A  77      -6.871  14.291 -40.166  1.00  0.00           C  
ATOM   1204  C   ASN A  77      -8.077  13.389 -39.933  1.00  0.00           C  
ATOM   1205  O   ASN A  77      -8.512  12.699 -40.853  1.00  0.00           O  
ATOM   1206  CB  ASN A  77      -5.565  13.562 -40.141  1.00  0.00           C  
ATOM   1207  CG  ASN A  77      -4.495  14.268 -40.938  1.00  0.00           C  
ATOM   1208  OD1 ASN A  77      -4.745  14.990 -41.933  1.00  0.00           O  
ATOM   1209  ND2 ASN A  77      -3.275  14.084 -40.512  1.00  0.00           N  
ATOM   1210  H   ASN A  77      -6.165  15.491 -38.529  1.00  0.00           H  
ATOM   1211  HA  ASN A  77      -6.966  14.678 -41.169  1.00  0.00           H  
ATOM   1212 1HB  ASN A  77      -5.229  13.431 -39.106  1.00  0.00           H  
ATOM   1213 2HB  ASN A  77      -5.707  12.585 -40.574  1.00  0.00           H  
ATOM   1214 1HD2 ASN A  77      -2.510  14.526 -40.984  1.00  0.00           H  
ATOM   1215 2HD2 ASN A  77      -3.098  13.511 -39.711  1.00  0.00           H  
ATOM   1216  N   LEU A  78      -8.631  13.386 -38.714  1.00  0.00           N  
ATOM   1217  CA  LEU A  78      -9.849  12.646 -38.436  1.00  0.00           C  
ATOM   1218  C   LEU A  78     -10.918  13.295 -39.294  1.00  0.00           C  
ATOM   1219  O   LEU A  78     -11.663  12.606 -40.006  1.00  0.00           O  
ATOM   1220  CB  LEU A  78     -10.179  12.737 -36.930  1.00  0.00           C  
ATOM   1221  CG  LEU A  78     -11.428  12.055 -36.378  1.00  0.00           C  
ATOM   1222  CD1 LEU A  78     -11.358  10.581 -36.596  1.00  0.00           C  
ATOM   1223  CD2 LEU A  78     -11.513  12.357 -34.899  1.00  0.00           C  
ATOM   1224  H   LEU A  78      -8.182  13.883 -37.948  1.00  0.00           H  
ATOM   1225  HA  LEU A  78      -9.731  11.614 -38.745  1.00  0.00           H  
ATOM   1226 1HB  LEU A  78      -9.336  12.325 -36.386  1.00  0.00           H  
ATOM   1227 2HB  LEU A  78     -10.252  13.784 -36.668  1.00  0.00           H  
ATOM   1228  HG  LEU A  78     -12.307  12.437 -36.879  1.00  0.00           H  
ATOM   1229 1HD1 LEU A  78     -12.240  10.123 -36.175  1.00  0.00           H  
ATOM   1230 2HD1 LEU A  78     -11.310  10.372 -37.655  1.00  0.00           H  
ATOM   1231 3HD1 LEU A  78     -10.486  10.178 -36.102  1.00  0.00           H  
ATOM   1232 1HD2 LEU A  78     -12.404  11.892 -34.475  1.00  0.00           H  
ATOM   1233 2HD2 LEU A  78     -10.632  11.972 -34.402  1.00  0.00           H  
ATOM   1234 3HD2 LEU A  78     -11.560  13.423 -34.762  1.00  0.00           H  
ATOM   1235  N   GLY A  79     -10.934  14.634 -39.285  1.00  0.00           N  
ATOM   1236  CA  GLY A  79     -11.835  15.427 -40.093  1.00  0.00           C  
ATOM   1237  C   GLY A  79     -11.662  15.069 -41.558  1.00  0.00           C  
ATOM   1238  O   GLY A  79     -12.646  14.742 -42.224  1.00  0.00           O  
ATOM   1239  H   GLY A  79     -10.312  15.133 -38.638  1.00  0.00           H  
ATOM   1240 1HA  GLY A  79     -12.849  15.218 -39.784  1.00  0.00           H  
ATOM   1241 2HA  GLY A  79     -11.641  16.488 -39.931  1.00  0.00           H  
ATOM   1242  N   ASN A  80     -10.414  15.097 -42.051  1.00  0.00           N  
ATOM   1243  CA  ASN A  80     -10.132  14.763 -43.442  1.00  0.00           C  
ATOM   1244  C   ASN A  80     -10.560  13.355 -43.826  1.00  0.00           C  
ATOM   1245  O   ASN A  80     -11.080  13.149 -44.919  1.00  0.00           O  
ATOM   1246  CB  ASN A  80      -8.657  14.873 -43.729  1.00  0.00           C  
ATOM   1247  CG  ASN A  80      -8.117  16.238 -43.887  1.00  0.00           C  
ATOM   1248  OD1 ASN A  80      -8.802  17.153 -44.358  1.00  0.00           O  
ATOM   1249  ND2 ASN A  80      -6.896  16.445 -43.492  1.00  0.00           N  
ATOM   1250  H   ASN A  80      -9.661  15.413 -41.435  1.00  0.00           H  
ATOM   1251  HA  ASN A  80     -10.672  15.453 -44.075  1.00  0.00           H  
ATOM   1252 1HB  ASN A  80      -8.114  14.365 -42.965  1.00  0.00           H  
ATOM   1253 2HB  ASN A  80      -8.463  14.335 -44.656  1.00  0.00           H  
ATOM   1254 1HD2 ASN A  80      -6.510  17.360 -43.605  1.00  0.00           H  
ATOM   1255 2HD2 ASN A  80      -6.318  15.723 -43.048  1.00  0.00           H  
ATOM   1256  N   ALA A  81     -10.368  12.380 -42.947  1.00  0.00           N  
ATOM   1257  CA  ALA A  81     -10.794  11.035 -43.279  1.00  0.00           C  
ATOM   1258  C   ALA A  81     -12.321  10.999 -43.464  1.00  0.00           C  
ATOM   1259  O   ALA A  81     -12.825  10.468 -44.460  1.00  0.00           O  
ATOM   1260  CB  ALA A  81     -10.329  10.094 -42.187  1.00  0.00           C  
ATOM   1261  H   ALA A  81      -9.867  12.567 -42.077  1.00  0.00           H  
ATOM   1262  HA  ALA A  81     -10.337  10.751 -44.223  1.00  0.00           H  
ATOM   1263 1HB  ALA A  81     -10.619   9.093 -42.417  1.00  0.00           H  
ATOM   1264 2HB  ALA A  81      -9.250  10.150 -42.098  1.00  0.00           H  
ATOM   1265 3HB  ALA A  81     -10.784  10.403 -41.248  1.00  0.00           H  
ATOM   1266  N   TYR A  82     -13.056  11.663 -42.560  1.00  0.00           N  
ATOM   1267  CA  TYR A  82     -14.512  11.700 -42.679  1.00  0.00           C  
ATOM   1268  C   TYR A  82     -14.963  12.451 -43.927  1.00  0.00           C  
ATOM   1269  O   TYR A  82     -15.905  12.023 -44.601  1.00  0.00           O  
ATOM   1270  CB  TYR A  82     -15.148  12.310 -41.429  1.00  0.00           C  
ATOM   1271  CG  TYR A  82     -15.320  11.342 -40.277  1.00  0.00           C  
ATOM   1272  CD1 TYR A  82     -14.544  11.420 -39.139  1.00  0.00           C  
ATOM   1273  CD2 TYR A  82     -16.306  10.375 -40.364  1.00  0.00           C  
ATOM   1274  CE1 TYR A  82     -14.764  10.543 -38.102  1.00  0.00           C  
ATOM   1275  CE2 TYR A  82     -16.520   9.507 -39.330  1.00  0.00           C  
ATOM   1276  CZ  TYR A  82     -15.759   9.593 -38.199  1.00  0.00           C  
ATOM   1277  OH  TYR A  82     -15.989   8.725 -37.154  1.00  0.00           O  
ATOM   1278  H   TYR A  82     -12.593  12.090 -41.750  1.00  0.00           H  
ATOM   1279  HA  TYR A  82     -14.869  10.676 -42.769  1.00  0.00           H  
ATOM   1280 1HB  TYR A  82     -14.527  13.140 -41.081  1.00  0.00           H  
ATOM   1281 2HB  TYR A  82     -16.120  12.723 -41.680  1.00  0.00           H  
ATOM   1282  HD1 TYR A  82     -13.775  12.174 -39.050  1.00  0.00           H  
ATOM   1283  HD2 TYR A  82     -16.924  10.303 -41.254  1.00  0.00           H  
ATOM   1284  HE1 TYR A  82     -14.171  10.609 -37.203  1.00  0.00           H  
ATOM   1285  HE2 TYR A  82     -17.305   8.755 -39.405  1.00  0.00           H  
ATOM   1286  HH  TYR A  82     -15.467   8.990 -36.390  1.00  0.00           H  
ATOM   1287  N   TYR A  83     -14.262  13.547 -44.233  1.00  0.00           N  
ATOM   1288  CA  TYR A  83     -14.479  14.418 -45.384  1.00  0.00           C  
ATOM   1289  C   TYR A  83     -14.374  13.595 -46.666  1.00  0.00           C  
ATOM   1290  O   TYR A  83     -15.263  13.613 -47.516  1.00  0.00           O  
ATOM   1291  CB  TYR A  83     -13.404  15.512 -45.360  1.00  0.00           C  
ATOM   1292  CG  TYR A  83     -13.386  16.534 -46.428  1.00  0.00           C  
ATOM   1293  CD1 TYR A  83     -14.090  17.719 -46.286  1.00  0.00           C  
ATOM   1294  CD2 TYR A  83     -12.641  16.292 -47.559  1.00  0.00           C  
ATOM   1295  CE1 TYR A  83     -14.039  18.663 -47.286  1.00  0.00           C  
ATOM   1296  CE2 TYR A  83     -12.593  17.214 -48.552  1.00  0.00           C  
ATOM   1297  CZ  TYR A  83     -13.279  18.395 -48.433  1.00  0.00           C  
ATOM   1298  OH  TYR A  83     -13.210  19.298 -49.459  1.00  0.00           O  
ATOM   1299  H   TYR A  83     -13.523  13.824 -43.579  1.00  0.00           H  
ATOM   1300  HA  TYR A  83     -15.479  14.851 -45.325  1.00  0.00           H  
ATOM   1301 1HB  TYR A  83     -13.428  16.022 -44.410  1.00  0.00           H  
ATOM   1302 2HB  TYR A  83     -12.463  15.032 -45.407  1.00  0.00           H  
ATOM   1303  HD1 TYR A  83     -14.670  17.898 -45.387  1.00  0.00           H  
ATOM   1304  HD2 TYR A  83     -12.090  15.355 -47.659  1.00  0.00           H  
ATOM   1305  HE1 TYR A  83     -14.585  19.593 -47.183  1.00  0.00           H  
ATOM   1306  HE2 TYR A  83     -12.007  17.016 -49.445  1.00  0.00           H  
ATOM   1307  HH  TYR A  83     -12.674  18.928 -50.168  1.00  0.00           H  
ATOM   1308  N   LYS A  84     -13.287  12.827 -46.791  1.00  0.00           N  
ATOM   1309  CA  LYS A  84     -13.033  11.988 -47.964  1.00  0.00           C  
ATOM   1310  C   LYS A  84     -14.104  10.917 -48.141  1.00  0.00           C  
ATOM   1311  O   LYS A  84     -14.454  10.566 -49.271  1.00  0.00           O  
ATOM   1312  CB  LYS A  84     -11.650  11.353 -47.855  1.00  0.00           C  
ATOM   1313  CG  LYS A  84     -10.474  12.334 -47.996  1.00  0.00           C  
ATOM   1314  CD  LYS A  84     -10.293  12.833 -49.427  1.00  0.00           C  
ATOM   1315  CE  LYS A  84      -9.060  13.708 -49.544  1.00  0.00           C  
ATOM   1316  NZ  LYS A  84      -8.866  14.219 -50.935  1.00  0.00           N  
ATOM   1317  H   LYS A  84     -12.577  12.864 -46.052  1.00  0.00           H  
ATOM   1318  HA  LYS A  84     -13.068  12.622 -48.840  1.00  0.00           H  
ATOM   1319 1HB  LYS A  84     -11.554  10.865 -46.880  1.00  0.00           H  
ATOM   1320 2HB  LYS A  84     -11.547  10.585 -48.619  1.00  0.00           H  
ATOM   1321 1HG  LYS A  84     -10.675  13.200 -47.372  1.00  0.00           H  
ATOM   1322 2HG  LYS A  84      -9.559  11.875 -47.644  1.00  0.00           H  
ATOM   1323 1HD  LYS A  84     -10.196  11.978 -50.099  1.00  0.00           H  
ATOM   1324 2HD  LYS A  84     -11.152  13.421 -49.732  1.00  0.00           H  
ATOM   1325 1HE  LYS A  84      -9.162  14.555 -48.865  1.00  0.00           H  
ATOM   1326 2HE  LYS A  84      -8.183  13.127 -49.254  1.00  0.00           H  
ATOM   1327 1HZ  LYS A  84      -8.036  14.795 -50.970  1.00  0.00           H  
ATOM   1328 2HZ  LYS A  84      -8.758  13.438 -51.569  1.00  0.00           H  
ATOM   1329 3HZ  LYS A  84      -9.666  14.768 -51.212  1.00  0.00           H  
ATOM   1330  N   GLN A  85     -14.681  10.447 -47.036  1.00  0.00           N  
ATOM   1331  CA  GLN A  85     -15.750   9.450 -47.069  1.00  0.00           C  
ATOM   1332  C   GLN A  85     -17.120  10.082 -47.356  1.00  0.00           C  
ATOM   1333  O   GLN A  85     -18.128   9.372 -47.429  1.00  0.00           O  
ATOM   1334  CB  GLN A  85     -15.843   8.705 -45.735  1.00  0.00           C  
ATOM   1335  CG  GLN A  85     -14.670   7.826 -45.380  1.00  0.00           C  
ATOM   1336  CD  GLN A  85     -14.868   7.223 -44.010  1.00  0.00           C  
ATOM   1337  OE1 GLN A  85     -15.640   7.766 -43.209  1.00  0.00           O  
ATOM   1338  NE2 GLN A  85     -14.226   6.100 -43.743  1.00  0.00           N  
ATOM   1339  H   GLN A  85     -14.302  10.736 -46.127  1.00  0.00           H  
ATOM   1340  HA  GLN A  85     -15.528   8.738 -47.860  1.00  0.00           H  
ATOM   1341 1HB  GLN A  85     -15.947   9.439 -44.937  1.00  0.00           H  
ATOM   1342 2HB  GLN A  85     -16.739   8.090 -45.727  1.00  0.00           H  
ATOM   1343 1HG  GLN A  85     -14.603   7.018 -46.106  1.00  0.00           H  
ATOM   1344 2HG  GLN A  85     -13.756   8.406 -45.384  1.00  0.00           H  
ATOM   1345 1HE2 GLN A  85     -14.352   5.663 -42.854  1.00  0.00           H  
ATOM   1346 2HE2 GLN A  85     -13.649   5.679 -44.443  1.00  0.00           H  
ATOM   1347  N   GLY A  86     -17.167  11.408 -47.499  1.00  0.00           N  
ATOM   1348  CA  GLY A  86     -18.380  12.165 -47.757  1.00  0.00           C  
ATOM   1349  C   GLY A  86     -19.144  12.572 -46.499  1.00  0.00           C  
ATOM   1350  O   GLY A  86     -20.249  13.127 -46.569  1.00  0.00           O  
ATOM   1351  H   GLY A  86     -16.304  11.953 -47.450  1.00  0.00           H  
ATOM   1352 1HA  GLY A  86     -18.106  13.052 -48.319  1.00  0.00           H  
ATOM   1353 2HA  GLY A  86     -19.034  11.578 -48.403  1.00  0.00           H  
ATOM   1354  N   ASP A  87     -18.595  12.273 -45.327  1.00  0.00           N  
ATOM   1355  CA  ASP A  87     -19.301  12.639 -44.115  1.00  0.00           C  
ATOM   1356  C   ASP A  87     -18.830  14.008 -43.699  1.00  0.00           C  
ATOM   1357  O   ASP A  87     -17.982  14.174 -42.819  1.00  0.00           O  
ATOM   1358  CB  ASP A  87     -19.109  11.601 -43.019  1.00  0.00           C  
ATOM   1359  CG  ASP A  87     -20.024  11.847 -41.827  1.00  0.00           C  
ATOM   1360  OD1 ASP A  87     -20.507  12.974 -41.652  1.00  0.00           O  
ATOM   1361  OD2 ASP A  87     -20.287  10.891 -41.129  1.00  0.00           O  
ATOM   1362  H   ASP A  87     -17.669  11.856 -45.273  1.00  0.00           H  
ATOM   1363  HA  ASP A  87     -20.366  12.685 -44.327  1.00  0.00           H  
ATOM   1364 1HB  ASP A  87     -19.291  10.601 -43.421  1.00  0.00           H  
ATOM   1365 2HB  ASP A  87     -18.073  11.628 -42.691  1.00  0.00           H  
ATOM   1366  N   TYR A  88     -19.428  14.991 -44.346  1.00  0.00           N  
ATOM   1367  CA  TYR A  88     -19.014  16.361 -44.156  1.00  0.00           C  
ATOM   1368  C   TYR A  88     -19.427  16.889 -42.800  1.00  0.00           C  
ATOM   1369  O   TYR A  88     -18.748  17.753 -42.252  1.00  0.00           O  
ATOM   1370  CB  TYR A  88     -19.542  17.200 -45.302  1.00  0.00           C  
ATOM   1371  CG  TYR A  88     -18.900  16.775 -46.563  1.00  0.00           C  
ATOM   1372  CD1 TYR A  88     -19.648  16.103 -47.491  1.00  0.00           C  
ATOM   1373  CD2 TYR A  88     -17.553  16.987 -46.777  1.00  0.00           C  
ATOM   1374  CE1 TYR A  88     -19.062  15.644 -48.636  1.00  0.00           C  
ATOM   1375  CE2 TYR A  88     -16.968  16.527 -47.933  1.00  0.00           C  
ATOM   1376  CZ  TYR A  88     -17.711  15.860 -48.854  1.00  0.00           C  
ATOM   1377  OH  TYR A  88     -17.119  15.383 -49.994  1.00  0.00           O  
ATOM   1378  H   TYR A  88     -20.121  14.718 -45.049  1.00  0.00           H  
ATOM   1379  HA  TYR A  88     -17.935  16.384 -44.201  1.00  0.00           H  
ATOM   1380 1HB  TYR A  88     -20.601  17.051 -45.394  1.00  0.00           H  
ATOM   1381 2HB  TYR A  88     -19.354  18.260 -45.136  1.00  0.00           H  
ATOM   1382  HD1 TYR A  88     -20.708  15.919 -47.315  1.00  0.00           H  
ATOM   1383  HD2 TYR A  88     -16.958  17.507 -46.034  1.00  0.00           H  
ATOM   1384  HE1 TYR A  88     -19.657  15.104 -49.368  1.00  0.00           H  
ATOM   1385  HE2 TYR A  88     -15.916  16.678 -48.116  1.00  0.00           H  
ATOM   1386  HH  TYR A  88     -16.167  15.501 -49.937  1.00  0.00           H  
ATOM   1387  N   ASP A  89     -20.517  16.371 -42.220  1.00  0.00           N  
ATOM   1388  CA  ASP A  89     -20.912  16.848 -40.902  1.00  0.00           C  
ATOM   1389  C   ASP A  89     -19.861  16.466 -39.868  1.00  0.00           C  
ATOM   1390  O   ASP A  89     -19.465  17.289 -39.029  1.00  0.00           O  
ATOM   1391  CB  ASP A  89     -22.255  16.255 -40.492  1.00  0.00           C  
ATOM   1392  CG  ASP A  89     -23.461  16.840 -41.237  1.00  0.00           C  
ATOM   1393  OD1 ASP A  89     -23.380  17.928 -41.785  1.00  0.00           O  
ATOM   1394  OD2 ASP A  89     -24.460  16.176 -41.281  1.00  0.00           O  
ATOM   1395  H   ASP A  89     -21.070  15.664 -42.699  1.00  0.00           H  
ATOM   1396  HA  ASP A  89     -20.992  17.940 -40.933  1.00  0.00           H  
ATOM   1397 1HB  ASP A  89     -22.231  15.174 -40.668  1.00  0.00           H  
ATOM   1398 2HB  ASP A  89     -22.398  16.403 -39.425  1.00  0.00           H  
ATOM   1399  N   GLU A  90     -19.363  15.224 -39.953  1.00  0.00           N  
ATOM   1400  CA  GLU A  90     -18.311  14.818 -39.033  1.00  0.00           C  
ATOM   1401  C   GLU A  90     -17.034  15.587 -39.322  1.00  0.00           C  
ATOM   1402  O   GLU A  90     -16.401  16.121 -38.407  1.00  0.00           O  
ATOM   1403  CB  GLU A  90     -18.071  13.321 -39.110  1.00  0.00           C  
ATOM   1404  CG  GLU A  90     -19.169  12.464 -38.471  1.00  0.00           C  
ATOM   1405  CD  GLU A  90     -19.248  12.563 -36.957  1.00  0.00           C  
ATOM   1406  OE1 GLU A  90     -18.295  12.198 -36.307  1.00  0.00           O  
ATOM   1407  OE2 GLU A  90     -20.246  13.022 -36.454  1.00  0.00           O  
ATOM   1408  H   GLU A  90     -19.746  14.543 -40.636  1.00  0.00           H  
ATOM   1409  HA  GLU A  90     -18.629  15.060 -38.017  1.00  0.00           H  
ATOM   1410 1HB  GLU A  90     -18.020  13.039 -40.155  1.00  0.00           H  
ATOM   1411 2HB  GLU A  90     -17.135  13.078 -38.682  1.00  0.00           H  
ATOM   1412 1HG  GLU A  90     -20.127  12.766 -38.893  1.00  0.00           H  
ATOM   1413 2HG  GLU A  90     -18.997  11.426 -38.755  1.00  0.00           H  
ATOM   1414  N   ALA A  91     -16.737  15.805 -40.615  1.00  0.00           N  
ATOM   1415  CA  ALA A  91     -15.537  16.533 -40.961  1.00  0.00           C  
ATOM   1416  C   ALA A  91     -15.528  17.916 -40.316  1.00  0.00           C  
ATOM   1417  O   ALA A  91     -14.505  18.328 -39.763  1.00  0.00           O  
ATOM   1418  CB  ALA A  91     -15.432  16.665 -42.463  1.00  0.00           C  
ATOM   1419  H   ALA A  91     -17.297  15.367 -41.350  1.00  0.00           H  
ATOM   1420  HA  ALA A  91     -14.691  15.971 -40.601  1.00  0.00           H  
ATOM   1421 1HB  ALA A  91     -14.526  17.163 -42.708  1.00  0.00           H  
ATOM   1422 2HB  ALA A  91     -15.436  15.674 -42.894  1.00  0.00           H  
ATOM   1423 3HB  ALA A  91     -16.269  17.231 -42.835  1.00  0.00           H  
ATOM   1424  N   ILE A  92     -16.681  18.587 -40.290  1.00  0.00           N  
ATOM   1425  CA  ILE A  92     -16.797  19.900 -39.664  1.00  0.00           C  
ATOM   1426  C   ILE A  92     -16.474  19.857 -38.187  1.00  0.00           C  
ATOM   1427  O   ILE A  92     -15.703  20.688 -37.696  1.00  0.00           O  
ATOM   1428  CB  ILE A  92     -18.211  20.485 -39.852  1.00  0.00           C  
ATOM   1429  CG1 ILE A  92     -18.401  20.834 -41.316  1.00  0.00           C  
ATOM   1430  CG2 ILE A  92     -18.461  21.673 -38.919  1.00  0.00           C  
ATOM   1431  CD1 ILE A  92     -19.818  21.112 -41.756  1.00  0.00           C  
ATOM   1432  H   ILE A  92     -17.485  18.196 -40.799  1.00  0.00           H  
ATOM   1433  HA  ILE A  92     -16.079  20.556 -40.147  1.00  0.00           H  
ATOM   1434  HB  ILE A  92     -18.940  19.707 -39.627  1.00  0.00           H  
ATOM   1435 1HG1 ILE A  92     -17.800  21.717 -41.541  1.00  0.00           H  
ATOM   1436 2HG1 ILE A  92     -18.030  20.024 -41.879  1.00  0.00           H  
ATOM   1437 1HG2 ILE A  92     -19.466  22.038 -39.062  1.00  0.00           H  
ATOM   1438 2HG2 ILE A  92     -18.356  21.384 -37.876  1.00  0.00           H  
ATOM   1439 3HG2 ILE A  92     -17.764  22.450 -39.137  1.00  0.00           H  
ATOM   1440 1HD1 ILE A  92     -19.824  21.333 -42.817  1.00  0.00           H  
ATOM   1441 2HD1 ILE A  92     -20.430  20.229 -41.572  1.00  0.00           H  
ATOM   1442 3HD1 ILE A  92     -20.225  21.944 -41.220  1.00  0.00           H  
ATOM   1443  N   GLU A  93     -17.066  18.905 -37.471  1.00  0.00           N  
ATOM   1444  CA  GLU A  93     -16.842  18.821 -36.034  1.00  0.00           C  
ATOM   1445  C   GLU A  93     -15.366  18.610 -35.700  1.00  0.00           C  
ATOM   1446  O   GLU A  93     -14.822  19.239 -34.780  1.00  0.00           O  
ATOM   1447  CB  GLU A  93     -17.662  17.654 -35.464  1.00  0.00           C  
ATOM   1448  CG  GLU A  93     -17.627  17.476 -33.942  1.00  0.00           C  
ATOM   1449  CD  GLU A  93     -18.316  18.596 -33.197  1.00  0.00           C  
ATOM   1450  OE1 GLU A  93     -19.026  19.352 -33.821  1.00  0.00           O  
ATOM   1451  OE2 GLU A  93     -18.161  18.671 -32.000  1.00  0.00           O  
ATOM   1452  H   GLU A  93     -17.724  18.267 -37.940  1.00  0.00           H  
ATOM   1453  HA  GLU A  93     -17.174  19.753 -35.578  1.00  0.00           H  
ATOM   1454 1HB  GLU A  93     -18.701  17.763 -35.770  1.00  0.00           H  
ATOM   1455 2HB  GLU A  93     -17.298  16.719 -35.905  1.00  0.00           H  
ATOM   1456 1HG  GLU A  93     -18.112  16.535 -33.693  1.00  0.00           H  
ATOM   1457 2HG  GLU A  93     -16.588  17.411 -33.617  1.00  0.00           H  
ATOM   1458  N   TYR A  94     -14.698  17.760 -36.468  1.00  0.00           N  
ATOM   1459  CA  TYR A  94     -13.315  17.461 -36.158  1.00  0.00           C  
ATOM   1460  C   TYR A  94     -12.351  18.550 -36.626  1.00  0.00           C  
ATOM   1461  O   TYR A  94     -11.365  18.836 -35.934  1.00  0.00           O  
ATOM   1462  CB  TYR A  94     -12.985  16.100 -36.721  1.00  0.00           C  
ATOM   1463  CG  TYR A  94     -13.850  15.044 -36.116  1.00  0.00           C  
ATOM   1464  CD1 TYR A  94     -14.581  14.227 -36.922  1.00  0.00           C  
ATOM   1465  CD2 TYR A  94     -13.974  14.925 -34.747  1.00  0.00           C  
ATOM   1466  CE1 TYR A  94     -15.412  13.306 -36.356  1.00  0.00           C  
ATOM   1467  CE2 TYR A  94     -14.803  13.991 -34.204  1.00  0.00           C  
ATOM   1468  CZ  TYR A  94     -15.521  13.193 -35.009  1.00  0.00           C  
ATOM   1469  OH  TYR A  94     -16.365  12.254 -34.477  1.00  0.00           O  
ATOM   1470  H   TYR A  94     -15.202  17.260 -37.212  1.00  0.00           H  
ATOM   1471  HA  TYR A  94     -13.215  17.425 -35.079  1.00  0.00           H  
ATOM   1472 1HB  TYR A  94     -13.166  16.119 -37.774  1.00  0.00           H  
ATOM   1473 2HB  TYR A  94     -11.952  15.848 -36.545  1.00  0.00           H  
ATOM   1474  HD1 TYR A  94     -14.513  14.311 -38.007  1.00  0.00           H  
ATOM   1475  HD2 TYR A  94     -13.429  15.568 -34.095  1.00  0.00           H  
ATOM   1476  HE1 TYR A  94     -15.999  12.659 -36.967  1.00  0.00           H  
ATOM   1477  HE2 TYR A  94     -14.901  13.899 -33.126  1.00  0.00           H  
ATOM   1478  HH  TYR A  94     -17.082  12.066 -35.130  1.00  0.00           H  
ATOM   1479  N   TYR A  95     -12.634  19.189 -37.769  1.00  0.00           N  
ATOM   1480  CA  TYR A  95     -11.781  20.272 -38.223  1.00  0.00           C  
ATOM   1481  C   TYR A  95     -11.834  21.380 -37.196  1.00  0.00           C  
ATOM   1482  O   TYR A  95     -10.802  21.973 -36.863  1.00  0.00           O  
ATOM   1483  CB  TYR A  95     -12.232  20.848 -39.570  1.00  0.00           C  
ATOM   1484  CG  TYR A  95     -11.965  20.020 -40.797  1.00  0.00           C  
ATOM   1485  CD1 TYR A  95     -10.744  19.408 -40.997  1.00  0.00           C  
ATOM   1486  CD2 TYR A  95     -12.964  19.897 -41.746  1.00  0.00           C  
ATOM   1487  CE1 TYR A  95     -10.533  18.678 -42.123  1.00  0.00           C  
ATOM   1488  CE2 TYR A  95     -12.748  19.175 -42.871  1.00  0.00           C  
ATOM   1489  CZ  TYR A  95     -11.544  18.562 -43.066  1.00  0.00           C  
ATOM   1490  OH  TYR A  95     -11.336  17.857 -44.217  1.00  0.00           O  
ATOM   1491  H   TYR A  95     -13.432  18.900 -38.339  1.00  0.00           H  
ATOM   1492  HA  TYR A  95     -10.755  19.917 -38.278  1.00  0.00           H  
ATOM   1493 1HB  TYR A  95     -13.308  21.000 -39.519  1.00  0.00           H  
ATOM   1494 2HB  TYR A  95     -11.778  21.830 -39.716  1.00  0.00           H  
ATOM   1495  HD1 TYR A  95      -9.952  19.497 -40.269  1.00  0.00           H  
ATOM   1496  HD2 TYR A  95     -13.923  20.383 -41.594  1.00  0.00           H  
ATOM   1497  HE1 TYR A  95      -9.569  18.202 -42.271  1.00  0.00           H  
ATOM   1498  HE2 TYR A  95     -13.532  19.090 -43.619  1.00  0.00           H  
ATOM   1499  HH  TYR A  95     -10.418  17.539 -44.246  1.00  0.00           H  
ATOM   1500  N   GLN A  96     -13.035  21.662 -36.665  1.00  0.00           N  
ATOM   1501  CA  GLN A  96     -13.131  22.722 -35.694  1.00  0.00           C  
ATOM   1502  C   GLN A  96     -12.385  22.367 -34.412  1.00  0.00           C  
ATOM   1503  O   GLN A  96     -11.708  23.227 -33.856  1.00  0.00           O  
ATOM   1504  CB  GLN A  96     -14.579  23.095 -35.413  1.00  0.00           C  
ATOM   1505  CG  GLN A  96     -14.732  24.332 -34.506  1.00  0.00           C  
ATOM   1506  CD  GLN A  96     -14.105  25.577 -35.139  1.00  0.00           C  
ATOM   1507  OE1 GLN A  96     -14.235  25.781 -36.349  1.00  0.00           O  
ATOM   1508  NE2 GLN A  96     -13.446  26.412 -34.340  1.00  0.00           N  
ATOM   1509  H   GLN A  96     -13.885  21.170 -36.973  1.00  0.00           H  
ATOM   1510  HA  GLN A  96     -12.657  23.597 -36.123  1.00  0.00           H  
ATOM   1511 1HB  GLN A  96     -15.090  23.291 -36.357  1.00  0.00           H  
ATOM   1512 2HB  GLN A  96     -15.084  22.247 -34.941  1.00  0.00           H  
ATOM   1513 1HG  GLN A  96     -15.790  24.525 -34.351  1.00  0.00           H  
ATOM   1514 2HG  GLN A  96     -14.243  24.152 -33.546  1.00  0.00           H  
ATOM   1515 1HE2 GLN A  96     -13.028  27.239 -34.707  1.00  0.00           H  
ATOM   1516 2HE2 GLN A  96     -13.371  26.240 -33.324  1.00  0.00           H  
ATOM   1517  N   LYS A  97     -12.439  21.108 -33.950  1.00  0.00           N  
ATOM   1518  CA  LYS A  97     -11.671  20.793 -32.747  1.00  0.00           C  
ATOM   1519  C   LYS A  97     -10.176  21.038 -32.969  1.00  0.00           C  
ATOM   1520  O   LYS A  97      -9.492  21.556 -32.076  1.00  0.00           O  
ATOM   1521  CB  LYS A  97     -11.945  19.370 -32.255  1.00  0.00           C  
ATOM   1522  CG  LYS A  97     -13.330  19.236 -31.637  1.00  0.00           C  
ATOM   1523  CD  LYS A  97     -13.638  17.844 -31.122  1.00  0.00           C  
ATOM   1524  CE  LYS A  97     -15.041  17.823 -30.508  1.00  0.00           C  
ATOM   1525  NZ  LYS A  97     -15.420  16.499 -29.938  1.00  0.00           N  
ATOM   1526  H   LYS A  97     -13.048  20.411 -34.389  1.00  0.00           H  
ATOM   1527  HA  LYS A  97     -11.994  21.468 -31.957  1.00  0.00           H  
ATOM   1528 1HB  LYS A  97     -11.872  18.674 -33.095  1.00  0.00           H  
ATOM   1529 2HB  LYS A  97     -11.195  19.078 -31.517  1.00  0.00           H  
ATOM   1530 1HG  LYS A  97     -13.411  19.939 -30.808  1.00  0.00           H  
ATOM   1531 2HG  LYS A  97     -14.079  19.505 -32.379  1.00  0.00           H  
ATOM   1532 1HD  LYS A  97     -13.607  17.145 -31.955  1.00  0.00           H  
ATOM   1533 2HD  LYS A  97     -12.901  17.549 -30.377  1.00  0.00           H  
ATOM   1534 1HE  LYS A  97     -15.090  18.572 -29.721  1.00  0.00           H  
ATOM   1535 2HE  LYS A  97     -15.755  18.086 -31.286  1.00  0.00           H  
ATOM   1536 1HZ  LYS A  97     -16.358  16.566 -29.561  1.00  0.00           H  
ATOM   1537 2HZ  LYS A  97     -15.401  15.791 -30.656  1.00  0.00           H  
ATOM   1538 3HZ  LYS A  97     -14.781  16.251 -29.199  1.00  0.00           H  
ATOM   1539  N   ALA A  98      -9.663  20.699 -34.162  1.00  0.00           N  
ATOM   1540  CA  ALA A  98      -8.250  20.953 -34.441  1.00  0.00           C  
ATOM   1541  C   ALA A  98      -7.955  22.446 -34.340  1.00  0.00           C  
ATOM   1542  O   ALA A  98      -6.929  22.847 -33.778  1.00  0.00           O  
ATOM   1543  CB  ALA A  98      -7.887  20.466 -35.824  1.00  0.00           C  
ATOM   1544  H   ALA A  98     -10.259  20.215 -34.848  1.00  0.00           H  
ATOM   1545  HA  ALA A  98      -7.656  20.426 -33.699  1.00  0.00           H  
ATOM   1546 1HB  ALA A  98      -6.829  20.644 -36.009  1.00  0.00           H  
ATOM   1547 2HB  ALA A  98      -8.093  19.429 -35.887  1.00  0.00           H  
ATOM   1548 3HB  ALA A  98      -8.481  20.994 -36.567  1.00  0.00           H  
ATOM   1549  N   LEU A  99      -8.883  23.257 -34.858  1.00  0.00           N  
ATOM   1550  CA  LEU A  99      -8.819  24.713 -34.822  1.00  0.00           C  
ATOM   1551  C   LEU A  99      -8.958  25.291 -33.417  1.00  0.00           C  
ATOM   1552  O   LEU A  99      -8.387  26.332 -33.114  1.00  0.00           O  
ATOM   1553  CB  LEU A  99      -9.850  25.293 -35.777  1.00  0.00           C  
ATOM   1554  CG  LEU A  99      -9.537  25.095 -37.279  1.00  0.00           C  
ATOM   1555  CD1 LEU A  99     -10.747  25.430 -38.086  1.00  0.00           C  
ATOM   1556  CD2 LEU A  99      -8.388  26.041 -37.666  1.00  0.00           C  
ATOM   1557  H   LEU A  99      -9.662  22.821 -35.365  1.00  0.00           H  
ATOM   1558  HA  LEU A  99      -7.848  24.985 -35.177  1.00  0.00           H  
ATOM   1559 1HB  LEU A  99     -10.803  24.841 -35.569  1.00  0.00           H  
ATOM   1560 2HB  LEU A  99      -9.935  26.362 -35.590  1.00  0.00           H  
ATOM   1561  HG  LEU A  99      -9.265  24.064 -37.486  1.00  0.00           H  
ATOM   1562 1HD1 LEU A  99     -10.533  25.309 -39.146  1.00  0.00           H  
ATOM   1563 2HD1 LEU A  99     -11.549  24.761 -37.804  1.00  0.00           H  
ATOM   1564 3HD1 LEU A  99     -11.036  26.436 -37.887  1.00  0.00           H  
ATOM   1565 1HD2 LEU A  99      -8.173  25.973 -38.720  1.00  0.00           H  
ATOM   1566 2HD2 LEU A  99      -8.682  27.031 -37.438  1.00  0.00           H  
ATOM   1567 3HD2 LEU A  99      -7.491  25.814 -37.114  1.00  0.00           H  
ATOM   1568  N   GLU A 100      -9.723  24.645 -32.544  1.00  0.00           N  
ATOM   1569  CA  GLU A 100      -9.825  25.162 -31.185  1.00  0.00           C  
ATOM   1570  C   GLU A 100      -8.455  25.067 -30.516  1.00  0.00           C  
ATOM   1571  O   GLU A 100      -8.035  25.972 -29.791  1.00  0.00           O  
ATOM   1572  CB  GLU A 100     -10.862  24.374 -30.368  1.00  0.00           C  
ATOM   1573  CG  GLU A 100     -12.315  24.604 -30.780  1.00  0.00           C  
ATOM   1574  CD  GLU A 100     -12.789  25.992 -30.507  1.00  0.00           C  
ATOM   1575  OE1 GLU A 100     -12.663  26.430 -29.389  1.00  0.00           O  
ATOM   1576  OE2 GLU A 100     -13.258  26.632 -31.421  1.00  0.00           O  
ATOM   1577  H   GLU A 100     -10.242  23.818 -32.843  1.00  0.00           H  
ATOM   1578  HA  GLU A 100     -10.126  26.209 -31.224  1.00  0.00           H  
ATOM   1579 1HB  GLU A 100     -10.659  23.307 -30.469  1.00  0.00           H  
ATOM   1580 2HB  GLU A 100     -10.764  24.626 -29.314  1.00  0.00           H  
ATOM   1581 1HG  GLU A 100     -12.409  24.416 -31.839  1.00  0.00           H  
ATOM   1582 2HG  GLU A 100     -12.952  23.891 -30.258  1.00  0.00           H  
ATOM   1583  N   LEU A 101      -7.734  23.971 -30.807  1.00  0.00           N  
ATOM   1584  CA  LEU A 101      -6.386  23.753 -30.292  1.00  0.00           C  
ATOM   1585  C   LEU A 101      -5.359  24.663 -30.989  1.00  0.00           C  
ATOM   1586  O   LEU A 101      -4.444  25.193 -30.350  1.00  0.00           O  
ATOM   1587  CB  LEU A 101      -6.017  22.288 -30.499  1.00  0.00           C  
ATOM   1588  CG  LEU A 101      -6.817  21.265 -29.684  1.00  0.00           C  
ATOM   1589  CD1 LEU A 101      -6.525  19.914 -30.213  1.00  0.00           C  
ATOM   1590  CD2 LEU A 101      -6.435  21.316 -28.217  1.00  0.00           C  
ATOM   1591  H   LEU A 101      -8.197  23.245 -31.367  1.00  0.00           H  
ATOM   1592  HA  LEU A 101      -6.378  23.997 -29.235  1.00  0.00           H  
ATOM   1593 1HB  LEU A 101      -6.170  22.056 -31.546  1.00  0.00           H  
ATOM   1594 2HB  LEU A 101      -4.960  22.160 -30.269  1.00  0.00           H  
ATOM   1595  HG  LEU A 101      -7.886  21.463 -29.798  1.00  0.00           H  
ATOM   1596 1HD1 LEU A 101      -7.105  19.186 -29.662  1.00  0.00           H  
ATOM   1597 2HD1 LEU A 101      -6.819  19.901 -31.252  1.00  0.00           H  
ATOM   1598 3HD1 LEU A 101      -5.467  19.694 -30.119  1.00  0.00           H  
ATOM   1599 1HD2 LEU A 101      -7.015  20.570 -27.681  1.00  0.00           H  
ATOM   1600 2HD2 LEU A 101      -5.373  21.100 -28.108  1.00  0.00           H  
ATOM   1601 3HD2 LEU A 101      -6.650  22.293 -27.799  1.00  0.00           H  
ATOM   1602  N   ASP A 102      -5.518  24.850 -32.301  1.00  0.00           N  
ATOM   1603  CA  ASP A 102      -4.650  25.707 -33.101  1.00  0.00           C  
ATOM   1604  C   ASP A 102      -5.486  26.438 -34.158  1.00  0.00           C  
ATOM   1605  O   ASP A 102      -5.725  25.886 -35.236  1.00  0.00           O  
ATOM   1606  CB  ASP A 102      -3.552  24.903 -33.797  1.00  0.00           C  
ATOM   1607  CG  ASP A 102      -2.560  25.799 -34.588  1.00  0.00           C  
ATOM   1608  OD1 ASP A 102      -2.870  26.971 -34.858  1.00  0.00           O  
ATOM   1609  OD2 ASP A 102      -1.494  25.311 -34.908  1.00  0.00           O  
ATOM   1610  H   ASP A 102      -6.261  24.335 -32.778  1.00  0.00           H  
ATOM   1611  HA  ASP A 102      -4.157  26.401 -32.436  1.00  0.00           H  
ATOM   1612 1HB  ASP A 102      -2.997  24.334 -33.050  1.00  0.00           H  
ATOM   1613 2HB  ASP A 102      -4.011  24.183 -34.482  1.00  0.00           H  
ATOM   1614  N   PRO A 103      -5.891  27.697 -33.911  1.00  0.00           N  
ATOM   1615  CA  PRO A 103      -6.771  28.490 -34.737  1.00  0.00           C  
ATOM   1616  C   PRO A 103      -6.085  29.173 -35.903  1.00  0.00           C  
ATOM   1617  O   PRO A 103      -6.693  30.028 -36.546  1.00  0.00           O  
ATOM   1618  CB  PRO A 103      -7.324  29.503 -33.735  1.00  0.00           C  
ATOM   1619  CG  PRO A 103      -6.167  29.753 -32.799  1.00  0.00           C  
ATOM   1620  CD  PRO A 103      -5.477  28.390 -32.666  1.00  0.00           C  
ATOM   1621  HA  PRO A 103      -7.583  27.834 -35.102  1.00  0.00           H  
ATOM   1622 1HB  PRO A 103      -7.662  30.412 -34.258  1.00  0.00           H  
ATOM   1623 2HB  PRO A 103      -8.204  29.077 -33.221  1.00  0.00           H  
ATOM   1624 1HG  PRO A 103      -5.512  30.529 -33.216  1.00  0.00           H  
ATOM   1625 2HG  PRO A 103      -6.543  30.134 -31.835  1.00  0.00           H  
ATOM   1626 1HD  PRO A 103      -4.385  28.545 -32.648  1.00  0.00           H  
ATOM   1627 2HD  PRO A 103      -5.850  27.847 -31.774  1.00  0.00           H  
ATOM   1628  N   ASN A 104      -4.818  28.839 -36.187  1.00  0.00           N  
ATOM   1629  CA  ASN A 104      -4.164  29.516 -37.287  1.00  0.00           C  
ATOM   1630  C   ASN A 104      -3.670  28.480 -38.275  1.00  0.00           C  
ATOM   1631  O   ASN A 104      -2.564  28.564 -38.816  1.00  0.00           O  
ATOM   1632  CB  ASN A 104      -3.015  30.357 -36.769  1.00  0.00           C  
ATOM   1633  CG  ASN A 104      -3.468  31.474 -35.859  1.00  0.00           C  
ATOM   1634  OD1 ASN A 104      -4.128  32.427 -36.279  1.00  0.00           O  
ATOM   1635  ND2 ASN A 104      -3.101  31.372 -34.608  1.00  0.00           N  
ATOM   1636  H   ASN A 104      -4.274  28.129 -35.652  1.00  0.00           H  
ATOM   1637  HA  ASN A 104      -4.875  30.151 -37.790  1.00  0.00           H  
ATOM   1638 1HB  ASN A 104      -2.334  29.711 -36.211  1.00  0.00           H  
ATOM   1639 2HB  ASN A 104      -2.458  30.776 -37.597  1.00  0.00           H  
ATOM   1640 1HD2 ASN A 104      -3.360  32.083 -33.956  1.00  0.00           H  
ATOM   1641 2HD2 ASN A 104      -2.555  30.591 -34.308  1.00  0.00           H  
ATOM   1642  N   ASN A 105      -4.554  27.547 -38.573  1.00  0.00           N  
ATOM   1643  CA  ASN A 105      -4.320  26.487 -39.520  1.00  0.00           C  
ATOM   1644  C   ASN A 105      -5.110  26.790 -40.782  1.00  0.00           C  
ATOM   1645  O   ASN A 105      -6.316  26.526 -40.843  1.00  0.00           O  
ATOM   1646  CB  ASN A 105      -4.707  25.162 -38.875  1.00  0.00           C  
ATOM   1647  CG  ASN A 105      -4.453  23.950 -39.709  1.00  0.00           C  
ATOM   1648  OD1 ASN A 105      -4.452  24.005 -40.941  1.00  0.00           O  
ATOM   1649  ND2 ASN A 105      -4.232  22.836 -39.059  1.00  0.00           N  
ATOM   1650  H   ASN A 105      -5.432  27.561 -38.073  1.00  0.00           H  
ATOM   1651  HA  ASN A 105      -3.263  26.463 -39.782  1.00  0.00           H  
ATOM   1652 1HB  ASN A 105      -4.148  25.058 -37.939  1.00  0.00           H  
ATOM   1653 2HB  ASN A 105      -5.748  25.188 -38.609  1.00  0.00           H  
ATOM   1654 1HD2 ASN A 105      -4.043  21.983 -39.561  1.00  0.00           H  
ATOM   1655 2HD2 ASN A 105      -4.244  22.827 -38.056  1.00  0.00           H  
ATOM   1656  N   ALA A 106      -4.456  27.392 -41.776  1.00  0.00           N  
ATOM   1657  CA  ALA A 106      -5.188  27.821 -42.966  1.00  0.00           C  
ATOM   1658  C   ALA A 106      -5.839  26.645 -43.671  1.00  0.00           C  
ATOM   1659  O   ALA A 106      -6.946  26.778 -44.198  1.00  0.00           O  
ATOM   1660  CB  ALA A 106      -4.272  28.528 -43.943  1.00  0.00           C  
ATOM   1661  H   ALA A 106      -3.468  27.583 -41.684  1.00  0.00           H  
ATOM   1662  HA  ALA A 106      -5.968  28.499 -42.649  1.00  0.00           H  
ATOM   1663 1HB  ALA A 106      -4.849  28.868 -44.804  1.00  0.00           H  
ATOM   1664 2HB  ALA A 106      -3.817  29.376 -43.467  1.00  0.00           H  
ATOM   1665 3HB  ALA A 106      -3.493  27.848 -44.276  1.00  0.00           H  
ATOM   1666  N   GLU A 107      -5.160  25.495 -43.691  1.00  0.00           N  
ATOM   1667  CA  GLU A 107      -5.714  24.333 -44.364  1.00  0.00           C  
ATOM   1668  C   GLU A 107      -6.971  23.842 -43.670  1.00  0.00           C  
ATOM   1669  O   GLU A 107      -7.955  23.516 -44.343  1.00  0.00           O  
ATOM   1670  CB  GLU A 107      -4.670  23.224 -44.457  1.00  0.00           C  
ATOM   1671  CG  GLU A 107      -3.520  23.530 -45.430  1.00  0.00           C  
ATOM   1672  CD  GLU A 107      -2.439  22.475 -45.426  1.00  0.00           C  
ATOM   1673  OE1 GLU A 107      -2.397  21.716 -44.494  1.00  0.00           O  
ATOM   1674  OE2 GLU A 107      -1.666  22.432 -46.353  1.00  0.00           O  
ATOM   1675  H   GLU A 107      -4.254  25.445 -43.241  1.00  0.00           H  
ATOM   1676  HA  GLU A 107      -5.982  24.624 -45.381  1.00  0.00           H  
ATOM   1677 1HB  GLU A 107      -4.251  23.033 -43.470  1.00  0.00           H  
ATOM   1678 2HB  GLU A 107      -5.153  22.309 -44.789  1.00  0.00           H  
ATOM   1679 1HG  GLU A 107      -3.930  23.608 -46.436  1.00  0.00           H  
ATOM   1680 2HG  GLU A 107      -3.084  24.493 -45.170  1.00  0.00           H  
ATOM   1681  N   ALA A 108      -6.962  23.811 -42.336  1.00  0.00           N  
ATOM   1682  CA  ALA A 108      -8.152  23.401 -41.593  1.00  0.00           C  
ATOM   1683  C   ALA A 108      -9.286  24.385 -41.840  1.00  0.00           C  
ATOM   1684  O   ALA A 108     -10.424  23.962 -41.991  1.00  0.00           O  
ATOM   1685  CB  ALA A 108      -7.852  23.272 -40.124  1.00  0.00           C  
ATOM   1686  H   ALA A 108      -6.097  24.032 -41.842  1.00  0.00           H  
ATOM   1687  HA  ALA A 108      -8.481  22.446 -41.971  1.00  0.00           H  
ATOM   1688 1HB  ALA A 108      -8.748  22.949 -39.595  1.00  0.00           H  
ATOM   1689 2HB  ALA A 108      -7.067  22.542 -39.977  1.00  0.00           H  
ATOM   1690 3HB  ALA A 108      -7.531  24.211 -39.761  1.00  0.00           H  
ATOM   1691  N   TRP A 109      -8.989  25.696 -41.896  1.00  0.00           N  
ATOM   1692  CA  TRP A 109     -10.055  26.663 -42.140  1.00  0.00           C  
ATOM   1693  C   TRP A 109     -10.650  26.447 -43.531  1.00  0.00           C  
ATOM   1694  O   TRP A 109     -11.874  26.446 -43.700  1.00  0.00           O  
ATOM   1695  CB  TRP A 109      -9.559  28.106 -42.016  1.00  0.00           C  
ATOM   1696  CG  TRP A 109      -9.339  28.594 -40.623  1.00  0.00           C  
ATOM   1697  CD1 TRP A 109      -8.161  28.928 -40.056  1.00  0.00           C  
ATOM   1698  CD2 TRP A 109     -10.334  28.798 -39.603  1.00  0.00           C  
ATOM   1699  NE1 TRP A 109      -8.350  29.342 -38.764  1.00  0.00           N  
ATOM   1700  CE2 TRP A 109      -9.669  29.261 -38.469  1.00  0.00           C  
ATOM   1701  CE3 TRP A 109     -11.704  28.612 -39.551  1.00  0.00           C  
ATOM   1702  CZ2 TRP A 109     -10.329  29.534 -37.295  1.00  0.00           C  
ATOM   1703  CZ3 TRP A 109     -12.363  28.880 -38.362  1.00  0.00           C  
ATOM   1704  CH2 TRP A 109     -11.698  29.330 -37.269  1.00  0.00           C  
ATOM   1705  H   TRP A 109      -8.028  26.010 -41.725  1.00  0.00           H  
ATOM   1706  HA  TRP A 109     -10.838  26.498 -41.398  1.00  0.00           H  
ATOM   1707 1HB  TRP A 109      -8.605  28.186 -42.537  1.00  0.00           H  
ATOM   1708 2HB  TRP A 109     -10.252  28.775 -42.507  1.00  0.00           H  
ATOM   1709  HD1 TRP A 109      -7.214  28.864 -40.554  1.00  0.00           H  
ATOM   1710  HE1 TRP A 109      -7.634  29.662 -38.076  1.00  0.00           H  
ATOM   1711  HE3 TRP A 109     -12.245  28.251 -40.420  1.00  0.00           H  
ATOM   1712  HZ2 TRP A 109      -9.799  29.892 -36.407  1.00  0.00           H  
ATOM   1713  HZ3 TRP A 109     -13.427  28.712 -38.310  1.00  0.00           H  
ATOM   1714  HH2 TRP A 109     -12.254  29.521 -36.355  1.00  0.00           H  
ATOM   1715  N   TYR A 110      -9.784  26.224 -44.510  1.00  0.00           N  
ATOM   1716  CA  TYR A 110     -10.214  25.947 -45.871  1.00  0.00           C  
ATOM   1717  C   TYR A 110     -11.091  24.715 -45.981  1.00  0.00           C  
ATOM   1718  O   TYR A 110     -12.162  24.772 -46.608  1.00  0.00           O  
ATOM   1719  CB  TYR A 110      -9.011  25.857 -46.798  1.00  0.00           C  
ATOM   1720  CG  TYR A 110      -9.366  25.260 -48.085  1.00  0.00           C  
ATOM   1721  CD1 TYR A 110     -10.155  25.922 -48.976  1.00  0.00           C  
ATOM   1722  CD2 TYR A 110      -8.893  24.010 -48.370  1.00  0.00           C  
ATOM   1723  CE1 TYR A 110     -10.513  25.322 -50.146  1.00  0.00           C  
ATOM   1724  CE2 TYR A 110      -9.223  23.415 -49.536  1.00  0.00           C  
ATOM   1725  CZ  TYR A 110     -10.040  24.048 -50.417  1.00  0.00           C  
ATOM   1726  OH  TYR A 110     -10.382  23.401 -51.578  1.00  0.00           O  
ATOM   1727  H   TYR A 110      -8.782  26.269 -44.320  1.00  0.00           H  
ATOM   1728  HA  TYR A 110     -10.812  26.800 -46.197  1.00  0.00           H  
ATOM   1729 1HB  TYR A 110      -8.601  26.847 -46.979  1.00  0.00           H  
ATOM   1730 2HB  TYR A 110      -8.233  25.256 -46.333  1.00  0.00           H  
ATOM   1731  HD1 TYR A 110     -10.509  26.902 -48.738  1.00  0.00           H  
ATOM   1732  HD2 TYR A 110      -8.254  23.489 -47.650  1.00  0.00           H  
ATOM   1733  HE1 TYR A 110     -11.159  25.838 -50.856  1.00  0.00           H  
ATOM   1734  HE2 TYR A 110      -8.854  22.414 -49.763  1.00  0.00           H  
ATOM   1735  HH  TYR A 110      -9.577  22.947 -51.934  1.00  0.00           H  
ATOM   1736  N   ASN A 111     -10.657  23.589 -45.402  1.00  0.00           N  
ATOM   1737  CA  ASN A 111     -11.425  22.362 -45.456  1.00  0.00           C  
ATOM   1738  C   ASN A 111     -12.701  22.436 -44.622  1.00  0.00           C  
ATOM   1739  O   ASN A 111     -13.706  21.810 -44.969  1.00  0.00           O  
ATOM   1740  CB  ASN A 111     -10.582  21.179 -45.086  1.00  0.00           C  
ATOM   1741  CG  ASN A 111      -9.631  20.777 -46.147  1.00  0.00           C  
ATOM   1742  OD1 ASN A 111      -9.866  20.964 -47.349  1.00  0.00           O  
ATOM   1743  ND2 ASN A 111      -8.537  20.201 -45.741  1.00  0.00           N  
ATOM   1744  H   ASN A 111      -9.749  23.600 -44.917  1.00  0.00           H  
ATOM   1745  HA  ASN A 111     -11.739  22.217 -46.488  1.00  0.00           H  
ATOM   1746 1HB  ASN A 111     -10.040  21.378 -44.153  1.00  0.00           H  
ATOM   1747 2HB  ASN A 111     -11.235  20.368 -44.931  1.00  0.00           H  
ATOM   1748 1HD2 ASN A 111      -7.851  19.897 -46.396  1.00  0.00           H  
ATOM   1749 2HD2 ASN A 111      -8.385  20.063 -44.758  1.00  0.00           H  
ATOM   1750  N   LEU A 112     -12.683  23.227 -43.531  1.00  0.00           N  
ATOM   1751  CA  LEU A 112     -13.876  23.436 -42.720  1.00  0.00           C  
ATOM   1752  C   LEU A 112     -14.872  24.095 -43.663  1.00  0.00           C  
ATOM   1753  O   LEU A 112     -16.039  23.672 -43.752  1.00  0.00           O  
ATOM   1754  CB  LEU A 112     -13.562  24.372 -41.532  1.00  0.00           C  
ATOM   1755  CG  LEU A 112     -14.697  24.713 -40.538  1.00  0.00           C  
ATOM   1756  CD1 LEU A 112     -15.149  23.465 -39.816  1.00  0.00           C  
ATOM   1757  CD2 LEU A 112     -14.211  25.748 -39.557  1.00  0.00           C  
ATOM   1758  H   LEU A 112     -11.807  23.658 -43.229  1.00  0.00           H  
ATOM   1759  HA  LEU A 112     -14.261  22.482 -42.386  1.00  0.00           H  
ATOM   1760 1HB  LEU A 112     -12.750  23.929 -40.959  1.00  0.00           H  
ATOM   1761 2HB  LEU A 112     -13.203  25.313 -41.928  1.00  0.00           H  
ATOM   1762  HG  LEU A 112     -15.534  25.119 -41.083  1.00  0.00           H  
ATOM   1763 1HD1 LEU A 112     -15.933  23.721 -39.119  1.00  0.00           H  
ATOM   1764 2HD1 LEU A 112     -15.522  22.741 -40.523  1.00  0.00           H  
ATOM   1765 3HD1 LEU A 112     -14.318  23.045 -39.261  1.00  0.00           H  
ATOM   1766 1HD2 LEU A 112     -15.015  26.010 -38.864  1.00  0.00           H  
ATOM   1767 2HD2 LEU A 112     -13.381  25.359 -39.002  1.00  0.00           H  
ATOM   1768 3HD2 LEU A 112     -13.902  26.627 -40.093  1.00  0.00           H  
ATOM   1769  N   GLY A 113     -14.384  25.091 -44.404  1.00  0.00           N  
ATOM   1770  CA  GLY A 113     -15.137  25.837 -45.393  1.00  0.00           C  
ATOM   1771  C   GLY A 113     -15.740  24.889 -46.411  1.00  0.00           C  
ATOM   1772  O   GLY A 113     -16.957  24.944 -46.641  1.00  0.00           O  
ATOM   1773  H   GLY A 113     -13.415  25.397 -44.240  1.00  0.00           H  
ATOM   1774 1HA  GLY A 113     -15.915  26.390 -44.889  1.00  0.00           H  
ATOM   1775 2HA  GLY A 113     -14.479  26.551 -45.884  1.00  0.00           H  
ATOM   1776  N   ASN A 114     -14.923  24.013 -47.026  1.00  0.00           N  
ATOM   1777  CA  ASN A 114     -15.461  23.081 -48.017  1.00  0.00           C  
ATOM   1778  C   ASN A 114     -16.524  22.163 -47.458  1.00  0.00           C  
ATOM   1779  O   ASN A 114     -17.518  21.888 -48.135  1.00  0.00           O  
ATOM   1780  CB  ASN A 114     -14.403  22.184 -48.619  1.00  0.00           C  
ATOM   1781  CG  ASN A 114     -13.497  22.795 -49.622  1.00  0.00           C  
ATOM   1782  OD1 ASN A 114     -13.688  23.906 -50.136  1.00  0.00           O  
ATOM   1783  ND2 ASN A 114     -12.513  22.024 -49.961  1.00  0.00           N  
ATOM   1784  H   ASN A 114     -13.924  24.055 -46.812  1.00  0.00           H  
ATOM   1785  HA  ASN A 114     -15.922  23.647 -48.808  1.00  0.00           H  
ATOM   1786 1HB  ASN A 114     -13.786  21.787 -47.815  1.00  0.00           H  
ATOM   1787 2HB  ASN A 114     -14.901  21.336 -49.086  1.00  0.00           H  
ATOM   1788 1HD2 ASN A 114     -11.843  22.321 -50.657  1.00  0.00           H  
ATOM   1789 2HD2 ASN A 114     -12.439  21.119 -49.538  1.00  0.00           H  
ATOM   1790  N   ALA A 115     -16.347  21.665 -46.239  1.00  0.00           N  
ATOM   1791  CA  ALA A 115     -17.373  20.792 -45.701  1.00  0.00           C  
ATOM   1792  C   ALA A 115     -18.701  21.570 -45.566  1.00  0.00           C  
ATOM   1793  O   ALA A 115     -19.760  21.073 -45.971  1.00  0.00           O  
ATOM   1794  CB  ALA A 115     -16.899  20.211 -44.386  1.00  0.00           C  
ATOM   1795  H   ALA A 115     -15.484  21.851 -45.717  1.00  0.00           H  
ATOM   1796  HA  ALA A 115     -17.535  19.982 -46.406  1.00  0.00           H  
ATOM   1797 1HB  ALA A 115     -17.652  19.534 -44.001  1.00  0.00           H  
ATOM   1798 2HB  ALA A 115     -15.972  19.670 -44.543  1.00  0.00           H  
ATOM   1799 3HB  ALA A 115     -16.721  21.024 -43.684  1.00  0.00           H  
ATOM   1800  N   TYR A 116     -18.642  22.823 -45.089  1.00  0.00           N  
ATOM   1801  CA  TYR A 116     -19.858  23.634 -44.973  1.00  0.00           C  
ATOM   1802  C   TYR A 116     -20.474  23.942 -46.337  1.00  0.00           C  
ATOM   1803  O   TYR A 116     -21.694  23.856 -46.502  1.00  0.00           O  
ATOM   1804  CB  TYR A 116     -19.590  24.941 -44.225  1.00  0.00           C  
ATOM   1805  CG  TYR A 116     -19.604  24.846 -42.713  1.00  0.00           C  
ATOM   1806  CD1 TYR A 116     -18.448  24.907 -41.973  1.00  0.00           C  
ATOM   1807  CD2 TYR A 116     -20.820  24.741 -42.060  1.00  0.00           C  
ATOM   1808  CE1 TYR A 116     -18.515  24.862 -40.599  1.00  0.00           C  
ATOM   1809  CE2 TYR A 116     -20.881  24.699 -40.697  1.00  0.00           C  
ATOM   1810  CZ  TYR A 116     -19.737  24.759 -39.964  1.00  0.00           C  
ATOM   1811  OH  TYR A 116     -19.806  24.733 -38.585  1.00  0.00           O  
ATOM   1812  H   TYR A 116     -17.743  23.191 -44.753  1.00  0.00           H  
ATOM   1813  HA  TYR A 116     -20.590  23.062 -44.410  1.00  0.00           H  
ATOM   1814 1HB  TYR A 116     -18.612  25.323 -44.526  1.00  0.00           H  
ATOM   1815 2HB  TYR A 116     -20.324  25.684 -44.526  1.00  0.00           H  
ATOM   1816  HD1 TYR A 116     -17.494  25.006 -42.466  1.00  0.00           H  
ATOM   1817  HD2 TYR A 116     -21.737  24.696 -42.624  1.00  0.00           H  
ATOM   1818  HE1 TYR A 116     -17.616  24.920 -40.009  1.00  0.00           H  
ATOM   1819  HE2 TYR A 116     -21.846  24.624 -40.200  1.00  0.00           H  
ATOM   1820  HH  TYR A 116     -18.918  24.675 -38.216  1.00  0.00           H  
ATOM   1821  N   TYR A 117     -19.612  24.259 -47.310  1.00  0.00           N  
ATOM   1822  CA  TYR A 117     -20.001  24.574 -48.682  1.00  0.00           C  
ATOM   1823  C   TYR A 117     -20.756  23.417 -49.305  1.00  0.00           C  
ATOM   1824  O   TYR A 117     -21.845  23.581 -49.856  1.00  0.00           O  
ATOM   1825  CB  TYR A 117     -18.740  24.843 -49.520  1.00  0.00           C  
ATOM   1826  CG  TYR A 117     -18.954  25.077 -50.983  1.00  0.00           C  
ATOM   1827  CD1 TYR A 117     -19.303  26.316 -51.464  1.00  0.00           C  
ATOM   1828  CD2 TYR A 117     -18.794  24.012 -51.855  1.00  0.00           C  
ATOM   1829  CE1 TYR A 117     -19.499  26.498 -52.825  1.00  0.00           C  
ATOM   1830  CE2 TYR A 117     -18.991  24.188 -53.197  1.00  0.00           C  
ATOM   1831  CZ  TYR A 117     -19.343  25.419 -53.686  1.00  0.00           C  
ATOM   1832  OH  TYR A 117     -19.541  25.578 -55.035  1.00  0.00           O  
ATOM   1833  H   TYR A 117     -18.625  24.329 -47.071  1.00  0.00           H  
ATOM   1834  HA  TYR A 117     -20.645  25.448 -48.679  1.00  0.00           H  
ATOM   1835 1HB  TYR A 117     -18.207  25.689 -49.121  1.00  0.00           H  
ATOM   1836 2HB  TYR A 117     -18.085  24.001 -49.428  1.00  0.00           H  
ATOM   1837  HD1 TYR A 117     -19.422  27.140 -50.775  1.00  0.00           H  
ATOM   1838  HD2 TYR A 117     -18.516  23.029 -51.473  1.00  0.00           H  
ATOM   1839  HE1 TYR A 117     -19.779  27.467 -53.219  1.00  0.00           H  
ATOM   1840  HE2 TYR A 117     -18.868  23.345 -53.879  1.00  0.00           H  
ATOM   1841  HH  TYR A 117     -19.393  24.737 -55.479  1.00  0.00           H  
ATOM   1842  N   LYS A 118     -20.181  22.218 -49.208  1.00  0.00           N  
ATOM   1843  CA  LYS A 118     -20.762  21.025 -49.797  1.00  0.00           C  
ATOM   1844  C   LYS A 118     -22.132  20.714 -49.208  1.00  0.00           C  
ATOM   1845  O   LYS A 118     -23.034  20.261 -49.921  1.00  0.00           O  
ATOM   1846  CB  LYS A 118     -19.811  19.845 -49.630  1.00  0.00           C  
ATOM   1847  CG  LYS A 118     -20.262  18.549 -50.294  1.00  0.00           C  
ATOM   1848  CD  LYS A 118     -20.329  18.643 -51.813  1.00  0.00           C  
ATOM   1849  CE  LYS A 118     -20.635  17.292 -52.425  1.00  0.00           C  
ATOM   1850  NZ  LYS A 118     -20.741  17.366 -53.908  1.00  0.00           N  
ATOM   1851  H   LYS A 118     -19.276  22.137 -48.737  1.00  0.00           H  
ATOM   1852  HA  LYS A 118     -20.894  21.217 -50.857  1.00  0.00           H  
ATOM   1853 1HB  LYS A 118     -18.833  20.111 -50.026  1.00  0.00           H  
ATOM   1854 2HB  LYS A 118     -19.682  19.640 -48.563  1.00  0.00           H  
ATOM   1855 1HG  LYS A 118     -19.534  17.818 -50.071  1.00  0.00           H  
ATOM   1856 2HG  LYS A 118     -21.225  18.226 -49.891  1.00  0.00           H  
ATOM   1857 1HD  LYS A 118     -21.117  19.334 -52.114  1.00  0.00           H  
ATOM   1858 2HD  LYS A 118     -19.374  19.011 -52.201  1.00  0.00           H  
ATOM   1859 1HE  LYS A 118     -19.839  16.594 -52.158  1.00  0.00           H  
ATOM   1860 2HE  LYS A 118     -21.576  16.926 -52.020  1.00  0.00           H  
ATOM   1861 1HZ  LYS A 118     -20.947  16.449 -54.278  1.00  0.00           H  
ATOM   1862 2HZ  LYS A 118     -21.483  18.005 -54.158  1.00  0.00           H  
ATOM   1863 3HZ  LYS A 118     -19.867  17.695 -54.297  1.00  0.00           H  
ATOM   1864  N   GLN A 119     -22.312  21.011 -47.924  1.00  0.00           N  
ATOM   1865  CA  GLN A 119     -23.575  20.775 -47.228  1.00  0.00           C  
ATOM   1866  C   GLN A 119     -24.603  21.901 -47.475  1.00  0.00           C  
ATOM   1867  O   GLN A 119     -25.708  21.860 -46.934  1.00  0.00           O  
ATOM   1868  CB  GLN A 119     -23.333  20.609 -45.721  1.00  0.00           C  
ATOM   1869  CG  GLN A 119     -22.480  19.385 -45.328  1.00  0.00           C  
ATOM   1870  CD  GLN A 119     -23.149  18.046 -45.614  1.00  0.00           C  
ATOM   1871  OE1 GLN A 119     -23.127  17.545 -46.745  1.00  0.00           O  
ATOM   1872  NE2 GLN A 119     -23.723  17.445 -44.582  1.00  0.00           N  
ATOM   1873  H   GLN A 119     -21.507  21.345 -47.382  1.00  0.00           H  
ATOM   1874  HA  GLN A 119     -24.003  19.852 -47.617  1.00  0.00           H  
ATOM   1875 1HB  GLN A 119     -22.819  21.498 -45.345  1.00  0.00           H  
ATOM   1876 2HB  GLN A 119     -24.285  20.535 -45.202  1.00  0.00           H  
ATOM   1877 1HG  GLN A 119     -21.560  19.415 -45.896  1.00  0.00           H  
ATOM   1878 2HG  GLN A 119     -22.256  19.433 -44.256  1.00  0.00           H  
ATOM   1879 1HE2 GLN A 119     -24.174  16.559 -44.692  1.00  0.00           H  
ATOM   1880 2HE2 GLN A 119     -23.706  17.871 -43.637  1.00  0.00           H  
ATOM   1881  N   GLY A 120     -24.228  22.916 -48.273  1.00  0.00           N  
ATOM   1882  CA  GLY A 120     -25.096  24.038 -48.614  1.00  0.00           C  
ATOM   1883  C   GLY A 120     -25.068  25.235 -47.664  1.00  0.00           C  
ATOM   1884  O   GLY A 120     -25.922  26.125 -47.764  1.00  0.00           O  
ATOM   1885  H   GLY A 120     -23.306  22.908 -48.704  1.00  0.00           H  
ATOM   1886 1HA  GLY A 120     -24.820  24.377 -49.611  1.00  0.00           H  
ATOM   1887 2HA  GLY A 120     -26.119  23.675 -48.694  1.00  0.00           H  
ATOM   1888  N   ASP A 121     -24.140  25.264 -46.709  1.00  0.00           N  
ATOM   1889  CA  ASP A 121     -24.080  26.378 -45.788  1.00  0.00           C  
ATOM   1890  C   ASP A 121     -23.021  27.357 -46.269  1.00  0.00           C  
ATOM   1891  O   ASP A 121     -21.841  27.256 -45.905  1.00  0.00           O  
ATOM   1892  CB  ASP A 121     -23.805  25.897 -44.375  1.00  0.00           C  
ATOM   1893  CG  ASP A 121     -23.908  27.000 -43.326  1.00  0.00           C  
ATOM   1894  OD1 ASP A 121     -23.780  28.185 -43.659  1.00  0.00           O  
ATOM   1895  OD2 ASP A 121     -24.177  26.650 -42.196  1.00  0.00           O  
ATOM   1896  H   ASP A 121     -23.418  24.546 -46.635  1.00  0.00           H  
ATOM   1897  HA  ASP A 121     -25.041  26.891 -45.788  1.00  0.00           H  
ATOM   1898 1HB  ASP A 121     -24.502  25.097 -44.123  1.00  0.00           H  
ATOM   1899 2HB  ASP A 121     -22.810  25.476 -44.352  1.00  0.00           H  
ATOM   1900  N   TYR A 122     -23.450  28.290 -47.109  1.00  0.00           N  
ATOM   1901  CA  TYR A 122     -22.520  29.193 -47.740  1.00  0.00           C  
ATOM   1902  C   TYR A 122     -22.112  30.286 -46.778  1.00  0.00           C  
ATOM   1903  O   TYR A 122     -21.001  30.798 -46.848  1.00  0.00           O  
ATOM   1904  CB  TYR A 122     -23.144  29.741 -49.011  1.00  0.00           C  
ATOM   1905  CG  TYR A 122     -23.478  28.604 -49.921  1.00  0.00           C  
ATOM   1906  CD1 TYR A 122     -24.807  28.306 -50.168  1.00  0.00           C  
ATOM   1907  CD2 TYR A 122     -22.481  27.806 -50.449  1.00  0.00           C  
ATOM   1908  CE1 TYR A 122     -25.134  27.224 -50.945  1.00  0.00           C  
ATOM   1909  CE2 TYR A 122     -22.814  26.724 -51.229  1.00  0.00           C  
ATOM   1910  CZ  TYR A 122     -24.127  26.433 -51.477  1.00  0.00           C  
ATOM   1911  OH  TYR A 122     -24.452  25.344 -52.252  1.00  0.00           O  
ATOM   1912  H   TYR A 122     -24.436  28.310 -47.344  1.00  0.00           H  
ATOM   1913  HA  TYR A 122     -21.629  28.632 -48.008  1.00  0.00           H  
ATOM   1914 1HB  TYR A 122     -24.052  30.299 -48.784  1.00  0.00           H  
ATOM   1915 2HB  TYR A 122     -22.445  30.404 -49.519  1.00  0.00           H  
ATOM   1916  HD1 TYR A 122     -25.597  28.923 -49.740  1.00  0.00           H  
ATOM   1917  HD2 TYR A 122     -21.442  28.030 -50.244  1.00  0.00           H  
ATOM   1918  HE1 TYR A 122     -26.179  26.990 -51.138  1.00  0.00           H  
ATOM   1919  HE2 TYR A 122     -22.046  26.084 -51.644  1.00  0.00           H  
ATOM   1920  HH  TYR A 122     -23.645  24.892 -52.523  1.00  0.00           H  
ATOM   1921  N   ASP A 123     -22.982  30.633 -45.820  1.00  0.00           N  
ATOM   1922  CA  ASP A 123     -22.618  31.696 -44.893  1.00  0.00           C  
ATOM   1923  C   ASP A 123     -21.354  31.297 -44.137  1.00  0.00           C  
ATOM   1924  O   ASP A 123     -20.421  32.103 -43.979  1.00  0.00           O  
ATOM   1925  CB  ASP A 123     -23.726  31.924 -43.854  1.00  0.00           C  
ATOM   1926  CG  ASP A 123     -25.030  32.569 -44.371  1.00  0.00           C  
ATOM   1927  OD1 ASP A 123     -25.068  33.103 -45.459  1.00  0.00           O  
ATOM   1928  OD2 ASP A 123     -25.986  32.531 -43.638  1.00  0.00           O  
ATOM   1929  H   ASP A 123     -23.888  30.182 -45.751  1.00  0.00           H  
ATOM   1930  HA  ASP A 123     -22.422  32.611 -45.453  1.00  0.00           H  
ATOM   1931 1HB  ASP A 123     -23.986  30.956 -43.407  1.00  0.00           H  
ATOM   1932 2HB  ASP A 123     -23.331  32.543 -43.052  1.00  0.00           H  
ATOM   1933  N   GLU A 124     -21.328  30.033 -43.692  1.00  0.00           N  
ATOM   1934  CA  GLU A 124     -20.185  29.519 -42.960  1.00  0.00           C  
ATOM   1935  C   GLU A 124     -19.016  29.255 -43.890  1.00  0.00           C  
ATOM   1936  O   GLU A 124     -17.890  29.691 -43.619  1.00  0.00           O  
ATOM   1937  CB  GLU A 124     -20.595  28.241 -42.240  1.00  0.00           C  
ATOM   1938  CG  GLU A 124     -21.563  28.456 -41.059  1.00  0.00           C  
ATOM   1939  CD  GLU A 124     -20.956  29.129 -39.866  1.00  0.00           C  
ATOM   1940  OE1 GLU A 124     -20.061  28.557 -39.306  1.00  0.00           O  
ATOM   1941  OE2 GLU A 124     -21.371  30.209 -39.516  1.00  0.00           O  
ATOM   1942  H   GLU A 124     -22.161  29.431 -43.818  1.00  0.00           H  
ATOM   1943  HA  GLU A 124     -19.882  30.255 -42.220  1.00  0.00           H  
ATOM   1944 1HB  GLU A 124     -21.095  27.593 -42.952  1.00  0.00           H  
ATOM   1945 2HB  GLU A 124     -19.729  27.724 -41.897  1.00  0.00           H  
ATOM   1946 1HG  GLU A 124     -22.403  29.054 -41.410  1.00  0.00           H  
ATOM   1947 2HG  GLU A 124     -21.957  27.488 -40.758  1.00  0.00           H  
ATOM   1948  N   ALA A 125     -19.278  28.707 -45.081  1.00  0.00           N  
ATOM   1949  CA  ALA A 125     -18.185  28.427 -45.990  1.00  0.00           C  
ATOM   1950  C   ALA A 125     -17.392  29.686 -46.313  1.00  0.00           C  
ATOM   1951  O   ALA A 125     -16.160  29.657 -46.330  1.00  0.00           O  
ATOM   1952  CB  ALA A 125     -18.720  27.834 -47.269  1.00  0.00           C  
ATOM   1953  H   ALA A 125     -20.222  28.382 -45.322  1.00  0.00           H  
ATOM   1954  HA  ALA A 125     -17.531  27.714 -45.515  1.00  0.00           H  
ATOM   1955 1HB  ALA A 125     -17.903  27.599 -47.917  1.00  0.00           H  
ATOM   1956 2HB  ALA A 125     -19.273  26.938 -47.033  1.00  0.00           H  
ATOM   1957 3HB  ALA A 125     -19.371  28.548 -47.750  1.00  0.00           H  
ATOM   1958  N   ILE A 126     -18.087  30.812 -46.490  1.00  0.00           N  
ATOM   1959  CA  ILE A 126     -17.452  32.081 -46.796  1.00  0.00           C  
ATOM   1960  C   ILE A 126     -16.555  32.544 -45.667  1.00  0.00           C  
ATOM   1961  O   ILE A 126     -15.403  32.917 -45.908  1.00  0.00           O  
ATOM   1962  CB  ILE A 126     -18.538  33.131 -47.109  1.00  0.00           C  
ATOM   1963  CG1 ILE A 126     -19.185  32.727 -48.429  1.00  0.00           C  
ATOM   1964  CG2 ILE A 126     -17.979  34.577 -47.141  1.00  0.00           C  
ATOM   1965  CD1 ILE A 126     -20.460  33.402 -48.744  1.00  0.00           C  
ATOM   1966  H   ILE A 126     -19.112  30.762 -46.464  1.00  0.00           H  
ATOM   1967  HA  ILE A 126     -16.842  31.943 -47.679  1.00  0.00           H  
ATOM   1968  HB  ILE A 126     -19.312  33.066 -46.340  1.00  0.00           H  
ATOM   1969 1HG1 ILE A 126     -18.490  32.926 -49.237  1.00  0.00           H  
ATOM   1970 2HG1 ILE A 126     -19.370  31.680 -48.393  1.00  0.00           H  
ATOM   1971 1HG2 ILE A 126     -18.780  35.275 -47.350  1.00  0.00           H  
ATOM   1972 2HG2 ILE A 126     -17.543  34.834 -46.175  1.00  0.00           H  
ATOM   1973 3HG2 ILE A 126     -17.241  34.663 -47.894  1.00  0.00           H  
ATOM   1974 1HD1 ILE A 126     -20.833  33.019 -49.668  1.00  0.00           H  
ATOM   1975 2HD1 ILE A 126     -21.172  33.180 -47.955  1.00  0.00           H  
ATOM   1976 3HD1 ILE A 126     -20.330  34.471 -48.824  1.00  0.00           H  
ATOM   1977  N   GLU A 127     -17.057  32.511 -44.428  1.00  0.00           N  
ATOM   1978  CA  GLU A 127     -16.256  32.960 -43.299  1.00  0.00           C  
ATOM   1979  C   GLU A 127     -14.971  32.141 -43.150  1.00  0.00           C  
ATOM   1980  O   GLU A 127     -13.894  32.685 -42.876  1.00  0.00           O  
ATOM   1981  CB  GLU A 127     -17.084  32.838 -42.013  1.00  0.00           C  
ATOM   1982  CG  GLU A 127     -16.434  33.373 -40.732  1.00  0.00           C  
ATOM   1983  CD  GLU A 127     -16.267  34.876 -40.737  1.00  0.00           C  
ATOM   1984  OE1 GLU A 127     -16.859  35.517 -41.576  1.00  0.00           O  
ATOM   1985  OE2 GLU A 127     -15.579  35.382 -39.883  1.00  0.00           O  
ATOM   1986  H   GLU A 127     -18.034  32.218 -44.285  1.00  0.00           H  
ATOM   1987  HA  GLU A 127     -15.987  34.006 -43.459  1.00  0.00           H  
ATOM   1988 1HB  GLU A 127     -18.037  33.349 -42.148  1.00  0.00           H  
ATOM   1989 2HB  GLU A 127     -17.314  31.780 -41.839  1.00  0.00           H  
ATOM   1990 1HG  GLU A 127     -17.053  33.089 -39.882  1.00  0.00           H  
ATOM   1991 2HG  GLU A 127     -15.460  32.901 -40.605  1.00  0.00           H  
ATOM   1992  N   TYR A 128     -15.074  30.834 -43.358  1.00  0.00           N  
ATOM   1993  CA  TYR A 128     -13.921  29.973 -43.162  1.00  0.00           C  
ATOM   1994  C   TYR A 128     -12.938  30.028 -44.326  1.00  0.00           C  
ATOM   1995  O   TYR A 128     -11.720  29.992 -44.104  1.00  0.00           O  
ATOM   1996  CB  TYR A 128     -14.435  28.585 -42.839  1.00  0.00           C  
ATOM   1997  CG  TYR A 128     -15.304  28.638 -41.586  1.00  0.00           C  
ATOM   1998  CD1 TYR A 128     -16.475  27.927 -41.533  1.00  0.00           C  
ATOM   1999  CD2 TYR A 128     -14.966  29.456 -40.498  1.00  0.00           C  
ATOM   2000  CE1 TYR A 128     -17.277  28.040 -40.417  1.00  0.00           C  
ATOM   2001  CE2 TYR A 128     -15.771  29.544 -39.416  1.00  0.00           C  
ATOM   2002  CZ  TYR A 128     -16.914  28.856 -39.368  1.00  0.00           C  
ATOM   2003  OH  TYR A 128     -17.719  28.978 -38.264  1.00  0.00           O  
ATOM   2004  H   TYR A 128     -16.000  30.437 -43.572  1.00  0.00           H  
ATOM   2005  HA  TYR A 128     -13.354  30.346 -42.324  1.00  0.00           H  
ATOM   2006 1HB  TYR A 128     -15.039  28.219 -43.666  1.00  0.00           H  
ATOM   2007 2HB  TYR A 128     -13.617  27.896 -42.673  1.00  0.00           H  
ATOM   2008  HD1 TYR A 128     -16.774  27.295 -42.369  1.00  0.00           H  
ATOM   2009  HD2 TYR A 128     -14.071  30.042 -40.477  1.00  0.00           H  
ATOM   2010  HE1 TYR A 128     -18.200  27.502 -40.358  1.00  0.00           H  
ATOM   2011  HE2 TYR A 128     -15.494  30.186 -38.584  1.00  0.00           H  
ATOM   2012  HH  TYR A 128     -18.626  28.684 -38.492  1.00  0.00           H  
ATOM   2013  N   TYR A 129     -13.431  30.162 -45.554  1.00  0.00           N  
ATOM   2014  CA  TYR A 129     -12.521  30.290 -46.673  1.00  0.00           C  
ATOM   2015  C   TYR A 129     -11.716  31.572 -46.504  1.00  0.00           C  
ATOM   2016  O   TYR A 129     -10.506  31.581 -46.751  1.00  0.00           O  
ATOM   2017  CB  TYR A 129     -13.266  30.348 -47.995  1.00  0.00           C  
ATOM   2018  CG  TYR A 129     -13.880  29.085 -48.491  1.00  0.00           C  
ATOM   2019  CD1 TYR A 129     -15.147  29.123 -49.039  1.00  0.00           C  
ATOM   2020  CD2 TYR A 129     -13.204  27.909 -48.428  1.00  0.00           C  
ATOM   2021  CE1 TYR A 129     -15.709  27.992 -49.525  1.00  0.00           C  
ATOM   2022  CE2 TYR A 129     -13.766  26.786 -48.905  1.00  0.00           C  
ATOM   2023  CZ  TYR A 129     -15.021  26.827 -49.456  1.00  0.00           C  
ATOM   2024  OH  TYR A 129     -15.573  25.707 -49.982  1.00  0.00           O  
ATOM   2025  H   TYR A 129     -14.440  30.140 -45.715  1.00  0.00           H  
ATOM   2026  HA  TYR A 129     -11.819  29.463 -46.656  1.00  0.00           H  
ATOM   2027 1HB  TYR A 129     -14.062  31.058 -47.885  1.00  0.00           H  
ATOM   2028 2HB  TYR A 129     -12.589  30.714 -48.757  1.00  0.00           H  
ATOM   2029  HD1 TYR A 129     -15.690  30.058 -49.086  1.00  0.00           H  
ATOM   2030  HD2 TYR A 129     -12.224  27.864 -48.003  1.00  0.00           H  
ATOM   2031  HE1 TYR A 129     -16.693  28.011 -49.970  1.00  0.00           H  
ATOM   2032  HE2 TYR A 129     -13.212  25.856 -48.852  1.00  0.00           H  
ATOM   2033  HH  TYR A 129     -14.924  24.987 -49.942  1.00  0.00           H  
ATOM   2034  N   GLN A 130     -12.376  32.659 -46.062  1.00  0.00           N  
ATOM   2035  CA  GLN A 130     -11.644  33.899 -45.889  1.00  0.00           C  
ATOM   2036  C   GLN A 130     -10.614  33.781 -44.774  1.00  0.00           C  
ATOM   2037  O   GLN A 130      -9.502  34.284 -44.923  1.00  0.00           O  
ATOM   2038  CB  GLN A 130     -12.581  35.076 -45.637  1.00  0.00           C  
ATOM   2039  CG  GLN A 130     -11.865  36.457 -45.602  1.00  0.00           C  
ATOM   2040  CD  GLN A 130     -11.201  36.791 -46.939  1.00  0.00           C  
ATOM   2041  OE1 GLN A 130     -11.790  36.527 -47.988  1.00  0.00           O  
ATOM   2042  NE2 GLN A 130     -10.005  37.381 -46.922  1.00  0.00           N  
ATOM   2043  H   GLN A 130     -13.388  32.633 -45.889  1.00  0.00           H  
ATOM   2044  HA  GLN A 130     -11.112  34.099 -46.813  1.00  0.00           H  
ATOM   2045 1HB  GLN A 130     -13.345  35.099 -46.417  1.00  0.00           H  
ATOM   2046 2HB  GLN A 130     -13.096  34.926 -44.684  1.00  0.00           H  
ATOM   2047 1HG  GLN A 130     -12.602  37.225 -45.388  1.00  0.00           H  
ATOM   2048 2HG  GLN A 130     -11.094  36.455 -44.830  1.00  0.00           H  
ATOM   2049 1HE2 GLN A 130      -9.556  37.624 -47.780  1.00  0.00           H  
ATOM   2050 2HE2 GLN A 130      -9.530  37.631 -46.041  1.00  0.00           H  
ATOM   2051  N   LYS A 131     -10.928  33.091 -43.663  1.00  0.00           N  
ATOM   2052  CA  LYS A 131      -9.900  32.949 -42.635  1.00  0.00           C  
ATOM   2053  C   LYS A 131      -8.681  32.229 -43.206  1.00  0.00           C  
ATOM   2054  O   LYS A 131      -7.539  32.619 -42.927  1.00  0.00           O  
ATOM   2055  CB  LYS A 131     -10.434  32.264 -41.376  1.00  0.00           C  
ATOM   2056  CG  LYS A 131     -11.358  33.170 -40.570  1.00  0.00           C  
ATOM   2057  CD  LYS A 131     -11.903  32.525 -39.302  1.00  0.00           C  
ATOM   2058  CE  LYS A 131     -12.753  33.551 -38.535  1.00  0.00           C  
ATOM   2059  NZ  LYS A 131     -13.318  33.031 -37.250  1.00  0.00           N  
ATOM   2060  H   LYS A 131     -11.876  32.725 -43.518  1.00  0.00           H  
ATOM   2061  HA  LYS A 131      -9.576  33.949 -42.343  1.00  0.00           H  
ATOM   2062 1HB  LYS A 131     -10.994  31.369 -41.659  1.00  0.00           H  
ATOM   2063 2HB  LYS A 131      -9.604  31.947 -40.739  1.00  0.00           H  
ATOM   2064 1HG  LYS A 131     -10.808  34.069 -40.293  1.00  0.00           H  
ATOM   2065 2HG  LYS A 131     -12.195  33.470 -41.196  1.00  0.00           H  
ATOM   2066 1HD  LYS A 131     -12.526  31.675 -39.574  1.00  0.00           H  
ATOM   2067 2HD  LYS A 131     -11.084  32.178 -38.675  1.00  0.00           H  
ATOM   2068 1HE  LYS A 131     -12.130  34.415 -38.317  1.00  0.00           H  
ATOM   2069 2HE  LYS A 131     -13.576  33.865 -39.177  1.00  0.00           H  
ATOM   2070 1HZ  LYS A 131     -13.855  33.771 -36.816  1.00  0.00           H  
ATOM   2071 2HZ  LYS A 131     -13.926  32.245 -37.418  1.00  0.00           H  
ATOM   2072 3HZ  LYS A 131     -12.570  32.757 -36.633  1.00  0.00           H  
ATOM   2073  N   ALA A 132      -8.903  31.202 -44.035  1.00  0.00           N  
ATOM   2074  CA  ALA A 132      -7.765  30.501 -44.618  1.00  0.00           C  
ATOM   2075  C   ALA A 132      -6.905  31.462 -45.436  1.00  0.00           C  
ATOM   2076  O   ALA A 132      -5.678  31.417 -45.340  1.00  0.00           O  
ATOM   2077  CB  ALA A 132      -8.231  29.364 -45.499  1.00  0.00           C  
ATOM   2078  H   ALA A 132      -9.865  30.876 -44.202  1.00  0.00           H  
ATOM   2079  HA  ALA A 132      -7.165  30.107 -43.806  1.00  0.00           H  
ATOM   2080 1HB  ALA A 132      -7.371  28.837 -45.903  1.00  0.00           H  
ATOM   2081 2HB  ALA A 132      -8.822  28.690 -44.912  1.00  0.00           H  
ATOM   2082 3HB  ALA A 132      -8.832  29.753 -46.314  1.00  0.00           H  
ATOM   2083  N   LEU A 133      -7.558  32.362 -46.187  1.00  0.00           N  
ATOM   2084  CA  LEU A 133      -6.881  33.368 -47.005  1.00  0.00           C  
ATOM   2085  C   LEU A 133      -6.135  34.414 -46.186  1.00  0.00           C  
ATOM   2086  O   LEU A 133      -5.101  34.919 -46.618  1.00  0.00           O  
ATOM   2087  CB  LEU A 133      -7.891  34.066 -47.924  1.00  0.00           C  
ATOM   2088  CG  LEU A 133      -8.493  33.182 -49.018  1.00  0.00           C  
ATOM   2089  CD1 LEU A 133      -9.610  33.916 -49.707  1.00  0.00           C  
ATOM   2090  CD2 LEU A 133      -7.442  32.804 -50.022  1.00  0.00           C  
ATOM   2091  H   LEU A 133      -8.581  32.280 -46.237  1.00  0.00           H  
ATOM   2092  HA  LEU A 133      -6.144  32.859 -47.605  1.00  0.00           H  
ATOM   2093 1HB  LEU A 133      -8.703  34.447 -47.315  1.00  0.00           H  
ATOM   2094 2HB  LEU A 133      -7.400  34.912 -48.400  1.00  0.00           H  
ATOM   2095  HG  LEU A 133      -8.900  32.287 -48.563  1.00  0.00           H  
ATOM   2096 1HD1 LEU A 133     -10.049  33.274 -50.462  1.00  0.00           H  
ATOM   2097 2HD1 LEU A 133     -10.355  34.177 -48.977  1.00  0.00           H  
ATOM   2098 3HD1 LEU A 133      -9.231  34.822 -50.172  1.00  0.00           H  
ATOM   2099 1HD2 LEU A 133      -7.904  32.178 -50.751  1.00  0.00           H  
ATOM   2100 2HD2 LEU A 133      -7.042  33.701 -50.491  1.00  0.00           H  
ATOM   2101 3HD2 LEU A 133      -6.640  32.267 -49.576  1.00  0.00           H  
ATOM   2102  N   GLU A 134      -6.659  34.770 -45.015  1.00  0.00           N  
ATOM   2103  CA  GLU A 134      -5.977  35.752 -44.173  1.00  0.00           C  
ATOM   2104  C   GLU A 134      -4.649  35.165 -43.690  1.00  0.00           C  
ATOM   2105  O   GLU A 134      -3.627  35.853 -43.632  1.00  0.00           O  
ATOM   2106  CB  GLU A 134      -6.839  36.129 -42.962  1.00  0.00           C  
ATOM   2107  CG  GLU A 134      -8.097  36.941 -43.282  1.00  0.00           C  
ATOM   2108  CD  GLU A 134      -7.804  38.300 -43.813  1.00  0.00           C  
ATOM   2109  OE1 GLU A 134      -7.041  39.004 -43.200  1.00  0.00           O  
ATOM   2110  OE2 GLU A 134      -8.340  38.639 -44.846  1.00  0.00           O  
ATOM   2111  H   GLU A 134      -7.555  34.365 -44.731  1.00  0.00           H  
ATOM   2112  HA  GLU A 134      -5.774  36.645 -44.765  1.00  0.00           H  
ATOM   2113 1HB  GLU A 134      -7.160  35.215 -42.457  1.00  0.00           H  
ATOM   2114 2HB  GLU A 134      -6.240  36.696 -42.253  1.00  0.00           H  
ATOM   2115 1HG  GLU A 134      -8.670  36.407 -44.024  1.00  0.00           H  
ATOM   2116 2HG  GLU A 134      -8.706  37.021 -42.384  1.00  0.00           H  
ATOM   2117  N   LEU A 135      -4.673  33.869 -43.382  1.00  0.00           N  
ATOM   2118  CA  LEU A 135      -3.508  33.132 -42.914  1.00  0.00           C  
ATOM   2119  C   LEU A 135      -2.562  32.730 -44.049  1.00  0.00           C  
ATOM   2120  O   LEU A 135      -1.341  32.693 -43.867  1.00  0.00           O  
ATOM   2121  CB  LEU A 135      -3.996  31.889 -42.206  1.00  0.00           C  
ATOM   2122  CG  LEU A 135      -4.765  32.094 -40.918  1.00  0.00           C  
ATOM   2123  CD1 LEU A 135      -5.378  30.808 -40.562  1.00  0.00           C  
ATOM   2124  CD2 LEU A 135      -3.842  32.553 -39.800  1.00  0.00           C  
ATOM   2125  H   LEU A 135      -5.586  33.397 -43.414  1.00  0.00           H  
ATOM   2126  HA  LEU A 135      -2.952  33.770 -42.232  1.00  0.00           H  
ATOM   2127 1HB  LEU A 135      -4.670  31.385 -42.888  1.00  0.00           H  
ATOM   2128 2HB  LEU A 135      -3.146  31.240 -42.002  1.00  0.00           H  
ATOM   2129  HG  LEU A 135      -5.558  32.831 -41.070  1.00  0.00           H  
ATOM   2130 1HD1 LEU A 135      -5.958  30.923 -39.651  1.00  0.00           H  
ATOM   2131 2HD1 LEU A 135      -6.030  30.518 -41.375  1.00  0.00           H  
ATOM   2132 3HD1 LEU A 135      -4.609  30.061 -40.422  1.00  0.00           H  
ATOM   2133 1HD2 LEU A 135      -4.421  32.667 -38.881  1.00  0.00           H  
ATOM   2134 2HD2 LEU A 135      -3.063  31.805 -39.644  1.00  0.00           H  
ATOM   2135 3HD2 LEU A 135      -3.383  33.502 -40.045  1.00  0.00           H  
ATOM   2136  N   ASP A 136      -3.130  32.429 -45.214  1.00  0.00           N  
ATOM   2137  CA  ASP A 136      -2.393  32.026 -46.397  1.00  0.00           C  
ATOM   2138  C   ASP A 136      -2.848  32.869 -47.590  1.00  0.00           C  
ATOM   2139  O   ASP A 136      -3.847  32.533 -48.251  1.00  0.00           O  
ATOM   2140  CB  ASP A 136      -2.601  30.549 -46.705  1.00  0.00           C  
ATOM   2141  CG  ASP A 136      -1.794  30.060 -47.929  1.00  0.00           C  
ATOM   2142  OD1 ASP A 136      -1.267  30.891 -48.686  1.00  0.00           O  
ATOM   2143  OD2 ASP A 136      -1.716  28.863 -48.108  1.00  0.00           O  
ATOM   2144  H   ASP A 136      -4.148  32.437 -45.267  1.00  0.00           H  
ATOM   2145  HA  ASP A 136      -1.333  32.143 -46.209  1.00  0.00           H  
ATOM   2146 1HB  ASP A 136      -2.291  29.965 -45.839  1.00  0.00           H  
ATOM   2147 2HB  ASP A 136      -3.660  30.367 -46.847  1.00  0.00           H  
ATOM   2148  N   PRO A 137      -2.091  33.928 -47.949  1.00  0.00           N  
ATOM   2149  CA  PRO A 137      -2.369  34.877 -49.005  1.00  0.00           C  
ATOM   2150  C   PRO A 137      -2.581  34.242 -50.359  1.00  0.00           C  
ATOM   2151  O   PRO A 137      -3.115  34.887 -51.265  1.00  0.00           O  
ATOM   2152  CB  PRO A 137      -1.125  35.773 -49.010  1.00  0.00           C  
ATOM   2153  CG  PRO A 137      -0.562  35.672 -47.621  1.00  0.00           C  
ATOM   2154  CD  PRO A 137      -0.856  34.257 -47.183  1.00  0.00           C  
ATOM   2155  HA  PRO A 137      -3.270  35.460 -48.709  1.00  0.00           H  
ATOM   2156 1HB  PRO A 137      -0.421  35.418 -49.779  1.00  0.00           H  
ATOM   2157 2HB  PRO A 137      -1.403  36.801 -49.284  1.00  0.00           H  
ATOM   2158 1HG  PRO A 137       0.511  35.905 -47.628  1.00  0.00           H  
ATOM   2159 2HG  PRO A 137      -1.048  36.415 -46.961  1.00  0.00           H  
ATOM   2160 1HD  PRO A 137      -0.026  33.578 -47.466  1.00  0.00           H  
ATOM   2161 2HD  PRO A 137      -1.047  34.283 -46.100  1.00  0.00           H  
ATOM   2162  N   ASN A 138      -2.102  32.998 -50.559  1.00  0.00           N  
ATOM   2163  CA  ASN A 138      -2.300  32.400 -51.855  1.00  0.00           C  
ATOM   2164  C   ASN A 138      -2.915  31.018 -51.740  1.00  0.00           C  
ATOM   2165  O   ASN A 138      -2.644  30.130 -52.567  1.00  0.00           O  
ATOM   2166  CB  ASN A 138      -0.988  32.344 -52.612  1.00  0.00           C  
ATOM   2167  CG  ASN A 138      -0.471  33.711 -52.978  1.00  0.00           C  
ATOM   2168  OD1 ASN A 138      -1.007  34.372 -53.875  1.00  0.00           O  
ATOM   2169  ND2 ASN A 138       0.574  34.135 -52.308  1.00  0.00           N  
ATOM   2170  H   ASN A 138      -1.668  32.431 -49.810  1.00  0.00           H  
ATOM   2171  HA  ASN A 138      -2.999  33.006 -52.414  1.00  0.00           H  
ATOM   2172 1HB  ASN A 138      -0.244  31.835 -52.002  1.00  0.00           H  
ATOM   2173 2HB  ASN A 138      -1.119  31.761 -53.525  1.00  0.00           H  
ATOM   2174 1HD2 ASN A 138       0.963  35.035 -52.513  1.00  0.00           H  
ATOM   2175 2HD2 ASN A 138       0.974  33.566 -51.592  1.00  0.00           H  
ATOM   2176  N   ASN A 139      -3.899  30.881 -50.862  1.00  0.00           N  
ATOM   2177  CA  ASN A 139      -4.626  29.626 -50.817  1.00  0.00           C  
ATOM   2178  C   ASN A 139      -5.582  29.703 -51.989  1.00  0.00           C  
ATOM   2179  O   ASN A 139      -6.713  30.175 -51.866  1.00  0.00           O  
ATOM   2180  CB  ASN A 139      -5.323  29.421 -49.482  1.00  0.00           C  
ATOM   2181  CG  ASN A 139      -5.984  28.073 -49.311  1.00  0.00           C  
ATOM   2182  OD1 ASN A 139      -6.582  27.499 -50.244  1.00  0.00           O  
ATOM   2183  ND2 ASN A 139      -5.882  27.546 -48.115  1.00  0.00           N  
ATOM   2184  H   ASN A 139      -4.046  31.612 -50.151  1.00  0.00           H  
ATOM   2185  HA  ASN A 139      -3.933  28.801 -50.989  1.00  0.00           H  
ATOM   2186 1HB  ASN A 139      -4.601  29.537 -48.698  1.00  0.00           H  
ATOM   2187 2HB  ASN A 139      -6.067  30.173 -49.334  1.00  0.00           H  
ATOM   2188 1HD2 ASN A 139      -6.291  26.652 -47.916  1.00  0.00           H  
ATOM   2189 2HD2 ASN A 139      -5.385  28.039 -47.397  1.00  0.00           H  
ATOM   2190  N   ALA A 140      -5.092  29.268 -53.148  1.00  0.00           N  
ATOM   2191  CA  ALA A 140      -5.851  29.389 -54.376  1.00  0.00           C  
ATOM   2192  C   ALA A 140      -7.155  28.645 -54.302  1.00  0.00           C  
ATOM   2193  O   ALA A 140      -8.157  29.108 -54.849  1.00  0.00           O  
ATOM   2194  CB  ALA A 140      -5.048  28.863 -55.550  1.00  0.00           C  
ATOM   2195  H   ALA A 140      -4.132  28.929 -53.156  1.00  0.00           H  
ATOM   2196  HA  ALA A 140      -6.067  30.442 -54.538  1.00  0.00           H  
ATOM   2197 1HB  ALA A 140      -5.624  28.989 -56.466  1.00  0.00           H  
ATOM   2198 2HB  ALA A 140      -4.114  29.420 -55.624  1.00  0.00           H  
ATOM   2199 3HB  ALA A 140      -4.832  27.808 -55.399  1.00  0.00           H  
ATOM   2200  N   GLU A 141      -7.165  27.488 -53.643  1.00  0.00           N  
ATOM   2201  CA  GLU A 141      -8.401  26.743 -53.597  1.00  0.00           C  
ATOM   2202  C   GLU A 141      -9.434  27.506 -52.782  1.00  0.00           C  
ATOM   2203  O   GLU A 141     -10.608  27.542 -53.158  1.00  0.00           O  
ATOM   2204  CB  GLU A 141      -8.192  25.341 -53.049  1.00  0.00           C  
ATOM   2205  CG  GLU A 141      -7.358  24.424 -53.950  1.00  0.00           C  
ATOM   2206  CD  GLU A 141      -7.216  22.993 -53.429  1.00  0.00           C  
ATOM   2207  OE1 GLU A 141      -8.027  22.563 -52.628  1.00  0.00           O  
ATOM   2208  OE2 GLU A 141      -6.289  22.338 -53.835  1.00  0.00           O  
ATOM   2209  H   GLU A 141      -6.327  27.143 -53.192  1.00  0.00           H  
ATOM   2210  HA  GLU A 141      -8.785  26.645 -54.616  1.00  0.00           H  
ATOM   2211 1HB  GLU A 141      -7.747  25.385 -52.053  1.00  0.00           H  
ATOM   2212 2HB  GLU A 141      -9.152  24.890 -52.971  1.00  0.00           H  
ATOM   2213 1HG  GLU A 141      -7.827  24.391 -54.934  1.00  0.00           H  
ATOM   2214 2HG  GLU A 141      -6.369  24.860 -54.069  1.00  0.00           H  
ATOM   2215  N   ALA A 142      -9.006  28.134 -51.673  1.00  0.00           N  
ATOM   2216  CA  ALA A 142      -9.930  28.935 -50.878  1.00  0.00           C  
ATOM   2217  C   ALA A 142     -10.441  30.110 -51.704  1.00  0.00           C  
ATOM   2218  O   ALA A 142     -11.628  30.411 -51.657  1.00  0.00           O  
ATOM   2219  CB  ALA A 142      -9.273  29.431 -49.601  1.00  0.00           C  
ATOM   2220  H   ALA A 142      -8.039  28.019 -51.363  1.00  0.00           H  
ATOM   2221  HA  ALA A 142     -10.783  28.315 -50.621  1.00  0.00           H  
ATOM   2222 1HB  ALA A 142      -9.991  30.014 -49.020  1.00  0.00           H  
ATOM   2223 2HB  ALA A 142      -8.929  28.595 -49.010  1.00  0.00           H  
ATOM   2224 3HB  ALA A 142      -8.432  30.049 -49.862  1.00  0.00           H  
ATOM   2225  N   LYS A 143      -9.579  30.745 -52.514  1.00  0.00           N  
ATOM   2226  CA  LYS A 143     -10.037  31.885 -53.326  1.00  0.00           C  
ATOM   2227  C   LYS A 143     -11.131  31.455 -54.292  1.00  0.00           C  
ATOM   2228  O   LYS A 143     -12.137  32.161 -54.481  1.00  0.00           O  
ATOM   2229  CB  LYS A 143      -8.907  32.492 -54.176  1.00  0.00           C  
ATOM   2230  CG  LYS A 143      -7.840  33.235 -53.421  1.00  0.00           C  
ATOM   2231  CD  LYS A 143      -6.775  33.834 -54.325  1.00  0.00           C  
ATOM   2232  CE  LYS A 143      -5.719  34.581 -53.488  1.00  0.00           C  
ATOM   2233  NZ  LYS A 143      -4.616  35.157 -54.328  1.00  0.00           N  
ATOM   2234  H   LYS A 143      -8.589  30.470 -52.501  1.00  0.00           H  
ATOM   2235  HA  LYS A 143     -10.447  32.644 -52.665  1.00  0.00           H  
ATOM   2236 1HB  LYS A 143      -8.417  31.698 -54.735  1.00  0.00           H  
ATOM   2237 2HB  LYS A 143      -9.338  33.178 -54.903  1.00  0.00           H  
ATOM   2238 1HG  LYS A 143      -8.282  34.000 -52.784  1.00  0.00           H  
ATOM   2239 2HG  LYS A 143      -7.328  32.514 -52.815  1.00  0.00           H  
ATOM   2240 1HD  LYS A 143      -6.285  33.038 -54.888  1.00  0.00           H  
ATOM   2241 2HD  LYS A 143      -7.235  34.528 -55.028  1.00  0.00           H  
ATOM   2242 1HE  LYS A 143      -6.208  35.388 -52.949  1.00  0.00           H  
ATOM   2243 2HE  LYS A 143      -5.286  33.886 -52.764  1.00  0.00           H  
ATOM   2244 1HZ  LYS A 143      -3.948  35.642 -53.724  1.00  0.00           H  
ATOM   2245 2HZ  LYS A 143      -4.135  34.420 -54.822  1.00  0.00           H  
ATOM   2246 3HZ  LYS A 143      -4.997  35.810 -54.991  1.00  0.00           H  
ATOM   2247  N   GLN A 144     -10.918  30.305 -54.922  1.00  0.00           N  
ATOM   2248  CA  GLN A 144     -11.850  29.789 -55.906  1.00  0.00           C  
ATOM   2249  C   GLN A 144     -13.166  29.370 -55.272  1.00  0.00           C  
ATOM   2250  O   GLN A 144     -14.245  29.738 -55.766  1.00  0.00           O  
ATOM   2251  CB  GLN A 144     -11.200  28.593 -56.599  1.00  0.00           C  
ATOM   2252  CG  GLN A 144     -10.009  28.963 -57.489  1.00  0.00           C  
ATOM   2253  CD  GLN A 144      -9.226  27.743 -57.937  1.00  0.00           C  
ATOM   2254  OE1 GLN A 144      -9.455  26.644 -57.422  1.00  0.00           O  
ATOM   2255  NE2 GLN A 144      -8.307  27.924 -58.876  1.00  0.00           N  
ATOM   2256  H   GLN A 144     -10.042  29.799 -54.745  1.00  0.00           H  
ATOM   2257  HA  GLN A 144     -12.050  30.570 -56.634  1.00  0.00           H  
ATOM   2258 1HB  GLN A 144     -10.850  27.889 -55.841  1.00  0.00           H  
ATOM   2259 2HB  GLN A 144     -11.940  28.078 -57.208  1.00  0.00           H  
ATOM   2260 1HG  GLN A 144     -10.387  29.466 -58.377  1.00  0.00           H  
ATOM   2261 2HG  GLN A 144      -9.341  29.628 -56.949  1.00  0.00           H  
ATOM   2262 1HE2 GLN A 144      -7.762  27.149 -59.201  1.00  0.00           H  
ATOM   2263 2HE2 GLN A 144      -8.154  28.835 -59.263  1.00  0.00           H  
ATOM   2264  N   ASN A 145     -13.086  28.660 -54.145  1.00  0.00           N  
ATOM   2265  CA  ASN A 145     -14.291  28.183 -53.511  1.00  0.00           C  
ATOM   2266  C   ASN A 145     -15.020  29.311 -52.794  1.00  0.00           C  
ATOM   2267  O   ASN A 145     -16.243  29.257 -52.670  1.00  0.00           O  
ATOM   2268  CB  ASN A 145     -14.004  26.995 -52.641  1.00  0.00           C  
ATOM   2269  CG  ASN A 145     -13.603  25.799 -53.472  1.00  0.00           C  
ATOM   2270  OD1 ASN A 145     -13.741  25.821 -54.705  1.00  0.00           O  
ATOM   2271  ND2 ASN A 145     -13.147  24.741 -52.847  1.00  0.00           N  
ATOM   2272  H   ASN A 145     -12.174  28.389 -53.768  1.00  0.00           H  
ATOM   2273  HA  ASN A 145     -14.961  27.835 -54.294  1.00  0.00           H  
ATOM   2274 1HB  ASN A 145     -13.227  27.229 -51.909  1.00  0.00           H  
ATOM   2275 2HB  ASN A 145     -14.906  26.741 -52.132  1.00  0.00           H  
ATOM   2276 1HD2 ASN A 145     -12.885  23.933 -53.372  1.00  0.00           H  
ATOM   2277 2HD2 ASN A 145     -13.085  24.701 -51.836  1.00  0.00           H  
ATOM   2278  N   LEU A 146     -14.291  30.344 -52.360  1.00  0.00           N  
ATOM   2279  CA  LEU A 146     -14.889  31.513 -51.737  1.00  0.00           C  
ATOM   2280  C   LEU A 146     -15.749  32.211 -52.758  1.00  0.00           C  
ATOM   2281  O   LEU A 146     -16.883  32.594 -52.454  1.00  0.00           O  
ATOM   2282  CB  LEU A 146     -13.808  32.460 -51.216  1.00  0.00           C  
ATOM   2283  CG  LEU A 146     -14.256  33.779 -50.579  1.00  0.00           C  
ATOM   2284  CD1 LEU A 146     -15.134  33.541 -49.396  1.00  0.00           C  
ATOM   2285  CD2 LEU A 146     -13.046  34.514 -50.129  1.00  0.00           C  
ATOM   2286  H   LEU A 146     -13.276  30.305 -52.423  1.00  0.00           H  
ATOM   2287  HA  LEU A 146     -15.520  31.192 -50.923  1.00  0.00           H  
ATOM   2288 1HB  LEU A 146     -13.223  31.936 -50.492  1.00  0.00           H  
ATOM   2289 2HB  LEU A 146     -13.151  32.707 -52.049  1.00  0.00           H  
ATOM   2290  HG  LEU A 146     -14.799  34.373 -51.310  1.00  0.00           H  
ATOM   2291 1HD1 LEU A 146     -15.388  34.492 -48.975  1.00  0.00           H  
ATOM   2292 2HD1 LEU A 146     -16.038  33.020 -49.690  1.00  0.00           H  
ATOM   2293 3HD1 LEU A 146     -14.608  32.974 -48.657  1.00  0.00           H  
ATOM   2294 1HD2 LEU A 146     -13.338  35.459 -49.678  1.00  0.00           H  
ATOM   2295 2HD2 LEU A 146     -12.531  33.908 -49.391  1.00  0.00           H  
ATOM   2296 3HD2 LEU A 146     -12.389  34.702 -50.978  1.00  0.00           H  
ATOM   2297  N   GLY A 147     -15.215  32.369 -53.975  1.00  0.00           N  
ATOM   2298  CA  GLY A 147     -15.959  32.966 -55.062  1.00  0.00           C  
ATOM   2299  C   GLY A 147     -17.245  32.183 -55.279  1.00  0.00           C  
ATOM   2300  O   GLY A 147     -18.335  32.766 -55.323  1.00  0.00           O  
ATOM   2301  H   GLY A 147     -14.240  32.095 -54.142  1.00  0.00           H  
ATOM   2302 1HA  GLY A 147     -16.184  34.006 -54.830  1.00  0.00           H  
ATOM   2303 2HA  GLY A 147     -15.353  32.947 -55.968  1.00  0.00           H  
ATOM   2304  N   ASN A 148     -17.122  30.856 -55.404  1.00  0.00           N  
ATOM   2305  CA  ASN A 148     -18.295  30.032 -55.634  1.00  0.00           C  
ATOM   2306  C   ASN A 148     -19.299  30.128 -54.478  1.00  0.00           C  
ATOM   2307  O   ASN A 148     -20.509  30.184 -54.724  1.00  0.00           O  
ATOM   2308  CB  ASN A 148     -17.887  28.585 -55.818  1.00  0.00           C  
ATOM   2309  CG  ASN A 148     -17.151  28.330 -57.108  1.00  0.00           C  
ATOM   2310  OD1 ASN A 148     -17.169  29.137 -58.046  1.00  0.00           O  
ATOM   2311  ND2 ASN A 148     -16.494  27.199 -57.181  1.00  0.00           N  
ATOM   2312  H   ASN A 148     -16.186  30.433 -55.389  1.00  0.00           H  
ATOM   2313  HA  ASN A 148     -18.795  30.383 -56.536  1.00  0.00           H  
ATOM   2314 1HB  ASN A 148     -17.262  28.275 -54.983  1.00  0.00           H  
ATOM   2315 2HB  ASN A 148     -18.778  27.966 -55.801  1.00  0.00           H  
ATOM   2316 1HD2 ASN A 148     -15.982  26.971 -58.008  1.00  0.00           H  
ATOM   2317 2HD2 ASN A 148     -16.502  26.563 -56.409  1.00  0.00           H  
ATOM   2318  N   ALA A 149     -18.821  30.147 -53.224  1.00  0.00           N  
ATOM   2319  CA  ALA A 149     -19.717  30.232 -52.079  1.00  0.00           C  
ATOM   2320  C   ALA A 149     -20.498  31.531 -52.095  1.00  0.00           C  
ATOM   2321  O   ALA A 149     -21.695  31.525 -51.815  1.00  0.00           O  
ATOM   2322  CB  ALA A 149     -18.942  30.094 -50.783  1.00  0.00           C  
ATOM   2323  H   ALA A 149     -17.818  30.046 -53.067  1.00  0.00           H  
ATOM   2324  HA  ALA A 149     -20.428  29.413 -52.152  1.00  0.00           H  
ATOM   2325 1HB  ALA A 149     -19.635  30.116 -49.950  1.00  0.00           H  
ATOM   2326 2HB  ALA A 149     -18.411  29.161 -50.788  1.00  0.00           H  
ATOM   2327 3HB  ALA A 149     -18.227  30.911 -50.701  1.00  0.00           H  
ATOM   2328  N   LYS A 150     -19.842  32.649 -52.449  1.00  0.00           N  
ATOM   2329  CA  LYS A 150     -20.536  33.933 -52.523  1.00  0.00           C  
ATOM   2330  C   LYS A 150     -21.609  33.915 -53.603  1.00  0.00           C  
ATOM   2331  O   LYS A 150     -22.707  34.447 -53.404  1.00  0.00           O  
ATOM   2332  CB  LYS A 150     -19.552  35.080 -52.751  1.00  0.00           C  
ATOM   2333  CG  LYS A 150     -18.679  35.417 -51.535  1.00  0.00           C  
ATOM   2334  CD  LYS A 150     -17.721  36.566 -51.838  1.00  0.00           C  
ATOM   2335  CE  LYS A 150     -16.897  36.945 -50.613  1.00  0.00           C  
ATOM   2336  NZ  LYS A 150     -15.947  38.069 -50.895  1.00  0.00           N  
ATOM   2337  H   LYS A 150     -18.830  32.602 -52.621  1.00  0.00           H  
ATOM   2338  HA  LYS A 150     -21.039  34.116 -51.579  1.00  0.00           H  
ATOM   2339 1HB  LYS A 150     -18.885  34.814 -53.576  1.00  0.00           H  
ATOM   2340 2HB  LYS A 150     -20.097  35.975 -53.041  1.00  0.00           H  
ATOM   2341 1HG  LYS A 150     -19.320  35.697 -50.701  1.00  0.00           H  
ATOM   2342 2HG  LYS A 150     -18.105  34.536 -51.246  1.00  0.00           H  
ATOM   2343 1HD  LYS A 150     -17.040  36.258 -52.635  1.00  0.00           H  
ATOM   2344 2HD  LYS A 150     -18.283  37.435 -52.175  1.00  0.00           H  
ATOM   2345 1HE  LYS A 150     -17.569  37.241 -49.809  1.00  0.00           H  
ATOM   2346 2HE  LYS A 150     -16.333  36.088 -50.295  1.00  0.00           H  
ATOM   2347 1HZ  LYS A 150     -15.420  38.283 -50.057  1.00  0.00           H  
ATOM   2348 2HZ  LYS A 150     -15.308  37.798 -51.630  1.00  0.00           H  
ATOM   2349 3HZ  LYS A 150     -16.465  38.888 -51.185  1.00  0.00           H  
ATOM   2350  N   GLN A 151     -21.300  33.297 -54.746  1.00  0.00           N  
ATOM   2351  CA  GLN A 151     -22.259  33.215 -55.840  1.00  0.00           C  
ATOM   2352  C   GLN A 151     -23.489  32.404 -55.438  1.00  0.00           C  
ATOM   2353  O   GLN A 151     -24.616  32.775 -55.766  1.00  0.00           O  
ATOM   2354  CB  GLN A 151     -21.604  32.577 -57.061  1.00  0.00           C  
ATOM   2355  CG  GLN A 151     -20.552  33.438 -57.725  1.00  0.00           C  
ATOM   2356  CD  GLN A 151     -19.807  32.683 -58.791  1.00  0.00           C  
ATOM   2357  OE1 GLN A 151     -19.913  31.455 -58.859  1.00  0.00           O  
ATOM   2358  NE2 GLN A 151     -19.057  33.395 -59.623  1.00  0.00           N  
ATOM   2359  H   GLN A 151     -20.350  32.928 -54.869  1.00  0.00           H  
ATOM   2360  HA  GLN A 151     -22.584  34.223 -56.093  1.00  0.00           H  
ATOM   2361 1HB  GLN A 151     -21.132  31.643 -56.763  1.00  0.00           H  
ATOM   2362 2HB  GLN A 151     -22.366  32.335 -57.799  1.00  0.00           H  
ATOM   2363 1HG  GLN A 151     -21.042  34.292 -58.188  1.00  0.00           H  
ATOM   2364 2HG  GLN A 151     -19.845  33.780 -56.981  1.00  0.00           H  
ATOM   2365 1HE2 GLN A 151     -18.541  32.936 -60.347  1.00  0.00           H  
ATOM   2366 2HE2 GLN A 151     -19.003  34.391 -59.527  1.00  0.00           H  
ATOM   2367  N   LYS A 152     -23.261  31.320 -54.687  1.00  0.00           N  
ATOM   2368  CA  LYS A 152     -24.341  30.465 -54.219  1.00  0.00           C  
ATOM   2369  C   LYS A 152     -25.127  31.118 -53.079  1.00  0.00           C  
ATOM   2370  O   LYS A 152     -26.346  30.952 -52.994  1.00  0.00           O  
ATOM   2371  CB  LYS A 152     -23.791  29.121 -53.765  1.00  0.00           C  
ATOM   2372  CG  LYS A 152     -23.170  28.228 -54.855  1.00  0.00           C  
ATOM   2373  CD  LYS A 152     -24.202  27.683 -55.839  1.00  0.00           C  
ATOM   2374  CE  LYS A 152     -23.548  26.736 -56.842  1.00  0.00           C  
ATOM   2375  NZ  LYS A 152     -24.527  26.204 -57.835  1.00  0.00           N  
ATOM   2376  H   LYS A 152     -22.289  31.052 -54.502  1.00  0.00           H  
ATOM   2377  HA  LYS A 152     -25.036  30.313 -55.041  1.00  0.00           H  
ATOM   2378 1HB  LYS A 152     -23.029  29.292 -53.003  1.00  0.00           H  
ATOM   2379 2HB  LYS A 152     -24.592  28.568 -53.315  1.00  0.00           H  
ATOM   2380 1HG  LYS A 152     -22.447  28.811 -55.420  1.00  0.00           H  
ATOM   2381 2HG  LYS A 152     -22.644  27.399 -54.383  1.00  0.00           H  
ATOM   2382 1HD  LYS A 152     -24.981  27.148 -55.290  1.00  0.00           H  
ATOM   2383 2HD  LYS A 152     -24.662  28.498 -56.392  1.00  0.00           H  
ATOM   2384 1HE  LYS A 152     -22.761  27.271 -57.371  1.00  0.00           H  
ATOM   2385 2HE  LYS A 152     -23.103  25.899 -56.301  1.00  0.00           H  
ATOM   2386 1HZ  LYS A 152     -24.052  25.584 -58.477  1.00  0.00           H  
ATOM   2387 2HZ  LYS A 152     -25.256  25.695 -57.355  1.00  0.00           H  
ATOM   2388 3HZ  LYS A 152     -24.937  26.970 -58.351  1.00  0.00           H  
ATOM   2389  N   GLN A 153     -24.438  31.857 -52.205  1.00  0.00           N  
ATOM   2390  CA  GLN A 153     -25.080  32.541 -51.088  1.00  0.00           C  
ATOM   2391  C   GLN A 153     -26.127  33.525 -51.595  1.00  0.00           C  
ATOM   2392  O   GLN A 153     -27.242  33.575 -51.072  1.00  0.00           O  
ATOM   2393  CB  GLN A 153     -24.051  33.316 -50.269  1.00  0.00           C  
ATOM   2394  CG  GLN A 153     -24.599  34.016 -49.035  1.00  0.00           C  
ATOM   2395  CD  GLN A 153     -23.540  34.841 -48.371  1.00  0.00           C  
ATOM   2396  OE1 GLN A 153     -22.857  35.616 -49.048  1.00  0.00           O  
ATOM   2397  NE2 GLN A 153     -23.390  34.703 -47.070  1.00  0.00           N  
ATOM   2398  H   GLN A 153     -23.422  31.907 -52.287  1.00  0.00           H  
ATOM   2399  HA  GLN A 153     -25.572  31.801 -50.460  1.00  0.00           H  
ATOM   2400 1HB  GLN A 153     -23.262  32.646 -49.953  1.00  0.00           H  
ATOM   2401 2HB  GLN A 153     -23.593  34.074 -50.903  1.00  0.00           H  
ATOM   2402 1HG  GLN A 153     -25.420  34.679 -49.317  1.00  0.00           H  
ATOM   2403 2HG  GLN A 153     -24.944  33.267 -48.316  1.00  0.00           H  
ATOM   2404 1HE2 GLN A 153     -22.700  35.233 -46.583  1.00  0.00           H  
ATOM   2405 2HE2 GLN A 153     -23.992  34.059 -46.541  1.00  0.00           H  
ATOM   2406  N   GLY A 154     -25.758  34.305 -52.620  1.00  0.00           N  
ATOM   2407  CA  GLY A 154     -26.647  35.294 -53.216  1.00  0.00           C  
ATOM   2408  C   GLY A 154     -26.339  36.706 -52.743  1.00  0.00           C  
ATOM   2409  O   GLY A 154     -25.576  37.427 -53.397  1.00  0.00           O  
ATOM   2410  OXT GLY A 154     -27.085  37.229 -51.925  1.00  0.00           O  
ATOM   2411  H   GLY A 154     -24.799  34.232 -52.979  1.00  0.00           H  
ATOM   2412 1HA  GLY A 154     -26.560  35.233 -54.303  1.00  0.00           H  
ATOM   2413 2HA  GLY A 154     -27.682  35.036 -52.978  1.00  0.00           H  
TER                                                                             
ATOM   2415  N   ASP B   1      -6.934  13.235  24.864  1.00  0.00           N  
ATOM   2416  CA  ASP B   1      -7.785  12.052  25.022  1.00  0.00           C  
ATOM   2417  C   ASP B   1      -8.577  11.695  23.748  1.00  0.00           C  
ATOM   2418  O   ASP B   1      -8.428  10.582  23.205  1.00  0.00           O  
ATOM   2419  CB  ASP B   1      -8.730  12.257  26.222  1.00  0.00           C  
ATOM   2420  CG  ASP B   1      -9.547  13.545  26.108  1.00  0.00           C  
ATOM   2421  OD1 ASP B   1      -9.165  14.360  25.255  1.00  0.00           O  
ATOM   2422  OD2 ASP B   1     -10.495  13.718  26.805  1.00  0.00           O  
ATOM   2423 1H   ASP B   1      -6.228  13.237  25.579  1.00  0.00           H  
ATOM   2424 2H   ASP B   1      -6.494  13.229  23.945  1.00  0.00           H  
ATOM   2425 3H   ASP B   1      -7.522  14.057  24.967  1.00  0.00           H  
ATOM   2426  HA  ASP B   1      -7.130  11.203  25.251  1.00  0.00           H  
ATOM   2427 1HB  ASP B   1      -9.419  11.409  26.296  1.00  0.00           H  
ATOM   2428 2HB  ASP B   1      -8.154  12.287  27.144  1.00  0.00           H  
ATOM   2429  N   HIS B   2      -9.445  12.613  23.323  1.00  0.00           N  
ATOM   2430  CA  HIS B   2     -10.353  12.432  22.189  1.00  0.00           C  
ATOM   2431  C   HIS B   2      -9.643  12.473  20.841  1.00  0.00           C  
ATOM   2432  O   HIS B   2     -10.194  12.035  19.825  1.00  0.00           O  
ATOM   2433  CB  HIS B   2     -11.451  13.504  22.207  1.00  0.00           C  
ATOM   2434  CG  HIS B   2     -10.955  14.924  21.978  1.00  0.00           C  
ATOM   2435  ND1 HIS B   2     -10.357  15.694  22.976  1.00  0.00           N  
ATOM   2436  CD2 HIS B   2     -10.961  15.696  20.867  1.00  0.00           C  
ATOM   2437  CE1 HIS B   2     -10.033  16.878  22.472  1.00  0.00           C  
ATOM   2438  NE2 HIS B   2     -10.390  16.904  21.198  1.00  0.00           N  
ATOM   2439  H   HIS B   2      -9.478  13.500  23.818  1.00  0.00           H  
ATOM   2440  HA  HIS B   2     -10.838  11.459  22.277  1.00  0.00           H  
ATOM   2441 1HB  HIS B   2     -12.196  13.276  21.451  1.00  0.00           H  
ATOM   2442 2HB  HIS B   2     -11.956  13.481  23.176  1.00  0.00           H  
ATOM   2443  HD1 HIS B   2     -10.036  15.383  23.907  1.00  0.00           H  
ATOM   2444  HD2 HIS B   2     -11.320  15.516  19.848  1.00  0.00           H  
ATOM   2445  HE1 HIS B   2      -9.557  17.625  23.099  1.00  0.00           H  
ATOM   2446  N   ASP B   3      -8.416  12.983  20.836  1.00  0.00           N  
ATOM   2447  CA  ASP B   3      -7.629  13.103  19.645  1.00  0.00           C  
ATOM   2448  C   ASP B   3      -7.120  11.736  19.265  1.00  0.00           C  
ATOM   2449  O   ASP B   3      -7.307  11.296  18.132  1.00  0.00           O  
ATOM   2450  CB  ASP B   3      -6.492  14.100  19.900  1.00  0.00           C  
ATOM   2451  CG  ASP B   3      -5.692  13.754  21.178  1.00  0.00           C  
ATOM   2452  OD1 ASP B   3      -6.236  13.038  22.026  1.00  0.00           O  
ATOM   2453  OD2 ASP B   3      -4.574  14.173  21.307  1.00  0.00           O  
ATOM   2454  H   ASP B   3      -7.996  13.283  21.712  1.00  0.00           H  
ATOM   2455  HA  ASP B   3      -8.257  13.482  18.836  1.00  0.00           H  
ATOM   2456 1HB  ASP B   3      -5.814  14.113  19.049  1.00  0.00           H  
ATOM   2457 2HB  ASP B   3      -6.913  15.110  19.999  1.00  0.00           H  
ATOM   2458  N   ALA B   4      -6.501  11.050  20.216  1.00  0.00           N  
ATOM   2459  CA  ALA B   4      -6.000   9.718  19.949  1.00  0.00           C  
ATOM   2460  C   ALA B   4      -7.166   8.821  19.567  1.00  0.00           C  
ATOM   2461  O   ALA B   4      -7.041   7.978  18.681  1.00  0.00           O  
ATOM   2462  CB  ALA B   4      -5.239   9.161  21.128  1.00  0.00           C  
ATOM   2463  H   ALA B   4      -6.388  11.506  21.124  1.00  0.00           H  
ATOM   2464  HA  ALA B   4      -5.329   9.772  19.097  1.00  0.00           H  
ATOM   2465 1HB  ALA B   4      -4.865   8.163  20.896  1.00  0.00           H  
ATOM   2466 2HB  ALA B   4      -4.407   9.808  21.370  1.00  0.00           H  
ATOM   2467 3HB  ALA B   4      -5.908   9.102  21.990  1.00  0.00           H  
ATOM   2468  N   GLU B   5      -8.335   8.999  20.205  1.00  0.00           N  
ATOM   2469  CA  GLU B   5      -9.467   8.157  19.841  1.00  0.00           C  
ATOM   2470  C   GLU B   5      -9.828   8.309  18.383  1.00  0.00           C  
ATOM   2471  O   GLU B   5      -9.921   7.323  17.646  1.00  0.00           O  
ATOM   2472  CB  GLU B   5     -10.709   8.494  20.656  1.00  0.00           C  
ATOM   2473  CG  GLU B   5     -11.922   7.645  20.279  1.00  0.00           C  
ATOM   2474  CD  GLU B   5     -13.159   7.939  21.055  1.00  0.00           C  
ATOM   2475  OE1 GLU B   5     -13.131   8.786  21.910  1.00  0.00           O  
ATOM   2476  OE2 GLU B   5     -14.156   7.282  20.793  1.00  0.00           O  
ATOM   2477  H   GLU B   5      -8.414   9.684  20.961  1.00  0.00           H  
ATOM   2478  HA  GLU B   5      -9.186   7.116  20.022  1.00  0.00           H  
ATOM   2479 1HB  GLU B   5     -10.506   8.349  21.697  1.00  0.00           H  
ATOM   2480 2HB  GLU B   5     -10.968   9.538  20.516  1.00  0.00           H  
ATOM   2481 1HG  GLU B   5     -12.157   7.811  19.223  1.00  0.00           H  
ATOM   2482 2HG  GLU B   5     -11.658   6.597  20.395  1.00  0.00           H  
ATOM   2483  N   GLU B   6     -10.003   9.561  17.947  1.00  0.00           N  
ATOM   2484  CA  GLU B   6     -10.426   9.804  16.583  1.00  0.00           C  
ATOM   2485  C   GLU B   6      -9.382   9.363  15.584  1.00  0.00           C  
ATOM   2486  O   GLU B   6      -9.710   8.740  14.572  1.00  0.00           O  
ATOM   2487  CB  GLU B   6     -10.720  11.290  16.386  1.00  0.00           C  
ATOM   2488  CG  GLU B   6     -11.216  11.696  14.982  1.00  0.00           C  
ATOM   2489  CD  GLU B   6     -12.566  11.143  14.624  1.00  0.00           C  
ATOM   2490  OE1 GLU B   6     -13.287  10.751  15.506  1.00  0.00           O  
ATOM   2491  OE2 GLU B   6     -12.875  11.120  13.451  1.00  0.00           O  
ATOM   2492  H   GLU B   6      -9.902  10.353  18.593  1.00  0.00           H  
ATOM   2493  HA  GLU B   6     -11.338   9.232  16.405  1.00  0.00           H  
ATOM   2494 1HB  GLU B   6     -11.472  11.607  17.112  1.00  0.00           H  
ATOM   2495 2HB  GLU B   6      -9.814  11.864  16.600  1.00  0.00           H  
ATOM   2496 1HG  GLU B   6     -11.266  12.782  14.935  1.00  0.00           H  
ATOM   2497 2HG  GLU B   6     -10.487  11.367  14.236  1.00  0.00           H  
ATOM   2498  N   MET B   7      -8.108   9.649  15.860  1.00  0.00           N  
ATOM   2499  CA  MET B   7      -7.063   9.283  14.930  1.00  0.00           C  
ATOM   2500  C   MET B   7      -6.913   7.779  14.809  1.00  0.00           C  
ATOM   2501  O   MET B   7      -6.825   7.257  13.701  1.00  0.00           O  
ATOM   2502  CB  MET B   7      -5.745   9.874  15.377  1.00  0.00           C  
ATOM   2503  CG  MET B   7      -5.608  11.355  15.254  1.00  0.00           C  
ATOM   2504  SD  MET B   7      -3.914  11.917  15.601  1.00  0.00           S  
ATOM   2505  CE  MET B   7      -3.821  11.675  17.383  1.00  0.00           C  
ATOM   2506  H   MET B   7      -7.873  10.160  16.715  1.00  0.00           H  
ATOM   2507  HA  MET B   7      -7.320   9.674  13.948  1.00  0.00           H  
ATOM   2508 1HB  MET B   7      -5.660   9.665  16.427  1.00  0.00           H  
ATOM   2509 2HB  MET B   7      -4.920   9.389  14.858  1.00  0.00           H  
ATOM   2510 1HG  MET B   7      -5.897  11.667  14.266  1.00  0.00           H  
ATOM   2511 2HG  MET B   7      -6.277  11.835  15.952  1.00  0.00           H  
ATOM   2512 1HE  MET B   7      -2.865  12.012  17.745  1.00  0.00           H  
ATOM   2513 2HE  MET B   7      -4.608  12.244  17.872  1.00  0.00           H  
ATOM   2514 3HE  MET B   7      -3.932  10.629  17.611  1.00  0.00           H  
ATOM   2515  N   PHE B   8      -6.940   7.061  15.938  1.00  0.00           N  
ATOM   2516  CA  PHE B   8      -6.751   5.622  15.922  1.00  0.00           C  
ATOM   2517  C   PHE B   8      -7.839   4.961  15.101  1.00  0.00           C  
ATOM   2518  O   PHE B   8      -7.565   4.170  14.193  1.00  0.00           O  
ATOM   2519  CB  PHE B   8      -6.828   5.046  17.349  1.00  0.00           C  
ATOM   2520  CG  PHE B   8      -6.524   3.588  17.463  1.00  0.00           C  
ATOM   2521  CD1 PHE B   8      -5.205   3.177  17.616  1.00  0.00           C  
ATOM   2522  CD2 PHE B   8      -7.514   2.625  17.404  1.00  0.00           C  
ATOM   2523  CE1 PHE B   8      -4.889   1.847  17.718  1.00  0.00           C  
ATOM   2524  CE2 PHE B   8      -7.186   1.299  17.501  1.00  0.00           C  
ATOM   2525  CZ  PHE B   8      -5.865   0.921  17.664  1.00  0.00           C  
ATOM   2526  H   PHE B   8      -7.043   7.525  16.845  1.00  0.00           H  
ATOM   2527  HA  PHE B   8      -5.784   5.396  15.477  1.00  0.00           H  
ATOM   2528 1HB  PHE B   8      -6.166   5.560  17.991  1.00  0.00           H  
ATOM   2529 2HB  PHE B   8      -7.829   5.213  17.740  1.00  0.00           H  
ATOM   2530  HD1 PHE B   8      -4.416   3.931  17.656  1.00  0.00           H  
ATOM   2531  HD2 PHE B   8      -8.554   2.922  17.280  1.00  0.00           H  
ATOM   2532  HE1 PHE B   8      -3.866   1.528  17.839  1.00  0.00           H  
ATOM   2533  HE2 PHE B   8      -7.968   0.539  17.455  1.00  0.00           H  
ATOM   2534  HZ  PHE B   8      -5.607  -0.112  17.753  1.00  0.00           H  
ATOM   2535  N   LYS B   9      -9.092   5.277  15.440  1.00  0.00           N  
ATOM   2536  CA  LYS B   9     -10.225   4.666  14.779  1.00  0.00           C  
ATOM   2537  C   LYS B   9     -10.349   5.069  13.319  1.00  0.00           C  
ATOM   2538  O   LYS B   9     -10.526   4.205  12.450  1.00  0.00           O  
ATOM   2539  CB  LYS B   9     -11.503   5.030  15.538  1.00  0.00           C  
ATOM   2540  CG  LYS B   9     -11.636   4.348  16.911  1.00  0.00           C  
ATOM   2541  CD  LYS B   9     -12.909   4.798  17.641  1.00  0.00           C  
ATOM   2542  CE  LYS B   9     -13.081   4.085  18.995  1.00  0.00           C  
ATOM   2543  NZ  LYS B   9     -14.293   4.574  19.741  1.00  0.00           N  
ATOM   2544  H   LYS B   9      -9.258   5.949  16.197  1.00  0.00           H  
ATOM   2545  HA  LYS B   9     -10.095   3.581  14.812  1.00  0.00           H  
ATOM   2546 1HB  LYS B   9     -11.524   6.114  15.704  1.00  0.00           H  
ATOM   2547 2HB  LYS B   9     -12.373   4.771  14.940  1.00  0.00           H  
ATOM   2548 1HG  LYS B   9     -11.651   3.267  16.773  1.00  0.00           H  
ATOM   2549 2HG  LYS B   9     -10.764   4.605  17.524  1.00  0.00           H  
ATOM   2550 1HD  LYS B   9     -12.864   5.876  17.815  1.00  0.00           H  
ATOM   2551 2HD  LYS B   9     -13.776   4.584  17.021  1.00  0.00           H  
ATOM   2552 1HE  LYS B   9     -13.197   3.019  18.812  1.00  0.00           H  
ATOM   2553 2HE  LYS B   9     -12.196   4.243  19.615  1.00  0.00           H  
ATOM   2554 1HZ  LYS B   9     -14.392   4.080  20.614  1.00  0.00           H  
ATOM   2555 2HZ  LYS B   9     -14.203   5.594  19.955  1.00  0.00           H  
ATOM   2556 3HZ  LYS B   9     -15.115   4.431  19.189  1.00  0.00           H  
ATOM   2557  N   ARG B  10     -10.233   6.370  13.026  1.00  0.00           N  
ATOM   2558  CA  ARG B  10     -10.334   6.823  11.655  1.00  0.00           C  
ATOM   2559  C   ARG B  10      -9.232   6.246  10.804  1.00  0.00           C  
ATOM   2560  O   ARG B  10      -9.491   5.816   9.682  1.00  0.00           O  
ATOM   2561  CB  ARG B  10     -10.335   8.337  11.559  1.00  0.00           C  
ATOM   2562  CG  ARG B  10     -10.513   8.900  10.127  1.00  0.00           C  
ATOM   2563  CD  ARG B  10     -10.684  10.381  10.138  1.00  0.00           C  
ATOM   2564  NE  ARG B  10     -11.972  10.735  10.749  1.00  0.00           N  
ATOM   2565  CZ  ARG B  10     -13.176  10.780  10.122  1.00  0.00           C  
ATOM   2566  NH1 ARG B  10     -13.305  10.536   8.828  1.00  0.00           N  
ATOM   2567  NH2 ARG B  10     -14.233  11.064  10.857  1.00  0.00           N  
ATOM   2568  H   ARG B  10     -10.088   7.067  13.759  1.00  0.00           H  
ATOM   2569  HA  ARG B  10     -11.286   6.471  11.255  1.00  0.00           H  
ATOM   2570 1HB  ARG B  10     -11.117   8.745  12.195  1.00  0.00           H  
ATOM   2571 2HB  ARG B  10      -9.378   8.718  11.942  1.00  0.00           H  
ATOM   2572 1HG  ARG B  10      -9.635   8.664   9.520  1.00  0.00           H  
ATOM   2573 2HG  ARG B  10     -11.395   8.448   9.677  1.00  0.00           H  
ATOM   2574 1HD  ARG B  10      -9.892  10.840  10.734  1.00  0.00           H  
ATOM   2575 2HD  ARG B  10     -10.656  10.778   9.124  1.00  0.00           H  
ATOM   2576  HE  ARG B  10     -11.990  10.939  11.761  1.00  0.00           H  
ATOM   2577 1HH1 ARG B  10     -12.496  10.321   8.267  1.00  0.00           H  
ATOM   2578 2HH1 ARG B  10     -14.217  10.573   8.394  1.00  0.00           H  
ATOM   2579 1HH2 ARG B  10     -14.090  11.215  11.870  1.00  0.00           H  
ATOM   2580 2HH2 ARG B  10     -15.151  11.103  10.448  1.00  0.00           H  
ATOM   2581  N   ALA B  11      -7.997   6.251  11.309  1.00  0.00           N  
ATOM   2582  CA  ALA B  11      -6.886   5.706  10.571  1.00  0.00           C  
ATOM   2583  C   ALA B  11      -7.040   4.212  10.336  1.00  0.00           C  
ATOM   2584  O   ALA B  11      -6.762   3.714   9.245  1.00  0.00           O  
ATOM   2585  CB  ALA B  11      -5.621   5.963  11.310  1.00  0.00           C  
ATOM   2586  H   ALA B  11      -7.795   6.641  12.236  1.00  0.00           H  
ATOM   2587  HA  ALA B  11      -6.841   6.208   9.606  1.00  0.00           H  
ATOM   2588 1HB  ALA B  11      -4.807   5.584  10.735  1.00  0.00           H  
ATOM   2589 2HB  ALA B  11      -5.510   7.017  11.459  1.00  0.00           H  
ATOM   2590 3HB  ALA B  11      -5.670   5.459  12.285  1.00  0.00           H  
ATOM   2591  N   ALA B  12      -7.504   3.461  11.339  1.00  0.00           N  
ATOM   2592  CA  ALA B  12      -7.647   2.030  11.125  1.00  0.00           C  
ATOM   2593  C   ALA B  12      -8.629   1.770   9.982  1.00  0.00           C  
ATOM   2594  O   ALA B  12      -8.375   0.925   9.107  1.00  0.00           O  
ATOM   2595  CB  ALA B  12      -8.123   1.371  12.408  1.00  0.00           C  
ATOM   2596  H   ALA B  12      -7.700   3.860  12.263  1.00  0.00           H  
ATOM   2597  HA  ALA B  12      -6.679   1.620  10.845  1.00  0.00           H  
ATOM   2598 1HB  ALA B  12      -8.209   0.297  12.254  1.00  0.00           H  
ATOM   2599 2HB  ALA B  12      -7.403   1.574  13.200  1.00  0.00           H  
ATOM   2600 3HB  ALA B  12      -9.088   1.788  12.690  1.00  0.00           H  
ATOM   2601  N   HIS B  13      -9.730   2.540   9.954  1.00  0.00           N  
ATOM   2602  CA  HIS B  13     -10.726   2.418   8.904  1.00  0.00           C  
ATOM   2603  C   HIS B  13     -10.186   2.862   7.559  1.00  0.00           C  
ATOM   2604  O   HIS B  13     -10.340   2.155   6.559  1.00  0.00           O  
ATOM   2605  CB  HIS B  13     -11.972   3.247   9.216  1.00  0.00           C  
ATOM   2606  CG  HIS B  13     -13.020   3.171   8.135  1.00  0.00           C  
ATOM   2607  ND1 HIS B  13     -13.828   2.066   7.948  1.00  0.00           N  
ATOM   2608  CD2 HIS B  13     -13.365   4.059   7.169  1.00  0.00           C  
ATOM   2609  CE1 HIS B  13     -14.634   2.285   6.920  1.00  0.00           C  
ATOM   2610  NE2 HIS B  13     -14.374   3.484   6.433  1.00  0.00           N  
ATOM   2611  H   HIS B  13      -9.895   3.197  10.730  1.00  0.00           H  
ATOM   2612  HA  HIS B  13     -11.031   1.379   8.812  1.00  0.00           H  
ATOM   2613 1HB  HIS B  13     -12.412   2.896  10.151  1.00  0.00           H  
ATOM   2614 2HB  HIS B  13     -11.690   4.289   9.362  1.00  0.00           H  
ATOM   2615  HD1 HIS B  13     -13.952   1.312   8.595  1.00  0.00           H  
ATOM   2616  HD2 HIS B  13     -12.999   5.054   6.916  1.00  0.00           H  
ATOM   2617  HE1 HIS B  13     -15.356   1.532   6.610  1.00  0.00           H  
ATOM   2618  N   ALA B  14      -9.588   4.057   7.531  1.00  0.00           N  
ATOM   2619  CA  ALA B  14      -9.088   4.648   6.303  1.00  0.00           C  
ATOM   2620  C   ALA B  14      -8.028   3.778   5.676  1.00  0.00           C  
ATOM   2621  O   ALA B  14      -7.982   3.660   4.453  1.00  0.00           O  
ATOM   2622  CB  ALA B  14      -8.529   6.026   6.600  1.00  0.00           C  
ATOM   2623  H   ALA B  14      -9.501   4.586   8.390  1.00  0.00           H  
ATOM   2624  HA  ALA B  14      -9.911   4.746   5.604  1.00  0.00           H  
ATOM   2625 1HB  ALA B  14      -8.173   6.477   5.679  1.00  0.00           H  
ATOM   2626 2HB  ALA B  14      -9.311   6.643   7.031  1.00  0.00           H  
ATOM   2627 3HB  ALA B  14      -7.714   5.936   7.300  1.00  0.00           H  
ATOM   2628  N   SER B  15      -7.171   3.149   6.483  1.00  0.00           N  
ATOM   2629  CA  SER B  15      -6.149   2.279   5.945  1.00  0.00           C  
ATOM   2630  C   SER B  15      -6.789   1.093   5.238  1.00  0.00           C  
ATOM   2631  O   SER B  15      -6.457   0.812   4.080  1.00  0.00           O  
ATOM   2632  CB  SER B  15      -5.212   1.815   7.031  1.00  0.00           C  
ATOM   2633  OG  SER B  15      -4.229   0.960   6.502  1.00  0.00           O  
ATOM   2634  H   SER B  15      -7.207   3.299   7.495  1.00  0.00           H  
ATOM   2635  HA  SER B  15      -5.571   2.842   5.211  1.00  0.00           H  
ATOM   2636 1HB  SER B  15      -4.743   2.672   7.499  1.00  0.00           H  
ATOM   2637 2HB  SER B  15      -5.783   1.305   7.806  1.00  0.00           H  
ATOM   2638  HG  SER B  15      -3.683   1.512   5.903  1.00  0.00           H  
ATOM   2639  N   LYS B  16      -7.740   0.420   5.899  1.00  0.00           N  
ATOM   2640  CA  LYS B  16      -8.401  -0.709   5.269  1.00  0.00           C  
ATOM   2641  C   LYS B  16      -9.102  -0.299   3.980  1.00  0.00           C  
ATOM   2642  O   LYS B  16      -8.960  -0.957   2.939  1.00  0.00           O  
ATOM   2643  CB  LYS B  16      -9.443  -1.336   6.193  1.00  0.00           C  
ATOM   2644  CG  LYS B  16     -10.185  -2.552   5.581  1.00  0.00           C  
ATOM   2645  CD  LYS B  16     -11.207  -3.118   6.539  1.00  0.00           C  
ATOM   2646  CE  LYS B  16     -11.994  -4.249   5.928  1.00  0.00           C  
ATOM   2647  NZ  LYS B  16     -13.045  -4.755   6.881  1.00  0.00           N  
ATOM   2648  H   LYS B  16      -7.983   0.691   6.863  1.00  0.00           H  
ATOM   2649  HA  LYS B  16      -7.647  -1.459   5.030  1.00  0.00           H  
ATOM   2650 1HB  LYS B  16      -8.949  -1.669   7.108  1.00  0.00           H  
ATOM   2651 2HB  LYS B  16     -10.186  -0.586   6.476  1.00  0.00           H  
ATOM   2652 1HG  LYS B  16     -10.667  -2.286   4.640  1.00  0.00           H  
ATOM   2653 2HG  LYS B  16      -9.465  -3.335   5.386  1.00  0.00           H  
ATOM   2654 1HD  LYS B  16     -10.686  -3.538   7.380  1.00  0.00           H  
ATOM   2655 2HD  LYS B  16     -11.875  -2.330   6.893  1.00  0.00           H  
ATOM   2656 1HE  LYS B  16     -12.476  -3.904   5.016  1.00  0.00           H  
ATOM   2657 2HE  LYS B  16     -11.314  -5.067   5.688  1.00  0.00           H  
ATOM   2658 1HZ  LYS B  16     -13.550  -5.516   6.455  1.00  0.00           H  
ATOM   2659 2HZ  LYS B  16     -12.588  -5.091   7.755  1.00  0.00           H  
ATOM   2660 3HZ  LYS B  16     -13.686  -4.011   7.115  1.00  0.00           H  
ATOM   2661  N   ARG B  17      -9.895   0.767   4.049  1.00  0.00           N  
ATOM   2662  CA  ARG B  17     -10.642   1.190   2.882  1.00  0.00           C  
ATOM   2663  C   ARG B  17      -9.709   1.554   1.738  1.00  0.00           C  
ATOM   2664  O   ARG B  17      -9.942   1.150   0.597  1.00  0.00           O  
ATOM   2665  CB  ARG B  17     -11.582   2.345   3.231  1.00  0.00           C  
ATOM   2666  CG  ARG B  17     -12.605   2.745   2.129  1.00  0.00           C  
ATOM   2667  CD  ARG B  17     -12.166   3.868   1.202  1.00  0.00           C  
ATOM   2668  NE  ARG B  17     -11.866   5.095   1.948  1.00  0.00           N  
ATOM   2669  CZ  ARG B  17     -12.796   5.963   2.444  1.00  0.00           C  
ATOM   2670  NH1 ARG B  17     -14.094   5.733   2.292  1.00  0.00           N  
ATOM   2671  NH2 ARG B  17     -12.394   7.045   3.093  1.00  0.00           N  
ATOM   2672  H   ARG B  17      -9.988   1.287   4.932  1.00  0.00           H  
ATOM   2673  HA  ARG B  17     -11.262   0.362   2.559  1.00  0.00           H  
ATOM   2674 1HB  ARG B  17     -12.143   2.084   4.132  1.00  0.00           H  
ATOM   2675 2HB  ARG B  17     -10.976   3.220   3.476  1.00  0.00           H  
ATOM   2676 1HG  ARG B  17     -12.806   1.872   1.500  1.00  0.00           H  
ATOM   2677 2HG  ARG B  17     -13.534   3.034   2.622  1.00  0.00           H  
ATOM   2678 1HD  ARG B  17     -11.272   3.575   0.652  1.00  0.00           H  
ATOM   2679 2HD  ARG B  17     -12.957   4.090   0.488  1.00  0.00           H  
ATOM   2680  HE  ARG B  17     -10.868   5.351   2.068  1.00  0.00           H  
ATOM   2681 1HH1 ARG B  17     -14.412   4.907   1.807  1.00  0.00           H  
ATOM   2682 2HH1 ARG B  17     -14.769   6.379   2.674  1.00  0.00           H  
ATOM   2683 1HH2 ARG B  17     -11.380   7.220   3.222  1.00  0.00           H  
ATOM   2684 2HH2 ARG B  17     -13.060   7.690   3.469  1.00  0.00           H  
ATOM   2685  N   ALA B  18      -8.654   2.316   2.039  1.00  0.00           N  
ATOM   2686  CA  ALA B  18      -7.712   2.734   1.020  1.00  0.00           C  
ATOM   2687  C   ALA B  18      -7.008   1.568   0.343  1.00  0.00           C  
ATOM   2688  O   ALA B  18      -6.896   1.528  -0.886  1.00  0.00           O  
ATOM   2689  CB  ALA B  18      -6.667   3.615   1.659  1.00  0.00           C  
ATOM   2690  H   ALA B  18      -8.503   2.649   2.990  1.00  0.00           H  
ATOM   2691  HA  ALA B  18      -8.261   3.299   0.271  1.00  0.00           H  
ATOM   2692 1HB  ALA B  18      -5.984   3.939   0.914  1.00  0.00           H  
ATOM   2693 2HB  ALA B  18      -7.149   4.478   2.129  1.00  0.00           H  
ATOM   2694 3HB  ALA B  18      -6.132   3.044   2.424  1.00  0.00           H  
ATOM   2695  N   SER B  19      -6.555   0.584   1.103  1.00  0.00           N  
ATOM   2696  CA  SER B  19      -5.871  -0.509   0.453  1.00  0.00           C  
ATOM   2697  C   SER B  19      -6.825  -1.334  -0.390  1.00  0.00           C  
ATOM   2698  O   SER B  19      -6.453  -1.784  -1.483  1.00  0.00           O  
ATOM   2699  CB  SER B  19      -5.202  -1.391   1.489  1.00  0.00           C  
ATOM   2700  OG  SER B  19      -4.078  -0.759   2.037  1.00  0.00           O  
ATOM   2701  H   SER B  19      -6.639   0.606   2.123  1.00  0.00           H  
ATOM   2702  HA  SER B  19      -5.143  -0.071  -0.228  1.00  0.00           H  
ATOM   2703 1HB  SER B  19      -5.913  -1.626   2.281  1.00  0.00           H  
ATOM   2704 2HB  SER B  19      -4.905  -2.332   1.028  1.00  0.00           H  
ATOM   2705  HG  SER B  19      -4.414  -0.146   2.695  1.00  0.00           H  
ATOM   2706  N   LYS B  20      -8.077  -1.531   0.071  1.00  0.00           N  
ATOM   2707  CA  LYS B  20      -9.002  -2.282  -0.751  1.00  0.00           C  
ATOM   2708  C   LYS B  20      -9.277  -1.507  -2.051  1.00  0.00           C  
ATOM   2709  O   LYS B  20      -9.328  -2.113  -3.127  1.00  0.00           O  
ATOM   2710  CB  LYS B  20     -10.311  -2.570  -0.008  1.00  0.00           C  
ATOM   2711  CG  LYS B  20     -11.144  -3.733  -0.617  1.00  0.00           C  
ATOM   2712  CD  LYS B  20     -12.210  -3.252  -1.644  1.00  0.00           C  
ATOM   2713  CE  LYS B  20     -13.061  -4.431  -2.146  1.00  0.00           C  
ATOM   2714  NZ  LYS B  20     -14.070  -4.022  -3.192  1.00  0.00           N  
ATOM   2715  H   LYS B  20      -8.363  -1.190   0.997  1.00  0.00           H  
ATOM   2716  HA  LYS B  20      -8.541  -3.232  -1.014  1.00  0.00           H  
ATOM   2717 1HB  LYS B  20     -10.085  -2.822   1.030  1.00  0.00           H  
ATOM   2718 2HB  LYS B  20     -10.925  -1.664   0.009  1.00  0.00           H  
ATOM   2719 1HG  LYS B  20     -10.465  -4.422  -1.116  1.00  0.00           H  
ATOM   2720 2HG  LYS B  20     -11.647  -4.273   0.191  1.00  0.00           H  
ATOM   2721 1HD  LYS B  20     -12.863  -2.514  -1.183  1.00  0.00           H  
ATOM   2722 2HD  LYS B  20     -11.730  -2.801  -2.514  1.00  0.00           H  
ATOM   2723 1HE  LYS B  20     -12.394  -5.179  -2.582  1.00  0.00           H  
ATOM   2724 2HE  LYS B  20     -13.583  -4.871  -1.305  1.00  0.00           H  
ATOM   2725 1HZ  LYS B  20     -14.588  -4.829  -3.497  1.00  0.00           H  
ATOM   2726 2HZ  LYS B  20     -14.698  -3.336  -2.821  1.00  0.00           H  
ATOM   2727 3HZ  LYS B  20     -13.580  -3.616  -4.024  1.00  0.00           H  
ATOM   2728  N   GLU B  21      -9.448  -0.173  -1.975  1.00  0.00           N  
ATOM   2729  CA  GLU B  21      -9.699   0.588  -3.192  1.00  0.00           C  
ATOM   2730  C   GLU B  21      -8.568   0.427  -4.185  1.00  0.00           C  
ATOM   2731  O   GLU B  21      -8.812   0.234  -5.384  1.00  0.00           O  
ATOM   2732  CB  GLU B  21      -9.888   2.083  -2.922  1.00  0.00           C  
ATOM   2733  CG  GLU B  21     -10.172   2.880  -4.212  1.00  0.00           C  
ATOM   2734  CD  GLU B  21     -10.432   4.339  -4.017  1.00  0.00           C  
ATOM   2735  OE1 GLU B  21      -9.860   4.934  -3.137  1.00  0.00           O  
ATOM   2736  OE2 GLU B  21     -11.227   4.867  -4.754  1.00  0.00           O  
ATOM   2737  H   GLU B  21      -9.435   0.297  -1.067  1.00  0.00           H  
ATOM   2738  HA  GLU B  21     -10.608   0.208  -3.651  1.00  0.00           H  
ATOM   2739 1HB  GLU B  21     -10.714   2.232  -2.225  1.00  0.00           H  
ATOM   2740 2HB  GLU B  21      -8.985   2.489  -2.452  1.00  0.00           H  
ATOM   2741 1HG  GLU B  21      -9.306   2.788  -4.869  1.00  0.00           H  
ATOM   2742 2HG  GLU B  21     -11.022   2.430  -4.722  1.00  0.00           H  
ATOM   2743  N   ASN B  22      -7.325   0.517  -3.701  1.00  0.00           N  
ATOM   2744  CA  ASN B  22      -6.193   0.378  -4.590  1.00  0.00           C  
ATOM   2745  C   ASN B  22      -6.182  -0.997  -5.251  1.00  0.00           C  
ATOM   2746  O   ASN B  22      -5.752  -1.124  -6.400  1.00  0.00           O  
ATOM   2747  CB  ASN B  22      -4.897   0.628  -3.841  1.00  0.00           C  
ATOM   2748  CG  ASN B  22      -3.701   0.667  -4.752  1.00  0.00           C  
ATOM   2749  OD1 ASN B  22      -3.536   1.606  -5.540  1.00  0.00           O  
ATOM   2750  ND2 ASN B  22      -2.864  -0.334  -4.659  1.00  0.00           N  
ATOM   2751  H   ASN B  22      -7.184   0.714  -2.702  1.00  0.00           H  
ATOM   2752  HA  ASN B  22      -6.288   1.116  -5.375  1.00  0.00           H  
ATOM   2753 1HB  ASN B  22      -4.963   1.576  -3.306  1.00  0.00           H  
ATOM   2754 2HB  ASN B  22      -4.748  -0.157  -3.099  1.00  0.00           H  
ATOM   2755 1HD2 ASN B  22      -2.050  -0.361  -5.241  1.00  0.00           H  
ATOM   2756 2HD2 ASN B  22      -3.037  -1.071  -4.007  1.00  0.00           H  
ATOM   2757  N   ALA B  23      -6.618  -2.029  -4.518  1.00  0.00           N  
ATOM   2758  CA  ALA B  23      -6.633  -3.375  -5.076  1.00  0.00           C  
ATOM   2759  C   ALA B  23      -7.526  -3.444  -6.305  1.00  0.00           C  
ATOM   2760  O   ALA B  23      -7.135  -3.986  -7.350  1.00  0.00           O  
ATOM   2761  CB  ALA B  23      -7.145  -4.361  -4.039  1.00  0.00           C  
ATOM   2762  H   ALA B  23      -6.896  -1.878  -3.543  1.00  0.00           H  
ATOM   2763  HA  ALA B  23      -5.618  -3.626  -5.368  1.00  0.00           H  
ATOM   2764 1HB  ALA B  23      -7.142  -5.351  -4.445  1.00  0.00           H  
ATOM   2765 2HB  ALA B  23      -6.528  -4.333  -3.163  1.00  0.00           H  
ATOM   2766 3HB  ALA B  23      -8.146  -4.102  -3.765  1.00  0.00           H  
ATOM   2767  N   ASP B  24      -8.703  -2.816  -6.205  1.00  0.00           N  
ATOM   2768  CA  ASP B  24      -9.607  -2.821  -7.333  1.00  0.00           C  
ATOM   2769  C   ASP B  24      -9.047  -1.959  -8.446  1.00  0.00           C  
ATOM   2770  O   ASP B  24      -9.143  -2.320  -9.619  1.00  0.00           O  
ATOM   2771  CB  ASP B  24     -10.998  -2.302  -6.934  1.00  0.00           C  
ATOM   2772  CG  ASP B  24     -11.835  -3.285  -6.046  1.00  0.00           C  
ATOM   2773  OD1 ASP B  24     -11.511  -4.448  -5.962  1.00  0.00           O  
ATOM   2774  OD2 ASP B  24     -12.801  -2.832  -5.462  1.00  0.00           O  
ATOM   2775  H   ASP B  24      -8.969  -2.416  -5.293  1.00  0.00           H  
ATOM   2776  HA  ASP B  24      -9.703  -3.844  -7.698  1.00  0.00           H  
ATOM   2777 1HB  ASP B  24     -10.876  -1.366  -6.389  1.00  0.00           H  
ATOM   2778 2HB  ASP B  24     -11.569  -2.077  -7.843  1.00  0.00           H  
ATOM   2779  N   ALA B  25      -8.435  -0.828  -8.088  1.00  0.00           N  
ATOM   2780  CA  ALA B  25      -7.860   0.042  -9.102  1.00  0.00           C  
ATOM   2781  C   ALA B  25      -6.768  -0.693  -9.876  1.00  0.00           C  
ATOM   2782  O   ALA B  25      -6.681  -0.595 -11.102  1.00  0.00           O  
ATOM   2783  CB  ALA B  25      -7.277   1.283  -8.455  1.00  0.00           C  
ATOM   2784  H   ALA B  25      -8.408  -0.553  -7.100  1.00  0.00           H  
ATOM   2785  HA  ALA B  25      -8.645   0.330  -9.790  1.00  0.00           H  
ATOM   2786 1HB  ALA B  25      -6.866   1.938  -9.211  1.00  0.00           H  
ATOM   2787 2HB  ALA B  25      -8.054   1.804  -7.907  1.00  0.00           H  
ATOM   2788 3HB  ALA B  25      -6.490   0.996  -7.771  1.00  0.00           H  
ATOM   2789  N   ALA B  26      -5.952  -1.497  -9.187  1.00  0.00           N  
ATOM   2790  CA  ALA B  26      -4.882  -2.194  -9.872  1.00  0.00           C  
ATOM   2791  C   ALA B  26      -5.409  -3.099 -10.972  1.00  0.00           C  
ATOM   2792  O   ALA B  26      -4.896  -3.077 -12.100  1.00  0.00           O  
ATOM   2793  CB  ALA B  26      -4.106  -3.037  -8.873  1.00  0.00           C  
ATOM   2794  H   ALA B  26      -6.022  -1.534  -8.167  1.00  0.00           H  
ATOM   2795  HA  ALA B  26      -4.220  -1.453 -10.319  1.00  0.00           H  
ATOM   2796 1HB  ALA B  26      -3.290  -3.540  -9.384  1.00  0.00           H  
ATOM   2797 2HB  ALA B  26      -3.703  -2.401  -8.085  1.00  0.00           H  
ATOM   2798 3HB  ALA B  26      -4.768  -3.779  -8.426  1.00  0.00           H  
ATOM   2799  N   GLU B  27      -6.472  -3.854 -10.663  1.00  0.00           N  
ATOM   2800  CA  GLU B  27      -7.061  -4.740 -11.650  1.00  0.00           C  
ATOM   2801  C   GLU B  27      -7.691  -3.975 -12.793  1.00  0.00           C  
ATOM   2802  O   GLU B  27      -7.575  -4.377 -13.960  1.00  0.00           O  
ATOM   2803  CB  GLU B  27      -8.086  -5.662 -11.011  1.00  0.00           C  
ATOM   2804  CG  GLU B  27      -8.704  -6.689 -11.978  1.00  0.00           C  
ATOM   2805  CD  GLU B  27      -9.615  -7.671 -11.283  1.00  0.00           C  
ATOM   2806  OE1 GLU B  27     -10.519  -7.246 -10.582  1.00  0.00           O  
ATOM   2807  OE2 GLU B  27      -9.383  -8.851 -11.416  1.00  0.00           O  
ATOM   2808  H   GLU B  27      -6.827  -3.831  -9.694  1.00  0.00           H  
ATOM   2809  HA  GLU B  27      -6.261  -5.361 -12.057  1.00  0.00           H  
ATOM   2810 1HB  GLU B  27      -7.598  -6.205 -10.220  1.00  0.00           H  
ATOM   2811 2HB  GLU B  27      -8.888  -5.067 -10.564  1.00  0.00           H  
ATOM   2812 1HG  GLU B  27      -9.277  -6.163 -12.748  1.00  0.00           H  
ATOM   2813 2HG  GLU B  27      -7.902  -7.232 -12.472  1.00  0.00           H  
ATOM   2814  N   LEU B  28      -8.421  -2.920 -12.470  1.00  0.00           N  
ATOM   2815  CA  LEU B  28      -9.123  -2.131 -13.474  1.00  0.00           C  
ATOM   2816  C   LEU B  28      -8.171  -1.443 -14.436  1.00  0.00           C  
ATOM   2817  O   LEU B  28      -8.393  -1.466 -15.647  1.00  0.00           O  
ATOM   2818  CB  LEU B  28      -9.968  -1.087 -12.781  1.00  0.00           C  
ATOM   2819  CG  LEU B  28     -11.172  -1.563 -11.966  1.00  0.00           C  
ATOM   2820  CD1 LEU B  28     -11.694  -0.360 -11.183  1.00  0.00           C  
ATOM   2821  CD2 LEU B  28     -12.245  -2.135 -12.870  1.00  0.00           C  
ATOM   2822  H   LEU B  28      -8.515  -2.653 -11.475  1.00  0.00           H  
ATOM   2823  HA  LEU B  28      -9.747  -2.809 -14.054  1.00  0.00           H  
ATOM   2824 1HB  LEU B  28      -9.321  -0.594 -12.064  1.00  0.00           H  
ATOM   2825 2HB  LEU B  28     -10.303  -0.350 -13.515  1.00  0.00           H  
ATOM   2826  HG  LEU B  28     -10.863  -2.325 -11.267  1.00  0.00           H  
ATOM   2827 1HD1 LEU B  28     -12.543  -0.666 -10.571  1.00  0.00           H  
ATOM   2828 2HD1 LEU B  28     -10.908   0.020 -10.536  1.00  0.00           H  
ATOM   2829 3HD1 LEU B  28     -12.003   0.427 -11.874  1.00  0.00           H  
ATOM   2830 1HD2 LEU B  28     -13.089  -2.449 -12.262  1.00  0.00           H  
ATOM   2831 2HD2 LEU B  28     -12.556  -1.381 -13.560  1.00  0.00           H  
ATOM   2832 3HD2 LEU B  28     -11.860  -2.992 -13.418  1.00  0.00           H  
ATOM   2833  N   LEU B  29      -7.068  -0.899 -13.909  1.00  0.00           N  
ATOM   2834  CA  LEU B  29      -6.141  -0.202 -14.773  1.00  0.00           C  
ATOM   2835  C   LEU B  29      -5.514  -1.212 -15.720  1.00  0.00           C  
ATOM   2836  O   LEU B  29      -5.486  -0.972 -16.932  1.00  0.00           O  
ATOM   2837  CB  LEU B  29      -5.019   0.469 -13.925  1.00  0.00           C  
ATOM   2838  CG  LEU B  29      -3.925   1.283 -14.668  1.00  0.00           C  
ATOM   2839  CD1 LEU B  29      -4.563   2.463 -15.418  1.00  0.00           C  
ATOM   2840  CD2 LEU B  29      -2.937   1.816 -13.645  1.00  0.00           C  
ATOM   2841  H   LEU B  29      -6.921  -0.912 -12.902  1.00  0.00           H  
ATOM   2842  HA  LEU B  29      -6.683   0.541 -15.338  1.00  0.00           H  
ATOM   2843 1HB  LEU B  29      -5.460   1.116 -13.209  1.00  0.00           H  
ATOM   2844 2HB  LEU B  29      -4.509  -0.325 -13.365  1.00  0.00           H  
ATOM   2845  HG  LEU B  29      -3.408   0.654 -15.379  1.00  0.00           H  
ATOM   2846 1HD1 LEU B  29      -3.783   3.033 -15.925  1.00  0.00           H  
ATOM   2847 2HD1 LEU B  29      -5.251   2.091 -16.153  1.00  0.00           H  
ATOM   2848 3HD1 LEU B  29      -5.093   3.114 -14.720  1.00  0.00           H  
ATOM   2849 1HD2 LEU B  29      -2.159   2.390 -14.150  1.00  0.00           H  
ATOM   2850 2HD2 LEU B  29      -3.456   2.455 -12.927  1.00  0.00           H  
ATOM   2851 3HD2 LEU B  29      -2.480   0.973 -13.122  1.00  0.00           H  
ATOM   2852  N   ALA B  30      -5.058  -2.359 -15.196  1.00  0.00           N  
ATOM   2853  CA  ALA B  30      -4.456  -3.372 -16.053  1.00  0.00           C  
ATOM   2854  C   ALA B  30      -5.453  -3.904 -17.080  1.00  0.00           C  
ATOM   2855  O   ALA B  30      -5.092  -4.101 -18.247  1.00  0.00           O  
ATOM   2856  CB  ALA B  30      -3.914  -4.513 -15.213  1.00  0.00           C  
ATOM   2857  H   ALA B  30      -5.088  -2.502 -14.182  1.00  0.00           H  
ATOM   2858  HA  ALA B  30      -3.630  -2.921 -16.588  1.00  0.00           H  
ATOM   2859 1HB  ALA B  30      -3.438  -5.254 -15.852  1.00  0.00           H  
ATOM   2860 2HB  ALA B  30      -3.187  -4.127 -14.502  1.00  0.00           H  
ATOM   2861 3HB  ALA B  30      -4.743  -4.975 -14.670  1.00  0.00           H  
ATOM   2862  N   THR B  31      -6.718  -4.073 -16.685  1.00  0.00           N  
ATOM   2863  CA  THR B  31      -7.722  -4.581 -17.609  1.00  0.00           C  
ATOM   2864  C   THR B  31      -7.888  -3.611 -18.762  1.00  0.00           C  
ATOM   2865  O   THR B  31      -7.928  -4.017 -19.928  1.00  0.00           O  
ATOM   2866  CB  THR B  31      -9.085  -4.776 -16.911  1.00  0.00           C  
ATOM   2867  OG1 THR B  31      -8.961  -5.730 -15.833  1.00  0.00           O  
ATOM   2868  CG2 THR B  31     -10.089  -5.330 -17.919  1.00  0.00           C  
ATOM   2869  H   THR B  31      -6.980  -3.915 -15.712  1.00  0.00           H  
ATOM   2870  HA  THR B  31      -7.384  -5.538 -17.999  1.00  0.00           H  
ATOM   2871  HB  THR B  31      -9.443  -3.830 -16.520  1.00  0.00           H  
ATOM   2872  HG1 THR B  31      -8.416  -5.326 -15.125  1.00  0.00           H  
ATOM   2873 1HG2 THR B  31     -11.047  -5.464 -17.427  1.00  0.00           H  
ATOM   2874 2HG2 THR B  31     -10.196  -4.644 -18.741  1.00  0.00           H  
ATOM   2875 3HG2 THR B  31      -9.730  -6.287 -18.299  1.00  0.00           H  
ATOM   2876  N   ALA B  32      -8.008  -2.320 -18.443  1.00  0.00           N  
ATOM   2877  CA  ALA B  32      -8.167  -1.300 -19.458  1.00  0.00           C  
ATOM   2878  C   ALA B  32      -6.998  -1.257 -20.418  1.00  0.00           C  
ATOM   2879  O   ALA B  32      -7.191  -1.128 -21.630  1.00  0.00           O  
ATOM   2880  CB  ALA B  32      -8.305   0.037 -18.813  1.00  0.00           C  
ATOM   2881  H   ALA B  32      -8.010  -2.052 -17.450  1.00  0.00           H  
ATOM   2882  HA  ALA B  32      -9.075  -1.532 -20.020  1.00  0.00           H  
ATOM   2883 1HB  ALA B  32      -8.460   0.765 -19.591  1.00  0.00           H  
ATOM   2884 2HB  ALA B  32      -9.131   0.029 -18.147  1.00  0.00           H  
ATOM   2885 3HB  ALA B  32      -7.394   0.268 -18.249  1.00  0.00           H  
ATOM   2886  N   ILE B  33      -5.786  -1.424 -19.884  1.00  0.00           N  
ATOM   2887  CA  ILE B  33      -4.584  -1.413 -20.709  1.00  0.00           C  
ATOM   2888  C   ILE B  33      -4.652  -2.552 -21.693  1.00  0.00           C  
ATOM   2889  O   ILE B  33      -4.349  -2.374 -22.875  1.00  0.00           O  
ATOM   2890  CB  ILE B  33      -3.312  -1.503 -19.848  1.00  0.00           C  
ATOM   2891  CG1 ILE B  33      -3.185  -0.218 -19.044  1.00  0.00           C  
ATOM   2892  CG2 ILE B  33      -2.049  -1.723 -20.758  1.00  0.00           C  
ATOM   2893  CD1 ILE B  33      -2.202  -0.261 -17.919  1.00  0.00           C  
ATOM   2894  H   ILE B  33      -5.707  -1.499 -18.859  1.00  0.00           H  
ATOM   2895  HA  ILE B  33      -4.561  -0.474 -21.268  1.00  0.00           H  
ATOM   2896  HB  ILE B  33      -3.405  -2.323 -19.147  1.00  0.00           H  
ATOM   2897 1HG1 ILE B  33      -2.890   0.560 -19.723  1.00  0.00           H  
ATOM   2898 2HG1 ILE B  33      -4.148   0.039 -18.638  1.00  0.00           H  
ATOM   2899 1HG2 ILE B  33      -1.162  -1.785 -20.151  1.00  0.00           H  
ATOM   2900 2HG2 ILE B  33      -2.147  -2.645 -21.312  1.00  0.00           H  
ATOM   2901 3HG2 ILE B  33      -1.947  -0.887 -21.456  1.00  0.00           H  
ATOM   2902 1HD1 ILE B  33      -2.183   0.706 -17.422  1.00  0.00           H  
ATOM   2903 2HD1 ILE B  33      -2.496  -1.022 -17.209  1.00  0.00           H  
ATOM   2904 3HD1 ILE B  33      -1.231  -0.482 -18.294  1.00  0.00           H  
ATOM   2905  N   ALA B  34      -5.011  -3.744 -21.206  1.00  0.00           N  
ATOM   2906  CA  ALA B  34      -5.112  -4.901 -22.074  1.00  0.00           C  
ATOM   2907  C   ALA B  34      -6.135  -4.706 -23.178  1.00  0.00           C  
ATOM   2908  O   ALA B  34      -5.850  -5.019 -24.338  1.00  0.00           O  
ATOM   2909  CB  ALA B  34      -5.506  -6.115 -21.260  1.00  0.00           C  
ATOM   2910  H   ALA B  34      -5.190  -3.840 -20.199  1.00  0.00           H  
ATOM   2911  HA  ALA B  34      -4.159  -5.061 -22.537  1.00  0.00           H  
ATOM   2912 1HB  ALA B  34      -5.568  -6.995 -21.893  1.00  0.00           H  
ATOM   2913 2HB  ALA B  34      -4.777  -6.273 -20.494  1.00  0.00           H  
ATOM   2914 3HB  ALA B  34      -6.479  -5.934 -20.802  1.00  0.00           H  
ATOM   2915  N   LYS B  35      -7.302  -4.129 -22.851  1.00  0.00           N  
ATOM   2916  CA  LYS B  35      -8.334  -3.955 -23.854  1.00  0.00           C  
ATOM   2917  C   LYS B  35      -7.960  -2.919 -24.926  1.00  0.00           C  
ATOM   2918  O   LYS B  35      -8.262  -3.132 -26.107  1.00  0.00           O  
ATOM   2919  CB  LYS B  35      -9.671  -3.659 -23.169  1.00  0.00           C  
ATOM   2920  CG  LYS B  35     -10.213  -4.917 -22.420  1.00  0.00           C  
ATOM   2921  CD  LYS B  35     -11.584  -4.734 -21.719  1.00  0.00           C  
ATOM   2922  CE  LYS B  35     -12.749  -5.400 -22.517  1.00  0.00           C  
ATOM   2923  NZ  LYS B  35     -13.151  -4.652 -23.719  1.00  0.00           N  
ATOM   2924  H   LYS B  35      -7.482  -3.897 -21.868  1.00  0.00           H  
ATOM   2925  HA  LYS B  35      -8.458  -4.911 -24.367  1.00  0.00           H  
ATOM   2926 1HB  LYS B  35      -9.526  -2.868 -22.431  1.00  0.00           H  
ATOM   2927 2HB  LYS B  35     -10.400  -3.313 -23.897  1.00  0.00           H  
ATOM   2928 1HG  LYS B  35     -10.294  -5.737 -23.138  1.00  0.00           H  
ATOM   2929 2HG  LYS B  35      -9.480  -5.210 -21.667  1.00  0.00           H  
ATOM   2930 1HD  LYS B  35     -11.545  -5.174 -20.724  1.00  0.00           H  
ATOM   2931 2HD  LYS B  35     -11.800  -3.666 -21.614  1.00  0.00           H  
ATOM   2932 1HE  LYS B  35     -12.427  -6.394 -22.824  1.00  0.00           H  
ATOM   2933 2HE  LYS B  35     -13.620  -5.498 -21.866  1.00  0.00           H  
ATOM   2934 1HZ  LYS B  35     -13.897  -5.140 -24.180  1.00  0.00           H  
ATOM   2935 2HZ  LYS B  35     -13.499  -3.736 -23.413  1.00  0.00           H  
ATOM   2936 3HZ  LYS B  35     -12.379  -4.551 -24.351  1.00  0.00           H  
ATOM   2937  N   ASP B  36      -7.302  -1.817 -24.533  1.00  0.00           N  
ATOM   2938  CA  ASP B  36      -6.888  -0.814 -25.517  1.00  0.00           C  
ATOM   2939  C   ASP B  36      -5.704  -1.251 -26.347  1.00  0.00           C  
ATOM   2940  O   ASP B  36      -5.680  -0.996 -27.557  1.00  0.00           O  
ATOM   2941  CB  ASP B  36      -6.536   0.495 -24.842  1.00  0.00           C  
ATOM   2942  CG  ASP B  36      -7.743   1.277 -24.431  1.00  0.00           C  
ATOM   2943  OD1 ASP B  36      -8.774   1.101 -25.051  1.00  0.00           O  
ATOM   2944  OD2 ASP B  36      -7.659   2.035 -23.487  1.00  0.00           O  
ATOM   2945  H   ASP B  36      -7.133  -1.661 -23.535  1.00  0.00           H  
ATOM   2946  HA  ASP B  36      -7.723  -0.639 -26.191  1.00  0.00           H  
ATOM   2947 1HB  ASP B  36      -5.935   0.271 -23.972  1.00  0.00           H  
ATOM   2948 2HB  ASP B  36      -5.933   1.102 -25.515  1.00  0.00           H  
ATOM   2949  N   LEU B  37      -4.728  -1.911 -25.731  1.00  0.00           N  
ATOM   2950  CA  LEU B  37      -3.600  -2.353 -26.520  1.00  0.00           C  
ATOM   2951  C   LEU B  37      -4.148  -3.360 -27.511  1.00  0.00           C  
ATOM   2952  O   LEU B  37      -3.765  -3.339 -28.679  1.00  0.00           O  
ATOM   2953  CB  LEU B  37      -2.459  -2.935 -25.665  1.00  0.00           C  
ATOM   2954  CG  LEU B  37      -1.096  -3.269 -26.443  1.00  0.00           C  
ATOM   2955  CD1 LEU B  37       0.110  -3.093 -25.489  1.00  0.00           C  
ATOM   2956  CD2 LEU B  37      -1.102  -4.719 -26.973  1.00  0.00           C  
ATOM   2957  H   LEU B  37      -4.744  -2.099 -24.725  1.00  0.00           H  
ATOM   2958  HA  LEU B  37      -3.206  -1.506 -27.078  1.00  0.00           H  
ATOM   2959 1HB  LEU B  37      -2.232  -2.218 -24.877  1.00  0.00           H  
ATOM   2960 2HB  LEU B  37      -2.818  -3.851 -25.190  1.00  0.00           H  
ATOM   2961  HG  LEU B  37      -0.981  -2.575 -27.281  1.00  0.00           H  
ATOM   2962 1HD1 LEU B  37       1.030  -3.307 -26.033  1.00  0.00           H  
ATOM   2963 2HD1 LEU B  37       0.144  -2.067 -25.116  1.00  0.00           H  
ATOM   2964 3HD1 LEU B  37       0.025  -3.774 -24.655  1.00  0.00           H  
ATOM   2965 1HD2 LEU B  37      -0.157  -4.901 -27.487  1.00  0.00           H  
ATOM   2966 2HD2 LEU B  37      -1.197  -5.409 -26.142  1.00  0.00           H  
ATOM   2967 3HD2 LEU B  37      -1.914  -4.886 -27.668  1.00  0.00           H  
ATOM   2968  N   ALA B  38      -5.022  -4.274 -27.052  1.00  0.00           N  
ATOM   2969  CA  ALA B  38      -5.559  -5.263 -27.955  1.00  0.00           C  
ATOM   2970  C   ALA B  38      -6.349  -4.659 -29.105  1.00  0.00           C  
ATOM   2971  O   ALA B  38      -6.197  -5.123 -30.240  1.00  0.00           O  
ATOM   2972  CB  ALA B  38      -6.467  -6.218 -27.210  1.00  0.00           C  
ATOM   2973  H   ALA B  38      -5.304  -4.310 -26.069  1.00  0.00           H  
ATOM   2974  HA  ALA B  38      -4.722  -5.790 -28.365  1.00  0.00           H  
ATOM   2975 1HB  ALA B  38      -6.830  -6.984 -27.897  1.00  0.00           H  
ATOM   2976 2HB  ALA B  38      -5.931  -6.684 -26.413  1.00  0.00           H  
ATOM   2977 3HB  ALA B  38      -7.311  -5.668 -26.798  1.00  0.00           H  
ATOM   2978  N   GLU B  39      -7.185  -3.622 -28.873  1.00  0.00           N  
ATOM   2979  CA  GLU B  39      -7.903  -3.066 -30.011  1.00  0.00           C  
ATOM   2980  C   GLU B  39      -6.912  -2.506 -31.013  1.00  0.00           C  
ATOM   2981  O   GLU B  39      -7.069  -2.707 -32.220  1.00  0.00           O  
ATOM   2982  CB  GLU B  39      -8.898  -1.956 -29.664  1.00  0.00           C  
ATOM   2983  CG  GLU B  39      -9.723  -1.521 -30.928  1.00  0.00           C  
ATOM   2984  CD  GLU B  39     -10.723  -0.420 -30.738  1.00  0.00           C  
ATOM   2985  OE1 GLU B  39     -10.724   0.233 -29.723  1.00  0.00           O  
ATOM   2986  OE2 GLU B  39     -11.513  -0.229 -31.651  1.00  0.00           O  
ATOM   2987  H   GLU B  39      -7.359  -3.276 -27.921  1.00  0.00           H  
ATOM   2988  HA  GLU B  39      -8.453  -3.871 -30.494  1.00  0.00           H  
ATOM   2989 1HB  GLU B  39      -9.587  -2.301 -28.892  1.00  0.00           H  
ATOM   2990 2HB  GLU B  39      -8.366  -1.084 -29.271  1.00  0.00           H  
ATOM   2991 1HG  GLU B  39      -9.035  -1.195 -31.703  1.00  0.00           H  
ATOM   2992 2HG  GLU B  39     -10.240  -2.401 -31.309  1.00  0.00           H  
ATOM   2993  N   LEU B  40      -5.891  -1.794 -30.521  1.00  0.00           N  
ATOM   2994  CA  LEU B  40      -4.931  -1.194 -31.424  1.00  0.00           C  
ATOM   2995  C   LEU B  40      -4.154  -2.273 -32.180  1.00  0.00           C  
ATOM   2996  O   LEU B  40      -3.886  -2.112 -33.374  1.00  0.00           O  
ATOM   2997  CB  LEU B  40      -3.974  -0.264 -30.662  1.00  0.00           C  
ATOM   2998  CG  LEU B  40      -2.916   0.501 -31.521  1.00  0.00           C  
ATOM   2999  CD1 LEU B  40      -3.631   1.384 -32.580  1.00  0.00           C  
ATOM   3000  CD2 LEU B  40      -2.025   1.359 -30.577  1.00  0.00           C  
ATOM   3001  H   LEU B  40      -5.810  -1.636 -29.509  1.00  0.00           H  
ATOM   3002  HA  LEU B  40      -5.494  -0.613 -32.139  1.00  0.00           H  
ATOM   3003 1HB  LEU B  40      -4.567   0.469 -30.119  1.00  0.00           H  
ATOM   3004 2HB  LEU B  40      -3.434  -0.865 -29.926  1.00  0.00           H  
ATOM   3005  HG  LEU B  40      -2.293  -0.215 -32.058  1.00  0.00           H  
ATOM   3006 1HD1 LEU B  40      -2.885   1.881 -33.181  1.00  0.00           H  
ATOM   3007 2HD1 LEU B  40      -4.234   0.774 -33.236  1.00  0.00           H  
ATOM   3008 3HD1 LEU B  40      -4.268   2.117 -32.088  1.00  0.00           H  
ATOM   3009 1HD2 LEU B  40      -1.277   1.893 -31.157  1.00  0.00           H  
ATOM   3010 2HD2 LEU B  40      -2.639   2.072 -30.035  1.00  0.00           H  
ATOM   3011 3HD2 LEU B  40      -1.527   0.704 -29.859  1.00  0.00           H  
ATOM   3012  N   ALA B  41      -3.746  -3.347 -31.492  1.00  0.00           N  
ATOM   3013  CA  ALA B  41      -3.024  -4.423 -32.139  1.00  0.00           C  
ATOM   3014  C   ALA B  41      -3.866  -5.062 -33.229  1.00  0.00           C  
ATOM   3015  O   ALA B  41      -3.374  -5.303 -34.342  1.00  0.00           O  
ATOM   3016  CB  ALA B  41      -2.603  -5.455 -31.122  1.00  0.00           C  
ATOM   3017  H   ALA B  41      -3.943  -3.406 -30.487  1.00  0.00           H  
ATOM   3018  HA  ALA B  41      -2.152  -4.000 -32.610  1.00  0.00           H  
ATOM   3019 1HB  ALA B  41      -2.054  -6.244 -31.614  1.00  0.00           H  
ATOM   3020 2HB  ALA B  41      -1.989  -4.994 -30.365  1.00  0.00           H  
ATOM   3021 3HB  ALA B  41      -3.478  -5.857 -30.651  1.00  0.00           H  
ATOM   3022  N   TYR B  42      -5.140  -5.267 -32.960  1.00  0.00           N  
ATOM   3023  CA  TYR B  42      -6.063  -5.817 -33.924  1.00  0.00           C  
ATOM   3024  C   TYR B  42      -6.147  -4.887 -35.136  1.00  0.00           C  
ATOM   3025  O   TYR B  42      -6.018  -5.338 -36.269  1.00  0.00           O  
ATOM   3026  CB  TYR B  42      -7.421  -6.118 -33.314  1.00  0.00           C  
ATOM   3027  CG  TYR B  42      -8.464  -6.522 -34.319  1.00  0.00           C  
ATOM   3028  CD1 TYR B  42      -8.325  -7.683 -35.022  1.00  0.00           C  
ATOM   3029  CD2 TYR B  42      -9.573  -5.733 -34.517  1.00  0.00           C  
ATOM   3030  CE1 TYR B  42      -9.263  -8.046 -35.956  1.00  0.00           C  
ATOM   3031  CE2 TYR B  42     -10.532  -6.120 -35.437  1.00  0.00           C  
ATOM   3032  CZ  TYR B  42     -10.361  -7.267 -36.161  1.00  0.00           C  
ATOM   3033  OH  TYR B  42     -11.292  -7.659 -37.092  1.00  0.00           O  
ATOM   3034  H   TYR B  42      -5.499  -5.077 -32.006  1.00  0.00           H  
ATOM   3035  HA  TYR B  42      -5.641  -6.756 -34.282  1.00  0.00           H  
ATOM   3036 1HB  TYR B  42      -7.321  -6.923 -32.588  1.00  0.00           H  
ATOM   3037 2HB  TYR B  42      -7.781  -5.241 -32.775  1.00  0.00           H  
ATOM   3038  HD1 TYR B  42      -7.470  -8.303 -34.849  1.00  0.00           H  
ATOM   3039  HD2 TYR B  42      -9.698  -4.810 -33.952  1.00  0.00           H  
ATOM   3040  HE1 TYR B  42      -9.144  -8.947 -36.529  1.00  0.00           H  
ATOM   3041  HE2 TYR B  42     -11.417  -5.505 -35.603  1.00  0.00           H  
ATOM   3042  HH  TYR B  42     -12.167  -7.233 -36.916  1.00  0.00           H  
ATOM   3043  N   LEU B  43      -6.356  -3.592 -34.869  1.00  0.00           N  
ATOM   3044  CA  LEU B  43      -6.493  -2.603 -35.909  1.00  0.00           C  
ATOM   3045  C   LEU B  43      -5.235  -2.556 -36.818  1.00  0.00           C  
ATOM   3046  O   LEU B  43      -5.339  -2.428 -38.035  1.00  0.00           O  
ATOM   3047  CB  LEU B  43      -6.766  -1.237 -35.252  1.00  0.00           C  
ATOM   3048  CG  LEU B  43      -7.099  -0.069 -36.136  1.00  0.00           C  
ATOM   3049  CD1 LEU B  43      -8.366  -0.343 -36.908  1.00  0.00           C  
ATOM   3050  CD2 LEU B  43      -7.307   1.152 -35.298  1.00  0.00           C  
ATOM   3051  H   LEU B  43      -6.462  -3.294 -33.898  1.00  0.00           H  
ATOM   3052  HA  LEU B  43      -7.348  -2.885 -36.522  1.00  0.00           H  
ATOM   3053 1HB  LEU B  43      -7.580  -1.366 -34.534  1.00  0.00           H  
ATOM   3054 2HB  LEU B  43      -5.873  -0.966 -34.684  1.00  0.00           H  
ATOM   3055  HG  LEU B  43      -6.305   0.092 -36.825  1.00  0.00           H  
ATOM   3056 1HD1 LEU B  43      -8.608   0.511 -37.518  1.00  0.00           H  
ATOM   3057 2HD1 LEU B  43      -8.260  -1.214 -37.554  1.00  0.00           H  
ATOM   3058 3HD1 LEU B  43      -9.152  -0.510 -36.210  1.00  0.00           H  
ATOM   3059 1HD2 LEU B  43      -7.547   1.974 -35.955  1.00  0.00           H  
ATOM   3060 2HD2 LEU B  43      -8.129   0.990 -34.602  1.00  0.00           H  
ATOM   3061 3HD2 LEU B  43      -6.399   1.376 -34.743  1.00  0.00           H  
ATOM   3062  N   LEU B  44      -4.031  -2.709 -36.221  1.00  0.00           N  
ATOM   3063  CA  LEU B  44      -2.828  -2.789 -37.054  1.00  0.00           C  
ATOM   3064  C   LEU B  44      -2.944  -3.984 -37.965  1.00  0.00           C  
ATOM   3065  O   LEU B  44      -2.680  -3.890 -39.171  1.00  0.00           O  
ATOM   3066  CB  LEU B  44      -1.527  -2.955 -36.255  1.00  0.00           C  
ATOM   3067  CG  LEU B  44      -0.209  -3.254 -37.140  1.00  0.00           C  
ATOM   3068  CD1 LEU B  44       0.062  -2.147 -38.113  1.00  0.00           C  
ATOM   3069  CD2 LEU B  44       0.988  -3.437 -36.243  1.00  0.00           C  
ATOM   3070  H   LEU B  44      -3.962  -2.710 -35.196  1.00  0.00           H  
ATOM   3071  HA  LEU B  44      -2.776  -1.897 -37.661  1.00  0.00           H  
ATOM   3072 1HB  LEU B  44      -1.353  -2.040 -35.687  1.00  0.00           H  
ATOM   3073 2HB  LEU B  44      -1.652  -3.772 -35.542  1.00  0.00           H  
ATOM   3074  HG  LEU B  44      -0.361  -4.171 -37.718  1.00  0.00           H  
ATOM   3075 1HD1 LEU B  44       0.953  -2.390 -38.692  1.00  0.00           H  
ATOM   3076 2HD1 LEU B  44      -0.776  -2.009 -38.792  1.00  0.00           H  
ATOM   3077 3HD1 LEU B  44       0.233  -1.258 -37.556  1.00  0.00           H  
ATOM   3078 1HD2 LEU B  44       1.851  -3.642 -36.856  1.00  0.00           H  
ATOM   3079 2HD2 LEU B  44       1.167  -2.527 -35.663  1.00  0.00           H  
ATOM   3080 3HD2 LEU B  44       0.806  -4.263 -35.569  1.00  0.00           H  
ATOM   3081  N   GLY B  45      -3.327  -5.133 -37.386  1.00  0.00           N  
ATOM   3082  CA  GLY B  45      -3.454  -6.344 -38.156  1.00  0.00           C  
ATOM   3083  C   GLY B  45      -4.431  -6.191 -39.306  1.00  0.00           C  
ATOM   3084  O   GLY B  45      -4.164  -6.701 -40.389  1.00  0.00           O  
ATOM   3085  H   GLY B  45      -3.488  -5.151 -36.376  1.00  0.00           H  
ATOM   3086 1HA  GLY B  45      -2.478  -6.592 -38.551  1.00  0.00           H  
ATOM   3087 2HA  GLY B  45      -3.771  -7.151 -37.502  1.00  0.00           H  
ATOM   3088  N   GLU B  46      -5.528  -5.450 -39.086  1.00  0.00           N  
ATOM   3089  CA  GLU B  46      -6.519  -5.228 -40.128  1.00  0.00           C  
ATOM   3090  C   GLU B  46      -5.912  -4.473 -41.311  1.00  0.00           C  
ATOM   3091  O   GLU B  46      -6.259  -4.726 -42.472  1.00  0.00           O  
ATOM   3092  CB  GLU B  46      -7.708  -4.385 -39.647  1.00  0.00           C  
ATOM   3093  CG  GLU B  46      -8.648  -4.997 -38.627  1.00  0.00           C  
ATOM   3094  CD  GLU B  46      -9.798  -4.038 -38.347  1.00  0.00           C  
ATOM   3095  OE1 GLU B  46     -10.297  -3.490 -39.307  1.00  0.00           O  
ATOM   3096  OE2 GLU B  46     -10.148  -3.800 -37.211  1.00  0.00           O  
ATOM   3097  H   GLU B  46      -5.694  -5.123 -38.126  1.00  0.00           H  
ATOM   3098  HA  GLU B  46      -6.883  -6.196 -40.478  1.00  0.00           H  
ATOM   3099 1HB  GLU B  46      -7.332  -3.462 -39.213  1.00  0.00           H  
ATOM   3100 2HB  GLU B  46      -8.308  -4.106 -40.506  1.00  0.00           H  
ATOM   3101 1HG  GLU B  46      -9.039  -5.942 -39.008  1.00  0.00           H  
ATOM   3102 2HG  GLU B  46      -8.108  -5.200 -37.708  1.00  0.00           H  
ATOM   3103  N   LEU B  47      -5.022  -3.515 -41.020  1.00  0.00           N  
ATOM   3104  CA  LEU B  47      -4.426  -2.738 -42.091  1.00  0.00           C  
ATOM   3105  C   LEU B  47      -3.513  -3.649 -42.886  1.00  0.00           C  
ATOM   3106  O   LEU B  47      -3.574  -3.706 -44.117  1.00  0.00           O  
ATOM   3107  CB  LEU B  47      -3.625  -1.534 -41.523  1.00  0.00           C  
ATOM   3108  CG  LEU B  47      -2.946  -0.546 -42.538  1.00  0.00           C  
ATOM   3109  CD1 LEU B  47      -4.006   0.109 -43.448  1.00  0.00           C  
ATOM   3110  CD2 LEU B  47      -2.194   0.534 -41.752  1.00  0.00           C  
ATOM   3111  H   LEU B  47      -4.794  -3.323 -40.036  1.00  0.00           H  
ATOM   3112  HA  LEU B  47      -5.218  -2.385 -42.744  1.00  0.00           H  
ATOM   3113 1HB  LEU B  47      -4.258  -0.959 -40.873  1.00  0.00           H  
ATOM   3114 2HB  LEU B  47      -2.824  -1.943 -40.902  1.00  0.00           H  
ATOM   3115  HG  LEU B  47      -2.257  -1.088 -43.162  1.00  0.00           H  
ATOM   3116 1HD1 LEU B  47      -3.525   0.788 -44.142  1.00  0.00           H  
ATOM   3117 2HD1 LEU B  47      -4.540  -0.647 -44.020  1.00  0.00           H  
ATOM   3118 3HD1 LEU B  47      -4.717   0.667 -42.837  1.00  0.00           H  
ATOM   3119 1HD2 LEU B  47      -1.714   1.224 -42.441  1.00  0.00           H  
ATOM   3120 2HD2 LEU B  47      -2.891   1.081 -41.125  1.00  0.00           H  
ATOM   3121 3HD2 LEU B  47      -1.441   0.067 -41.125  1.00  0.00           H  
ATOM   3122  N   ALA B  48      -2.676  -4.405 -42.170  1.00  0.00           N  
ATOM   3123  CA  ALA B  48      -1.739  -5.297 -42.827  1.00  0.00           C  
ATOM   3124  C   ALA B  48      -2.475  -6.345 -43.658  1.00  0.00           C  
ATOM   3125  O   ALA B  48      -2.069  -6.666 -44.785  1.00  0.00           O  
ATOM   3126  CB  ALA B  48      -0.882  -5.970 -41.790  1.00  0.00           C  
ATOM   3127  H   ALA B  48      -2.686  -4.319 -41.146  1.00  0.00           H  
ATOM   3128  HA  ALA B  48      -1.113  -4.709 -43.491  1.00  0.00           H  
ATOM   3129 1HB  ALA B  48      -0.180  -6.614 -42.277  1.00  0.00           H  
ATOM   3130 2HB  ALA B  48      -0.358  -5.219 -41.219  1.00  0.00           H  
ATOM   3131 3HB  ALA B  48      -1.511  -6.553 -41.125  1.00  0.00           H  
ATOM   3132  N   TYR B  49      -3.582  -6.849 -43.123  1.00  0.00           N  
ATOM   3133  CA  TYR B  49      -4.392  -7.861 -43.761  1.00  0.00           C  
ATOM   3134  C   TYR B  49      -4.929  -7.360 -45.097  1.00  0.00           C  
ATOM   3135  O   TYR B  49      -4.756  -8.010 -46.129  1.00  0.00           O  
ATOM   3136  CB  TYR B  49      -5.538  -8.253 -42.822  1.00  0.00           C  
ATOM   3137  CG  TYR B  49      -6.458  -9.289 -43.347  1.00  0.00           C  
ATOM   3138  CD1 TYR B  49      -6.136 -10.630 -43.223  1.00  0.00           C  
ATOM   3139  CD2 TYR B  49      -7.620  -8.903 -43.974  1.00  0.00           C  
ATOM   3140  CE1 TYR B  49      -6.983 -11.578 -43.739  1.00  0.00           C  
ATOM   3141  CE2 TYR B  49      -8.463  -9.841 -44.488  1.00  0.00           C  
ATOM   3142  CZ  TYR B  49      -8.156 -11.170 -44.386  1.00  0.00           C  
ATOM   3143  OH  TYR B  49      -9.013 -12.088 -44.929  1.00  0.00           O  
ATOM   3144  H   TYR B  49      -3.860  -6.551 -42.186  1.00  0.00           H  
ATOM   3145  HA  TYR B  49      -3.770  -8.732 -43.953  1.00  0.00           H  
ATOM   3146 1HB  TYR B  49      -5.134  -8.601 -41.890  1.00  0.00           H  
ATOM   3147 2HB  TYR B  49      -6.126  -7.370 -42.595  1.00  0.00           H  
ATOM   3148  HD1 TYR B  49      -5.216 -10.929 -42.725  1.00  0.00           H  
ATOM   3149  HD2 TYR B  49      -7.866  -7.844 -44.067  1.00  0.00           H  
ATOM   3150  HE1 TYR B  49      -6.732 -12.630 -43.654  1.00  0.00           H  
ATOM   3151  HE2 TYR B  49      -9.380  -9.532 -44.990  1.00  0.00           H  
ATOM   3152  HH  TYR B  49      -9.786 -11.637 -45.279  1.00  0.00           H  
ATOM   3153  N   LYS B  50      -5.571  -6.188 -45.092  1.00  0.00           N  
ATOM   3154  CA  LYS B  50      -6.140  -5.632 -46.321  1.00  0.00           C  
ATOM   3155  C   LYS B  50      -5.074  -5.412 -47.392  1.00  0.00           C  
ATOM   3156  O   LYS B  50      -5.326  -5.610 -48.581  1.00  0.00           O  
ATOM   3157  CB  LYS B  50      -6.904  -4.341 -46.057  1.00  0.00           C  
ATOM   3158  CG  LYS B  50      -7.629  -3.809 -47.308  1.00  0.00           C  
ATOM   3159  CD  LYS B  50      -8.514  -2.624 -46.990  1.00  0.00           C  
ATOM   3160  CE  LYS B  50      -9.225  -2.108 -48.242  1.00  0.00           C  
ATOM   3161  NZ  LYS B  50     -10.131  -0.974 -47.930  1.00  0.00           N  
ATOM   3162  H   LYS B  50      -5.685  -5.673 -44.212  1.00  0.00           H  
ATOM   3163  HA  LYS B  50      -6.851  -6.357 -46.714  1.00  0.00           H  
ATOM   3164 1HB  LYS B  50      -7.636  -4.505 -45.265  1.00  0.00           H  
ATOM   3165 2HB  LYS B  50      -6.206  -3.574 -45.705  1.00  0.00           H  
ATOM   3166 1HG  LYS B  50      -6.890  -3.496 -48.048  1.00  0.00           H  
ATOM   3167 2HG  LYS B  50      -8.232  -4.606 -47.743  1.00  0.00           H  
ATOM   3168 1HD  LYS B  50      -9.259  -2.902 -46.243  1.00  0.00           H  
ATOM   3169 2HD  LYS B  50      -7.904  -1.817 -46.580  1.00  0.00           H  
ATOM   3170 1HE  LYS B  50      -8.477  -1.772 -48.958  1.00  0.00           H  
ATOM   3171 2HE  LYS B  50      -9.806  -2.913 -48.688  1.00  0.00           H  
ATOM   3172 1HZ  LYS B  50     -10.578  -0.641 -48.766  1.00  0.00           H  
ATOM   3173 2HZ  LYS B  50     -10.830  -1.266 -47.267  1.00  0.00           H  
ATOM   3174 3HZ  LYS B  50      -9.576  -0.216 -47.510  1.00  0.00           H  
ATOM   3175  N   LEU B  51      -3.874  -5.037 -46.958  1.00  0.00           N  
ATOM   3176  CA  LEU B  51      -2.745  -4.764 -47.840  1.00  0.00           C  
ATOM   3177  C   LEU B  51      -2.053  -6.039 -48.344  1.00  0.00           C  
ATOM   3178  O   LEU B  51      -1.087  -5.960 -49.109  1.00  0.00           O  
ATOM   3179  CB  LEU B  51      -1.714  -3.924 -47.065  1.00  0.00           C  
ATOM   3180  CG  LEU B  51      -2.135  -2.489 -46.632  1.00  0.00           C  
ATOM   3181  CD1 LEU B  51      -1.101  -1.971 -45.665  1.00  0.00           C  
ATOM   3182  CD2 LEU B  51      -2.211  -1.559 -47.842  1.00  0.00           C  
ATOM   3183  H   LEU B  51      -3.756  -4.853 -45.954  1.00  0.00           H  
ATOM   3184  HA  LEU B  51      -3.112  -4.215 -48.704  1.00  0.00           H  
ATOM   3185 1HB  LEU B  51      -1.457  -4.473 -46.158  1.00  0.00           H  
ATOM   3186 2HB  LEU B  51      -0.815  -3.838 -47.672  1.00  0.00           H  
ATOM   3187  HG  LEU B  51      -3.103  -2.513 -46.145  1.00  0.00           H  
ATOM   3188 1HD1 LEU B  51      -1.363  -0.985 -45.338  1.00  0.00           H  
ATOM   3189 2HD1 LEU B  51      -1.061  -2.630 -44.804  1.00  0.00           H  
ATOM   3190 3HD1 LEU B  51      -0.147  -1.953 -46.151  1.00  0.00           H  
ATOM   3191 1HD2 LEU B  51      -2.496  -0.564 -47.515  1.00  0.00           H  
ATOM   3192 2HD2 LEU B  51      -1.238  -1.516 -48.332  1.00  0.00           H  
ATOM   3193 3HD2 LEU B  51      -2.955  -1.925 -48.545  1.00  0.00           H  
ATOM   3194  N   GLY B  52      -2.517  -7.217 -47.900  1.00  0.00           N  
ATOM   3195  CA  GLY B  52      -1.940  -8.499 -48.296  1.00  0.00           C  
ATOM   3196  C   GLY B  52      -0.737  -8.892 -47.451  1.00  0.00           C  
ATOM   3197  O   GLY B  52      -0.060  -9.896 -47.714  1.00  0.00           O  
ATOM   3198  H   GLY B  52      -3.325  -7.244 -47.278  1.00  0.00           H  
ATOM   3199 1HA  GLY B  52      -2.710  -9.265 -48.204  1.00  0.00           H  
ATOM   3200 2HA  GLY B  52      -1.657  -8.460 -49.344  1.00  0.00           H  
ATOM   3201  N   GLU B  53      -0.432  -8.088 -46.439  1.00  0.00           N  
ATOM   3202  CA  GLU B  53       0.709  -8.350 -45.598  1.00  0.00           C  
ATOM   3203  C   GLU B  53       0.248  -9.246 -44.471  1.00  0.00           C  
ATOM   3204  O   GLU B  53       0.093  -8.832 -43.316  1.00  0.00           O  
ATOM   3205  CB  GLU B  53       1.354  -7.055 -45.102  1.00  0.00           C  
ATOM   3206  CG  GLU B  53       2.643  -7.256 -44.305  1.00  0.00           C  
ATOM   3207  CD  GLU B  53       3.747  -7.898 -45.108  1.00  0.00           C  
ATOM   3208  OE1 GLU B  53       3.651  -7.876 -46.316  1.00  0.00           O  
ATOM   3209  OE2 GLU B  53       4.697  -8.389 -44.531  1.00  0.00           O  
ATOM   3210  H   GLU B  53      -1.040  -7.303 -46.218  1.00  0.00           H  
ATOM   3211  HA  GLU B  53       1.453  -8.894 -46.178  1.00  0.00           H  
ATOM   3212 1HB  GLU B  53       1.583  -6.419 -45.957  1.00  0.00           H  
ATOM   3213 2HB  GLU B  53       0.652  -6.512 -44.483  1.00  0.00           H  
ATOM   3214 1HG  GLU B  53       2.981  -6.289 -43.987  1.00  0.00           H  
ATOM   3215 2HG  GLU B  53       2.450  -7.856 -43.437  1.00  0.00           H  
ATOM   3216  N   TYR B  54       0.049 -10.498 -44.833  1.00  0.00           N  
ATOM   3217  CA  TYR B  54      -0.482 -11.488 -43.930  1.00  0.00           C  
ATOM   3218  C   TYR B  54       0.515 -11.806 -42.827  1.00  0.00           C  
ATOM   3219  O   TYR B  54       0.123 -12.143 -41.715  1.00  0.00           O  
ATOM   3220  CB  TYR B  54      -0.896 -12.724 -44.720  1.00  0.00           C  
ATOM   3221  CG  TYR B  54      -2.055 -12.411 -45.660  1.00  0.00           C  
ATOM   3222  CD1 TYR B  54      -1.940 -12.735 -46.996  1.00  0.00           C  
ATOM   3223  CD2 TYR B  54      -3.203 -11.742 -45.214  1.00  0.00           C  
ATOM   3224  CE1 TYR B  54      -2.948 -12.408 -47.877  1.00  0.00           C  
ATOM   3225  CE2 TYR B  54      -4.195 -11.420 -46.104  1.00  0.00           C  
ATOM   3226  CZ  TYR B  54      -4.073 -11.748 -47.422  1.00  0.00           C  
ATOM   3227  OH  TYR B  54      -5.069 -11.406 -48.309  1.00  0.00           O  
ATOM   3228  H   TYR B  54       0.210 -10.698 -45.829  1.00  0.00           H  
ATOM   3229  HA  TYR B  54      -1.356 -11.069 -43.452  1.00  0.00           H  
ATOM   3230 1HB  TYR B  54      -0.054 -13.063 -45.321  1.00  0.00           H  
ATOM   3231 2HB  TYR B  54      -1.168 -13.536 -44.070  1.00  0.00           H  
ATOM   3232  HD1 TYR B  54      -1.048 -13.242 -47.362  1.00  0.00           H  
ATOM   3233  HD2 TYR B  54      -3.322 -11.464 -44.174  1.00  0.00           H  
ATOM   3234  HE1 TYR B  54      -2.851 -12.663 -48.932  1.00  0.00           H  
ATOM   3235  HE2 TYR B  54      -5.081 -10.892 -45.771  1.00  0.00           H  
ATOM   3236  HH  TYR B  54      -5.717 -10.848 -47.863  1.00  0.00           H  
ATOM   3237  N   ARG B  55       1.814 -11.671 -43.098  1.00  0.00           N  
ATOM   3238  CA  ARG B  55       2.814 -11.931 -42.066  1.00  0.00           C  
ATOM   3239  C   ARG B  55       2.560 -11.031 -40.844  1.00  0.00           C  
ATOM   3240  O   ARG B  55       2.623 -11.490 -39.692  1.00  0.00           O  
ATOM   3241  CB  ARG B  55       4.207 -11.686 -42.625  1.00  0.00           C  
ATOM   3242  CG  ARG B  55       5.370 -11.999 -41.693  1.00  0.00           C  
ATOM   3243  CD  ARG B  55       6.678 -11.684 -42.351  1.00  0.00           C  
ATOM   3244  NE  ARG B  55       6.847 -10.245 -42.607  1.00  0.00           N  
ATOM   3245  CZ  ARG B  55       7.246  -9.327 -41.691  1.00  0.00           C  
ATOM   3246  NH1 ARG B  55       7.532  -9.668 -40.454  1.00  0.00           N  
ATOM   3247  NH2 ARG B  55       7.367  -8.055 -42.016  1.00  0.00           N  
ATOM   3248  H   ARG B  55       2.115 -11.409 -44.031  1.00  0.00           H  
ATOM   3249  HA  ARG B  55       2.735 -12.973 -41.756  1.00  0.00           H  
ATOM   3250 1HB  ARG B  55       4.342 -12.278 -43.528  1.00  0.00           H  
ATOM   3251 2HB  ARG B  55       4.292 -10.635 -42.913  1.00  0.00           H  
ATOM   3252 1HG  ARG B  55       5.278 -11.404 -40.785  1.00  0.00           H  
ATOM   3253 2HG  ARG B  55       5.355 -13.058 -41.437  1.00  0.00           H  
ATOM   3254 1HD  ARG B  55       7.501 -12.026 -41.723  1.00  0.00           H  
ATOM   3255 2HD  ARG B  55       6.727 -12.203 -43.309  1.00  0.00           H  
ATOM   3256  HE  ARG B  55       6.638  -9.905 -43.546  1.00  0.00           H  
ATOM   3257 1HH1 ARG B  55       7.465 -10.623 -40.148  1.00  0.00           H  
ATOM   3258 2HH1 ARG B  55       7.841  -8.917 -39.814  1.00  0.00           H  
ATOM   3259 1HH2 ARG B  55       7.172  -7.732 -42.958  1.00  0.00           H  
ATOM   3260 2HH2 ARG B  55       7.676  -7.403 -41.282  1.00  0.00           H  
ATOM   3261  N   ILE B  56       2.304  -9.744 -41.104  1.00  0.00           N  
ATOM   3262  CA  ILE B  56       2.020  -8.795 -40.046  1.00  0.00           C  
ATOM   3263  C   ILE B  56       0.625  -9.011 -39.520  1.00  0.00           C  
ATOM   3264  O   ILE B  56       0.414  -9.000 -38.313  1.00  0.00           O  
ATOM   3265  CB  ILE B  56       2.278  -7.322 -40.421  1.00  0.00           C  
ATOM   3266  CG1 ILE B  56       3.824  -7.162 -40.614  1.00  0.00           C  
ATOM   3267  CG2 ILE B  56       1.647  -6.343 -39.370  1.00  0.00           C  
ATOM   3268  CD1 ILE B  56       4.278  -5.844 -41.129  1.00  0.00           C  
ATOM   3269  H   ILE B  56       2.266  -9.440 -42.069  1.00  0.00           H  
ATOM   3270  HA  ILE B  56       2.701  -9.005 -39.224  1.00  0.00           H  
ATOM   3271  HB  ILE B  56       1.832  -7.126 -41.378  1.00  0.00           H  
ATOM   3272 1HG1 ILE B  56       4.333  -7.363 -39.699  1.00  0.00           H  
ATOM   3273 2HG1 ILE B  56       4.138  -7.912 -41.348  1.00  0.00           H  
ATOM   3274 1HG2 ILE B  56       1.835  -5.309 -39.652  1.00  0.00           H  
ATOM   3275 2HG2 ILE B  56       0.574  -6.492 -39.301  1.00  0.00           H  
ATOM   3276 3HG2 ILE B  56       2.070  -6.535 -38.428  1.00  0.00           H  
ATOM   3277 1HD1 ILE B  56       5.358  -5.860 -41.255  1.00  0.00           H  
ATOM   3278 2HD1 ILE B  56       3.813  -5.625 -42.067  1.00  0.00           H  
ATOM   3279 3HD1 ILE B  56       4.025  -5.085 -40.407  1.00  0.00           H  
ATOM   3280  N   ALA B  57      -0.362  -9.228 -40.395  1.00  0.00           N  
ATOM   3281  CA  ALA B  57      -1.707  -9.418 -39.878  1.00  0.00           C  
ATOM   3282  C   ALA B  57      -1.734 -10.528 -38.834  1.00  0.00           C  
ATOM   3283  O   ALA B  57      -2.359 -10.373 -37.785  1.00  0.00           O  
ATOM   3284  CB  ALA B  57      -2.664  -9.760 -40.992  1.00  0.00           C  
ATOM   3285  H   ALA B  57      -0.189  -9.221 -41.404  1.00  0.00           H  
ATOM   3286  HA  ALA B  57      -2.021  -8.499 -39.412  1.00  0.00           H  
ATOM   3287 1HB  ALA B  57      -3.658  -9.867 -40.589  1.00  0.00           H  
ATOM   3288 2HB  ALA B  57      -2.642  -8.967 -41.718  1.00  0.00           H  
ATOM   3289 3HB  ALA B  57      -2.358 -10.687 -41.452  1.00  0.00           H  
ATOM   3290  N   ILE B  58      -0.995 -11.615 -39.077  1.00  0.00           N  
ATOM   3291  CA  ILE B  58      -0.957 -12.715 -38.130  1.00  0.00           C  
ATOM   3292  C   ILE B  58      -0.329 -12.298 -36.812  1.00  0.00           C  
ATOM   3293  O   ILE B  58      -0.903 -12.573 -35.750  1.00  0.00           O  
ATOM   3294  CB  ILE B  58      -0.168 -13.900 -38.743  1.00  0.00           C  
ATOM   3295  CG1 ILE B  58      -1.010 -14.483 -39.893  1.00  0.00           C  
ATOM   3296  CG2 ILE B  58       0.195 -14.956 -37.680  1.00  0.00           C  
ATOM   3297  CD1 ILE B  58      -0.285 -15.424 -40.820  1.00  0.00           C  
ATOM   3298  H   ILE B  58      -0.503 -11.697 -39.967  1.00  0.00           H  
ATOM   3299  HA  ILE B  58      -1.967 -13.034 -37.941  1.00  0.00           H  
ATOM   3300  HB  ILE B  58       0.750 -13.516 -39.189  1.00  0.00           H  
ATOM   3301 1HG1 ILE B  58      -1.853 -15.019 -39.474  1.00  0.00           H  
ATOM   3302 2HG1 ILE B  58      -1.382 -13.661 -40.469  1.00  0.00           H  
ATOM   3303 1HG2 ILE B  58       0.756 -15.754 -38.145  1.00  0.00           H  
ATOM   3304 2HG2 ILE B  58       0.812 -14.519 -36.901  1.00  0.00           H  
ATOM   3305 3HG2 ILE B  58      -0.694 -15.354 -37.241  1.00  0.00           H  
ATOM   3306 1HD1 ILE B  58      -0.964 -15.767 -41.597  1.00  0.00           H  
ATOM   3307 2HD1 ILE B  58       0.546 -14.897 -41.274  1.00  0.00           H  
ATOM   3308 3HD1 ILE B  58       0.085 -16.279 -40.283  1.00  0.00           H  
ATOM   3309  N   ARG B  59       0.832 -11.649 -36.843  1.00  0.00           N  
ATOM   3310  CA  ARG B  59       1.451 -11.246 -35.591  1.00  0.00           C  
ATOM   3311  C   ARG B  59       0.622 -10.221 -34.829  1.00  0.00           C  
ATOM   3312  O   ARG B  59       0.504 -10.300 -33.606  1.00  0.00           O  
ATOM   3313  CB  ARG B  59       2.835 -10.701 -35.842  1.00  0.00           C  
ATOM   3314  CG  ARG B  59       3.847 -11.754 -36.230  1.00  0.00           C  
ATOM   3315  CD  ARG B  59       5.142 -11.164 -36.538  1.00  0.00           C  
ATOM   3316  NE  ARG B  59       5.739 -10.523 -35.366  1.00  0.00           N  
ATOM   3317  CZ  ARG B  59       6.744  -9.633 -35.424  1.00  0.00           C  
ATOM   3318  NH1 ARG B  59       7.245  -9.311 -36.590  1.00  0.00           N  
ATOM   3319  NH2 ARG B  59       7.207  -9.074 -34.322  1.00  0.00           N  
ATOM   3320  H   ARG B  59       1.290 -11.457 -37.745  1.00  0.00           H  
ATOM   3321  HA  ARG B  59       1.549 -12.132 -34.968  1.00  0.00           H  
ATOM   3322 1HB  ARG B  59       2.787  -9.972 -36.653  1.00  0.00           H  
ATOM   3323 2HB  ARG B  59       3.189 -10.182 -34.952  1.00  0.00           H  
ATOM   3324 1HG  ARG B  59       3.973 -12.458 -35.410  1.00  0.00           H  
ATOM   3325 2HG  ARG B  59       3.491 -12.286 -37.118  1.00  0.00           H  
ATOM   3326 1HD  ARG B  59       5.819 -11.939 -36.894  1.00  0.00           H  
ATOM   3327 2HD  ARG B  59       4.998 -10.411 -37.319  1.00  0.00           H  
ATOM   3328  HE  ARG B  59       5.363 -10.750 -34.450  1.00  0.00           H  
ATOM   3329 1HH1 ARG B  59       6.888  -9.727 -37.428  1.00  0.00           H  
ATOM   3330 2HH1 ARG B  59       7.978  -8.598 -36.663  1.00  0.00           H  
ATOM   3331 1HH2 ARG B  59       6.801  -9.317 -33.404  1.00  0.00           H  
ATOM   3332 2HH2 ARG B  59       7.950  -8.393 -34.378  1.00  0.00           H  
ATOM   3333  N   ALA B  60       0.067  -9.246 -35.537  1.00  0.00           N  
ATOM   3334  CA  ALA B  60      -0.720  -8.193 -34.912  1.00  0.00           C  
ATOM   3335  C   ALA B  60      -1.986  -8.756 -34.256  1.00  0.00           C  
ATOM   3336  O   ALA B  60      -2.345  -8.350 -33.147  1.00  0.00           O  
ATOM   3337  CB  ALA B  60      -1.037  -7.155 -35.944  1.00  0.00           C  
ATOM   3338  H   ALA B  60       0.196  -9.238 -36.546  1.00  0.00           H  
ATOM   3339  HA  ALA B  60      -0.119  -7.739 -34.128  1.00  0.00           H  
ATOM   3340 1HB  ALA B  60      -1.591  -6.356 -35.501  1.00  0.00           H  
ATOM   3341 2HB  ALA B  60      -0.127  -6.760 -36.381  1.00  0.00           H  
ATOM   3342 3HB  ALA B  60      -1.611  -7.645 -36.703  1.00  0.00           H  
ATOM   3343  N   TYR B  61      -2.637  -9.724 -34.924  1.00  0.00           N  
ATOM   3344  CA  TYR B  61      -3.818 -10.362 -34.369  1.00  0.00           C  
ATOM   3345  C   TYR B  61      -3.420 -11.159 -33.146  1.00  0.00           C  
ATOM   3346  O   TYR B  61      -4.135 -11.148 -32.148  1.00  0.00           O  
ATOM   3347  CB  TYR B  61      -4.484 -11.286 -35.388  1.00  0.00           C  
ATOM   3348  CG  TYR B  61      -5.134 -10.607 -36.593  1.00  0.00           C  
ATOM   3349  CD1 TYR B  61      -5.221 -11.310 -37.771  1.00  0.00           C  
ATOM   3350  CD2 TYR B  61      -5.611  -9.312 -36.542  1.00  0.00           C  
ATOM   3351  CE1 TYR B  61      -5.779 -10.743 -38.880  1.00  0.00           C  
ATOM   3352  CE2 TYR B  61      -6.181  -8.747 -37.648  1.00  0.00           C  
ATOM   3353  CZ  TYR B  61      -6.266  -9.452 -38.813  1.00  0.00           C  
ATOM   3354  OH  TYR B  61      -6.825  -8.872 -39.912  1.00  0.00           O  
ATOM   3355  H   TYR B  61      -2.341  -9.991 -35.865  1.00  0.00           H  
ATOM   3356  HA  TYR B  61      -4.516  -9.602 -34.031  1.00  0.00           H  
ATOM   3357 1HB  TYR B  61      -3.723 -11.957 -35.772  1.00  0.00           H  
ATOM   3358 2HB  TYR B  61      -5.238 -11.901 -34.893  1.00  0.00           H  
ATOM   3359  HD1 TYR B  61      -4.833 -12.311 -37.812  1.00  0.00           H  
ATOM   3360  HD2 TYR B  61      -5.546  -8.729 -35.645  1.00  0.00           H  
ATOM   3361  HE1 TYR B  61      -5.832 -11.309 -39.809  1.00  0.00           H  
ATOM   3362  HE2 TYR B  61      -6.559  -7.723 -37.598  1.00  0.00           H  
ATOM   3363  HH  TYR B  61      -6.786  -9.485 -40.652  1.00  0.00           H  
ATOM   3364  N   ARG B  62      -2.261 -11.841 -33.204  1.00  0.00           N  
ATOM   3365  CA  ARG B  62      -1.770 -12.602 -32.069  1.00  0.00           C  
ATOM   3366  C   ARG B  62      -1.547 -11.677 -30.871  1.00  0.00           C  
ATOM   3367  O   ARG B  62      -1.923 -12.026 -29.749  1.00  0.00           O  
ATOM   3368  CB  ARG B  62      -0.484 -13.345 -32.426  1.00  0.00           C  
ATOM   3369  CG  ARG B  62       0.081 -14.280 -31.334  1.00  0.00           C  
ATOM   3370  CD  ARG B  62       1.192 -13.641 -30.558  1.00  0.00           C  
ATOM   3371  NE  ARG B  62       2.393 -13.430 -31.382  1.00  0.00           N  
ATOM   3372  CZ  ARG B  62       3.337 -12.480 -31.155  1.00  0.00           C  
ATOM   3373  NH1 ARG B  62       3.214 -11.649 -30.145  1.00  0.00           N  
ATOM   3374  NH2 ARG B  62       4.387 -12.381 -31.950  1.00  0.00           N  
ATOM   3375  H   ARG B  62      -1.730 -11.866 -34.082  1.00  0.00           H  
ATOM   3376  HA  ARG B  62      -2.520 -13.342 -31.802  1.00  0.00           H  
ATOM   3377 1HB  ARG B  62      -0.654 -13.938 -33.324  1.00  0.00           H  
ATOM   3378 2HB  ARG B  62       0.285 -12.623 -32.663  1.00  0.00           H  
ATOM   3379 1HG  ARG B  62      -0.714 -14.539 -30.633  1.00  0.00           H  
ATOM   3380 2HG  ARG B  62       0.466 -15.185 -31.800  1.00  0.00           H  
ATOM   3381 1HD  ARG B  62       0.871 -12.690 -30.166  1.00  0.00           H  
ATOM   3382 2HD  ARG B  62       1.461 -14.294 -29.729  1.00  0.00           H  
ATOM   3383  HE  ARG B  62       2.533 -14.052 -32.170  1.00  0.00           H  
ATOM   3384 1HH1 ARG B  62       2.424 -11.712 -29.539  1.00  0.00           H  
ATOM   3385 2HH1 ARG B  62       3.935 -10.922 -29.983  1.00  0.00           H  
ATOM   3386 1HH2 ARG B  62       4.504 -13.019 -32.718  1.00  0.00           H  
ATOM   3387 2HH2 ARG B  62       5.081 -11.636 -31.774  1.00  0.00           H  
ATOM   3388  N   ILE B  63      -0.950 -10.491 -31.104  1.00  0.00           N  
ATOM   3389  CA  ILE B  63      -0.704  -9.536 -30.027  1.00  0.00           C  
ATOM   3390  C   ILE B  63      -2.030  -9.144 -29.406  1.00  0.00           C  
ATOM   3391  O   ILE B  63      -2.135  -9.039 -28.184  1.00  0.00           O  
ATOM   3392  CB  ILE B  63       0.045  -8.257 -30.507  1.00  0.00           C  
ATOM   3393  CG1 ILE B  63       1.498  -8.603 -30.911  1.00  0.00           C  
ATOM   3394  CG2 ILE B  63       0.020  -7.161 -29.398  1.00  0.00           C  
ATOM   3395  CD1 ILE B  63       2.233  -7.502 -31.673  1.00  0.00           C  
ATOM   3396  H   ILE B  63      -0.618 -10.290 -32.055  1.00  0.00           H  
ATOM   3397  HA  ILE B  63      -0.099 -10.019 -29.265  1.00  0.00           H  
ATOM   3398  HB  ILE B  63      -0.446  -7.883 -31.399  1.00  0.00           H  
ATOM   3399 1HG1 ILE B  63       2.075  -8.830 -30.010  1.00  0.00           H  
ATOM   3400 2HG1 ILE B  63       1.480  -9.490 -31.529  1.00  0.00           H  
ATOM   3401 1HG2 ILE B  63       0.520  -6.266 -29.739  1.00  0.00           H  
ATOM   3402 2HG2 ILE B  63      -1.002  -6.903 -29.141  1.00  0.00           H  
ATOM   3403 3HG2 ILE B  63       0.523  -7.537 -28.503  1.00  0.00           H  
ATOM   3404 1HD1 ILE B  63       3.233  -7.852 -31.923  1.00  0.00           H  
ATOM   3405 2HD1 ILE B  63       1.694  -7.283 -32.581  1.00  0.00           H  
ATOM   3406 3HD1 ILE B  63       2.315  -6.606 -31.077  1.00  0.00           H  
ATOM   3407  N   ALA B  64      -3.037  -8.863 -30.239  1.00  0.00           N  
ATOM   3408  CA  ALA B  64      -4.330  -8.515 -29.691  1.00  0.00           C  
ATOM   3409  C   ALA B  64      -4.939  -9.638 -28.872  1.00  0.00           C  
ATOM   3410  O   ALA B  64      -5.351  -9.416 -27.729  1.00  0.00           O  
ATOM   3411  CB  ALA B  64      -5.301  -8.175 -30.806  1.00  0.00           C  
ATOM   3412  H   ALA B  64      -2.880  -8.877 -31.252  1.00  0.00           H  
ATOM   3413  HA  ALA B  64      -4.179  -7.673 -29.044  1.00  0.00           H  
ATOM   3414 1HB  ALA B  64      -6.259  -7.882 -30.380  1.00  0.00           H  
ATOM   3415 2HB  ALA B  64      -4.911  -7.379 -31.388  1.00  0.00           H  
ATOM   3416 3HB  ALA B  64      -5.440  -9.045 -31.444  1.00  0.00           H  
ATOM   3417  N   LEU B  65      -4.933 -10.850 -29.416  1.00  0.00           N  
ATOM   3418  CA  LEU B  65      -5.558 -12.017 -28.802  1.00  0.00           C  
ATOM   3419  C   LEU B  65      -4.910 -12.409 -27.487  1.00  0.00           C  
ATOM   3420  O   LEU B  65      -5.581 -12.873 -26.565  1.00  0.00           O  
ATOM   3421  CB  LEU B  65      -5.590 -13.143 -29.834  1.00  0.00           C  
ATOM   3422  CG  LEU B  65      -6.592 -12.895 -31.047  1.00  0.00           C  
ATOM   3423  CD1 LEU B  65      -6.341 -13.918 -32.125  1.00  0.00           C  
ATOM   3424  CD2 LEU B  65      -8.048 -13.005 -30.551  1.00  0.00           C  
ATOM   3425  H   LEU B  65      -4.530 -10.963 -30.351  1.00  0.00           H  
ATOM   3426  HA  LEU B  65      -6.568 -11.748 -28.579  1.00  0.00           H  
ATOM   3427 1HB  LEU B  65      -4.589 -13.260 -30.245  1.00  0.00           H  
ATOM   3428 2HB  LEU B  65      -5.878 -14.071 -29.339  1.00  0.00           H  
ATOM   3429  HG  LEU B  65      -6.433 -11.908 -31.476  1.00  0.00           H  
ATOM   3430 1HD1 LEU B  65      -7.026 -13.758 -32.959  1.00  0.00           H  
ATOM   3431 2HD1 LEU B  65      -5.314 -13.821 -32.473  1.00  0.00           H  
ATOM   3432 3HD1 LEU B  65      -6.491 -14.896 -31.726  1.00  0.00           H  
ATOM   3433 1HD2 LEU B  65      -8.732 -12.874 -31.370  1.00  0.00           H  
ATOM   3434 2HD2 LEU B  65      -8.192 -13.970 -30.129  1.00  0.00           H  
ATOM   3435 3HD2 LEU B  65      -8.261 -12.261 -29.799  1.00  0.00           H  
ATOM   3436  N   LYS B  66      -3.607 -12.192 -27.373  1.00  0.00           N  
ATOM   3437  CA  LYS B  66      -2.853 -12.447 -26.155  1.00  0.00           C  
ATOM   3438  C   LYS B  66      -3.391 -11.618 -24.968  1.00  0.00           C  
ATOM   3439  O   LYS B  66      -3.123 -11.939 -23.809  1.00  0.00           O  
ATOM   3440  CB  LYS B  66      -1.371 -12.149 -26.384  1.00  0.00           C  
ATOM   3441  CG  LYS B  66      -0.440 -12.583 -25.244  1.00  0.00           C  
ATOM   3442  CD  LYS B  66       1.015 -12.368 -25.620  1.00  0.00           C  
ATOM   3443  CE  LYS B  66       1.438 -10.923 -25.405  1.00  0.00           C  
ATOM   3444  NZ  LYS B  66       2.867 -10.751 -25.545  1.00  0.00           N  
ATOM   3445  H   LYS B  66      -3.098 -11.875 -28.204  1.00  0.00           H  
ATOM   3446  HA  LYS B  66      -2.949 -13.501 -25.906  1.00  0.00           H  
ATOM   3447 1HB  LYS B  66      -1.045 -12.642 -27.300  1.00  0.00           H  
ATOM   3448 2HB  LYS B  66      -1.259 -11.076 -26.538  1.00  0.00           H  
ATOM   3449 1HG  LYS B  66      -0.647 -11.996 -24.345  1.00  0.00           H  
ATOM   3450 2HG  LYS B  66      -0.600 -13.637 -25.004  1.00  0.00           H  
ATOM   3451 1HD  LYS B  66       1.661 -13.027 -25.055  1.00  0.00           H  
ATOM   3452 2HD  LYS B  66       1.144 -12.602 -26.677  1.00  0.00           H  
ATOM   3453 1HE  LYS B  66       0.938 -10.273 -26.120  1.00  0.00           H  
ATOM   3454 2HE  LYS B  66       1.164 -10.614 -24.391  1.00  0.00           H  
ATOM   3455 1HZ  LYS B  66       3.095  -9.770 -25.392  1.00  0.00           H  
ATOM   3456 2HZ  LYS B  66       3.354 -11.345 -24.862  1.00  0.00           H  
ATOM   3457 3HZ  LYS B  66       3.151 -11.006 -26.471  1.00  0.00           H  
ATOM   3458  N   ARG B  67      -4.075 -10.498 -25.257  1.00  0.00           N  
ATOM   3459  CA  ARG B  67      -4.629  -9.589 -24.265  1.00  0.00           C  
ATOM   3460  C   ARG B  67      -6.166  -9.711 -24.208  1.00  0.00           C  
ATOM   3461  O   ARG B  67      -6.749  -9.679 -23.119  1.00  0.00           O  
ATOM   3462  CB  ARG B  67      -4.207  -8.165 -24.566  1.00  0.00           C  
ATOM   3463  CG  ARG B  67      -2.716  -7.818 -24.391  1.00  0.00           C  
ATOM   3464  CD  ARG B  67      -2.300  -7.848 -22.947  1.00  0.00           C  
ATOM   3465  NE  ARG B  67      -0.956  -7.342 -22.732  1.00  0.00           N  
ATOM   3466  CZ  ARG B  67      -0.631  -6.045 -22.579  1.00  0.00           C  
ATOM   3467  NH1 ARG B  67      -1.528  -5.107 -22.664  1.00  0.00           N  
ATOM   3468  NH2 ARG B  67       0.604  -5.732 -22.356  1.00  0.00           N  
ATOM   3469  H   ARG B  67      -4.288 -10.293 -26.237  1.00  0.00           H  
ATOM   3470  HA  ARG B  67      -4.242  -9.872 -23.290  1.00  0.00           H  
ATOM   3471 1HB  ARG B  67      -4.389  -8.000 -25.616  1.00  0.00           H  
ATOM   3472 2HB  ARG B  67      -4.806  -7.459 -24.018  1.00  0.00           H  
ATOM   3473 1HG  ARG B  67      -2.114  -8.549 -24.942  1.00  0.00           H  
ATOM   3474 2HG  ARG B  67      -2.533  -6.826 -24.793  1.00  0.00           H  
ATOM   3475 1HD  ARG B  67      -2.984  -7.282 -22.340  1.00  0.00           H  
ATOM   3476 2HD  ARG B  67      -2.301  -8.885 -22.611  1.00  0.00           H  
ATOM   3477  HE  ARG B  67      -0.189  -8.023 -22.664  1.00  0.00           H  
ATOM   3478 1HH1 ARG B  67      -2.469  -5.360 -22.871  1.00  0.00           H  
ATOM   3479 2HH1 ARG B  67      -1.270  -4.139 -22.546  1.00  0.00           H  
ATOM   3480 1HH2 ARG B  67       1.288  -6.497 -22.331  1.00  0.00           H  
ATOM   3481 2HH2 ARG B  67       0.881  -4.777 -22.263  1.00  0.00           H  
ATOM   3482  N   ASP B  68      -6.806  -9.857 -25.366  1.00  0.00           N  
ATOM   3483  CA  ASP B  68      -8.251 -10.053 -25.452  1.00  0.00           C  
ATOM   3484  C   ASP B  68      -8.479 -11.213 -26.419  1.00  0.00           C  
ATOM   3485  O   ASP B  68      -8.569 -11.006 -27.632  1.00  0.00           O  
ATOM   3486  CB  ASP B  68      -9.013  -8.822 -25.941  1.00  0.00           C  
ATOM   3487  CG  ASP B  68     -10.558  -9.062 -25.925  1.00  0.00           C  
ATOM   3488  OD1 ASP B  68     -10.997 -10.225 -25.921  1.00  0.00           O  
ATOM   3489  OD2 ASP B  68     -11.284  -8.083 -25.891  1.00  0.00           O  
ATOM   3490  H   ASP B  68      -6.275  -9.826 -26.230  1.00  0.00           H  
ATOM   3491  HA  ASP B  68      -8.633 -10.272 -24.464  1.00  0.00           H  
ATOM   3492 1HB  ASP B  68      -8.777  -7.963 -25.309  1.00  0.00           H  
ATOM   3493 2HB  ASP B  68      -8.703  -8.578 -26.959  1.00  0.00           H  
ATOM   3494  N   PRO B  69      -8.617 -12.451 -25.907  1.00  0.00           N  
ATOM   3495  CA  PRO B  69      -8.703 -13.676 -26.661  1.00  0.00           C  
ATOM   3496  C   PRO B  69     -10.092 -13.979 -27.186  1.00  0.00           C  
ATOM   3497  O   PRO B  69     -10.330 -15.096 -27.650  1.00  0.00           O  
ATOM   3498  CB  PRO B  69      -8.257 -14.712 -25.628  1.00  0.00           C  
ATOM   3499  CG  PRO B  69      -8.794 -14.177 -24.325  1.00  0.00           C  
ATOM   3500  CD  PRO B  69      -8.653 -12.657 -24.439  1.00  0.00           C  
ATOM   3501  HA  PRO B  69      -7.981 -13.632 -27.490  1.00  0.00           H  
ATOM   3502 1HB  PRO B  69      -8.659 -15.704 -25.886  1.00  0.00           H  
ATOM   3503 2HB  PRO B  69      -7.157 -14.795 -25.636  1.00  0.00           H  
ATOM   3504 1HG  PRO B  69      -9.834 -14.502 -24.193  1.00  0.00           H  
ATOM   3505 2HG  PRO B  69      -8.221 -14.593 -23.482  1.00  0.00           H  
ATOM   3506 1HD  PRO B  69      -9.544 -12.182 -23.999  1.00  0.00           H  
ATOM   3507 2HD  PRO B  69      -7.710 -12.325 -23.971  1.00  0.00           H  
ATOM   3508  N   ASN B  70     -11.031 -13.027 -27.112  1.00  0.00           N  
ATOM   3509  CA  ASN B  70     -12.359 -13.368 -27.576  1.00  0.00           C  
ATOM   3510  C   ASN B  70     -12.812 -12.407 -28.655  1.00  0.00           C  
ATOM   3511  O   ASN B  70     -13.952 -11.948 -28.673  1.00  0.00           O  
ATOM   3512  CB  ASN B  70     -13.334 -13.343 -26.413  1.00  0.00           C  
ATOM   3513  CG  ASN B  70     -13.001 -14.360 -25.361  1.00  0.00           C  
ATOM   3514  OD1 ASN B  70     -13.109 -15.571 -25.568  1.00  0.00           O  
ATOM   3515  ND2 ASN B  70     -12.614 -13.881 -24.208  1.00  0.00           N  
ATOM   3516  H   ASN B  70     -10.870 -12.075 -26.722  1.00  0.00           H  
ATOM   3517  HA  ASN B  70     -12.344 -14.360 -28.005  1.00  0.00           H  
ATOM   3518 1HB  ASN B  70     -13.308 -12.350 -25.959  1.00  0.00           H  
ATOM   3519 2HB  ASN B  70     -14.342 -13.514 -26.773  1.00  0.00           H  
ATOM   3520 1HD2 ASN B  70     -12.386 -14.506 -23.464  1.00  0.00           H  
ATOM   3521 2HD2 ASN B  70     -12.551 -12.893 -24.071  1.00  0.00           H  
ATOM   3522  N   ASN B  71     -11.926 -12.174 -29.605  1.00  0.00           N  
ATOM   3523  CA  ASN B  71     -12.212 -11.347 -30.751  1.00  0.00           C  
ATOM   3524  C   ASN B  71     -12.469 -12.272 -31.930  1.00  0.00           C  
ATOM   3525  O   ASN B  71     -11.521 -12.774 -32.544  1.00  0.00           O  
ATOM   3526  CB  ASN B  71     -11.068 -10.369 -30.993  1.00  0.00           C  
ATOM   3527  CG  ASN B  71     -11.320  -9.410 -32.121  1.00  0.00           C  
ATOM   3528  OD1 ASN B  71     -12.030  -9.757 -33.072  1.00  0.00           O  
ATOM   3529  ND2 ASN B  71     -10.777  -8.224 -32.030  1.00  0.00           N  
ATOM   3530  H   ASN B  71     -10.997 -12.567 -29.506  1.00  0.00           H  
ATOM   3531  HA  ASN B  71     -13.126 -10.781 -30.567  1.00  0.00           H  
ATOM   3532 1HB  ASN B  71     -10.896  -9.791 -30.083  1.00  0.00           H  
ATOM   3533 2HB  ASN B  71     -10.159 -10.915 -31.192  1.00  0.00           H  
ATOM   3534 1HD2 ASN B  71     -10.940  -7.535 -32.747  1.00  0.00           H  
ATOM   3535 2HD2 ASN B  71     -10.215  -7.986 -31.236  1.00  0.00           H  
ATOM   3536  N   ALA B  72     -13.737 -12.563 -32.209  1.00  0.00           N  
ATOM   3537  CA  ALA B  72     -14.054 -13.526 -33.258  1.00  0.00           C  
ATOM   3538  C   ALA B  72     -13.527 -13.065 -34.601  1.00  0.00           C  
ATOM   3539  O   ALA B  72     -13.087 -13.887 -35.404  1.00  0.00           O  
ATOM   3540  CB  ALA B  72     -15.543 -13.785 -33.341  1.00  0.00           C  
ATOM   3541  H   ALA B  72     -14.486 -12.124 -31.679  1.00  0.00           H  
ATOM   3542  HA  ALA B  72     -13.550 -14.459 -33.016  1.00  0.00           H  
ATOM   3543 1HB  ALA B  72     -15.742 -14.538 -34.108  1.00  0.00           H  
ATOM   3544 2HB  ALA B  72     -15.901 -14.144 -32.385  1.00  0.00           H  
ATOM   3545 3HB  ALA B  72     -16.058 -12.862 -33.593  1.00  0.00           H  
ATOM   3546  N   GLU B  73     -13.572 -11.750 -34.857  1.00  0.00           N  
ATOM   3547  CA  GLU B  73     -13.100 -11.260 -36.145  1.00  0.00           C  
ATOM   3548  C   GLU B  73     -11.609 -11.512 -36.290  1.00  0.00           C  
ATOM   3549  O   GLU B  73     -11.157 -11.912 -37.366  1.00  0.00           O  
ATOM   3550  CB  GLU B  73     -13.357  -9.769 -36.312  1.00  0.00           C  
ATOM   3551  CG  GLU B  73     -14.801  -9.350 -36.424  1.00  0.00           C  
ATOM   3552  CD  GLU B  73     -14.956  -7.837 -36.580  1.00  0.00           C  
ATOM   3553  OE1 GLU B  73     -13.954  -7.137 -36.651  1.00  0.00           O  
ATOM   3554  OE2 GLU B  73     -16.076  -7.388 -36.624  1.00  0.00           O  
ATOM   3555  H   GLU B  73     -13.943 -11.111 -34.167  1.00  0.00           H  
ATOM   3556  HA  GLU B  73     -13.620 -11.797 -36.934  1.00  0.00           H  
ATOM   3557 1HB  GLU B  73     -12.892  -9.216 -35.500  1.00  0.00           H  
ATOM   3558 2HB  GLU B  73     -12.888  -9.462 -37.236  1.00  0.00           H  
ATOM   3559 1HG  GLU B  73     -15.247  -9.844 -37.286  1.00  0.00           H  
ATOM   3560 2HG  GLU B  73     -15.333  -9.680 -35.534  1.00  0.00           H  
ATOM   3561  N   ALA B  74     -10.841 -11.291 -35.212  1.00  0.00           N  
ATOM   3562  CA  ALA B  74      -9.408 -11.553 -35.245  1.00  0.00           C  
ATOM   3563  C   ALA B  74      -9.146 -13.017 -35.476  1.00  0.00           C  
ATOM   3564  O   ALA B  74      -8.289 -13.366 -36.284  1.00  0.00           O  
ATOM   3565  CB  ALA B  74      -8.744 -11.117 -33.959  1.00  0.00           C  
ATOM   3566  H   ALA B  74     -11.280 -10.896 -34.380  1.00  0.00           H  
ATOM   3567  HA  ALA B  74      -8.979 -11.005 -36.079  1.00  0.00           H  
ATOM   3568 1HB  ALA B  74      -7.675 -11.312 -34.012  1.00  0.00           H  
ATOM   3569 2HB  ALA B  74      -8.913 -10.074 -33.785  1.00  0.00           H  
ATOM   3570 3HB  ALA B  74      -9.176 -11.683 -33.162  1.00  0.00           H  
ATOM   3571  N   TRP B  75      -9.909 -13.895 -34.836  1.00  0.00           N  
ATOM   3572  CA  TRP B  75      -9.675 -15.319 -35.034  1.00  0.00           C  
ATOM   3573  C   TRP B  75      -9.959 -15.698 -36.495  1.00  0.00           C  
ATOM   3574  O   TRP B  75      -9.183 -16.410 -37.131  1.00  0.00           O  
ATOM   3575  CB  TRP B  75     -10.535 -16.159 -34.086  1.00  0.00           C  
ATOM   3576  CG  TRP B  75     -10.108 -16.169 -32.634  1.00  0.00           C  
ATOM   3577  CD1 TRP B  75     -10.791 -15.655 -31.579  1.00  0.00           C  
ATOM   3578  CD2 TRP B  75      -8.899 -16.712 -32.087  1.00  0.00           C  
ATOM   3579  NE1 TRP B  75     -10.093 -15.865 -30.414  1.00  0.00           N  
ATOM   3580  CE2 TRP B  75      -8.937 -16.501 -30.707  1.00  0.00           C  
ATOM   3581  CE3 TRP B  75      -7.808 -17.339 -32.635  1.00  0.00           C  
ATOM   3582  CZ2 TRP B  75      -7.911 -16.897 -29.874  1.00  0.00           C  
ATOM   3583  CZ3 TRP B  75      -6.769 -17.728 -31.799  1.00  0.00           C  
ATOM   3584  CH2 TRP B  75      -6.821 -17.516 -30.460  1.00  0.00           C  
ATOM   3585  H   TRP B  75     -10.609 -13.569 -34.156  1.00  0.00           H  
ATOM   3586  HA  TRP B  75      -8.626 -15.521 -34.824  1.00  0.00           H  
ATOM   3587 1HB  TRP B  75     -11.549 -15.774 -34.113  1.00  0.00           H  
ATOM   3588 2HB  TRP B  75     -10.567 -17.187 -34.440  1.00  0.00           H  
ATOM   3589  HD1 TRP B  75     -11.736 -15.158 -31.649  1.00  0.00           H  
ATOM   3590  HE1 TRP B  75     -10.360 -15.586 -29.440  1.00  0.00           H  
ATOM   3591  HE3 TRP B  75      -7.767 -17.507 -33.704  1.00  0.00           H  
ATOM   3592  HZ2 TRP B  75      -7.943 -16.721 -28.795  1.00  0.00           H  
ATOM   3593  HZ3 TRP B  75      -5.908 -18.205 -32.235  1.00  0.00           H  
ATOM   3594  HH2 TRP B  75      -5.985 -17.831 -29.839  1.00  0.00           H  
ATOM   3595  N   TYR B  76     -11.053 -15.161 -37.042  1.00  0.00           N  
ATOM   3596  CA  TYR B  76     -11.436 -15.398 -38.429  1.00  0.00           C  
ATOM   3597  C   TYR B  76     -10.388 -14.921 -39.413  1.00  0.00           C  
ATOM   3598  O   TYR B  76      -9.987 -15.683 -40.308  1.00  0.00           O  
ATOM   3599  CB  TYR B  76     -12.793 -14.758 -38.690  1.00  0.00           C  
ATOM   3600  CG  TYR B  76     -13.208 -14.746 -40.113  1.00  0.00           C  
ATOM   3601  CD1 TYR B  76     -13.619 -15.905 -40.743  1.00  0.00           C  
ATOM   3602  CD2 TYR B  76     -13.212 -13.546 -40.791  1.00  0.00           C  
ATOM   3603  CE1 TYR B  76     -14.018 -15.852 -42.062  1.00  0.00           C  
ATOM   3604  CE2 TYR B  76     -13.619 -13.502 -42.096  1.00  0.00           C  
ATOM   3605  CZ  TYR B  76     -14.017 -14.656 -42.731  1.00  0.00           C  
ATOM   3606  OH  TYR B  76     -14.423 -14.631 -44.040  1.00  0.00           O  
ATOM   3607  H   TYR B  76     -11.668 -14.588 -36.464  1.00  0.00           H  
ATOM   3608  HA  TYR B  76     -11.543 -16.474 -38.557  1.00  0.00           H  
ATOM   3609 1HB  TYR B  76     -13.554 -15.275 -38.124  1.00  0.00           H  
ATOM   3610 2HB  TYR B  76     -12.776 -13.730 -38.338  1.00  0.00           H  
ATOM   3611  HD1 TYR B  76     -13.621 -16.847 -40.207  1.00  0.00           H  
ATOM   3612  HD2 TYR B  76     -12.889 -12.632 -40.286  1.00  0.00           H  
ATOM   3613  HE1 TYR B  76     -14.329 -16.738 -42.584  1.00  0.00           H  
ATOM   3614  HE2 TYR B  76     -13.620 -12.552 -42.634  1.00  0.00           H  
ATOM   3615  HH  TYR B  76     -14.405 -13.724 -44.369  1.00  0.00           H  
ATOM   3616  N   ASN B  77      -9.952 -13.661 -39.279  1.00  0.00           N  
ATOM   3617  CA  ASN B  77      -8.941 -13.096 -40.166  1.00  0.00           C  
ATOM   3618  C   ASN B  77      -7.556 -13.690 -39.933  1.00  0.00           C  
ATOM   3619  O   ASN B  77      -6.742 -13.722 -40.853  1.00  0.00           O  
ATOM   3620  CB  ASN B  77      -8.962 -11.601 -40.141  1.00  0.00           C  
ATOM   3621  CG  ASN B  77     -10.109 -11.027 -40.938  1.00  0.00           C  
ATOM   3622  OD1 ASN B  77     -10.609 -11.604 -41.933  1.00  0.00           O  
ATOM   3623  ND2 ASN B  77     -10.559  -9.878 -40.512  1.00  0.00           N  
ATOM   3624  H   ASN B  77     -10.333 -13.085 -38.529  1.00  0.00           H  
ATOM   3625  HA  ASN B  77      -9.228 -13.371 -41.169  1.00  0.00           H  
ATOM   3626 1HB  ASN B  77      -9.017 -11.244 -39.106  1.00  0.00           H  
ATOM   3627 2HB  ASN B  77      -8.045 -11.235 -40.574  1.00  0.00           H  
ATOM   3628 1HD2 ASN B  77     -11.324  -9.437 -40.984  1.00  0.00           H  
ATOM   3629 2HD2 ASN B  77     -10.152  -9.438 -39.711  1.00  0.00           H  
ATOM   3630  N   LEU B  78      -7.277 -14.167 -38.714  1.00  0.00           N  
ATOM   3631  CA  LEU B  78      -6.027 -14.853 -38.436  1.00  0.00           C  
ATOM   3632  C   LEU B  78      -6.055 -16.103 -39.294  1.00  0.00           C  
ATOM   3633  O   LEU B  78      -5.086 -16.404 -40.006  1.00  0.00           O  
ATOM   3634  CB  LEU B  78      -5.941 -15.183 -36.930  1.00  0.00           C  
ATOM   3635  CG  LEU B  78      -4.726 -15.924 -36.378  1.00  0.00           C  
ATOM   3636  CD1 LEU B  78      -3.484 -15.127 -36.596  1.00  0.00           C  
ATOM   3637  CD2 LEU B  78      -4.945 -16.149 -34.899  1.00  0.00           C  
ATOM   3638  H   LEU B  78      -7.932 -14.027 -37.948  1.00  0.00           H  
ATOM   3639  HA  LEU B  78      -5.192 -14.234 -38.745  1.00  0.00           H  
ATOM   3640 1HB  LEU B  78      -6.006 -14.248 -36.386  1.00  0.00           H  
ATOM   3641 2HB  LEU B  78      -6.811 -15.770 -36.668  1.00  0.00           H  
ATOM   3642  HG  LEU B  78      -4.617 -16.877 -36.879  1.00  0.00           H  
ATOM   3643 1HD1 LEU B  78      -2.647 -15.662 -36.175  1.00  0.00           H  
ATOM   3644 2HD1 LEU B  78      -3.327 -14.981 -37.655  1.00  0.00           H  
ATOM   3645 3HD1 LEU B  78      -3.571 -14.170 -36.102  1.00  0.00           H  
ATOM   3646 1HD2 LEU B  78      -4.097 -16.688 -34.475  1.00  0.00           H  
ATOM   3647 2HD2 LEU B  78      -5.052 -15.193 -34.402  1.00  0.00           H  
ATOM   3648 3HD2 LEU B  78      -5.845 -16.723 -34.762  1.00  0.00           H  
ATOM   3649  N   GLY B  79      -7.206 -16.786 -39.285  1.00  0.00           N  
ATOM   3650  CA  GLY B  79      -7.443 -17.963 -40.093  1.00  0.00           C  
ATOM   3651  C   GLY B  79      -7.219 -17.634 -41.558  1.00  0.00           C  
ATOM   3652  O   GLY B  79      -6.444 -18.322 -42.224  1.00  0.00           O  
ATOM   3653  H   GLY B  79      -7.949 -16.497 -38.638  1.00  0.00           H  
ATOM   3654 1HA  GLY B  79      -6.754 -18.737 -39.784  1.00  0.00           H  
ATOM   3655 2HA  GLY B  79      -8.459 -18.326 -39.931  1.00  0.00           H  
ATOM   3656  N   ASN B  80      -7.868 -16.568 -42.051  1.00  0.00           N  
ATOM   3657  CA  ASN B  80      -7.719 -16.156 -43.442  1.00  0.00           C  
ATOM   3658  C   ASN B  80      -6.286 -15.823 -43.826  1.00  0.00           C  
ATOM   3659  O   ASN B  80      -5.847 -16.170 -44.919  1.00  0.00           O  
ATOM   3660  CB  ASN B  80      -8.552 -14.933 -43.729  1.00  0.00           C  
ATOM   3661  CG  ASN B  80     -10.004 -15.148 -43.887  1.00  0.00           C  
ATOM   3662  OD1 ASN B  80     -10.454 -16.200 -44.358  1.00  0.00           O  
ATOM   3663  ND2 ASN B  80     -10.794 -14.195 -43.492  1.00  0.00           N  
ATOM   3664  H   ASN B  80      -8.518 -16.073 -41.435  1.00  0.00           H  
ATOM   3665  HA  ASN B  80      -8.047 -16.968 -44.075  1.00  0.00           H  
ATOM   3666 1HB  ASN B  80      -8.383 -14.210 -42.965  1.00  0.00           H  
ATOM   3667 2HB  ASN B  80      -8.183 -14.497 -44.656  1.00  0.00           H  
ATOM   3668 1HD2 ASN B  80     -11.780 -14.318 -43.605  1.00  0.00           H  
ATOM   3669 2HD2 ASN B  80     -10.458 -13.333 -43.048  1.00  0.00           H  
ATOM   3670  N   ALA B  81      -5.538 -15.169 -42.947  1.00  0.00           N  
ATOM   3671  CA  ALA B  81      -4.160 -14.865 -43.279  1.00  0.00           C  
ATOM   3672  C   ALA B  81      -3.365 -16.170 -43.464  1.00  0.00           C  
ATOM   3673  O   ALA B  81      -2.653 -16.341 -44.460  1.00  0.00           O  
ATOM   3674  CB  ALA B  81      -3.577 -13.992 -42.187  1.00  0.00           C  
ATOM   3675  H   ALA B  81      -5.950 -14.828 -42.077  1.00  0.00           H  
ATOM   3676  HA  ALA B  81      -4.142 -14.327 -44.223  1.00  0.00           H  
ATOM   3677 1HB  ALA B  81      -2.565 -13.743 -42.417  1.00  0.00           H  
ATOM   3678 2HB  ALA B  81      -4.166 -13.085 -42.098  1.00  0.00           H  
ATOM   3679 3HB  ALA B  81      -3.617 -14.541 -41.248  1.00  0.00           H  
ATOM   3680  N   TYR B  82      -3.572 -17.138 -42.560  1.00  0.00           N  
ATOM   3681  CA  TYR B  82      -2.876 -18.418 -42.679  1.00  0.00           C  
ATOM   3682  C   TYR B  82      -3.301 -19.184 -43.927  1.00  0.00           C  
ATOM   3683  O   TYR B  82      -2.460 -19.785 -44.601  1.00  0.00           O  
ATOM   3684  CB  TYR B  82      -3.087 -19.274 -41.429  1.00  0.00           C  
ATOM   3685  CG  TYR B  82      -2.162 -18.939 -40.277  1.00  0.00           C  
ATOM   3686  CD1 TYR B  82      -2.619 -18.305 -39.139  1.00  0.00           C  
ATOM   3687  CD2 TYR B  82      -0.832 -19.309 -40.364  1.00  0.00           C  
ATOM   3688  CE1 TYR B  82      -1.749 -18.057 -38.102  1.00  0.00           C  
ATOM   3689  CE2 TYR B  82       0.027 -19.061 -39.330  1.00  0.00           C  
ATOM   3690  CZ  TYR B  82      -0.428 -18.444 -38.199  1.00  0.00           C  
ATOM   3691  OH  TYR B  82       0.438 -18.209 -37.154  1.00  0.00           O  
ATOM   3692  H   TYR B  82      -4.174 -16.951 -41.750  1.00  0.00           H  
ATOM   3693  HA  TYR B  82      -1.811 -18.214 -42.769  1.00  0.00           H  
ATOM   3694 1HB  TYR B  82      -4.116 -19.151 -41.081  1.00  0.00           H  
ATOM   3695 2HB  TYR B  82      -2.959 -20.322 -41.680  1.00  0.00           H  
ATOM   3696  HD1 TYR B  82      -3.655 -18.017 -39.050  1.00  0.00           H  
ATOM   3697  HD2 TYR B  82      -0.461 -19.808 -41.254  1.00  0.00           H  
ATOM   3698  HE1 TYR B  82      -2.102 -17.577 -37.203  1.00  0.00           H  
ATOM   3699  HE2 TYR B  82       1.070 -19.364 -39.405  1.00  0.00           H  
ATOM   3700  HH  TYR B  82      -0.052 -17.890 -36.390  1.00  0.00           H  
ATOM   3701  N   TYR B  83      -4.601 -19.125 -44.233  1.00  0.00           N  
ATOM   3702  CA  TYR B  83      -5.247 -19.748 -45.384  1.00  0.00           C  
ATOM   3703  C   TYR B  83      -4.587 -19.246 -46.666  1.00  0.00           C  
ATOM   3704  O   TYR B  83      -4.157 -20.025 -47.516  1.00  0.00           O  
ATOM   3705  CB  TYR B  83      -6.732 -19.364 -45.360  1.00  0.00           C  
ATOM   3706  CG  TYR B  83      -7.626 -19.859 -46.428  1.00  0.00           C  
ATOM   3707  CD1 TYR B  83      -8.300 -21.062 -46.286  1.00  0.00           C  
ATOM   3708  CD2 TYR B  83      -7.788 -19.094 -47.559  1.00  0.00           C  
ATOM   3709  CE1 TYR B  83      -9.143 -21.489 -47.286  1.00  0.00           C  
ATOM   3710  CE2 TYR B  83      -8.612 -19.513 -48.552  1.00  0.00           C  
ATOM   3711  CZ  TYR B  83      -9.290 -20.698 -48.433  1.00  0.00           C  
ATOM   3712  OH  TYR B  83     -10.107 -21.089 -49.459  1.00  0.00           O  
ATOM   3713  H   TYR B  83      -5.210 -18.623 -43.579  1.00  0.00           H  
ATOM   3714  HA  TYR B  83      -5.122 -20.831 -45.325  1.00  0.00           H  
ATOM   3715 1HB  TYR B  83      -7.161 -19.640 -44.410  1.00  0.00           H  
ATOM   3716 2HB  TYR B  83      -6.787 -18.309 -45.407  1.00  0.00           H  
ATOM   3717  HD1 TYR B  83      -8.165 -21.654 -45.387  1.00  0.00           H  
ATOM   3718  HD2 TYR B  83      -7.253 -18.148 -47.659  1.00  0.00           H  
ATOM   3719  HE1 TYR B  83      -9.675 -22.427 -47.183  1.00  0.00           H  
ATOM   3720  HE2 TYR B  83      -8.733 -18.906 -49.445  1.00  0.00           H  
ATOM   3721  HH  TYR B  83     -10.055 -20.440 -50.168  1.00  0.00           H  
ATOM   3722  N   LYS B  84      -4.466 -17.920 -46.791  1.00  0.00           N  
ATOM   3723  CA  LYS B  84      -3.866 -17.281 -47.964  1.00  0.00           C  
ATOM   3724  C   LYS B  84      -2.402 -17.673 -48.141  1.00  0.00           C  
ATOM   3725  O   LYS B  84      -1.924 -17.800 -49.271  1.00  0.00           O  
ATOM   3726  CB  LYS B  84      -4.007 -15.765 -47.855  1.00  0.00           C  
ATOM   3727  CG  LYS B  84      -5.445 -15.238 -47.996  1.00  0.00           C  
ATOM   3728  CD  LYS B  84      -5.967 -15.331 -49.427  1.00  0.00           C  
ATOM   3729  CE  LYS B  84      -7.342 -14.700 -49.544  1.00  0.00           C  
ATOM   3730  NZ  LYS B  84      -7.881 -14.787 -50.935  1.00  0.00           N  
ATOM   3731  H   LYS B  84      -4.852 -17.324 -46.052  1.00  0.00           H  
ATOM   3732  HA  LYS B  84      -4.397 -17.628 -48.840  1.00  0.00           H  
ATOM   3733 1HB  LYS B  84      -3.632 -15.438 -46.880  1.00  0.00           H  
ATOM   3734 2HB  LYS B  84      -3.393 -15.292 -48.619  1.00  0.00           H  
ATOM   3735 1HG  LYS B  84      -6.094 -15.845 -47.372  1.00  0.00           H  
ATOM   3736 2HG  LYS B  84      -5.504 -14.215 -47.644  1.00  0.00           H  
ATOM   3737 1HD  LYS B  84      -5.275 -14.819 -50.099  1.00  0.00           H  
ATOM   3738 2HD  LYS B  84      -6.047 -16.368 -49.732  1.00  0.00           H  
ATOM   3739 1HE  LYS B  84      -8.024 -15.213 -48.865  1.00  0.00           H  
ATOM   3740 2HE  LYS B  84      -7.277 -13.650 -49.254  1.00  0.00           H  
ATOM   3741 1HZ  LYS B  84      -8.795 -14.357 -50.970  1.00  0.00           H  
ATOM   3742 2HZ  LYS B  84      -7.259 -14.304 -51.569  1.00  0.00           H  
ATOM   3743 3HZ  LYS B  84      -7.956 -15.755 -51.212  1.00  0.00           H  
ATOM   3744  N   GLN B  85      -1.707 -17.937 -47.036  1.00  0.00           N  
ATOM   3745  CA  GLN B  85      -0.309 -18.365 -47.069  1.00  0.00           C  
ATOM   3746  C   GLN B  85      -0.171 -19.867 -47.356  1.00  0.00           C  
ATOM   3747  O   GLN B  85       0.947 -20.385 -47.429  1.00  0.00           O  
ATOM   3748  CB  GLN B  85       0.383 -18.073 -45.735  1.00  0.00           C  
ATOM   3749  CG  GLN B  85       0.557 -16.618 -45.380  1.00  0.00           C  
ATOM   3750  CD  GLN B  85       1.179 -16.487 -44.010  1.00  0.00           C  
ATOM   3751  OE1 GLN B  85       1.094 -17.427 -43.209  1.00  0.00           O  
ATOM   3752  NE2 GLN B  85       1.830 -15.370 -43.743  1.00  0.00           N  
ATOM   3753  H   GLN B  85      -2.146 -17.754 -46.127  1.00  0.00           H  
ATOM   3754  HA  GLN B  85       0.197 -17.817 -47.860  1.00  0.00           H  
ATOM   3755 1HB  GLN B  85      -0.201 -18.530 -44.937  1.00  0.00           H  
ATOM   3756 2HB  GLN B  85       1.363 -18.542 -45.727  1.00  0.00           H  
ATOM   3757 1HG  GLN B  85       1.223 -16.156 -46.106  1.00  0.00           H  
ATOM   3758 2HG  GLN B  85      -0.402 -16.116 -45.384  1.00  0.00           H  
ATOM   3759 1HE2 GLN B  85       2.272 -15.261 -42.854  1.00  0.00           H  
ATOM   3760 2HE2 GLN B  85       1.906 -14.660 -44.443  1.00  0.00           H  
ATOM   3761  N   GLY B  86      -1.296 -20.571 -47.499  1.00  0.00           N  
ATOM   3762  CA  GLY B  86      -1.345 -22.000 -47.757  1.00  0.00           C  
ATOM   3763  C   GLY B  86      -1.316 -22.866 -46.499  1.00  0.00           C  
ATOM   3764  O   GLY B  86      -1.244 -24.099 -46.569  1.00  0.00           O  
ATOM   3765  H   GLY B  86      -2.200 -20.097 -47.450  1.00  0.00           H  
ATOM   3766 1HA  GLY B  86      -2.251 -22.206 -48.319  1.00  0.00           H  
ATOM   3767 2HA  GLY B  86      -0.510 -22.273 -48.403  1.00  0.00           H  
ATOM   3768  N   ASP B  87      -1.331 -22.240 -45.327  1.00  0.00           N  
ATOM   3769  CA  ASP B  87      -1.295 -23.034 -44.115  1.00  0.00           C  
ATOM   3770  C   ASP B  87      -2.716 -23.311 -43.699  1.00  0.00           C  
ATOM   3771  O   ASP B  87      -3.284 -22.660 -42.819  1.00  0.00           O  
ATOM   3772  CB  ASP B  87      -0.492 -22.350 -43.019  1.00  0.00           C  
ATOM   3773  CG  ASP B  87      -0.248 -23.265 -41.827  1.00  0.00           C  
ATOM   3774  OD1 ASP B  87      -0.982 -24.247 -41.652  1.00  0.00           O  
ATOM   3775  OD2 ASP B  87       0.712 -23.015 -41.129  1.00  0.00           O  
ATOM   3776  H   ASP B  87      -1.433 -21.230 -45.273  1.00  0.00           H  
ATOM   3777  HA  ASP B  87      -0.802 -23.980 -44.327  1.00  0.00           H  
ATOM   3778 1HB  ASP B  87       0.465 -22.007 -43.421  1.00  0.00           H  
ATOM   3779 2HB  ASP B  87      -1.033 -21.466 -42.691  1.00  0.00           H  
ATOM   3780  N   TYR B  88      -3.269 -24.321 -44.346  1.00  0.00           N  
ATOM   3781  CA  TYR B  88      -4.662 -24.647 -44.156  1.00  0.00           C  
ATOM   3782  C   TYR B  88      -4.912 -25.269 -42.800  1.00  0.00           C  
ATOM   3783  O   TYR B  88      -6.001 -25.113 -42.252  1.00  0.00           O  
ATOM   3784  CB  TYR B  88      -5.125 -25.523 -45.302  1.00  0.00           C  
ATOM   3785  CG  TYR B  88      -5.078 -24.756 -46.563  1.00  0.00           C  
ATOM   3786  CD1 TYR B  88      -4.121 -25.067 -47.491  1.00  0.00           C  
ATOM   3787  CD2 TYR B  88      -5.935 -23.695 -46.777  1.00  0.00           C  
ATOM   3788  CE1 TYR B  88      -4.018 -24.330 -48.636  1.00  0.00           C  
ATOM   3789  CE2 TYR B  88      -5.829 -22.958 -47.933  1.00  0.00           C  
ATOM   3790  CZ  TYR B  88      -4.880 -23.268 -48.854  1.00  0.00           C  
ATOM   3791  OH  TYR B  88      -4.763 -22.517 -49.994  1.00  0.00           O  
ATOM   3792  H   TYR B  88      -2.685 -24.784 -45.049  1.00  0.00           H  
ATOM   3793  HA  TYR B  88      -5.221 -23.725 -44.201  1.00  0.00           H  
ATOM   3794 1HB  TYR B  88      -4.467 -26.367 -45.394  1.00  0.00           H  
ATOM   3795 2HB  TYR B  88      -6.137 -25.891 -45.136  1.00  0.00           H  
ATOM   3796  HD1 TYR B  88      -3.433 -25.893 -47.315  1.00  0.00           H  
ATOM   3797  HD2 TYR B  88      -6.683 -23.439 -46.034  1.00  0.00           H  
ATOM   3798  HE1 TYR B  88      -3.252 -24.575 -49.368  1.00  0.00           H  
ATOM   3799  HE2 TYR B  88      -6.486 -22.123 -48.116  1.00  0.00           H  
ATOM   3800  HH  TYR B  88      -5.341 -21.751 -49.937  1.00  0.00           H  
ATOM   3801  N   ASP B  89      -3.919 -25.954 -42.220  1.00  0.00           N  
ATOM   3802  CA  ASP B  89      -4.135 -26.535 -40.902  1.00  0.00           C  
ATOM   3803  C   ASP B  89      -4.330 -25.433 -39.868  1.00  0.00           C  
ATOM   3804  O   ASP B  89      -5.240 -25.502 -39.029  1.00  0.00           O  
ATOM   3805  CB  ASP B  89      -2.950 -27.401 -40.492  1.00  0.00           C  
ATOM   3806  CG  ASP B  89      -2.854 -28.738 -41.237  1.00  0.00           C  
ATOM   3807  OD1 ASP B  89      -3.836 -29.212 -41.785  1.00  0.00           O  
ATOM   3808  OD2 ASP B  89      -1.779 -29.271 -41.281  1.00  0.00           O  
ATOM   3809  H   ASP B  89      -3.030 -26.079 -42.699  1.00  0.00           H  
ATOM   3810  HA  ASP B  89      -5.040 -27.149 -40.933  1.00  0.00           H  
ATOM   3811 1HB  ASP B  89      -2.026 -26.840 -40.668  1.00  0.00           H  
ATOM   3812 2HB  ASP B  89      -3.007 -27.599 -39.425  1.00  0.00           H  
ATOM   3813  N   GLU B  90      -3.503 -24.381 -39.953  1.00  0.00           N  
ATOM   3814  CA  GLU B  90      -3.678 -23.267 -39.033  1.00  0.00           C  
ATOM   3815  C   GLU B  90      -4.982 -22.546 -39.322  1.00  0.00           C  
ATOM   3816  O   GLU B  90      -5.760 -22.264 -38.407  1.00  0.00           O  
ATOM   3817  CB  GLU B  90      -2.500 -22.311 -39.110  1.00  0.00           C  
ATOM   3818  CG  GLU B  90      -1.209 -22.833 -38.471  1.00  0.00           C  
ATOM   3819  CD  GLU B  90      -1.256 -22.951 -36.957  1.00  0.00           C  
ATOM   3820  OE1 GLU B  90      -1.416 -21.943 -36.307  1.00  0.00           O  
ATOM   3821  OE2 GLU B  90      -1.154 -24.045 -36.454  1.00  0.00           O  
ATOM   3822  H   GLU B  90      -2.722 -24.372 -40.636  1.00  0.00           H  
ATOM   3823  HA  GLU B  90      -3.728 -23.663 -38.017  1.00  0.00           H  
ATOM   3824 1HB  GLU B  90      -2.282 -22.125 -40.155  1.00  0.00           H  
ATOM   3825 2HB  GLU B  90      -2.759 -21.379 -38.682  1.00  0.00           H  
ATOM   3826 1HG  GLU B  90      -0.992 -23.814 -38.893  1.00  0.00           H  
ATOM   3827 2HG  GLU B  90      -0.397 -22.165 -38.755  1.00  0.00           H  
ATOM   3828  N   ALA B  91      -5.319 -22.397 -40.615  1.00  0.00           N  
ATOM   3829  CA  ALA B  91      -6.550 -21.722 -40.961  1.00  0.00           C  
ATOM   3830  C   ALA B  91      -7.752 -22.405 -40.316  1.00  0.00           C  
ATOM   3831  O   ALA B  91      -8.620 -21.726 -39.763  1.00  0.00           O  
ATOM   3832  CB  ALA B  91      -6.716 -21.697 -42.463  1.00  0.00           C  
ATOM   3833  H   ALA B  91      -4.660 -22.663 -41.350  1.00  0.00           H  
ATOM   3834  HA  ALA B  91      -6.486 -20.709 -40.601  1.00  0.00           H  
ATOM   3835 1HB  ALA B  91      -7.600 -21.161 -42.708  1.00  0.00           H  
ATOM   3836 2HB  ALA B  91      -5.856 -21.205 -42.894  1.00  0.00           H  
ATOM   3837 3HB  ALA B  91      -6.788 -22.705 -42.835  1.00  0.00           H  
ATOM   3838  N   ILE B  92      -7.757 -23.739 -40.290  1.00  0.00           N  
ATOM   3839  CA  ILE B  92      -8.835 -24.497 -39.664  1.00  0.00           C  
ATOM   3840  C   ILE B  92      -8.960 -24.196 -38.187  1.00  0.00           C  
ATOM   3841  O   ILE B  92     -10.065 -23.943 -37.696  1.00  0.00           O  
ATOM   3842  CB  ILE B  92      -8.635 -26.013 -39.852  1.00  0.00           C  
ATOM   3843  CG1 ILE B  92      -8.843 -26.353 -41.316  1.00  0.00           C  
ATOM   3844  CG2 ILE B  92      -9.539 -26.825 -38.919  1.00  0.00           C  
ATOM   3845  CD1 ILE B  92      -8.374 -27.719 -41.756  1.00  0.00           C  
ATOM   3846  H   ILE B  92      -7.015 -24.240 -40.799  1.00  0.00           H  
ATOM   3847  HA  ILE B  92      -9.762 -24.203 -40.147  1.00  0.00           H  
ATOM   3848  HB  ILE B  92      -7.597 -26.256 -39.627  1.00  0.00           H  
ATOM   3849 1HG1 ILE B  92      -9.908 -26.274 -41.541  1.00  0.00           H  
ATOM   3850 2HG1 ILE B  92      -8.326 -25.626 -41.879  1.00  0.00           H  
ATOM   3851 1HG2 ILE B  92      -9.352 -27.877 -39.062  1.00  0.00           H  
ATOM   3852 2HG2 ILE B  92      -9.341 -26.589 -37.876  1.00  0.00           H  
ATOM   3853 3HG2 ILE B  92     -10.560 -26.609 -39.137  1.00  0.00           H  
ATOM   3854 1HD1 ILE B  92      -8.563 -27.835 -42.817  1.00  0.00           H  
ATOM   3855 2HD1 ILE B  92      -7.304 -27.807 -41.572  1.00  0.00           H  
ATOM   3856 3HD1 ILE B  92      -8.891 -28.487 -41.220  1.00  0.00           H  
ATOM   3857  N   GLU B  93      -7.839 -24.231 -37.471  1.00  0.00           N  
ATOM   3858  CA  GLU B  93      -7.878 -23.996 -36.034  1.00  0.00           C  
ATOM   3859  C   GLU B  93      -8.433 -22.612 -35.700  1.00  0.00           C  
ATOM   3860  O   GLU B  93      -9.251 -22.456 -34.780  1.00  0.00           O  
ATOM   3861  CB  GLU B  93      -6.458 -24.122 -35.464  1.00  0.00           C  
ATOM   3862  CG  GLU B  93      -6.322 -24.003 -33.942  1.00  0.00           C  
ATOM   3863  CD  GLU B  93      -6.947 -25.160 -33.197  1.00  0.00           C  
ATOM   3864  OE1 GLU B  93      -7.246 -26.153 -33.821  1.00  0.00           O  
ATOM   3865  OE2 GLU B  93      -7.090 -25.063 -32.000  1.00  0.00           O  
ATOM   3866  H   GLU B  93      -6.958 -24.483 -37.940  1.00  0.00           H  
ATOM   3867  HA  GLU B  93      -8.519 -24.750 -35.578  1.00  0.00           H  
ATOM   3868 1HB  GLU B  93      -6.032 -25.077 -35.770  1.00  0.00           H  
ATOM   3869 2HB  GLU B  93      -5.830 -23.340 -35.905  1.00  0.00           H  
ATOM   3870 1HG  GLU B  93      -5.264 -23.953 -33.693  1.00  0.00           H  
ATOM   3871 2HG  GLU B  93      -6.784 -23.071 -33.617  1.00  0.00           H  
ATOM   3872  N   TYR B  94      -8.032 -21.609 -36.468  1.00  0.00           N  
ATOM   3873  CA  TYR B  94      -8.465 -20.262 -36.158  1.00  0.00           C  
ATOM   3874  C   TYR B  94      -9.890 -19.971 -36.626  1.00  0.00           C  
ATOM   3875  O   TYR B  94     -10.630 -19.260 -35.934  1.00  0.00           O  
ATOM   3876  CB  TYR B  94      -7.450 -19.295 -36.721  1.00  0.00           C  
ATOM   3877  CG  TYR B  94      -6.103 -19.517 -36.116  1.00  0.00           C  
ATOM   3878  CD1 TYR B  94      -5.030 -19.741 -36.922  1.00  0.00           C  
ATOM   3879  CD2 TYR B  94      -5.939 -19.565 -34.747  1.00  0.00           C  
ATOM   3880  CE1 TYR B  94      -3.817 -20.000 -36.356  1.00  0.00           C  
ATOM   3881  CE2 TYR B  94      -4.715 -19.816 -34.204  1.00  0.00           C  
ATOM   3882  CZ  TYR B  94      -3.664 -20.038 -35.009  1.00  0.00           C  
ATOM   3883  OH  TYR B  94      -2.429 -20.300 -34.477  1.00  0.00           O  
ATOM   3884  H   TYR B  94      -7.347 -21.796 -37.212  1.00  0.00           H  
ATOM   3885  HA  TYR B  94      -8.483 -20.157 -35.079  1.00  0.00           H  
ATOM   3886 1HB  TYR B  94      -7.376 -19.462 -37.774  1.00  0.00           H  
ATOM   3887 2HB  TYR B  94      -7.748 -18.274 -36.545  1.00  0.00           H  
ATOM   3888  HD1 TYR B  94      -5.137 -19.724 -38.007  1.00  0.00           H  
ATOM   3889  HD2 TYR B  94      -6.768 -19.414 -34.095  1.00  0.00           H  
ATOM   3890  HE1 TYR B  94      -2.963 -20.185 -36.967  1.00  0.00           H  
ATOM   3891  HE2 TYR B  94      -4.586 -19.854 -33.126  1.00  0.00           H  
ATOM   3892  HH  TYR B  94      -1.908 -20.826 -35.130  1.00  0.00           H  
ATOM   3893  N   TYR B  95     -10.301 -20.536 -37.769  1.00  0.00           N  
ATOM   3894  CA  TYR B  95     -11.665 -20.339 -38.223  1.00  0.00           C  
ATOM   3895  C   TYR B  95     -12.598 -20.939 -37.196  1.00  0.00           C  
ATOM   3896  O   TYR B  95     -13.628 -20.342 -36.863  1.00  0.00           O  
ATOM   3897  CB  TYR B  95     -11.939 -21.017 -39.570  1.00  0.00           C  
ATOM   3898  CG  TYR B  95     -11.355 -20.372 -40.797  1.00  0.00           C  
ATOM   3899  CD1 TYR B  95     -11.435 -19.009 -40.997  1.00  0.00           C  
ATOM   3900  CD2 TYR B  95     -10.750 -21.176 -41.746  1.00  0.00           C  
ATOM   3901  CE1 TYR B  95     -10.909 -18.461 -42.123  1.00  0.00           C  
ATOM   3902  CE2 TYR B  95     -10.232 -20.628 -42.871  1.00  0.00           C  
ATOM   3903  CZ  TYR B  95     -10.303 -19.279 -43.066  1.00  0.00           C  
ATOM   3904  OH  TYR B  95      -9.796 -18.746 -44.217  1.00  0.00           O  
ATOM   3905  H   TYR B  95      -9.652 -21.082 -38.339  1.00  0.00           H  
ATOM   3906  HA  TYR B  95     -11.871 -19.273 -38.278  1.00  0.00           H  
ATOM   3907 1HB  TYR B  95     -11.532 -22.025 -39.519  1.00  0.00           H  
ATOM   3908 2HB  TYR B  95     -13.016 -21.115 -39.716  1.00  0.00           H  
ATOM   3909  HD1 TYR B  95     -11.909 -18.368 -40.269  1.00  0.00           H  
ATOM   3910  HD2 TYR B  95     -10.691 -22.249 -41.594  1.00  0.00           H  
ATOM   3911  HE1 TYR B  95     -10.979 -17.388 -42.271  1.00  0.00           H  
ATOM   3912  HE2 TYR B  95      -9.767 -21.264 -43.619  1.00  0.00           H  
ATOM   3913  HH  TYR B  95      -9.980 -17.792 -44.246  1.00  0.00           H  
ATOM   3914  N   GLN B  96     -12.242 -22.120 -36.665  1.00  0.00           N  
ATOM   3915  CA  GLN B  96     -13.113 -22.733 -35.694  1.00  0.00           C  
ATOM   3916  C   GLN B  96     -13.178 -21.910 -34.412  1.00  0.00           C  
ATOM   3917  O   GLN B  96     -14.261 -21.753 -33.856  1.00  0.00           O  
ATOM   3918  CB  GLN B  96     -12.711 -24.173 -35.413  1.00  0.00           C  
ATOM   3919  CG  GLN B  96     -13.706 -24.925 -34.506  1.00  0.00           C  
ATOM   3920  CD  GLN B  96     -15.098 -25.004 -35.139  1.00  0.00           C  
ATOM   3921  OE1 GLN B  96     -15.210 -25.218 -36.349  1.00  0.00           O  
ATOM   3922  NE2 GLN B  96     -16.151 -24.851 -34.340  1.00  0.00           N  
ATOM   3923  H   GLN B  96     -11.392 -22.610 -36.973  1.00  0.00           H  
ATOM   3924  HA  GLN B  96     -14.108 -22.760 -36.123  1.00  0.00           H  
ATOM   3925 1HB  GLN B  96     -12.625 -24.714 -36.357  1.00  0.00           H  
ATOM   3926 2HB  GLN B  96     -11.725 -24.187 -34.941  1.00  0.00           H  
ATOM   3927 1HG  GLN B  96     -13.344 -25.937 -34.351  1.00  0.00           H  
ATOM   3928 2HG  GLN B  96     -13.795 -24.411 -33.546  1.00  0.00           H  
ATOM   3929 1HE2 GLN B  96     -17.075 -24.902 -34.707  1.00  0.00           H  
ATOM   3930 2HE2 GLN B  96     -16.039 -24.700 -33.324  1.00  0.00           H  
ATOM   3931  N   LYS B  97     -12.061 -21.327 -33.950  1.00  0.00           N  
ATOM   3932  CA  LYS B  97     -12.172 -20.504 -32.747  1.00  0.00           C  
ATOM   3933  C   LYS B  97     -13.131 -19.332 -32.969  1.00  0.00           C  
ATOM   3934  O   LYS B  97     -13.922 -18.998 -32.076  1.00  0.00           O  
ATOM   3935  CB  LYS B  97     -10.803 -20.029 -32.255  1.00  0.00           C  
ATOM   3936  CG  LYS B  97      -9.994 -21.163 -31.637  1.00  0.00           C  
ATOM   3937  CD  LYS B  97      -8.635 -20.733 -31.122  1.00  0.00           C  
ATOM   3938  CE  LYS B  97      -7.915 -21.937 -30.508  1.00  0.00           C  
ATOM   3939  NZ  LYS B  97      -6.579 -21.603 -29.938  1.00  0.00           N  
ATOM   3940  H   LYS B  97     -11.152 -21.506 -34.389  1.00  0.00           H  
ATOM   3941  HA  LYS B  97     -12.594 -21.121 -31.957  1.00  0.00           H  
ATOM   3942 1HB  LYS B  97     -10.236 -19.618 -33.095  1.00  0.00           H  
ATOM   3943 2HB  LYS B  97     -10.925 -19.234 -31.517  1.00  0.00           H  
ATOM   3944 1HG  LYS B  97     -10.562 -21.584 -30.808  1.00  0.00           H  
ATOM   3945 2HG  LYS B  97      -9.853 -21.945 -32.379  1.00  0.00           H  
ATOM   3946 1HD  LYS B  97      -8.045 -20.356 -31.955  1.00  0.00           H  
ATOM   3947 2HD  LYS B  97      -8.747 -19.947 -30.377  1.00  0.00           H  
ATOM   3948 1HE  LYS B  97      -8.539 -22.354 -29.721  1.00  0.00           H  
ATOM   3949 2HE  LYS B  97      -7.785 -22.687 -31.286  1.00  0.00           H  
ATOM   3950 1HZ  LYS B  97      -6.168 -22.449 -29.561  1.00  0.00           H  
ATOM   3951 2HZ  LYS B  97      -5.975 -21.234 -30.656  1.00  0.00           H  
ATOM   3952 3HZ  LYS B  97      -6.683 -20.926 -29.199  1.00  0.00           H  
ATOM   3953  N   ALA B  98     -13.094 -18.718 -34.162  1.00  0.00           N  
ATOM   3954  CA  ALA B  98     -14.021 -17.621 -34.441  1.00  0.00           C  
ATOM   3955  C   ALA B  98     -15.462 -18.112 -34.340  1.00  0.00           C  
ATOM   3956  O   ALA B  98     -16.321 -17.424 -33.778  1.00  0.00           O  
ATOM   3957  CB  ALA B  98     -13.781 -17.063 -35.824  1.00  0.00           C  
ATOM   3958  H   ALA B  98     -12.377 -18.992 -34.848  1.00  0.00           H  
ATOM   3959  HA  ALA B  98     -13.861 -16.844 -33.699  1.00  0.00           H  
ATOM   3960 1HB  ALA B  98     -14.464 -16.237 -36.009  1.00  0.00           H  
ATOM   3961 2HB  ALA B  98     -12.779 -16.723 -35.887  1.00  0.00           H  
ATOM   3962 3HB  ALA B  98     -13.941 -17.841 -36.567  1.00  0.00           H  
ATOM   3963  N   LEU B  99     -15.700 -19.321 -34.858  1.00  0.00           N  
ATOM   3964  CA  LEU B  99     -16.992 -19.994 -34.822  1.00  0.00           C  
ATOM   3965  C   LEU B  99     -17.424 -20.403 -33.417  1.00  0.00           C  
ATOM   3966  O   LEU B  99     -18.611 -20.429 -33.114  1.00  0.00           O  
ATOM   3967  CB  LEU B  99     -16.979 -21.177 -35.777  1.00  0.00           C  
ATOM   3968  CG  LEU B  99     -16.965 -20.807 -37.279  1.00  0.00           C  
ATOM   3969  CD1 LEU B  99     -16.649 -22.022 -38.086  1.00  0.00           C  
ATOM   3970  CD2 LEU B  99     -18.358 -20.284 -37.666  1.00  0.00           C  
ATOM   3971  H   LEU B  99     -14.933 -19.778 -35.365  1.00  0.00           H  
ATOM   3972  HA  LEU B  99     -17.714 -19.289 -35.177  1.00  0.00           H  
ATOM   3973 1HB  LEU B  99     -16.112 -21.776 -35.569  1.00  0.00           H  
ATOM   3974 2HB  LEU B  99     -17.863 -21.785 -35.590  1.00  0.00           H  
ATOM   3975  HG  LEU B  99     -16.208 -20.055 -37.486  1.00  0.00           H  
ATOM   3976 1HD1 LEU B  99     -16.652 -21.777 -39.146  1.00  0.00           H  
ATOM   3977 2HD1 LEU B  99     -15.669 -22.383 -37.804  1.00  0.00           H  
ATOM   3978 3HD1 LEU B  99     -17.376 -22.775 -37.887  1.00  0.00           H  
ATOM   3979 1HD2 LEU B  99     -18.407 -20.064 -38.720  1.00  0.00           H  
ATOM   3980 2HD2 LEU B  99     -19.068 -21.035 -37.438  1.00  0.00           H  
ATOM   3981 3HD2 LEU B  99     -18.610 -19.395 -37.114  1.00  0.00           H  
ATOM   3982  N   GLU B 100     -16.482 -20.743 -32.544  1.00  0.00           N  
ATOM   3983  CA  GLU B 100     -16.878 -21.090 -31.185  1.00  0.00           C  
ATOM   3984  C   GLU B 100     -17.481 -19.855 -30.516  1.00  0.00           C  
ATOM   3985  O   GLU B 100     -18.475 -19.945 -29.791  1.00  0.00           O  
ATOM   3986  CB  GLU B 100     -15.678 -21.594 -30.368  1.00  0.00           C  
ATOM   3987  CG  GLU B 100     -15.150 -22.967 -30.780  1.00  0.00           C  
ATOM   3988  CD  GLU B 100     -16.115 -24.071 -30.507  1.00  0.00           C  
ATOM   3989  OE1 GLU B 100     -16.558 -24.182 -29.389  1.00  0.00           O  
ATOM   3990  OE2 GLU B 100     -16.435 -24.798 -31.421  1.00  0.00           O  
ATOM   3991  H   GLU B 100     -15.506 -20.779 -32.843  1.00  0.00           H  
ATOM   3992  HA  GLU B 100     -17.635 -21.874 -31.224  1.00  0.00           H  
ATOM   3993 1HB  GLU B 100     -14.855 -20.885 -30.469  1.00  0.00           H  
ATOM   3994 2HB  GLU B 100     -15.945 -21.635 -29.314  1.00  0.00           H  
ATOM   3995 1HG  GLU B 100     -14.940 -22.954 -31.839  1.00  0.00           H  
ATOM   3996 2HG  GLU B 100     -14.214 -23.162 -30.258  1.00  0.00           H  
ATOM   3997  N   LEU B 101     -16.892 -18.683 -30.807  1.00  0.00           N  
ATOM   3998  CA  LEU B 101     -17.378 -17.407 -30.292  1.00  0.00           C  
ATOM   3999  C   LEU B 101     -18.679 -16.972 -30.989  1.00  0.00           C  
ATOM   4000  O   LEU B 101     -19.595 -16.445 -30.350  1.00  0.00           O  
ATOM   4001  CB  LEU B 101     -16.294 -16.355 -30.499  1.00  0.00           C  
ATOM   4002  CG  LEU B 101     -15.007 -16.536 -29.684  1.00  0.00           C  
ATOM   4003  CD1 LEU B 101     -13.984 -15.608 -30.213  1.00  0.00           C  
ATOM   4004  CD2 LEU B 101     -15.243 -16.231 -28.217  1.00  0.00           C  
ATOM   4005  H   LEU B 101     -16.032 -18.721 -31.367  1.00  0.00           H  
ATOM   4006  HA  LEU B 101     -17.593 -17.522 -29.235  1.00  0.00           H  
ATOM   4007 1HB  LEU B 101     -16.016 -16.371 -31.546  1.00  0.00           H  
ATOM   4008 2HB  LEU B 101     -16.711 -15.376 -30.269  1.00  0.00           H  
ATOM   4009  HG  LEU B 101     -14.644 -17.561 -29.798  1.00  0.00           H  
ATOM   4010 1HD1 LEU B 101     -13.063 -15.747 -29.662  1.00  0.00           H  
ATOM   4011 2HD1 LEU B 101     -13.826 -15.856 -31.252  1.00  0.00           H  
ATOM   4012 3HD1 LEU B 101     -14.322 -14.581 -30.119  1.00  0.00           H  
ATOM   4013 1HD2 LEU B 101     -14.306 -16.360 -27.681  1.00  0.00           H  
ATOM   4014 2HD2 LEU B 101     -15.587 -15.203 -28.108  1.00  0.00           H  
ATOM   4015 3HD2 LEU B 101     -15.982 -16.905 -27.799  1.00  0.00           H  
ATOM   4016  N   ASP B 102     -18.762 -17.204 -32.301  1.00  0.00           N  
ATOM   4017  CA  ASP B 102     -19.938 -16.880 -33.101  1.00  0.00           C  
ATOM   4018  C   ASP B 102     -20.153 -17.969 -34.158  1.00  0.00           C  
ATOM   4019  O   ASP B 102     -19.556 -17.901 -35.236  1.00  0.00           O  
ATOM   4020  CB  ASP B 102     -19.791 -15.528 -33.797  1.00  0.00           C  
ATOM   4021  CG  ASP B 102     -21.063 -15.116 -34.588  1.00  0.00           C  
ATOM   4022  OD1 ASP B 102     -21.922 -15.971 -34.858  1.00  0.00           O  
ATOM   4023  OD2 ASP B 102     -21.173 -13.949 -34.908  1.00  0.00           O  
ATOM   4024  H   ASP B 102     -17.944 -17.589 -32.778  1.00  0.00           H  
ATOM   4025  HA  ASP B 102     -20.786 -16.801 -32.436  1.00  0.00           H  
ATOM   4026 1HB  ASP B 102     -19.575 -14.762 -33.050  1.00  0.00           H  
ATOM   4027 2HB  ASP B 102     -18.938 -15.565 -34.482  1.00  0.00           H  
ATOM   4028  N   PRO B 103     -21.040 -18.950 -33.911  1.00  0.00           N  
ATOM   4029  CA  PRO B 103     -21.287 -20.109 -34.737  1.00  0.00           C  
ATOM   4030  C   PRO B 103     -22.222 -19.856 -35.903  1.00  0.00           C  
ATOM   4031  O   PRO B 103     -22.658 -20.811 -36.546  1.00  0.00           O  
ATOM   4032  CB  PRO B 103     -21.888 -21.094 -33.735  1.00  0.00           C  
ATOM   4033  CG  PRO B 103     -22.683 -20.218 -32.799  1.00  0.00           C  
ATOM   4034  CD  PRO B 103     -21.848 -18.938 -32.666  1.00  0.00           C  
ATOM   4035  HA  PRO B 103     -20.314 -20.484 -35.102  1.00  0.00           H  
ATOM   4036 1HB  PRO B 103     -22.507 -21.841 -34.258  1.00  0.00           H  
ATOM   4037 2HB  PRO B 103     -21.079 -21.644 -33.221  1.00  0.00           H  
ATOM   4038 1HG  PRO B 103     -23.683 -20.038 -33.216  1.00  0.00           H  
ATOM   4039 2HG  PRO B 103     -22.825 -20.733 -31.835  1.00  0.00           H  
ATOM   4040 1HD  PRO B 103     -22.528 -18.070 -32.648  1.00  0.00           H  
ATOM   4041 2HD  PRO B 103     -21.191 -18.990 -31.774  1.00  0.00           H  
ATOM   4042  N   ASN B 104     -22.566 -18.592 -36.187  1.00  0.00           N  
ATOM   4043  CA  ASN B 104     -23.479 -18.364 -37.287  1.00  0.00           C  
ATOM   4044  C   ASN B 104     -22.830 -17.418 -38.275  1.00  0.00           C  
ATOM   4045  O   ASN B 104     -23.456 -16.502 -38.816  1.00  0.00           O  
ATOM   4046  CB  ASN B 104     -24.782 -17.789 -36.769  1.00  0.00           C  
ATOM   4047  CG  ASN B 104     -25.523 -18.740 -35.859  1.00  0.00           C  
ATOM   4048  OD1 ASN B 104     -26.018 -19.788 -36.279  1.00  0.00           O  
ATOM   4049  ND2 ASN B 104     -25.618 -18.371 -34.608  1.00  0.00           N  
ATOM   4050  H   ASN B 104     -22.224 -17.766 -35.652  1.00  0.00           H  
ATOM   4051  HA  ASN B 104     -23.674 -19.297 -37.790  1.00  0.00           H  
ATOM   4052 1HB  ASN B 104     -24.564 -16.876 -36.211  1.00  0.00           H  
ATOM   4053 2HB  ASN B 104     -25.424 -17.517 -37.597  1.00  0.00           H  
ATOM   4054 1HD2 ASN B 104     -26.104 -18.951 -33.956  1.00  0.00           H  
ATOM   4055 2HD2 ASN B 104     -25.215 -17.509 -34.308  1.00  0.00           H  
ATOM   4056  N   ASN B 105     -21.580 -17.717 -38.573  1.00  0.00           N  
ATOM   4057  CA  ASN B 105     -20.779 -16.985 -39.520  1.00  0.00           C  
ATOM   4058  C   ASN B 105     -20.646 -17.820 -40.782  1.00  0.00           C  
ATOM   4059  O   ASN B 105     -19.814 -18.732 -40.843  1.00  0.00           O  
ATOM   4060  CB  ASN B 105     -19.437 -16.658 -38.875  1.00  0.00           C  
ATOM   4061  CG  ASN B 105     -18.515 -15.831 -39.709  1.00  0.00           C  
ATOM   4062  OD1 ASN B 105     -18.563 -15.858 -40.941  1.00  0.00           O  
ATOM   4063  ND2 ASN B 105     -17.660 -15.083 -39.059  1.00  0.00           N  
ATOM   4064  H   ASN B 105     -21.152 -18.485 -38.073  1.00  0.00           H  
ATOM   4065  HA  ASN B 105     -21.286 -16.057 -39.782  1.00  0.00           H  
ATOM   4066 1HB  ASN B 105     -19.626 -16.121 -37.939  1.00  0.00           H  
ATOM   4067 2HB  ASN B 105     -18.940 -17.572 -38.609  1.00  0.00           H  
ATOM   4068 1HD2 ASN B 105     -17.017 -14.493 -39.561  1.00  0.00           H  
ATOM   4069 2HD2 ASN B 105     -17.647 -15.089 -38.056  1.00  0.00           H  
ATOM   4070  N   ALA B 106     -21.494 -17.555 -41.776  1.00  0.00           N  
ATOM   4071  CA  ALA B 106     -21.500 -18.403 -42.966  1.00  0.00           C  
ATOM   4072  C   ALA B 106     -20.156 -18.379 -43.671  1.00  0.00           C  
ATOM   4073  O   ALA B 106     -19.717 -19.405 -44.198  1.00  0.00           O  
ATOM   4074  CB  ALA B 106     -22.571 -17.964 -43.943  1.00  0.00           C  
ATOM   4075  H   ALA B 106     -22.154 -16.795 -41.684  1.00  0.00           H  
ATOM   4076  HA  ALA B 106     -21.696 -19.418 -42.649  1.00  0.00           H  
ATOM   4077 1HB  ALA B 106     -22.576 -18.633 -44.804  1.00  0.00           H  
ATOM   4078 2HB  ALA B 106     -23.532 -17.993 -43.467  1.00  0.00           H  
ATOM   4079 3HB  ALA B 106     -22.370 -16.949 -44.276  1.00  0.00           H  
ATOM   4080  N   GLU B 107     -19.499 -17.216 -43.691  1.00  0.00           N  
ATOM   4081  CA  GLU B 107     -18.216 -17.115 -44.364  1.00  0.00           C  
ATOM   4082  C   GLU B 107     -17.162 -17.958 -43.670  1.00  0.00           C  
ATOM   4083  O   GLU B 107     -16.388 -18.647 -44.343  1.00  0.00           O  
ATOM   4084  CB  GLU B 107     -17.777 -15.657 -44.457  1.00  0.00           C  
ATOM   4085  CG  GLU B 107     -18.618 -14.813 -45.430  1.00  0.00           C  
ATOM   4086  CD  GLU B 107     -18.244 -13.350 -45.426  1.00  0.00           C  
ATOM   4087  OE1 GLU B 107     -17.608 -12.933 -44.494  1.00  0.00           O  
ATOM   4088  OE2 GLU B 107     -18.594 -12.659 -46.353  1.00  0.00           O  
ATOM   4089  H   GLU B 107     -19.909 -16.407 -43.241  1.00  0.00           H  
ATOM   4090  HA  GLU B 107     -18.334 -17.492 -45.381  1.00  0.00           H  
ATOM   4091 1HB  GLU B 107     -17.822 -15.198 -43.470  1.00  0.00           H  
ATOM   4092 2HB  GLU B 107     -16.743 -15.617 -44.789  1.00  0.00           H  
ATOM   4093 1HG  GLU B 107     -18.480 -15.207 -46.436  1.00  0.00           H  
ATOM   4094 2HG  GLU B 107     -19.669 -14.918 -45.170  1.00  0.00           H  
ATOM   4095  N   ALA B 108     -17.140 -17.935 -42.336  1.00  0.00           N  
ATOM   4096  CA  ALA B 108     -16.190 -18.760 -41.593  1.00  0.00           C  
ATOM   4097  C   ALA B 108     -16.475 -20.235 -41.840  1.00  0.00           C  
ATOM   4098  O   ALA B 108     -15.540 -21.008 -41.991  1.00  0.00           O  
ATOM   4099  CB  ALA B 108     -16.228 -18.436 -40.124  1.00  0.00           C  
ATOM   4100  H   ALA B 108     -17.764 -17.296 -41.842  1.00  0.00           H  
ATOM   4101  HA  ALA B 108     -15.198 -18.568 -41.971  1.00  0.00           H  
ATOM   4102 1HB  ALA B 108     -15.500 -19.050 -39.595  1.00  0.00           H  
ATOM   4103 2HB  ALA B 108     -15.989 -17.391 -39.977  1.00  0.00           H  
ATOM   4104 3HB  ALA B 108     -17.201 -18.628 -39.761  1.00  0.00           H  
ATOM   4105  N   TRP B 109     -17.759 -20.633 -41.896  1.00  0.00           N  
ATOM   4106  CA  TRP B 109     -18.063 -22.039 -42.140  1.00  0.00           C  
ATOM   4107  C   TRP B 109     -17.579 -22.447 -43.531  1.00  0.00           C  
ATOM   4108  O   TRP B 109     -16.966 -23.506 -43.700  1.00  0.00           O  
ATOM   4109  CB  TRP B 109     -19.561 -22.331 -42.016  1.00  0.00           C  
ATOM   4110  CG  TRP B 109     -20.093 -22.385 -40.623  1.00  0.00           C  
ATOM   4111  CD1 TRP B 109     -20.972 -21.532 -40.056  1.00  0.00           C  
ATOM   4112  CD2 TRP B 109     -19.773 -23.349 -39.603  1.00  0.00           C  
ATOM   4113  NE1 TRP B 109     -21.236 -21.902 -38.764  1.00  0.00           N  
ATOM   4114  CE2 TRP B 109     -20.506 -23.004 -38.469  1.00  0.00           C  
ATOM   4115  CE3 TRP B 109     -18.926 -24.442 -39.551  1.00  0.00           C  
ATOM   4116  CZ2 TRP B 109     -20.413 -23.713 -37.295  1.00  0.00           C  
ATOM   4117  CZ3 TRP B 109     -18.829 -25.147 -38.362  1.00  0.00           C  
ATOM   4118  CH2 TRP B 109     -19.552 -24.796 -37.269  1.00  0.00           C  
ATOM   4119  H   TRP B 109     -18.512 -19.958 -41.725  1.00  0.00           H  
ATOM   4120  HA  TRP B 109     -17.529 -22.635 -41.398  1.00  0.00           H  
ATOM   4121 1HB  TRP B 109     -20.107 -21.545 -42.537  1.00  0.00           H  
ATOM   4122 2HB  TRP B 109     -19.793 -23.266 -42.507  1.00  0.00           H  
ATOM   4123  HD1 TRP B 109     -21.390 -20.679 -40.554  1.00  0.00           H  
ATOM   4124  HE1 TRP B 109     -21.871 -21.443 -38.076  1.00  0.00           H  
ATOM   4125  HE3 TRP B 109     -18.343 -24.730 -40.420  1.00  0.00           H  
ATOM   4126  HZ2 TRP B 109     -20.988 -23.432 -36.407  1.00  0.00           H  
ATOM   4127  HZ3 TRP B 109     -18.152 -25.984 -38.310  1.00  0.00           H  
ATOM   4128  HH2 TRP B 109     -19.438 -25.373 -36.355  1.00  0.00           H  
ATOM   4129  N   TYR B 110     -17.819 -21.585 -44.510  1.00  0.00           N  
ATOM   4130  CA  TYR B 110     -17.364 -21.819 -45.871  1.00  0.00           C  
ATOM   4131  C   TYR B 110     -15.859 -21.963 -45.981  1.00  0.00           C  
ATOM   4132  O   TYR B 110     -15.373 -22.918 -46.608  1.00  0.00           O  
ATOM   4133  CB  TYR B 110     -17.888 -20.732 -46.798  1.00  0.00           C  
ATOM   4134  CG  TYR B 110     -17.193 -20.741 -48.085  1.00  0.00           C  
ATOM   4135  CD1 TYR B 110     -17.372 -21.755 -48.976  1.00  0.00           C  
ATOM   4136  CD2 TYR B 110     -16.346 -19.707 -48.370  1.00  0.00           C  
ATOM   4137  CE1 TYR B 110     -16.673 -21.765 -50.146  1.00  0.00           C  
ATOM   4138  CE2 TYR B 110     -15.667 -19.695 -49.536  1.00  0.00           C  
ATOM   4139  CZ  TYR B 110     -15.806 -20.719 -50.417  1.00  0.00           C  
ATOM   4140  OH  TYR B 110     -15.075 -20.691 -51.578  1.00  0.00           O  
ATOM   4141  H   TYR B 110     -18.359 -20.740 -44.320  1.00  0.00           H  
ATOM   4142  HA  TYR B 110     -17.803 -22.764 -46.197  1.00  0.00           H  
ATOM   4143 1HB  TYR B 110     -18.949 -20.872 -46.979  1.00  0.00           H  
ATOM   4144 2HB  TYR B 110     -17.755 -19.758 -46.333  1.00  0.00           H  
ATOM   4145  HD1 TYR B 110     -18.044 -22.552 -48.738  1.00  0.00           H  
ATOM   4146  HD2 TYR B 110     -16.216 -18.893 -47.650  1.00  0.00           H  
ATOM   4147  HE1 TYR B 110     -16.797 -22.583 -50.856  1.00  0.00           H  
ATOM   4148  HE2 TYR B 110     -14.985 -18.875 -49.763  1.00  0.00           H  
ATOM   4149  HH  TYR B 110     -15.085 -19.767 -51.934  1.00  0.00           H  
ATOM   4150  N   ASN B 111     -15.100 -21.024 -45.402  1.00  0.00           N  
ATOM   4151  CA  ASN B 111     -13.653 -21.075 -45.456  1.00  0.00           C  
ATOM   4152  C   ASN B 111     -13.080 -22.217 -44.622  1.00  0.00           C  
ATOM   4153  O   ASN B 111     -12.035 -22.774 -44.969  1.00  0.00           O  
ATOM   4154  CB  ASN B 111     -13.051 -19.754 -45.086  1.00  0.00           C  
ATOM   4155  CG  ASN B 111     -13.178 -18.729 -46.147  1.00  0.00           C  
ATOM   4156  OD1 ASN B 111     -13.222 -19.027 -47.349  1.00  0.00           O  
ATOM   4157  ND2 ASN B 111     -13.226 -17.494 -45.741  1.00  0.00           N  
ATOM   4158  H   ASN B 111     -15.563 -20.243 -44.917  1.00  0.00           H  
ATOM   4159  HA  ASN B 111     -13.371 -21.275 -46.488  1.00  0.00           H  
ATOM   4160 1HB  ASN B 111     -13.494 -19.384 -44.153  1.00  0.00           H  
ATOM   4161 2HB  ASN B 111     -12.021 -19.914 -44.931  1.00  0.00           H  
ATOM   4162 1HD2 ASN B 111     -13.305 -16.748 -46.396  1.00  0.00           H  
ATOM   4163 2HD2 ASN B 111     -13.183 -17.293 -44.758  1.00  0.00           H  
ATOM   4164  N   LEU B 112     -13.774 -22.598 -43.531  1.00  0.00           N  
ATOM   4165  CA  LEU B 112     -13.358 -23.735 -42.720  1.00  0.00           C  
ATOM   4166  C   LEU B 112     -13.431 -24.927 -43.663  1.00  0.00           C  
ATOM   4167  O   LEU B 112     -12.481 -25.726 -43.752  1.00  0.00           O  
ATOM   4168  CB  LEU B 112     -14.326 -23.931 -41.532  1.00  0.00           C  
ATOM   4169  CG  LEU B 112     -14.054 -25.084 -40.538  1.00  0.00           C  
ATOM   4170  CD1 LEU B 112     -12.747 -24.852 -39.816  1.00  0.00           C  
ATOM   4171  CD2 LEU B 112     -15.193 -25.181 -39.557  1.00  0.00           C  
ATOM   4172  H   LEU B 112     -14.585 -22.054 -43.229  1.00  0.00           H  
ATOM   4173  HA  LEU B 112     -12.339 -23.591 -42.386  1.00  0.00           H  
ATOM   4174 1HB  LEU B 112     -14.348 -23.007 -40.959  1.00  0.00           H  
ATOM   4175 2HB  LEU B 112     -15.320 -24.090 -41.928  1.00  0.00           H  
ATOM   4176  HG  LEU B 112     -13.986 -26.012 -41.083  1.00  0.00           H  
ATOM   4177 1HD1 LEU B 112     -12.577 -25.659 -39.119  1.00  0.00           H  
ATOM   4178 2HD1 LEU B 112     -11.933 -24.812 -40.523  1.00  0.00           H  
ATOM   4179 3HD1 LEU B 112     -12.798 -23.922 -39.261  1.00  0.00           H  
ATOM   4180 1HD2 LEU B 112     -15.018 -26.008 -38.864  1.00  0.00           H  
ATOM   4181 2HD2 LEU B 112     -15.271 -24.268 -39.002  1.00  0.00           H  
ATOM   4182 3HD2 LEU B 112     -16.109 -25.354 -40.093  1.00  0.00           H  
ATOM   4183  N   GLY B 113     -14.537 -25.003 -44.404  1.00  0.00           N  
ATOM   4184  CA  GLY B 113     -14.808 -26.028 -45.393  1.00  0.00           C  
ATOM   4185  C   GLY B 113     -13.685 -26.076 -46.411  1.00  0.00           C  
ATOM   4186  O   GLY B 113     -13.124 -27.157 -46.641  1.00  0.00           O  
ATOM   4187  H   GLY B 113     -15.287 -24.316 -44.240  1.00  0.00           H  
ATOM   4188 1HA  GLY B 113     -14.897 -26.978 -44.889  1.00  0.00           H  
ATOM   4189 2HA  GLY B 113     -15.755 -25.815 -45.884  1.00  0.00           H  
ATOM   4190  N   ASN B 114     -13.334 -24.930 -47.026  1.00  0.00           N  
ATOM   4191  CA  ASN B 114     -12.259 -24.930 -48.017  1.00  0.00           C  
ATOM   4192  C   ASN B 114     -10.932 -25.391 -47.458  1.00  0.00           C  
ATOM   4193  O   ASN B 114     -10.196 -26.115 -48.135  1.00  0.00           O  
ATOM   4194  CB  ASN B 114     -12.010 -23.565 -48.619  1.00  0.00           C  
ATOM   4195  CG  ASN B 114     -12.992 -23.086 -49.622  1.00  0.00           C  
ATOM   4196  OD1 ASN B 114     -13.859 -23.807 -50.136  1.00  0.00           O  
ATOM   4197  ND2 ASN B 114     -12.817 -21.849 -49.961  1.00  0.00           N  
ATOM   4198  H   ASN B 114     -13.870 -24.086 -46.812  1.00  0.00           H  
ATOM   4199  HA  ASN B 114     -12.518 -25.612 -48.808  1.00  0.00           H  
ATOM   4200 1HB  ASN B 114     -11.976 -22.833 -47.815  1.00  0.00           H  
ATOM   4201 2HB  ASN B 114     -11.027 -23.572 -49.086  1.00  0.00           H  
ATOM   4202 1HD2 ASN B 114     -13.409 -21.417 -50.657  1.00  0.00           H  
ATOM   4203 2HD2 ASN B 114     -12.070 -21.332 -49.538  1.00  0.00           H  
ATOM   4204  N   ALA B 115     -10.588 -24.990 -46.239  1.00  0.00           N  
ATOM   4205  CA  ALA B 115      -9.320 -25.441 -45.701  1.00  0.00           C  
ATOM   4206  C   ALA B 115      -9.329 -26.980 -45.566  1.00  0.00           C  
ATOM   4207  O   ALA B 115      -8.369 -27.649 -45.971  1.00  0.00           O  
ATOM   4208  CB  ALA B 115      -9.054 -24.740 -44.386  1.00  0.00           C  
ATOM   4209  H   ALA B 115     -11.181 -24.335 -45.717  1.00  0.00           H  
ATOM   4210  HA  ALA B 115      -8.537 -25.177 -46.406  1.00  0.00           H  
ATOM   4211 1HB  ALA B 115      -8.091 -25.054 -44.001  1.00  0.00           H  
ATOM   4212 2HB  ALA B 115      -9.049 -23.667 -44.543  1.00  0.00           H  
ATOM   4213 3HB  ALA B 115      -9.846 -24.993 -43.684  1.00  0.00           H  
ATOM   4214  N   TYR B 116     -10.445 -27.556 -45.089  1.00  0.00           N  
ATOM   4215  CA  TYR B 116     -10.539 -29.014 -44.973  1.00  0.00           C  
ATOM   4216  C   TYR B 116     -10.498 -29.702 -46.337  1.00  0.00           C  
ATOM   4217  O   TYR B 116      -9.813 -30.715 -46.502  1.00  0.00           O  
ATOM   4218  CB  TYR B 116     -11.805 -29.436 -44.225  1.00  0.00           C  
ATOM   4219  CG  TYR B 116     -11.715 -29.401 -42.713  1.00  0.00           C  
ATOM   4220  CD1 TYR B 116     -12.347 -28.430 -41.973  1.00  0.00           C  
ATOM   4221  CD2 TYR B 116     -11.016 -30.401 -42.060  1.00  0.00           C  
ATOM   4222  CE1 TYR B 116     -12.273 -28.466 -40.599  1.00  0.00           C  
ATOM   4223  CE2 TYR B 116     -10.949 -30.433 -40.697  1.00  0.00           C  
ATOM   4224  CZ  TYR B 116     -11.573 -29.472 -39.964  1.00  0.00           C  
ATOM   4225  OH  TYR B 116     -11.516 -29.519 -38.585  1.00  0.00           O  
ATOM   4226  H   TYR B 116     -11.213 -26.962 -44.753  1.00  0.00           H  
ATOM   4227  HA  TYR B 116      -9.678 -29.362 -44.410  1.00  0.00           H  
ATOM   4228 1HB  TYR B 116     -12.625 -28.780 -44.526  1.00  0.00           H  
ATOM   4229 2HB  TYR B 116     -12.081 -30.443 -44.526  1.00  0.00           H  
ATOM   4230  HD1 TYR B 116     -12.909 -27.654 -42.466  1.00  0.00           H  
ATOM   4231  HD2 TYR B 116     -10.519 -31.173 -42.624  1.00  0.00           H  
ATOM   4232  HE1 TYR B 116     -12.773 -27.716 -40.009  1.00  0.00           H  
ATOM   4233  HE2 TYR B 116     -10.402 -31.231 -40.200  1.00  0.00           H  
ATOM   4234  HH  TYR B 116     -11.910 -28.721 -38.216  1.00  0.00           H  
ATOM   4235  N   TYR B 117     -11.203 -29.114 -47.310  1.00  0.00           N  
ATOM   4236  CA  TYR B 117     -11.281 -29.608 -48.682  1.00  0.00           C  
ATOM   4237  C   TYR B 117      -9.902 -29.684 -49.305  1.00  0.00           C  
ATOM   4238  O   TYR B 117      -9.499 -30.708 -49.856  1.00  0.00           O  
ATOM   4239  CB  TYR B 117     -12.144 -28.651 -49.520  1.00  0.00           C  
ATOM   4240  CG  TYR B 117     -12.240 -28.953 -50.983  1.00  0.00           C  
ATOM   4241  CD1 TYR B 117     -13.139 -29.875 -51.464  1.00  0.00           C  
ATOM   4242  CD2 TYR B 117     -11.398 -28.282 -51.855  1.00  0.00           C  
ATOM   4243  CE1 TYR B 117     -13.198 -30.136 -52.825  1.00  0.00           C  
ATOM   4244  CE2 TYR B 117     -11.451 -28.541 -53.197  1.00  0.00           C  
ATOM   4245  CZ  TYR B 117     -12.342 -29.461 -53.686  1.00  0.00           C  
ATOM   4246  OH  TYR B 117     -12.380 -29.712 -55.035  1.00  0.00           O  
ATOM   4247  H   TYR B 117     -11.757 -28.294 -47.071  1.00  0.00           H  
ATOM   4248  HA  TYR B 117     -11.716 -30.603 -48.679  1.00  0.00           H  
ATOM   4249 1HB  TYR B 117     -13.144 -28.612 -49.121  1.00  0.00           H  
ATOM   4250 2HB  TYR B 117     -11.743 -27.663 -49.428  1.00  0.00           H  
ATOM   4251  HD1 TYR B 117     -13.793 -30.390 -50.775  1.00  0.00           H  
ATOM   4252  HD2 TYR B 117     -10.685 -27.550 -51.473  1.00  0.00           H  
ATOM   4253  HE1 TYR B 117     -13.897 -30.863 -53.219  1.00  0.00           H  
ATOM   4254  HE2 TYR B 117     -10.783 -28.013 -53.879  1.00  0.00           H  
ATOM   4255  HH  TYR B 117     -11.727 -29.163 -55.479  1.00  0.00           H  
ATOM   4256  N   LYS B 118      -9.151 -28.586 -49.208  1.00  0.00           N  
ATOM   4257  CA  LYS B 118      -7.827 -28.493 -49.797  1.00  0.00           C  
ATOM   4258  C   LYS B 118      -6.872 -29.524 -49.208  1.00  0.00           C  
ATOM   4259  O   LYS B 118      -6.029 -30.078 -49.921  1.00  0.00           O  
ATOM   4260  CB  LYS B 118      -7.281 -27.079 -49.630  1.00  0.00           C  
ATOM   4261  CG  LYS B 118      -5.933 -26.822 -50.294  1.00  0.00           C  
ATOM   4262  CD  LYS B 118      -5.981 -26.927 -51.813  1.00  0.00           C  
ATOM   4263  CE  LYS B 118      -4.658 -26.517 -52.425  1.00  0.00           C  
ATOM   4264  NZ  LYS B 118      -4.669 -26.645 -53.908  1.00  0.00           N  
ATOM   4265  H   LYS B 118      -9.533 -27.763 -48.737  1.00  0.00           H  
ATOM   4266  HA  LYS B 118      -7.928 -28.703 -50.857  1.00  0.00           H  
ATOM   4267 1HB  LYS B 118      -8.000 -26.366 -50.026  1.00  0.00           H  
ATOM   4268 2HB  LYS B 118      -7.168 -26.865 -48.563  1.00  0.00           H  
ATOM   4269 1HG  LYS B 118      -5.664 -25.825 -50.071  1.00  0.00           H  
ATOM   4270 2HG  LYS B 118      -5.172 -27.494 -49.891  1.00  0.00           H  
ATOM   4271 1HD  LYS B 118      -6.185 -27.955 -52.114  1.00  0.00           H  
ATOM   4272 2HD  LYS B 118      -6.777 -26.284 -52.201  1.00  0.00           H  
ATOM   4273 1HE  LYS B 118      -4.451 -25.478 -52.158  1.00  0.00           H  
ATOM   4274 2HE  LYS B 118      -3.871 -27.148 -52.020  1.00  0.00           H  
ATOM   4275 1HZ  LYS B 118      -3.771 -26.365 -54.278  1.00  0.00           H  
ATOM   4276 2HZ  LYS B 118      -4.851 -27.608 -54.158  1.00  0.00           H  
ATOM   4277 3HZ  LYS B 118      -5.391 -26.053 -54.297  1.00  0.00           H  
ATOM   4278  N   GLN B 119      -7.040 -29.828 -47.924  1.00  0.00           N  
ATOM   4279  CA  GLN B 119      -6.204 -30.804 -47.228  1.00  0.00           C  
ATOM   4280  C   GLN B 119      -6.665 -32.257 -47.475  1.00  0.00           C  
ATOM   4281  O   GLN B 119      -6.077 -33.194 -46.934  1.00  0.00           O  
ATOM   4282  CB  GLN B 119      -6.181 -30.511 -45.721  1.00  0.00           C  
ATOM   4283  CG  GLN B 119      -5.548 -29.161 -45.328  1.00  0.00           C  
ATOM   4284  CD  GLN B 119      -4.054 -29.071 -45.614  1.00  0.00           C  
ATOM   4285  OE1 GLN B 119      -3.631 -28.802 -46.745  1.00  0.00           O  
ATOM   4286  NE2 GLN B 119      -3.246 -29.267 -44.582  1.00  0.00           N  
ATOM   4287  H   GLN B 119      -7.731 -29.298 -47.382  1.00  0.00           H  
ATOM   4288  HA  GLN B 119      -5.191 -30.713 -47.617  1.00  0.00           H  
ATOM   4289 1HB  GLN B 119      -7.209 -30.511 -45.345  1.00  0.00           H  
ATOM   4290 2HB  GLN B 119      -5.642 -31.299 -45.202  1.00  0.00           H  
ATOM   4291 1HG  GLN B 119      -6.033 -28.379 -45.896  1.00  0.00           H  
ATOM   4292 2HG  GLN B 119      -5.701 -28.991 -44.256  1.00  0.00           H  
ATOM   4293 1HE2 GLN B 119      -2.254 -29.215 -44.692  1.00  0.00           H  
ATOM   4294 2HE2 GLN B 119      -3.624 -29.466 -43.637  1.00  0.00           H  
ATOM   4295  N   GLY B 120      -7.732 -32.440 -48.273  1.00  0.00           N  
ATOM   4296  CA  GLY B 120      -8.269 -33.752 -48.614  1.00  0.00           C  
ATOM   4297  C   GLY B 120      -9.320 -34.327 -47.664  1.00  0.00           C  
ATOM   4298  O   GLY B 120      -9.664 -35.512 -47.764  1.00  0.00           O  
ATOM   4299  H   GLY B 120      -8.186 -31.637 -48.704  1.00  0.00           H  
ATOM   4300 1HA  GLY B 120      -8.701 -33.683 -49.611  1.00  0.00           H  
ATOM   4301 2HA  GLY B 120      -7.443 -34.457 -48.694  1.00  0.00           H  
ATOM   4302  N   ASP B 121      -9.809 -33.538 -46.709  1.00  0.00           N  
ATOM   4303  CA  ASP B 121     -10.804 -34.043 -45.788  1.00  0.00           C  
ATOM   4304  C   ASP B 121     -12.181 -33.616 -46.269  1.00  0.00           C  
ATOM   4305  O   ASP B 121     -12.684 -32.543 -45.905  1.00  0.00           O  
ATOM   4306  CB  ASP B 121     -10.525 -33.564 -44.375  1.00  0.00           C  
ATOM   4307  CG  ASP B 121     -11.428 -34.205 -43.326  1.00  0.00           C  
ATOM   4308  OD1 ASP B 121     -12.519 -34.687 -43.659  1.00  0.00           O  
ATOM   4309  OD2 ASP B 121     -10.991 -34.263 -42.196  1.00  0.00           O  
ATOM   4310  H   ASP B 121      -9.548 -32.554 -46.635  1.00  0.00           H  
ATOM   4311  HA  ASP B 121     -10.768 -35.132 -45.788  1.00  0.00           H  
ATOM   4312 1HB  ASP B 121      -9.483 -33.768 -44.123  1.00  0.00           H  
ATOM   4313 2HB  ASP B 121     -10.658 -32.492 -44.352  1.00  0.00           H  
ATOM   4314  N   TYR B 122     -12.775 -34.453 -47.109  1.00  0.00           N  
ATOM   4315  CA  TYR B 122     -14.022 -34.099 -47.740  1.00  0.00           C  
ATOM   4316  C   TYR B 122     -15.172 -34.292 -46.778  1.00  0.00           C  
ATOM   4317  O   TYR B 122     -16.171 -33.586 -46.848  1.00  0.00           O  
ATOM   4318  CB  TYR B 122     -14.185 -34.914 -49.011  1.00  0.00           C  
ATOM   4319  CG  TYR B 122     -13.033 -34.635 -49.921  1.00  0.00           C  
ATOM   4320  CD1 TYR B 122     -12.110 -35.637 -50.168  1.00  0.00           C  
ATOM   4321  CD2 TYR B 122     -12.840 -33.372 -50.449  1.00  0.00           C  
ATOM   4322  CE1 TYR B 122     -11.010 -35.379 -50.945  1.00  0.00           C  
ATOM   4323  CE2 TYR B 122     -11.736 -33.120 -51.229  1.00  0.00           C  
ATOM   4324  CZ  TYR B 122     -10.828 -34.111 -51.477  1.00  0.00           C  
ATOM   4325  OH  TYR B 122      -9.722 -33.848 -52.252  1.00  0.00           O  
ATOM   4326  H   TYR B 122     -12.300 -35.317 -47.344  1.00  0.00           H  
ATOM   4327  HA  TYR B 122     -13.981 -33.048 -48.008  1.00  0.00           H  
ATOM   4328 1HB  TYR B 122     -14.214 -35.979 -48.784  1.00  0.00           H  
ATOM   4329 2HB  TYR B 122     -15.108 -34.639 -49.519  1.00  0.00           H  
ATOM   4330  HD1 TYR B 122     -12.249 -36.629 -49.740  1.00  0.00           H  
ATOM   4331  HD2 TYR B 122     -13.554 -32.584 -50.244  1.00  0.00           H  
ATOM   4332  HE1 TYR B 122     -10.285 -36.167 -51.138  1.00  0.00           H  
ATOM   4333  HE2 TYR B 122     -11.567 -32.135 -51.644  1.00  0.00           H  
ATOM   4334  HH  TYR B 122      -9.734 -32.923 -52.523  1.00  0.00           H  
ATOM   4335  N   ASP B 123     -15.038 -35.220 -45.820  1.00  0.00           N  
ATOM   4336  CA  ASP B 123     -16.141 -35.436 -44.893  1.00  0.00           C  
ATOM   4337  C   ASP B 123     -16.428 -34.142 -44.137  1.00  0.00           C  
ATOM   4338  O   ASP B 123     -17.591 -33.736 -43.979  1.00  0.00           O  
ATOM   4339  CB  ASP B 123     -15.784 -36.509 -43.854  1.00  0.00           C  
ATOM   4340  CG  ASP B 123     -15.691 -37.961 -44.371  1.00  0.00           C  
ATOM   4341  OD1 ASP B 123     -16.134 -38.261 -45.459  1.00  0.00           O  
ATOM   4342  OD2 ASP B 123     -15.180 -38.770 -43.638  1.00  0.00           O  
ATOM   4343  H   ASP B 123     -14.195 -35.778 -45.751  1.00  0.00           H  
ATOM   4344  HA  ASP B 123     -17.031 -35.723 -45.453  1.00  0.00           H  
ATOM   4345 1HB  ASP B 123     -14.815 -36.251 -43.407  1.00  0.00           H  
ATOM   4346 2HB  ASP B 123     -16.517 -36.476 -43.052  1.00  0.00           H  
ATOM   4347  N   GLU B 124     -15.345 -33.487 -43.692  1.00  0.00           N  
ATOM   4348  CA  GLU B 124     -15.472 -32.241 -42.960  1.00  0.00           C  
ATOM   4349  C   GLU B 124     -15.828 -31.096 -43.890  1.00  0.00           C  
ATOM   4350  O   GLU B 124     -16.768 -30.339 -43.619  1.00  0.00           O  
ATOM   4351  CB  GLU B 124     -14.160 -31.957 -42.240  1.00  0.00           C  
ATOM   4352  CG  GLU B 124     -13.862 -32.902 -41.059  1.00  0.00           C  
ATOM   4353  CD  GLU B 124     -14.749 -32.713 -39.866  1.00  0.00           C  
ATOM   4354  OE1 GLU B 124     -14.701 -31.652 -39.306  1.00  0.00           O  
ATOM   4355  OE2 GLU B 124     -15.476 -33.612 -39.516  1.00  0.00           O  
ATOM   4356  H   GLU B 124     -14.407 -33.908 -43.818  1.00  0.00           H  
ATOM   4357  HA  GLU B 124     -16.260 -32.346 -42.220  1.00  0.00           H  
ATOM   4358 1HB  GLU B 124     -13.348 -32.066 -42.952  1.00  0.00           H  
ATOM   4359 2HB  GLU B 124     -14.145 -30.948 -41.897  1.00  0.00           H  
ATOM   4360 1HG  GLU B 124     -13.960 -33.929 -41.410  1.00  0.00           H  
ATOM   4361 2HG  GLU B 124     -12.827 -32.759 -40.758  1.00  0.00           H  
ATOM   4362  N   ALA B 125     -15.222 -31.049 -45.081  1.00  0.00           N  
ATOM   4363  CA  ALA B 125     -15.526 -29.962 -45.990  1.00  0.00           C  
ATOM   4364  C   ALA B 125     -17.013 -29.905 -46.313  1.00  0.00           C  
ATOM   4365  O   ALA B 125     -17.604 -28.824 -46.330  1.00  0.00           O  
ATOM   4366  CB  ALA B 125     -14.745 -30.129 -47.269  1.00  0.00           C  
ATOM   4367  H   ALA B 125     -14.468 -31.704 -45.322  1.00  0.00           H  
ATOM   4368  HA  ALA B 125     -15.235 -29.039 -45.515  1.00  0.00           H  
ATOM   4369 1HB  ALA B 125     -14.950 -29.304 -47.917  1.00  0.00           H  
ATOM   4370 2HB  ALA B 125     -13.692 -30.160 -47.033  1.00  0.00           H  
ATOM   4371 3HB  ALA B 125     -15.038 -31.050 -47.750  1.00  0.00           H  
ATOM   4372  N   ILE B 126     -17.641 -31.070 -46.490  1.00  0.00           N  
ATOM   4373  CA  ILE B 126     -19.057 -31.155 -46.796  1.00  0.00           C  
ATOM   4374  C   ILE B 126     -19.906 -30.609 -45.667  1.00  0.00           C  
ATOM   4375  O   ILE B 126     -20.806 -29.798 -45.908  1.00  0.00           O  
ATOM   4376  CB  ILE B 126     -19.423 -32.620 -47.109  1.00  0.00           C  
ATOM   4377  CG1 ILE B 126     -18.750 -32.978 -48.429  1.00  0.00           C  
ATOM   4378  CG2 ILE B 126     -20.955 -32.859 -47.141  1.00  0.00           C  
ATOM   4379  CD1 ILE B 126     -18.697 -34.420 -48.744  1.00  0.00           C  
ATOM   4380  H   ILE B 126     -17.085 -31.933 -46.464  1.00  0.00           H  
ATOM   4381  HA  ILE B 126     -19.242 -30.557 -47.679  1.00  0.00           H  
ATOM   4382  HB  ILE B 126     -18.980 -33.258 -46.340  1.00  0.00           H  
ATOM   4383 1HG1 ILE B 126     -19.270 -32.475 -49.237  1.00  0.00           H  
ATOM   4384 2HG1 ILE B 126     -17.751 -32.615 -48.393  1.00  0.00           H  
ATOM   4385 1HG2 ILE B 126     -21.159 -33.902 -47.350  1.00  0.00           H  
ATOM   4386 2HG2 ILE B 126     -21.396 -32.609 -46.175  1.00  0.00           H  
ATOM   4387 3HG2 ILE B 126     -21.398 -32.262 -47.894  1.00  0.00           H  
ATOM   4388 1HD1 ILE B 126     -18.179 -34.552 -49.668  1.00  0.00           H  
ATOM   4389 2HD1 ILE B 126     -18.149 -34.926 -47.955  1.00  0.00           H  
ATOM   4390 3HD1 ILE B 126     -19.688 -34.842 -48.824  1.00  0.00           H  
ATOM   4391  N   GLU B 127     -19.627 -31.027 -44.428  1.00  0.00           N  
ATOM   4392  CA  GLU B 127     -20.416 -30.558 -43.299  1.00  0.00           C  
ATOM   4393  C   GLU B 127     -20.349 -29.036 -43.150  1.00  0.00           C  
ATOM   4394  O   GLU B 127     -21.359 -28.376 -42.876  1.00  0.00           O  
ATOM   4395  CB  GLU B 127     -19.896 -31.214 -42.013  1.00  0.00           C  
ATOM   4396  CG  GLU B 127     -20.685 -30.919 -40.732  1.00  0.00           C  
ATOM   4397  CD  GLU B 127     -22.070 -31.525 -40.737  1.00  0.00           C  
ATOM   4398  OE1 GLU B 127     -22.329 -32.359 -41.576  1.00  0.00           O  
ATOM   4399  OE2 GLU B 127     -22.852 -31.183 -39.883  1.00  0.00           O  
ATOM   4400  H   GLU B 127     -18.885 -31.727 -44.285  1.00  0.00           H  
ATOM   4401  HA  GLU B 127     -21.456 -30.848 -43.459  1.00  0.00           H  
ATOM   4402 1HB  GLU B 127     -19.863 -32.295 -42.148  1.00  0.00           H  
ATOM   4403 2HB  GLU B 127     -18.865 -30.885 -41.839  1.00  0.00           H  
ATOM   4404 1HG  GLU B 127     -20.129 -31.313 -39.882  1.00  0.00           H  
ATOM   4405 2HG  GLU B 127     -20.763 -29.839 -40.605  1.00  0.00           H  
ATOM   4406  N   TYR B 128     -19.166 -28.471 -43.358  1.00  0.00           N  
ATOM   4407  CA  TYR B 128     -18.997 -27.042 -43.162  1.00  0.00           C  
ATOM   4408  C   TYR B 128     -19.536 -26.219 -44.326  1.00  0.00           C  
ATOM   4409  O   TYR B 128     -20.114 -25.146 -44.104  1.00  0.00           O  
ATOM   4410  CB  TYR B 128     -17.538 -26.793 -42.839  1.00  0.00           C  
ATOM   4411  CG  TYR B 128     -17.149 -27.573 -41.586  1.00  0.00           C  
ATOM   4412  CD1 TYR B 128     -15.948 -28.232 -41.533  1.00  0.00           C  
ATOM   4413  CD2 TYR B 128     -18.027 -27.689 -40.498  1.00  0.00           C  
ATOM   4414  CE1 TYR B 128     -15.645 -28.982 -40.417  1.00  0.00           C  
ATOM   4415  CE2 TYR B 128     -17.700 -28.430 -39.416  1.00  0.00           C  
ATOM   4416  CZ  TYR B 128     -16.533 -29.076 -39.368  1.00  0.00           C  
ATOM   4417  OH  TYR B 128     -16.236 -29.834 -38.264  1.00  0.00           O  
ATOM   4418  H   TYR B 128     -18.359 -29.075 -43.572  1.00  0.00           H  
ATOM   4419  HA  TYR B 128     -19.604 -26.738 -42.324  1.00  0.00           H  
ATOM   4420 1HB  TYR B 128     -16.919 -27.133 -43.666  1.00  0.00           H  
ATOM   4421 2HB  TYR B 128     -17.350 -25.740 -42.673  1.00  0.00           H  
ATOM   4422  HD1 TYR B 128     -15.252 -28.174 -42.369  1.00  0.00           H  
ATOM   4423  HD2 TYR B 128     -18.981 -27.207 -40.477  1.00  0.00           H  
ATOM   4424  HE1 TYR B 128     -14.717 -29.513 -40.358  1.00  0.00           H  
ATOM   4425  HE2 TYR B 128     -18.395 -28.511 -38.584  1.00  0.00           H  
ATOM   4426  HH  TYR B 128     -15.528 -30.473 -38.492  1.00  0.00           H  
ATOM   4427  N   TYR B 129     -19.406 -26.712 -45.554  1.00  0.00           N  
ATOM   4428  CA  TYR B 129     -19.971 -25.988 -46.673  1.00  0.00           C  
ATOM   4429  C   TYR B 129     -21.484 -25.932 -46.504  1.00  0.00           C  
ATOM   4430  O   TYR B 129     -22.097 -24.889 -46.751  1.00  0.00           O  
ATOM   4431  CB  TYR B 129     -19.649 -26.662 -47.995  1.00  0.00           C  
ATOM   4432  CG  TYR B 129     -18.248 -26.563 -48.491  1.00  0.00           C  
ATOM   4433  CD1 TYR B 129     -17.648 -27.679 -49.039  1.00  0.00           C  
ATOM   4434  CD2 TYR B 129     -17.568 -25.389 -48.428  1.00  0.00           C  
ATOM   4435  CE1 TYR B 129     -16.387 -27.600 -49.525  1.00  0.00           C  
ATOM   4436  CE2 TYR B 129     -16.314 -25.315 -48.905  1.00  0.00           C  
ATOM   4437  CZ  TYR B 129     -15.722 -26.422 -49.456  1.00  0.00           C  
ATOM   4438  OH  TYR B 129     -14.476 -26.340 -49.982  1.00  0.00           O  
ATOM   4439  H   TYR B 129     -18.882 -27.576 -45.715  1.00  0.00           H  
ATOM   4440  HA  TYR B 129     -19.606 -24.967 -46.656  1.00  0.00           H  
ATOM   4441 1HB  TYR B 129     -19.867 -27.707 -47.885  1.00  0.00           H  
ATOM   4442 2HB  TYR B 129     -20.305 -26.260 -48.757  1.00  0.00           H  
ATOM   4443  HD1 TYR B 129     -18.186 -28.617 -49.086  1.00  0.00           H  
ATOM   4444  HD2 TYR B 129     -18.019 -24.518 -48.003  1.00  0.00           H  
ATOM   4445  HE1 TYR B 129     -15.912 -28.462 -49.970  1.00  0.00           H  
ATOM   4446  HE2 TYR B 129     -15.786 -24.370 -48.852  1.00  0.00           H  
ATOM   4447  HH  TYR B 129     -14.178 -25.418 -49.942  1.00  0.00           H  
ATOM   4448  N   GLN B 130     -22.096 -27.048 -46.062  1.00  0.00           N  
ATOM   4449  CA  GLN B 130     -23.535 -27.033 -45.889  1.00  0.00           C  
ATOM   4450  C   GLN B 130     -23.948 -26.082 -44.774  1.00  0.00           C  
ATOM   4451  O   GLN B 130     -24.940 -25.371 -44.923  1.00  0.00           O  
ATOM   4452  CB  GLN B 130     -24.086 -28.433 -45.637  1.00  0.00           C  
ATOM   4453  CG  GLN B 130     -25.640 -28.504 -45.602  1.00  0.00           C  
ATOM   4454  CD  GLN B 130     -26.262 -28.095 -46.939  1.00  0.00           C  
ATOM   4455  OE1 GLN B 130     -25.738 -28.474 -47.988  1.00  0.00           O  
ATOM   4456  NE2 GLN B 130     -27.371 -27.355 -46.922  1.00  0.00           N  
ATOM   4457  H   GLN B 130     -21.567 -27.911 -45.889  1.00  0.00           H  
ATOM   4458  HA  GLN B 130     -23.974 -26.673 -46.813  1.00  0.00           H  
ATOM   4459 1HB  GLN B 130     -23.724 -29.106 -46.417  1.00  0.00           H  
ATOM   4460 2HB  GLN B 130     -23.699 -28.805 -44.684  1.00  0.00           H  
ATOM   4461 1HG  GLN B 130     -25.937 -29.527 -45.388  1.00  0.00           H  
ATOM   4462 2HG  GLN B 130     -26.024 -27.835 -44.830  1.00  0.00           H  
ATOM   4463 1HE2 GLN B 130     -27.806 -27.088 -47.780  1.00  0.00           H  
ATOM   4464 2HE2 GLN B 130     -27.824 -27.069 -46.041  1.00  0.00           H  
ATOM   4465  N   LYS B 131     -23.194 -26.009 -43.663  1.00  0.00           N  
ATOM   4466  CA  LYS B 131     -23.585 -25.048 -42.635  1.00  0.00           C  
ATOM   4467  C   LYS B 131     -23.570 -23.632 -43.206  1.00  0.00           C  
ATOM   4468  O   LYS B 131     -24.479 -22.838 -42.927  1.00  0.00           O  
ATOM   4469  CB  LYS B 131     -22.724 -25.168 -41.376  1.00  0.00           C  
ATOM   4470  CG  LYS B 131     -23.047 -26.421 -40.570  1.00  0.00           C  
ATOM   4471  CD  LYS B 131     -22.216 -26.571 -39.302  1.00  0.00           C  
ATOM   4472  CE  LYS B 131     -22.680 -27.820 -38.535  1.00  0.00           C  
ATOM   4473  NZ  LYS B 131     -21.947 -28.050 -37.250  1.00  0.00           N  
ATOM   4474  H   LYS B 131     -22.403 -26.647 -43.518  1.00  0.00           H  
ATOM   4475  HA  LYS B 131     -24.612 -25.267 -42.343  1.00  0.00           H  
ATOM   4476 1HB  LYS B 131     -21.669 -25.205 -41.659  1.00  0.00           H  
ATOM   4477 2HB  LYS B 131     -22.865 -24.291 -40.739  1.00  0.00           H  
ATOM   4478 1HG  LYS B 131     -24.101 -26.394 -40.293  1.00  0.00           H  
ATOM   4479 2HG  LYS B 131     -22.888 -27.296 -41.196  1.00  0.00           H  
ATOM   4480 1HD  LYS B 131     -21.168 -26.685 -39.574  1.00  0.00           H  
ATOM   4481 2HD  LYS B 131     -22.325 -25.688 -38.675  1.00  0.00           H  
ATOM   4482 1HE  LYS B 131     -23.739 -27.713 -38.317  1.00  0.00           H  
ATOM   4483 2HE  LYS B 131     -22.540 -28.689 -39.177  1.00  0.00           H  
ATOM   4484 1HZ  LYS B 131     -22.319 -28.885 -36.816  1.00  0.00           H  
ATOM   4485 2HZ  LYS B 131     -20.962 -28.183 -37.418  1.00  0.00           H  
ATOM   4486 3HZ  LYS B 131     -22.084 -27.265 -36.633  1.00  0.00           H  
ATOM   4487  N   ALA B 132     -22.570 -23.311 -44.035  1.00  0.00           N  
ATOM   4488  CA  ALA B 132     -22.532 -21.975 -44.618  1.00  0.00           C  
ATOM   4489  C   ALA B 132     -23.795 -21.711 -45.436  1.00  0.00           C  
ATOM   4490  O   ALA B 132     -24.369 -20.626 -45.340  1.00  0.00           O  
ATOM   4491  CB  ALA B 132     -21.314 -21.810 -45.499  1.00  0.00           C  
ATOM   4492  H   ALA B 132     -21.807 -23.981 -44.202  1.00  0.00           H  
ATOM   4493  HA  ALA B 132     -22.491 -21.258 -43.806  1.00  0.00           H  
ATOM   4494 1HB  ALA B 132     -21.288 -20.802 -45.903  1.00  0.00           H  
ATOM   4495 2HB  ALA B 132     -20.435 -21.986 -44.912  1.00  0.00           H  
ATOM   4496 3HB  ALA B 132     -21.350 -22.525 -46.314  1.00  0.00           H  
ATOM   4497  N   LEU B 133     -24.247 -22.726 -46.187  1.00  0.00           N  
ATOM   4498  CA  LEU B 133     -25.457 -22.644 -47.005  1.00  0.00           C  
ATOM   4499  C   LEU B 133     -26.736 -22.520 -46.186  1.00  0.00           C  
ATOM   4500  O   LEU B 133     -27.690 -21.877 -46.618  1.00  0.00           O  
ATOM   4501  CB  LEU B 133     -25.557 -23.867 -47.924  1.00  0.00           C  
ATOM   4502  CG  LEU B 133     -24.490 -23.946 -49.018  1.00  0.00           C  
ATOM   4503  CD1 LEU B 133     -24.567 -25.280 -49.707  1.00  0.00           C  
ATOM   4504  CD2 LEU B 133     -24.688 -22.847 -50.022  1.00  0.00           C  
ATOM   4505  H   LEU B 133     -23.664 -23.571 -46.237  1.00  0.00           H  
ATOM   4506  HA  LEU B 133     -25.385 -21.750 -47.605  1.00  0.00           H  
ATOM   4507 1HB  LEU B 133     -25.480 -24.761 -47.315  1.00  0.00           H  
ATOM   4508 2HB  LEU B 133     -26.534 -23.864 -48.400  1.00  0.00           H  
ATOM   4509  HG  LEU B 133     -23.511 -23.851 -48.563  1.00  0.00           H  
ATOM   4510 1HD1 LEU B 133     -23.792 -25.340 -50.462  1.00  0.00           H  
ATOM   4511 2HD1 LEU B 133     -24.421 -26.056 -48.977  1.00  0.00           H  
ATOM   4512 3HD1 LEU B 133     -25.541 -25.405 -50.172  1.00  0.00           H  
ATOM   4513 1HD2 LEU B 133     -23.915 -22.935 -50.751  1.00  0.00           H  
ATOM   4514 2HD2 LEU B 133     -25.665 -22.949 -50.491  1.00  0.00           H  
ATOM   4515 3HD2 LEU B 133     -24.624 -21.884 -49.576  1.00  0.00           H  
ATOM   4516  N   GLU B 134     -26.782 -23.152 -45.015  1.00  0.00           N  
ATOM   4517  CA  GLU B 134     -27.973 -23.052 -44.173  1.00  0.00           C  
ATOM   4518  C   GLU B 134     -28.129 -21.608 -43.690  1.00  0.00           C  
ATOM   4519  O   GLU B 134     -29.236 -21.067 -43.632  1.00  0.00           O  
ATOM   4520  CB  GLU B 134     -27.869 -23.987 -42.962  1.00  0.00           C  
ATOM   4521  CG  GLU B 134     -27.943 -25.482 -43.282  1.00  0.00           C  
ATOM   4522  CD  GLU B 134     -29.266 -25.908 -43.813  1.00  0.00           C  
ATOM   4523  OE1 GLU B 134     -30.258 -25.600 -43.200  1.00  0.00           O  
ATOM   4524  OE2 GLU B 134     -29.292 -26.542 -44.846  1.00  0.00           O  
ATOM   4525  H   GLU B 134     -25.984 -23.725 -44.731  1.00  0.00           H  
ATOM   4526  HA  GLU B 134     -28.849 -23.323 -44.765  1.00  0.00           H  
ATOM   4527 1HB  GLU B 134     -26.917 -23.809 -42.457  1.00  0.00           H  
ATOM   4528 2HB  GLU B 134     -28.660 -23.752 -42.253  1.00  0.00           H  
ATOM   4529 1HG  GLU B 134     -27.194 -25.712 -44.024  1.00  0.00           H  
ATOM   4530 2HG  GLU B 134     -27.708 -26.050 -42.384  1.00  0.00           H  
ATOM   4531  N   LEU B 135     -26.995 -20.981 -43.382  1.00  0.00           N  
ATOM   4532  CA  LEU B 135     -26.940 -19.604 -42.914  1.00  0.00           C  
ATOM   4533  C   LEU B 135     -27.064 -18.584 -44.049  1.00  0.00           C  
ATOM   4534  O   LEU B 135     -27.642 -17.508 -43.867  1.00  0.00           O  
ATOM   4535  CB  LEU B 135     -25.619 -19.405 -42.206  1.00  0.00           C  
ATOM   4536  CG  LEU B 135     -25.412 -20.174 -40.918  1.00  0.00           C  
ATOM   4537  CD1 LEU B 135     -23.991 -20.062 -40.562  1.00  0.00           C  
ATOM   4538  CD2 LEU B 135     -26.271 -19.604 -39.800  1.00  0.00           C  
ATOM   4539  H   LEU B 135     -26.130 -21.537 -43.414  1.00  0.00           H  
ATOM   4540  HA  LEU B 135     -27.769 -19.442 -42.232  1.00  0.00           H  
ATOM   4541 1HB  LEU B 135     -24.845 -19.737 -42.888  1.00  0.00           H  
ATOM   4542 2HB  LEU B 135     -25.482 -18.344 -42.002  1.00  0.00           H  
ATOM   4543  HG  LEU B 135     -25.654 -21.229 -41.070  1.00  0.00           H  
ATOM   4544 1HD1 LEU B 135     -23.801 -20.621 -39.651  1.00  0.00           H  
ATOM   4545 2HD1 LEU B 135     -23.414 -20.481 -41.375  1.00  0.00           H  
ATOM   4546 3HD1 LEU B 135     -23.729 -19.022 -40.422  1.00  0.00           H  
ATOM   4547 1HD2 LEU B 135     -26.080 -20.162 -38.881  1.00  0.00           H  
ATOM   4548 2HD2 LEU B 135     -26.012 -18.555 -39.644  1.00  0.00           H  
ATOM   4549 3HD2 LEU B 135     -27.322 -19.681 -40.045  1.00  0.00           H  
ATOM   4550  N   ASP B 136     -26.520 -18.925 -45.214  1.00  0.00           N  
ATOM   4551  CA  ASP B 136     -26.538 -18.086 -46.397  1.00  0.00           C  
ATOM   4552  C   ASP B 136     -27.042 -18.901 -47.590  1.00  0.00           C  
ATOM   4553  O   ASP B 136     -26.251 -19.598 -48.251  1.00  0.00           O  
ATOM   4554  CB  ASP B 136     -25.156 -17.528 -46.705  1.00  0.00           C  
ATOM   4555  CG  ASP B 136     -25.136 -16.584 -47.929  1.00  0.00           C  
ATOM   4556  OD1 ASP B 136     -26.119 -16.543 -48.686  1.00  0.00           O  
ATOM   4557  OD2 ASP B 136     -24.138 -15.917 -48.108  1.00  0.00           O  
ATOM   4558  H   ASP B 136     -26.018 -19.811 -45.267  1.00  0.00           H  
ATOM   4559  HA  ASP B 136     -27.170 -17.226 -46.209  1.00  0.00           H  
ATOM   4560 1HB  ASP B 136     -24.805 -16.967 -45.839  1.00  0.00           H  
ATOM   4561 2HB  ASP B 136     -24.469 -18.353 -46.847  1.00  0.00           H  
ATOM   4562  N   PRO B 137     -28.337 -18.775 -47.949  1.00  0.00           N  
ATOM   4563  CA  PRO B 137     -29.020 -19.490 -49.005  1.00  0.00           C  
ATOM   4564  C   PRO B 137     -28.364 -19.357 -50.359  1.00  0.00           C  
ATOM   4565  O   PRO B 137     -28.656 -20.141 -51.265  1.00  0.00           O  
ATOM   4566  CB  PRO B 137     -30.418 -18.860 -49.010  1.00  0.00           C  
ATOM   4567  CG  PRO B 137     -30.612 -18.323 -47.621  1.00  0.00           C  
ATOM   4568  CD  PRO B 137     -29.240 -17.869 -47.183  1.00  0.00           C  
ATOM   4569  HA  PRO B 137     -29.074 -20.562 -48.709  1.00  0.00           H  
ATOM   4570 1HB  PRO B 137     -30.462 -18.073 -49.779  1.00  0.00           H  
ATOM   4571 2HB  PRO B 137     -31.169 -19.616 -49.284  1.00  0.00           H  
ATOM   4572 1HG  PRO B 137     -31.351 -17.510 -47.628  1.00  0.00           H  
ATOM   4573 2HG  PRO B 137     -31.012 -19.115 -46.961  1.00  0.00           H  
ATOM   4574 1HD  PRO B 137     -29.067 -16.811 -47.466  1.00  0.00           H  
ATOM   4575 2HD  PRO B 137     -29.167 -18.048 -46.100  1.00  0.00           H  
ATOM   4576  N   ASN B 138     -27.526 -18.319 -50.559  1.00  0.00           N  
ATOM   4577  CA  ASN B 138     -26.910 -18.192 -51.855  1.00  0.00           C  
ATOM   4578  C   ASN B 138     -25.405 -18.033 -51.740  1.00  0.00           C  
ATOM   4579  O   ASN B 138     -24.771 -17.355 -52.567  1.00  0.00           O  
ATOM   4580  CB  ASN B 138     -27.516 -17.028 -52.612  1.00  0.00           C  
ATOM   4581  CG  ASN B 138     -28.959 -17.263 -52.978  1.00  0.00           C  
ATOM   4582  OD1 ASN B 138     -29.263 -18.058 -53.875  1.00  0.00           O  
ATOM   4583  ND2 ASN B 138     -29.849 -16.571 -52.308  1.00  0.00           N  
ATOM   4584  H   ASN B 138     -27.252 -17.660 -49.810  1.00  0.00           H  
ATOM   4585  HA  ASN B 138     -27.084 -19.100 -52.414  1.00  0.00           H  
ATOM   4586 1HB  ASN B 138     -27.448 -16.129 -52.002  1.00  0.00           H  
ATOM   4587 2HB  ASN B 138     -26.947 -16.849 -53.525  1.00  0.00           H  
ATOM   4588 1HD2 ASN B 138     -30.823 -16.684 -52.513  1.00  0.00           H  
ATOM   4589 2HD2 ASN B 138     -29.556 -15.939 -51.592  1.00  0.00           H  
ATOM   4590  N   ASN B 139     -24.794 -18.817 -50.862  1.00  0.00           N  
ATOM   4591  CA  ASN B 139     -23.344 -18.819 -50.817  1.00  0.00           C  
ATOM   4592  C   ASN B 139     -22.933 -19.686 -51.989  1.00  0.00           C  
ATOM   4593  O   ASN B 139     -22.776 -20.901 -51.866  1.00  0.00           O  
ATOM   4594  CB  ASN B 139     -22.818 -19.320 -49.482  1.00  0.00           C  
ATOM   4595  CG  ASN B 139     -21.320 -19.218 -49.311  1.00  0.00           C  
ATOM   4596  OD1 ASN B 139     -20.524 -19.450 -50.244  1.00  0.00           O  
ATOM   4597  ND2 ASN B 139     -20.915 -18.867 -48.115  1.00  0.00           N  
ATOM   4598  H   ASN B 139     -25.354 -19.309 -50.151  1.00  0.00           H  
ATOM   4599  HA  ASN B 139     -22.975 -17.807 -50.989  1.00  0.00           H  
ATOM   4600 1HB  ASN B 139     -23.280 -18.753 -48.698  1.00  0.00           H  
ATOM   4601 2HB  ASN B 139     -23.098 -20.341 -49.334  1.00  0.00           H  
ATOM   4602 1HD2 ASN B 139     -19.936 -18.774 -47.916  1.00  0.00           H  
ATOM   4603 2HD2 ASN B 139     -21.590 -18.683 -47.397  1.00  0.00           H  
ATOM   4604  N   ALA B 140     -22.801 -19.044 -53.148  1.00  0.00           N  
ATOM   4605  CA  ALA B 140     -22.526 -19.761 -54.376  1.00  0.00           C  
ATOM   4606  C   ALA B 140     -21.229 -20.519 -54.302  1.00  0.00           C  
ATOM   4607  O   ALA B 140     -21.129 -21.619 -54.849  1.00  0.00           O  
ATOM   4608  CB  ALA B 140     -22.472 -18.803 -55.550  1.00  0.00           C  
ATOM   4609  H   ALA B 140     -22.987 -18.043 -53.156  1.00  0.00           H  
ATOM   4610  HA  ALA B 140     -23.331 -20.475 -54.538  1.00  0.00           H  
ATOM   4611 1HB  ALA B 140     -22.293 -19.365 -56.466  1.00  0.00           H  
ATOM   4612 2HB  ALA B 140     -23.422 -18.273 -55.624  1.00  0.00           H  
ATOM   4613 3HB  ALA B 140     -21.666 -18.088 -55.399  1.00  0.00           H  
ATOM   4614  N   GLU B 141     -20.223 -19.949 -53.643  1.00  0.00           N  
ATOM   4615  CA  GLU B 141     -18.960 -20.647 -53.597  1.00  0.00           C  
ATOM   4616  C   GLU B 141     -19.104 -21.923 -52.782  1.00  0.00           C  
ATOM   4617  O   GLU B 141     -18.548 -22.958 -53.158  1.00  0.00           O  
ATOM   4618  CB  GLU B 141     -17.850 -19.765 -53.049  1.00  0.00           C  
ATOM   4619  CG  GLU B 141     -17.473 -18.584 -53.950  1.00  0.00           C  
ATOM   4620  CD  GLU B 141     -16.304 -17.746 -53.429  1.00  0.00           C  
ATOM   4621  OE1 GLU B 141     -15.526 -18.233 -52.628  1.00  0.00           O  
ATOM   4622  OE2 GLU B 141     -16.201 -16.615 -53.835  1.00  0.00           O  
ATOM   4623  H   GLU B 141     -20.343 -19.051 -53.192  1.00  0.00           H  
ATOM   4624  HA  GLU B 141     -18.683 -20.931 -54.616  1.00  0.00           H  
ATOM   4625 1HB  GLU B 141     -18.111 -19.401 -52.053  1.00  0.00           H  
ATOM   4626 2HB  GLU B 141     -16.979 -20.371 -52.971  1.00  0.00           H  
ATOM   4627 1HG  GLU B 141     -17.210 -18.974 -54.934  1.00  0.00           H  
ATOM   4628 2HG  GLU B 141     -18.344 -17.946 -54.069  1.00  0.00           H  
ATOM   4629  N   ALA B 142     -19.862 -21.866 -51.673  1.00  0.00           N  
ATOM   4630  CA  ALA B 142     -20.094 -23.067 -50.878  1.00  0.00           C  
ATOM   4631  C   ALA B 142     -20.856 -24.097 -51.704  1.00  0.00           C  
ATOM   4632  O   ALA B 142     -20.522 -25.275 -51.657  1.00  0.00           O  
ATOM   4633  CB  ALA B 142     -20.852 -22.746 -49.601  1.00  0.00           C  
ATOM   4634  H   ALA B 142     -20.246 -20.971 -51.363  1.00  0.00           H  
ATOM   4635  HA  ALA B 142     -19.130 -23.496 -50.621  1.00  0.00           H  
ATOM   4636 1HB  ALA B 142     -20.998 -23.659 -49.020  1.00  0.00           H  
ATOM   4637 2HB  ALA B 142     -20.299 -22.030 -49.010  1.00  0.00           H  
ATOM   4638 3HB  ALA B 142     -21.808 -22.326 -49.862  1.00  0.00           H  
ATOM   4639  N   LYS B 143     -21.836 -23.668 -52.514  1.00  0.00           N  
ATOM   4640  CA  LYS B 143     -22.595 -24.635 -53.326  1.00  0.00           C  
ATOM   4641  C   LYS B 143     -21.675 -25.368 -54.292  1.00  0.00           C  
ATOM   4642  O   LYS B 143     -21.783 -26.592 -54.481  1.00  0.00           O  
ATOM   4643  CB  LYS B 143     -23.685 -23.959 -54.176  1.00  0.00           C  
ATOM   4644  CG  LYS B 143     -24.862 -23.407 -53.421  1.00  0.00           C  
ATOM   4645  CD  LYS B 143     -25.913 -22.784 -54.325  1.00  0.00           C  
ATOM   4646  CE  LYS B 143     -27.088 -22.243 -53.488  1.00  0.00           C  
ATOM   4647  NZ  LYS B 143     -28.139 -21.576 -54.328  1.00  0.00           N  
ATOM   4648  H   LYS B 143     -22.093 -22.674 -52.501  1.00  0.00           H  
ATOM   4649  HA  LYS B 143     -23.047 -25.370 -52.665  1.00  0.00           H  
ATOM   4650 1HB  LYS B 143     -23.243 -23.138 -54.735  1.00  0.00           H  
ATOM   4651 2HB  LYS B 143     -24.064 -24.675 -54.903  1.00  0.00           H  
ATOM   4652 1HG  LYS B 143     -25.304 -24.173 -52.784  1.00  0.00           H  
ATOM   4653 2HG  LYS B 143     -24.494 -22.603 -52.815  1.00  0.00           H  
ATOM   4654 1HD  LYS B 143     -25.469 -21.962 -54.888  1.00  0.00           H  
ATOM   4655 2HD  LYS B 143     -26.285 -23.530 -55.028  1.00  0.00           H  
ATOM   4656 1HE  LYS B 143     -27.543 -23.071 -52.949  1.00  0.00           H  
ATOM   4657 2HE  LYS B 143     -26.704 -21.521 -52.764  1.00  0.00           H  
ATOM   4658 1HZ  LYS B 143     -28.893 -21.240 -53.724  1.00  0.00           H  
ATOM   4659 2HZ  LYS B 143     -27.741 -20.791 -54.822  1.00  0.00           H  
ATOM   4660 3HZ  LYS B 143     -28.514 -22.233 -54.991  1.00  0.00           H  
ATOM   4661  N   GLN B 144     -20.786 -24.607 -54.922  1.00  0.00           N  
ATOM   4662  CA  GLN B 144     -19.873 -25.157 -55.906  1.00  0.00           C  
ATOM   4663  C   GLN B 144     -18.852 -26.088 -55.272  1.00  0.00           C  
ATOM   4664  O   GLN B 144     -18.631 -27.205 -55.766  1.00  0.00           O  
ATOM   4665  CB  GLN B 144     -19.163 -23.996 -56.599  1.00  0.00           C  
ATOM   4666  CG  GLN B 144     -20.078 -23.150 -57.489  1.00  0.00           C  
ATOM   4667  CD  GLN B 144     -19.413 -21.861 -57.937  1.00  0.00           C  
ATOM   4668  OE1 GLN B 144     -18.347 -21.510 -57.422  1.00  0.00           O  
ATOM   4669  NE2 GLN B 144     -20.029 -21.156 -58.876  1.00  0.00           N  
ATOM   4670  H   GLN B 144     -20.785 -23.596 -54.745  1.00  0.00           H  
ATOM   4671  HA  GLN B 144     -20.450 -25.721 -56.634  1.00  0.00           H  
ATOM   4672 1HB  GLN B 144     -18.727 -23.341 -55.841  1.00  0.00           H  
ATOM   4673 2HB  GLN B 144     -18.347 -24.380 -57.208  1.00  0.00           H  
ATOM   4674 1HG  GLN B 144     -20.325 -23.729 -58.377  1.00  0.00           H  
ATOM   4675 2HG  GLN B 144     -20.988 -22.903 -56.949  1.00  0.00           H  
ATOM   4676 1HE2 GLN B 144     -19.631 -20.297 -59.201  1.00  0.00           H  
ATOM   4677 2HE2 GLN B 144     -20.894 -21.479 -59.263  1.00  0.00           H  
ATOM   4678  N   ASN B 145     -18.278 -25.663 -54.145  1.00  0.00           N  
ATOM   4679  CA  ASN B 145     -17.262 -26.468 -53.511  1.00  0.00           C  
ATOM   4680  C   ASN B 145     -17.874 -27.664 -52.794  1.00  0.00           C  
ATOM   4681  O   ASN B 145     -17.216 -28.695 -52.670  1.00  0.00           O  
ATOM   4682  CB  ASN B 145     -16.377 -25.626 -52.641  1.00  0.00           C  
ATOM   4683  CG  ASN B 145     -15.540 -24.680 -53.472  1.00  0.00           C  
ATOM   4684  OD1 ASN B 145     -15.491 -24.811 -54.705  1.00  0.00           O  
ATOM   4685  ND2 ASN B 145     -14.853 -23.756 -52.847  1.00  0.00           N  
ATOM   4686  H   ASN B 145     -18.499 -24.737 -53.768  1.00  0.00           H  
ATOM   4687  HA  ASN B 145     -16.625 -26.874 -54.294  1.00  0.00           H  
ATOM   4688 1HB  ASN B 145     -16.968 -25.069 -51.909  1.00  0.00           H  
ATOM   4689 2HB  ASN B 145     -15.706 -26.280 -52.132  1.00  0.00           H  
ATOM   4690 1HD2 ASN B 145     -14.284 -23.125 -53.372  1.00  0.00           H  
ATOM   4691 2HD2 ASN B 145     -14.849 -23.682 -51.836  1.00  0.00           H  
ATOM   4692  N   LEU B 146     -19.134 -27.548 -52.360  1.00  0.00           N  
ATOM   4693  CA  LEU B 146     -19.847 -28.651 -51.737  1.00  0.00           C  
ATOM   4694  C   LEU B 146     -20.021 -29.745 -52.758  1.00  0.00           C  
ATOM   4695  O   LEU B 146     -19.786 -30.918 -52.454  1.00  0.00           O  
ATOM   4696  CB  LEU B 146     -21.207 -28.188 -51.216  1.00  0.00           C  
ATOM   4697  CG  LEU B 146     -22.126 -29.235 -50.579  1.00  0.00           C  
ATOM   4698  CD1 LEU B 146     -21.480 -29.877 -49.396  1.00  0.00           C  
ATOM   4699  CD2 LEU B 146     -23.367 -28.555 -50.129  1.00  0.00           C  
ATOM   4700  H   LEU B 146     -19.607 -26.650 -52.423  1.00  0.00           H  
ATOM   4701  HA  LEU B 146     -19.253 -29.036 -50.923  1.00  0.00           H  
ATOM   4702 1HB  LEU B 146     -21.046 -27.419 -50.492  1.00  0.00           H  
ATOM   4703 2HB  LEU B 146     -21.750 -27.742 -52.049  1.00  0.00           H  
ATOM   4704  HG  LEU B 146     -22.369 -30.002 -51.310  1.00  0.00           H  
ATOM   4705 1HD1 LEU B 146     -22.177 -30.572 -48.975  1.00  0.00           H  
ATOM   4706 2HD1 LEU B 146     -20.577 -30.399 -49.690  1.00  0.00           H  
ATOM   4707 3HD1 LEU B 146     -21.253 -29.138 -48.657  1.00  0.00           H  
ATOM   4708 1HD2 LEU B 146     -24.039 -29.281 -49.678  1.00  0.00           H  
ATOM   4709 2HD2 LEU B 146     -23.099 -27.806 -49.391  1.00  0.00           H  
ATOM   4710 3HD2 LEU B 146     -23.858 -28.081 -50.978  1.00  0.00           H  
ATOM   4711  N   GLY B 147     -20.425 -29.361 -53.975  1.00  0.00           N  
ATOM   4712  CA  GLY B 147     -20.570 -30.304 -55.062  1.00  0.00           C  
ATOM   4713  C   GLY B 147     -19.249 -31.026 -55.279  1.00  0.00           C  
ATOM   4714  O   GLY B 147     -19.209 -32.261 -55.323  1.00  0.00           O  
ATOM   4715  H   GLY B 147     -20.675 -28.380 -54.142  1.00  0.00           H  
ATOM   4716 1HA  GLY B 147     -21.358 -31.019 -54.830  1.00  0.00           H  
ATOM   4717 2HA  GLY B 147     -20.856 -29.769 -55.968  1.00  0.00           H  
ATOM   4718  N   ASN B 148     -18.161 -30.256 -55.404  1.00  0.00           N  
ATOM   4719  CA  ASN B 148     -16.861 -30.860 -55.634  1.00  0.00           C  
ATOM   4720  C   ASN B 148     -16.442 -31.778 -54.478  1.00  0.00           C  
ATOM   4721  O   ASN B 148     -15.885 -32.853 -54.724  1.00  0.00           O  
ATOM   4722  CB  ASN B 148     -15.812 -29.784 -55.818  1.00  0.00           C  
ATOM   4723  CG  ASN B 148     -15.959 -29.018 -57.108  1.00  0.00           C  
ATOM   4724  OD1 ASN B 148     -16.649 -29.437 -58.046  1.00  0.00           O  
ATOM   4725  ND2 ASN B 148     -15.308 -27.884 -57.181  1.00  0.00           N  
ATOM   4726  H   ASN B 148     -18.263 -29.234 -55.389  1.00  0.00           H  
ATOM   4727  HA  ASN B 148     -16.915 -31.468 -56.536  1.00  0.00           H  
ATOM   4728 1HB  ASN B 148     -15.856 -29.087 -54.983  1.00  0.00           H  
ATOM   4729 2HB  ASN B 148     -14.830 -30.245 -55.801  1.00  0.00           H  
ATOM   4730 1HD2 ASN B 148     -15.367 -27.327 -58.008  1.00  0.00           H  
ATOM   4731 2HD2 ASN B 148     -14.753 -27.573 -56.409  1.00  0.00           H  
ATOM   4732  N   ALA B 149     -16.698 -31.373 -53.224  1.00  0.00           N  
ATOM   4733  CA  ALA B 149     -16.323 -32.191 -52.079  1.00  0.00           C  
ATOM   4734  C   ALA B 149     -17.058 -33.518 -52.095  1.00  0.00           C  
ATOM   4735  O   ALA B 149     -16.454 -34.551 -51.815  1.00  0.00           O  
ATOM   4736  CB  ALA B 149     -16.592 -31.451 -50.783  1.00  0.00           C  
ATOM   4737  H   ALA B 149     -17.111 -30.454 -53.067  1.00  0.00           H  
ATOM   4738  HA  ALA B 149     -15.259 -32.397 -52.152  1.00  0.00           H  
ATOM   4739 1HB  ALA B 149     -16.264 -32.062 -49.950  1.00  0.00           H  
ATOM   4740 2HB  ALA B 149     -16.049 -30.525 -50.788  1.00  0.00           H  
ATOM   4741 3HB  ALA B 149     -17.656 -31.241 -50.701  1.00  0.00           H  
ATOM   4742  N   LYS B 150     -18.354 -33.509 -52.449  1.00  0.00           N  
ATOM   4743  CA  LYS B 150     -19.118 -34.751 -52.523  1.00  0.00           C  
ATOM   4744  C   LYS B 150     -18.567 -35.672 -53.603  1.00  0.00           C  
ATOM   4745  O   LYS B 150     -18.479 -36.888 -53.404  1.00  0.00           O  
ATOM   4746  CB  LYS B 150     -20.604 -34.473 -52.751  1.00  0.00           C  
ATOM   4747  CG  LYS B 150     -21.332 -33.885 -51.535  1.00  0.00           C  
ATOM   4748  CD  LYS B 150     -22.806 -33.629 -51.838  1.00  0.00           C  
ATOM   4749  CE  LYS B 150     -23.547 -33.106 -50.613  1.00  0.00           C  
ATOM   4750  NZ  LYS B 150     -24.995 -32.845 -50.895  1.00  0.00           N  
ATOM   4751  H   LYS B 150     -18.819 -32.609 -52.621  1.00  0.00           H  
ATOM   4752  HA  LYS B 150     -19.026 -35.279 -51.579  1.00  0.00           H  
ATOM   4753 1HB  LYS B 150     -20.708 -33.762 -53.576  1.00  0.00           H  
ATOM   4754 2HB  LYS B 150     -21.107 -35.392 -53.041  1.00  0.00           H  
ATOM   4755 1HG  LYS B 150     -21.255 -34.580 -50.701  1.00  0.00           H  
ATOM   4756 2HG  LYS B 150     -20.856 -32.948 -51.246  1.00  0.00           H  
ATOM   4757 1HD  LYS B 150     -22.880 -32.886 -52.635  1.00  0.00           H  
ATOM   4758 2HD  LYS B 150     -23.278 -34.551 -52.175  1.00  0.00           H  
ATOM   4759 1HE  LYS B 150     -23.467 -33.836 -49.809  1.00  0.00           H  
ATOM   4760 2HE  LYS B 150     -23.087 -32.189 -50.295  1.00  0.00           H  
ATOM   4761 1HZ  LYS B 150     -25.444 -32.495 -50.057  1.00  0.00           H  
ATOM   4762 2HZ  LYS B 150     -25.080 -32.156 -51.630  1.00  0.00           H  
ATOM   4763 3HZ  LYS B 150     -25.446 -33.703 -51.185  1.00  0.00           H  
ATOM   4764  N   GLN B 151     -18.186 -35.095 -54.746  1.00  0.00           N  
ATOM   4765  CA  GLN B 151     -17.636 -35.884 -55.840  1.00  0.00           C  
ATOM   4766  C   GLN B 151     -16.319 -36.544 -55.438  1.00  0.00           C  
ATOM   4767  O   GLN B 151     -16.076 -37.706 -55.766  1.00  0.00           O  
ATOM   4768  CB  GLN B 151     -17.410 -34.998 -57.061  1.00  0.00           C  
ATOM   4769  CG  GLN B 151     -18.682 -34.518 -57.725  1.00  0.00           C  
ATOM   4770  CD  GLN B 151     -18.401 -33.495 -58.791  1.00  0.00           C  
ATOM   4771  OE1 GLN B 151     -17.284 -32.973 -58.859  1.00  0.00           O  
ATOM   4772  NE2 GLN B 151     -19.393 -33.202 -59.623  1.00  0.00           N  
ATOM   4773  H   GLN B 151     -18.341 -34.087 -54.869  1.00  0.00           H  
ATOM   4774  HA  GLN B 151     -18.346 -36.670 -56.093  1.00  0.00           H  
ATOM   4775 1HB  GLN B 151     -16.838 -34.122 -56.763  1.00  0.00           H  
ATOM   4776 2HB  GLN B 151     -16.820 -35.537 -57.799  1.00  0.00           H  
ATOM   4777 1HG  GLN B 151     -19.177 -35.369 -58.188  1.00  0.00           H  
ATOM   4778 2HG  GLN B 151     -19.332 -34.076 -56.981  1.00  0.00           H  
ATOM   4779 1HE2 GLN B 151     -19.253 -32.525 -60.347  1.00  0.00           H  
ATOM   4780 2HE2 GLN B 151     -20.282 -33.652 -59.527  1.00  0.00           H  
ATOM   4781  N   LYS B 152     -15.493 -35.805 -54.687  1.00  0.00           N  
ATOM   4782  CA  LYS B 152     -14.212 -36.313 -54.219  1.00  0.00           C  
ATOM   4783  C   LYS B 152     -14.385 -37.319 -53.079  1.00  0.00           C  
ATOM   4784  O   LYS B 152     -13.632 -38.292 -52.994  1.00  0.00           O  
ATOM   4785  CB  LYS B 152     -13.324 -35.164 -53.765  1.00  0.00           C  
ATOM   4786  CG  LYS B 152     -12.861 -34.180 -54.855  1.00  0.00           C  
ATOM   4787  CD  LYS B 152     -11.873 -34.801 -55.839  1.00  0.00           C  
ATOM   4788  CE  LYS B 152     -11.381 -33.761 -56.842  1.00  0.00           C  
ATOM   4789  NZ  LYS B 152     -10.430 -34.343 -57.835  1.00  0.00           N  
ATOM   4790  H   LYS B 152     -15.748 -34.829 -54.502  1.00  0.00           H  
ATOM   4791  HA  LYS B 152     -13.734 -36.838 -55.041  1.00  0.00           H  
ATOM   4792 1HB  LYS B 152     -13.854 -34.590 -53.003  1.00  0.00           H  
ATOM   4793 2HB  LYS B 152     -12.444 -35.581 -53.315  1.00  0.00           H  
ATOM   4794 1HG  LYS B 152     -13.728 -33.845 -55.420  1.00  0.00           H  
ATOM   4795 2HG  LYS B 152     -12.406 -33.310 -54.383  1.00  0.00           H  
ATOM   4796 1HD  LYS B 152     -11.020 -35.208 -55.290  1.00  0.00           H  
ATOM   4797 2HD  LYS B 152     -12.348 -35.607 -56.392  1.00  0.00           H  
ATOM   4798 1HE  LYS B 152     -12.237 -33.347 -57.371  1.00  0.00           H  
ATOM   4799 2HE  LYS B 152     -10.878 -32.958 -56.301  1.00  0.00           H  
ATOM   4800 1HZ  LYS B 152     -10.130 -33.622 -58.477  1.00  0.00           H  
ATOM   4801 2HZ  LYS B 152      -9.624 -34.720 -57.355  1.00  0.00           H  
ATOM   4802 3HZ  LYS B 152     -10.888 -35.081 -58.351  1.00  0.00           H  
ATOM   4803  N   GLN B 153     -15.370 -37.092 -52.205  1.00  0.00           N  
ATOM   4804  CA  GLN B 153     -15.641 -37.990 -51.088  1.00  0.00           C  
ATOM   4805  C   GLN B 153     -15.970 -39.389 -51.595  1.00  0.00           C  
ATOM   4806  O   GLN B 153     -15.456 -40.380 -51.072  1.00  0.00           O  
ATOM   4807  CB  GLN B 153     -16.827 -37.487 -50.269  1.00  0.00           C  
ATOM   4808  CG  GLN B 153     -17.159 -38.312 -49.035  1.00  0.00           C  
ATOM   4809  CD  GLN B 153     -18.404 -37.807 -48.371  1.00  0.00           C  
ATOM   4810  OE1 GLN B 153     -19.416 -37.602 -49.048  1.00  0.00           O  
ATOM   4811  NE2 GLN B 153     -18.359 -37.608 -47.070  1.00  0.00           N  
ATOM   4812  H   GLN B 153     -15.921 -36.237 -52.287  1.00  0.00           H  
ATOM   4813  HA  GLN B 153     -14.755 -38.046 -50.460  1.00  0.00           H  
ATOM   4814 1HB  GLN B 153     -16.641 -36.469 -49.953  1.00  0.00           H  
ATOM   4815 2HB  GLN B 153     -17.713 -37.469 -50.903  1.00  0.00           H  
ATOM   4816 1HG  GLN B 153     -17.323 -39.354 -49.317  1.00  0.00           H  
ATOM   4817 2HG  GLN B 153     -16.338 -38.236 -48.316  1.00  0.00           H  
ATOM   4818 1HE2 GLN B 153     -19.162 -37.275 -46.583  1.00  0.00           H  
ATOM   4819 2HE2 GLN B 153     -17.500 -37.807 -46.541  1.00  0.00           H  
ATOM   4820  N   GLY B 154     -16.830 -39.460 -52.620  1.00  0.00           N  
ATOM   4821  CA  GLY B 154     -17.242 -40.724 -53.216  1.00  0.00           C  
ATOM   4822  C   GLY B 154     -18.619 -41.163 -52.743  1.00  0.00           C  
ATOM   4823  O   GLY B 154     -19.624 -40.863 -53.397  1.00  0.00           O  
ATOM   4824  OXT GLY B 154     -18.699 -42.071 -51.925  1.00  0.00           O  
ATOM   4825  H   GLY B 154     -17.246 -38.592 -52.979  1.00  0.00           H  
ATOM   4826 1HA  GLY B 154     -17.233 -40.619 -54.303  1.00  0.00           H  
ATOM   4827 2HA  GLY B 154     -16.501 -41.491 -52.978  1.00  0.00           H  
TER                                                                             
ATOM   4829  N   ASP C   1      -7.994 -12.622  24.864  1.00  0.00           N  
ATOM   4830  CA  ASP C   1      -6.545 -12.768  25.022  1.00  0.00           C  
ATOM   4831  C   ASP C   1      -5.839 -13.276  23.748  1.00  0.00           C  
ATOM   4832  O   ASP C   1      -4.950 -12.590  23.205  1.00  0.00           O  
ATOM   4833  CB  ASP C   1      -6.250 -13.689  26.222  1.00  0.00           C  
ATOM   4834  CG  ASP C   1      -6.957 -15.041  26.108  1.00  0.00           C  
ATOM   4835  OD1 ASP C   1      -7.854 -15.117  25.255  1.00  0.00           O  
ATOM   4836  OD2 ASP C   1      -6.632 -15.947  26.805  1.00  0.00           O  
ATOM   4837 1H   ASP C   1      -8.350 -12.012  25.579  1.00  0.00           H  
ATOM   4838 2H   ASP C   1      -8.210 -12.239  23.945  1.00  0.00           H  
ATOM   4839 3H   ASP C   1      -8.413 -13.543  24.967  1.00  0.00           H  
ATOM   4840  HA  ASP C   1      -6.138 -11.776  25.251  1.00  0.00           H  
ATOM   4841 1HB  ASP C   1      -5.171 -13.861  26.296  1.00  0.00           H  
ATOM   4842 2HB  ASP C   1      -6.564 -13.205  27.144  1.00  0.00           H  
ATOM   4843  N   HIS C   2      -6.200 -14.486  23.323  1.00  0.00           N  
ATOM   4844  CA  HIS C   2      -5.590 -15.182  22.189  1.00  0.00           C  
ATOM   4845  C   HIS C   2      -5.980 -14.587  20.841  1.00  0.00           C  
ATOM   4846  O   HIS C   2      -5.325 -14.846  19.825  1.00  0.00           O  
ATOM   4847  CB  HIS C   2      -5.969 -16.669  22.207  1.00  0.00           C  
ATOM   4848  CG  HIS C   2      -7.447 -16.949  21.978  1.00  0.00           C  
ATOM   4849  ND1 HIS C   2      -8.413 -16.816  22.976  1.00  0.00           N  
ATOM   4850  CD2 HIS C   2      -8.112 -17.340  20.867  1.00  0.00           C  
ATOM   4851  CE1 HIS C   2      -9.600 -17.128  22.472  1.00  0.00           C  
ATOM   4852  NE2 HIS C   2      -9.444 -17.450  21.198  1.00  0.00           N  
ATOM   4853  H   HIS C   2      -6.953 -14.958  23.818  1.00  0.00           H  
ATOM   4854  HA  HIS C   2      -4.505 -15.116  22.277  1.00  0.00           H  
ATOM   4855 1HB  HIS C   2      -5.399 -17.200  21.451  1.00  0.00           H  
ATOM   4856 2HB  HIS C   2      -5.697 -17.094  23.176  1.00  0.00           H  
ATOM   4857  HD1 HIS C   2      -8.304 -16.383  23.907  1.00  0.00           H  
ATOM   4858  HD2 HIS C   2      -7.777 -17.562  19.848  1.00  0.00           H  
ATOM   4859  HE1 HIS C   2     -10.485 -17.089  23.099  1.00  0.00           H  
ATOM   4860  N   ASP C   3      -7.036 -13.780  20.836  1.00  0.00           N  
ATOM   4861  CA  ASP C   3      -7.533 -13.158  19.645  1.00  0.00           C  
ATOM   4862  C   ASP C   3      -6.604 -12.034  19.265  1.00  0.00           C  
ATOM   4863  O   ASP C   3      -6.129 -11.976  18.132  1.00  0.00           O  
ATOM   4864  CB  ASP C   3      -8.965 -12.672  19.900  1.00  0.00           C  
ATOM   4865  CG  ASP C   3      -9.065 -11.807  21.178  1.00  0.00           C  
ATOM   4866  OD1 ASP C   3      -8.173 -11.919  22.026  1.00  0.00           O  
ATOM   4867  OD2 ASP C   3      -9.987 -11.048  21.307  1.00  0.00           O  
ATOM   4868  H   ASP C   3      -7.506 -13.567  21.712  1.00  0.00           H  
ATOM   4869  HA  ASP C   3      -7.547 -13.891  18.836  1.00  0.00           H  
ATOM   4870 1HB  ASP C   3      -9.316 -12.092  19.049  1.00  0.00           H  
ATOM   4871 2HB  ASP C   3      -9.629 -13.542  19.999  1.00  0.00           H  
ATOM   4872  N   ALA C   4      -6.319 -11.156  20.216  1.00  0.00           N  
ATOM   4873  CA  ALA C   4      -5.417 -10.055  19.949  1.00  0.00           C  
ATOM   4874  C   ALA C   4      -4.056 -10.616  19.567  1.00  0.00           C  
ATOM   4875  O   ALA C   4      -3.389 -10.086  18.681  1.00  0.00           O  
ATOM   4876  CB  ALA C   4      -5.314  -9.117  21.128  1.00  0.00           C  
ATOM   4877  H   ALA C   4      -6.771 -11.285  21.124  1.00  0.00           H  
ATOM   4878  HA  ALA C   4      -5.798  -9.501  19.097  1.00  0.00           H  
ATOM   4879 1HB  ALA C   4      -4.637  -8.295  20.896  1.00  0.00           H  
ATOM   4880 2HB  ALA C   4      -6.291  -8.721  21.370  1.00  0.00           H  
ATOM   4881 3HB  ALA C   4      -4.928  -9.668  21.990  1.00  0.00           H  
ATOM   4882  N   GLU C   5      -3.626 -11.717  20.205  1.00  0.00           N  
ATOM   4883  CA  GLU C   5      -2.331 -12.278  19.841  1.00  0.00           C  
ATOM   4884  C   GLU C   5      -2.282 -12.666  18.383  1.00  0.00           C  
ATOM   4885  O   GLU C   5      -1.381 -12.253  17.646  1.00  0.00           O  
ATOM   4886  CB  GLU C   5      -2.001 -13.521  20.656  1.00  0.00           C  
ATOM   4887  CG  GLU C   5      -0.660 -14.147  20.279  1.00  0.00           C  
ATOM   4888  CD  GLU C   5      -0.296 -15.366  21.055  1.00  0.00           C  
ATOM   4889  OE1 GLU C   5      -1.043 -15.764  21.910  1.00  0.00           O  
ATOM   4890  OE2 GLU C   5       0.772 -15.901  20.793  1.00  0.00           O  
ATOM   4891  H   GLU C   5      -4.180 -12.128  20.961  1.00  0.00           H  
ATOM   4892  HA  GLU C   5      -1.570 -11.513  20.022  1.00  0.00           H  
ATOM   4893 1HB  GLU C   5      -1.978 -13.273  21.697  1.00  0.00           H  
ATOM   4894 2HB  GLU C   5      -2.776 -14.268  20.516  1.00  0.00           H  
ATOM   4895 1HG  GLU C   5      -0.686 -14.434  19.223  1.00  0.00           H  
ATOM   4896 2HG  GLU C   5       0.116 -13.395  20.395  1.00  0.00           H  
ATOM   4897  N   GLU C   6      -3.279 -13.443  17.947  1.00  0.00           N  
ATOM   4898  CA  GLU C   6      -3.278 -13.931  16.583  1.00  0.00           C  
ATOM   4899  C   GLU C   6      -3.418 -12.806  15.584  1.00  0.00           C  
ATOM   4900  O   GLU C   6      -2.714 -12.779  14.572  1.00  0.00           O  
ATOM   4901  CB  GLU C   6      -4.418 -14.929  16.386  1.00  0.00           C  
ATOM   4902  CG  GLU C   6      -4.521 -15.561  14.982  1.00  0.00           C  
ATOM   4903  CD  GLU C   6      -3.367 -16.454  14.624  1.00  0.00           C  
ATOM   4904  OE1 GLU C   6      -2.667 -16.882  15.506  1.00  0.00           O  
ATOM   4905  OE2 GLU C   6      -3.193 -16.710  13.451  1.00  0.00           O  
ATOM   4906  H   GLU C   6      -4.015 -13.752  18.593  1.00  0.00           H  
ATOM   4907  HA  GLU C   6      -2.326 -14.434  16.405  1.00  0.00           H  
ATOM   4908 1HB  GLU C   6      -4.315 -15.738  17.112  1.00  0.00           H  
ATOM   4909 2HB  GLU C   6      -5.368 -14.431  16.600  1.00  0.00           H  
ATOM   4910 1HG  GLU C   6      -5.437 -16.148  14.935  1.00  0.00           H  
ATOM   4911 2HG  GLU C   6      -4.601 -14.766  14.236  1.00  0.00           H  
ATOM   4912  N   MET C   7      -4.302 -11.846  15.860  1.00  0.00           N  
ATOM   4913  CA  MET C   7      -4.508 -10.759  14.930  1.00  0.00           C  
ATOM   4914  C   MET C   7      -3.280  -9.876  14.809  1.00  0.00           C  
ATOM   4915  O   MET C   7      -2.873  -9.539  13.701  1.00  0.00           O  
ATOM   4916  CB  MET C   7      -5.679  -9.912  15.377  1.00  0.00           C  
ATOM   4917  CG  MET C   7      -7.030 -10.534  15.254  1.00  0.00           C  
ATOM   4918  SD  MET C   7      -8.364  -9.349  15.601  1.00  0.00           S  
ATOM   4919  CE  MET C   7      -8.200  -9.146  17.383  1.00  0.00           C  
ATOM   4920  H   MET C   7      -4.862 -11.898  16.715  1.00  0.00           H  
ATOM   4921  HA  MET C   7      -4.718 -11.177  13.948  1.00  0.00           H  
ATOM   4922 1HB  MET C   7      -5.540  -9.734  16.427  1.00  0.00           H  
ATOM   4923 2HB  MET C   7      -5.671  -8.955  14.858  1.00  0.00           H  
ATOM   4924 1HG  MET C   7      -7.155 -10.941  14.266  1.00  0.00           H  
ATOM   4925 2HG  MET C   7      -7.111 -11.354  15.952  1.00  0.00           H  
ATOM   4926 1HE  MET C   7      -8.970  -8.487  17.745  1.00  0.00           H  
ATOM   4927 2HE  MET C   7      -8.300 -10.113  17.872  1.00  0.00           H  
ATOM   4928 3HE  MET C   7      -7.239  -8.720  17.611  1.00  0.00           H  
ATOM   4929  N   PHE C   8      -2.645  -9.541  15.938  1.00  0.00           N  
ATOM   4930  CA  PHE C   8      -1.494  -8.657  15.922  1.00  0.00           C  
ATOM   4931  C   PHE C   8      -0.377  -9.269  15.101  1.00  0.00           C  
ATOM   4932  O   PHE C   8       0.171  -8.636  14.193  1.00  0.00           O  
ATOM   4933  CB  PHE C   8      -0.956  -8.437  17.349  1.00  0.00           C  
ATOM   4934  CG  PHE C   8       0.155  -7.444  17.463  1.00  0.00           C  
ATOM   4935  CD1 PHE C   8      -0.149  -6.096  17.616  1.00  0.00           C  
ATOM   4936  CD2 PHE C   8       1.484  -7.819  17.404  1.00  0.00           C  
ATOM   4937  CE1 PHE C   8       0.845  -5.158  17.718  1.00  0.00           C  
ATOM   4938  CE2 PHE C   8       2.468  -6.873  17.501  1.00  0.00           C
[truncated: 773,241 more chars]
