# Supplementary material for: Computational design of mechanically coupled axle-rotor protein assemblies
Source: Science. Author manuscript; Available in PMC 2023 Dec 11. (PMC10712554; doi:10.1126/science.abm1183)
Supplement: Data S5 [file NIHMS1871500-supplement-Data_S5.zip › pdbs/D4_1.pdb]

ATOM      1  N   THR A   1      -2.046  16.411 -28.826  1.00  0.00           N  
ATOM      2  CA  THR A   1      -2.620  15.318 -28.047  1.00  0.00           C  
ATOM      3  C   THR A   1      -1.614  14.735 -27.058  1.00  0.00           C  
ATOM      4  O   THR A   1      -1.802  14.849 -25.847  1.00  0.00           O  
ATOM      5  CB  THR A   1      -3.138  14.199 -28.971  1.00  0.00           C  
ATOM      6  OG1 THR A   1      -4.163  14.720 -29.828  1.00  0.00           O  
ATOM      7  CG2 THR A   1      -3.704  13.050 -28.151  1.00  0.00           C  
ATOM      8 1H   THR A   1      -2.781  16.899 -29.318  1.00  0.00           H  
ATOM      9 2H   THR A   1      -1.583  17.055 -28.193  1.00  0.00           H  
ATOM     10 3H   THR A   1      -1.377  16.047 -29.489  1.00  0.00           H  
ATOM     11  HA  THR A   1      -3.461  15.710 -27.476  1.00  0.00           H  
ATOM     12  HB  THR A   1      -2.320  13.829 -29.588  1.00  0.00           H  
ATOM     13  HG1 THR A   1      -3.895  14.618 -30.745  1.00  0.00           H  
ATOM     14 1HG2 THR A   1      -4.065  12.269 -28.820  1.00  0.00           H  
ATOM     15 2HG2 THR A   1      -2.924  12.644 -27.506  1.00  0.00           H  
ATOM     16 3HG2 THR A   1      -4.529  13.412 -27.538  1.00  0.00           H  
ATOM     17  N   GLU A   2      -0.574  14.089 -27.586  1.00  0.00           N  
ATOM     18  CA  GLU A   2       0.394  13.341 -26.786  1.00  0.00           C  
ATOM     19  C   GLU A   2       1.101  14.196 -25.746  1.00  0.00           C  
ATOM     20  O   GLU A   2       1.334  13.740 -24.627  1.00  0.00           O  
ATOM     21  CB  GLU A   2       1.436  12.692 -27.700  1.00  0.00           C  
ATOM     22  CG  GLU A   2       0.887  11.594 -28.599  1.00  0.00           C  
ATOM     23  CD  GLU A   2       0.215  12.129 -29.833  1.00  0.00           C  
ATOM     24  OE1 GLU A   2       0.190  13.325 -30.001  1.00  0.00           O  
ATOM     25  OE2 GLU A   2      -0.274  11.341 -30.608  1.00  0.00           O  
ATOM     26  H   GLU A   2      -0.471  14.074 -28.590  1.00  0.00           H  
ATOM     27  HA  GLU A   2      -0.140  12.550 -26.260  1.00  0.00           H  
ATOM     28 1HB  GLU A   2       1.884  13.454 -28.338  1.00  0.00           H  
ATOM     29 2HB  GLU A   2       2.233  12.262 -27.094  1.00  0.00           H  
ATOM     30 1HG  GLU A   2       1.706  10.941 -28.899  1.00  0.00           H  
ATOM     31 2HG  GLU A   2       0.173  10.998 -28.032  1.00  0.00           H  
ATOM     32  N   ASP A   3       1.457  15.421 -26.124  1.00  0.00           N  
ATOM     33  CA  ASP A   3       2.170  16.326 -25.235  1.00  0.00           C  
ATOM     34  C   ASP A   3       1.307  16.740 -24.057  1.00  0.00           C  
ATOM     35  O   ASP A   3       1.795  16.838 -22.931  1.00  0.00           O  
ATOM     36  CB  ASP A   3       2.632  17.572 -25.996  1.00  0.00           C  
ATOM     37  CG  ASP A   3       3.769  17.285 -26.967  1.00  0.00           C  
ATOM     38  OD1 ASP A   3       4.391  16.257 -26.836  1.00  0.00           O  
ATOM     39  OD2 ASP A   3       4.005  18.096 -27.831  1.00  0.00           O  
ATOM     40  H   ASP A   3       1.234  15.733 -27.058  1.00  0.00           H  
ATOM     41  HA  ASP A   3       3.049  15.809 -24.849  1.00  0.00           H  
ATOM     42 1HB  ASP A   3       1.793  17.988 -26.555  1.00  0.00           H  
ATOM     43 2HB  ASP A   3       2.962  18.330 -25.286  1.00  0.00           H  
ATOM     44  N   GLU A   4       0.025  16.975 -24.324  1.00  0.00           N  
ATOM     45  CA  GLU A   4      -0.928  17.343 -23.292  1.00  0.00           C  
ATOM     46  C   GLU A   4      -1.178  16.177 -22.345  1.00  0.00           C  
ATOM     47  O   GLU A   4      -1.240  16.366 -21.128  1.00  0.00           O  
ATOM     48  CB  GLU A   4      -2.246  17.799 -23.920  1.00  0.00           C  
ATOM     49  CG  GLU A   4      -2.150  19.096 -24.711  1.00  0.00           C  
ATOM     50  CD  GLU A   4      -1.596  18.898 -26.095  1.00  0.00           C  
ATOM     51  OE1 GLU A   4      -1.327  17.776 -26.451  1.00  0.00           O  
ATOM     52  OE2 GLU A   4      -1.443  19.869 -26.797  1.00  0.00           O  
ATOM     53  H   GLU A   4      -0.301  16.888 -25.275  1.00  0.00           H  
ATOM     54  HA  GLU A   4      -0.510  18.167 -22.713  1.00  0.00           H  
ATOM     55 1HB  GLU A   4      -2.617  17.025 -24.591  1.00  0.00           H  
ATOM     56 2HB  GLU A   4      -2.993  17.939 -23.138  1.00  0.00           H  
ATOM     57 1HG  GLU A   4      -3.144  19.536 -24.790  1.00  0.00           H  
ATOM     58 2HG  GLU A   4      -1.515  19.795 -24.168  1.00  0.00           H  
ATOM     59  N   LEU A   5      -1.287  14.971 -22.910  1.00  0.00           N  
ATOM     60  CA  LEU A   5      -1.424  13.755 -22.120  1.00  0.00           C  
ATOM     61  C   LEU A   5      -0.221  13.569 -21.209  1.00  0.00           C  
ATOM     62  O   LEU A   5      -0.380  13.270 -20.025  1.00  0.00           O  
ATOM     63  CB  LEU A   5      -1.575  12.536 -23.039  1.00  0.00           C  
ATOM     64  CG  LEU A   5      -2.898  12.444 -23.811  1.00  0.00           C  
ATOM     65  CD1 LEU A   5      -2.820  11.305 -24.819  1.00  0.00           C  
ATOM     66  CD2 LEU A   5      -4.043  12.232 -22.833  1.00  0.00           C  
ATOM     67  H   LEU A   5      -1.267  14.893 -23.920  1.00  0.00           H  
ATOM     68  HA  LEU A   5      -2.318  13.840 -21.503  1.00  0.00           H  
ATOM     69 1HB  LEU A   5      -0.767  12.548 -23.768  1.00  0.00           H  
ATOM     70 2HB  LEU A   5      -1.480  11.633 -22.436  1.00  0.00           H  
ATOM     71  HG  LEU A   5      -3.060  13.369 -24.365  1.00  0.00           H  
ATOM     72 1HD1 LEU A   5      -3.760  11.240 -25.367  1.00  0.00           H  
ATOM     73 2HD1 LEU A   5      -2.005  11.493 -25.518  1.00  0.00           H  
ATOM     74 3HD1 LEU A   5      -2.641  10.368 -24.294  1.00  0.00           H  
ATOM     75 1HD2 LEU A   5      -4.984  12.168 -23.381  1.00  0.00           H  
ATOM     76 2HD2 LEU A   5      -3.882  11.307 -22.279  1.00  0.00           H  
ATOM     77 3HD2 LEU A   5      -4.087  13.069 -22.136  1.00  0.00           H  
ATOM     78  N   LYS A   6       0.974  13.767 -21.768  1.00  0.00           N  
ATOM     79  CA  LYS A   6       2.221  13.693 -21.023  1.00  0.00           C  
ATOM     80  C   LYS A   6       2.249  14.673 -19.867  1.00  0.00           C  
ATOM     81  O   LYS A   6       2.577  14.286 -18.747  1.00  0.00           O  
ATOM     82  CB  LYS A   6       3.410  13.949 -21.951  1.00  0.00           C  
ATOM     83  CG  LYS A   6       4.769  13.862 -21.270  1.00  0.00           C  
ATOM     84  CD  LYS A   6       5.900  14.081 -22.264  1.00  0.00           C  
ATOM     85  CE  LYS A   6       7.258  14.036 -21.578  1.00  0.00           C  
ATOM     86  NZ  LYS A   6       8.374  14.248 -22.539  1.00  0.00           N  
ATOM     87  H   LYS A   6       1.028  13.977 -22.755  1.00  0.00           H  
ATOM     88  HA  LYS A   6       2.317  12.689 -20.611  1.00  0.00           H  
ATOM     89 1HB  LYS A   6       3.397  13.225 -22.767  1.00  0.00           H  
ATOM     90 2HB  LYS A   6       3.320  14.942 -22.393  1.00  0.00           H  
ATOM     91 1HG  LYS A   6       4.834  14.619 -20.488  1.00  0.00           H  
ATOM     92 2HG  LYS A   6       4.885  12.880 -20.812  1.00  0.00           H  
ATOM     93 1HD  LYS A   6       5.865  13.307 -23.033  1.00  0.00           H  
ATOM     94 2HD  LYS A   6       5.779  15.051 -22.745  1.00  0.00           H  
ATOM     95 1HE  LYS A   6       7.303  14.807 -20.811  1.00  0.00           H  
ATOM     96 2HE  LYS A   6       7.390  13.067 -21.096  1.00  0.00           H  
ATOM     97 1HZ  LYS A   6       9.255  14.211 -22.046  1.00  0.00           H  
ATOM     98 2HZ  LYS A   6       8.353  13.526 -23.246  1.00  0.00           H  
ATOM     99 3HZ  LYS A   6       8.273  15.152 -22.979  1.00  0.00           H  
ATOM    100  N   GLU A   7       1.893  15.931 -20.139  1.00  0.00           N  
ATOM    101  CA  GLU A   7       1.826  16.960 -19.109  1.00  0.00           C  
ATOM    102  C   GLU A   7       0.924  16.553 -17.956  1.00  0.00           C  
ATOM    103  O   GLU A   7       1.302  16.702 -16.793  1.00  0.00           O  
ATOM    104  CB  GLU A   7       1.329  18.282 -19.687  1.00  0.00           C  
ATOM    105  CG  GLU A   7       1.211  19.380 -18.641  1.00  0.00           C  
ATOM    106  CD  GLU A   7       0.597  20.650 -19.155  1.00  0.00           C  
ATOM    107  OE1 GLU A   7       0.871  21.028 -20.269  1.00  0.00           O  
ATOM    108  OE2 GLU A   7      -0.146  21.254 -18.414  1.00  0.00           O  
ATOM    109  H   GLU A   7       1.665  16.188 -21.090  1.00  0.00           H  
ATOM    110  HA  GLU A   7       2.831  17.111 -18.713  1.00  0.00           H  
ATOM    111 1HB  GLU A   7       2.013  18.623 -20.464  1.00  0.00           H  
ATOM    112 2HB  GLU A   7       0.350  18.142 -20.146  1.00  0.00           H  
ATOM    113 1HG  GLU A   7       0.602  19.005 -17.819  1.00  0.00           H  
ATOM    114 2HG  GLU A   7       2.204  19.596 -18.249  1.00  0.00           H  
ATOM    115  N   ARG A   8      -0.263  16.036 -18.280  1.00  0.00           N  
ATOM    116  CA  ARG A   8      -1.184  15.543 -17.266  1.00  0.00           C  
ATOM    117  C   ARG A   8      -0.542  14.464 -16.407  1.00  0.00           C  
ATOM    118  O   ARG A   8      -0.626  14.521 -15.180  1.00  0.00           O  
ATOM    119  CB  ARG A   8      -2.442  14.986 -17.915  1.00  0.00           C  
ATOM    120  CG  ARG A   8      -3.361  16.030 -18.531  1.00  0.00           C  
ATOM    121  CD  ARG A   8      -4.534  15.406 -19.194  1.00  0.00           C  
ATOM    122  NE  ARG A   8      -5.416  16.401 -19.784  1.00  0.00           N  
ATOM    123  CZ  ARG A   8      -6.473  16.117 -20.569  1.00  0.00           C  
ATOM    124  NH1 ARG A   8      -6.767  14.867 -20.848  1.00  0.00           N  
ATOM    125  NH2 ARG A   8      -7.215  17.096 -21.058  1.00  0.00           N  
ATOM    126  H   ARG A   8      -0.532  15.977 -19.255  1.00  0.00           H  
ATOM    127  HA  ARG A   8      -1.462  16.377 -16.621  1.00  0.00           H  
ATOM    128 1HB  ARG A   8      -2.166  14.285 -18.702  1.00  0.00           H  
ATOM    129 2HB  ARG A   8      -3.021  14.434 -17.174  1.00  0.00           H  
ATOM    130 1HG  ARG A   8      -3.723  16.700 -17.751  1.00  0.00           H  
ATOM    131 2HG  ARG A   8      -2.810  16.604 -19.276  1.00  0.00           H  
ATOM    132 1HD  ARG A   8      -4.193  14.741 -19.986  1.00  0.00           H  
ATOM    133 2HD  ARG A   8      -5.106  14.837 -18.462  1.00  0.00           H  
ATOM    134  HE  ARG A   8      -5.221  17.375 -19.592  1.00  0.00           H  
ATOM    135 1HH1 ARG A   8      -6.200  14.119 -20.474  1.00  0.00           H  
ATOM    136 2HH1 ARG A   8      -7.559  14.654 -21.437  1.00  0.00           H  
ATOM    137 1HH2 ARG A   8      -6.988  18.057 -20.844  1.00  0.00           H  
ATOM    138 2HH2 ARG A   8      -8.007  16.883 -21.646  1.00  0.00           H  
ATOM    139  N   GLN A   9       0.103  13.493 -17.055  1.00  0.00           N  
ATOM    140  CA  GLN A   9       0.773  12.405 -16.355  1.00  0.00           C  
ATOM    141  C   GLN A   9       1.866  12.909 -15.422  1.00  0.00           C  
ATOM    142  O   GLN A   9       1.977  12.432 -14.292  1.00  0.00           O  
ATOM    143  CB  GLN A   9       1.358  11.415 -17.357  1.00  0.00           C  
ATOM    144  CG  GLN A   9       0.307  10.616 -18.102  1.00  0.00           C  
ATOM    145  CD  GLN A   9       0.904   9.653 -19.103  1.00  0.00           C  
ATOM    146  OE1 GLN A   9       1.245   8.520 -18.750  1.00  0.00           O  
ATOM    147  NE2 GLN A   9       1.034  10.091 -20.350  1.00  0.00           N  
ATOM    148  H   GLN A   9       0.119  13.499 -18.068  1.00  0.00           H  
ATOM    149  HA  GLN A   9       0.037  11.884 -15.750  1.00  0.00           H  
ATOM    150 1HB  GLN A   9       1.961  11.947 -18.091  1.00  0.00           H  
ATOM    151 2HB  GLN A   9       2.013  10.714 -16.840  1.00  0.00           H  
ATOM    152 1HG  GLN A   9      -0.272  10.040 -17.384  1.00  0.00           H  
ATOM    153 2HG  GLN A   9      -0.347  11.303 -18.636  1.00  0.00           H  
ATOM    154 1HE2 GLN A   9       1.422   9.495 -21.054  1.00  0.00           H  
ATOM    155 2HE2 GLN A   9       0.742  11.018 -20.587  1.00  0.00           H  
ATOM    156  N   ASP A  10       2.647  13.886 -15.888  1.00  0.00           N  
ATOM    157  CA  ASP A  10       3.674  14.522 -15.072  1.00  0.00           C  
ATOM    158  C   ASP A  10       3.074  15.122 -13.805  1.00  0.00           C  
ATOM    159  O   ASP A  10       3.588  14.902 -12.706  1.00  0.00           O  
ATOM    160  CB  ASP A  10       4.395  15.611 -15.869  1.00  0.00           C  
ATOM    161  CG  ASP A  10       5.308  15.048 -16.950  1.00  0.00           C  
ATOM    162  OD1 ASP A  10       5.621  13.883 -16.888  1.00  0.00           O  
ATOM    163  OD2 ASP A  10       5.685  15.789 -17.826  1.00  0.00           O  
ATOM    164  H   ASP A  10       2.521  14.204 -16.839  1.00  0.00           H  
ATOM    165  HA  ASP A  10       4.403  13.766 -14.781  1.00  0.00           H  
ATOM    166 1HB  ASP A  10       3.660  16.265 -16.340  1.00  0.00           H  
ATOM    167 2HB  ASP A  10       4.991  16.224 -15.192  1.00  0.00           H  
ATOM    168  N   ARG A  11       1.983  15.876 -13.973  1.00  0.00           N  
ATOM    169  CA  ARG A  11       1.281  16.513 -12.864  1.00  0.00           C  
ATOM    170  C   ARG A  11       0.771  15.496 -11.845  1.00  0.00           C  
ATOM    171  O   ARG A  11       0.863  15.723 -10.638  1.00  0.00           O  
ATOM    172  CB  ARG A  11       0.108  17.335 -13.383  1.00  0.00           C  
ATOM    173  CG  ARG A  11       0.482  18.594 -14.153  1.00  0.00           C  
ATOM    174  CD  ARG A  11      -0.722  19.278 -14.696  1.00  0.00           C  
ATOM    175  NE  ARG A  11      -0.379  20.409 -15.545  1.00  0.00           N  
ATOM    176  CZ  ARG A  11       0.059  21.604 -15.111  1.00  0.00           C  
ATOM    177  NH1 ARG A  11       0.218  21.835 -13.826  1.00  0.00           N  
ATOM    178  NH2 ARG A  11       0.328  22.539 -16.002  1.00  0.00           N  
ATOM    179  H   ARG A  11       1.632  16.025 -14.913  1.00  0.00           H  
ATOM    180  HA  ARG A  11       1.977  17.185 -12.362  1.00  0.00           H  
ATOM    181 1HB  ARG A  11      -0.506  16.722 -14.040  1.00  0.00           H  
ATOM    182 2HB  ARG A  11      -0.518  17.640 -12.545  1.00  0.00           H  
ATOM    183 1HG  ARG A  11       0.996  19.286 -13.486  1.00  0.00           H  
ATOM    184 2HG  ARG A  11       1.140  18.338 -14.983  1.00  0.00           H  
ATOM    185 1HD  ARG A  11      -1.302  18.572 -15.289  1.00  0.00           H  
ATOM    186 2HD  ARG A  11      -1.332  19.645 -13.872  1.00  0.00           H  
ATOM    187  HE  ARG A  11      -0.480  20.305 -16.550  1.00  0.00           H  
ATOM    188 1HH1 ARG A  11       0.010  21.111 -13.154  1.00  0.00           H  
ATOM    189 2HH1 ARG A  11       0.549  22.737 -13.515  1.00  0.00           H  
ATOM    190 1HH2 ARG A  11       0.197  22.330 -16.989  1.00  0.00           H  
ATOM    191 2HH2 ARG A  11       0.659  23.445 -15.709  1.00  0.00           H  
ATOM    192  N   LEU A  12       0.242  14.375 -12.335  1.00  0.00           N  
ATOM    193  CA  LEU A  12      -0.238  13.305 -11.469  1.00  0.00           C  
ATOM    194  C   LEU A  12       0.891  12.703 -10.638  1.00  0.00           C  
ATOM    195  O   LEU A  12       0.780  12.618  -9.414  1.00  0.00           O  
ATOM    196  CB  LEU A  12      -0.904  12.217 -12.315  1.00  0.00           C  
ATOM    197  CG  LEU A  12      -2.199  12.642 -13.015  1.00  0.00           C  
ATOM    198  CD1 LEU A  12      -2.557  11.618 -14.074  1.00  0.00           C  
ATOM    199  CD2 LEU A  12      -3.311  12.772 -11.991  1.00  0.00           C  
ATOM    200  H   LEU A  12       0.161  14.263 -13.339  1.00  0.00           H  
ATOM    201  HA  LEU A  12      -0.980  13.722 -10.789  1.00  0.00           H  
ATOM    202 1HB  LEU A  12      -0.205  11.890 -13.082  1.00  0.00           H  
ATOM    203 2HB  LEU A  12      -1.136  11.367 -11.674  1.00  0.00           H  
ATOM    204  HG  LEU A  12      -2.052  13.603 -13.504  1.00  0.00           H  
ATOM    205 1HD1 LEU A  12      -3.473  11.926 -14.578  1.00  0.00           H  
ATOM    206 2HD1 LEU A  12      -1.753  11.546 -14.801  1.00  0.00           H  
ATOM    207 3HD1 LEU A  12      -2.710  10.648 -13.604  1.00  0.00           H  
ATOM    208 1HD2 LEU A  12      -4.230  13.081 -12.489  1.00  0.00           H  
ATOM    209 2HD2 LEU A  12      -3.469  11.812 -11.504  1.00  0.00           H  
ATOM    210 3HD2 LEU A  12      -3.034  13.518 -11.245  1.00  0.00           H  
ATOM    211  N   ILE A  13       1.977  12.316 -11.311  1.00  0.00           N  
ATOM    212  CA  ILE A  13       3.155  11.725 -10.675  1.00  0.00           C  
ATOM    213  C   ILE A  13       3.763  12.628  -9.607  1.00  0.00           C  
ATOM    214  O   ILE A  13       4.146  12.165  -8.526  1.00  0.00           O  
ATOM    215  CB  ILE A  13       4.229  11.398 -11.728  1.00  0.00           C  
ATOM    216  CG1 ILE A  13       3.757  10.258 -12.635  1.00  0.00           C  
ATOM    217  CG2 ILE A  13       5.543  11.036 -11.053  1.00  0.00           C  
ATOM    218  CD1 ILE A  13       4.619  10.056 -13.861  1.00  0.00           C  
ATOM    219  H   ILE A  13       1.988  12.424 -12.317  1.00  0.00           H  
ATOM    220  HA  ILE A  13       2.852  10.793 -10.199  1.00  0.00           H  
ATOM    221  HB  ILE A  13       4.386  12.265 -12.369  1.00  0.00           H  
ATOM    222 1HG1 ILE A  13       3.743   9.326 -12.071  1.00  0.00           H  
ATOM    223 2HG1 ILE A  13       2.737  10.454 -12.966  1.00  0.00           H  
ATOM    224 1HG2 ILE A  13       6.291  10.807 -11.812  1.00  0.00           H  
ATOM    225 2HG2 ILE A  13       5.884  11.876 -10.450  1.00  0.00           H  
ATOM    226 3HG2 ILE A  13       5.396  10.166 -10.414  1.00  0.00           H  
ATOM    227 1HD1 ILE A  13       4.222   9.232 -14.454  1.00  0.00           H  
ATOM    228 2HD1 ILE A  13       4.618  10.968 -14.460  1.00  0.00           H  
ATOM    229 3HD1 ILE A  13       5.638   9.824 -13.554  1.00  0.00           H  
ATOM    230  N   GLU A  14       3.810  13.930  -9.898  1.00  0.00           N  
ATOM    231  CA  GLU A  14       4.281  14.943  -8.958  1.00  0.00           C  
ATOM    232  C   GLU A  14       3.535  14.944  -7.623  1.00  0.00           C  
ATOM    233  O   GLU A  14       4.086  15.373  -6.610  1.00  0.00           O  
ATOM    234  CB  GLU A  14       4.174  16.332  -9.590  1.00  0.00           C  
ATOM    235  CG  GLU A  14       4.586  17.476  -8.671  1.00  0.00           C  
ATOM    236  CD  GLU A  14       3.422  18.114  -7.958  1.00  0.00           C  
ATOM    237  OE1 GLU A  14       2.394  18.285  -8.571  1.00  0.00           O  
ATOM    238  OE2 GLU A  14       3.562  18.448  -6.803  1.00  0.00           O  
ATOM    239  H   GLU A  14       3.514  14.241 -10.816  1.00  0.00           H  
ATOM    240  HA  GLU A  14       5.333  14.743  -8.750  1.00  0.00           H  
ATOM    241 1HB  GLU A  14       4.800  16.374 -10.481  1.00  0.00           H  
ATOM    242 2HB  GLU A  14       3.146  16.510  -9.904  1.00  0.00           H  
ATOM    243 1HG  GLU A  14       5.286  17.093  -7.930  1.00  0.00           H  
ATOM    244 2HG  GLU A  14       5.102  18.231  -9.263  1.00  0.00           H  
ATOM    245  N   LYS A  15       2.289  14.479  -7.616  1.00  0.00           N  
ATOM    246  CA  LYS A  15       1.523  14.394  -6.390  1.00  0.00           C  
ATOM    247  C   LYS A  15       1.690  13.023  -5.760  1.00  0.00           C  
ATOM    248  O   LYS A  15       1.857  12.916  -4.545  1.00  0.00           O  
ATOM    249  CB  LYS A  15       0.047  14.679  -6.662  1.00  0.00           C  
ATOM    250  CG  LYS A  15      -0.245  16.122  -7.042  1.00  0.00           C  
ATOM    251  CD  LYS A  15       0.231  17.072  -5.953  1.00  0.00           C  
ATOM    252  CE  LYS A  15      -0.281  18.488  -6.171  1.00  0.00           C  
ATOM    253  NZ  LYS A  15      -0.145  18.913  -7.588  1.00  0.00           N  
ATOM    254  H   LYS A  15       1.859  14.138  -8.464  1.00  0.00           H  
ATOM    255  HA  LYS A  15       1.901  15.138  -5.688  1.00  0.00           H  
ATOM    256 1HB  LYS A  15      -0.304  14.043  -7.475  1.00  0.00           H  
ATOM    257 2HB  LYS A  15      -0.543  14.437  -5.777  1.00  0.00           H  
ATOM    258 1HG  LYS A  15       0.266  16.367  -7.975  1.00  0.00           H  
ATOM    259 2HG  LYS A  15      -1.317  16.254  -7.188  1.00  0.00           H  
ATOM    260 1HD  LYS A  15      -0.115  16.715  -4.982  1.00  0.00           H  
ATOM    261 2HD  LYS A  15       1.321  17.093  -5.945  1.00  0.00           H  
ATOM    262 1HE  LYS A  15      -1.330  18.544  -5.884  1.00  0.00           H  
ATOM    263 2HE  LYS A  15       0.292  19.170  -5.543  1.00  0.00           H  
ATOM    264 1HZ  LYS A  15      -0.481  19.859  -7.696  1.00  0.00           H  
ATOM    265 2HZ  LYS A  15       0.830  18.865  -7.861  1.00  0.00           H  
ATOM    266 3HZ  LYS A  15      -0.682  18.296  -8.178  1.00  0.00           H  
ATOM    267  N   PHE A  16       1.633  11.986  -6.602  1.00  0.00           N  
ATOM    268  CA  PHE A  16       1.693  10.591  -6.176  1.00  0.00           C  
ATOM    269  C   PHE A  16       2.876  10.289  -5.278  1.00  0.00           C  
ATOM    270  O   PHE A  16       2.702   9.764  -4.176  1.00  0.00           O  
ATOM    271  CB  PHE A  16       1.749   9.672  -7.397  1.00  0.00           C  
ATOM    272  CG  PHE A  16       1.882   8.215  -7.054  1.00  0.00           C  
ATOM    273  CD1 PHE A  16       0.784   7.485  -6.625  1.00  0.00           C  
ATOM    274  CD2 PHE A  16       3.106   7.572  -7.160  1.00  0.00           C  
ATOM    275  CE1 PHE A  16       0.906   6.145  -6.309  1.00  0.00           C  
ATOM    276  CE2 PHE A  16       3.231   6.233  -6.846  1.00  0.00           C  
ATOM    277  CZ  PHE A  16       2.129   5.519  -6.420  1.00  0.00           C  
ATOM    278  H   PHE A  16       1.506  12.173  -7.590  1.00  0.00           H  
ATOM    279  HA  PHE A  16       0.781  10.366  -5.621  1.00  0.00           H  
ATOM    280 1HB  PHE A  16       0.844   9.800  -7.990  1.00  0.00           H  
ATOM    281 2HB  PHE A  16       2.593   9.952  -8.025  1.00  0.00           H  
ATOM    282  HD1 PHE A  16      -0.184   7.980  -6.539  1.00  0.00           H  
ATOM    283  HD2 PHE A  16       3.977   8.136  -7.496  1.00  0.00           H  
ATOM    284  HE1 PHE A  16       0.034   5.584  -5.973  1.00  0.00           H  
ATOM    285  HE2 PHE A  16       4.199   5.739  -6.933  1.00  0.00           H  
ATOM    286  HZ  PHE A  16       2.226   4.463  -6.170  1.00  0.00           H  
ATOM    287  N   ILE A  17       4.077  10.570  -5.778  1.00  0.00           N  
ATOM    288  CA  ILE A  17       5.302  10.189  -5.084  1.00  0.00           C  
ATOM    289  C   ILE A  17       5.423  10.879  -3.735  1.00  0.00           C  
ATOM    290  O   ILE A  17       5.781  10.248  -2.736  1.00  0.00           O  
ATOM    291  CB  ILE A  17       6.539  10.521  -5.938  1.00  0.00           C  
ATOM    292  CG1 ILE A  17       6.584   9.630  -7.182  1.00  0.00           C  
ATOM    293  CG2 ILE A  17       7.810  10.360  -5.119  1.00  0.00           C  
ATOM    294  CD1 ILE A  17       7.600  10.068  -8.212  1.00  0.00           C  
ATOM    295  H   ILE A  17       4.139  11.031  -6.681  1.00  0.00           H  
ATOM    296  HA  ILE A  17       5.280   9.114  -4.915  1.00  0.00           H  
ATOM    297  HB  ILE A  17       6.473  11.550  -6.290  1.00  0.00           H  
ATOM    298 1HG1 ILE A  17       6.816   8.606  -6.888  1.00  0.00           H  
ATOM    299 2HG1 ILE A  17       5.603   9.618  -7.657  1.00  0.00           H  
ATOM    300 1HG2 ILE A  17       8.675  10.598  -5.738  1.00  0.00           H  
ATOM    301 2HG2 ILE A  17       7.779  11.035  -4.264  1.00  0.00           H  
ATOM    302 3HG2 ILE A  17       7.888   9.332  -4.766  1.00  0.00           H  
ATOM    303 1HD1 ILE A  17       7.572   9.388  -9.064  1.00  0.00           H  
ATOM    304 2HD1 ILE A  17       7.366  11.079  -8.547  1.00  0.00           H  
ATOM    305 3HD1 ILE A  17       8.595  10.054  -7.769  1.00  0.00           H  
ATOM    306  N   LYS A  18       5.129  12.178  -3.724  1.00  0.00           N  
ATOM    307  CA  LYS A  18       5.178  12.986  -2.519  1.00  0.00           C  
ATOM    308  C   LYS A  18       4.228  12.449  -1.468  1.00  0.00           C  
ATOM    309  O   LYS A  18       4.611  12.287  -0.309  1.00  0.00           O  
ATOM    310  CB  LYS A  18       4.825  14.437  -2.839  1.00  0.00           C  
ATOM    311  CG  LYS A  18       5.857  15.167  -3.685  1.00  0.00           C  
ATOM    312  CD  LYS A  18       5.426  16.601  -3.958  1.00  0.00           C  
ATOM    313  CE  LYS A  18       6.406  17.309  -4.881  1.00  0.00           C  
ATOM    314  NZ  LYS A  18       5.920  18.658  -5.271  1.00  0.00           N  
ATOM    315  H   LYS A  18       4.855  12.622  -4.589  1.00  0.00           H  
ATOM    316  HA  LYS A  18       6.189  12.947  -2.112  1.00  0.00           H  
ATOM    317 1HB  LYS A  18       3.874  14.472  -3.372  1.00  0.00           H  
ATOM    318 2HB  LYS A  18       4.701  14.995  -1.911  1.00  0.00           H  
ATOM    319 1HG  LYS A  18       6.816  15.175  -3.167  1.00  0.00           H  
ATOM    320 2HG  LYS A  18       5.980  14.648  -4.635  1.00  0.00           H  
ATOM    321 1HD  LYS A  18       4.437  16.607  -4.419  1.00  0.00           H  
ATOM    322 2HD  LYS A  18       5.372  17.149  -3.018  1.00  0.00           H  
ATOM    323 1HE  LYS A  18       7.364  17.412  -4.374  1.00  0.00           H  
ATOM    324 2HE  LYS A  18       6.548  16.711  -5.782  1.00  0.00           H  
ATOM    325 1HZ  LYS A  18       6.592  19.097  -5.882  1.00  0.00           H  
ATOM    326 2HZ  LYS A  18       5.037  18.565  -5.760  1.00  0.00           H  
ATOM    327 3HZ  LYS A  18       5.791  19.226  -4.447  1.00  0.00           H  
ATOM    328  N   ALA A  19       2.994  12.175  -1.888  1.00  0.00           N  
ATOM    329  CA  ALA A  19       1.955  11.658  -1.015  1.00  0.00           C  
ATOM    330  C   ALA A  19       2.363  10.339  -0.378  1.00  0.00           C  
ATOM    331  O   ALA A  19       2.181  10.149   0.824  1.00  0.00           O  
ATOM    332  CB  ALA A  19       0.669  11.485  -1.801  1.00  0.00           C  
ATOM    333  H   ALA A  19       2.751  12.342  -2.857  1.00  0.00           H  
ATOM    334  HA  ALA A  19       1.791  12.382  -0.217  1.00  0.00           H  
ATOM    335 1HB  ALA A  19      -0.111  11.128  -1.137  1.00  0.00           H  
ATOM    336 2HB  ALA A  19       0.374  12.444  -2.228  1.00  0.00           H  
ATOM    337 3HB  ALA A  19       0.825  10.765  -2.602  1.00  0.00           H  
ATOM    338  N   MET A  20       2.926   9.439  -1.182  1.00  0.00           N  
ATOM    339  CA  MET A  20       3.408   8.154  -0.693  1.00  0.00           C  
ATOM    340  C   MET A  20       4.421   8.327   0.436  1.00  0.00           C  
ATOM    341  O   MET A  20       4.299   7.693   1.489  1.00  0.00           O  
ATOM    342  CB  MET A  20       4.021   7.354  -1.841  1.00  0.00           C  
ATOM    343  CG  MET A  20       3.015   6.852  -2.867  1.00  0.00           C  
ATOM    344  SD  MET A  20       1.827   5.690  -2.165  1.00  0.00           S  
ATOM    345  CE  MET A  20       2.889   4.291  -1.815  1.00  0.00           C  
ATOM    346  H   MET A  20       3.021   9.645  -2.170  1.00  0.00           H  
ATOM    347  HA  MET A  20       2.560   7.596  -0.296  1.00  0.00           H  
ATOM    348 1HB  MET A  20       4.752   7.970  -2.363  1.00  0.00           H  
ATOM    349 2HB  MET A  20       4.550   6.488  -1.439  1.00  0.00           H  
ATOM    350 1HG  MET A  20       2.467   7.697  -3.282  1.00  0.00           H  
ATOM    351 2HG  MET A  20       3.543   6.355  -3.681  1.00  0.00           H  
ATOM    352 1HE  MET A  20       2.298   3.487  -1.375  1.00  0.00           H  
ATOM    353 2HE  MET A  20       3.347   3.941  -2.741  1.00  0.00           H  
ATOM    354 3HE  MET A  20       3.669   4.593  -1.115  1.00  0.00           H  
ATOM    355  N   ALA A  21       5.411   9.192   0.205  1.00  0.00           N  
ATOM    356  CA  ALA A  21       6.443   9.482   1.194  1.00  0.00           C  
ATOM    357  C   ALA A  21       5.846  10.054   2.479  1.00  0.00           C  
ATOM    358  O   ALA A  21       6.238   9.651   3.578  1.00  0.00           O  
ATOM    359  CB  ALA A  21       7.458  10.452   0.613  1.00  0.00           C  
ATOM    360  H   ALA A  21       5.457   9.663  -0.693  1.00  0.00           H  
ATOM    361  HA  ALA A  21       6.944   8.547   1.444  1.00  0.00           H  
ATOM    362 1HB  ALA A  21       8.243  10.640   1.346  1.00  0.00           H  
ATOM    363 2HB  ALA A  21       7.898  10.020  -0.286  1.00  0.00           H  
ATOM    364 3HB  ALA A  21       6.966  11.389   0.361  1.00  0.00           H  
ATOM    365  N   LYS A  22       4.908  10.993   2.331  1.00  0.00           N  
ATOM    366  CA  LYS A  22       4.243  11.623   3.464  1.00  0.00           C  
ATOM    367  C   LYS A  22       3.528  10.605   4.337  1.00  0.00           C  
ATOM    368  O   LYS A  22       3.713  10.593   5.558  1.00  0.00           O  
ATOM    369  CB  LYS A  22       3.250  12.680   2.976  1.00  0.00           C  
ATOM    370  CG  LYS A  22       3.896  13.928   2.391  1.00  0.00           C  
ATOM    371  CD  LYS A  22       2.847  14.920   1.910  1.00  0.00           C  
ATOM    372  CE  LYS A  22       3.492  16.160   1.309  1.00  0.00           C  
ATOM    373  NZ  LYS A  22       2.478  17.123   0.799  1.00  0.00           N  
ATOM    374  H   LYS A  22       4.651  11.291   1.398  1.00  0.00           H  
ATOM    375  HA  LYS A  22       4.997  12.119   4.075  1.00  0.00           H  
ATOM    376 1HB  LYS A  22       2.604  12.247   2.211  1.00  0.00           H  
ATOM    377 2HB  LYS A  22       2.613  12.990   3.805  1.00  0.00           H  
ATOM    378 1HG  LYS A  22       4.516  14.407   3.150  1.00  0.00           H  
ATOM    379 2HG  LYS A  22       4.532  13.649   1.551  1.00  0.00           H  
ATOM    380 1HD  LYS A  22       2.217  14.446   1.156  1.00  0.00           H  
ATOM    381 2HD  LYS A  22       2.218  15.219   2.748  1.00  0.00           H  
ATOM    382 1HE  LYS A  22       4.099  16.657   2.064  1.00  0.00           H  
ATOM    383 2HE  LYS A  22       4.143  15.869   0.485  1.00  0.00           H  
ATOM    384 1HZ  LYS A  22       2.944  17.929   0.409  1.00  0.00           H  
ATOM    385 2HZ  LYS A  22       1.920  16.678   0.083  1.00  0.00           H  
ATOM    386 3HZ  LYS A  22       1.879  17.415   1.558  1.00  0.00           H  
ATOM    387  N   ALA A  23       2.729   9.748   3.700  1.00  0.00           N  
ATOM    388  CA  ALA A  23       1.969   8.713   4.388  1.00  0.00           C  
ATOM    389  C   ALA A  23       2.881   7.798   5.197  1.00  0.00           C  
ATOM    390  O   ALA A  23       2.573   7.479   6.349  1.00  0.00           O  
ATOM    391  CB  ALA A  23       1.170   7.902   3.380  1.00  0.00           C  
ATOM    392  H   ALA A  23       2.631   9.825   2.696  1.00  0.00           H  
ATOM    393  HA  ALA A  23       1.283   9.201   5.078  1.00  0.00           H  
ATOM    394 1HB  ALA A  23       0.582   7.148   3.903  1.00  0.00           H  
ATOM    395 2HB  ALA A  23       0.503   8.564   2.828  1.00  0.00           H  
ATOM    396 3HB  ALA A  23       1.850   7.413   2.685  1.00  0.00           H  
ATOM    397  N   ALA A  24       4.008   7.398   4.598  1.00  0.00           N  
ATOM    398  CA  ALA A  24       5.007   6.586   5.286  1.00  0.00           C  
ATOM    399  C   ALA A  24       5.505   7.271   6.552  1.00  0.00           C  
ATOM    400  O   ALA A  24       5.540   6.655   7.621  1.00  0.00           O  
ATOM    401  CB  ALA A  24       6.178   6.301   4.362  1.00  0.00           C  
ATOM    402  H   ALA A  24       4.182   7.663   3.634  1.00  0.00           H  
ATOM    403  HA  ALA A  24       4.539   5.645   5.571  1.00  0.00           H  
ATOM    404 1HB  ALA A  24       6.901   5.670   4.877  1.00  0.00           H  
ATOM    405 2HB  ALA A  24       5.817   5.790   3.471  1.00  0.00           H  
ATOM    406 3HB  ALA A  24       6.654   7.235   4.073  1.00  0.00           H  
ATOM    407  N   SER A  25       5.893   8.543   6.423  1.00  0.00           N  
ATOM    408  CA  SER A  25       6.429   9.305   7.545  1.00  0.00           C  
ATOM    409  C   SER A  25       5.428   9.403   8.686  1.00  0.00           C  
ATOM    410  O   SER A  25       5.801   9.282   9.856  1.00  0.00           O  
ATOM    411  CB  SER A  25       6.821  10.697   7.088  1.00  0.00           C  
ATOM    412  OG  SER A  25       7.889  10.647   6.183  1.00  0.00           O  
ATOM    413  H   SER A  25       5.842   8.990   5.513  1.00  0.00           H  
ATOM    414  HA  SER A  25       7.321   8.799   7.913  1.00  0.00           H  
ATOM    415 1HB  SER A  25       5.965  11.180   6.617  1.00  0.00           H  
ATOM    416 2HB  SER A  25       7.101  11.298   7.952  1.00  0.00           H  
ATOM    417  HG  SER A  25       7.506  10.417   5.334  1.00  0.00           H  
ATOM    418  N   ALA A  26       4.159   9.612   8.332  1.00  0.00           N  
ATOM    419  CA  ALA A  26       3.084   9.724   9.303  1.00  0.00           C  
ATOM    420  C   ALA A  26       2.935   8.447  10.105  1.00  0.00           C  
ATOM    421  O   ALA A  26       2.935   8.492  11.335  1.00  0.00           O  
ATOM    422  CB  ALA A  26       1.780  10.059   8.604  1.00  0.00           C  
ATOM    423  H   ALA A  26       3.933   9.717   7.351  1.00  0.00           H  
ATOM    424  HA  ALA A  26       3.335  10.528   9.991  1.00  0.00           H  
ATOM    425 1HB  ALA A  26       0.988  10.167   9.344  1.00  0.00           H  
ATOM    426 2HB  ALA A  26       1.894  10.992   8.053  1.00  0.00           H  
ATOM    427 3HB  ALA A  26       1.523   9.259   7.912  1.00  0.00           H  
ATOM    428  N   HIS A  27       2.808   7.316   9.406  1.00  0.00           N  
ATOM    429  CA  HIS A  27       2.647   6.017  10.053  1.00  0.00           C  
ATOM    430  C   HIS A  27       3.787   5.719  11.009  1.00  0.00           C  
ATOM    431  O   HIS A  27       3.552   5.300  12.143  1.00  0.00           O  
ATOM    432  CB  HIS A  27       2.561   4.894   9.015  1.00  0.00           C  
ATOM    433  CG  HIS A  27       2.620   3.516   9.614  1.00  0.00           C  
ATOM    434  ND1 HIS A  27       1.561   2.953  10.301  1.00  0.00           N  
ATOM    435  CD2 HIS A  27       3.612   2.591   9.628  1.00  0.00           C  
ATOM    436  CE1 HIS A  27       1.905   1.743  10.712  1.00  0.00           C  
ATOM    437  NE2 HIS A  27       3.140   1.496  10.313  1.00  0.00           N  
ATOM    438  H   HIS A  27       2.814   7.356   8.393  1.00  0.00           H  
ATOM    439  HA  HIS A  27       1.724   6.012  10.631  1.00  0.00           H  
ATOM    440 1HB  HIS A  27       1.628   4.985   8.458  1.00  0.00           H  
ATOM    441 2HB  HIS A  27       3.379   4.993   8.301  1.00  0.00           H  
ATOM    442  HD1 HIS A  27       0.602   3.245  10.252  1.00  0.00           H  
ATOM    443  HD2 HIS A  27       4.622   2.584   9.220  1.00  0.00           H  
ATOM    444  HE1 HIS A  27       1.202   1.132  11.278  1.00  0.00           H  
ATOM    445  N   ALA A  28       5.017   5.920  10.536  1.00  0.00           N  
ATOM    446  CA  ALA A  28       6.211   5.652  11.323  1.00  0.00           C  
ATOM    447  C   ALA A  28       6.210   6.445  12.621  1.00  0.00           C  
ATOM    448  O   ALA A  28       6.480   5.890  13.690  1.00  0.00           O  
ATOM    449  CB  ALA A  28       7.446   5.981  10.512  1.00  0.00           C  
ATOM    450  H   ALA A  28       5.135   6.263   9.590  1.00  0.00           H  
ATOM    451  HA  ALA A  28       6.219   4.591  11.575  1.00  0.00           H  
ATOM    452 1HB  ALA A  28       8.332   5.751  11.101  1.00  0.00           H  
ATOM    453 2HB  ALA A  28       7.451   5.388   9.597  1.00  0.00           H  
ATOM    454 3HB  ALA A  28       7.442   7.040  10.258  1.00  0.00           H  
ATOM    455  N   GLU A  29       5.905   7.739  12.521  1.00  0.00           N  
ATOM    456  CA  GLU A  29       5.839   8.603  13.685  1.00  0.00           C  
ATOM    457  C   GLU A  29       4.757   8.184  14.659  1.00  0.00           C  
ATOM    458  O   GLU A  29       5.003   8.144  15.861  1.00  0.00           O  
ATOM    459  CB  GLU A  29       5.603  10.052  13.252  1.00  0.00           C  
ATOM    460  CG  GLU A  29       6.784  10.694  12.538  1.00  0.00           C  
ATOM    461  CD  GLU A  29       7.988  10.851  13.424  1.00  0.00           C  
ATOM    462  OE1 GLU A  29       7.870  10.615  14.602  1.00  0.00           O  
ATOM    463  OE2 GLU A  29       9.028  11.208  12.922  1.00  0.00           O  
ATOM    464  H   GLU A  29       5.715   8.145  11.611  1.00  0.00           H  
ATOM    465  HA  GLU A  29       6.796   8.542  14.205  1.00  0.00           H  
ATOM    466 1HB  GLU A  29       4.744  10.096  12.583  1.00  0.00           H  
ATOM    467 2HB  GLU A  29       5.369  10.660  14.126  1.00  0.00           H  
ATOM    468 1HG  GLU A  29       7.056  10.079  11.681  1.00  0.00           H  
ATOM    469 2HG  GLU A  29       6.482  11.673  12.167  1.00  0.00           H  
ATOM    470  N   LEU A  30       3.571   7.864  14.144  1.00  0.00           N  
ATOM    471  CA  LEU A  30       2.459   7.431  14.982  1.00  0.00           C  
ATOM    472  C   LEU A  30       2.819   6.189  15.789  1.00  0.00           C  
ATOM    473  O   LEU A  30       2.515   6.114  16.983  1.00  0.00           O  
ATOM    474  CB  LEU A  30       1.227   7.145  14.115  1.00  0.00           C  
ATOM    475  CG  LEU A  30       0.564   8.371  13.475  1.00  0.00           C  
ATOM    476  CD1 LEU A  30      -0.518   7.916  12.504  1.00  0.00           C  
ATOM    477  CD2 LEU A  30      -0.017   9.260  14.564  1.00  0.00           C  
ATOM    478  H   LEU A  30       3.426   7.930  13.145  1.00  0.00           H  
ATOM    479  HA  LEU A  30       2.220   8.234  15.677  1.00  0.00           H  
ATOM    480 1HB  LEU A  30       1.516   6.468  13.312  1.00  0.00           H  
ATOM    481 2HB  LEU A  30       0.478   6.646  14.729  1.00  0.00           H  
ATOM    482  HG  LEU A  30       1.307   8.932  12.907  1.00  0.00           H  
ATOM    483 1HD1 LEU A  30      -0.988   8.788  12.049  1.00  0.00           H  
ATOM    484 2HD1 LEU A  30      -0.071   7.298  11.725  1.00  0.00           H  
ATOM    485 3HD1 LEU A  30      -1.268   7.338  13.041  1.00  0.00           H  
ATOM    486 1HD2 LEU A  30      -0.488  10.133  14.109  1.00  0.00           H  
ATOM    487 2HD2 LEU A  30      -0.762   8.701  15.131  1.00  0.00           H  
ATOM    488 3HD2 LEU A  30       0.780   9.586  15.232  1.00  0.00           H  
ATOM    489  N   MET A  31       3.494   5.235  15.141  1.00  0.00           N  
ATOM    490  CA  MET A  31       3.994   4.043  15.813  1.00  0.00           C  
ATOM    491  C   MET A  31       4.944   4.401  16.947  1.00  0.00           C  
ATOM    492  O   MET A  31       4.787   3.906  18.066  1.00  0.00           O  
ATOM    493  CB  MET A  31       4.686   3.124  14.809  1.00  0.00           C  
ATOM    494  CG  MET A  31       3.748   2.457  13.814  1.00  0.00           C  
ATOM    495  SD  MET A  31       2.565   1.350  14.607  1.00  0.00           S  
ATOM    496  CE  MET A  31       3.652   0.047  15.179  1.00  0.00           C  
ATOM    497  H   MET A  31       3.675   5.342  14.149  1.00  0.00           H  
ATOM    498  HA  MET A  31       3.147   3.510  16.246  1.00  0.00           H  
ATOM    499 1HB  MET A  31       5.423   3.692  14.244  1.00  0.00           H  
ATOM    500 2HB  MET A  31       5.220   2.337  15.344  1.00  0.00           H  
ATOM    501 1HG  MET A  31       3.193   3.220  13.269  1.00  0.00           H  
ATOM    502 2HG  MET A  31       4.329   1.880  13.095  1.00  0.00           H  
ATOM    503 1HE  MET A  31       3.067  -0.716  15.693  1.00  0.00           H  
ATOM    504 2HE  MET A  31       4.164  -0.400  14.326  1.00  0.00           H  
ATOM    505 3HE  MET A  31       4.389   0.463  15.867  1.00  0.00           H  
ATOM    506  N   ARG A  32       5.923   5.263  16.650  1.00  0.00           N  
ATOM    507  CA  ARG A  32       6.899   5.697  17.643  1.00  0.00           C  
ATOM    508  C   ARG A  32       6.243   6.348  18.851  1.00  0.00           C  
ATOM    509  O   ARG A  32       6.611   6.046  19.986  1.00  0.00           O  
ATOM    510  CB  ARG A  32       7.883   6.678  17.023  1.00  0.00           C  
ATOM    511  CG  ARG A  32       8.973   7.169  17.962  1.00  0.00           C  
ATOM    512  CD  ARG A  32       9.850   8.173  17.307  1.00  0.00           C  
ATOM    513  NE  ARG A  32       9.119   9.376  16.942  1.00  0.00           N  
ATOM    514  CZ  ARG A  32       8.794  10.363  17.800  1.00  0.00           C  
ATOM    515  NH1 ARG A  32       9.140  10.275  19.065  1.00  0.00           N  
ATOM    516  NH2 ARG A  32       8.126  11.419  17.370  1.00  0.00           N  
ATOM    517  H   ARG A  32       6.004   5.619  15.704  1.00  0.00           H  
ATOM    518  HA  ARG A  32       7.448   4.819  17.984  1.00  0.00           H  
ATOM    519 1HB  ARG A  32       8.369   6.213  16.167  1.00  0.00           H  
ATOM    520 2HB  ARG A  32       7.343   7.552  16.658  1.00  0.00           H  
ATOM    521 1HG  ARG A  32       8.518   7.631  18.838  1.00  0.00           H  
ATOM    522 2HG  ARG A  32       9.591   6.327  18.275  1.00  0.00           H  
ATOM    523 1HD  ARG A  32      10.652   8.455  17.989  1.00  0.00           H  
ATOM    524 2HD  ARG A  32      10.278   7.747  16.401  1.00  0.00           H  
ATOM    525  HE  ARG A  32       8.836   9.480  15.977  1.00  0.00           H  
ATOM    526 1HH1 ARG A  32       9.651   9.468  19.394  1.00  0.00           H  
ATOM    527 2HH1 ARG A  32       8.896  11.015  19.708  1.00  0.00           H  
ATOM    528 1HH2 ARG A  32       7.859  11.487  16.397  1.00  0.00           H  
ATOM    529 2HH2 ARG A  32       7.882  12.158  18.012  1.00  0.00           H  
ATOM    530  N   ILE A  33       5.285   7.241  18.598  1.00  0.00           N  
ATOM    531  CA  ILE A  33       4.566   7.948  19.650  1.00  0.00           C  
ATOM    532  C   ILE A  33       3.836   6.995  20.571  1.00  0.00           C  
ATOM    533  O   ILE A  33       3.909   7.135  21.791  1.00  0.00           O  
ATOM    534  CB  ILE A  33       3.557   8.944  19.049  1.00  0.00           C  
ATOM    535  CG1 ILE A  33       4.291  10.089  18.347  1.00  0.00           C  
ATOM    536  CG2 ILE A  33       2.634   9.484  20.132  1.00  0.00           C  
ATOM    537  CD1 ILE A  33       3.395  10.955  17.491  1.00  0.00           C  
ATOM    538  H   ILE A  33       5.051   7.447  17.636  1.00  0.00           H  
ATOM    539  HA  ILE A  33       5.287   8.511  20.241  1.00  0.00           H  
ATOM    540  HB  ILE A  33       2.957   8.442  18.291  1.00  0.00           H  
ATOM    541 1HG1 ILE A  33       4.771  10.725  19.091  1.00  0.00           H  
ATOM    542 2HG1 ILE A  33       5.077   9.682  17.711  1.00  0.00           H  
ATOM    543 1HG2 ILE A  33       1.928  10.187  19.690  1.00  0.00           H  
ATOM    544 2HG2 ILE A  33       2.088   8.659  20.588  1.00  0.00           H  
ATOM    545 3HG2 ILE A  33       3.225   9.993  20.893  1.00  0.00           H  
ATOM    546 1HD1 ILE A  33       3.987  11.744  17.026  1.00  0.00           H  
ATOM    547 2HD1 ILE A  33       2.931  10.345  16.716  1.00  0.00           H  
ATOM    548 3HD1 ILE A  33       2.620  11.403  18.113  1.00  0.00           H  
ATOM    549  N   ASN A  34       3.128   6.032  19.982  1.00  0.00           N  
ATOM    550  CA  ASN A  34       2.409   5.023  20.743  1.00  0.00           C  
ATOM    551  C   ASN A  34       3.348   4.239  21.652  1.00  0.00           C  
ATOM    552  O   ASN A  34       3.041   4.035  22.829  1.00  0.00           O  
ATOM    553  CB  ASN A  34       1.665   4.097  19.804  1.00  0.00           C  
ATOM    554  CG  ASN A  34       0.741   3.147  20.514  1.00  0.00           C  
ATOM    555  OD1 ASN A  34      -0.464   3.400  20.633  1.00  0.00           O  
ATOM    556  ND2 ASN A  34       1.279   2.057  21.001  1.00  0.00           N  
ATOM    557  H   ASN A  34       3.083   5.995  18.969  1.00  0.00           H  
ATOM    558  HA  ASN A  34       1.683   5.526  21.383  1.00  0.00           H  
ATOM    559 1HB  ASN A  34       1.079   4.693  19.102  1.00  0.00           H  
ATOM    560 2HB  ASN A  34       2.381   3.519  19.220  1.00  0.00           H  
ATOM    561 1HD2 ASN A  34       0.708   1.403  21.502  1.00  0.00           H  
ATOM    562 2HD2 ASN A  34       2.256   1.874  20.879  1.00  0.00           H  
ATOM    563  N   SER A  35       4.494   3.818  21.106  1.00  0.00           N  
ATOM    564  CA  SER A  35       5.510   3.116  21.881  1.00  0.00           C  
ATOM    565  C   SER A  35       6.046   3.973  23.021  1.00  0.00           C  
ATOM    566  O   SER A  35       6.205   3.484  24.141  1.00  0.00           O  
ATOM    567  CB  SER A  35       6.653   2.697  20.976  1.00  0.00           C  
ATOM    568  OG  SER A  35       6.230   1.743  20.042  1.00  0.00           O  
ATOM    569  H   SER A  35       4.670   3.992  20.123  1.00  0.00           H  
ATOM    570  HA  SER A  35       5.057   2.222  22.311  1.00  0.00           H  
ATOM    571 1HB  SER A  35       7.044   3.571  20.456  1.00  0.00           H  
ATOM    572 2HB  SER A  35       7.462   2.286  21.579  1.00  0.00           H  
ATOM    573  HG  SER A  35       5.786   2.233  19.346  1.00  0.00           H  
ATOM    574  N   GLU A  36       6.316   5.248  22.733  1.00  0.00           N  
ATOM    575  CA  GLU A  36       6.795   6.187  23.737  1.00  0.00           C  
ATOM    576  C   GLU A  36       5.805   6.331  24.880  1.00  0.00           C  
ATOM    577  O   GLU A  36       6.201   6.289  26.042  1.00  0.00           O  
ATOM    578  CB  GLU A  36       7.067   7.558  23.112  1.00  0.00           C  
ATOM    579  CG  GLU A  36       7.614   8.582  24.097  1.00  0.00           C  
ATOM    580  CD  GLU A  36       7.935   9.918  23.473  1.00  0.00           C  
ATOM    581  OE1 GLU A  36       8.221   9.968  22.297  1.00  0.00           O  
ATOM    582  OE2 GLU A  36       7.896  10.894  24.190  1.00  0.00           O  
ATOM    583  H   GLU A  36       6.190   5.580  21.787  1.00  0.00           H  
ATOM    584  HA  GLU A  36       7.730   5.804  24.146  1.00  0.00           H  
ATOM    585 1HB  GLU A  36       7.785   7.451  22.300  1.00  0.00           H  
ATOM    586 2HB  GLU A  36       6.147   7.958  22.688  1.00  0.00           H  
ATOM    587 1HG  GLU A  36       6.876   8.728  24.884  1.00  0.00           H  
ATOM    588 2HG  GLU A  36       8.515   8.177  24.556  1.00  0.00           H  
ATOM    589  N   LEU A  37       4.526   6.485  24.544  1.00  0.00           N  
ATOM    590  CA  LEU A  37       3.461   6.571  25.534  1.00  0.00           C  
ATOM    591  C   LEU A  37       3.362   5.309  26.382  1.00  0.00           C  
ATOM    592  O   LEU A  37       3.187   5.391  27.597  1.00  0.00           O  
ATOM    593  CB  LEU A  37       2.119   6.827  24.836  1.00  0.00           C  
ATOM    594  CG  LEU A  37       0.904   6.962  25.762  1.00  0.00           C  
ATOM    595  CD1 LEU A  37       1.115   8.133  26.711  1.00  0.00           C  
ATOM    596  CD2 LEU A  37      -0.353   7.155  24.926  1.00  0.00           C  
ATOM    597  H   LEU A  37       4.277   6.541  23.566  1.00  0.00           H  
ATOM    598  HA  LEU A  37       3.678   7.409  26.195  1.00  0.00           H  
ATOM    599 1HB  LEU A  37       2.198   7.746  24.258  1.00  0.00           H  
ATOM    600 2HB  LEU A  37       1.923   6.005  24.148  1.00  0.00           H  
ATOM    601  HG  LEU A  37       0.803   6.058  26.365  1.00  0.00           H  
ATOM    602 1HD1 LEU A  37       0.251   8.229  27.369  1.00  0.00           H  
ATOM    603 2HD1 LEU A  37       2.009   7.960  27.310  1.00  0.00           H  
ATOM    604 3HD1 LEU A  37       1.235   9.050  26.136  1.00  0.00           H  
ATOM    605 1HD2 LEU A  37      -1.217   7.250  25.584  1.00  0.00           H  
ATOM    606 2HD2 LEU A  37      -0.254   8.059  24.324  1.00  0.00           H  
ATOM    607 3HD2 LEU A  37      -0.489   6.295  24.270  1.00  0.00           H  
ATOM    608  N   VAL A  38       3.492   4.142  25.745  1.00  0.00           N  
ATOM    609  CA  VAL A  38       3.498   2.869  26.460  1.00  0.00           C  
ATOM    610  C   VAL A  38       4.638   2.805  27.476  1.00  0.00           C  
ATOM    611  O   VAL A  38       4.446   2.333  28.598  1.00  0.00           O  
ATOM    612  CB  VAL A  38       3.635   1.701  25.465  1.00  0.00           C  
ATOM    613  CG1 VAL A  38       3.853   0.391  26.208  1.00  0.00           C  
ATOM    614  CG2 VAL A  38       2.397   1.622  24.586  1.00  0.00           C  
ATOM    615  H   VAL A  38       3.588   4.131  24.738  1.00  0.00           H  
ATOM    616  HA  VAL A  38       2.558   2.783  27.005  1.00  0.00           H  
ATOM    617  HB  VAL A  38       4.514   1.867  24.843  1.00  0.00           H  
ATOM    618 1HG1 VAL A  38       3.948  -0.423  25.490  1.00  0.00           H  
ATOM    619 2HG1 VAL A  38       4.764   0.458  26.803  1.00  0.00           H  
ATOM    620 3HG1 VAL A  38       3.004   0.199  26.864  1.00  0.00           H  
ATOM    621 1HG2 VAL A  38       2.501   0.795  23.884  1.00  0.00           H  
ATOM    622 2HG2 VAL A  38       1.517   1.462  25.209  1.00  0.00           H  
ATOM    623 3HG2 VAL A  38       2.283   2.555  24.032  1.00  0.00           H  
ATOM    624  N   SER A  39       5.815   3.306  27.093  1.00  0.00           N  
ATOM    625  CA  SER A  39       6.943   3.412  28.014  1.00  0.00           C  
ATOM    626  C   SER A  39       6.674   4.404  29.150  1.00  0.00           C  
ATOM    627  O   SER A  39       6.958   4.112  30.313  1.00  0.00           O  
ATOM    628  CB  SER A  39       8.187   3.830  27.255  1.00  0.00           C  
ATOM    629  OG  SER A  39       9.286   3.944  28.116  1.00  0.00           O  
ATOM    630  H   SER A  39       5.930   3.630  26.140  1.00  0.00           H  
ATOM    631  HA  SER A  39       7.113   2.430  28.457  1.00  0.00           H  
ATOM    632 1HB  SER A  39       8.403   3.096  26.479  1.00  0.00           H  
ATOM    633 2HB  SER A  39       8.008   4.784  26.761  1.00  0.00           H  
ATOM    634  HG  SER A  39       9.047   4.612  28.763  1.00  0.00           H  
ATOM    635  N   ARG A  40       6.140   5.577  28.806  1.00  0.00           N  
ATOM    636  CA  ARG A  40       5.821   6.645  29.789  1.00  0.00           C  
ATOM    637  C   ARG A  40       4.805   6.388  30.929  1.00  0.00           C  
ATOM    638  O   ARG A  40       5.239   6.345  32.090  1.00  0.00           O  
ATOM    639  OXT ARG A  40       3.700   6.923  30.781  1.00  0.00           O  
ATOM    640  CB  ARG A  40       5.310   7.864  29.020  1.00  0.00           C  
ATOM    641  CG  ARG A  40       6.368   8.667  28.286  1.00  0.00           C  
ATOM    642  CD  ARG A  40       5.803   9.825  27.564  1.00  0.00           C  
ATOM    643  NE  ARG A  40       6.865  10.631  26.989  1.00  0.00           N  
ATOM    644  CZ  ARG A  40       7.662  11.491  27.610  1.00  0.00           C  
ATOM    645  NH1 ARG A  40       7.619  11.749  28.908  1.00  0.00           N  
ATOM    646  NH2 ARG A  40       8.505  12.030  26.766  1.00  0.00           N  
ATOM    647  H   ARG A  40       5.941   5.771  27.837  1.00  0.00           H  
ATOM    648  HA  ARG A  40       6.765   6.921  30.256  1.00  0.00           H  
ATOM    649 1HB  ARG A  40       4.579   7.536  28.291  1.00  0.00           H  
ATOM    650 2HB  ARG A  40       4.802   8.537  29.709  1.00  0.00           H  
ATOM    651 1HG  ARG A  40       7.051   9.079  29.029  1.00  0.00           H  
ATOM    652 2HG  ARG A  40       6.943   8.057  27.602  1.00  0.00           H  
ATOM    653 1HD  ARG A  40       5.161   9.481  26.754  1.00  0.00           H  
ATOM    654 2HD  ARG A  40       5.238  10.444  28.250  1.00  0.00           H  
ATOM    655  HE  ARG A  40       7.083  10.609  25.965  1.00  0.00           H  
ATOM    656 1HH1 ARG A  40       6.940  11.284  29.494  1.00  0.00           H  
ATOM    657 2HH1 ARG A  40       8.260  12.413  29.311  1.00  0.00           H  
ATOM    658 1HH2 ARG A  40       8.389  11.680  25.764  1.00  0.00           H  
ATOM    659 2HH2 ARG A  40       9.199  12.700  27.047  1.00  0.00           H  
TER                                                                             
ATOM    661  N   THR B  41     -16.411  -2.046 -28.826  1.00  0.00           N  
ATOM    662  CA  THR B  41     -15.318  -2.620 -28.047  1.00  0.00           C  
ATOM    663  C   THR B  41     -14.735  -1.614 -27.058  1.00  0.00           C  
ATOM    664  O   THR B  41     -14.849  -1.802 -25.847  1.00  0.00           O  
ATOM    665  CB  THR B  41     -14.199  -3.138 -28.971  1.00  0.00           C  
ATOM    666  OG1 THR B  41     -14.720  -4.163 -29.828  1.00  0.00           O  
ATOM    667  CG2 THR B  41     -13.050  -3.704 -28.151  1.00  0.00           C  
ATOM    668 1H   THR B  41     -16.899  -2.781 -29.318  1.00  0.00           H  
ATOM    669 2H   THR B  41     -17.055  -1.583 -28.193  1.00  0.00           H  
ATOM    670 3H   THR B  41     -16.047  -1.377 -29.489  1.00  0.00           H  
ATOM    671  HA  THR B  41     -15.710  -3.461 -27.476  1.00  0.00           H  
ATOM    672  HB  THR B  41     -13.829  -2.320 -29.588  1.00  0.00           H  
ATOM    673  HG1 THR B  41     -14.618  -3.895 -30.745  1.00  0.00           H  
ATOM    674 1HG2 THR B  41     -12.269  -4.065 -28.820  1.00  0.00           H  
ATOM    675 2HG2 THR B  41     -12.644  -2.924 -27.506  1.00  0.00           H  
ATOM    676 3HG2 THR B  41     -13.412  -4.529 -27.538  1.00  0.00           H  
ATOM    677  N   GLU B  42     -14.089  -0.574 -27.586  1.00  0.00           N  
ATOM    678  CA  GLU B  42     -13.341   0.394 -26.786  1.00  0.00           C  
ATOM    679  C   GLU B  42     -14.196   1.101 -25.746  1.00  0.00           C  
ATOM    680  O   GLU B  42     -13.740   1.334 -24.627  1.00  0.00           O  
ATOM    681  CB  GLU B  42     -12.692   1.436 -27.700  1.00  0.00           C  
ATOM    682  CG  GLU B  42     -11.594   0.887 -28.599  1.00  0.00           C  
ATOM    683  CD  GLU B  42     -12.129   0.215 -29.833  1.00  0.00           C  
ATOM    684  OE1 GLU B  42     -13.325   0.190 -30.001  1.00  0.00           O  
ATOM    685  OE2 GLU B  42     -11.341  -0.274 -30.608  1.00  0.00           O  
ATOM    686  H   GLU B  42     -14.074  -0.471 -28.590  1.00  0.00           H  
ATOM    687  HA  GLU B  42     -12.550  -0.140 -26.260  1.00  0.00           H  
ATOM    688 1HB  GLU B  42     -13.454   1.884 -28.338  1.00  0.00           H  
ATOM    689 2HB  GLU B  42     -12.262   2.233 -27.094  1.00  0.00           H  
ATOM    690 1HG  GLU B  42     -10.941   1.706 -28.899  1.00  0.00           H  
ATOM    691 2HG  GLU B  42     -10.998   0.173 -28.032  1.00  0.00           H  
ATOM    692  N   ASP B  43     -15.421   1.457 -26.124  1.00  0.00           N  
ATOM    693  CA  ASP B  43     -16.326   2.170 -25.235  1.00  0.00           C  
ATOM    694  C   ASP B  43     -16.740   1.307 -24.057  1.00  0.00           C  
ATOM    695  O   ASP B  43     -16.838   1.795 -22.931  1.00  0.00           O  
ATOM    696  CB  ASP B  43     -17.572   2.632 -25.996  1.00  0.00           C  
ATOM    697  CG  ASP B  43     -17.285   3.769 -26.967  1.00  0.00           C  
ATOM    698  OD1 ASP B  43     -16.257   4.391 -26.836  1.00  0.00           O  
ATOM    699  OD2 ASP B  43     -18.096   4.005 -27.831  1.00  0.00           O  
ATOM    700  H   ASP B  43     -15.733   1.234 -27.058  1.00  0.00           H  
ATOM    701  HA  ASP B  43     -15.809   3.049 -24.849  1.00  0.00           H  
ATOM    702 1HB  ASP B  43     -17.988   1.793 -26.555  1.00  0.00           H  
ATOM    703 2HB  ASP B  43     -18.330   2.962 -25.286  1.00  0.00           H  
ATOM    704  N   GLU B  44     -16.975   0.025 -24.324  1.00  0.00           N  
ATOM    705  CA  GLU B  44     -17.343  -0.928 -23.292  1.00  0.00           C  
ATOM    706  C   GLU B  44     -16.177  -1.178 -22.345  1.00  0.00           C  
ATOM    707  O   GLU B  44     -16.366  -1.240 -21.128  1.00  0.00           O  
ATOM    708  CB  GLU B  44     -17.799  -2.246 -23.920  1.00  0.00           C  
ATOM    709  CG  GLU B  44     -19.096  -2.150 -24.711  1.00  0.00           C  
ATOM    710  CD  GLU B  44     -18.898  -1.596 -26.095  1.00  0.00           C  
ATOM    711  OE1 GLU B  44     -17.776  -1.327 -26.451  1.00  0.00           O  
ATOM    712  OE2 GLU B  44     -19.869  -1.443 -26.797  1.00  0.00           O  
ATOM    713  H   GLU B  44     -16.888  -0.301 -25.275  1.00  0.00           H  
ATOM    714  HA  GLU B  44     -18.167  -0.510 -22.713  1.00  0.00           H  
ATOM    715 1HB  GLU B  44     -17.025  -2.617 -24.591  1.00  0.00           H  
ATOM    716 2HB  GLU B  44     -17.939  -2.993 -23.138  1.00  0.00           H  
ATOM    717 1HG  GLU B  44     -19.536  -3.144 -24.790  1.00  0.00           H  
ATOM    718 2HG  GLU B  44     -19.795  -1.515 -24.168  1.00  0.00           H  
ATOM    719  N   LEU B  45     -14.971  -1.287 -22.910  1.00  0.00           N  
ATOM    720  CA  LEU B  45     -13.755  -1.424 -22.120  1.00  0.00           C  
ATOM    721  C   LEU B  45     -13.569  -0.221 -21.209  1.00  0.00           C  
ATOM    722  O   LEU B  45     -13.270  -0.380 -20.025  1.00  0.00           O  
ATOM    723  CB  LEU B  45     -12.536  -1.575 -23.039  1.00  0.00           C  
ATOM    724  CG  LEU B  45     -12.444  -2.898 -23.811  1.00  0.00           C  
ATOM    725  CD1 LEU B  45     -11.305  -2.820 -24.819  1.00  0.00           C  
ATOM    726  CD2 LEU B  45     -12.232  -4.043 -22.833  1.00  0.00           C  
ATOM    727  H   LEU B  45     -14.893  -1.267 -23.920  1.00  0.00           H  
ATOM    728  HA  LEU B  45     -13.840  -2.318 -21.503  1.00  0.00           H  
ATOM    729 1HB  LEU B  45     -12.548  -0.767 -23.768  1.00  0.00           H  
ATOM    730 2HB  LEU B  45     -11.633  -1.480 -22.436  1.00  0.00           H  
ATOM    731  HG  LEU B  45     -13.369  -3.060 -24.365  1.00  0.00           H  
ATOM    732 1HD1 LEU B  45     -11.240  -3.760 -25.367  1.00  0.00           H  
ATOM    733 2HD1 LEU B  45     -11.493  -2.005 -25.518  1.00  0.00           H  
ATOM    734 3HD1 LEU B  45     -10.368  -2.641 -24.294  1.00  0.00           H  
ATOM    735 1HD2 LEU B  45     -12.168  -4.984 -23.381  1.00  0.00           H  
ATOM    736 2HD2 LEU B  45     -11.307  -3.882 -22.279  1.00  0.00           H  
ATOM    737 3HD2 LEU B  45     -13.069  -4.087 -22.136  1.00  0.00           H  
ATOM    738  N   LYS B  46     -13.767   0.974 -21.768  1.00  0.00           N  
ATOM    739  CA  LYS B  46     -13.693   2.221 -21.023  1.00  0.00           C  
ATOM    740  C   LYS B  46     -14.673   2.249 -19.867  1.00  0.00           C  
ATOM    741  O   LYS B  46     -14.286   2.577 -18.747  1.00  0.00           O  
ATOM    742  CB  LYS B  46     -13.949   3.410 -21.951  1.00  0.00           C  
ATOM    743  CG  LYS B  46     -13.862   4.769 -21.270  1.00  0.00           C  
ATOM    744  CD  LYS B  46     -14.081   5.900 -22.264  1.00  0.00           C  
ATOM    745  CE  LYS B  46     -14.036   7.258 -21.578  1.00  0.00           C  
ATOM    746  NZ  LYS B  46     -14.248   8.374 -22.539  1.00  0.00           N  
ATOM    747  H   LYS B  46     -13.977   1.028 -22.755  1.00  0.00           H  
ATOM    748  HA  LYS B  46     -12.689   2.317 -20.611  1.00  0.00           H  
ATOM    749 1HB  LYS B  46     -13.225   3.397 -22.767  1.00  0.00           H  
ATOM    750 2HB  LYS B  46     -14.942   3.320 -22.393  1.00  0.00           H  
ATOM    751 1HG  LYS B  46     -14.619   4.834 -20.488  1.00  0.00           H  
ATOM    752 2HG  LYS B  46     -12.880   4.885 -20.812  1.00  0.00           H  
ATOM    753 1HD  LYS B  46     -13.307   5.865 -23.033  1.00  0.00           H  
ATOM    754 2HD  LYS B  46     -15.051   5.779 -22.745  1.00  0.00           H  
ATOM    755 1HE  LYS B  46     -14.807   7.303 -20.811  1.00  0.00           H  
ATOM    756 2HE  LYS B  46     -13.067   7.390 -21.096  1.00  0.00           H  
ATOM    757 1HZ  LYS B  46     -14.211   9.255 -22.046  1.00  0.00           H  
ATOM    758 2HZ  LYS B  46     -13.526   8.353 -23.246  1.00  0.00           H  
ATOM    759 3HZ  LYS B  46     -15.152   8.273 -22.979  1.00  0.00           H  
ATOM    760  N   GLU B  47     -15.931   1.893 -20.139  1.00  0.00           N  
ATOM    761  CA  GLU B  47     -16.960   1.826 -19.109  1.00  0.00           C  
ATOM    762  C   GLU B  47     -16.553   0.924 -17.956  1.00  0.00           C  
ATOM    763  O   GLU B  47     -16.702   1.302 -16.793  1.00  0.00           O  
ATOM    764  CB  GLU B  47     -18.282   1.329 -19.687  1.00  0.00           C  
ATOM    765  CG  GLU B  47     -19.380   1.211 -18.641  1.00  0.00           C  
ATOM    766  CD  GLU B  47     -20.650   0.597 -19.155  1.00  0.00           C  
ATOM    767  OE1 GLU B  47     -21.028   0.871 -20.269  1.00  0.00           O  
ATOM    768  OE2 GLU B  47     -21.254  -0.146 -18.414  1.00  0.00           O  
ATOM    769  H   GLU B  47     -16.188   1.665 -21.090  1.00  0.00           H  
ATOM    770  HA  GLU B  47     -17.111   2.831 -18.713  1.00  0.00           H  
ATOM    771 1HB  GLU B  47     -18.623   2.013 -20.464  1.00  0.00           H  
ATOM    772 2HB  GLU B  47     -18.142   0.350 -20.146  1.00  0.00           H  
ATOM    773 1HG  GLU B  47     -19.005   0.602 -17.819  1.00  0.00           H  
ATOM    774 2HG  GLU B  47     -19.596   2.204 -18.249  1.00  0.00           H  
ATOM    775  N   ARG B  48     -16.036  -0.263 -18.280  1.00  0.00           N  
ATOM    776  CA  ARG B  48     -15.543  -1.184 -17.266  1.00  0.00           C  
ATOM    777  C   ARG B  48     -14.464  -0.542 -16.407  1.00  0.00           C  
ATOM    778  O   ARG B  48     -14.521  -0.626 -15.180  1.00  0.00           O  
ATOM    779  CB  ARG B  48     -14.986  -2.442 -17.915  1.00  0.00           C  
ATOM    780  CG  ARG B  48     -16.030  -3.361 -18.531  1.00  0.00           C  
ATOM    781  CD  ARG B  48     -15.406  -4.534 -19.194  1.00  0.00           C  
ATOM    782  NE  ARG B  48     -16.401  -5.416 -19.784  1.00  0.00           N  
ATOM    783  CZ  ARG B  48     -16.117  -6.473 -20.569  1.00  0.00           C  
ATOM    784  NH1 ARG B  48     -14.867  -6.767 -20.848  1.00  0.00           N  
ATOM    785  NH2 ARG B  48     -17.096  -7.215 -21.058  1.00  0.00           N  
ATOM    786  H   ARG B  48     -15.977  -0.532 -19.255  1.00  0.00           H  
ATOM    787  HA  ARG B  48     -16.377  -1.462 -16.621  1.00  0.00           H  
ATOM    788 1HB  ARG B  48     -14.285  -2.166 -18.702  1.00  0.00           H  
ATOM    789 2HB  ARG B  48     -14.434  -3.021 -17.174  1.00  0.00           H  
ATOM    790 1HG  ARG B  48     -16.700  -3.723 -17.751  1.00  0.00           H  
ATOM    791 2HG  ARG B  48     -16.604  -2.810 -19.276  1.00  0.00           H  
ATOM    792 1HD  ARG B  48     -14.741  -4.193 -19.986  1.00  0.00           H  
ATOM    793 2HD  ARG B  48     -14.837  -5.106 -18.462  1.00  0.00           H  
ATOM    794  HE  ARG B  48     -17.375  -5.221 -19.592  1.00  0.00           H  
ATOM    795 1HH1 ARG B  48     -14.119  -6.200 -20.474  1.00  0.00           H  
ATOM    796 2HH1 ARG B  48     -14.654  -7.559 -21.437  1.00  0.00           H  
ATOM    797 1HH2 ARG B  48     -18.057  -6.988 -20.844  1.00  0.00           H  
ATOM    798 2HH2 ARG B  48     -16.883  -8.007 -21.646  1.00  0.00           H  
ATOM    799  N   GLN B  49     -13.493   0.103 -17.055  1.00  0.00           N  
ATOM    800  CA  GLN B  49     -12.405   0.773 -16.355  1.00  0.00           C  
ATOM    801  C   GLN B  49     -12.909   1.866 -15.422  1.00  0.00           C  
ATOM    802  O   GLN B  49     -12.432   1.977 -14.292  1.00  0.00           O  
ATOM    803  CB  GLN B  49     -11.415   1.358 -17.357  1.00  0.00           C  
ATOM    804  CG  GLN B  49     -10.616   0.307 -18.102  1.00  0.00           C  
ATOM    805  CD  GLN B  49      -9.653   0.904 -19.103  1.00  0.00           C  
ATOM    806  OE1 GLN B  49      -8.520   1.245 -18.750  1.00  0.00           O  
ATOM    807  NE2 GLN B  49     -10.091   1.034 -20.350  1.00  0.00           N  
ATOM    808  H   GLN B  49     -13.499   0.119 -18.068  1.00  0.00           H  
ATOM    809  HA  GLN B  49     -11.884   0.037 -15.750  1.00  0.00           H  
ATOM    810 1HB  GLN B  49     -11.947   1.961 -18.091  1.00  0.00           H  
ATOM    811 2HB  GLN B  49     -10.714   2.013 -16.840  1.00  0.00           H  
ATOM    812 1HG  GLN B  49     -10.040  -0.272 -17.384  1.00  0.00           H  
ATOM    813 2HG  GLN B  49     -11.303  -0.347 -18.636  1.00  0.00           H  
ATOM    814 1HE2 GLN B  49      -9.495   1.422 -21.054  1.00  0.00           H  
ATOM    815 2HE2 GLN B  49     -11.018   0.742 -20.587  1.00  0.00           H  
ATOM    816  N   ASP B  50     -13.886   2.647 -15.888  1.00  0.00           N  
ATOM    817  CA  ASP B  50     -14.522   3.674 -15.072  1.00  0.00           C  
ATOM    818  C   ASP B  50     -15.122   3.074 -13.805  1.00  0.00           C  
ATOM    819  O   ASP B  50     -14.902   3.588 -12.706  1.00  0.00           O  
ATOM    820  CB  ASP B  50     -15.611   4.395 -15.869  1.00  0.00           C  
ATOM    821  CG  ASP B  50     -15.048   5.308 -16.950  1.00  0.00           C  
ATOM    822  OD1 ASP B  50     -13.883   5.621 -16.888  1.00  0.00           O  
ATOM    823  OD2 ASP B  50     -15.789   5.685 -17.826  1.00  0.00           O  
ATOM    824  H   ASP B  50     -14.204   2.521 -16.839  1.00  0.00           H  
ATOM    825  HA  ASP B  50     -13.766   4.403 -14.781  1.00  0.00           H  
ATOM    826 1HB  ASP B  50     -16.265   3.660 -16.340  1.00  0.00           H  
ATOM    827 2HB  ASP B  50     -16.224   4.991 -15.192  1.00  0.00           H  
ATOM    828  N   ARG B  51     -15.876   1.983 -13.973  1.00  0.00           N  
ATOM    829  CA  ARG B  51     -16.513   1.281 -12.864  1.00  0.00           C  
ATOM    830  C   ARG B  51     -15.496   0.771 -11.845  1.00  0.00           C  
ATOM    831  O   ARG B  51     -15.723   0.863 -10.638  1.00  0.00           O  
ATOM    832  CB  ARG B  51     -17.335   0.108 -13.383  1.00  0.00           C  
ATOM    833  CG  ARG B  51     -18.594   0.482 -14.153  1.00  0.00           C  
ATOM    834  CD  ARG B  51     -19.278  -0.722 -14.696  1.00  0.00           C  
ATOM    835  NE  ARG B  51     -20.409  -0.379 -15.545  1.00  0.00           N  
ATOM    836  CZ  ARG B  51     -21.604   0.059 -15.111  1.00  0.00           C  
ATOM    837  NH1 ARG B  51     -21.835   0.218 -13.826  1.00  0.00           N  
ATOM    838  NH2 ARG B  51     -22.539   0.328 -16.002  1.00  0.00           N  
ATOM    839  H   ARG B  51     -16.025   1.632 -14.913  1.00  0.00           H  
ATOM    840  HA  ARG B  51     -17.185   1.977 -12.362  1.00  0.00           H  
ATOM    841 1HB  ARG B  51     -16.722  -0.506 -14.040  1.00  0.00           H  
ATOM    842 2HB  ARG B  51     -17.640  -0.518 -12.545  1.00  0.00           H  
ATOM    843 1HG  ARG B  51     -19.286   0.996 -13.486  1.00  0.00           H  
ATOM    844 2HG  ARG B  51     -18.338   1.140 -14.983  1.00  0.00           H  
ATOM    845 1HD  ARG B  51     -18.572  -1.302 -15.289  1.00  0.00           H  
ATOM    846 2HD  ARG B  51     -19.645  -1.332 -13.872  1.00  0.00           H  
ATOM    847  HE  ARG B  51     -20.305  -0.480 -16.550  1.00  0.00           H  
ATOM    848 1HH1 ARG B  51     -21.111   0.010 -13.154  1.00  0.00           H  
ATOM    849 2HH1 ARG B  51     -22.737   0.549 -13.515  1.00  0.00           H  
ATOM    850 1HH2 ARG B  51     -22.330   0.197 -16.989  1.00  0.00           H  
ATOM    851 2HH2 ARG B  51     -23.445   0.659 -15.709  1.00  0.00           H  
ATOM    852  N   LEU B  52     -14.375   0.242 -12.335  1.00  0.00           N  
ATOM    853  CA  LEU B  52     -13.305  -0.238 -11.469  1.00  0.00           C  
ATOM    854  C   LEU B  52     -12.703   0.891 -10.638  1.00  0.00           C  
ATOM    855  O   LEU B  52     -12.618   0.780  -9.414  1.00  0.00           O  
ATOM    856  CB  LEU B  52     -12.217  -0.904 -12.315  1.00  0.00           C  
ATOM    857  CG  LEU B  52     -12.642  -2.199 -13.015  1.00  0.00           C  
ATOM    858  CD1 LEU B  52     -11.618  -2.557 -14.074  1.00  0.00           C  
ATOM    859  CD2 LEU B  52     -12.772  -3.311 -11.991  1.00  0.00           C  
ATOM    860  H   LEU B  52     -14.263   0.161 -13.339  1.00  0.00           H  
ATOM    861  HA  LEU B  52     -13.722  -0.980 -10.789  1.00  0.00           H  
ATOM    862 1HB  LEU B  52     -11.890  -0.205 -13.082  1.00  0.00           H  
ATOM    863 2HB  LEU B  52     -11.367  -1.136 -11.674  1.00  0.00           H  
ATOM    864  HG  LEU B  52     -13.603  -2.052 -13.504  1.00  0.00           H  
ATOM    865 1HD1 LEU B  52     -11.926  -3.473 -14.578  1.00  0.00           H  
ATOM    866 2HD1 LEU B  52     -11.546  -1.753 -14.801  1.00  0.00           H  
ATOM    867 3HD1 LEU B  52     -10.648  -2.710 -13.604  1.00  0.00           H  
ATOM    868 1HD2 LEU B  52     -13.081  -4.230 -12.489  1.00  0.00           H  
ATOM    869 2HD2 LEU B  52     -11.812  -3.469 -11.504  1.00  0.00           H  
ATOM    870 3HD2 LEU B  52     -13.518  -3.034 -11.245  1.00  0.00           H  
ATOM    871  N   ILE B  53     -12.316   1.977 -11.311  1.00  0.00           N  
ATOM    872  CA  ILE B  53     -11.725   3.155 -10.675  1.00  0.00           C  
ATOM    873  C   ILE B  53     -12.628   3.763  -9.607  1.00  0.00           C  
ATOM    874  O   ILE B  53     -12.165   4.146  -8.526  1.00  0.00           O  
ATOM    875  CB  ILE B  53     -11.398   4.229 -11.728  1.00  0.00           C  
ATOM    876  CG1 ILE B  53     -10.258   3.757 -12.635  1.00  0.00           C  
ATOM    877  CG2 ILE B  53     -11.036   5.543 -11.053  1.00  0.00           C  
ATOM    878  CD1 ILE B  53     -10.056   4.619 -13.861  1.00  0.00           C  
ATOM    879  H   ILE B  53     -12.424   1.988 -12.317  1.00  0.00           H  
ATOM    880  HA  ILE B  53     -10.793   2.852 -10.199  1.00  0.00           H  
ATOM    881  HB  ILE B  53     -12.265   4.386 -12.369  1.00  0.00           H  
ATOM    882 1HG1 ILE B  53      -9.326   3.743 -12.071  1.00  0.00           H  
ATOM    883 2HG1 ILE B  53     -10.454   2.737 -12.966  1.00  0.00           H  
ATOM    884 1HG2 ILE B  53     -10.807   6.291 -11.812  1.00  0.00           H  
ATOM    885 2HG2 ILE B  53     -11.876   5.884 -10.450  1.00  0.00           H  
ATOM    886 3HG2 ILE B  53     -10.166   5.396 -10.414  1.00  0.00           H  
ATOM    887 1HD1 ILE B  53      -9.232   4.222 -14.454  1.00  0.00           H  
ATOM    888 2HD1 ILE B  53     -10.968   4.618 -14.460  1.00  0.00           H  
ATOM    889 3HD1 ILE B  53      -9.824   5.638 -13.554  1.00  0.00           H  
ATOM    890  N   GLU B  54     -13.930   3.810  -9.898  1.00  0.00           N  
ATOM    891  CA  GLU B  54     -14.943   4.281  -8.958  1.00  0.00           C  
ATOM    892  C   GLU B  54     -14.944   3.535  -7.623  1.00  0.00           C  
ATOM    893  O   GLU B  54     -15.373   4.086  -6.610  1.00  0.00           O  
ATOM    894  CB  GLU B  54     -16.332   4.174  -9.590  1.00  0.00           C  
ATOM    895  CG  GLU B  54     -17.476   4.586  -8.671  1.00  0.00           C  
ATOM    896  CD  GLU B  54     -18.114   3.422  -7.958  1.00  0.00           C  
ATOM    897  OE1 GLU B  54     -18.285   2.394  -8.571  1.00  0.00           O  
ATOM    898  OE2 GLU B  54     -18.448   3.562  -6.803  1.00  0.00           O  
ATOM    899  H   GLU B  54     -14.241   3.514 -10.816  1.00  0.00           H  
ATOM    900  HA  GLU B  54     -14.743   5.333  -8.750  1.00  0.00           H  
ATOM    901 1HB  GLU B  54     -16.374   4.800 -10.481  1.00  0.00           H  
ATOM    902 2HB  GLU B  54     -16.510   3.146  -9.904  1.00  0.00           H  
ATOM    903 1HG  GLU B  54     -17.093   5.286  -7.930  1.00  0.00           H  
ATOM    904 2HG  GLU B  54     -18.231   5.102  -9.263  1.00  0.00           H  
ATOM    905  N   LYS B  55     -14.479   2.289  -7.616  1.00  0.00           N  
ATOM    906  CA  LYS B  55     -14.394   1.523  -6.390  1.00  0.00           C  
ATOM    907  C   LYS B  55     -13.023   1.690  -5.760  1.00  0.00           C  
ATOM    908  O   LYS B  55     -12.916   1.857  -4.545  1.00  0.00           O  
ATOM    909  CB  LYS B  55     -14.679   0.047  -6.662  1.00  0.00           C  
ATOM    910  CG  LYS B  55     -16.122  -0.245  -7.042  1.00  0.00           C  
ATOM    911  CD  LYS B  55     -17.072   0.231  -5.953  1.00  0.00           C  
ATOM    912  CE  LYS B  55     -18.488  -0.281  -6.171  1.00  0.00           C  
ATOM    913  NZ  LYS B  55     -18.913  -0.145  -7.588  1.00  0.00           N  
ATOM    914  H   LYS B  55     -14.138   1.859  -8.464  1.00  0.00           H  
ATOM    915  HA  LYS B  55     -15.138   1.901  -5.688  1.00  0.00           H  
ATOM    916 1HB  LYS B  55     -14.043  -0.304  -7.475  1.00  0.00           H  
ATOM    917 2HB  LYS B  55     -14.437  -0.543  -5.777  1.00  0.00           H  
ATOM    918 1HG  LYS B  55     -16.367   0.266  -7.975  1.00  0.00           H  
ATOM    919 2HG  LYS B  55     -16.254  -1.317  -7.188  1.00  0.00           H  
ATOM    920 1HD  LYS B  55     -16.715  -0.115  -4.982  1.00  0.00           H  
ATOM    921 2HD  LYS B  55     -17.093   1.321  -5.945  1.00  0.00           H  
ATOM    922 1HE  LYS B  55     -18.544  -1.330  -5.884  1.00  0.00           H  
ATOM    923 2HE  LYS B  55     -19.170   0.292  -5.543  1.00  0.00           H  
ATOM    924 1HZ  LYS B  55     -19.859  -0.481  -7.696  1.00  0.00           H  
ATOM    925 2HZ  LYS B  55     -18.865   0.830  -7.861  1.00  0.00           H  
ATOM    926 3HZ  LYS B  55     -18.296  -0.682  -8.178  1.00  0.00           H  
ATOM    927  N   PHE B  56     -11.986   1.633  -6.602  1.00  0.00           N  
ATOM    928  CA  PHE B  56     -10.591   1.693  -6.176  1.00  0.00           C  
ATOM    929  C   PHE B  56     -10.289   2.876  -5.278  1.00  0.00           C  
ATOM    930  O   PHE B  56      -9.764   2.702  -4.176  1.00  0.00           O  
ATOM    931  CB  PHE B  56      -9.672   1.749  -7.397  1.00  0.00           C  
ATOM    932  CG  PHE B  56      -8.215   1.882  -7.054  1.00  0.00           C  
ATOM    933  CD1 PHE B  56      -7.485   0.784  -6.625  1.00  0.00           C  
ATOM    934  CD2 PHE B  56      -7.572   3.106  -7.160  1.00  0.00           C  
ATOM    935  CE1 PHE B  56      -6.145   0.906  -6.309  1.00  0.00           C  
ATOM    936  CE2 PHE B  56      -6.233   3.231  -6.846  1.00  0.00           C  
ATOM    937  CZ  PHE B  56      -5.519   2.129  -6.420  1.00  0.00           C  
ATOM    938  H   PHE B  56     -12.173   1.506  -7.590  1.00  0.00           H  
ATOM    939  HA  PHE B  56     -10.366   0.781  -5.621  1.00  0.00           H  
ATOM    940 1HB  PHE B  56      -9.800   0.844  -7.990  1.00  0.00           H  
ATOM    941 2HB  PHE B  56      -9.952   2.593  -8.025  1.00  0.00           H  
ATOM    942  HD1 PHE B  56      -7.980  -0.184  -6.539  1.00  0.00           H  
ATOM    943  HD2 PHE B  56      -8.136   3.977  -7.496  1.00  0.00           H  
ATOM    944  HE1 PHE B  56      -5.584   0.034  -5.973  1.00  0.00           H  
ATOM    945  HE2 PHE B  56      -5.739   4.199  -6.933  1.00  0.00           H  
ATOM    946  HZ  PHE B  56      -4.463   2.226  -6.170  1.00  0.00           H  
ATOM    947  N   ILE B  57     -10.570   4.077  -5.778  1.00  0.00           N  
ATOM    948  CA  ILE B  57     -10.189   5.302  -5.084  1.00  0.00           C  
ATOM    949  C   ILE B  57     -10.879   5.423  -3.735  1.00  0.00           C  
ATOM    950  O   ILE B  57     -10.248   5.781  -2.736  1.00  0.00           O  
ATOM    951  CB  ILE B  57     -10.521   6.539  -5.938  1.00  0.00           C  
ATOM    952  CG1 ILE B  57      -9.630   6.584  -7.182  1.00  0.00           C  
ATOM    953  CG2 ILE B  57     -10.360   7.810  -5.119  1.00  0.00           C  
ATOM    954  CD1 ILE B  57     -10.068   7.600  -8.212  1.00  0.00           C  
ATOM    955  H   ILE B  57     -11.031   4.139  -6.681  1.00  0.00           H  
ATOM    956  HA  ILE B  57      -9.114   5.280  -4.915  1.00  0.00           H  
ATOM    957  HB  ILE B  57     -11.550   6.473  -6.290  1.00  0.00           H  
ATOM    958 1HG1 ILE B  57      -8.606   6.816  -6.888  1.00  0.00           H  
ATOM    959 2HG1 ILE B  57      -9.618   5.603  -7.657  1.00  0.00           H  
ATOM    960 1HG2 ILE B  57     -10.598   8.675  -5.738  1.00  0.00           H  
ATOM    961 2HG2 ILE B  57     -11.035   7.779  -4.264  1.00  0.00           H  
ATOM    962 3HG2 ILE B  57      -9.332   7.888  -4.766  1.00  0.00           H  
ATOM    963 1HD1 ILE B  57      -9.388   7.572  -9.064  1.00  0.00           H  
ATOM    964 2HD1 ILE B  57     -11.079   7.366  -8.547  1.00  0.00           H  
ATOM    965 3HD1 ILE B  57     -10.054   8.595  -7.769  1.00  0.00           H  
ATOM    966  N   LYS B  58     -12.178   5.129  -3.724  1.00  0.00           N  
ATOM    967  CA  LYS B  58     -12.986   5.178  -2.519  1.00  0.00           C  
ATOM    968  C   LYS B  58     -12.449   4.228  -1.468  1.00  0.00           C  
ATOM    969  O   LYS B  58     -12.287   4.611  -0.309  1.00  0.00           O  
ATOM    970  CB  LYS B  58     -14.437   4.825  -2.839  1.00  0.00           C  
ATOM    971  CG  LYS B  58     -15.167   5.857  -3.685  1.00  0.00           C  
ATOM    972  CD  LYS B  58     -16.601   5.426  -3.958  1.00  0.00           C  
ATOM    973  CE  LYS B  58     -17.309   6.406  -4.881  1.00  0.00           C  
ATOM    974  NZ  LYS B  58     -18.658   5.920  -5.271  1.00  0.00           N  
ATOM    975  H   LYS B  58     -12.622   4.855  -4.589  1.00  0.00           H  
ATOM    976  HA  LYS B  58     -12.947   6.189  -2.112  1.00  0.00           H  
ATOM    977 1HB  LYS B  58     -14.472   3.874  -3.372  1.00  0.00           H  
ATOM    978 2HB  LYS B  58     -14.995   4.701  -1.911  1.00  0.00           H  
ATOM    979 1HG  LYS B  58     -15.175   6.816  -3.167  1.00  0.00           H  
ATOM    980 2HG  LYS B  58     -14.648   5.980  -4.635  1.00  0.00           H  
ATOM    981 1HD  LYS B  58     -16.607   4.437  -4.419  1.00  0.00           H  
ATOM    982 2HD  LYS B  58     -17.149   5.372  -3.018  1.00  0.00           H  
ATOM    983 1HE  LYS B  58     -17.412   7.364  -4.374  1.00  0.00           H  
ATOM    984 2HE  LYS B  58     -16.711   6.548  -5.782  1.00  0.00           H  
ATOM    985 1HZ  LYS B  58     -19.097   6.592  -5.882  1.00  0.00           H  
ATOM    986 2HZ  LYS B  58     -18.565   5.037  -5.760  1.00  0.00           H  
ATOM    987 3HZ  LYS B  58     -19.226   5.791  -4.447  1.00  0.00           H  
ATOM    988  N   ALA B  59     -12.175   2.994  -1.888  1.00  0.00           N  
ATOM    989  CA  ALA B  59     -11.658   1.955  -1.015  1.00  0.00           C  
ATOM    990  C   ALA B  59     -10.339   2.363  -0.378  1.00  0.00           C  
ATOM    991  O   ALA B  59     -10.149   2.181   0.824  1.00  0.00           O  
ATOM    992  CB  ALA B  59     -11.485   0.669  -1.801  1.00  0.00           C  
ATOM    993  H   ALA B  59     -12.342   2.751  -2.857  1.00  0.00           H  
ATOM    994  HA  ALA B  59     -12.382   1.791  -0.217  1.00  0.00           H  
ATOM    995 1HB  ALA B  59     -11.128  -0.111  -1.137  1.00  0.00           H  
ATOM    996 2HB  ALA B  59     -12.444   0.374  -2.228  1.00  0.00           H  
ATOM    997 3HB  ALA B  59     -10.765   0.825  -2.602  1.00  0.00           H  
ATOM    998  N   MET B  60      -9.439   2.926  -1.182  1.00  0.00           N  
ATOM    999  CA  MET B  60      -8.154   3.408  -0.693  1.00  0.00           C  
ATOM   1000  C   MET B  60      -8.327   4.421   0.436  1.00  0.00           C  
ATOM   1001  O   MET B  60      -7.693   4.299   1.489  1.00  0.00           O  
ATOM   1002  CB  MET B  60      -7.354   4.021  -1.841  1.00  0.00           C  
ATOM   1003  CG  MET B  60      -6.852   3.015  -2.867  1.00  0.00           C  
ATOM   1004  SD  MET B  60      -5.690   1.827  -2.165  1.00  0.00           S  
ATOM   1005  CE  MET B  60      -4.291   2.889  -1.815  1.00  0.00           C  
ATOM   1006  H   MET B  60      -9.645   3.021  -2.170  1.00  0.00           H  
ATOM   1007  HA  MET B  60      -7.596   2.560  -0.296  1.00  0.00           H  
ATOM   1008 1HB  MET B  60      -7.970   4.752  -2.363  1.00  0.00           H  
ATOM   1009 2HB  MET B  60      -6.488   4.550  -1.439  1.00  0.00           H  
ATOM   1010 1HG  MET B  60      -7.697   2.467  -3.282  1.00  0.00           H  
ATOM   1011 2HG  MET B  60      -6.355   3.543  -3.681  1.00  0.00           H  
ATOM   1012 1HE  MET B  60      -3.487   2.298  -1.375  1.00  0.00           H  
ATOM   1013 2HE  MET B  60      -3.941   3.347  -2.741  1.00  0.00           H  
ATOM   1014 3HE  MET B  60      -4.593   3.669  -1.115  1.00  0.00           H  
ATOM   1015  N   ALA B  61      -9.192   5.411   0.205  1.00  0.00           N  
ATOM   1016  CA  ALA B  61      -9.482   6.443   1.194  1.00  0.00           C  
ATOM   1017  C   ALA B  61     -10.054   5.846   2.479  1.00  0.00           C  
ATOM   1018  O   ALA B  61      -9.651   6.238   3.578  1.00  0.00           O  
ATOM   1019  CB  ALA B  61     -10.452   7.458   0.613  1.00  0.00           C  
ATOM   1020  H   ALA B  61      -9.663   5.457  -0.693  1.00  0.00           H  
ATOM   1021  HA  ALA B  61      -8.547   6.944   1.444  1.00  0.00           H  
ATOM   1022 1HB  ALA B  61     -10.640   8.243   1.346  1.00  0.00           H  
ATOM   1023 2HB  ALA B  61     -10.020   7.898  -0.286  1.00  0.00           H  
ATOM   1024 3HB  ALA B  61     -11.389   6.966   0.361  1.00  0.00           H  
ATOM   1025  N   LYS B  62     -10.993   4.908   2.331  1.00  0.00           N  
ATOM   1026  CA  LYS B  62     -11.623   4.243   3.464  1.00  0.00           C  
ATOM   1027  C   LYS B  62     -10.605   3.528   4.337  1.00  0.00           C  
ATOM   1028  O   LYS B  62     -10.593   3.713   5.558  1.00  0.00           O  
ATOM   1029  CB  LYS B  62     -12.680   3.250   2.976  1.00  0.00           C  
ATOM   1030  CG  LYS B  62     -13.928   3.896   2.391  1.00  0.00           C  
ATOM   1031  CD  LYS B  62     -14.920   2.847   1.910  1.00  0.00           C  
ATOM   1032  CE  LYS B  62     -16.160   3.492   1.309  1.00  0.00           C  
ATOM   1033  NZ  LYS B  62     -17.123   2.478   0.799  1.00  0.00           N  
ATOM   1034  H   LYS B  62     -11.291   4.651   1.398  1.00  0.00           H  
ATOM   1035  HA  LYS B  62     -12.119   4.997   4.075  1.00  0.00           H  
ATOM   1036 1HB  LYS B  62     -12.247   2.604   2.211  1.00  0.00           H  
ATOM   1037 2HB  LYS B  62     -12.990   2.613   3.805  1.00  0.00           H  
ATOM   1038 1HG  LYS B  62     -14.407   4.516   3.150  1.00  0.00           H  
ATOM   1039 2HG  LYS B  62     -13.649   4.532   1.551  1.00  0.00           H  
ATOM   1040 1HD  LYS B  62     -14.446   2.217   1.156  1.00  0.00           H  
ATOM   1041 2HD  LYS B  62     -15.219   2.218   2.748  1.00  0.00           H  
ATOM   1042 1HE  LYS B  62     -16.657   4.099   2.064  1.00  0.00           H  
ATOM   1043 2HE  LYS B  62     -15.869   4.143   0.485  1.00  0.00           H  
ATOM   1044 1HZ  LYS B  62     -17.929   2.944   0.409  1.00  0.00           H  
ATOM   1045 2HZ  LYS B  62     -16.678   1.920   0.083  1.00  0.00           H  
ATOM   1046 3HZ  LYS B  62     -17.415   1.879   1.558  1.00  0.00           H  
ATOM   1047  N   ALA B  63      -9.748   2.729   3.700  1.00  0.00           N  
ATOM   1048  CA  ALA B  63      -8.713   1.969   4.388  1.00  0.00           C  
ATOM   1049  C   ALA B  63      -7.798   2.881   5.197  1.00  0.00           C  
ATOM   1050  O   ALA B  63      -7.479   2.573   6.349  1.00  0.00           O  
ATOM   1051  CB  ALA B  63      -7.902   1.170   3.380  1.00  0.00           C  
ATOM   1052  H   ALA B  63      -9.825   2.631   2.696  1.00  0.00           H  
ATOM   1053  HA  ALA B  63      -9.201   1.283   5.078  1.00  0.00           H  
ATOM   1054 1HB  ALA B  63      -7.148   0.582   3.903  1.00  0.00           H  
ATOM   1055 2HB  ALA B  63      -8.564   0.503   2.828  1.00  0.00           H  
ATOM   1056 3HB  ALA B  63      -7.413   1.850   2.685  1.00  0.00           H  
ATOM   1057  N   ALA B  64      -7.398   4.008   4.598  1.00  0.00           N  
ATOM   1058  CA  ALA B  64      -6.586   5.007   5.286  1.00  0.00           C  
ATOM   1059  C   ALA B  64      -7.271   5.505   6.552  1.00  0.00           C  
ATOM   1060  O   ALA B  64      -6.655   5.540   7.621  1.00  0.00           O  
ATOM   1061  CB  ALA B  64      -6.301   6.178   4.362  1.00  0.00           C  
ATOM   1062  H   ALA B  64      -7.663   4.182   3.634  1.00  0.00           H  
ATOM   1063  HA  ALA B  64      -5.645   4.539   5.571  1.00  0.00           H  
ATOM   1064 1HB  ALA B  64      -5.670   6.901   4.877  1.00  0.00           H  
ATOM   1065 2HB  ALA B  64      -5.790   5.817   3.471  1.00  0.00           H  
ATOM   1066 3HB  ALA B  64      -7.235   6.654   4.073  1.00  0.00           H  
ATOM   1067  N   SER B  65      -8.543   5.893   6.423  1.00  0.00           N  
ATOM   1068  CA  SER B  65      -9.305   6.429   7.545  1.00  0.00           C  
ATOM   1069  C   SER B  65      -9.403   5.428   8.686  1.00  0.00           C  
ATOM   1070  O   SER B  65      -9.282   5.801   9.856  1.00  0.00           O  
ATOM   1071  CB  SER B  65     -10.697   6.821   7.088  1.00  0.00           C  
ATOM   1072  OG  SER B  65     -10.647   7.889   6.183  1.00  0.00           O  
ATOM   1073  H   SER B  65      -8.990   5.842   5.513  1.00  0.00           H  
ATOM   1074  HA  SER B  65      -8.799   7.321   7.913  1.00  0.00           H  
ATOM   1075 1HB  SER B  65     -11.180   5.965   6.617  1.00  0.00           H  
ATOM   1076 2HB  SER B  65     -11.298   7.101   7.952  1.00  0.00           H  
ATOM   1077  HG  SER B  65     -10.417   7.506   5.334  1.00  0.00           H  
ATOM   1078  N   ALA B  66      -9.612   4.159   8.332  1.00  0.00           N  
ATOM   1079  CA  ALA B  66      -9.724   3.084   9.303  1.00  0.00           C  
ATOM   1080  C   ALA B  66      -8.447   2.935  10.105  1.00  0.00           C  
ATOM   1081  O   ALA B  66      -8.492   2.935  11.335  1.00  0.00           O  
ATOM   1082  CB  ALA B  66     -10.059   1.780   8.604  1.00  0.00           C  
ATOM   1083  H   ALA B  66      -9.717   3.933   7.351  1.00  0.00           H  
ATOM   1084  HA  ALA B  66     -10.528   3.335   9.991  1.00  0.00           H  
ATOM   1085 1HB  ALA B  66     -10.167   0.988   9.344  1.00  0.00           H  
ATOM   1086 2HB  ALA B  66     -10.992   1.894   8.053  1.00  0.00           H  
ATOM   1087 3HB  ALA B  66      -9.259   1.523   7.912  1.00  0.00           H  
ATOM   1088  N   HIS B  67      -7.316   2.808   9.406  1.00  0.00           N  
ATOM   1089  CA  HIS B  67      -6.017   2.647  10.053  1.00  0.00           C  
ATOM   1090  C   HIS B  67      -5.719   3.787  11.009  1.00  0.00           C  
ATOM   1091  O   HIS B  67      -5.300   3.552  12.143  1.00  0.00           O  
ATOM   1092  CB  HIS B  67      -4.894   2.561   9.015  1.00  0.00           C  
ATOM   1093  CG  HIS B  67      -3.516   2.620   9.614  1.00  0.00           C  
ATOM   1094  ND1 HIS B  67      -2.953   1.561  10.301  1.00  0.00           N  
ATOM   1095  CD2 HIS B  67      -2.591   3.612   9.628  1.00  0.00           C  
ATOM   1096  CE1 HIS B  67      -1.743   1.905  10.712  1.00  0.00           C  
ATOM   1097  NE2 HIS B  67      -1.496   3.140  10.313  1.00  0.00           N  
ATOM   1098  H   HIS B  67      -7.356   2.814   8.393  1.00  0.00           H  
ATOM   1099  HA  HIS B  67      -6.012   1.724  10.631  1.00  0.00           H  
ATOM   1100 1HB  HIS B  67      -4.985   1.628   8.458  1.00  0.00           H  
ATOM   1101 2HB  HIS B  67      -4.993   3.379   8.301  1.00  0.00           H  
ATOM   1102  HD1 HIS B  67      -3.245   0.602  10.252  1.00  0.00           H  
ATOM   1103  HD2 HIS B  67      -2.584   4.622   9.220  1.00  0.00           H  
ATOM   1104  HE1 HIS B  67      -1.132   1.202  11.278  1.00  0.00           H  
ATOM   1105  N   ALA B  68      -5.920   5.017  10.536  1.00  0.00           N  
ATOM   1106  CA  ALA B  68      -5.652   6.211  11.323  1.00  0.00           C  
ATOM   1107  C   ALA B  68      -6.445   6.210  12.621  1.00  0.00           C  
ATOM   1108  O   ALA B  68      -5.890   6.480  13.690  1.00  0.00           O  
ATOM   1109  CB  ALA B  68      -5.981   7.446  10.512  1.00  0.00           C  
ATOM   1110  H   ALA B  68      -6.263   5.135   9.590  1.00  0.00           H  
ATOM   1111  HA  ALA B  68      -4.591   6.219  11.575  1.00  0.00           H  
ATOM   1112 1HB  ALA B  68      -5.751   8.332  11.101  1.00  0.00           H  
ATOM   1113 2HB  ALA B  68      -5.388   7.451   9.597  1.00  0.00           H  
ATOM   1114 3HB  ALA B  68      -7.040   7.442  10.258  1.00  0.00           H  
ATOM   1115  N   GLU B  69      -7.739   5.905  12.521  1.00  0.00           N  
ATOM   1116  CA  GLU B  69      -8.603   5.839  13.685  1.00  0.00           C  
ATOM   1117  C   GLU B  69      -8.184   4.757  14.659  1.00  0.00           C  
ATOM   1118  O   GLU B  69      -8.144   5.003  15.861  1.00  0.00           O  
ATOM   1119  CB  GLU B  69     -10.052   5.603  13.252  1.00  0.00           C  
ATOM   1120  CG  GLU B  69     -10.694   6.784  12.538  1.00  0.00           C  
ATOM   1121  CD  GLU B  69     -10.851   7.988  13.424  1.00  0.00           C  
ATOM   1122  OE1 GLU B  69     -10.615   7.870  14.602  1.00  0.00           O  
ATOM   1123  OE2 GLU B  69     -11.208   9.028  12.922  1.00  0.00           O  
ATOM   1124  H   GLU B  69      -8.145   5.715  11.611  1.00  0.00           H  
ATOM   1125  HA  GLU B  69      -8.542   6.796  14.205  1.00  0.00           H  
ATOM   1126 1HB  GLU B  69     -10.096   4.744  12.583  1.00  0.00           H  
ATOM   1127 2HB  GLU B  69     -10.660   5.369  14.126  1.00  0.00           H  
ATOM   1128 1HG  GLU B  69     -10.079   7.056  11.681  1.00  0.00           H  
ATOM   1129 2HG  GLU B  69     -11.673   6.482  12.167  1.00  0.00           H  
ATOM   1130  N   LEU B  70      -7.864   3.571  14.144  1.00  0.00           N  
ATOM   1131  CA  LEU B  70      -7.431   2.459  14.982  1.00  0.00           C  
ATOM   1132  C   LEU B  70      -6.189   2.819  15.789  1.00  0.00           C  
ATOM   1133  O   LEU B  70      -6.114   2.515  16.983  1.00  0.00           O  
ATOM   1134  CB  LEU B  70      -7.145   1.227  14.115  1.00  0.00           C  
ATOM   1135  CG  LEU B  70      -8.371   0.564  13.475  1.00  0.00           C  
ATOM   1136  CD1 LEU B  70      -7.916  -0.518  12.504  1.00  0.00           C  
ATOM   1137  CD2 LEU B  70      -9.260  -0.017  14.564  1.00  0.00           C  
ATOM   1138  H   LEU B  70      -7.930   3.426  13.145  1.00  0.00           H  
ATOM   1139  HA  LEU B  70      -8.234   2.220  15.677  1.00  0.00           H  
ATOM   1140 1HB  LEU B  70      -6.468   1.516  13.312  1.00  0.00           H  
ATOM   1141 2HB  LEU B  70      -6.646   0.478  14.729  1.00  0.00           H  
ATOM   1142  HG  LEU B  70      -8.932   1.307  12.907  1.00  0.00           H  
ATOM   1143 1HD1 LEU B  70      -8.788  -0.988  12.049  1.00  0.00           H  
ATOM   1144 2HD1 LEU B  70      -7.298  -0.071  11.725  1.00  0.00           H  
ATOM   1145 3HD1 LEU B  70      -7.338  -1.268  13.041  1.00  0.00           H  
ATOM   1146 1HD2 LEU B  70     -10.133  -0.488  14.109  1.00  0.00           H  
ATOM   1147 2HD2 LEU B  70      -8.701  -0.762  15.131  1.00  0.00           H  
ATOM   1148 3HD2 LEU B  70      -9.586   0.780  15.232  1.00  0.00           H  
ATOM   1149  N   MET B  71      -5.235   3.494  15.141  1.00  0.00           N  
ATOM   1150  CA  MET B  71      -4.043   3.994  15.813  1.00  0.00           C  
ATOM   1151  C   MET B  71      -4.401   4.944  16.947  1.00  0.00           C  
ATOM   1152  O   MET B  71      -3.906   4.787  18.066  1.00  0.00           O  
ATOM   1153  CB  MET B  71      -3.124   4.686  14.809  1.00  0.00           C  
ATOM   1154  CG  MET B  71      -2.457   3.748  13.814  1.00  0.00           C  
ATOM   1155  SD  MET B  71      -1.350   2.565  14.607  1.00  0.00           S  
ATOM   1156  CE  MET B  71      -0.047   3.652  15.179  1.00  0.00           C  
ATOM   1157  H   MET B  71      -5.342   3.675  14.149  1.00  0.00           H  
ATOM   1158  HA  MET B  71      -3.510   3.147  16.246  1.00  0.00           H  
ATOM   1159 1HB  MET B  71      -3.692   5.423  14.244  1.00  0.00           H  
ATOM   1160 2HB  MET B  71      -2.337   5.220  15.344  1.00  0.00           H  
ATOM   1161 1HG  MET B  71      -3.220   3.193  13.269  1.00  0.00           H  
ATOM   1162 2HG  MET B  71      -1.880   4.329  13.095  1.00  0.00           H  
ATOM   1163 1HE  MET B  71       0.716   3.067  15.693  1.00  0.00           H  
ATOM   1164 2HE  MET B  71       0.400   4.164  14.326  1.00  0.00           H  
ATOM   1165 3HE  MET B  71      -0.463   4.389  15.867  1.00  0.00           H  
ATOM   1166  N   ARG B  72      -5.263   5.923  16.650  1.00  0.00           N  
ATOM   1167  CA  ARG B  72      -5.697   6.899  17.643  1.00  0.00           C  
ATOM   1168  C   ARG B  72      -6.348   6.243  18.851  1.00  0.00           C  
ATOM   1169  O   ARG B  72      -6.046   6.611  19.986  1.00  0.00           O  
ATOM   1170  CB  ARG B  72      -6.678   7.883  17.023  1.00  0.00           C  
ATOM   1171  CG  ARG B  72      -7.169   8.973  17.962  1.00  0.00           C  
ATOM   1172  CD  ARG B  72      -8.173   9.850  17.307  1.00  0.00           C  
ATOM   1173  NE  ARG B  72      -9.376   9.119  16.942  1.00  0.00           N  
ATOM   1174  CZ  ARG B  72     -10.363   8.794  17.800  1.00  0.00           C  
ATOM   1175  NH1 ARG B  72     -10.275   9.140  19.065  1.00  0.00           N  
ATOM   1176  NH2 ARG B  72     -11.419   8.126  17.370  1.00  0.00           N  
ATOM   1177  H   ARG B  72      -5.619   6.004  15.704  1.00  0.00           H  
ATOM   1178  HA  ARG B  72      -4.819   7.448  17.984  1.00  0.00           H  
ATOM   1179 1HB  ARG B  72      -6.213   8.369  16.167  1.00  0.00           H  
ATOM   1180 2HB  ARG B  72      -7.552   7.343  16.658  1.00  0.00           H  
ATOM   1181 1HG  ARG B  72      -7.631   8.518  18.838  1.00  0.00           H  
ATOM   1182 2HG  ARG B  72      -6.327   9.591  18.275  1.00  0.00           H  
ATOM   1183 1HD  ARG B  72      -8.455  10.652  17.989  1.00  0.00           H  
ATOM   1184 2HD  ARG B  72      -7.747  10.278  16.401  1.00  0.00           H  
ATOM   1185  HE  ARG B  72      -9.480   8.836  15.977  1.00  0.00           H  
ATOM   1186 1HH1 ARG B  72      -9.468   9.651  19.394  1.00  0.00           H  
ATOM   1187 2HH1 ARG B  72     -11.015   8.896  19.708  1.00  0.00           H  
ATOM   1188 1HH2 ARG B  72     -11.487   7.859  16.397  1.00  0.00           H  
ATOM   1189 2HH2 ARG B  72     -12.158   7.882  18.012  1.00  0.00           H  
ATOM   1190  N   ILE B  73      -7.241   5.285  18.598  1.00  0.00           N  
ATOM   1191  CA  ILE B  73      -7.948   4.566  19.650  1.00  0.00           C  
ATOM   1192  C   ILE B  73      -6.995   3.836  20.571  1.00  0.00           C  
ATOM   1193  O   ILE B  73      -7.135   3.909  21.791  1.00  0.00           O  
ATOM   1194  CB  ILE B  73      -8.944   3.557  19.049  1.00  0.00           C  
ATOM   1195  CG1 ILE B  73     -10.089   4.291  18.347  1.00  0.00           C  
ATOM   1196  CG2 ILE B  73      -9.484   2.634  20.132  1.00  0.00           C  
ATOM   1197  CD1 ILE B  73     -10.955   3.395  17.491  1.00  0.00           C  
ATOM   1198  H   ILE B  73      -7.447   5.051  17.636  1.00  0.00           H  
ATOM   1199  HA  ILE B  73      -8.511   5.287  20.241  1.00  0.00           H  
ATOM   1200  HB  ILE B  73      -8.442   2.957  18.291  1.00  0.00           H  
ATOM   1201 1HG1 ILE B  73     -10.725   4.771  19.091  1.00  0.00           H  
ATOM   1202 2HG1 ILE B  73      -9.682   5.077  17.711  1.00  0.00           H  
ATOM   1203 1HG2 ILE B  73     -10.187   1.928  19.690  1.00  0.00           H  
ATOM   1204 2HG2 ILE B  73      -8.659   2.088  20.588  1.00  0.00           H  
ATOM   1205 3HG2 ILE B  73      -9.993   3.225  20.893  1.00  0.00           H  
ATOM   1206 1HD1 ILE B  73     -11.744   3.987  17.026  1.00  0.00           H  
ATOM   1207 2HD1 ILE B  73     -10.345   2.931  16.716  1.00  0.00           H  
ATOM   1208 3HD1 ILE B  73     -11.403   2.620  18.113  1.00  0.00           H  
ATOM   1209  N   ASN B  74      -6.032   3.128  19.982  1.00  0.00           N  
ATOM   1210  CA  ASN B  74      -5.023   2.409  20.743  1.00  0.00           C  
ATOM   1211  C   ASN B  74      -4.239   3.348  21.652  1.00  0.00           C  
ATOM   1212  O   ASN B  74      -4.035   3.041  22.829  1.00  0.00           O  
ATOM   1213  CB  ASN B  74      -4.097   1.665  19.804  1.00  0.00           C  
ATOM   1214  CG  ASN B  74      -3.147   0.741  20.514  1.00  0.00           C  
ATOM   1215  OD1 ASN B  74      -3.400  -0.464  20.633  1.00  0.00           O  
ATOM   1216  ND2 ASN B  74      -2.057   1.279  21.001  1.00  0.00           N  
ATOM   1217  H   ASN B  74      -5.995   3.083  18.969  1.00  0.00           H  
ATOM   1218  HA  ASN B  74      -5.526   1.683  21.383  1.00  0.00           H  
ATOM   1219 1HB  ASN B  74      -4.693   1.079  19.102  1.00  0.00           H  
ATOM   1220 2HB  ASN B  74      -3.519   2.381  19.220  1.00  0.00           H  
ATOM   1221 1HD2 ASN B  74      -1.403   0.708  21.502  1.00  0.00           H  
ATOM   1222 2HD2 ASN B  74      -1.874   2.256  20.879  1.00  0.00           H  
ATOM   1223  N   SER B  75      -3.818   4.494  21.106  1.00  0.00           N  
ATOM   1224  CA  SER B  75      -3.116   5.510  21.881  1.00  0.00           C  
ATOM   1225  C   SER B  75      -3.973   6.046  23.021  1.00  0.00           C  
ATOM   1226  O   SER B  75      -3.484   6.205  24.141  1.00  0.00           O  
ATOM   1227  CB  SER B  75      -2.697   6.653  20.976  1.00  0.00           C  
ATOM   1228  OG  SER B  75      -1.743   6.230  20.042  1.00  0.00           O  
ATOM   1229  H   SER B  75      -3.992   4.670  20.123  1.00  0.00           H  
ATOM   1230  HA  SER B  75      -2.222   5.057  22.311  1.00  0.00           H  
ATOM   1231 1HB  SER B  75      -3.571   7.044  20.456  1.00  0.00           H  
ATOM   1232 2HB  SER B  75      -2.286   7.462  21.579  1.00  0.00           H  
ATOM   1233  HG  SER B  75      -2.233   5.786  19.346  1.00  0.00           H  
ATOM   1234  N   GLU B  76      -5.248   6.316  22.733  1.00  0.00           N  
ATOM   1235  CA  GLU B  76      -6.187   6.795  23.737  1.00  0.00           C  
ATOM   1236  C   GLU B  76      -6.331   5.805  24.880  1.00  0.00           C  
ATOM   1237  O   GLU B  76      -6.289   6.201  26.042  1.00  0.00           O  
ATOM   1238  CB  GLU B  76      -7.558   7.067  23.112  1.00  0.00           C  
ATOM   1239  CG  GLU B  76      -8.582   7.614  24.097  1.00  0.00           C  
ATOM   1240  CD  GLU B  76      -9.918   7.935  23.473  1.00  0.00           C  
ATOM   1241  OE1 GLU B  76      -9.968   8.221  22.297  1.00  0.00           O  
ATOM   1242  OE2 GLU B  76     -10.894   7.896  24.190  1.00  0.00           O  
ATOM   1243  H   GLU B  76      -5.580   6.190  21.787  1.00  0.00           H  
ATOM   1244  HA  GLU B  76      -5.804   7.730  24.146  1.00  0.00           H  
ATOM   1245 1HB  GLU B  76      -7.451   7.785  22.300  1.00  0.00           H  
ATOM   1246 2HB  GLU B  76      -7.958   6.147  22.688  1.00  0.00           H  
ATOM   1247 1HG  GLU B  76      -8.728   6.876  24.884  1.00  0.00           H  
ATOM   1248 2HG  GLU B  76      -8.177   8.515  24.556  1.00  0.00           H  
ATOM   1249  N   LEU B  77      -6.485   4.526  24.544  1.00  0.00           N  
ATOM   1250  CA  LEU B  77      -6.571   3.461  25.534  1.00  0.00           C  
ATOM   1251  C   LEU B  77      -5.309   3.362  26.382  1.00  0.00           C  
ATOM   1252  O   LEU B  77      -5.391   3.187  27.597  1.00  0.00           O  
ATOM   1253  CB  LEU B  77      -6.827   2.119  24.836  1.00  0.00           C  
ATOM   1254  CG  LEU B  77      -6.962   0.904  25.762  1.00  0.00           C  
ATOM   1255  CD1 LEU B  77      -8.133   1.115  26.711  1.00  0.00           C  
ATOM   1256  CD2 LEU B  77      -7.155  -0.353  24.926  1.00  0.00           C  
ATOM   1257  H   LEU B  77      -6.541   4.277  23.566  1.00  0.00           H  
ATOM   1258  HA  LEU B  77      -7.409   3.678  26.195  1.00  0.00           H  
ATOM   1259 1HB  LEU B  77      -7.746   2.198  24.258  1.00  0.00           H  
ATOM   1260 2HB  LEU B  77      -6.005   1.923  24.148  1.00  0.00           H  
ATOM   1261  HG  LEU B  77      -6.058   0.803  26.365  1.00  0.00           H  
ATOM   1262 1HD1 LEU B  77      -8.229   0.251  27.369  1.00  0.00           H  
ATOM   1263 2HD1 LEU B  77      -7.960   2.009  27.310  1.00  0.00           H  
ATOM   1264 3HD1 LEU B  77      -9.050   1.235  26.136  1.00  0.00           H  
ATOM   1265 1HD2 LEU B  77      -7.250  -1.217  25.584  1.00  0.00           H  
ATOM   1266 2HD2 LEU B  77      -8.059  -0.254  24.324  1.00  0.00           H  
ATOM   1267 3HD2 LEU B  77      -6.295  -0.489  24.270  1.00  0.00           H  
ATOM   1268  N   VAL B  78      -4.142   3.492  25.745  1.00  0.00           N  
ATOM   1269  CA  VAL B  78      -2.869   3.498  26.460  1.00  0.00           C  
ATOM   1270  C   VAL B  78      -2.805   4.638  27.476  1.00  0.00           C  
ATOM   1271  O   VAL B  78      -2.333   4.446  28.598  1.00  0.00           O  
ATOM   1272  CB  VAL B  78      -1.701   3.635  25.465  1.00  0.00           C  
ATOM   1273  CG1 VAL B  78      -0.391   3.853  26.208  1.00  0.00           C  
ATOM   1274  CG2 VAL B  78      -1.622   2.397  24.586  1.00  0.00           C  
ATOM   1275  H   VAL B  78      -4.131   3.588  24.738  1.00  0.00           H  
ATOM   1276  HA  VAL B  78      -2.783   2.558  27.005  1.00  0.00           H  
ATOM   1277  HB  VAL B  78      -1.867   4.514  24.843  1.00  0.00           H  
ATOM   1278 1HG1 VAL B  78       0.423   3.948  25.490  1.00  0.00           H  
ATOM   1279 2HG1 VAL B  78      -0.458   4.764  26.803  1.00  0.00           H  
ATOM   1280 3HG1 VAL B  78      -0.199   3.004  26.864  1.00  0.00           H  
ATOM   1281 1HG2 VAL B  78      -0.795   2.501  23.884  1.00  0.00           H  
ATOM   1282 2HG2 VAL B  78      -1.462   1.517  25.209  1.00  0.00           H  
ATOM   1283 3HG2 VAL B  78      -2.555   2.283  24.032  1.00  0.00           H  
ATOM   1284  N   SER B  79      -3.306   5.815  27.093  1.00  0.00           N  
ATOM   1285  CA  SER B  79      -3.412   6.943  28.014  1.00  0.00           C  
ATOM   1286  C   SER B  79      -4.404   6.674  29.150  1.00  0.00           C  
ATOM   1287  O   SER B  79      -4.112   6.958  30.313  1.00  0.00           O  
ATOM   1288  CB  SER B  79      -3.830   8.187  27.255  1.00  0.00           C  
ATOM   1289  OG  SER B  79      -3.944   9.286  28.116  1.00  0.00           O  
ATOM   1290  H   SER B  79      -3.630   5.930  26.140  1.00  0.00           H  
ATOM   1291  HA  SER B  79      -2.430   7.113  28.457  1.00  0.00           H  
ATOM   1292 1HB  SER B  79      -3.096   8.403  26.479  1.00  0.00           H  
ATOM   1293 2HB  SER B  79      -4.784   8.008  26.761  1.00  0.00           H  
ATOM   1294  HG  SER B  79      -4.612   9.047  28.763  1.00  0.00           H  
ATOM   1295  N   ARG B  80      -5.577   6.140  28.806  1.00  0.00           N  
ATOM   1296  CA  ARG B  80      -6.645   5.821  29.789  1.00  0.00           C  
ATOM   1297  C   ARG B  80      -6.388   4.805  30.929  1.00  0.00           C  
ATOM   1298  O   ARG B  80      -6.345   5.239  32.090  1.00  0.00           O  
ATOM   1299  OXT ARG B  80      -6.923   3.700  30.781  1.00  0.00           O  
ATOM   1300  CB  ARG B  80      -7.864   5.310  29.020  1.00  0.00           C  
ATOM   1301  CG  ARG B  80      -8.667   6.368  28.286  1.00  0.00           C  
ATOM   1302  CD  ARG B  80      -9.825   5.803  27.564  1.00  0.00           C  
ATOM   1303  NE  ARG B  80     -10.631   6.865  26.989  1.00  0.00           N  
ATOM   1304  CZ  ARG B  80     -11.491   7.662  27.610  1.00  0.00           C  
ATOM   1305  NH1 ARG B  80     -11.749   7.619  28.908  1.00  0.00           N  
ATOM   1306  NH2 ARG B  80     -12.030   8.505  26.766  1.00  0.00           N  
ATOM   1307  H   ARG B  80      -5.771   5.941  27.837  1.00  0.00           H  
ATOM   1308  HA  ARG B  80      -6.921   6.765  30.256  1.00  0.00           H  
ATOM   1309 1HB  ARG B  80      -7.536   4.579  28.291  1.00  0.00           H  
ATOM   1310 2HB  ARG B  80      -8.537   4.802  29.709  1.00  0.00           H  
ATOM   1311 1HG  ARG B  80      -9.079   7.051  29.029  1.00  0.00           H  
ATOM   1312 2HG  ARG B  80      -8.057   6.943  27.602  1.00  0.00           H  
ATOM   1313 1HD  ARG B  80      -9.481   5.161  26.754  1.00  0.00           H  
ATOM   1314 2HD  ARG B  80     -10.444   5.238  28.250  1.00  0.00           H  
ATOM   1315  HE  ARG B  80     -10.609   7.083  25.965  1.00  0.00           H  
ATOM   1316 1HH1 ARG B  80     -11.284   6.940  29.494  1.00  0.00           H  
ATOM   1317 2HH1 ARG B  80     -12.413   8.260  29.311  1.00  0.00           H  
ATOM   1318 1HH2 ARG B  80     -11.680   8.389  25.764  1.00  0.00           H  
ATOM   1319 2HH2 ARG B  80     -12.700   9.199  27.047  1.00  0.00           H  
TER                                                                             
ATOM   1321  N   THR C  81       2.046 -16.411 -28.826  1.00  0.00           N  
ATOM   1322  CA  THR C  81       2.620 -15.318 -28.047  1.00  0.00           C  
ATOM   1323  C   THR C  81       1.614 -14.735 -27.058  1.00  0.00           C  
ATOM   1324  O   THR C  81       1.802 -14.849 -25.847  1.00  0.00           O  
ATOM   1325  CB  THR C  81       3.138 -14.199 -28.971  1.00  0.00           C  
ATOM   1326  OG1 THR C  81       4.163 -14.720 -29.828  1.00  0.00           O  
ATOM   1327  CG2 THR C  81       3.704 -13.050 -28.151  1.00  0.00           C  
ATOM   1328 1H   THR C  81       2.781 -16.899 -29.318  1.00  0.00           H  
ATOM   1329 2H   THR C  81       1.583 -17.055 -28.193  1.00  0.00           H  
ATOM   1330 3H   THR C  81       1.377 -16.047 -29.489  1.00  0.00           H  
ATOM   1331  HA  THR C  81       3.461 -15.710 -27.476  1.00  0.00           H  
ATOM   1332  HB  THR C  81       2.320 -13.829 -29.588  1.00  0.00           H  
ATOM   1333  HG1 THR C  81       3.895 -14.618 -30.745  1.00  0.00           H  
ATOM   1334 1HG2 THR C  81       4.065 -12.269 -28.820  1.00  0.00           H  
ATOM   1335 2HG2 THR C  81       2.924 -12.644 -27.506  1.00  0.00           H  
ATOM   1336 3HG2 THR C  81       4.529 -13.412 -27.538  1.00  0.00           H  
ATOM   1337  N   GLU C  82       0.574 -14.089 -27.586  1.00  0.00           N  
ATOM   1338  CA  GLU C  82      -0.394 -13.341 -26.786  1.00  0.00           C  
ATOM   1339  C   GLU C  82      -1.101 -14.196 -25.746  1.00  0.00           C  
ATOM   1340  O   GLU C  82      -1.334 -13.740 -24.627  1.00  0.00           O  
ATOM   1341  CB  GLU C  82      -1.436 -12.692 -27.700  1.00  0.00           C  
ATOM   1342  CG  GLU C  82      -0.887 -11.594 -28.599  1.00  0.00           C  
ATOM   1343  CD  GLU C  82      -0.215 -12.129 -29.833  1.00  0.00           C  
ATOM   1344  OE1 GLU C  82      -0.190 -13.325 -30.001  1.00  0.00           O  
ATOM   1345  OE2 GLU C  82       0.274 -11.341 -30.608  1.00  0.00           O  
ATOM   1346  H   GLU C  82       0.471 -14.074 -28.590  1.00  0.00           H  
ATOM   1347  HA  GLU C  82       0.140 -12.550 -26.260  1.00  0.00           H  
ATOM   1348 1HB  GLU C  82      -1.884 -13.454 -28.338  1.00  0.00           H  
ATOM   1349 2HB  GLU C  82      -2.233 -12.262 -27.094  1.00  0.00           H  
ATOM   1350 1HG  GLU C  82      -1.706 -10.941 -28.899  1.00  0.00           H  
ATOM   1351 2HG  GLU C  82      -0.173 -10.998 -28.032  1.00  0.00           H  
ATOM   1352  N   ASP C  83      -1.457 -15.421 -26.124  1.00  0.00           N  
ATOM   1353  CA  ASP C  83      -2.170 -16.326 -25.235  1.00  0.00           C  
ATOM   1354  C   ASP C  83      -1.307 -16.740 -24.057  1.00  0.00           C  
ATOM   1355  O   ASP C  83      -1.795 -16.838 -22.931  1.00  0.00           O  
ATOM   1356  CB  ASP C  83      -2.632 -17.572 -25.996  1.00  0.00           C  
ATOM   1357  CG  ASP C  83      -3.769 -17.285 -26.967  1.00  0.00           C  
ATOM   1358  OD1 ASP C  83      -4.391 -16.257 -26.836  1.00  0.00           O  
ATOM   1359  OD2 ASP C  83      -4.005 -18.096 -27.831  1.00  0.00           O  
ATOM   1360  H   ASP C  83      -1.234 -15.733 -27.058  1.00  0.00           H  
ATOM   1361  HA  ASP C  83      -3.049 -15.809 -24.849  1.00  0.00           H  
ATOM   1362 1HB  ASP C  83      -1.793 -17.988 -26.555  1.00  0.00           H  
ATOM   1363 2HB  ASP C  83      -2.962 -18.330 -25.286  1.00  0.00           H  
ATOM   1364  N   GLU C  84      -0.025 -16.975 -24.324  1.00  0.00           N  
ATOM   1365  CA  GLU C  84       0.928 -17.343 -23.292  1.00  0.00           C  
ATOM   1366  C   GLU C  84       1.178 -16.177 -22.345  1.00  0.00           C  
ATOM   1367  O   GLU C  84       1.240 -16.366 -21.128  1.00  0.00           O  
ATOM   1368  CB  GLU C  84       2.246 -17.799 -23.920  1.00  0.00           C  
ATOM   1369  CG  GLU C  84       2.150 -19.096 -24.711  1.00  0.00           C  
ATOM   1370  CD  GLU C  84       1.596 -18.898 -26.095  1.00  0.00           C  
ATOM   1371  OE1 GLU C  84       1.327 -17.776 -26.451  1.00  0.00           O  
ATOM   1372  OE2 GLU C  84       1.443 -19.869 -26.797  1.00  0.00           O  
ATOM   1373  H   GLU C  84       0.301 -16.888 -25.275  1.00  0.00           H  
ATOM   1374  HA  GLU C  84       0.510 -18.167 -22.713  1.00  0.00           H  
ATOM   1375 1HB  GLU C  84       2.617 -17.025 -24.591  1.00  0.00           H  
ATOM   1376 2HB  GLU C  84       2.993 -17.939 -23.138  1.00  0.00           H  
ATOM   1377 1HG  GLU C  84       3.144 -19.536 -24.790  1.00  0.00           H  
ATOM   1378 2HG  GLU C  84       1.515 -19.795 -24.168  1.00  0.00           H  
ATOM   1379  N   LEU C  85       1.287 -14.971 -22.910  1.00  0.00           N  
ATOM   1380  CA  LEU C  85       1.424 -13.755 -22.120  1.00  0.00           C  
ATOM   1381  C   LEU C  85       0.221 -13.569 -21.209  1.00  0.00           C  
ATOM   1382  O   LEU C  85       0.380 -13.270 -20.025  1.00  0.00           O  
ATOM   1383  CB  LEU C  85       1.575 -12.536 -23.039  1.00  0.00           C  
ATOM   1384  CG  LEU C  85       2.898 -12.444 -23.811  1.00  0.00           C  
ATOM   1385  CD1 LEU C  85       2.820 -11.305 -24.819  1.00  0.00           C  
ATOM   1386  CD2 LEU C  85       4.043 -12.232 -22.833  1.00  0.00           C  
ATOM   1387  H   LEU C  85       1.267 -14.893 -23.920  1.00  0.00           H  
ATOM   1388  HA  LEU C  85       2.318 -13.840 -21.503  1.00  0.00           H  
ATOM   1389 1HB  LEU C  85       0.767 -12.548 -23.768  1.00  0.00           H  
ATOM   1390 2HB  LEU C  85       1.480 -11.633 -22.436  1.00  0.00           H  
ATOM   1391  HG  LEU C  85       3.060 -13.369 -24.365  1.00  0.00           H  
ATOM   1392 1HD1 LEU C  85       3.760 -11.240 -25.367  1.00  0.00           H  
ATOM   1393 2HD1 LEU C  85       2.005 -11.493 -25.518  1.00  0.00           H  
ATOM   1394 3HD1 LEU C  85       2.641 -10.368 -24.294  1.00  0.00           H  
ATOM   1395 1HD2 LEU C  85       4.984 -12.168 -23.381  1.00  0.00           H  
ATOM   1396 2HD2 LEU C  85       3.882 -11.307 -22.279  1.00  0.00           H  
ATOM   1397 3HD2 LEU C  85       4.087 -13.069 -22.136  1.00  0.00           H  
ATOM   1398  N   LYS C  86      -0.974 -13.767 -21.768  1.00  0.00           N  
ATOM   1399  CA  LYS C  86      -2.221 -13.693 -21.023  1.00  0.00           C  
ATOM   1400  C   LYS C  86      -2.249 -14.673 -19.867  1.00  0.00           C  
ATOM   1401  O   LYS C  86      -2.577 -14.286 -18.747  1.00  0.00           O  
ATOM   1402  CB  LYS C  86      -3.410 -13.949 -21.951  1.00  0.00           C  
ATOM   1403  CG  LYS C  86      -4.769 -13.862 -21.270  1.00  0.00           C  
ATOM   1404  CD  LYS C  86      -5.900 -14.081 -22.264  1.00  0.00           C  
ATOM   1405  CE  LYS C  86      -7.258 -14.036 -21.578  1.00  0.00           C  
ATOM   1406  NZ  LYS C  86      -8.374 -14.248 -22.539  1.00  0.00           N  
ATOM   1407  H   LYS C  86      -1.028 -13.977 -22.755  1.00  0.00           H  
ATOM   1408  HA  LYS C  86      -2.317 -12.689 -20.611  1.00  0.00           H  
ATOM   1409 1HB  LYS C  86      -3.397 -13.225 -22.767  1.00  0.00           H  
ATOM   1410 2HB  LYS C  86      -3.320 -14.942 -22.393  1.00  0.00           H  
ATOM   1411 1HG  LYS C  86      -4.834 -14.619 -20.488  1.00  0.00           H  
ATOM   1412 2HG  LYS C  86      -4.885 -12.880 -20.812  1.00  0.00           H  
ATOM   1413 1HD  LYS C  86      -5.865 -13.307 -23.033  1.00  0.00           H  
ATOM   1414 2HD  LYS C  86      -5.779 -15.051 -22.745  1.00  0.00           H  
ATOM   1415 1HE  LYS C  86      -7.303 -14.807 -20.811  1.00  0.00           H  
ATOM   1416 2HE  LYS C  86      -7.390 -13.067 -21.096  1.00  0.00           H  
ATOM   1417 1HZ  LYS C  86      -9.255 -14.211 -22.046  1.00  0.00           H  
ATOM   1418 2HZ  LYS C  86      -8.353 -13.526 -23.246  1.00  0.00           H  
ATOM   1419 3HZ  LYS C  86      -8.273 -15.152 -22.979  1.00  0.00           H  
ATOM   1420  N   GLU C  87      -1.893 -15.931 -20.139  1.00  0.00           N  
ATOM   1421  CA  GLU C  87      -1.826 -16.960 -19.109  1.00  0.00           C  
ATOM   1422  C   GLU C  87      -0.924 -16.553 -17.956  1.00  0.00           C  
ATOM   1423  O   GLU C  87      -1.302 -16.702 -16.793  1.00  0.00           O  
ATOM   1424  CB  GLU C  87      -1.329 -18.282 -19.687  1.00  0.00           C  
ATOM   1425  CG  GLU C  87      -1.211 -19.380 -18.641  1.00  0.00           C  
ATOM   1426  CD  GLU C  87      -0.597 -20.650 -19.155  1.00  0.00           C  
ATOM   1427  OE1 GLU C  87      -0.871 -21.028 -20.269  1.00  0.00           O  
ATOM   1428  OE2 GLU C  87       0.146 -21.254 -18.414  1.00  0.00           O  
ATOM   1429  H   GLU C  87      -1.665 -16.188 -21.090  1.00  0.00           H  
ATOM   1430  HA  GLU C  87      -2.831 -17.111 -18.713  1.00  0.00           H  
ATOM   1431 1HB  GLU C  87      -2.013 -18.623 -20.464  1.00  0.00           H  
ATOM   1432 2HB  GLU C  87      -0.350 -18.142 -20.146  1.00  0.00           H  
ATOM   1433 1HG  GLU C  87      -0.602 -19.005 -17.819  1.00  0.00           H  
ATOM   1434 2HG  GLU C  87      -2.204 -19.596 -18.249  1.00  0.00           H  
ATOM   1435  N   ARG C  88       0.263 -16.036 -18.280  1.00  0.00           N  
ATOM   1436  CA  ARG C  88       1.184 -15.543 -17.266  1.00  0.00           C  
ATOM   1437  C   ARG C  88       0.542 -14.464 -16.407  1.00  0.00           C  
ATOM   1438  O   ARG C  88       0.626 -14.521 -15.180  1.00  0.00           O  
ATOM   1439  CB  ARG C  88       2.442 -14.986 -17.915  1.00  0.00           C  
ATOM   1440  CG  ARG C  88       3.361 -16.030 -18.531  1.00  0.00           C  
ATOM   1441  CD  ARG C  88       4.534 -15.406 -19.194  1.00  0.00           C  
ATOM   1442  NE  ARG C  88       5.416 -16.401 -19.784  1.00  0.00           N  
ATOM   1443  CZ  ARG C  88       6.473 -16.117 -20.569  1.00  0.00           C  
ATOM   1444  NH1 ARG C  88       6.767 -14.867 -20.848  1.00  0.00           N  
ATOM   1445  NH2 ARG C  88       7.215 -17.096 -21.058  1.00  0.00           N  
ATOM   1446  H   ARG C  88       0.532 -15.977 -19.255  1.00  0.00           H  
ATOM   1447  HA  ARG C  88       1.462 -16.377 -16.621  1.00  0.00           H  
ATOM   1448 1HB  ARG C  88       2.166 -14.285 -18.702  1.00  0.00           H  
ATOM   1449 2HB  ARG C  88       3.021 -14.434 -17.174  1.00  0.00           H  
ATOM   1450 1HG  ARG C  88       3.723 -16.700 -17.751  1.00  0.00           H  
ATOM   1451 2HG  ARG C  88       2.810 -16.604 -19.276  1.00  0.00           H  
ATOM   1452 1HD  ARG C  88       4.193 -14.741 -19.986  1.00  0.00           H  
ATOM   1453 2HD  ARG C  88       5.106 -14.837 -18.462  1.00  0.00           H  
ATOM   1454  HE  ARG C  88       5.221 -17.375 -19.592  1.00  0.00           H  
ATOM   1455 1HH1 ARG C  88       6.200 -14.119 -20.474  1.00  0.00           H  
ATOM   1456 2HH1 ARG C  88       7.559 -14.654 -21.437  1.00  0.00           H  
ATOM   1457 1HH2 ARG C  88       6.988 -18.057 -20.844  1.00  0.00           H  
ATOM   1458 2HH2 ARG C  88       8.007 -16.883 -21.646  1.00  0.00           H  
ATOM   1459  N   GLN C  89      -0.103 -13.493 -17.055  1.00  0.00           N  
ATOM   1460  CA  GLN C  89      -0.773 -12.405 -16.355  1.00  0.00           C  
ATOM   1461  C   GLN C  89      -1.866 -12.909 -15.422  1.00  0.00           C  
ATOM   1462  O   GLN C  89      -1.977 -12.432 -14.292  1.00  0.00           O  
ATOM   1463  CB  GLN C  89      -1.358 -11.415 -17.357  1.00  0.00           C  
ATOM   1464  CG  GLN C  89      -0.307 -10.616 -18.102  1.00  0.00           C  
ATOM   1465  CD  GLN C  89      -0.904  -9.653 -19.103  1.00  0.00           C  
ATOM   1466  OE1 GLN C  89      -1.245  -8.520 -18.750  1.00  0.00           O  
ATOM   1467  NE2 GLN C  89      -1.034 -10.091 -20.350  1.00  0.00           N  
ATOM   1468  H   GLN C  89      -0.119 -13.499 -18.068  1.00  0.00           H  
ATOM   1469  HA  GLN C  89      -0.037 -11.884 -15.750  1.00  0.00           H  
ATOM   1470 1HB  GLN C  89      -1.961 -11.947 -18.091  1.00  0.00           H  
ATOM   1471 2HB  GLN C  89      -2.013 -10.714 -16.840  1.00  0.00           H  
ATOM   1472 1HG  GLN C  89       0.272 -10.040 -17.384  1.00  0.00           H  
ATOM   1473 2HG  GLN C  89       0.347 -11.303 -18.636  1.00  0.00           H  
ATOM   1474 1HE2 GLN C  89      -1.422  -9.495 -21.054  1.00  0.00           H  
ATOM   1475 2HE2 GLN C  89      -0.742 -11.018 -20.587  1.00  0.00           H  
ATOM   1476  N   ASP C  90      -2.647 -13.886 -15.888  1.00  0.00           N  
ATOM   1477  CA  ASP C  90      -3.674 -14.522 -15.072  1.00  0.00           C  
ATOM   1478  C   ASP C  90      -3.074 -15.122 -13.805  1.00  0.00           C  
ATOM   1479  O   ASP C  90      -3.588 -14.902 -12.706  1.00  0.00           O  
ATOM   1480  CB  ASP C  90      -4.395 -15.611 -15.869  1.00  0.00           C  
ATOM   1481  CG  ASP C  90      -5.308 -15.048 -16.950  1.00  0.00           C  
ATOM   1482  OD1 ASP C  90      -5.621 -13.883 -16.888  1.00  0.00           O  
ATOM   1483  OD2 ASP C  90      -5.685 -15.789 -17.826  1.00  0.00           O  
ATOM   1484  H   ASP C  90      -2.521 -14.204 -16.839  1.00  0.00           H  
ATOM   1485  HA  ASP C  90      -4.403 -13.766 -14.781  1.00  0.00           H  
ATOM   1486 1HB  ASP C  90      -3.660 -16.265 -16.340  1.00  0.00           H  
ATOM   1487 2HB  ASP C  90      -4.991 -16.224 -15.192  1.00  0.00           H  
ATOM   1488  N   ARG C  91      -1.983 -15.876 -13.973  1.00  0.00           N  
ATOM   1489  CA  ARG C  91      -1.281 -16.513 -12.864  1.00  0.00           C  
ATOM   1490  C   ARG C  91      -0.771 -15.496 -11.845  1.00  0.00           C  
ATOM   1491  O   ARG C  91      -0.863 -15.723 -10.638  1.00  0.00           O  
ATOM   1492  CB  ARG C  91      -0.108 -17.335 -13.383  1.00  0.00           C  
ATOM   1493  CG  ARG C  91      -0.482 -18.594 -14.153  1.00  0.00           C  
ATOM   1494  CD  ARG C  91       0.722 -19.278 -14.696  1.00  0.00           C  
ATOM   1495  NE  ARG C  91       0.379 -20.409 -15.545  1.00  0.00           N  
ATOM   1496  CZ  ARG C  91      -0.059 -21.604 -15.111  1.00  0.00           C  
ATOM   1497  NH1 ARG C  91      -0.218 -21.835 -13.826  1.00  0.00           N  
ATOM   1498  NH2 ARG C  91      -0.328 -22.539 -16.002  1.00  0.00           N  
ATOM   1499  H   ARG C  91      -1.632 -16.025 -14.913  1.00  0.00           H  
ATOM   1500  HA  ARG C  91      -1.977 -17.185 -12.362  1.00  0.00           H  
ATOM   1501 1HB  ARG C  91       0.506 -16.722 -14.040  1.00  0.00           H  
ATOM   1502 2HB  ARG C  91       0.518 -17.640 -12.545  1.00  0.00           H  
ATOM   1503 1HG  ARG C  91      -0.996 -19.286 -13.486  1.00  0.00           H  
ATOM   1504 2HG  ARG C  91      -1.140 -18.338 -14.983  1.00  0.00           H  
ATOM   1505 1HD  ARG C  91       1.302 -18.572 -15.289  1.00  0.00           H  
ATOM   1506 2HD  ARG C  91       1.332 -19.645 -13.872  1.00  0.00           H  
ATOM   1507  HE  ARG C  91       0.480 -20.305 -16.550  1.00  0.00           H  
ATOM   1508 1HH1 ARG C  91      -0.010 -21.111 -13.154  1.00  0.00           H  
ATOM   1509 2HH1 ARG C  91      -0.549 -22.737 -13.515  1.00  0.00           H  
ATOM   1510 1HH2 ARG C  91      -0.197 -22.330 -16.989  1.00  0.00           H  
ATOM   1511 2HH2 ARG C  91      -0.659 -23.445 -15.709  1.00  0.00           H  
ATOM   1512  N   LEU C  92      -0.242 -14.375 -12.335  1.00  0.00           N  
ATOM   1513  CA  LEU C  92       0.238 -13.305 -11.469  1.00  0.00           C  
ATOM   1514  C   LEU C  92      -0.891 -12.703 -10.638  1.00  0.00           C  
ATOM   1515  O   LEU C  92      -0.780 -12.618  -9.414  1.00  0.00           O  
ATOM   1516  CB  LEU C  92       0.904 -12.217 -12.315  1.00  0.00           C  
ATOM   1517  CG  LEU C  92       2.199 -12.642 -13.015  1.00  0.00           C  
ATOM   1518  CD1 LEU C  92       2.557 -11.618 -14.074  1.00  0.00           C  
ATOM   1519  CD2 LEU C  92       3.311 -12.772 -11.991  1.00  0.00           C  
ATOM   1520  H   LEU C  92      -0.161 -14.263 -13.339  1.00  0.00           H  
ATOM   1521  HA  LEU C  92       0.980 -13.722 -10.789  1.00  0.00           H  
ATOM   1522 1HB  LEU C  92       0.205 -11.890 -13.082  1.00  0.00           H  
ATOM   1523 2HB  LEU C  92       1.136 -11.367 -11.674  1.00  0.00           H  
ATOM   1524  HG  LEU C  92       2.052 -13.603 -13.504  1.00  0.00           H  
ATOM   1525 1HD1 LEU C  92       3.473 -11.926 -14.578  1.00  0.00           H  
ATOM   1526 2HD1 LEU C  92       1.753 -11.546 -14.801  1.00  0.00           H  
ATOM   1527 3HD1 LEU C  92       2.710 -10.648 -13.604  1.00  0.00           H  
ATOM   1528 1HD2 LEU C  92       4.230 -13.081 -12.489  1.00  0.00           H  
ATOM   1529 2HD2 LEU C  92       3.469 -11.812 -11.504  1.00  0.00           H  
ATOM   1530 3HD2 LEU C  92       3.034 -13.518 -11.245  1.00  0.00           H  
ATOM   1531  N   ILE C  93      -1.977 -12.316 -11.311  1.00  0.00           N  
ATOM   1532  CA  ILE C  93      -3.155 -11.725 -10.675  1.00  0.00           C  
ATOM   1533  C   ILE C  93      -3.763 -12.628  -9.607  1.00  0.00           C  
ATOM   1534  O   ILE C  93      -4.146 -12.165  -8.526  1.00  0.00           O  
ATOM   1535  CB  ILE C  93      -4.229 -11.398 -11.728  1.00  0.00           C  
ATOM   1536  CG1 ILE C  93      -3.757 -10.258 -12.635  1.00  0.00           C  
ATOM   1537  CG2 ILE C  93      -5.543 -11.036 -11.053  1.00  0.00           C  
ATOM   1538  CD1 ILE C  93      -4.619 -10.056 -13.861  1.00  0.00           C  
ATOM   1539  H   ILE C  93      -1.988 -12.424 -12.317  1.00  0.00           H  
ATOM   1540  HA  ILE C  93      -2.852 -10.793 -10.199  1.00  0.00           H  
ATOM   1541  HB  ILE C  93      -4.386 -12.265 -12.369  1.00  0.00           H  
ATOM   1542 1HG1 ILE C  93      -3.743  -9.326 -12.071  1.00  0.00           H  
ATOM   1543 2HG1 ILE C  93      -2.737 -10.454 -12.966  1.00  0.00           H  
ATOM   1544 1HG2 ILE C  93      -6.291 -10.807 -11.812  1.00  0.00           H  
ATOM   1545 2HG2 ILE C  93      -5.884 -11.876 -10.450  1.00  0.00           H  
ATOM   1546 3HG2 ILE C  93      -5.396 -10.166 -10.414  1.00  0.00           H  
ATOM   1547 1HD1 ILE C  93      -4.222  -9.232 -14.454  1.00  0.00           H  
ATOM   1548 2HD1 ILE C  93      -4.618 -10.968 -14.460  1.00  0.00           H  
ATOM   1549 3HD1 ILE C  93      -5.638  -9.824 -13.554  1.00  0.00           H  
ATOM   1550  N   GLU C  94      -3.810 -13.930  -9.898  1.00  0.00           N  
ATOM   1551  CA  GLU C  94      -4.281 -14.943  -8.958  1.00  0.00           C  
ATOM   1552  C   GLU C  94      -3.535 -14.944  -7.623  1.00  0.00           C  
ATOM   1553  O   GLU C  94      -4.086 -15.373  -6.610  1.00  0.00           O  
ATOM   1554  CB  GLU C  94      -4.174 -16.332  -9.590  1.00  0.00           C  
ATOM   1555  CG  GLU C  94      -4.586 -17.476  -8.671  1.00  0.00           C  
ATOM   1556  CD  GLU C  94      -3.422 -18.114  -7.958  1.00  0.00           C  
ATOM   1557  OE1 GLU C  94      -2.394 -18.285  -8.571  1.00  0.00           O  
ATOM   1558  OE2 GLU C  94      -3.562 -18.448  -6.803  1.00  0.00           O  
ATOM   1559  H   GLU C  94      -3.514 -14.241 -10.816  1.00  0.00           H  
ATOM   1560  HA  GLU C  94      -5.333 -14.743  -8.750  1.00  0.00           H  
ATOM   1561 1HB  GLU C  94      -4.800 -16.374 -10.481  1.00  0.00           H  
ATOM   1562 2HB  GLU C  94      -3.146 -16.510  -9.904  1.00  0.00           H  
ATOM   1563 1HG  GLU C  94      -5.286 -17.093  -7.930  1.00  0.00           H  
ATOM   1564 2HG  GLU C  94      -5.102 -18.231  -9.263  1.00  0.00           H  
ATOM   1565  N   LYS C  95      -2.289 -14.479  -7.616  1.00  0.00           N  
ATOM   1566  CA  LYS C  95      -1.523 -14.394  -6.390  1.00  0.00           C  
ATOM   1567  C   LYS C  95      -1.690 -13.023  -5.760  1.00  0.00           C  
ATOM   1568  O   LYS C  95      -1.857 -12.916  -4.545  1.00  0.00           O  
ATOM   1569  CB  LYS C  95      -0.047 -14.679  -6.662  1.00  0.00           C  
ATOM   1570  CG  LYS C  95       0.245 -16.122  -7.042  1.00  0.00           C  
ATOM   1571  CD  LYS C  95      -0.231 -17.072  -5.953  1.00  0.00           C  
ATOM   1572  CE  LYS C  95       0.281 -18.488  -6.171  1.00  0.00           C  
ATOM   1573  NZ  LYS C  95       0.145 -18.913  -7.588  1.00  0.00           N  
ATOM   1574  H   LYS C  95      -1.859 -14.138  -8.464  1.00  0.00           H  
ATOM   1575  HA  LYS C  95      -1.901 -15.138  -5.688  1.00  0.00           H  
ATOM   1576 1HB  LYS C  95       0.304 -14.043  -7.475  1.00  0.00           H  
ATOM   1577 2HB  LYS C  95       0.543 -14.437  -5.777  1.00  0.00           H  
ATOM   1578 1HG  LYS C  95      -0.266 -16.367  -7.975  1.00  0.00           H  
ATOM   1579 2HG  LYS C  95       1.317 -16.254  -7.188  1.00  0.00           H  
ATOM   1580 1HD  LYS C  95       0.115 -16.715  -4.982  1.00  0.00           H  
ATOM   1581 2HD  LYS C  95      -1.321 -17.093  -5.945  1.00  0.00           H  
ATOM   1582 1HE  LYS C  95       1.330 -18.544  -5.884  1.00  0.00           H  
ATOM   1583 2HE  LYS C  95      -0.292 -19.170  -5.543  1.00  0.00           H  
ATOM   1584 1HZ  LYS C  95       0.481 -19.859  -7.696  1.00  0.00           H  
ATOM   1585 2HZ  LYS C  95      -0.830 -18.865  -7.861  1.00  0.00           H  
ATOM   1586 3HZ  LYS C  95       0.682 -18.296  -8.178  1.00  0.00           H  
ATOM   1587  N   PHE C  96      -1.633 -11.986  -6.602  1.00  0.00           N  
ATOM   1588  CA  PHE C  96      -1.693 -10.591  -6.176  1.00  0.00           C  
ATOM   1589  C   PHE C  96      -2.876 -10.289  -5.278  1.00  0.00           C  
ATOM   1590  O   PHE C  96      -2.702  -9.764  -4.176  1.00  0.00           O  
ATOM   1591  CB  PHE C  96      -1.749  -9.672  -7.397  1.00  0.00           C  
ATOM   1592  CG  PHE C  96      -1.882  -8.215  -7.054  1.00  0.00           C  
ATOM   1593  CD1 PHE C  96      -0.784  -7.485  -6.625  1.00  0.00           C  
ATOM   1594  CD2 PHE C  96      -3.106  -7.572  -7.160  1.00  0.00           C  
ATOM   1595  CE1 PHE C  96      -0.906  -6.145  -6.309  1.00  0.00           C  
ATOM   1596  CE2 PHE C  96      -3.231  -6.233  -6.846  1.00  0.00           C  
ATOM   1597  CZ  PHE C  96      -2.129  -5.519  -6.420  1.00  0.00           C  
ATOM   1598  H   PHE C  96      -1.506 -12.173  -7.590  1.00  0.00           H  
ATOM   1599  HA  PHE C  96      -0.781 -10.366  -5.621  1.00  0.00           H  
ATOM   1600 1HB  PHE C  96      -0.844  -9.800  -7.990  1.00  0.00           H  
ATOM   1601 2HB  PHE C  96      -2.593  -9.952  -8.025  1.00  0.00           H  
ATOM   1602  HD1 PHE C  96       0.184  -7.980  -6.539  1.00  0.00           H  
ATOM   1603  HD2 PHE C  96      -3.977  -8.136  -7.496  1.00  0.00           H  
ATOM   1604  HE1 PHE C  96      -0.034  -5.584  -5.973  1.00  0.00           H  
ATOM   1605  HE2 PHE C  96      -4.199  -5.739  -6.933  1.00  0.00           H  
ATOM   1606  HZ  PHE C  96      -2.226  -4.463  -6.170  1.00  0.00           H  
ATOM   1607  N   ILE C  97      -4.077 -10.570  -5.778  1.00  0.00           N  
ATOM   1608  CA  ILE C  97      -5.302 -10.189  -5.084  1.00  0.00           C  
ATOM   1609  C   ILE C  97      -5.423 -10.879  -3.735  1.00  0.00           C  
ATOM   1610  O   ILE C  97      -5.781 -10.248  -2.736  1.00  0.00           O  
ATOM   1611  CB  ILE C  97      -6.539 -10.521  -5.938  1.00  0.00           C  
ATOM   1612  CG1 ILE C  97      -6.584  -9.630  -7.182  1.00  0.00           C  
ATOM   1613  CG2 ILE C  97      -7.810 -10.360  -5.119  1.00  0.00           C  
ATOM   1614  CD1 ILE C  97      -7.600 -10.068  -8.212  1.00  0.00           C  
ATOM   1615  H   ILE C  97      -4.139 -11.031  -6.681  1.00  0.00           H  
ATOM   1616  HA  ILE C  97      -5.280  -9.114  -4.915  1.00  0.00           H  
ATOM   1617  HB  ILE C  97      -6.473 -11.550  -6.290  1.00  0.00           H  
ATOM   1618 1HG1 ILE C  97      -6.816  -8.606  -6.888  1.00  0.00           H  
ATOM   1619 2HG1 ILE C  97      -5.603  -9.618  -7.657  1.00  0.00           H  
ATOM   1620 1HG2 ILE C  97      -8.675 -10.598  -5.738  1.00  0.00           H  
ATOM   1621 2HG2 ILE C  97      -7.779 -11.035  -4.264  1.00  0.00           H  
ATOM   1622 3HG2 ILE C  97      -7.888  -9.332  -4.766  1.00  0.00           H  
ATOM   1623 1HD1 ILE C  97      -7.572  -9.388  -9.064  1.00  0.00           H  
ATOM   1624 2HD1 ILE C  97      -7.366 -11.079  -8.547  1.00  0.00           H  
ATOM   1625 3HD1 ILE C  97      -8.595 -10.054  -7.769  1.00  0.00           H  
ATOM   1626  N   LYS C  98      -5.129 -12.178  -3.724  1.00  0.00           N  
ATOM   1627  CA  LYS C  98      -5.178 -12.986  -2.519  1.00  0.00           C  
ATOM   1628  C   LYS C  98      -4.228 -12.449  -1.468  1.00  0.00           C  
ATOM   1629  O   LYS C  98      -4.611 -12.287  -0.309  1.00  0.00           O  
ATOM   1630  CB  LYS C  98      -4.825 -14.437  -2.839  1.00  0.00           C  
ATOM   1631  CG  LYS C  98      -5.857 -15.167  -3.685  1.00  0.00           C  
ATOM   1632  CD  LYS C  98      -5.426 -16.601  -3.958  1.00  0.00           C  
ATOM   1633  CE  LYS C  98      -6.406 -17.309  -4.881  1.00  0.00           C  
ATOM   1634  NZ  LYS C  98      -5.920 -18.658  -5.271  1.00  0.00           N  
ATOM   1635  H   LYS C  98      -4.855 -12.622  -4.589  1.00  0.00           H  
ATOM   1636  HA  LYS C  98      -6.189 -12.947  -2.112  1.00  0.00           H  
ATOM   1637 1HB  LYS C  98      -3.874 -14.472  -3.372  1.00  0.00           H  
ATOM   1638 2HB  LYS C  98      -4.701 -14.995  -1.911  1.00  0.00           H  
ATOM   1639 1HG  LYS C  98      -6.816 -15.175  -3.167  1.00  0.00           H  
ATOM   1640 2HG  LYS C  98      -5.980 -14.648  -4.635  1.00  0.00           H  
ATOM   1641 1HD  LYS C  98      -4.437 -16.607  -4.419  1.00  0.00           H  
ATOM   1642 2HD  LYS C  98      -5.372 -17.149  -3.018  1.00  0.00           H  
ATOM   1643 1HE  LYS C  98      -7.364 -17.412  -4.374  1.00  0.00           H  
ATOM   1644 2HE  LYS C  98      -6.548 -16.711  -5.782  1.00  0.00           H  
ATOM   1645 1HZ  LYS C  98      -6.592 -19.097  -5.882  1.00  0.00           H  
ATOM   1646 2HZ  LYS C  98      -5.037 -18.565  -5.760  1.00  0.00           H  
ATOM   1647 3HZ  LYS C  98      -5.791 -19.226  -4.447  1.00  0.00           H  
ATOM   1648  N   ALA C  99      -2.994 -12.175  -1.888  1.00  0.00           N  
ATOM   1649  CA  ALA C  99      -1.955 -11.658  -1.015  1.00  0.00           C  
ATOM   1650  C   ALA C  99      -2.363 -10.339  -0.378  1.00  0.00           C  
ATOM   1651  O   ALA C  99      -2.181 -10.149   0.824  1.00  0.00           O  
ATOM   1652  CB  ALA C  99      -0.669 -11.485  -1.801  1.00  0.00           C  
ATOM   1653  H   ALA C  99      -2.751 -12.342  -2.857  1.00  0.00           H  
ATOM   1654  HA  ALA C  99      -1.791 -12.382  -0.217  1.00  0.00           H  
ATOM   1655 1HB  ALA C  99       0.111 -11.128  -1.137  1.00  0.00           H  
ATOM   1656 2HB  ALA C  99      -0.374 -12.444  -2.228  1.00  0.00           H  
ATOM   1657 3HB  ALA C  99      -0.825 -10.765  -2.602  1.00  0.00           H  
ATOM   1658  N   MET C 100      -2.926  -9.439  -1.182  1.00  0.00           N  
ATOM   1659  CA  MET C 100      -3.408  -8.154  -0.693  1.00  0.00           C  
ATOM   1660  C   MET C 100      -4.421  -8.327   0.436  1.00  0.00           C  
ATOM   1661  O   MET C 100      -4.299  -7.693   1.489  1.00  0.00           O  
ATOM   1662  CB  MET C 100      -4.021  -7.354  -1.841  1.00  0.00           C  
ATOM   1663  CG  MET C 100      -3.015  -6.852  -2.867  1.00  0.00           C  
ATOM   1664  SD  MET C 100      -1.827  -5.690  -2.165  1.00  0.00           S  
ATOM   1665  CE  MET C 100      -2.889  -4.291  -1.815  1.00  0.00           C  
ATOM   1666  H   MET C 100      -3.021  -9.645  -2.170  1.00  0.00           H  
ATOM   1667  HA  MET C 100      -2.560  -7.596  -0.296  1.00  0.00           H  
ATOM   1668 1HB  MET C 100      -4.752  -7.970  -2.363  1.00  0.00           H  
ATOM   1669 2HB  MET C 100      -4.550  -6.488  -1.439  1.00  0.00           H  
ATOM   1670 1HG  MET C 100      -2.467  -7.697  -3.282  1.00  0.00           H  
ATOM   1671 2HG  MET C 100      -3.543  -6.355  -3.681  1.00  0.00           H  
ATOM   1672 1HE  MET C 100      -2.298  -3.487  -1.375  1.00  0.00           H  
ATOM   1673 2HE  MET C 100      -3.347  -3.941  -2.741  1.00  0.00           H  
ATOM   1674 3HE  MET C 100      -3.669  -4.593  -1.115  1.00  0.00           H  
ATOM   1675  N   ALA C 101      -5.411  -9.192   0.205  1.00  0.00           N  
ATOM   1676  CA  ALA C 101      -6.443  -9.482   1.194  1.00  0.00           C  
ATOM   1677  C   ALA C 101      -5.846 -10.054   2.479  1.00  0.00           C  
ATOM   1678  O   ALA C 101      -6.238  -9.651   3.578  1.00  0.00           O  
ATOM   1679  CB  ALA C 101      -7.458 -10.452   0.613  1.00  0.00           C  
ATOM   1680  H   ALA C 101      -5.457  -9.663  -0.693  1.00  0.00           H  
ATOM   1681  HA  ALA C 101      -6.944  -8.547   1.444  1.00  0.00           H  
ATOM   1682 1HB  ALA C 101      -8.243 -10.640   1.346  1.00  0.00           H  
ATOM   1683 2HB  ALA C 101      -7.898 -10.020  -0.286  1.00  0.00           H  
ATOM   1684 3HB  ALA C 101      -6.966 -11.389   0.361  1.00  0.00           H  
ATOM   1685  N   LYS C 102      -4.908 -10.993   2.331  1.00  0.00           N  
ATOM   1686  CA  LYS C 102      -4.243 -11.623   3.464  1.00  0.00           C  
ATOM   1687  C   LYS C 102      -3.528 -10.605   4.337  1.00  0.00           C  
ATOM   1688  O   LYS C 102      -3.713 -10.593   5.558  1.00  0.00           O  
ATOM   1689  CB  LYS C 102      -3.250 -12.680   2.976  1.00  0.00           C  
ATOM   1690  CG  LYS C 102      -3.896 -13.928   2.391  1.00  0.00           C  
ATOM   1691  CD  LYS C 102      -2.847 -14.920   1.910  1.00  0.00           C  
ATOM   1692  CE  LYS C 102      -3.492 -16.160   1.309  1.00  0.00           C  
ATOM   1693  NZ  LYS C 102      -2.478 -17.123   0.799  1.00  0.00           N  
ATOM   1694  H   LYS C 102      -4.651 -11.291   1.398  1.00  0.00           H  
ATOM   1695  HA  LYS C 102      -4.997 -12.119   4.075  1.00  0.00           H  
ATOM   1696 1HB  LYS C 102      -2.604 -12.247   2.211  1.00  0.00           H  
ATOM   1697 2HB  LYS C 102      -2.613 -12.990   3.805  1.00  0.00           H  
ATOM   1698 1HG  LYS C 102      -4.516 -14.407   3.150  1.00  0.00           H  
ATOM   1699 2HG  LYS C 102      -4.532 -13.649   1.551  1.00  0.00           H  
ATOM   1700 1HD  LYS C 102      -2.217 -14.446   1.156  1.00  0.00           H  
ATOM   1701 2HD  LYS C 102      -2.218 -15.219   2.748  1.00  0.00           H  
ATOM   1702 1HE  LYS C 102      -4.099 -16.657   2.064  1.00  0.00           H  
ATOM   1703 2HE  LYS C 102      -4.143 -15.869   0.485  1.00  0.00           H  
ATOM   1704 1HZ  LYS C 102      -2.944 -17.929   0.409  1.00  0.00           H  
ATOM   1705 2HZ  LYS C 102      -1.920 -16.678   0.083  1.00  0.00           H  
ATOM   1706 3HZ  LYS C 102      -1.879 -17.415   1.558  1.00  0.00           H  
ATOM   1707  N   ALA C 103      -2.729  -9.748   3.700  1.00  0.00           N  
ATOM   1708  CA  ALA C 103      -1.969  -8.713   4.388  1.00  0.00           C  
ATOM   1709  C   ALA C 103      -2.881  -7.798   5.197  1.00  0.00           C  
ATOM   1710  O   ALA C 103      -2.573  -7.479   6.349  1.00  0.00           O  
ATOM   1711  CB  ALA C 103      -1.170  -7.902   3.380  1.00  0.00           C  
ATOM   1712  H   ALA C 103      -2.631  -9.825   2.696  1.00  0.00           H  
ATOM   1713  HA  ALA C 103      -1.283  -9.201   5.078  1.00  0.00           H  
ATOM   1714 1HB  ALA C 103      -0.582  -7.148   3.903  1.00  0.00           H  
ATOM   1715 2HB  ALA C 103      -0.503  -8.564   2.828  1.00  0.00           H  
ATOM   1716 3HB  ALA C 103      -1.850  -7.413   2.685  1.00  0.00           H  
ATOM   1717  N   ALA C 104      -4.008  -7.398   4.598  1.00  0.00           N  
ATOM   1718  CA  ALA C 104      -5.007  -6.586   5.286  1.00  0.00           C  
ATOM   1719  C   ALA C 104      -5.505  -7.271   6.552  1.00  0.00           C  
ATOM   1720  O   ALA C 104      -5.540  -6.655   7.621  1.00  0.00           O  
ATOM   1721  CB  ALA C 104      -6.178  -6.301   4.362  1.00  0.00           C  
ATOM   1722  H   ALA C 104      -4.182  -7.663   3.634  1.00  0.00           H  
ATOM   1723  HA  ALA C 104      -4.539  -5.645   5.571  1.00  0.00           H  
ATOM   1724 1HB  ALA C 104      -6.901  -5.670   4.877  1.00  0.00           H  
ATOM   1725 2HB  ALA C 104      -5.817  -5.790   3.471  1.00  0.00           H  
ATOM   1726 3HB  ALA C 104      -6.654  -7.235   4.073  1.00  0.00           H  
ATOM   1727  N   SER C 105      -5.893  -8.543   6.423  1.00  0.00           N  
ATOM   1728  CA  SER C 105      -6.429  -9.305   7.545  1.00  0.00           C  
ATOM   1729  C   SER C 105      -5.428  -9.403   8.686  1.00  0.00           C  
ATOM   1730  O   SER C 105      -5.801  -9.282   9.856  1.00  0.00           O  
ATOM   1731  CB  SER C 105      -6.821 -10.697   7.088  1.00  0.00           C  
ATOM   1732  OG  SER C 105      -7.889 -10.647   6.183  1.00  0.00           O  
ATOM   1733  H   SER C 105      -5.842  -8.990   5.513  1.00  0.00           H  
ATOM   1734  HA  SER C 105      -7.321  -8.799   7.913  1.00  0.00           H  
ATOM   1735 1HB  SER C 105      -5.965 -11.180   6.617  1.00  0.00           H  
ATOM   1736 2HB  SER C 105      -7.101 -11.298   7.952  1.00  0.00           H  
ATOM   1737  HG  SER C 105      -7.506 -10.417   5.334  1.00  0.00           H  
ATOM   1738  N   ALA C 106      -4.159  -9.612   8.332  1.00  0.00           N  
ATOM   1739  CA  ALA C 106      -3.084  -9.724   9.303  1.00  0.00           C  
ATOM   1740  C   ALA C 106      -2.935  -8.447  10.105  1.00  0.00           C  
ATOM   1741  O   ALA C 106      -2.935  -8.492  11.335  1.00  0.00           O  
ATOM   1742  CB  ALA C 106      -1.780 -10.059   8.604  1.00  0.00           C  
ATOM   1743  H   ALA C 106      -3.933  -9.717   7.351  1.00  0.00           H  
ATOM   1744  HA  ALA C 106      -3.335 -10.528   9.991  1.00  0.00           H  
ATOM   1745 1HB  ALA C 106      -0.988 -10.167   9.344  1.00  0.00           H  
ATOM   1746 2HB  ALA C 106      -1.894 -10.992   8.053  1.00  0.00           H  
ATOM   1747 3HB  ALA C 106      -1.523  -9.259   7.912  1.00  0.00           H  
ATOM   1748  N   HIS C 107      -2.808  -7.316   9.406  1.00  0.00           N  
ATOM   1749  CA  HIS C 107      -2.647  -6.017  10.053  1.00  0.00           C  
ATOM   1750  C   HIS C 107      -3.787  -5.719  11.009  1.00  0.00           C  
ATOM   1751  O   HIS C 107      -3.552  -5.300  12.143  1.00  0.00           O  
ATOM   1752  CB  HIS C 107      -2.561  -4.894   9.015  1.00  0.00           C  
ATOM   1753  CG  HIS C 107      -2.620  -3.516   9.614  1.00  0.00           C  
ATOM   1754  ND1 HIS C 107      -1.561  -2.953  10.301  1.00  0.00           N  
ATOM   1755  CD2 HIS C 107      -3.612  -2.591   9.628  1.00  0.00           C  
ATOM   1756  CE1 HIS C 107      -1.905  -1.743  10.712  1.00  0.00           C  
ATOM   1757  NE2 HIS C 107      -3.140  -1.496  10.313  1.00  0.00           N  
ATOM   1758  H   HIS C 107      -2.814  -7.356   8.393  1.00  0.00           H  
ATOM   1759  HA  HIS C 107      -1.724  -6.012  10.631  1.00  0.00           H  
ATOM   1760 1HB  HIS C 107      -1.628  -4.985   8.458  1.00  0.00           H  
ATOM   1761 2HB  HIS C 107      -3.379  -4.993   8.301  1.00  0.00           H  
ATOM   1762  HD1 HIS C 107      -0.602  -3.245  10.252  1.00  0.00           H  
ATOM   1763  HD2 HIS C 107      -4.622  -2.584   9.220  1.00  0.00           H  
ATOM   1764  HE1 HIS C 107      -1.202  -1.132  11.278  1.00  0.00           H  
ATOM   1765  N   ALA C 108      -5.017  -5.920  10.536  1.00  0.00           N  
ATOM   1766  CA  ALA C 108      -6.211  -5.652  11.323  1.00  0.00           C  
ATOM   1767  C   ALA C 108      -6.210  -6.445  12.621  1.00  0.00           C  
ATOM   1768  O   ALA C 108      -6.480  -5.890  13.690  1.00  0.00           O  
ATOM   1769  CB  ALA C 108      -7.446  -5.981  10.512  1.00  0.00           C  
ATOM   1770  H   ALA C 108      -5.135  -6.263   9.590  1.00  0.00           H  
ATOM   1771  HA  ALA C 108      -6.219  -4.591  11.575  1.00  0.00           H  
ATOM   1772 1HB  ALA C 108      -8.332  -5.751  11.101  1.00  0.00           H  
ATOM   1773 2HB  ALA C 108      -7.451  -5.388   9.597  1.00  0.00           H  
ATOM   1774 3HB  ALA C 108      -7.442  -7.040  10.258  1.00  0.00           H  
ATOM   1775  N   GLU C 109      -5.905  -7.739  12.521  1.00  0.00           N  
ATOM   1776  CA  GLU C 109      -5.839  -8.603  13.685  1.00  0.00           C  
ATOM   1777  C   GLU C 109      -4.757  -8.184  14.659  1.00  0.00           C  
ATOM   1778  O   GLU C 109      -5.003  -8.144  15.861  1.00  0.00           O  
ATOM   1779  CB  GLU C 109      -5.603 -10.052  13.252  1.00  0.00           C  
ATOM   1780  CG  GLU C 109      -6.784 -10.694  12.538  1.00  0.00           C  
ATOM   1781  CD  GLU C 109      -7.988 -10.851  13.424  1.00  0.00           C  
ATOM   1782  OE1 GLU C 109      -7.870 -10.615  14.602  1.00  0.00           O  
ATOM   1783  OE2 GLU C 109      -9.028 -11.208  12.922  1.00  0.00           O  
ATOM   1784  H   GLU C 109      -5.715  -8.145  11.611  1.00  0.00           H  
ATOM   1785  HA  GLU C 109      -6.796  -8.542  14.205  1.00  0.00           H  
ATOM   1786 1HB  GLU C 109      -4.744 -10.096  12.583  1.00  0.00           H  
ATOM   1787 2HB  GLU C 109      -5.369 -10.660  14.126  1.00  0.00           H  
ATOM   1788 1HG  GLU C 109      -7.056 -10.079  11.681  1.00  0.00           H  
ATOM   1789 2HG  GLU C 109      -6.482 -11.673  12.167  1.00  0.00           H  
ATOM   1790  N   LEU C 110      -3.571  -7.864  14.144  1.00  0.00           N  
ATOM   1791  CA  LEU C 110      -2.459  -7.431  14.982  1.00  0.00           C  
ATOM   1792  C   LEU C 110      -2.819  -6.189  15.789  1.00  0.00           C  
ATOM   1793  O   LEU C 110      -2.515  -6.114  16.983  1.00  0.00           O  
ATOM   1794  CB  LEU C 110      -1.227  -7.145  14.115  1.00  0.00           C  
ATOM   1795  CG  LEU C 110      -0.564  -8.371  13.475  1.00  0.00           C  
ATOM   1796  CD1 LEU C 110       0.518  -7.916  12.504  1.00  0.00           C  
ATOM   1797  CD2 LEU C 110       0.017  -9.260  14.564  1.00  0.00           C  
ATOM   1798  H   LEU C 110      -3.426  -7.930  13.145  1.00  0.00           H  
ATOM   1799  HA  LEU C 110      -2.220  -8.234  15.677  1.00  0.00           H  
ATOM   1800 1HB  LEU C 110      -1.516  -6.468  13.312  1.00  0.00           H  
ATOM   1801 2HB  LEU C 110      -0.478  -6.646  14.729  1.00  0.00           H  
ATOM   1802  HG  LEU C 110      -1.307  -8.932  12.907  1.00  0.00           H  
ATOM   1803 1HD1 LEU C 110       0.988  -8.788  12.049  1.00  0.00           H  
ATOM   1804 2HD1 LEU C 110       0.071  -7.298  11.725  1.00  0.00           H  
ATOM   1805 3HD1 LEU C 110       1.268  -7.338  13.041  1.00  0.00           H  
ATOM   1806 1HD2 LEU C 110       0.488 -10.133  14.109  1.00  0.00           H  
ATOM   1807 2HD2 LEU C 110       0.762  -8.701  15.131  1.00  0.00           H  
ATOM   1808 3HD2 LEU C 110      -0.780  -9.586  15.232  1.00  0.00           H  
ATOM   1809  N   MET C 111      -3.494  -5.235  15.141  1.00  0.00           N  
ATOM   1810  CA  MET C 111      -3.994  -4.043  15.813  1.00  0.00           C  
ATOM   1811  C   MET C 111      -4.944  -4.401  16.947  1.00  0.00           C  
ATOM   1812  O   MET C 111      -4.787  -3.906  18.066  1.00  0.00           O  
ATOM   1813  CB  MET C 111      -4.686  -3.124  14.809  1.00  0.00           C  
ATOM   1814  CG  MET C 111      -3.748  -2.457  13.814  1.00  0.00           C  
ATOM   1815  SD  MET C 111      -2.565  -1.350  14.607  1.00  0.00           S  
ATOM   1816  CE  MET C 111      -3.652  -0.047  15.179  1.00  0.00           C  
ATOM   1817  H   MET C 111      -3.675  -5.342  14.149  1.00  0.00           H  
ATOM   1818  HA  MET C 111      -3.147  -3.510  16.246  1.00  0.00           H  
ATOM   1819 1HB  MET C 111      -5.423  -3.692  14.244  1.00  0.00           H  
ATOM   1820 2HB  MET C 111      -5.220  -2.337  15.344  1.00  0.00           H  
ATOM   1821 1HG  MET C 111      -3.193  -3.220  13.269  1.00  0.00           H  
ATOM   1822 2HG  MET C 111      -4.329  -1.880  13.095  1.00  0.00           H  
ATOM   1823 1HE  MET C 111      -3.067   0.716  15.693  1.00  0.00           H  
ATOM   1824 2HE  MET C 111      -4.164   0.400  14.326  1.00  0.00           H  
ATOM   1825 3HE  MET C 111      -4.389  -0.463  15.867  1.00  0.00           H  
ATOM   1826  N   ARG C 112      -5.923  -5.263  16.650  1.00  0.00           N  
ATOM   1827  CA  ARG C 112      -6.899  -5.697  17.643  1.00  0.00           C  
ATOM   1828  C   ARG C 112      -6.243  -6.348  18.851  1.00  0.00           C  
ATOM   1829  O   ARG C 112      -6.611  -6.046  19.986  1.00  0.00           O  
ATOM   1830  CB  ARG C 112      -7.883  -6.678  17.023  1.00  0.00           C  
ATOM   1831  CG  ARG C 112      -8.973  -7.169  17.962  1.00  0.00           C  
ATOM   1832  CD  ARG C 112      -9.850  -8.173  17.307  1.00  0.00           C  
ATOM   1833  NE  ARG C 112      -9.119  -9.376  16.942  1.00  0.00           N  
ATOM   1834  CZ  ARG C 112      -8.794 -10.363  17.800  1.00  0.00           C  
ATOM   1835  NH1 ARG C 112      -9.140 -10.275  19.065  1.00  0.00           N  
ATOM   1836  NH2 ARG C 112      -8.126 -11.419  17.370  1.00  0.00           N  
ATOM   1837  H   ARG C 112      -6.004  -5.619  15.704  1.00  0.00           H  
ATOM   1838  HA  ARG C 112      -7.448  -4.819  17.984  1.00  0.00           H  
ATOM   1839 1HB  ARG C 112      -8.369  -6.213  16.167  1.00  0.00           H  
ATOM   1840 2HB  ARG C 112      -7.343  -7.552  16.658  1.00  0.00           H  
ATOM   1841 1HG  ARG C 112      -8.518  -7.631  18.838  1.00  0.00           H  
ATOM   1842 2HG  ARG C 112      -9.591  -6.327  18.275  1.00  0.00           H  
ATOM   1843 1HD  ARG C 112     -10.652  -8.455  17.989  1.00  0.00           H  
ATOM   1844 2HD  ARG C 112     -10.278  -7.747  16.401  1.00  0.00           H  
ATOM   1845  HE  ARG C 112      -8.836  -9.480  15.977  1.00  0.00           H  
ATOM   1846 1HH1 ARG C 112      -9.651  -9.468  19.394  1.00  0.00           H  
ATOM   1847 2HH1 ARG C 112      -8.896 -11.015  19.708  1.00  0.00           H  
ATOM   1848 1HH2 ARG C 112      -7.859 -11.487  16.397  1.00  0.00           H  
ATOM   1849 2HH2 ARG C 112      -7.882 -12.158  18.012  1.00  0.00           H  
ATOM   1850  N   ILE C 113      -5.285  -7.241  18.598  1.00  0.00           N  
ATOM   1851  CA  ILE C 113      -4.566  -7.948  19.650  1.00  0.00           C  
ATOM   1852  C   ILE C 113      -3.836  -6.995  20.571  1.00  0.00           C  
ATOM   1853  O   ILE C 113      -3.909  -7.135  21.791  1.00  0.00           O  
ATOM   1854  CB  ILE C 113      -3.557  -8.944  19.049  1.00  0.00           C  
ATOM   1855  CG1 ILE C 113      -4.291 -10.089  18.347  1.00  0.00           C  
ATOM   1856  CG2 ILE C 113      -2.634  -9.484  20.132  1.00  0.00           C  
ATOM   1857  CD1 ILE C 113      -3.395 -10.955  17.491  1.00  0.00           C  
ATOM   1858  H   ILE C 113      -5.051  -7.447  17.636  1.00  0.00           H  
ATOM   1859  HA  ILE C 113      -5.287  -8.511  20.241  1.00  0.00           H  
ATOM   1860  HB  ILE C 113      -2.957  -8.442  18.291  1.00  0.00           H  
ATOM   1861 1HG1 ILE C 113      -4.771 -10.725  19.091  1.00  0.00           H  
ATOM   1862 2HG1 ILE C 113      -5.077  -9.682  17.711  1.00  0.00           H  
ATOM   1863 1HG2 ILE C 113      -1.928 -10.187  19.690  1.00  0.00           H  
ATOM   1864 2HG2 ILE C 113      -2.088  -8.659  20.588  1.00  0.00           H  
ATOM   1865 3HG2 ILE C 113      -3.225  -9.993  20.893  1.00  0.00           H  
ATOM   1866 1HD1 ILE C 113      -3.987 -11.744  17.026  1.00  0.00           H  
ATOM   1867 2HD1 ILE C 113      -2.931 -10.345  16.716  1.00  0.00           H  
ATOM   1868 3HD1 ILE C 113      -2.620 -11.403  18.113  1.00  0.00           H  
ATOM   1869  N   ASN C 114      -3.128  -6.032  19.982  1.00  0.00           N  
ATOM   1870  CA  ASN C 114      -2.409  -5.023  20.743  1.00  0.00           C  
ATOM   1871  C   ASN C 114      -3.348  -4.239  21.652  1.00  0.00           C  
ATOM   1872  O   ASN C 114      -3.041  -4.035  22.829  1.00  0.00           O  
ATOM   1873  CB  ASN C 114      -1.665  -4.097  19.804  1.00  0.00           C  
ATOM   1874  CG  ASN C 114      -0.741  -3.147  20.514  1.00  0.00           C  
ATOM   1875  OD1 ASN C 114       0.464  -3.400  20.633  1.00  0.00           O  
ATOM   1876  ND2 ASN C 114      -1.279  -2.057  21.001  1.00  0.00           N  
ATOM   1877  H   ASN C 114      -3.083  -5.995  18.969  1.00  0.00           H  
ATOM   1878  HA  ASN C 114      -1.683  -5.526  21.383  1.00  0.00           H  
ATOM   1879 1HB  ASN C 114      -1.079  -4.693  19.102  1.00  0.00           H  
ATOM   1880 2HB  ASN C 114      -2.381  -3.519  19.220  1.00  0.00           H  
ATOM   1881 1HD2 ASN C 114      -0.708  -1.403  21.502  1.00  0.00           H  
ATOM   1882 2HD2 ASN C 114      -2.256  -1.874  20.879  1.00  0.00           H  
ATOM   1883  N   SER C 115      -4.494  -3.818  21.106  1.00  0.00           N  
ATOM   1884  CA  SER C 115      -5.510  -3.116  21.881  1.00  0.00           C  
ATOM   1885  C   SER C 115      -6.046  -3.973  23.021  1.00  0.00           C  
ATOM   1886  O   SER C 115      -6.205  -3.484  24.141  1.00  0.00           O  
ATOM   1887  CB  SER C 115      -6.653  -2.697  20.976  1.00  0.00           C  
ATOM   1888  OG  SER C 115      -6.230  -1.743  20.042  1.00  0.00           O  
ATOM   1889  H   SER C 115      -4.670  -3.992  20.123  1.00  0.00           H  
ATOM   1890  HA  SER C 115      -5.057  -2.222  22.311  1.00  0.00           H  
ATOM   1891 1HB  SER C 115      -7.044  -3.571  20.456  1.00  0.00           H  
ATOM   1892 2HB  SER C 115      -7.462  -2.286  21.579  1.00  0.00           H  
ATOM   1893  HG  SER C 115      -5.786  -2.233  19.346  1.00  0.00           H  
ATOM   1894  N   GLU C 116      -6.316  -5.248  22.733  1.00  0.00           N  
ATOM   1895  CA  GLU C 116      -6.795  -6.187  23.737  1.00  0.00           C  
ATOM   1896  C   GLU C 116      -5.805  -6.331  24.880  1.00  0.00           C  
ATOM   1897  O   GLU C 116      -6.201  -6.289  26.042  1.00  0.00           O  
ATOM   1898  CB  GLU C 116      -7.067  -7.558  23.112  1.00  0.00           C  
ATOM   1899  CG  GLU C 116      -7.614  -8.582  24.097  1.00  0.00           C  
ATOM   1900  CD  GLU C 116      -7.935  -9.918  23.473  1.00  0.00           C  
ATOM   1901  OE1 GLU C 116      -8.221  -9.968  22.297  1.00  0.00           O  
ATOM   1902  OE2 GLU C 116      -7.896 -10.894  24.190  1.00  0.00           O  
ATOM   1903  H   GLU C 116      -6.190  -5.580  21.787  1.00  0.00           H  
ATOM   1904  HA  GLU C 116      -7.730  -5.804  24.146  1.00  0.00           H  
ATOM   1905 1HB  GLU C 116      -7.785  -7.451  22.300  1.00  0.00           H  
ATOM   1906 2HB  GLU C 116      -6.147  -7.958  22.688  1.00  0.00           H  
ATOM   1907 1HG  GLU C 116      -6.876  -8.728  24.884  1.00  0.00           H  
ATOM   1908 2HG  GLU C 116      -8.515  -8.177  24.556  1.00  0.00           H  
ATOM   1909  N   LEU C 117      -4.526  -6.485  24.544  1.00  0.00           N  
ATOM   1910  CA  LEU C 117      -3.461  -6.571  25.534  1.00  0.00           C  
ATOM   1911  C   LEU C 117      -3.362  -5.309  26.382  1.00  0.00           C  
ATOM   1912  O   LEU C 117      -3.187  -5.391  27.597  1.00  0.00           O  
ATOM   1913  CB  LEU C 117      -2.119  -6.827  24.836  1.00  0.00           C  
ATOM   1914  CG  LEU C 117      -0.904  -6.962  25.762  1.00  0.00           C  
ATOM   1915  CD1 LEU C 117      -1.115  -8.133  26.711  1.00  0.00           C  
ATOM   1916  CD2 LEU C 117       0.353  -7.155  24.926  1.00  0.00           C  
ATOM   1917  H   LEU C 117      -4.277  -6.541  23.566  1.00  0.00           H  
ATOM   1918  HA  LEU C 117      -3.678  -7.409  26.195  1.00  0.00           H  
ATOM   1919 1HB  LEU C 117      -2.198  -7.746  24.258  1.00  0.00           H  
ATOM   1920 2HB  LEU C 117      -1.923  -6.005  24.148  1.00  0.00           H  
ATOM   1921  HG  LEU C 117      -0.803  -6.058  26.365  1.00  0.00           H  
ATOM   1922 1HD1 LEU C 117      -0.251  -8.229  27.369  1.00  0.00           H  
ATOM   1923 2HD1 LEU C 117      -2.009  -7.960  27.310  1.00  0.00           H  
ATOM   1924 3HD1 LEU C 117      -1.235  -9.050  26.136  1.00  0.00           H  
ATOM   1925 1HD2 LEU C 117       1.217  -7.250  25.584  1.00  0.00           H  
ATOM   1926 2HD2 LEU C 117       0.254  -8.059  24.324  1.00  0.00           H  
ATOM   1927 3HD2 LEU C 117       0.489  -6.295  24.270  1.00  0.00           H  
ATOM   1928  N   VAL C 118      -3.492  -4.142  25.745  1.00  0.00           N  
ATOM   1929  CA  VAL C 118      -3.498  -2.869  26.460  1.00  0.00           C  
ATOM   1930  C   VAL C 118      -4.638  -2.805  27.476  1.00  0.00           C  
ATOM   1931  O   VAL C 118      -4.446  -2.333  28.598  1.00  0.00           O  
ATOM   1932  CB  VAL C 118      -3.635  -1.701  25.465  1.00  0.00           C  
ATOM   1933  CG1 VAL C 118      -3.853  -0.391  26.208  1.00  0.00           C  
ATOM   1934  CG2 VAL C 118      -2.397  -1.622  24.586  1.00  0.00           C  
ATOM   1935  H   VAL C 118      -3.588  -4.131  24.738  1.00  0.00           H  
ATOM   1936  HA  VAL C 118      -2.558  -2.783  27.005  1.00  0.00           H  
ATOM   1937  HB  VAL C 118      -4.514  -1.867  24.843  1.00  0.00           H  
ATOM   1938 1HG1 VAL C 118      -3.948   0.423  25.490  1.00  0.00           H  
ATOM   1939 2HG1 VAL C 118      -4.764  -0.458  26.803  1.00  0.00           H  
ATOM   1940 3HG1 VAL C 118      -3.004  -0.199  26.864  1.00  0.00           H  
ATOM   1941 1HG2 VAL C 118      -2.501  -0.795  23.884  1.00  0.00           H  
ATOM   1942 2HG2 VAL C 118      -1.517  -1.462  25.209  1.00  0.00           H  
ATOM   1943 3HG2 VAL C 118      -2.283  -2.555  24.032  1.00  0.00           H  
ATOM   1944  N   SER C 119      -5.815  -3.306  27.093  1.00  0.00           N  
ATOM   1945  CA  SER C 119      -6.943  -3.412  28.014  1.00  0.00           C  
ATOM   1946  C   SER C 119      -6.674  -4.404  29.150  1.00  0.00           C  
ATOM   1947  O   SER C 119      -6.958  -4.112  30.313  1.00  0.00           O  
ATOM   1948  CB  SER C 119      -8.187  -3.830  27.255  1.00  0.00           C  
ATOM   1949  OG  SER C 119      -9.286  -3.944  28.116  1.00  0.00           O  
ATOM   1950  H   SER C 119      -5.930  -3.630  26.140  1.00  0.00           H  
ATOM   1951  HA  SER C 119      -7.113  -2.430  28.457  1.00  0.00           H  
ATOM   1952 1HB  SER C 119      -8.403  -3.096  26.479  1.00  0.00           H  
ATOM   1953 2HB  SER C 119      -8.008  -4.784  26.761  1.00  0.00           H  
ATOM   1954  HG  SER C 119      -9.047  -4.612  28.763  1.00  0.00           H  
ATOM   1955  N   ARG C 120      -6.140  -5.577  28.806  1.00  0.00           N  
ATOM   1956  CA  ARG C 120      -5.821  -6.645  29.789  1.00  0.00           C  
ATOM   1957  C   ARG C 120      -4.805  -6.388  30.929  1.00  0.00           C  
ATOM   1958  O   ARG C 120      -5.239  -6.345  32.090  1.00  0.00           O  
ATOM   1959  OXT ARG C 120      -3.700  -6.923  30.781  1.00  0.00           O  
ATOM   1960  CB  ARG C 120      -5.310  -7.864  29.020  1.00  0.00           C  
ATOM   1961  CG  ARG C 120      -6.368  -8.667  28.286  1.00  0.00           C  
ATOM   1962  CD  ARG C 120      -5.803  -9.825  27.564  1.00  0.00           C  
ATOM   1963  NE  ARG C 120      -6.865 -10.631  26.989  1.00  0.00           N  
ATOM   1964  CZ  ARG C 120      -7.662 -11.491  27.610  1.00  0.00           C  
ATOM   1965  NH1 ARG C 120      -7.619 -11.749  28.908  1.00  0.00           N  
ATOM   1966  NH2 ARG C 120      -8.505 -12.030  26.766  1.00  0.00           N  
ATOM   1967  H   ARG C 120      -5.941  -5.771  27.837  1.00  0.00           H  
ATOM   1968  HA  ARG C 120      -6.765  -6.921  30.256  1.00  0.00           H  
ATOM   1969 1HB  ARG C 120      -4.579  -7.536  28.291  1.00  0.00           H  
ATOM   1970 2HB  ARG C 120      -4.802  -8.537  29.709  1.00  0.00           H  
ATOM   1971 1HG  ARG C 120      -7.051  -9.079  29.029  1.00  0.00           H  
ATOM   1972 2HG  ARG C 120      -6.943  -8.057  27.602  1.00  0.00           H  
ATOM   1973 1HD  ARG C 120      -5.161  -9.481  26.754  1.00  0.00           H  
ATOM   1974 2HD  ARG C 120      -5.238 -10.444  28.250  1.00  0.00           H  
ATOM   1975  HE  ARG C 120      -7.083 -10.609  25.965  1.00  0.00           H  
ATOM   1976 1HH1 ARG C 120      -6.940 -11.284  29.494  1.00  0.00           H  
ATOM   1977 2HH1 ARG C 120      -8.260 -12.413  29.311  1.00  0.00           H  
ATOM   1978 1HH2 ARG C 120      -8.389 -11.680  25.764  1.00  0.00           H  
ATOM   1979 2HH2 ARG C 120      -9.199 -12.700  27.047  1.00  0.00           H  
TER                                                                             
ATOM   1981  N   THR D 121      16.411   2.046 -28.826  1.00  0.00           N  
ATOM   1982  CA  THR D 121      15.318   2.620 -28.047  1.00  0.00           C  
ATOM   1983  C   THR D 121      14.735   1.614 -27.058  1.00  0.00           C  
ATOM   1984  O   THR D 121      14.849   1.802 -25.847  1.00  0.00           O  
ATOM   1985  CB  THR D 121      14.199   3.138 -28.971  1.00  0.00           C  
ATOM   1986  OG1 THR D 121      14.720   4.163 -29.828  1.00  0.00           O  
ATOM   1987  CG2 THR D 121      13.050   3.704 -28.151  1.00  0.00           C  
ATOM   1988 1H   THR D 121      16.899   2.781 -29.318  1.00  0.00           H  
ATOM   1989 2H   THR D 121      17.055   1.583 -28.193  1.00  0.00           H  
ATOM   1990 3H   THR D 121      16.047   1.377 -29.489  1.00  0.00           H  
ATOM   1991  HA  THR D 121      15.710   3.461 -27.476  1.00  0.00           H  
ATOM   1992  HB  THR D 121      13.829   2.320 -29.588  1.00  0.00           H  
ATOM   1993  HG1 THR D 121      14.618   3.895 -30.745  1.00  0.00           H  
ATOM   1994 1HG2 THR D 121      12.269   4.065 -28.820  1.00  0.00           H  
ATOM   1995 2HG2 THR D 121      12.644   2.924 -27.506  1.00  0.00           H  
ATOM   1996 3HG2 THR D 121      13.412   4.529 -27.538  1.00  0.00           H  
ATOM   1997  N   GLU D 122      14.089   0.574 -27.586  1.00  0.00           N  
ATOM   1998  CA  GLU D 122      13.341  -0.394 -26.786  1.00  0.00           C  
ATOM   1999  C   GLU D 122      14.196  -1.101 -25.746  1.00  0.00           C  
ATOM   2000  O   GLU D 122      13.740  -1.334 -24.627  1.00  0.00           O  
ATOM   2001  CB  GLU D 122      12.692  -1.436 -27.700  1.00  0.00           C  
ATOM   2002  CG  GLU D 122      11.594  -0.887 -28.599  1.00  0.00           C  
ATOM   2003  CD  GLU D 122      12.129  -0.215 -29.833  1.00  0.00           C  
ATOM   2004  OE1 GLU D 122      13.325  -0.190 -30.001  1.00  0.00           O  
ATOM   2005  OE2 GLU D 122      11.341   0.274 -30.608  1.00  0.00           O  
ATOM   2006  H   GLU D 122      14.074   0.471 -28.590  1.00  0.00           H  
ATOM   2007  HA  GLU D 122      12.550   0.140 -26.260  1.00  0.00           H  
ATOM   2008 1HB  GLU D 122      13.454  -1.884 -28.338  1.00  0.00           H  
ATOM   2009 2HB  GLU D 122      12.262  -2.233 -27.094  1.00  0.00           H  
ATOM   2010 1HG  GLU D 122      10.941  -1.706 -28.899  1.00  0.00           H  
ATOM   2011 2HG  GLU D 122      10.998  -0.173 -28.032  1.00  0.00           H  
ATOM   2012  N   ASP D 123      15.421  -1.457 -26.124  1.00  0.00           N  
ATOM   2013  CA  ASP D 123      16.326  -2.170 -25.235  1.00  0.00           C  
ATOM   2014  C   ASP D 123      16.740  -1.307 -24.057  1.00  0.00           C  
ATOM   2015  O   ASP D 123      16.838  -1.795 -22.931  1.00  0.00           O  
ATOM   2016  CB  ASP D 123      17.572  -2.632 -25.996  1.00  0.00           C  
ATOM   2017  CG  ASP D 123      17.285  -3.769 -26.967  1.00  0.00           C  
ATOM   2018  OD1 ASP D 123      16.257  -4.391 -26.836  1.00  0.00           O  
ATOM   2019  OD2 ASP D 123      18.096  -4.005 -27.831  1.00  0.00           O  
ATOM   2020  H   ASP D 123      15.733  -1.234 -27.058  1.00  0.00           H  
ATOM   2021  HA  ASP D 123      15.809  -3.049 -24.849  1.00  0.00           H  
ATOM   2022 1HB  ASP D 123      17.988  -1.793 -26.555  1.00  0.00           H  
ATOM   2023 2HB  ASP D 123      18.330  -2.962 -25.286  1.00  0.00           H  
ATOM   2024  N   GLU D 124      16.975  -0.025 -24.324  1.00  0.00           N  
ATOM   2025  CA  GLU D 124      17.343   0.928 -23.292  1.00  0.00           C  
ATOM   2026  C   GLU D 124      16.177   1.178 -22.345  1.00  0.00           C  
ATOM   2027  O   GLU D 124      16.366   1.240 -21.128  1.00  0.00           O  
ATOM   2028  CB  GLU D 124      17.799   2.246 -23.920  1.00  0.00           C  
ATOM   2029  CG  GLU D 124      19.096   2.150 -24.711  1.00  0.00           C  
ATOM   2030  CD  GLU D 124      18.898   1.596 -26.095  1.00  0.00           C  
ATOM   2031  OE1 GLU D 124      17.776   1.327 -26.451  1.00  0.00           O  
ATOM   2032  OE2 GLU D 124      19.869   1.443 -26.797  1.00  0.00           O  
ATOM   2033  H   GLU D 124      16.888   0.301 -25.275  1.00  0.00           H  
ATOM   2034  HA  GLU D 124      18.167   0.510 -22.713  1.00  0.00           H  
ATOM   2035 1HB  GLU D 124      17.025   2.617 -24.591  1.00  0.00           H  
ATOM   2036 2HB  GLU D 124      17.939   2.993 -23.138  1.00  0.00           H  
ATOM   2037 1HG  GLU D 124      19.536   3.144 -24.790  1.00  0.00           H  
ATOM   2038 2HG  GLU D 124      19.795   1.515 -24.168  1.00  0.00           H  
ATOM   2039  N   LEU D 125      14.971   1.287 -22.910  1.00  0.00           N  
ATOM   2040  CA  LEU D 125      13.755   1.424 -22.120  1.00  0.00           C  
ATOM   2041  C   LEU D 125      13.569   0.221 -21.209  1.00  0.00           C  
ATOM   2042  O   LEU D 125      13.270   0.380 -20.025  1.00  0.00           O  
ATOM   2043  CB  LEU D 125      12.536   1.575 -23.039  1.00  0.00           C  
ATOM   2044  CG  LEU D 125      12.444   2.898 -23.811  1.00  0.00           C  
ATOM   2045  CD1 LEU D 125      11.305   2.820 -24.819  1.00  0.00           C  
ATOM   2046  CD2 LEU D 125      12.232   4.043 -22.833  1.00  0.00           C  
ATOM   2047  H   LEU D 125      14.893   1.267 -23.920  1.00  0.00           H  
ATOM   2048  HA  LEU D 125      13.840   2.318 -21.503  1.00  0.00           H  
ATOM   2049 1HB  LEU D 125      12.548   0.767 -23.768  1.00  0.00           H  
ATOM   2050 2HB  LEU D 125      11.633   1.480 -22.436  1.00  0.00           H  
ATOM   2051  HG  LEU D 125      13.369   3.060 -24.365  1.00  0.00           H  
ATOM   2052 1HD1 LEU D 125      11.240   3.760 -25.367  1.00  0.00           H  
ATOM   2053 2HD1 LEU D 125      11.493   2.005 -25.518  1.00  0.00           H  
ATOM   2054 3HD1 LEU D 125      10.368   2.641 -24.294  1.00  0.00           H  
ATOM   2055 1HD2 LEU D 125      12.168   4.984 -23.381  1.00  0.00           H  
ATOM   2056 2HD2 LEU D 125      11.307   3.882 -22.279  1.00  0.00           H  
ATOM   2057 3HD2 LEU D 125      13.069   4.087 -22.136  1.00  0.00           H  
ATOM   2058  N   LYS D 126      13.767  -0.974 -21.768  1.00  0.00           N  
ATOM   2059  CA  LYS D 126      13.693  -2.221 -21.023  1.00  0.00           C  
ATOM   2060  C   LYS D 126      14.673  -2.249 -19.867  1.00  0.00           C  
ATOM   2061  O   LYS D 126      14.286  -2.577 -18.747  1.00  0.00           O  
ATOM   2062  CB  LYS D 126      13.949  -3.410 -21.951  1.00  0.00           C  
ATOM   2063  CG  LYS D 126      13.862  -4.769 -21.270  1.00  0.00           C  
ATOM   2064  CD  LYS D 126      14.081  -5.900 -22.264  1.00  0.00           C  
ATOM   2065  CE  LYS D 126      14.036  -7.258 -21.578  1.00  0.00           C  
ATOM   2066  NZ  LYS D 126      14.248  -8.374 -22.539  1.00  0.00           N  
ATOM   2067  H   LYS D 126      13.977  -1.028 -22.755  1.00  0.00           H  
ATOM   2068  HA  LYS D 126      12.689  -2.317 -20.611  1.00  0.00           H  
ATOM   2069 1HB  LYS D 126      13.225  -3.397 -22.767  1.00  0.00           H  
ATOM   2070 2HB  LYS D 126      14.942  -3.320 -22.393  1.00  0.00           H  
ATOM   2071 1HG  LYS D 126      14.619  -4.834 -20.488  1.00  0.00           H  
ATOM   2072 2HG  LYS D 126      12.880  -4.885 -20.812  1.00  0.00           H  
ATOM   2073 1HD  LYS D 126      13.307  -5.865 -23.033  1.00  0.00           H  
ATOM   2074 2HD  LYS D 126      15.051  -5.779 -22.745  1.00  0.00           H  
ATOM   2075 1HE  LYS D 126      14.807  -7.303 -20.811  1.00  0.00           H  
ATOM   2076 2HE  LYS D 126      13.067  -7.390 -21.096  1.00  0.00           H  
ATOM   2077 1HZ  LYS D 126      14.211  -9.255 -22.046  1.00  0.00           H  
ATOM   2078 2HZ  LYS D 126      13.526  -8.353 -23.246  1.00  0.00           H  
ATOM   2079 3HZ  LYS D 126      15.152  -8.273 -22.979  1.00  0.00           H  
ATOM   2080  N   GLU D 127      15.931  -1.893 -20.139  1.00  0.00           N  
ATOM   2081  CA  GLU D 127      16.960  -1.826 -19.109  1.00  0.00           C  
ATOM   2082  C   GLU D 127      16.553  -0.924 -17.956  1.00  0.00           C  
ATOM   2083  O   GLU D 127      16.702  -1.302 -16.793  1.00  0.00           O  
ATOM   2084  CB  GLU D 127      18.282  -1.329 -19.687  1.00  0.00           C  
ATOM   2085  CG  GLU D 127      19.380  -1.211 -18.641  1.00  0.00           C  
ATOM   2086  CD  GLU D 127      20.650  -0.597 -19.155  1.00  0.00           C  
ATOM   2087  OE1 GLU D 127      21.028  -0.871 -20.269  1.00  0.00           O  
ATOM   2088  OE2 GLU D 127      21.254   0.146 -18.414  1.00  0.00           O  
ATOM   2089  H   GLU D 127      16.188  -1.665 -21.090  1.00  0.00           H  
ATOM   2090  HA  GLU D 127      17.111  -2.831 -18.713  1.00  0.00           H  
ATOM   2091 1HB  GLU D 127      18.623  -2.013 -20.464  1.00  0.00           H  
ATOM   2092 2HB  GLU D 127      18.142  -0.350 -20.146  1.00  0.00           H  
ATOM   2093 1HG  GLU D 127      19.005  -0.602 -17.819  1.00  0.00           H  
ATOM   2094 2HG  GLU D 127      19.596  -2.204 -18.249  1.00  0.00           H  
ATOM   2095  N   ARG D 128      16.036   0.263 -18.280  1.00  0.00           N  
ATOM   2096  CA  ARG D 128      15.543   1.184 -17.266  1.00  0.00           C  
ATOM   2097  C   ARG D 128      14.464   0.542 -16.407  1.00  0.00           C  
ATOM   2098  O   ARG D 128      14.521   0.626 -15.180  1.00  0.00           O  
ATOM   2099  CB  ARG D 128      14.986   2.442 -17.915  1.00  0.00           C  
ATOM   2100  CG  ARG D 128      16.030   3.361 -18.531  1.00  0.00           C  
ATOM   2101  CD  ARG D 128      15.406   4.534 -19.194  1.00  0.00           C  
ATOM   2102  NE  ARG D 128      16.401   5.416 -19.784  1.00  0.00           N  
ATOM   2103  CZ  ARG D 128      16.117   6.473 -20.569  1.00  0.00           C  
ATOM   2104  NH1 ARG D 128      14.867   6.767 -20.848  1.00  0.00           N  
ATOM   2105  NH2 ARG D 128      17.096   7.215 -21.058  1.00  0.00           N  
ATOM   2106  H   ARG D 128      15.977   0.532 -19.255  1.00  0.00           H  
ATOM   2107  HA  ARG D 128      16.377   1.462 -16.621  1.00  0.00           H  
ATOM   2108 1HB  ARG D 128      14.285   2.166 -18.702  1.00  0.00           H  
ATOM   2109 2HB  ARG D 128      14.434   3.021 -17.174  1.00  0.00           H  
ATOM   2110 1HG  ARG D 128      16.700   3.723 -17.751  1.00  0.00           H  
ATOM   2111 2HG  ARG D 128      16.604   2.810 -19.276  1.00  0.00           H  
ATOM   2112 1HD  ARG D 128      14.741   4.193 -19.986  1.00  0.00           H  
ATOM   2113 2HD  ARG D 128      14.837   5.106 -18.462  1.00  0.00           H  
ATOM   2114  HE  ARG D 128      17.375   5.221 -19.592  1.00  0.00           H  
ATOM   2115 1HH1 ARG D 128      14.119   6.200 -20.474  1.00  0.00           H  
ATOM   2116 2HH1 ARG D 128      14.654   7.559 -21.437  1.00  0.00           H  
ATOM   2117 1HH2 ARG D 128      18.057   6.988 -20.844  1.00  0.00           H  
ATOM   2118 2HH2 ARG D 128      16.883   8.007 -21.646  1.00  0.00           H  
ATOM   2119  N   GLN D 129      13.493  -0.103 -17.055  1.00  0.00           N  
ATOM   2120  CA  GLN D 129      12.405  -0.773 -16.355  1.00  0.00           C  
ATOM   2121  C   GLN D 129      12.909  -1.866 -15.422  1.00  0.00           C  
ATOM   2122  O   GLN D 129      12.432  -1.977 -14.292  1.00  0.00           O  
ATOM   2123  CB  GLN D 129      11.415  -1.358 -17.357  1.00  0.00           C  
ATOM   2124  CG  GLN D 129      10.616  -0.307 -18.102  1.00  0.00           C  
ATOM   2125  CD  GLN D 129       9.653  -0.904 -19.103  1.00  0.00           C  
ATOM   2126  OE1 GLN D 129       8.520  -1.245 -18.750  1.00  0.00           O  
ATOM   2127  NE2 GLN D 129      10.091  -1.034 -20.350  1.00  0.00           N  
ATOM   2128  H   GLN D 129      13.499  -0.119 -18.068  1.00  0.00           H  
ATOM   2129  HA  GLN D 129      11.884  -0.037 -15.750  1.00  0.00           H  
ATOM   2130 1HB  GLN D 129      11.947  -1.961 -18.091  1.00  0.00           H  
ATOM   2131 2HB  GLN D 129      10.714  -2.013 -16.840  1.00  0.00           H  
ATOM   2132 1HG  GLN D 129      10.040   0.272 -17.384  1.00  0.00           H  
ATOM   2133 2HG  GLN D 129      11.303   0.347 -18.636  1.00  0.00           H  
ATOM   2134 1HE2 GLN D 129       9.495  -1.422 -21.054  1.00  0.00           H  
ATOM   2135 2HE2 GLN D 129      11.018  -0.742 -20.587  1.00  0.00           H  
ATOM   2136  N   ASP D 130      13.886  -2.647 -15.888  1.00  0.00           N  
ATOM   2137  CA  ASP D 130      14.522  -3.674 -15.072  1.00  0.00           C  
ATOM   2138  C   ASP D 130      15.122  -3.074 -13.805  1.00  0.00           C  
ATOM   2139  O   ASP D 130      14.902  -3.588 -12.706  1.00  0.00           O  
ATOM   2140  CB  ASP D 130      15.611  -4.395 -15.869  1.00  0.00           C  
ATOM   2141  CG  ASP D 130      15.048  -5.308 -16.950  1.00  0.00           C  
ATOM   2142  OD1 ASP D 130      13.883  -5.621 -16.888  1.00  0.00           O  
ATOM   2143  OD2 ASP D 130      15.789  -5.685 -17.826  1.00  0.00           O  
ATOM   2144  H   ASP D 130      14.204  -2.521 -16.839  1.00  0.00           H  
ATOM   2145  HA  ASP D 130      13.766  -4.403 -14.781  1.00  0.00           H  
ATOM   2146 1HB  ASP D 130      16.265  -3.660 -16.340  1.00  0.00           H  
ATOM   2147 2HB  ASP D 130      16.224  -4.991 -15.192  1.00  0.00           H  
ATOM   2148  N   ARG D 131      15.876  -1.983 -13.973  1.00  0.00           N  
ATOM   2149  CA  ARG D 131      16.513  -1.281 -12.864  1.00  0.00           C  
ATOM   2150  C   ARG D 131      15.496  -0.771 -11.845  1.00  0.00           C  
ATOM   2151  O   ARG D 131      15.723  -0.863 -10.638  1.00  0.00           O  
ATOM   2152  CB  ARG D 131      17.335  -0.108 -13.383  1.00  0.00           C  
ATOM   2153  CG  ARG D 131      18.594  -0.482 -14.153  1.00  0.00           C  
ATOM   2154  CD  ARG D 131      19.278   0.722 -14.696  1.00  0.00           C  
ATOM   2155  NE  ARG D 131      20.409   0.379 -15.545  1.00  0.00           N  
ATOM   2156  CZ  ARG D 131      21.604  -0.059 -15.111  1.00  0.00           C  
ATOM   2157  NH1 ARG D 131      21.835  -0.218 -13.826  1.00  0.00           N  
ATOM   2158  NH2 ARG D 131      22.539  -0.328 -16.002  1.00  0.00           N  
ATOM   2159  H   ARG D 131      16.025  -1.632 -14.913  1.00  0.00           H  
ATOM   2160  HA  ARG D 131      17.185  -1.977 -12.362  1.00  0.00           H  
ATOM   2161 1HB  ARG D 131      16.722   0.506 -14.040  1.00  0.00           H  
ATOM   2162 2HB  ARG D 131      17.640   0.518 -12.545  1.00  0.00           H  
ATOM   2163 1HG  ARG D 131      19.286  -0.996 -13.486  1.00  0.00           H  
ATOM   2164 2HG  ARG D 131      18.338  -1.140 -14.983  1.00  0.00           H  
ATOM   2165 1HD  ARG D 131      18.572   1.302 -15.289  1.00  0.00           H  
ATOM   2166 2HD  ARG D 131      19.645   1.332 -13.872  1.00  0.00           H  
ATOM   2167  HE  ARG D 131      20.305   0.480 -16.550  1.00  0.00           H  
ATOM   2168 1HH1 ARG D 131      21.111  -0.010 -13.154  1.00  0.00           H  
ATOM   2169 2HH1 ARG D 131      22.737  -0.549 -13.515  1.00  0.00           H  
ATOM   2170 1HH2 ARG D 131      22.330  -0.197 -16.989  1.00  0.00           H  
ATOM   2171 2HH2 ARG D 131      23.445  -0.659 -15.709  1.00  0.00           H  
ATOM   2172  N   LEU D 132      14.375  -0.242 -12.335  1.00  0.00           N  
ATOM   2173  CA  LEU D 132      13.305   0.238 -11.469  1.00  0.00           C  
ATOM   2174  C   LEU D 132      12.703  -0.891 -10.638  1.00  0.00           C  
ATOM   2175  O   LEU D 132      12.618  -0.780  -9.414  1.00  0.00           O  
ATOM   2176  CB  LEU D 132      12.217   0.904 -12.315  1.00  0.00           C  
ATOM   2177  CG  LEU D 132      12.642   2.199 -13.015  1.00  0.00           C  
ATOM   2178  CD1 LEU D 132      11.618   2.557 -14.074  1.00  0.00           C  
ATOM   2179  CD2 LEU D 132      12.772   3.311 -11.991  1.00  0.00           C  
ATOM   2180  H   LEU D 132      14.263  -0.161 -13.339  1.00  0.00           H  
ATOM   2181  HA  LEU D 132      13.722   0.980 -10.789  1.00  0.00           H  
ATOM   2182 1HB  LEU D 132      11.890   0.205 -13.082  1.00  0.00           H  
ATOM   2183 2HB  LEU D 132      11.367   1.136 -11.674  1.00  0.00           H  
ATOM   2184  HG  LEU D 132      13.603   2.052 -13.504  1.00  0.00           H  
ATOM   2185 1HD1 LEU D 132      11.926   3.473 -14.578  1.00  0.00           H  
ATOM   2186 2HD1 LEU D 132      11.546   1.753 -14.801  1.00  0.00           H  
ATOM   2187 3HD1 LEU D 132      10.648   2.710 -13.604  1.00  0.00           H  
ATOM   2188 1HD2 LEU D 132      13.081   4.230 -12.489  1.00  0.00           H  
ATOM   2189 2HD2 LEU D 132      11.812   3.469 -11.504  1.00  0.00           H  
ATOM   2190 3HD2 LEU D 132      13.518   3.034 -11.245  1.00  0.00           H  
ATOM   2191  N   ILE D 133      12.316  -1.977 -11.311  1.00  0.00           N  
ATOM   2192  CA  ILE D 133      11.725  -3.155 -10.675  1.00  0.00           C  
ATOM   2193  C   ILE D 133      12.628  -3.763  -9.607  1.00  0.00           C  
ATOM   2194  O   ILE D 133      12.165  -4.146  -8.526  1.00  0.00           O  
ATOM   2195  CB  ILE D 133      11.398  -4.229 -11.728  1.00  0.00           C  
ATOM   2196  CG1 ILE D 133      10.258  -3.757 -12.635  1.00  0.00           C  
ATOM   2197  CG2 ILE D 133      11.036  -5.543 -11.053  1.00  0.00           C  
ATOM   2198  CD1 ILE D 133      10.056  -4.619 -13.861  1.00  0.00           C  
ATOM   2199  H   ILE D 133      12.424  -1.988 -12.317  1.00  0.00           H  
ATOM   2200  HA  ILE D 133      10.793  -2.852 -10.199  1.00  0.00           H  
ATOM   2201  HB  ILE D 133      12.265  -4.386 -12.369  1.00  0.00           H  
ATOM   2202 1HG1 ILE D 133       9.326  -3.743 -12.071  1.00  0.00           H  
ATOM   2203 2HG1 ILE D 133      10.454  -2.737 -12.966  1.00  0.00           H  
ATOM   2204 1HG2 ILE D 133      10.807  -6.291 -11.812  1.00  0.00           H  
ATOM   2205 2HG2 ILE D 133      11.876  -5.884 -10.450  1.00  0.00           H  
ATOM   2206 3HG2 ILE D 133      10.166  -5.396 -10.414  1.00  0.00           H  
ATOM   2207 1HD1 ILE D 133       9.232  -4.222 -14.454  1.00  0.00           H  
ATOM   2208 2HD1 ILE D 133      10.968  -4.618 -14.460  1.00  0.00           H  
ATOM   2209 3HD1 ILE D 133       9.824  -5.638 -13.554  1.00  0.00           H  
ATOM   2210  N   GLU D 134      13.930  -3.810  -9.898  1.00  0.00           N  
ATOM   2211  CA  GLU D 134      14.943  -4.281  -8.958  1.00  0.00           C  
ATOM   2212  C   GLU D 134      14.944  -3.535  -7.623  1.00  0.00           C  
ATOM   2213  O   GLU D 134      15.373  -4.086  -6.610  1.00  0.00           O  
ATOM   2214  CB  GLU D 134      16.332  -4.174  -9.590  1.00  0.00           C  
ATOM   2215  CG  GLU D 134      17.476  -4.586  -8.671  1.00  0.00           C  
ATOM   2216  CD  GLU D 134      18.114  -3.422  -7.958  1.00  0.00           C  
ATOM   2217  OE1 GLU D 134      18.285  -2.394  -8.571  1.00  0.00           O  
ATOM   2218  OE2 GLU D 134      18.448  -3.562  -6.803  1.00  0.00           O  
ATOM   2219  H   GLU D 134      14.241  -3.514 -10.816  1.00  0.00           H  
ATOM   2220  HA  GLU D 134      14.743  -5.333  -8.750  1.00  0.00           H  
ATOM   2221 1HB  GLU D 134      16.374  -4.800 -10.481  1.00  0.00           H  
ATOM   2222 2HB  GLU D 134      16.510  -3.146  -9.904  1.00  0.00           H  
ATOM   2223 1HG  GLU D 134      17.093  -5.286  -7.930  1.00  0.00           H  
ATOM   2224 2HG  GLU D 134      18.231  -5.102  -9.263  1.00  0.00           H  
ATOM   2225  N   LYS D 135      14.479  -2.289  -7.616  1.00  0.00           N  
ATOM   2226  CA  LYS D 135      14.394  -1.523  -6.390  1.00  0.00           C  
ATOM   2227  C   LYS D 135      13.023  -1.690  -5.760  1.00  0.00           C  
ATOM   2228  O   LYS D 135      12.916  -1.857  -4.545  1.00  0.00           O  
ATOM   2229  CB  LYS D 135      14.679  -0.047  -6.662  1.00  0.00           C  
ATOM   2230  CG  LYS D 135      16.122   0.245  -7.042  1.00  0.00           C  
ATOM   2231  CD  LYS D 135      17.072  -0.231  -5.953  1.00  0.00           C  
ATOM   2232  CE  LYS D 135      18.488   0.281  -6.171  1.00  0.00           C  
ATOM   2233  NZ  LYS D 135      18.913   0.145  -7.588  1.00  0.00           N  
ATOM   2234  H   LYS D 135      14.138  -1.859  -8.464  1.00  0.00           H  
ATOM   2235  HA  LYS D 135      15.138  -1.901  -5.688  1.00  0.00           H  
ATOM   2236 1HB  LYS D 135      14.043   0.304  -7.475  1.00  0.00           H  
ATOM   2237 2HB  LYS D 135      14.437   0.543  -5.777  1.00  0.00           H  
ATOM   2238 1HG  LYS D 135      16.367  -0.266  -7.975  1.00  0.00           H  
ATOM   2239 2HG  LYS D 135      16.254   1.317  -7.188  1.00  0.00           H  
ATOM   2240 1HD  LYS D 135      16.715   0.115  -4.982  1.00  0.00           H  
ATOM   2241 2HD  LYS D 135      17.093  -1.321  -5.945  1.00  0.00           H  
ATOM   2242 1HE  LYS D 135      18.544   1.330  -5.884  1.00  0.00           H  
ATOM   2243 2HE  LYS D 135      19.170  -0.292  -5.543  1.00  0.00           H  
ATOM   2244 1HZ  LYS D 135      19.859   0.481  -7.696  1.00  0.00           H  
ATOM   2245 2HZ  LYS D 135      18.865  -0.830  -7.861  1.00  0.00           H  
ATOM   2246 3HZ  LYS D 135      18.296   0.682  -8.178  1.00  0.00           H  
ATOM   2247  N   PHE D 136      11.986  -1.633  -6.602  1.00  0.00           N  
ATOM   2248  CA  PHE D 136      10.591  -1.693  -6.176  1.00  0.00           C  
ATOM   2249  C   PHE D 136      10.289  -2.876  -5.278  1.00  0.00           C  
ATOM   2250  O   PHE D 136       9.764  -2.702  -4.176  1.00  0.00           O  
ATOM   2251  CB  PHE D 136       9.672  -1.749  -7.397  1.00  0.00           C  
ATOM   2252  CG  PHE D 136       8.215  -1.882  -7.054  1.00  0.00           C  
ATOM   2253  CD1 PHE D 136       7.485  -0.784  -6.625  1.00  0.00           C  
ATOM   2254  CD2 PHE D 136       7.572  -3.106  -7.160  1.00  0.00           C  
ATOM   2255  CE1 PHE D 136       6.145  -0.906  -6.309  1.00  0.00           C  
ATOM   2256  CE2 PHE D 136       6.233  -3.231  -6.846  1.00  0.00           C  
ATOM   2257  CZ  PHE D 136       5.519  -2.129  -6.420  1.00  0.00           C  
ATOM   2258  H   PHE D 136      12.173  -1.506  -7.590  1.00  0.00           H  
ATOM   2259  HA  PHE D 136      10.366  -0.781  -5.621  1.00  0.00           H  
ATOM   2260 1HB  PHE D 136       9.800  -0.844  -7.990  1.00  0.00           H  
ATOM   2261 2HB  PHE D 136       9.952  -2.593  -8.025  1.00  0.00           H  
ATOM   2262  HD1 PHE D 136       7.980   0.184  -6.539  1.00  0.00           H  
ATOM   2263  HD2 PHE D 136       8.136  -3.977  -7.496  1.00  0.00           H  
ATOM   2264  HE1 PHE D 136       5.584  -0.034  -5.973  1.00  0.00           H  
ATOM   2265  HE2 PHE D 136       5.739  -4.199  -6.933  1.00  0.00           H  
ATOM   2266  HZ  PHE D 136       4.463  -2.226  -6.170  1.00  0.00           H  
ATOM   2267  N   ILE D 137      10.570  -4.077  -5.778  1.00  0.00           N  
ATOM   2268  CA  ILE D 137      10.189  -5.302  -5.084  1.00  0.00           C  
ATOM   2269  C   ILE D 137      10.879  -5.423  -3.735  1.00  0.00           C  
ATOM   2270  O   ILE D 137      10.248  -5.781  -2.736  1.00  0.00           O  
ATOM   2271  CB  ILE D 137      10.521  -6.539  -5.938  1.00  0.00           C  
ATOM   2272  CG1 ILE D 137       9.630  -6.584  -7.182  1.00  0.00           C  
ATOM   2273  CG2 ILE D 137      10.360  -7.810  -5.119  1.00  0.00           C  
ATOM   2274  CD1 ILE D 137      10.068  -7.600  -8.212  1.00  0.00           C  
ATOM   2275  H   ILE D 137      11.031  -4.139  -6.681  1.00  0.00           H  
ATOM   2276  HA  ILE D 137       9.114  -5.280  -4.915  1.00  0.00           H  
ATOM   2277  HB  ILE D 137      11.550  -6.473  -6.290  1.00  0.00           H  
ATOM   2278 1HG1 ILE D 137       8.606  -6.816  -6.888  1.00  0.00           H  
ATOM   2279 2HG1 ILE D 137       9.618  -5.603  -7.657  1.00  0.00           H  
ATOM   2280 1HG2 ILE D 137      10.598  -8.675  -5.738  1.00  0.00           H  
ATOM   2281 2HG2 ILE D 137      11.035  -7.779  -4.264  1.00  0.00           H  
ATOM   2282 3HG2 ILE D 137       9.332  -7.888  -4.766  1.00  0.00           H  
ATOM   2283 1HD1 ILE D 137       9.388  -7.572  -9.064  1.00  0.00           H  
ATOM   2284 2HD1 ILE D 137      11.079  -7.366  -8.547  1.00  0.00           H  
ATOM   2285 3HD1 ILE D 137      10.054  -8.595  -7.769  1.00  0.00           H  
ATOM   2286  N   LYS D 138      12.178  -5.129  -3.724  1.00  0.00           N  
ATOM   2287  CA  LYS D 138      12.986  -5.178  -2.519  1.00  0.00           C  
ATOM   2288  C   LYS D 138      12.449  -4.228  -1.468  1.00  0.00           C  
ATOM   2289  O   LYS D 138      12.287  -4.611  -0.309  1.00  0.00           O  
ATOM   2290  CB  LYS D 138      14.437  -4.825  -2.839  1.00  0.00           C  
ATOM   2291  CG  LYS D 138      15.167  -5.857  -3.685  1.00  0.00           C  
ATOM   2292  CD  LYS D 138      16.601  -5.426  -3.958  1.00  0.00           C  
ATOM   2293  CE  LYS D 138      17.309  -6.406  -4.881  1.00  0.00           C  
ATOM   2294  NZ  LYS D 138      18.658  -5.920  -5.271  1.00  0.00           N  
ATOM   2295  H   LYS D 138      12.622  -4.855  -4.589  1.00  0.00           H  
ATOM   2296  HA  LYS D 138      12.947  -6.189  -2.112  1.00  0.00           H  
ATOM   2297 1HB  LYS D 138      14.472  -3.874  -3.372  1.00  0.00           H  
ATOM   2298 2HB  LYS D 138      14.995  -4.701  -1.911  1.00  0.00           H  
ATOM   2299 1HG  LYS D 138      15.175  -6.816  -3.167  1.00  0.00           H  
ATOM   2300 2HG  LYS D 138      14.648  -5.980  -4.635  1.00  0.00           H  
ATOM   2301 1HD  LYS D 138      16.607  -4.437  -4.419  1.00  0.00           H  
ATOM   2302 2HD  LYS D 138      17.149  -5.372  -3.018  1.00  0.00           H  
ATOM   2303 1HE  LYS D 138      17.412  -7.364  -4.374  1.00  0.00           H  
ATOM   2304 2HE  LYS D 138      16.711  -6.548  -5.782  1.00  0.00           H  
ATOM   2305 1HZ  LYS D 138      19.097  -6.592  -5.882  1.00  0.00           H  
ATOM   2306 2HZ  LYS D 138      18.565  -5.037  -5.760  1.00  0.00           H  
ATOM   2307 3HZ  LYS D 138      19.226  -5.791  -4.447  1.00  0.00           H  
ATOM   2308  N   ALA D 139      12.175  -2.994  -1.888  1.00  0.00           N  
ATOM   2309  CA  ALA D 139      11.658  -1.955  -1.015  1.00  0.00           C  
ATOM   2310  C   ALA D 139      10.339  -2.363  -0.378  1.00  0.00           C  
ATOM   2311  O   ALA D 139      10.149  -2.181   0.824  1.00  0.00           O  
ATOM   2312  CB  ALA D 139      11.485  -0.669  -1.801  1.00  0.00           C  
ATOM   2313  H   ALA D 139      12.342  -2.751  -2.857  1.00  0.00           H  
ATOM   2314  HA  ALA D 139      12.382  -1.791  -0.217  1.00  0.00           H  
ATOM   2315 1HB  ALA D 139      11.128   0.111  -1.137  1.00  0.00           H  
ATOM   2316 2HB  ALA D 139      12.444  -0.374  -2.228  1.00  0.00           H  
ATOM   2317 3HB  ALA D 139      10.765  -0.825  -2.602  1.00  0.00           H  
ATOM   2318  N   MET D 140       9.439  -2.926  -1.182  1.00  0.00           N  
ATOM   2319  CA  MET D 140       8.154  -3.408  -0.693  1.00  0.00           C  
ATOM   2320  C   MET D 140       8.327  -4.421   0.436  1.00  0.00           C  
ATOM   2321  O   MET D 140       7.693  -4.299   1.489  1.00  0.00           O  
ATOM   2322  CB  MET D 140       7.354  -4.021  -1.841  1.00  0.00           C  
ATOM   2323  CG  MET D 140       6.852  -3.015  -2.867  1.00  0.00           C  
ATOM   2324  SD  MET D 140       5.690  -1.827  -2.165  1.00  0.00           S  
ATOM   2325  CE  MET D 140       4.291  -2.889  -1.815  1.00  0.00           C  
ATOM   2326  H   MET D 140       9.645  -3.021  -2.170  1.00  0.00           H  
ATOM   2327  HA  MET D 140       7.596  -2.560  -0.296  1.00  0.00           H  
ATOM   2328 1HB  MET D 140       7.970  -4.752  -2.363  1.00  0.00           H  
ATOM   2329 2HB  MET D 140       6.488  -4.550  -1.439  1.00  0.00           H  
ATOM   2330 1HG  MET D 140       7.697  -2.467  -3.282  1.00  0.00           H  
ATOM   2331 2HG  MET D 140       6.355  -3.543  -3.681  1.00  0.00           H  
ATOM   2332 1HE  MET D 140       3.487  -2.298  -1.375  1.00  0.00           H  
ATOM   2333 2HE  MET D 140       3.941  -3.347  -2.741  1.00  0.00           H  
ATOM   2334 3HE  MET D 140       4.593  -3.669  -1.115  1.00  0.00           H  
ATOM   2335  N   ALA D 141       9.192  -5.411   0.205  1.00  0.00           N  
ATOM   2336  CA  ALA D 141       9.482  -6.443   1.194  1.00  0.00           C  
ATOM   2337  C   ALA D 141      10.054  -5.846   2.479  1.00  0.00           C  
ATOM   2338  O   ALA D 141       9.651  -6.238   3.578  1.00  0.00           O  
ATOM   2339  CB  ALA D 141      10.452  -7.458   0.613  1.00  0.00           C  
ATOM   2340  H   ALA D 141       9.663  -5.457  -0.693  1.00  0.00           H  
ATOM   2341  HA  ALA D 141       8.547  -6.944   1.444  1.00  0.00           H  
ATOM   2342 1HB  ALA D 141      10.640  -8.243   1.346  1.00  0.00           H  
ATOM   2343 2HB  ALA D 141      10.020  -7.898  -0.286  1.00  0.00           H  
ATOM   2344 3HB  ALA D 141      11.389  -6.966   0.361  1.00  0.00           H  
ATOM   2345  N   LYS D 142      10.993  -4.908   2.331  1.00  0.00           N  
ATOM   2346  CA  LYS D 142      11.623  -4.243   3.464  1.00  0.00           C  
ATOM   2347  C   LYS D 142      10.605  -3.528   4.337  1.00  0.00           C  
ATOM   2348  O   LYS D 142      10.593  -3.713   5.558  1.00  0.00           O  
ATOM   2349  CB  LYS D 142      12.680  -3.250   2.976  1.00  0.00           C  
ATOM   2350  CG  LYS D 142      13.928  -3.896   2.391  1.00  0.00           C  
ATOM   2351  CD  LYS D 142      14.920  -2.847   1.910  1.00  0.00           C  
ATOM   2352  CE  LYS D 142      16.160  -3.492   1.309  1.00  0.00           C  
ATOM   2353  NZ  LYS D 142      17.123  -2.478   0.799  1.00  0.00           N  
ATOM   2354  H   LYS D 142      11.291  -4.651   1.398  1.00  0.00           H  
ATOM   2355  HA  LYS D 142      12.119  -4.997   4.075  1.00  0.00           H  
ATOM   2356 1HB  LYS D 142      12.247  -2.604   2.211  1.00  0.00           H  
ATOM   2357 2HB  LYS D 142      12.990  -2.613   3.805  1.00  0.00           H  
ATOM   2358 1HG  LYS D 142      14.407  -4.516   3.150  1.00  0.00           H  
ATOM   2359 2HG  LYS D 142      13.649  -4.532   1.551  1.00  0.00           H  
ATOM   2360 1HD  LYS D 142      14.446  -2.217   1.156  1.00  0.00           H  
ATOM   2361 2HD  LYS D 142      15.219  -2.218   2.748  1.00  0.00           H  
ATOM   2362 1HE  LYS D 142      16.657  -4.099   2.064  1.00  0.00           H  
ATOM   2363 2HE  LYS D 142      15.869  -4.143   0.485  1.00  0.00           H  
ATOM   2364 1HZ  LYS D 142      17.929  -2.944   0.409  1.00  0.00           H  
ATOM   2365 2HZ  LYS D 142      16.678  -1.920   0.083  1.00  0.00           H  
ATOM   2366 3HZ  LYS D 142      17.415  -1.879   1.558  1.00  0.00           H  
ATOM   2367  N   ALA D 143       9.748  -2.729   3.700  1.00  0.00           N  
ATOM   2368  CA  ALA D 143       8.713  -1.969   4.388  1.00  0.00           C  
ATOM   2369  C   ALA D 143       7.798  -2.881   5.197  1.00  0.00           C  
ATOM   2370  O   ALA D 143       7.479  -2.573   6.349  1.00  0.00           O  
ATOM   2371  CB  ALA D 143       7.902  -1.170   3.380  1.00  0.00           C  
ATOM   2372  H   ALA D 143       9.825  -2.631   2.696  1.00  0.00           H  
ATOM   2373  HA  ALA D 143       9.201  -1.283   5.078  1.00  0.00           H  
ATOM   2374 1HB  ALA D 143       7.148  -0.582   3.903  1.00  0.00           H  
ATOM   2375 2HB  ALA D 143       8.564  -0.503   2.828  1.00  0.00           H  
ATOM   2376 3HB  ALA D 143       7.413  -1.850   2.685  1.00  0.00           H  
ATOM   2377  N   ALA D 144       7.398  -4.008   4.598  1.00  0.00           N  
ATOM   2378  CA  ALA D 144       6.586  -5.007   5.286  1.00  0.00           C  
ATOM   2379  C   ALA D 144       7.271  -5.505   6.552  1.00  0.00           C  
ATOM   2380  O   ALA D 144       6.655  -5.540   7.621  1.00  0.00           O  
ATOM   2381  CB  ALA D 144       6.301  -6.178   4.362  1.00  0.00           C  
ATOM   2382  H   ALA D 144       7.663  -4.182   3.634  1.00  0.00           H  
ATOM   2383  HA  ALA D 144       5.645  -4.539   5.571  1.00  0.00           H  
ATOM   2384 1HB  ALA D 144       5.670  -6.901   4.877  1.00  0.00           H  
ATOM   2385 2HB  ALA D 144       5.790  -5.817   3.471  1.00  0.00           H  
ATOM   2386 3HB  ALA D 144       7.235  -6.654   4.073  1.00  0.00           H  
ATOM   2387  N   SER D 145       8.543  -5.893   6.423  1.00  0.00           N  
ATOM   2388  CA  SER D 145       9.305  -6.429   7.545  1.00  0.00           C  
ATOM   2389  C   SER D 145       9.403  -5.428   8.686  1.00  0.00           C  
ATOM   2390  O   SER D 145       9.282  -5.801   9.856  1.00  0.00           O  
ATOM   2391  CB  SER D 145      10.697  -6.821   7.088  1.00  0.00           C  
ATOM   2392  OG  SER D 145      10.647  -7.889   6.183  1.00  0.00           O  
ATOM   2393  H   SER D 145       8.990  -5.842   5.513  1.00  0.00           H  
ATOM   2394  HA  SER D 145       8.799  -7.321   7.913  1.00  0.00           H  
ATOM   2395 1HB  SER D 145      11.180  -5.965   6.617  1.00  0.00           H  
ATOM   2396 2HB  SER D 145      11.298  -7.101   7.952  1.00  0.00           H  
ATOM   2397  HG  SER D 145      10.417  -7.506   5.334  1.00  0.00           H  
ATOM   2398  N   ALA D 146       9.612  -4.159   8.332  1.00  0.00           N  
ATOM   2399  CA  ALA D 146       9.724  -3.084   9.303  1.00  0.00           C  
ATOM   2400  C   ALA D 146       8.447  -2.935  10.105  1.00  0.00           C  
ATOM   2401  O   ALA D 146       8.492  -2.935  11.335  1.00  0.00           O  
ATOM   2402  CB  ALA D 146      10.059  -1.780   8.604  1.00  0.00           C  
ATOM   2403  H   ALA D 146       9.717  -3.933   7.351  1.00  0.00           H  
ATOM   2404  HA  ALA D 146      10.528  -3.335   9.991  1.00  0.00           H  
ATOM   2405 1HB  ALA D 146      10.167  -0.988   9.344  1.00  0.00           H  
ATOM   2406 2HB  ALA D 146      10.992  -1.894   8.053  1.00  0.00           H  
ATOM   2407 3HB  ALA D 146       9.259  -1.523   7.912  1.00  0.00           H  
ATOM   2408  N   HIS D 147       7.316  -2.808   9.406  1.00  0.00           N  
ATOM   2409  CA  HIS D 147       6.017  -2.647  10.053  1.00  0.00           C  
ATOM   2410  C   HIS D 147       5.719  -3.787  11.009  1.00  0.00           C  
ATOM   2411  O   HIS D 147       5.300  -3.552  12.143  1.00  0.00           O  
ATOM   2412  CB  HIS D 147       4.894  -2.561   9.015  1.00  0.00           C  
ATOM   2413  CG  HIS D 147       3.516  -2.620   9.614  1.00  0.00           C  
ATOM   2414  ND1 HIS D 147       2.953  -1.561  10.301  1.00  0.00           N  
ATOM   2415  CD2 HIS D 147       2.591  -3.612   9.628  1.00  0.00           C  
ATOM   2416  CE1 HIS D 147       1.743  -1.905  10.712  1.00  0.00           C  
ATOM   2417  NE2 HIS D 147       1.496  -3.140  10.313  1.00  0.00           N  
ATOM   2418  H   HIS D 147       7.356  -2.814   8.393  1.00  0.00           H  
ATOM   2419  HA  HIS D 147       6.012  -1.724  10.631  1.00  0.00           H  
ATOM   2420 1HB  HIS D 147       4.985  -1.628   8.458  1.00  0.00           H  
ATOM   2421 2HB  HIS D 147       4.993  -3.379   8.301  1.00  0.00           H  
ATOM   2422  HD1 HIS D 147       3.245  -0.602  10.252  1.00  0.00           H  
ATOM   2423  HD2 HIS D 147       2.584  -4.622   9.220  1.00  0.00           H  
ATOM   2424  HE1 HIS D 147       1.132  -1.202  11.278  1.00  0.00           H  
ATOM   2425  N   ALA D 148       5.920  -5.017  10.536  1.00  0.00           N  
ATOM   2426  CA  ALA D 148       5.652  -6.211  11.323  1.00  0.00           C  
ATOM   2427  C   ALA D 148       6.445  -6.210  12.621  1.00  0.00           C  
ATOM   2428  O   ALA D 148       5.890  -6.480  13.690  1.00  0.00           O  
ATOM   2429  CB  ALA D 148       5.981  -7.446  10.512  1.00  0.00           C  
ATOM   2430  H   ALA D 148       6.263  -5.135   9.590  1.00  0.00           H  
ATOM   2431  HA  ALA D 148       4.591  -6.219  11.575  1.00  0.00           H  
ATOM   2432 1HB  ALA D 148       5.751  -8.332  11.101  1.00  0.00           H  
ATOM   2433 2HB  ALA D 148       5.388  -7.451   9.597  1.00  0.00           H  
ATOM   2434 3HB  ALA D 148       7.040  -7.442  10.258  1.00  0.00           H  
ATOM   2435  N   GLU D 149       7.739  -5.905  12.521  1.00  0.00           N  
ATOM   2436  CA  GLU D 149       8.603  -5.839  13.685  1.00  0.00           C  
ATOM   2437  C   GLU D 149       8.184  -4.757  14.659  1.00  0.00           C  
ATOM   2438  O   GLU D 149       8.144  -5.003  15.861  1.00  0.00           O  
ATOM   2439  CB  GLU D 149      10.052  -5.603  13.252  1.00  0.00           C  
ATOM   2440  CG  GLU D 149      10.694  -6.784  12.538  1.00  0.00           C  
ATOM   2441  CD  GLU D 149      10.851  -7.988  13.424  1.00  0.00           C  
ATOM   2442  OE1 GLU D 149      10.615  -7.870  14.602  1.00  0.00           O  
ATOM   2443  OE2 GLU D 149      11.208  -9.028  12.922  1.00  0.00           O  
ATOM   2444  H   GLU D 149       8.145  -5.715  11.611  1.00  0.00           H  
ATOM   2445  HA  GLU D 149       8.542  -6.796  14.205  1.00  0.00           H  
ATOM   2446 1HB  GLU D 149      10.096  -4.744  12.583  1.00  0.00           H  
ATOM   2447 2HB  GLU D 149      10.660  -5.369  14.126  1.00  0.00           H  
ATOM   2448 1HG  GLU D 149      10.079  -7.056  11.681  1.00  0.00           H  
ATOM   2449 2HG  GLU D 149      11.673  -6.482  12.167  1.00  0.00           H  
ATOM   2450  N   LEU D 150       7.864  -3.571  14.144  1.00  0.00           N  
ATOM   2451  CA  LEU D 150       7.431  -2.459  14.982  1.00  0.00           C  
ATOM   2452  C   LEU D 150       6.189  -2.819  15.789  1.00  0.00           C  
ATOM   2453  O   LEU D 150       6.114  -2.515  16.983  1.00  0.00           O  
ATOM   2454  CB  LEU D 150       7.145  -1.227  14.115  1.00  0.00           C  
ATOM   2455  CG  LEU D 150       8.371  -0.564  13.475  1.00  0.00           C  
ATOM   2456  CD1 LEU D 150       7.916   0.518  12.504  1.00  0.00           C  
ATOM   2457  CD2 LEU D 150       9.260   0.017  14.564  1.00  0.00           C  
ATOM   2458  H   LEU D 150       7.930  -3.426  13.145  1.00  0.00           H  
ATOM   2459  HA  LEU D 150       8.234  -2.220  15.677  1.00  0.00           H  
ATOM   2460 1HB  LEU D 150       6.468  -1.516  13.312  1.00  0.00           H  
ATOM   2461 2HB  LEU D 150       6.646  -0.478  14.729  1.00  0.00           H  
ATOM   2462  HG  LEU D 150       8.932  -1.307  12.907  1.00  0.00           H  
ATOM   2463 1HD1 LEU D 150       8.788   0.988  12.049  1.00  0.00           H  
ATOM   2464 2HD1 LEU D 150       7.298   0.071  11.725  1.00  0.00           H  
ATOM   2465 3HD1 LEU D 150       7.338   1.268  13.041  1.00  0.00           H  
ATOM   2466 1HD2 LEU D 150      10.133   0.488  14.109  1.00  0.00           H  
ATOM   2467 2HD2 LEU D 150       8.701   0.762  15.131  1.00  0.00           H  
ATOM   2468 3HD2 LEU D 150       9.586  -0.780  15.232  1.00  0.00           H  
ATOM   2469  N   MET D 151       5.235  -3.494  15.141  1.00  0.00           N  
ATOM   2470  CA  MET D 151       4.043  -3.994  15.813  1.00  0.00           C  
ATOM   2471  C   MET D 151       4.401  -4.944  16.947  1.00  0.00           C  
ATOM   2472  O   MET D 151       3.906  -4.787  18.066  1.00  0.00           O  
ATOM   2473  CB  MET D 151       3.124  -4.686  14.809  1.00  0.00           C  
ATOM   2474  CG  MET D 151       2.457  -3.748  13.814  1.00  0.00           C  
ATOM   2475  SD  MET D 151       1.350  -2.565  14.607  1.00  0.00           S  
ATOM   2476  CE  MET D 151       0.047  -3.652  15.179  1.00  0.00           C  
ATOM   2477  H   MET D 151       5.342  -3.675  14.149  1.00  0.00           H  
ATOM   2478  HA  MET D 151       3.510  -3.147  16.246  1.00  0.00           H  
ATOM   2479 1HB  MET D 151       3.692  -5.423  14.244  1.00  0.00           H  
ATOM   2480 2HB  MET D 151       2.337  -5.220  15.344  1.00  0.00           H  
ATOM   2481 1HG  MET D 151       3.220  -3.193  13.269  1.00  0.00           H  
ATOM   2482 2HG  MET D 151       1.880  -4.329  13.095  1.00  0.00           H  
ATOM   2483 1HE  MET D 151      -0.716  -3.067  15.693  1.00  0.00           H  
ATOM   2484 2HE  MET D 151      -0.400  -4.164  14.326  1.00  0.00           H  
ATOM   2485 3HE  MET D 151       0.463  -4.389  15.867  1.00  0.00           H  
ATOM   2486  N   ARG D 152       5.263  -5.923  16.650  1.00  0.00           N  
ATOM   2487  CA  ARG D 152       5.697  -6.899  17.643  1.00  0.00           C  
ATOM   2488  C   ARG D 152       6.348  -6.243  18.851  1.00  0.00           C  
ATOM   2489  O   ARG D 152       6.046  -6.611  19.986  1.00  0.00           O  
ATOM   2490  CB  ARG D 152       6.678  -7.883  17.023  1.00  0.00           C  
ATOM   2491  CG  ARG D 152       7.169  -8.973  17.962  1.00  0.00           C  
ATOM   2492  CD  ARG D 152       8.173  -9.850  17.307  1.00  0.00           C  
ATOM   2493  NE  ARG D 152       9.376  -9.119  16.942  1.00  0.00           N  
ATOM   2494  CZ  ARG D 152      10.363  -8.794  17.800  1.00  0.00           C  
ATOM   2495  NH1 ARG D 152      10.275  -9.140  19.065  1.00  0.00           N  
ATOM   2496  NH2 ARG D 152      11.419  -8.126  17.370  1.00  0.00           N  
ATOM   2497  H   ARG D 152       5.619  -6.004  15.704  1.00  0.00           H  
ATOM   2498  HA  ARG D 152       4.819  -7.448  17.984  1.00  0.00           H  
ATOM   2499 1HB  ARG D 152       6.213  -8.369  16.167  1.00  0.00           H  
ATOM   2500 2HB  ARG D 152       7.552  -7.343  16.658  1.00  0.00           H  
ATOM   2501 1HG  ARG D 152       7.631  -8.518  18.838  1.00  0.00           H  
ATOM   2502 2HG  ARG D 152       6.327  -9.591  18.275  1.00  0.00           H  
ATOM   2503 1HD  ARG D 152       8.455 -10.652  17.989  1.00  0.00           H  
ATOM   2504 2HD  ARG D 152       7.747 -10.278  16.401  1.00  0.00           H  
ATOM   2505  HE  ARG D 152       9.480  -8.836  15.977  1.00  0.00           H  
ATOM   2506 1HH1 ARG D 152       9.468  -9.651  19.394  1.00  0.00           H  
ATOM   2507 2HH1 ARG D 152      11.015  -8.896  19.708  1.00  0.00           H  
ATOM   2508 1HH2 ARG D 152      11.487  -7.859  16.397  1.00  0.00           H  
ATOM   2509 2HH2 ARG D 152      12.158  -7.882  18.012  1.00  0.00           H  
ATOM   2510  N   ILE D 153       7.241  -5.285  18.598  1.00  0.00           N  
ATOM   2511  CA  ILE D 153       7.948  -4.566  19.650  1.00  0.00           C  
ATOM   2512  C   ILE D 153       6.995  -3.836  20.571  1.00  0.00           C  
ATOM   2513  O   ILE D 153       7.135  -3.909  21.791  1.00  0.00           O  
ATOM   2514  CB  ILE D 153       8.944  -3.557  19.049  1.00  0.00           C  
ATOM   2515  CG1 ILE D 153      10.089  -4.291  18.347  1.00  0.00           C  
ATOM   2516  CG2 ILE D 153       9.484  -2.634  20.132  1.00  0.00           C  
ATOM   2517  CD1 ILE D 153      10.955  -3.395  17.491  1.00  0.00           C  
ATOM   2518  H   ILE D 153       7.447  -5.051  17.636  1.00  0.00           H  
ATOM   2519  HA  ILE D 153       8.511  -5.287  20.241  1.00  0.00           H  
ATOM   2520  HB  ILE D 153       8.442  -2.957  18.291  1.00  0.00           H  
ATOM   2521 1HG1 ILE D 153      10.725  -4.771  19.091  1.00  0.00           H  
ATOM   2522 2HG1 ILE D 153       9.682  -5.077  17.711  1.00  0.00           H  
ATOM   2523 1HG2 ILE D 153      10.187  -1.928  19.690  1.00  0.00           H  
ATOM   2524 2HG2 ILE D 153       8.659  -2.088  20.588  1.00  0.00           H  
ATOM   2525 3HG2 ILE D 153       9.993  -3.225  20.893  1.00  0.00           H  
ATOM   2526 1HD1 ILE D 153      11.744  -3.987  17.026  1.00  0.00           H  
ATOM   2527 2HD1 ILE D 153      10.345  -2.931  16.716  1.00  0.00           H  
ATOM   2528 3HD1 ILE D 153      11.403  -2.620  18.113  1.00  0.00           H  
ATOM   2529  N   ASN D 154       6.032  -3.128  19.982  1.00  0.00           N  
ATOM   2530  CA  ASN D 154       5.023  -2.409  20.743  1.00  0.00           C  
ATOM   2531  C   ASN D 154       4.239  -3.348  21.652  1.00  0.00           C  
ATOM   2532  O   ASN D 154       4.035  -3.041  22.829  1.00  0.00           O  
ATOM   2533  CB  ASN D 154       4.097  -1.665  19.804  1.00  0.00           C  
ATOM   2534  CG  ASN D 154       3.147  -0.741  20.514  1.00  0.00           C  
ATOM   2535  OD1 ASN D 154       3.400   0.464  20.633  1.00  0.00           O  
ATOM   2536  ND2 ASN D 154       2.057  -1.279  21.001  1.00  0.00           N  
ATOM   2537  H   ASN D 154       5.995  -3.083  18.969  1.00  0.00           H  
ATOM   2538  HA  ASN D 154       5.526  -1.683  21.383  1.00  0.00           H  
ATOM   2539 1HB  ASN D 154       4.693  -1.079  19.102  1.00  0.00           H  
ATOM   2540 2HB  ASN D 154       3.519  -2.381  19.220  1.00  0.00           H  
ATOM   2541 1HD2 ASN D 154       1.403  -0.708  21.502  1.00  0.00           H  
ATOM   2542 2HD2 ASN D 154       1.874  -2.256  20.879  1.00  0.00           H  
ATOM   2543  N   SER D 155       3.818  -4.494  21.106  1.00  0.00           N  
ATOM   2544  CA  SER D 155       3.116  -5.510  21.881  1.00  0.00           C  
ATOM   2545  C   SER D 155       3.973  -6.046  23.021  1.00  0.00           C  
ATOM   2546  O   SER D 155       3.484  -6.205  24.141  1.00  0.00           O  
ATOM   2547  CB  SER D 155       2.697  -6.653  20.976  1.00  0.00           C  
ATOM   2548  OG  SER D 155       1.743  -6.230  20.042  1.00  0.00           O  
ATOM   2549  H   SER D 155       3.992  -4.670  20.123  1.00  0.00           H  
ATOM   2550  HA  SER D 155       2.222  -5.057  22.311  1.00  0.00           H  
ATOM   2551 1HB  SER D 155       3.571  -7.044  20.456  1.00  0.00           H  
ATOM   2552 2HB  SER D 155       2.286  -7.462  21.579  1.00  0.00           H  
ATOM   2553  HG  SER D 155       2.233  -5.786  19.346  1.00  0.00           H  
ATOM   2554  N   GLU D 156       5.248  -6.316  22.733  1.00  0.00           N  
ATOM   2555  CA  GLU D 156       6.187  -6.795  23.737  1.00  0.00           C  
ATOM   2556  C   GLU D 156       6.331  -5.805  24.880  1.00  0.00           C  
ATOM   2557  O   GLU D 156       6.289  -6.201  26.042  1.00  0.00           O  
ATOM   2558  CB  GLU D 156       7.558  -7.067  23.112  1.00  0.00           C  
ATOM   2559  CG  GLU D 156       8.582  -7.614  24.097  1.00  0.00           C  
ATOM   2560  CD  GLU D 156       9.918  -7.935  23.473  1.00  0.00           C  
ATOM   2561  OE1 GLU D 156       9.968  -8.221  22.297  1.00  0.00           O  
ATOM   2562  OE2 GLU D 156      10.894  -7.896  24.190  1.00  0.00           O  
ATOM   2563  H   GLU D 156       5.580  -6.190  21.787  1.00  0.00           H  
ATOM   2564  HA  GLU D 156       5.804  -7.730  24.146  1.00  0.00           H  
ATOM   2565 1HB  GLU D 156       7.451  -7.785  22.300  1.00  0.00           H  
ATOM   2566 2HB  GLU D 156       7.958  -6.147  22.688  1.00  0.00           H  
ATOM   2567 1HG  GLU D 156       8.728  -6.876  24.884  1.00  0.00           H  
ATOM   2568 2HG  GLU D 156       8.177  -8.515  24.556  1.00  0.00           H  
ATOM   2569  N   LEU D 157       6.485  -4.526  24.544  1.00  0.00           N  
ATOM   2570  CA  LEU D 157       6.571  -3.461  25.534  1.00  0.00           C  
ATOM   2571  C   LEU D 157       5.309  -3.362  26.382  1.00  0.00           C  
ATOM   2572  O   LEU D 157       5.391  -3.187  27.597  1.00  0.00           O  
ATOM   2573  CB  LEU D 157       6.827  -2.119  24.836  1.00  0.00           C  
ATOM   2574  CG  LEU D 157       6.962  -0.904  25.762  1.00  0.00           C  
ATOM   2575  CD1 LEU D 157       8.133  -1.115  26.711  1.00  0.00           C  
ATOM   2576  CD2 LEU D 157       7.155   0.353  24.926  1.00  0.00           C  
ATOM   2577  H   LEU D 157       6.541  -4.277  23.566  1.00  0.00           H  
ATOM   2578  HA  LEU D 157       7.409  -3.678  26.195  1.00  0.00           H  
ATOM   2579 1HB  LEU D 157       7.746  -2.198  24.258  1.00  0.00           H  
ATOM   2580 2HB  LEU D 157       6.005  -1.923  24.148  1.00  0.00           H  
ATOM   2581  HG  LEU D 157       6.058  -0.803  26.365  1.00  0.00           H  
ATOM   2582 1HD1 LEU D 157       8.229  -0.251  27.369  1.00  0.00           H  
ATOM   2583 2HD1 LEU D 157       7.960  -2.009  27.310  1.00  0.00           H  
ATOM   2584 3HD1 LEU D 157       9.050  -1.235  26.136  1.00  0.00           H  
ATOM   2585 1HD2 LEU D 157       7.250   1.217  25.584  1.00  0.00           H  
ATOM   2586 2HD2 LEU D 157       8.059   0.254  24.324  1.00  0.00           H  
ATOM   2587 3HD2 LEU D 157       6.295   0.489  24.270  1.00  0.00           H  
ATOM   2588  N   VAL D 158       4.142  -3.492  25.745  1.00  0.00           N  
ATOM   2589  CA  VAL D 158       2.869  -3.498  26.460  1.00  0.00           C  
ATOM   2590  C   VAL D 158       2.805  -4.638  27.476  1.00  0.00           C  
ATOM   2591  O   VAL D 158       2.333  -4.446  28.598  1.00  0.00           O  
ATOM   2592  CB  VAL D 158       1.701  -3.635  25.465  1.00  0.00           C  
ATOM   2593  CG1 VAL D 158       0.391  -3.853  26.208  1.00  0.00           C  
ATOM   2594  CG2 VAL D 158       1.622  -2.397  24.586  1.00  0.00           C  
ATOM   2595  H   VAL D 158       4.131  -3.588  24.738  1.00  0.00           H  
ATOM   2596  HA  VAL D 158       2.783  -2.558  27.005  1.00  0.00           H  
ATOM   2597  HB  VAL D 158       1.867  -4.514  24.843  1.00  0.00           H  
ATOM   2598 1HG1 VAL D 158      -0.423  -3.948  25.490  1.00  0.00           H  
ATOM   2599 2HG1 VAL D 158       0.458  -4.764  26.803  1.00  0.00           H  
ATOM   2600 3HG1 VAL D 158       0.199  -3.004  26.864  1.00  0.00           H  
ATOM   2601 1HG2 VAL D 158       0.795  -2.501  23.884  1.00  0.00           H  
ATOM   2602 2HG2 VAL D 158       1.462  -1.517  25.209  1.00  0.00           H  
ATOM   2603 3HG2 VAL D 158       2.555  -2.283  24.032  1.00  0.00           H  
ATOM   2604  N   SER D 159       3.306  -5.815  27.093  1.00  0.00           N  
ATOM   2605  CA  SER D 159       3.412  -6.943  28.014  1.00  0.00           C  
ATOM   2606  C   SER D 159       4.404  -6.674  29.150  1.00  0.00           C  
ATOM   2607  O   SER D 159       4.112  -6.958  30.313  1.00  0.00           O  
ATOM   2608  CB  SER D 159       3.830  -8.187  27.255  1.00  0.00           C  
ATOM   2609  OG  SER D 159       3.944  -9.286  28.116  1.00  0.00           O  
ATOM   2610  H   SER D 159       3.630  -5.930  26.140  1.00  0.00           H  
ATOM   2611  HA  SER D 159       2.430  -7.113  28.457  1.00  0.00           H  
ATOM   2612 1HB  SER D 159       3.096  -8.403  26.479  1.00  0.00           H  
ATOM   2613 2HB  SER D 159       4.784  -8.008  26.761  1.00  0.00           H  
ATOM   2614  HG  SER D 159       4.612  -9.047  28.763  1.00  0.00           H  
ATOM   2615  N   ARG D 160       5.577  -6.140  28.806  1.00  0.00           N  
ATOM   2616  CA  ARG D 160       6.645  -5.821  29.789  1.00  0.00           C  
ATOM   2617  C   ARG D 160       6.388  -4.805  30.929  1.00  0.00           C  
ATOM   2618  O   ARG D 160       6.345  -5.239  32.090  1.00  0.00           O  
ATOM   2619  OXT ARG D 160       6.923  -3.700  30.781  1.00  0.00           O  
ATOM   2620  CB  ARG D 160       7.864  -5.310  29.020  1.00  0.00           C  
ATOM   2621  CG  ARG D 160       8.667  -6.368  28.286  1.00  0.00           C  
ATOM   2622  CD  ARG D 160       9.825  -5.803  27.564  1.00  0.00           C  
ATOM   2623  NE  ARG D 160      10.631  -6.865  26.989  1.00  0.00           N  
ATOM   2624  CZ  ARG D 160      11.491  -7.662  27.610  1.00  0.00           C  
ATOM   2625  NH1 ARG D 160      11.749  -7.619  28.908  1.00  0.00           N  
ATOM   2626  NH2 ARG D 160      12.030  -8.505  26.766  1.00  0.00           N  
ATOM   2627  H   ARG D 160       5.771  -5.941  27.837  1.00  0.00           H  
ATOM   2628  HA  ARG D 160       6.921  -6.765  30.256  1.00  0.00           H  
ATOM   2629 1HB  ARG D 160       7.536  -4.579  28.291  1.00  0.00           H  
ATOM   2630 2HB  ARG D 160       8.537  -4.802  29.709  1.00  0.00           H  
ATOM   2631 1HG  ARG D 160       9.079  -7.051  29.029  1.00  0.00           H  
ATOM   2632 2HG  ARG D 160       8.057  -6.943  27.602  1.00  0.00           H  
ATOM   2633 1HD  ARG D 160       9.481  -5.161  26.754  1.00  0.00           H  
ATOM   2634 2HD  ARG D 160      10.444  -5.238  28.250  1.00  0.00           H  
ATOM   2635  HE  ARG D 160      10.609  -7.083  25.965  1.00  0.00           H  
ATOM   2636 1HH1 ARG D 160      11.284  -6.940  29.494  1.00  0.00           H  
ATOM   2637 2HH1 ARG D 160      12.413  -8.260  29.311  1.00  0.00           H  
ATOM   2638 1HH2 ARG D 160      11.680  -8.389  25.764  1.00  0.00           H  
ATOM   2639 2HH2 ARG D 160      12.700  -9.199  27.047  1.00  0.00           H  
TER                                                                             
ATOM   2641  N   THR E 161      16.411  -2.046  28.826  1.00  0.00           N  
ATOM   2642  CA  THR E 161      15.318  -2.620  28.047  1.00  0.00           C  
ATOM   2643  C   THR E 161      14.735  -1.614  27.058  1.00  0.00           C  
ATOM   2644  O   THR E 161      14.849  -1.802  25.847  1.00  0.00           O  
ATOM   2645  CB  THR E 161      14.199  -3.138  28.971  1.00  0.00           C  
ATOM   2646  OG1 THR E 161      14.720  -4.163  29.828  1.00  0.00           O  
ATOM   2647  CG2 THR E 161      13.050  -3.704  28.151  1.00  0.00           C  
ATOM   2648 1H   THR E 161      16.899  -2.781  29.318  1.00  0.00           H  
ATOM   2649 2H   THR E 161      17.055  -1.583  28.193  1.00  0.00           H  
ATOM   2650 3H   THR E 161      16.047  -1.377  29.489  1.00  0.00           H  
ATOM   2651  HA  THR E 161      15.710  -3.461  27.476  1.00  0.00           H  
ATOM   2652  HB  THR E 161      13.829  -2.320  29.588  1.00  0.00           H  
ATOM   2653  HG1 THR E 161      14.618  -3.895  30.745  1.00  0.00           H  
ATOM   2654 1HG2 THR E 161      12.269  -4.065  28.820  1.00  0.00           H  
ATOM   2655 2HG2 THR E 161      12.644  -2.924  27.506  1.00  0.00           H  
ATOM   2656 3HG2 THR E 161      13.412  -4.529  27.538  1.00  0.00           H  
ATOM   2657  N   GLU E 162      14.089  -0.574  27.586  1.00  0.00           N  
ATOM   2658  CA  GLU E 162      13.341   0.394  26.786  1.00  0.00           C  
ATOM   2659  C   GLU E 162      14.196   1.101  25.746  1.00  0.00           C  
ATOM   2660  O   GLU E 162      13.740   1.334  24.627  1.00  0.00           O  
ATOM   2661  CB  GLU E 162      12.692   1.436  27.700  1.00  0.00           C  
ATOM   2662  CG  GLU E 162      11.594   0.887  28.599  1.00  0.00           C  
ATOM   2663  CD  GLU E 162      12.129   0.215  29.833  1.00  0.00           C  
ATOM   2664  OE1 GLU E 162      13.325   0.190  30.001  1.00  0.00           O  
ATOM   2665  OE2 GLU E 162      11.341  -0.274  30.608  1.00  0.00           O  
ATOM   2666  H   GLU E 162      14.074  -0.471  28.590  1.00  0.00           H  
ATOM   2667  HA  GLU E 162      12.550  -0.140  26.260  1.00  0.00           H  
ATOM   2668 1HB  GLU E 162      13.454   1.884  28.338  1.00  0.00           H  
ATOM   2669 2HB  GLU E 162      12.262   2.233  27.094  1.00  0.00           H  
ATOM   2670 1HG  GLU E 162      10.941   1.706  28.899  1.00  0.00           H  
ATOM   2671 2HG  GLU E 162      10.998   0.173  28.032  1.00  0.00           H  
ATOM   2672  N   ASP E 163      15.421   1.457  26.124  1.00  0.00           N  
ATOM   2673  CA  ASP E 163      16.326   2.170  25.235  1.00  0.00           C  
ATOM   2674  C   ASP E 163      16.740   1.307  24.057  1.00  0.00           C  
ATOM   2675  O   ASP E 163      16.838   1.795  22.931  1.00  0.00           O  
ATOM   2676  CB  ASP E 163      17.572   2.632  25.996  1.00  0.00           C  
ATOM   2677  CG  ASP E 163      17.285   3.769  26.967  1.00  0.00           C  
ATOM   2678  OD1 ASP E 163      16.257   4.391  26.836  1.00  0.00           O  
ATOM   2679  OD2 ASP E 163      18.096   4.005  27.831  1.00  0.00           O  
ATOM   2680  H   ASP E 163      15.733   1.234  27.058  1.00  0.00           H  
ATOM   2681  HA  ASP E 163      15.809   3.049  24.849  1.00  0.00           H  
ATOM   2682 1HB  ASP E 163      17.988   1.793  26.555  1.00  0.00           H  
ATOM   2683 2HB  ASP E 163      18.330   2.962  25.286  1.00  0.00           H  
ATOM   2684  N   GLU E 164      16.975   0.025  24.324  1.00  0.00           N  
ATOM   2685  CA  GLU E 164      17.343  -0.928  23.292  1.00  0.00           C  
ATOM   2686  C   GLU E 164      16.177  -1.178  22.345  1.00  0.00           C  
ATOM   2687  O   GLU E 164      16.366  -1.240  21.128  1.00  0.00           O  
ATOM   2688  CB  GLU E 164      17.799  -2.246  23.920  1.00  0.00           C  
ATOM   2689  CG  GLU E 164      19.096  -2.150  24.711  1.00  0.00           C  
ATOM   2690  CD  GLU E 164      18.898  -1.596  26.095  1.00  0.00           C  
ATOM   2691  OE1 GLU E 164      17.776  -1.327  26.451  1.00  0.00           O  
ATOM   2692  OE2 GLU E 164      19.869  -1.443  26.797  1.00  0.00           O  
ATOM   2693  H   GLU E 164      16.888  -0.301  25.275  1.00  0.00           H  
ATOM   2694  HA  GLU E 164      18.167  -0.510  22.713  1.00  0.00           H  
ATOM   2695 1HB  GLU E 164      17.025  -2.617  24.591  1.00  0.00           H  
ATOM   2696 2HB  GLU E 164      17.939  -2.993  23.138  1.00  0.00           H  
ATOM   2697 1HG  GLU E 164      19.536  -3.144  24.790  1.00  0.00           H  
ATOM   2698 2HG  GLU E 164      19.795  -1.515  24.168  1.00  0.00           H  
ATOM   2699  N   LEU E 165      14.971  -1.287  22.910  1.00  0.00           N  
ATOM   2700  CA  LEU E 165      13.755  -1.424  22.120  1.00  0.00           C  
ATOM   2701  C   LEU E 165      13.569  -0.221  21.209  1.00  0.00           C  
ATOM   2702  O   LEU E 165      13.270  -0.380  20.025  1.00  0.00           O  
ATOM   2703  CB  LEU E 165      12.536  -1.575  23.039  1.00  0.00           C  
ATOM   2704  CG  LEU E 165      12.444  -2.898  23.811  1.00  0.00           C  
ATOM   2705  CD1 LEU E 165      11.305  -2.820  24.819  1.00  0.00           C  
ATOM   2706  CD2 LEU E 165      12.232  -4.043  22.833  1.00  0.00           C  
ATOM   2707  H   LEU E 165      14.893  -1.267  23.920  1.00  0.00           H  
ATOM   2708  HA  LEU E 165      13.840  -2.318  21.503  1.00  0.00           H  
ATOM   2709 1HB  LEU E 165      12.548  -0.767  23.768  1.00  0.00           H  
ATOM   2710 2HB  LEU E 165      11.633  -1.480  22.436  1.00  0.00           H  
ATOM   2711  HG  LEU E 165      13.369  -3.060  24.365  1.00  0.00           H  
ATOM   2712 1HD1 LEU E 165      11.240  -3.760  25.367  1.00  0.00           H  
ATOM   2713 2HD1 LEU E 165      11.493  -2.005  25.518  1.00  0.00           H  
ATOM   2714 3HD1 LEU E 165      10.368  -2.641  24.294  1.00  0.00           H  
ATOM   2715 1HD2 LEU E 165      12.168  -4.984  23.381  1.00  0.00           H  
ATOM   2716 2HD2 LEU E 165      11.307  -3.882  22.279  1.00  0.00           H  
ATOM   2717 3HD2 LEU E 165      13.069  -4.087  22.136  1.00  0.00           H  
ATOM   2718  N   LYS E 166      13.767   0.974  21.768  1.00  0.00           N  
ATOM   2719  CA  LYS E 166      13.693   2.221  21.023  1.00  0.00           C  
ATOM   2720  C   LYS E 166      14.673   2.249  19.867  1.00  0.00           C  
ATOM   2721  O   LYS E 166      14.286   2.577  18.747  1.00  0.00           O  
ATOM   2722  CB  LYS E 166      13.949   3.410  21.951  1.00  0.00           C  
ATOM   2723  CG  LYS E 166      13.862   4.769  21.270  1.00  0.00           C  
ATOM   2724  CD  LYS E 166      14.081   5.900  22.264  1.00  0.00           C  
ATOM   2725  CE  LYS E 166      14.036   7.258  21.578  1.00  0.00           C  
ATOM   2726  NZ  LYS E 166      14.248   8.374  22.539  1.00  0.00           N  
ATOM   2727  H   LYS E 166      13.977   1.028  22.755  1.00  0.00           H  
ATOM   2728  HA  LYS E 166      12.689   2.317  20.611  1.00  0.00           H  
ATOM   2729 1HB  LYS E 166      13.225   3.397  22.767  1.00  0.00           H  
ATOM   2730 2HB  LYS E 166      14.942   3.320  22.393  1.00  0.00           H  
ATOM   2731 1HG  LYS E 166      14.619   4.834  20.488  1.00  0.00           H  
ATOM   2732 2HG  LYS E 166      12.880   4.885  20.812  1.00  0.00           H  
ATOM   2733 1HD  LYS E 166      13.307   5.865  23.033  1.00  0.00           H  
ATOM   2734 2HD  LYS E 166      15.051   5.779  22.745  1.00  0.00           H  
ATOM   2735 1HE  LYS E 166      14.807   7.303  20.811  1.00  0.00           H  
ATOM   2736 2HE  LYS E 166      13.067   7.390  21.096  1.00  0.00           H  
ATOM   2737 1HZ  LYS E 166      14.211   9.255  22.046  1.00  0.00           H  
ATOM   2738 2HZ  LYS E 166      13.526   8.353  23.246  1.00  0.00           H  
ATOM   2739 3HZ  LYS E 166      15.152   8.273  22.979  1.00  0.00           H  
ATOM   2740  N   GLU E 167      15.931   1.893  20.139  1.00  0.00           N  
ATOM   2741  CA  GLU E 167      16.960   1.826  19.109  1.00  0.00           C  
ATOM   2742  C   GLU E 167      16.553   0.924  17.956  1.00  0.00           C  
ATOM   2743  O   GLU E 167      16.702   1.302  16.793  1.00  0.00           O  
ATOM   2744  CB  GLU E 167      18.282   1.329  19.687  1.00  0.00           C  
ATOM   2745  CG  GLU E 167      19.380   1.211  18.641  1.00  0.00           C  
ATOM   2746  CD  GLU E 167      20.650   0.597  19.155  1.00  0.00           C  
ATOM   2747  OE1 GLU E 167      21.028   0.871  20.269  1.00  0.00           O  
ATOM   2748  OE2 GLU E 167      21.254  -0.146  18.414  1.00  0.00           O  
ATOM   2749  H   GLU E 167      16.188   1.665  21.090  1.00  0.00           H  
ATOM   2750  HA  GLU E 167      17.111   2.831  18.713  1.00  0.00           H  
ATOM   2751 1HB  GLU E 167      18.623   2.013  20.464  1.00  0.00           H  
ATOM   2752 2HB  GLU E 167      18.142   0.350  20.146  1.00  0.00           H  
ATOM   2753 1HG  GLU E 167      19.005   0.602  17.819  1.00  0.00           H  
ATOM   2754 2HG  GLU E 167      19.596   2.204  18.249  1.00  0.00           H  
ATOM   2755  N   ARG E 168      16.036  -0.263  18.280  1.00  0.00           N  
ATOM   2756  CA  ARG E 168      15.543  -1.184  17.266  1.00  0.00           C  
ATOM   2757  C   ARG E 168      14.464  -0.542  16.407  1.00  0.00           C  
ATOM   2758  O   ARG E 168      14.521  -0.626  15.180  1.00  0.00           O  
ATOM   2759  CB  ARG E 168      14.986  -2.442  17.915  1.00  0.00           C  
ATOM   2760  CG  ARG E 168      16.030  -3.361  18.531  1.00  0.00           C  
ATOM   2761  CD  ARG E 168      15.406  -4.534  19.194  1.00  0.00           C  
ATOM   2762  NE  ARG E 168      16.401  -5.416  19.784  1.00  0.00           N  
ATOM   2763  CZ  ARG E 168      16.117  -6.473  20.569  1.00  0.00           C  
ATOM   2764  NH1 ARG E 168      14.867  -6.767  20.848  1.00  0.00           N  
ATOM   2765  NH2 ARG E 168      17.096  -7.215  21.058  1.00  0.00           N  
ATOM   2766  H   ARG E 168      15.977  -0.532  19.255  1.00  0.00           H  
ATOM   2767  HA  ARG E 168      16.377  -1.462  16.621  1.00  0.00           H  
ATOM   2768 1HB  ARG E 168      14.285  -2.166  18.702  1.00  0.00           H  
ATOM   2769 2HB  ARG E 168      14.434  -3.021  17.174  1.00  0.00           H  
ATOM   2770 1HG  ARG E 168      16.700  -3.723  17.751  1.00  0.00           H  
ATOM   2771 2HG  ARG E 168      16.604  -2.810  19.276  1.00  0.00           H  
ATOM   2772 1HD  ARG E 168      14.741  -4.193  19.986  1.00  0.00           H  
ATOM   2773 2HD  ARG E 168      14.837  -5.106  18.462  1.00  0.00           H  
ATOM   2774  HE  ARG E 168      17.375  -5.221  19.592  1.00  0.00           H  
ATOM   2775 1HH1 ARG E 168      14.119  -6.200  20.474  1.00  0.00           H  
ATOM   2776 2HH1 ARG E 168      14.654  -7.559  21.437  1.00  0.00           H  
ATOM   2777 1HH2 ARG E 168      18.057  -6.988  20.844  1.00  0.00           H  
ATOM   2778 2HH2 ARG E 168      16.883  -8.007  21.646  1.00  0.00           H  
ATOM   2779  N   GLN E 169      13.493   0.103  17.055  1.00  0.00           N  
ATOM   2780  CA  GLN E 169      12.405   0.773  16.355  1.00  0.00           C  
ATOM   2781  C   GLN E 169      12.909   1.866  15.422  1.00  0.00           C  
ATOM   2782  O   GLN E 169      12.432   1.977  14.292  1.00  0.00           O  
ATOM   2783  CB  GLN E 169      11.415   1.358  17.357  1.00  0.00           C  
ATOM   2784  CG  GLN E 169      10.616   0.307  18.102  1.00  0.00           C  
ATOM   2785  CD  GLN E 169       9.653   0.904  19.103  1.00  0.00           C  
ATOM   2786  OE1 GLN E 169       8.520   1.245  18.750  1.00  0.00           O  
ATOM   2787  NE2 GLN E 169      10.091   1.034  20.350  1.00  0.00           N  
ATOM   2788  H   GLN E 169      13.499   0.119  18.068  1.00  0.00           H  
ATOM   2789  HA  GLN E 169      11.884   0.037  15.750  1.00  0.00           H  
ATOM   2790 1HB  GLN E 169      11.947   1.961  18.091  1.00  0.00           H  
ATOM   2791 2HB  GLN E 169      10.714   2.013  16.840  1.00  0.00           H  
ATOM   2792 1HG  GLN E 169      10.040  -0.272  17.384  1.00  0.00           H  
ATOM   2793 2HG  GLN E 169      11.303  -0.347  18.636  1.00  0.00           H  
ATOM   2794 1HE2 GLN E 169       9.495   1.422  21.054  1.00  0.00           H  
ATOM   2795 2HE2 GLN E 169      11.018   0.742  20.587  1.00  0.00           H  
ATOM   2796  N   ASP E 170      13.886   2.647  15.888  1.00  0.00           N  
ATOM   2797  CA  ASP E 170      14.522   3.674  15.072  1.00  0.00           C  
ATOM   2798  C   ASP E 170      15.122   3.074  13.805  1.00  0.00           C  
ATOM   2799  O   ASP E 170      14.902   3.588  12.706  1.00  0.00           O  
ATOM   2800  CB  ASP E 170      15.611   4.395  15.869  1.00  0.00           C  
ATOM   2801  CG  ASP E 170      15.048   5.308  16.950  1.00  0.00           C  
ATOM   2802  OD1 ASP E 170      13.883   5.621  16.888  1.00  0.00           O  
ATOM   2803  OD2 ASP E 170      15.789   5.685  17.826  1.00  0.00           O  
ATOM   2804  H   ASP E 170      14.204   2.521  16.839  1.00  0.00           H  
ATOM   2805  HA  ASP E 170      13.766   4.403  14.781  1.00  0.00           H  
ATOM   2806 1HB  ASP E 170      16.265   3.660  16.340  1.00  0.00           H  
ATOM   2807 2HB  ASP E 170      16.224   4.991  15.192  1.00  0.00           H  
ATOM   2808  N   ARG E 171      15.876   1.983  13.973  1.00  0.00           N  
ATOM   2809  CA  ARG E 171      16.513   1.281  12.864  1.00  0.00           C  
ATOM   2810  C   ARG E 171      15.496   0.771  11.845  1.00  0.00           C  
ATOM   2811  O   ARG E 171      15.723   0.863  10.638  1.00  0.00           O  
ATOM   2812  CB  ARG E 171      17.335   0.108  13.383  1.00  0.00           C  
ATOM   2813  CG  ARG E 171      18.594   0.482  14.153  1.00  0.00           C  
ATOM   2814  CD  ARG E 171      19.278  -0.722  14.696  1.00  0.00           C  
ATOM   2815  NE  ARG E 171      20.409  -0.379  15.545  1.00  0.00           N  
ATOM   2816  CZ  ARG E 171      21.604   0.059  15.111  1.00  0.00           C  
ATOM   2817  NH1 ARG E 171      21.835   0.218  13.826  1.00  0.00           N  
ATOM   2818  NH2 ARG E 171      22.539   0.328  16.002  1.00  0.00           N  
ATOM   2819  H   ARG E 171      16.025   1.632  14.913  1.00  0.00           H  
ATOM   2820  HA  ARG E 171      17.185   1.977  12.362  1.00  0.00           H  
ATOM   2821 1HB  ARG E 171      16.722  -0.506  14.040  1.00  0.00           H  
ATOM   2822 2HB  ARG E 171      17.640  -0.518  12.545  1.00  0.00           H  
ATOM   2823 1HG  ARG E 171      19.286   0.996  13.486  1.00  0.00           H  
ATOM   2824 2HG  ARG E 171      18.338   1.140  14.983  1.00  0.00           H  
ATOM   2825 1HD  ARG E 171      18.572  -1.302  15.289  1.00  0.00           H  
ATOM   2826 2HD  ARG E 171      19.645  -1.332  13.872  1.00  0.00           H  
ATOM   2827  HE  ARG E 171      20.305  -0.480  16.550  1.00  0.00           H  
ATOM   2828 1HH1 ARG E 171      21.111   0.010  13.154  1.00  0.00           H  
ATOM   2829 2HH1 ARG E 171      22.737   0.549  13.515  1.00  0.00           H  
ATOM   2830 1HH2 ARG E 171      22.330   0.197  16.989  1.00  0.00           H  
ATOM   2831 2HH2 ARG E 171      23.445   0.659  15.709  1.00  0.00           H  
ATOM   2832  N   LEU E 172      14.375   0.242  12.335  1.00  0.00           N  
ATOM   2833  CA  LEU E 172      13.305  -0.238  11.469  1.00  0.00           C  
ATOM   2834  C   LEU E 172      12.703   0.891  10.638  1.00  0.00           C  
ATOM   2835  O   LEU E 172      12.618   0.780   9.414  1.00  0.00           O  
ATOM   2836  CB  LEU E 172      12.217  -0.904  12.315  1.00  0.00           C  
ATOM   2837  CG  LEU E 172      12.642  -2.199  13.015  1.00  0.00           C  
ATOM   2838  CD1 LEU E 172      11.618  -2.557  14.074  1.00  0.00           C  
ATOM   2839  CD2 LEU E 172      12.772  -3.311  11.991  1.00  0.00           C  
ATOM   2840  H   LEU E 172      14.263   0.161  13.339  1.00  0.00           H  
ATOM   2841  HA  LEU E 172      13.722  -0.980  10.789  1.00  0.00           H  
ATOM   2842 1HB  LEU E 172      11.890  -0.205  13.082  1.00  0.00           H  
ATOM   2843 2HB  LEU E 172      11.367  -1.136  11.674  1.00  0.00           H  
ATOM   2844  HG  LEU E 172      13.603  -2.052  13.504  1.00  0.00           H  
ATOM   2845 1HD1 LEU E 172      11.926  -3.473  14.578  1.00  0.00           H  
ATOM   2846 2HD1 LEU E 172      11.546  -1.753  14.801  1.00  0.00           H  
ATOM   2847 3HD1 LEU E 172      10.648  -2.710  13.604  1.00  0.00           H  
ATOM   2848 1HD2 LEU E 172      13.081  -4.230  12.489  1.00  0.00           H  
ATOM   2849 2HD2 LEU E 172      11.812  -3.469  11.504  1.00  0.00           H  
ATOM   2850 3HD2 LEU E 172      13.518  -3.034  11.245  1.00  0.00           H  
ATOM   2851  N   ILE E 173      12.316   1.977  11.311  1.00  0.00           N  
ATOM   2852  CA  ILE E 173      11.725   3.155  10.675  1.00  0.00           C  
ATOM   2853  C   ILE E 173      12.628   3.763   9.607  1.00  0.00           C  
ATOM   2854  O   ILE E 173      12.165   4.146   8.526  1.00  0.00           O  
ATOM   2855  CB  ILE E 173      11.398   4.229  11.728  1.00  0.00           C  
ATOM   2856  CG1 ILE E 173      10.258   3.757  12.635  1.00  0.00           C  
ATOM   2857  CG2 ILE E 173      11.036   5.543  11.053  1.00  0.00           C  
ATOM   2858  CD1 ILE E 173      10.056   4.619  13.861  1.00  0.00           C  
ATOM   2859  H   ILE E 173      12.424   1.988  12.317  1.00  0.00           H  
ATOM   2860  HA  ILE E 173      10.793   2.852  10.199  1.00  0.00           H  
ATOM   2861  HB  ILE E 173      12.265   4.386  12.369  1.00  0.00           H  
ATOM   2862 1HG1 ILE E 173       9.326   3.743  12.071  1.00  0.00           H  
ATOM   2863 2HG1 ILE E 173      10.454   2.737  12.966  1.00  0.00           H  
ATOM   2864 1HG2 ILE E 173      10.807   6.291  11.812  1.00  0.00           H  
ATOM   2865 2HG2 ILE E 173      11.876   5.884  10.450  1.00  0.00           H  
ATOM   2866 3HG2 ILE E 173      10.166   5.396  10.414  1.00  0.00           H  
ATOM   2867 1HD1 ILE E 173       9.232   4.222  14.454  1.00  0.00           H  
ATOM   2868 2HD1 ILE E 173      10.968   4.618  14.460  1.00  0.00           H  
ATOM   2869 3HD1 ILE E 173       9.824   5.638  13.554  1.00  0.00           H  
ATOM   2870  N   GLU E 174      13.930   3.810   9.898  1.00  0.00           N  
ATOM   2871  CA  GLU E 174      14.943   4.281   8.958  1.00  0.00           C  
ATOM   2872  C   GLU E 174      14.944   3.535   7.623  1.00  0.00           C  
ATOM   2873  O   GLU E 174      15.373   4.086   6.610  1.00  0.00           O  
ATOM   2874  CB  GLU E 174      16.332   4.174   9.590  1.00  0.00           C  
ATOM   2875  CG  GLU E 174      17.476   4.586   8.671  1.00  0.00           C  
ATOM   2876  CD  GLU E 174      18.114   3.422   7.958  1.00  0.00           C  
ATOM   2877  OE1 GLU E 174      18.285   2.394   8.571  1.00  0.00           O  
ATOM   2878  OE2 GLU E 174      18.448   3.562   6.803  1.00  0.00           O  
ATOM   2879  H   GLU E 174      14.241   3.514  10.816  1.00  0.00           H  
ATOM   2880  HA  GLU E 174      14.743   5.333   8.750  1.00  0.00           H  
ATOM   2881 1HB  GLU E 174      16.374   4.800  10.481  1.00  0.00           H  
ATOM   2882 2HB  GLU E 174      16.510   3.146   9.904  1.00  0.00           H  
ATOM   2883 1HG  GLU E 174      17.093   5.286   7.930  1.00  0.00           H  
ATOM   2884 2HG  GLU E 174      18.231   5.102   9.263  1.00  0.00           H  
ATOM   2885  N   LYS E 175      14.479   2.289   7.616  1.00  0.00           N  
ATOM   2886  CA  LYS E 175      14.394   1.523   6.390  1.00  0.00           C  
ATOM   2887  C   LYS E 175      13.023   1.690   5.760  1.00  0.00           C  
ATOM   2888  O   LYS E 175      12.916   1.857   4.545  1.00  0.00           O  
ATOM   2889  CB  LYS E 175      14.679   0.047   6.662  1.00  0.00           C  
ATOM   2890  CG  LYS E 175      16.122  -0.245   7.042  1.00  0.00           C  
ATOM   2891  CD  LYS E 175      17.072   0.231   5.953  1.00  0.00           C  
ATOM   2892  CE  LYS E 175      18.488  -0.281   6.171  1.00  0.00           C  
ATOM   2893  NZ  LYS E 175      18.913  -0.145   7.588  1.00  0.00           N  
ATOM   2894  H   LYS E 175      14.138   1.859   8.464  1.00  0.00           H  
ATOM   2895  HA  LYS E 175      15.138   1.901   5.688  1.00  0.00           H  
ATOM   2896 1HB  LYS E 175      14.043  -0.304   7.475  1.00  0.00           H  
ATOM   2897 2HB  LYS E 175      14.437  -0.543   5.777  1.00  0.00           H  
ATOM   2898 1HG  LYS E 175      16.367   0.266   7.975  1.00  0.00           H  
ATOM   2899 2HG  LYS E 175      16.254  -1.317   7.188  1.00  0.00           H  
ATOM   2900 1HD  LYS E 175      16.715  -0.115   4.982  1.00  0.00           H  
ATOM   2901 2HD  LYS E 175      17.093   1.321   5.945  1.00  0.00           H  
ATOM   2902 1HE  LYS E 175      18.544  -1.330   5.884  1.00  0.00           H  
ATOM   2903 2HE  LYS E 175      19.170   0.292   5.543  1.00  0.00           H  
ATOM   2904 1HZ  LYS E 175      19.859  -0.481   7.696  1.00  0.00           H  
ATOM   2905 2HZ  LYS E 175      18.865   0.830   7.861  1.00  0.00           H  
ATOM   2906 3HZ  LYS E 175      18.296  -0.682   8.178  1.00  0.00           H  
ATOM   2907  N   PHE E 176      11.986   1.633   6.602  1.00  0.00           N  
ATOM   2908  CA  PHE E 176      10.591   1.693   6.176  1.00  0.00           C  
ATOM   2909  C   PHE E 176      10.289   2.876   5.278  1.00  0.00           C  
ATOM   2910  O   PHE E 176       9.764   2.702   4.176  1.00  0.00           O  
ATOM   2911  CB  PHE E 176       9.672   1.749   7.397  1.00  0.00           C  
ATOM   2912  CG  PHE E 176       8.215   1.882   7.054  1.00  0.00           C  
ATOM   2913  CD1 PHE E 176       7.485   0.784   6.625  1.00  0.00           C  
ATOM   2914  CD2 PHE E 176       7.572   3.106   7.160  1.00  0.00           C  
ATOM   2915  CE1 PHE E 176       6.145   0.906   6.309  1.00  0.00           C  
ATOM   2916  CE2 PHE E 176       6.233   3.231   6.846  1.00  0.00           C  
ATOM   2917  CZ  PHE E 176       5.519   2.129   6.420  1.00  0.00           C  
ATOM   2918  H   PHE E 176      12.173   1.506   7.590  1.00  0.00           H  
ATOM   2919  HA  PHE E 176      10.366   0.781   5.621  1.00  0.00           H  
ATOM   2920 1HB  PHE E 176       9.800   0.844   7.990  1.00  0.00           H  
ATOM   2921 2HB  PHE E 176       9.952   2.593   8.025  1.00  0.00           H  
ATOM   2922  HD1 PHE E 176       7.980  -0.184   6.539  1.00  0.00           H  
ATOM   2923  HD2 PHE E 176       8.136   3.977   7.496  1.00  0.00           H  
ATOM   2924  HE1 PHE E 176       5.584   0.034   5.973  1.00  0.00           H  
ATOM   2925  HE2 PHE E 176       5.739   4.199   6.933  1.00  0.00           H  
ATOM   2926  HZ  PHE E 176       4.463   2.226   6.170  1.00  0.00           H  
ATOM   2927  N   ILE E 177      10.570   4.077   5.778  1.00  0.00           N  
ATOM   2928  CA  ILE E 177      10.189   5.302   5.084  1.00  0.00           C  
ATOM   2929  C   ILE E 177      10.879   5.423   3.735  1.00  0.00           C  
ATOM   2930  O   ILE E 177      10.248   5.781   2.736  1.00  0.00           O  
ATOM   2931  CB  ILE E 177      10.521   6.539   5.938  1.00  0.00           C  
ATOM   2932  CG1 ILE E 177       9.630   6.584   7.182  1.00  0.00           C  
ATOM   2933  CG2 ILE E 177      10.360   7.810   5.119  1.00  0.00           C  
ATOM   2934  CD1 ILE E 177      10.068   7.600   8.212  1.00  0.00           C  
ATOM   2935  H   ILE E 177      11.031   4.139   6.681  1.00  0.00           H  
ATOM   2936  HA  ILE E 177       9.114   5.280   4.915  1.00  0.00           H  
ATOM   2937  HB  ILE E 177      11.550   6.473   6.290  1.00  0.00           H  
ATOM   2938 1HG1 ILE E 177       8.606   6.816   6.888  1.00  0.00           H  
ATOM   2939 2HG1 ILE E 177       9.618   5.603   7.657  1.00  0.00           H  
ATOM   2940 1HG2 ILE E 177      10.598   8.675   5.738  1.00  0.00           H  
ATOM   2941 2HG2 ILE E 177      11.035   7.779   4.264  1.00  0.00           H  
ATOM   2942 3HG2 ILE E 177       9.332   7.888   4.766  1.00  0.00           H  
ATOM   2943 1HD1 ILE E 177       9.388   7.572   9.064  1.00  0.00           H  
ATOM   2944 2HD1 ILE E 177      11.079   7.366   8.547  1.00  0.00           H  
ATOM   2945 3HD1 ILE E 177      10.054   8.595   7.769  1.00  0.00           H  
ATOM   2946  N   LYS E 178      12.178   5.129   3.724  1.00  0.00           N  
ATOM   2947  CA  LYS E 178      12.986   5.178   2.519  1.00  0.00           C  
ATOM   2948  C   LYS E 178      12.449   4.228   1.468  1.00  0.00           C  
ATOM   2949  O   LYS E 178      12.287   4.611   0.309  1.00  0.00           O  
ATOM   2950  CB  LYS E 178      14.437   4.825   2.839  1.00  0.00           C  
ATOM   2951  CG  LYS E 178      15.167   5.857   3.685  1.00  0.00           C  
ATOM   2952  CD  LYS E 178      16.601   5.426   3.958  1.00  0.00           C  
ATOM   2953  CE  LYS E 178      17.309   6.406   4.881  1.00  0.00           C  
ATOM   2954  NZ  LYS E 178      18.658   5.920   5.271  1.00  0.00           N  
ATOM   2955  H   LYS E 178      12.622   4.855   4.589  1.00  0.00           H  
ATOM   2956  HA  LYS E 178      12.947   6.189   2.112  1.00  0.00           H  
ATOM   2957 1HB  LYS E 178      14.472   3.874   3.372  1.00  0.00           H  
ATOM   2958 2HB  LYS E 178      14.995   4.701   1.911  1.00  0.00           H  
ATOM   2959 1HG  LYS E 178      15.175   6.816   3.167  1.00  0.00           H  
ATOM   2960 2HG  LYS E 178      14.648   5.980   4.635  1.00  0.00           H  
ATOM   2961 1HD  LYS E 178      16.607   4.437   4.419  1.00  0.00           H  
ATOM   2962 2HD  LYS E 178      17.149   5.372   3.018  1.00  0.00           H  
ATOM   2963 1HE  LYS E 178      17.412   7.364   4.374  1.00  0.00           H  
ATOM   2964 2HE  LYS E 178      16.711   6.548   5.782  1.00  0.00           H  
ATOM   2965 1HZ  LYS E 178      19.097   6.592   5.882  1.00  0.00           H  
ATOM   2966 2HZ  LYS E 178      18.565   5.037   5.760  1.00  0.00           H  
ATOM   2967 3HZ  LYS E 178      19.226   5.791   4.447  1.00  0.00           H  
ATOM   2968  N   ALA E 179      12.175   2.994   1.888  1.00  0.00           N  
ATOM   2969  CA  ALA E 179      11.658   1.955   1.015  1.00  0.00           C  
ATOM   2970  C   ALA E 179      10.339   2.363   0.378  1.00  0.00           C  
ATOM   2971  O   ALA E 179      10.149   2.181  -0.824  1.00  0.00           O  
ATOM   2972  CB  ALA E 179      11.485   0.669   1.801  1.00  0.00           C  
ATOM   2973  H   ALA E 179      12.342   2.751   2.857  1.00  0.00           H  
ATOM   2974  HA  ALA E 179      12.382   1.791   0.217  1.00  0.00           H  
ATOM   2975 1HB  ALA E 179      11.128  -0.111   1.137  1.00  0.00           H  
ATOM   2976 2HB  ALA E 179      12.444   0.374   2.228  1.00  0.00           H  
ATOM   2977 3HB  ALA E 179      10.765   0.825   2.602  1.00  0.00           H  
ATOM   2978  N   MET E 180       9.439   2.926   1.182  1.00  0.00           N  
ATOM   2979  CA  MET E 180       8.154   3.408   0.693  1.00  0.00           C  
ATOM   2980  C   MET E 180       8.327   4.421  -0.436  1.00  0.00           C  
ATOM   2981  O   MET E 180       7.693   4.299  -1.489  1.00  0.00           O  
ATOM   2982  CB  MET E 180       7.354   4.021   1.841  1.00  0.00           C  
ATOM   2983  CG  MET E 180       6.852   3.015   2.867  1.00  0.00           C  
ATOM   2984  SD  MET E 180       5.690   1.827   2.165  1.00  0.00           S  
ATOM   2985  CE  MET E 180       4.291   2.889   1.815  1.00  0.00           C  
ATOM   2986  H   MET E 180       9.645   3.021   2.170  1.00  0.00           H  
ATOM   2987  HA  MET E 180       7.596   2.560   0.296  1.00  0.00           H  
ATOM   2988 1HB  MET E 180       7.970   4.752   2.363  1.00  0.00           H  
ATOM   2989 2HB  MET E 180       6.488   4.550   1.439  1.00  0.00           H  
ATOM   2990 1HG  MET E 180       7.697   2.467   3.282  1.00  0.00           H  
ATOM   2991 2HG  MET E 180       6.355   3.543   3.681  1.00  0.00           H  
ATOM   2992 1HE  MET E 180       3.487   2.298   1.375  1.00  0.00           H  
ATOM   2993 2HE  MET E 180       3.941   3.347   2.741  1.00  0.00           H  
ATOM   2994 3HE  MET E 180       4.593   3.669   1.115  1.00  0.00           H  
ATOM   2995  N   ALA E 181       9.192   5.411  -0.205  1.00  0.00           N  
ATOM   2996  CA  ALA E 181       9.482   6.443  -1.194  1.00  0.00           C  
ATOM   2997  C   ALA E 181      10.054   5.846  -2.479  1.00  0.00           C  
ATOM   2998  O   ALA E 181       9.651   6.238  -3.578  1.00  0.00           O  
ATOM   2999  CB  ALA E 181      10.452   7.458  -0.613  1.00  0.00           C  
ATOM   3000  H   ALA E 181       9.663   5.457   0.693  1.00  0.00           H  
ATOM   3001  HA  ALA E 181       8.547   6.944  -1.444  1.00  0.00           H  
ATOM   3002 1HB  ALA E 181      10.640   8.243  -1.346  1.00  0.00           H  
ATOM   3003 2HB  ALA E 181      10.020   7.898   0.286  1.00  0.00           H  
ATOM   3004 3HB  ALA E 181      11.389   6.966  -0.361  1.00  0.00           H  
ATOM   3005  N   LYS E 182      10.993   4.908  -2.331  1.00  0.00           N  
ATOM   3006  CA  LYS E 182      11.623   4.243  -3.464  1.00  0.00           C  
ATOM   3007  C   LYS E 182      10.605   3.528  -4.337  1.00  0.00           C  
ATOM   3008  O   LYS E 182      10.593   3.713  -5.558  1.00  0.00           O  
ATOM   3009  CB  LYS E 182      12.680   3.250  -2.976  1.00  0.00           C  
ATOM   3010  CG  LYS E 182      13.928   3.896  -2.391  1.00  0.00           C  
ATOM   3011  CD  LYS E 182      14.920   2.847  -1.910  1.00  0.00           C  
ATOM   3012  CE  LYS E 182      16.160   3.492  -1.309  1.00  0.00           C  
ATOM   3013  NZ  LYS E 182      17.123   2.478  -0.799  1.00  0.00           N  
ATOM   3014  H   LYS E 182      11.291   4.651  -1.398  1.00  0.00           H  
ATOM   3015  HA  LYS E 182      12.119   4.997  -4.075  1.00  0.00           H  
ATOM   3016 1HB  LYS E 182      12.247   2.604  -2.211  1.00  0.00           H  
ATOM   3017 2HB  LYS E 182      12.990   2.613  -3.805  1.00  0.00           H  
ATOM   3018 1HG  LYS E 182      14.407   4.516  -3.150  1.00  0.00           H  
ATOM   3019 2HG  LYS E 182      13.649   4.532  -1.551  1.00  0.00           H  
ATOM   3020 1HD  LYS E 182      14.446   2.217  -1.156  1.00  0.00           H  
ATOM   3021 2HD  LYS E 182      15.219   2.218  -2.748  1.00  0.00           H  
ATOM   3022 1HE  LYS E 182      16.657   4.099  -2.064  1.00  0.00           H  
ATOM   3023 2HE  LYS E 182      15.869   4.143  -0.485  1.00  0.00           H  
ATOM   3024 1HZ  LYS E 182      17.929   2.944  -0.409  1.00  0.00           H  
ATOM   3025 2HZ  LYS E 182      16.678   1.920  -0.083  1.00  0.00           H  
ATOM   3026 3HZ  LYS E 182      17.415   1.879  -1.558  1.00  0.00           H  
ATOM   3027  N   ALA E 183       9.748   2.729  -3.700  1.00  0.00           N  
ATOM   3028  CA  ALA E 183       8.713   1.969  -4.388  1.00  0.00           C  
ATOM   3029  C   ALA E 183       7.798   2.881  -5.197  1.00  0.00           C  
ATOM   3030  O   ALA E 183       7.479   2.573  -6.349  1.00  0.00           O  
ATOM   3031  CB  ALA E 183       7.902   1.170  -3.380  1.00  0.00           C  
ATOM   3032  H   ALA E 183       9.825   2.631  -2.696  1.00  0.00           H  
ATOM   3033  HA  ALA E 183       9.201   1.283  -5.078  1.00  0.00           H  
ATOM   3034 1HB  ALA E 183       7.148   0.582  -3.903  1.00  0.00           H  
ATOM   3035 2HB  ALA E 183       8.564   0.503  -2.828  1.00  0.00           H  
ATOM   3036 3HB  ALA E 183       7.413   1.850  -2.685  1.00  0.00           H  
ATOM   3037  N   ALA E 184       7.398   4.008  -4.598  1.00  0.00           N  
ATOM   3038  CA  ALA E 184       6.586   5.007  -5.286  1.00  0.00           C  
ATOM   3039  C   ALA E 184       7.271   5.505  -6.552  1.00  0.00           C  
ATOM   3040  O   ALA E 184       6.655   5.540  -7.621  1.00  0.00           O  
ATOM   3041  CB  ALA E 184       6.301   6.178  -4.362  1.00  0.00           C  
ATOM   3042  H   ALA E 184       7.663   4.182  -3.634  1.00  0.00           H  
ATOM   3043  HA  ALA E 184       5.645   4.539  -5.571  1.00  0.00           H  
ATOM   3044 1HB  ALA E 184       5.670   6.901  -4.877  1.00  0.00           H  
ATOM   3045 2HB  ALA E 184       5.790   5.817  -3.471  1.00  0.00           H  
ATOM   3046 3HB  ALA E 184       7.235   6.654  -4.073  1.00  0.00           H  
ATOM   3047  N   SER E 185       8.543   5.893  -6.423  1.00  0.00           N  
ATOM   3048  CA  SER E 185       9.305   6.429  -7.545  1.00  0.00           C  
ATOM   3049  C   SER E 185       9.403   5.428  -8.686  1.00  0.00           C  
ATOM   3050  O   SER E 185       9.282   5.801  -9.856  1.00  0.00           O  
ATOM   3051  CB  SER E 185      10.697   6.821  -7.088  1.00  0.00           C  
ATOM   3052  OG  SER E 185      10.647   7.889  -6.183  1.00  0.00           O  
ATOM   3053  H   SER E 185       8.990   5.842  -5.513  1.00  0.00           H  
ATOM   3054  HA  SER E 185       8.799   7.321  -7.913  1.00  0.00           H  
ATOM   3055 1HB  SER E 185      11.180   5.965  -6.617  1.00  0.00           H  
ATOM   3056 2HB  SER E 185      11.298   7.101  -7.952  1.00  0.00           H  
ATOM   3057  HG  SER E 185      10.417   7.506  -5.334  1.00  0.00           H  
ATOM   3058  N   ALA E 186       9.612   4.159  -8.332  1.00  0.00           N  
ATOM   3059  CA  ALA E 186       9.724   3.084  -9.303  1.00  0.00           C  
ATOM   3060  C   ALA E 186       8.447   2.935 -10.105  1.00  0.00           C  
ATOM   3061  O   ALA E 186       8.492   2.935 -11.335  1.00  0.00           O  
ATOM   3062  CB  ALA E 186      10.059   1.780  -8.604  1.00  0.00           C  
ATOM   3063  H   ALA E 186       9.717   3.933  -7.351  1.00  0.00           H  
ATOM   3064  HA  ALA E 186      10.528   3.335  -9.991  1.00  0.00           H  
ATOM   3065 1HB  ALA E 186      10.167   0.988  -9.344  1.00  0.00           H  
ATOM   3066 2HB  ALA E 186      10.992   1.894  -8.053  1.00  0.00           H  
ATOM   3067 3HB  ALA E 186       9.259   1.523  -7.912  1.00  0.00           H  
ATOM   3068  N   HIS E 187       7.316   2.808  -9.406  1.00  0.00           N  
ATOM   3069  CA  HIS E 187       6.017   2.647 -10.053  1.00  0.00           C  
ATOM   3070  C   HIS E 187       5.719   3.787 -11.009  1.00  0.00           C  
ATOM   3071  O   HIS E 187       5.300   3.552 -12.143  1.00  0.00           O  
ATOM   3072  CB  HIS E 187       4.894   2.561  -9.015  1.00  0.00           C  
ATOM   3073  CG  HIS E 187       3.516   2.620  -9.614  1.00  0.00           C  
ATOM   3074  ND1 HIS E 187       2.953   1.561 -10.301  1.00  0.00           N  
ATOM   3075  CD2 HIS E 187       2.591   3.612  -9.628  1.00  0.00           C  
ATOM   3076  CE1 HIS E 187       1.743   1.905 -10.712  1.00  0.00           C  
ATOM   3077  NE2 HIS E 187       1.496   3.140 -10.313  1.00  0.00           N  
ATOM   3078  H   HIS E 187       7.356   2.814  -8.393  1.00  0.00           H  
ATOM   3079  HA  HIS E 187       6.012   1.724 -10.631  1.00  0.00           H  
ATOM   3080 1HB  HIS E 187       4.985   1.628  -8.458  1.00  0.00           H  
ATOM   3081 2HB  HIS E 187       4.993   3.379  -8.301  1.00  0.00           H  
ATOM   3082  HD1 HIS E 187       3.245   0.602 -10.252  1.00  0.00           H  
ATOM   3083  HD2 HIS E 187       2.584   4.622  -9.220  1.00  0.00           H  
ATOM   3084  HE1 HIS E 187       1.132   1.202 -11.278  1.00  0.00           H  
ATOM   3085  N   ALA E 188       5.920   5.017 -10.536  1.00  0.00           N  
ATOM   3086  CA  ALA E 188       5.652   6.211 -11.323  1.00  0.00           C  
ATOM   3087  C   ALA E 188       6.445   6.210 -12.621  1.00  0.00           C  
ATOM   3088  O   ALA E 188       5.890   6.480 -13.690  1.00  0.00           O  
ATOM   3089  CB  ALA E 188       5.981   7.446 -10.512  1.00  0.00           C  
ATOM   3090  H   ALA E 188       6.263   5.135  -9.590  1.00  0.00           H  
ATOM   3091  HA  ALA E 188       4.591   6.219 -11.575  1.00  0.00           H  
ATOM   3092 1HB  ALA E 188       5.751   8.332 -11.101  1.00  0.00           H  
ATOM   3093 2HB  ALA E 188       5.388   7.451  -9.597  1.00  0.00           H  
ATOM   3094 3HB  ALA E 188       7.040   7.442 -10.258  1.00  0.00           H  
ATOM   3095  N   GLU E 189       7.739   5.905 -12.521  1.00  0.00           N  
ATOM   3096  CA  GLU E 189       8.603   5.839 -13.685  1.00  0.00           C  
ATOM   3097  C   GLU E 189       8.184   4.757 -14.659  1.00  0.00           C  
ATOM   3098  O   GLU E 189       8.144   5.003 -15.861  1.00  0.00           O  
ATOM   3099  CB  GLU E 189      10.052   5.603 -13.252  1.00  0.00           C  
ATOM   3100  CG  GLU E 189      10.694   6.784 -12.538  1.00  0.00           C  
ATOM   3101  CD  GLU E 189      10.851   7.988 -13.424  1.00  0.00           C  
ATOM   3102  OE1 GLU E 189      10.615   7.870 -14.602  1.00  0.00           O  
ATOM   3103  OE2 GLU E 189      11.208   9.028 -12.922  1.00  0.00           O  
ATOM   3104  H   GLU E 189       8.145   5.715 -11.611  1.00  0.00           H  
ATOM   3105  HA  GLU E 189       8.542   6.796 -14.205  1.00  0.00           H  
ATOM   3106 1HB  GLU E 189      10.096   4.744 -12.583  1.00  0.00           H  
ATOM   3107 2HB  GLU E 189      10.660   5.369 -14.126  1.00  0.00           H  
ATOM   3108 1HG  GLU E 189      10.079   7.056 -11.681  1.00  0.00           H  
ATOM   3109 2HG  GLU E 189      11.673   6.482 -12.167  1.00  0.00           H  
ATOM   3110  N   LEU E 190       7.864   3.571 -14.144  1.00  0.00           N  
ATOM   3111  CA  LEU E 190       7.431   2.459 -14.982  1.00  0.00           C  
ATOM   3112  C   LEU E 190       6.189   2.819 -15.789  1.00  0.00           C  
ATOM   3113  O   LEU E 190       6.114   2.515 -16.983  1.00  0.00           O  
ATOM   3114  CB  LEU E 190       7.145   1.227 -14.115  1.00  0.00           C  
ATOM   3115  CG  LEU E 190       8.371   0.564 -13.475  1.00  0.00           C  
ATOM   3116  CD1 LEU E 190       7.916  -0.518 -12.504  1.00  0.00           C  
ATOM   3117  CD2 LEU E 190       9.260  -0.017 -14.564  1.00  0.00           C  
ATOM   3118  H   LEU E 190       7.930   3.426 -13.145  1.00  0.00           H  
ATOM   3119  HA  LEU E 190       8.234   2.220 -15.677  1.00  0.00           H  
ATOM   3120 1HB  LEU E 190       6.468   1.516 -13.312  1.00  0.00           H  
ATOM   3121 2HB  LEU E 190       6.646   0.478 -14.729  1.00  0.00           H  
ATOM   3122  HG  LEU E 190       8.932   1.307 -12.907  1.00  0.00           H  
ATOM   3123 1HD1 LEU E 190       8.788  -0.988 -12.049  1.00  0.00           H  
ATOM   3124 2HD1 LEU E 190       7.298  -0.071 -11.725  1.00  0.00           H  
ATOM   3125 3HD1 LEU E 190       7.338  -1.268 -13.041  1.00  0.00           H  
ATOM   3126 1HD2 LEU E 190      10.133  -0.488 -14.109  1.00  0.00           H  
ATOM   3127 2HD2 LEU E 190       8.701  -0.762 -15.131  1.00  0.00           H  
ATOM   3128 3HD2 LEU E 190       9.586   0.780 -15.232  1.00  0.00           H  
ATOM   3129  N   MET E 191       5.235   3.494 -15.141  1.00  0.00           N  
ATOM   3130  CA  MET E 191       4.043   3.994 -15.813  1.00  0.00           C  
ATOM   3131  C   MET E 191       4.401   4.944 -16.947  1.00  0.00           C  
ATOM   3132  O   MET E 191       3.906   4.787 -18.066  1.00  0.00           O  
ATOM   3133  CB  MET E 191       3.124   4.686 -14.809  1.00  0.00           C  
ATOM   3134  CG  MET E 191       2.457   3.748 -13.814  1.00  0.00           C  
ATOM   3135  SD  MET E 191       1.350   2.565 -14.607  1.00  0.00           S  
ATOM   3136  CE  MET E 191       0.047   3.652 -15.179  1.00  0.00           C  
ATOM   3137  H   MET E 191       5.342   3.675 -14.149  1.00  0.00           H  
ATOM   3138  HA  MET E 191       3.510   3.147 -16.246  1.00  0.00           H  
ATOM   3139 1HB  MET E 191       3.692   5.423 -14.244  1.00  0.00           H  
ATOM   3140 2HB  MET E 191       2.337   5.220 -15.344  1.00  0.00           H  
ATOM   3141 1HG  MET E 191       3.220   3.193 -13.269  1.00  0.00           H  
ATOM   3142 2HG  MET E 191       1.880   4.329 -13.095  1.00  0.00           H  
ATOM   3143 1HE  MET E 191      -0.716   3.067 -15.693  1.00  0.00           H  
ATOM   3144 2HE  MET E 191      -0.400   4.164 -14.326  1.00  0.00           H  
ATOM   3145 3HE  MET E 191       0.463   4.389 -15.867  1.00  0.00           H  
ATOM   3146  N   ARG E 192       5.263   5.923 -16.650  1.00  0.00           N  
ATOM   3147  CA  ARG E 192       5.697   6.899 -17.643  1.00  0.00           C  
ATOM   3148  C   ARG E 192       6.348   6.243 -18.851  1.00  0.00           C  
ATOM   3149  O   ARG E 192       6.046   6.611 -19.986  1.00  0.00           O  
ATOM   3150  CB  ARG E 192       6.678   7.883 -17.023  1.00  0.00           C  
ATOM   3151  CG  ARG E 192       7.169   8.973 -17.962  1.00  0.00           C  
ATOM   3152  CD  ARG E 192       8.173   9.850 -17.307  1.00  0.00           C  
ATOM   3153  NE  ARG E 192       9.376   9.119 -16.942  1.00  0.00           N  
ATOM   3154  CZ  ARG E 192      10.363   8.794 -17.800  1.00  0.00           C  
ATOM   3155  NH1 ARG E 192      10.275   9.140 -19.065  1.00  0.00           N  
ATOM   3156  NH2 ARG E 192      11.419   8.126 -17.370  1.00  0.00           N  
ATOM   3157  H   ARG E 192       5.619   6.004 -15.704  1.00  0.00           H  
ATOM   3158  HA  ARG E 192       4.819   7.448 -17.984  1.00  0.00           H  
ATOM   3159 1HB  ARG E 192       6.213   8.369 -16.167  1.00  0.00           H  
ATOM   3160 2HB  ARG E 192       7.552   7.343 -16.658  1.00  0.00           H  
ATOM   3161 1HG  ARG E 192       7.631   8.518 -18.838  1.00  0.00           H  
ATOM   3162 2HG  ARG E 192       6.327   9.591 -18.275  1.00  0.00           H  
ATOM   3163 1HD  ARG E 192       8.455  10.652 -17.989  1.00  0.00           H  
ATOM   3164 2HD  ARG E 192       7.747  10.278 -16.401  1.00  0.00           H  
ATOM   3165  HE  ARG E 192       9.480   8.836 -15.977  1.00  0.00           H  
ATOM   3166 1HH1 ARG E 192       9.468   9.651 -19.394  1.00  0.00           H  
ATOM   3167 2HH1 ARG E 192      11.015   8.896 -19.708  1.00  0.00           H  
ATOM   3168 1HH2 ARG E 192      11.487   7.859 -16.397  1.00  0.00           H  
ATOM   3169 2HH2 ARG E 192      12.158   7.882 -18.012  1.00  0.00           H  
ATOM   3170  N   ILE E 193       7.241   5.285 -18.598  1.00  0.00           N  
ATOM   3171  CA  ILE E 193       7.948   4.566 -19.650  1.00  0.00           C  
ATOM   3172  C   ILE E 193       6.995   3.836 -20.571  1.00  0.00           C  
ATOM   3173  O   ILE E 193       7.135   3.909 -21.791  1.00  0.00           O  
ATOM   3174  CB  ILE E 193       8.944   3.557 -19.049  1.00  0.00           C  
ATOM   3175  CG1 ILE E 193      10.089   4.291 -18.347  1.00  0.00           C  
ATOM   3176  CG2 ILE E 193       9.484   2.634 -20.132  1.00  0.00           C  
ATOM   3177  CD1 ILE E 193      10.955   3.395 -17.491  1.00  0.00           C  
ATOM   3178  H   ILE E 193       7.447   5.051 -17.636  1.00  0.00           H  
ATOM   3179  HA  ILE E 193       8.511   5.287 -20.241  1.00  0.00           H  
ATOM   3180  HB  ILE E 193       8.442   2.957 -18.291  1.00  0.00           H  
ATOM   3181 1HG1 ILE E 193      10.725   4.771 -19.091  1.00  0.00           H  
ATOM   3182 2HG1 ILE E 193       9.682   5.077 -17.711  1.00  0.00           H  
ATOM   3183 1HG2 ILE E 193      10.187   1.928 -19.690  1.00  0.00           H  
ATOM   3184 2HG2 ILE E 193       8.659   2.088 -20.588  1.00  0.00           H  
ATOM   3185 3HG2 ILE E 193       9.993   3.225 -20.893  1.00  0.00           H  
ATOM   3186 1HD1 ILE E 193      11.744   3.987 -17.026  1.00  0.00           H  
ATOM   3187 2HD1 ILE E 193      10.345   2.931 -16.716  1.00  0.00           H  
ATOM   3188 3HD1 ILE E 193      11.403   2.620 -18.113  1.00  0.00           H  
ATOM   3189  N   ASN E 194       6.032   3.128 -19.982  1.00  0.00           N  
ATOM   3190  CA  ASN E 194       5.023   2.409 -20.743  1.00  0.00           C  
ATOM   3191  C   ASN E 194       4.239   3.348 -21.652  1.00  0.00           C  
ATOM   3192  O   ASN E 194       4.035   3.041 -22.829  1.00  0.00           O  
ATOM   3193  CB  ASN E 194       4.097   1.665 -19.804  1.00  0.00           C  
ATOM   3194  CG  ASN E 194       3.147   0.741 -20.514  1.00  0.00           C  
ATOM   3195  OD1 ASN E 194       3.400  -0.464 -20.633  1.00  0.00           O  
ATOM   3196  ND2 ASN E 194       2.057   1.279 -21.001  1.00  0.00           N  
ATOM   3197  H   ASN E 194       5.995   3.083 -18.969  1.00  0.00           H  
ATOM   3198  HA  ASN E 194       5.526   1.683 -21.383  1.00  0.00           H  
ATOM   3199 1HB  ASN E 194       4.693   1.079 -19.102  1.00  0.00           H  
ATOM   3200 2HB  ASN E 194       3.519   2.381 -19.220  1.00  0.00           H  
ATOM   3201 1HD2 ASN E 194       1.403   0.708 -21.502  1.00  0.00           H  
ATOM   3202 2HD2 ASN E 194       1.874   2.256 -20.879  1.00  0.00           H  
ATOM   3203  N   SER E 195       3.818   4.494 -21.106  1.00  0.00           N  
ATOM   3204  CA  SER E 195       3.116   5.510 -21.881  1.00  0.00           C  
ATOM   3205  C   SER E 195       3.973   6.046 -23.021  1.00  0.00           C  
ATOM   3206  O   SER E 195       3.484   6.205 -24.141  1.00  0.00           O  
ATOM   3207  CB  SER E 195       2.697   6.653 -20.976  1.00  0.00           C  
ATOM   3208  OG  SER E 195       1.743   6.230 -20.042  1.00  0.00           O  
ATOM   3209  H   SER E 195       3.992   4.670 -20.123  1.00  0.00           H  
ATOM   3210  HA  SER E 195       2.222   5.057 -22.311  1.00  0.00           H  
ATOM   3211 1HB  SER E 195       3.571   7.044 -20.456  1.00  0.00           H  
ATOM   3212 2HB  SER E 195       2.286   7.462 -21.579  1.00  0.00           H  
ATOM   3213  HG  SER E 195       2.233   5.786 -19.346  1.00  0.00           H  
ATOM   3214  N   GLU E 196       5.248   6.316 -22.733  1.00  0.00           N  
ATOM   3215  CA  GLU E 196       6.187   6.795 -23.737  1.00  0.00           C  
ATOM   3216  C   GLU E 196       6.331   5.805 -24.880  1.00  0.00           C  
ATOM   3217  O   GLU E 196       6.289   6.201 -26.042  1.00  0.00           O  
ATOM   3218  CB  GLU E 196       7.558   7.067 -23.112  1.00  0.00           C  
ATOM   3219  CG  GLU E 196       8.582   7.614 -24.097  1.00  0.00           C  
ATOM   3220  CD  GLU E 196       9.918   7.935 -23.473  1.00  0.00           C  
ATOM   3221  OE1 GLU E 196       9.968   8.221 -22.297  1.00  0.00           O  
ATOM   3222  OE2 GLU E 196      10.894   7.896 -24.190  1.00  0.00           O  
ATOM   3223  H   GLU E 196       5.580   6.190 -21.787  1.00  0.00           H  
ATOM   3224  HA  GLU E 196       5.804   7.730 -24.146  1.00  0.00           H  
ATOM   3225 1HB  GLU E 196       7.451   7.785 -22.300  1.00  0.00           H  
ATOM   3226 2HB  GLU E 196       7.958   6.147 -22.688  1.00  0.00           H  
ATOM   3227 1HG  GLU E 196       8.728   6.876 -24.884  1.00  0.00           H  
ATOM   3228 2HG  GLU E 196       8.177   8.515 -24.556  1.00  0.00           H  
ATOM   3229  N   LEU E 197       6.485   4.526 -24.544  1.00  0.00           N  
ATOM   3230  CA  LEU E 197       6.571   3.461 -25.534  1.00  0.00           C  
ATOM   3231  C   LEU E 197       5.309   3.362 -26.382  1.00  0.00           C  
ATOM   3232  O   LEU E 197       5.391   3.187 -27.597  1.00  0.00           O  
ATOM   3233  CB  LEU E 197       6.827   2.119 -24.836  1.00  0.00           C  
ATOM   3234  CG  LEU E 197       6.962   0.904 -25.762  1.00  0.00           C  
ATOM   3235  CD1 LEU E 197       8.133   1.115 -26.711  1.00  0.00           C  
ATOM   3236  CD2 LEU E 197       7.155  -0.353 -24.926  1.00  0.00           C  
ATOM   3237  H   LEU E 197       6.541   4.277 -23.566  1.00  0.00           H  
ATOM   3238  HA  LEU E 197       7.409   3.678 -26.195  1.00  0.00           H  
ATOM   3239 1HB  LEU E 197       7.746   2.198 -24.258  1.00  0.00           H  
ATOM   3240 2HB  LEU E 197       6.005   1.923 -24.148  1.00  0.00           H  
ATOM   3241  HG  LEU E 197       6.058   0.803 -26.365  1.00  0.00           H  
ATOM   3242 1HD1 LEU E 197       8.229   0.251 -27.369  1.00  0.00           H  
ATOM   3243 2HD1 LEU E 197       7.960   2.009 -27.310  1.00  0.00           H  
ATOM   3244 3HD1 LEU E 197       9.050   1.235 -26.136  1.00  0.00           H  
ATOM   3245 1HD2 LEU E 197       7.250  -1.217 -25.584  1.00  0.00           H  
ATOM   3246 2HD2 LEU E 197       8.059  -0.254 -24.324  1.00  0.00           H  
ATOM   3247 3HD2 LEU E 197       6.295  -0.489 -24.270  1.00  0.00           H  
ATOM   3248  N   VAL E 198       4.142   3.492 -25.745  1.00  0.00           N  
ATOM   3249  CA  VAL E 198       2.869   3.498 -26.460  1.00  0.00           C  
ATOM   3250  C   VAL E 198       2.805   4.638 -27.476  1.00  0.00           C  
ATOM   3251  O   VAL E 198       2.333   4.446 -28.598  1.00  0.00           O  
ATOM   3252  CB  VAL E 198       1.701   3.635 -25.465  1.00  0.00           C  
ATOM   3253  CG1 VAL E 198       0.391   3.853 -26.208  1.00  0.00           C  
ATOM   3254  CG2 VAL E 198       1.622   2.397 -24.586  1.00  0.00           C  
ATOM   3255  H   VAL E 198       4.131   3.588 -24.738  1.00  0.00           H  
ATOM   3256  HA  VAL E 198       2.783   2.558 -27.005  1.00  0.00           H  
ATOM   3257  HB  VAL E 198       1.867   4.514 -24.843  1.00  0.00           H  
ATOM   3258 1HG1 VAL E 198      -0.423   3.948 -25.490  1.00  0.00           H  
ATOM   3259 2HG1 VAL E 198       0.458   4.764 -26.803  1.00  0.00           H  
ATOM   3260 3HG1 VAL E 198       0.199   3.004 -26.864  1.00  0.00           H  
ATOM   3261 1HG2 VAL E 198       0.795   2.501 -23.884  1.00  0.00           H  
ATOM   3262 2HG2 VAL E 198       1.462   1.517 -25.209  1.00  0.00           H  
ATOM   3263 3HG2 VAL E 198       2.555   2.283 -24.032  1.00  0.00           H  
ATOM   3264  N   SER E 199       3.306   5.815 -27.093  1.00  0.00           N  
ATOM   3265  CA  SER E 199       3.412   6.943 -28.014  1.00  0.00           C  
ATOM   3266  C   SER E 199       4.404   6.674 -29.150  1.00  0.00           C  
ATOM   3267  O   SER E 199       4.112   6.958 -30.313  1.00  0.00           O  
ATOM   3268  CB  SER E 199       3.830   8.187 -27.255  1.00  0.00           C  
ATOM   3269  OG  SER E 199       3.944   9.286 -28.116  1.00  0.00           O  
ATOM   3270  H   SER E 199       3.630   5.930 -26.140  1.00  0.00           H  
ATOM   3271  HA  SER E 199       2.430   7.113 -28.457  1.00  0.00           H  
ATOM   3272 1HB  SER E 199       3.096   8.403 -26.479  1.00  0.00           H  
ATOM   3273 2HB  SER E 199       4.784   8.008 -26.761  1.00  0.00           H  
ATOM   3274  HG  SER E 199       4.612   9.047 -28.763  1.00  0.00           H  
ATOM   3275  N   ARG E 200       5.577   6.140 -28.806  1.00  0.00           N  
ATOM   3276  CA  ARG E 200       6.645   5.821 -29.789  1.00  0.00           C  
ATOM   3277  C   ARG E 200       6.388   4.805 -30.929  1.00  0.00           C  
ATOM   3278  O   ARG E 200       6.345   5.239 -32.090  1.00  0.00           O  
ATOM   3279  OXT ARG E 200       6.923   3.700 -30.781  1.00  0.00           O  
ATOM   3280  CB  ARG E 200       7.864   5.310 -29.020  1.00  0.00           C  
ATOM   3281  CG  ARG E 200       8.667   6.368 -28.286  1.00  0.00           C  
ATOM   3282  CD  ARG E 200       9.825   5.803 -27.564  1.00  0.00           C  
ATOM   3283  NE  ARG E 200      10.631   6.865 -26.989  1.00  0.00           N  
ATOM   3284  CZ  ARG E 200      11.491   7.662 -27.610  1.00  0.00           C  
ATOM   3285  NH1 ARG E 200      11.749   7.619 -28.908  1.00  0.00           N  
ATOM   3286  NH2 ARG E 200      12.030   8.505 -26.766  1.00  0.00           N  
ATOM   3287  H   ARG E 200       5.771   5.941 -27.837  1.00  0.00           H  
ATOM   3288  HA  ARG E 200       6.921   6.765 -30.256  1.00  0.00           H  
ATOM   3289 1HB  ARG E 200       7.536   4.579 -28.291  1.00  0.00           H  
ATOM   3290 2HB  ARG E 200       8.537   4.802 -29.709  1.00  0.00           H  
ATOM   3291 1HG  ARG E 200       9.079   7.051 -29.029  1.00  0.00           H  
ATOM   3292 2HG  ARG E 200       8.057   6.943 -27.602  1.00  0.00           H  
ATOM   3293 1HD  ARG E 200       9.481   5.161 -26.754  1.00  0.00           H  
ATOM   3294 2HD  ARG E 200      10.444   5.238 -28.250  1.00  0.00           H  
ATOM   3295  HE  ARG E 200      10.609   7.083 -25.965  1.00  0.00           H  
ATOM   3296 1HH1 ARG E 200      11.284   6.940 -29.494  1.00  0.00           H  
ATOM   3297 2HH1 ARG E 200      12.413   8.260 -29.311  1.00  0.00           H  
ATOM   3298 1HH2 ARG E 200      11.680   8.389 -25.764  1.00  0.00           H  
ATOM   3299 2HH2 ARG E 200      12.700   9.199 -27.047  1.00  0.00           H  
TER                                                                             
ATOM   3301  N   THR F 201       2.046  16.411  28.826  1.00  0.00           N  
ATOM   3302  CA  THR F 201       2.620  15.318  28.047  1.00  0.00           C  
ATOM   3303  C   THR F 201       1.614  14.735  27.058  1.00  0.00           C  
ATOM   3304  O   THR F 201       1.802  14.849  25.847  1.00  0.00           O  
ATOM   3305  CB  THR F 201       3.138  14.199  28.971  1.00  0.00           C  
ATOM   3306  OG1 THR F 201       4.163  14.720  29.828  1.00  0.00           O  
ATOM   3307  CG2 THR F 201       3.704  13.050  28.151  1.00  0.00           C  
ATOM   3308 1H   THR F 201       2.781  16.899  29.318  1.00  0.00           H  
ATOM   3309 2H   THR F 201       1.583  17.055  28.193  1.00  0.00           H  
ATOM   3310 3H   THR F 201       1.377  16.047  29.489  1.00  0.00           H  
ATOM   3311  HA  THR F 201       3.461  15.710  27.476  1.00  0.00           H  
ATOM   3312  HB  THR F 201       2.320  13.829  29.588  1.00  0.00           H  
ATOM   3313  HG1 THR F 201       3.895  14.618  30.745  1.00  0.00           H  
ATOM   3314 1HG2 THR F 201       4.065  12.269  28.820  1.00  0.00           H  
ATOM   3315 2HG2 THR F 201       2.924  12.644  27.506  1.00  0.00           H  
ATOM   3316 3HG2 THR F 201       4.529  13.412  27.538  1.00  0.00           H  
ATOM   3317  N   GLU F 202       0.574  14.089  27.586  1.00  0.00           N  
ATOM   3318  CA  GLU F 202      -0.394  13.341  26.786  1.00  0.00           C  
ATOM   3319  C   GLU F 202      -1.101  14.196  25.746  1.00  0.00           C  
ATOM   3320  O   GLU F 202      -1.334  13.740  24.627  1.00  0.00           O  
ATOM   3321  CB  GLU F 202      -1.436  12.692  27.700  1.00  0.00           C  
ATOM   3322  CG  GLU F 202      -0.887  11.594  28.599  1.00  0.00           C  
ATOM   3323  CD  GLU F 202      -0.215  12.129  29.833  1.00  0.00           C  
ATOM   3324  OE1 GLU F 202      -0.190  13.325  30.001  1.00  0.00           O  
ATOM   3325  OE2 GLU F 202       0.274  11.341  30.608  1.00  0.00           O  
ATOM   3326  H   GLU F 202       0.471  14.074  28.590  1.00  0.00           H  
ATOM   3327  HA  GLU F 202       0.140  12.550  26.260  1.00  0.00           H  
ATOM   3328 1HB  GLU F 202      -1.884  13.454  28.338  1.00  0.00           H  
ATOM   3329 2HB  GLU F 202      -2.233  12.262  27.094  1.00  0.00           H  
ATOM   3330 1HG  GLU F 202      -1.706  10.941  28.899  1.00  0.00           H  
ATOM   3331 2HG  GLU F 202      -0.173  10.998  28.032  1.00  0.00           H  
ATOM   3332  N   ASP F 203      -1.457  15.421  26.124  1.00  0.00           N  
ATOM   3333  CA  ASP F 203      -2.170  16.326  25.235  1.00  0.00           C  
ATOM   3334  C   ASP F 203      -1.307  16.740  24.057  1.00  0.00           C  
ATOM   3335  O   ASP F 203      -1.795  16.838  22.931  1.00  0.00           O  
ATOM   3336  CB  ASP F 203      -2.632  17.572  25.996  1.00  0.00           C  
ATOM   3337  CG  ASP F 203      -3.769  17.285  26.967  1.00  0.00           C  
ATOM   3338  OD1 ASP F 203      -4.391  16.257  26.836  1.00  0.00           O  
ATOM   3339  OD2 ASP F 203      -4.005  18.096  27.831  1.00  0.00           O  
ATOM   3340  H   ASP F 203      -1.234  15.733  27.058  1.00  0.00           H  
ATOM   3341  HA  ASP F 203      -3.049  15.809  24.849  1.00  0.00           H  
ATOM   3342 1HB  ASP F 203      -1.793  17.988  26.555  1.00  0.00           H  
ATOM   3343 2HB  ASP F 203      -2.962  18.330  25.286  1.00  0.00           H  
ATOM   3344  N   GLU F 204      -0.025  16.975  24.324  1.00  0.00           N  
ATOM   3345  CA  GLU F 204       0.928  17.343  23.292  1.00  0.00           C  
ATOM   3346  C   GLU F 204       1.178  16.177  22.345  1.00  0.00           C  
ATOM   3347  O   GLU F 204       1.240  16.366  21.128  1.00  0.00           O  
ATOM   3348  CB  GLU F 204       2.246  17.799  23.920  1.00  0.00           C  
ATOM   3349  CG  GLU F 204       2.150  19.096  24.711  1.00  0.00           C  
ATOM   3350  CD  GLU F 204       1.596  18.898  26.095  1.00  0.00           C  
ATOM   3351  OE1 GLU F 204       1.327  17.776  26.451  1.00  0.00           O  
ATOM   3352  OE2 GLU F 204       1.443  19.869  26.797  1.00  0.00           O  
ATOM   3353  H   GLU F 204       0.301  16.888  25.275  1.00  0.00           H  
ATOM   3354  HA  GLU F 204       0.510  18.167  22.713  1.00  0.00           H  
ATOM   3355 1HB  GLU F 204       2.617  17.025  24.591  1.00  0.00           H  
ATOM   3356 2HB  GLU F 204       2.993  17.939  23.138  1.00  0.00           H  
ATOM   3357 1HG  GLU F 204       3.144  19.536  24.790  1.00  0.00           H  
ATOM   3358 2HG  GLU F 204       1.515  19.795  24.168  1.00  0.00           H  
ATOM   3359  N   LEU F 205       1.287  14.971  22.910  1.00  0.00           N  
ATOM   3360  CA  LEU F 205       1.424  13.755  22.120  1.00  0.00           C  
ATOM   3361  C   LEU F 205       0.221  13.569  21.209  1.00  0.00           C  
ATOM   3362  O   LEU F 205       0.380  13.270  20.025  1.00  0.00           O  
ATOM   3363  CB  LEU F 205       1.575  12.536  23.039  1.00  0.00           C  
ATOM   3364  CG  LEU F 205       2.898  12.444  23.811  1.00  0.00           C  
ATOM   3365  CD1 LEU F 205       2.820  11.305  24.819  1.00  0.00           C  
ATOM   3366  CD2 LEU F 205       4.043  12.232  22.833  1.00  0.00           C  
ATOM   3367  H   LEU F 205       1.267  14.893  23.920  1.00  0.00           H  
ATOM   3368  HA  LEU F 205       2.318  13.840  21.503  1.00  0.00           H  
ATOM   3369 1HB  LEU F 205       0.767  12.548  23.768  1.00  0.00           H  
ATOM   3370 2HB  LEU F 205       1.480  11.633  22.436  1.00  0.00           H  
ATOM   3371  HG  LEU F 205       3.060  13.369  24.365  1.00  0.00           H  
ATOM   3372 1HD1 LEU F 205       3.760  11.240  25.367  1.00  0.00           H  
ATOM   3373 2HD1 LEU F 205       2.005  11.493  25.518  1.00  0.00           H  
ATOM   3374 3HD1 LEU F 205       2.641  10.368  24.294  1.00  0.00           H  
ATOM   3375 1HD2 LEU F 205       4.984  12.168  23.381  1.00  0.00           H  
ATOM   3376 2HD2 LEU F 205       3.882  11.307  22.279  1.00  0.00           H  
ATOM   3377 3HD2 LEU F 205       4.087  13.069  22.136  1.00  0.00           H  
ATOM   3378  N   LYS F 206      -0.974  13.767  21.768  1.00  0.00           N  
ATOM   3379  CA  LYS F 206      -2.221  13.693  21.023  1.00  0.00           C  
ATOM   3380  C   LYS F 206      -2.249  14.673  19.867  1.00  0.00           C  
ATOM   3381  O   LYS F 206      -2.577  14.286  18.747  1.00  0.00           O  
ATOM   3382  CB  LYS F 206      -3.410  13.949  21.951  1.00  0.00           C  
ATOM   3383  CG  LYS F 206      -4.769  13.862  21.270  1.00  0.00           C  
ATOM   3384  CD  LYS F 206      -5.900  14.081  22.264  1.00  0.00           C  
ATOM   3385  CE  LYS F 206      -7.258  14.036  21.578  1.00  0.00           C  
ATOM   3386  NZ  LYS F 206      -8.374  14.248  22.539  1.00  0.00           N  
ATOM   3387  H   LYS F 206      -1.028  13.977  22.755  1.00  0.00           H  
ATOM   3388  HA  LYS F 206      -2.317  12.689  20.611  1.00  0.00           H  
ATOM   3389 1HB  LYS F 206      -3.397  13.225  22.767  1.00  0.00           H  
ATOM   3390 2HB  LYS F 206      -3.320  14.942  22.393  1.00  0.00           H  
ATOM   3391 1HG  LYS F 206      -4.834  14.619  20.488  1.00  0.00           H  
ATOM   3392 2HG  LYS F 206      -4.885  12.880  20.812  1.00  0.00           H  
ATOM   3393 1HD  LYS F 206      -5.865  13.307  23.033  1.00  0.00           H  
ATOM   3394 2HD  LYS F 206      -5.779  15.051  22.745  1.00  0.00           H  
ATOM   3395 1HE  LYS F 206      -7.303  14.807  20.811  1.00  0.00           H  
ATOM   3396 2HE  LYS F 206      -7.390  13.067  21.096  1.00  0.00           H  
ATOM   3397 1HZ  LYS F 206      -9.255  14.211  22.046  1.00  0.00           H  
ATOM   3398 2HZ  LYS F 206      -8.353  13.526  23.246  1.00  0.00           H  
ATOM   3399 3HZ  LYS F 206      -8.273  15.152  22.979  1.00  0.00           H  
ATOM   3400  N   GLU F 207      -1.893  15.931  20.139  1.00  0.00           N  
ATOM   3401  CA  GLU F 207      -1.826  16.960  19.109  1.00  0.00           C  
ATOM   3402  C   GLU F 207      -0.924  16.553  17.956  1.00  0.00           C  
ATOM   3403  O   GLU F 207      -1.302  16.702  16.793  1.00  0.00           O  
ATOM   3404  CB  GLU F 207      -1.329  18.282  19.687  1.00  0.00           C  
ATOM   3405  CG  GLU F 207      -1.211  19.380  18.641  1.00  0.00           C  
ATOM   3406  CD  GLU F 207      -0.597  20.650  19.155  1.00  0.00           C  
ATOM   3407  OE1 GLU F 207      -0.871  21.028  20.269  1.00  0.00           O  
ATOM   3408  OE2 GLU F 207       0.146  21.254  18.414  1.00  0.00           O  
ATOM   3409  H   GLU F 207      -1.665  16.188  21.090  1.00  0.00           H  
ATOM   3410  HA  GLU F 207      -2.831  17.111  18.713  1.00  0.00           H  
ATOM   3411 1HB  GLU F 207      -2.013  18.623  20.464  1.00  0.00           H  
ATOM   3412 2HB  GLU F 207      -0.350  18.142  20.146  1.00  0.00           H  
ATOM   3413 1HG  GLU F 207      -0.602  19.005  17.819  1.00  0.00           H  
ATOM   3414 2HG  GLU F 207      -2.204  19.596  18.249  1.00  0.00           H  
ATOM   3415  N   ARG F 208       0.263  16.036  18.280  1.00  0.00           N  
ATOM   3416  CA  ARG F 208       1.184  15.543  17.266  1.00  0.00           C  
ATOM   3417  C   ARG F 208       0.542  14.464  16.407  1.00  0.00           C  
ATOM   3418  O   ARG F 208       0.626  14.521  15.180  1.00  0.00           O  
ATOM   3419  CB  ARG F 208       2.442  14.986  17.915  1.00  0.00           C  
ATOM   3420  CG  ARG F 208       3.361  16.030  18.531  1.00  0.00           C  
ATOM   3421  CD  ARG F 208       4.534  15.406  19.194  1.00  0.00           C  
ATOM   3422  NE  ARG F 208       5.416  16.401  19.784  1.00  0.00           N  
ATOM   3423  CZ  ARG F 208       6.473  16.117  20.569  1.00  0.00           C  
ATOM   3424  NH1 ARG F 208       6.767  14.867  20.848  1.00  0.00           N  
ATOM   3425  NH2 ARG F 208       7.215  17.096  21.058  1.00  0.00           N  
ATOM   3426  H   ARG F 208       0.532  15.977  19.255  1.00  0.00           H  
ATOM   3427  HA  ARG F 208       1.462  16.377  16.621  1.00  0.00           H  
ATOM   3428 1HB  ARG F 208       2.166  14.285  18.702  1.00  0.00           H  
ATOM   3429 2HB  ARG F 208       3.021  14.434  17.174  1.00  0.00           H  
ATOM   3430 1HG  ARG F 208       3.723  16.700  17.751  1.00  0.00           H  
ATOM   3431 2HG  ARG F 208       2.810  16.604  19.276  1.00  0.00           H  
ATOM   3432 1HD  ARG F 208       4.193  14.741  19.986  1.00  0.00           H  
ATOM   3433 2HD  ARG F 208       5.106  14.837  18.462  1.00  0.00           H  
ATOM   3434  HE  ARG F 208       5.221  17.375  19.592  1.00  0.00           H  
ATOM   3435 1HH1 ARG F 208       6.200  14.119  20.474  1.00  0.00           H  
ATOM   3436 2HH1 ARG F 208       7.559  14.654  21.437  1.00  0.00           H  
ATOM   3437 1HH2 ARG F 208       6.988  18.057  20.844  1.00  0.00           H  
ATOM   3438 2HH2 ARG F 208       8.007  16.883  21.646  1.00  0.00           H  
ATOM   3439  N   GLN F 209      -0.103  13.493  17.055  1.00  0.00           N  
ATOM   3440  CA  GLN F 209      -0.773  12.405  16.355  1.00  0.00           C  
ATOM   3441  C   GLN F 209      -1.866  12.909  15.422  1.00  0.00           C  
ATOM   3442  O   GLN F 209      -1.977  12.432  14.292  1.00  0.00           O  
ATOM   3443  CB  GLN F 209      -1.358  11.415  17.357  1.00  0.00           C  
ATOM   3444  CG  GLN F 209      -0.307  10.616  18.102  1.00  0.00           C  
ATOM   3445  CD  GLN F 209      -0.904   9.653  19.103  1.00  0.00           C  
ATOM   3446  OE1 GLN F 209      -1.245   8.520  18.750  1.00  0.00           O  
ATOM   3447  NE2 GLN F 209      -1.034  10.091  20.350  1.00  0.00           N  
ATOM   3448  H   GLN F 209      -0.119  13.499  18.068  1.00  0.00           H  
ATOM   3449  HA  GLN F 209      -0.037  11.884  15.750  1.00  0.00           H  
ATOM   3450 1HB  GLN F 209      -1.961  11.947  18.091  1.00  0.00           H  
ATOM   3451 2HB  GLN F 209      -2.013  10.714  16.840  1.00  0.00           H  
ATOM   3452 1HG  GLN F 209       0.272  10.040  17.384  1.00  0.00           H  
ATOM   3453 2HG  GLN F 209       0.347  11.303  18.636  1.00  0.00           H  
ATOM   3454 1HE2 GLN F 209      -1.422   9.495  21.054  1.00  0.00           H  
ATOM   3455 2HE2 GLN F 209      -0.742  11.018  20.587  1.00  0.00           H  
ATOM   3456  N   ASP F 210      -2.647  13.886  15.888  1.00  0.00           N  
ATOM   3457  CA  ASP F 210      -3.674  14.522  15.072  1.00  0.00           C  
ATOM   3458  C   ASP F 210      -3.074  15.122  13.805  1.00  0.00           C  
ATOM   3459  O   ASP F 210      -3.588  14.902  12.706  1.00  0.00           O  
ATOM   3460  CB  ASP F 210      -4.395  15.611  15.869  1.00  0.00           C  
ATOM   3461  CG  ASP F 210      -5.308  15.048  16.950  1.00  0.00           C  
ATOM   3462  OD1 ASP F 210      -5.621  13.883  16.888  1.00  0.00           O  
ATOM   3463  OD2 ASP F 210      -5.685  15.789  17.826  1.00  0.00           O  
ATOM   3464  H   ASP F 210      -2.521  14.204  16.839  1.00  0.00           H  
ATOM   3465  HA  ASP F 210      -4.403  13.766  14.781  1.00  0.00           H  
ATOM   3466 1HB  ASP F 210      -3.660  16.265  16.340  1.00  0.00           H  
ATOM   3467 2HB  ASP F 210      -4.991  16.224  15.192  1.00  0.00           H  
ATOM   3468  N   ARG F 211      -1.983  15.876  13.973  1.00  0.00           N  
ATOM   3469  CA  ARG F 211      -1.281  16.513  12.864  1.00  0.00           C  
ATOM   3470  C   ARG F 211      -0.771  15.496  11.845  1.00  0.00           C  
ATOM   3471  O   ARG F 211      -0.863  15.723  10.638  1.00  0.00           O  
ATOM   3472  CB  ARG F 211      -0.108  17.335  13.383  1.00  0.00           C  
ATOM   3473  CG  ARG F 211      -0.482  18.594  14.153  1.00  0.00           C  
ATOM   3474  CD  ARG F 211       0.722  19.278  14.696  1.00  0.00           C  
ATOM   3475  NE  ARG F 211       0.379  20.409  15.545  1.00  0.00           N  
ATOM   3476  CZ  ARG F 211      -0.059  21.604  15.111  1.00  0.00           C  
ATOM   3477  NH1 ARG F 211      -0.218  21.835  13.826  1.00  0.00           N  
ATOM   3478  NH2 ARG F 211      -0.328  22.539  16.002  1.00  0.00           N  
ATOM   3479  H   ARG F 211      -1.632  16.025  14.913  1.00  0.00           H  
ATOM   3480  HA  ARG F 211      -1.977  17.185  12.362  1.00  0.00           H  
ATOM   3481 1HB  ARG F 211       0.506  16.722  14.040  1.00  0.00           H  
ATOM   3482 2HB  ARG F 211       0.518  17.640  12.545  1.00  0.00           H  
ATOM   3483 1HG  ARG F 211      -0.996  19.286  13.486  1.00  0.00           H  
ATOM   3484 2HG  ARG F 211      -1.140  18.338  14.983  1.00  0.00           H  
ATOM   3485 1HD  ARG F 211       1.302  18.572  15.289  1.00  0.00           H  
ATOM   3486 2HD  ARG F 211       1.332  19.645  13.872  1.00  0.00           H  
ATOM   3487  HE  ARG F 211       0.480  20.305  16.550  1.00  0.00           H  
ATOM   3488 1HH1 ARG F 211      -0.010  21.111  13.154  1.00  0.00           H  
ATOM   3489 2HH1 ARG F 211      -0.549  22.737  13.515  1.00  0.00           H  
ATOM   3490 1HH2 ARG F 211      -0.197  22.330  16.989  1.00  0.00           H  
ATOM   3491 2HH2 ARG F 211      -0.659  23.445  15.709  1.00  0.00           H  
ATOM   3492  N   LEU F 212      -0.242  14.375  12.335  1.00  0.00           N  
ATOM   3493  CA  LEU F 212       0.238  13.305  11.469  1.00  0.00           C  
ATOM   3494  C   LEU F 212      -0.891  12.703  10.638  1.00  0.00           C  
ATOM   3495  O   LEU F 212      -0.780  12.618   9.414  1.00  0.00           O  
ATOM   3496  CB  LEU F 212       0.904  12.217  12.315  1.00  0.00           C  
ATOM   3497  CG  LEU F 212       2.199  12.642  13.015  1.00  0.00           C  
ATOM   3498  CD1 LEU F 212       2.557  11.618  14.074  1.00  0.00           C  
ATOM   3499  CD2 LEU F 212       3.311  12.772  11.991  1.00  0.00           C  
ATOM   3500  H   LEU F 212      -0.161  14.263  13.339  1.00  0.00           H  
ATOM   3501  HA  LEU F 212       0.980  13.722  10.789  1.00  0.00           H  
ATOM   3502 1HB  LEU F 212       0.205  11.890  13.082  1.00  0.00           H  
ATOM   3503 2HB  LEU F 212       1.136  11.367  11.674  1.00  0.00           H  
ATOM   3504  HG  LEU F 212       2.052  13.603  13.504  1.00  0.00           H  
ATOM   3505 1HD1 LEU F 212       3.473  11.926  14.578  1.00  0.00           H  
ATOM   3506 2HD1 LEU F 212       1.753  11.546  14.801  1.00  0.00           H  
ATOM   3507 3HD1 LEU F 212       2.710  10.648  13.604  1.00  0.00           H  
ATOM   3508 1HD2 LEU F 212       4.230  13.081  12.489  1.00  0.00           H  
ATOM   3509 2HD2 LEU F 212       3.469  11.812  11.504  1.00  0.00           H  
ATOM   3510 3HD2 LEU F 212       3.034  13.518  11.245  1.00  0.00           H  
ATOM   3511  N   ILE F 213      -1.977  12.316  11.311  1.00  0.00           N  
ATOM   3512  CA  ILE F 213      -3.155  11.725  10.675  1.00  0.00           C  
ATOM   3513  C   ILE F 213      -3.763  12.628   9.607  1.00  0.00           C  
ATOM   3514  O   ILE F 213      -4.146  12.165   8.526  1.00  0.00           O  
ATOM   3515  CB  ILE F 213      -4.229  11.398  11.728  1.00  0.00           C  
ATOM   3516  CG1 ILE F 213      -3.757  10.258  12.635  1.00  0.00           C  
ATOM   3517  CG2 ILE F 213      -5.543  11.036  11.053  1.00  0.00           C  
ATOM   3518  CD1 ILE F 213      -4.619  10.056  13.861  1.00  0.00           C  
ATOM   3519  H   ILE F 213      -1.988  12.424  12.317  1.00  0.00           H  
ATOM   3520  HA  ILE F 213      -2.852  10.793  10.199  1.00  0.00           H  
ATOM   3521  HB  ILE F 213      -4.386  12.265  12.369  1.00  0.00           H  
ATOM   3522 1HG1 ILE F 213      -3.743   9.326  12.071  1.00  0.00           H  
ATOM   3523 2HG1 ILE F 213      -2.737  10.454  12.966  1.00  0.00           H  
ATOM   3524 1HG2 ILE F 213      -6.291  10.807  11.812  1.00  0.00           H  
ATOM   3525 2HG2 ILE F 213      -5.884  11.876  10.450  1.00  0.00           H  
ATOM   3526 3HG2 ILE F 213      -5.396  10.166  10.414  1.00  0.00           H  
ATOM   3527 1HD1 ILE F 213      -4.222   9.232  14.454  1.00  0.00           H  
ATOM   3528 2HD1 ILE F 213      -4.618  10.968  14.460  1.00  0.00           H  
ATOM   3529 3HD1 ILE F 213      -5.638   9.824  13.554  1.00  0.00           H  
ATOM   3530  N   GLU F 214      -3.810  13.930   9.898  1.00  0.00           N  
ATOM   3531  CA  GLU F 214      -4.281  14.943   8.958  1.00  0.00           C  
ATOM   3532  C   GLU F 214      -3.535  14.944   7.623  1.00  0.00           C  
ATOM   3533  O   GLU F 214      -4.086  15.373   6.610  1.00  0.00           O  
ATOM   3534  CB  GLU F 214      -4.174  16.332   9.590  1.00  0.00           C  
ATOM   3535  CG  GLU F 214      -4.586  17.476   8.671  1.00  0.00           C  
ATOM   3536  CD  GLU F 214      -3.422  18.114   7.958  1.00  0.00           C  
ATOM   3537  OE1 GLU F 214      -2.394  18.285   8.571  1.00  0.00           O  
ATOM   3538  OE2 GLU F 214      -3.562  18.448   6.803  1.00  0.00           O  
ATOM   3539  H   GLU F 214      -3.514  14.241  10.816  1.00  0.00           H  
ATOM   3540  HA  GLU F 214      -5.333  14.743   8.750  1.00  0.00           H  
ATOM   3541 1HB  GLU F 214      -4.800  16.374  10.481  1.00  0.00           H  
ATOM   3542 2HB  GLU F 214      -3.146  16.510   9.904  1.00  0.00           H  
ATOM   3543 1HG  GLU F 214      -5.286  17.093   7.930  1.00  0.00           H  
ATOM   3544 2HG  GLU F 214      -5.102  18.231   9.263  1.00  0.00           H  
ATOM   3545  N   LYS F 215      -2.289  14.479   7.616  1.00  0.00           N  
ATOM   3546  CA  LYS F 215      -1.523  14.394   6.390  1.00  0.00           C  
ATOM   3547  C   LYS F 215      -1.690  13.023   5.760  1.00  0.00           C  
ATOM   3548  O   LYS F 215      -1.857  12.916   4.545  1.00  0.00           O  
ATOM   3549  CB  LYS F 215      -0.047  14.679   6.662  1.00  0.00           C  
ATOM   3550  CG  LYS F 215       0.245  16.122   7.042  1.00  0.00           C  
ATOM   3551  CD  LYS F 215      -0.231  17.072   5.953  1.00  0.00           C  
ATOM   3552  CE  LYS F 215       0.281  18.488   6.171  1.00  0.00           C  
ATOM   3553  NZ  LYS F 215       0.145  18.913   7.588  1.00  0.00           N  
ATOM   3554  H   LYS F 215      -1.859  14.138   8.464  1.00  0.00           H  
ATOM   3555  HA  LYS F 215      -1.901  15.138   5.688  1.00  0.00           H  
ATOM   3556 1HB  LYS F 215       0.304  14.043   7.475  1.00  0.00           H  
ATOM   3557 2HB  LYS F 215       0.543  14.437   5.777  1.00  0.00           H  
ATOM   3558 1HG  LYS F 215      -0.266  16.367   7.975  1.00  0.00           H  
ATOM   3559 2HG  LYS F 215       1.317  16.254   7.188  1.00  0.00           H  
ATOM   3560 1HD  LYS F 215       0.115  16.715   4.982  1.00  0.00           H  
ATOM   3561 2HD  LYS F 215      -1.321  17.093   5.945  1.00  0.00           H  
ATOM   3562 1HE  LYS F 215       1.330  18.544   5.884  1.00  0.00           H  
ATOM   3563 2HE  LYS F 215      -0.292  19.170   5.543  1.00  0.00           H  
ATOM   3564 1HZ  LYS F 215       0.481  19.859   7.696  1.00  0.00           H  
ATOM   3565 2HZ  LYS F 215      -0.830  18.865   7.861  1.00  0.00           H  
ATOM   3566 3HZ  LYS F 215       0.682  18.296   8.178  1.00  0.00           H  
ATOM   3567  N   PHE F 216      -1.633  11.986   6.602  1.00  0.00           N  
ATOM   3568  CA  PHE F 216      -1.693  10.591   6.176  1.00  0.00           C  
ATOM   3569  C   PHE F 216      -2.876  10.289   5.278  1.00  0.00           C  
ATOM   3570  O   PHE F 216      -2.702   9.764   4.176  1.00  0.00           O  
ATOM   3571  CB  PHE F 216      -1.749   9.672   7.397  1.00  0.00           C  
ATOM   3572  CG  PHE F 216      -1.882   8.215   7.054  1.00  0.00           C  
ATOM   3573  CD1 PHE F 216      -0.784   7.485   6.625  1.00  0.00           C  
ATOM   3574  CD2 PHE F 216      -3.106   7.572   7.160  1.00  0.00           C  
ATOM   3575  CE1 PHE F 216      -0.906   6.145   6.309  1.00  0.00           C  
ATOM   3576  CE2 PHE F 216      -3.231   6.233   6.846  1.00  0.00           C  
ATOM   3577  CZ  PHE F 216      -2.129   5.519   6.420  1.00  0.00           C  
ATOM   3578  H   PHE F 216      -1.506  12.173   7.590  1.00  0.00           H  
ATOM   3579  HA  PHE F 216      -0.781  10.366   5.621  1.00  0.00           H  
ATOM   3580 1HB  PHE F 216      -0.844   9.800   7.990  1.00  0.00           H  
ATOM   3581 2HB  PHE F 216      -2.593   9.952   8.025  1.00  0.00           H  
ATOM   3582  HD1 PHE F 216       0.184   7.980   6.539  1.00  0.00           H  
ATOM   3583  HD2 PHE F 216      -3.977   8.136   7.496  1.00  0.00           H  
ATOM   3584  HE1 PHE F 216      -0.034   5.584   5.973  1.00  0.00           H  
ATOM   3585  HE2 PHE F 216      -4.199   5.739   6.933  1.00  0.00           H  
ATOM   3586  HZ  PHE F 216      -2.226   4.463   6.170  1.00  0.00           H  
ATOM   3587  N   ILE F 217      -4.077  10.570   5.778  1.00  0.00           N  
ATOM   3588  CA  ILE F 217      -5.302  10.189   5.084  1.00  0.00           C  
ATOM   3589  C   ILE F 217      -5.423  10.879   3.735  1.00  0.00           C  
ATOM   3590  O   ILE F 217      -5.781  10.248   2.736  1.00  0.00           O  
ATOM   3591  CB  ILE F 217      -6.539  10.521   5.938  1.00  0.00           C  
ATOM   3592  CG1 ILE F 217      -6.584   9.630   7.182  1.00  0.00           C  
ATOM   3593  CG2 ILE F 217      -7.810  10.360   5.119  1.00  0.00           C  
ATOM   3594  CD1 ILE F 217      -7.600  10.068   8.212  1.00  0.00           C  
ATOM   3595  H   ILE F 217      -4.139  11.031   6.681  1.00  0.00           H  
ATOM   3596  HA  ILE F 217      -5.280   9.114   4.915  1.00  0.00           H  
ATOM   3597  HB  ILE F 217      -6.473  11.550   6.290  1.00  0.00           H  
ATOM   3598 1HG1 ILE F 217      -6.816   8.606   6.888  1.00  0.00           H  
ATOM   3599 2HG1 ILE F 217      -5.603   9.618   7.657  1.00  0.00           H  
ATOM   3600 1HG2 ILE F 217      -8.675  10.598   5.738  1.00  0.00           H  
ATOM   3601 2HG2 ILE F 217      -7.779  11.035   4.264  1.00  0.00           H  
ATOM   3602 3HG2 ILE F 217      -7.888   9.332   4.766  1.00  0.00           H  
ATOM   3603 1HD1 ILE F 217      -7.572   9.388   9.064  1.00  0.00           H  
ATOM   3604 2HD1 ILE F 217      -7.366  11.079   8.547  1.00  0.00           H  
ATOM   3605 3HD1 ILE F 217      -8.595  10.054   7.769  1.00  0.00           H  
ATOM   3606  N   LYS F 218      -5.129  12.178   3.724  1.00  0.00           N  
ATOM   3607  CA  LYS F 218      -5.178  12.986   2.519  1.00  0.00           C  
ATOM   3608  C   LYS F 218      -4.228  12.449   1.468  1.00  0.00           C  
ATOM   3609  O   LYS F 218      -4.611  12.287   0.309  1.00  0.00           O  
ATOM   3610  CB  LYS F 218      -4.825  14.437   2.839  1.00  0.00           C  
ATOM   3611  CG  LYS F 218      -5.857  15.167   3.685  1.00  0.00           C  
ATOM   3612  CD  LYS F 218      -5.426  16.601   3.958  1.00  0.00           C  
ATOM   3613  CE  LYS F 218      -6.406  17.309   4.881  1.00  0.00           C  
ATOM   3614  NZ  LYS F 218      -5.920  18.658   5.271  1.00  0.00           N  
ATOM   3615  H   LYS F 218      -4.855  12.622   4.589  1.00  0.00           H  
ATOM   3616  HA  LYS F 218      -6.189  12.947   2.112  1.00  0.00           H  
ATOM   3617 1HB  LYS F 218      -3.874  14.472   3.372  1.00  0.00           H  
ATOM   3618 2HB  LYS F 218      -4.701  14.995   1.911  1.00  0.00           H  
ATOM   3619 1HG  LYS F 218      -6.816  15.175   3.167  1.00  0.00           H  
ATOM   3620 2HG  LYS F 218      -5.980  14.648   4.635  1.00  0.00           H  
ATOM   3621 1HD  LYS F 218      -4.437  16.607   4.419  1.00  0.00           H  
ATOM   3622 2HD  LYS F 218      -5.372  17.149   3.018  1.00  0.00           H  
ATOM   3623 1HE  LYS F 218      -7.364  17.412   4.374  1.00  0.00           H  
ATOM   3624 2HE  LYS F 218      -6.548  16.711   5.782  1.00  0.00           H  
ATOM   3625 1HZ  LYS F 218      -6.592  19.097   5.882  1.00  0.00           H  
ATOM   3626 2HZ  LYS F 218      -5.037  18.565   5.760  1.00  0.00           H  
ATOM   3627 3HZ  LYS F 218      -5.791  19.226   4.447  1.00  0.00           H  
ATOM   3628  N   ALA F 219      -2.994  12.175   1.888  1.00  0.00           N  
ATOM   3629  CA  ALA F 219      -1.955  11.658   1.015  1.00  0.00           C  
ATOM   3630  C   ALA F 219      -2.363  10.339   0.378  1.00  0.00           C  
ATOM   3631  O   ALA F 219      -2.181  10.149  -0.824  1.00  0.00           O  
ATOM   3632  CB  ALA F 219      -0.669  11.485   1.801  1.00  0.00           C  
ATOM   3633  H   ALA F 219      -2.751  12.342   2.857  1.00  0.00           H  
ATOM   3634  HA  ALA F 219      -1.791  12.382   0.217  1.00  0.00           H  
ATOM   3635 1HB  ALA F 219       0.111  11.128   1.137  1.00  0.00           H  
ATOM   3636 2HB  ALA F 219      -0.374  12.444   2.228  1.00  0.00           H  
ATOM   3637 3HB  ALA F 219      -0.825  10.765   2.602  1.00  0.00           H  
ATOM   3638  N   MET F 220      -2.926   9.439   1.182  1.00  0.00           N  
ATOM   3639  CA  MET F 220      -3.408   8.154   0.693  1.00  0.00           C  
ATOM   3640  C   MET F 220      -4.421   8.327  -0.436  1.00  0.00           C  
ATOM   3641  O   MET F 220      -4.299   7.693  -1.489  1.00  0.00           O  
ATOM   3642  CB  MET F 220      -4.021   7.354   1.841  1.00  0.00           C  
ATOM   3643  CG  MET F 220      -3.015   6.852   2.867  1.00  0.00           C  
ATOM   3644  SD  MET F 220      -1.827   5.690   2.165  1.00  0.00           S  
ATOM   3645  CE  MET F 220      -2.889   4.291   1.815  1.00  0.00           C  
ATOM   3646  H   MET F 220      -3.021   9.645   2.170  1.00  0.00           H  
ATOM   3647  HA  MET F 220      -2.560   7.596   0.296  1.00  0.00           H  
ATOM   3648 1HB  MET F 220      -4.752   7.970   2.363  1.00  0.00           H  
ATOM   3649 2HB  MET F 220      -4.550   6.488   1.439  1.00  0.00           H  
ATOM   3650 1HG  MET F 220      -2.467   7.697   3.282  1.00  0.00           H  
ATOM   3651 2HG  MET F 220      -3.543   6.355   3.681  1.00  0.00           H  
ATOM   3652 1HE  MET F 220      -2.298   3.487   1.375  1.00  0.00           H  
ATOM   3653 2HE  MET F 220      -3.347   3.941   2.741  1.00  0.00           H  
ATOM   3654 3HE  MET F 220      -3.669   4.593   1.115  1.00  0.00           H  
ATOM   3655  N   ALA F 221      -5.411   9.192  -0.205  1.00  0.00           N  
ATOM   3656  CA  ALA F 221      -6.443   9.482  -1.194  1.00  0.00           C  
ATOM   3657  C   ALA F 221      -5.846  10.054  -2.479  1.00  0.00           C  
ATOM   3658  O   ALA F 221      -6.238   9.651  -3.578  1.00  0.00           O  
ATOM   3659  CB  ALA F 221      -7.458  10.452  -0.613  1.00  0.00           C  
ATOM   3660  H   ALA F 221      -5.457   9.663   0.693  1.00  0.00           H  
ATOM   3661  HA  ALA F 221      -6.944   8.547  -1.444  1.00  0.00           H  
ATOM   3662 1HB  ALA F 221      -8.243  10.640  -1.346  1.00  0.00           H  
ATOM   3663 2HB  ALA F 221      -7.898  10.020   0.286  1.00  0.00           H  
ATOM   3664 3HB  ALA F 221      -6.966  11.389  -0.361  1.00  0.00           H  
ATOM   3665  N   LYS F 222      -4.908  10.993  -2.331  1.00  0.00           N  
ATOM   3666  CA  LYS F 222      -4.243  11.623  -3.464  1.00  0.00           C  
ATOM   3667  C   LYS F 222      -3.528  10.605  -4.337  1.00  0.00           C  
ATOM   3668  O   LYS F 222      -3.713  10.593  -5.558  1.00  0.00           O  
ATOM   3669  CB  LYS F 222      -3.250  12.680  -2.976  1.00  0.00           C  
ATOM   3670  CG  LYS F 222      -3.896  13.928  -2.391  1.00  0.00           C  
ATOM   3671  CD  LYS F 222      -2.847  14.920  -1.910  1.00  0.00           C  
ATOM   3672  CE  LYS F 222      -3.492  16.160  -1.309  1.00  0.00           C  
ATOM   3673  NZ  LYS F 222      -2.478  17.123  -0.799  1.00  0.00           N  
ATOM   3674  H   LYS F 222      -4.651  11.291  -1.398  1.00  0.00           H  
ATOM   3675  HA  LYS F 222      -4.997  12.119  -4.075  1.00  0.00           H  
ATOM   3676 1HB  LYS F 222      -2.604  12.247  -2.211  1.00  0.00           H  
ATOM   3677 2HB  LYS F 222      -2.613  12.990  -3.805  1.00  0.00           H  
ATOM   3678 1HG  LYS F 222      -4.516  14.407  -3.150  1.00  0.00           H  
ATOM   3679 2HG  LYS F 222      -4.532  13.649  -1.551  1.00  0.00           H  
ATOM   3680 1HD  LYS F 222      -2.217  14.446  -1.156  1.00  0.00           H  
ATOM   3681 2HD  LYS F 222      -2.218  15.219  -2.748  1.00  0.00           H  
ATOM   3682 1HE  LYS F 222      -4.099  16.657  -2.064  1.00  0.00           H  
ATOM   3683 2HE  LYS F 222      -4.143  15.869  -0.485  1.00  0.00           H  
ATOM   3684 1HZ  LYS F 222      -2.944  17.929  -0.409  1.00  0.00           H  
ATOM   3685 2HZ  LYS F 222      -1.920  16.678  -0.083  1.00  0.00           H  
ATOM   3686 3HZ  LYS F 222      -1.879  17.415  -1.558  1.00  0.00           H  
ATOM   3687  N   ALA F 223      -2.729   9.748  -3.700  1.00  0.00           N  
ATOM   3688  CA  ALA F 223      -1.969   8.713  -4.388  1.00  0.00           C  
ATOM   3689  C   ALA F 223      -2.881   7.798  -5.197  1.00  0.00           C  
ATOM   3690  O   ALA F 223      -2.573   7.479  -6.349  1.00  0.00           O  
ATOM   3691  CB  ALA F 223      -1.170   7.902  -3.380  1.00  0.00           C  
ATOM   3692  H   ALA F 223      -2.631   9.825  -2.696  1.00  0.00           H  
ATOM   3693  HA  ALA F 223      -1.283   9.201  -5.078  1.00  0.00           H  
ATOM   3694 1HB  ALA F 223      -0.582   7.148  -3.903  1.00  0.00           H  
ATOM   3695 2HB  ALA F 223      -0.503   8.564  -2.828  1.00  0.00           H  
ATOM   3696 3HB  ALA F 223      -1.850   7.413  -2.685  1.00  0.00           H  
ATOM   3697  N   ALA F 224      -4.008   7.398  -4.598  1.00  0.00           N  
ATOM   3698  CA  ALA F 224      -5.007   6.586  -5.286  1.00  0.00           C  
ATOM   3699  C   ALA F 224      -5.505   7.271  -6.552  1.00  0.00           C  
ATOM   3700  O   ALA F 224      -5.540   6.655  -7.621  1.00  0.00           O  
ATOM   3701  CB  ALA F 224      -6.178   6.301  -4.362  1.00  0.00           C  
ATOM   3702  H   ALA F 224      -4.182   7.663  -3.634  1.00  0.00           H  
ATOM   3703  HA  ALA F 224      -4.539   5.645  -5.571  1.00  0.00           H  
ATOM   3704 1HB  ALA F 224      -6.901   5.670  -4.877  1.00  0.00           H  
ATOM   3705 2HB  ALA F 224      -5.817   5.790  -3.471  1.00  0.00           H  
ATOM   3706 3HB  ALA F 224      -6.654   7.235  -4.073  1.00  0.00           H  
ATOM   3707  N   SER F 225      -5.893   8.543  -6.423  1.00  0.00           N  
ATOM   3708  CA  SER F 225      -6.429   9.305  -7.545  1.00  0.00           C  
ATOM   3709  C   SER F 225      -5.428   9.403  -8.686  1.00  0.00           C  
ATOM   3710  O   SER F 225      -5.801   9.282  -9.856  1.00  0.00           O  
ATOM   3711  CB  SER F 225      -6.821  10.697  -7.088  1.00  0.00           C  
ATOM   3712  OG  SER F 225      -7.889  10.647  -6.183  1.00  0.00           O  
ATOM   3713  H   SER F 225      -5.842   8.990  -5.513  1.00  0.00           H  
ATOM   3714  HA  SER F 225      -7.321   8.799  -7.913  1.00  0.00           H  
ATOM   3715 1HB  SER F 225      -5.965  11.180  -6.617  1.00  0.00           H  
ATOM   3716 2HB  SER F 225      -7.101  11.298  -7.952  1.00  0.00           H  
ATOM   3717  HG  SER F 225      -7.506  10.417  -5.334  1.00  0.00           H  
ATOM   3718  N   ALA F 226      -4.159   9.612  -8.332  1.00  0.00           N  
ATOM   3719  CA  ALA F 226      -3.084   9.724  -9.303  1.00  0.00           C  
ATOM   3720  C   ALA F 226      -2.935   8.447 -10.105  1.00  0.00           C  
ATOM   3721  O   ALA F 226      -2.935   8.492 -11.335  1.00  0.00           O  
ATOM   3722  CB  ALA F 226      -1.780  10.059  -8.604  1.00  0.00           C  
ATOM   3723  H   ALA F 226      -3.933   9.717  -7.351  1.00  0.00           H  
ATOM   3724  HA  ALA F 226      -3.335  10.528  -9.991  1.00  0.00           H  
ATOM   3725 1HB  ALA F 226      -0.988  10.167  -9.344  1.00  0.00           H  
ATOM   3726 2HB  ALA F 226      -1.894  10.992  -8.053  1.00  0.00           H  
ATOM   3727 3HB  ALA F 226      -1.523   9.259  -7.912  1.00  0.00           H  
ATOM   3728  N   HIS F 227      -2.808   7.316  -9.406  1.00  0.00           N  
ATOM   3729  CA  HIS F 227      -2.647   6.017 -10.053  1.00  0.00           C  
ATOM   3730  C   HIS F 227      -3.787   5.719 -11.009  1.00  0.00           C  
ATOM   3731  O   HIS F 227      -3.552   5.300 -12.143  1.00  0.00           O  
ATOM   3732  CB  HIS F 227      -2.561   4.894  -9.015  1.00  0.00           C  
ATOM   3733  CG  HIS F 227      -2.620   3.516  -9.614  1.00  0.00           C  
ATOM   3734  ND1 HIS F 227      -1.561   2.953 -10.301  1.00  0.00           N  
ATOM   3735  CD2 HIS F 227      -3.612   2.591  -9.628  1.00  0.00           C  
ATOM   3736  CE1 HIS F 227      -1.905   1.743 -10.712  1.00  0.00           C  
ATOM   3737  NE2 HIS F 227      -3.140   1.496 -10.313  1.00  0.00           N  
ATOM   3738  H   HIS F 227      -2.814   7.356  -8.393  1.00  0.00           H  
ATOM   3739  HA  HIS F 227      -1.724   6.012 -10.631  1.00  0.00           H  
ATOM   3740 1HB  HIS F 227      -1.628   4.985  -8.458  1.00  0.00           H  
ATOM   3741 2HB  HIS F 227      -3.379   4.993  -8.301  1.00  0.00           H  
ATOM   3742  HD1 HIS F 227      -0.602   3.245 -10.252  1.00  0.00           H  
ATOM   3743  HD2 HIS F 227      -4.622   2.584  -9.220  1.00  0.00           H  
ATOM   3744  HE1 HIS F 227      -1.202   1.132 -11.278  1.00  0.00           H  
ATOM   3745  N   ALA F 228      -5.017   5.920 -10.536  1.00  0.00           N  
ATOM   3746  CA  ALA F 228      -6.211   5.652 -11.323  1.00  0.00           C  
ATOM   3747  C   ALA F 228      -6.210   6.445 -12.621  1.00  0.00           C  
ATOM   3748  O   ALA F 228      -6.480   5.890 -13.690  1.00  0.00           O  
ATOM   3749  CB  ALA F 228      -7.446   5.981 -10.512  1.00  0.00           C  
ATOM   3750  H   ALA F 228      -5.135   6.263  -9.590  1.00  0.00           H  
ATOM   3751  HA  ALA F 228      -6.219   4.591 -11.575  1.00  0.00           H  
ATOM   3752 1HB  ALA F 228      -8.332   5.751 -11.101  1.00  0.00           H  
ATOM   3753 2HB  ALA F 228      -7.451   5.388  -9.597  1.00  0.00           H  
ATOM   3754 3HB  ALA F 228      -7.442   7.040 -10.258  1.00  0.00           H  
ATOM   3755  N   GLU F 229      -5.905   7.739 -12.521  1.00  0.00           N  
ATOM   3756  CA  GLU F 229      -5.839   8.603 -13.685  1.00  0.00           C  
ATOM   3757  C   GLU F 229      -4.757   8.184 -14.659  1.00  0.00           C  
ATOM   3758  O   GLU F 229      -5.003   8.144 -15.861  1.00  0.00           O  
ATOM   3759  CB  GLU F 229      -5.603  10.052 -13.252  1.00  0.00           C  
ATOM   3760  CG  GLU F 229      -6.784  10.694 -12.538  1.00  0.00           C  
ATOM   3761  CD  GLU F 229      -7.988  10.851 -13.424  1.00  0.00           C  
ATOM   3762  OE1 GLU F 229      -7.870  10.615 -14.602  1.00  0.00           O  
ATOM   3763  OE2 GLU F 229      -9.028  11.208 -12.922  1.00  0.00           O  
ATOM   3764  H   GLU F 229      -5.715   8.145 -11.611  1.00  0.00           H  
ATOM   3765  HA  GLU F 229      -6.796   8.542 -14.205  1.00  0.00           H  
ATOM   3766 1HB  GLU F 229      -4.744  10.096 -12.583  1.00  0.00           H  
ATOM   3767 2HB  GLU F 229      -5.369  10.660 -14.126  1.00  0.00           H  
ATOM   3768 1HG  GLU F 229      -7.056  10.079 -11.681  1.00  0.00           H  
ATOM   3769 2HG  GLU F 229      -6.482  11.673 -12.167  1.00  0.00           H  
ATOM   3770  N   LEU F 230      -3.571   7.864 -14.144  1.00  0.00           N  
ATOM   3771  CA  LEU F 230      -2.459   7.431 -14.982  1.00  0.00           C  
ATOM   3772  C   LEU F 230      -2.819   6.189 -15.789  1.00  0.00           C  
ATOM   3773  O   LEU F 230      -2.515   6.114 -16.983  1.00  0.00           O  
ATOM   3774  CB  LEU F 230      -1.227   7.145 -14.115  1.00  0.00           C  
ATOM   3775  CG  LEU F 230      -0.564   8.371 -13.475  1.00  0.00           C  
ATOM   3776  CD1 LEU F 230       0.518   7.916 -12.504  1.00  0.00           C  
ATOM   3777  CD2 LEU F 230       0.017   9.260 -14.564  1.00  0.00           C  
ATOM   3778  H   LEU F 230      -3.426   7.930 -13.145  1.00  0.00           H  
ATOM   3779  HA  LEU F 230      -2.220   8.234 -15.677  1.00  0.00           H  
ATOM   3780 1HB  LEU F 230      -1.516   6.468 -13.312  1.00  0.00           H  
ATOM   3781 2HB  LEU F 230      -0.478   6.646 -14.729  1.00  0.00           H  
ATOM   3782  HG  LEU F 230      -1.307   8.932 -12.907  1.00  0.00           H  
ATOM   3783 1HD1 LEU F 230       0.988   8.788 -12.049  1.00  0.00           H  
ATOM   3784 2HD1 LEU F 230       0.071   7.298 -11.725  1.00  0.00           H  
ATOM   3785 3HD1 LEU F 230       1.268   7.338 -13.041  1.00  0.00           H  
ATOM   3786 1HD2 LEU F 230       0.488  10.133 -14.109  1.00  0.00           H  
ATOM   3787 2HD2 LEU F 230       0.762   8.701 -15.131  1.00  0.00           H  
ATOM   3788 3HD2 LEU F 230      -0.780   9.586 -15.232  1.00  0.00           H  
ATOM   3789  N   MET F 231      -3.494   5.235 -15.141  1.00  0.00           N  
ATOM   3790  CA  MET F 231      -3.994   4.043 -15.813  1.00  0.00           C  
ATOM   3791  C   MET F 231      -4.944   4.401 -16.947  1.00  0.00           C  
ATOM   3792  O   MET F 231      -4.787   3.906 -18.066  1.00  0.00           O  
ATOM   3793  CB  MET F 231      -4.686   3.124 -14.809  1.00  0.00           C  
ATOM   3794  CG  MET F 231      -3.748   2.457 -13.814  1.00  0.00           C  
ATOM   3795  SD  MET F 231      -2.565   1.350 -14.607  1.00  0.00           S  
ATOM   3796  CE  MET F 231      -3.652   0.047 -15.179  1.00  0.00           C  
ATOM   3797  H   MET F 231      -3.675   5.342 -14.149  1.00  0.00           H  
ATOM   3798  HA  MET F 231      -3.147   3.510 -16.246  1.00  0.00           H  
ATOM   3799 1HB  MET F 231      -5.423   3.692 -14.244  1.00  0.00           H  
ATOM   3800 2HB  MET F 231      -5.220   2.337 -15.344  1.00  0.00           H  
ATOM   3801 1HG  MET F 231      -3.193   3.220 -13.269  1.00  0.00           H  
ATOM   3802 2HG  MET F 231      -4.329   1.880 -13.095  1.00  0.00           H  
ATOM   3803 1HE  MET F 231      -3.067  -0.716 -15.693  1.00  0.00           H  
ATOM   3804 2HE  MET F 231      -4.164  -0.400 -14.326  1.00  0.00           H  
ATOM   3805 3HE  MET F 231      -4.389   0.463 -15.867  1.00  0.00           H  
ATOM   3806  N   ARG F 232      -5.923   5.263 -16.650  1.00  0.00           N  
ATOM   3807  CA  ARG F 232      -6.899   5.697 -17.643  1.00  0.00           C  
ATOM   3808  C   ARG F 232      -6.243   6.348 -18.851  1.00  0.00           C  
ATOM   3809  O   ARG F 232      -6.611   6.046 -19.986  1.00  0.00           O  
ATOM   3810  CB  ARG F 232      -7.883   6.678 -17.023  1.00  0.00           C  
ATOM   3811  CG  ARG F 232      -8.973   7.169 -17.962  1.00  0.00           C  
ATOM   3812  CD  ARG F 232      -9.850   8.173 -17.307  1.00  0.00           C  
ATOM   3813  NE  ARG F 232      -9.119   9.376 -16.942  1.00  0.00           N  
ATOM   3814  CZ  ARG F 232      -8.794  10.363 -17.800  1.00  0.00           C  
ATOM   3815  NH1 ARG F 232      -9.140  10.275 -19.065  1.00  0.00           N  
ATOM   3816  NH2 ARG F 232      -8.126  11.419 -17.370  1.00  0.00           N  
ATOM   3817  H   ARG F 232      -6.004   5.619 -15.704  1.00  0.00           H  
ATOM   3818  HA  ARG F 232      -7.448   4.819 -17.984  1.00  0.00           H  
ATOM   3819 1HB  ARG F 232      -8.369   6.213 -16.167  1.00  0.00           H  
ATOM   3820 2HB  ARG F 232      -7.343   7.552 -16.658  1.00  0.00           H  
ATOM   3821 1HG  ARG F 232      -8.518   7.631 -18.838  1.00  0.00           H  
ATOM   3822 2HG  ARG F 232      -9.591   6.327 -18.275  1.00  0.00           H  
ATOM   3823 1HD  ARG F 232     -10.652   8.455 -17.989  1.00  0.00           H  
ATOM   3824 2HD  ARG F 232     -10.278   7.747 -16.401  1.00  0.00           H  
ATOM   3825  HE  ARG F 232      -8.836   9.480 -15.977  1.00  0.00           H  
ATOM   3826 1HH1 ARG F 232      -9.651   9.468 -19.394  1.00  0.00           H  
ATOM   3827 2HH1 ARG F 232      -8.896  11.015 -19.708  1.00  0.00           H  
ATOM   3828 1HH2 ARG F 232      -7.859  11.487 -16.397  1.00  0.00           H  
ATOM   3829 2HH2 ARG F 232      -7.882  12.158 -18.012  1.00  0.00           H  
ATOM   3830  N   ILE F 233      -5.285   7.241 -18.598  1.00  0.00           N  
ATOM   3831  CA  ILE F 233      -4.566   7.948 -19.650  1.00  0.00           C  
ATOM   3832  C   ILE F 233      -3.836   6.995 -20.571  1.00  0.00           C  
ATOM   3833  O   ILE F 233      -3.909   7.135 -21.791  1.00  0.00           O  
ATOM   3834  CB  ILE F 233      -3.557   8.944 -19.049  1.00  0.00           C  
ATOM   3835  CG1 ILE F 233      -4.291  10.089 -18.347  1.00  0.00           C  
ATOM   3836  CG2 ILE F 233      -2.634   9.484 -20.132  1.00  0.00           C  
ATOM   3837  CD1 ILE F 233      -3.395  10.955 -17.491  1.00  0.00           C  
ATOM   3838  H   ILE F 233      -5.051   7.447 -17.636  1.00  0.00           H  
ATOM   3839  HA  ILE F 233      -5.287   8.511 -20.241  1.00  0.00           H  
ATOM   3840  HB  ILE F 233      -2.957   8.442 -18.291  1.00  0.00           H  
ATOM   3841 1HG1 ILE F 233      -4.771  10.725 -19.091  1.00  0.00           H  
ATOM   3842 2HG1 ILE F 233      -5.077   9.682 -17.711  1.00  0.00           H  
ATOM   3843 1HG2 ILE F 233      -1.928  10.187 -19.690  1.00  0.00           H  
ATOM   3844 2HG2 ILE F 233      -2.088   8.659 -20.588  1.00  0.00           H  
ATOM   3845 3HG2 ILE F 233      -3.225   9.993 -20.893  1.00  0.00           H  
ATOM   3846 1HD1 ILE F 233      -3.987  11.744 -17.026  1.00  0.00           H  
ATOM   3847 2HD1 ILE F 233      -2.931  10.345 -16.716  1.00  0.00           H  
ATOM   3848 3HD1 ILE F 233      -2.620  11.403 -18.113  1.00  0.00           H  
ATOM   3849  N   ASN F 234      -3.128   6.032 -19.982  1.00  0.00           N  
ATOM   3850  CA  ASN F 234      -2.409   5.023 -20.743  1.00  0.00           C  
ATOM   3851  C   ASN F 234      -3.348   4.239 -21.652  1.00  0.00           C  
ATOM   3852  O   ASN F 234      -3.041   4.035 -22.829  1.00  0.00           O  
ATOM   3853  CB  ASN F 234      -1.665   4.097 -19.804  1.00  0.00           C  
ATOM   3854  CG  ASN F 234      -0.741   3.147 -20.514  1.00  0.00           C  
ATOM   3855  OD1 ASN F 234       0.464   3.400 -20.633  1.00  0.00           O  
ATOM   3856  ND2 ASN F 234      -1.279   2.057 -21.001  1.00  0.00           N  
ATOM   3857  H   ASN F 234      -3.083   5.995 -18.969  1.00  0.00           H  
ATOM   3858  HA  ASN F 234      -1.683   5.526 -21.383  1.00  0.00           H  
ATOM   3859 1HB  ASN F 234      -1.079   4.693 -19.102  1.00  0.00           H  
ATOM   3860 2HB  ASN F 234      -2.381   3.519 -19.220  1.00  0.00           H  
ATOM   3861 1HD2 ASN F 234      -0.708   1.403 -21.502  1.00  0.00           H  
ATOM   3862 2HD2 ASN F 234      -2.256   1.874 -20.879  1.00  0.00           H  
ATOM   3863  N   SER F 235      -4.494   3.818 -21.106  1.00  0.00           N  
ATOM   3864  CA  SER F 235      -5.510   3.116 -21.881  1.00  0.00           C  
ATOM   3865  C   SER F 235      -6.046   3.973 -23.021  1.00  0.00           C  
ATOM   3866  O   SER F 235      -6.205   3.484 -24.141  1.00  0.00           O  
ATOM   3867  CB  SER F 235      -6.653   2.697 -20.976  1.00  0.00           C  
ATOM   3868  OG  SER F 235      -6.230   1.743 -20.042  1.00  0.00           O  
ATOM   3869  H   SER F 235      -4.670   3.992 -20.123  1.00  0.00           H  
ATOM   3870  HA  SER F 235      -5.057   2.222 -22.311  1.00  0.00           H  
ATOM   3871 1HB  SER F 235      -7.044   3.571 -20.456  1.00  0.00           H  
ATOM   3872 2HB  SER F 235      -7.462   2.286 -21.579  1.00  0.00           H  
ATOM   3873  HG  SER F 235      -5.786   2.233 -19.346  1.00  0.00           H  
ATOM   3874  N   GLU F 236      -6.316   5.248 -22.733  1.00  0.00           N  
ATOM   3875  CA  GLU F 236      -6.795   6.187 -23.737  1.00  0.00           C  
ATOM   3876  C   GLU F 236      -5.805   6.331 -24.880  1.00  0.00           C  
ATOM   3877  O   GLU F 236      -6.201   6.289 -26.042  1.00  0.00           O  
ATOM   3878  CB  GLU F 236      -7.067   7.558 -23.112  1.00  0.00           C  
ATOM   3879  CG  GLU F 236      -7.614   8.582 -24.097  1.00  0.00           C  
ATOM   3880  CD  GLU F 236      -7.935   9.918 -23.473  1.00  0.00           C  
ATOM   3881  OE1 GLU F 236      -8.221   9.968 -22.297  1.00  0.00           O  
ATOM   3882  OE2 GLU F 236      -7.896  10.894 -24.190  1.00  0.00           O  
ATOM   3883  H   GLU F 236      -6.190   5.580 -21.787  1.00  0.00           H  
ATOM   3884  HA  GLU F 236      -7.730   5.804 -24.146  1.00  0.00           H  
ATOM   3885 1HB  GLU F 236      -7.785   7.451 -22.300  1.00  0.00           H  
ATOM   3886 2HB  GLU F 236      -6.147   7.958 -22.688  1.00  0.00           H  
ATOM   3887 1HG  GLU F 236      -6.876   8.728 -24.884  1.00  0.00           H  
ATOM   3888 2HG  GLU F 236      -8.515   8.177 -24.556  1.00  0.00           H  
ATOM   3889  N   LEU F 237      -4.526   6.485 -24.544  1.00  0.00           N  
ATOM   3890  CA  LEU F 237      -3.461   6.571 -25.534  1.00  0.00           C  
ATOM   3891  C   LEU F 237      -3.362   5.309 -26.382  1.00  0.00           C  
ATOM   3892  O   LEU F 237      -3.187   5.391 -27.597  1.00  0.00           O  
ATOM   3893  CB  LEU F 237      -2.119   6.827 -24.836  1.00  0.00           C  
ATOM   3894  CG  LEU F 237      -0.904   6.962 -25.762  1.00  0.00           C  
ATOM   3895  CD1 LEU F 237      -1.115   8.133 -26.711  1.00  0.00           C  
ATOM   3896  CD2 LEU F 237       0.353   7.155 -24.926  1.00  0.00           C  
ATOM   3897  H   LEU F 237      -4.277   6.541 -23.566  1.00  0.00           H  
ATOM   3898  HA  LEU F 237      -3.678   7.409 -26.195  1.00  0.00           H  
ATOM   3899 1HB  LEU F 237      -2.198   7.746 -24.258  1.00  0.00           H  
ATOM   3900 2HB  LEU F 237      -1.923   6.005 -24.148  1.00  0.00           H  
ATOM   3901  HG  LEU F 237      -0.803   6.058 -26.365  1.00  0.00           H  
ATOM   3902 1HD1 LEU F 237      -0.251   8.229 -27.369  1.00  0.00           H  
ATOM   3903 2HD1 LEU F 237      -2.009   7.960 -27.310  1.00  0.00           H  
ATOM   3904 3HD1 LEU F 237      -1.235   9.050 -26.136  1.00  0.00           H  
ATOM   3905 1HD2 LEU F 237       1.217   7.250 -25.584  1.00  0.00           H  
ATOM   3906 2HD2 LEU F 237       0.254   8.059 -24.324  1.00  0.00           H  
ATOM   3907 3HD2 LEU F 237       0.489   6.295 -24.270  1.00  0.00           H  
ATOM   3908  N   VAL F 238      -3.492   4.142 -25.745  1.00  0.00           N  
ATOM   3909  CA  VAL F 238      -3.498   2.869 -26.460  1.00  0.00           C  
ATOM   3910  C   VAL F 238      -4.638   2.805 -27.476  1.00  0.00           C  
ATOM   3911  O   VAL F 238      -4.446   2.333 -28.598  1.00  0.00           O  
ATOM   3912  CB  VAL F 238      -3.635   1.701 -25.465  1.00  0.00           C  
ATOM   3913  CG1 VAL F 238      -3.853   0.391 -26.208  1.00  0.00           C  
ATOM   3914  CG2 VAL F 238      -2.397   1.622 -24.586  1.00  0.00           C  
ATOM   3915  H   VAL F 238      -3.588   4.131 -24.738  1.00  0.00           H  
ATOM   3916  HA  VAL F 238      -2.558   2.783 -27.005  1.00  0.00           H  
ATOM   3917  HB  VAL F 238      -4.514   1.867 -24.843  1.00  0.00           H  
ATOM   3918 1HG1 VAL F 238      -3.948  -0.423 -25.490  1.00  0.00           H  
ATOM   3919 2HG1 VAL F 238      -4.764   0.458 -26.803  1.00  0.00           H  
ATOM   3920 3HG1 VAL F 238      -3.004   0.199 -26.864  1.00  0.00           H  
ATOM   3921 1HG2 VAL F 238      -2.501   0.795 -23.884  1.00  0.00           H  
ATOM   3922 2HG2 VAL F 238      -1.517   1.462 -25.209  1.00  0.00           H  
ATOM   3923 3HG2 VAL F 238      -2.283   2.555 -24.032  1.00  0.00           H  
ATOM   3924  N   SER F 239      -5.815   3.306 -27.093  1.00  0.00           N  
ATOM   3925  CA  SER F 239      -6.943   3.412 -28.014  1.00  0.00           C  
ATOM   3926  C   SER F 239      -6.674   4.404 -29.150  1.00  0.00           C  
ATOM   3927  O   SER F 239      -6.958   4.112 -30.313  1.00  0.00           O  
ATOM   3928  CB  SER F 239      -8.187   3.830 -27.255  1.00  0.00           C  
ATOM   3929  OG  SER F 239      -9.286   3.944 -28.116  1.00  0.00           O  
ATOM   3930  H   SER F 239      -5.930   3.630 -26.140  1.00  0.00           H  
ATOM   3931  HA  SER F 239      -7.113   2.430 -28.457  1.00  0.00           H  
ATOM   3932 1HB  SER F 239      -8.403   3.096 -26.479  1.00  0.00           H  
ATOM   3933 2HB  SER F 239      -8.008   4.784 -26.761  1.00  0.00           H  
ATOM   3934  HG  SER F 239      -9.047   4.612 -28.763  1.00  0.00           H  
ATOM   3935  N   ARG F 240      -6.140   5.577 -28.806  1.00  0.00           N  
ATOM   3936  CA  ARG F 240      -5.821   6.645 -29.789  1.00  0.00           C  
ATOM   3937  C   ARG F 240      -4.805   6.388 -30.929  1.00  0.00           C  
ATOM   3938  O   ARG F 240      -5.239   6.345 -32.090  1.00  0.00           O  
ATOM   3939  OXT ARG F 240      -3.700   6.923 -30.781  1.00  0.00           O  
ATOM   3940  CB  ARG F 240      -5.310   7.864 -29.020  1.00  0.00           C  
ATOM   3941  CG  ARG F 240      -6.368   8.667 -28.286  1.00  0.00           C  
ATOM   3942  CD  ARG F 240      -5.803   9.825 -27.564  1.00  0.00           C  
ATOM   3943  NE  ARG F 240      -6.865  10.631 -26.989  1.00  0.00           N  
ATOM   3944  CZ  ARG F 240      -7.662  11.491 -27.610  1.00  0.00           C  
ATOM   3945  NH1 ARG F 240      -7.619  11.749 -28.908  1.00  0.00           N  
ATOM   3946  NH2 ARG F 240      -8.505  12.030 -26.766  1.00  0.00           N  
ATOM   3947  H   ARG F 240      -5.941   5.771 -27.837  1.00  0.00           H  
ATOM   3948  HA  ARG F 240      -6.765   6.921 -30.256  1.00  0.00           H  
ATOM   3949 1HB  ARG F 240      -4.579   7.536 -28.291  1.00  0.00           H  
ATOM   3950 2HB  ARG F 240      -4.802   8.537 -29.709  1.00  0.00           H  
ATOM   3951 1HG  ARG F 240      -7.051   9.079 -29.029  1.00  0.00           H  
ATOM   3952 2HG  ARG F 240      -6.943   8.057 -27.602  1.00  0.00           H  
ATOM   3953 1HD  ARG F 240      -5.161   9.481 -26.754  1.00  0.00           H  
ATOM   3954 2HD  ARG F 240      -5.238  10.444 -28.250  1.00  0.00           H  
ATOM   3955  HE  ARG F 240      -7.083  10.609 -25.965  1.00  0.00           H  
ATOM   3956 1HH1 ARG F 240      -6.940  11.284 -29.494  1.00  0.00           H  
ATOM   3957 2HH1 ARG F 240      -8.260  12.413 -29.311  1.00  0.00           H  
ATOM   3958 1HH2 ARG F 240      -8.389  11.680 -25.764  1.00  0.00           H  
ATOM   3959 2HH2 ARG F 240      -9.199  12.700 -27.047  1.00  0.00           H  
TER                                                                             
ATOM   3961  N   THR G 241     -16.411   2.046  28.826  1.00  0.00           N  
ATOM   3962  CA  THR G 241     -15.318   2.620  28.047  1.00  0.00           C  
ATOM   3963  C   THR G 241     -14.735   1.614  27.058  1.00  0.00           C  
ATOM   3964  O   THR G 241     -14.849   1.802  25.847  1.00  0.00           O  
ATOM   3965  CB  THR G 241     -14.199   3.138  28.971  1.00  0.00           C  
ATOM   3966  OG1 THR G 241     -14.720   4.163  29.828  1.00  0.00           O  
ATOM   3967  CG2 THR G 241     -13.050   3.704  28.151  1.00  0.00           C  
ATOM   3968 1H   THR G 241     -16.899   2.781  29.318  1.00  0.00           H  
ATOM   3969 2H   THR G 241     -17.055   1.583  28.193  1.00  0.00           H  
ATOM   3970 3H   THR G 241     -16.047   1.377  29.489  1.00  0.00           H  
ATOM   3971  HA  THR G 241     -15.710   3.461  27.476  1.00  0.00           H  
ATOM   3972  HB  THR G 241     -13.829   2.320  29.588  1.00  0.00           H  
ATOM   3973  HG1 THR G 241     -14.618   3.895  30.745  1.00  0.00           H  
ATOM   3974 1HG2 THR G 241     -12.269   4.065  28.820  1.00  0.00           H  
ATOM   3975 2HG2 THR G 241     -12.644   2.924  27.506  1.00  0.00           H  
ATOM   3976 3HG2 THR G 241     -13.412   4.529  27.538  1.00  0.00           H  
ATOM   3977  N   GLU G 242     -14.089   0.574  27.586  1.00  0.00           N  
ATOM   3978  CA  GLU G 242     -13.341  -0.394  26.786  1.00  0.00           C  
ATOM   3979  C   GLU G 242     -14.196  -1.101  25.746  1.00  0.00           C  
ATOM   3980  O   GLU G 242     -13.740  -1.334  24.627  1.00  0.00           O  
ATOM   3981  CB  GLU G 242     -12.692  -1.436  27.700  1.00  0.00           C  
ATOM   3982  CG  GLU G 242     -11.594  -0.887  28.599  1.00  0.00           C  
ATOM   3983  CD  GLU G 242     -12.129  -0.215  29.833  1.00  0.00           C  
ATOM   3984  OE1 GLU G 242     -13.325  -0.190  30.001  1.00  0.00           O  
ATOM   3985  OE2 GLU G 242     -11.341   0.274  30.608  1.00  0.00           O  
ATOM   3986  H   GLU G 242     -14.074   0.471  28.590  1.00  0.00           H  
ATOM   3987  HA  GLU G 242     -12.550   0.140  26.260  1.00  0.00           H  
ATOM   3988 1HB  GLU G 242     -13.454  -1.884  28.338  1.00  0.00           H  
ATOM   3989 2HB  GLU G 242     -12.262  -2.233  27.094  1.00  0.00           H  
ATOM   3990 1HG  GLU G 242     -10.941  -1.706  28.899  1.00  0.00           H  
ATOM   3991 2HG  GLU G 242     -10.998  -0.173  28.032  1.00  0.00           H  
ATOM   3992  N   ASP G 243     -15.421  -1.457  26.124  1.00  0.00           N  
ATOM   3993  CA  ASP G 243     -16.326  -2.170  25.235  1.00  0.00           C  
ATOM   3994  C   ASP G 243     -16.740  -1.307  24.057  1.00  0.00           C  
ATOM   3995  O   ASP G 243     -16.838  -1.795  22.931  1.00  0.00           O  
ATOM   3996  CB  ASP G 243     -17.572  -2.632  25.996  1.00  0.00           C  
ATOM   3997  CG  ASP G 243     -17.285  -3.769  26.967  1.00  0.00           C  
ATOM   3998  OD1 ASP G 243     -16.257  -4.391  26.836  1.00  0.00           O  
ATOM   3999  OD2 ASP G 243     -18.096  -4.005  27.831  1.00  0.00           O  
ATOM   4000  H   ASP G 243     -15.733  -1.234  27.058  1.00  0.00           H  
ATOM   4001  HA  ASP G 243     -15.809  -3.049  24.849  1.00  0.00           H  
ATOM   4002 1HB  ASP G 243     -17.988  -1.793  26.555  1.00  0.00           H  
ATOM   4003 2HB  ASP G 243     -18.330  -2.962  25.286  1.00  0.00           H  
ATOM   4004  N   GLU G 244     -16.975  -0.025  24.324  1.00  0.00           N  
ATOM   4005  CA  GLU G 244     -17.343   0.928  23.292  1.00  0.00           C  
ATOM   4006  C   GLU G 244     -16.177   1.178  22.345  1.00  0.00           C  
ATOM   4007  O   GLU G 244     -16.366   1.240  21.128  1.00  0.00           O  
ATOM   4008  CB  GLU G 244     -17.799   2.246  23.920  1.00  0.00           C  
ATOM   4009  CG  GLU G 244     -19.096   2.150  24.711  1.00  0.00           C  
ATOM   4010  CD  GLU G 244     -18.898   1.596  26.095  1.00  0.00           C  
ATOM   4011  OE1 GLU G 244     -17.776   1.327  26.451  1.00  0.00           O  
ATOM   4012  OE2 GLU G 244     -19.869   1.443  26.797  1.00  0.00           O  
ATOM   4013  H   GLU G 244     -16.888   0.301  25.275  1.00  0.00           H  
ATOM   4014  HA  GLU G 244     -18.167   0.510  22.713  1.00  0.00           H  
ATOM   4015 1HB  GLU G 244     -17.025   2.617  24.591  1.00  0.00           H  
ATOM   4016 2HB  GLU G 244     -17.939   2.993  23.138  1.00  0.00           H  
ATOM   4017 1HG  GLU G 244     -19.536   3.144  24.790  1.00  0.00           H  
ATOM   4018 2HG  GLU G 244     -19.795   1.515  24.168  1.00  0.00           H  
ATOM   4019  N   LEU G 245     -14.971   1.287  22.910  1.00  0.00           N  
ATOM   4020  CA  LEU G 245     -13.755   1.424  22.120  1.00  0.00           C  
ATOM   4021  C   LEU G 245     -13.569   0.221  21.209  1.00  0.00           C  
ATOM   4022  O   LEU G 245     -13.270   0.380  20.025  1.00  0.00           O  
ATOM   4023  CB  LEU G 245     -12.536   1.575  23.039  1.00  0.00           C  
ATOM   4024  CG  LEU G 245     -12.444   2.898  23.811  1.00  0.00           C  
ATOM   4025  CD1 LEU G 245     -11.305   2.820  24.819  1.00  0.00           C  
ATOM   4026  CD2 LEU G 245     -12.232   4.043  22.833  1.00  0.00           C  
ATOM   4027  H   LEU G 245     -14.893   1.267  23.920  1.00  0.00           H  
ATOM   4028  HA  LEU G 245     -13.840   2.318  21.503  1.00  0.00           H  
ATOM   4029 1HB  LEU G 245     -12.548   0.767  23.768  1.00  0.00           H  
ATOM   4030 2HB  LEU G 245     -11.633   1.480  22.436  1.00  0.00           H  
ATOM   4031  HG  LEU G 245     -13.369   3.060  24.365  1.00  0.00           H  
ATOM   4032 1HD1 LEU G 245     -11.240   3.760  25.367  1.00  0.00           H  
ATOM   4033 2HD1 LEU G 245     -11.493   2.005  25.518  1.00  0.00           H  
ATOM   4034 3HD1 LEU G 245     -10.368   2.641  24.294  1.00  0.00           H  
ATOM   4035 1HD2 LEU G 245     -12.168   4.984  23.381  1.00  0.00           H  
ATOM   4036 2HD2 LEU G 245     -11.307   3.882  22.279  1.00  0.00           H  
ATOM   4037 3HD2 LEU G 245     -13.069   4.087  22.136  1.00  0.00           H  
ATOM   4038  N   LYS G 246     -13.767  -0.974  21.768  1.00  0.00           N  
ATOM   4039  CA  LYS G 246     -13.693  -2.221  21.023  1.00  0.00           C  
ATOM   4040  C   LYS G 246     -14.673  -2.249  19.867  1.00  0.00           C  
ATOM   4041  O   LYS G 246     -14.286  -2.577  18.747  1.00  0.00           O  
ATOM   4042  CB  LYS G 246     -13.949  -3.410  21.951  1.00  0.00           C  
ATOM   4043  CG  LYS G 246     -13.862  -4.769  21.270  1.00  0.00           C  
ATOM   4044  CD  LYS G 246     -14.081  -5.900  22.264  1.00  0.00           C  
ATOM   4045  CE  LYS G 246     -14.036  -7.258  21.578  1.00  0.00           C  
ATOM   4046  NZ  LYS G 246     -14.248  -8.374  22.539  1.00  0.00           N  
ATOM   4047  H   LYS G 246     -13.977  -1.028  22.755  1.00  0.00           H  
ATOM   4048  HA  LYS G 246     -12.689  -2.317  20.611  1.00  0.00           H  
ATOM   4049 1HB  LYS G 246     -13.225  -3.397  22.767  1.00  0.00           H  
ATOM   4050 2HB  LYS G 246     -14.942  -3.320  22.393  1.00  0.00           H  
ATOM   4051 1HG  LYS G 246     -14.619  -4.834  20.488  1.00  0.00           H  
ATOM   4052 2HG  LYS G 246     -12.880  -4.885  20.812  1.00  0.00           H  
ATOM   4053 1HD  LYS G 246     -13.307  -5.865  23.033  1.00  0.00           H  
ATOM   4054 2HD  LYS G 246     -15.051  -5.779  22.745  1.00  0.00           H  
ATOM   4055 1HE  LYS G 246     -14.807  -7.303  20.811  1.00  0.00           H  
ATOM   4056 2HE  LYS G 246     -13.067  -7.390  21.096  1.00  0.00           H  
ATOM   4057 1HZ  LYS G 246     -14.211  -9.255  22.046  1.00  0.00           H  
ATOM   4058 2HZ  LYS G 246     -13.526  -8.353  23.246  1.00  0.00           H  
ATOM   4059 3HZ  LYS G 246     -15.152  -8.273  22.979  1.00  0.00           H  
ATOM   4060  N   GLU G 247     -15.931  -1.893  20.139  1.00  0.00           N  
ATOM   4061  CA  GLU G 247     -16.960  -1.826  19.109  1.00  0.00           C  
ATOM   4062  C   GLU G 247     -16.553  -0.924  17.956  1.00  0.00           C  
ATOM   4063  O   GLU G 247     -16.702  -1.302  16.793  1.00  0.00           O  
ATOM   4064  CB  GLU G 247     -18.282  -1.329  19.687  1.00  0.00           C  
ATOM   4065  CG  GLU G 247     -19.380  -1.211  18.641  1.00  0.00           C  
ATOM   4066  CD  GLU G 247     -20.650  -0.597  19.155  1.00  0.00           C  
ATOM   4067  OE1 GLU G 247     -21.028  -0.871  20.269  1.00  0.00           O  
ATOM   4068  OE2 GLU G 247     -21.254   0.146  18.414  1.00  0.00           O  
ATOM   4069  H   GLU G 247     -16.188  -1.665  21.090  1.00  0.00           H  
ATOM   4070  HA  GLU G 247     -17.111  -2.831  18.713  1.00  0.00           H  
ATOM   4071 1HB  GLU G 247     -18.623  -2.013  20.464  1.00  0.00           H  
ATOM   4072 2HB  GLU G 247     -18.142  -0.350  20.146  1.00  0.00           H  
ATOM   4073 1HG  GLU G 247     -19.005  -0.602  17.819  1.00  0.00           H  
ATOM   4074 2HG  GLU G 247     -19.596  -2.204  18.249  1.00  0.00           H  
ATOM   4075  N   ARG G 248     -16.036   0.263  18.280  1.00  0.00           N  
ATOM   4076  CA  ARG G 248     -15.543   1.184  17.266  1.00  0.00           C  
ATOM   4077  C   ARG G 248     -14.464   0.542  16.407  1.00  0.00           C  
ATOM   4078  O   ARG G 248     -14.521   0.626  15.180  1.00  0.00           O  
ATOM   4079  CB  ARG G 248     -14.986   2.442  17.915  1.00  0.00           C  
ATOM   4080  CG  ARG G 248     -16.030   3.361  18.531  1.00  0.00           C  
ATOM   4081  CD  ARG G 248     -15.406   4.534  19.194  1.00  0.00           C  
ATOM   4082  NE  ARG G 248     -16.401   5.416  19.784  1.00  0.00           N  
ATOM   4083  CZ  ARG G 248     -16.117   6.473  20.569  1.00  0.00           C  
ATOM   4084  NH1 ARG G 248     -14.867   6.767  20.848  1.00  0.00           N  
ATOM   4085  NH2 ARG G 248     -17.096   7.215  21.058  1.00  0.00           N  
ATOM   4086  H   ARG G 248     -15.977   0.532  19.255  1.00  0.00           H  
ATOM   4087  HA  ARG G 248     -16.377   1.462  16.621  1.00  0.00           H  
ATOM   4088 1HB  ARG G 248     -14.285   2.166  18.702  1.00  0.00           H  
ATOM   4089 2HB  ARG G 248     -14.434   3.021  17.174  1.00  0.00           H  
ATOM   4090 1HG  ARG G 248     -16.700   3.723  17.751  1.00  0.00           H  
ATOM   4091 2HG  ARG G 248     -16.604   2.810  19.276  1.00  0.00           H  
ATOM   4092 1HD  ARG G 248     -14.741   4.193  19.986  1.00  0.00           H  
ATOM   4093 2HD  ARG G 248     -14.837   5.106  18.462  1.00  0.00           H  
ATOM   4094  HE  ARG G 248     -17.375   5.221  19.592  1.00  0.00           H  
ATOM   4095 1HH1 ARG G 248     -14.119   6.200  20.474  1.00  0.00           H  
ATOM   4096 2HH1 ARG G 248     -14.654   7.559  21.437  1.00  0.00           H  
ATOM   4097 1HH2 ARG G 248     -18.057   6.988  20.844  1.00  0.00           H  
ATOM   4098 2HH2 ARG G 248     -16.883   8.007  21.646  1.00  0.00           H  
ATOM   4099  N   GLN G 249     -13.493  -0.103  17.055  1.00  0.00           N  
ATOM   4100  CA  GLN G 249     -12.405  -0.773  16.355  1.00  0.00           C  
ATOM   4101  C   GLN G 249     -12.909  -1.866  15.422  1.00  0.00           C  
ATOM   4102  O   GLN G 249     -12.432  -1.977  14.292  1.00  0.00           O  
ATOM   4103  CB  GLN G 249     -11.415  -1.358  17.357  1.00  0.00           C  
ATOM   4104  CG  GLN G 249     -10.616  -0.307  18.102  1.00  0.00           C  
ATOM   4105  CD  GLN G 249      -9.653  -0.904  19.103  1.00  0.00           C  
ATOM   4106  OE1 GLN G 249      -8.520  -1.245  18.750  1.00  0.00           O  
ATOM   4107  NE2 GLN G 249     -10.091  -1.034  20.350  1.00  0.00           N  
ATOM   4108  H   GLN G 249     -13.499  -0.119  18.068  1.00  0.00           H  
ATOM   4109  HA  GLN G 249     -11.884  -0.037  15.750  1.00  0.00           H  
ATOM   4110 1HB  GLN G 249     -11.947  -1.961  18.091  1.00  0.00           H  
ATOM   4111 2HB  GLN G 249     -10.714  -2.013  16.840  1.00  0.00           H  
ATOM   4112 1HG  GLN G 249     -10.040   0.272  17.384  1.00  0.00           H  
ATOM   4113 2HG  GLN G 249     -11.303   0.347  18.636  1.00  0.00           H  
ATOM   4114 1HE2 GLN G 249      -9.495  -1.422  21.054  1.00  0.00           H  
ATOM   4115 2HE2 GLN G 249     -11.018  -0.742  20.587  1.00  0.00           H  
ATOM   4116  N   ASP G 250     -13.886  -2.647  15.888  1.00  0.00           N  
ATOM   4117  CA  ASP G 250     -14.522  -3.674  15.072  1.00  0.00           C  
ATOM   4118  C   ASP G 250     -15.122  -3.074  13.805  1.00  0.00           C  
ATOM   4119  O   ASP G 250     -14.902  -3.588  12.706  1.00  0.00           O  
ATOM   4120  CB  ASP G 250     -15.611  -4.395  15.869  1.00  0.00           C  
ATOM   4121  CG  ASP G 250     -15.048  -5.308  16.950  1.00  0.00           C  
ATOM   4122  OD1 ASP G 250     -13.883  -5.621  16.888  1.00  0.00           O  
ATOM   4123  OD2 ASP G 250     -15.789  -5.685  17.826  1.00  0.00           O  
ATOM   4124  H   ASP G 250     -14.204  -2.521  16.839  1.00  0.00           H  
ATOM   4125  HA  ASP G 250     -13.766  -4.403  14.781  1.00  0.00           H  
ATOM   4126 1HB  ASP G 250     -16.265  -3.660  16.340  1.00  0.00           H  
ATOM   4127 2HB  ASP G 250     -16.224  -4.991  15.192  1.00  0.00           H  
ATOM   4128  N   ARG G 251     -15.876  -1.983  13.973  1.00  0.00           N  
ATOM   4129  CA  ARG G 251     -16.513  -1.281  12.864  1.00  0.00           C  
ATOM   4130  C   ARG G 251     -15.496  -0.771  11.845  1.00  0.00           C  
ATOM   4131  O   ARG G 251     -15.723  -0.863  10.638  1.00  0.00           O  
ATOM   4132  CB  ARG G 251     -17.335  -0.108  13.383  1.00  0.00           C  
ATOM   4133  CG  ARG G 251     -18.594  -0.482  14.153  1.00  0.00           C  
ATOM   4134  CD  ARG G 251     -19.278   0.722  14.696  1.00  0.00           C  
ATOM   4135  NE  ARG G 251     -20.409   0.379  15.545  1.00  0.00           N  
ATOM   4136  CZ  ARG G 251     -21.604  -0.059  15.111  1.00  0.00           C  
ATOM   4137  NH1 ARG G 251     -21.835  -0.218  13.826  1.00  0.00           N  
ATOM   4138  NH2 ARG G 251     -22.539  -0.328  16.002  1.00  0.00           N  
ATOM   4139  H   ARG G 251     -16.025  -1.632  14.913  1.00  0.00           H  
ATOM   4140  HA  ARG G 251     -17.185  -1.977  12.362  1.00  0.00           H  
ATOM   4141 1HB  ARG G 251     -16.722   0.506  14.040  1.00  0.00           H  
ATOM   4142 2HB  ARG G 251     -17.640   0.518  12.545  1.00  0.00           H  
ATOM   4143 1HG  ARG G 251     -19.286  -0.996  13.486  1.00  0.00           H  
ATOM   4144 2HG  ARG G 251     -18.338  -1.140  14.983  1.00  0.00           H  
ATOM   4145 1HD  ARG G 251     -18.572   1.302  15.289  1.00  0.00           H  
ATOM   4146 2HD  ARG G 251     -19.645   1.332  13.872  1.00  0.00           H  
ATOM   4147  HE  ARG G 251     -20.305   0.480  16.550  1.00  0.00           H  
ATOM   4148 1HH1 ARG G 251     -21.111  -0.010  13.154  1.00  0.00           H  
ATOM   4149 2HH1 ARG G 251     -22.737  -0.549  13.515  1.00  0.00           H  
ATOM   4150 1HH2 ARG G 251     -22.330  -0.197  16.989  1.00  0.00           H  
ATOM   4151 2HH2 ARG G 251     -23.445  -0.659  15.709  1.00  0.00           H  
ATOM   4152  N   LEU G 252     -14.375  -0.242  12.335  1.00  0.00           N  
ATOM   4153  CA  LEU G 252     -13.305   0.238  11.469  1.00  0.00           C  
ATOM   4154  C   LEU G 252     -12.703  -0.891  10.638  1.00  0.00           C  
ATOM   4155  O   LEU G 252     -12.618  -0.780   9.414  1.00  0.00           O  
ATOM   4156  CB  LEU G 252     -12.217   0.904  12.315  1.00  0.00           C  
ATOM   4157  CG  LEU G 252     -12.642   2.199  13.015  1.00  0.00           C  
ATOM   4158  CD1 LEU G 252     -11.618   2.557  14.074  1.00  0.00           C  
ATOM   4159  CD2 LEU G 252     -12.772   3.311  11.991  1.00  0.00           C  
ATOM   4160  H   LEU G 252     -14.263  -0.161  13.339  1.00  0.00           H  
ATOM   4161  HA  LEU G 252     -13.722   0.980  10.789  1.00  0.00           H  
ATOM   4162 1HB  LEU G 252     -11.890   0.205  13.082  1.00  0.00           H  
ATOM   4163 2HB  LEU G 252     -11.367   1.136  11.674  1.00  0.00           H  
ATOM   4164  HG  LEU G 252     -13.603   2.052  13.504  1.00  0.00           H  
ATOM   4165 1HD1 LEU G 252     -11.926   3.473  14.578  1.00  0.00           H  
ATOM   4166 2HD1 LEU G 252     -11.546   1.753  14.801  1.00  0.00           H  
ATOM   4167 3HD1 LEU G 252     -10.648   2.710  13.604  1.00  0.00           H  
ATOM   4168 1HD2 LEU G 252     -13.081   4.230  12.489  1.00  0.00           H  
ATOM   4169 2HD2 LEU G 252     -11.812   3.469  11.504  1.00  0.00           H  
ATOM   4170 3HD2 LEU G 252     -13.518   3.034  11.245  1.00  0.00           H  
ATOM   4171  N   ILE G 253     -12.316  -1.977  11.311  1.00  0.00           N  
ATOM   4172  CA  ILE G 253     -11.725  -3.155  10.675  1.00  0.00           C  
ATOM   4173  C   ILE G 253     -12.628  -3.763   9.607  1.00  0.00           C  
ATOM   4174  O   ILE G 253     -12.165  -4.146   8.526  1.00  0.00           O  
ATOM   4175  CB  ILE G 253     -11.398  -4.229  11.728  1.00  0.00           C  
ATOM   4176  CG1 ILE G 253     -10.258  -3.757  12.635  1.00  0.00           C  
ATOM   4177  CG2 ILE G 253     -11.036  -5.543  11.053  1.00  0.00           C  
ATOM   4178  CD1 ILE G 253     -10.056  -4.619  13.861  1.00  0.00           C  
ATOM   4179  H   ILE G 253     -12.424  -1.988  12.317  1.00  0.00           H  
ATOM   4180  HA  ILE G 253     -10.793  -2.852  10.199  1.00  0.00           H  
ATOM   4181  HB  ILE G 253     -12.265  -4.386  12.369  1.00  0.00           H  
ATOM   4182 1HG1 ILE G 253      -9.326  -3.743  12.071  1.00  0.00           H  
ATOM   4183 2HG1 ILE G 253     -10.454  -2.737  12.966  1.00  0.00           H  
ATOM   4184 1HG2 ILE G 253     -10.807  -6.291  11.812  1.00  0.00           H  
ATOM   4185 2HG2 ILE G 253     -11.876  -5.884  10.450  1.00  0.00           H  
ATOM   4186 3HG2 ILE G 253     -10.166  -5.396  10.414  1.00  0.00           H  
ATOM   4187 1HD1 ILE G 253      -9.232  -4.222  14.454  1.00  0.00           H  
ATOM   4188 2HD1 ILE G 253     -10.968  -4.618  14.460  1.00  0.00           H  
ATOM   4189 3HD1 ILE G 253      -9.824  -5.638  13.554  1.00  0.00           H  
ATOM   4190  N   GLU G 254     -13.930  -3.810   9.898  1.00  0.00           N  
ATOM   4191  CA  GLU G 254     -14.943  -4.281   8.958  1.00  0.00           C  
ATOM   4192  C   GLU G 254     -14.944  -3.535   7.623  1.00  0.00           C  
ATOM   4193  O   GLU G 254     -15.373  -4.086   6.610  1.00  0.00           O  
ATOM   4194  CB  GLU G 254     -16.332  -4.174   9.590  1.00  0.00           C  
ATOM   4195  CG  GLU G 254     -17.476  -4.586   8.671  1.00  0.00           C  
ATOM   4196  CD  GLU G 254     -18.114  -3.422   7.958  1.00  0.00           C  
ATOM   4197  OE1 GLU G 254     -18.285  -2.394   8.571  1.00  0.00           O  
ATOM   4198  OE2 GLU G 254     -18.448  -3.562   6.803  1.00  0.00           O  
ATOM   4199  H   GLU G 254     -14.241  -3.514  10.816  1.00  0.00           H  
ATOM   4200  HA  GLU G 254     -14.743  -5.333   8.750  1.00  0.00           H  
ATOM   4201 1HB  GLU G 254     -16.374  -4.800  10.481  1.00  0.00           H  
ATOM   4202 2HB  GLU G 254     -16.510  -3.146   9.904  1.00  0.00           H  
ATOM   4203 1HG  GLU G 254     -17.093  -5.286   7.930  1.00  0.00           H  
ATOM   4204 2HG  GLU G 254     -18.231  -5.102   9.263  1.00  0.00           H  
ATOM   4205  N   LYS G 255     -14.479  -2.289   7.616  1.00  0.00           N  
ATOM   4206  CA  LYS G 255     -14.394  -1.523   6.390  1.00  0.00           C  
ATOM   4207  C   LYS G 255     -13.023  -1.690   5.760  1.00  0.00           C  
ATOM   4208  O   LYS G 255     -12.916  -1.857   4.545  1.00  0.00           O  
ATOM   4209  CB  LYS G 255     -14.679  -0.047   6.662  1.00  0.00           C  
ATOM   4210  CG  LYS G 255     -16.122   0.245   7.042  1.00  0.00           C  
ATOM   4211  CD  LYS G 255     -17.072  -0.231   5.953  1.00  0.00           C  
ATOM   4212  CE  LYS G 255     -18.488   0.281   6.171  1.00  0.00           C  
ATOM   4213  NZ  LYS G 255     -18.913   0.145   7.588  1.00  0.00           N  
ATOM   4214  H   LYS G 255     -14.138  -1.859   8.464  1.00  0.00           H  
ATOM   4215  HA  LYS G 255     -15.138  -1.901   5.688  1.00  0.00           H  
ATOM   4216 1HB  LYS G 255     -14.043   0.304   7.475  1.00  0.00           H  
ATOM   4217 2HB  LYS G 255     -14.437   0.543   5.777  1.00  0.00           H  
ATOM   4218 1HG  LYS G 255     -16.367  -0.266   7.975  1.00  0.00           H  
ATOM   4219 2HG  LYS G 255     -16.254   1.317   7.188  1.00  0.00           H  
ATOM   4220 1HD  LYS G 255     -16.715   0.115   4.982  1.00  0.00           H  
ATOM   4221 2HD  LYS G 255     -17.093  -1.321   5.945  1.00  0.00           H  
ATOM   4222 1HE  LYS G 255     -18.544   1.330   5.884  1.00  0.00           H  
ATOM   4223 2HE  LYS G 255     -19.170  -0.292   5.543  1.00  0.00           H  
ATOM   4224 1HZ  LYS G 255     -19.859   0.481   7.696  1.00  0.00           H  
ATOM   4225 2HZ  LYS G 255     -18.865  -0.830   7.861  1.00  0.00           H  
ATOM   4226 3HZ  LYS G 255     -18.296   0.682   8.178  1.00  0.00           H  
ATOM   4227  N   PHE G 256     -11.986  -1.633   6.602  1.00  0.00           N  
ATOM   4228  CA  PHE G 256     -10.591  -1.693   6.176  1.00  0.00           C  
ATOM   4229  C   PHE G 256     -10.289  -2.876   5.278  1.00  0.00           C  
ATOM   4230  O   PHE G 256      -9.764  -2.702   4.176  1.00  0.00           O  
ATOM   4231  CB  PHE G 256      -9.672  -1.749   7.397  1.00  0.00           C  
ATOM   4232  CG  PHE G 256      -8.215  -1.882   7.054  1.00  0.00           C  
ATOM   4233  CD1 PHE G 256      -7.485  -0.784   6.625  1.00  0.00           C  
ATOM   4234  CD2 PHE G 256      -7.572  -3.106   7.160  1.00  0.00           C  
ATOM   4235  CE1 PHE G 256      -6.145  -0.906   6.309  1.00  0.00           C  
ATOM   4236  CE2 PHE G 256      -6.233  -3.231   6.846  1.00  0.00           C  
ATOM   4237  CZ  PHE G 256      -5.519  -2.129   6.420  1.00  0.00           C  
ATOM   4238  H   PHE G 256     -12.173  -1.506   7.590  1.00  0.00           H  
ATOM   4239  HA  PHE G 256     -10.366  -0.781   5.621  1.00  0.00           H  
ATOM   4240 1HB  PHE G 256      -9.800  -0.844   7.990  1.00  0.00           H  
ATOM   4241 2HB  PHE G 256      -9.952  -2.593   8.025  1.00  0.00           H  
ATOM   4242  HD1 PHE G 256      -7.980   0.184   6.539  1.00  0.00           H  
ATOM   4243  HD2 PHE G 256      -8.136  -3.977   7.496  1.00  0.00           H  
ATOM   4244  HE1 PHE G 256      -5.584  -0.034   5.973  1.00  0.00           H  
ATOM   4245  HE2 PHE G 256      -5.739  -4.199   6.933  1.00  0.00           H  
ATOM   4246  HZ  PHE G 256      -4.463  -2.226   6.170  1.00  0.00           H  
ATOM   4247  N   ILE G 257     -10.570  -4.077   5.778  1.00  0.00           N  
ATOM   4248  CA  ILE G 257     -10.189  -5.302   5.084  1.00  0.00           C  
ATOM   4249  C   ILE G 257     -10.879  -5.423   3.735  1.00  0.00           C  
ATOM   4250  O   ILE G 257     -10.248  -5.781   2.736  1.00  0.00           O  
ATOM   4251  CB  ILE G 257     -10.521  -6.539   5.938  1.00  0.00           C  
ATOM   4252  CG1 ILE G 257      -9.630  -6.584   7.182  1.00  0.00           C  
ATOM   4253  CG2 ILE G 257     -10.360  -7.810   5.119  1.00  0.00           C  
ATOM   4254  CD1 ILE G 257     -10.068  -7.600   8.212  1.00  0.00           C  
ATOM   4255  H   ILE G 257     -11.031  -4.139   6.681  1.00  0.00           H  
ATOM   4256  HA  ILE G 257      -9.114  -5.280   4.915  1.00  0.00           H  
ATOM   4257  HB  ILE G 257     -11.550  -6.473   6.290  1.00  0.00           H  
ATOM   4258 1HG1 ILE G 257      -8.606  -6.816   6.888  1.00  0.00           H  
ATOM   4259 2HG1 ILE G 257      -9.618  -5.603   7.657  1.00  0.00           H  
ATOM   4260 1HG2 ILE G 257     -10.598  -8.675   5.738  1.00  0.00           H  
ATOM   4261 2HG2 ILE G 257     -11.035  -7.779   4.264  1.00  0.00           H  
ATOM   4262 3HG2 ILE G 257      -9.332  -7.888   4.766  1.00  0.00           H  
ATOM   4263 1HD1 ILE G 257      -9.388  -7.572   9.064  1.00  0.00           H  
ATOM   4264 2HD1 ILE G 257     -11.079  -7.366   8.547  1.00  0.00           H  
ATOM   4265 3HD1 ILE G 257     -10.054  -8.595   7.769  1.00  0.00           H  
ATOM   4266  N   LYS G 258     -12.178  -5.129   3.724  1.00  0.00           N  
ATOM   4267  CA  LYS G 258     -12.986  -5.178   2.519  1.00  0.00           C  
ATOM   4268  C   LYS G 258     -12.449  -4.228   1.468  1.00  0.00           C  
ATOM   4269  O   LYS G 258     -12.287  -4.611   0.309  1.00  0.00           O  
ATOM   4270  CB  LYS G 258     -14.437  -4.825   2.839  1.00  0.00           C  
ATOM   4271  CG  LYS G 258     -15.167  -5.857   3.685  1.00  0.00           C  
ATOM   4272  CD  LYS G 258     -16.601  -5.426   3.958  1.00  0.00           C  
ATOM   4273  CE  LYS G 258     -17.309  -6.406   4.881  1.00  0.00           C  
ATOM   4274  NZ  LYS G 258     -18.658  -5.920   5.271  1.00  0.00           N  
ATOM   4275  H   LYS G 258     -12.622  -4.855   4.589  1.00  0.00           H  
ATOM   4276  HA  LYS G 258     -12.947  -6.189   2.112  1.00  0.00           H  
ATOM   4277 1HB  LYS G 258     -14.472  -3.874   3.372  1.00  0.00           H  
ATOM   4278 2HB  LYS G 258     -14.995  -4.701   1.911  1.00  0.00           H  
ATOM   4279 1HG  LYS G 258     -15.175  -6.816   3.167  1.00  0.00           H  
ATOM   4280 2HG  LYS G 258     -14.648  -5.980   4.635  1.00  0.00           H  
ATOM   4281 1HD  LYS G 258     -16.607  -4.437   4.419  1.00  0.00           H  
ATOM   4282 2HD  LYS G 258     -17.149  -5.372   3.018  1.00  0.00           H  
ATOM   4283 1HE  LYS G 258     -17.412  -7.364   4.374  1.00  0.00           H  
ATOM   4284 2HE  LYS G 258     -16.711  -6.548   5.782  1.00  0.00           H  
ATOM   4285 1HZ  LYS G 258     -19.097  -6.592   5.882  1.00  0.00           H  
ATOM   4286 2HZ  LYS G 258     -18.565  -5.037   5.760  1.00  0.00           H  
ATOM   4287 3HZ  LYS G 258     -19.226  -5.791   4.447  1.00  0.00           H  
ATOM   4288  N   ALA G 259     -12.175  -2.994   1.888  1.00  0.00           N  
ATOM   4289  CA  ALA G 259     -11.658  -1.955   1.015  1.00  0.00           C  
ATOM   4290  C   ALA G 259     -10.339  -2.363   0.378  1.00  0.00           C  
ATOM   4291  O   ALA G 259     -10.149  -2.181  -0.824  1.00  0.00           O  
ATOM   4292  CB  ALA G 259     -11.485  -0.669   1.801  1.00  0.00           C  
ATOM   4293  H   ALA G 259     -12.342  -2.751   2.857  1.00  0.00           H  
ATOM   4294  HA  ALA G 259     -12.382  -1.791   0.217  1.00  0.00           H  
ATOM   4295 1HB  ALA G 259     -11.128   0.111   1.137  1.00  0.00           H  
ATOM   4296 2HB  ALA G 259     -12.444  -0.374   2.228  1.00  0.00           H  
ATOM   4297 3HB  ALA G 259     -10.765  -0.825   2.602  1.00  0.00           H  
ATOM   4298  N   MET G 260      -9.439  -2.926   1.182  1.00  0.00           N  
ATOM   4299  CA  MET G 260      -8.154  -3.408   0.693  1.00  0.00           C  
ATOM   4300  C   MET G 260      -8.327  -4.421  -0.436  1.00  0.00           C  
ATOM   4301  O   MET G 260      -7.693  -4.299  -1.489  1.00  0.00           O  
ATOM   4302  CB  MET G 260      -7.354  -4.021   1.841  1.00  0.00           C  
ATOM   4303  CG  MET G 260      -6.852  -3.015   2.867  1.00  0.00           C  
ATOM   4304  SD  MET G 260      -5.690  -1.827   2.165  1.00  0.00           S  
ATOM   4305  CE  MET G 260      -4.291  -2.889   1.815  1.00  0.00           C  
ATOM   4306  H   MET G 260      -9.645  -3.021   2.170  1.00  0.00           H  
ATOM   4307  HA  MET G 260      -7.596  -2.560   0.296  1.00  0.00           H  
ATOM   4308 1HB  MET G 260      -7.970  -4.752   2.363  1.00  0.00           H  
ATOM   4309 2HB  MET G 260      -6.488  -4.550   1.439  1.00  0.00           H  
ATOM   4310 1HG  MET G 260      -7.697  -2.467   3.282  1.00  0.00           H  
ATOM   4311 2HG  MET G 260      -6.355  -3.543   3.681  1.00  0.00           H  
ATOM   4312 1HE  MET G 260      -3.487  -2.298   1.375  1.00  0.00           H  
ATOM   4313 2HE  MET G 260      -3.941  -3.347   2.741  1.00  0.00           H  
ATOM   4314 3HE  MET G 260      -4.593  -3.669   1.115  1.00  0.00           H  
ATOM   4315  N   ALA G 261      -9.192  -5.411  -0.205  1.00  0.00           N  
ATOM   4316  CA  ALA G 261      -9.482  -6.443  -1.194  1.00  0.00           C  
ATOM   4317  C   ALA G 261     -10.054  -5.846  -2.479  1.00  0.00           C  
ATOM   4318  O   ALA G 261      -9.651  -6.238  -3.578  1.00  0.00           O  
ATOM   4319  CB  ALA G 261     -10.452  -7.458  -0.613  1.00  0.00           C  
ATOM   4320  H   ALA G 261      -9.663  -5.457   0.693  1.00  0.00           H  
ATOM   4321  HA  ALA G 261      -8.547  -6.944  -1.444  1.00  0.00           H  
ATOM   4322 1HB  ALA G 261     -10.640  -8.243  -1.346  1.00  0.00           H  
ATOM   4323 2HB  ALA G 261     -10.020  -7.898   0.286  1.00  0.00           H  
ATOM   4324 3HB  ALA G 261     -11.389  -6.966  -0.361  1.00  0.00           H  
ATOM   4325  N   LYS G 262     -10.993  -4.908  -2.331  1.00  0.00           N  
ATOM   4326  CA  LYS G 262     -11.623  -4.243  -3.464  1.00  0.00           C  
ATOM   4327  C   LYS G 262     -10.605  -3.528  -4.337  1.00  0.00           C  
ATOM   4328  O   LYS G 262     -10.593  -3.713  -5.558  1.00  0.00           O  
ATOM   4329  CB  LYS G 262     -12.680  -3.250  -2.976  1.00  0.00           C  
ATOM   4330  CG  LYS G 262     -13.928  -3.896  -2.391  1.00  0.00           C  
ATOM   4331  CD  LYS G 262     -14.920  -2.847  -1.910  1.00  0.00           C  
ATOM   4332  CE  LYS G 262     -16.160  -3.492  -1.309  1.00  0.00           C  
ATOM   4333  NZ  LYS G 262     -17.123  -2.478  -0.799  1.00  0.00           N  
ATOM   4334  H   LYS G 262     -11.291  -4.651  -1.398  1.00  0.00           H  
ATOM   4335  HA  LYS G 262     -12.119  -4.997  -4.075  1.00  0.00           H  
ATOM   4336 1HB  LYS G 262     -12.247  -2.604  -2.211  1.00  0.00           H  
ATOM   4337 2HB  LYS G 262     -12.990  -2.613  -3.805  1.00  0.00           H  
ATOM   4338 1HG  LYS G 262     -14.407  -4.516  -3.150  1.00  0.00           H  
ATOM   4339 2HG  LYS G 262     -13.649  -4.532  -1.551  1.00  0.00           H  
ATOM   4340 1HD  LYS G 262     -14.446  -2.217  -1.156  1.00  0.00           H  
ATOM   4341 2HD  LYS G 262     -15.219  -2.218  -2.748  1.00  0.00           H  
ATOM   4342 1HE  LYS G 262     -16.657  -4.099  -2.064  1.00  0.00           H  
ATOM   4343 2HE  LYS G 262     -15.869  -4.143  -0.485  1.00  0.00           H  
ATOM   4344 1HZ  LYS G 262     -17.929  -2.944  -0.409  1.00  0.00           H  
ATOM   4345 2HZ  LYS G 262     -16.678  -1.920  -0.083  1.00  0.00           H  
ATOM   4346 3HZ  LYS G 262     -17.415  -1.879  -1.558  1.00  0.00           H  
ATOM   4347  N   ALA G 263      -9.748  -2.729  -3.700  1.00  0.00           N  
ATOM   4348  CA  ALA G 263      -8.713  -1.969  -4.388  1.00  0.00           C  
ATOM   4349  C   ALA G 263      -7.798  -2.881  -5.197  1.00  0.00           C  
ATOM   4350  O   ALA G 263      -7.479  -2.573  -6.349  1.00  0.00           O  
ATOM   4351  CB  ALA G 263      -7.902  -1.170  -3.380  1.00  0.00           C  
ATOM   4352  H   ALA G 263      -9.825  -2.631  -2.696  1.00  0.00           H  
ATOM   4353  HA  ALA G 263      -9.201  -1.283  -5.078  1.00  0.00           H  
ATOM   4354 1HB  ALA G 263      -7.148  -0.582  -3.903  1.00  0.00           H  
ATOM   4355 2HB  ALA G 263      -8.564  -0.503  -2.828  1.00  0.00           H  
ATOM   4356 3HB  ALA G 263      -7.413  -1.850  -2.685  1.00  0.00           H  
ATOM   4357  N   ALA G 264      -7.398  -4.008  -4.598  1.00  0.00           N  
ATOM   4358  CA  ALA G 264      -6.586  -5.007  -5.286  1.00  0.00           C  
ATOM   4359  C   ALA G 264      -7.271  -5.505  -6.552  1.00  0.00           C  
ATOM   4360  O   ALA G 264      -6.655  -5.540  -7.621  1.00  0.00           O  
ATOM   4361  CB  ALA G 264      -6.301  -6.178  -4.362  1.00  0.00           C  
ATOM   4362  H   ALA G 264      -7.663  -4.182  -3.634  1.00  0.00           H  
ATOM   4363  HA  ALA G 264      -5.645  -4.539  -5.571  1.00  0.00           H  
ATOM   4364 1HB  ALA G 264      -5.670  -6.901  -4.877  1.00  0.00           H  
ATOM   4365 2HB  ALA G 264      -5.790  -5.817  -3.471  1.00  0.00           H  
ATOM   4366 3HB  ALA G 264      -7.235  -6.654  -4.073  1.00  0.00           H  
ATOM   4367  N   SER G 265      -8.543  -5.893  -6.423  1.00  0.00           N  
ATOM   4368  CA  SER G 265      -9.305  -6.429  -7.545  1.00  0.00           C  
ATOM   4369  C   SER G 265      -9.403  -5.428  -8.686  1.00  0.00           C  
ATOM   4370  O   SER G 265      -9.282  -5.801  -9.856  1.00  0.00           O  
ATOM   4371  CB  SER G 265     -10.697  -6.821  -7.088  1.00  0.00           C  
ATOM   4372  OG  SER G 265     -10.647  -7.889  -6.183  1.00  0.00           O  
ATOM   4373  H   SER G 265      -8.990  -5.842  -5.513  1.00  0.00           H  
ATOM   4374  HA  SER G 265      -8.799  -7.321  -7.913  1.00  0.00           H  
ATOM   4375 1HB  SER G 265     -11.180  -5.965  -6.617  1.00  0.00           H  
ATOM   4376 2HB  SER G 265     -11.298  -7.101  -7.952  1.00  0.00           H  
ATOM   4377  HG  SER G 265     -10.417  -7.506  -5.334  1.00  0.00           H  
ATOM   4378  N   ALA G 266      -9.612  -4.159  -8.332  1.00  0.00           N  
ATOM   4379  CA  ALA G 266      -9.724  -3.084  -9.303  1.00  0.00           C  
ATOM   4380  C   ALA G 266      -8.447  -2.935 -10.105  1.00  0.00           C  
ATOM   4381  O   ALA G 266      -8.492  -2.935 -11.335  1.00  0.00           O  
ATOM   4382  CB  ALA G 266     -10.059  -1.780  -8.604  1.00  0.00           C  
ATOM   4383  H   ALA G 266      -9.717  -3.933  -7.351  1.00  0.00           H  
ATOM   4384  HA  ALA G 266     -10.528  -3.335  -9.991  1.00  0.00           H  
ATOM   4385 1HB  ALA G 266     -10.167  -0.988  -9.344  1.00  0.00           H  
ATOM   4386 2HB  ALA G 266     -10.992  -1.894  -8.053  1.00  0.00           H  
ATOM   4387 3HB  ALA G 266      -9.259  -1.523  -7.912  1.00  0.00           H  
ATOM   4388  N   HIS G 267      -7.316  -2.808  -9.406  1.00  0.00           N  
ATOM   4389  CA  HIS G 267      -6.017  -2.647 -10.053  1.00  0.00           C  
ATOM   4390  C   HIS G 267      -5.719  -3.787 -11.009  1.00  0.00           C  
ATOM   4391  O   HIS G 267      -5.300  -3.552 -12.143  1.00  0.00           O  
ATOM   4392  CB  HIS G 267      -4.894  -2.561  -9.015  1.00  0.00           C  
ATOM   4393  CG  HIS G 267      -3.516  -2.620  -9.614  1.00  0.00           C  
ATOM   4394  ND1 HIS G 267      -2.953  -1.561 -10.301  1.00  0.00           N  
ATOM   4395  CD2 HIS G 267      -2.591  -3.612  -9.628  1.00  0.00           C  
ATOM   4396  CE1 HIS G 267      -1.743  -1.905 -10.712  1.00  0.00           C  
ATOM   4397  NE2 HIS G 267      -1.496  -3.140 -10.313  1.00  0.00           N  
ATOM   4398  H   HIS G 267      -7.356  -2.814  -8.393  1.00  0.00           H  
ATOM   4399  HA  HIS G 267      -6.012  -1.724 -10.631  1.00  0.00           H  
ATOM   4400 1HB  HIS G 267      -4.985  -1.628  -8.458  1.00  0.00           H  
ATOM   4401 2HB  HIS G 267      -4.993  -3.379  -8.301  1.00  0.00           H  
ATOM   4402  HD1 HIS G 267      -3.245  -0.602 -10.252  1.00  0.00           H  
ATOM   4403  HD2 HIS G 267      -2.584  -4.622  -9.220  1.00  0.00           H  
ATOM   4404  HE1 HIS G 267      -1.132  -1.202 -11.278  1.00  0.00           H  
ATOM   4405  N   ALA G 268      -5.920  -5.017 -10.536  1.00  0.00           N  
ATOM   4406  CA  ALA G 268      -5.652  -6.211 -11.323  1.00  0.00           C  
ATOM   4407  C   ALA G 268      -6.445  -6.210 -12.621  1.00  0.00           C  
ATOM   4408  O   ALA G 268      -5.890  -6.480 -13.690  1.00  0.00           O  
ATOM   4409  CB  ALA G 268      -5.981  -7.446 -10.512  1.00  0.00           C  
ATOM   4410  H   ALA G 268      -6.263  -5.135  -9.590  1.00  0.00           H  
ATOM   4411  HA  ALA G 268      -4.591  -6.219 -11.575  1.00  0.00           H  
ATOM   4412 1HB  ALA G 268      -5.751  -8.332 -11.101  1.00  0.00           H  
ATOM   4413 2HB  ALA G 268      -5.388  -7.451  -9.597  1.00  0.00           H  
ATOM   4414 3HB  ALA G 268      -7.040  -7.442 -10.258  1.00  0.00           H  
ATOM   4415  N   GLU G 269      -7.739  -5.905 -12.521  1.00  0.00           N  
ATOM   4416  CA  GLU G 269      -8.603  -5.839 -13.685  1.00  0.00           C  
ATOM   4417  C   GLU G 269      -8.184  -4.757 -14.659  1.00  0.00           C  
ATOM   4418  O   GLU G 269      -8.144  -5.003 -15.861  1.00  0.00           O  
ATOM   4419  CB  GLU G 269     -10.052  -5.603 -13.252  1.00  0.00           C  
ATOM   4420  CG  GLU G 269     -10.694  -6.784 -12.538  1.00  0.00           C  
ATOM   4421  CD  GLU G 269     -10.851  -7.988 -13.424  1.00  0.00           C  
ATOM   4422  OE1 GLU G 269     -10.615  -7.870 -14.602  1.00  0.00           O  
ATOM   4423  OE2 GLU G 269     -11.208  -9.028 -12.922  1.00  0.00           O  
ATOM   4424  H   GLU G 269      -8.145  -5.715 -11.611  1.00  0.00           H  
ATOM   4425  HA  GLU G 269      -8.542  -6.796 -14.205  1.00  0.00           H  
ATOM   4426 1HB  GLU G 269     -10.096  -4.744 -12.583  1.00  0.00           H  
ATOM   4427 2HB  GLU G 269     -10.660  -5.369 -14.126  1.00  0.00           H  
ATOM   4428 1HG  GLU G 269     -10.079  -7.056 -11.681  1.00  0.00           H  
ATOM   4429 2HG  GLU G 269     -11.673  -6.482 -12.167  1.00  0.00           H  
ATOM   4430  N   LEU G 270      -7.864  -3.571 -14.144  1.00  0.00           N  
ATOM   4431  CA  LEU G 270      -7.431  -2.459 -14.982  1.00  0.00           C  
ATOM   4432  C   LEU G 270      -6.189  -2.819 -15.789  1.00  0.00           C  
ATOM   4433  O   LEU G 270      -6.114  -2.515 -16.983  1.00  0.00           O  
ATOM   4434  CB  LEU G 270      -7.145  -1.227 -14.115  1.00  0.00           C  
ATOM   4435  CG  LEU G 270      -8.371  -0.564 -13.475  1.00  0.00           C  
ATOM   4436  CD1 LEU G 270      -7.916   0.518 -12.504  1.00  0.00           C  
ATOM   4437  CD2 LEU G 270      -9.260   0.017 -14.564  1.00  0.00           C  
ATOM   4438  H   LEU G 270      -7.930  -3.426 -13.145  1.00  0.00           H  
ATOM   4439  HA  LEU G 270      -8.234  -2.220 -15.677  1.00  0.00           H  
ATOM   4440 1HB  LEU G 270      -6.468  -1.516 -13.312  1.00  0.00           H  
ATOM   4441 2HB  LEU G 270      -6.646  -0.478 -14.729  1.00  0.00           H  
ATOM   4442  HG  LEU G 270      -8.932  -1.307 -12.907  1.00  0.00           H  
ATOM   4443 1HD1 LEU G 270      -8.788   0.988 -12.049  1.00  0.00           H  
ATOM   4444 2HD1 LEU G 270      -7.298   0.071 -11.725  1.00  0.00           H  
ATOM   4445 3HD1 LEU G 270      -7.338   1.268 -13.041  1.00  0.00           H  
ATOM   4446 1HD2 LEU G 270     -10.133   0.488 -14.109  1.00  0.00           H  
ATOM   4447 2HD2 LEU G 270      -8.701   0.762 -15.131  1.00  0.00           H  
ATOM   4448 3HD2 LEU G 270      -9.586  -0.780 -15.232  1.00  0.00           H  
ATOM   4449  N   MET G 271      -5.235  -3.494 -15.141  1.00  0.00           N  
ATOM   4450  CA  MET G 271      -4.043  -3.994 -15.813  1.00  0.00           C  
ATOM   4451  C   MET G 271      -4.401  -4.944 -16.947  1.00  0.00           C  
ATOM   4452  O   MET G 271      -3.906  -4.787 -18.066  1.00  0.00           O  
ATOM   4453  CB  MET G 271      -3.124  -4.686 -14.809  1.00  0.00           C  
ATOM   4454  CG  MET G 271      -2.457  -3.748 -13.814  1.00  0.00           C  
ATOM   4455  SD  MET G 271      -1.350  -2.565 -14.607  1.00  0.00           S  
ATOM   4456  CE  MET G 271      -0.047  -3.652 -15.179  1.00  0.00           C  
ATOM   4457  H   MET G 271      -5.342  -3.675 -14.149  1.00  0.00           H  
ATOM   4458  HA  MET G 271      -3.510  -3.147 -16.246  1.00  0.00           H  
ATOM   4459 1HB  MET G 271      -3.692  -5.423 -14.244  1.00  0.00           H  
ATOM   4460 2HB  MET G 271      -2.337  -5.220 -15.344  1.00  0.00           H  
ATOM   4461 1HG  MET G 271      -3.220  -3.193 -13.269  1.00  0.00           H  
ATOM   4462 2HG  MET G 271      -1.880  -4.329 -13.095  1.00  0.00           H  
ATOM   4463 1HE  MET G 271       0.716  -3.067 -15.693  1.00  0.00           H  
ATOM   4464 2HE  MET G 271       0.400  -4.164 -14.326  1.00  0.00           H  
ATOM   4465 3HE  MET G 271      -0.463  -4.389 -15.867  1.00  0.00           H  
ATOM   4466  N   ARG G 272      -5.263  -5.923 -16.650  1.00  0.00           N  
ATOM   4467  CA  ARG G 272      -5.697  -6.899 -17.643  1.00  0.00           C  
ATOM   4468  C   ARG G 272      -6.348  -6.243 -18.851  1.00  0.00           C  
ATOM   4469  O   ARG G 272      -6.046  -6.611 -19.986  1.00  0.00           O  
ATOM   4470  CB  ARG G 272      -6.678  -7.883 -17.023  1.00  0.00           C  
ATOM   4471  CG  ARG G 272      -7.169  -8.973 -17.962  1.00  0.00           C  
ATOM   4472  CD  ARG G 272      -8.173  -9.850 -17.307  1.00  0.00           C  
ATOM   4473  NE  ARG G 272      -9.376  -9.119 -16.942  1.00  0.00           N  
ATOM   4474  CZ  ARG G 272     -10.363  -8.794 -17.800  1.00  0.00           C  
ATOM   4475  NH1 ARG G 272     -10.275  -9.140 -19.065  1.00  0.00           N  
ATOM   4476  NH2 ARG G 272     -11.419  -8.126 -17.370  1.00  0.00           N  
ATOM   4477  H   ARG G 272      -5.619  -6.004 -15.704  1.00  0.00           H  
ATOM   4478  HA  ARG G 272      -4.819  -7.448 -17.984  1.00  0.00           H  
ATOM   4479 1HB  ARG G 272      -6.213  -8.369 -16.167  1.00  0.00           H  
ATOM   4480 2HB  ARG G 272      -7.552  -7.343 -16.658  1.00  0.00           H  
ATOM   4481 1HG  ARG G 272      -7.631  -8.518 -18.838  1.00  0.00           H  
ATOM   4482 2HG  ARG G 272      -6.327  -9.591 -18.275  1.00  0.00           H  
ATOM   4483 1HD  ARG G 272      -8.455 -10.652 -17.989  1.00  0.00           H  
ATOM   4484 2HD  ARG G 272      -7.747 -10.278 -16.401  1.00  0.00           H  
ATOM   4485  HE  ARG G 272      -9.480  -8.836 -15.977  1.00  0.00           H  
ATOM   4486 1HH1 ARG G 272      -9.468  -9.651 -19.394  1.00  0.00           H  
ATOM   4487 2HH1 ARG G 272     -11.015  -8.896 -19.708  1.00  0.00           H  
ATOM   4488 1HH2 ARG G 272     -11.487  -7.859 -16.397  1.00  0.00           H  
ATOM   4489 2HH2 ARG G 272     -12.158  -7.882 -18.012  1.00  0.00           H  
ATOM   4490  N   ILE G 273      -7.241  -5.285 -18.598  1.00  0.00           N  
ATOM   4491  CA  ILE G 273      -7.948  -4.566 -19.650  1.00  0.00           C  
ATOM   4492  C   ILE G 273      -6.995  -3.836 -20.571  1.00  0.00           C  
ATOM   4493  O   ILE G 273      -7.135  -3.909 -21.791  1.00  0.00           O  
ATOM   4494  CB  ILE G 273      -8.944  -3.557 -19.049  1.00  0.00           C  
ATOM   4495  CG1 ILE G 273     -10.089  -4.291 -18.347  1.00  0.00           C  
ATOM   4496  CG2 ILE G 273      -9.484  -2.634 -20.132  1.00  0.00           C  
ATOM   4497  CD1 ILE G 273     -10.955  -3.395 -17.491  1.00  0.00           C  
ATOM   4498  H   ILE G 273      -7.447  -5.051 -17.636  1.00  0.00           H  
ATOM   4499  HA  ILE G 273      -8.511  -5.287 -20.241  1.00  0.00           H  
ATOM   4500  HB  ILE G 273      -8.442  -2.957 -18.291  1.00  0.00           H  
ATOM   4501 1HG1 ILE G 273     -10.725  -4.771 -19.091  1.00  0.00           H  
ATOM   4502 2HG1 ILE G 273      -9.682  -5.077 -17.711  1.00  0.00           H  
ATOM   4503 1HG2 ILE G 273     -10.187  -1.928 -19.690  1.00  0.00           H  
ATOM   4504 2HG2 ILE G 273      -8.659  -2.088 -20.588  1.00  0.00           H  
ATOM   4505 3HG2 ILE G 273      -9.993  -3.225 -20.893  1.00  0.00           H  
ATOM   4506 1HD1 ILE G 273     -11.744  -3.987 -17.026  1.00  0.00           H  
ATOM   4507 2HD1 ILE G 273     -10.345  -2.931 -16.716  1.00  0.00           H  
ATOM   4508 3HD1 ILE G 273     -11.403  -2.620 -18.113  1.00  0.00           H  
ATOM   4509  N   ASN G 274      -6.032  -3.128 -19.982  1.00  0.00           N  
ATOM   4510  CA  ASN G 274      -5.023  -2.409 -20.743  1.00  0.00           C  
ATOM   4511  C   ASN G 274      -4.239  -3.348 -21.652  1.00  0.00           C  
ATOM   4512  O   ASN G 274      -4.035  -3.041 -22.829  1.00  0.00           O  
ATOM   4513  CB  ASN G 274      -4.097  -1.665 -19.804  1.00  0.00           C  
ATOM   4514  CG  ASN G 274      -3.147  -0.741 -20.514  1.00  0.00           C  
ATOM   4515  OD1 ASN G 274      -3.400   0.464 -20.633  1.00  0.00           O  
ATOM   4516  ND2 ASN G 274      -2.057  -1.279 -21.001  1.00  0.00           N  
ATOM   4517  H   ASN G 274      -5.995  -3.083 -18.969  1.00  0.00           H  
ATOM   4518  HA  ASN G 274      -5.526  -1.683 -21.383  1.00  0.00           H  
ATOM   4519 1HB  ASN G 274      -4.693  -1.079 -19.102  1.00  0.00           H  
ATOM   4520 2HB  ASN G 274      -3.519  -2.381 -19.220  1.00  0.00           H  
ATOM   4521 1HD2 ASN G 274      -1.403  -0.708 -21.502  1.00  0.00           H  
ATOM   4522 2HD2 ASN G 274      -1.874  -2.256 -20.879  1.00  0.00           H  
ATOM   4523  N   SER G 275      -3.818  -4.494 -21.106  1.00  0.00           N  
ATOM   4524  CA  SER G 275      -3.116  -5.510 -21.881  1.00  0.00           C  
ATOM   4525  C   SER G 275      -3.973  -6.046 -23.021  1.00  0.00           C  
ATOM   4526  O   SER G 275      -3.484  -6.205 -24.141  1.00  0.00           O  
ATOM   4527  CB  SER G 275      -2.697  -6.653 -20.976  1.00  0.00           C  
ATOM   4528  OG  SER G 275      -1.743  -6.230 -20.042  1.00  0.00           O  
ATOM   4529  H   SER G 275      -3.992  -4.670 -20.123  1.00  0.00           H  
ATOM   4530  HA  SER G 275      -2.222  -5.057 -22.311  1.00  0.00           H  
ATOM   4531 1HB  SER G 275      -3.571  -7.044 -20.456  1.00  0.00           H  
ATOM   4532 2HB  SER G 275      -2.286  -7.462 -21.579  1.00  0.00           H  
ATOM   4533  HG  SER G 275      -2.233  -5.786 -19.346  1.00  0.00           H  
ATOM   4534  N   GLU G 276      -5.248  -6.316 -22.733  1.00  0.00           N  
ATOM   4535  CA  GLU G 276      -6.187  -6.795 -23.737  1.00  0.00           C  
ATOM   4536  C   GLU G 276      -6.331  -5.805 -24.880  1.00  0.00           C  
ATOM   4537  O   GLU G 276      -6.289  -6.201 -26.042  1.00  0.00           O  
ATOM   4538  CB  GLU G 276      -7.558  -7.067 -23.112  1.00  0.00           C  
ATOM   4539  CG  GLU G 276      -8.582  -7.614 -24.097  1.00  0.00           C  
ATOM   4540  CD  GLU G 276      -9.918  -7.935 -23.473  1.00  0.00           C  
ATOM   4541  OE1 GLU G 276      -9.968  -8.221 -22.297  1.00  0.00           O  
ATOM   4542  OE2 GLU G 276     -10.894  -7.896 -24.190  1.00  0.00           O  
ATOM   4543  H   GLU G 276      -5.580  -6.190 -21.787  1.00  0.00           H  
ATOM   4544  HA  GLU G 276      -5.804  -7.730 -24.146  1.00  0.00           H  
ATOM   4545 1HB  GLU G 276      -7.451  -7.785 -22.300  1.00  0.00           H  
ATOM   4546 2HB  GLU G 276      -7.958  -6.147 -22.688  1.00  0.00           H  
ATOM   4547 1HG  GLU G 276      -8.728  -6.876 -24.884  1.00  0.00           H  
ATOM   4548 2HG  GLU G 276      -8.177  -8.515 -24.556  1.00  0.00           H  
ATOM   4549  N   LEU G 277      -6.485  -4.526 -24.544  1.00  0.00           N  
ATOM   4550  CA  LEU G 277      -6.571  -3.461 -25.534  1.00  0.00           C  
ATOM   4551  C   LEU G 277      -5.309  -3.362 -26.382  1.00  0.00           C  
ATOM   4552  O   LEU G 277      -5.391  -3.187 -27.597  1.00  0.00           O  
ATOM   4553  CB  LEU G 277      -6.827  -2.119 -24.836  1.00  0.00           C  
ATOM   4554  CG  LEU G 277      -6.962  -0.904 -25.762  1.00  0.00           C  
ATOM   4555  CD1 LEU G 277      -8.133  -1.115 -26.711  1.00  0.00           C  
ATOM   4556  CD2 LEU G 277      -7.155   0.353 -24.926  1.00  0.00           C  
ATOM   4557  H   LEU G 277      -6.541  -4.277 -23.566  1.00  0.00           H  
ATOM   4558  HA  LEU G 277      -7.409  -3.678 -26.195  1.00  0.00           H  
ATOM   4559 1HB  LEU G 277      -7.746  -2.198 -24.258  1.00  0.00           H  
ATOM   4560 2HB  LEU G 277      -6.005  -1.923 -24.148  1.00  0.00           H  
ATOM   4561  HG  LEU G 277      -6.058  -0.803 -26.365  1.00  0.00           H  
ATOM   4562 1HD1 LEU G 277      -8.229  -0.251 -27.369  1.00  0.00           H  
ATOM   4563 2HD1 LEU G 277      -7.960  -2.009 -27.310  1.00  0.00           H  
ATOM   4564 3HD1 LEU G 277      -9.050  -1.235 -26.136  1.00  0.00           H  
ATOM   4565 1HD2 LEU G 277      -7.250   1.217 -25.584  1.00  0.00           H  
ATOM   4566 2HD2 LEU G 277      -8.059   0.254 -24.324  1.00  0.00           H  
ATOM   4567 3HD2 LEU G 277      -6.295   0.489 -24.270  1.00  0.00           H  
ATOM   4568  N   VAL G 278      -4.142  -3.492 -25.745  1.00  0.00           N  
ATOM   4569  CA  VAL G 278      -2.869  -3.498 -26.460  1.00  0.00           C  
ATOM   4570  C   VAL G 278      -2.805  -4.638 -27.476  1.00  0.00           C  
ATOM   4571  O   VAL G 278      -2.333  -4.446 -28.598  1.00  0.00           O  
ATOM   4572  CB  VAL G 278      -1.701  -3.635 -25.465  1.00  0.00           C  
ATOM   4573  CG1 VAL G 278      -0.391  -3.853 -26.208  1.00  0.00           C  
ATOM   4574  CG2 VAL G 278      -1.622  -2.397 -24.586  1.00  0.00           C  
ATOM   4575  H   VAL G 278      -4.131  -3.588 -24.738  1.00  0.00           H  
ATOM   4576  HA  VAL G 278      -2.783  -2.558 -27.005  1.00  0.00           H  
ATOM   4577  HB  VAL G 278      -1.867  -4.514 -24.843  1.00  0.00           H  
ATOM   4578 1HG1 VAL G 278       0.423  -3.948 -25.490  1.00  0.00           H  
ATOM   4579 2HG1 VAL G 278      -0.458  -4.764 -26.803  1.00  0.00           H  
ATOM   4580 3HG1 VAL G 278      -0.199  -3.004 -26.864  1.00  0.00           H  
ATOM   4581 1HG2 VAL G 278      -0.795  -2.501 -23.884  1.00  0.00           H  
ATOM   4582 2HG2 VAL G 278      -1.462  -1.517 -25.209  1.00  0.00           H  
ATOM   4583 3HG2 VAL G 278      -2.555  -2.283 -24.032  1.00  0.00           H  
ATOM   4584  N   SER G 279      -3.306  -5.815 -27.093  1.00  0.00           N  
ATOM   4585  CA  SER G 279      -3.412  -6.943 -28.014  1.00  0.00           C  
ATOM   4586  C   SER G 279      -4.404  -6.674 -29.150  1.00  0.00           C  
ATOM   4587  O   SER G 279      -4.112  -6.958 -30.313  1.00  0.00           O  
ATOM   4588  CB  SER G 279      -3.830  -8.187 -27.255  1.00  0.00           C  
ATOM   4589  OG  SER G 279      -3.944  -9.286 -28.116  1.00  0.00           O  
ATOM   4590  H   SER G 279      -3.630  -5.930 -26.140  1.00  0.00           H  
ATOM   4591  HA  SER G 279      -2.430  -7.113 -28.457  1.00  0.00           H  
ATOM   4592 1HB  SER G 279      -3.096  -8.403 -26.479  1.00  0.00           H  
ATOM   4593 2HB  SER G 279      -4.784  -8.008 -26.761  1.00  0.00           H  
ATOM   4594  HG  SER G 279      -4.612  -9.047 -28.763  1.00  0.00           H  
ATOM   4595  N   ARG G 280      -5.577  -6.140 -28.806  1.00  0.00           N  
ATOM   4596  CA  ARG G 280      -6.645  -5.821 -29.789  1.00  0.00           C  
ATOM   4597  C   ARG G 280      -6.388  -4.805 -30.929  1.00  0.00           C  
ATOM   4598  O   ARG G 280      -6.345  -5.239 -32.090  1.00  0.00           O  
ATOM   4599  OXT ARG G 280      -6.923  -3.700 -30.781  1.00  0.00           O  
ATOM   4600  CB  ARG G 280      -7.864  -5.310 -29.020  1.00  0.00           C  
ATOM   4601  CG  ARG G 280      -8.667  -6.368 -28.286  1.00  0.00           C  
ATOM   4602  CD  ARG G 280      -9.825  -5.803 -27.564  1.00  0.00           C  
ATOM   4603  NE  ARG G 280     -10.631  -6.865 -26.989  1.00  0.00           N  
ATOM   4604  CZ  ARG G 280     -11.491  -7.662 -27.610  1.00  0.00           C  
ATOM   4605  NH1 ARG G 280     -11.749  -7.619 -28.908  1.00  0.00           N  
ATOM   4606  NH2 ARG G 280     -12.030  -8.505 -26.766  1.00  0.00           N  
ATOM   4607  H   ARG G 280      -5.771  -5.941 -27.837  1.00  0.00           H  
ATOM   4608  HA  ARG G 280      -6.921  -6.765 -30.256  1.00  0.00           H  
ATOM   4609 1HB  ARG G 280      -7.536  -4.579 -28.291  1.00  0.00           H  
ATOM   4610 2HB  ARG G 280      -8.537  -4.802 -29.709  1.00  0.00           H  
ATOM   4611 1HG  ARG G 280      -9.079  -7.051 -29.029  1.00  0.00           H  
ATOM   4612 2HG  ARG G 280      -8.057  -6.943 -27.602  1.00  0.00           H  
ATOM   4613 1HD  ARG G 280      -9.481  -5.161 -26.754  1.00  0.00           H  
ATOM   4614 2HD  ARG G 280     -10.444  -5.238 -28.250  1.00  0.00           H  
ATOM   4615  HE  ARG G 280     -10.609  -7.083 -25.965  1.00  0.00           H  
ATOM   4616 1HH1 ARG G 280     -11.284  -6.940 -29.494  1.00  0.00           H  
ATOM   4617 2HH1 ARG G 280     -12.413  -8.260 -29.311  1.00  0.00           H  
ATOM   4618 1HH2 ARG G 280     -11.680  -8.389 -25.764  1.00  0.00           H  
ATOM   4619 2HH2 ARG G 280     -12.700  -9.199 -27.047  1.00  0.00           H  
TER                                                                             
ATOM   4621  N   THR H 281      -2.046 -16.411  28.826  1.00  0.00           N  
ATOM   4622  CA  THR H 281      -2.620 -15.318  28.047  1.00  0.00           C  
ATOM   4623  C   THR H 281      -1.614 -14.735  27.058  1.00  0.00           C  
ATOM   4624  O   THR H 281      -1.802 -14.849  25.847  1.00  0.00           O  
ATOM   4625  CB  THR H 281      -3.138 -14.199  28.971  1.00  0.00           C  
ATOM   4626  OG1 THR H 281      -4.163 -14.720  29.828  1.00  0.00           O  
ATOM   4627  CG2 THR H 281      -3.704 -13.050  28.151  1.00  0.00           C  
ATOM   4628 1H   THR H 281      -2.781 -16.899  29.318  1.00  0.00           H  
ATOM   4629 2H   THR H 281      -1.583 -17.055  28.193  1.00  0.00           H  
ATOM   4630 3H   THR H 281      -1.377 -16.047  29.489  1.00  0.00           H  
ATOM   4631  HA  THR H 281      -3.461 -15.710  27.476  1.00  0.00           H  
ATOM   4632  HB  THR H 281      -2.320 -13.829  29.588  1.00  0.00           H  
ATOM   4633  HG1 THR H 281      -3.895 -14.618  30.745  1.00  0.00           H  
ATOM   4634 1HG2 THR H 281      -4.065 -12.269  28.820  1.00  0.00           H  
ATOM   4635 2HG2 THR H 281      -2.924 -12.644  27.506  1.00  0.00           H  
ATOM   4636 3HG2 THR H 281      -4.529 -13.412  27.538  1.00  0.00           H  
ATOM   4637  N   GLU H 282      -0.574 -14.089  27.586  1.00  0.00           N  
ATOM   4638  CA  GLU H 282       0.394 -13.341  26.786  1.00  0.00           C  
ATOM   4639  C   GLU H 282       1.101 -14.196  25.746  1.00  0.00           C  
ATOM   4640  O   GLU H 282       1.334 -13.740  24.627  1.00  0.00           O  
ATOM   4641  CB  GLU H 282       1.436 -12.692  27.700  1.00  0.00           C  
ATOM   4642  CG  GLU H 282       0.887 -11.594  28.599  1.00  0.00           C  
ATOM   4643  CD  GLU H 282       0.215 -12.129  29.833  1.00  0.00           C  
ATOM   4644  OE1 GLU H 282       0.190 -13.325  30.001  1.00  0.00           O  
ATOM   4645  OE2 GLU H 282      -0.274 -11.341  30.608  1.00  0.00           O  
ATOM   4646  H   GLU H 282      -0.471 -14.074  28.590  1.00  0.00           H  
ATOM   4647  HA  GLU H 282      -0.140 -12.550  26.260  1.00  0.00           H  
ATOM   4648 1HB  GLU H 282       1.884 -13.454  28.338  1.00  0.00           H  
ATOM   4649 2HB  GLU H 282       2.233 -12.262  27.094  1.00  0.00           H  
ATOM   4650 1HG  GLU H 282       1.706 -10.941  28.899  1.00  0.00           H  
ATOM   4651 2HG  GLU H 282       0.173 -10.998  28.032  1.00  0.00           H  
ATOM   4652  N   ASP H 283       1.457 -15.421  26.124  1.00  0.00           N  
ATOM   4653  CA  ASP H 283       2.170 -16.326  25.235  1.00  0.00           C  
ATOM   4654  C   ASP H 283       1.307 -16.740  24.057  1.00  0.00           C  
ATOM   4655  O   ASP H 283       1.795 -16.838  22.931  1.00  0.00           O  
ATOM   4656  CB  ASP H 283       2.632 -17.572  25.996  1.00  0.00           C  
ATOM   4657  CG  ASP H 283       3.769 -17.285  26.967  1.00  0.00           C  
ATOM   4658  OD1 ASP H 283       4.391 -16.257  26.836  1.00  0.00           O  
ATOM   4659  OD2 ASP H 283       4.005 -18.096  27.831  1.00  0.00           O  
ATOM   4660  H   ASP H 283       1.234 -15.733  27.058  1.00  0.00           H  
ATOM   4661  HA  ASP H 283       3.049 -15.809  24.849  1.00  0.00           H  
ATOM   4662 1HB  ASP H 283       1.793 -17.988  26.555  1.00  0.00           H  
ATOM   4663 2HB  ASP H 283       2.962 -18.330  25.286  1.00  0.00           H  
ATOM   4664  N   GLU H 284       0.025 -16.975  24.324  1.00  0.00           N  
ATOM   4665  CA  GLU H 284      -0.928 -17.343  23.292  1.00  0.00           C  
ATOM   4666  C   GLU H 284      -1.178 -16.177  22.345  1.00  0.00           C  
ATOM   4667  O   GLU H 284      -1.240 -16.366  21.128  1.00  0.00           O  
ATOM   4668  CB  GLU H 284      -2.246 -17.799  23.920  1.00  0.00           C  
ATOM   4669  CG  GLU H 284      -2.150 -19.096  24.711  1.00  0.00           C  
ATOM   4670  CD  GLU H 284      -1.596 -18.898  26.095  1.00  0.00           C  
ATOM   4671  OE1 GLU H 284      -1.327 -17.776  26.451  1.00  0.00           O  
ATOM   4672  OE2 GLU H 284      -1.443 -19.869  26.797  1.00  0.00           O  
ATOM   4673  H   GLU H 284      -0.301 -16.888  25.275  1.00  0.00           H  
ATOM   4674  HA  GLU H 284      -0.510 -18.167  22.713  1.00  0.00           H  
ATOM   4675 1HB  GLU H 284      -2.617 -17.025  24.591  1.00  0.00           H  
ATOM   4676 2HB  GLU H 284      -2.993 -17.939  23.138  1.00  0.00           H  
ATOM   4677 1HG  GLU H 284      -3.144 -19.536  24.790  1.00  0.00           H  
ATOM   4678 2HG  GLU H 284      -1.515 -19.795  24.168  1.00  0.00           H  
ATOM   4679  N   LEU H 285      -1.287 -14.971  22.910  1.00  0.00           N  
ATOM   4680  CA  LEU H 285      -1.424 -13.755  22.120  1.00  0.00           C  
ATOM   4681  C   LEU H 285      -0.221 -13.569  21.209  1.00  0.00           C  
ATOM   4682  O   LEU H 285      -0.380 -13.270  20.025  1.00  0.00           O  
ATOM   4683  CB  LEU H 285      -1.575 -12.536  23.039  1.00  0.00           C  
ATOM   4684  CG  LEU H 285      -2.898 -12.444  23.811  1.00  0.00           C  
ATOM   4685  CD1 LEU H 285      -2.820 -11.305  24.819  1.00  0.00           C  
ATOM   4686  CD2 LEU H 285      -4.043 -12.232  22.833  1.00  0.00           C  
ATOM   4687  H   LEU H 285      -1.267 -14.893  23.920  1.00  0.00           H  
ATOM   4688  HA  LEU H 285      -2.318 -13.840  21.503  1.00  0.00           H  
ATOM   4689 1HB  LEU H 285      -0.767 -12.548  23.768  1.00  0.00           H  
ATOM   4690 2HB  LEU H 285      -1.480 -11.633  22.436  1.00  0.00           H  
ATOM   4691  HG  LEU H 285      -3.060 -13.369  24.365  1.00  0.00           H  
ATOM   4692 1HD1 LEU H 285      -3.760 -11.240  25.367  1.00  0.00           H  
ATOM   4693 2HD1 LEU H 285      -2.005 -11.493  25.518  1.00  0.00           H  
ATOM   4694 3HD1 LEU H 285      -2.641 -10.368  24.294  1.00  0.00           H  
ATOM   4695 1HD2 LEU H 285      -4.984 -12.168  23.381  1.00  0.00           H  
ATOM   4696 2HD2 LEU H 285      -3.882 -11.307  22.279  1.00  0.00           H  
ATOM   4697 3HD2 LEU H 285      -4.087 -13.069  22.136  1.00  0.00           H  
ATOM   4698  N   LYS H 286       0.974 -13.767  21.768  1.00  0.00           N  
ATOM   4699  CA  LYS H 286       2.221 -13.693  21.023  1.00  0.00           C  
ATOM   4700  C   LYS H 286       2.249 -14.673  19.867  1.00  0.00           C  
ATOM   4701  O   LYS H 286       2.577 -14.286  18.747  1.00  0.00           O  
ATOM   4702  CB  LYS H 286       3.410 -13.949  21.951  1.00  0.00           C  
ATOM   4703  CG  LYS H 286       4.769 -13.862  21.270  1.00  0.00           C  
ATOM   4704  CD  LYS H 286       5.900 -14.081  22.264  1.00  0.00           C  
ATOM   4705  CE  LYS H 286       7.258 -14.036  21.578  1.00  0.00           C  
ATOM   4706  NZ  LYS H 286       8.374 -14.248  22.539  1.00  0.00           N  
ATOM   4707  H   LYS H 286       1.028 -13.977  22.755  1.00  0.00           H  
ATOM   4708  HA  LYS H 286       2.317 -12.689  20.611  1.00  0.00           H  
ATOM   4709 1HB  LYS H 286       3.397 -13.225  22.767  1.00  0.00           H  
ATOM   4710 2HB  LYS H 286       3.320 -14.942  22.393  1.00  0.00           H  
ATOM   4711 1HG  LYS H 286       4.834 -14.619  20.488  1.00  0.00           H  
ATOM   4712 2HG  LYS H 286       4.885 -12.880  20.812  1.00  0.00           H  
ATOM   4713 1HD  LYS H 286       5.865 -13.307  23.033  1.00  0.00           H  
ATOM   4714 2HD  LYS H 286       5.779 -15.051  22.745  1.00  0.00           H  
ATOM   4715 1HE  LYS H 286       7.303 -14.807  20.811  1.00  0.00           H  
ATOM   4716 2HE  LYS H 286       7.390 -13.067  21.096  1.00  0.00           H  
ATOM   4717 1HZ  LYS H 286       9.255 -14.211  22.046  1.00  0.00           H  
ATOM   4718 2HZ  LYS H 286       8.353 -13.526  23.246  1.00  0.00           H  
ATOM   4719 3HZ  LYS H 286       8.273 -15.152  22.979  1.00  0.00           H  
ATOM   4720  N   GLU H 287       1.893 -15.931  20.139  1.00  0.00           N  
ATOM   4721  CA  GLU H 287       1.826 -16.960  19.109  1.00  0.00           C  
ATOM   4722  C   GLU H 287       0.924 -16.553  17.956  1.00  0.00           C  
ATOM   4723  O   GLU H 287       1.302 -16.702  16.793  1.00  0.00           O  
ATOM   4724  CB  GLU H 287       1.329 -18.282  19.687  1.00  0.00           C  
ATOM   4725  CG  GLU H 287       1.211 -19.380  18.641  1.00  0.00           C  
ATOM   4726  CD  GLU H 287       0.597 -20.650  19.155  1.00  0.00           C  
ATOM   4727  OE1 GLU H 287       0.871 -21.028  20.269  1.00  0.00           O  
ATOM   4728  OE2 GLU H 287      -0.146 -21.254  18.414  1.00  0.00           O  
ATOM   4729  H   GLU H 287       1.665 -16.188  21.090  1.00  0.00           H  
ATOM   4730  HA  GLU H 287       2.831 -17.111  18.713  1.00  0.00           H  
ATOM   4731 1HB  GLU H 287       2.013 -18.623  20.464  1.00  0.00           H  
ATOM   4732 2HB  GLU H 287       0.350 -18.142  20.146  1.00  0.00           H  
ATOM   4733 1HG  GLU H 287       0.602 -19.005  17.819  1.00  0.00           H  
ATOM   4734 2HG  GLU H 287       2.204 -19.596  18.249  1.00  0.00           H  
ATOM   4735  N   ARG H 288      -0.263 -16.036  18.280  1.00  0.00           N  
ATOM   4736  CA  ARG H 288      -1.184 -15.543  17.266  1.00  0.00           C  
ATOM   4737  C   ARG H 288      -0.542 -14.464  16.407  1.00  0.00           C  
ATOM   4738  O   ARG H 288      -0.626 -14.521  15.180  1.00  0.00           O  
ATOM   4739  CB  ARG H 288      -2.442 -14.986  17.915  1.00  0.00           C  
ATOM   4740  CG  ARG H 288      -3.361 -16.030  18.531  1.00  0.00           C  
ATOM   4741  CD  ARG H 288      -4.534 -15.406  19.194  1.00  0.00           C  
ATOM   4742  NE  ARG H 288      -5.416 -16.401  19.784  1.00  0.00           N  
ATOM   4743  CZ  ARG H 288      -6.473 -16.117  20.569  1.00  0.00           C  
ATOM   4744  NH1 ARG H 288      -6.767 -14.867  20.848  1.00  0.00           N  
ATOM   4745  NH2 ARG H 288      -7.215 -17.096  21.058  1.00  0.00           N  
ATOM   4746  H   ARG H 288      -0.532 -15.977  19.255  1.00  0.00           H  
ATOM   4747  HA  ARG H 288      -1.462 -16.377  16.621  1.00  0.00           H  
ATOM   4748 1HB  ARG H 288      -2.166 -14.285  18.702  1.00  0.00           H  
ATOM   4749 2HB  ARG H 288      -3.021 -14.434  17.174  1.00  0.00           H  
ATOM   4750 1HG  ARG H 288      -3.723 -16.700  17.751  1.00  0.00           H  
ATOM   4751 2HG  ARG H 288      -2.810 -16.604  19.276  1.00  0.00           H  
ATOM   4752 1HD  ARG H 288      -4.193 -14.741  19.986  1.00  0.00           H  
ATOM   4753 2HD  ARG H 288      -5.106 -14.837  18.462  1.00  0.00           H  
ATOM   4754  HE  ARG H 288      -5.221 -17.375  19.592  1.00  0.00           H  
ATOM   4755 1HH1 ARG H 288      -6.200 -14.119  20.474  1.00  0.00           H  
ATOM   4756 2HH1 ARG H 288      -7.559 -14.654  21.437  1.00  0.00           H  
ATOM   4757 1HH2 ARG H 288      -6.988 -18.057  20.844  1.00  0.00           H  
ATOM   4758 2HH2 ARG H 288      -8.007 -16.883  21.646  1.00  0.00           H  
ATOM   4759  N   GLN H 289       0.103 -13.493  17.055  1.00  0.00           N  
ATOM   4760  CA  GLN H 289       0.773 -12.405  16.355  1.00  0.00           C  
ATOM   4761  C   GLN H 289       1.866 -12.909  15.422  1.00  0.00           C  
ATOM   4762  O   GLN H 289       1.977 -12.432  14.292  1.00  0.00           O  
ATOM   4763  CB  GLN H 289       1.358 -11.415  17.357  1.00  0.00           C  
ATOM   4764  CG  GLN H 289       0.307 -10.616  18.102  1.00  0.00           C  
ATOM   4765  CD  GLN H 289       0.904  -9.653  19.103  1.00  0.00           C  
ATOM   4766  OE1 GLN H 289       1.245  -8.520  18.750  1.00  0.00           O  
ATOM   4767  NE2 GLN H 289       1.034 -10.091  20.350  1.00  0.00           N  
ATOM   4768  H   GLN H 289       0.119 -13.499  18.068  1.00  0.00           H  
ATOM   4769  HA  GLN H 289       0.037 -11.884  15.750  1.00  0.00           H  
ATOM   4770 1HB  GLN H 289       1.961 -11.947  18.091  1.00  0.00           H  
ATOM   4771 2HB  GLN H 289       2.013 -10.714  16.840  1.00  0.00           H  
ATOM   4772 1HG  GLN H 289      -0.272 -10.040  17.384  1.00  0.00           H  
ATOM   4773 2HG  GLN H 289      -0.347 -11.303  18.636  1.00  0.00           H  
ATOM   4774 1HE2 GLN H 289       1.422  -9.495  21.054  1.00  0.00           H  
ATOM   4775 2HE2 GLN H 289       0.742 -11.018  20.587  1.00  0.00           H  
ATOM   4776  N   ASP H 290       2.647 -13.886  15.888  1.00  0.00           N  
ATOM   4777  CA  ASP H 290       3.674 -14.522  15.072  1.00  0.00           C  
ATOM   4778  C   ASP H 290       3.074 -15.122  13.805  1.00  0.00           C  
ATOM   4779  O   ASP H 290       3.588 -14.902  12.706  1.00  0.00           O  
ATOM   4780  CB  ASP H 290       4.395 -15.611  15.869  1.00  0.00           C  
ATOM   4781  CG  ASP H 290       5.308 -15.048  16.950  1.00  0.00           C  
ATOM   4782  OD1 ASP H 290       5.621 -13.883  16.888  1.00  0.00           O  
ATOM   4783  OD2 ASP H 290       5.685 -15.789  17.826  1.00  0.00           O  
ATOM   4784  H   ASP H 290       2.521 -14.204  16.839  1.00  0.00           H  
ATOM   4785  HA  ASP H 290       4.403 -13.766  14.781  1.00  0.00           H  
ATOM   4786 1HB  ASP H 290       3.660 -16.265  16.340  1.00  0.00           H  
ATOM   4787 2HB  ASP H 290       4.991 -16.224  15.192  1.00  0.00           H  
ATOM   4788  N   ARG H 291       1.983 -15.876  13.973  1.00  0.00           N  
ATOM   4789  CA  ARG H 291       1.281 -16.513  12.864  1.00  0.00           C  
ATOM   4790  C   ARG H 291       0.771 -15.496  11.845  1.00  0.00           C  
ATOM   4791  O   ARG H 291       0.863 -15.723  10.638  1.00  0.00           O  
ATOM   4792  CB  ARG H 291       0.108 -17.335  13.383  1.00  0.00           C  
ATOM   4793  CG  ARG H 291       0.482 -18.594  14.153  1.00  0.00           C  
ATOM   4794  CD  ARG H 291      -0.722 -19.278  14.696  1.00  0.00           C  
ATOM   4795  NE  ARG H 291      -0.379 -20.409  15.545  1.00  0.00           N  
ATOM   4796  CZ  ARG H 291       0.059 -21.604  15.111  1.00  0.00           C  
ATOM   4797  NH1 ARG H 291       0.218 -21.835  13.826  1.00  0.00           N  
ATOM   4798  NH2 ARG H 291       0.328 -22.539  16.002  1.00  0.00           N  
ATOM   4799  H   ARG H 291       1.632 -16.025  14.913  1.00  0.00           H  
ATOM   4800  HA  ARG H 291       1.977 -17.185  12.362  1.00  0.00           H  
ATOM   4801 1HB  ARG H 291      -0.506 -16.722  14.040  1.00  0.00           H  
ATOM   4802 2HB  ARG H 291      -0.518 -17.640  12.545  1.00  0.00           H  
ATOM   4803 1HG  ARG H 291       0.996 -19.286  13.486  1.00  0.00           H  
ATOM   4804 2HG  ARG H 291       1.140 -18.338  14.983  1.00  0.00           H  
ATOM   4805 1HD  ARG H 291      -1.302 -18.572  15.289  1.00  0.00           H  
ATOM   4806 2HD  ARG H 291      -1.332 -19.645  13.872  1.00  0.00           H  
ATOM   4807  HE  ARG H 291      -0.480 -20.305  16.550  1.00  0.00           H  
ATOM   4808 1HH1 ARG H 291       0.010 -21.111  13.154  1.00  0.00           H  
ATOM   4809 2HH1 ARG H 291       0.549 -22.737  13.515  1.00  0.00           H  
ATOM   4810 1HH2 ARG H 291       0.197 -22.330  16.989  1.00  0.00           H  
ATOM   4811 2HH2 ARG H 291       0.659 -23.445  15.709  1.00  0.00           H  
ATOM   4812  N   LEU H 292       0.242 -14.375  12.335  1.00  0.00           N  
ATOM   4813  CA  LEU H 292      -0.238 -13.305  11.469  1.00  0.00           C  
ATOM   4814  C   LEU H 292       0.891 -12.703  10.638  1.00  0.00           C  
ATOM   4815  O   LEU H 292       0.780 -12.618   9.414  1.00  0.00           O  
ATOM   4816  CB  LEU H 292      -0.904 -12.217  12.315  1.00  0.00           C  
ATOM   4817  CG  LEU H 292      -2.199 -12.642  13.015  1.00  0.00           C  
ATOM   4818  CD1 LEU H 292      -2.557 -11.618  14.074  1.00  0.00           C  
ATOM   4819  CD2 LEU H 292      -3.311 -12.772  11.991  1.00  0.00           C  
ATOM   4820  H   LEU H 292       0.161 -14.263  13.339  1.00  0.00           H  
ATOM   4821  HA  LEU H 292      -0.980 -13.722  10.789  1.00  0.00           H  
ATOM   4822 1HB  LEU H 292      -0.205 -11.890  13.082  1.00  0.00           H  
ATOM   4823 2HB  LEU H 292      -1.136 -11.367  11.674  1.00  0.00           H  
ATOM   4824  HG  LEU H 292      -2.052 -13.603  13.504  1.00  0.00           H  
ATOM   4825 1HD1 LEU H 292      -3.473 -11.926  14.578  1.00  0.00           H  
ATOM   4826 2HD1 LEU H 292      -1.753 -11.546  14.801  1.00  0.00           H  
ATOM   4827 3HD1 LEU H 292      -2.710 -10.648  13.604  1.00  0.00           H  
ATOM   4828 1HD2 LEU H 292      -4.230 -13.081  12.489  1.00  0.00           H  
ATOM   4829 2HD2 LEU H 292      -3.469 -11.812  11.504  1.00  0.00           H  
ATOM   4830 3HD2 LEU H 292      -3.034 -13.518  11.245  1.00  0.00           H  
ATOM   4831  N   ILE H 293       1.977 -12.316  11.311  1.00  0.00           N  
ATOM   4832  CA  ILE H 293       3.155 -11.725  10.675  1.00  0.00           C  
ATOM   4833  C   ILE H 293       3.763 -12.628   9.607  1.00  0.00           C  
ATOM   4834  O   ILE H 293       4.146 -12.165   8.526  1.00  0.00           O  
ATOM   4835  CB  ILE H 293       4.229 -11.398  11.728  1.00  0.00           C  
ATOM   4836  CG1 ILE H 293       3.757 -10.258  12.635  1.00  0.00           C  
ATOM   4837  CG2 ILE H 293       5.543 -11.036  11.053  1.00  0.00           C  
ATOM   4838  CD1 ILE H 293       4.619 -10.056  13.861  1.00  0.00           C  
ATOM   4839  H   ILE H 293       1.988 -12.424  12.317  1.00  0.00           H  
ATOM   4840  HA  ILE H 293       2.852 -10.793  10.199  1.00  0.00           H  
ATOM   4841  HB  ILE H 293       4.386 -12.265  12.369  1.00  0.00           H  
ATOM   4842 1HG1 ILE H 293       3.743  -9.326  12.071  1.00  0.00           H  
ATOM   4843 2HG1 ILE H 293       2.737 -10.454  12.966  1.00  0.00           H  
ATOM   4844 1HG2 ILE H 293       6.291 -10.807  11.812  1.00  0.00           H  
ATOM   4845 2HG2 ILE H 293       5.884 -11.876  10.450  1.00  0.00           H  
ATOM   4846 3HG2 ILE H 293       5.396 -10.166  10.414  1.00  0.00           H  
ATOM   4847 1HD1 ILE H 293       4.222  -9.232  14.454  1.00  0.00           H  
ATOM   4848 2HD1 ILE H 293       4.618 -10.968  14.460  1.00  0.00           H  
ATOM   4849 3HD1 ILE H 293       5.638  -9.824  13.554  1.00  0.00           H  
ATOM   4850  N   GLU H 294       3.810 -13.930   9.898  1.00  0.00           N  
ATOM   4851  CA  GLU H 294       4.281 -14.943   8.958  1.00  0.00           C  
ATOM   4852  C   GLU H 294       3.535 -14.944   7.623  1.00  0.00           C  
ATOM   4853  O   GLU H 294       4.086 -15.373   6.610  1.00  0.00           O  
ATOM   4854  CB  GLU H 294       4.174 -16.332   9.590  1.00  0.00           C  
ATOM   4855  CG  GLU H 294       4.586 -17.476   8.671  1.00  0.00           C  
ATOM   4856  CD  GLU H 294       3.422 -18.114   7.958  1.00  0.00           C  
ATOM   4857  OE1 GLU H 294       2.394 -18.285   8.571  1.00  0.00           O  
ATOM   4858  OE2 GLU H 294       3.562 -18.448   6.803  1.00  0.00           O  
ATOM   4859  H   GLU H 294       3.514 -14.241  10.816  1.00  0.00           H  
ATOM   4860  HA  GLU H 294       5.333 -14.743   8.750  1.00  0.00           H  
ATOM   4861 1HB  GLU H 294       4.800 -16.374  10.481  1.00  0.00           H  
ATOM   4862 2HB  GLU H 294       3.146 -16.510   9.904  1.00  0.00           H  
ATOM   4863 1HG  GLU H 294       5.286 -17.093   7.930  1.00  0.00           H  
ATOM   4864 2HG  GLU H 294       5.102 -18.231   9.263  1.00  0.00           H  
ATOM   4865  N   LYS H 295       2.289 -14.479   7.616  1.00  0.00           N  
ATOM   4866  CA  LYS H 295       1.523 -14.394   6.390  1.00  0.00           C  
ATOM   4867  C   LYS H 295       1.690 -13.023   5.760  1.00  0.00           C  
ATOM   4868  O   LYS H 295       1.857 -12.916   4.545  1.00  0.00           O  
ATOM   4869  CB  LYS H 295       0.047 -14.679   6.662  1.00  0.00           C  
ATOM   4870  CG  LYS H 295      -0.245 -16.122   7.042  1.00  0.00           C  
ATOM   4871  CD  LYS H 295       0.231 -17.072   5.953  1.00  0.00           C  
ATOM   4872  CE  LYS H 295      -0.281 -18.488   6.171  1.00  0.00           C  
ATOM   4873  NZ  LYS H 295      -0.145 -18.913   7.588  1.00  0.00           N  
ATOM   4874  H   LYS H 295       1.859 -14.138   8.464  1.00  0.00           H  
ATOM   4875  HA  LYS H 295       1.901 -15.138   5.688  1.00  0.00           H  
ATOM   4876 1HB  LYS H 295      -0.304 -14.043   7.475  1.00  0.00           H  
ATOM   4877 2HB  LYS H 295      -0.543 -14.437   5.777  1.00  0.00           H  
ATOM   4878 1HG  LYS H 295       0.266 -16.367   7.975  1.00  0.00           H  
ATOM   4879 2HG  LYS H 295      -1.317 -16.254   7.188  1.00  0.00           H  
ATOM   4880 1HD  LYS H 295      -0.115 -16.715   4.982  1.00  0.00           H  
ATOM   4881 2HD  LYS H 295       1.321 -17.093   5.945  1.00  0.00           H  
ATOM   4882 1HE  LYS H 295      -1.330 -18.544   5.884  1.00  0.00           H  
ATOM   4883 2HE  LYS H 295       0.292 -19.170   5.543  1.00  0.00           H  
ATOM   4884 1HZ  LYS H 295      -0.481 -19.859   7.696  1.00  0.00           H  
ATOM   4885 2HZ  LYS H 295       0.830 -18.865   7.861  1.00  0.00           H  
ATOM   4886 3HZ  LYS H 295      -0.682 -18.296   8.178  1.00  0.00           H  
ATOM   4887  N   PHE H 296       1.633 -11.986   6.602  1.00  0.00           N  
ATOM   4888  CA  PHE H 296       1.693 -10.591   6.176  1.00  0.00           C  
ATOM   4889  C   PHE H 296       2.876 -10.289   5.278  1.00  0.00           C  
ATOM   4890  O   PHE H 296       2.702  -9.764   4.176  1.00  0.00           O  
ATOM   4891  CB  PHE H 296       1.749  -9.672   7.397  1.00  0.00           C  
ATOM   4892  CG  PHE H 296       1.882  -8.215   7.054  1.00  0.00           C  
ATOM   4893  CD1 PHE H 296       0.784  -7.485   6.625  1.00  0.00           C  
ATOM   4894  CD2 PHE H 296       3.106  -7.572   7.160  1.00  0.00           C  
ATOM   4895  CE1 PHE H 296       0.906  -6.145   6.309  1.00  0.00           C  
ATOM   4896  CE2 PHE H 296       3.231  -6.233   6.846  1.00  0.00           C  
ATOM   4897  CZ  PHE H 296       2.129  -5.519   6.420  1.00  0.00           C  
ATOM   4898  H   PHE H 296       1.506 -12.173   7.590  1.00  0.00           H  
ATOM   4899  HA  PHE H 296       0.781 -10.366   5.621  1.00  0.00           H  
ATOM   4900 1HB  PHE H 296       0.844  -9.800   7.990  1.00  0.00           H  
ATOM   4901 2HB  PHE H 296       2.593  -9.952   8.025  1.00  0.00           H  
ATOM   4902  HD1 PHE H 296      -0.184  -7.980   6.539  1.00  0.00           H  
ATOM   4903  HD2 PHE H 296       3.977  -8.136   7.496  1.00  0.00           H  
ATOM   4904  HE1 PHE H 296       0.034  -5.584   5.973  1.00  0.00           H  
ATOM   4905  HE2 PHE H 296       4.199  -5.739   6.933  1.00  0.00           H  
ATOM   4906  HZ  PHE H 296       2.226  -4.463   6.170  1.00  0.00           H  
ATOM   4907  N   ILE H 297       4.077 -10.570   5.778  1.00  0.00           N  
ATOM   4908  CA  ILE H 297       5.302 -10.189   5.084  1.00  0.00           C  
ATOM   4909  C   ILE H 297       5.423 -10.879   3.735  1.00  0.00           C  
ATOM   4910  O   ILE H 297       5.781 -10.248   2.736  1.00  0.00           O  
ATOM   4911  CB  ILE H 297       6.539 -10.521   5.938  1.00  0.00           C  
ATOM   4912  CG1 ILE H 297       6.584  -9.630   7.182  1.00  0.00           C  
ATOM   4913  CG2 ILE H 297       7.810 -10.360   5.119  1.00  0.00           C  
ATOM   4914  CD1 ILE H 297       7.600 -10.068   8.212  1.00  0.00           C  
ATOM   4915  H   ILE H 297       4.139 -11.031   6.681  1.00  0.00           H  
ATOM   4916  HA  ILE H 297       5.280  -9.114   4.915  1.00  0.00           H  
ATOM   4917  HB  ILE H 297       6.473 -11.550   6.290  1.00  0.00           H  
ATOM   4918 1HG1 ILE H 297       6.816  -8.606   6.888  1.00  0.00           H  
ATOM   4919 2HG1 ILE H 297       5.603  -9.618   7.657  1.00  0.00           H  
ATOM   4920 1HG2 ILE H 297       8.675 -10.598   5.738  1.00  0.00           H  
ATOM   4921 2HG2 ILE H 297       7.779 -11.035   4.264  1.00  0.00           H  
ATOM   4922 3HG2 ILE H 297       7.888  -9.332   4.766  1.00  0.00           H  
ATOM   4923 1HD1 ILE H 297       7.572  -9.388   9.064  1.00  0.00           H  
ATOM   4924 2HD1 ILE H 297       7.366 -11.079   8.547  1.00  0.00           H  
ATOM   4925 3HD1 ILE H 297       8.595 -10.054   7.769  1.00  0.00           H  
ATOM   4926  N   LYS H 298       5.129 -12.178   3.724  1.00  0.00           N  
ATOM   4927  CA  LYS H 298       5.178 -12.986   2.519  1.00  0.00           C  
ATOM   4928  C   LYS H 298       4.228 -12.449   1.468  1.00  0.00           C  
ATOM   4929  O   LYS H 298       4.611 -12.287   0.309  1.00  0.00           O  
ATOM   4930  CB  LYS H 298       4.825 -14.437   2.839  1.00  0.00           C  
ATOM   4931  CG  LYS H 298       5.857 -15.167   3.685  1.00  0.00           C  
ATOM   4932  CD  LYS H 298       5.426 -16.601   3.958  1.00  0.00           C  
ATOM   4933  CE  LYS H 298       6.406 -17.309   4.881  1.00  0.00           C  
ATOM   4934  NZ  LYS H 298       5.920 -18.658   5.271  1.00  0.00           N  
ATOM   4935  H   LYS H 298       4.855 -12.622   4.589  1.00  0.00           H  
ATOM   4936  HA  LYS H 298       6.189 -12.947   2.112  1.00  0.00           H  
ATOM   4937 1HB  LYS H 298       3.874 -14.472   3.372  1.00  0.00           H  
ATOM   4938 2HB  LYS H 298       4.701 -14.995   1.911  1.00  0.00           H
[truncated: 27,702 more chars]
