# Supplementary material for: Computational design of mechanically coupled axle-rotor protein assemblies
Source: Science. Author manuscript; Available in PMC 2023 Dec 11. (PMC10712554; doi:10.1126/science.abm1183)
Supplement: Data S5 [file NIHMS1871500-supplement-Data_S5.zip › pdbs/D3-C3_rotation_bin2.pdb]

ATOM      1  N   ASP A   1      11.057   7.168  37.412  1.00  0.00           N  
ATOM      2  CA  ASP A   1      12.038   6.822  36.376  1.00  0.00           C  
ATOM      3  C   ASP A   1      11.478   6.017  35.196  1.00  0.00           C  
ATOM      4  O   ASP A   1      11.770   6.322  34.026  1.00  0.00           O  
ATOM      5  CB  ASP A   1      13.188   6.035  37.008  1.00  0.00           C  
ATOM      6  CG  ASP A   1      14.001   6.862  37.995  1.00  0.00           C  
ATOM      7  OD1 ASP A   1      13.911   8.066  37.946  1.00  0.00           O  
ATOM      8  OD2 ASP A   1      14.702   6.282  38.789  1.00  0.00           O1-
ATOM      9 1H   ASP A   1      11.114   6.506  38.171  1.00  0.00           H  
ATOM     10 2H   ASP A   1      11.289   8.089  37.759  1.00  0.00           H  
ATOM     11 3H   ASP A   1      10.110   7.195  37.030  1.00  0.00           H  
ATOM     12  HA  ASP A   1      12.449   7.755  35.973  1.00  0.00           H  
ATOM     13 1HB  ASP A   1      12.791   5.162  37.527  1.00  0.00           H  
ATOM     14 2HB  ASP A   1      13.856   5.673  36.224  1.00  0.00           H  
ATOM     15  N   GLU A   2      10.631   5.031  35.482  1.00  0.00           N  
ATOM     16  CA  GLU A   2      10.049   4.180  34.437  1.00  0.00           C  
ATOM     17  C   GLU A   2       9.244   4.976  33.398  1.00  0.00           C  
ATOM     18  O   GLU A   2       9.206   4.595  32.225  1.00  0.00           O  
ATOM     19  CB  GLU A   2       9.185   3.109  35.105  1.00  0.00           C  
ATOM     20  CG  GLU A   2      10.002   2.076  35.904  1.00  0.00           C  
ATOM     21  CD  GLU A   2      10.428   2.559  37.277  1.00  0.00           C  
ATOM     22  OE1 GLU A   2      10.064   3.660  37.641  1.00  0.00           O  
ATOM     23  OE2 GLU A   2      11.138   1.846  37.943  1.00  0.00           O1-
ATOM     24  H   GLU A   2      10.399   4.808  36.446  1.00  0.00           H  
ATOM     25  HA  GLU A   2      10.863   3.681  33.914  1.00  0.00           H  
ATOM     26 1HB  GLU A   2       8.469   3.579  35.782  1.00  0.00           H  
ATOM     27 2HB  GLU A   2       8.618   2.566  34.348  1.00  0.00           H  
ATOM     28 1HG  GLU A   2       9.394   1.184  36.034  1.00  0.00           H  
ATOM     29 2HG  GLU A   2      10.884   1.800  35.330  1.00  0.00           H  
ATOM     30  N   GLU A   3       8.627   6.085  33.822  1.00  0.00           N  
ATOM     31  CA  GLU A   3       7.832   6.912  32.934  1.00  0.00           C  
ATOM     32  C   GLU A   3       8.672   7.448  31.775  1.00  0.00           C  
ATOM     33  O   GLU A   3       8.170   7.545  30.642  1.00  0.00           O  
ATOM     34  CB  GLU A   3       7.288   8.137  33.684  1.00  0.00           C  
ATOM     35  CG  GLU A   3       6.429   7.865  34.930  1.00  0.00           C  
ATOM     36  CD  GLU A   3       7.288   7.676  36.205  1.00  0.00           C  
ATOM     37  OE1 GLU A   3       8.500   7.524  36.061  1.00  0.00           O  
ATOM     38  OE2 GLU A   3       6.761   7.773  37.284  1.00  0.00           O1-
ATOM     39  H   GLU A   3       8.670   6.346  34.807  1.00  0.00           H  
ATOM     40  HA  GLU A   3       7.013   6.309  32.534  1.00  0.00           H  
ATOM     41 1HB  GLU A   3       8.126   8.766  33.985  1.00  0.00           H  
ATOM     42 2HB  GLU A   3       6.677   8.723  32.998  1.00  0.00           H  
ATOM     43 1HG  GLU A   3       5.764   8.706  35.084  1.00  0.00           H  
ATOM     44 2HG  GLU A   3       5.822   6.973  34.762  1.00  0.00           H  
ATOM     45  N   ASP A   4       9.952   7.767  32.058  1.00  0.00           N  
ATOM     46  CA  ASP A   4      10.871   8.327  31.085  1.00  0.00           C  
ATOM     47  C   ASP A   4      11.398   7.259  30.181  1.00  0.00           C  
ATOM     48  O   ASP A   4      11.483   7.461  28.969  1.00  0.00           O  
ATOM     49  CB  ASP A   4      12.039   9.034  31.778  1.00  0.00           C  
ATOM     50  CG  ASP A   4      11.616  10.305  32.503  1.00  0.00           C  
ATOM     51  OD1 ASP A   4      10.870  11.068  31.937  1.00  0.00           O  
ATOM     52  OD2 ASP A   4      12.044  10.500  33.615  1.00  0.00           O1-
ATOM     53  H   ASP A   4      10.324   7.599  32.993  1.00  0.00           H  
ATOM     54  HA  ASP A   4      10.333   9.056  30.481  1.00  0.00           H  
ATOM     55 1HB  ASP A   4      12.498   8.357  32.499  1.00  0.00           H  
ATOM     56 2HB  ASP A   4      12.799   9.290  31.039  1.00  0.00           H  
ATOM     57  N   GLU A   5      11.778   6.115  30.748  1.00  0.00           N  
ATOM     58  CA  GLU A   5      12.288   5.065  29.889  1.00  0.00           C  
ATOM     59  C   GLU A   5      11.215   4.712  28.871  1.00  0.00           C  
ATOM     60  O   GLU A   5      11.498   4.582  27.672  1.00  0.00           O  
ATOM     61  CB  GLU A   5      12.684   3.832  30.703  1.00  0.00           C  
ATOM     62  CG  GLU A   5      13.281   2.699  29.879  1.00  0.00           C  
ATOM     63  CD  GLU A   5      13.705   1.525  30.718  1.00  0.00           C  
ATOM     64  OE1 GLU A   5      13.135   1.332  31.765  1.00  0.00           O  
ATOM     65  OE2 GLU A   5      14.598   0.821  30.310  1.00  0.00           O1-
ATOM     66  H   GLU A   5      11.717   6.003  31.770  1.00  0.00           H  
ATOM     67  HA  GLU A   5      13.161   5.438  29.356  1.00  0.00           H  
ATOM     68 1HB  GLU A   5      13.415   4.115  31.461  1.00  0.00           H  
ATOM     69 2HB  GLU A   5      11.809   3.442  31.223  1.00  0.00           H  
ATOM     70 1HG  GLU A   5      12.542   2.365  29.152  1.00  0.00           H  
ATOM     71 2HG  GLU A   5      14.143   3.079  29.332  1.00  0.00           H  
ATOM     72  N   SER A   6       9.970   4.591  29.350  1.00  0.00           N  
ATOM     73  CA  SER A   6       8.869   4.247  28.486  1.00  0.00           C  
ATOM     74  C   SER A   6       8.665   5.333  27.426  1.00  0.00           C  
ATOM     75  O   SER A   6       8.491   5.005  26.249  1.00  0.00           O  
ATOM     76  CB  SER A   6       7.606   4.060  29.312  1.00  0.00           C  
ATOM     77  OG  SER A   6       7.713   2.972  30.210  1.00  0.00           O  
ATOM     78  H   SER A   6       9.797   4.704  30.353  1.00  0.00           H  
ATOM     79  HA  SER A   6       9.102   3.308  27.986  1.00  0.00           H  
ATOM     80 1HB  SER A   6       7.387   4.975  29.866  1.00  0.00           H  
ATOM     81 2HB  SER A   6       6.783   3.871  28.636  1.00  0.00           H  
ATOM     82  HG  SER A   6       8.281   3.296  30.940  1.00  0.00           H  
ATOM     83  N   TYR A   7       8.736   6.621  27.815  1.00  0.00           N  
ATOM     84  CA  TYR A   7       8.564   7.723  26.869  1.00  0.00           C  
ATOM     85  C   TYR A   7       9.611   7.665  25.765  1.00  0.00           C  
ATOM     86  O   TYR A   7       9.293   7.878  24.592  1.00  0.00           O  
ATOM     87  CB  TYR A   7       8.633   9.070  27.594  1.00  0.00           C  
ATOM     88  CG  TYR A   7       8.482  10.264  26.678  1.00  0.00           C  
ATOM     89  CD1 TYR A   7       7.224  10.637  26.227  1.00  0.00           C  
ATOM     90  CD2 TYR A   7       9.601  10.986  26.289  1.00  0.00           C  
ATOM     91  CE1 TYR A   7       7.086  11.728  25.391  1.00  0.00           C  
ATOM     92  CE2 TYR A   7       9.463  12.077  25.453  1.00  0.00           C  
ATOM     93  CZ  TYR A   7       8.211  12.448  25.005  1.00  0.00           C  
ATOM     94  OH  TYR A   7       8.074  13.534  24.172  1.00  0.00           O  
ATOM     95  H   TYR A   7       8.841   6.849  28.805  1.00  0.00           H  
ATOM     96  HA  TYR A   7       7.578   7.642  26.416  1.00  0.00           H  
ATOM     97 1HB  TYR A   7       7.849   9.118  28.349  1.00  0.00           H  
ATOM     98 2HB  TYR A   7       9.589   9.156  28.110  1.00  0.00           H  
ATOM     99  HD1 TYR A   7       6.345  10.070  26.533  1.00  0.00           H  
ATOM    100  HD2 TYR A   7      10.589  10.692  26.643  1.00  0.00           H  
ATOM    101  HE1 TYR A   7       6.098  12.021  25.036  1.00  0.00           H  
ATOM    102  HE2 TYR A   7      10.342  12.644  25.146  1.00  0.00           H  
ATOM    103  HH  TYR A   7       8.937  13.917  24.002  1.00  0.00           H  
ATOM    104  N   GLU A   8      10.875   7.437  26.142  1.00  0.00           N  
ATOM    105  CA  GLU A   8      11.951   7.372  25.162  1.00  0.00           C  
ATOM    106  C   GLU A   8      11.744   6.231  24.166  1.00  0.00           C  
ATOM    107  O   GLU A   8      12.002   6.406  22.966  1.00  0.00           O  
ATOM    108  CB  GLU A   8      13.297   7.205  25.869  1.00  0.00           C  
ATOM    109  CG  GLU A   8      13.759   8.433  26.640  1.00  0.00           C  
ATOM    110  CD  GLU A   8      15.047   8.208  27.382  1.00  0.00           C  
ATOM    111  OE1 GLU A   8      15.516   7.095  27.396  1.00  0.00           O  
ATOM    112  OE2 GLU A   8      15.563   9.150  27.936  1.00  0.00           O1-
ATOM    113  H   GLU A   8      11.081   7.324  27.140  1.00  0.00           H  
ATOM    114  HA  GLU A   8      11.950   8.311  24.607  1.00  0.00           H  
ATOM    115 1HB  GLU A   8      13.240   6.373  26.570  1.00  0.00           H  
ATOM    116 2HB  GLU A   8      14.066   6.962  25.135  1.00  0.00           H  
ATOM    117 1HG  GLU A   8      13.895   9.258  25.941  1.00  0.00           H  
ATOM    118 2HG  GLU A   8      12.982   8.718  27.348  1.00  0.00           H  
ATOM    119  N   LEU A   9      11.264   5.074  24.646  1.00  0.00           N  
ATOM    120  CA  LEU A   9      10.984   3.958  23.746  1.00  0.00           C  
ATOM    121  C   LEU A   9       9.882   4.352  22.764  1.00  0.00           C  
ATOM    122  O   LEU A   9       9.973   4.043  21.569  1.00  0.00           O  
ATOM    123  CB  LEU A   9      10.564   2.719  24.549  1.00  0.00           C  
ATOM    124  CG  LEU A   9      11.661   2.030  25.413  1.00  0.00           C  
ATOM    125  CD1 LEU A   9      11.012   0.988  26.318  1.00  0.00           C  
ATOM    126  CD2 LEU A   9      12.686   1.351  24.513  1.00  0.00           C  
ATOM    127  H   LEU A   9      11.146   4.963  25.661  1.00  0.00           H  
ATOM    128  HA  LEU A   9      11.878   3.744  23.173  1.00  0.00           H  
ATOM    129 1HB  LEU A   9       9.755   3.006  25.218  1.00  0.00           H  
ATOM    130 2HB  LEU A   9      10.187   1.984  23.853  1.00  0.00           H  
ATOM    131  HG  LEU A   9      12.153   2.773  26.037  1.00  0.00           H  
ATOM    132 1HD1 LEU A   9      11.780   0.516  26.931  1.00  0.00           H  
ATOM    133 2HD1 LEU A   9      10.285   1.472  26.965  1.00  0.00           H  
ATOM    134 3HD1 LEU A   9      10.519   0.237  25.718  1.00  0.00           H  
ATOM    135 1HD2 LEU A   9      13.440   0.869  25.137  1.00  0.00           H  
ATOM    136 2HD2 LEU A   9      12.190   0.600  23.895  1.00  0.00           H  
ATOM    137 3HD2 LEU A   9      13.171   2.079  23.874  1.00  0.00           H  
ATOM    138  N   VAL A  10       8.876   5.097  23.246  1.00  0.00           N  
ATOM    139  CA  VAL A  10       7.803   5.556  22.375  1.00  0.00           C  
ATOM    140  C   VAL A  10       8.339   6.458  21.279  1.00  0.00           C  
ATOM    141  O   VAL A  10       7.962   6.304  20.112  1.00  0.00           O  
ATOM    142  CB  VAL A  10       6.705   6.332  23.147  1.00  0.00           C  
ATOM    143  CG1 VAL A  10       5.686   6.995  22.153  1.00  0.00           C  
ATOM    144  CG2 VAL A  10       5.994   5.399  24.108  1.00  0.00           C  
ATOM    145  H   VAL A  10       8.844   5.278  24.257  1.00  0.00           H  
ATOM    146  HA  VAL A  10       7.355   4.685  21.917  1.00  0.00           H  
ATOM    147  HB  VAL A  10       7.161   7.134  23.711  1.00  0.00           H  
ATOM    148 1HG1 VAL A  10       4.934   7.539  22.721  1.00  0.00           H  
ATOM    149 2HG1 VAL A  10       6.196   7.692  21.491  1.00  0.00           H  
ATOM    150 3HG1 VAL A  10       5.203   6.254  21.551  1.00  0.00           H  
ATOM    151 1HG2 VAL A  10       5.252   5.967  24.637  1.00  0.00           H  
ATOM    152 2HG2 VAL A  10       5.537   4.600  23.596  1.00  0.00           H  
ATOM    153 3HG2 VAL A  10       6.687   4.989  24.798  1.00  0.00           H  
ATOM    154  N   GLU A  11       9.203   7.409  21.646  1.00  0.00           N  
ATOM    155  CA  GLU A  11       9.752   8.326  20.662  1.00  0.00           C  
ATOM    156  C   GLU A  11      10.544   7.607  19.576  1.00  0.00           C  
ATOM    157  O   GLU A  11      10.376   7.922  18.395  1.00  0.00           O  
ATOM    158  CB  GLU A  11      10.645   9.359  21.351  1.00  0.00           C  
ATOM    159  CG  GLU A  11      11.225  10.411  20.417  1.00  0.00           C  
ATOM    160  CD  GLU A  11      12.041  11.449  21.138  1.00  0.00           C  
ATOM    161  OE1 GLU A  11      12.139  11.371  22.339  1.00  0.00           O  
ATOM    162  OE2 GLU A  11      12.568  12.320  20.486  1.00  0.00           O1-
ATOM    163  H   GLU A  11       9.438   7.510  22.642  1.00  0.00           H  
ATOM    164  HA  GLU A  11       8.923   8.849  20.189  1.00  0.00           H  
ATOM    165 1HB  GLU A  11      10.075   9.876  22.123  1.00  0.00           H  
ATOM    166 2HB  GLU A  11      11.477   8.853  21.842  1.00  0.00           H  
ATOM    167 1HG  GLU A  11      11.856   9.918  19.678  1.00  0.00           H  
ATOM    168 2HG  GLU A  11      10.410  10.902  19.887  1.00  0.00           H  
ATOM    169  N   HIS A  12      11.359   6.607  19.944  1.00  0.00           N  
ATOM    170  CA  HIS A  12      12.131   5.907  18.922  1.00  0.00           C  
ATOM    171  C   HIS A  12      11.220   5.126  17.984  1.00  0.00           C  
ATOM    172  O   HIS A  12      11.430   5.113  16.768  1.00  0.00           O  
ATOM    173  CB  HIS A  12      13.147   4.956  19.565  1.00  0.00           C  
ATOM    174  CG  HIS A  12      14.034   4.265  18.577  1.00  0.00           C  
ATOM    175  CD2 HIS A  12      14.091   2.972  18.182  1.00  0.00           C  
ATOM    176  ND1 HIS A  12      15.012   4.928  17.864  1.00  0.00           N  
ATOM    177  CE1 HIS A  12      15.632   4.070  17.073  1.00  0.00           C  
ATOM    178  NE2 HIS A  12      15.093   2.878  17.247  1.00  0.00           N  
ATOM    179  H   HIS A  12      11.486   6.398  20.944  1.00  0.00           H  
ATOM    180  HA  HIS A  12      12.661   6.651  18.330  1.00  0.00           H  
ATOM    181 1HB  HIS A  12      13.777   5.514  20.259  1.00  0.00           H  
ATOM    182 2HB  HIS A  12      12.620   4.196  20.140  1.00  0.00           H  
ATOM    183  HD1 HIS A  12      15.280   5.886  17.977  1.00  0.00           H  
ATOM    184  HD2 HIS A  12      13.521   2.086  18.463  1.00  0.00           H  
ATOM    185  HE1 HIS A  12      16.444   4.400  16.425  1.00  0.00           H  
ATOM    186  N   ILE A  13      10.190   4.487  18.531  1.00  0.00           N  
ATOM    187  CA  ILE A  13       9.297   3.741  17.669  1.00  0.00           C  
ATOM    188  C   ILE A  13       8.593   4.689  16.733  1.00  0.00           C  
ATOM    189  O   ILE A  13       8.416   4.367  15.554  1.00  0.00           O  
ATOM    190  CB  ILE A  13       8.302   2.898  18.449  1.00  0.00           C  
ATOM    191  CG1 ILE A  13       9.089   1.827  19.150  1.00  0.00           C  
ATOM    192  CG2 ILE A  13       7.249   2.268  17.466  1.00  0.00           C  
ATOM    193  CD1 ILE A  13       8.349   1.094  20.155  1.00  0.00           C  
ATOM    194  H   ILE A  13      10.058   4.491  19.548  1.00  0.00           H  
ATOM    195  HA  ILE A  13       9.893   3.058  17.073  1.00  0.00           H  
ATOM    196  HB  ILE A  13       7.819   3.511  19.203  1.00  0.00           H  
ATOM    197 1HG1 ILE A  13       9.458   1.112  18.410  1.00  0.00           H  
ATOM    198 2HG1 ILE A  13       9.944   2.284  19.640  1.00  0.00           H  
ATOM    199 1HG2 ILE A  13       6.559   1.654  18.003  1.00  0.00           H  
ATOM    200 2HG2 ILE A  13       6.696   3.050  16.969  1.00  0.00           H  
ATOM    201 3HG2 ILE A  13       7.758   1.657  16.715  1.00  0.00           H  
ATOM    202 1HD1 ILE A  13       9.019   0.386  20.569  1.00  0.00           H  
ATOM    203 2HD1 ILE A  13       7.994   1.771  20.932  1.00  0.00           H  
ATOM    204 3HD1 ILE A  13       7.540   0.592  19.707  1.00  0.00           H  
ATOM    205  N   ALA A  14       8.135   5.830  17.246  1.00  0.00           N  
ATOM    206  CA  ALA A  14       7.457   6.783  16.404  1.00  0.00           C  
ATOM    207  C   ALA A  14       8.335   7.241  15.249  1.00  0.00           C  
ATOM    208  O   ALA A  14       7.852   7.359  14.117  1.00  0.00           O  
ATOM    209  CB  ALA A  14       7.033   7.974  17.231  1.00  0.00           C  
ATOM    210  H   ALA A  14       8.255   6.033  18.247  1.00  0.00           H  
ATOM    211  HA  ALA A  14       6.608   6.283  15.982  1.00  0.00           H  
ATOM    212 1HB  ALA A  14       6.499   8.683  16.614  1.00  0.00           H  
ATOM    213 2HB  ALA A  14       6.398   7.635  18.043  1.00  0.00           H  
ATOM    214 3HB  ALA A  14       7.918   8.452  17.645  1.00  0.00           H  
ATOM    215  N   GLU A  15       9.626   7.467  15.510  1.00  0.00           N  
ATOM    216  CA  GLU A  15      10.533   7.868  14.445  1.00  0.00           C  
ATOM    217  C   GLU A  15      10.615   6.778  13.387  1.00  0.00           C  
ATOM    218  O   GLU A  15      10.573   7.065  12.185  1.00  0.00           O  
ATOM    219  CB  GLU A  15      11.926   8.165  15.005  1.00  0.00           C  
ATOM    220  CG  GLU A  15      12.005   9.418  15.865  1.00  0.00           C  
ATOM    221  CD  GLU A  15      11.731  10.677  15.091  1.00  0.00           C  
ATOM    222  OE1 GLU A  15      12.497  10.989  14.212  1.00  0.00           O  
ATOM    223  OE2 GLU A  15      10.754  11.328  15.379  1.00  0.00           O1-
ATOM    224  H   GLU A  15       9.957   7.414  16.480  1.00  0.00           H  
ATOM    225  HA  GLU A  15      10.147   8.772  13.977  1.00  0.00           H  
ATOM    226 1HB  GLU A  15      12.263   7.323  15.609  1.00  0.00           H  
ATOM    227 2HB  GLU A  15      12.633   8.279  14.182  1.00  0.00           H  
ATOM    228 1HG  GLU A  15      11.278   9.337  16.673  1.00  0.00           H  
ATOM    229 2HG  GLU A  15      12.996   9.479  16.310  1.00  0.00           H  
ATOM    230  N   GLU A  16      10.696   5.516  13.833  1.00  0.00           N  
ATOM    231  CA  GLU A  16      10.769   4.393  12.910  1.00  0.00           C  
ATOM    232  C   GLU A  16       9.496   4.302  12.056  1.00  0.00           C  
ATOM    233  O   GLU A  16       9.589   4.098  10.848  1.00  0.00           O  
ATOM    234  CB  GLU A  16      10.982   3.088  13.680  1.00  0.00           C  
ATOM    235  CG  GLU A  16      11.137   1.856  12.799  1.00  0.00           C  
ATOM    236  CD  GLU A  16      11.417   0.606  13.586  1.00  0.00           C  
ATOM    237  OE1 GLU A  16      11.512   0.691  14.787  1.00  0.00           O  
ATOM    238  OE2 GLU A  16      11.538  -0.436  12.985  1.00  0.00           O1-
ATOM    239  H   GLU A  16      10.772   5.356  14.845  1.00  0.00           H  
ATOM    240  HA  GLU A  16      11.618   4.551  12.247  1.00  0.00           H  
ATOM    241 1HB  GLU A  16      11.875   3.172  14.300  1.00  0.00           H  
ATOM    242 2HB  GLU A  16      10.136   2.917  14.347  1.00  0.00           H  
ATOM    243 1HG  GLU A  16      10.221   1.713  12.227  1.00  0.00           H  
ATOM    244 2HG  GLU A  16      11.951   2.027  12.095  1.00  0.00           H  
ATOM    245  N   LEU A  17       8.320   4.499  12.668  1.00  0.00           N  
ATOM    246  CA  LEU A  17       7.052   4.448  11.934  1.00  0.00           C  
ATOM    247  C   LEU A  17       6.968   5.535  10.864  1.00  0.00           C  
ATOM    248  O   LEU A  17       6.502   5.273   9.746  1.00  0.00           O  
ATOM    249  CB  LEU A  17       5.890   4.574  12.936  1.00  0.00           C  
ATOM    250  CG  LEU A  17       5.622   3.342  13.834  1.00  0.00           C  
ATOM    251  CD1 LEU A  17       4.712   3.710  14.958  1.00  0.00           C  
ATOM    252  CD2 LEU A  17       4.929   2.272  13.008  1.00  0.00           C  
ATOM    253  H   LEU A  17       8.315   4.632  13.684  1.00  0.00           H  
ATOM    254  HA  LEU A  17       6.995   3.492  11.432  1.00  0.00           H  
ATOM    255 1HB  LEU A  17       6.121   5.396  13.600  1.00  0.00           H  
ATOM    256 2HB  LEU A  17       4.974   4.812  12.404  1.00  0.00           H  
ATOM    257  HG  LEU A  17       6.561   2.971  14.242  1.00  0.00           H  
ATOM    258 1HD1 LEU A  17       4.530   2.831  15.572  1.00  0.00           H  
ATOM    259 2HD1 LEU A  17       5.178   4.469  15.562  1.00  0.00           H  
ATOM    260 3HD1 LEU A  17       3.778   4.077  14.560  1.00  0.00           H  
ATOM    261 1HD2 LEU A  17       4.726   1.403  13.633  1.00  0.00           H  
ATOM    262 2HD2 LEU A  17       3.990   2.661  12.618  1.00  0.00           H  
ATOM    263 3HD2 LEU A  17       5.559   1.987  12.193  1.00  0.00           H  
ATOM    264  N   GLU A  18       7.442   6.743  11.180  1.00  0.00           N  
ATOM    265  CA  GLU A  18       7.436   7.823  10.200  1.00  0.00           C  
ATOM    266  C   GLU A  18       8.359   7.492   9.018  1.00  0.00           C  
ATOM    267  O   GLU A  18       7.985   7.692   7.854  1.00  0.00           O  
ATOM    268  CB  GLU A  18       7.870   9.137  10.854  1.00  0.00           C  
ATOM    269  CG  GLU A  18       7.834  10.344   9.927  1.00  0.00           C  
ATOM    270  CD  GLU A  18       8.194  11.627  10.622  1.00  0.00           C  
ATOM    271  OE1 GLU A  18       8.445  11.591  11.802  1.00  0.00           O  
ATOM    272  OE2 GLU A  18       8.218  12.644   9.971  1.00  0.00           O1-
ATOM    273  H   GLU A  18       7.764   6.917  12.141  1.00  0.00           H  
ATOM    274  HA  GLU A  18       6.422   7.941   9.818  1.00  0.00           H  
ATOM    275 1HB  GLU A  18       7.223   9.351  11.705  1.00  0.00           H  
ATOM    276 2HB  GLU A  18       8.887   9.037  11.234  1.00  0.00           H  
ATOM    277 1HG  GLU A  18       8.532  10.179   9.107  1.00  0.00           H  
ATOM    278 2HG  GLU A  18       6.834  10.433   9.503  1.00  0.00           H  
ATOM    279  N   GLU A  19       9.560   6.962   9.319  1.00  0.00           N  
ATOM    280  CA  GLU A  19      10.527   6.595   8.287  1.00  0.00           C  
ATOM    281  C   GLU A  19       9.978   5.505   7.379  1.00  0.00           C  
ATOM    282  O   GLU A  19      10.191   5.539   6.164  1.00  0.00           O  
ATOM    283  CB  GLU A  19      11.838   6.126   8.923  1.00  0.00           C  
ATOM    284  CG  GLU A  19      12.930   5.773   7.924  1.00  0.00           C  
ATOM    285  CD  GLU A  19      13.401   6.958   7.129  1.00  0.00           C  
ATOM    286  OE1 GLU A  19      12.835   8.015   7.281  1.00  0.00           O  
ATOM    287  OE2 GLU A  19      14.328   6.808   6.367  1.00  0.00           O1-
ATOM    288  H   GLU A  19       9.820   6.851  10.309  1.00  0.00           H  
ATOM    289  HA  GLU A  19      10.726   7.472   7.673  1.00  0.00           H  
ATOM    290 1HB  GLU A  19      12.223   6.906   9.579  1.00  0.00           H  
ATOM    291 2HB  GLU A  19      11.650   5.246   9.538  1.00  0.00           H  
ATOM    292 1HG  GLU A  19      13.779   5.352   8.463  1.00  0.00           H  
ATOM    293 2HG  GLU A  19      12.553   5.011   7.244  1.00  0.00           H  
ATOM    294  N   ILE A  20       9.270   4.545   7.963  1.00  0.00           N  
ATOM    295  CA  ILE A  20       8.678   3.471   7.196  1.00  0.00           C  
ATOM    296  C   ILE A  20       7.624   4.037   6.269  1.00  0.00           C  
ATOM    297  O   ILE A  20       7.589   3.694   5.086  1.00  0.00           O  
ATOM    298  CB  ILE A  20       8.108   2.393   8.104  1.00  0.00           C  
ATOM    299  CG1 ILE A  20       9.275   1.705   8.831  1.00  0.00           C  
ATOM    300  CG2 ILE A  20       7.346   1.384   7.233  1.00  0.00           C  
ATOM    301  CD1 ILE A  20       8.865   0.885  10.006  1.00  0.00           C  
ATOM    302  H   ILE A  20       9.186   4.546   8.985  1.00  0.00           H  
ATOM    303  HA  ILE A  20       9.456   3.011   6.589  1.00  0.00           H  
ATOM    304  HB  ILE A  20       7.447   2.834   8.853  1.00  0.00           H  
ATOM    305 1HG1 ILE A  20       9.779   1.050   8.120  1.00  0.00           H  
ATOM    306 2HG1 ILE A  20       9.984   2.450   9.155  1.00  0.00           H  
ATOM    307 1HG2 ILE A  20       6.977   0.630   7.844  1.00  0.00           H  
ATOM    308 2HG2 ILE A  20       6.517   1.863   6.722  1.00  0.00           H  
ATOM    309 3HG2 ILE A  20       8.018   0.944   6.489  1.00  0.00           H  
ATOM    310 1HD1 ILE A  20       9.745   0.427  10.454  1.00  0.00           H  
ATOM    311 2HD1 ILE A  20       8.379   1.527  10.738  1.00  0.00           H  
ATOM    312 3HD1 ILE A  20       8.200   0.131   9.708  1.00  0.00           H  
ATOM    313  N   ALA A  21       6.755   4.927   6.749  1.00  0.00           N  
ATOM    314  CA  ALA A  21       5.767   5.458   5.824  1.00  0.00           C  
ATOM    315  C   ALA A  21       6.461   6.081   4.612  1.00  0.00           C  
ATOM    316  O   ALA A  21       5.998   5.899   3.479  1.00  0.00           O  
ATOM    317  CB  ALA A  21       4.902   6.493   6.496  1.00  0.00           C  
ATOM    318  H   ALA A  21       6.762   5.190   7.744  1.00  0.00           H  
ATOM    319  HA  ALA A  21       5.145   4.635   5.479  1.00  0.00           H  
ATOM    320 1HB  ALA A  21       4.177   6.853   5.776  1.00  0.00           H  
ATOM    321 2HB  ALA A  21       4.399   6.044   7.336  1.00  0.00           H  
ATOM    322 3HB  ALA A  21       5.523   7.319   6.843  1.00  0.00           H  
ATOM    323  N   GLU A  22       7.585   6.786   4.830  1.00  0.00           N  
ATOM    324  CA  GLU A  22       8.336   7.336   3.703  1.00  0.00           C  
ATOM    325  C   GLU A  22       8.837   6.225   2.771  1.00  0.00           C  
ATOM    326  O   GLU A  22       8.736   6.360   1.551  1.00  0.00           O  
ATOM    327  CB  GLU A  22       9.518   8.165   4.209  1.00  0.00           C  
ATOM    328  CG  GLU A  22      10.339   8.826   3.110  1.00  0.00           C  
ATOM    329  CD  GLU A  22      11.460   9.672   3.645  1.00  0.00           C  
ATOM    330  OE1 GLU A  22      11.590   9.765   4.842  1.00  0.00           O  
ATOM    331  OE2 GLU A  22      12.189  10.225   2.855  1.00  0.00           O1-
ATOM    332  H   GLU A  22       7.885   6.968   5.796  1.00  0.00           H  
ATOM    333  HA  GLU A  22       7.665   7.976   3.133  1.00  0.00           H  
ATOM    334 1HB  GLU A  22       9.155   8.950   4.873  1.00  0.00           H  
ATOM    335 2HB  GLU A  22      10.188   7.529   4.789  1.00  0.00           H  
ATOM    336 1HG  GLU A  22      10.757   8.052   2.468  1.00  0.00           H  
ATOM    337 2HG  GLU A  22       9.680   9.445   2.503  1.00  0.00           H  
ATOM    338  N   GLU A  23       9.401   5.145   3.329  1.00  0.00           N  
ATOM    339  CA  GLU A  23       9.888   4.039   2.502  1.00  0.00           C  
ATOM    340  C   GLU A  23       8.769   3.418   1.660  1.00  0.00           C  
ATOM    341  O   GLU A  23       8.970   3.119   0.474  1.00  0.00           O  
ATOM    342  CB  GLU A  23      10.528   2.964   3.383  1.00  0.00           C  
ATOM    343  CG  GLU A  23      11.124   1.794   2.614  1.00  0.00           C  
ATOM    344  CD  GLU A  23      11.565   0.670   3.509  1.00  0.00           C  
ATOM    345  OE1 GLU A  23      11.010   0.529   4.572  1.00  0.00           O  
ATOM    346  OE2 GLU A  23      12.459  -0.050   3.129  1.00  0.00           O1-
ATOM    347  H   GLU A  23       9.527   5.128   4.350  1.00  0.00           H  
ATOM    348  HA  GLU A  23      10.639   4.438   1.819  1.00  0.00           H  
ATOM    349 1HB  GLU A  23      11.323   3.410   3.982  1.00  0.00           H  
ATOM    350 2HB  GLU A  23       9.782   2.567   4.072  1.00  0.00           H  
ATOM    351 1HG  GLU A  23      10.379   1.415   1.915  1.00  0.00           H  
ATOM    352 2HG  GLU A  23      11.976   2.148   2.036  1.00  0.00           H  
ATOM    353  N   ILE A  24       7.581   3.253   2.262  1.00  0.00           N  
ATOM    354  CA  ILE A  24       6.451   2.682   1.536  1.00  0.00           C  
ATOM    355  C   ILE A  24       6.094   3.629   0.406  1.00  0.00           C  
ATOM    356  O   ILE A  24       5.874   3.182  -0.723  1.00  0.00           O  
ATOM    357  CB  ILE A  24       5.192   2.476   2.428  1.00  0.00           C  
ATOM    358  CG1 ILE A  24       5.454   1.362   3.484  1.00  0.00           C  
ATOM    359  CG2 ILE A  24       3.979   2.080   1.519  1.00  0.00           C  
ATOM    360  CD1 ILE A  24       4.449   1.241   4.591  1.00  0.00           C  
ATOM    361  H   ILE A  24       7.507   3.498   3.253  1.00  0.00           H  
ATOM    362  HA  ILE A  24       6.739   1.734   1.108  1.00  0.00           H  
ATOM    363  HB  ILE A  24       4.981   3.395   2.965  1.00  0.00           H  
ATOM    364 1HG1 ILE A  24       5.489   0.409   2.975  1.00  0.00           H  
ATOM    365 2HG1 ILE A  24       6.416   1.558   3.954  1.00  0.00           H  
ATOM    366 1HG2 ILE A  24       3.094   1.936   2.123  1.00  0.00           H  
ATOM    367 2HG2 ILE A  24       3.770   2.864   0.791  1.00  0.00           H  
ATOM    368 3HG2 ILE A  24       4.208   1.153   0.989  1.00  0.00           H  
ATOM    369 1HD1 ILE A  24       4.760   0.438   5.250  1.00  0.00           H  
ATOM    370 2HD1 ILE A  24       4.410   2.175   5.152  1.00  0.00           H  
ATOM    371 3HD1 ILE A  24       3.467   1.016   4.197  1.00  0.00           H  
ATOM    372  N   ALA A  25       6.019   4.922   0.708  1.00  0.00           N  
ATOM    373  CA  ALA A  25       5.685   5.925  -0.282  1.00  0.00           C  
ATOM    374  C   ALA A  25       6.634   5.924  -1.460  1.00  0.00           C  
ATOM    375  O   ALA A  25       6.190   6.017  -2.609  1.00  0.00           O  
ATOM    376  CB  ALA A  25       5.754   7.285   0.357  1.00  0.00           C  
ATOM    377  H   ALA A  25       6.173   5.214   1.677  1.00  0.00           H  
ATOM    378  HA  ALA A  25       4.678   5.725  -0.647  1.00  0.00           H  
ATOM    379 1HB  ALA A  25       5.512   8.028  -0.378  1.00  0.00           H  
ATOM    380 2HB  ALA A  25       5.064   7.326   1.198  1.00  0.00           H  
ATOM    381 3HB  ALA A  25       6.754   7.468   0.711  1.00  0.00           H  
ATOM    382  N   GLU A  26       7.936   5.795  -1.194  1.00  0.00           N  
ATOM    383  CA  GLU A  26       8.902   5.763  -2.275  1.00  0.00           C  
ATOM    384  C   GLU A  26       8.684   4.543  -3.150  1.00  0.00           C  
ATOM    385  O   GLU A  26       8.735   4.645  -4.379  1.00  0.00           O  
ATOM    386  CB  GLU A  26      10.329   5.763  -1.719  1.00  0.00           C  
ATOM    387  CG  GLU A  26      11.416   5.800  -2.783  1.00  0.00           C  
ATOM    388  CD  GLU A  26      12.800   5.878  -2.202  1.00  0.00           C  
ATOM    389  OE1 GLU A  26      12.918   5.925  -1.001  1.00  0.00           O  
ATOM    390  OE2 GLU A  26      13.742   5.890  -2.959  1.00  0.00           O1-
ATOM    391  H   GLU A  26       8.246   5.776  -0.217  1.00  0.00           H  
ATOM    392  HA  GLU A  26       8.757   6.654  -2.885  1.00  0.00           H  
ATOM    393 1HB  GLU A  26      10.467   6.627  -1.069  1.00  0.00           H  
ATOM    394 2HB  GLU A  26      10.483   4.870  -1.115  1.00  0.00           H  
ATOM    395 1HG  GLU A  26      11.342   4.902  -3.396  1.00  0.00           H  
ATOM    396 2HG  GLU A  26      11.250   6.661  -3.429  1.00  0.00           H  
ATOM    397  N   ALA A  27       8.425   3.392  -2.532  1.00  0.00           N  
ATOM    398  CA  ALA A  27       8.192   2.179  -3.294  1.00  0.00           C  
ATOM    399  C   ALA A  27       6.951   2.331  -4.206  1.00  0.00           C  
ATOM    400  O   ALA A  27       6.959   1.905  -5.368  1.00  0.00           O  
ATOM    401  CB  ALA A  27       8.053   1.024  -2.327  1.00  0.00           C  
ATOM    402  H   ALA A  27       8.451   3.353  -1.505  1.00  0.00           H  
ATOM    403  HA  ALA A  27       9.062   2.003  -3.924  1.00  0.00           H  
ATOM    404 1HB  ALA A  27       7.948   0.117  -2.872  1.00  0.00           H  
ATOM    405 2HB  ALA A  27       8.950   0.973  -1.716  1.00  0.00           H  
ATOM    406 3HB  ALA A  27       7.192   1.186  -1.682  1.00  0.00           H  
ATOM    407  N   VAL A  28       5.903   2.989  -3.696  1.00  0.00           N  
ATOM    408  CA  VAL A  28       4.696   3.228  -4.484  1.00  0.00           C  
ATOM    409  C   VAL A  28       4.986   4.174  -5.657  1.00  0.00           C  
ATOM    410  O   VAL A  28       4.471   3.956  -6.762  1.00  0.00           O  
ATOM    411  CB  VAL A  28       3.543   3.751  -3.617  1.00  0.00           C  
ATOM    412  CG1 VAL A  28       2.353   4.164  -4.510  1.00  0.00           C  
ATOM    413  CG2 VAL A  28       3.120   2.640  -2.640  1.00  0.00           C  
ATOM    414  H   VAL A  28       5.943   3.276  -2.710  1.00  0.00           H  
ATOM    415  HA  VAL A  28       4.375   2.273  -4.896  1.00  0.00           H  
ATOM    416  HB  VAL A  28       3.878   4.631  -3.061  1.00  0.00           H  
ATOM    417 1HG1 VAL A  28       1.559   4.526  -3.885  1.00  0.00           H  
ATOM    418 2HG1 VAL A  28       2.643   4.949  -5.195  1.00  0.00           H  
ATOM    419 3HG1 VAL A  28       2.004   3.302  -5.080  1.00  0.00           H  
ATOM    420 1HG2 VAL A  28       2.312   2.997  -2.009  1.00  0.00           H  
ATOM    421 2HG2 VAL A  28       2.788   1.769  -3.202  1.00  0.00           H  
ATOM    422 3HG2 VAL A  28       3.961   2.358  -2.018  1.00  0.00           H  
ATOM    423  N   GLU A  29       5.742   5.254  -5.419  1.00  0.00           N  
ATOM    424  CA  GLU A  29       6.112   6.158  -6.505  1.00  0.00           C  
ATOM    425  C   GLU A  29       6.852   5.409  -7.598  1.00  0.00           C  
ATOM    426  O   GLU A  29       6.603   5.646  -8.784  1.00  0.00           O  
ATOM    427  CB  GLU A  29       6.980   7.305  -5.981  1.00  0.00           C  
ATOM    428  CG  GLU A  29       6.237   8.308  -5.112  1.00  0.00           C  
ATOM    429  CD  GLU A  29       7.136   9.374  -4.550  1.00  0.00           C  
ATOM    430  OE1 GLU A  29       8.326   9.278  -4.732  1.00  0.00           O  
ATOM    431  OE2 GLU A  29       6.633  10.286  -3.937  1.00  0.00           O1-
ATOM    432  H   GLU A  29       6.066   5.444  -4.463  1.00  0.00           H  
ATOM    433  HA  GLU A  29       5.211   6.560  -6.948  1.00  0.00           H  
ATOM    434 1HB  GLU A  29       7.803   6.898  -5.394  1.00  0.00           H  
ATOM    435 2HB  GLU A  29       7.413   7.846  -6.822  1.00  0.00           H  
ATOM    436 1HG  GLU A  29       5.458   8.783  -5.708  1.00  0.00           H  
ATOM    437 2HG  GLU A  29       5.756   7.777  -4.292  1.00  0.00           H  
ATOM    438  N   ASN A  30       7.762   4.505  -7.215  1.00  0.00           N  
ATOM    439  CA  ASN A  30       8.483   3.721  -8.202  1.00  0.00           C  
ATOM    440  C   ASN A  30       7.511   2.912  -9.050  1.00  0.00           C  
ATOM    441  O   ASN A  30       7.710   2.795 -10.265  1.00  0.00           O  
ATOM    442  CB  ASN A  30       9.499   2.815  -7.531  1.00  0.00           C  
ATOM    443  CG  ASN A  30      10.691   3.570  -7.010  1.00  0.00           C  
ATOM    444  ND2 ASN A  30      11.350   3.012  -6.026  1.00  0.00           N  
ATOM    445  OD1 ASN A  30      11.014   4.658  -7.497  1.00  0.00           O  
ATOM    446  H   ASN A  30       7.970   4.401  -6.215  1.00  0.00           H  
ATOM    447  HA  ASN A  30       9.013   4.406  -8.863  1.00  0.00           H  
ATOM    448 1HB  ASN A  30       9.026   2.287  -6.702  1.00  0.00           H  
ATOM    449 2HB  ASN A  30       9.843   2.063  -8.243  1.00  0.00           H  
ATOM    450 1HD2 ASN A  30      12.151   3.469  -5.638  1.00  0.00           H  
ATOM    451 2HD2 ASN A  30      11.053   2.130  -5.662  1.00  0.00           H  
ATOM    452  N   LEU A  31       6.450   2.370  -8.427  1.00  0.00           N  
ATOM    453  CA  LEU A  31       5.472   1.602  -9.186  1.00  0.00           C  
ATOM    454  C   LEU A  31       4.801   2.517 -10.192  1.00  0.00           C  
ATOM    455  O   LEU A  31       4.665   2.141 -11.358  1.00  0.00           O  
ATOM    456  CB  LEU A  31       4.399   0.973  -8.268  1.00  0.00           C  
ATOM    457  CG  LEU A  31       3.338   0.041  -8.942  1.00  0.00           C  
ATOM    458  CD1 LEU A  31       4.043  -1.170  -9.584  1.00  0.00           C  
ATOM    459  CD2 LEU A  31       2.332  -0.427  -7.895  1.00  0.00           C  
ATOM    460  H   LEU A  31       6.390   2.435  -7.404  1.00  0.00           H  
ATOM    461  HA  LEU A  31       5.993   0.827  -9.727  1.00  0.00           H  
ATOM    462 1HB  LEU A  31       4.881   0.426  -7.487  1.00  0.00           H  
ATOM    463 2HB  LEU A  31       3.846   1.785  -7.802  1.00  0.00           H  
ATOM    464  HG  LEU A  31       2.820   0.583  -9.723  1.00  0.00           H  
ATOM    465 1HD1 LEU A  31       3.308  -1.815 -10.051  1.00  0.00           H  
ATOM    466 2HD1 LEU A  31       4.731  -0.834 -10.330  1.00  0.00           H  
ATOM    467 3HD1 LEU A  31       4.579  -1.734  -8.818  1.00  0.00           H  
ATOM    468 1HD2 LEU A  31       1.592  -1.073  -8.370  1.00  0.00           H  
ATOM    469 2HD2 LEU A  31       2.846  -0.983  -7.113  1.00  0.00           H  
ATOM    470 3HD2 LEU A  31       1.835   0.436  -7.457  1.00  0.00           H  
ATOM    471  N   ALA A  32       4.413   3.736  -9.770  1.00  0.00           N  
ATOM    472  CA  ALA A  32       3.780   4.664 -10.710  1.00  0.00           C  
ATOM    473  C   ALA A  32       4.717   4.940 -11.873  1.00  0.00           C  
ATOM    474  O   ALA A  32       4.282   4.943 -13.021  1.00  0.00           O  
ATOM    475  CB  ALA A  32       3.391   5.960 -10.027  1.00  0.00           C  
ATOM    476  H   ALA A  32       4.527   3.977  -8.777  1.00  0.00           H  
ATOM    477  HA  ALA A  32       2.888   4.210 -11.102  1.00  0.00           H  
ATOM    478 1HB  ALA A  32       2.913   6.625 -10.737  1.00  0.00           H  
ATOM    479 2HB  ALA A  32       2.701   5.735  -9.222  1.00  0.00           H  
ATOM    480 3HB  ALA A  32       4.281   6.442  -9.624  1.00  0.00           H  
ATOM    481  N   GLN A  33       6.006   5.117 -11.597  1.00  0.00           N  
ATOM    482  CA  GLN A  33       6.955   5.375 -12.667  1.00  0.00           C  
ATOM    483  C   GLN A  33       7.039   4.207 -13.648  1.00  0.00           C  
ATOM    484  O   GLN A  33       7.091   4.428 -14.861  1.00  0.00           O  
ATOM    485  CB  GLN A  33       8.341   5.667 -12.084  1.00  0.00           C  
ATOM    486  CG  GLN A  33       8.429   6.973 -11.313  1.00  0.00           C  
ATOM    487  CD  GLN A  33       8.189   8.183 -12.194  1.00  0.00           C  
ATOM    488  NE2 GLN A  33       7.275   9.049 -11.772  1.00  0.00           N  
ATOM    489  OE1 GLN A  33       8.818   8.338 -13.244  1.00  0.00           O  
ATOM    490  H   GLN A  33       6.307   5.130 -10.616  1.00  0.00           H  
ATOM    491  HA  GLN A  33       6.616   6.248 -13.214  1.00  0.00           H  
ATOM    492 1HB  GLN A  33       8.631   4.859 -11.412  1.00  0.00           H  
ATOM    493 2HB  GLN A  33       9.074   5.702 -12.890  1.00  0.00           H  
ATOM    494 1HG  GLN A  33       7.676   6.969 -10.525  1.00  0.00           H  
ATOM    495 2HG  GLN A  33       9.424   7.059 -10.877  1.00  0.00           H  
ATOM    496 1HE2 GLN A  33       7.073   9.868 -12.312  1.00  0.00           H  
ATOM    497 2HE2 GLN A  33       6.788   8.885 -10.914  1.00  0.00           H  
ATOM    498  N   ALA A  34       7.059   2.972 -13.137  1.00  0.00           N  
ATOM    499  CA  ALA A  34       7.079   1.780 -13.986  1.00  0.00           C  
ATOM    500  C   ALA A  34       5.797   1.674 -14.841  1.00  0.00           C  
ATOM    501  O   ALA A  34       5.860   1.283 -16.011  1.00  0.00           O  
ATOM    502  CB  ALA A  34       7.273   0.563 -13.124  1.00  0.00           C  
ATOM    503  H   ALA A  34       7.099   2.869 -12.116  1.00  0.00           H  
ATOM    504  HA  ALA A  34       7.925   1.864 -14.666  1.00  0.00           H  
ATOM    505 1HB  ALA A  34       7.330  -0.319 -13.747  1.00  0.00           H  
ATOM    506 2HB  ALA A  34       8.196   0.678 -12.570  1.00  0.00           H  
ATOM    507 3HB  ALA A  34       6.442   0.491 -12.433  1.00  0.00           H  
ATOM    508  N   ILE A  35       4.650   2.050 -14.269  1.00  0.00           N  
ATOM    509  CA  ILE A  35       3.371   2.048 -14.985  1.00  0.00           C  
ATOM    510  C   ILE A  35       3.469   3.053 -16.130  1.00  0.00           C  
ATOM    511  O   ILE A  35       3.027   2.793 -17.255  1.00  0.00           O  
ATOM    512  CB  ILE A  35       2.194   2.431 -14.072  1.00  0.00           C  
ATOM    513  CG1 ILE A  35       1.981   1.370 -13.016  1.00  0.00           C  
ATOM    514  CG2 ILE A  35       0.897   2.504 -14.956  1.00  0.00           C  
ATOM    515  CD1 ILE A  35       1.130   1.795 -11.839  1.00  0.00           C  
ATOM    516  H   ILE A  35       4.675   2.306 -13.273  1.00  0.00           H  
ATOM    517  HA  ILE A  35       3.199   1.053 -15.400  1.00  0.00           H  
ATOM    518  HB  ILE A  35       2.384   3.384 -13.586  1.00  0.00           H  
ATOM    519 1HG1 ILE A  35       1.467   0.559 -13.500  1.00  0.00           H  
ATOM    520 2HG1 ILE A  35       2.937   1.006 -12.657  1.00  0.00           H  
ATOM    521 1HG2 ILE A  35       0.046   2.768 -14.352  1.00  0.00           H  
ATOM    522 2HG2 ILE A  35       1.005   3.245 -15.734  1.00  0.00           H  
ATOM    523 3HG2 ILE A  35       0.720   1.532 -15.422  1.00  0.00           H  
ATOM    524 1HD1 ILE A  35       1.004   0.964 -11.163  1.00  0.00           H  
ATOM    525 2HD1 ILE A  35       1.610   2.574 -11.320  1.00  0.00           H  
ATOM    526 3HD1 ILE A  35       0.178   2.139 -12.154  1.00  0.00           H  
ATOM    527  N   ILE A  36       4.023   4.228 -15.824  1.00  0.00           N  
ATOM    528  CA  ILE A  36       4.202   5.273 -16.806  1.00  0.00           C  
ATOM    529  C   ILE A  36       5.099   4.803 -17.931  1.00  0.00           C  
ATOM    530  O   ILE A  36       4.776   5.041 -19.098  1.00  0.00           O  
ATOM    531  CB  ILE A  36       4.803   6.542 -16.175  1.00  0.00           C  
ATOM    532  CG1 ILE A  36       3.782   7.120 -15.240  1.00  0.00           C  
ATOM    533  CG2 ILE A  36       5.201   7.542 -17.282  1.00  0.00           C  
ATOM    534  CD1 ILE A  36       4.245   8.191 -14.270  1.00  0.00           C  
ATOM    535  H   ILE A  36       4.311   4.391 -14.852  1.00  0.00           H  
ATOM    536  HA  ILE A  36       3.225   5.521 -17.225  1.00  0.00           H  
ATOM    537  HB  ILE A  36       5.672   6.290 -15.588  1.00  0.00           H  
ATOM    538 1HG1 ILE A  36       3.033   7.502 -15.848  1.00  0.00           H  
ATOM    539 2HG1 ILE A  36       3.369   6.330 -14.670  1.00  0.00           H  
ATOM    540 1HG2 ILE A  36       5.613   8.440 -16.839  1.00  0.00           H  
ATOM    541 2HG2 ILE A  36       5.954   7.112 -17.942  1.00  0.00           H  
ATOM    542 3HG2 ILE A  36       4.323   7.792 -17.869  1.00  0.00           H  
ATOM    543 1HD1 ILE A  36       3.398   8.512 -13.673  1.00  0.00           H  
ATOM    544 2HD1 ILE A  36       5.005   7.791 -13.616  1.00  0.00           H  
ATOM    545 3HD1 ILE A  36       4.640   9.035 -14.801  1.00  0.00           H  
ATOM    546  N   GLU A  37       6.240   4.180 -17.599  1.00  0.00           N  
ATOM    547  CA  GLU A  37       7.142   3.692 -18.627  1.00  0.00           C  
ATOM    548  C   GLU A  37       6.407   2.683 -19.516  1.00  0.00           C  
ATOM    549  O   GLU A  37       6.541   2.720 -20.734  1.00  0.00           O  
ATOM    550  CB  GLU A  37       8.380   3.049 -17.998  1.00  0.00           C  
ATOM    551  CG  GLU A  37       9.516   2.785 -18.976  1.00  0.00           C  
ATOM    552  CD  GLU A  37      10.272   4.030 -19.346  1.00  0.00           C  
ATOM    553  OE1 GLU A  37      10.202   4.986 -18.611  1.00  0.00           O  
ATOM    554  OE2 GLU A  37      10.920   4.027 -20.366  1.00  0.00           O1-
ATOM    555  H   GLU A  37       6.484   4.066 -16.612  1.00  0.00           H  
ATOM    556  HA  GLU A  37       7.443   4.539 -19.246  1.00  0.00           H  
ATOM    557 1HB  GLU A  37       8.763   3.695 -17.207  1.00  0.00           H  
ATOM    558 2HB  GLU A  37       8.105   2.100 -17.541  1.00  0.00           H  
ATOM    559 1HG  GLU A  37      10.209   2.074 -18.528  1.00  0.00           H  
ATOM    560 2HG  GLU A  37       9.107   2.332 -19.878  1.00  0.00           H  
ATOM    561  N   ALA A  38       5.573   1.809 -18.928  1.00  0.00           N  
ATOM    562  CA  ALA A  38       4.825   0.846 -19.739  1.00  0.00           C  
ATOM    563  C   ALA A  38       3.980   1.565 -20.791  1.00  0.00           C  
ATOM    564  O   ALA A  38       3.971   1.190 -21.972  1.00  0.00           O  
ATOM    565  CB  ALA A  38       3.920   0.011 -18.835  1.00  0.00           C  
ATOM    566  H   ALA A  38       5.518   1.772 -17.904  1.00  0.00           H  
ATOM    567  HA  ALA A  38       5.523   0.200 -20.261  1.00  0.00           H  
ATOM    568 1HB  ALA A  38       3.371  -0.701 -19.419  1.00  0.00           H  
ATOM    569 2HB  ALA A  38       4.512  -0.509 -18.094  1.00  0.00           H  
ATOM    570 3HB  ALA A  38       3.222   0.653 -18.331  1.00  0.00           H  
ATOM    571  N   LEU A  39       3.340   2.658 -20.388  1.00  0.00           N  
ATOM    572  CA  LEU A  39       2.546   3.434 -21.322  1.00  0.00           C  
ATOM    573  C   LEU A  39       3.431   4.115 -22.383  1.00  0.00           C  
ATOM    574  O   LEU A  39       3.079   4.121 -23.572  1.00  0.00           O  
ATOM    575  CB  LEU A  39       1.687   4.435 -20.547  1.00  0.00           C  
ATOM    576  CG  LEU A  39       0.761   5.342 -21.353  1.00  0.00           C  
ATOM    577  CD1 LEU A  39      -0.236   4.544 -22.214  1.00  0.00           C  
ATOM    578  CD2 LEU A  39       0.008   6.244 -20.371  1.00  0.00           C  
ATOM    579  H   LEU A  39       3.348   2.894 -19.385  1.00  0.00           H  
ATOM    580  HA  LEU A  39       1.880   2.740 -21.831  1.00  0.00           H  
ATOM    581 1HB  LEU A  39       1.100   3.887 -19.825  1.00  0.00           H  
ATOM    582 2HB  LEU A  39       2.364   5.086 -19.992  1.00  0.00           H  
ATOM    583  HG  LEU A  39       1.343   5.916 -22.006  1.00  0.00           H  
ATOM    584 1HD1 LEU A  39      -0.878   5.234 -22.767  1.00  0.00           H  
ATOM    585 2HD1 LEU A  39       0.293   3.916 -22.927  1.00  0.00           H  
ATOM    586 3HD1 LEU A  39      -0.839   3.933 -21.593  1.00  0.00           H  
ATOM    587 1HD2 LEU A  39      -0.647   6.893 -20.915  1.00  0.00           H  
ATOM    588 2HD2 LEU A  39      -0.577   5.647 -19.702  1.00  0.00           H  
ATOM    589 3HD2 LEU A  39       0.717   6.839 -19.790  1.00  0.00           H  
ATOM    590  N   TYR A  40       4.569   4.695 -21.962  1.00  0.00           N  
ATOM    591  CA  TYR A  40       5.494   5.331 -22.902  1.00  0.00           C  
ATOM    592  C   TYR A  40       5.993   4.340 -23.951  1.00  0.00           C  
ATOM    593  O   TYR A  40       6.087   4.692 -25.128  1.00  0.00           O  
ATOM    594  CB  TYR A  40       6.678   5.947 -22.153  1.00  0.00           C  
ATOM    595  CG  TYR A  40       7.547   6.839 -23.012  1.00  0.00           C  
ATOM    596  CD1 TYR A  40       7.218   8.178 -23.175  1.00  0.00           C  
ATOM    597  CD2 TYR A  40       8.671   6.320 -23.637  1.00  0.00           C  
ATOM    598  CE1 TYR A  40       8.011   8.993 -23.959  1.00  0.00           C  
ATOM    599  CE2 TYR A  40       9.463   7.135 -24.420  1.00  0.00           C  
ATOM    600  CZ  TYR A  40       9.137   8.467 -24.582  1.00  0.00           C  
ATOM    601  OH  TYR A  40       9.927   9.278 -25.363  1.00  0.00           O  
ATOM    602  H   TYR A  40       4.777   4.704 -20.957  1.00  0.00           H  
ATOM    603  HA  TYR A  40       4.956   6.125 -23.419  1.00  0.00           H  
ATOM    604 1HB  TYR A  40       6.310   6.536 -21.312  1.00  0.00           H  
ATOM    605 2HB  TYR A  40       7.305   5.153 -21.747  1.00  0.00           H  
ATOM    606  HD1 TYR A  40       6.335   8.586 -22.683  1.00  0.00           H  
ATOM    607  HD2 TYR A  40       8.928   5.269 -23.510  1.00  0.00           H  
ATOM    608  HE1 TYR A  40       7.753  10.044 -24.086  1.00  0.00           H  
ATOM    609  HE2 TYR A  40      10.346   6.727 -24.912  1.00  0.00           H  
ATOM    610  HH  TYR A  40      10.657   8.766 -25.718  1.00  0.00           H  
ATOM    611  N   VAL A  41       6.320   3.110 -23.528  1.00  0.00           N  
ATOM    612  CA  VAL A  41       6.760   2.088 -24.466  1.00  0.00           C  
ATOM    613  C   VAL A  41       5.678   1.742 -25.454  1.00  0.00           C  
ATOM    614  O   VAL A  41       5.981   1.609 -26.647  1.00  0.00           O  
ATOM    615  CB  VAL A  41       7.283   0.823 -23.753  1.00  0.00           C  
ATOM    616  CG1 VAL A  41       7.477  -0.349 -24.752  1.00  0.00           C  
ATOM    617  CG2 VAL A  41       8.643   1.171 -23.176  1.00  0.00           C  
ATOM    618  H   VAL A  41       6.268   2.910 -22.528  1.00  0.00           H  
ATOM    619  HA  VAL A  41       7.599   2.493 -25.022  1.00  0.00           H  
ATOM    620  HB  VAL A  41       6.584   0.511 -22.969  1.00  0.00           H  
ATOM    621 1HG1 VAL A  41       7.872  -1.212 -24.217  1.00  0.00           H  
ATOM    622 2HG1 VAL A  41       6.524  -0.628 -25.203  1.00  0.00           H  
ATOM    623 3HG1 VAL A  41       8.166  -0.054 -25.537  1.00  0.00           H  
ATOM    624 1HG2 VAL A  41       9.057   0.311 -22.702  1.00  0.00           H  
ATOM    625 2HG2 VAL A  41       9.306   1.481 -23.976  1.00  0.00           H  
ATOM    626 3HG2 VAL A  41       8.537   1.987 -22.457  1.00  0.00           H  
ATOM    627  N   ALA A  42       4.430   1.578 -24.999  1.00  0.00           N  
ATOM    628  CA  ALA A  42       3.377   1.282 -25.950  1.00  0.00           C  
ATOM    629  C   ALA A  42       3.308   2.401 -26.993  1.00  0.00           C  
ATOM    630  O   ALA A  42       3.231   2.124 -28.192  1.00  0.00           O  
ATOM    631  CB  ALA A  42       2.044   1.138 -25.230  1.00  0.00           C  
ATOM    632  H   ALA A  42       4.234   1.632 -23.992  1.00  0.00           H  
ATOM    633  HA  ALA A  42       3.620   0.351 -26.459  1.00  0.00           H  
ATOM    634 1HB  ALA A  42       1.265   0.908 -25.950  1.00  0.00           H  
ATOM    635 2HB  ALA A  42       2.118   0.333 -24.495  1.00  0.00           H  
ATOM    636 3HB  ALA A  42       1.809   2.072 -24.720  1.00  0.00           H  
ATOM    637  N   TRP A  43       3.423   3.658 -26.550  1.00  0.00           N  
ATOM    638  CA  TRP A  43       3.411   4.789 -27.464  1.00  0.00           C  
ATOM    639  C   TRP A  43       4.567   4.783 -28.458  1.00  0.00           C  
ATOM    640  O   TRP A  43       4.350   5.011 -29.653  1.00  0.00           O  
ATOM    641  CB  TRP A  43       3.344   6.104 -26.705  1.00  0.00           C  
ATOM    642  CG  TRP A  43       3.538   7.288 -27.581  1.00  0.00           C  
ATOM    643  CD1 TRP A  43       2.629   7.858 -28.394  1.00  0.00           C  
ATOM    644  CD2 TRP A  43       4.738   8.073 -27.706  1.00  0.00           C  
ATOM    645  CE2 TRP A  43       4.477   9.072 -28.637  1.00  0.00           C  
ATOM    646  CE3 TRP A  43       5.995   8.003 -27.112  1.00  0.00           C  
ATOM    647  NE1 TRP A  43       3.180   8.930 -29.048  1.00  0.00           N  
ATOM    648  CZ2 TRP A  43       5.433   9.996 -29.004  1.00  0.00           C  
ATOM    649  CZ3 TRP A  43       6.954   8.932 -27.471  1.00  0.00           C  
ATOM    650  CH2 TRP A  43       6.683   9.903 -28.395  1.00  0.00           C  
ATOM    651  H   TRP A  43       3.471   3.831 -25.538  1.00  0.00           H  
ATOM    652  HA  TRP A  43       2.492   4.724 -28.041  1.00  0.00           H  
ATOM    653 1HB  TRP A  43       2.369   6.172 -26.245  1.00  0.00           H  
ATOM    654 2HB  TRP A  43       4.084   6.115 -25.914  1.00  0.00           H  
ATOM    655  HD1 TRP A  43       1.630   7.504 -28.512  1.00  0.00           H  
ATOM    656  HE1 TRP A  43       2.694   9.548 -29.742  1.00  0.00           H  
ATOM    657  HE3 TRP A  43       6.209   7.234 -26.375  1.00  0.00           H  
ATOM    658  HZ2 TRP A  43       5.224  10.779 -29.734  1.00  0.00           H  
ATOM    659  HZ3 TRP A  43       7.931   8.867 -26.997  1.00  0.00           H  
ATOM    660  HH2 TRP A  43       7.460  10.618 -28.655  1.00  0.00           H  
ATOM    661  N   GLU A  44       5.795   4.556 -27.989  1.00  0.00           N  
ATOM    662  CA  GLU A  44       6.922   4.543 -28.910  1.00  0.00           C  
ATOM    663  C   GLU A  44       6.769   3.441 -29.957  1.00  0.00           C  
ATOM    664  O   GLU A  44       7.082   3.649 -31.137  1.00  0.00           O  
ATOM    665  CB  GLU A  44       8.233   4.355 -28.142  1.00  0.00           C  
ATOM    666  CG  GLU A  44       9.482   4.401 -29.011  1.00  0.00           C  
ATOM    667  CD  GLU A  44      10.753   4.294 -28.214  1.00  0.00           C  
ATOM    668  OE1 GLU A  44      10.672   4.210 -27.012  1.00  0.00           O  
ATOM    669  OE2 GLU A  44      11.805   4.298 -28.807  1.00  0.00           O1-
ATOM    670  H   GLU A  44       5.931   4.409 -26.984  1.00  0.00           H  
ATOM    671  HA  GLU A  44       6.943   5.504 -29.423  1.00  0.00           H  
ATOM    672 1HB  GLU A  44       8.324   5.132 -27.383  1.00  0.00           H  
ATOM    673 2HB  GLU A  44       8.218   3.395 -27.627  1.00  0.00           H  
ATOM    674 1HG  GLU A  44       9.446   3.578 -29.725  1.00  0.00           H  
ATOM    675 2HG  GLU A  44       9.487   5.333 -29.572  1.00  0.00           H  
ATOM    676  N   SER A  45       6.272   2.271 -29.534  1.00  0.00           N  
ATOM    677  CA  SER A  45       6.062   1.158 -30.448  1.00  0.00           C  
ATOM    678  C   SER A  45       5.044   1.567 -31.519  1.00  0.00           C  
ATOM    679  O   SER A  45       5.254   1.330 -32.717  1.00  0.00           O  
ATOM    680  CB  SER A  45       5.576  -0.064 -29.693  1.00  0.00           C  
ATOM    681  OG  SER A  45       5.366  -1.141 -30.564  1.00  0.00           O  
ATOM    682  H   SER A  45       6.069   2.137 -28.538  1.00  0.00           H  
ATOM    683  HA  SER A  45       7.007   0.921 -30.936  1.00  0.00           H  
ATOM    684 1HB  SER A  45       6.311  -0.341 -28.938  1.00  0.00           H  
ATOM    685 2HB  SER A  45       4.648   0.174 -29.175  1.00  0.00           H  
ATOM    686  HG  SER A  45       6.142  -1.703 -30.483  1.00  0.00           H  
ATOM    687  N   ASN A  46       3.953   2.219 -31.087  1.00  0.00           N  
ATOM    688  CA  ASN A  46       2.891   2.664 -31.984  1.00  0.00           C  
ATOM    689  C   ASN A  46       3.412   3.660 -33.019  1.00  0.00           C  
ATOM    690  O   ASN A  46       3.039   3.602 -34.200  1.00  0.00           O  
ATOM    691  CB  ASN A  46       1.746   3.267 -31.192  1.00  0.00           C  
ATOM    692  CG  ASN A  46       0.936   2.230 -30.464  1.00  0.00           C  
ATOM    693  ND2 ASN A  46      -0.281   2.572 -30.124  1.00  0.00           N  
ATOM    694  OD1 ASN A  46       1.413   1.118 -30.210  1.00  0.00           O  
ATOM    695  H   ASN A  46       3.825   2.346 -30.078  1.00  0.00           H  
ATOM    696  HA  ASN A  46       2.501   1.801 -32.518  1.00  0.00           H  
ATOM    697 1HB  ASN A  46       2.140   3.979 -30.465  1.00  0.00           H  
ATOM    698 2HB  ASN A  46       1.088   3.818 -31.865  1.00  0.00           H  
ATOM    699 1HD2 ASN A  46      -0.866   1.921 -29.638  1.00  0.00           H  
ATOM    700 2HD2 ASN A  46      -0.626   3.482 -30.351  1.00  0.00           H  
ATOM    701  N   GLN A  47       4.303   4.558 -32.586  1.00  0.00           N  
ATOM    702  CA  GLN A  47       4.898   5.521 -33.497  1.00  0.00           C  
ATOM    703  C   GLN A  47       5.682   4.795 -34.585  1.00  0.00           C  
ATOM    704  O   GLN A  47       5.516   5.096 -35.774  1.00  0.00           O  
ATOM    705  CB  GLN A  47       5.810   6.491 -32.741  1.00  0.00           C  
ATOM    706  CG  GLN A  47       6.439   7.562 -33.614  1.00  0.00           C  
ATOM    707  CD  GLN A  47       7.322   8.509 -32.823  1.00  0.00           C  
ATOM    708  NE2 GLN A  47       7.286   9.788 -33.180  1.00  0.00           N  
ATOM    709  OE1 GLN A  47       8.029   8.095 -31.900  1.00  0.00           O  
ATOM    710  H   GLN A  47       4.514   4.596 -31.582  1.00  0.00           H  
ATOM    711  HA  GLN A  47       4.097   6.085 -33.975  1.00  0.00           H  
ATOM    712 1HB  GLN A  47       5.239   6.989 -31.956  1.00  0.00           H  
ATOM    713 2HB  GLN A  47       6.613   5.934 -32.258  1.00  0.00           H  
ATOM    714 1HG  GLN A  47       7.052   7.081 -34.376  1.00  0.00           H  
ATOM    715 2HG  GLN A  47       5.648   8.145 -34.084  1.00  0.00           H  
ATOM    716 1HE2 GLN A  47       7.847  10.460 -32.693  1.00  0.00           H  
ATOM    717 2HE2 GLN A  47       6.698  10.080 -33.934  1.00  0.00           H  
ATOM    718  N   GLN A  48       6.509   3.820 -34.179  1.00  0.00           N  
ATOM    719  CA  GLN A  48       7.315   3.050 -35.123  1.00  0.00           C  
ATOM    720  C   GLN A  48       6.437   2.307 -36.135  1.00  0.00           C  
ATOM    721  O   GLN A  48       6.799   2.200 -37.309  1.00  0.00           O  
ATOM    722  CB  GLN A  48       8.206   2.056 -34.374  1.00  0.00           C  
ATOM    723  CG  GLN A  48       9.329   2.701 -33.581  1.00  0.00           C  
ATOM    724  CD  GLN A  48      10.139   1.688 -32.794  1.00  0.00           C  
ATOM    725  NE2 GLN A  48      11.403   2.008 -32.544  1.00  0.00           N  
ATOM    726  OE1 GLN A  48       9.633   0.628 -32.415  1.00  0.00           O  
ATOM    727  H   GLN A  48       6.607   3.652 -33.169  1.00  0.00           H  
ATOM    728  HA  GLN A  48       7.937   3.750 -35.686  1.00  0.00           H  
ATOM    729 1HB  GLN A  48       7.598   1.472 -33.682  1.00  0.00           H  
ATOM    730 2HB  GLN A  48       8.652   1.360 -35.085  1.00  0.00           H  
ATOM    731 1HG  GLN A  48      10.000   3.213 -34.271  1.00  0.00           H  
ATOM    732 2HG  GLN A  48       8.901   3.416 -32.878  1.00  0.00           H  
ATOM    733 1HE2 GLN A  48      11.987   1.379 -32.029  1.00  0.00           H  
ATOM    734 2HE2 GLN A  48      11.773   2.878 -32.870  1.00  0.00           H  
ATOM    735  N   ILE A  49       5.279   1.797 -35.694  1.00  0.00           N  
ATOM    736  CA  ILE A  49       4.403   1.141 -36.654  1.00  0.00           C  
ATOM    737  C   ILE A  49       3.958   2.168 -37.671  1.00  0.00           C  
ATOM    738  O   ILE A  49       3.994   1.899 -38.874  1.00  0.00           O  
ATOM    739  CB  ILE A  49       3.120   0.551 -36.047  1.00  0.00           C  
ATOM    740  CG1 ILE A  49       3.434  -0.597 -35.127  1.00  0.00           C  
ATOM    741  CG2 ILE A  49       2.202   0.031 -37.229  1.00  0.00           C  
ATOM    742  CD1 ILE A  49       2.253  -1.026 -34.268  1.00  0.00           C  
ATOM    743  H   ILE A  49       5.069   1.836 -34.689  1.00  0.00           H  
ATOM    744  HA  ILE A  49       4.958   0.357 -37.164  1.00  0.00           H  
ATOM    745  HB  ILE A  49       2.605   1.311 -35.470  1.00  0.00           H  
ATOM    746 1HG1 ILE A  49       3.757  -1.446 -35.726  1.00  0.00           H  
ATOM    747 2HG1 ILE A  49       4.255  -0.311 -34.467  1.00  0.00           H  
ATOM    748 1HG2 ILE A  49       1.308  -0.386 -36.837  1.00  0.00           H  
ATOM    749 2HG2 ILE A  49       1.932   0.835 -37.906  1.00  0.00           H  
ATOM    750 3HG2 ILE A  49       2.738  -0.740 -37.793  1.00  0.00           H  
ATOM    751 1HD1 ILE A  49       2.572  -1.839 -33.662  1.00  0.00           H  
ATOM    752 2HD1 ILE A  49       1.930  -0.202 -33.631  1.00  0.00           H  
ATOM    753 3HD1 ILE A  49       1.427  -1.350 -34.868  1.00  0.00           H  
ATOM    754  N   ASN A  50       3.528   3.350 -37.204  1.00  0.00           N  
ATOM    755  CA  ASN A  50       3.055   4.356 -38.144  1.00  0.00           C  
ATOM    756  C   ASN A  50       4.144   4.655 -39.174  1.00  0.00           C  
ATOM    757  O   ASN A  50       3.837   4.861 -40.352  1.00  0.00           O  
ATOM    758  CB  ASN A  50       2.631   5.618 -37.417  1.00  0.00           C  
ATOM    759  CG  ASN A  50       1.995   6.626 -38.334  1.00  0.00           C  
ATOM    760  ND2 ASN A  50       2.505   7.832 -38.320  1.00  0.00           N  
ATOM    761  OD1 ASN A  50       1.041   6.313 -39.055  1.00  0.00           O  
ATOM    762  H   ASN A  50       3.488   3.513 -36.192  1.00  0.00           H  
ATOM    763  HA  ASN A  50       2.188   3.958 -38.670  1.00  0.00           H  
ATOM    764 1HB  ASN A  50       1.921   5.364 -36.628  1.00  0.00           H  
ATOM    765 2HB  ASN A  50       3.499   6.074 -36.942  1.00  0.00           H  
ATOM    766 1HD2 ASN A  50       2.121   8.543 -38.909  1.00  0.00           H  
ATOM    767 2HD2 ASN A  50       3.276   8.041 -37.720  1.00  0.00           H  
ATOM    768  N   GLU A  51       5.419   4.676 -38.752  1.00  0.00           N  
ATOM    769  CA  GLU A  51       6.515   4.941 -39.682  1.00  0.00           C  
ATOM    770  C   GLU A  51       6.590   3.861 -40.769  1.00  0.00           C  
ATOM    771  O   GLU A  51       6.870   4.178 -41.931  1.00  0.00           O  
ATOM    772  CB  GLU A  51       7.854   5.026 -38.943  1.00  0.00           C  
ATOM    773  CG  GLU A  51       8.007   6.266 -38.064  1.00  0.00           C  
ATOM    774  CD  GLU A  51       9.282   6.269 -37.264  1.00  0.00           C  
ATOM    775  OE1 GLU A  51       9.939   5.252 -37.232  1.00  0.00           O  
ATOM    776  OE2 GLU A  51       9.603   7.282 -36.685  1.00  0.00           O1-
ATOM    777  H   GLU A  51       5.586   4.570 -37.741  1.00  0.00           H  
ATOM    778  HA  GLU A  51       6.335   5.902 -40.157  1.00  0.00           H  
ATOM    779 1HB  GLU A  51       7.982   4.155 -38.315  1.00  0.00           H  
ATOM    780 2HB  GLU A  51       8.665   5.027 -39.670  1.00  0.00           H  
ATOM    781 1HG  GLU A  51       7.986   7.153 -38.699  1.00  0.00           H  
ATOM    782 2HG  GLU A  51       7.163   6.319 -37.384  1.00  0.00           H  
ATOM    783  N   GLN A  52       6.349   2.595 -40.418  1.00  0.00           N  
ATOM    784  CA  GLN A  52       6.343   1.528 -41.416  1.00  0.00           C  
ATOM    785  C   GLN A  52       5.208   1.745 -42.404  1.00  0.00           C  
ATOM    786  O   GLN A  52       5.364   1.494 -43.604  1.00  0.00           O  
ATOM    787  CB  GLN A  52       6.208   0.157 -40.749  1.00  0.00           C  
ATOM    788  CG  GLN A  52       6.314  -1.016 -41.709  1.00  0.00           C  
ATOM    789  CD  GLN A  52       7.680  -1.104 -42.365  1.00  0.00           C  
ATOM    790  NE2 GLN A  52       7.734  -1.735 -43.532  1.00  0.00           N  
ATOM    791  OE1 GLN A  52       8.675  -0.610 -41.828  1.00  0.00           O  
ATOM    792  H   GLN A  52       6.178   2.385 -39.419  1.00  0.00           H  
ATOM    793  HA  GLN A  52       7.273   1.574 -41.972  1.00  0.00           H  
ATOM    794 1HB  GLN A  52       6.982   0.043 -39.991  1.00  0.00           H  
ATOM    795 2HB  GLN A  52       5.244   0.091 -40.244  1.00  0.00           H  
ATOM    796 1HG  GLN A  52       6.139  -1.939 -41.159  1.00  0.00           H  
ATOM    797 2HG  GLN A  52       5.565  -0.899 -42.493  1.00  0.00           H  
ATOM    798 1HE2 GLN A  52       8.608  -1.825 -44.012  1.00  0.00           H  
ATOM    799 2HE2 GLN A  52       6.903  -2.120 -43.932  1.00  0.00           H  
ATOM    800  N   VAL A  53       4.064   2.202 -41.895  1.00  0.00           N  
ATOM    801  CA  VAL A  53       2.896   2.471 -42.720  1.00  0.00           C  
ATOM    802  C   VAL A  53       3.266   3.578 -43.709  1.00  0.00           C  
ATOM    803  O   VAL A  53       2.886   3.509 -44.881  1.00  0.00           O  
ATOM    804  CB  VAL A  53       1.667   2.837 -41.852  1.00  0.00           C  
ATOM    805  CG1 VAL A  53       0.473   3.274 -42.715  1.00  0.00           C  
ATOM    806  CG2 VAL A  53       1.306   1.644 -40.998  1.00  0.00           C  
ATOM    807  H   VAL A  53       4.034   2.331 -40.872  1.00  0.00           H  
ATOM    808  HA  VAL A  53       2.657   1.565 -43.281  1.00  0.00           H  
ATOM    809  HB  VAL A  53       1.918   3.675 -41.222  1.00  0.00           H  
ATOM    810 1HG1 VAL A  53      -0.357   3.522 -42.063  1.00  0.00           H  
ATOM    811 2HG1 VAL A  53       0.733   4.149 -43.324  1.00  0.00           H  
ATOM    812 3HG1 VAL A  53       0.186   2.454 -43.378  1.00  0.00           H  
ATOM    813 1HG2 VAL A  53       0.455   1.882 -40.364  1.00  0.00           H  
ATOM    814 2HG2 VAL A  53       1.062   0.826 -41.657  1.00  0.00           H  
ATOM    815 3HG2 VAL A  53       2.144   1.358 -40.383  1.00  0.00           H  
ATOM    816  N   GLN A  54       3.974   4.614 -43.226  1.00  0.00           N  
ATOM    817  CA  GLN A  54       4.447   5.721 -44.049  1.00  0.00           C  
ATOM    818  C   GLN A  54       5.404   5.225 -45.142  1.00  0.00           C  
ATOM    819  O   GLN A  54       5.389   5.736 -46.263  1.00  0.00           O  
ATOM    820  CB  GLN A  54       5.138   6.774 -43.179  1.00  0.00           C  
ATOM    821  CG  GLN A  54       4.197   7.545 -42.269  1.00  0.00           C  
ATOM    822  CD  GLN A  54       4.933   8.520 -41.369  1.00  0.00           C  
ATOM    823  NE2 GLN A  54       4.188   9.213 -40.516  1.00  0.00           N  
ATOM    824  OE1 GLN A  54       6.158   8.650 -41.441  1.00  0.00           O  
ATOM    825  H   GLN A  54       4.163   4.621 -42.220  1.00  0.00           H  
ATOM    826  HA  GLN A  54       3.587   6.176 -44.531  1.00  0.00           H  
ATOM    827 1HB  GLN A  54       5.891   6.293 -42.555  1.00  0.00           H  
ATOM    828 2HB  GLN A  54       5.653   7.492 -43.818  1.00  0.00           H  
ATOM    829 1HG  GLN A  54       3.495   8.108 -42.883  1.00  0.00           H  
ATOM    830 2HG  GLN A  54       3.659   6.837 -41.638  1.00  0.00           H  
ATOM    831 1HE2 GLN A  54       4.617   9.873 -39.897  1.00  0.00           H  
ATOM    832 2HE2 GLN A  54       3.197   9.077 -40.491  1.00  0.00           H  
ATOM    833  N   GLU A  55       6.268   4.245 -44.817  1.00  0.00           N  
ATOM    834  CA  GLU A  55       7.165   3.695 -45.832  1.00  0.00           C  
ATOM    835  C   GLU A  55       6.344   3.029 -46.943  1.00  0.00           C  
ATOM    836  O   GLU A  55       6.686   3.152 -48.128  1.00  0.00           O  
ATOM    837  CB  GLU A  55       8.133   2.687 -45.210  1.00  0.00           C  
ATOM    838  CG  GLU A  55       9.145   2.103 -46.185  1.00  0.00           C  
ATOM    839  CD  GLU A  55      10.099   3.132 -46.724  1.00  0.00           C  
ATOM    840  OE1 GLU A  55      10.248   4.159 -46.106  1.00  0.00           O  
ATOM    841  OE2 GLU A  55      10.681   2.892 -47.756  1.00  0.00           O1-
ATOM    842  H   GLU A  55       6.312   3.932 -43.845  1.00  0.00           H  
ATOM    843  HA  GLU A  55       7.722   4.520 -46.273  1.00  0.00           H  
ATOM    844 1HB  GLU A  55       8.686   3.164 -44.400  1.00  0.00           H  
ATOM    845 2HB  GLU A  55       7.570   1.860 -44.778  1.00  0.00           H  
ATOM    846 1HG  GLU A  55       9.716   1.326 -45.678  1.00  0.00           H  
ATOM    847 2HG  GLU A  55       8.611   1.640 -47.014  1.00  0.00           H  
ATOM    848  N   VAL A  56       5.264   2.336 -46.565  1.00  0.00           N  
ATOM    849  CA  VAL A  56       4.369   1.713 -47.532  1.00  0.00           C  
ATOM    850  C   VAL A  56       3.730   2.804 -48.401  1.00  0.00           C  
ATOM    851  O   VAL A  56       3.617   2.624 -49.608  1.00  0.00           O  
ATOM    852  CB  VAL A  56       3.285   0.834 -46.851  1.00  0.00           C  
ATOM    853  CG1 VAL A  56       2.252   0.357 -47.871  1.00  0.00           C  
ATOM    854  CG2 VAL A  56       3.958  -0.355 -46.208  1.00  0.00           C  
ATOM    855  H   VAL A  56       5.108   2.214 -45.552  1.00  0.00           H  
ATOM    856  HA  VAL A  56       4.954   1.065 -48.177  1.00  0.00           H  
ATOM    857  HB  VAL A  56       2.763   1.416 -46.103  1.00  0.00           H  
ATOM    858 1HG1 VAL A  56       1.513  -0.254 -47.364  1.00  0.00           H  
ATOM    859 2HG1 VAL A  56       1.753   1.208 -48.338  1.00  0.00           H  
ATOM    860 3HG1 VAL A  56       2.756  -0.232 -48.629  1.00  0.00           H  
ATOM    861 1HG2 VAL A  56       3.207  -0.987 -45.729  1.00  0.00           H  
ATOM    862 2HG2 VAL A  56       4.470  -0.925 -46.978  1.00  0.00           H  
ATOM    863 3HG2 VAL A  56       4.676  -0.025 -45.474  1.00  0.00           H  
ATOM    864  N   GLU A  57       3.287   3.912 -47.787  1.00  0.00           N  
ATOM    865  CA  GLU A  57       2.699   5.016 -48.542  1.00  0.00           C  
ATOM    866  C   GLU A  57       3.709   5.569 -49.574  1.00  0.00           C  
ATOM    867  O   GLU A  57       3.337   5.834 -50.726  1.00  0.00           O  
ATOM    868  CB  GLU A  57       2.310   6.158 -47.572  1.00  0.00           C  
ATOM    869  CG  GLU A  57       1.131   5.863 -46.634  1.00  0.00           C  
ATOM    870  CD  GLU A  57       0.991   6.872 -45.474  1.00  0.00           C  
ATOM    871  OE1 GLU A  57       1.805   7.764 -45.381  1.00  0.00           O  
ATOM    872  OE2 GLU A  57       0.083   6.724 -44.679  1.00  0.00           O1-
ATOM    873  H   GLU A  57       3.346   3.960 -46.769  1.00  0.00           H  
ATOM    874  HA  GLU A  57       1.816   4.658 -49.068  1.00  0.00           H  
ATOM    875 1HB  GLU A  57       3.155   6.410 -46.963  1.00  0.00           H  
ATOM    876 2HB  GLU A  57       2.057   7.039 -48.148  1.00  0.00           H  
ATOM    877 1HG  GLU A  57       0.234   5.907 -47.232  1.00  0.00           H  
ATOM    878 2HG  GLU A  57       1.230   4.858 -46.241  1.00  0.00           H  
ATOM    879  N   GLN A  58       4.989   5.684 -49.190  1.00  0.00           N  
ATOM    880  CA  GLN A  58       6.017   6.162 -50.114  1.00  0.00           C  
ATOM    881  C   GLN A  58       6.241   5.185 -51.279  1.00  0.00           C  
ATOM    882  O   GLN A  58       6.429   5.615 -52.430  1.00  0.00           O  
ATOM    883  CB  GLN A  58       7.336   6.363 -49.377  1.00  0.00           C  
ATOM    884  CG  GLN A  58       8.442   6.983 -50.209  1.00  0.00           C  
ATOM    885  CD  GLN A  58       8.102   8.394 -50.634  1.00  0.00           C  
ATOM    886  NE2 GLN A  58       8.296   8.723 -51.904  1.00  0.00           N  
ATOM    887  OE1 GLN A  58       7.681   9.172 -49.768  1.00  0.00           O  
ATOM    888  H   GLN A  58       5.214   5.507 -48.204  1.00  0.00           H  
ATOM    889  HA  GLN A  58       5.686   7.115 -50.524  1.00  0.00           H  
ATOM    890 1HB  GLN A  58       7.168   6.986 -48.499  1.00  0.00           H  
ATOM    891 2HB  GLN A  58       7.693   5.397 -49.019  1.00  0.00           H  
ATOM    892 1HG  GLN A  58       9.348   7.011 -49.611  1.00  0.00           H  
ATOM    893 2HG  GLN A  58       8.603   6.382 -51.103  1.00  0.00           H  
ATOM    894 1HE2 GLN A  58       8.108   9.690 -52.229  1.00  0.00           H  
ATOM    895 2HE2 GLN A  58       8.648   8.050 -52.554  1.00  0.00           H  
ATOM    896  N   SER A  59       6.234   3.879 -50.983  1.00  0.00           N  
ATOM    897  CA  SER A  59       6.394   2.859 -52.013  1.00  0.00           C  
ATOM    898  C   SER A  59       5.229   2.962 -52.993  1.00  0.00           C  
ATOM    899  O   SER A  59       5.409   2.885 -54.216  1.00  0.00           O  
ATOM    900  CB  SER A  59       6.473   1.474 -51.401  1.00  0.00           C  
ATOM    901  OG  SER A  59       6.659   0.495 -52.396  1.00  0.00           O  
ATOM    902  H   SER A  59       6.162   3.592 -49.999  1.00  0.00           H  
ATOM    903  HA  SER A  59       7.320   3.045 -52.554  1.00  0.00           H  
ATOM    904 1HB  SER A  59       7.294   1.429 -50.683  1.00  0.00           H  
ATOM    905 2HB  SER A  59       5.556   1.265 -50.854  1.00  0.00           H  
ATOM    906  HG  SER A  59       6.654  -0.369 -51.932  1.00  0.00           H  
ATOM    907  N   MET A  60       4.014   3.150 -52.449  1.00  0.00           N  
ATOM    908  CA  MET A  60       2.839   3.301 -53.272  1.00  0.00           C  
ATOM    909  C   MET A  60       2.974   4.510 -54.176  1.00  0.00           C  
ATOM    910  O   MET A  60       2.630   4.430 -55.356  1.00  0.00           O  
ATOM    911  CB  MET A  60       1.593   3.462 -52.421  1.00  0.00           C  
ATOM    912  CG  MET A  60       0.327   3.428 -53.204  1.00  0.00           C  
ATOM    913  SD  MET A  60      -1.129   3.503 -52.202  1.00  0.00           S  
ATOM    914  CE  MET A  60      -1.117   1.920 -51.423  1.00  0.00           C  
ATOM    915  H   MET A  60       3.921   3.155 -51.427  1.00  0.00           H  
ATOM    916  HA  MET A  60       2.736   2.410 -53.898  1.00  0.00           H  
ATOM    917 1HB  MET A  60       1.589   2.741 -51.643  1.00  0.00           H  
ATOM    918 2HB  MET A  60       1.628   4.437 -51.938  1.00  0.00           H  
ATOM    919 1HG  MET A  60       0.313   4.274 -53.886  1.00  0.00           H  
ATOM    920 2HG  MET A  60       0.293   2.512 -53.794  1.00  0.00           H  
ATOM    921 1HE  MET A  60      -1.990   1.838 -50.803  1.00  0.00           H  
ATOM    922 2HE  MET A  60      -1.133   1.146 -52.186  1.00  0.00           H  
ATOM    923 3HE  MET A  60      -0.239   1.799 -50.806  1.00  0.00           H  
ATOM    924  N   ALA A  61       3.502   5.629 -53.648  1.00  0.00           N  
ATOM    925  CA  ALA A  61       3.664   6.821 -54.469  1.00  0.00           C  
ATOM    926  C   ALA A  61       4.548   6.544 -55.674  1.00  0.00           C  
ATOM    927  O   ALA A  61       4.234   6.989 -56.787  1.00  0.00           O  
ATOM    928  CB  ALA A  61       4.310   7.947 -53.676  1.00  0.00           C  
ATOM    929  H   ALA A  61       3.711   5.657 -52.645  1.00  0.00           H  
ATOM    930  HA  ALA A  61       2.681   7.121 -54.806  1.00  0.00           H  
ATOM    931 1HB  ALA A  61       4.391   8.834 -54.306  1.00  0.00           H  
ATOM    932 2HB  ALA A  61       3.736   8.174 -52.824  1.00  0.00           H  
ATOM    933 3HB  ALA A  61       5.298   7.645 -53.351  1.00  0.00           H  
ATOM    934  N   GLU A  62       5.648   5.792 -55.479  1.00  0.00           N  
ATOM    935  CA  GLU A  62       6.503   5.482 -56.616  1.00  0.00           C  
ATOM    936  C   GLU A  62       5.744   4.666 -57.650  1.00  0.00           C  
ATOM    937  O   GLU A  62       5.872   4.933 -58.850  1.00  0.00           O  
ATOM    938  CB  GLU A  62       7.785   4.745 -56.235  1.00  0.00           C  
ATOM    939  CG  GLU A  62       8.696   4.506 -57.469  1.00  0.00           C  
ATOM    940  CD  GLU A  62      10.018   3.887 -57.169  1.00  0.00           C  
ATOM    941  OE1 GLU A  62      10.274   3.569 -56.036  1.00  0.00           O  
ATOM    942  OE2 GLU A  62      10.788   3.739 -58.097  1.00  0.00           O1-
ATOM    943  H   GLU A  62       5.895   5.506 -54.521  1.00  0.00           H  
ATOM    944  HA  GLU A  62       6.793   6.419 -57.083  1.00  0.00           H  
ATOM    945 1HB  GLU A  62       8.336   5.327 -55.495  1.00  0.00           H  
ATOM    946 2HB  GLU A  62       7.539   3.779 -55.785  1.00  0.00           H  
ATOM    947 1HG  GLU A  62       8.177   3.848 -58.166  1.00  0.00           H  
ATOM    948 2HG  GLU A  62       8.855   5.458 -57.974  1.00  0.00           H  
ATOM    949  N   LEU A  63       4.979   3.656 -57.206  1.00  0.00           N  
ATOM    950  CA  LEU A  63       4.199   2.865 -58.147  1.00  0.00           C  
ATOM    951  C   LEU A  63       3.142   3.673 -58.857  1.00  0.00           C  
ATOM    952  O   LEU A  63       2.890   3.454 -60.042  1.00  0.00           O  
ATOM    953  CB  LEU A  63       3.527   1.683 -57.455  1.00  0.00           C  
ATOM    954  CG  LEU A  63       4.432   0.549 -57.033  1.00  0.00           C  
ATOM    955  CD1 LEU A  63       3.659  -0.377 -56.138  1.00  0.00           C  
ATOM    956  CD2 LEU A  63       4.914  -0.227 -58.308  1.00  0.00           C  
ATOM    957  H   LEU A  63       4.967   3.449 -56.198  1.00  0.00           H  
ATOM    958  HA  LEU A  63       4.880   2.493 -58.898  1.00  0.00           H  
ATOM    959 1HB  LEU A  63       3.037   2.062 -56.558  1.00  0.00           H  
ATOM    960 2HB  LEU A  63       2.762   1.280 -58.116  1.00  0.00           H  
ATOM    961  HG  LEU A  63       5.284   0.942 -56.478  1.00  0.00           H  
ATOM    962 1HD1 LEU A  63       4.298  -1.193 -55.825  1.00  0.00           H  
ATOM    963 2HD1 LEU A  63       3.324   0.177 -55.260  1.00  0.00           H  
ATOM    964 3HD1 LEU A  63       2.799  -0.775 -56.671  1.00  0.00           H  
ATOM    965 1HD2 LEU A  63       5.548  -1.045 -58.016  1.00  0.00           H  
ATOM    966 2HD2 LEU A  63       4.052  -0.614 -58.846  1.00  0.00           H  
ATOM    967 3HD2 LEU A  63       5.473   0.416 -58.960  1.00  0.00           H  
ATOM    968  N   ALA A  64       2.490   4.595 -58.151  1.00  0.00           N  
ATOM    969  CA  ALA A  64       1.484   5.421 -58.792  1.00  0.00           C  
ATOM    970  C   ALA A  64       2.146   6.235 -59.899  1.00  0.00           C  
ATOM    971  O   ALA A  64       1.628   6.305 -61.017  1.00  0.00           O  
ATOM    972  CB  ALA A  64       0.826   6.312 -57.767  1.00  0.00           C  
ATOM    973  H   ALA A  64       2.680   4.689 -57.151  1.00  0.00           H  
ATOM    974  HA  ALA A  64       0.739   4.774 -59.242  1.00  0.00           H  
ATOM    975 1HB  ALA A  64       0.075   6.926 -58.247  1.00  0.00           H  
ATOM    976 2HB  ALA A  64       0.367   5.704 -57.001  1.00  0.00           H  
ATOM    977 3HB  ALA A  64       1.569   6.929 -57.314  1.00  0.00           H  
ATOM    978  N   TYR A  65       3.332   6.783 -59.626  1.00  0.00           N  
ATOM    979  CA  TYR A  65       4.076   7.521 -60.626  1.00  0.00           C  
ATOM    980  C   TYR A  65       4.425   6.621 -61.808  1.00  0.00           C  
ATOM    981  O   TYR A  65       4.153   6.984 -62.956  1.00  0.00           O  
ATOM    982  CB  TYR A  65       5.315   8.194 -60.016  1.00  0.00           C  
ATOM    983  CG  TYR A  65       6.231   8.837 -61.036  1.00  0.00           C  
ATOM    984  CD1 TYR A  65       5.863   9.986 -61.703  1.00  0.00           C  
ATOM    985  CD2 TYR A  65       7.453   8.271 -61.292  1.00  0.00           C  
ATOM    986  CE1 TYR A  65       6.713  10.544 -62.644  1.00  0.00           C  
ATOM    987  CE2 TYR A  65       8.299   8.839 -62.214  1.00  0.00           C  
ATOM    988  CZ  TYR A  65       7.923   9.963 -62.895  1.00  0.00           C  
ATOM    989  OH  TYR A  65       8.764  10.509 -63.834  1.00  0.00           O  
ATOM    990  H   TYR A  65       3.704   6.718 -58.673  1.00  0.00           H  
ATOM    991  HA  TYR A  65       3.434   8.310 -61.000  1.00  0.00           H  
ATOM    992 1HB  TYR A  65       5.000   8.958 -59.312  1.00  0.00           H  
ATOM    993 2HB  TYR A  65       5.887   7.457 -59.455  1.00  0.00           H  
ATOM    994  HD1 TYR A  65       4.905  10.441 -61.499  1.00  0.00           H  
ATOM    995  HD2 TYR A  65       7.754   7.365 -60.766  1.00  0.00           H  
ATOM    996  HE1 TYR A  65       6.433  11.427 -63.192  1.00  0.00           H  
ATOM    997  HE2 TYR A  65       9.265   8.380 -62.420  1.00  0.00           H  
ATOM    998  HH  TYR A  65       9.577   9.990 -63.881  1.00  0.00           H  
ATOM    999  N   LEU A  66       4.991   5.441 -61.523  1.00  0.00           N  
ATOM   1000  CA  LEU A  66       5.419   4.475 -62.533  1.00  0.00           C  
ATOM   1001  C   LEU A  66       4.227   4.073 -63.437  1.00  0.00           C  
ATOM   1002  O   LEU A  66       4.373   3.958 -64.661  1.00  0.00           O  
ATOM   1003  CB  LEU A  66       6.024   3.259 -61.802  1.00  0.00           C  
ATOM   1004  CG  LEU A  66       6.667   2.142 -62.621  1.00  0.00           C  
ATOM   1005  CD1 LEU A  66       7.828   2.668 -63.393  1.00  0.00           C  
ATOM   1006  CD2 LEU A  66       7.169   1.071 -61.689  1.00  0.00           C  
ATOM   1007  H   LEU A  66       5.183   5.222 -60.541  1.00  0.00           H  
ATOM   1008  HA  LEU A  66       6.178   4.956 -63.145  1.00  0.00           H  
ATOM   1009 1HB  LEU A  66       6.769   3.628 -61.094  1.00  0.00           H  
ATOM   1010 2HB  LEU A  66       5.227   2.801 -61.226  1.00  0.00           H  
ATOM   1011  HG  LEU A  66       5.947   1.739 -63.309  1.00  0.00           H  
ATOM   1012 1HD1 LEU A  66       8.296   1.872 -63.949  1.00  0.00           H  
ATOM   1013 2HD1 LEU A  66       7.515   3.450 -64.080  1.00  0.00           H  
ATOM   1014 3HD1 LEU A  66       8.519   3.059 -62.694  1.00  0.00           H  
ATOM   1015 1HD2 LEU A  66       7.632   0.305 -62.279  1.00  0.00           H  
ATOM   1016 2HD2 LEU A  66       7.906   1.492 -61.005  1.00  0.00           H  
ATOM   1017 3HD2 LEU A  66       6.347   0.656 -61.124  1.00  0.00           H  
ATOM   1018  N   LEU A  67       3.043   3.868 -62.838  1.00  0.00           N  
ATOM   1019  CA  LEU A  67       1.840   3.591 -63.611  1.00  0.00           C  
ATOM   1020  C   LEU A  67       1.552   4.754 -64.531  1.00  0.00           C  
ATOM   1021  O   LEU A  67       1.288   4.560 -65.726  1.00  0.00           O  
ATOM   1022  CB  LEU A  67       0.625   3.332 -62.699  1.00  0.00           C  
ATOM   1023  CG  LEU A  67      -0.794   3.196 -63.397  1.00  0.00           C  
ATOM   1024  CD1 LEU A  67      -0.820   2.063 -64.397  1.00  0.00           C  
ATOM   1025  CD2 LEU A  67      -1.844   2.945 -62.303  1.00  0.00           C  
ATOM   1026  H   LEU A  67       2.986   3.894 -61.817  1.00  0.00           H  
ATOM   1027  HA  LEU A  67       2.023   2.710 -64.217  1.00  0.00           H  
ATOM   1028 1HB  LEU A  67       0.814   2.417 -62.143  1.00  0.00           H  
ATOM   1029 2HB  LEU A  67       0.564   4.147 -61.980  1.00  0.00           H  
ATOM   1030  HG  LEU A  67      -1.033   4.120 -63.928  1.00  0.00           H  
ATOM   1031 1HD1 LEU A  67      -1.808   2.007 -64.850  1.00  0.00           H  
ATOM   1032 2HD1 LEU A  67      -0.082   2.232 -65.184  1.00  0.00           H  
ATOM   1033 3HD1 LEU A  67      -0.605   1.151 -63.887  1.00  0.00           H  
ATOM   1034 1HD2 LEU A  67      -2.819   2.856 -62.754  1.00  0.00           H  
ATOM   1035 2HD2 LEU A  67      -1.614   2.019 -61.771  1.00  0.00           H  
ATOM   1036 3HD2 LEU A  67      -1.837   3.774 -61.601  1.00  0.00           H  
ATOM   1037  N   GLY A  68       1.610   5.967 -63.973  1.00  0.00           N  
ATOM   1038  CA  GLY A  68       1.358   7.154 -64.754  1.00  0.00           C  
ATOM   1039  C   GLY A  68       2.312   7.271 -65.922  1.00  0.00           C  
ATOM   1040  O   GLY A  68       1.879   7.649 -67.009  1.00  0.00           O  
ATOM   1041  H   GLY A  68       1.785   6.057 -62.967  1.00  0.00           H  
ATOM   1042 1HA  GLY A  68       0.344   7.097 -65.121  1.00  0.00           H  
ATOM   1043 2HA  GLY A  68       1.440   8.033 -64.112  1.00  0.00           H  
ATOM   1044  N   GLU A  69       3.583   6.894 -65.725  1.00  0.00           N  
ATOM   1045  CA  GLU A  69       4.584   6.940 -66.788  1.00  0.00           C  
ATOM   1046  C   GLU A  69       4.232   6.013 -67.942  1.00  0.00           C  
ATOM   1047  O   GLU A  69       4.491   6.337 -69.110  1.00  0.00           O  
ATOM   1048  CB  GLU A  69       5.977   6.536 -66.294  1.00  0.00           C  
ATOM   1049  CG  GLU A  69       6.664   7.497 -65.373  1.00  0.00           C  
ATOM   1050  CD  GLU A  69       8.029   7.002 -64.979  1.00  0.00           C  
ATOM   1051  OE1 GLU A  69       8.958   7.284 -65.702  1.00  0.00           O  
ATOM   1052  OE2 GLU A  69       8.155   6.334 -63.977  1.00  0.00           O1-
ATOM   1053  H   GLU A  69       3.852   6.647 -64.768  1.00  0.00           H  
ATOM   1054  HA  GLU A  69       4.636   7.953 -67.170  1.00  0.00           H  
ATOM   1055 1HB  GLU A  69       5.915   5.584 -65.778  1.00  0.00           H  
ATOM   1056 2HB  GLU A  69       6.622   6.392 -67.151  1.00  0.00           H  
ATOM   1057 1HG  GLU A  69       6.764   8.462 -65.868  1.00  0.00           H  
ATOM   1058 2HG  GLU A  69       6.061   7.637 -64.483  1.00  0.00           H  
ATOM   1059  N   LEU A  70       3.674   4.843 -67.637  1.00  0.00           N  
ATOM   1060  CA  LEU A  70       3.342   3.926 -68.710  1.00  0.00           C  
ATOM   1061  C   LEU A  70       2.196   4.531 -69.502  1.00  0.00           C  
ATOM   1062  O   LEU A  70       2.241   4.612 -70.732  1.00  0.00           O  
ATOM   1063  CB  LEU A  70       2.946   2.537 -68.150  1.00  0.00           C  
ATOM   1064  CG  LEU A  70       2.607   1.399 -69.172  1.00  0.00           C  
ATOM   1065  CD1 LEU A  70       3.816   1.113 -70.090  1.00  0.00           C  
ATOM   1066  CD2 LEU A  70       2.243   0.136 -68.390  1.00  0.00           C  
ATOM   1067  H   LEU A  70       3.524   4.594 -66.650  1.00  0.00           H  
ATOM   1068  HA  LEU A  70       4.205   3.835 -69.363  1.00  0.00           H  
ATOM   1069 1HB  LEU A  70       3.725   2.178 -67.508  1.00  0.00           H  
ATOM   1070 2HB  LEU A  70       2.059   2.681 -67.527  1.00  0.00           H  
ATOM   1071  HG  LEU A  70       1.777   1.700 -69.790  1.00  0.00           H  
ATOM   1072 1HD1 LEU A  70       3.565   0.322 -70.786  1.00  0.00           H  
ATOM   1073 2HD1 LEU A  70       4.079   2.002 -70.661  1.00  0.00           H  
ATOM   1074 3HD1 LEU A  70       4.668   0.806 -69.487  1.00  0.00           H  
ATOM   1075 1HD2 LEU A  70       2.002  -0.664 -69.081  1.00  0.00           H  
ATOM   1076 2HD2 LEU A  70       3.082  -0.165 -67.771  1.00  0.00           H  
ATOM   1077 3HD2 LEU A  70       1.386   0.336 -67.753  1.00  0.00           H  
ATOM   1078  N   ALA A  71       1.170   5.001 -68.785  1.00  0.00           N  
ATOM   1079  CA  ALA A  71       0.015   5.583 -69.448  1.00  0.00           C  
ATOM   1080  C   ALA A  71       0.407   6.809 -70.270  1.00  0.00           C  
ATOM   1081  O   ALA A  71      -0.068   7.007 -71.399  1.00  0.00           O  
ATOM   1082  CB  ALA A  71      -1.004   5.966 -68.410  1.00  0.00           C  
ATOM   1083  H   ALA A  71       1.203   4.927 -67.761  1.00  0.00           H  
ATOM   1084  HA  ALA A  71      -0.407   4.838 -70.115  1.00  0.00           H  
ATOM   1085 1HB  ALA A  71      -1.865   6.372 -68.896  1.00  0.00           H  
ATOM   1086 2HB  ALA A  71      -1.282   5.088 -67.848  1.00  0.00           H  
ATOM   1087 3HB  ALA A  71      -0.577   6.703 -67.741  1.00  0.00           H  
ATOM   1088  N   TYR A  72       1.313   7.611 -69.721  1.00  0.00           N  
ATOM   1089  CA  TYR A  72       1.810   8.829 -70.327  1.00  0.00           C  
ATOM   1090  C   TYR A  72       2.476   8.537 -71.659  1.00  0.00           C  
ATOM   1091  O   TYR A  72       2.121   9.114 -72.686  1.00  0.00           O  
ATOM   1092  CB  TYR A  72       2.792   9.496 -69.356  1.00  0.00           C  
ATOM   1093  CG  TYR A  72       3.451  10.724 -69.837  1.00  0.00           C  
ATOM   1094  CD1 TYR A  72       2.827  11.956 -69.734  1.00  0.00           C  
ATOM   1095  CD2 TYR A  72       4.702  10.618 -70.397  1.00  0.00           C  
ATOM   1096  CE1 TYR A  72       3.466  13.072 -70.210  1.00  0.00           C  
ATOM   1097  CE2 TYR A  72       5.334  11.718 -70.865  1.00  0.00           C  
ATOM   1098  CZ  TYR A  72       4.735  12.937 -70.785  1.00  0.00           C  
ATOM   1099  OH  TYR A  72       5.401  14.013 -71.291  1.00  0.00           O  
ATOM   1100  H   TYR A  72       1.649   7.389 -68.785  1.00  0.00           H  
ATOM   1101  HA  TYR A  72       0.969   9.493 -70.511  1.00  0.00           H  
ATOM   1102 1HB  TYR A  72       2.295   9.730 -68.434  1.00  0.00           H  
ATOM   1103 2HB  TYR A  72       3.568   8.789 -69.114  1.00  0.00           H  
ATOM   1104  HD1 TYR A  72       1.839  12.034 -69.288  1.00  0.00           H  
ATOM   1105  HD2 TYR A  72       5.187   9.645 -70.469  1.00  0.00           H  
ATOM   1106  HE1 TYR A  72       2.981  14.038 -70.142  1.00  0.00           H  
ATOM   1107  HE2 TYR A  72       6.322  11.624 -71.315  1.00  0.00           H  
ATOM   1108  HH  TYR A  72       6.227  13.710 -71.686  1.00  0.00           H  
ATOM   1109  N   LYS A  73       3.438   7.608 -71.667  1.00  0.00           N  
ATOM   1110  CA  LYS A  73       4.150   7.273 -72.894  1.00  0.00           C  
ATOM   1111  C   LYS A  73       3.202   6.753 -73.973  1.00  0.00           C  
ATOM   1112  O   LYS A  73       3.382   7.032 -75.159  1.00  0.00           O  
ATOM   1113  CB  LYS A  73       5.240   6.238 -72.610  1.00  0.00           C  
ATOM   1114  CG  LYS A  73       6.313   6.143 -73.685  1.00  0.00           C  
ATOM   1115  CD  LYS A  73       5.880   5.228 -74.820  1.00  0.00           C  
ATOM   1116  CE  LYS A  73       6.970   5.095 -75.873  1.00  0.00           C  
ATOM   1117  NZ  LYS A  73       8.206   4.477 -75.320  1.00  0.00           N1+
ATOM   1118  H   LYS A  73       3.696   7.136 -70.791  1.00  0.00           H  
ATOM   1119  HA  LYS A  73       4.601   8.187 -73.275  1.00  0.00           H  
ATOM   1120 1HB  LYS A  73       5.731   6.477 -71.666  1.00  0.00           H  
ATOM   1121 2HB  LYS A  73       4.785   5.252 -72.502  1.00  0.00           H  
ATOM   1122 1HG  LYS A  73       6.514   7.137 -74.088  1.00  0.00           H  
ATOM   1123 2HG  LYS A  73       7.232   5.756 -73.248  1.00  0.00           H  
ATOM   1124 1HD  LYS A  73       5.649   4.238 -74.422  1.00  0.00           H  
ATOM   1125 2HD  LYS A  73       4.982   5.630 -75.289  1.00  0.00           H  
ATOM   1126 1HE  LYS A  73       6.608   4.479 -76.696  1.00  0.00           H  
ATOM   1127 2HE  LYS A  73       7.217   6.081 -76.267  1.00  0.00           H  
ATOM   1128 1HZ  LYS A  73       8.902   4.407 -76.048  1.00  0.00           H  
ATOM   1129 2HZ  LYS A  73       8.561   5.049 -74.567  1.00  0.00           H  
ATOM   1130 3HZ  LYS A  73       7.992   3.554 -74.969  1.00  0.00           H  
ATOM   1131  N   LEU A  74       2.170   6.024 -73.550  1.00  0.00           N  
ATOM   1132  CA  LEU A  74       1.182   5.435 -74.443  1.00  0.00           C  
ATOM   1133  C   LEU A  74       0.134   6.451 -74.928  1.00  0.00           C  
ATOM   1134  O   LEU A  74      -0.758   6.095 -75.702  1.00  0.00           O  
ATOM   1135  CB  LEU A  74       0.456   4.304 -73.691  1.00  0.00           C  
ATOM   1136  CG  LEU A  74       1.294   3.051 -73.280  1.00  0.00           C  
ATOM   1137  CD1 LEU A  74       0.453   2.222 -72.339  1.00  0.00           C  
ATOM   1138  CD2 LEU A  74       1.664   2.217 -74.502  1.00  0.00           C  
ATOM   1139  H   LEU A  74       2.112   5.800 -72.548  1.00  0.00           H  
ATOM   1140  HA  LEU A  74       1.700   5.043 -75.312  1.00  0.00           H  
ATOM   1141 1HB  LEU A  74       0.043   4.729 -72.778  1.00  0.00           H  
ATOM   1142 2HB  LEU A  74      -0.373   3.960 -74.308  1.00  0.00           H  
ATOM   1143  HG  LEU A  74       2.202   3.359 -72.773  1.00  0.00           H  
ATOM   1144 1HD1 LEU A  74       1.000   1.353 -72.024  1.00  0.00           H  
ATOM   1145 2HD1 LEU A  74       0.207   2.820 -71.468  1.00  0.00           H  
ATOM   1146 3HD1 LEU A  74      -0.447   1.925 -72.845  1.00  0.00           H  
ATOM   1147 1HD2 LEU A  74       2.235   1.347 -74.187  1.00  0.00           H  
ATOM   1148 2HD2 LEU A  74       0.757   1.892 -75.012  1.00  0.00           H  
ATOM   1149 3HD2 LEU A  74       2.270   2.810 -75.183  1.00  0.00           H  
ATOM   1150  N   GLY A  75       0.211   7.704 -74.458  1.00  0.00           N  
ATOM   1151  CA  GLY A  75      -0.726   8.761 -74.829  1.00  0.00           C  
ATOM   1152  C   GLY A  75      -2.009   8.749 -74.004  1.00  0.00           C  
ATOM   1153  O   GLY A  75      -2.936   9.534 -74.247  1.00  0.00           O  
ATOM   1154  H   GLY A  75       0.974   7.964 -73.826  1.00  0.00           H  
ATOM   1155 1HA  GLY A  75      -0.227   9.723 -74.705  1.00  0.00           H  
ATOM   1156 2HA  GLY A  75      -0.969   8.668 -75.887  1.00  0.00           H  
ATOM   1157  N   GLU A  76      -2.083   7.855 -73.026  1.00  0.00           N  
ATOM   1158  CA  GLU A  76      -3.270   7.737 -72.203  1.00  0.00           C  
ATOM   1159  C   GLU A  76      -3.114   8.710 -71.063  1.00  0.00           C  
ATOM   1160  O   GLU A  76      -2.854   8.342 -69.914  1.00  0.00           O  
ATOM   1161  CB  GLU A  76      -3.455   6.310 -71.679  1.00  0.00           C  
ATOM   1162  CG  GLU A  76      -3.733   5.276 -72.759  1.00  0.00           C  
ATOM   1163  CD  GLU A  76      -5.157   5.301 -73.241  1.00  0.00           C  
ATOM   1164  OE1 GLU A  76      -6.031   5.529 -72.440  1.00  0.00           O  
ATOM   1165  OE2 GLU A  76      -5.370   5.094 -74.413  1.00  0.00           O1-
ATOM   1166  H   GLU A  76      -1.275   7.273 -72.816  1.00  0.00           H  
ATOM   1167  HA  GLU A  76      -4.135   8.033 -72.791  1.00  0.00           H  
ATOM   1168 1HB  GLU A  76      -2.558   6.002 -71.142  1.00  0.00           H  
ATOM   1169 2HB  GLU A  76      -4.283   6.287 -70.972  1.00  0.00           H  
ATOM   1170 1HG  GLU A  76      -3.072   5.461 -73.605  1.00  0.00           H  
ATOM   1171 2HG  GLU A  76      -3.506   4.285 -72.366  1.00  0.00           H  
ATOM   1172  N   TYR A  77      -3.293   9.976 -71.398  1.00  0.00           N  
ATOM   1173  CA  TYR A  77      -3.100  11.039 -70.443  1.00  0.00           C  
ATOM   1174  C   TYR A  77      -4.172  10.980 -69.373  1.00  0.00           C  
ATOM   1175  O   TYR A  77      -3.936  11.303 -68.220  1.00  0.00           O  
ATOM   1176  CB  TYR A  77      -3.110  12.401 -71.142  1.00  0.00           C  
ATOM   1177  CG  TYR A  77      -2.006  12.570 -72.163  1.00  0.00           C  
ATOM   1178  CD1 TYR A  77      -2.298  12.498 -73.517  1.00  0.00           C  
ATOM   1179  CD2 TYR A  77      -0.704  12.798 -71.745  1.00  0.00           C  
ATOM   1180  CE1 TYR A  77      -1.290  12.652 -74.450  1.00  0.00           C  
ATOM   1181  CE2 TYR A  77       0.304  12.953 -72.678  1.00  0.00           C  
ATOM   1182  CZ  TYR A  77       0.013  12.880 -74.025  1.00  0.00           C  
ATOM   1183  OH  TYR A  77       1.017  13.035 -74.954  1.00  0.00           O  
ATOM   1184  H   TYR A  77      -3.490  10.155 -72.389  1.00  0.00           H  
ATOM   1185  HA  TYR A  77      -2.157  10.875 -69.951  1.00  0.00           H  
ATOM   1186 1HB  TYR A  77      -4.065  12.545 -71.647  1.00  0.00           H  
ATOM   1187 2HB  TYR A  77      -3.010  13.191 -70.399  1.00  0.00           H  
ATOM   1188  HD1 TYR A  77      -3.322  12.318 -73.846  1.00  0.00           H  
ATOM   1189  HD2 TYR A  77      -0.474  12.854 -70.681  1.00  0.00           H  
ATOM   1190  HE1 TYR A  77      -1.520  12.594 -75.514  1.00  0.00           H  
ATOM   1191  HE2 TYR A  77       1.328  13.131 -72.350  1.00  0.00           H  
ATOM   1192  HH  TYR A  77       1.851  13.183 -74.502  1.00  0.00           H  
ATOM   1193  N   ARG A  78      -5.359  10.474 -69.704  1.00  0.00           N  
ATOM   1194  CA  ARG A  78      -6.409  10.377 -68.694  1.00  0.00           C  
ATOM   1195  C   ARG A  78      -5.875   9.634 -67.452  1.00  0.00           C  
ATOM   1196  O   ARG A  78      -6.050  10.089 -66.310  1.00  0.00           O  
ATOM   1197  CB  ARG A  78      -7.588   9.628 -69.281  1.00  0.00           C  
ATOM   1198  CG  ARG A  78      -8.839   9.538 -68.431  1.00  0.00           C  
ATOM   1199  CD  ARG A  78      -9.859   8.729 -69.150  1.00  0.00           C  
ATOM   1200  NE  ARG A  78      -9.503   7.298 -69.191  1.00  0.00           N  
ATOM   1201  CZ  ARG A  78      -9.805   6.403 -68.214  1.00  0.00           C  
ATOM   1202  NH1 ARG A  78     -10.493   6.758 -67.143  1.00  0.00           N1+
ATOM   1203  NH2 ARG A  78      -9.450   5.149 -68.302  1.00  0.00           N  
ATOM   1204  H   ARG A  78      -5.549  10.202 -70.660  1.00  0.00           H  
ATOM   1205  HA  ARG A  78      -6.720  11.379 -68.407  1.00  0.00           H  
ATOM   1206 1HB  ARG A  78      -7.869  10.086 -70.225  1.00  0.00           H  
ATOM   1207 2HB  ARG A  78      -7.277   8.602 -69.507  1.00  0.00           H  
ATOM   1208 1HG  ARG A  78      -8.607   9.052 -67.480  1.00  0.00           H  
ATOM   1209 2HG  ARG A  78      -9.228  10.538 -68.248  1.00  0.00           H  
ATOM   1210 1HD  ARG A  78     -10.835   8.833 -68.674  1.00  0.00           H  
ATOM   1211 2HD  ARG A  78      -9.934   9.086 -70.178  1.00  0.00           H  
ATOM   1212  HE  ARG A  78      -8.938   6.961 -69.993  1.00  0.00           H  
ATOM   1213 1HH1 ARG A  78     -10.806   7.704 -67.013  1.00  0.00           H  
ATOM   1214 2HH1 ARG A  78     -10.712   6.029 -66.442  1.00  0.00           H  
ATOM   1215 1HH2 ARG A  78      -8.933   4.802 -69.104  1.00  0.00           H  
ATOM   1216 2HH2 ARG A  78      -9.744   4.518 -67.543  1.00  0.00           H  
ATOM   1217  N   ILE A  79      -5.204   8.505 -67.691  1.00  0.00           N  
ATOM   1218  CA  ILE A  79      -4.606   7.726 -66.625  1.00  0.00           C  
ATOM   1219  C   ILE A  79      -3.342   8.384 -66.133  1.00  0.00           C  
ATOM   1220  O   ILE A  79      -3.128   8.456 -64.926  1.00  0.00           O  
ATOM   1221  CB  ILE A  79      -4.380   6.247 -66.980  1.00  0.00           C  
ATOM   1222  CG1 ILE A  79      -5.786   5.602 -67.135  1.00  0.00           C  
ATOM   1223  CG2 ILE A  79      -3.436   5.531 -65.930  1.00  0.00           C  
ATOM   1224  CD1 ILE A  79      -5.803   4.213 -67.637  1.00  0.00           C  
ATOM   1225  H   ILE A  79      -5.087   8.202 -68.651  1.00  0.00           H  
ATOM   1226  HA  ILE A  79      -5.308   7.723 -65.795  1.00  0.00           H  
ATOM   1227  HB  ILE A  79      -3.919   6.192 -67.952  1.00  0.00           H  
ATOM   1228 1HG1 ILE A  79      -6.302   5.633 -66.197  1.00  0.00           H  
ATOM   1229 2HG1 ILE A  79      -6.349   6.208 -67.849  1.00  0.00           H  
ATOM   1230 1HG2 ILE A  79      -3.284   4.490 -66.201  1.00  0.00           H  
ATOM   1231 2HG2 ILE A  79      -2.466   6.021 -65.890  1.00  0.00           H  
ATOM   1232 3HG2 ILE A  79      -3.867   5.583 -64.972  1.00  0.00           H  
ATOM   1233 1HD1 ILE A  79      -6.831   3.880 -67.732  1.00  0.00           H  
ATOM   1234 2HD1 ILE A  79      -5.322   4.156 -68.597  1.00  0.00           H  
ATOM   1235 3HD1 ILE A  79      -5.297   3.580 -66.929  1.00  0.00           H  
ATOM   1236  N   ALA A  80      -2.481   8.879 -67.022  1.00  0.00           N  
ATOM   1237  CA  ALA A  80      -1.248   9.472 -66.528  1.00  0.00           C  
ATOM   1238  C   ALA A  80      -1.528  10.554 -65.509  1.00  0.00           C  
ATOM   1239  O   ALA A  80      -0.865  10.616 -64.474  1.00  0.00           O  
ATOM   1240  CB  ALA A  80      -0.452  10.079 -67.656  1.00  0.00           C  
ATOM   1241  H   ALA A  80      -2.660   8.812 -68.028  1.00  0.00           H  
ATOM   1242  HA  ALA A  80      -0.666   8.696 -66.068  1.00  0.00           H  
ATOM   1243 1HB  ALA A  80       0.468  10.483 -67.262  1.00  0.00           H  
ATOM   1244 2HB  ALA A  80      -0.246   9.316 -68.378  1.00  0.00           H  
ATOM   1245 3HB  ALA A  80      -1.023  10.866 -68.102  1.00  0.00           H  
ATOM   1246  N   ILE A  81      -2.555  11.366 -65.754  1.00  0.00           N  
ATOM   1247  CA  ILE A  81      -2.916  12.423 -64.846  1.00  0.00           C  
ATOM   1248  C   ILE A  81      -3.405  11.857 -63.524  1.00  0.00           C  
ATOM   1249  O   ILE A  81      -2.916  12.270 -62.475  1.00  0.00           O  
ATOM   1250  CB  ILE A  81      -3.973  13.347 -65.500  1.00  0.00           C  
ATOM   1251  CG1 ILE A  81      -3.270  14.120 -66.671  1.00  0.00           C  
ATOM   1252  CG2 ILE A  81      -4.632  14.290 -64.458  1.00  0.00           C  
ATOM   1253  CD1 ILE A  81      -4.187  14.841 -67.629  1.00  0.00           C  
ATOM   1254  H   ILE A  81      -3.068  11.257 -66.630  1.00  0.00           H  
ATOM   1255  HA  ILE A  81      -2.032  13.016 -64.646  1.00  0.00           H  
ATOM   1256  HB  ILE A  81      -4.747  12.722 -65.951  1.00  0.00           H  
ATOM   1257 1HG1 ILE A  81      -2.598  14.853 -66.249  1.00  0.00           H  
ATOM   1258 2HG1 ILE A  81      -2.687  13.407 -67.243  1.00  0.00           H  
ATOM   1259 1HG2 ILE A  81      -5.374  14.908 -64.949  1.00  0.00           H  
ATOM   1260 2HG2 ILE A  81      -5.126  13.710 -63.684  1.00  0.00           H  
ATOM   1261 3HG2 ILE A  81      -3.893  14.916 -64.009  1.00  0.00           H  
ATOM   1262 1HD1 ILE A  81      -3.596  15.337 -68.399  1.00  0.00           H  
ATOM   1263 2HD1 ILE A  81      -4.854  14.120 -68.092  1.00  0.00           H  
ATOM   1264 3HD1 ILE A  81      -4.769  15.582 -67.106  1.00  0.00           H  
ATOM   1265  N   ARG A  82      -4.349  10.912 -63.541  1.00  0.00           N  
ATOM   1266  CA  ARG A  82      -4.810  10.373 -62.264  1.00  0.00           C  
ATOM   1267  C   ARG A  82      -3.706   9.671 -61.478  1.00  0.00           C  
ATOM   1268  O   ARG A  82      -3.609   9.836 -60.261  1.00  0.00           O  
ATOM   1269  CB  ARG A  82      -5.952   9.393 -62.492  1.00  0.00           C  
ATOM   1270  CG  ARG A  82      -7.256  10.026 -62.951  1.00  0.00           C  
ATOM   1271  CD  ARG A  82      -8.301   9.002 -63.211  1.00  0.00           C  
ATOM   1272  NE  ARG A  82      -8.703   8.317 -61.993  1.00  0.00           N  
ATOM   1273  CZ  ARG A  82      -9.420   7.176 -61.959  1.00  0.00           C  
ATOM   1274  NH1 ARG A  82      -9.805   6.609 -63.080  1.00  0.00           N1+
ATOM   1275  NH2 ARG A  82      -9.737   6.630 -60.798  1.00  0.00           N  
ATOM   1276  H   ARG A  82      -4.749  10.600 -64.432  1.00  0.00           H  
ATOM   1277  HA  ARG A  82      -5.171  11.205 -61.668  1.00  0.00           H  
ATOM   1278 1HB  ARG A  82      -5.657   8.661 -63.244  1.00  0.00           H  
ATOM   1279 2HB  ARG A  82      -6.154   8.849 -61.569  1.00  0.00           H  
ATOM   1280 1HG  ARG A  82      -7.622  10.703 -62.179  1.00  0.00           H  
ATOM   1281 2HG  ARG A  82      -7.085  10.584 -63.872  1.00  0.00           H  
ATOM   1282 1HD  ARG A  82      -9.181   9.482 -63.639  1.00  0.00           H  
ATOM   1283 2HD  ARG A  82      -7.916   8.260 -63.909  1.00  0.00           H  
ATOM   1284  HE  ARG A  82      -8.426   8.724 -61.111  1.00  0.00           H  
ATOM   1285 1HH1 ARG A  82      -9.564   7.026 -63.967  1.00  0.00           H  
ATOM   1286 2HH1 ARG A  82     -10.342   5.754 -63.054  1.00  0.00           H  
ATOM   1287 1HH2 ARG A  82      -9.441   7.067 -59.936  1.00  0.00           H  
ATOM   1288 2HH2 ARG A  82     -10.274   5.776 -60.772  1.00  0.00           H  
ATOM   1289  N   ALA A  83      -2.885   8.882 -62.161  1.00  0.00           N  
ATOM   1290  CA  ALA A  83      -1.812   8.144 -61.514  1.00  0.00           C  
ATOM   1291  C   ALA A  83      -0.774   9.096 -60.910  1.00  0.00           C  
ATOM   1292  O   ALA A  83      -0.308   8.883 -59.784  1.00  0.00           O  
ATOM   1293  CB  ALA A  83      -1.192   7.217 -62.522  1.00  0.00           C  
ATOM   1294  H   ALA A  83      -3.015   8.792 -63.168  1.00  0.00           H  
ATOM   1295  HA  ALA A  83      -2.237   7.557 -60.704  1.00  0.00           H  
ATOM   1296 1HB  ALA A  83      -0.419   6.646 -62.067  1.00  0.00           H  
ATOM   1297 2HB  ALA A  83      -1.927   6.545 -62.939  1.00  0.00           H  
ATOM   1298 3HB  ALA A  83      -0.799   7.837 -63.302  1.00  0.00           H  
ATOM   1299  N   TYR A  84      -0.448  10.182 -61.627  1.00  0.00           N  
ATOM   1300  CA  TYR A  84       0.483  11.171 -61.119  1.00  0.00           C  
ATOM   1301  C   TYR A  84      -0.131  11.877 -59.919  1.00  0.00           C  
ATOM   1302  O   TYR A  84       0.565  12.104 -58.930  1.00  0.00           O  
ATOM   1303  CB  TYR A  84       0.855  12.191 -62.199  1.00  0.00           C  
ATOM   1304  CG  TYR A  84       1.759  11.682 -63.350  1.00  0.00           C  
ATOM   1305  CD1 TYR A  84       1.645  12.271 -64.604  1.00  0.00           C  
ATOM   1306  CD2 TYR A  84       2.679  10.656 -63.169  1.00  0.00           C  
ATOM   1307  CE1 TYR A  84       2.435  11.845 -65.643  1.00  0.00           C  
ATOM   1308  CE2 TYR A  84       3.468  10.241 -64.212  1.00  0.00           C  
ATOM   1309  CZ  TYR A  84       3.354  10.823 -65.434  1.00  0.00           C  
ATOM   1310  OH  TYR A  84       4.169  10.406 -66.451  1.00  0.00           O  
ATOM   1311  H   TYR A  84      -0.809  10.302 -62.577  1.00  0.00           H  
ATOM   1312  HA  TYR A  84       1.373  10.667 -60.758  1.00  0.00           H  
ATOM   1313 1HB  TYR A  84      -0.067  12.547 -62.649  1.00  0.00           H  
ATOM   1314 2HB  TYR A  84       1.343  13.052 -61.738  1.00  0.00           H  
ATOM   1315  HD1 TYR A  84       0.928  13.065 -64.757  1.00  0.00           H  
ATOM   1316  HD2 TYR A  84       2.794  10.172 -62.220  1.00  0.00           H  
ATOM   1317  HE1 TYR A  84       2.338  12.314 -66.623  1.00  0.00           H  
ATOM   1318  HE2 TYR A  84       4.191   9.436 -64.059  1.00  0.00           H  
ATOM   1319  HH  TYR A  84       4.824   9.789 -66.104  1.00  0.00           H  
ATOM   1320  N   ARG A  85      -1.436  12.196 -59.975  1.00  0.00           N  
ATOM   1321  CA  ARG A  85      -2.080  12.839 -58.839  1.00  0.00           C  
ATOM   1322  C   ARG A  85      -2.000  11.954 -57.600  1.00  0.00           C  
ATOM   1323  O   ARG A  85      -1.729  12.457 -56.509  1.00  0.00           O  
ATOM   1324  CB  ARG A  85      -3.544  13.146 -59.113  1.00  0.00           C  
ATOM   1325  CG  ARG A  85      -3.853  14.289 -60.078  1.00  0.00           C  
ATOM   1326  CD  ARG A  85      -5.317  14.337 -60.319  1.00  0.00           C  
ATOM   1327  NE  ARG A  85      -5.730  15.420 -61.188  1.00  0.00           N  
ATOM   1328  CZ  ARG A  85      -6.979  15.544 -61.706  1.00  0.00           C  
ATOM   1329  NH1 ARG A  85      -7.902  14.643 -61.433  1.00  0.00           N1+
ATOM   1330  NH2 ARG A  85      -7.283  16.570 -62.482  1.00  0.00           N  
ATOM   1331  H   ARG A  85      -1.969  12.029 -60.834  1.00  0.00           H  
ATOM   1332  HA  ARG A  85      -1.565  13.776 -58.635  1.00  0.00           H  
ATOM   1333 1HB  ARG A  85      -4.017  12.256 -59.514  1.00  0.00           H  
ATOM   1334 2HB  ARG A  85      -4.040  13.374 -58.171  1.00  0.00           H  
ATOM   1335 1HG  ARG A  85      -3.545  15.233 -59.634  1.00  0.00           H  
ATOM   1336 2HG  ARG A  85      -3.338  14.151 -61.020  1.00  0.00           H  
ATOM   1337 1HD  ARG A  85      -5.612  13.401 -60.782  1.00  0.00           H  
ATOM   1338 2HD  ARG A  85      -5.831  14.450 -59.365  1.00  0.00           H  
ATOM   1339  HE  ARG A  85      -5.049  16.132 -61.409  1.00  0.00           H  
ATOM   1340 1HH1 ARG A  85      -7.686  13.856 -60.841  1.00  0.00           H  
ATOM   1341 2HH1 ARG A  85      -8.832  14.739 -61.819  1.00  0.00           H  
ATOM   1342 1HH2 ARG A  85      -6.590  17.275 -62.703  1.00  0.00           H  
ATOM   1343 2HH2 ARG A  85      -8.213  16.658 -62.865  1.00  0.00           H  
ATOM   1344  N   ILE A  86      -2.207  10.638 -57.759  1.00  0.00           N  
ATOM   1345  CA  ILE A  86      -2.129   9.730 -56.620  1.00  0.00           C  
ATOM   1346  C   ILE A  86      -0.720   9.743 -56.054  1.00  0.00           C  
ATOM   1347  O   ILE A  86      -0.548   9.797 -54.825  1.00  0.00           O  
ATOM   1348  CB  ILE A  86      -2.556   8.290 -56.971  1.00  0.00           C  
ATOM   1349  CG1 ILE A  86      -4.078   8.277 -57.292  1.00  0.00           C  
ATOM   1350  CG2 ILE A  86      -2.224   7.344 -55.764  1.00  0.00           C  
ATOM   1351  CD1 ILE A  86      -4.596   7.005 -57.953  1.00  0.00           C  
ATOM   1352  H   ILE A  86      -2.482  10.289 -58.685  1.00  0.00           H  
ATOM   1353  HA  ILE A  86      -2.804  10.094 -55.848  1.00  0.00           H  
ATOM   1354  HB  ILE A  86      -2.033   7.962 -57.867  1.00  0.00           H  
ATOM   1355 1HG1 ILE A  86      -4.635   8.428 -56.368  1.00  0.00           H  
ATOM   1356 2HG1 ILE A  86      -4.293   9.108 -57.958  1.00  0.00           H  
ATOM   1357 1HG2 ILE A  86      -2.526   6.341 -55.986  1.00  0.00           H  
ATOM   1358 2HG2 ILE A  86      -1.158   7.342 -55.556  1.00  0.00           H  
ATOM   1359 3HG2 ILE A  86      -2.762   7.682 -54.874  1.00  0.00           H  
ATOM   1360 1HD1 ILE A  86      -5.661   7.116 -58.147  1.00  0.00           H  
ATOM   1361 2HD1 ILE A  86      -4.073   6.857 -58.893  1.00  0.00           H  
ATOM   1362 3HD1 ILE A  86      -4.443   6.151 -57.310  1.00  0.00           H  
ATOM   1363  N   ALA A  87       0.290   9.671 -56.931  1.00  0.00           N  
ATOM   1364  CA  ALA A  87       1.663   9.681 -56.462  1.00  0.00           C  
ATOM   1365  C   ALA A  87       1.952  10.922 -55.656  1.00  0.00           C  
ATOM   1366  O   ALA A  87       2.572  10.832 -54.596  1.00  0.00           O  
ATOM   1367  CB  ALA A  87       2.625   9.654 -57.635  1.00  0.00           C  
ATOM   1368  H   ALA A  87       0.091   9.578 -57.933  1.00  0.00           H  
ATOM   1369  HA  ALA A  87       1.809   8.817 -55.836  1.00  0.00           H  
ATOM   1370 1HB  ALA A  87       3.649   9.645 -57.262  1.00  0.00           H  
ATOM   1371 2HB  ALA A  87       2.446   8.792 -58.220  1.00  0.00           H  
ATOM   1372 3HB  ALA A  87       2.472  10.537 -58.250  1.00  0.00           H  
ATOM   1373  N   LEU A  88       1.452  12.056 -56.144  1.00  0.00           N  
ATOM   1374  CA  LEU A  88       1.622  13.344 -55.516  1.00  0.00           C  
ATOM   1375  C   LEU A  88       0.877  13.458 -54.186  1.00  0.00           C  
ATOM   1376  O   LEU A  88       1.348  14.112 -53.262  1.00  0.00           O  
ATOM   1377  CB  LEU A  88       1.263  14.422 -56.534  1.00  0.00           C  
ATOM   1378  CG  LEU A  88       2.292  14.530 -57.751  1.00  0.00           C  
ATOM   1379  CD1 LEU A  88       1.716  15.414 -58.817  1.00  0.00           C  
ATOM   1380  CD2 LEU A  88       3.627  15.111 -57.256  1.00  0.00           C  
ATOM   1381  H   LEU A  88       0.973  12.023 -57.047  1.00  0.00           H  
ATOM   1382  HA  LEU A  88       2.657  13.452 -55.299  1.00  0.00           H  
ATOM   1383 1HB  LEU A  88       0.283  14.195 -56.940  1.00  0.00           H  
ATOM   1384 2HB  LEU A  88       1.223  15.387 -56.033  1.00  0.00           H  
ATOM   1385  HG  LEU A  88       2.464  13.549 -58.186  1.00  0.00           H  
ATOM   1386 1HD1 LEU A  88       2.419  15.490 -59.651  1.00  0.00           H  
ATOM   1387 2HD1 LEU A  88       0.779  14.987 -59.169  1.00  0.00           H  
ATOM   1388 3HD1 LEU A  88       1.537  16.386 -58.410  1.00  0.00           H  
ATOM   1389 1HD2 LEU A  88       4.313  15.220 -58.083  1.00  0.00           H  
ATOM   1390 2HD2 LEU A  88       3.442  16.064 -56.827  1.00  0.00           H  
ATOM   1391 3HD2 LEU A  88       4.080  14.477 -56.513  1.00  0.00           H  
ATOM   1392  N   LYS A  89      -0.290  12.826 -54.058  1.00  0.00           N  
ATOM   1393  CA  LYS A  89      -0.976  12.862 -52.769  1.00  0.00           C  
ATOM   1394  C   LYS A  89      -0.114  12.192 -51.695  1.00  0.00           C  
ATOM   1395  O   LYS A  89       0.007  12.700 -50.579  1.00  0.00           O  
ATOM   1396  CB  LYS A  89      -2.341  12.179 -52.863  1.00  0.00           C  
ATOM   1397  CG  LYS A  89      -3.376  12.948 -53.673  1.00  0.00           C  
ATOM   1398  CD  LYS A  89      -4.697  12.196 -53.738  1.00  0.00           C  
ATOM   1399  CE  LYS A  89      -5.728  12.957 -54.558  1.00  0.00           C  
ATOM   1400  NZ  LYS A  89      -7.014  12.216 -54.663  1.00  0.00           N1+
ATOM   1401  H   LYS A  89      -0.703  12.360 -54.870  1.00  0.00           H  
ATOM   1402  HA  LYS A  89      -1.123  13.901 -52.482  1.00  0.00           H  
ATOM   1403 1HB  LYS A  89      -2.224  11.194 -53.317  1.00  0.00           H  
ATOM   1404 2HB  LYS A  89      -2.744  12.030 -51.860  1.00  0.00           H  
ATOM   1405 1HG  LYS A  89      -3.545  13.923 -53.216  1.00  0.00           H  
ATOM   1406 2HG  LYS A  89      -3.004  13.100 -54.686  1.00  0.00           H  
ATOM   1407 1HD  LYS A  89      -4.537  11.216 -54.190  1.00  0.00           H  
ATOM   1408 2HD  LYS A  89      -5.084  12.052 -52.729  1.00  0.00           H  
ATOM   1409 1HE  LYS A  89      -5.918  13.925 -54.096  1.00  0.00           H  
ATOM   1410 2HE  LYS A  89      -5.340  13.129 -55.562  1.00  0.00           H  
ATOM   1411 1HZ  LYS A  89      -7.669  12.752 -55.213  1.00  0.00           H  
ATOM   1412 2HZ  LYS A  89      -6.853  11.322 -55.108  1.00  0.00           H  
ATOM   1413 3HZ  LYS A  89      -7.394  12.067 -53.739  1.00  0.00           H  
ATOM   1414  N   HIS A  90       0.520  11.059 -52.049  1.00  0.00           N  
ATOM   1415  CA  HIS A  90       1.399  10.360 -51.106  1.00  0.00           C  
ATOM   1416  C   HIS A  90       2.801  11.017 -51.004  1.00  0.00           C  
ATOM   1417  O   HIS A  90       3.435  10.983 -49.941  1.00  0.00           O  
ATOM   1418  CB  HIS A  90       1.545   8.891 -51.516  1.00  0.00           C  
ATOM   1419  CG  HIS A  90       0.369   8.043 -51.145  1.00  0.00           C  
ATOM   1420  CD2 HIS A  90      -0.598   7.476 -51.906  1.00  0.00           C  
ATOM   1421  ND1 HIS A  90       0.088   7.689 -49.842  1.00  0.00           N  
ATOM   1422  CE1 HIS A  90      -1.003   6.943 -49.817  1.00  0.00           C  
ATOM   1423  NE2 HIS A  90      -1.437   6.799 -51.056  1.00  0.00           N  
ATOM   1424  H   HIS A  90       0.321  10.662 -52.979  1.00  0.00           H  
ATOM   1425  HA  HIS A  90       0.961  10.412 -50.118  1.00  0.00           H  
ATOM   1426 1HB  HIS A  90       1.686   8.826 -52.596  1.00  0.00           H  
ATOM   1427 2HB  HIS A  90       2.433   8.469 -51.045  1.00  0.00           H  
ATOM   1428  HD1 HIS A  90       0.571   8.008 -49.026  1.00  0.00           H  
ATOM   1429  HD2 HIS A  90      -0.791   7.477 -52.979  1.00  0.00           H  
ATOM   1430  HE1 HIS A  90      -1.392   6.561 -48.874  1.00  0.00           H  
ATOM   1431  N   ASP A  91       3.272  11.628 -52.092  1.00  0.00           N  
ATOM   1432  CA  ASP A  91       4.553  12.323 -52.146  1.00  0.00           C  
ATOM   1433  C   ASP A  91       4.437  13.545 -53.069  1.00  0.00           C  
ATOM   1434  O   ASP A  91       4.664  13.422 -54.277  1.00  0.00           O  
ATOM   1435  CB  ASP A  91       5.671  11.432 -52.662  1.00  0.00           C  
ATOM   1436  CG  ASP A  91       7.047  12.153 -52.657  1.00  0.00           C  
ATOM   1437  OD1 ASP A  91       7.093  13.400 -52.579  1.00  0.00           O  
ATOM   1438  OD2 ASP A  91       8.052  11.456 -52.718  1.00  0.00           O1-
ATOM   1439  H   ASP A  91       2.728  11.575 -52.944  1.00  0.00           H  
ATOM   1440  HA  ASP A  91       4.827  12.615 -51.141  1.00  0.00           H  
ATOM   1441 1HB  ASP A  91       5.737  10.535 -52.032  1.00  0.00           H  
ATOM   1442 2HB  ASP A  91       5.434  11.110 -53.676  1.00  0.00           H  
ATOM   1443  N   PRO A  92       4.177  14.754 -52.528  1.00  0.00           N  
ATOM   1444  CA  PRO A  92       3.906  15.973 -53.255  1.00  0.00           C  
ATOM   1445  C   PRO A  92       5.142  16.719 -53.730  1.00  0.00           C  
ATOM   1446  O   PRO A  92       5.023  17.868 -54.169  1.00  0.00           O  
ATOM   1447  CB  PRO A  92       3.133  16.794 -52.218  1.00  0.00           C  
ATOM   1448  CG  PRO A  92       3.748  16.411 -50.915  1.00  0.00           C  
ATOM   1449  CD  PRO A  92       4.052  14.943 -51.062  1.00  0.00           C  
ATOM   1450  HA  PRO A  92       3.257  15.735 -54.108  1.00  0.00           H  
ATOM   1451 1HB  PRO A  92       3.233  17.868 -52.437  1.00  0.00           H  
ATOM   1452 2HB  PRO A  92       2.061  16.553 -52.271  1.00  0.00           H  
ATOM   1453 1HG  PRO A  92       4.650  17.012 -50.728  1.00  0.00           H  
ATOM   1454 2HG  PRO A  92       3.051  16.618 -50.090  1.00  0.00           H  
ATOM   1455 1HD  PRO A  92       4.992  14.709 -50.543  1.00  0.00           H  
ATOM   1456 2HD  PRO A  92       3.221  14.354 -50.646  1.00  0.00           H  
ATOM   1457  N   ASN A  93       6.331  16.123 -53.629  1.00  0.00           N  
ATOM   1458  CA  ASN A  93       7.503  16.872 -54.052  1.00  0.00           C  
ATOM   1459  C   ASN A  93       8.279  16.073 -55.073  1.00  0.00           C  
ATOM   1460  O   ASN A  93       9.509  16.005 -55.050  1.00  0.00           O  
ATOM   1461  CB  ASN A  93       8.383  17.193 -52.861  1.00  0.00           C  
ATOM   1462  CG  ASN A  93       7.715  18.089 -51.852  1.00  0.00           C  
ATOM   1463  ND2 ASN A  93       7.428  17.541 -50.701  1.00  0.00           N  
ATOM   1464  OD1 ASN A  93       7.472  19.279 -52.088  1.00  0.00           O  
ATOM   1465  H   ASN A  93       6.466  15.160 -53.259  1.00  0.00           H  
ATOM   1466  HA  ASN A  93       7.187  17.798 -54.524  1.00  0.00           H  
ATOM   1467 1HB  ASN A  93       8.649  16.255 -52.364  1.00  0.00           H  
ATOM   1468 2HB  ASN A  93       9.303  17.655 -53.193  1.00  0.00           H  
ATOM   1469 1HD2 ASN A  93       6.994  18.082 -49.983  1.00  0.00           H  
ATOM   1470 2HD2 ASN A  93       7.648  16.579 -50.541  1.00  0.00           H  
ATOM   1471  N   ASN A  94       7.550  15.534 -56.029  1.00  0.00           N  
ATOM   1472  CA  ASN A  94       8.112  14.771 -57.115  1.00  0.00           C  
ATOM   1473  C   ASN A  94       8.152  15.658 -58.346  1.00  0.00           C  
ATOM   1474  O   ASN A  94       7.139  15.822 -59.027  1.00  0.00           O  
ATOM   1475  CB  ASN A  94       7.294  13.501 -57.309  1.00  0.00           C  
ATOM   1476  CG  ASN A  94       7.824  12.566 -58.345  1.00  0.00           C  
ATOM   1477  ND2 ASN A  94       7.585  11.289 -58.156  1.00  0.00           N  
ATOM   1478  OD1 ASN A  94       8.467  12.983 -59.313  1.00  0.00           O  
ATOM   1479  H   ASN A  94       6.541  15.626 -55.976  1.00  0.00           H  
ATOM   1480  HA  ASN A  94       9.138  14.497 -56.863  1.00  0.00           H  
ATOM   1481 1HB  ASN A  94       7.245  12.968 -56.355  1.00  0.00           H  
ATOM   1482 2HB  ASN A  94       6.280  13.767 -57.564  1.00  0.00           H  
ATOM   1483 1HD2 ASN A  94       7.937  10.605 -58.804  1.00  0.00           H  
ATOM   1484 2HD2 ASN A  94       7.065  10.993 -57.352  1.00  0.00           H  
ATOM   1485  N   ALA A  95       9.302  16.296 -58.602  1.00  0.00           N  
ATOM   1486  CA  ALA A  95       9.373  17.257 -59.699  1.00  0.00           C  
ATOM   1487  C   ALA A  95       9.062  16.603 -61.029  1.00  0.00           C  
ATOM   1488  O   ALA A  95       8.429  17.219 -61.888  1.00  0.00           O  
ATOM   1489  CB  ALA A  95      10.737  17.918 -59.756  1.00  0.00           C  
ATOM   1490  H   ALA A  95      10.115  16.124 -58.021  1.00  0.00           H  
ATOM   1491  HA  ALA A  95       8.621  18.019 -59.523  1.00  0.00           H  
ATOM   1492 1HB  ALA A  95      10.753  18.659 -60.561  1.00  0.00           H  
ATOM   1493 2HB  ALA A  95      10.943  18.405 -58.817  1.00  0.00           H  
ATOM   1494 3HB  ALA A  95      11.498  17.164 -59.943  1.00  0.00           H  
ATOM   1495  N   GLU A  96       9.504  15.358 -61.209  1.00  0.00           N  
ATOM   1496  CA  GLU A  96       9.258  14.675 -62.466  1.00  0.00           C  
ATOM   1497  C   GLU A  96       7.767  14.435 -62.671  1.00  0.00           C  
ATOM   1498  O   GLU A  96       7.260  14.651 -63.777  1.00  0.00           O  
ATOM   1499  CB  GLU A  96      10.013  13.346 -62.507  1.00  0.00           C  
ATOM   1500  CG  GLU A  96      11.529  13.485 -62.541  1.00  0.00           C  
ATOM   1501  CD  GLU A  96      12.123  13.738 -61.184  1.00  0.00           C  
ATOM   1502  OE1 GLU A  96      11.384  13.783 -60.231  1.00  0.00           O  
ATOM   1503  OE2 GLU A  96      13.319  13.887 -61.100  1.00  0.00           O1-
ATOM   1504  H   GLU A  96      10.022  14.897 -60.470  1.00  0.00           H  
ATOM   1505  HA  GLU A  96       9.606  15.314 -63.276  1.00  0.00           H  
ATOM   1506 1HB  GLU A  96       9.751  12.750 -61.632  1.00  0.00           H  
ATOM   1507 2HB  GLU A  96       9.709  12.781 -63.389  1.00  0.00           H  
ATOM   1508 1HG  GLU A  96      11.959  12.569 -62.948  1.00  0.00           H  
ATOM   1509 2HG  GLU A  96      11.793  14.304 -63.207  1.00  0.00           H  
ATOM   1510  N   ALA A  97       7.053  14.033 -61.609  1.00  0.00           N  
ATOM   1511  CA  ALA A  97       5.611  13.841 -61.706  1.00  0.00           C  
ATOM   1512  C   ALA A  97       4.927  15.150 -62.026  1.00  0.00           C  
ATOM   1513  O   ALA A  97       4.039  15.189 -62.875  1.00  0.00           O  
ATOM   1514  CB  ALA A  97       5.046  13.274 -60.427  1.00  0.00           C  
ATOM   1515  H   ALA A  97       7.550  13.813 -60.741  1.00  0.00           H  
ATOM   1516  HA  ALA A  97       5.407  13.160 -62.524  1.00  0.00           H  
ATOM   1517 1HB  ALA A  97       3.971  13.132 -60.527  1.00  0.00           H  
ATOM   1518 2HB  ALA A  97       5.513  12.332 -60.199  1.00  0.00           H  
ATOM   1519 3HB  ALA A  97       5.248  13.970 -59.640  1.00  0.00           H  
ATOM   1520  N   TRP A  98       5.369  16.248 -61.401  1.00  0.00           N  
ATOM   1521  CA  TRP A  98       4.731  17.529 -61.665  1.00  0.00           C  
ATOM   1522  C   TRP A  98       4.946  17.937 -63.128  1.00  0.00           C  
ATOM   1523  O   TRP A  98       4.010  18.380 -63.801  1.00  0.00           O  
ATOM   1524  CB  TRP A  98       5.279  18.626 -60.743  1.00  0.00           C  
ATOM   1525  CG  TRP A  98       4.815  18.588 -59.299  1.00  0.00           C  
ATOM   1526  CD1 TRP A  98       5.579  18.354 -58.200  1.00  0.00           C  
ATOM   1527  CD2 TRP A  98       3.482  18.789 -58.810  1.00  0.00           C  
ATOM   1528  CE2 TRP A  98       3.533  18.676 -57.419  1.00  0.00           C  
ATOM   1529  CE3 TRP A  98       2.280  19.043 -59.419  1.00  0.00           C  
ATOM   1530  NE1 TRP A  98       4.806  18.422 -57.063  1.00  0.00           N  
ATOM   1531  CZ2 TRP A  98       2.410  18.811 -56.634  1.00  0.00           C  
ATOM   1532  CZ3 TRP A  98       1.145  19.168 -58.627  1.00  0.00           C  
ATOM   1533  CH2 TRP A  98       1.210  19.055 -57.277  1.00  0.00           C  
ATOM   1534  H   TRP A  98       6.106  16.171 -60.692  1.00  0.00           H  
ATOM   1535  HA  TRP A  98       3.665  17.423 -61.487  1.00  0.00           H  
ATOM   1536 1HB  TRP A  98       6.359  18.548 -60.723  1.00  0.00           H  
ATOM   1537 2HB  TRP A  98       5.029  19.602 -61.151  1.00  0.00           H  
ATOM   1538  HD1 TRP A  98       6.629  18.151 -58.222  1.00  0.00           H  
ATOM   1539  HE1 TRP A  98       5.098  18.287 -56.068  1.00  0.00           H  
ATOM   1540  HE3 TRP A  98       2.226  19.130 -60.498  1.00  0.00           H  
ATOM   1541  HZ2 TRP A  98       2.456  18.714 -55.545  1.00  0.00           H  
ATOM   1542  HZ3 TRP A  98       0.197  19.350 -59.107  1.00  0.00           H  
ATOM   1543  HH2 TRP A  98       0.300  19.154 -56.690  1.00  0.00           H  
ATOM   1544  N   TYR A  99       6.162  17.741 -63.636  1.00  0.00           N  
ATOM   1545  CA  TYR A  99       6.477  18.063 -65.017  1.00  0.00           C  
ATOM   1546  C   TYR A  99       5.655  17.254 -66.013  1.00  0.00           C  
ATOM   1547  O   TYR A  99       5.088  17.829 -66.945  1.00  0.00           O  
ATOM   1548  CB  TYR A  99       7.970  17.848 -65.275  1.00  0.00           C  
ATOM   1549  CG  TYR A  99       8.348  17.888 -66.740  1.00  0.00           C  
ATOM   1550  CD1 TYR A  99       8.312  19.090 -67.432  1.00  0.00           C  
ATOM   1551  CD2 TYR A  99       8.729  16.724 -67.389  1.00  0.00           C  
ATOM   1552  CE1 TYR A  99       8.657  19.126 -68.770  1.00  0.00           C  
ATOM   1553  CE2 TYR A  99       9.074  16.761 -68.726  1.00  0.00           C  
ATOM   1554  CZ  TYR A  99       9.040  17.955 -69.415  1.00  0.00           C  
ATOM   1555  OH  TYR A  99       9.383  17.992 -70.747  1.00  0.00           O  
ATOM   1556  H   TYR A  99       6.910  17.390 -63.031  1.00  0.00           H  
ATOM   1557  HA  TYR A  99       6.222  19.109 -65.170  1.00  0.00           H  
ATOM   1558 1HB  TYR A  99       8.544  18.616 -64.754  1.00  0.00           H  
ATOM   1559 2HB  TYR A  99       8.273  16.883 -64.872  1.00  0.00           H  
ATOM   1560  HD1 TYR A  99       8.012  20.005 -66.922  1.00  0.00           H  
ATOM   1561  HD2 TYR A  99       8.756  15.780 -66.845  1.00  0.00           H  
ATOM   1562  HE1 TYR A  99       8.630  20.070 -69.314  1.00  0.00           H  
ATOM   1563  HE2 TYR A  99       9.374  15.846 -69.237  1.00  0.00           H  
ATOM   1564  HH  TYR A  99       9.621  17.109 -71.040  1.00  0.00           H  
ATOM   1565  N   ASN A 100       5.619  15.925 -65.829  1.00  0.00           N  
ATOM   1566  CA  ASN A 100       4.874  15.056 -66.733  1.00  0.00           C  
ATOM   1567  C   ASN A 100       3.368  15.269 -66.594  1.00  0.00           C  
ATOM   1568  O   ASN A 100       2.626  15.102 -67.566  1.00  0.00           O  
ATOM   1569  CB  ASN A 100       5.272  13.622 -66.536  1.00  0.00           C  
ATOM   1570  CG  ASN A 100       6.617  13.324 -67.097  1.00  0.00           C  
ATOM   1571  ND2 ASN A 100       7.263  12.348 -66.529  1.00  0.00           N  
ATOM   1572  OD1 ASN A 100       7.089  13.978 -68.039  1.00  0.00           O  
ATOM   1573  H   ASN A 100       6.130  15.515 -65.047  1.00  0.00           H  
ATOM   1574  HA  ASN A 100       5.139  15.326 -67.752  1.00  0.00           H  
ATOM   1575 1HB  ASN A 100       5.251  13.367 -65.473  1.00  0.00           H  
ATOM   1576 2HB  ASN A 100       4.564  12.992 -67.053  1.00  0.00           H  
ATOM   1577 1HD2 ASN A 100       8.175  12.092 -66.851  1.00  0.00           H  
ATOM   1578 2HD2 ASN A 100       6.848  11.853 -65.765  1.00  0.00           H  
ATOM   1579  N   LEU A 101       2.901  15.663 -65.401  1.00  0.00           N  
ATOM   1580  CA  LEU A 101       1.500  15.990 -65.190  1.00  0.00           C  
ATOM   1581  C   LEU A 101       1.212  17.188 -66.088  1.00  0.00           C  
ATOM   1582  O   LEU A 101       0.233  17.203 -66.835  1.00  0.00           O  
ATOM   1583  CB  LEU A 101       1.212  16.321 -63.720  1.00  0.00           C  
ATOM   1584  CG  LEU A 101      -0.263  16.539 -63.364  1.00  0.00           C  
ATOM   1585  CD1 LEU A 101      -1.079  15.336 -63.817  1.00  0.00           C  
ATOM   1586  CD2 LEU A 101      -0.397  16.757 -61.864  1.00  0.00           C  
ATOM   1587  H   LEU A 101       3.532  15.704 -64.595  1.00  0.00           H  
ATOM   1588  HA  LEU A 101       0.885  15.153 -65.515  1.00  0.00           H  
ATOM   1589 1HB  LEU A 101       1.585  15.505 -63.102  1.00  0.00           H  
ATOM   1590 2HB  LEU A 101       1.756  17.228 -63.455  1.00  0.00           H  
ATOM   1591  HG  LEU A 101      -0.640  17.415 -63.893  1.00  0.00           H  
ATOM   1592 1HD1 LEU A 101      -2.128  15.491 -63.564  1.00  0.00           H  
ATOM   1593 2HD1 LEU A 101      -0.981  15.215 -64.896  1.00  0.00           H  
ATOM   1594 3HD1 LEU A 101      -0.715  14.439 -63.316  1.00  0.00           H  
ATOM   1595 1HD2 LEU A 101      -1.446  16.913 -61.611  1.00  0.00           H  
ATOM   1596 2HD2 LEU A 101      -0.023  15.881 -61.334  1.00  0.00           H  
ATOM   1597 3HD2 LEU A 101       0.181  17.633 -61.571  1.00  0.00           H  
ATOM   1598  N   GLY A 102       2.123  18.171 -66.038  1.00  0.00           N  
ATOM   1599  CA  GLY A 102       2.049  19.368 -66.857  1.00  0.00           C  
ATOM   1600  C   GLY A 102       1.986  18.995 -68.325  1.00  0.00           C  
ATOM   1601  O   GLY A 102       1.094  19.472 -69.036  1.00  0.00           O  
ATOM   1602  H   GLY A 102       2.888  18.108 -65.362  1.00  0.00           H  
ATOM   1603 1HA  GLY A 102       1.163  19.926 -66.589  1.00  0.00           H  
ATOM   1604 2HA  GLY A 102       2.918  19.997 -66.661  1.00  0.00           H  
ATOM   1605  N   ASN A 103       2.914  18.142 -68.792  1.00  0.00           N  
ATOM   1606  CA  ASN A 103       2.921  17.728 -70.186  1.00  0.00           C  
ATOM   1607  C   ASN A 103       1.635  17.023 -70.583  1.00  0.00           C  
ATOM   1608  O   ASN A 103       1.111  17.268 -71.671  1.00  0.00           O  
ATOM   1609  CB  ASN A 103       4.048  16.778 -70.501  1.00  0.00           C  
ATOM   1610  CG  ASN A 103       5.409  17.349 -70.602  1.00  0.00           C  
ATOM   1611  ND2 ASN A 103       6.334  16.450 -70.573  1.00  0.00           N  
ATOM   1612  OD1 ASN A 103       5.670  18.544 -70.742  1.00  0.00           O  
ATOM   1613  H   ASN A 103       3.651  17.823 -68.145  1.00  0.00           H  
ATOM   1614  HA  ASN A 103       3.017  18.610 -70.804  1.00  0.00           H  
ATOM   1615 1HB  ASN A 103       4.075  16.026 -69.727  1.00  0.00           H  
ATOM   1616 2HB  ASN A 103       3.823  16.264 -71.435  1.00  0.00           H  
ATOM   1617 1HD2 ASN A 103       7.292  16.704 -70.667  1.00  0.00           H  
ATOM   1618 2HD2 ASN A 103       6.069  15.487 -70.497  1.00  0.00           H  
ATOM   1619  N   ALA A 104       1.083  16.179 -69.717  1.00  0.00           N  
ATOM   1620  CA  ALA A 104      -0.154  15.514 -70.087  1.00  0.00           C  
ATOM   1621  C   ALA A 104      -1.252  16.554 -70.345  1.00  0.00           C  
ATOM   1622  O   ALA A 104      -1.945  16.496 -71.365  1.00  0.00           O  
ATOM   1623  CB  ALA A 104      -0.550  14.551 -68.978  1.00  0.00           C  
ATOM   1624  H   ALA A 104       1.563  15.947 -68.844  1.00  0.00           H  
ATOM   1625  HA  ALA A 104       0.014  14.962 -71.006  1.00  0.00           H  
ATOM   1626 1HB  ALA A 104      -1.449  14.045 -69.242  1.00  0.00           H  
ATOM   1627 2HB  ALA A 104       0.246  13.828 -68.827  1.00  0.00           H  
ATOM   1628 3HB  ALA A 104      -0.705  15.112 -68.059  1.00  0.00           H  
ATOM   1629  N   TYR A 105      -1.337  17.574 -69.484  1.00  0.00           N  
ATOM   1630  CA  TYR A 105      -2.344  18.615 -69.681  1.00  0.00           C  
ATOM   1631  C   TYR A 105      -2.074  19.452 -70.925  1.00  0.00           C  
ATOM   1632  O   TYR A 105      -3.011  19.797 -71.650  1.00  0.00           O  
ATOM   1633  CB  TYR A 105      -2.433  19.518 -68.463  1.00  0.00           C  
ATOM   1634  CG  TYR A 105      -3.215  18.930 -67.338  1.00  0.00           C  
ATOM   1635  CD1 TYR A 105      -2.590  18.477 -66.203  1.00  0.00           C  
ATOM   1636  CD2 TYR A 105      -4.591  18.868 -67.440  1.00  0.00           C  
ATOM   1637  CE1 TYR A 105      -3.333  17.976 -65.174  1.00  0.00           C  
ATOM   1638  CE2 TYR A 105      -5.328  18.368 -66.405  1.00  0.00           C  
ATOM   1639  CZ  TYR A 105      -4.700  17.931 -65.273  1.00  0.00           C  
ATOM   1640  OH  TYR A 105      -5.431  17.451 -64.232  1.00  0.00           O  
ATOM   1641  H   TYR A 105      -0.743  17.571 -68.647  1.00  0.00           H  
ATOM   1642  HA  TYR A 105      -3.308  18.128 -69.818  1.00  0.00           H  
ATOM   1643 1HB  TYR A 105      -1.426  19.735 -68.099  1.00  0.00           H  
ATOM   1644 2HB  TYR A 105      -2.887  20.464 -68.742  1.00  0.00           H  
ATOM   1645  HD1 TYR A 105      -1.518  18.535 -66.113  1.00  0.00           H  
ATOM   1646  HD2 TYR A 105      -5.093  19.226 -68.338  1.00  0.00           H  
ATOM   1647  HE1 TYR A 105      -2.850  17.636 -64.274  1.00  0.00           H  
ATOM   1648  HE2 TYR A 105      -6.414  18.326 -66.479  1.00  0.00           H  
ATOM   1649  HH  TYR A 105      -4.845  17.312 -63.484  1.00  0.00           H  
ATOM   1650  N   TYR A 106      -0.793  19.747 -71.165  1.00  0.00           N  
ATOM   1651  CA  TYR A 106      -0.304  20.516 -72.303  1.00  0.00           C  
ATOM   1652  C   TYR A 106      -0.744  19.834 -73.596  1.00  0.00           C  
ATOM   1653  O   TYR A 106      -1.317  20.464 -74.491  1.00  0.00           O  
ATOM   1654  CB  TYR A 106       1.230  20.570 -72.239  1.00  0.00           C  
ATOM   1655  CG  TYR A 106       1.939  21.307 -73.306  1.00  0.00           C  
ATOM   1656  CD1 TYR A 106       2.196  22.659 -73.173  1.00  0.00           C  
ATOM   1657  CD2 TYR A 106       2.344  20.624 -74.435  1.00  0.00           C  
ATOM   1658  CE1 TYR A 106       2.860  23.326 -74.175  1.00  0.00           C  
ATOM   1659  CE2 TYR A 106       2.997  21.282 -75.432  1.00  0.00           C  
ATOM   1660  CZ  TYR A 106       3.257  22.622 -75.316  1.00  0.00           C  
ATOM   1661  OH  TYR A 106       3.911  23.262 -76.335  1.00  0.00           O  
ATOM   1662  H   TYR A 106      -0.102  19.439 -70.472  1.00  0.00           H  
ATOM   1663  HA  TYR A 106      -0.727  21.517 -72.268  1.00  0.00           H  
ATOM   1664 1HB  TYR A 106       1.541  20.968 -71.286  1.00  0.00           H  
ATOM   1665 2HB  TYR A 106       1.593  19.570 -72.280  1.00  0.00           H  
ATOM   1666  HD1 TYR A 106       1.875  23.184 -72.279  1.00  0.00           H  
ATOM   1667  HD2 TYR A 106       2.141  19.560 -74.531  1.00  0.00           H  
ATOM   1668  HE1 TYR A 106       3.064  24.385 -74.077  1.00  0.00           H  
ATOM   1669  HE2 TYR A 106       3.313  20.743 -76.323  1.00  0.00           H  
ATOM   1670  HH  TYR A 106       4.110  22.633 -77.034  1.00  0.00           H  
ATOM   1671  N   LYS A 107      -0.486  18.527 -73.688  1.00  0.00           N  
ATOM   1672  CA  LYS A 107      -0.816  17.718 -74.857  1.00  0.00           C  
ATOM   1673  C   LYS A 107      -2.321  17.649 -75.104  1.00  0.00           C  
ATOM   1674  O   LYS A 107      -2.765  17.600 -76.251  1.00  0.00           O  
ATOM   1675  CB  LYS A 107      -0.234  16.315 -74.700  1.00  0.00           C  
ATOM   1676  CG  LYS A 107       1.312  16.237 -74.743  1.00  0.00           C  
ATOM   1677  CD  LYS A 107       1.887  16.509 -76.134  1.00  0.00           C  
ATOM   1678  CE  LYS A 107       3.398  16.312 -76.145  1.00  0.00           C  
ATOM   1679  NZ  LYS A 107       3.987  16.561 -77.494  1.00  0.00           N1+
ATOM   1680  H   LYS A 107      -0.003  18.079 -72.907  1.00  0.00           H  
ATOM   1681  HA  LYS A 107      -0.373  18.188 -75.729  1.00  0.00           H  
ATOM   1682 1HB  LYS A 107      -0.552  15.907 -73.735  1.00  0.00           H  
ATOM   1683 2HB  LYS A 107      -0.629  15.670 -75.478  1.00  0.00           H  
ATOM   1684 1HG  LYS A 107       1.717  16.985 -74.068  1.00  0.00           H  
ATOM   1685 2HG  LYS A 107       1.637  15.260 -74.398  1.00  0.00           H  
ATOM   1686 1HD  LYS A 107       1.427  15.836 -76.859  1.00  0.00           H  
ATOM   1687 2HD  LYS A 107       1.682  17.535 -76.429  1.00  0.00           H  
ATOM   1688 1HE  LYS A 107       3.849  17.000 -75.429  1.00  0.00           H  
ATOM   1689 2HE  LYS A 107       3.626  15.290 -75.844  1.00  0.00           H  
ATOM   1690 1HZ  LYS A 107       4.987  16.420 -77.458  1.00  0.00           H  
ATOM   1691 2HZ  LYS A 107       3.582  15.919 -78.163  1.00  0.00           H  
ATOM   1692 3HZ  LYS A 107       3.793  17.509 -77.782  1.00  0.00           H  
ATOM   1693  N   GLN A 108      -3.114  17.725 -74.034  1.00  0.00           N  
ATOM   1694  CA  GLN A 108      -4.571  17.719 -74.136  1.00  0.00           C  
ATOM   1695  C   GLN A 108      -5.133  19.101 -74.501  1.00  0.00           C  
ATOM   1696  O   GLN A 108      -6.346  19.256 -74.655  1.00  0.00           O  
ATOM   1697  CB  GLN A 108      -5.223  17.285 -72.824  1.00  0.00           C  
ATOM   1698  CG  GLN A 108      -5.002  15.851 -72.398  1.00  0.00           C  
ATOM   1699  CD  GLN A 108      -5.651  15.602 -71.051  1.00  0.00           C  
ATOM   1700  NE2 GLN A 108      -5.964  14.352 -70.758  1.00  0.00           N  
ATOM   1701  OE1 GLN A 108      -5.897  16.553 -70.302  1.00  0.00           O  
ATOM   1702  H   GLN A 108      -2.684  17.701 -73.100  1.00  0.00           H  
ATOM   1703  HA  GLN A 108      -4.855  17.021 -74.923  1.00  0.00           H  
ATOM   1704 1HB  GLN A 108      -4.841  17.920 -72.023  1.00  0.00           H  
ATOM   1705 2HB  GLN A 108      -6.296  17.452 -72.880  1.00  0.00           H  
ATOM   1706 1HG  GLN A 108      -5.470  15.195 -73.129  1.00  0.00           H  
ATOM   1707 2HG  GLN A 108      -3.948  15.632 -72.335  1.00  0.00           H  
ATOM   1708 1HE2 GLN A 108      -6.429  14.138 -69.897  1.00  0.00           H  
ATOM   1709 2HE2 GLN A 108      -5.762  13.623 -71.406  1.00  0.00           H  
ATOM   1710  N   GLY A 109      -4.264  20.116 -74.612  1.00  0.00           N  
ATOM   1711  CA  GLY A 109      -4.667  21.475 -74.934  1.00  0.00           C  
ATOM   1712  C   GLY A 109      -5.008  22.347 -73.728  1.00  0.00           C  
ATOM   1713  O   GLY A 109      -5.523  23.463 -73.890  1.00  0.00           O  
ATOM   1714  H   GLY A 109      -3.265  19.949 -74.496  1.00  0.00           H  
ATOM   1715 1HA  GLY A 109      -3.855  21.936 -75.492  1.00  0.00           H  
ATOM   1716 2HA  GLY A 109      -5.519  21.440 -75.608  1.00  0.00           H  
ATOM   1717  N   ASP A 110      -4.788  21.848 -72.511  1.00  0.00           N  
ATOM   1718  CA  ASP A 110      -5.085  22.636 -71.332  1.00  0.00           C  
ATOM   1719  C   ASP A 110      -3.807  23.298 -70.857  1.00  0.00           C  
ATOM   1720  O   ASP A 110      -3.046  22.732 -70.053  1.00  0.00           O  
ATOM   1721  CB  ASP A 110      -5.733  21.788 -70.244  1.00  0.00           C  
ATOM   1722  CG  ASP A 110      -6.233  22.631 -69.069  1.00  0.00           C  
ATOM   1723  OD1 ASP A 110      -5.750  23.754 -68.863  1.00  0.00           O  
ATOM   1724  OD2 ASP A 110      -7.141  22.173 -68.412  1.00  0.00           O1-
ATOM   1725  H   ASP A 110      -4.348  20.933 -72.392  1.00  0.00           H  
ATOM   1726  HA  ASP A 110      -5.794  23.419 -71.603  1.00  0.00           H  
ATOM   1727 1HB  ASP A 110      -6.570  21.231 -70.665  1.00  0.00           H  
ATOM   1728 2HB  ASP A 110      -5.009  21.063 -69.880  1.00  0.00           H  
ATOM   1729  N   TYR A 111      -3.552  24.479 -71.397  1.00  0.00           N  
ATOM   1730  CA  TYR A 111      -2.295  25.148 -71.151  1.00  0.00           C  
ATOM   1731  C   TYR A 111      -2.272  25.785 -69.780  1.00  0.00           C  
ATOM   1732  O   TYR A 111      -1.208  25.912 -69.186  1.00  0.00           O  
ATOM   1733  CB  TYR A 111      -2.042  26.116 -72.279  1.00  0.00           C  
ATOM   1734  CG  TYR A 111      -1.893  25.339 -73.535  1.00  0.00           C  
ATOM   1735  CD1 TYR A 111      -2.916  25.365 -74.462  1.00  0.00           C  
ATOM   1736  CD2 TYR A 111      -0.786  24.541 -73.743  1.00  0.00           C  
ATOM   1737  CE1 TYR A 111      -2.830  24.598 -75.591  1.00  0.00           C  
ATOM   1738  CE2 TYR A 111      -0.705  23.775 -74.880  1.00  0.00           C  
ATOM   1739  CZ  TYR A 111      -1.713  23.801 -75.799  1.00  0.00           C  
ATOM   1740  OH  TYR A 111      -1.631  23.017 -76.927  1.00  0.00           O  
ATOM   1741  H   TYR A 111      -4.230  24.872 -72.037  1.00  0.00           H  
ATOM   1742  HA  TYR A 111      -1.511  24.397 -71.174  1.00  0.00           H  
ATOM   1743 1HB  TYR A 111      -2.880  26.777 -72.382  1.00  0.00           H  
ATOM   1744 2HB  TYR A 111      -1.145  26.707 -72.107  1.00  0.00           H  
ATOM   1745  HD1 TYR A 111      -3.799  25.984 -74.292  1.00  0.00           H  
ATOM   1746  HD2 TYR A 111       0.008  24.509 -73.007  1.00  0.00           H  
ATOM   1747  HE1 TYR A 111      -3.641  24.612 -76.316  1.00  0.00           H  
ATOM   1748  HE2 TYR A 111       0.152  23.137 -75.056  1.00  0.00           H  
ATOM   1749  HH  TYR A 111      -0.870  22.428 -76.853  1.00  0.00           H  
ATOM   1750  N   ASP A 112      -3.433  26.175 -69.250  1.00  0.00           N  
ATOM   1751  CA  ASP A 112      -3.427  26.785 -67.927  1.00  0.00           C  
ATOM   1752  C   ASP A 112      -2.988  25.759 -66.890  1.00  0.00           C  
ATOM   1753  O   ASP A 112      -2.173  26.064 -66.002  1.00  0.00           O  
ATOM   1754  CB  ASP A 112      -4.806  27.319 -67.563  1.00  0.00           C  
ATOM   1755  CG  ASP A 112      -5.205  28.598 -68.314  1.00  0.00           C  
ATOM   1756  OD1 ASP A 112      -4.352  29.285 -68.851  1.00  0.00           O  
ATOM   1757  OD2 ASP A 112      -6.373  28.862 -68.372  1.00  0.00           O1-
ATOM   1758  H   ASP A 112      -4.301  26.060 -69.764  1.00  0.00           H  
ATOM   1759  HA  ASP A 112      -2.713  27.609 -67.920  1.00  0.00           H  
ATOM   1760 1HB  ASP A 112      -5.550  26.542 -67.772  1.00  0.00           H  
ATOM   1761 2HB  ASP A 112      -4.844  27.515 -66.492  1.00  0.00           H  
ATOM   1762  N   GLU A 113      -3.486  24.519 -67.020  1.00  0.00           N  
ATOM   1763  CA  GLU A 113      -3.059  23.483 -66.095  1.00  0.00           C  
ATOM   1764  C   GLU A 113      -1.594  23.160 -66.330  1.00  0.00           C  
ATOM   1765  O   GLU A 113      -0.804  23.130 -65.384  1.00  0.00           O  
ATOM   1766  CB  GLU A 113      -3.933  22.241 -66.240  1.00  0.00           C  
ATOM   1767  CG  GLU A 113      -5.345  22.385 -65.652  1.00  0.00           C  
ATOM   1768  CD  GLU A 113      -5.398  22.435 -64.125  1.00  0.00           C  
ATOM   1769  OE1 GLU A 113      -5.270  21.399 -63.495  1.00  0.00           O  
ATOM   1770  OE2 GLU A 113      -5.557  23.508 -63.591  1.00  0.00           O1-
ATOM   1771  H   GLU A 113      -4.197  24.309 -67.744  1.00  0.00           H  
ATOM   1772  HA  GLU A 113      -3.167  23.855 -65.078  1.00  0.00           H  
ATOM   1773 1HB  GLU A 113      -4.054  22.030 -67.297  1.00  0.00           H  
ATOM   1774 2HB  GLU A 113      -3.451  21.404 -65.816  1.00  0.00           H  
ATOM   1775 1HG  GLU A 113      -5.792  23.297 -66.050  1.00  0.00           H  
ATOM   1776 2HG  GLU A 113      -5.946  21.546 -66.002  1.00  0.00           H  
ATOM   1777  N   ALA A 114      -1.170  23.107 -67.606  1.00  0.00           N  
ATOM   1778  CA  ALA A 114       0.223  22.821 -67.882  1.00  0.00           C  
ATOM   1779  C   ALA A 114       1.144  23.838 -67.202  1.00  0.00           C  
ATOM   1780  O   ALA A 114       2.145  23.446 -66.601  1.00  0.00           O  
ATOM   1781  CB  ALA A 114       0.458  22.831 -69.374  1.00  0.00           C  
ATOM   1782  H   ALA A 114      -1.839  23.157 -68.380  1.00  0.00           H  
ATOM   1783  HA  ALA A 114       0.444  21.835 -67.499  1.00  0.00           H  
ATOM   1784 1HB  ALA A 114       1.473  22.580 -69.574  1.00  0.00           H  
ATOM   1785 2HB  ALA A 114      -0.197  22.104 -69.832  1.00  0.00           H  
ATOM   1786 3HB  ALA A 114       0.244  23.813 -69.766  1.00  0.00           H  
ATOM   1787  N   ILE A 115       0.760  25.123 -67.204  1.00  0.00           N  
ATOM   1788  CA  ILE A 115       1.553  26.164 -66.554  1.00  0.00           C  
ATOM   1789  C   ILE A 115       1.683  25.927 -65.063  1.00  0.00           C  
ATOM   1790  O   ILE A 115       2.788  26.016 -64.517  1.00  0.00           O  
ATOM   1791  CB  ILE A 115       0.948  27.575 -66.797  1.00  0.00           C  
ATOM   1792  CG1 ILE A 115       1.128  27.934 -68.267  1.00  0.00           C  
ATOM   1793  CG2 ILE A 115       1.565  28.630 -65.860  1.00  0.00           C  
ATOM   1794  CD1 ILE A 115       0.331  29.121 -68.781  1.00  0.00           C  
ATOM   1795  H   ILE A 115      -0.071  25.381 -67.746  1.00  0.00           H  
ATOM   1796  HA  ILE A 115       2.547  26.142 -66.986  1.00  0.00           H  
ATOM   1797  HB  ILE A 115      -0.126  27.528 -66.615  1.00  0.00           H  
ATOM   1798 1HG1 ILE A 115       2.185  28.143 -68.444  1.00  0.00           H  
ATOM   1799 2HG1 ILE A 115       0.858  27.085 -68.825  1.00  0.00           H  
ATOM   1800 1HG2 ILE A 115       1.110  29.594 -66.044  1.00  0.00           H  
ATOM   1801 2HG2 ILE A 115       1.397  28.370 -64.817  1.00  0.00           H  
ATOM   1802 3HG2 ILE A 115       2.618  28.696 -66.040  1.00  0.00           H  
ATOM   1803 1HD1 ILE A 115       0.536  29.257 -69.834  1.00  0.00           H  
ATOM   1804 2HD1 ILE A 115      -0.735  28.924 -68.649  1.00  0.00           H  
ATOM   1805 3HD1 ILE A 115       0.596  30.012 -68.250  1.00  0.00           H  
ATOM   1806  N   GLU A 116       0.569  25.634 -64.395  1.00  0.00           N  
ATOM   1807  CA  GLU A 116       0.611  25.428 -62.952  1.00  0.00           C  
ATOM   1808  C   GLU A 116       1.509  24.252 -62.564  1.00  0.00           C  
ATOM   1809  O   GLU A 116       2.299  24.341 -61.610  1.00  0.00           O  
ATOM   1810  CB  GLU A 116      -0.815  25.162 -62.442  1.00  0.00           C  
ATOM   1811  CG  GLU A 116      -0.981  25.017 -60.924  1.00  0.00           C  
ATOM   1812  CD  GLU A 116      -0.726  26.301 -60.169  1.00  0.00           C  
ATOM   1813  OE1 GLU A 116      -0.679  27.335 -60.794  1.00  0.00           O  
ATOM   1814  OE2 GLU A 116      -0.621  26.249 -58.966  1.00  0.00           O1-
ATOM   1815  H   GLU A 116      -0.326  25.611 -64.904  1.00  0.00           H  
ATOM   1816  HA  GLU A 116       0.998  26.333 -62.486  1.00  0.00           H  
ATOM   1817 1HB  GLU A 116      -1.470  25.966 -62.779  1.00  0.00           H  
ATOM   1818 2HB  GLU A 116      -1.187  24.239 -62.898  1.00  0.00           H  
ATOM   1819 1HG  GLU A 116      -1.998  24.683 -60.720  1.00  0.00           H  
ATOM   1820 2HG  GLU A 116      -0.301  24.244 -60.564  1.00  0.00           H  
ATOM   1821  N   TYR A 117       1.437  23.166 -63.321  1.00  0.00           N  
ATOM   1822  CA  TYR A 117       2.213  21.992 -62.960  1.00  0.00           C  
ATOM   1823  C   TYR A 117       3.679  22.123 -63.358  1.00  0.00           C  
ATOM   1824  O   TYR A 117       4.563  21.664 -62.624  1.00  0.00           O  
ATOM   1825  CB  TYR A 117       1.604  20.743 -63.600  1.00  0.00           C  
ATOM   1826  CG  TYR A 117       0.174  20.477 -63.184  1.00  0.00           C  
ATOM   1827  CD1 TYR A 117      -0.867  20.758 -64.057  1.00  0.00           C  
ATOM   1828  CD2 TYR A 117      -0.095  19.954 -61.928  1.00  0.00           C  
ATOM   1829  CE1 TYR A 117      -2.172  20.516 -63.675  1.00  0.00           C  
ATOM   1830  CE2 TYR A 117      -1.400  19.712 -61.547  1.00  0.00           C  
ATOM   1831  CZ  TYR A 117      -2.436  19.992 -62.415  1.00  0.00           C  
ATOM   1832  OH  TYR A 117      -3.736  19.750 -62.035  1.00  0.00           O  
ATOM   1833  H   TYR A 117       0.764  23.142 -64.098  1.00  0.00           H  
ATOM   1834  HA  TYR A 117       2.205  21.906 -61.880  1.00  0.00           H  
ATOM   1835 1HB  TYR A 117       1.629  20.841 -64.687  1.00  0.00           H  
ATOM   1836 2HB  TYR A 117       2.203  19.870 -63.338  1.00  0.00           H  
ATOM   1837  HD1 TYR A 117      -0.654  21.169 -65.044  1.00  0.00           H  
ATOM   1838  HD2 TYR A 117       0.723  19.734 -61.242  1.00  0.00           H  
ATOM   1839  HE1 TYR A 117      -2.990  20.736 -64.361  1.00  0.00           H  
ATOM   1840  HE2 TYR A 117      -1.613  19.301 -60.559  1.00  0.00           H  
ATOM   1841  HH  TYR A 117      -4.328  19.997 -62.749  1.00  0.00           H  
ATOM   1842  N   TYR A 118       3.953  22.775 -64.493  1.00  0.00           N  
ATOM   1843  CA  TYR A 118       5.321  22.992 -64.909  1.00  0.00           C  
ATOM   1844  C   TYR A 118       6.012  23.854 -63.873  1.00  0.00           C  
ATOM   1845  O   TYR A 118       7.157  23.573 -63.499  1.00  0.00           O  
ATOM   1846  CB  TYR A 118       5.393  23.705 -66.265  1.00  0.00           C  
ATOM   1847  CG  TYR A 118       5.065  22.891 -67.502  1.00  0.00           C  
ATOM   1848  CD1 TYR A 118       5.403  21.565 -67.592  1.00  0.00           C  
ATOM   1849  CD2 TYR A 118       4.426  23.504 -68.567  1.00  0.00           C  
ATOM   1850  CE1 TYR A 118       5.127  20.871 -68.711  1.00  0.00           C  
ATOM   1851  CE2 TYR A 118       4.152  22.799 -69.696  1.00  0.00           C  
ATOM   1852  CZ  TYR A 118       4.504  21.484 -69.771  1.00  0.00           C  
ATOM   1853  OH  TYR A 118       4.259  20.775 -70.906  1.00  0.00           O  
ATOM   1854  H   TYR A 118       3.194  23.099 -65.098  1.00  0.00           H  
ATOM   1855  HA  TYR A 118       5.843  22.041 -64.932  1.00  0.00           H  
ATOM   1856 1HB  TYR A 118       4.695  24.539 -66.241  1.00  0.00           H  
ATOM   1857 2HB  TYR A 118       6.390  24.128 -66.395  1.00  0.00           H  
ATOM   1858  HD1 TYR A 118       5.891  21.058 -66.786  1.00  0.00           H  
ATOM   1859  HD2 TYR A 118       4.147  24.544 -68.504  1.00  0.00           H  
ATOM   1860  HE1 TYR A 118       5.408  19.827 -68.757  1.00  0.00           H  
ATOM   1861  HE2 TYR A 118       3.659  23.284 -70.538  1.00  0.00           H  
ATOM   1862  HH  TYR A 118       4.698  19.908 -70.838  1.00  0.00           H  
ATOM   1863  N   GLN A 119       5.322  24.890 -63.374  1.00  0.00           N  
ATOM   1864  CA  GLN A 119       5.961  25.735 -62.396  1.00  0.00           C  
ATOM   1865  C   GLN A 119       6.224  24.974 -61.104  1.00  0.00           C  
ATOM   1866  O   GLN A 119       7.295  25.136 -60.519  1.00  0.00           O  
ATOM   1867  CB  GLN A 119       5.146  26.995 -62.122  1.00  0.00           C  
ATOM   1868  CG  GLN A 119       5.871  28.021 -61.219  1.00  0.00           C  
ATOM   1869  CD  GLN A 119       7.157  28.529 -61.869  1.00  0.00           C  
ATOM   1870  NE2 GLN A 119       8.223  28.721 -61.098  1.00  0.00           N  
ATOM   1871  OE1 GLN A 119       7.160  28.760 -63.078  1.00  0.00           O  
ATOM   1872  H   GLN A 119       4.378  25.118 -63.713  1.00  0.00           H  
ATOM   1873  HA  GLN A 119       6.915  26.050 -62.805  1.00  0.00           H  
ATOM   1874 1HB  GLN A 119       4.898  27.477 -63.070  1.00  0.00           H  
ATOM   1875 2HB  GLN A 119       4.203  26.714 -61.646  1.00  0.00           H  
ATOM   1876 1HG  GLN A 119       5.214  28.870 -61.050  1.00  0.00           H  
ATOM   1877 2HG  GLN A 119       6.132  27.557 -60.266  1.00  0.00           H  
ATOM   1878 1HE2 GLN A 119       9.073  29.064 -61.495  1.00  0.00           H  
ATOM   1879 2HE2 GLN A 119       8.195  28.554 -60.080  1.00  0.00           H  
ATOM   1880  N   LYS A 120       5.305  24.103 -60.662  1.00  0.00           N  
ATOM   1881  CA  LYS A 120       5.603  23.355 -59.442  1.00  0.00           C  
ATOM   1882  C   LYS A 120       6.857  22.496 -59.613  1.00  0.00           C  
ATOM   1883  O   LYS A 120       7.691  22.428 -58.702  1.00  0.00           O  
ATOM   1884  CB  LYS A 120       4.404  22.524 -58.982  1.00  0.00           C  
ATOM   1885  CG  LYS A 120       3.288  23.395 -58.410  1.00  0.00           C  
ATOM   1886  CD  LYS A 120       2.085  22.611 -57.925  1.00  0.00           C  
ATOM   1887  CE  LYS A 120       1.038  23.572 -57.357  1.00  0.00           C  
ATOM   1888  NZ  LYS A 120      -0.165  22.883 -56.812  1.00  0.00           N1+
ATOM   1889  H   LYS A 120       4.398  24.011 -61.130  1.00  0.00           H  
ATOM   1890  HA  LYS A 120       5.813  24.075 -58.652  1.00  0.00           H  
ATOM   1891 1HB  LYS A 120       4.001  21.966 -59.832  1.00  0.00           H  
ATOM   1892 2HB  LYS A 120       4.715  21.800 -58.227  1.00  0.00           H  
ATOM   1893 1HG  LYS A 120       3.688  23.970 -57.576  1.00  0.00           H  
ATOM   1894 2HG  LYS A 120       2.958  24.096 -59.175  1.00  0.00           H  
ATOM   1895 1HD  LYS A 120       1.651  22.072 -58.768  1.00  0.00           H  
ATOM   1896 2HD  LYS A 120       2.386  21.896 -57.162  1.00  0.00           H  
ATOM   1897 1HE  LYS A 120       1.494  24.161 -56.564  1.00  0.00           H  
ATOM   1898 2HE  LYS A 120       0.724  24.241 -58.154  1.00  0.00           H  
ATOM   1899 1HZ  LYS A 120      -0.810  23.581 -56.465  1.00  0.00           H  
ATOM   1900 2HZ  LYS A 120      -0.617  22.347 -57.538  1.00  0.00           H  
ATOM   1901 3HZ  LYS A 120       0.105  22.273 -56.056  1.00  0.00           H  
ATOM   1902  N   ALA A 121       7.018  21.867 -60.789  1.00  0.00           N  
ATOM   1903  CA  ALA A 121       8.215  21.062 -61.018  1.00  0.00           C  
ATOM   1904  C   ALA A 121       9.468  21.929 -60.906  1.00  0.00           C  
ATOM   1905  O   ALA A 121      10.467  21.510 -60.310  1.00  0.00           O  
ATOM   1906  CB  ALA A 121       8.173  20.428 -62.393  1.00  0.00           C  
ATOM   1907  H   ALA A 121       6.272  21.913 -61.495  1.00  0.00           H  
ATOM   1908  HA  ALA A 121       8.257  20.288 -60.259  1.00  0.00           H  
ATOM   1909 1HB  ALA A 121       9.059  19.816 -62.541  1.00  0.00           H  
ATOM   1910 2HB  ALA A 121       7.300  19.822 -62.469  1.00  0.00           H  
ATOM   1911 3HB  ALA A 121       8.134  21.206 -63.153  1.00  0.00           H  
ATOM   1912  N   LEU A 122       9.387  23.143 -61.453  1.00  0.00           N  
ATOM   1913  CA  LEU A 122      10.448  24.140 -61.419  1.00  0.00           C  
ATOM   1914  C   LEU A 122      10.734  24.699 -60.033  1.00  0.00           C  
ATOM   1915  O   LEU A 122      11.871  25.040 -59.720  1.00  0.00           O  
ATOM   1916  CB  LEU A 122      10.133  25.239 -62.419  1.00  0.00           C  
ATOM   1917  CG  LEU A 122      10.251  24.821 -63.900  1.00  0.00           C  
ATOM   1918  CD1 LEU A 122       9.620  25.860 -64.755  1.00  0.00           C  
ATOM   1919  CD2 LEU A 122      11.742  24.706 -64.251  1.00  0.00           C  
ATOM   1920  H   LEU A 122       8.533  23.369 -61.979  1.00  0.00           H  
ATOM   1921  HA  LEU A 122      11.343  23.643 -61.743  1.00  0.00           H  
ATOM   1922 1HB  LEU A 122       9.125  25.582 -62.242  1.00  0.00           H  
ATOM   1923 2HB  LEU A 122      10.810  26.074 -62.246  1.00  0.00           H  
ATOM   1924  HG  LEU A 122       9.746  23.877 -64.078  1.00  0.00           H  
ATOM   1925 1HD1 LEU A 122       9.713  25.587 -65.804  1.00  0.00           H  
ATOM   1926 2HD1 LEU A 122       8.572  25.928 -64.491  1.00  0.00           H  
ATOM   1927 3HD1 LEU A 122      10.094  26.796 -64.581  1.00  0.00           H  
ATOM   1928 1HD2 LEU A 122      11.874  24.469 -65.292  1.00  0.00           H  
ATOM   1929 2HD2 LEU A 122      12.198  25.632 -64.051  1.00  0.00           H  
ATOM   1930 3HD2 LEU A 122      12.230  23.950 -63.658  1.00  0.00           H  
ATOM   1931  N   GLU A 123       9.720  24.821 -59.182  1.00  0.00           N  
ATOM   1932  CA  GLU A 123       9.988  25.308 -57.833  1.00  0.00           C  
ATOM   1933  C   GLU A 123      10.872  24.291 -57.116  1.00  0.00           C  
ATOM   1934  O   GLU A 123      11.798  24.655 -56.387  1.00  0.00           O  
ATOM   1935  CB  GLU A 123       8.688  25.515 -57.046  1.00  0.00           C  
ATOM   1936  CG  GLU A 123       7.833  26.689 -57.511  1.00  0.00           C  
ATOM   1937  CD  GLU A 123       8.474  28.016 -57.261  1.00  0.00           C  
ATOM   1938  OE1 GLU A 123       8.861  28.264 -56.145  1.00  0.00           O  
ATOM   1939  OE2 GLU A 123       8.598  28.783 -58.191  1.00  0.00           O1-
ATOM   1940  H   GLU A 123       8.772  24.595 -59.490  1.00  0.00           H  
ATOM   1941  HA  GLU A 123      10.522  26.257 -57.896  1.00  0.00           H  
ATOM   1942 1HB  GLU A 123       8.077  24.612 -57.123  1.00  0.00           H  
ATOM   1943 2HB  GLU A 123       8.920  25.661 -55.992  1.00  0.00           H  
ATOM   1944 1HG  GLU A 123       7.662  26.589 -58.572  1.00  0.00           H  
ATOM   1945 2HG  GLU A 123       6.867  26.649 -57.012  1.00  0.00           H  
ATOM   1946  N   LEU A 124      10.600  23.005 -57.368  1.00  0.00           N  
ATOM   1947  CA  LEU A 124      11.381  21.910 -56.805  1.00  0.00           C  
ATOM   1948  C   LEU A 124      12.764  21.796 -57.463  1.00  0.00           C  
ATOM   1949  O   LEU A 124      13.764  21.535 -56.792  1.00  0.00           O  
ATOM   1950  CB  LEU A 124      10.605  20.618 -57.004  1.00  0.00           C  
ATOM   1951  CG  LEU A 124       9.304  20.485 -56.224  1.00  0.00           C  
ATOM   1952  CD1 LEU A 124       8.571  19.321 -56.757  1.00  0.00           C  
ATOM   1953  CD2 LEU A 124       9.574  20.281 -54.748  1.00  0.00           C  
ATOM   1954  H   LEU A 124       9.768  22.802 -57.936  1.00  0.00           H  
ATOM   1955  HA  LEU A 124      11.532  22.104 -55.750  1.00  0.00           H  
ATOM   1956 1HB  LEU A 124      10.355  20.544 -58.051  1.00  0.00           H  
ATOM   1957 2HB  LEU A 124      11.249  19.782 -56.741  1.00  0.00           H  
ATOM   1958  HG  LEU A 124       8.694  21.379 -56.371  1.00  0.00           H  
ATOM   1959 1HD1 LEU A 124       7.633  19.224 -56.231  1.00  0.00           H  
ATOM   1960 2HD1 LEU A 124       8.384  19.503 -57.805  1.00  0.00           H  
ATOM   1961 3HD1 LEU A 124       9.163  18.422 -56.629  1.00  0.00           H  
ATOM   1962 1HD2 LEU A 124       8.623  20.173 -54.230  1.00  0.00           H  
ATOM   1963 2HD2 LEU A 124      10.168  19.379 -54.609  1.00  0.00           H  
ATOM   1964 3HD2 LEU A 124      10.105  21.130 -54.334  1.00  0.00           H  
ATOM   1965  N   ASP A 125      12.816  22.007 -58.781  1.00  0.00           N  
ATOM   1966  CA  ASP A 125      14.058  21.960 -59.542  1.00  0.00           C  
ATOM   1967  C   ASP A 125      14.038  23.045 -60.622  1.00  0.00           C  
ATOM   1968  O   ASP A 125      13.514  22.812 -61.718  1.00  0.00           O  
ATOM   1969  CB  ASP A 125      14.256  20.598 -60.202  1.00  0.00           C  
ATOM   1970  CG  ASP A 125      15.612  20.482 -60.945  1.00  0.00           C  
ATOM   1971  OD1 ASP A 125      16.250  21.514 -61.217  1.00  0.00           O  
ATOM   1972  OD2 ASP A 125      16.008  19.368 -61.227  1.00  0.00           O1-
ATOM   1973  H   ASP A 125      11.944  22.162 -59.285  1.00  0.00           H  
ATOM   1974  HA  ASP A 125      14.879  22.097 -58.855  1.00  0.00           H  
ATOM   1975 1HB  ASP A 125      14.206  19.818 -59.440  1.00  0.00           H  
ATOM   1976 2HB  ASP A 125      13.443  20.417 -60.909  1.00  0.00           H  
ATOM   1977  N   PRO A 126      14.651  24.220 -60.373  1.00  0.00           N  
ATOM   1978  CA  PRO A 126      14.639  25.384 -61.228  1.00  0.00           C  
ATOM   1979  C   PRO A 126      15.664  25.339 -62.344  1.00  0.00           C  
ATOM   1980  O   PRO A 126      15.903  26.366 -62.988  1.00  0.00           O  
ATOM   1981  CB  PRO A 126      14.946  26.514 -60.240  1.00  0.00           C  
ATOM   1982  CG  PRO A 126      15.879  25.895 -59.255  1.00  0.00           C  
ATOM   1983  CD  PRO A 126      15.374  24.486 -59.096  1.00  0.00           C  
ATOM   1984  HA  PRO A 126      13.625  25.494 -61.645  1.00  0.00           H  
ATOM   1985 1HB  PRO A 126      15.391  27.368 -60.771  1.00  0.00           H  
ATOM   1986 2HB  PRO A 126      14.014  26.872 -59.778  1.00  0.00           H  
ATOM   1987 1HG  PRO A 126      16.911  25.935 -59.633  1.00  0.00           H  
ATOM   1988 2HG  PRO A 126      15.864  26.459 -58.311  1.00  0.00           H  
ATOM   1989 1HD  PRO A 126      16.227  23.802 -58.968  1.00  0.00           H  
ATOM   1990 2HD  PRO A 126      14.701  24.432 -58.228  1.00  0.00           H  
ATOM   1991  N   ASN A 127      16.307  24.194 -62.589  1.00  0.00           N  
ATOM   1992  CA  ASN A 127      17.286  24.172 -63.661  1.00  0.00           C  
ATOM   1993  C   ASN A 127      16.929  23.067 -64.628  1.00  0.00           C  
ATOM   1994  O   ASN A 127      17.780  22.325 -65.127  1.00  0.00           O  
ATOM   1995  CB  ASN A 127      18.679  23.978 -63.103  1.00  0.00           C  
ATOM   1996  CG  ASN A 127      19.121  25.121 -62.228  1.00  0.00           C  
ATOM   1997  ND2 ASN A 127      19.238  24.860 -60.952  1.00  0.00           N  
ATOM   1998  OD1 ASN A 127      19.375  26.236 -62.696  1.00  0.00           O  
ATOM   1999  H   ASN A 127      16.151  23.316 -62.051  1.00  0.00           H  
ATOM   2000  HA  ASN A 127      17.248  25.113 -64.199  1.00  0.00           H  
ATOM   2001 1HB  ASN A 127      18.692  23.059 -62.509  1.00  0.00           H  
ATOM   2002 2HB  ASN A 127      19.389  23.853 -63.913  1.00  0.00           H  
ATOM   2003 1HD2 ASN A 127      19.534  25.576 -60.321  1.00  0.00           H  
ATOM   2004 2HD2 ASN A 127      19.035  23.944 -60.609  1.00  0.00           H  
ATOM   2005  N   ASN A 128      15.651  23.024 -64.960  1.00  0.00           N  
ATOM   2006  CA  ASN A 128      15.084  22.085 -65.893  1.00  0.00           C  
ATOM   2007  C   ASN A 128      14.790  22.821 -67.188  1.00  0.00           C  
ATOM   2008  O   ASN A 128      13.763  23.495 -67.302  1.00  0.00           O  
ATOM   2009  CB  ASN A 128      13.849  21.455 -65.266  1.00  0.00           C  
ATOM   2010  CG  ASN A 128      13.185  20.398 -66.086  1.00  0.00           C  
ATOM   2011  ND2 ASN A 128      12.530  19.479 -65.418  1.00  0.00           N  
ATOM   2012  OD1 ASN A 128      13.254  20.396 -67.321  1.00  0.00           O  
ATOM   2013  H   ASN A 128      15.027  23.670 -64.493  1.00  0.00           H  
ATOM   2014  HA  ASN A 128      15.815  21.305 -66.106  1.00  0.00           H  
ATOM   2015 1HB  ASN A 128      14.131  21.017 -64.303  1.00  0.00           H  
ATOM   2016 2HB  ASN A 128      13.132  22.230 -65.050  1.00  0.00           H  
ATOM   2017 1HD2 ASN A 128      12.068  18.734 -65.904  1.00  0.00           H  
ATOM   2018 2HD2 ASN A 128      12.498  19.520 -64.416  1.00  0.00           H  
ATOM   2019  N   ALA A 129      15.710  22.751 -68.150  1.00  0.00           N  
ATOM   2020  CA  ALA A 129      15.542  23.545 -69.363  1.00  0.00           C  
ATOM   2021  C   ALA A 129      14.270  23.174 -70.102  1.00  0.00           C  
ATOM   2022  O   ALA A 129      13.599  24.052 -70.649  1.00  0.00           O  
ATOM   2023  CB  ALA A 129      16.728  23.372 -70.291  1.00  0.00           C  
ATOM   2024  H   ALA A 129      16.536  22.177 -68.015  1.00  0.00           H  
ATOM   2025  HA  ALA A 129      15.469  24.584 -69.071  1.00  0.00           H  
ATOM   2026 1HB  ALA A 129      16.599  24.003 -71.174  1.00  0.00           H  
ATOM   2027 2HB  ALA A 129      17.632  23.653 -69.783  1.00  0.00           H  
ATOM   2028 3HB  ALA A 129      16.804  22.331 -70.600  1.00  0.00           H  
ATOM   2029  N   GLU A 130      13.927  21.881 -70.120  1.00  0.00           N  
ATOM   2030  CA  GLU A 130      12.730  21.459 -70.828  1.00  0.00           C  
ATOM   2031  C   GLU A 130      11.476  22.022 -70.181  1.00  0.00           C  
ATOM   2032  O   GLU A 130      10.575  22.478 -70.890  1.00  0.00           O  
ATOM   2033  CB  GLU A 130      12.648  19.932 -70.873  1.00  0.00           C  
ATOM   2034  CG  GLU A 130      13.734  19.269 -71.710  1.00  0.00           C  
ATOM   2035  CD  GLU A 130      15.040  19.141 -70.978  1.00  0.00           C  
ATOM   2036  OE1 GLU A 130      15.102  19.535 -69.838  1.00  0.00           O  
ATOM   2037  OE2 GLU A 130      15.978  18.650 -71.560  1.00  0.00           O1-
ATOM   2038  H   GLU A 130      14.511  21.204 -69.649  1.00  0.00           H  
ATOM   2039  HA  GLU A 130      12.783  21.839 -71.847  1.00  0.00           H  
ATOM   2040 1HB  GLU A 130      12.717  19.534 -69.861  1.00  0.00           H  
ATOM   2041 2HB  GLU A 130      11.683  19.631 -71.279  1.00  0.00           H  
ATOM   2042 1HG  GLU A 130      13.396  18.275 -72.003  1.00  0.00           H  
ATOM   2043 2HG  GLU A 130      13.886  19.853 -72.617  1.00  0.00           H  
ATOM   2044  N   ALA A 131      11.420  22.018 -68.848  1.00  0.00           N  
ATOM   2045  CA  ALA A 131      10.279  22.593 -68.157  1.00  0.00           C  
ATOM   2046  C   ALA A 131      10.204  24.090 -68.399  1.00  0.00           C  
ATOM   2047  O   ALA A 131       9.116  24.615 -68.607  1.00  0.00           O  
ATOM   2048  CB  ALA A 131      10.322  22.274 -66.686  1.00  0.00           C  
ATOM   2049  H   ALA A 131      12.168  21.564 -68.321  1.00  0.00           H  
ATOM   2050  HA  ALA A 131       9.378  22.180 -68.573  1.00  0.00           H  
ATOM   2051 1HB  ALA A 131       9.451  22.697 -66.190  1.00  0.00           H  
ATOM   2052 2HB  ALA A 131      10.331  21.200 -66.549  1.00  0.00           H  
ATOM   2053 3HB  ALA A 131      11.208  22.685 -66.276  1.00  0.00           H  
ATOM   2054  N   TRP A 132      11.345  24.796 -68.423  1.00  0.00           N  
ATOM   2055  CA  TRP A 132      11.273  26.233 -68.668  1.00  0.00           C  
ATOM   2056  C   TRP A 132      10.744  26.483 -70.078  1.00  0.00           C  
ATOM   2057  O   TRP A 132       9.878  27.345 -70.289  1.00  0.00           O  
ATOM   2058  CB  TRP A 132      12.639  26.909 -68.517  1.00  0.00           C  
ATOM   2059  CG  TRP A 132      13.122  27.101 -67.115  1.00  0.00           C  
ATOM   2060  CD1 TRP A 132      14.196  26.518 -66.552  1.00  0.00           C  
ATOM   2061  CD2 TRP A 132      12.540  27.920 -66.090  1.00  0.00           C  
ATOM   2062  CE2 TRP A 132      13.341  27.788 -64.958  1.00  0.00           C  
ATOM   2063  CE3 TRP A 132      11.429  28.730 -66.034  1.00  0.00           C  
ATOM   2064  NE1 TRP A 132      14.345  26.944 -65.256  1.00  0.00           N  
ATOM   2065  CZ2 TRP A 132      13.055  28.433 -63.779  1.00  0.00           C  
ATOM   2066  CZ3 TRP A 132      11.134  29.374 -64.840  1.00  0.00           C  
ATOM   2067  CH2 TRP A 132      11.925  29.228 -63.745  1.00  0.00           C  
ATOM   2068  H   TRP A 132      12.240  24.339 -68.211  1.00  0.00           H  
ATOM   2069  HA  TRP A 132      10.583  26.671 -67.954  1.00  0.00           H  
ATOM   2070 1HB  TRP A 132      13.382  26.302 -69.027  1.00  0.00           H  
ATOM   2071 2HB  TRP A 132      12.621  27.876 -69.003  1.00  0.00           H  
ATOM   2072  HD1 TRP A 132      14.836  25.827 -67.055  1.00  0.00           H  
ATOM   2073  HE1 TRP A 132      15.075  26.677 -64.565  1.00  0.00           H  
ATOM   2074  HE3 TRP A 132      10.790  28.843 -66.904  1.00  0.00           H  
ATOM   2075  HZ2 TRP A 132      13.685  28.314 -62.892  1.00  0.00           H  
ATOM   2076  HZ3 TRP A 132      10.248  29.991 -64.790  1.00  0.00           H  
ATOM   2077  HH2 TRP A 132      11.661  29.743 -62.826  1.00  0.00           H  
ATOM   2078  N   TYR A 133      11.221  25.704 -71.039  1.00  0.00           N  
ATOM   2079  CA  TYR A 133      10.787  25.786 -72.416  1.00  0.00           C  
ATOM   2080  C   TYR A 133       9.289  25.528 -72.583  1.00  0.00           C  
ATOM   2081  O   TYR A 133       8.608  26.329 -73.229  1.00  0.00           O  
ATOM   2082  CB  TYR A 133      11.591  24.802 -73.270  1.00  0.00           C  
ATOM   2083  CG  TYR A 133      11.029  24.601 -74.660  1.00  0.00           C  
ATOM   2084  CD1 TYR A 133      11.120  25.618 -75.598  1.00  0.00           C  
ATOM   2085  CD2 TYR A 133      10.426  23.398 -74.996  1.00  0.00           C  
ATOM   2086  CE1 TYR A 133      10.607  25.434 -76.868  1.00  0.00           C  
ATOM   2087  CE2 TYR A 133       9.913  23.215 -76.265  1.00  0.00           C  
ATOM   2088  CZ  TYR A 133      10.002  24.227 -77.199  1.00  0.00           C  
ATOM   2089  OH  TYR A 133       9.492  24.043 -78.464  1.00  0.00           O  
ATOM   2090  H   TYR A 133      11.955  25.024 -70.804  1.00  0.00           H  
ATOM   2091  HA  TYR A 133      10.974  26.802 -72.755  1.00  0.00           H  
ATOM   2092 1HB  TYR A 133      12.617  25.158 -73.365  1.00  0.00           H  
ATOM   2093 2HB  TYR A 133      11.624  23.833 -72.773  1.00  0.00           H  
ATOM   2094  HD1 TYR A 133      11.594  26.563 -75.334  1.00  0.00           H  
ATOM   2095  HD2 TYR A 133      10.354  22.600 -74.258  1.00  0.00           H  
ATOM   2096  HE1 TYR A 133      10.677  26.233 -77.605  1.00  0.00           H  
ATOM   2097  HE2 TYR A 133       9.437  22.270 -76.529  1.00  0.00           H  
ATOM   2098  HH  TYR A 133       9.111  23.164 -78.530  1.00  0.00           H  
ATOM   2099  N   ASN A 134       8.795  24.421 -72.024  1.00  0.00           N  
ATOM   2100  CA  ASN A 134       7.385  24.108 -72.123  1.00  0.00           C  
ATOM   2101  C   ASN A 134       6.507  25.037 -71.285  1.00  0.00           C  
ATOM   2102  O   ASN A 134       5.348  25.280 -71.645  1.00  0.00           O  
ATOM   2103  CB  ASN A 134       7.134  22.642 -71.865  1.00  0.00           C  
ATOM   2104  CG  ASN A 134       7.493  21.786 -73.069  1.00  0.00           C  
ATOM   2105  ND2 ASN A 134       8.014  20.607 -72.824  1.00  0.00           N  
ATOM   2106  OD1 ASN A 134       7.313  22.190 -74.246  1.00  0.00           O  
ATOM   2107  H   ASN A 134       9.424  23.785 -71.525  1.00  0.00           H  
ATOM   2108  HA  ASN A 134       7.094  24.263 -73.152  1.00  0.00           H  
ATOM   2109 1HB  ASN A 134       7.698  22.310 -70.989  1.00  0.00           H  
ATOM   2110 2HB  ASN A 134       6.103  22.507 -71.677  1.00  0.00           H  
ATOM   2111 1HD2 ASN A 134       8.270  20.014 -73.584  1.00  0.00           H  
ATOM   2112 2HD2 ASN A 134       8.179  20.276 -71.882  1.00  0.00           H  
ATOM   2113  N   LEU A 135       7.050  25.608 -70.196  1.00  0.00           N  
ATOM   2114  CA  LEU A 135       6.314  26.606 -69.427  1.00  0.00           C  
ATOM   2115  C   LEU A 135       6.093  27.765 -70.388  1.00  0.00           C  
ATOM   2116  O   LEU A 135       4.978  28.279 -70.524  1.00  0.00           O  
ATOM   2117  CB  LEU A 135       7.091  27.056 -68.184  1.00  0.00           C  
ATOM   2118  CG  LEU A 135       6.405  28.124 -67.322  1.00  0.00           C  
ATOM   2119  CD1 LEU A 135       5.008  27.651 -66.943  1.00  0.00           C  
ATOM   2120  CD2 LEU A 135       7.245  28.394 -66.082  1.00  0.00           C  
ATOM   2121  H   LEU A 135       7.971  25.317 -69.870  1.00  0.00           H  
ATOM   2122  HA  LEU A 135       5.358  26.202 -69.132  1.00  0.00           H  
ATOM   2123 1HB  LEU A 135       7.271  26.187 -67.553  1.00  0.00           H  
ATOM   2124 2HB  LEU A 135       8.054  27.456 -68.501  1.00  0.00           H  
ATOM   2125  HG  LEU A 135       6.301  29.044 -67.897  1.00  0.00           H  
ATOM   2126 1HD1 LEU A 135       4.520  28.410 -66.331  1.00  0.00           H  
ATOM   2127 2HD1 LEU A 135       4.423  27.485 -67.848  1.00  0.00           H  
ATOM   2128 3HD1 LEU A 135       5.079  26.721 -66.380  1.00  0.00           H  
ATOM   2129 1HD2 LEU A 135       6.758  29.153 -65.470  1.00  0.00           H  
ATOM   2130 2HD2 LEU A 135       7.348  27.473 -65.506  1.00  0.00           H  
ATOM   2131 3HD2 LEU A 135       8.232  28.747 -66.382  1.00  0.00           H  
ATOM   2132  N   GLY A 136       7.177  28.135 -71.091  1.00  0.00           N  
ATOM   2133  CA  GLY A 136       7.173  29.187 -72.085  1.00  0.00           C  
ATOM   2134  C   GLY A 136       6.120  28.909 -73.142  1.00  0.00           C  
ATOM   2135  O   GLY A 136       5.296  29.779 -73.425  1.00  0.00           O  
ATOM   2136  H   GLY A 136       8.071  27.681 -70.895  1.00  0.00           H  
ATOM   2137 1HA  GLY A 136       6.968  30.130 -71.598  1.00  0.00           H  
ATOM   2138 2HA  GLY A 136       8.165  29.256 -72.546  1.00  0.00           H  
ATOM   2139  N   ASN A 137       6.126  27.694 -73.712  1.00  0.00           N  
ATOM   2140  CA  ASN A 137       5.153  27.320 -74.731  1.00  0.00           C  
ATOM   2141  C   ASN A 137       3.718  27.405 -74.257  1.00  0.00           C  
ATOM   2142  O   ASN A 137       2.845  27.859 -75.004  1.00  0.00           O  
ATOM   2143  CB  ASN A 137       5.388  25.909 -75.202  1.00  0.00           C  
ATOM   2144  CG  ASN A 137       6.531  25.713 -76.118  1.00  0.00           C  
ATOM   2145  ND2 ASN A 137       7.090  24.538 -76.091  1.00  0.00           N  
ATOM   2146  OD1 ASN A 137       6.924  26.631 -76.870  1.00  0.00           O  
ATOM   2147  H   ASN A 137       6.876  27.046 -73.448  1.00  0.00           H  
ATOM   2148  HA  ASN A 137       5.250  27.997 -75.566  1.00  0.00           H  
ATOM   2149 1HB  ASN A 137       5.494  25.256 -74.352  1.00  0.00           H  
ATOM   2150 2HB  ASN A 137       4.496  25.594 -75.725  1.00  0.00           H  
ATOM   2151 1HD2 ASN A 137       7.848  24.348 -76.714  1.00  0.00           H  
ATOM   2152 2HD2 ASN A 137       6.798  23.799 -75.449  1.00  0.00           H  
ATOM   2153  N   ALA A 138       3.438  26.976 -73.032  1.00  0.00           N  
ATOM   2154  CA  ALA A 138       2.069  27.079 -72.565  1.00  0.00           C  
ATOM   2155  C   ALA A 138       1.652  28.564 -72.485  1.00  0.00           C  
ATOM   2156  O   ALA A 138       0.568  28.938 -72.946  1.00  0.00           O  
ATOM   2157  CB  ALA A 138       1.941  26.359 -71.240  1.00  0.00           C  
ATOM   2158  H   ALA A 138       4.163  26.533 -72.459  1.00  0.00           H  
ATOM   2159  HA  ALA A 138       1.422  26.592 -73.292  1.00  0.00           H  
ATOM   2160 1HB  ALA A 138       0.912  26.406 -70.909  1.00  0.00           H  
ATOM   2161 2HB  ALA A 138       2.237  25.324 -71.360  1.00  0.00           H  
ATOM   2162 3HB  ALA A 138       2.598  26.837 -70.515  1.00  0.00           H  
ATOM   2163  N   TYR A 139       2.549  29.434 -71.984  1.00  0.00           N  
ATOM   2164  CA  TYR A 139       2.230  30.863 -71.910  1.00  0.00           C  
ATOM   2165  C   TYR A 139       2.047  31.467 -73.299  1.00  0.00           C  
ATOM   2166  O   TYR A 139       1.110  32.248 -73.520  1.00  0.00           O  
ATOM   2167  CB  TYR A 139       3.310  31.645 -71.154  1.00  0.00           C  
ATOM   2168  CG  TYR A 139       3.206  31.622 -69.634  1.00  0.00           C  
ATOM   2169  CD1 TYR A 139       4.097  30.906 -68.867  1.00  0.00           C  
ATOM   2170  CD2 TYR A 139       2.217  32.366 -69.007  1.00  0.00           C  
ATOM   2171  CE1 TYR A 139       4.002  30.942 -67.492  1.00  0.00           C  
ATOM   2172  CE2 TYR A 139       2.132  32.393 -67.636  1.00  0.00           C  
ATOM   2173  CZ  TYR A 139       3.027  31.689 -66.882  1.00  0.00           C  
ATOM   2174  OH  TYR A 139       2.951  31.727 -65.502  1.00  0.00           O  
ATOM   2175  H   TYR A 139       3.435  29.081 -71.597  1.00  0.00           H  
ATOM   2176  HA  TYR A 139       1.289  30.977 -71.379  1.00  0.00           H  
ATOM   2177 1HB  TYR A 139       4.289  31.244 -71.425  1.00  0.00           H  
ATOM   2178 2HB  TYR A 139       3.298  32.682 -71.477  1.00  0.00           H  
ATOM   2179  HD1 TYR A 139       4.881  30.334 -69.339  1.00  0.00           H  
ATOM   2180  HD2 TYR A 139       1.509  32.939 -69.593  1.00  0.00           H  
ATOM   2181  HE1 TYR A 139       4.706  30.399 -66.886  1.00  0.00           H  
ATOM   2182  HE2 TYR A 139       1.357  32.986 -67.152  1.00  0.00           H  
ATOM   2183  HH  TYR A 139       3.741  31.331 -65.114  1.00  0.00           H  
ATOM   2184  N   TYR A 140       2.914  31.067 -74.234  1.00  0.00           N  
ATOM   2185  CA  TYR A 140       2.916  31.505 -75.623  1.00  0.00           C  
ATOM   2186  C   TYR A 140       1.593  31.199 -76.290  1.00  0.00           C  
ATOM   2187  O   TYR A 140       0.963  32.066 -76.898  1.00  0.00           O  
ATOM   2188  CB  TYR A 140       4.030  30.773 -76.386  1.00  0.00           C  
ATOM   2189  CG  TYR A 140       4.119  31.030 -77.854  1.00  0.00           C  
ATOM   2190  CD1 TYR A 140       4.820  32.104 -78.340  1.00  0.00           C  
ATOM   2191  CD2 TYR A 140       3.482  30.163 -78.723  1.00  0.00           C  
ATOM   2192  CE1 TYR A 140       4.887  32.319 -79.709  1.00  0.00           C  
ATOM   2193  CE2 TYR A 140       3.542  30.375 -80.072  1.00  0.00           C  
ATOM   2194  CZ  TYR A 140       4.238  31.446 -80.570  1.00  0.00           C  
ATOM   2195  OH  TYR A 140       4.281  31.646 -81.928  1.00  0.00           O  
ATOM   2196  H   TYR A 140       3.666  30.436 -73.940  1.00  0.00           H  
ATOM   2197  HA  TYR A 140       3.080  32.582 -75.654  1.00  0.00           H  
ATOM   2198 1HB  TYR A 140       4.981  31.000 -75.948  1.00  0.00           H  
ATOM   2199 2HB  TYR A 140       3.887  29.721 -76.262  1.00  0.00           H  
ATOM   2200  HD1 TYR A 140       5.311  32.770 -77.649  1.00  0.00           H  
ATOM   2201  HD2 TYR A 140       2.929  29.309 -78.335  1.00  0.00           H  
ATOM   2202  HE1 TYR A 140       5.433  33.160 -80.106  1.00  0.00           H  
ATOM   2203  HE2 TYR A 140       3.033  29.692 -80.750  1.00  0.00           H  
ATOM   2204  HH  TYR A 140       3.754  30.972 -82.368  1.00  0.00           H  
ATOM   2205  N   LYS A 141       1.147  29.947 -76.171  1.00  0.00           N  
ATOM   2206  CA  LYS A 141      -0.087  29.508 -76.798  1.00  0.00           C  
ATOM   2207  C   LYS A 141      -1.288  30.286 -76.280  1.00  0.00           C  
ATOM   2208  O   LYS A 141      -2.216  30.586 -77.032  1.00  0.00           O  
ATOM   2209  CB  LYS A 141      -0.294  28.010 -76.569  1.00  0.00           C  
ATOM   2210  CG  LYS A 141       0.707  27.119 -77.292  1.00  0.00           C  
ATOM   2211  CD  LYS A 141       0.536  27.206 -78.801  1.00  0.00           C  
ATOM   2212  CE  LYS A 141       1.484  26.259 -79.522  1.00  0.00           C  
ATOM   2213  NZ  LYS A 141       1.349  26.356 -81.001  1.00  0.00           N1+
ATOM   2214  H   LYS A 141       1.713  29.265 -75.657  1.00  0.00           H  
ATOM   2215  HA  LYS A 141       0.001  29.707 -77.863  1.00  0.00           H  
ATOM   2216 1HB  LYS A 141      -0.227  27.792 -75.503  1.00  0.00           H  
ATOM   2217 2HB  LYS A 141      -1.293  27.726 -76.899  1.00  0.00           H  
ATOM   2218 1HG  LYS A 141       1.721  27.425 -77.032  1.00  0.00           H  
ATOM   2219 2HG  LYS A 141       0.567  26.085 -76.978  1.00  0.00           H  
ATOM   2220 1HD  LYS A 141      -0.491  26.950 -79.066  1.00  0.00           H  
ATOM   2221 2HD  LYS A 141       0.735  28.225 -79.132  1.00  0.00           H  
ATOM   2222 1HE  LYS A 141       2.511  26.494 -79.247  1.00  0.00           H  
ATOM   2223 2HE  LYS A 141       1.276  25.233 -79.218  1.00  0.00           H  
ATOM   2224 1HZ  LYS A 141       1.993  25.714 -81.441  1.00  0.00           H  
ATOM   2225 2HZ  LYS A 141       0.404  26.122 -81.270  1.00  0.00           H  
ATOM   2226 3HZ  LYS A 141       1.559  27.299 -81.298  1.00  0.00           H  
ATOM   2227  N   GLN A 142      -1.242  30.674 -75.005  1.00  0.00           N  
ATOM   2228  CA  GLN A 142      -2.312  31.433 -74.369  1.00  0.00           C  
ATOM   2229  C   GLN A 142      -2.223  32.947 -74.668  1.00  0.00           C  
ATOM   2230  O   GLN A 142      -3.029  33.727 -74.156  1.00  0.00           O  
ATOM   2231  CB  GLN A 142      -2.302  31.198 -72.849  1.00  0.00           C  
ATOM   2232  CG  GLN A 142      -2.585  29.741 -72.403  1.00  0.00           C  
ATOM   2233  CD  GLN A 142      -4.009  29.258 -72.699  1.00  0.00           C  
ATOM   2234  NE2 GLN A 142      -4.848  29.222 -71.669  1.00  0.00           N  
ATOM   2235  OE1 GLN A 142      -4.345  28.895 -73.835  1.00  0.00           O  
ATOM   2236  H   GLN A 142      -0.458  30.350 -74.426  1.00  0.00           H  
ATOM   2237  HA  GLN A 142      -3.260  31.076 -74.769  1.00  0.00           H  
ATOM   2238 1HB  GLN A 142      -1.318  31.471 -72.456  1.00  0.00           H  
ATOM   2239 2HB  GLN A 142      -3.035  31.844 -72.374  1.00  0.00           H  
ATOM   2240 1HG  GLN A 142      -1.906  29.087 -72.934  1.00  0.00           H  
ATOM   2241 2HG  GLN A 142      -2.417  29.657 -71.325  1.00  0.00           H  
ATOM   2242 1HE2 GLN A 142      -5.789  28.909 -71.788  1.00  0.00           H  
ATOM   2243 2HE2 GLN A 142      -4.544  29.502 -70.719  1.00  0.00           H  
ATOM   2244  N   GLY A 143      -1.241  33.365 -75.481  1.00  0.00           N  
ATOM   2245  CA  GLY A 143      -1.036  34.759 -75.874  1.00  0.00           C  
ATOM   2246  C   GLY A 143      -0.169  35.579 -74.922  1.00  0.00           C  
ATOM   2247  O   GLY A 143      -0.021  36.801 -75.073  1.00  0.00           O  
ATOM   2248  H   GLY A 143      -0.593  32.682 -75.883  1.00  0.00           H  
ATOM   2249 1HA  GLY A 143      -0.580  34.765 -76.864  1.00  0.00           H  
ATOM   2250 2HA  GLY A 143      -2.005  35.239 -75.980  1.00  0.00           H  
ATOM   2251  N   ASP A 144       0.376  34.946 -73.896  1.00  0.00           N  
ATOM   2252  CA  ASP A 144       1.181  35.702 -72.964  1.00  0.00           C  
ATOM   2253  C   ASP A 144       2.618  35.657 -73.424  1.00  0.00           C  
ATOM   2254  O   ASP A 144       3.407  34.801 -72.999  1.00  0.00           O  
ATOM   2255  CB  ASP A 144       1.005  35.192 -71.546  1.00  0.00           C  
ATOM   2256  CG  ASP A 144       1.653  36.107 -70.513  1.00  0.00           C  
ATOM   2257  OD1 ASP A 144       2.553  36.888 -70.859  1.00  0.00           O  
ATOM   2258  OD2 ASP A 144       1.197  36.071 -69.389  1.00  0.00           O1-
ATOM   2259  H   ASP A 144       0.278  33.940 -73.784  1.00  0.00           H  
ATOM   2260  HA  ASP A 144       0.854  36.739 -72.978  1.00  0.00           H  
ATOM   2261 1HB  ASP A 144      -0.059  35.098 -71.321  1.00  0.00           H  
ATOM   2262 2HB  ASP A 144       1.440  34.205 -71.474  1.00  0.00           H  
ATOM   2263  N   TYR A 145       2.939  36.570 -74.331  1.00  0.00           N  
ATOM   2264  CA  TYR A 145       4.243  36.560 -74.957  1.00  0.00           C  
ATOM   2265  C   TYR A 145       5.292  37.104 -73.997  1.00  0.00           C  
ATOM   2266  O   TYR A 145       6.452  36.702 -74.046  1.00  0.00           O  
ATOM   2267  CB  TYR A 145       4.223  37.373 -76.254  1.00  0.00           C  
ATOM   2268  CG  TYR A 145       3.251  36.849 -77.287  1.00  0.00           C  
ATOM   2269  CD1 TYR A 145       2.051  37.510 -77.509  1.00  0.00           C  
ATOM   2270  CD2 TYR A 145       3.560  35.709 -78.014  1.00  0.00           C  
ATOM   2271  CE1 TYR A 145       1.163  37.032 -78.453  1.00  0.00           C  
ATOM   2272  CE2 TYR A 145       2.672  35.231 -78.958  1.00  0.00           C  
ATOM   2273  CZ  TYR A 145       1.478  35.888 -79.178  1.00  0.00           C  
ATOM   2274  OH  TYR A 145       0.593  35.412 -80.119  1.00  0.00           O  
ATOM   2275  H   TYR A 145       2.197  37.217 -74.621  1.00  0.00           H  
ATOM   2276  HA  TYR A 145       4.504  35.534 -75.183  1.00  0.00           H  
ATOM   2277 1HB  TYR A 145       3.959  38.408 -76.031  1.00  0.00           H  
ATOM   2278 2HB  TYR A 145       5.220  37.377 -76.695  1.00  0.00           H  
ATOM   2279  HD1 TYR A 145       1.810  38.406 -76.938  1.00  0.00           H  
ATOM   2280  HD2 TYR A 145       4.501  35.190 -77.839  1.00  0.00           H  
ATOM   2281  HE1 TYR A 145       0.221  37.551 -78.627  1.00  0.00           H  
ATOM   2282  HE2 TYR A 145       2.913  34.334 -79.529  1.00  0.00           H  
ATOM   2283  HH  TYR A 145       0.958  34.622 -80.527  1.00  0.00           H  
ATOM   2284  N   ASP A 146       4.894  37.998 -73.084  1.00  0.00           N  
ATOM   2285  CA  ASP A 146       5.878  38.549 -72.154  1.00  0.00           C  
ATOM   2286  C   ASP A 146       6.478  37.423 -71.326  1.00  0.00           C  
ATOM   2287  O   ASP A 146       7.711  37.344 -71.145  1.00  0.00           O  
ATOM   2288  CB  ASP A 146       5.212  39.531 -71.177  1.00  0.00           C  
ATOM   2289  CG  ASP A 146       4.743  40.877 -71.763  1.00  0.00           C  
ATOM   2290  OD1 ASP A 146       5.133  41.250 -72.849  1.00  0.00           O  
ATOM   2291  OD2 ASP A 146       3.992  41.536 -71.087  1.00  0.00           O1-
ATOM   2292  H   ASP A 146       3.931  38.309 -73.043  1.00  0.00           H  
ATOM   2293  HA  ASP A 146       6.668  39.041 -72.717  1.00  0.00           H  
ATOM   2294 1HB  ASP A 146       4.341  39.036 -70.730  1.00  0.00           H  
ATOM   2295 2HB  ASP A 146       5.905  39.732 -70.360  1.00  0.00           H  
ATOM   2296  N   GLU A 147       5.607  36.535 -70.833  1.00  0.00           N  
ATOM   2297  CA  GLU A 147       6.043  35.412 -70.035  1.00  0.00           C  
ATOM   2298  C   GLU A 147       6.733  34.360 -70.881  1.00  0.00           C  
ATOM   2299  O   GLU A 147       7.824  33.906 -70.543  1.00  0.00           O  
ATOM   2300  CB  GLU A 147       4.853  34.792 -69.302  1.00  0.00           C  
ATOM   2301  CG  GLU A 147       4.369  35.590 -68.099  1.00  0.00           C  
ATOM   2302  CD  GLU A 147       5.407  35.705 -67.018  1.00  0.00           C  
ATOM   2303  OE1 GLU A 147       6.210  36.604 -67.085  1.00  0.00           O  
ATOM   2304  OE2 GLU A 147       5.397  34.892 -66.123  1.00  0.00           O1-
ATOM   2305  H   GLU A 147       4.587  36.679 -70.986  1.00  0.00           H  
ATOM   2306  HA  GLU A 147       6.761  35.774 -69.294  1.00  0.00           H  
ATOM   2307 1HB  GLU A 147       4.015  34.686 -69.991  1.00  0.00           H  
ATOM   2308 2HB  GLU A 147       5.119  33.793 -68.955  1.00  0.00           H  
ATOM   2309 1HG  GLU A 147       4.092  36.591 -68.428  1.00  0.00           H  
ATOM   2310 2HG  GLU A 147       3.479  35.110 -67.692  1.00  0.00           H  
ATOM   2311  N   ALA A 148       6.202  34.102 -72.078  1.00  0.00           N  
ATOM   2312  CA  ALA A 148       6.816  33.092 -72.918  1.00  0.00           C  
ATOM   2313  C   ALA A 148       8.280  33.410 -73.201  1.00  0.00           C  
ATOM   2314  O   ALA A 148       9.132  32.527 -73.117  1.00  0.00           O  
ATOM   2315  CB  ALA A 148       6.066  32.985 -74.215  1.00  0.00           C  
ATOM   2316  H   ALA A 148       5.311  34.513 -72.371  1.00  0.00           H  
ATOM   2317  HA  ALA A 148       6.762  32.147 -72.394  1.00  0.00           H  
ATOM   2318 1HB  ALA A 148       6.504  32.214 -74.807  1.00  0.00           H  
ATOM   2319 2HB  ALA A 148       5.036  32.750 -74.001  1.00  0.00           H  
ATOM   2320 3HB  ALA A 148       6.123  33.928 -74.744  1.00  0.00           H  
ATOM   2321  N   ILE A 149       8.590  34.684 -73.457  1.00  0.00           N  
ATOM   2322  CA  ILE A 149       9.961  35.088 -73.738  1.00  0.00           C  
ATOM   2323  C   ILE A 149      10.858  34.834 -72.548  1.00  0.00           C  
ATOM   2324  O   ILE A 149      11.940  34.261 -72.703  1.00  0.00           O  
ATOM   2325  CB  ILE A 149      10.007  36.570 -74.140  1.00  0.00           C  
ATOM   2326  CG1 ILE A 149       9.297  36.715 -75.480  1.00  0.00           C  
ATOM   2327  CG2 ILE A 149      11.490  37.078 -74.216  1.00  0.00           C  
ATOM   2328  CD1 ILE A 149       8.934  38.111 -75.849  1.00  0.00           C  
ATOM   2329  H   ILE A 149       7.836  35.377 -73.514  1.00  0.00           H  
ATOM   2330  HA  ILE A 149      10.328  34.493 -74.577  1.00  0.00           H  
ATOM   2331  HB  ILE A 149       9.445  37.159 -73.404  1.00  0.00           H  
ATOM   2332 1HG1 ILE A 149       9.946  36.316 -76.264  1.00  0.00           H  
ATOM   2333 2HG1 ILE A 149       8.400  36.135 -75.450  1.00  0.00           H  
ATOM   2334 1HG2 ILE A 149      11.507  38.123 -74.500  1.00  0.00           H  
ATOM   2335 2HG2 ILE A 149      11.976  36.975 -73.246  1.00  0.00           H  
ATOM   2336 3HG2 ILE A 149      12.039  36.505 -74.945  1.00  0.00           H  
ATOM   2337 1HD1 ILE A 149       8.425  38.110 -76.799  1.00  0.00           H  
ATOM   2338 2HD1 ILE A 149       8.263  38.500 -75.089  1.00  0.00           H  
ATOM   2339 3HD1 ILE A 149       9.804  38.734 -75.911  1.00  0.00           H  
ATOM   2340  N   GLU A 150      10.423  35.245 -71.350  1.00  0.00           N  
ATOM   2341  CA  GLU A 150      11.242  35.056 -70.157  1.00  0.00           C  
ATOM   2342  C   GLU A 150      11.559  33.578 -69.901  1.00  0.00           C  
ATOM   2343  O   GLU A 150      12.691  33.224 -69.545  1.00  0.00           O  
ATOM   2344  CB  GLU A 150      10.498  35.630 -68.941  1.00  0.00           C  
ATOM   2345  CG  GLU A 150      11.252  35.597 -67.607  1.00  0.00           C  
ATOM   2346  CD  GLU A 150      12.451  36.514 -67.581  1.00  0.00           C  
ATOM   2347  OE1 GLU A 150      12.549  37.357 -68.442  1.00  0.00           O  
ATOM   2348  OE2 GLU A 150      13.248  36.392 -66.680  1.00  0.00           O1-
ATOM   2349  H   GLU A 150       9.524  35.741 -71.283  1.00  0.00           H  
ATOM   2350  HA  GLU A 150      12.179  35.594 -70.293  1.00  0.00           H  
ATOM   2351 1HB  GLU A 150      10.217  36.663 -69.146  1.00  0.00           H  
ATOM   2352 2HB  GLU A 150       9.567  35.071 -68.799  1.00  0.00           H  
ATOM   2353 1HG  GLU A 150      10.563  35.893 -66.817  1.00  0.00           H  
ATOM   2354 2HG  GLU A 150      11.570  34.574 -67.402  1.00  0.00           H  
ATOM   2355  N   TYR A 151      10.577  32.710 -70.107  1.00  0.00           N  
ATOM   2356  CA  TYR A 151      10.806  31.302 -69.821  1.00  0.00           C  
ATOM   2357  C   TYR A 151      11.601  30.608 -70.923  1.00  0.00           C  
ATOM   2358  O   TYR A 151      12.432  29.740 -70.631  1.00  0.00           O  
ATOM   2359  CB  TYR A 151       9.470  30.586 -69.606  1.00  0.00           C  
ATOM   2360  CG  TYR A 151       8.654  31.146 -68.462  1.00  0.00           C  
ATOM   2361  CD1 TYR A 151       7.552  31.948 -68.722  1.00  0.00           C  
ATOM   2362  CD2 TYR A 151       9.009  30.858 -67.152  1.00  0.00           C  
ATOM   2363  CE1 TYR A 151       6.807  32.458 -67.676  1.00  0.00           C  
ATOM   2364  CE2 TYR A 151       8.264  31.370 -66.107  1.00  0.00           C  
ATOM   2365  CZ  TYR A 151       7.167  32.166 -66.366  1.00  0.00           C  
ATOM   2366  OH  TYR A 151       6.427  32.676 -65.324  1.00  0.00           O  
ATOM   2367  H   TYR A 151       9.648  33.058 -70.379  1.00  0.00           H  
ATOM   2368  HA  TYR A 151      11.427  31.238 -68.939  1.00  0.00           H  
ATOM   2369 1HB  TYR A 151       8.870  30.653 -70.516  1.00  0.00           H  
ATOM   2370 2HB  TYR A 151       9.651  29.530 -69.411  1.00  0.00           H  
ATOM   2371  HD1 TYR A 151       7.273  32.173 -69.751  1.00  0.00           H  
ATOM   2372  HD2 TYR A 151       9.876  30.230 -66.948  1.00  0.00           H  
ATOM   2373  HE1 TYR A 151       5.942  33.087 -67.881  1.00  0.00           H  
ATOM   2374  HE2 TYR A 151       8.544  31.144 -65.077  1.00  0.00           H  
ATOM   2375  HH  TYR A 151       5.705  33.204 -65.675  1.00  0.00           H  
ATOM   2376  N   TYR A 152      11.397  31.011 -72.176  1.00  0.00           N  
ATOM   2377  CA  TYR A 152      12.174  30.438 -73.253  1.00  0.00           C  
ATOM   2378  C   TYR A 152      13.637  30.797 -73.025  1.00  0.00           C  
ATOM   2379  O   TYR A 152      14.513  29.953 -73.231  1.00  0.00           O  
ATOM   2380  CB  TYR A 152      11.743  30.979 -74.614  1.00  0.00           C  
ATOM   2381  CG  TYR A 152      10.431  30.491 -75.163  1.00  0.00           C  
ATOM   2382  CD1 TYR A 152       9.593  31.396 -75.773  1.00  0.00           C  
ATOM   2383  CD2 TYR A 152      10.070  29.178 -75.082  1.00  0.00           C  
ATOM   2384  CE1 TYR A 152       8.415  30.994 -76.309  1.00  0.00           C  
ATOM   2385  CE2 TYR A 152       8.894  28.770 -75.609  1.00  0.00           C  
ATOM   2386  CZ  TYR A 152       8.061  29.677 -76.225  1.00  0.00           C  
ATOM   2387  OH  TYR A 152       6.891  29.267 -76.799  1.00  0.00           O  
ATOM   2388  H   TYR A 152      10.662  31.691 -72.387  1.00  0.00           H  
ATOM   2389  HA  TYR A 152      12.092  29.359 -73.221  1.00  0.00           H  
ATOM   2390 1HB  TYR A 152      11.670  32.060 -74.541  1.00  0.00           H  
ATOM   2391 2HB  TYR A 152      12.516  30.748 -75.344  1.00  0.00           H  
ATOM   2392  HD1 TYR A 152       9.882  32.432 -75.828  1.00  0.00           H  
ATOM   2393  HD2 TYR A 152      10.710  28.462 -74.608  1.00  0.00           H  
ATOM   2394  HE1 TYR A 152       7.762  31.712 -76.802  1.00  0.00           H  
ATOM   2395  HE2 TYR A 152       8.624  27.722 -75.542  1.00  0.00           H  
ATOM   2396  HH  TYR A 152       6.817  28.302 -76.728  1.00  0.00           H  
ATOM   2397  N   GLN A 153      13.906  32.040 -72.582  1.00  0.00           N  
ATOM   2398  CA  GLN A 153      15.281  32.435 -72.357  1.00  0.00           C  
ATOM   2399  C   GLN A 153      15.892  31.648 -71.208  1.00  0.00           C  
ATOM   2400  O   GLN A 153      17.048  31.234 -71.309  1.00  0.00           O  
ATOM   2401  CB  GLN A 153      15.411  33.930 -72.089  1.00  0.00           C  
ATOM   2402  CG  GLN A 153      16.877  34.431 -72.024  1.00  0.00           C  
ATOM   2403  CD  GLN A 153      17.610  34.219 -73.356  1.00  0.00           C  
ATOM   2404  NE2 GLN A 153      18.882  33.819 -73.321  1.00  0.00           N  
ATOM   2405  OE1 GLN A 153      17.016  34.440 -74.415  1.00  0.00           O  
ATOM   2406  H   GLN A 153      13.148  32.725 -72.458  1.00  0.00           H  
ATOM   2407  HA  GLN A 153      15.843  32.211 -73.251  1.00  0.00           H  
ATOM   2408 1HB  GLN A 153      14.886  34.486 -72.859  1.00  0.00           H  
ATOM   2409 2HB  GLN A 153      14.924  34.167 -71.137  1.00  0.00           H  
ATOM   2410 1HG  GLN A 153      16.875  35.495 -71.801  1.00  0.00           H  
ATOM   2411 2HG  GLN A 153      17.421  33.890 -71.246  1.00  0.00           H  
ATOM   2412 1HE2 GLN A 153      19.387  33.685 -74.172  1.00  0.00           H  
ATOM   2413 2HE2 GLN A 153      19.383  33.664 -72.434  1.00  0.00           H  
ATOM   2414  N   LYS A 154      15.140  31.380 -70.132  1.00  0.00           N  
ATOM   2415  CA  LYS A 154      15.744  30.577 -69.074  1.00  0.00           C  
ATOM   2416  C   LYS A 154      16.142  29.208 -69.626  1.00  0.00           C  
ATOM   2417  O   LYS A 154      17.230  28.703 -69.318  1.00  0.00           O  
ATOM   2418  CB  LYS A 154      14.826  30.469 -67.850  1.00  0.00           C  
ATOM   2419  CG  LYS A 154      14.750  31.787 -67.070  1.00  0.00           C  
ATOM   2420  CD  LYS A 154      13.867  31.726 -65.828  1.00  0.00           C  
ATOM   2421  CE  LYS A 154      13.918  33.080 -65.097  1.00  0.00           C  
ATOM   2422  NZ  LYS A 154      13.124  33.111 -63.825  1.00  0.00           N1+
ATOM   2423  H   LYS A 154      14.202  31.784 -70.032  1.00  0.00           H  
ATOM   2424  HA  LYS A 154      16.655  31.074 -68.747  1.00  0.00           H  
ATOM   2425 1HB  LYS A 154      13.816  30.205 -68.173  1.00  0.00           H  
ATOM   2426 2HB  LYS A 154      15.179  29.680 -67.183  1.00  0.00           H  
ATOM   2427 1HG  LYS A 154      15.756  32.071 -66.768  1.00  0.00           H  
ATOM   2428 2HG  LYS A 154      14.365  32.564 -67.729  1.00  0.00           H  
ATOM   2429 1HD  LYS A 154      12.841  31.519 -66.128  1.00  0.00           H  
ATOM   2430 2HD  LYS A 154      14.209  30.933 -65.164  1.00  0.00           H  
ATOM   2431 1HE  LYS A 154      14.956  33.303 -64.862  1.00  0.00           H  
ATOM   2432 2HE  LYS A 154      13.534  33.852 -65.767  1.00  0.00           H  
ATOM   2433 1HZ  LYS A 154      13.218  34.030 -63.411  1.00  0.00           H  
ATOM   2434 2HZ  LYS A 154      12.147  32.935 -64.007  1.00  0.00           H  
ATOM   2435 3HZ  LYS A 154      13.482  32.419 -63.184  1.00  0.00           H  
ATOM   2436  N   ALA A 155      15.294  28.614 -70.479  1.00  0.00           N  
ATOM   2437  CA  ALA A 155      15.652  27.321 -71.052  1.00  0.00           C  
ATOM   2438  C   ALA A 155      16.948  27.422 -71.850  1.00  0.00           C  
ATOM   2439  O   ALA A 155      17.798  26.534 -71.748  1.00  0.00           O  
ATOM   2440  CB  ALA A 155      14.550  26.810 -71.956  1.00  0.00           C  
ATOM   2441  H   ALA A 155      14.382  29.045 -70.673  1.00  0.00           H  
ATOM   2442  HA  ALA A 155      15.799  26.623 -70.236  1.00  0.00           H  
ATOM   2443 1HB  ALA A 155      14.826  25.833 -72.350  1.00  0.00           H  
ATOM   2444 2HB  ALA A 155      13.648  26.729 -71.388  1.00  0.00           H  
ATOM   2445 3HB  ALA A 155      14.396  27.502 -72.777  1.00  0.00           H  
ATOM   2446  N   LEU A 156      17.110  28.523 -72.599  1.00  0.00           N  
ATOM   2447  CA  LEU A 156      18.301  28.797 -73.402  1.00  0.00           C  
ATOM   2448  C   LEU A 156      19.553  29.025 -72.565  1.00  0.00           C  
ATOM   2449  O   LEU A 156      20.656  28.686 -72.992  1.00  0.00           O  
ATOM   2450  CB  LEU A 156      18.061  30.005 -74.314  1.00  0.00           C  
ATOM   2451  CG  LEU A 156      17.030  29.790 -75.440  1.00  0.00           C  
ATOM   2452  CD1 LEU A 156      16.706  31.116 -76.122  1.00  0.00           C  
ATOM   2453  CD2 LEU A 156      17.576  28.817 -76.454  1.00  0.00           C  
ATOM   2454  H   LEU A 156      16.315  29.171 -72.659  1.00  0.00           H  
ATOM   2455  HA  LEU A 156      18.487  27.924 -74.010  1.00  0.00           H  
ATOM   2456 1HB  LEU A 156      17.729  30.832 -73.704  1.00  0.00           H  
ATOM   2457 2HB  LEU A 156      19.007  30.285 -74.773  1.00  0.00           H  
ATOM   2458  HG  LEU A 156      16.117  29.394 -75.017  1.00  0.00           H  
ATOM   2459 1HD1 LEU A 156      15.968  30.946 -76.898  1.00  0.00           H  
ATOM   2460 2HD1 LEU A 156      16.305  31.808 -75.401  1.00  0.00           H  
ATOM   2461 3HD1 LEU A 156      17.607  31.537 -76.561  1.00  0.00           H  
ATOM   2462 1HD2 LEU A 156      16.836  28.684 -77.210  1.00  0.00           H  
ATOM   2463 2HD2 LEU A 156      18.489  29.216 -76.891  1.00  0.00           H  
ATOM   2464 3HD2 LEU A 156      17.792  27.863 -76.019  1.00  0.00           H  
ATOM   2465  N   GLU A 157      19.410  29.627 -71.388  1.00  0.00           N  
ATOM   2466  CA  GLU A 157      20.578  29.844 -70.540  1.00  0.00           C  
ATOM   2467  C   GLU A 157      21.109  28.489 -70.066  1.00  0.00           C  
ATOM   2468  O   GLU A 157      22.319  28.262 -70.007  1.00  0.00           O  
ATOM   2469  CB  GLU A 157      20.226  30.716 -69.329  1.00  0.00           C  
ATOM   2470  CG  GLU A 157      19.909  32.180 -69.653  1.00  0.00           C  
ATOM   2471  CD  GLU A 157      21.076  32.935 -70.197  1.00  0.00           C  
ATOM   2472  OE1 GLU A 157      22.119  32.893 -69.591  1.00  0.00           O  
ATOM   2473  OE2 GLU A 157      20.931  33.552 -71.229  1.00  0.00           O1-
ATOM   2474  H   GLU A 157      18.481  29.947 -71.102  1.00  0.00           H  
ATOM   2475  HA  GLU A 157      21.353  30.340 -71.125  1.00  0.00           H  
ATOM   2476 1HB  GLU A 157      19.351  30.295 -68.829  1.00  0.00           H  
ATOM   2477 2HB  GLU A 157      21.048  30.698 -68.616  1.00  0.00           H  
ATOM   2478 1HG  GLU A 157      19.116  32.207 -70.386  1.00  0.00           H  
ATOM   2479 2HG  GLU A 157      19.546  32.670 -68.752  1.00  0.00           H  
ATOM   2480  N   LEU A 158      20.180  27.577 -69.771  1.00  0.00           N  
ATOM   2481  CA  LEU A 158      20.499  26.227 -69.323  1.00  0.00           C  
ATOM   2482  C   LEU A 158      20.928  25.307 -70.472  1.00  0.00           C  
ATOM   2483  O   LEU A 158      21.779  24.432 -70.292  1.00  0.00           O  
ATOM   2484  CB  LEU A 158      19.268  25.649 -68.655  1.00  0.00           C  
ATOM   2485  CG  LEU A 158      18.825  26.301 -67.359  1.00  0.00           C  
ATOM   2486  CD1 LEU A 158      17.488  25.784 -67.041  1.00  0.00           C  
ATOM   2487  CD2 LEU A 158      19.781  25.968 -66.226  1.00  0.00           C  
ATOM   2488  H   LEU A 158      19.199  27.882 -69.799  1.00  0.00           H  
ATOM   2489  HA  LEU A 158      21.322  26.285 -68.620  1.00  0.00           H  
ATOM   2490 1HB  LEU A 158      18.447  25.757 -69.355  1.00  0.00           H  
ATOM   2491 2HB  LEU A 158      19.437  24.591 -68.467  1.00  0.00           H  
ATOM   2492  HG  LEU A 158      18.763  27.383 -67.490  1.00  0.00           H  
ATOM   2493 1HD1 LEU A 158      17.132  26.251 -66.133  1.00  0.00           H  
ATOM   2494 2HD1 LEU A 158      16.838  26.045 -67.865  1.00  0.00           H  
ATOM   2495 3HD1 LEU A 158      17.526  24.709 -66.921  1.00  0.00           H  
ATOM   2496 1HD2 LEU A 158      19.416  26.434 -65.310  1.00  0.00           H  
ATOM   2497 2HD2 LEU A 158      19.823  24.887 -66.091  1.00  0.00           H  
ATOM   2498 3HD2 LEU A 158      20.774  26.346 -66.441  1.00  0.00           H  
ATOM   2499  N   ASP A 159      20.332  25.509 -71.645  1.00  0.00           N  
ATOM   2500  CA  ASP A 159      20.612  24.743 -72.845  1.00  0.00           C  
ATOM   2501  C   ASP A 159      20.901  25.706 -73.999  1.00  0.00           C  
ATOM   2502  O   ASP A 159      19.970  26.163 -74.682  1.00  0.00           O  
ATOM   2503  CB  ASP A 159      19.443  23.842 -73.223  1.00  0.00           C  
ATOM   2504  CG  ASP A 159      19.739  22.962 -74.460  1.00  0.00           C  
ATOM   2505  OD1 ASP A 159      20.721  23.223 -75.178  1.00  0.00           O  
ATOM   2506  OD2 ASP A 159      18.981  22.041 -74.683  1.00  0.00           O1-
ATOM   2507  H   ASP A 159      19.601  26.219 -71.694  1.00  0.00           H  
ATOM   2508  HA  ASP A 159      21.452  24.084 -72.656  1.00  0.00           H  
ATOM   2509 1HB  ASP A 159      19.212  23.191 -72.381  1.00  0.00           H  
ATOM   2510 2HB  ASP A 159      18.564  24.458 -73.404  1.00  0.00           H  
ATOM   2511  N   PRO A 160      22.195  25.972 -74.298  1.00  0.00           N  
ATOM   2512  CA  PRO A 160      22.686  26.901 -75.288  1.00  0.00           C  
ATOM   2513  C   PRO A 160      22.162  26.625 -76.688  1.00  0.00           C  
ATOM   2514  O   PRO A 160      22.263  27.499 -77.555  1.00  0.00           O  
ATOM   2515  CB  PRO A 160      24.208  26.702 -75.236  1.00  0.00           C  
ATOM   2516  CG  PRO A 160      24.484  26.193 -73.849  1.00  0.00           C  
ATOM   2517  CD  PRO A 160      23.294  25.336 -73.507  1.00  0.00           C  
ATOM   2518  HA  PRO A 160      22.409  27.922 -74.971  1.00  0.00           H  
ATOM   2519 1HB  PRO A 160      24.518  25.998 -76.018  1.00  0.00           H  
ATOM   2520 2HB  PRO A 160      24.718  27.655 -75.439  1.00  0.00           H  
ATOM   2521 1HG  PRO A 160      25.433  25.633 -73.832  1.00  0.00           H  
ATOM   2522 2HG  PRO A 160      24.601  27.038 -73.150  1.00  0.00           H  
ATOM   2523 1HD  PRO A 160      23.449  24.287 -73.820  1.00  0.00           H  
ATOM   2524 2HD  PRO A 160      23.123  25.439 -72.421  1.00  0.00           H  
ATOM   2525  N   ASN A 161      21.676  25.402 -76.957  1.00  0.00           N  
ATOM   2526  CA  ASN A 161      21.191  25.156 -78.290  1.00  0.00           C  
ATOM   2527  C   ASN A 161      19.804  24.560 -78.290  1.00  0.00           C  
ATOM   2528  O   ASN A 161      19.448  23.767 -79.180  1.00  0.00           O  
ATOM   2529  CB  ASN A 161      22.154  24.263 -79.047  1.00  0.00           C  
ATOM   2530  CG  ASN A 161      23.478  24.929 -79.308  1.00  0.00           C  
ATOM   2531  ND2 ASN A 161      24.492  24.517 -78.590  1.00  0.00           N  
ATOM   2532  OD1 ASN A 161      23.586  25.813 -80.171  1.00  0.00           O  
ATOM   2533  H   ASN A 161      21.562  24.661 -76.240  1.00  0.00           H  
ATOM   2534  HA  ASN A 161      21.118  26.103 -78.816  1.00  0.00           H  
ATOM   2535 1HB  ASN A 161      22.324  23.355 -78.466  1.00  0.00           H  
ATOM   2536 2HB  ASN A 161      21.711  23.968 -79.997  1.00  0.00           H  
ATOM   2537 1HD2 ASN A 161      25.395  24.922 -78.723  1.00  0.00           H  
ATOM   2538 2HD2 ASN A 161      24.357  23.800 -77.905  1.00  0.00           H  
ATOM   2539  N   ASN A 162      18.938  25.071 -77.426  1.00  0.00           N  
ATOM   2540  CA  ASN A 162      17.568  24.623 -77.505  1.00  0.00           C  
ATOM   2541  C   ASN A 162      16.971  25.394 -78.664  1.00  0.00           C  
ATOM   2542  O   ASN A 162      16.454  26.501 -78.507  1.00  0.00           O  
ATOM   2543  CB  ASN A 162      16.818  24.813 -76.191  1.00  0.00           C  
ATOM   2544  CG  ASN A 162      15.429  24.217 -76.218  1.00  0.00           C  
ATOM   2545  ND2 ASN A 162      15.065  23.524 -75.162  1.00  0.00           N  
ATOM   2546  OD1 ASN A 162      14.697  24.368 -77.208  1.00  0.00           O  
ATOM   2547  H   ASN A 162      19.279  25.669 -76.662  1.00  0.00           H  
ATOM   2548  HA  ASN A 162      17.551  23.562 -77.754  1.00  0.00           H  
ATOM   2549 1HB  ASN A 162      17.373  24.341 -75.398  1.00  0.00           H  
ATOM   2550 2HB  ASN A 162      16.744  25.859 -75.949  1.00  0.00           H  
ATOM   2551 1HD2 ASN A 162      14.167  23.083 -75.136  1.00  0.00           H  
ATOM   2552 2HD2 ASN A 162      15.699  23.415 -74.391  1.00  0.00           H  
ATOM   2553  N   ALA A 163      17.089  24.807 -79.853  1.00  0.00           N  
ATOM   2554  CA  ALA A 163      16.673  25.468 -81.073  1.00  0.00           C  
ATOM   2555  C   ALA A 163      15.205  25.808 -81.049  1.00  0.00           C  
ATOM   2556  O   ALA A 163      14.808  26.854 -81.562  1.00  0.00           O  
ATOM   2557  CB  ALA A 163      16.960  24.594 -82.275  1.00  0.00           C  
ATOM   2558  H   ALA A 163      17.569  23.906 -79.882  1.00  0.00           H  
ATOM   2559  HA  ALA A 163      17.234  26.395 -81.163  1.00  0.00           H  
ATOM   2560 1HB  ALA A 163      16.666  25.118 -83.183  1.00  0.00           H  
ATOM   2561 2HB  ALA A 163      18.028  24.372 -82.308  1.00  0.00           H  
ATOM   2562 3HB  ALA A 163      16.399  23.667 -82.193  1.00  0.00           H  
ATOM   2563  N   GLU A 164      14.382  24.933 -80.470  1.00  0.00           N  
ATOM   2564  CA  GLU A 164      12.968  25.225 -80.469  1.00  0.00           C  
ATOM   2565  C   GLU A 164      12.684  26.444 -79.600  1.00  0.00           C  
ATOM   2566  O   GLU A 164      11.851  27.277 -79.966  1.00  0.00           O  
ATOM   2567  CB  GLU A 164      12.172  24.019 -79.967  1.00  0.00           C  
ATOM   2568  CG  GLU A 164      12.224  22.806 -80.886  1.00  0.00           C  
ATOM   2569  CD  GLU A 164      13.481  21.998 -80.718  1.00  0.00           C  
ATOM   2570  OE1 GLU A 164      14.285  22.353 -79.891  1.00  0.00           O  
ATOM   2571  OE2 GLU A 164      13.635  21.026 -81.418  1.00  0.00           O1-
ATOM   2572  H   GLU A 164      14.749  24.086 -80.054  1.00  0.00           H  
ATOM   2573  HA  GLU A 164      12.663  25.463 -81.490  1.00  0.00           H  
ATOM   2574 1HB  GLU A 164      12.548  23.715 -78.990  1.00  0.00           H  
ATOM   2575 2HB  GLU A 164      11.126  24.299 -79.842  1.00  0.00           H  
ATOM   2576 1HG  GLU A 164      11.365  22.167 -80.676  1.00  0.00           H  
ATOM   2577 2HG  GLU A 164      12.149  23.142 -81.919  1.00  0.00           H  
ATOM   2578  N   ALA A 165      13.375  26.562 -78.451  1.00  0.00           N  
ATOM   2579  CA  ALA A 165      13.205  27.724 -77.585  1.00  0.00           C  
ATOM   2580  C   ALA A 165      13.639  28.982 -78.322  1.00  0.00           C  
ATOM   2581  O   ALA A 165      12.979  30.014 -78.215  1.00  0.00           O  
ATOM   2582  CB  ALA A 165      13.991  27.564 -76.290  1.00  0.00           C  
ATOM   2583  H   ALA A 165      14.005  25.810 -78.167  1.00  0.00           H  
ATOM   2584  HA  ALA A 165      12.149  27.825 -77.348  1.00  0.00           H  
ATOM   2585 1HB  ALA A 165      13.838  28.438 -75.654  1.00  0.00           H  
ATOM   2586 2HB  ALA A 165      13.670  26.678 -75.766  1.00  0.00           H  
ATOM   2587 3HB  ALA A 165      15.030  27.469 -76.528  1.00  0.00           H  
ATOM   2588  N   LYS A 166      14.726  28.899 -79.111  1.00  0.00           N  
ATOM   2589  CA  LYS A 166      15.202  30.071 -79.850  1.00  0.00           C  
ATOM   2590  C   LYS A 166      14.155  30.540 -80.845  1.00  0.00           C  
ATOM   2591  O   LYS A 166      13.878  31.743 -80.970  1.00  0.00           O  
ATOM   2592  CB  LYS A 166      16.487  29.785 -80.645  1.00  0.00           C  
ATOM   2593  CG  LYS A 166      17.733  29.571 -79.830  1.00  0.00           C  
ATOM   2594  CD  LYS A 166      18.963  29.306 -80.684  1.00  0.00           C  
ATOM   2595  CE  LYS A 166      20.207  29.105 -79.798  1.00  0.00           C  
ATOM   2596  NZ  LYS A 166      21.439  28.788 -80.597  1.00  0.00           N1+
ATOM   2597  H   LYS A 166      15.239  28.008 -79.134  1.00  0.00           H  
ATOM   2598  HA  LYS A 166      15.381  30.884 -79.146  1.00  0.00           H  
ATOM   2599 1HB  LYS A 166      16.338  28.894 -81.251  1.00  0.00           H  
ATOM   2600 2HB  LYS A 166      16.675  30.608 -81.329  1.00  0.00           H  
ATOM   2601 1HG  LYS A 166      17.900  30.414 -79.159  1.00  0.00           H  
ATOM   2602 2HG  LYS A 166      17.584  28.680 -79.254  1.00  0.00           H  
ATOM   2603 1HD  LYS A 166      18.807  28.407 -81.280  1.00  0.00           H  
ATOM   2604 2HD  LYS A 166      19.135  30.146 -81.357  1.00  0.00           H  
ATOM   2605 1HE  LYS A 166      20.381  30.017 -79.231  1.00  0.00           H  
ATOM   2606 2HE  LYS A 166      20.018  28.288 -79.099  1.00  0.00           H  
ATOM   2607 1HZ  LYS A 166      22.235  28.673 -79.965  1.00  0.00           H  
ATOM   2608 2HZ  LYS A 166      21.302  27.932 -81.116  1.00  0.00           H  
ATOM   2609 3HZ  LYS A 166      21.634  29.541 -81.236  1.00  0.00           H  
ATOM   2610  N   GLN A 167      13.575  29.576 -81.558  1.00  0.00           N  
ATOM   2611  CA  GLN A 167      12.584  29.859 -82.576  1.00  0.00           C  
ATOM   2612  C   GLN A 167      11.307  30.416 -81.976  1.00  0.00           C  
ATOM   2613  O   GLN A 167      10.778  31.424 -82.466  1.00  0.00           O  
ATOM   2614  CB  GLN A 167      12.284  28.567 -83.334  1.00  0.00           C  
ATOM   2615  CG  GLN A 167      13.442  28.069 -84.203  1.00  0.00           C  
ATOM   2616  CD  GLN A 167      13.208  26.658 -84.713  1.00  0.00           C  
ATOM   2617  NE2 GLN A 167      14.029  26.211 -85.655  1.00  0.00           N  
ATOM   2618  OE1 GLN A 167      12.286  25.983 -84.244  1.00  0.00           O  
ATOM   2619  H   GLN A 167      13.881  28.606 -81.418  1.00  0.00           H  
ATOM   2620  HA  GLN A 167      12.992  30.598 -83.261  1.00  0.00           H  
ATOM   2621 1HB  GLN A 167      12.040  27.783 -82.615  1.00  0.00           H  
ATOM   2622 2HB  GLN A 167      11.411  28.710 -83.968  1.00  0.00           H  
ATOM   2623 1HG  GLN A 167      13.531  28.728 -85.064  1.00  0.00           H  
ATOM   2624 2HG  GLN A 167      14.363  28.088 -83.632  1.00  0.00           H  
ATOM   2625 1HE2 GLN A 167      13.915  25.286 -86.021  1.00  0.00           H  
ATOM   2626 2HE2 GLN A 167      14.764  26.796 -86.002  1.00  0.00           H  
ATOM   2627  N   ASN A 168      10.843  29.818 -80.875  1.00  0.00           N  
ATOM   2628  CA  ASN A 168       9.611  30.269 -80.278  1.00  0.00           C  
ATOM   2629  C   ASN A 168       9.798  31.610 -79.572  1.00  0.00           C  
ATOM   2630  O   ASN A 168       8.865  32.408 -79.541  1.00  0.00           O  
ATOM   2631  CB  ASN A 168       9.018  29.215 -79.383  1.00  0.00           C  
ATOM   2632  CG  ASN A 168       8.505  28.029 -80.167  1.00  0.00           C  
ATOM   2633  ND2 ASN A 168       8.114  26.961 -79.503  1.00  0.00           N  
ATOM   2634  OD1 ASN A 168       8.428  28.089 -81.404  1.00  0.00           O  
ATOM   2635  H   ASN A 168      11.316  28.988 -80.501  1.00  0.00           H  
ATOM   2636  HA  ASN A 168       8.894  30.437 -81.077  1.00  0.00           H  
ATOM   2637 1HB  ASN A 168       9.747  28.887 -78.635  1.00  0.00           H  
ATOM   2638 2HB  ASN A 168       8.180  29.653 -78.891  1.00  0.00           H  
ATOM   2639 1HD2 ASN A 168       7.762  26.174 -80.005  1.00  0.00           H  
ATOM   2640 2HD2 ASN A 168       8.120  26.915 -78.488  1.00  0.00           H  
ATOM   2641  N   LEU A 169      10.993  31.875 -79.026  1.00  0.00           N  
ATOM   2642  CA  LEU A 169      11.277  33.154 -78.391  1.00  0.00           C  
ATOM   2643  C   LEU A 169      11.178  34.233 -79.451  1.00  0.00           C  
ATOM   2644  O   LEU A 169      10.583  35.290 -79.211  1.00  0.00           O  
ATOM   2645  CB  LEU A 169      12.653  33.139 -77.710  1.00  0.00           C  
ATOM   2646  CG  LEU A 169      13.026  34.378 -76.847  1.00  0.00           C  
ATOM   2647  CD1 LEU A 169      13.965  33.955 -75.728  1.00  0.00           C  
ATOM   2648  CD2 LEU A 169      13.735  35.427 -77.684  1.00  0.00           C  
ATOM   2649  H   LEU A 169      11.720  31.155 -79.012  1.00  0.00           H  
ATOM   2650  HA  LEU A 169      10.522  33.360 -77.644  1.00  0.00           H  
ATOM   2651 1HB  LEU A 169      12.703  32.269 -77.078  1.00  0.00           H  
ATOM   2652 2HB  LEU A 169      13.413  33.023 -78.485  1.00  0.00           H  
ATOM   2653  HG  LEU A 169      12.128  34.791 -76.408  1.00  0.00           H  
ATOM   2654 1HD1 LEU A 169      14.218  34.821 -75.119  1.00  0.00           H  
ATOM   2655 2HD1 LEU A 169      13.495  33.222 -75.109  1.00  0.00           H  
ATOM   2656 3HD1 LEU A 169      14.872  33.539 -76.150  1.00  0.00           H  
ATOM   2657 1HD2 LEU A 169      14.000  36.247 -77.039  1.00  0.00           H  
ATOM   2658 2HD2 LEU A 169      14.643  34.997 -78.107  1.00  0.00           H  
ATOM   2659 3HD2 LEU A 169      13.108  35.792 -78.485  1.00  0.00           H  
ATOM   2660  N   GLY A 170      11.783  33.980 -80.618  1.00  0.00           N  
ATOM   2661  CA  GLY A 170      11.730  34.902 -81.733  1.00  0.00           C  
ATOM   2662  C   GLY A 170      10.276  35.187 -82.099  1.00  0.00           C  
ATOM   2663  O   GLY A 170       9.882  36.355 -82.224  1.00  0.00           O  
ATOM   2664  H   GLY A 170      12.322  33.111 -80.735  1.00  0.00           H  
ATOM   2665 1HA  GLY A 170      12.242  35.826 -81.474  1.00  0.00           H  
ATOM   2666 2HA  GLY A 170      12.247  34.462 -82.587  1.00  0.00           H  
ATOM   2667  N   ASN A 171       9.480  34.122 -82.270  1.00  0.00           N  
ATOM   2668  CA  ASN A 171       8.080  34.284 -82.624  1.00  0.00           C  
ATOM   2669  C   ASN A 171       7.318  35.056 -81.546  1.00  0.00           C  
ATOM   2670  O   ASN A 171       6.458  35.881 -81.872  1.00  0.00           O  
ATOM   2671  CB  ASN A 171       7.425  32.931 -82.814  1.00  0.00           C  
ATOM   2672  CG  ASN A 171       7.897  32.199 -84.039  1.00  0.00           C  
ATOM   2673  ND2 ASN A 171       7.648  30.914 -84.068  1.00  0.00           N  
ATOM   2674  OD1 ASN A 171       8.480  32.772 -84.965  1.00  0.00           O  
ATOM   2675  H   ASN A 171       9.881  33.182 -82.190  1.00  0.00           H  
ATOM   2676  HA  ASN A 171       8.017  34.851 -83.555  1.00  0.00           H  
ATOM   2677 1HB  ASN A 171       7.618  32.314 -81.939  1.00  0.00           H  
ATOM   2678 2HB  ASN A 171       6.349  33.065 -82.882  1.00  0.00           H  
ATOM   2679 1HD2 ASN A 171       7.939  30.369 -84.851  1.00  0.00           H  
ATOM   2680 2HD2 ASN A 171       7.170  30.477 -83.306  1.00  0.00           H  
ATOM   2681  N   ALA A 172       7.627  34.795 -80.266  1.00  0.00           N  
ATOM   2682  CA  ALA A 172       6.960  35.484 -79.174  1.00  0.00           C  
ATOM   2683  C   ALA A 172       7.231  36.973 -79.251  1.00  0.00           C  
ATOM   2684  O   ALA A 172       6.308  37.761 -79.081  1.00  0.00           O  
ATOM   2685  CB  ALA A 172       7.408  34.925 -77.833  1.00  0.00           C  
ATOM   2686  H   ALA A 172       8.298  34.057 -80.055  1.00  0.00           H  
ATOM   2687  HA  ALA A 172       5.890  35.331 -79.285  1.00  0.00           H  
ATOM   2688 1HB  ALA A 172       6.875  35.434 -77.032  1.00  0.00           H  
ATOM   2689 2HB  ALA A 172       7.203  33.869 -77.793  1.00  0.00           H  
ATOM   2690 3HB  ALA A 172       8.472  35.077 -77.730  1.00  0.00           H  
ATOM   2691  N   LYS A 173       8.475  37.376 -79.559  1.00  0.00           N  
ATOM   2692  CA  LYS A 173       8.775  38.802 -79.704  1.00  0.00           C  
ATOM   2693  C   LYS A 173       8.023  39.431 -80.868  1.00  0.00           C  
ATOM   2694  O   LYS A 173       7.524  40.558 -80.770  1.00  0.00           O  
ATOM   2695  CB  LYS A 173      10.269  39.068 -79.858  1.00  0.00           C  
ATOM   2696  CG  LYS A 173      11.064  38.906 -78.593  1.00  0.00           C  
ATOM   2697  CD  LYS A 173      12.529  39.208 -78.813  1.00  0.00           C  
ATOM   2698  CE  LYS A 173      13.286  39.225 -77.497  1.00  0.00           C  
ATOM   2699  NZ  LYS A 173      14.747  39.489 -77.695  1.00  0.00           N1+
ATOM   2700  H   LYS A 173       9.222  36.672 -79.636  1.00  0.00           H  
ATOM   2701  HA  LYS A 173       8.453  39.309 -78.798  1.00  0.00           H  
ATOM   2702 1HB  LYS A 173      10.678  38.373 -80.596  1.00  0.00           H  
ATOM   2703 2HB  LYS A 173      10.423  40.077 -80.233  1.00  0.00           H  
ATOM   2704 1HG  LYS A 173      10.672  39.598 -77.850  1.00  0.00           H  
ATOM   2705 2HG  LYS A 173      10.951  37.884 -78.220  1.00  0.00           H  
ATOM   2706 1HD  LYS A 173      12.961  38.442 -79.462  1.00  0.00           H  
ATOM   2707 2HD  LYS A 173      12.635  40.178 -79.298  1.00  0.00           H  
ATOM   2708 1HE  LYS A 173      12.871  40.009 -76.864  1.00  0.00           H  
ATOM   2709 2HE  LYS A 173      13.150  38.282 -76.999  1.00  0.00           H  
ATOM   2710 1HZ  LYS A 173      15.213  39.500 -76.798  1.00  0.00           H  
ATOM   2711 2HZ  LYS A 173      15.157  38.769 -78.276  1.00  0.00           H  
ATOM   2712 3HZ  LYS A 173      14.868  40.385 -78.145  1.00  0.00           H  
ATOM   2713  N   GLN A 174       7.918  38.702 -81.978  1.00  0.00           N  
ATOM   2714  CA  GLN A 174       7.217  39.234 -83.138  1.00  0.00           C  
ATOM   2715  C   GLN A 174       5.747  39.497 -82.815  1.00  0.00           C  
ATOM   2716  O   GLN A 174       5.190  40.518 -83.217  1.00  0.00           O  
ATOM   2717  CB  GLN A 174       7.320  38.256 -84.305  1.00  0.00           C  
ATOM   2718  CG  GLN A 174       8.710  38.135 -84.898  1.00  0.00           C  
ATOM   2719  CD  GLN A 174       8.784  37.028 -85.913  1.00  0.00           C  
ATOM   2720  NE2 GLN A 174       9.842  37.013 -86.715  1.00  0.00           N  
ATOM   2721  OE1 GLN A 174       7.881  36.190 -85.970  1.00  0.00           O  
ATOM   2722  H   GLN A 174       8.396  37.793 -82.022  1.00  0.00           H  
ATOM   2723  HA  GLN A 174       7.678  40.179 -83.421  1.00  0.00           H  
ATOM   2724 1HB  GLN A 174       7.006  37.270 -83.973  1.00  0.00           H  
ATOM   2725 2HB  GLN A 174       6.638  38.564 -85.096  1.00  0.00           H  
ATOM   2726 1HG  GLN A 174       8.963  39.070 -85.391  1.00  0.00           H  
ATOM   2727 2HG  GLN A 174       9.422  37.928 -84.106  1.00  0.00           H  
ATOM   2728 1HE2 GLN A 174       9.935  36.292 -87.405  1.00  0.00           H  
ATOM   2729 2HE2 GLN A 174      10.550  37.716 -86.631  1.00  0.00           H  
ATOM   2730  N   LYS A 175       5.139  38.590 -82.039  1.00  0.00           N  
ATOM   2731  CA  LYS A 175       3.747  38.731 -81.645  1.00  0.00           C  
ATOM   2732  C   LYS A 175       3.574  39.734 -80.498  1.00  0.00           C  
ATOM   2733  O   LYS A 175       2.564  40.436 -80.430  1.00  0.00           O  
ATOM   2734  CB  LYS A 175       3.181  37.378 -81.244  1.00  0.00           C  
ATOM   2735  CG  LYS A 175       3.115  36.319 -82.358  1.00  0.00           C  
ATOM   2736  CD  LYS A 175       2.137  36.687 -83.476  1.00  0.00           C  
ATOM   2737  CE  LYS A 175       2.033  35.559 -84.495  1.00  0.00           C  
ATOM   2738  NZ  LYS A 175       1.111  35.900 -85.620  1.00  0.00           N1+
ATOM   2739  H   LYS A 175       5.658  37.740 -81.790  1.00  0.00           H  
ATOM   2740  HA  LYS A 175       3.188  39.123 -82.493  1.00  0.00           H  
ATOM   2741 1HB  LYS A 175       3.785  36.969 -80.430  1.00  0.00           H  
ATOM   2742 2HB  LYS A 175       2.177  37.521 -80.877  1.00  0.00           H  
ATOM   2743 1HG  LYS A 175       4.106  36.201 -82.793  1.00  0.00           H  
ATOM   2744 2HG  LYS A 175       2.821  35.364 -81.920  1.00  0.00           H  
ATOM   2745 1HD  LYS A 175       1.153  36.894 -83.054  1.00  0.00           H  
ATOM   2746 2HD  LYS A 175       2.491  37.573 -83.998  1.00  0.00           H  
ATOM   2747 1HE  LYS A 175       3.024  35.354 -84.899  1.00  0.00           H  
ATOM   2748 2HE  LYS A 175       1.663  34.663 -83.996  1.00  0.00           H  
ATOM   2749 1HZ  LYS A 175       1.072  35.126 -86.269  1.00  0.00           H  
ATOM   2750 2HZ  LYS A 175       0.185  36.080 -85.257  1.00  0.00           H  
ATOM   2751 3HZ  LYS A 175       1.450  36.722 -86.099  1.00  0.00           H  
ATOM   2752  N   GLN A 176       4.560  39.804 -79.604  1.00  0.00           N  
ATOM   2753  CA  GLN A 176       4.563  40.705 -78.458  1.00  0.00           C  
ATOM   2754  C   GLN A 176       4.466  42.157 -78.911  1.00  0.00           C  
ATOM   2755  O   GLN A 176       3.677  42.931 -78.362  1.00  0.00           O  
ATOM   2756  CB  GLN A 176       5.860  40.539 -77.670  1.00  0.00           C  
ATOM   2757  CG  GLN A 176       5.997  41.375 -76.437  1.00  0.00           C  
ATOM   2758  CD  GLN A 176       7.359  41.201 -75.825  1.00  0.00           C  
ATOM   2759  NE2 GLN A 176       7.411  41.094 -74.514  1.00  0.00           N  
ATOM   2760  OE1 GLN A 176       8.377  41.160 -76.531  1.00  0.00           O  
ATOM   2761  H   GLN A 176       5.343  39.155 -79.692  1.00  0.00           H  
ATOM   2762  HA  GLN A 176       3.706  40.477 -77.831  1.00  0.00           H  
ATOM   2763 1HB  GLN A 176       5.982  39.510 -77.373  1.00  0.00           H  
ATOM   2764 2HB  GLN A 176       6.693  40.791 -78.315  1.00  0.00           H  
ATOM   2765 1HG  GLN A 176       5.869  42.430 -76.693  1.00  0.00           H  
ATOM   2766 2HG  GLN A 176       5.248  41.067 -75.701  1.00  0.00           H  
ATOM   2767 1HE2 GLN A 176       8.287  40.977 -74.050  1.00  0.00           H  
ATOM   2768 2HE2 GLN A 176       6.548  41.134 -73.955  1.00  0.00           H  
ATOM   2769  N   GLY A 177       5.284  42.518 -79.906  1.00  0.00           N  
ATOM   2770  CA  GLY A 177       5.321  43.868 -80.443  1.00  0.00           C  
ATOM   2771  C   GLY A 177       6.520  44.649 -79.921  1.00  0.00           C  
ATOM   2772  O   GLY A 177       7.559  44.707 -80.582  1.00  0.00           O  
ATOM   2773  H   GLY A 177       5.930  41.818 -80.286  1.00  0.00           H  
ATOM   2774 1HA  GLY A 177       5.367  43.810 -81.534  1.00  0.00           H  
ATOM   2775 2HA  GLY A 177       4.400  44.386 -80.189  1.00  0.00           H  
TER   
ATOM   2776  N   ASP C   1       0.678 -13.162  37.411  1.00  0.00           N  
ATOM   2777  CA  ASP C   1      -0.112 -13.839  36.375  1.00  0.00           C  
ATOM   2778  C   ASP C   1      -0.530 -12.951  35.195  1.00  0.00           C  
ATOM   2779  O   ASP C   1      -0.412 -13.356  34.025  1.00  0.00           O  
ATOM   2780  CB  ASP C   1      -1.369 -14.441  37.007  1.00  0.00           C  
ATOM   2781  CG  ASP C   1      -1.059 -15.558  37.994  1.00  0.00           C  
ATOM   2782  OD1 ASP C   1       0.028 -16.083  37.945  1.00  0.00           O  
ATOM   2783  OD2 ASP C   1      -1.912 -15.875  38.788  1.00  0.00           O1-
ATOM   2784 1H   ASP C   1       0.076 -12.880  38.170  1.00  0.00           H  
ATOM   2785 2H   ASP C   1       1.359 -13.824  37.758  1.00  0.00           H  
ATOM   2786 3H   ASP C   1       1.175 -12.355  37.029  1.00  0.00           H  
ATOM   2787  HA  ASP C   1       0.490 -14.661  35.972  1.00  0.00           H  
ATOM   2788 1HB  ASP C   1      -1.925 -13.661  37.526  1.00  0.00           H  
ATOM   2789 2HB  ASP C   1      -2.015 -14.838  36.223  1.00  0.00           H  
ATOM   2790  N   GLU C   2      -0.960 -11.724  35.482  1.00  0.00           N  
ATOM   2791  CA  GLU C   2      -1.406 -10.795  34.437  1.00  0.00           C  
ATOM   2792  C   GLU C   2      -0.313 -10.496  33.398  1.00  0.00           C  
ATOM   2793  O   GLU C   2      -0.624 -10.272  32.225  1.00  0.00           O  
ATOM   2794  CB  GLU C   2      -1.901  -9.511  35.105  1.00  0.00           C  
ATOM   2795  CG  GLU C   2      -3.204  -9.703  35.904  1.00  0.00           C  
ATOM   2796  CD  GLU C   2      -2.998 -10.313  37.277  1.00  0.00           C  
ATOM   2797  OE1 GLU C   2      -1.864 -10.548  37.641  1.00  0.00           O  
ATOM   2798  OE2 GLU C   2      -3.971 -10.571  37.943  1.00  0.00           O1-
ATOM   2799  H   GLU C   2      -1.037 -11.413  36.446  1.00  0.00           H  
ATOM   2800  HA  GLU C   2      -2.244 -11.250  33.914  1.00  0.00           H  
ATOM   2801 1HB  GLU C   2      -1.136  -9.126  35.782  1.00  0.00           H  
ATOM   2802 2HB  GLU C   2      -2.087  -8.748  34.348  1.00  0.00           H  
ATOM   2803 1HG  GLU C   2      -3.673  -8.730  36.034  1.00  0.00           H  
ATOM   2804 2HG  GLU C   2      -3.884 -10.328  35.330  1.00  0.00           H  
ATOM   2805  N   GLU C   3       0.956 -10.516  33.822  1.00  0.00           N  
ATOM   2806  CA  GLU C   3       2.069 -10.242  32.934  1.00  0.00           C  
ATOM   2807  C   GLU C   3       2.113 -11.236  31.775  1.00  0.00           C  
ATOM   2808  O   GLU C   3       2.448 -10.850  30.642  1.00  0.00           O  
ATOM   2809  CB  GLU C   3       3.402 -10.382  33.684  1.00  0.00           C  
ATOM   2810  CG  GLU C   3       3.596  -9.502  34.930  1.00  0.00           C  
ATOM   2811  CD  GLU C   3       3.003 -10.152  36.205  1.00  0.00           C  
ATOM   2812  OE1 GLU C   3       2.265 -11.125  36.061  1.00  0.00           O  
ATOM   2813  OE2 GLU C   3       3.350  -9.743  37.284  1.00  0.00           O1-
ATOM   2814  H   GLU C   3       1.159 -10.683  34.807  1.00  0.00           H  
ATOM   2815  HA  GLU C   3       1.956  -9.231  32.534  1.00  0.00           H  
ATOM   2816 1HB  GLU C   3       3.527 -11.423  33.985  1.00  0.00           H  
ATOM   2817 2HB  GLU C   3       4.215 -10.146  32.998  1.00  0.00           H  
ATOM   2818 1HG  GLU C   3       4.657  -9.348  35.084  1.00  0.00           H  
ATOM   2819 2HG  GLU C   3       3.127  -8.531  34.762  1.00  0.00           H  
ATOM   2820  N   ASP C   4       1.750 -12.504  32.057  1.00  0.00           N  
ATOM   2821  CA  ASP C   4       1.775 -13.580  31.084  1.00  0.00           C  
ATOM   2822  C   ASP C   4       0.586 -13.502  30.180  1.00  0.00           C  
ATOM   2823  O   ASP C   4       0.719 -13.676  28.968  1.00  0.00           O  
ATOM   2824  CB  ASP C   4       1.804 -14.945  31.777  1.00  0.00           C  
ATOM   2825  CG  ASP C   4       3.115 -15.215  32.502  1.00  0.00           C  
ATOM   2826  OD1 ASP C   4       4.149 -14.950  31.936  1.00  0.00           O  
ATOM   2827  OD2 ASP C   4       3.070 -15.683  33.614  1.00  0.00           O1-
ATOM   2828  H   ASP C   4       1.419 -12.742  32.992  1.00  0.00           H  
ATOM   2829  HA  ASP C   4       2.676 -13.479  30.480  1.00  0.00           H  
ATOM   2830 1HB  ASP C   4       0.988 -15.004  32.498  1.00  0.00           H  
ATOM   2831 2HB  ASP C   4       1.645 -15.731  31.038  1.00  0.00           H  
ATOM   2832  N   GLU C   5      -0.595 -13.259  30.747  1.00  0.00           N  
ATOM   2833  CA  GLU C   5      -1.759 -13.176  29.888  1.00  0.00           C  
ATOM   2834  C   GLU C   5      -1.527 -12.071  28.870  1.00  0.00           C  
ATOM   2835  O   GLU C   5      -1.782 -12.250  27.671  1.00  0.00           O  
ATOM   2836  CB  GLU C   5      -3.025 -12.903  30.702  1.00  0.00           C  
ATOM   2837  CG  GLU C   5      -4.304 -12.853  29.878  1.00  0.00           C  
ATOM   2838  CD  GLU C   5      -5.532 -12.634  30.717  1.00  0.00           C  
ATOM   2839  OE1 GLU C   5      -5.415 -12.044  31.764  1.00  0.00           O  
ATOM   2840  OE2 GLU C   5      -6.589 -13.055  30.308  1.00  0.00           O1-
ATOM   2841  H   GLU C   5      -0.661 -13.151  31.769  1.00  0.00           H  
ATOM   2842  HA  GLU C   5      -1.872 -14.118  29.355  1.00  0.00           H  
ATOM   2843 1HB  GLU C   5      -3.145 -13.678  31.460  1.00  0.00           H  
ATOM   2844 2HB  GLU C   5      -2.925 -11.950  31.222  1.00  0.00           H  
ATOM   2845 1HG  GLU C   5      -4.224 -12.046  29.151  1.00  0.00           H  
ATOM   2846 2HG  GLU C   5      -4.407 -13.790  29.331  1.00  0.00           H  
ATOM   2847  N   SER C   6      -1.009 -10.932  29.350  1.00  0.00           N  
ATOM   2848  CA  SER C   6      -0.757  -9.806  28.486  1.00  0.00           C  
ATOM   2849  C   SER C   6       0.285 -10.173  27.426  1.00  0.00           C  
ATOM   2850  O   SER C   6       0.088  -9.857  26.249  1.00  0.00           O  
ATOM   2851  CB  SER C   6      -0.287  -8.619  29.312  1.00  0.00           C  
ATOM   2852  OG  SER C   6      -1.284  -8.167  30.210  1.00  0.00           O  
ATOM   2853  H   SER C   6      -0.826 -10.839  30.353  1.00  0.00           H  
ATOM   2854  HA  SER C   6      -1.687  -9.538  27.986  1.00  0.00           H  
ATOM   2855 1HB  SER C   6       0.614  -8.887  29.866  1.00  0.00           H  
ATOM   2856 2HB  SER C   6      -0.040  -7.812  28.636  1.00  0.00           H  
ATOM   2857  HG  SER C   6      -1.287  -8.822  30.940  1.00  0.00           H  
ATOM   2858  N   TYR C   7       1.365 -10.878  27.815  1.00  0.00           N  
ATOM   2859  CA  TYR C   7       2.406 -11.281  26.869  1.00  0.00           C  
ATOM   2860  C   TYR C   7       1.832 -12.157  25.764  1.00  0.00           C  
ATOM   2861  O   TYR C   7       2.175 -11.989  24.591  1.00  0.00           O  
ATOM   2862  CB  TYR C   7       3.537 -12.014  27.593  1.00  0.00           C  
ATOM   2863  CG  TYR C   7       4.646 -12.479  26.677  1.00  0.00           C  
ATOM   2864  CD1 TYR C   7       5.598 -11.577  26.227  1.00  0.00           C  
ATOM   2865  CD2 TYR C   7       4.713 -13.809  26.288  1.00  0.00           C  
ATOM   2866  CE1 TYR C   7       6.613 -12.002  25.390  1.00  0.00           C  
ATOM   2867  CE2 TYR C   7       5.726 -14.234  25.452  1.00  0.00           C  
ATOM   2868  CZ  TYR C   7       6.673 -13.337  25.004  1.00  0.00           C  
ATOM   2869  OH  TYR C   7       7.684 -13.760  24.171  1.00  0.00           O  
ATOM   2870  H   TYR C   7       1.510 -11.083  28.805  1.00  0.00           H  
ATOM   2871  HA  TYR C   7       2.828 -10.385  26.416  1.00  0.00           H  
ATOM   2872 1HB  TYR C   7       3.971 -11.357  28.349  1.00  0.00           H  
ATOM   2873 2HB  TYR C   7       3.134 -12.884  28.109  1.00  0.00           H  
ATOM   2874  HD1 TYR C   7       5.547 -10.532  26.533  1.00  0.00           H  
ATOM   2875  HD2 TYR C   7       3.964 -14.518  26.642  1.00  0.00           H  
ATOM   2876  HE1 TYR C   7       7.361 -11.293  25.036  1.00  0.00           H  
ATOM   2877  HE2 TYR C   7       5.778 -15.279  25.145  1.00  0.00           H  
ATOM   2878  HH  TYR C   7       7.583 -14.700  24.001  1.00  0.00           H  
ATOM   2879  N   GLU C   8       1.003 -13.138  26.141  1.00  0.00           N  
ATOM   2880  CA  GLU C   8       0.408 -14.038  25.161  1.00  0.00           C  
ATOM   2881  C   GLU C   8      -0.476 -13.288  24.165  1.00  0.00           C  
ATOM   2882  O   GLU C   8      -0.454 -13.599  22.965  1.00  0.00           O  
ATOM   2883  CB  GLU C   8      -0.410 -15.120  25.868  1.00  0.00           C  
ATOM   2884  CG  GLU C   8       0.423 -16.134  26.639  1.00  0.00           C  
ATOM   2885  CD  GLU C   8      -0.416 -17.137  27.381  1.00  0.00           C  
ATOM   2886  OE1 GLU C   8      -1.614 -16.986  27.395  1.00  0.00           O  
ATOM   2887  OE2 GLU C   8       0.143 -18.055  27.935  1.00  0.00           O1-
ATOM   2888  H   GLU C   8       0.802 -13.260  27.139  1.00  0.00           H  
ATOM   2889  HA  GLU C   8       1.222 -14.506  24.606  1.00  0.00           H  
ATOM   2890 1HB  GLU C   8      -1.102 -14.654  26.569  1.00  0.00           H  
ATOM   2891 2HB  GLU C   8      -1.004 -15.664  25.134  1.00  0.00           H  
ATOM   2892 1HG  GLU C   8       1.069 -16.665  25.940  1.00  0.00           H  
ATOM   2893 2HG  GLU C   8       1.058 -15.604  27.347  1.00  0.00           H  
ATOM   2894  N   LEU C   9      -1.239 -12.294  24.645  1.00  0.00           N  
ATOM   2895  CA  LEU C   9      -2.065 -11.493  23.746  1.00  0.00           C  
ATOM   2896  C   LEU C   9      -1.173 -10.735  22.764  1.00  0.00           C  
ATOM   2897  O   LEU C   9      -1.486 -10.660  21.569  1.00  0.00           O  
ATOM   2898  CB  LEU C   9      -2.929 -10.510  24.549  1.00  0.00           C  
ATOM   2899  CG  LEU C   9      -4.073 -11.115  25.413  1.00  0.00           C  
ATOM   2900  CD1 LEU C   9      -4.651 -10.032  26.318  1.00  0.00           C  
ATOM   2901  CD2 LEU C   9      -5.174 -11.663  24.513  1.00  0.00           C  
ATOM   2902  H   LEU C   9      -1.276 -12.137  25.660  1.00  0.00           H  
ATOM   2903  HA  LEU C   9      -2.698 -12.160  23.172  1.00  0.00           H  
ATOM   2904 1HB  LEU C   9      -2.275  -9.953  25.218  1.00  0.00           H  
ATOM   2905 2HB  LEU C   9      -3.376  -9.816  23.853  1.00  0.00           H  
ATOM   2906  HG  LEU C   9      -3.676 -11.914  26.037  1.00  0.00           H  
ATOM   2907 1HD1 LEU C   9      -5.445 -10.461  26.931  1.00  0.00           H  
ATOM   2908 2HD1 LEU C   9      -3.869  -9.645  26.965  1.00  0.00           H  
ATOM   2909 3HD1 LEU C   9      -5.055  -9.229  25.718  1.00  0.00           H  
ATOM   2910 1HD2 LEU C   9      -5.968 -12.075  25.136  1.00  0.00           H  
ATOM   2911 2HD2 LEU C   9      -5.576 -10.858  23.895  1.00  0.00           H  
ATOM   2912 3HD2 LEU C   9      -4.786 -12.448  23.873  1.00  0.00           H  
ATOM   2913  N   VAL C  10      -0.025 -10.237  23.246  1.00  0.00           N  
ATOM   2914  CA  VAL C  10       0.909  -9.537  22.375  1.00  0.00           C  
ATOM   2915  C   VAL C  10       1.422 -10.452  21.279  1.00  0.00           C  
ATOM   2916  O   VAL C  10       1.478 -10.049  20.112  1.00  0.00           O  
ATOM   2917  CB  VAL C  10       2.131  -8.974  23.147  1.00  0.00           C  
ATOM   2918  CG1 VAL C  10       3.214  -8.423  22.153  1.00  0.00           C  
ATOM   2919  CG2 VAL C  10       1.678  -7.892  24.108  1.00  0.00           C  
ATOM   2920  H   VAL C  10       0.148 -10.300  24.257  1.00  0.00           H  
ATOM   2921  HA  VAL C  10       0.379  -8.714  21.917  1.00  0.00           H  
ATOM   2922  HB  VAL C  10       2.597  -9.770  23.711  1.00  0.00           H  
ATOM   2923 1HG1 VAL C  10       4.060  -8.044  22.721  1.00  0.00           H  
ATOM   2924 2HG1 VAL C  10       3.563  -9.213  21.491  1.00  0.00           H  
ATOM   2925 3HG1 VAL C  10       2.813  -7.633  21.551  1.00  0.00           H  
ATOM   2926 1HG2 VAL C  10       2.540  -7.534  24.637  1.00  0.00           H  
ATOM   2927 2HG2 VAL C  10       1.214  -7.097  23.596  1.00  0.00           H  
ATOM   2928 3HG2 VAL C  10       0.976  -8.287  24.798  1.00  0.00           H  
ATOM   2929  N   GLU C  11       1.814 -11.676  21.646  1.00  0.00           N  
ATOM   2930  CA  GLU C  11       2.333 -12.609  20.661  1.00  0.00           C  
ATOM   2931  C   GLU C  11       1.316 -12.936  19.575  1.00  0.00           C  
ATOM   2932  O   GLU C  11       1.672 -12.949  18.394  1.00  0.00           O  
ATOM   2933  CB  GLU C  11       2.783 -13.900  21.350  1.00  0.00           C  
ATOM   2934  CG  GLU C  11       3.403 -14.929  20.416  1.00  0.00           C  
ATOM   2935  CD  GLU C  11       3.893 -16.154  21.137  1.00  0.00           C  
ATOM   2936  OE1 GLU C  11       3.776 -16.199  22.338  1.00  0.00           O  
ATOM   2937  OE2 GLU C  11       4.385 -17.045  20.485  1.00  0.00           O1-
ATOM   2938  H   GLU C  11       1.783 -11.930  22.641  1.00  0.00           H  
ATOM   2939  HA  GLU C  11       3.201 -12.153  20.188  1.00  0.00           H  
ATOM   2940 1HB  GLU C  11       3.515 -13.664  22.122  1.00  0.00           H  
ATOM   2941 2HB  GLU C  11       1.929 -14.366  21.841  1.00  0.00           H  
ATOM   2942 1HG  GLU C  11       2.660 -15.229  19.677  1.00  0.00           H  
ATOM   2943 2HG  GLU C  11       4.236 -14.467  19.886  1.00  0.00           H  
ATOM   2944  N   HIS C  12       0.042 -13.141  19.943  1.00  0.00           N  
ATOM   2945  CA  HIS C  12      -0.951 -13.461  18.921  1.00  0.00           C  
ATOM   2946  C   HIS C  12      -1.171 -12.281  17.983  1.00  0.00           C  
ATOM   2947  O   HIS C  12      -1.288 -12.456  16.767  1.00  0.00           O  
ATOM   2948  CB  HIS C  12      -2.282 -13.865  19.564  1.00  0.00           C  
ATOM   2949  CG  HIS C  12      -3.323 -14.288  18.576  1.00  0.00           C  
ATOM   2950  CD2 HIS C  12      -4.472 -13.691  18.181  1.00  0.00           C  
ATOM   2951  ND1 HIS C  12      -3.238 -15.465  17.863  1.00  0.00           N  
ATOM   2952  CE1 HIS C  12      -4.292 -15.574  17.071  1.00  0.00           C  
ATOM   2953  NE2 HIS C  12      -5.055 -14.511  17.245  1.00  0.00           N  
ATOM   2954  H   HIS C  12      -0.202 -13.148  20.943  1.00  0.00           H  
ATOM   2955  HA  HIS C  12      -0.571 -14.291  18.329  1.00  0.00           H  
ATOM   2956 1HB  HIS C  12      -2.114 -14.689  20.258  1.00  0.00           H  
ATOM   2957 2HB  HIS C  12      -2.676 -13.028  20.139  1.00  0.00           H  
ATOM   2958  HD1 HIS C  12      -2.543 -16.176  17.976  1.00  0.00           H  
ATOM   2959  HD2 HIS C  12      -4.954 -12.754  18.462  1.00  0.00           H  
ATOM   2960  HE1 HIS C  12      -4.412 -16.442  16.423  1.00  0.00           H  
ATOM   2961  N   ILE C  13      -1.209 -11.069  18.531  1.00  0.00           N  
ATOM   2962  CA  ILE C  13      -1.410  -9.923  17.669  1.00  0.00           C  
ATOM   2963  C   ILE C  13      -0.236  -9.787  16.733  1.00  0.00           C  
ATOM   2964  O   ILE C  13      -0.426  -9.473  15.554  1.00  0.00           O  
ATOM   2965  CB  ILE C  13      -1.642  -8.640  18.449  1.00  0.00           C  
ATOM   2966  CG1 ILE C  13      -2.963  -8.785  19.150  1.00  0.00           C  
ATOM   2967  CG2 ILE C  13      -1.661  -7.412  17.466  1.00  0.00           C  
ATOM   2968  CD1 ILE C  13      -3.228  -7.778  20.155  1.00  0.00           C  
ATOM   2969  H   ILE C  13      -1.140 -10.958  19.548  1.00  0.00           H  
ATOM   2970  HA  ILE C  13      -2.299 -10.098  17.073  1.00  0.00           H  
ATOM   2971  HB  ILE C  13      -0.870  -8.529  19.203  1.00  0.00           H  
ATOM   2972 1HG1 ILE C  13      -3.767  -8.748  18.410  1.00  0.00           H  
ATOM   2973 2HG1 ILE C  13      -2.995  -9.755  19.640  1.00  0.00           H  
ATOM   2974 1HG2 ILE C  13      -1.848  -6.509  18.003  1.00  0.00           H  
ATOM   2975 2HG2 ILE C  13      -0.706  -7.325  16.969  1.00  0.00           H  
ATOM   2976 3HG2 ILE C  13      -2.444  -7.548  16.715  1.00  0.00           H  
ATOM   2977 1HD1 ILE C  13      -4.176  -8.005  20.569  1.00  0.00           H  
ATOM   2978 2HD1 ILE C  13      -2.464  -7.810  20.932  1.00  0.00           H  
ATOM   2979 3HD1 ILE C  13      -3.258  -6.827  19.707  1.00  0.00           H  
ATOM   2980  N   ALA C  14       0.981  -9.961  17.246  1.00  0.00           N  
ATOM   2981  CA  ALA C  14       2.146  -9.851  16.404  1.00  0.00           C  
ATOM   2982  C   ALA C  14       2.103 -10.840  15.249  1.00  0.00           C  
ATOM   2983  O   ALA C  14       2.447 -10.480  14.117  1.00  0.00           O  
ATOM   2984  CB  ALA C  14       3.388 -10.079  17.231  1.00  0.00           C  
ATOM   2985  H   ALA C  14       1.097 -10.167  18.247  1.00  0.00           H  
ATOM   2986  HA  ALA C  14       2.137  -8.866  15.982  1.00  0.00           H  
ATOM   2987 1HB  ALA C  14       4.270  -9.970  16.614  1.00  0.00           H  
ATOM   2988 2HB  ALA C  14       3.412  -9.360  18.043  1.00  0.00           H  
ATOM   2989 3HB  ALA C  14       3.360 -11.084  17.645  1.00  0.00           H  
ATOM   2990  N   GLU C  15       1.653 -12.071  15.509  1.00  0.00           N  
ATOM   2991  CA  GLU C  15       1.547 -13.057  14.444  1.00  0.00           C  
ATOM   2992  C   GLU C  15       0.562 -12.583  13.386  1.00  0.00           C  
ATOM   2993  O   GLU C  15       0.831 -12.690  12.184  1.00  0.00           O  
ATOM   2994  CB  GLU C  15       1.107 -14.412  15.004  1.00  0.00           C  
ATOM   2995  CG  GLU C  15       2.153 -15.106  15.864  1.00  0.00           C  
ATOM   2996  CD  GLU C  15       3.381 -15.499  15.090  1.00  0.00           C  
ATOM   2997  OE1 GLU C  15       3.268 -16.320  14.211  1.00  0.00           O  
ATOM   2998  OE2 GLU C  15       4.433 -14.979  15.378  1.00  0.00           O1-
ATOM   2999  H   GLU C  15       1.442 -12.330  16.479  1.00  0.00           H  
ATOM   3000  HA  GLU C  15       2.523 -13.174  13.976  1.00  0.00           H  
ATOM   3001 1HB  GLU C  15       0.209 -14.282  15.608  1.00  0.00           H  
ATOM   3002 2HB  GLU C  15       0.853 -15.080  14.181  1.00  0.00           H  
ATOM   3003 1HG  GLU C  15       2.446 -14.437  16.672  1.00  0.00           H  
ATOM   3004 2HG  GLU C  15       1.710 -15.996  16.309  1.00  0.00           H  
ATOM   3005  N   GLU C  16      -0.571 -12.022  13.832  1.00  0.00           N  
ATOM   3006  CA  GLU C  16      -1.580 -11.524  12.910  1.00  0.00           C  
ATOM   3007  C   GLU C  16      -1.023 -10.376  12.056  1.00  0.00           C  
ATOM   3008  O   GLU C  16      -1.245 -10.354  10.848  1.00  0.00           O  
ATOM   3009  CB  GLU C  16      -2.817 -11.055  13.680  1.00  0.00           C  
ATOM   3010  CG  GLU C  16      -3.962 -10.575  12.799  1.00  0.00           C  
ATOM   3011  CD  GLU C  16      -5.184 -10.191  13.586  1.00  0.00           C  
ATOM   3012  OE1 GLU C  16      -5.157 -10.317  14.787  1.00  0.00           O  
ATOM   3013  OE2 GLU C  16      -6.146  -9.775  12.985  1.00  0.00           O1-
ATOM   3014  H   GLU C  16      -0.747 -12.008  14.844  1.00  0.00           H  
ATOM   3015  HA  GLU C  16      -1.868 -12.338  12.246  1.00  0.00           H  
ATOM   3016 1HB  GLU C  16      -3.191 -11.871  14.299  1.00  0.00           H  
ATOM   3017 2HB  GLU C  16      -2.543 -10.237  14.347  1.00  0.00           H  
ATOM   3018 1HG  GLU C  16      -3.627  -9.710  12.227  1.00  0.00           H  
ATOM   3019 2HG  GLU C  16      -4.220 -11.364  12.095  1.00  0.00           H  
ATOM   3020  N   LEU C  17      -0.264  -9.456  12.668  1.00  0.00           N  
ATOM   3021  CA  LEU C  17       0.326  -8.332  11.934  1.00  0.00           C  
ATOM   3022  C   LEU C  17       1.310  -8.802  10.864  1.00  0.00           C  
ATOM   3023  O   LEU C  17       1.314  -8.268   9.746  1.00  0.00           O  
ATOM   3024  CB  LEU C  17       1.015  -7.389  12.936  1.00  0.00           C  
ATOM   3025  CG  LEU C  17       0.083  -6.541  13.834  1.00  0.00           C  
ATOM   3026  CD1 LEU C  17       0.856  -5.936  14.958  1.00  0.00           C  
ATOM   3027  CD2 LEU C  17      -0.497  -5.405  13.008  1.00  0.00           C  
ATOM   3028  H   LEU C  17      -0.146  -9.518  13.684  1.00  0.00           H  
ATOM   3029  HA  LEU C  17      -0.474  -7.804  11.432  1.00  0.00           H  
ATOM   3030 1HB  LEU C  17       1.612  -8.000  13.600  1.00  0.00           H  
ATOM   3031 2HB  LEU C  17       1.680  -6.714  12.404  1.00  0.00           H  
ATOM   3032  HG  LEU C  17      -0.708  -7.169  14.242  1.00  0.00           H  
ATOM   3033 1HD1 LEU C  17       0.186  -5.339  15.572  1.00  0.00           H  
ATOM   3034 2HD1 LEU C  17       1.281  -6.719  15.562  1.00  0.00           H  
ATOM   3035 3HD1 LEU C  17       1.642  -5.312  14.560  1.00  0.00           H  
ATOM   3036 1HD2 LEU C  17      -1.148  -4.795  13.633  1.00  0.00           H  
ATOM   3037 2HD2 LEU C  17       0.309  -4.786  12.618  1.00  0.00           H  
ATOM   3038 3HD2 LEU C  17      -1.059  -5.808  12.193  1.00  0.00           H  
ATOM   3039  N   GLU C  18       2.118  -9.817  11.180  1.00  0.00           N  
ATOM   3040  CA  GLU C  18       3.057 -10.352  10.200  1.00  0.00           C  
ATOM   3041  C   GLU C  18       2.309 -10.986   9.018  1.00  0.00           C  
ATOM   3042  O   GLU C  18       2.669 -10.761   7.854  1.00  0.00           O  
ATOM   3043  CB  GLU C  18       3.978 -11.385  10.854  1.00  0.00           C  
ATOM   3044  CG  GLU C  18       5.040 -11.957   9.926  1.00  0.00           C  
ATOM   3045  CD  GLU C  18       5.972 -12.911  10.621  1.00  0.00           C  
ATOM   3046  OE1 GLU C  18       5.815 -13.111  11.801  1.00  0.00           O  
ATOM   3047  OE2 GLU C  18       6.841 -13.441   9.970  1.00  0.00           O1-
ATOM   3048  H   GLU C  18       2.108 -10.183  12.141  1.00  0.00           H  
ATOM   3049  HA  GLU C  18       3.665  -9.533   9.818  1.00  0.00           H  
ATOM   3050 1HB  GLU C  18       4.486 -10.931  11.705  1.00  0.00           H  
ATOM   3051 2HB  GLU C  18       3.382 -12.215  11.233  1.00  0.00           H  
ATOM   3052 1HG  GLU C  18       4.549 -12.479   9.106  1.00  0.00           H  
ATOM   3053 2HG  GLU C  18       5.618 -11.136   9.503  1.00  0.00           H  
ATOM   3054  N   GLU C  19       1.250 -11.761   9.319  1.00  0.00           N  
ATOM   3055  CA  GLU C  19       0.447 -12.414   8.286  1.00  0.00           C  
ATOM   3056  C   GLU C  19      -0.222 -11.394   7.379  1.00  0.00           C  
ATOM   3057  O   GLU C  19      -0.299 -11.596   6.164  1.00  0.00           O  
ATOM   3058  CB  GLU C  19      -0.614 -13.315   8.922  1.00  0.00           C  
ATOM   3059  CG  GLU C  19      -1.466 -14.085   7.923  1.00  0.00           C  
ATOM   3060  CD  GLU C  19      -0.674 -15.086   7.128  1.00  0.00           C  
ATOM   3061  OE1 GLU C  19       0.523 -15.123   7.280  1.00  0.00           O  
ATOM   3062  OE2 GLU C  19      -1.268 -15.813   6.366  1.00  0.00           O1-
ATOM   3063  H   GLU C  19       1.023 -11.931  10.308  1.00  0.00           H  
ATOM   3064  HA  GLU C  19       1.108 -13.026   7.672  1.00  0.00           H  
ATOM   3065 1HB  GLU C  19      -0.131 -14.040   9.578  1.00  0.00           H  
ATOM   3066 2HB  GLU C  19      -1.282 -12.712   9.537  1.00  0.00           H  
ATOM   3067 1HG  GLU C  19      -2.254 -14.609   8.462  1.00  0.00           H  
ATOM   3068 2HG  GLU C  19      -1.938 -13.378   7.243  1.00  0.00           H  
ATOM   3069  N   ILE C  20      -0.700 -10.301   7.963  1.00  0.00           N  
ATOM   3070  CA  ILE C  20      -1.334  -9.252   7.196  1.00  0.00           C  
ATOM   3071  C   ILE C  20      -0.315  -8.622   6.269  1.00  0.00           C  
ATOM   3072  O   ILE C  20      -0.596  -8.420   5.086  1.00  0.00           O  
ATOM   3073  CB  ILE C  20      -1.982  -8.218   8.104  1.00  0.00           C  
ATOM   3074  CG1 ILE C  20      -3.161  -8.885   8.831  1.00  0.00           C  
ATOM   3075  CG2 ILE C  20      -2.475  -7.055   7.233  1.00  0.00           C  
ATOM   3076  CD1 ILE C  20      -3.666  -8.120  10.006  1.00  0.00           C  
ATOM   3077  H   ILE C  20      -0.656 -10.229   8.985  1.00  0.00           H  
ATOM   3078  HA  ILE C  20      -2.121  -9.694   6.589  1.00  0.00           H  
ATOM   3079  HB  ILE C  20      -1.269  -7.867   8.853  1.00  0.00           H  
ATOM   3080 1HG1 ILE C  20      -3.980  -8.995   8.120  1.00  0.00           H  
ATOM   3081 2HG1 ILE C  20      -2.871  -9.872   9.155  1.00  0.00           H  
ATOM   3082 1HG2 ILE C  20      -2.943  -6.358   7.844  1.00  0.00           H  
ATOM   3083 2HG2 ILE C  20      -1.645  -6.576   6.722  1.00  0.00           H  
ATOM   3084 3HG2 ILE C  20      -3.191  -7.416   6.489  1.00  0.00           H  
ATOM   3085 1HD1 ILE C  20      -4.504  -8.654  10.454  1.00  0.00           H  
ATOM   3086 2HD1 ILE C  20      -2.867  -8.021  10.738  1.00  0.00           H  
ATOM   3087 3HD1 ILE C  20      -3.987  -7.168   9.708  1.00  0.00           H  
ATOM   3088  N   ALA C  21       0.890  -8.314   6.749  1.00  0.00           N  
ATOM   3089  CA  ALA C  21       1.843  -7.724   5.824  1.00  0.00           C  
ATOM   3090  C   ALA C  21       2.035  -8.636   4.612  1.00  0.00           C  
ATOM   3091  O   ALA C  21       2.109  -8.145   3.479  1.00  0.00           O  
ATOM   3092  CB  ALA C  21       3.172  -7.492   6.496  1.00  0.00           C  
ATOM   3093  H   ALA C  21       1.113  -8.451   7.744  1.00  0.00           H  
ATOM   3094  HA  ALA C  21       1.441  -6.774   5.479  1.00  0.00           H  
ATOM   3095 1HB  ALA C  21       3.847  -7.043   5.776  1.00  0.00           H  
ATOM   3096 2HB  ALA C  21       3.035  -6.832   7.336  1.00  0.00           H  
ATOM   3097 3HB  ALA C  21       3.577  -8.443   6.843  1.00  0.00           H  
ATOM   3098  N   GLU C  22       2.084  -9.962   4.830  1.00  0.00           N  
ATOM   3099  CA  GLU C  22       2.185 -10.887   3.703  1.00  0.00           C  
ATOM   3100  C   GLU C  22       0.972 -10.765   2.771  1.00  0.00           C  
ATOM   3101  O   GLU C  22       1.140 -10.745   1.551  1.00  0.00           O  
ATOM   3102  CB  GLU C  22       2.311 -12.326   4.208  1.00  0.00           C  
ATOM   3103  CG  GLU C  22       2.474 -13.366   3.109  1.00  0.00           C  
ATOM   3104  CD  GLU C  22       2.646 -14.761   3.644  1.00  0.00           C  
ATOM   3105  OE1 GLU C  22       2.661 -14.920   4.841  1.00  0.00           O  
ATOM   3106  OE2 GLU C  22       2.760 -15.668   2.854  1.00  0.00           O1-
ATOM   3107  H   GLU C  22       2.092 -10.312   5.796  1.00  0.00           H  
ATOM   3108  HA  GLU C  22       3.074 -10.627   3.133  1.00  0.00           H  
ATOM   3109 1HB  GLU C  22       3.173 -12.403   4.872  1.00  0.00           H  
ATOM   3110 2HB  GLU C  22       1.427 -12.588   4.788  1.00  0.00           H  
ATOM   3111 1HG  GLU C  22       1.594 -13.342   2.467  1.00  0.00           H  
ATOM   3112 2HG  GLU C  22       3.340 -13.106   2.502  1.00  0.00           H  
ATOM   3113  N   GLU C  23      -0.245 -10.714   3.329  1.00  0.00           N  
ATOM   3114  CA  GLU C  23      -1.446 -10.583   2.502  1.00  0.00           C  
ATOM   3115  C   GLU C  23      -1.425  -9.304   1.660  1.00  0.00           C  
ATOM   3116  O   GLU C  23      -1.784  -9.329   0.474  1.00  0.00           O  
ATOM   3117  CB  GLU C  23      -2.697 -10.600   3.383  1.00  0.00           C  
ATOM   3118  CG  GLU C  23      -4.009 -10.530   2.614  1.00  0.00           C  
ATOM   3119  CD  GLU C  23      -5.203 -10.351   3.509  1.00  0.00           C  
ATOM   3120  OE1 GLU C  23      -5.048  -9.799   4.572  1.00  0.00           O  
ATOM   3121  OE2 GLU C  23      -6.273 -10.766   3.129  1.00  0.00           O1-
ATOM   3122  H   GLU C  23      -0.323 -10.815   4.350  1.00  0.00           H  
ATOM   3123  HA  GLU C  23      -1.476 -11.433   1.819  1.00  0.00           H  
ATOM   3124 1HB  GLU C  23      -2.709 -11.511   3.982  1.00  0.00           H  
ATOM   3125 2HB  GLU C  23      -2.668  -9.756   4.072  1.00  0.00           H  
ATOM   3126 1HG  GLU C  23      -3.964  -9.695   1.915  1.00  0.00           H  
ATOM   3127 2HG  GLU C  23      -4.128 -11.446   2.036  1.00  0.00           H  
ATOM   3128  N   ILE C  24      -0.974  -8.191   2.262  1.00  0.00           N  
ATOM   3129  CA  ILE C  24      -0.903  -6.929   1.536  1.00  0.00           C  
ATOM   3130  C   ILE C  24       0.095  -7.091   0.406  1.00  0.00           C  
ATOM   3131  O   ILE C  24      -0.181  -6.678  -0.723  1.00  0.00           O  
ATOM   3132  CB  ILE C  24      -0.452  -5.734   2.428  1.00  0.00           C  
ATOM   3133  CG1 ILE C  24      -1.548  -5.405   3.484  1.00  0.00           C  
ATOM   3134  CG2 ILE C  24      -0.188  -4.486   1.519  1.00  0.00           C  
ATOM   3135  CD1 ILE C  24      -1.151  -4.474   4.591  1.00  0.00           C  
ATOM   3136  H   ILE C  24      -0.725  -8.250   3.253  1.00  0.00           H  
ATOM   3137  HA  ILE C  24      -1.868  -6.703   1.108  1.00  0.00           H  
ATOM   3138  HB  ILE C  24       0.450  -6.011   2.965  1.00  0.00           H  
ATOM   3139 1HG1 ILE C  24      -2.391  -4.958   2.975  1.00  0.00           H  
ATOM   3140 2HG1 ILE C  24      -1.859  -6.335   3.954  1.00  0.00           H  
ATOM   3141 1HG2 ILE C  24       0.130  -3.647   2.123  1.00  0.00           H  
ATOM   3142 2HG2 ILE C  24       0.595  -4.697   0.791  1.00  0.00           H  
ATOM   3143 3HG2 ILE C  24      -1.105  -4.221   0.989  1.00  0.00           H  
ATOM   3144 1HD1 ILE C  24      -2.001  -4.341   5.250  1.00  0.00           H  
ATOM   3145 2HD1 ILE C  24      -0.321  -4.907   5.152  1.00  0.00           H  
ATOM   3146 3HD1 ILE C  24      -0.854  -3.511   4.197  1.00  0.00           H  
ATOM   3147  N   ALA C  25       1.253  -7.673   0.708  1.00  0.00           N  
ATOM   3148  CA  ALA C  25       2.290  -7.886  -0.282  1.00  0.00           C  
ATOM   3149  C   ALA C  25       1.813  -8.707  -1.460  1.00  0.00           C  
ATOM   3150  O   ALA C  25       2.115  -8.370  -2.609  1.00  0.00           O  
ATOM   3151  CB  ALA C  25       3.432  -8.626   0.357  1.00  0.00           C  
ATOM   3152  H   ALA C  25       1.428  -7.953   1.677  1.00  0.00           H  
ATOM   3153  HA  ALA C  25       2.618  -6.914  -0.647  1.00  0.00           H  
ATOM   3154 1HB  ALA C  25       4.197  -8.788  -0.378  1.00  0.00           H  
ATOM   3155 2HB  ALA C  25       3.813  -8.049   1.198  1.00  0.00           H  
ATOM   3156 3HB  ALA C  25       3.090  -9.584   0.711  1.00  0.00           H  
ATOM   3157  N   GLU C  26       1.050  -9.770  -1.194  1.00  0.00           N  
ATOM   3158  CA  GLU C  26       0.540 -10.590  -2.275  1.00  0.00           C  
ATOM   3159  C   GLU C  26      -0.408  -9.792  -3.150  1.00  0.00           C  
ATOM   3160  O   GLU C  26      -0.345  -9.887  -4.379  1.00  0.00           O  
ATOM   3161  CB  GLU C  26      -0.174 -11.826  -1.720  1.00  0.00           C  
ATOM   3162  CG  GLU C  26      -0.686 -12.787  -2.784  1.00  0.00           C  
ATOM   3163  CD  GLU C  26      -1.310 -14.024  -2.203  1.00  0.00           C  
ATOM   3164  OE1 GLU C  26      -1.328 -14.150  -1.002  1.00  0.00           O  
ATOM   3165  OE2 GLU C  26      -1.770 -14.846  -2.960  1.00  0.00           O1-
ATOM   3166  H   GLU C  26       0.879 -10.030  -0.217  1.00  0.00           H  
ATOM   3167  HA  GLU C  26       1.384 -10.911  -2.885  1.00  0.00           H  
ATOM   3168 1HB  GLU C  26       0.505 -12.377  -1.070  1.00  0.00           H  
ATOM   3169 2HB  GLU C  26      -1.025 -11.513  -1.115  1.00  0.00           H  
ATOM   3170 1HG  GLU C  26      -1.427 -12.273  -3.397  1.00  0.00           H  
ATOM   3171 2HG  GLU C  26       0.144 -13.073  -3.430  1.00  0.00           H  
ATOM   3172  N   ALA C  27      -1.275  -8.992  -2.532  1.00  0.00           N  
ATOM   3173  CA  ALA C  27      -2.208  -8.184  -3.294  1.00  0.00           C  
ATOM   3174  C   ALA C  27      -1.456  -7.184  -4.206  1.00  0.00           C  
ATOM   3175  O   ALA C  27      -1.829  -6.979  -5.368  1.00  0.00           O  
ATOM   3176  CB  ALA C  27      -3.139  -7.486  -2.327  1.00  0.00           C  
ATOM   3177  H   ALA C  27      -1.321  -8.995  -1.505  1.00  0.00           H  
ATOM   3178  HA  ALA C  27      -2.796  -8.850  -3.924  1.00  0.00           H  
ATOM   3179 1HB  ALA C  27      -3.873  -6.942  -2.872  1.00  0.00           H  
ATOM   3180 2HB  ALA C  27      -3.631  -8.237  -1.716  1.00  0.00           H  
ATOM   3181 3HB  ALA C  27      -2.569  -6.822  -1.682  1.00  0.00           H  
ATOM   3182  N   VAL C  28      -0.363  -6.606  -3.696  1.00  0.00           N  
ATOM   3183  CA  VAL C  28       0.448  -5.681  -4.484  1.00  0.00           C  
ATOM   3184  C   VAL C  28       1.121  -6.404  -5.657  1.00  0.00           C  
ATOM   3185  O   VAL C  28       1.191  -5.849  -6.762  1.00  0.00           O  
ATOM   3186  CB  VAL C  28       1.478  -4.943  -3.617  1.00  0.00           C  
ATOM   3187  CG1 VAL C  28       2.429  -4.119  -4.510  1.00  0.00           C  
ATOM   3188  CG2 VAL C  28       0.727  -4.022  -2.640  1.00  0.00           C  
ATOM   3189  H   VAL C  28      -0.135  -6.785  -2.710  1.00  0.00           H  
ATOM   3190  HA  VAL C  28      -0.219  -4.925  -4.896  1.00  0.00           H  
ATOM   3191  HB  VAL C  28       2.071  -5.674  -3.061  1.00  0.00           H  
ATOM   3192 1HG1 VAL C  28       3.139  -3.613  -3.885  1.00  0.00           H  
ATOM   3193 2HG1 VAL C  28       2.964  -4.763  -5.195  1.00  0.00           H  
ATOM   3194 3HG1 VAL C  28       1.858  -3.386  -5.080  1.00  0.00           H  
ATOM   3195 1HG2 VAL C  28       1.439  -3.501  -2.009  1.00  0.00           H  
ATOM   3196 2HG2 VAL C  28       0.138  -3.298  -3.202  1.00  0.00           H  
ATOM   3197 3HG2 VAL C  28       0.062  -4.609  -2.018  1.00  0.00           H  
ATOM   3198  N   GLU C  29       1.679  -7.599  -5.419  1.00  0.00           N  
ATOM   3199  CA  GLU C  29       2.277  -8.372  -6.505  1.00  0.00           C  
ATOM   3200  C   GLU C  29       1.258  -8.638  -7.598  1.00  0.00           C  
ATOM   3201  O   GLU C  29       1.589  -8.540  -8.784  1.00  0.00           O  
ATOM   3202  CB  GLU C  29       2.836  -9.696  -5.981  1.00  0.00           C  
ATOM   3203  CG  GLU C  29       4.077  -9.555  -5.112  1.00  0.00           C  
ATOM   3204  CD  GLU C  29       4.550 -10.867  -4.550  1.00  0.00           C  
ATOM   3205  OE1 GLU C  29       3.873 -11.849  -4.733  1.00  0.00           O  
ATOM   3206  OE2 GLU C  29       5.591 -10.886  -3.937  1.00  0.00           O1-
ATOM   3207  H   GLU C  29       1.682  -7.974  -4.463  1.00  0.00           H  
ATOM   3208  HA  GLU C  29       3.075  -7.792  -6.948  1.00  0.00           H  
ATOM   3209 1HB  GLU C  29       2.072 -10.207  -5.394  1.00  0.00           H  
ATOM   3210 2HB  GLU C  29       3.089 -10.343  -6.822  1.00  0.00           H  
ATOM   3211 1HG  GLU C  29       4.878  -9.118  -5.708  1.00  0.00           H  
ATOM   3212 2HG  GLU C  29       3.857  -8.872  -4.292  1.00  0.00           H  
ATOM   3213  N   ASN C  30       0.021  -8.974  -7.215  1.00  0.00           N  
ATOM   3214  CA  ASN C  30      -1.019  -9.206  -8.202  1.00  0.00           C  
ATOM   3215  C   ASN C  30      -1.233  -7.960  -9.050  1.00  0.00           C  
ATOM   3216  O   ASN C  30      -1.434  -8.074 -10.265  1.00  0.00           O  
ATOM   3217  CB  ASN C  30      -2.312  -9.634  -7.531  1.00  0.00           C  
ATOM   3218  CG  ASN C  30      -2.254 -11.042  -7.010  1.00  0.00           C  
ATOM   3219  ND2 ASN C  30      -3.067 -11.335  -6.026  1.00  0.00           N  
ATOM   3220  OD1 ASN C  30      -1.473 -11.867  -7.498  1.00  0.00           O  
ATOM   3221  H   ASN C  30      -0.173  -9.102  -6.215  1.00  0.00           H  
ATOM   3222  HA  ASN C  30      -0.690 -10.007  -8.863  1.00  0.00           H  
ATOM   3223 1HB  ASN C  30      -2.532  -8.960  -6.702  1.00  0.00           H  
ATOM   3224 2HB  ASN C  30      -3.134  -9.555  -8.243  1.00  0.00           H  
ATOM   3225 1HD2 ASN C  30      -3.072 -12.258  -5.639  1.00  0.00           H  
ATOM   3226 2HD2 ASN C  30      -3.681 -10.637  -5.662  1.00  0.00           H  
ATOM   3227  N   LEU C  31      -1.173  -6.771  -8.427  1.00  0.00           N  
ATOM   3228  CA  LEU C  31      -1.348  -5.539  -9.186  1.00  0.00           C  
ATOM   3229  C   LEU C  31      -0.220  -5.416 -10.192  1.00  0.00           C  
ATOM   3230  O   LEU C  31      -0.478  -5.110 -11.358  1.00  0.00           O  
ATOM   3231  CB  LEU C  31      -1.356  -4.296  -8.268  1.00  0.00           C  
ATOM   3232  CG  LEU C  31      -1.633  -2.910  -8.942  1.00  0.00           C  
ATOM   3233  CD1 LEU C  31      -3.034  -2.915  -9.584  1.00  0.00           C  
ATOM   3234  CD2 LEU C  31      -1.536  -1.805  -7.895  1.00  0.00           C  
ATOM   3235  H   LEU C  31      -1.086  -6.751  -7.404  1.00  0.00           H  
ATOM   3236  HA  LEU C  31      -2.280  -5.603  -9.727  1.00  0.00           H  
ATOM   3237 1HB  LEU C  31      -2.072  -4.439  -7.487  1.00  0.00           H  
ATOM   3238 2HB  LEU C  31      -0.377  -4.222  -7.802  1.00  0.00           H  
ATOM   3239  HG  LEU C  31      -0.905  -2.734  -9.723  1.00  0.00           H  
ATOM   3240 1HD1 LEU C  31      -3.226  -1.957 -10.051  1.00  0.00           H  
ATOM   3241 2HD1 LEU C  31      -3.087  -3.679 -10.330  1.00  0.00           H  
ATOM   3242 3HD1 LEU C  31      -3.791  -3.097  -8.818  1.00  0.00           H  
ATOM   3243 1HD2 LEU C  31      -1.725  -0.842  -8.370  1.00  0.00           H  
ATOM   3244 2HD2 LEU C  31      -2.274  -1.973  -7.113  1.00  0.00           H  
ATOM   3245 3HD2 LEU C  31      -0.539  -1.807  -7.457  1.00  0.00           H  
ATOM   3246  N   ALA C  32       1.030  -5.689  -9.770  1.00  0.00           N  
ATOM   3247  CA  ALA C  32       2.150  -5.605 -10.710  1.00  0.00           C  
ATOM   3248  C   ALA C  32       1.920  -6.553 -11.873  1.00  0.00           C  
ATOM   3249  O   ALA C  32       2.140  -6.179 -13.021  1.00  0.00           O  
ATOM   3250  CB  ALA C  32       3.467  -5.916 -10.027  1.00  0.00           C  
ATOM   3251  H   ALA C  32       1.180  -5.908  -8.777  1.00  0.00           H  
ATOM   3252  HA  ALA C  32       2.202  -4.605 -11.102  1.00  0.00           H  
ATOM   3253 1HB  ALA C  32       4.281  -5.834 -10.737  1.00  0.00           H  
ATOM   3254 2HB  ALA C  32       3.616  -5.206  -9.222  1.00  0.00           H  
ATOM   3255 3HB  ALA C  32       3.439  -6.927  -9.624  1.00  0.00           H  
ATOM   3256  N   GLN C  33       1.429  -7.759 -11.597  1.00  0.00           N  
ATOM   3257  CA  GLN C  33       1.178  -8.710 -12.667  1.00  0.00           C  
ATOM   3258  C   GLN C  33       0.125  -8.199 -13.648  1.00  0.00           C  
ATOM   3259  O   GLN C  33       0.290  -8.354 -14.861  1.00  0.00           O  
ATOM   3260  CB  GLN C  33       0.737 -10.056 -12.084  1.00  0.00           C  
ATOM   3261  CG  GLN C  33       1.824 -10.785 -11.313  1.00  0.00           C  
ATOM   3262  CD  GLN C  33       2.993 -11.182 -12.194  1.00  0.00           C  
ATOM   3263  NE2 GLN C  33       4.200 -10.824 -11.772  1.00  0.00           N  
ATOM   3264  OE1 GLN C  33       2.812 -11.805 -13.245  1.00  0.00           O  
ATOM   3265  H   GLN C  33       1.290  -8.027 -10.616  1.00  0.00           H  
ATOM   3266  HA  GLN C  33       2.103  -8.853 -13.214  1.00  0.00           H  
ATOM   3267 1HB  GLN C  33      -0.107  -9.903 -11.412  1.00  0.00           H  
ATOM   3268 2HB  GLN C  33       0.401 -10.708 -12.890  1.00  0.00           H  
ATOM   3269 1HG  GLN C  33       2.197 -10.131 -10.525  1.00  0.00           H  
ATOM   3270 2HG  GLN C  33       1.401 -11.691 -10.877  1.00  0.00           H  
ATOM   3271 1HE2 GLN C  33       5.010 -11.059 -12.312  1.00  0.00           H  
ATOM   3272 2HE2 GLN C  33       4.301 -10.320 -10.914  1.00  0.00           H  
ATOM   3273  N   ALA C  34      -0.955  -7.599 -13.137  1.00  0.00           N  
ATOM   3274  CA  ALA C  34      -1.997  -7.020 -13.986  1.00  0.00           C  
ATOM   3275  C   ALA C  34      -1.448  -5.856 -14.841  1.00  0.00           C  
ATOM   3276  O   ALA C  34      -1.819  -5.716 -16.011  1.00  0.00           O  
ATOM   3277  CB  ALA C  34      -3.149  -6.578 -13.124  1.00  0.00           C  
ATOM   3278  H   ALA C  34      -1.064  -7.582 -12.116  1.00  0.00           H  
ATOM   3279  HA  ALA C  34      -2.348  -7.794 -14.666  1.00  0.00           H  
ATOM   3280 1HB  ALA C  34      -3.940  -6.187 -13.747  1.00  0.00           H  
ATOM   3281 2HB  ALA C  34      -3.510  -7.436 -12.570  1.00  0.00           H  
ATOM   3282 3HB  ALA C  34      -2.795  -5.823 -12.433  1.00  0.00           H  
ATOM   3283  N   ILE C  35      -0.549  -5.051 -14.269  1.00  0.00           N  
ATOM   3284  CA  ILE C  35       0.088  -3.942 -14.985  1.00  0.00           C  
ATOM   3285  C   ILE C  35       0.910  -4.530 -16.130  1.00  0.00           C  
ATOM   3286  O   ILE C  35       0.905  -4.017 -17.255  1.00  0.00           O  
ATOM   3287  CB  ILE C  35       1.009  -3.114 -14.072  1.00  0.00           C  
ATOM   3288  CG1 ILE C  35       0.196  -2.400 -13.016  1.00  0.00           C  
ATOM   3289  CG2 ILE C  35       1.720  -2.027 -14.956  1.00  0.00           C  
ATOM   3290  CD1 ILE C  35       0.990  -1.876 -11.839  1.00  0.00           C  
ATOM   3291  H   ILE C  35      -0.340  -5.200 -13.273  1.00  0.00           H  
ATOM   3292  HA  ILE C  35      -0.687  -3.296 -15.400  1.00  0.00           H  
ATOM   3293  HB  ILE C  35       1.739  -3.756 -13.586  1.00  0.00           H  
ATOM   3294 1HG1 ILE C  35      -0.249  -1.549 -13.500  1.00  0.00           H  
ATOM   3295 2HG1 ILE C  35      -0.597  -3.046 -12.657  1.00  0.00           H  
ATOM   3296 1HG2 ILE C  35       2.375  -1.423 -14.352  1.00  0.00           H  
ATOM   3297 2HG2 ILE C  35       2.308  -2.493 -15.734  1.00  0.00           H  
ATOM   3298 3HG2 ILE C  35       0.967  -1.389 -15.422  1.00  0.00           H  
ATOM   3299 1HD1 ILE C  35       0.334  -1.350 -11.163  1.00  0.00           H  
ATOM   3300 2HD1 ILE C  35       1.425  -2.681 -11.320  1.00  0.00           H  
ATOM   3301 3HD1 ILE C  35       1.763  -1.223 -12.154  1.00  0.00           H  
ATOM   3302  N   ILE C  36       1.650  -5.597 -15.824  1.00  0.00           N  
ATOM   3303  CA  ILE C  36       2.466  -6.275 -16.806  1.00  0.00           C  
ATOM   3304  C   ILE C  36       1.610  -6.816 -17.931  1.00  0.00           C  
ATOM   3305  O   ILE C  36       1.978  -6.656 -19.098  1.00  0.00           O  
ATOM   3306  CB  ILE C  36       3.265  -7.430 -16.175  1.00  0.00           C  
ATOM   3307  CG1 ILE C  36       4.275  -6.834 -15.240  1.00  0.00           C  
ATOM   3308  CG2 ILE C  36       3.932  -8.274 -17.282  1.00  0.00           C  
ATOM   3309  CD1 ILE C  36       4.972  -7.770 -14.270  1.00  0.00           C  
ATOM   3310  H   ILE C  36       1.648  -5.928 -14.852  1.00  0.00           H  
ATOM   3311  HA  ILE C  36       3.169  -5.553 -17.225  1.00  0.00           H  
ATOM   3312  HB  ILE C  36       2.612  -8.056 -15.588  1.00  0.00           H  
ATOM   3313 1HG1 ILE C  36       4.981  -6.376 -15.848  1.00  0.00           H  
ATOM   3314 2HG1 ILE C  36       3.798  -6.081 -14.670  1.00  0.00           H  
ATOM   3315 1HG2 ILE C  36       4.504  -9.080 -16.839  1.00  0.00           H  
ATOM   3316 2HG2 ILE C  36       3.182  -8.711 -17.942  1.00  0.00           H  
ATOM   3317 3HG2 ILE C  36       4.588  -7.639 -17.869  1.00  0.00           H  
ATOM   3318 1HD1 ILE C  36       5.673  -7.199 -13.673  1.00  0.00           H  
ATOM   3319 2HD1 ILE C  36       4.246  -8.230 -13.616  1.00  0.00           H  
ATOM   3320 3HD1 ILE C  36       5.505  -8.535 -14.801  1.00  0.00           H  
ATOM   3321  N   GLU C  37       0.501  -7.493 -17.599  1.00  0.00           N  
ATOM   3322  CA  GLU C  37      -0.373  -8.030 -18.627  1.00  0.00           C  
ATOM   3323  C   GLU C  37      -0.879  -6.889 -19.516  1.00  0.00           C  
ATOM   3324  O   GLU C  37      -0.914  -7.024 -20.734  1.00  0.00           O  
ATOM   3325  CB  GLU C  37      -1.548  -8.781 -17.998  1.00  0.00           C  
ATOM   3326  CG  GLU C  37      -2.346  -9.632 -18.976  1.00  0.00           C  
ATOM   3327  CD  GLU C  37      -1.645 -10.910 -19.346  1.00  0.00           C  
ATOM   3328  OE1 GLU C  37      -0.783 -11.327 -18.611  1.00  0.00           O  
ATOM   3329  OE2 GLU C  37      -1.972 -11.470 -20.366  1.00  0.00           O1-
ATOM   3330  H   GLU C  37       0.280  -7.648 -16.612  1.00  0.00           H  
ATOM   3331  HA  GLU C  37       0.210  -8.714 -19.246  1.00  0.00           H  
ATOM   3332 1HB  GLU C  37      -1.181  -9.435 -17.207  1.00  0.00           H  
ATOM   3333 2HB  GLU C  37      -2.233  -8.067 -17.541  1.00  0.00           H  
ATOM   3334 1HG  GLU C  37      -3.309  -9.877 -18.528  1.00  0.00           H  
ATOM   3335 2HG  GLU C  37      -2.533  -9.052 -19.878  1.00  0.00           H  
ATOM   3336  N   ALA C  38      -1.220  -5.729 -18.928  1.00  0.00           N  
ATOM   3337  CA  ALA C  38      -1.679  -4.601 -19.739  1.00  0.00           C  
ATOM   3338  C   ALA C  38      -0.634  -4.228 -20.791  1.00  0.00           C  
ATOM   3339  O   ALA C  38      -0.954  -4.032 -21.972  1.00  0.00           O  
ATOM   3340  CB  ALA C  38      -1.950  -3.399 -18.835  1.00  0.00           C  
ATOM   3341  H   ALA C  38      -1.224  -5.663 -17.904  1.00  0.00           H  
ATOM   3342  HA  ALA C  38      -2.587  -4.882 -20.261  1.00  0.00           H  
ATOM   3343 1HB  ALA C  38      -2.292  -2.567 -19.419  1.00  0.00           H  
ATOM   3344 2HB  ALA C  38      -2.696  -3.652 -18.094  1.00  0.00           H  
ATOM   3345 3HB  ALA C  38      -1.045  -3.116 -18.331  1.00  0.00           H  
ATOM   3346  N   LEU C  39       0.633  -4.220 -20.388  1.00  0.00           N  
ATOM   3347  CA  LEU C  39       1.703  -3.921 -21.322  1.00  0.00           C  
ATOM   3348  C   LEU C  39       1.848  -5.028 -22.383  1.00  0.00           C  
ATOM   3349  O   LEU C  39       2.030  -4.726 -23.572  1.00  0.00           O  
ATOM   3350  CB  LEU C  39       2.998  -3.677 -20.547  1.00  0.00           C  
ATOM   3351  CG  LEU C  39       4.247  -3.328 -21.353  1.00  0.00           C  
ATOM   3352  CD1 LEU C  39       4.054  -2.066 -22.214  1.00  0.00           C  
ATOM   3353  CD2 LEU C  39       5.403  -3.128 -20.371  1.00  0.00           C  
ATOM   3354  H   LEU C  39       0.833  -4.345 -19.385  1.00  0.00           H  
ATOM   3355  HA  LEU C  39       1.434  -2.997 -21.831  1.00  0.00           H  
ATOM   3356 1HB  LEU C  39       2.817  -2.894 -19.825  1.00  0.00           H  
ATOM   3357 2HB  LEU C  39       3.223  -4.589 -19.992  1.00  0.00           H  
ATOM   3358  HG  LEU C  39       4.453  -4.119 -22.006  1.00  0.00           H  
ATOM   3359 1HD1 LEU C  39       4.973  -1.855 -22.767  1.00  0.00           H  
ATOM   3360 2HD1 LEU C  39       3.245  -2.210 -22.927  1.00  0.00           H  
ATOM   3361 3HD1 LEU C  39       3.826  -1.238 -21.593  1.00  0.00           H  
ATOM   3362 1HD2 LEU C  39       6.293  -2.885 -20.915  1.00  0.00           H  
ATOM   3363 2HD2 LEU C  39       5.180  -2.322 -19.702  1.00  0.00           H  
ATOM   3364 3HD2 LEU C  39       5.565  -4.039 -19.790  1.00  0.00           H  
ATOM   3365  N   TYR C  40       1.782  -6.303 -21.962  1.00  0.00           N  
ATOM   3366  CA  TYR C  40       1.870  -7.422 -22.902  1.00  0.00           C  
ATOM   3367  C   TYR C  40       0.763  -7.358 -23.951  1.00  0.00           C  
ATOM   3368  O   TYR C  40       1.021  -7.616 -25.128  1.00  0.00           O  
ATOM   3369  CB  TYR C  40       1.812  -8.756 -22.153  1.00  0.00           C  
ATOM   3370  CG  TYR C  40       2.150  -9.954 -23.012  1.00  0.00           C  
ATOM   3371  CD1 TYR C  40       3.474 -10.339 -23.175  1.00  0.00           C  
ATOM   3372  CD2 TYR C  40       1.140 -10.668 -23.637  1.00  0.00           C  
ATOM   3373  CE1 TYR C  40       3.783 -11.433 -23.959  1.00  0.00           C  
ATOM   3374  CE2 TYR C  40       1.449 -11.762 -24.421  1.00  0.00           C  
ATOM   3375  CZ  TYR C  40       2.765 -12.144 -24.583  1.00  0.00           C  
ATOM   3376  OH  TYR C  40       3.073 -13.234 -25.364  1.00  0.00           O  
ATOM   3377  H   TYR C  40       1.686  -6.487 -20.957  1.00  0.00           H  
ATOM   3378  HA  TYR C  40       2.828  -7.353 -23.419  1.00  0.00           H  
ATOM   3379 1HB  TYR C  40       2.506  -8.731 -21.312  1.00  0.00           H  
ATOM   3380 2HB  TYR C  40       0.811  -8.901 -21.747  1.00  0.00           H  
ATOM   3381  HD1 TYR C  40       4.269  -9.777 -22.683  1.00  0.00           H  
ATOM   3382  HD2 TYR C  40       0.100 -10.364 -23.510  1.00  0.00           H  
ATOM   3383  HE1 TYR C  40       4.823 -11.734 -24.087  1.00  0.00           H  
ATOM   3384  HE2 TYR C  40       0.654 -12.322 -24.913  1.00  0.00           H  
ATOM   3385  HH  TYR C  40       2.265 -13.611 -25.719  1.00  0.00           H  
ATOM   3386  N   VAL C  41      -0.466  -7.027 -23.528  1.00  0.00           N  
ATOM   3387  CA  VAL C  41      -1.571  -6.896 -24.466  1.00  0.00           C  
ATOM   3388  C   VAL C  41      -1.330  -5.787 -25.454  1.00  0.00           C  
ATOM   3389  O   VAL C  41      -1.596  -5.983 -26.647  1.00  0.00           O  
ATOM   3390  CB  VAL C  41      -2.928  -6.718 -23.753  1.00  0.00           C  
ATOM   3391  CG1 VAL C  41      -4.041  -6.299 -24.752  1.00  0.00           C  
ATOM   3392  CG2 VAL C  41      -3.308  -8.069 -23.176  1.00  0.00           C  
ATOM   3393  H   VAL C  41      -0.613  -6.882 -22.528  1.00  0.00           H  
ATOM   3394  HA  VAL C  41      -1.640  -7.825 -25.022  1.00  0.00           H  
ATOM   3395  HB  VAL C  41      -2.850  -5.956 -22.969  1.00  0.00           H  
ATOM   3396 1HG1 VAL C  41      -4.985  -6.210 -24.217  1.00  0.00           H  
ATOM   3397 2HG1 VAL C  41      -3.805  -5.335 -25.203  1.00  0.00           H  
ATOM   3398 3HG1 VAL C  41      -4.129  -7.043 -25.537  1.00  0.00           H  
ATOM   3399 1HG2 VAL C  41      -4.258  -7.998 -22.702  1.00  0.00           H  
ATOM   3400 2HG2 VAL C  41      -3.369  -8.798 -23.976  1.00  0.00           H  
ATOM   3401 3HG2 VAL C  41      -2.548  -8.386 -22.457  1.00  0.00           H  
ATOM   3402  N   ALA C  42      -0.848  -4.623 -24.999  1.00  0.00           N  
ATOM   3403  CA  ALA C  42      -0.577  -3.564 -25.950  1.00  0.00           C  
ATOM   3404  C   ALA C  42       0.427  -4.063 -26.993  1.00  0.00           C  
ATOM   3405  O   ALA C  42       0.224  -3.858 -28.192  1.00  0.00           O  
ATOM   3406  CB  ALA C  42      -0.036  -2.338 -25.230  1.00  0.00           C  
ATOM   3407  H   ALA C  42      -0.703  -4.481 -23.992  1.00  0.00           H  
ATOM   3408  HA  ALA C  42      -1.505  -3.309 -26.459  1.00  0.00           H  
ATOM   3409 1HB  ALA C  42       0.155  -1.548 -25.950  1.00  0.00           H  
ATOM   3410 2HB  ALA C  42      -0.770  -1.999 -24.495  1.00  0.00           H  
ATOM   3411 3HB  ALA C  42       0.891  -2.601 -24.720  1.00  0.00           H  
ATOM   3412  N   TRP C  43       1.457  -4.792 -26.550  1.00  0.00           N  
ATOM   3413  CA  TRP C  43       2.444  -5.347 -27.464  1.00  0.00           C  
ATOM   3414  C   TRP C  43       1.860  -6.345 -28.458  1.00  0.00           C  
ATOM   3415  O   TRP C  43       2.166  -6.270 -29.653  1.00  0.00           O  
ATOM   3416  CB  TRP C  43       3.615  -5.946 -26.705  1.00  0.00           C  
ATOM   3417  CG  TRP C  43       4.544  -6.706 -27.581  1.00  0.00           C  
ATOM   3418  CD1 TRP C  43       5.492  -6.203 -28.394  1.00  0.00           C  
ATOM   3419  CD2 TRP C  43       4.623  -8.138 -27.706  1.00  0.00           C  
ATOM   3420  CE2 TRP C  43       5.619  -8.411 -28.637  1.00  0.00           C  
ATOM   3421  CE3 TRP C  43       3.935  -9.191 -27.112  1.00  0.00           C  
ATOM   3422  NE1 TRP C  43       6.145  -7.217 -29.048  1.00  0.00           N  
ATOM   3423  CZ2 TRP C  43       5.942  -9.701 -29.004  1.00  0.00           C  
ATOM   3424  CZ3 TRP C  43       4.260 -10.487 -27.471  1.00  0.00           C  
ATOM   3425  CH2 TRP C  43       5.236 -10.737 -28.395  1.00  0.00           C  
ATOM   3426  H   TRP C  43       1.583  -4.920 -25.538  1.00  0.00           H  
ATOM   3427  HA  TRP C  43       2.847  -4.518 -28.041  1.00  0.00           H  
ATOM   3428 1HB  TRP C  43       4.162  -5.135 -26.245  1.00  0.00           H  
ATOM   3429 2HB  TRP C  43       3.255  -6.593 -25.914  1.00  0.00           H  
ATOM   3430  HD1 TRP C  43       5.684  -5.161 -28.512  1.00  0.00           H  
ATOM   3431  HE1 TRP C  43       6.922  -7.105 -29.742  1.00  0.00           H  
ATOM   3432  HE3 TRP C  43       3.161  -8.993 -26.375  1.00  0.00           H  
ATOM   3433  HZ2 TRP C  43       6.724  -9.912 -29.734  1.00  0.00           H  
ATOM   3434  HZ3 TRP C  43       3.714 -11.300 -26.997  1.00  0.00           H  
ATOM   3435  HH2 TRP C  43       5.467 -11.768 -28.656  1.00  0.00           H  
ATOM   3436  N   GLU C  44       1.049  -7.295 -27.989  1.00  0.00           N  
ATOM   3437  CA  GLU C  44       0.474  -8.265 -28.910  1.00  0.00           C  
ATOM   3438  C   GLU C  44      -0.404  -7.580 -29.957  1.00  0.00           C  
ATOM   3439  O   GLU C  44      -0.380  -7.955 -31.137  1.00  0.00           O  
ATOM   3440  CB  GLU C  44      -0.343  -9.305 -28.142  1.00  0.00           C  
ATOM   3441  CG  GLU C  44      -0.929 -10.410 -29.011  1.00  0.00           C  
ATOM   3442  CD  GLU C  44      -1.656 -11.457 -28.214  1.00  0.00           C  
ATOM   3443  OE1 GLU C  44      -1.689 -11.346 -27.012  1.00  0.00           O  
ATOM   3444  OE2 GLU C  44      -2.179 -12.370 -28.808  1.00  0.00           O1-
ATOM   3445  H   GLU C  44       0.853  -7.339 -26.984  1.00  0.00           H  
ATOM   3446  HA  GLU C  44       1.296  -8.763 -29.423  1.00  0.00           H  
ATOM   3447 1HB  GLU C  44       0.283  -9.773 -27.383  1.00  0.00           H  
ATOM   3448 2HB  GLU C  44      -1.169  -8.813 -27.627  1.00  0.00           H  
ATOM   3449 1HG  GLU C  44      -1.623  -9.967 -29.725  1.00  0.00           H  
ATOM   3450 2HG  GLU C  44      -0.123 -10.881 -29.572  1.00  0.00           H  
ATOM   3451  N   SER C  45      -1.168  -6.566 -29.534  1.00  0.00           N  
ATOM   3452  CA  SER C  45      -2.027  -5.827 -30.448  1.00  0.00           C  
ATOM   3453  C   SER C  45      -1.164  -5.149 -31.519  1.00  0.00           C  
ATOM   3454  O   SER C  45      -1.474  -5.213 -32.717  1.00  0.00           O  
ATOM   3455  CB  SER C  45      -2.843  -4.795 -29.693  1.00  0.00           C  
ATOM   3456  OG  SER C  45      -3.671  -4.075 -30.564  1.00  0.00           O  
ATOM   3457  H   SER C  45      -1.182  -6.322 -28.538  1.00  0.00           H  
ATOM   3458  HA  SER C  45      -2.705  -6.528 -30.936  1.00  0.00           H  
ATOM   3459 1HB  SER C  45      -3.450  -5.294 -28.938  1.00  0.00           H  
ATOM   3460 2HB  SER C  45      -2.172  -4.110 -29.175  1.00  0.00           H  
ATOM   3461  HG  SER C  45      -4.543  -4.465 -30.483  1.00  0.00           H  
ATOM   3462  N   ASN C  46      -0.053  -4.530 -31.087  1.00  0.00           N  
ATOM   3463  CA  ASN C  46       0.863  -3.833 -31.984  1.00  0.00           C  
ATOM   3464  C   ASN C  46       1.465  -4.782 -33.019  1.00  0.00           C  
ATOM   3465  O   ASN C  46       1.601  -4.431 -34.200  1.00  0.00           O  
ATOM   3466  CB  ASN C  46       1.959  -3.143 -31.192  1.00  0.00           C  
ATOM   3467  CG  ASN C  46       1.464  -1.924 -30.464  1.00  0.00           C  
ATOM   3468  ND2 ASN C  46       2.369  -1.041 -30.124  1.00  0.00           N  
ATOM   3469  OD1 ASN C  46       0.263  -1.781 -30.210  1.00  0.00           O  
ATOM   3470  H   ASN C  46       0.120  -4.483 -30.078  1.00  0.00           H  
ATOM   3471  HA  ASN C  46       0.310  -3.063 -32.518  1.00  0.00           H  
ATOM   3472 1HB  ASN C  46       2.377  -3.841 -30.465  1.00  0.00           H  
ATOM   3473 2HB  ASN C  46       2.764  -2.850 -31.865  1.00  0.00           H  
ATOM   3474 1HD2 ASN C  46       2.098  -0.210 -29.638  1.00  0.00           H  
ATOM   3475 2HD2 ASN C  46       3.330  -1.197 -30.351  1.00  0.00           H  
ATOM   3476  N   GLN C  47       1.796  -6.002 -32.586  1.00  0.00           N  
ATOM   3477  CA  GLN C  47       2.334  -7.000 -33.497  1.00  0.00           C  
ATOM   3478  C   GLN C  47       1.312  -7.316 -34.585  1.00  0.00           C  
ATOM   3479  O   GLN C  47       1.657  -7.322 -35.774  1.00  0.00           O  
ATOM   3480  CB  GLN C  47       2.718  -8.275 -32.741  1.00  0.00           C  
ATOM   3481  CG  GLN C  47       3.330  -9.356 -33.614  1.00  0.00           C  
ATOM   3482  CD  GLN C  47       3.709 -10.594 -32.823  1.00  0.00           C  
ATOM   3483  NE2 GLN C  47       4.835 -11.202 -33.180  1.00  0.00           N  
ATOM   3484  OE1 GLN C  47       2.998 -10.999 -31.900  1.00  0.00           O  
ATOM   3485  H   GLN C  47       1.724  -6.205 -31.582  1.00  0.00           H  
ATOM   3486  HA  GLN C  47       3.222  -6.588 -33.975  1.00  0.00           H  
ATOM   3487 1HB  GLN C  47       3.434  -8.030 -31.956  1.00  0.00           H  
ATOM   3488 2HB  GLN C  47       1.834  -8.692 -32.258  1.00  0.00           H  
ATOM   3489 1HG  GLN C  47       2.608  -9.645 -34.376  1.00  0.00           H  
ATOM   3490 2HG  GLN C  47       4.232  -8.962 -34.084  1.00  0.00           H  
ATOM   3491 1HE2 GLN C  47       5.136 -12.023 -32.694  1.00  0.00           H  
ATOM   3492 2HE2 GLN C  47       5.382 -10.839 -33.934  1.00  0.00           H  
ATOM   3493  N   GLN C  48       0.056  -7.545 -34.179  1.00  0.00           N  
ATOM   3494  CA  GLN C  48      -1.014  -7.858 -35.123  1.00  0.00           C  
ATOM   3495  C   GLN C  48      -1.219  -6.726 -36.135  1.00  0.00           C  
ATOM   3496  O   GLN C  48      -1.492  -6.986 -37.309  1.00  0.00           O  
ATOM   3497  CB  GLN C  48      -2.322  -8.133 -34.374  1.00  0.00           C  
ATOM   3498  CG  GLN C  48      -2.324  -9.428 -33.581  1.00  0.00           C  
ATOM   3499  CD  GLN C  48      -3.606  -9.622 -32.794  1.00  0.00           C  
ATOM   3500  NE2 GLN C  48      -3.962 -10.877 -32.544  1.00  0.00           N  
ATOM   3501  OE1 GLN C  48      -4.271  -8.654 -32.415  1.00  0.00           O  
ATOM   3502  H   GLN C  48      -0.140  -7.546 -33.169  1.00  0.00           H  
ATOM   3503  HA  GLN C  48      -0.720  -8.746 -35.686  1.00  0.00           H  
ATOM   3504 1HB  GLN C  48      -2.523  -7.314 -33.682  1.00  0.00           H  
ATOM   3505 2HB  GLN C  48      -3.147  -8.171 -35.085  1.00  0.00           H  
ATOM   3506 1HG  GLN C  48      -2.216 -10.264 -34.271  1.00  0.00           H  
ATOM   3507 2HG  GLN C  48      -1.490  -9.414 -32.878  1.00  0.00           H  
ATOM   3508 1HE2 GLN C  48      -4.799 -11.067 -32.029  1.00  0.00           H  
ATOM   3509 2HE2 GLN C  48      -3.394 -11.633 -32.870  1.00  0.00           H  
ATOM   3510  N   ILE C  49      -1.082  -5.468 -35.694  1.00  0.00           N  
ATOM   3511  CA  ILE C  49      -1.212  -4.381 -36.654  1.00  0.00           C  
ATOM   3512  C   ILE C  49      -0.101  -4.509 -37.671  1.00  0.00           C  
ATOM   3513  O   ILE C  49      -0.351  -4.406 -38.874  1.00  0.00           O  
ATOM   3514  CB  ILE C  49      -1.082  -2.975 -36.047  1.00  0.00           C  
ATOM   3515  CG1 ILE C  49      -2.233  -2.673 -35.127  1.00  0.00           C  
ATOM   3516  CG2 ILE C  49      -1.074  -1.921 -37.229  1.00  0.00           C  
ATOM   3517  CD1 ILE C  49      -2.014  -1.436 -34.268  1.00  0.00           C  
ATOM   3518  H   ILE C  49      -0.944  -5.305 -34.689  1.00  0.00           H  
ATOM   3519  HA  ILE C  49      -2.169  -4.469 -37.164  1.00  0.00           H  
ATOM   3520  HB  ILE C  49      -0.166  -2.909 -35.470  1.00  0.00           H  
ATOM   3521 1HG1 ILE C  49      -3.129  -2.528 -35.726  1.00  0.00           H  
ATOM   3522 2HG1 ILE C  49      -2.396  -3.527 -34.467  1.00  0.00           H  
ATOM   3523 1HG2 ILE C  49      -0.987  -0.938 -36.837  1.00  0.00           H  
ATOM   3524 2HG2 ILE C  49      -0.241  -2.088 -37.906  1.00  0.00           H  
ATOM   3525 3HG2 ILE C  49      -2.009  -1.999 -37.793  1.00  0.00           H  
ATOM   3526 1HD1 ILE C  49      -2.877  -1.306 -33.662  1.00  0.00           H  
ATOM   3527 2HD1 ILE C  49      -1.139  -1.569 -33.631  1.00  0.00           H  
ATOM   3528 3HD1 ILE C  49      -1.881  -0.559 -34.868  1.00  0.00           H  
ATOM   3529  N   ASN C  50       1.138  -4.728 -37.204  1.00  0.00           N  
ATOM   3530  CA  ASN C  50       2.246  -4.821 -38.144  1.00  0.00           C  
ATOM   3531  C   ASN C  50       1.961  -5.913 -39.174  1.00  0.00           C  
ATOM   3532  O   ASN C  50       2.292  -5.750 -40.352  1.00  0.00           O  
ATOM   3533  CB  ASN C  50       3.552  -5.085 -37.417  1.00  0.00           C  
ATOM   3534  CG  ASN C  50       4.743  -5.038 -38.334  1.00  0.00           C  
ATOM   3535  ND2 ASN C  50       5.532  -6.082 -38.320  1.00  0.00           N  
ATOM   3536  OD1 ASN C  50       4.948  -4.056 -39.055  1.00  0.00           O  
ATOM   3537  H   ASN C  50       1.300  -4.775 -36.192  1.00  0.00           H  
ATOM   3538  HA  ASN C  50       2.335  -3.872 -38.670  1.00  0.00           H  
ATOM   3539 1HB  ASN C  50       3.685  -4.343 -36.628  1.00  0.00           H  
ATOM   3540 2HB  ASN C  50       3.512  -6.065 -36.942  1.00  0.00           H  
ATOM   3541 1HD2 ASN C  50       6.340  -6.106 -38.909  1.00  0.00           H  
ATOM   3542 2HD2 ASN C  50       5.327  -6.856 -37.720  1.00  0.00           H  
ATOM   3543  N   GLU C  51       1.342  -7.029 -38.752  1.00  0.00           N  
ATOM   3544  CA  GLU C  51       1.022  -8.111 -39.682  1.00  0.00           C  
ATOM   3545  C   GLU C  51       0.050  -7.635 -40.769  1.00  0.00           C  
ATOM   3546  O   GLU C  51       0.185  -8.035 -41.931  1.00  0.00           O  
ATOM   3547  CB  GLU C  51       0.427  -9.313 -38.943  1.00  0.00           C  
ATOM   3548  CG  GLU C  51       1.425 -10.065 -38.064  1.00  0.00           C  
ATOM   3549  CD  GLU C  51       0.789 -11.170 -37.264  1.00  0.00           C  
ATOM   3550  OE1 GLU C  51      -0.420 -11.231 -37.232  1.00  0.00           O  
ATOM   3551  OE2 GLU C  51       1.506 -11.955 -36.686  1.00  0.00           O1-
ATOM   3552  H   GLU C  51       1.165  -7.120 -37.741  1.00  0.00           H  
ATOM   3553  HA  GLU C  51       1.946  -8.435 -40.157  1.00  0.00           H  
ATOM   3554 1HB  GLU C  51      -0.391  -8.987 -38.315  1.00  0.00           H  
ATOM   3555 2HB  GLU C  51       0.023 -10.015 -39.670  1.00  0.00           H  
ATOM   3556 1HG  GLU C  51       2.203 -10.490 -38.699  1.00  0.00           H  
ATOM   3557 2HG  GLU C  51       1.893  -9.360 -37.384  1.00  0.00           H  
ATOM   3558  N   GLN C  52      -0.926  -6.792 -40.418  1.00  0.00           N  
ATOM   3559  CA  GLN C  52      -1.846  -6.255 -41.416  1.00  0.00           C  
ATOM   3560  C   GLN C  52      -1.091  -5.380 -42.404  1.00  0.00           C  
ATOM   3561  O   GLN C  52      -1.387  -5.389 -43.604  1.00  0.00           O  
ATOM   3562  CB  GLN C  52      -2.966  -5.452 -40.749  1.00  0.00           C  
ATOM   3563  CG  GLN C  52      -4.036  -4.958 -41.709  1.00  0.00           C  
ATOM   3564  CD  GLN C  52      -4.794  -6.096 -42.365  1.00  0.00           C  
ATOM   3565  NE2 GLN C  52      -5.368  -5.828 -43.532  1.00  0.00           N  
ATOM   3566  OE1 GLN C  52      -4.865  -7.205 -41.828  1.00  0.00           O  
ATOM   3567  H   GLN C  52      -1.022  -6.540 -39.419  1.00  0.00           H  
ATOM   3568  HA  GLN C  52      -2.272  -7.082 -41.972  1.00  0.00           H  
ATOM   3569 1HB  GLN C  52      -3.453  -6.066 -39.991  1.00  0.00           H  
ATOM   3570 2HB  GLN C  52      -2.541  -4.584 -40.244  1.00  0.00           H  
ATOM   3571 1HG  GLN C  52      -4.748  -4.344 -41.159  1.00  0.00           H  
ATOM   3572 2HG  GLN C  52      -3.560  -4.367 -42.493  1.00  0.00           H  
ATOM   3573 1HE2 GLN C  52      -5.882  -6.540 -44.012  1.00  0.00           H  
ATOM   3574 2HE2 GLN C  52      -5.286  -4.915 -43.932  1.00  0.00           H  
ATOM   3575  N   VAL C  53      -0.123  -4.618 -41.895  1.00  0.00           N  
ATOM   3576  CA  VAL C  53       0.694  -3.741 -42.720  1.00  0.00           C  
ATOM   3577  C   VAL C  53       1.466  -4.615 -43.709  1.00  0.00           C  
ATOM   3578  O   VAL C  53       1.598  -4.251 -44.881  1.00  0.00           O  
ATOM   3579  CB  VAL C  53       1.625  -2.859 -41.852  1.00  0.00           C  
ATOM   3580  CG1 VAL C  53       2.600  -2.044 -42.715  1.00  0.00           C  
ATOM   3581  CG2 VAL C  53       0.772  -1.951 -40.998  1.00  0.00           C  
ATOM   3582  H   VAL C  53       0.003  -4.656 -40.872  1.00  0.00           H  
ATOM   3583  HA  VAL C  53       0.028  -3.082 -43.281  1.00  0.00           H  
ATOM   3584  HB  VAL C  53       2.225  -3.495 -41.222  1.00  0.00           H  
ATOM   3585 1HG1 VAL C  53       3.230  -1.450 -42.063  1.00  0.00           H  
ATOM   3586 2HG1 VAL C  53       3.228  -2.706 -43.324  1.00  0.00           H  
ATOM   3587 3HG1 VAL C  53       2.034  -1.385 -43.378  1.00  0.00           H  
ATOM   3588 1HG2 VAL C  53       1.404  -1.332 -40.364  1.00  0.00           H  
ATOM   3589 2HG2 VAL C  53       0.185  -1.330 -41.657  1.00  0.00           H  
ATOM   3590 3HG2 VAL C  53       0.106  -2.533 -40.383  1.00  0.00           H  
ATOM   3591  N   GLN C  54       2.010  -5.746 -43.226  1.00  0.00           N  
ATOM   3592  CA  GLN C  54       2.733  -6.708 -44.049  1.00  0.00           C  
ATOM   3593  C   GLN C  54       1.824  -7.290 -45.142  1.00  0.00           C  
ATOM   3594  O   GLN C  54       2.275  -7.532 -46.263  1.00  0.00           O  
ATOM   3595  CB  GLN C  54       3.299  -7.834 -43.179  1.00  0.00           C  
ATOM   3596  CG  GLN C  54       4.437  -7.405 -42.269  1.00  0.00           C  
ATOM   3597  CD  GLN C  54       4.914  -8.529 -41.369  1.00  0.00           C  
ATOM   3598  NE2 GLN C  54       5.886  -8.230 -40.516  1.00  0.00           N  
ATOM   3599  OE1 GLN C  54       4.413  -9.654 -41.441  1.00  0.00           O  
ATOM   3600  H   GLN C  54       1.921  -5.912 -42.220  1.00  0.00           H  
ATOM   3601  HA  GLN C  54       3.556  -6.191 -44.531  1.00  0.00           H  
ATOM   3602 1HB  GLN C  54       2.505  -8.246 -42.555  1.00  0.00           H  
ATOM   3603 2HB  GLN C  54       3.664  -8.639 -43.818  1.00  0.00           H  
ATOM   3604 1HG  GLN C  54       5.276  -7.078 -42.883  1.00  0.00           H  
ATOM   3605 2HG  GLN C  54       4.093  -6.585 -41.638  1.00  0.00           H  
ATOM   3606 1HE2 GLN C  54       6.243  -8.932 -39.897  1.00  0.00           H  
ATOM   3607 2HE2 GLN C  54       6.264  -7.304 -40.491  1.00  0.00           H  
ATOM   3608  N   GLU C  55       0.544  -7.548 -44.817  1.00  0.00           N  
ATOM   3609  CA  GLU C  55      -0.381  -8.049 -45.832  1.00  0.00           C  
ATOM   3610  C   GLU C  55      -0.547  -7.005 -46.943  1.00  0.00           C  
ATOM   3611  O   GLU C  55      -0.612  -7.363 -48.128  1.00  0.00           O  
ATOM   3612  CB  GLU C  55      -1.738  -8.384 -45.210  1.00  0.00           C  
ATOM   3613  CG  GLU C  55      -2.750  -8.969 -46.185  1.00  0.00           C  
ATOM   3614  CD  GLU C  55      -2.335 -10.310 -46.724  1.00  0.00           C  
ATOM   3615  OE1 GLU C  55      -1.520 -10.951 -46.106  1.00  0.00           O  
ATOM   3616  OE2 GLU C  55      -2.835 -10.692 -47.756  1.00  0.00           O1-
ATOM   3617  H   GLU C  55       0.250  -7.429 -43.845  1.00  0.00           H  
ATOM   3618  HA  GLU C  55       0.054  -8.944 -46.273  1.00  0.00           H  
ATOM   3619 1HB  GLU C  55      -1.601  -9.101 -44.400  1.00  0.00           H  
ATOM   3620 2HB  GLU C  55      -2.172  -7.482 -44.778  1.00  0.00           H  
ATOM   3621 1HG  GLU C  55      -3.708  -9.075 -45.678  1.00  0.00           H  
ATOM   3622 2HG  GLU C  55      -2.883  -8.274 -47.014  1.00  0.00           H  
ATOM   3623  N   VAL C  56      -0.608  -5.724 -46.565  1.00  0.00           N  
ATOM   3624  CA  VAL C  56      -0.700  -4.636 -47.532  1.00  0.00           C  
ATOM   3625  C   VAL C  56       0.565  -4.629 -48.401  1.00  0.00           C  
ATOM   3626  O   VAL C  56       0.466  -4.441 -49.608  1.00  0.00           O  
ATOM   3627  CB  VAL C  56      -0.919  -3.258 -46.851  1.00  0.00           C  
ATOM   3628  CG1 VAL C  56      -0.815  -2.126 -47.871  1.00  0.00           C  
ATOM   3629  CG2 VAL C  56      -2.285  -3.248 -46.208  1.00  0.00           C  
ATOM   3630  H   VAL C  56      -0.635  -5.528 -45.552  1.00  0.00           H  
ATOM   3631  HA  VAL C  56      -1.553  -4.819 -48.177  1.00  0.00           H  
ATOM   3632  HB  VAL C  56      -0.154  -3.097 -46.103  1.00  0.00           H  
ATOM   3633 1HG1 VAL C  56      -0.975  -1.180 -47.364  1.00  0.00           H  
ATOM   3634 2HG1 VAL C  56       0.171  -2.119 -48.338  1.00  0.00           H  
ATOM   3635 3HG1 VAL C  56      -1.578  -2.268 -48.629  1.00  0.00           H  
ATOM   3636 1HG2 VAL C  56      -2.457  -2.281 -45.729  1.00  0.00           H  
ATOM   3637 2HG2 VAL C  56      -3.034  -3.406 -46.978  1.00  0.00           H  
ATOM   3638 3HG2 VAL C  56      -2.358  -4.034 -45.474  1.00  0.00           H  
ATOM   3639  N   GLU C  57       1.745  -4.800 -47.787  1.00  0.00           N  
ATOM   3640  CA  GLU C  57       2.996  -4.842 -48.542  1.00  0.00           C  
ATOM   3641  C   GLU C  57       2.970  -5.993 -49.574  1.00  0.00           C  
ATOM   3642  O   GLU C  57       3.386  -5.804 -50.726  1.00  0.00           O  
ATOM   3643  CB  GLU C  57       4.180  -5.076 -47.572  1.00  0.00           C  
ATOM   3644  CG  GLU C  57       4.514  -3.908 -46.634  1.00  0.00           C  
ATOM   3645  CD  GLU C  57       5.458  -4.291 -45.474  1.00  0.00           C  
ATOM   3646  OE1 GLU C  57       5.824  -5.442 -45.381  1.00  0.00           O  
ATOM   3647  OE2 GLU C  57       5.783  -3.431 -44.679  1.00  0.00           O1-
ATOM   3648  H   GLU C  57       1.759  -4.875 -46.769  1.00  0.00           H  
ATOM   3649  HA  GLU C  57       3.128  -3.899 -49.068  1.00  0.00           H  
ATOM   3650 1HB  GLU C  57       3.975  -5.935 -46.963  1.00  0.00           H  
ATOM   3651 2HB  GLU C  57       5.069  -5.297 -48.148  1.00  0.00           H  
ATOM   3652 1HG  GLU C  57       5.000  -3.154 -47.232  1.00  0.00           H  
ATOM   3653 2HG  GLU C  57       3.593  -3.490 -46.241  1.00  0.00           H  
ATOM   3654  N   GLN C  58       2.429  -7.159 -49.190  1.00  0.00           N  
ATOM   3655  CA  GLN C  58       2.330  -8.289 -50.114  1.00  0.00           C  
ATOM   3656  C   GLN C  58       1.371  -7.994 -51.279  1.00  0.00           C  
ATOM   3657  O   GLN C  58       1.650  -8.372 -52.430  1.00  0.00           O  
ATOM   3658  CB  GLN C  58       1.844  -9.531 -49.377  1.00  0.00           C  
ATOM   3659  CG  GLN C  58       1.828 -10.798 -50.209  1.00  0.00           C  
ATOM   3660  CD  GLN C  58       3.221 -11.210 -50.634  1.00  0.00           C  
ATOM   3661  NE2 GLN C  58       3.408 -11.543 -51.904  1.00  0.00           N  
ATOM   3662  OE1 GLN C  58       4.104 -11.234 -49.768  1.00  0.00           O  
ATOM   3663  H   GLN C  58       2.164  -7.266 -48.204  1.00  0.00           H  
ATOM   3664  HA  GLN C  58       3.320  -8.479 -50.524  1.00  0.00           H  
ATOM   3665 1HB  GLN C  58       2.468  -9.697 -48.499  1.00  0.00           H  
ATOM   3666 2HB  GLN C  58       0.830  -9.358 -49.019  1.00  0.00           H  
ATOM   3667 1HG  GLN C  58       1.400 -11.598 -49.611  1.00  0.00           H  
ATOM   3668 2HG  GLN C  58       1.228 -10.639 -51.103  1.00  0.00           H  
ATOM   3669 1HE2 GLN C  58       4.339 -11.864 -52.230  1.00  0.00           H  
ATOM   3670 2HE2 GLN C  58       2.649 -11.511 -52.554  1.00  0.00           H  
ATOM   3671  N   SER C  59       0.245  -7.335 -50.983  1.00  0.00           N  
ATOM   3672  CA  SER C  59      -0.720  -6.963 -52.013  1.00  0.00           C  
ATOM   3673  C   SER C  59      -0.048  -6.006 -52.993  1.00  0.00           C  
ATOM   3674  O   SER C  59      -0.204  -6.123 -54.216  1.00  0.00           O  
ATOM   3675  CB  SER C  59      -1.957  -6.339 -51.401  1.00  0.00           C  
ATOM   3676  OG  SER C  59      -2.899  -6.011 -52.396  1.00  0.00           O  
ATOM   3677  H   SER C  59       0.031  -7.129 -49.999  1.00  0.00           H  
ATOM   3678  HA  SER C  59      -1.021  -7.859 -52.554  1.00  0.00           H  
ATOM   3679 1HB  SER C  59      -2.408  -7.028 -50.683  1.00  0.00           H  
ATOM   3680 2HB  SER C  59      -1.681  -5.441 -50.854  1.00  0.00           H  
ATOM   3681  HG  SER C  59      -3.644  -5.575 -51.932  1.00  0.00           H  
ATOM   3682  N   MET C  60       0.723  -5.047 -52.449  1.00  0.00           N  
ATOM   3683  CA  MET C  60       1.441  -4.106 -53.272  1.00  0.00           C  
ATOM   3684  C   MET C  60       2.420  -4.828 -54.176  1.00  0.00           C  
ATOM   3685  O   MET C  60       2.524  -4.489 -55.356  1.00  0.00           O  
ATOM   3686  CB  MET C  60       2.203  -3.107 -52.421  1.00  0.00           C  
ATOM   3687  CG  MET C  60       2.807  -1.994 -53.204  1.00  0.00           C  
ATOM   3688  SD  MET C  60       3.600  -0.771 -52.202  1.00  0.00           S  
ATOM   3689  CE  MET C  60       2.223   0.011 -51.423  1.00  0.00           C  
ATOM   3690  H   MET C  60       0.773  -4.970 -51.427  1.00  0.00           H  
ATOM   3691  HA  MET C  60       0.722  -3.572 -53.898  1.00  0.00           H  
ATOM   3692 1HB  MET C  60       1.581  -2.743 -51.643  1.00  0.00           H  
ATOM   3693 2HB  MET C  60       3.030  -3.624 -51.938  1.00  0.00           H  
ATOM   3694 1HG  MET C  60       3.547  -2.404 -53.886  1.00  0.00           H  
ATOM   3695 2HG  MET C  60       2.031  -1.506 -53.794  1.00  0.00           H  
ATOM   3696 1HE  MET C  60       2.589   0.807 -50.803  1.00  0.00           H  
ATOM   3697 2HE  MET C  60       1.561   0.412 -52.186  1.00  0.00           H  
ATOM   3698 3HE  MET C  60       1.679  -0.689 -50.806  1.00  0.00           H  
ATOM   3699  N   ALA C  61       3.126  -5.844 -53.648  1.00  0.00           N  
ATOM   3700  CA  ALA C  61       4.077  -6.580 -54.469  1.00  0.00           C  
ATOM   3701  C   ALA C  61       3.396  -7.208 -55.674  1.00  0.00           C  
ATOM   3702  O   ALA C  61       3.937  -7.157 -56.787  1.00  0.00           O  
ATOM   3703  CB  ALA C  61       4.729  -7.702 -53.676  1.00  0.00           C  
ATOM   3704  H   ALA C  61       3.046  -6.039 -52.645  1.00  0.00           H  
ATOM   3705  HA  ALA C  61       4.828  -5.879 -54.806  1.00  0.00           H  
ATOM   3706 1HB  ALA C  61       5.457  -8.216 -54.306  1.00  0.00           H  
ATOM   3707 2HB  ALA C  61       5.213  -7.320 -52.824  1.00  0.00           H  
ATOM   3708 3HB  ALA C  61       3.973  -8.407 -53.351  1.00  0.00           H  
ATOM   3709  N   GLU C  62       2.195  -7.784 -55.479  1.00  0.00           N  
ATOM   3710  CA  GLU C  62       1.498  -8.369 -56.616  1.00  0.00           C  
ATOM   3711  C   GLU C  62       1.171  -7.304 -57.650  1.00  0.00           C  
ATOM   3712  O   GLU C  62       1.338  -7.548 -58.850  1.00  0.00           O  
ATOM   3713  CB  GLU C  62       0.219  -9.110 -56.235  1.00  0.00           C  
ATOM   3714  CG  GLU C  62      -0.444  -9.780 -57.469  1.00  0.00           C  
ATOM   3715  CD  GLU C  62      -1.640 -10.616 -57.169  1.00  0.00           C  
ATOM   3716  OE1 GLU C  62      -2.044 -10.679 -56.036  1.00  0.00           O  
ATOM   3717  OE2 GLU C  62      -2.154 -11.207 -58.097  1.00  0.00           O1-
ATOM   3718  H   GLU C  62       1.823  -7.855 -54.521  1.00  0.00           H  
ATOM   3719  HA  GLU C  62       2.164  -9.088 -57.083  1.00  0.00           H  
ATOM   3720 1HB  GLU C  62       0.447  -9.879 -55.495  1.00  0.00           H  
ATOM   3721 2HB  GLU C  62      -0.495  -8.415 -55.785  1.00  0.00           H  
ATOM   3722 1HG  GLU C  62      -0.754  -9.002 -58.166  1.00  0.00           H  
ATOM   3723 2HG  GLU C  62       0.301 -10.394 -57.974  1.00  0.00           H  
ATOM   3724  N   LEU C  63       0.679  -6.137 -57.206  1.00  0.00           N  
ATOM   3725  CA  LEU C  63       0.384  -5.065 -58.147  1.00  0.00           C  
ATOM   3726  C   LEU C  63       1.612  -4.554 -58.857  1.00  0.00           C  
ATOM   3727  O   LEU C  63       1.548  -4.226 -60.042  1.00  0.00           O  
ATOM   3728  CB  LEU C  63      -0.304  -3.892 -57.455  1.00  0.00           C  
ATOM   3729  CG  LEU C  63      -1.739  -4.110 -57.033  1.00  0.00           C  
ATOM   3730  CD1 LEU C  63      -2.153  -2.977 -56.138  1.00  0.00           C  
ATOM   3731  CD2 LEU C  63      -2.651  -4.139 -58.308  1.00  0.00           C  
ATOM   3732  H   LEU C  63       0.505  -6.022 -56.198  1.00  0.00           H  
ATOM   3733  HA  LEU C  63      -0.279  -5.469 -58.898  1.00  0.00           H  
ATOM   3734 1HB  LEU C  63       0.269  -3.657 -56.558  1.00  0.00           H  
ATOM   3735 2HB  LEU C  63      -0.270  -3.027 -58.116  1.00  0.00           H  
ATOM   3736  HG  LEU C  63      -1.825  -5.044 -56.478  1.00  0.00           H  
ATOM   3737 1HD1 LEU C  63      -3.181  -3.123 -55.825  1.00  0.00           H  
ATOM   3738 2HD1 LEU C  63      -1.507  -2.964 -55.260  1.00  0.00           H  
ATOM   3739 3HD1 LEU C  63      -2.069  -2.033 -56.671  1.00  0.00           H  
ATOM   3740 1HD2 LEU C  63      -3.677  -4.279 -58.016  1.00  0.00           H  
ATOM   3741 2HD2 LEU C  63      -2.556  -3.198 -58.846  1.00  0.00           H  
ATOM   3742 3HD2 LEU C  63      -2.375  -4.944 -58.960  1.00  0.00           H  
ATOM   3743  N   ALA C  64       2.737  -4.450 -58.151  1.00  0.00           N  
ATOM   3744  CA  ALA C  64       3.954  -3.991 -58.792  1.00  0.00           C  
ATOM   3745  C   ALA C  64       4.329  -4.972 -59.899  1.00  0.00           C  
ATOM   3746  O   ALA C  64       4.648  -4.559 -61.017  1.00  0.00           O  
ATOM   3747  CB  ALA C  64       5.056  -3.868 -57.767  1.00  0.00           C  
ATOM   3748  H   ALA C  64       2.723  -4.661 -57.151  1.00  0.00           H  
ATOM   3749  HA  ALA C  64       3.767  -3.024 -59.242  1.00  0.00           H  
ATOM   3750 1HB  ALA C  64       5.963  -3.524 -58.247  1.00  0.00           H  
ATOM   3751 2HB  ALA C  64       4.758  -3.166 -57.001  1.00  0.00           H  
ATOM   3752 3HB  ALA C  64       5.218  -4.819 -57.314  1.00  0.00           H  
ATOM   3753  N   TYR C  65       4.210  -6.273 -59.626  1.00  0.00           N  
ATOM   3754  CA  TYR C  65       4.478  -7.286 -60.626  1.00  0.00           C  
ATOM   3755  C   TYR C  65       3.524  -7.139 -61.808  1.00  0.00           C  
ATOM   3756  O   TYR C  65       3.973  -7.084 -62.956  1.00  0.00           O  
ATOM   3757  CB  TYR C  65       4.440  -8.696 -60.016  1.00  0.00           C  
ATOM   3758  CG  TYR C  65       4.539  -9.810 -61.036  1.00  0.00           C  
ATOM   3759  CD1 TYR C  65       5.719 -10.067 -61.703  1.00  0.00           C  
ATOM   3760  CD2 TYR C  65       3.437 -10.586 -61.292  1.00  0.00           C  
ATOM   3761  CE1 TYR C  65       5.778 -11.081 -62.644  1.00  0.00           C  
ATOM   3762  CE2 TYR C  65       3.507 -11.602 -62.214  1.00  0.00           C  
ATOM   3763  CZ  TYR C  65       4.668 -11.839 -62.896  1.00  0.00           C  
ATOM   3764  OH  TYR C  65       4.722 -12.840 -63.835  1.00  0.00           O  
ATOM   3765  H   TYR C  65       3.968  -6.562 -58.673  1.00  0.00           H  
ATOM   3766  HA  TYR C  65       5.482  -7.125 -61.000  1.00  0.00           H  
ATOM   3767 1HB  TYR C  65       5.260  -8.806 -59.312  1.00  0.00           H  
ATOM   3768 2HB  TYR C  65       3.516  -8.823 -59.455  1.00  0.00           H  
ATOM   3769  HD1 TYR C  65       6.592  -9.465 -61.499  1.00  0.00           H  
ATOM   3770  HD2 TYR C  65       2.503 -10.393 -60.766  1.00  0.00           H  
ATOM   3771  HE1 TYR C  65       6.682 -11.281 -63.192  1.00  0.00           H  
ATOM   3772  HE2 TYR C  65       2.626 -12.209 -62.421  1.00  0.00           H  
ATOM   3773  HH  TYR C  65       3.865 -13.285 -63.882  1.00  0.00           H  
ATOM   3774  N   LEU C  66       2.219  -7.040 -61.523  1.00  0.00           N  
ATOM   3775  CA  LEU C  66       1.168  -6.926 -62.533  1.00  0.00           C  
ATOM   3776  C   LEU C  66       1.416  -5.692 -63.437  1.00  0.00           C  
ATOM   3777  O   LEU C  66       1.243  -5.763 -64.661  1.00  0.00           O  
ATOM   3778  CB  LEU C  66      -0.188  -6.843 -61.802  1.00  0.00           C  
ATOM   3779  CG  LEU C  66      -1.477  -6.841 -62.621  1.00  0.00           C  
ATOM   3780  CD1 LEU C  66      -1.601  -8.109 -63.393  1.00  0.00           C  
ATOM   3781  CD2 LEU C  66      -2.655  -6.739 -61.689  1.00  0.00           C  
ATOM   3782  H   LEU C  66       1.933  -7.095 -60.541  1.00  0.00           H  
ATOM   3783  HA  LEU C  66       1.206  -7.824 -63.145  1.00  0.00           H  
ATOM   3784 1HB  LEU C  66      -0.241  -7.673 -61.094  1.00  0.00           H  
ATOM   3785 2HB  LEU C  66      -0.185  -5.923 -61.226  1.00  0.00           H  
ATOM   3786  HG  LEU C  66      -1.466  -6.016 -63.309  1.00  0.00           H  
ATOM   3787 1HD1 LEU C  66      -2.524  -8.117 -63.949  1.00  0.00           H  
ATOM   3788 2HD1 LEU C  66      -0.767  -8.229 -64.080  1.00  0.00           H  
ATOM   3789 3HD1 LEU C  66      -1.609  -8.904 -62.694  1.00  0.00           H  
ATOM   3790 1HD2 LEU C  66      -3.549  -6.758 -62.279  1.00  0.00           H  
ATOM   3791 2HD2 LEU C  66      -2.658  -7.589 -61.005  1.00  0.00           H  
ATOM   3792 3HD2 LEU C  66      -2.603  -5.821 -61.124  1.00  0.00           H  
ATOM   3793  N   LEU C  67       1.830  -4.565 -62.838  1.00  0.00           N  
ATOM   3794  CA  LEU C  67       2.192  -3.385 -63.611  1.00  0.00           C  
ATOM   3795  C   LEU C  67       3.343  -3.717 -64.531  1.00  0.00           C  
ATOM   3796  O   LEU C  67       3.307  -3.392 -65.726  1.00  0.00           O  
ATOM   3797  CB  LEU C  67       2.575  -2.203 -62.699  1.00  0.00           C  
ATOM   3798  CG  LEU C  67       3.167  -0.906 -63.397  1.00  0.00           C  
ATOM   3799  CD1 LEU C  67       2.199  -0.318 -64.397  1.00  0.00           C  
ATOM   3800  CD2 LEU C  67       3.474   0.129 -62.303  1.00  0.00           C  
ATOM   3801  H   LEU C  67       1.881  -4.530 -61.817  1.00  0.00           H  
ATOM   3802  HA  LEU C  67       1.338  -3.102 -64.217  1.00  0.00           H  
ATOM   3803 1HB  LEU C  67       1.688  -1.909 -62.143  1.00  0.00           H  
ATOM   3804 2HB  LEU C  67       3.313  -2.557 -61.980  1.00  0.00           H  
ATOM   3805  HG  LEU C  67       4.087  -1.161 -63.928  1.00  0.00           H  
ATOM   3806 1HD1 LEU C  67       2.645   0.567 -64.850  1.00  0.00           H  
ATOM   3807 2HD1 LEU C  67       1.976  -1.040 -65.184  1.00  0.00           H  
ATOM   3808 3HD1 LEU C  67       1.301  -0.047 -63.887  1.00  0.00           H  
ATOM   3809 1HD2 LEU C  67       3.885   1.017 -62.754  1.00  0.00           H  
ATOM   3810 2HD2 LEU C  67       2.558   0.392 -61.771  1.00  0.00           H  
ATOM   3811 3HD2 LEU C  67       4.189  -0.292 -61.601  1.00  0.00           H  
ATOM   3812  N   GLY C  68       4.365  -4.373 -63.973  1.00  0.00           N  
ATOM   3813  CA  GLY C  68       5.519  -4.748 -64.754  1.00  0.00           C  
ATOM   3814  C   GLY C  68       5.143  -5.633 -65.922  1.00  0.00           C  
ATOM   3815  O   GLY C  68       5.688  -5.447 -67.009  1.00  0.00           O  
ATOM   3816  H   GLY C  68       4.355  -4.570 -62.967  1.00  0.00           H  
ATOM   3817 1HA  GLY C  68       5.977  -3.842 -65.121  1.00  0.00           H  
ATOM   3818 2HA  GLY C  68       6.239  -5.259 -64.112  1.00  0.00           H  
ATOM   3819  N   GLU C  69       4.182  -6.546 -65.725  1.00  0.00           N  
ATOM   3820  CA  GLU C  69       3.721  -7.435 -66.788  1.00  0.00           C  
ATOM   3821  C   GLU C  69       3.093  -6.667 -67.942  1.00  0.00           C  
ATOM   3822  O   GLU C  69       3.244  -7.053 -69.110  1.00  0.00           O  
ATOM   3823  CB  GLU C  69       2.674  -8.439 -66.294  1.00  0.00           C  
ATOM   3824  CG  GLU C  69       3.163  -9.515 -65.373  1.00  0.00           C  
ATOM   3825  CD  GLU C  69       2.051 -10.450 -64.979  1.00  0.00           C  
ATOM   3826  OE1 GLU C  69       1.832 -11.396 -65.702  1.00  0.00           O  
ATOM   3827  OE2 GLU C  69       1.411 -10.225 -63.977  1.00  0.00           O1-
ATOM   3828  H   GLU C  69       3.833  -6.655 -64.768  1.00  0.00           H  
ATOM   3829  HA  GLU C  69       4.572  -7.987 -67.170  1.00  0.00           H  
ATOM   3830 1HB  GLU C  69       1.881  -7.910 -65.778  1.00  0.00           H  
ATOM   3831 2HB  GLU C  69       2.227  -8.926 -67.151  1.00  0.00           H  
ATOM   3832 1HG  GLU C  69       3.949 -10.085 -65.868  1.00  0.00           H  
ATOM   3833 2HG  GLU C  69       3.585  -9.064 -64.483  1.00  0.00           H  
ATOM   3834  N   LEU C  70       2.360  -5.599 -67.637  1.00  0.00           N  
ATOM   3835  CA  LEU C  70       1.732  -4.852 -68.710  1.00  0.00           C  
ATOM   3836  C   LEU C  70       2.828  -4.163 -69.502  1.00  0.00           C  
ATOM   3837  O   LEU C  70       2.876  -4.242 -70.732  1.00  0.00           O  
ATOM   3838  CB  LEU C  70       0.727  -3.815 -68.150  1.00  0.00           C  
ATOM   3839  CG  LEU C  70      -0.090  -2.954 -69.172  1.00  0.00           C  
ATOM   3840  CD1 LEU C  70      -0.942  -3.856 -70.090  1.00  0.00           C  
ATOM   3841  CD2 LEU C  70      -1.002  -2.006 -68.390  1.00  0.00           C  
ATOM   3842  H   LEU C  70       2.219  -5.344 -66.650  1.00  0.00           H  
ATOM   3843  HA  LEU C  70       1.221  -5.555 -69.363  1.00  0.00           H  
ATOM   3844 1HB  LEU C  70       0.025  -4.311 -67.508  1.00  0.00           H  
ATOM   3845 2HB  LEU C  70       1.295  -3.120 -67.527  1.00  0.00           H  
ATOM   3846  HG  LEU C  70       0.586  -2.384 -69.790  1.00  0.00           H  
ATOM   3847 1HD1 LEU C  70      -1.502  -3.245 -70.786  1.00  0.00           H  
ATOM   3848 2HD1 LEU C  70      -0.303  -4.529 -70.661  1.00  0.00           H  
ATOM   3849 3HD1 LEU C  70      -1.634  -4.441 -69.487  1.00  0.00           H  
ATOM   3850 1HD2 LEU C  70      -1.574  -1.397 -69.081  1.00  0.00           H  
ATOM   3851 2HD2 LEU C  70      -1.682  -2.582 -67.771  1.00  0.00           H  
ATOM   3852 3HD2 LEU C  70      -0.400  -1.363 -67.753  1.00  0.00           H  
ATOM   3853  N   ALA C  71       3.749  -3.509 -68.785  1.00  0.00           N  
ATOM   3854  CA  ALA C  71       4.830  -2.800 -69.448  1.00  0.00           C  
ATOM   3855  C   ALA C  71       5.696  -3.752 -70.270  1.00  0.00           C  
ATOM   3856  O   ALA C  71       6.105  -3.440 -71.399  1.00  0.00           O  
ATOM   3857  CB  ALA C  71       5.671  -2.109 -68.410  1.00  0.00           C  
ATOM   3858  H   ALA C  71       3.668  -3.502 -67.761  1.00  0.00           H  
ATOM   3859  HA  ALA C  71       4.396  -2.063 -70.115  1.00  0.00           H  
ATOM   3860 1HB  ALA C  71       6.453  -1.566 -68.896  1.00  0.00           H  
ATOM   3861 2HB  ALA C  71       5.049  -1.430 -67.848  1.00  0.00           H  
ATOM   3862 3HB  ALA C  71       6.096  -2.847 -67.741  1.00  0.00           H  
ATOM   3863  N   TYR C  72       5.937  -4.938 -69.721  1.00  0.00           N  
ATOM   3864  CA  TYR C  72       6.743  -5.977 -70.327  1.00  0.00           C  
ATOM   3865  C   TYR C  72       6.157  -6.408 -71.659  1.00  0.00           C  
ATOM   3866  O   TYR C  72       6.835  -6.389 -72.686  1.00  0.00           O  
ATOM   3867  CB  TYR C  72       6.829  -7.161 -69.356  1.00  0.00           C  
ATOM   3868  CG  TYR C  72       7.565  -8.347 -69.837  1.00  0.00           C  
ATOM   3869  CD1 TYR C  72       8.944  -8.422 -69.734  1.00  0.00           C  
ATOM   3870  CD2 TYR C  72       6.847  -9.377 -70.397  1.00  0.00           C  
ATOM   3871  CE1 TYR C  72       9.590  -9.533 -70.210  1.00  0.00           C  
ATOM   3872  CE2 TYR C  72       7.483 -10.474 -70.865  1.00  0.00           C  
ATOM   3873  CZ  TYR C  72       8.840 -10.565 -70.785  1.00  0.00           C  
ATOM   3874  OH  TYR C  72       9.438 -11.679 -71.292  1.00  0.00           O  
ATOM   3875  H   TYR C  72       5.577  -5.117 -68.785  1.00  0.00           H  
ATOM   3876  HA  TYR C  72       7.740  -5.581 -70.511  1.00  0.00           H  
ATOM   3877 1HB  TYR C  72       7.281  -6.847 -68.434  1.00  0.00           H  
ATOM   3878 2HB  TYR C  72       5.829  -7.480 -69.114  1.00  0.00           H  
ATOM   3879  HD1 TYR C  72       9.505  -7.605 -69.288  1.00  0.00           H  
ATOM   3880  HD2 TYR C  72       5.761  -9.310 -70.469  1.00  0.00           H  
ATOM   3881  HE1 TYR C  72      10.669  -9.596 -70.142  1.00  0.00           H  
ATOM   3882  HE2 TYR C  72       6.908 -11.283 -71.315  1.00  0.00           H  
ATOM   3883  HH  TYR C  72       8.763 -12.243 -71.687  1.00  0.00           H  
ATOM   3884  N   LYS C  73       4.872  -6.777 -71.667  1.00  0.00           N  
ATOM   3885  CA  LYS C  73       4.226  -7.225 -72.894  1.00  0.00           C  
ATOM   3886  C   LYS C  73       4.249  -6.145 -73.973  1.00  0.00           C  
ATOM   3887  O   LYS C  73       4.401  -6.440 -75.159  1.00  0.00           O  
ATOM   3888  CB  LYS C  73       2.785  -7.651 -72.610  1.00  0.00           C  
ATOM   3889  CG  LYS C  73       2.166  -8.534 -73.685  1.00  0.00           C  
ATOM   3890  CD  LYS C  73       1.589  -7.701 -74.820  1.00  0.00           C  
ATOM   3891  CE  LYS C  73       0.930  -8.578 -75.873  1.00  0.00           C  
ATOM   3892  NZ  LYS C  73      -0.224  -9.339 -75.320  1.00  0.00           N1+
ATOM   3893  H   LYS C  73       4.335  -6.764 -70.791  1.00  0.00           H  
ATOM   3894  HA  LYS C  73       4.792  -8.074 -73.275  1.00  0.00           H  
ATOM   3895 1HB  LYS C  73       2.746  -8.197 -71.666  1.00  0.00           H  
ATOM   3896 2HB  LYS C  73       2.158  -6.766 -72.502  1.00  0.00           H  
ATOM   3897 1HG  LYS C  73       2.927  -9.205 -74.088  1.00  0.00           H  
ATOM   3898 2HG  LYS C  73       1.371  -9.137 -73.248  1.00  0.00           H  
ATOM   3899 1HD  LYS C  73       0.849  -7.006 -74.422  1.00  0.00           H  
ATOM   3900 2HD  LYS C  73       2.387  -7.124 -75.289  1.00  0.00           H  
ATOM   3901 1HE  LYS C  73       0.579  -7.957 -76.696  1.00  0.00           H  
ATOM   3902 2HE  LYS C  73       1.660  -9.285 -76.267  1.00  0.00           H  
ATOM   3903 1HZ  LYS C  73      -0.631  -9.908 -76.048  1.00  0.00           H  
ATOM   3904 2HZ  LYS C  73       0.095  -9.934 -74.567  1.00  0.00           H  
ATOM   3905 3HZ  LYS C  73      -0.916  -8.694 -74.969  1.00  0.00           H  
ATOM   3906  N   LEU C  74       4.135  -4.886 -73.550  1.00  0.00           N  
ATOM   3907  CA  LEU C  74       4.118  -3.736 -74.443  1.00  0.00           C  
ATOM   3908  C   LEU C  74       5.522  -3.336 -74.928  1.00  0.00           C  
ATOM   3909  O   LEU C  74       5.660  -2.387 -75.702  1.00  0.00           O  
ATOM   3910  CB  LEU C  74       3.503  -2.542 -73.691  1.00  0.00           C  
ATOM   3911  CG  LEU C  74       1.998  -2.641 -73.280  1.00  0.00           C  
ATOM   3912  CD1 LEU C  74       1.700  -1.499 -72.339  1.00  0.00           C  
ATOM   3913  CD2 LEU C  74       1.091  -2.544 -74.502  1.00  0.00           C  
ATOM   3914  H   LEU C  74       3.970  -4.725 -72.548  1.00  0.00           H  
ATOM   3915  HA  LEU C  74       3.520  -3.989 -75.312  1.00  0.00           H  
ATOM   3916 1HB  LEU C  74       4.076  -2.397 -72.778  1.00  0.00           H  
ATOM   3917 2HB  LEU C  74       3.619  -1.652 -74.308  1.00  0.00           H  
ATOM   3918  HG  LEU C  74       1.810  -3.581 -72.773  1.00  0.00           H  
ATOM   3919 1HD1 LEU C  74       0.674  -1.538 -72.024  1.00  0.00           H  
ATOM   3920 2HD1 LEU C  74       2.341  -1.585 -71.468  1.00  0.00           H  
ATOM   3921 3HD1 LEU C  74       1.893  -0.570 -72.845  1.00  0.00           H  
ATOM   3922 1HD2 LEU C  74       0.052  -2.604 -74.187  1.00  0.00           H  
ATOM   3923 2HD2 LEU C  74       1.263  -1.597 -75.012  1.00  0.00           H  
ATOM   3924 3HD2 LEU C  74       1.301  -3.366 -75.183  1.00  0.00           H  
ATOM   3925  N   GLY C  75       6.568  -4.030 -74.458  1.00  0.00           N  
ATOM   3926  CA  GLY C  75       7.952  -3.747 -74.829  1.00  0.00           C  
ATOM   3927  C   GLY C  75       8.584  -2.630 -74.004  1.00  0.00           C  
ATOM   3928  O   GLY C  75       9.728  -2.219 -74.247  1.00  0.00           O  
ATOM   3929  H   GLY C  75       6.412  -4.821 -73.826  1.00  0.00           H  
ATOM   3930 1HA  GLY C  75       8.536  -4.660 -74.705  1.00  0.00           H  
ATOM   3931 2HA  GLY C  75       7.994  -3.490 -75.887  1.00  0.00           H  
ATOM   3932  N   GLU C  76       7.847  -2.119 -73.026  1.00  0.00           N  
ATOM   3933  CA  GLU C  76       8.338  -1.032 -72.203  1.00  0.00           C  
ATOM   3934  C   GLU C  76       9.103  -1.653 -71.063  1.00  0.00           C  
ATOM   3935  O   GLU C  76       8.654  -1.694 -69.914  1.00  0.00           O  
ATOM   3936  CB  GLU C  76       7.195  -0.159 -71.679  1.00  0.00           C  
ATOM   3937  CG  GLU C  76       6.437   0.600 -72.759  1.00  0.00           C  
ATOM   3938  CD  GLU C  76       7.172   1.820 -73.241  1.00  0.00           C  
ATOM   3939  OE1 GLU C  76       7.806   2.464 -72.440  1.00  0.00           O  
ATOM   3940  OE2 GLU C  76       7.099   2.109 -74.413  1.00  0.00           O1-
ATOM   3941  H   GLU C  76       6.939  -2.528 -72.816  1.00  0.00           H  
ATOM   3942  HA  GLU C  76       9.027  -0.430 -72.791  1.00  0.00           H  
ATOM   3943 1HB  GLU C  76       6.478  -0.781 -71.142  1.00  0.00           H  
ATOM   3944 2HB  GLU C  76       7.590   0.570 -70.972  1.00  0.00           H  
ATOM   3945 1HG  GLU C  76       6.268  -0.065 -73.605  1.00  0.00           H  
ATOM   3946 2HG  GLU C  76       5.467   0.898 -72.366  1.00  0.00           H  
ATOM   3947  N   TYR C  77      10.288  -2.132 -71.398  1.00  0.00           N  
ATOM   3948  CA  TYR C  77      11.113  -2.830 -70.443  1.00  0.00           C  
ATOM   3949  C   TYR C  77      11.597  -1.872 -69.373  1.00  0.00           C  
ATOM   3950  O   TYR C  77      11.759  -2.238 -68.220  1.00  0.00           O  
ATOM   3951  CB  TYR C  77      12.297  -3.503 -71.142  1.00  0.00           C  
ATOM   3952  CG  TYR C  77      11.891  -4.543 -72.163  1.00  0.00           C  
ATOM   3953  CD1 TYR C  77      11.974  -4.254 -73.517  1.00  0.00           C  
ATOM   3954  CD2 TYR C  77      11.438  -5.786 -71.745  1.00  0.00           C  
ATOM   3955  CE1 TYR C  77      11.604  -5.204 -74.450  1.00  0.00           C  
ATOM   3956  CE2 TYR C  77      11.068  -6.734 -72.678  1.00  0.00           C  
ATOM   3957  CZ  TYR C  77      11.150  -6.448 -74.025  1.00  0.00           C  
ATOM   3958  OH  TYR C  77      10.782  -7.393 -74.954  1.00  0.00           O  
ATOM   3959  H   TYR C  77      10.543  -2.050 -72.389  1.00  0.00           H  
ATOM   3960  HA  TYR C  77      10.499  -3.565 -69.951  1.00  0.00           H  
ATOM   3961 1HB  TYR C  77      12.899  -2.747 -71.647  1.00  0.00           H  
ATOM   3962 2HB  TYR C  77      12.932  -3.985 -70.399  1.00  0.00           H  
ATOM   3963  HD1 TYR C  77      12.331  -3.277 -73.846  1.00  0.00           H  
ATOM   3964  HD2 TYR C  77      11.372  -6.012 -70.681  1.00  0.00           H  
ATOM   3965  HE1 TYR C  77      11.669  -4.977 -75.514  1.00  0.00           H  
ATOM   3966  HE2 TYR C  77      10.711  -7.711 -72.350  1.00  0.00           H  
ATOM   3967  HH  TYR C  77      10.494  -8.189 -74.502  1.00  0.00           H  
ATOM   3968  N   ARG C  78      11.752  -0.591 -69.704  1.00  0.00           N  
ATOM   3969  CA  ARG C  78      12.193   0.366 -68.694  1.00  0.00           C  
ATOM   3970  C   ARG C  78      11.283   0.275 -67.452  1.00  0.00           C  
ATOM   3971  O   ARG C  78      11.765   0.199 -66.310  1.00  0.00           O  
ATOM   3972  CB  ARG C  78      12.135   1.762 -69.281  1.00  0.00           C  
ATOM   3973  CG  ARG C  78      12.683   2.890 -68.430  1.00  0.00           C  
ATOM   3974  CD  ARG C  78      12.491   4.178 -69.149  1.00  0.00           C  
ATOM   3975  NE  ARG C  78      11.074   4.585 -69.190  1.00  0.00           N  
ATOM   3976  CZ  ARG C  78      10.449   5.294 -68.214  1.00  0.00           C  
ATOM   3977  NH1 ARG C  78      11.101   5.712 -67.142  1.00  0.00           N1+
ATOM   3978  NH2 ARG C  78       9.186   5.614 -68.302  1.00  0.00           N  
ATOM   3979  H   ARG C  78      11.612  -0.291 -70.660  1.00  0.00           H  
ATOM   3980  HA  ARG C  78      13.217   0.135 -68.407  1.00  0.00           H  
ATOM   3981 1HB  ARG C  78      12.672   1.776 -70.225  1.00  0.00           H  
ATOM   3982 2HB  ARG C  78      11.091   2.005 -69.507  1.00  0.00           H  
ATOM   3983 1HG  ARG C  78      12.145   2.932 -67.480  1.00  0.00           H  
ATOM   3984 2HG  ARG C  78      13.742   2.727 -68.247  1.00  0.00           H  
ATOM   3985 1HD  ARG C  78      13.070   4.971 -68.673  1.00  0.00           H  
ATOM   3986 2HD  ARG C  78      12.838   4.064 -70.177  1.00  0.00           H  
ATOM   3987  HE  ARG C  78      10.500   4.264 -69.993  1.00  0.00           H  
ATOM   3988 1HH1 ARG C  78      12.077   5.511 -67.012  1.00  0.00           H  
ATOM   3989 2HH1 ARG C  78      10.579   6.267 -66.441  1.00  0.00           H  
ATOM   3990 1HH2 ARG C  78       8.628   5.340 -69.104  1.00  0.00           H  
ATOM   3991 2HH2 ARG C  78       8.788   6.184 -67.543  1.00  0.00           H  
ATOM   3992  N   ILE C  79       9.970   0.258 -67.691  1.00  0.00           N  
ATOM   3993  CA  ILE C  79       8.997   0.131 -66.625  1.00  0.00           C  
ATOM   3994  C   ILE C  79       8.934  -1.294 -66.133  1.00  0.00           C  
ATOM   3995  O   ILE C  79       8.890  -1.515 -64.926  1.00  0.00           O  
ATOM   3996  CB  ILE C  79       7.602   0.675 -66.980  1.00  0.00           C  
ATOM   3997  CG1 ILE C  79       7.747   2.215 -67.135  1.00  0.00           C  
ATOM   3998  CG2 ILE C  79       6.510   0.215 -65.930  1.00  0.00           C  
ATOM   3999  CD1 ILE C  79       6.553   2.924 -67.637  1.00  0.00           C  
ATOM   4000  H   ILE C  79       9.649   0.309 -68.651  1.00  0.00           H  
ATOM   4001  HA  ILE C  79       9.344   0.740 -65.795  1.00  0.00           H  
ATOM   4002  HB  ILE C  79       7.325   0.303 -67.952  1.00  0.00           H  
ATOM   4003 1HG1 ILE C  79       8.031   2.646 -66.197  1.00  0.00           H  
ATOM   4004 2HG1 ILE C  79       8.554   2.398 -67.849  1.00  0.00           H  
ATOM   4005 1HG2 ILE C  79       5.533   0.604 -66.201  1.00  0.00           H  
ATOM   4006 2HG2 ILE C  79       6.450  -0.871 -65.890  1.00  0.00           H  
ATOM   4007 3HG2 ILE C  79       6.771   0.561 -64.972  1.00  0.00           H  
ATOM   4008 1HD1 ILE C  79       6.778   3.980 -67.732  1.00  0.00           H  
ATOM   4009 2HD1 ILE C  79       6.262   2.536 -68.597  1.00  0.00           H  
ATOM   4010 3HD1 ILE C  79       5.751   2.801 -66.929  1.00  0.00           H  
ATOM   4011  N   ALA C  80       8.933  -2.286 -67.022  1.00  0.00           N  
ATOM   4012  CA  ALA C  80       8.829  -3.651 -66.528  1.00  0.00           C  
ATOM   4013  C   ALA C  80       9.906  -3.949 -65.509  1.00  0.00           C  
ATOM   4014  O   ALA C  80       9.628  -4.555 -64.474  1.00  0.00           O  
ATOM   4015  CB  ALA C  80       8.958  -4.644 -67.656  1.00  0.00           C  
ATOM   4016  H   ALA C  80       8.963  -2.097 -68.028  1.00  0.00           H  
ATOM   4017  HA  ALA C  80       7.867  -3.767 -66.068  1.00  0.00           H  
ATOM   4018 1HB  ALA C  80       8.846  -5.642 -67.262  1.00  0.00           H  
ATOM   4019 2HB  ALA C  80       8.193  -4.441 -68.378  1.00  0.00           H  
ATOM   4020 3HB  ALA C  80       9.924  -4.543 -68.102  1.00  0.00           H  
ATOM   4021  N   ILE C  81      11.123  -3.466 -65.754  1.00  0.00           N  
ATOM   4022  CA  ILE C  81      12.219  -3.681 -64.846  1.00  0.00           C  
ATOM   4023  C   ILE C  81      11.973  -2.975 -63.524  1.00  0.00           C  
ATOM   4024  O   ILE C  81      12.086  -3.606 -62.475  1.00  0.00           O  
ATOM   4025  CB  ILE C  81      13.548  -3.228 -65.500  1.00  0.00           C  
ATOM   4026  CG1 ILE C  81      13.865  -4.223 -66.671  1.00  0.00           C  
ATOM   4027  CG2 ILE C  81      14.694  -3.130 -64.458  1.00  0.00           C  
ATOM   4028  CD1 ILE C  81      14.949  -3.790 -67.629  1.00  0.00           C  
ATOM   4029  H   ILE C  81      11.286  -2.967 -66.630  1.00  0.00           H  
ATOM   4030  HA  ILE C  81      12.290  -4.743 -64.646  1.00  0.00           H  
ATOM   4031  HB  ILE C  81      13.394  -2.246 -65.951  1.00  0.00           H  
ATOM   4032 1HG1 ILE C  81      14.165  -5.173 -66.249  1.00  0.00           H  
ATOM   4033 2HG1 ILE C  81      12.956  -4.372 -67.243  1.00  0.00           H  
ATOM   4034 1HG2 ILE C  81      15.600  -2.796 -64.948  1.00  0.00           H  
ATOM   4035 2HG2 ILE C  81      14.438  -2.412 -63.684  1.00  0.00           H  
ATOM   4036 3HG2 ILE C  81      14.866  -4.083 -64.009  1.00  0.00           H  
ATOM   4037 1HD1 ILE C  81      15.083  -4.549 -68.399  1.00  0.00           H  
ATOM   4038 2HD1 ILE C  81      14.657  -2.852 -68.092  1.00  0.00           H  
ATOM   4039 3HD1 ILE C  81      15.881  -3.657 -67.106  1.00  0.00           H  
ATOM   4040  N   ARG C  82      11.627  -1.685 -63.541  1.00  0.00           N  
ATOM   4041  CA  ARG C  82      11.390  -1.017 -62.264  1.00  0.00           C  
ATOM   4042  C   ARG C  82      10.230  -1.622 -61.478  1.00  0.00           C  
ATOM   4043  O   ARG C  82      10.325  -1.789 -60.261  1.00  0.00           O  
ATOM   4044  CB  ARG C  82      11.112   0.461 -62.492  1.00  0.00           C  
ATOM   4045  CG  ARG C  82      12.312   1.275 -62.951  1.00  0.00           C  
ATOM   4046  CD  ARG C  82      11.949   2.692 -63.211  1.00  0.00           C  
ATOM   4047  NE  ARG C  82      11.556   3.383 -61.993  1.00  0.00           N  
ATOM   4048  CZ  ARG C  82      10.927   4.573 -61.959  1.00  0.00           C  
ATOM   4049  NH1 ARG C  82      10.627   5.192 -63.079  1.00  0.00           N1+
ATOM   4050  NH2 ARG C  82      10.612   5.121 -60.798  1.00  0.00           N  
ATOM   4051  H   ARG C  82      11.557  -1.183 -64.432  1.00  0.00           H  
ATOM   4052  HA  ARG C  82      12.292  -1.121 -61.668  1.00  0.00           H  
ATOM   4053 1HB  ARG C  82      10.333   0.573 -63.244  1.00  0.00           H  
ATOM   4054 2HB  ARG C  82      10.744   0.909 -61.569  1.00  0.00           H  
ATOM   4055 1HG  ARG C  82      13.082   1.254 -62.179  1.00  0.00           H  
ATOM   4056 2HG  ARG C  82      12.710   0.848 -63.872  1.00  0.00           H  
ATOM   4057 1HD  ARG C  82      12.805   3.214 -63.638  1.00  0.00           H  
ATOM   4058 2HD  ARG C  82      11.114   2.730 -63.909  1.00  0.00           H  
ATOM   4059  HE  ARG C  82      11.770   2.938 -61.111  1.00  0.00           H  
ATOM   4060 1HH1 ARG C  82      10.868   4.773 -63.966  1.00  0.00           H  
ATOM   4061 2HH1 ARG C  82      10.156   6.084 -63.054  1.00  0.00           H  
ATOM   4062 1HH2 ARG C  82      10.842   4.646 -59.936  1.00  0.00           H  
ATOM   4063 2HH2 ARG C  82      10.141   6.013 -60.771  1.00  0.00           H  
ATOM   4064  N   ALA C  83       9.136  -1.938 -62.161  1.00  0.00           N  
ATOM   4065  CA  ALA C  83       7.961  -2.499 -61.514  1.00  0.00           C  
ATOM   4066  C   ALA C  83       8.267  -3.873 -60.910  1.00  0.00           C  
ATOM   4067  O   ALA C  83       7.849  -4.171 -59.784  1.00  0.00           O  
ATOM   4068  CB  ALA C  83       6.849  -2.573 -62.522  1.00  0.00           C  
ATOM   4069  H   ALA C  83       9.124  -1.780 -63.168  1.00  0.00           H  
ATOM   4070  HA  ALA C  83       7.666  -1.837 -60.704  1.00  0.00           H  
ATOM   4071 1HB  ALA C  83       5.967  -2.956 -62.067  1.00  0.00           H  
ATOM   4072 2HB  ALA C  83       6.634  -1.599 -62.939  1.00  0.00           H  
ATOM   4073 3HB  ALA C  83       7.189  -3.222 -63.302  1.00  0.00           H  
ATOM   4074  N   TYR C  84       9.044  -4.699 -61.627  1.00  0.00           N  
ATOM   4075  CA  TYR C  84       9.435  -6.000 -61.119  1.00  0.00           C  
ATOM   4076  C   TYR C  84      10.353  -5.821 -59.919  1.00  0.00           C  
ATOM   4077  O   TYR C  84      10.202  -6.537 -58.930  1.00  0.00           O  
ATOM   4078  CB  TYR C  84      10.133  -6.832 -62.199  1.00  0.00           C  
ATOM   4079  CG  TYR C  84       9.239  -7.360 -63.350  1.00  0.00           C  
ATOM   4080  CD1 TYR C  84       9.806  -7.556 -64.604  1.00  0.00           C  
ATOM   4081  CD2 TYR C  84       7.891  -7.643 -63.169  1.00  0.00           C  
ATOM   4082  CE1 TYR C  84       9.042  -8.027 -65.643  1.00  0.00           C  
ATOM   4083  CE2 TYR C  84       7.137  -8.120 -64.212  1.00  0.00           C  
ATOM   4084  CZ  TYR C  84       7.699  -8.313 -65.434  1.00  0.00           C  
ATOM   4085  OH  TYR C  84       6.929  -8.809 -66.451  1.00  0.00           O  
ATOM   4086  H   TYR C  84       9.328  -4.446 -62.577  1.00  0.00           H  
ATOM   4087  HA  TYR C  84       8.553  -6.519 -60.758  1.00  0.00           H  
ATOM   4088 1HB  TYR C  84      10.902  -6.211 -62.649  1.00  0.00           H  
ATOM   4089 2HB  TYR C  84      10.634  -7.685 -61.738  1.00  0.00           H  
ATOM   4090  HD1 TYR C  84      10.852  -7.331 -64.757  1.00  0.00           H  
ATOM   4091  HD2 TYR C  84       7.415  -7.501 -62.220  1.00  0.00           H  
ATOM   4092  HE1 TYR C  84       9.497  -8.178 -66.623  1.00  0.00           H  
ATOM   4093  HE2 TYR C  84       6.079  -8.343 -64.059  1.00  0.00           H  
ATOM   4094  HH  TYR C  84       6.068  -9.067 -66.104  1.00  0.00           H  
ATOM   4095  N   ARG C  85      11.283  -4.850 -59.975  1.00  0.00           N  
ATOM   4096  CA  ARG C  85      12.161  -4.614 -58.839  1.00  0.00           C  
ATOM   4097  C   ARG C  85      11.354  -4.241 -57.600  1.00  0.00           C  
ATOM   4098  O   ARG C  85      11.655  -4.728 -56.509  1.00  0.00           O  
ATOM   4099  CB  ARG C  85      13.159  -3.500 -59.113  1.00  0.00           C  
ATOM   4100  CG  ARG C  85      14.303  -3.804 -60.078  1.00  0.00           C  
ATOM   4101  CD  ARG C  85      15.077  -2.560 -60.319  1.00  0.00           C  
ATOM   4102  NE  ARG C  85      16.221  -2.744 -61.187  1.00  0.00           N  
ATOM   4103  CZ  ARG C  85      16.953  -1.724 -61.705  1.00  0.00           C  
ATOM   4104  NH1 ARG C  85      16.634  -0.474 -61.432  1.00  0.00           N1+
ATOM   4105  NH2 ARG C  85      17.994  -1.973 -62.481  1.00  0.00           N  
ATOM   4106  H   ARG C  85      11.404  -4.305 -60.834  1.00  0.00           H  
ATOM   4107  HA  ARG C  85      12.715  -5.529 -58.635  1.00  0.00           H  
ATOM   4108 1HB  ARG C  85      12.624  -2.645 -59.514  1.00  0.00           H  
ATOM   4109 2HB  ARG C  85      13.604  -3.184 -58.171  1.00  0.00           H  
ATOM   4110 1HG  ARG C  85      14.966  -4.542 -59.634  1.00  0.00           H  
ATOM   4111 2HG  ARG C  85      13.927  -4.180 -61.020  1.00  0.00           H  
ATOM   4112 1HD  ARG C  85      14.414  -1.836 -60.782  1.00  0.00           H  
ATOM   4113 2HD  ARG C  85      15.431  -2.172 -59.364  1.00  0.00           H  
ATOM   4114  HE  ARG C  85      16.498  -3.689 -61.408  1.00  0.00           H  
ATOM   4115 1HH1 ARG C  85      15.845  -0.267 -60.840  1.00  0.00           H  
ATOM   4116 2HH1 ARG C  85      17.183   0.284 -61.818  1.00  0.00           H  
ATOM   4117 1HH2 ARG C  85      18.258  -2.926 -62.702  1.00  0.00           H  
ATOM   4118 2HH2 ARG C  85      18.535  -1.212 -62.864  1.00  0.00           H  
ATOM   4119  N   ILE C  86      10.318  -3.404 -57.759  1.00  0.00           N  
ATOM   4120  CA  ILE C  86       9.493  -3.018 -56.620  1.00  0.00           C  
ATOM   4121  C   ILE C  86       8.800  -4.244 -56.054  1.00  0.00           C  
ATOM   4122  O   ILE C  86       8.760  -4.421 -54.825  1.00  0.00           O  
ATOM   4123  CB  ILE C  86       8.460  -1.928 -56.971  1.00  0.00           C  
ATOM   4124  CG1 ILE C  86       9.210  -0.603 -57.292  1.00  0.00           C  
ATOM   4125  CG2 ILE C  86       7.474  -1.743 -55.764  1.00  0.00           C  
ATOM   4126  CD1 ILE C  86       8.366   0.482 -57.953  1.00  0.00           C  
ATOM   4127  H   ILE C  86      10.153  -2.992 -58.685  1.00  0.00           H  
ATOM   4128  HA  ILE C  86      10.145  -2.615 -55.848  1.00  0.00           H  
ATOM   4129  HB  ILE C  86       7.914  -2.217 -57.867  1.00  0.00           H  
ATOM   4130 1HG1 ILE C  86       9.618  -0.197 -56.368  1.00  0.00           H  
ATOM   4131 2HG1 ILE C  86      10.036  -0.833 -57.958  1.00  0.00           H  
ATOM   4132 1HG2 ILE C  86       6.757  -0.980 -55.986  1.00  0.00           H  
ATOM   4133 2HG2 ILE C  86       6.939  -2.665 -55.556  1.00  0.00           H  
ATOM   4134 3HG2 ILE C  86       8.036  -1.445 -54.874  1.00  0.00           H  
ATOM   4135 1HD1 ILE C  86       8.994   1.348 -58.147  1.00  0.00           H  
ATOM   4136 2HD1 ILE C  86       7.977   0.103 -58.893  1.00  0.00           H  
ATOM   4137 3HD1 ILE C  86       7.550   0.776 -57.310  1.00  0.00           H  
ATOM   4138  N   ALA C  87       8.231  -5.083 -56.931  1.00  0.00           N  
ATOM   4139  CA  ALA C  87       7.554  -6.277 -56.462  1.00  0.00           C  
ATOM   4140  C   ALA C  87       8.484  -7.147 -55.656  1.00  0.00           C  
ATOM   4141  O   ALA C  87       8.097  -7.640 -54.596  1.00  0.00           O  
ATOM   4142  CB  ALA C  87       7.050  -7.097 -57.635  1.00  0.00           C  
ATOM   4143  H   ALA C  87       8.252  -4.864 -57.933  1.00  0.00           H  
ATOM   4144  HA  ALA C  87       6.734  -5.972 -55.836  1.00  0.00           H  
ATOM   4145 1HB  ALA C  87       6.530  -7.978 -57.262  1.00  0.00           H  
ATOM   4146 2HB  ALA C  87       6.393  -6.511 -58.220  1.00  0.00           H  
ATOM   4147 3HB  ALA C  87       7.892  -7.405 -58.250  1.00  0.00           H  
ATOM   4148  N   LEU C  88       9.717  -7.282 -56.144  1.00  0.00           N  
ATOM   4149  CA  LEU C  88      10.746  -8.073 -55.516  1.00  0.00           C  
ATOM   4150  C   LEU C  88      11.219  -7.484 -54.186  1.00  0.00           C  
ATOM   4151  O   LEU C  88      11.549  -8.220 -53.262  1.00  0.00           O  
ATOM   4152  CB  LEU C  88      11.860  -8.301 -56.534  1.00  0.00           C  
ATOM   4153  CG  LEU C  88      11.439  -9.245 -57.751  1.00  0.00           C  
ATOM   4154  CD1 LEU C  88      12.493  -9.189 -58.817  1.00  0.00           C  
ATOM   4155  CD2 LEU C  88      11.275 -10.693 -57.256  1.00  0.00           C  
ATOM   4156  H   LEU C  88       9.928  -6.851 -57.047  1.00  0.00           H  
ATOM   4157  HA  LEU C  88      10.324  -9.023 -55.299  1.00  0.00           H  
ATOM   4158 1HB  LEU C  88      12.154  -7.339 -56.940  1.00  0.00           H  
ATOM   4159 2HB  LEU C  88      12.717  -8.749 -56.033  1.00  0.00           H  
ATOM   4160  HG  LEU C  88      10.505  -8.905 -58.186  1.00  0.00           H  
ATOM   4161 1HD1 LEU C  88      12.208  -9.835 -59.651  1.00  0.00           H  
ATOM   4162 2HD1 LEU C  88      12.591  -8.164 -59.169  1.00  0.00           H  
ATOM   4163 3HD1 LEU C  88      13.424  -9.520 -58.410  1.00  0.00           H  
ATOM   4164 1HD2 LEU C  88      11.027 -11.341 -58.083  1.00  0.00           H  
ATOM   4165 2HD2 LEU C  88      12.193 -11.009 -56.827  1.00  0.00           H  
ATOM   4166 3HD2 LEU C  88      10.499 -10.768 -56.513  1.00  0.00           H  
ATOM   4167  N   LYS C  89      11.254  -6.159 -54.058  1.00  0.00           N  
ATOM   4168  CA  LYS C  89      11.629  -5.582 -52.769  1.00  0.00           C  
ATOM   4169  C   LYS C  89      10.617  -5.994 -51.695  1.00  0.00           C  
ATOM   4170  O   LYS C  89      10.997  -6.353 -50.579  1.00  0.00           O  
ATOM   4171  CB  LYS C  89      11.720  -4.059 -52.863  1.00  0.00           C  
ATOM   4172  CG  LYS C  89      12.903  -3.546 -53.673  1.00  0.00           C  
ATOM   4173  CD  LYS C  89      12.913  -2.026 -53.738  1.00  0.00           C  
ATOM   4174  CE  LYS C  89      14.088  -1.515 -54.558  1.00  0.00           C  
ATOM   4175  NZ  LYS C  89      14.087  -0.030 -54.662  1.00  0.00           N1+
ATOM   4176  H   LYS C  89      11.057  -5.567 -54.870  1.00  0.00           H  
ATOM   4177  HA  LYS C  89      12.602  -5.975 -52.482  1.00  0.00           H  
ATOM   4178 1HB  LYS C  89      10.808  -3.667 -53.317  1.00  0.00           H  
ATOM   4179 2HB  LYS C  89      11.793  -3.636 -51.860  1.00  0.00           H  
ATOM   4180 1HG  LYS C  89      13.832  -3.888 -53.216  1.00  0.00           H  
ATOM   4181 2HG  LYS C  89      12.849  -3.945 -54.686  1.00  0.00           H  
ATOM   4182 1HD  LYS C  89      11.983  -1.676 -54.190  1.00  0.00           H  
ATOM   4183 2HD  LYS C  89      12.981  -1.620 -52.729  1.00  0.00           H  
ATOM   4184 1HE  LYS C  89      15.020  -1.834 -54.095  1.00  0.00           H  
ATOM   4185 2HE  LYS C  89      14.042  -1.936 -55.562  1.00  0.00           H  
ATOM   4186 1HZ  LYS C  89      14.881   0.269 -55.212  1.00  0.00           H  
ATOM   4187 2HZ  LYS C  89      13.234   0.277 -55.108  1.00  0.00           H  
ATOM   4188 3HZ  LYS C  89      14.149   0.373 -53.738  1.00  0.00           H  
ATOM   4189  N   HIS C  90       9.319  -5.977 -52.049  1.00  0.00           N  
ATOM   4190  CA  HIS C  90       8.275  -6.388 -51.106  1.00  0.00           C  
ATOM   4191  C   HIS C  90       8.143  -7.931 -51.004  1.00  0.00           C  
ATOM   4192  O   HIS C  90       7.797  -8.463 -49.941  1.00  0.00           O  
ATOM   4193  CB  HIS C  90       6.929  -5.781 -51.516  1.00  0.00           C  
ATOM   4194  CG  HIS C  90       6.783  -4.338 -51.145  1.00  0.00           C  
ATOM   4195  CD2 HIS C  90       6.776  -3.218 -51.906  1.00  0.00           C  
ATOM   4196  ND1 HIS C  90       6.617  -3.918 -49.842  1.00  0.00           N  
ATOM   4197  CE1 HIS C  90       6.516  -2.600 -49.817  1.00  0.00           C  
ATOM   4198  NE2 HIS C  90       6.608  -2.151 -51.056  1.00  0.00           N  
ATOM   4199  H   HIS C  90       9.074  -5.606 -52.979  1.00  0.00           H  
ATOM   4200  HA  HIS C  90       8.538  -6.035 -50.118  1.00  0.00           H  
ATOM   4201 1HB  HIS C  90       6.803  -5.870 -52.596  1.00  0.00           H  
ATOM   4202 2HB  HIS C  90       6.119  -6.338 -51.045  1.00  0.00           H  
ATOM   4203  HD1 HIS C  90       6.651  -4.495 -49.026  1.00  0.00           H  
ATOM   4204  HD2 HIS C  90       6.872  -3.050 -52.979  1.00  0.00           H  
ATOM   4205  HE1 HIS C  90       6.380  -2.071 -48.874  1.00  0.00           H  
ATOM   4206  N   ASP C  91       8.435  -8.645 -52.092  1.00  0.00           N  
ATOM   4207  CA  ASP C  91       8.398 -10.100 -52.146  1.00  0.00           C  
ATOM   4208  C   ASP C  91       9.514 -10.612 -53.069  1.00  0.00           C  
ATOM   4209  O   ASP C  91       9.294 -10.747 -54.277  1.00  0.00           O  
ATOM   4210  CB  ASP C  91       7.066 -10.624 -52.662  1.00  0.00           C  
ATOM   4211  CG  ASP C  91       7.003 -12.176 -52.658  1.00  0.00           C  
ATOM   4212  OD1 ASP C  91       8.060 -12.839 -52.580  1.00  0.00           O  
ATOM   4213  OD2 ASP C  91       5.897 -12.698 -52.719  1.00  0.00           O1-
ATOM   4214  H   ASP C  91       8.662  -8.146 -52.944  1.00  0.00           H  
ATOM   4215  HA  ASP C  91       8.513 -10.484 -51.141  1.00  0.00           H  
ATOM   4216 1HB  ASP C  91       6.257 -10.234 -52.032  1.00  0.00           H  
ATOM   4217 2HB  ASP C  91       6.907 -10.258 -53.676  1.00  0.00           H  
ATOM   4218  N   PRO C  92      10.691 -10.990 -52.528  1.00  0.00           N  
ATOM   4219  CA  PRO C  92      11.882 -11.366 -53.255  1.00  0.00           C  
ATOM   4220  C   PRO C  92      11.910 -12.810 -53.731  1.00  0.00           C  
ATOM   4221  O   PRO C  92      12.964 -13.281 -54.170  1.00  0.00           O  
ATOM   4222  CB  PRO C  92      12.979 -11.107 -52.218  1.00  0.00           C  
ATOM   4223  CG  PRO C  92      12.339 -11.448 -50.916  1.00  0.00           C  
ATOM   4224  CD  PRO C  92      10.917 -10.977 -51.062  1.00  0.00           C  
ATOM   4225  HA  PRO C  92      12.000 -10.685 -54.108  1.00  0.00           H  
ATOM   4226 1HB  PRO C  92      13.859 -11.730 -52.438  1.00  0.00           H  
ATOM   4227 2HB  PRO C  92      13.307 -10.058 -52.271  1.00  0.00           H  
ATOM   4228 1HG  PRO C  92      12.410 -12.530 -50.729  1.00  0.00           H  
ATOM   4229 2HG  PRO C  92      12.868 -10.948 -50.090  1.00  0.00           H  
ATOM   4230 1HD  PRO C  92      10.243 -11.675 -50.544  1.00  0.00           H  
ATOM   4231 2HD  PRO C  92      10.822  -9.964 -50.646  1.00  0.00           H  
ATOM   4232  N   ASN C  93      10.799 -13.541 -53.630  1.00  0.00           N  
ATOM   4233  CA  ASN C  93      10.862 -14.930 -54.053  1.00  0.00           C  
ATOM   4234  C   ASN C  93       9.782 -15.203 -55.074  1.00  0.00           C  
ATOM   4235  O   ASN C  93       9.108 -16.235 -55.051  1.00  0.00           O  
ATOM   4236  CB  ASN C  93      10.700 -15.853 -52.862  1.00  0.00           C  
ATOM   4237  CG  ASN C  93      11.810 -15.722 -51.853  1.00  0.00           C  
ATOM   4238  ND2 ASN C  93      11.478 -15.200 -50.702  1.00  0.00           N  
ATOM   4239  OD1 ASN C  93      12.962 -16.106 -52.089  1.00  0.00           O  
ATOM   4240  H   ASN C  93       9.897 -13.176 -53.260  1.00  0.00           H  
ATOM   4241  HA  ASN C  93      11.822 -15.119 -54.525  1.00  0.00           H  
ATOM   4242 1HB  ASN C  93       9.755 -15.615 -52.365  1.00  0.00           H  
ATOM   4243 2HB  ASN C  93      10.640 -16.880 -53.194  1.00  0.00           H  
ATOM   4244 1HD2 ASN C  93      12.164 -15.094 -49.984  1.00  0.00           H  
ATOM   4245 2HD2 ASN C  93      10.536 -14.910 -50.542  1.00  0.00           H  
ATOM   4246  N   ASN C  94       9.680 -14.301 -56.030  1.00  0.00           N  
ATOM   4247  CA  ASN C  94       8.738 -14.407 -57.116  1.00  0.00           C  
ATOM   4248  C   ASN C  94       9.487 -14.885 -58.347  1.00  0.00           C  
ATOM   4249  O   ASN C  94      10.135 -14.089 -59.028  1.00  0.00           O  
ATOM   4250  CB  ASN C  94       8.047 -13.064 -57.310  1.00  0.00           C  
ATOM   4251  CG  ASN C  94       6.972 -13.055 -58.346  1.00  0.00           C  
ATOM   4252  ND2 ASN C  94       5.986 -12.210 -58.157  1.00  0.00           N  
ATOM   4253  OD1 ASN C  94       7.012 -13.820 -59.314  1.00  0.00           O  
ATOM   4254  H   ASN C  94      10.264 -13.474 -55.977  1.00  0.00           H  
ATOM   4255  HA  ASN C  94       7.987 -15.158 -56.864  1.00  0.00           H  
ATOM   4256 1HB  ASN C  94       7.610 -12.755 -56.356  1.00  0.00           H  
ATOM   4257 2HB  ASN C  94       8.785 -12.319 -57.565  1.00  0.00           H  
ATOM   4258 1HD2 ASN C  94       5.218 -12.172 -58.805  1.00  0.00           H  
ATOM   4259 2HD2 ASN C  94       5.990 -11.611 -57.353  1.00  0.00           H  
ATOM   4260  N   ALA C  95       9.464 -16.201 -58.603  1.00  0.00           N  
ATOM   4261  CA  ALA C  95      10.261 -16.742 -59.700  1.00  0.00           C  
ATOM   4262  C   ALA C  95       9.850 -16.146 -61.030  1.00  0.00           C  
ATOM   4263  O   ALA C  95      10.700 -15.905 -61.889  1.00  0.00           O  
ATOM   4264  CB  ALA C  95      10.150 -18.254 -59.757  1.00  0.00           C  
ATOM   4265  H   ALA C  95       8.908 -16.818 -58.022  1.00  0.00           H  
ATOM   4266  HA  ALA C  95      11.296 -16.471 -59.524  1.00  0.00           H  
ATOM   4267 1HB  ALA C  95      10.784 -18.638 -60.562  1.00  0.00           H  
ATOM   4268 2HB  ALA C  95      10.470 -18.675 -58.818  1.00  0.00           H  
ATOM   4269 3HB  ALA C  95       9.118 -18.535 -59.944  1.00  0.00           H  
ATOM   4270  N   GLU C  96       8.550 -15.906 -61.210  1.00  0.00           N  
ATOM   4271  CA  GLU C  96       8.082 -15.351 -62.467  1.00  0.00           C  
ATOM   4272  C   GLU C  96       8.620 -13.940 -62.672  1.00  0.00           C  
ATOM   4273  O   GLU C  96       9.060 -13.609 -63.778  1.00  0.00           O  
ATOM   4274  CB  GLU C  96       6.552 -15.341 -62.508  1.00  0.00           C  
ATOM   4275  CG  GLU C  96       5.915 -16.723 -62.542  1.00  0.00           C  
ATOM   4276  CD  GLU C  96       5.838 -17.364 -61.185  1.00  0.00           C  
ATOM   4277  OE1 GLU C  96       6.247 -16.746 -60.232  1.00  0.00           O  
ATOM   4278  OE2 GLU C  96       5.369 -18.475 -61.101  1.00  0.00           O1-
ATOM   4279  H   GLU C  96       7.892 -16.124 -60.471  1.00  0.00           H  
ATOM   4280  HA  GLU C  96       8.462 -15.973 -63.277  1.00  0.00           H  
ATOM   4281 1HB  GLU C  96       6.168 -14.816 -61.633  1.00  0.00           H  
ATOM   4282 2HB  GLU C  96       6.217 -14.796 -63.390  1.00  0.00           H  
ATOM   4283 1HG  GLU C  96       4.908 -16.637 -62.949  1.00  0.00           H  
ATOM   4284 2HG  GLU C  96       6.494 -17.361 -63.208  1.00  0.00           H  
ATOM   4285  N   ALA C  97       8.629 -13.121 -61.610  1.00  0.00           N  
ATOM   4286  CA  ALA C  97       9.183 -11.776 -61.707  1.00  0.00           C  
ATOM   4287  C   ALA C  97      10.659 -11.838 -62.027  1.00  0.00           C  
ATOM   4288  O   ALA C  97      11.137 -11.088 -62.875  1.00  0.00           O  
ATOM   4289  CB  ALA C  97       8.975 -11.003 -60.427  1.00  0.00           C  
ATOM   4290  H   ALA C  97       8.189 -13.441 -60.742  1.00  0.00           H  
ATOM   4291  HA  ALA C  97       8.695 -11.259 -62.524  1.00  0.00           H  
ATOM   4292 1HB  ALA C  97       9.389 -10.001 -60.527  1.00  0.00           H  
ATOM   4293 2HB  ALA C  97       7.926 -10.937 -60.199  1.00  0.00           H  
ATOM   4294 3HB  ALA C  97       9.477 -11.526 -59.641  1.00  0.00           H  
ATOM   4295  N   TRP C  98      11.388 -12.770 -61.402  1.00  0.00           N  
ATOM   4296  CA  TRP C  98      12.818 -12.857 -61.666  1.00  0.00           C  
ATOM   4297  C   TRP C  98      13.063 -13.248 -63.129  1.00  0.00           C  
ATOM   4298  O   TRP C  98      13.914 -12.659 -63.802  1.00  0.00           O  
ATOM   4299  CB  TRP C  98      13.493 -13.881 -60.744  1.00  0.00           C  
ATOM   4300  CG  TRP C  98      13.692 -13.460 -59.300  1.00  0.00           C  
ATOM   4301  CD1 TRP C  98      13.108 -14.005 -58.201  1.00  0.00           C  
ATOM   4302  CD2 TRP C  98      14.533 -12.406 -58.811  1.00  0.00           C  
ATOM   4303  CE2 TRP C  98      14.409 -12.395 -57.420  1.00  0.00           C  
ATOM   4304  CE3 TRP C  98      15.354 -11.493 -59.420  1.00  0.00           C  
ATOM   4305  NE1 TRP C  98      13.553 -13.369 -57.064  1.00  0.00           N  
ATOM   4306  CZ2 TRP C  98      15.088 -11.489 -56.635  1.00  0.00           C  
ATOM   4307  CZ3 TRP C  98      16.030 -10.572 -58.627  1.00  0.00           C  
ATOM   4308  CH2 TRP C  98      15.899 -10.572 -57.277  1.00  0.00           C  
ATOM   4309  H   TRP C  98      10.953 -13.369 -60.693  1.00  0.00           H  
ATOM   4310  HA  TRP C  98      13.258 -11.881 -61.488  1.00  0.00           H  
ATOM   4311 1HB  TRP C  98      12.886 -14.777 -60.724  1.00  0.00           H  
ATOM   4312 2HB  TRP C  98      14.464 -14.153 -61.152  1.00  0.00           H  
ATOM   4313  HD1 TRP C  98      12.407 -14.813 -58.223  1.00  0.00           H  
ATOM   4314  HE1 TRP C  98      13.290 -13.554 -56.069  1.00  0.00           H  
ATOM   4315  HE3 TRP C  98      15.456 -11.488 -60.499  1.00  0.00           H  
ATOM   4316  HZ2 TRP C  98      14.982 -11.480 -55.546  1.00  0.00           H  
ATOM   4317  HZ3 TRP C  98      16.661  -9.842 -59.107  1.00  0.00           H  
ATOM   4318  HH2 TRP C  98      16.439  -9.834 -56.690  1.00  0.00           H  
ATOM   4319  N   TYR C  99      12.286 -14.203 -63.637  1.00  0.00           N  
ATOM   4320  CA  TYR C  99      12.407 -14.635 -65.018  1.00  0.00           C  
ATOM   4321  C   TYR C  99      12.118 -13.520 -66.014  1.00  0.00           C  
ATOM   4322  O   TYR C  99      12.899 -13.317 -66.946  1.00  0.00           O  
ATOM   4323  CB  TYR C  99      11.474 -15.821 -65.276  1.00  0.00           C  
ATOM   4324  CG  TYR C  99      11.320 -16.169 -66.741  1.00  0.00           C  
ATOM   4325  CD1 TYR C  99      12.378 -16.739 -67.433  1.00  0.00           C  
ATOM   4326  CD2 TYR C  99      10.121 -15.917 -67.390  1.00  0.00           C  
ATOM   4327  CE1 TYR C  99      12.237 -17.057 -68.771  1.00  0.00           C  
ATOM   4328  CE2 TYR C  99       9.980 -16.235 -68.727  1.00  0.00           C  
ATOM   4329  CZ  TYR C  99      11.032 -16.802 -69.416  1.00  0.00           C  
ATOM   4330  OH  TYR C  99      10.893 -17.118 -70.748  1.00  0.00           O  
ATOM   4331  H   TYR C  99      11.608 -14.676 -63.032  1.00  0.00           H  
ATOM   4332  HA  TYR C  99      13.440 -14.938 -65.171  1.00  0.00           H  
ATOM   4333 1HB  TYR C  99      11.852 -16.702 -64.755  1.00  0.00           H  
ATOM   4334 2HB  TYR C  99      10.486 -15.602 -64.873  1.00  0.00           H  
ATOM   4335  HD1 TYR C  99      13.321 -16.937 -66.923  1.00  0.00           H  
ATOM   4336  HD2 TYR C  99       9.290 -15.468 -66.846  1.00  0.00           H  
ATOM   4337  HE1 TYR C  99      13.068 -17.505 -69.315  1.00  0.00           H  
ATOM   4338  HE2 TYR C  99       9.038 -16.036 -69.238  1.00  0.00           H  
ATOM   4339  HH  TYR C  99      10.009 -16.881 -71.041  1.00  0.00           H  
ATOM   4340  N   ASN C 100      10.984 -12.825 -65.830  1.00  0.00           N  
ATOM   4341  CA  ASN C 100      10.604 -11.745 -66.734  1.00  0.00           C  
ATOM   4342  C   ASN C 100      11.541 -10.547 -66.594  1.00  0.00           C  
ATOM   4343  O   ASN C 100      11.768  -9.821 -67.566  1.00  0.00           O  
ATOM   4344  CB  ASN C 100       9.163 -11.372 -66.537  1.00  0.00           C  
ATOM   4345  CG  ASN C 100       8.233 -12.388 -67.098  1.00  0.00           C  
ATOM   4346  ND2 ASN C 100       7.064 -12.460 -66.530  1.00  0.00           N  
ATOM   4347  OD1 ASN C 100       8.563 -13.124 -68.040  1.00  0.00           O  
ATOM   4348  H   ASN C 100      10.374 -13.061 -65.048  1.00  0.00           H  
ATOM   4349  HA  ASN C 100      10.705 -12.109 -67.753  1.00  0.00           H  
ATOM   4350 1HB  ASN C 100       8.954 -11.227 -65.473  1.00  0.00           H  
ATOM   4351 2HB  ASN C 100       8.972 -10.444 -67.053  1.00  0.00           H  
ATOM   4352 1HD2 ASN C 100       6.387 -13.122 -66.852  1.00  0.00           H  
ATOM   4353 2HD2 ASN C 100       6.843 -11.853 -65.765  1.00  0.00           H  
ATOM   4354  N   LEU C 101      12.116 -10.339 -65.401  1.00  0.00           N  
ATOM   4355  CA  LEU C 101      13.100  -9.290 -65.190  1.00  0.00           C  
ATOM   4356  C   LEU C 101      14.282  -9.639 -66.088  1.00  0.00           C  
ATOM   4357  O   LEU C 101      14.785  -8.799 -66.835  1.00  0.00           O  
ATOM   4358  CB  LEU C 101      13.530  -9.206 -63.720  1.00  0.00           C  
ATOM   4359  CG  LEU C 101      14.457  -8.037 -63.364  1.00  0.00           C  
ATOM   4360  CD1 LEU C 101      13.823  -6.729 -63.817  1.00  0.00           C  
ATOM   4361  CD2 LEU C 101      14.713  -8.030 -61.864  1.00  0.00           C  
ATOM   4362  H   LEU C 101      11.836 -10.906 -64.595  1.00  0.00           H  
ATOM   4363  HA  LEU C 101      12.683  -8.339 -65.515  1.00  0.00           H  
ATOM   4364 1HB  LEU C 101      12.637  -9.121 -63.102  1.00  0.00           H  
ATOM   4365 2HB  LEU C 101      14.044 -10.130 -63.455  1.00  0.00           H  
ATOM   4366  HG  LEU C 101      15.404  -8.149 -63.893  1.00  0.00           H  
ATOM   4367 1HD1 LEU C 101      14.482  -5.898 -63.564  1.00  0.00           H  
ATOM   4368 2HD1 LEU C 101      13.670  -6.753 -64.896  1.00  0.00           H  
ATOM   4369 3HD1 LEU C 101      12.865  -6.597 -63.316  1.00  0.00           H  
ATOM   4370 1HD2 LEU C 101      15.373  -7.200 -61.611  1.00  0.00           H  
ATOM   4371 2HD2 LEU C 101      13.767  -7.916 -61.334  1.00  0.00           H  
ATOM   4372 3HD2 LEU C 101      15.183  -8.970 -61.571  1.00  0.00           H  
ATOM   4373  N   GLY C 102      14.677 -10.921 -66.038  1.00  0.00           N  
ATOM   4374  CA  GLY C 102      15.751 -11.454 -66.858  1.00  0.00           C  
ATOM   4375  C   GLY C 102      15.459 -11.213 -68.326  1.00  0.00           C  
ATOM   4376  O   GLY C 102      16.319 -10.680 -69.036  1.00  0.00           O  
ATOM   4377  H   GLY C 102      14.241 -11.550 -65.363  1.00  0.00           H  
ATOM   4378 1HA  GLY C 102      16.677 -10.966 -66.589  1.00  0.00           H  
ATOM   4379 2HA  GLY C 102      15.861 -12.521 -66.662  1.00  0.00           H  
ATOM   4380  N   ASN C 103      14.257 -11.590 -68.793  1.00  0.00           N  
ATOM   4381  CA  ASN C 103      13.895 -11.390 -70.186  1.00  0.00           C  
ATOM   4382  C   ASN C 103      13.928  -9.923 -70.583  1.00  0.00           C  
ATOM   4383  O   ASN C 103      14.402  -9.591 -71.671  1.00  0.00           O  
ATOM   4384  CB  ASN C 103      12.509 -11.890 -70.502  1.00  0.00           C  
ATOM   4385  CG  ASN C 103      12.322 -13.354 -70.603  1.00  0.00           C  
ATOM   4386  ND2 ASN C 103      11.081 -13.705 -70.574  1.00  0.00           N  
ATOM   4387  OD1 ASN C 103      13.227 -14.178 -70.743  1.00  0.00           O  
ATOM   4388  H   ASN C 103      13.611 -12.069 -68.146  1.00  0.00           H  
ATOM   4389  HA  ASN C 103      14.610 -11.913 -70.805  1.00  0.00           H  
ATOM   4390 1HB  ASN C 103      11.844 -11.537 -69.728  1.00  0.00           H  
ATOM   4391 2HB  ASN C 103      12.176 -11.439 -71.436  1.00  0.00           H  
ATOM   4392 1HD2 ASN C 103      10.822 -14.662 -70.668  1.00  0.00           H  
ATOM   4393 2HD2 ASN C 103      10.380 -12.995 -70.498  1.00  0.00           H  
ATOM   4394  N   ALA C 104      13.473  -9.022 -69.717  1.00  0.00           N  
ATOM   4395  CA  ALA C 104      13.515  -7.619 -70.087  1.00  0.00           C  
ATOM   4396  C   ALA C 104      14.965  -7.188 -70.345  1.00  0.00           C  
ATOM   4397  O   ALA C 104      15.261  -6.559 -71.365  1.00  0.00           O  
ATOM   4398  CB  ALA C 104      12.879  -6.795 -68.978  1.00  0.00           C  
ATOM   4399  H   ALA C 104      13.032  -9.323 -68.844  1.00  0.00           H  
ATOM   4400  HA  ALA C 104      12.953  -7.488 -71.006  1.00  0.00           H  
ATOM   4401 1HB  ALA C 104      12.891  -5.764 -69.242  1.00  0.00           H  
ATOM   4402 2HB  ALA C 104      11.855  -7.123 -68.827  1.00  0.00           H  
ATOM   4403 3HB  ALA C 104      13.443  -6.941 -68.059  1.00  0.00           H  
ATOM   4404  N   TYR C 105      15.891  -7.624 -69.484  1.00  0.00           N  
ATOM   4405  CA  TYR C 105      17.296  -7.272 -69.681  1.00  0.00           C  
ATOM   4406  C   TYR C 105      17.886  -7.925 -70.925  1.00  0.00           C  
ATOM   4407  O   TYR C 105      18.653  -7.286 -71.650  1.00  0.00           O  
ATOM   4408  CB  TYR C 105      18.121  -7.647 -68.463  1.00  0.00           C  
ATOM   4409  CG  TYR C 105      18.005  -6.677 -67.338  1.00  0.00           C  
ATOM   4410  CD1 TYR C 105      17.299  -6.991 -66.203  1.00  0.00           C  
ATOM   4411  CD2 TYR C 105      18.638  -5.454 -67.439  1.00  0.00           C  
ATOM   4412  CE1 TYR C 105      17.237  -6.098 -65.174  1.00  0.00           C  
ATOM   4413  CE2 TYR C 105      18.574  -4.565 -66.404  1.00  0.00           C  
ATOM   4414  CZ  TYR C 105      17.880  -4.892 -65.272  1.00  0.00           C  
ATOM   4415  OH  TYR C 105      17.832  -4.018 -64.231  1.00  0.00           O  
ATOM   4416  H   TYR C 105      15.591  -8.138 -68.647  1.00  0.00           H  
ATOM   4417  HA  TYR C 105      17.356  -6.195 -69.818  1.00  0.00           H  
ATOM   4418 1HB  TYR C 105      17.807  -8.629 -68.099  1.00  0.00           H  
ATOM   4419 2HB  TYR C 105      19.168  -7.728 -68.741  1.00  0.00           H  
ATOM   4420  HD1 TYR C 105      16.813  -7.948 -66.113  1.00  0.00           H  
ATOM   4421  HD2 TYR C 105      19.198  -5.198 -68.337  1.00  0.00           H  
ATOM   4422  HE1 TYR C 105      16.700  -6.346 -64.274  1.00  0.00           H  
ATOM   4423  HE2 TYR C 105      19.080  -3.604 -66.478  1.00  0.00           H  
ATOM   4424  HH  TYR C 105      17.418  -4.457 -63.483  1.00  0.00           H  
ATOM   4425  N   TYR C 106      17.500  -9.182 -71.165  1.00  0.00           N  
ATOM   4426  CA  TYR C 106      17.921  -9.991 -72.303  1.00  0.00           C  
ATOM   4427  C   TYR C 106      17.551  -9.267 -73.596  1.00  0.00           C  
ATOM   4428  O   TYR C 106      18.383  -9.087 -74.491  1.00  0.00           O  
ATOM   4429  CB  TYR C 106      17.202 -11.346 -72.240  1.00  0.00           C  
ATOM   4430  CG  TYR C 106      17.485 -12.328 -73.307  1.00  0.00           C  
ATOM   4431  CD1 TYR C 106      18.527 -13.227 -73.174  1.00  0.00           C  
ATOM   4432  CD2 TYR C 106      16.691 -12.337 -74.436  1.00  0.00           C  
ATOM   4433  CE1 TYR C 106      18.774 -14.136 -74.176  1.00  0.00           C  
ATOM   4434  CE2 TYR C 106      16.936 -13.231 -75.433  1.00  0.00           C  
ATOM   4435  CZ  TYR C 106      17.965 -14.127 -75.317  1.00  0.00           C  
ATOM   4436  OH  TYR C 106      18.193 -15.013 -76.336  1.00  0.00           O  
ATOM   4437  H   TYR C 106      16.889  -9.627 -70.472  1.00  0.00           H  
ATOM   4438  HA  TYR C 106      19.001 -10.124 -72.268  1.00  0.00           H  
ATOM   4439 1HB  TYR C 106      17.391 -11.815 -71.287  1.00  0.00           H  
ATOM   4440 2HB  TYR C 106      16.154 -11.160 -72.280  1.00  0.00           H  
ATOM   4441  HD1 TYR C 106      19.143 -13.211 -72.280  1.00  0.00           H  
ATOM   4442  HD2 TYR C 106      15.871 -11.630 -74.532  1.00  0.00           H  
ATOM   4443  HE1 TYR C 106      19.589 -14.841 -74.078  1.00  0.00           H  
ATOM   4444  HE2 TYR C 106      16.309 -13.236 -76.324  1.00  0.00           H  
ATOM   4445  HH  TYR C 106      17.549 -14.871 -77.035  1.00  0.00           H  
ATOM   4446  N   LYS C 107      16.291  -8.838 -73.688  1.00  0.00           N  
ATOM   4447  CA  LYS C 107      15.755  -8.147 -74.857  1.00  0.00           C  
ATOM   4448  C   LYS C 107      16.447  -6.810 -75.104  1.00  0.00           C  
ATOM   4449  O   LYS C 107      16.627  -6.400 -76.251  1.00  0.00           O  
ATOM   4450  CB  LYS C 107      14.249  -7.950 -74.700  1.00  0.00           C  
ATOM   4451  CG  LYS C 107      13.408  -9.250 -74.743  1.00  0.00           C  
ATOM   4452  CD  LYS C 107      13.356  -9.883 -76.134  1.00  0.00           C  
ATOM   4453  CE  LYS C 107      12.431 -11.094 -76.145  1.00  0.00           C  
ATOM   4454  NZ  LYS C 107      12.352 -11.728 -77.495  1.00  0.00           N1+
ATOM   4455  H   LYS C 107      15.660  -9.033 -72.907  1.00  0.00           H  
ATOM   4456  HA  LYS C 107      15.940  -8.766 -75.729  1.00  0.00           H  
ATOM   4457 1HB  LYS C 107      14.054  -7.471 -73.735  1.00  0.00           H  
ATOM   4458 2HB  LYS C 107      13.888  -7.286 -75.478  1.00  0.00           H  
ATOM   4459 1HG  LYS C 107      13.853  -9.975 -74.068  1.00  0.00           H  
ATOM   4460 2HG  LYS C 107      12.400  -9.043 -74.398  1.00  0.00           H  
ATOM   4461 1HD  LYS C 107      13.004  -9.149 -76.859  1.00  0.00           H  
ATOM   4462 2HD  LYS C 107      14.347 -10.219 -76.429  1.00  0.00           H  
ATOM   4463 1HE  LYS C 107      12.801 -11.829 -75.430  1.00  0.00           H  
ATOM   4464 2HE  LYS C 107      11.431 -10.780 -75.844  1.00  0.00           H  
ATOM   4465 1HZ  LYS C 107      11.729 -12.524 -77.459  1.00  0.00           H  
ATOM   4466 2HZ  LYS C 107      11.998 -11.056 -78.163  1.00  0.00           H  
ATOM   4467 3HZ  LYS C 107      13.270 -12.034 -77.783  1.00  0.00           H  
ATOM   4468  N   GLN C 108      16.910  -6.161 -74.034  1.00  0.00           N  
ATOM   4469  CA  GLN C 108      17.633  -4.896 -74.135  1.00  0.00           C  
ATOM   4470  C   GLN C 108      19.112  -5.100 -74.500  1.00  0.00           C  
ATOM   4471  O   GLN C 108      19.851  -4.127 -74.654  1.00  0.00           O  
ATOM   4472  CB  GLN C 108      17.583  -4.114 -72.823  1.00  0.00           C  
ATOM   4473  CG  GLN C 108      16.231  -3.589 -72.397  1.00  0.00           C  
ATOM   4474  CD  GLN C 108      16.339  -2.902 -71.050  1.00  0.00           C  
ATOM   4475  NE2 GLN C 108      15.414  -2.006 -70.757  1.00  0.00           N  
ATOM   4476  OE1 GLN C 108      17.287  -3.165 -70.301  1.00  0.00           O  
ATOM   4477  H   GLN C 108      16.675  -6.521 -73.100  1.00  0.00           H  
ATOM   4478  HA  GLN C 108      17.170  -4.302 -74.922  1.00  0.00           H  
ATOM   4479 1HB  GLN C 108      17.942  -4.763 -72.022  1.00  0.00           H  
ATOM   4480 2HB  GLN C 108      18.264  -3.268 -72.879  1.00  0.00           H  
ATOM   4481 1HG  GLN C 108      15.898  -2.856 -73.128  1.00  0.00           H  
ATOM   4482 2HG  GLN C 108      15.514  -4.392 -72.335  1.00  0.00           H  
ATOM   4483 1HE2 GLN C 108      15.460  -1.496 -69.896  1.00  0.00           H  
ATOM   4484 2HE2 GLN C 108      14.681  -1.816 -71.406  1.00  0.00           H  
ATOM   4485  N   GLY C 109      19.556  -6.360 -74.611  1.00  0.00           N  
ATOM   4486  CA  GLY C 109      20.934  -6.690 -74.933  1.00  0.00           C  
ATOM   4487  C   GLY C 109      21.859  -6.831 -73.727  1.00  0.00           C  
ATOM   4488  O   GLY C 109      23.083  -6.943 -73.889  1.00  0.00           O  
ATOM   4489  H   GLY C 109      18.911  -7.142 -74.495  1.00  0.00           H  
ATOM   4490 1HA  GLY C 109      20.927  -7.624 -75.491  1.00  0.00           H  
ATOM   4491 2HA  GLY C 109      21.330  -5.935 -75.607  1.00  0.00           H  
ATOM   4492  N   ASP C 110      21.317  -6.773 -72.510  1.00  0.00           N  
ATOM   4493  CA  ASP C 110      22.149  -6.910 -71.331  1.00  0.00           C  
ATOM   4494  C   ASP C 110      22.082  -8.347 -70.856  1.00  0.00           C  
ATOM   4495  O   ASP C 110      21.212  -8.723 -70.052  1.00  0.00           O  
ATOM   4496  CB  ASP C 110      21.739  -5.925 -70.243  1.00  0.00           C  
ATOM   4497  CG  ASP C 110      22.718  -5.913 -69.068  1.00  0.00           C  
ATOM   4498  OD1 ASP C 110      23.449  -6.893 -68.862  1.00  0.00           O  
ATOM   4499  OD2 ASP C 110      22.775  -4.897 -68.411  1.00  0.00           O1-
ATOM   4500  H   ASP C 110      20.305  -6.696 -72.391  1.00  0.00           H  
ATOM   4501  HA  ASP C 110      23.181  -6.687 -71.602  1.00  0.00           H  
ATOM   4502 1HB  ASP C 110      21.674  -4.920 -70.664  1.00  0.00           H  
ATOM   4503 2HB  ASP C 110      20.748  -6.189 -69.879  1.00  0.00           H  
ATOM   4504  N   TYR C 111      22.977  -9.159 -71.396  1.00  0.00           N  
ATOM   4505  CA  TYR C 111      22.929 -10.583 -71.150  1.00  0.00           C  
ATOM   4506  C   TYR C 111      23.469 -10.921 -69.779  1.00  0.00           C  
ATOM   4507  O   TYR C 111      23.047 -11.905 -69.186  1.00  0.00           O  
ATOM   4508  CB  TYR C 111      23.640 -11.284 -72.279  1.00  0.00           C  
ATOM   4509  CG  TYR C 111      22.893 -11.025 -73.535  1.00  0.00           C  
ATOM   4510  CD1 TYR C 111      23.427 -10.152 -74.461  1.00  0.00           C  
ATOM   4511  CD2 TYR C 111      21.649 -11.585 -73.743  1.00  0.00           C  
ATOM   4512  CE1 TYR C 111      22.720  -9.844 -75.590  1.00  0.00           C  
ATOM   4513  CE2 TYR C 111      20.945 -11.272 -74.880  1.00  0.00           C  
ATOM   4514  CZ  TYR C 111      21.471 -10.412 -75.798  1.00  0.00           C  
ATOM   4515  OH  TYR C 111      20.751 -10.091 -76.926  1.00  0.00           O  
ATOM   4516  H   TYR C 111      23.657  -8.768 -72.036  1.00  0.00           H  
ATOM   4517  HA  TYR C 111      21.886 -10.885 -71.174  1.00  0.00           H  
ATOM   4518 1HB  TYR C 111      24.633 -10.890 -72.382  1.00  0.00           H  
ATOM   4519 2HB  TYR C 111      23.704 -12.357 -72.107  1.00  0.00           H  
ATOM   4520  HD1 TYR C 111      24.406  -9.696 -74.291  1.00  0.00           H  
ATOM   4521  HD2 TYR C 111      21.224 -12.257 -73.007  1.00  0.00           H  
ATOM   4522  HE1 TYR C 111      23.137  -9.149 -76.315  1.00  0.00           H  
ATOM   4523  HE2 TYR C 111      19.964 -11.695 -75.057  1.00  0.00           H  
ATOM   4524  HH  TYR C 111      19.861 -10.456 -76.853  1.00  0.00           H  
ATOM   4525  N   ASP C 112      24.388 -10.110 -69.249  1.00  0.00           N  
ATOM   4526  CA  ASP C 112      24.912 -10.420 -67.926  1.00  0.00           C  
ATOM   4527  C   ASP C 112      23.804 -10.288 -66.889  1.00  0.00           C  
ATOM   4528  O   ASP C 112      23.661 -11.146 -66.002  1.00  0.00           O  
ATOM   4529  CB  ASP C 112      26.064  -9.493 -67.562  1.00  0.00           C  
ATOM   4530  CG  ASP C 112      27.370  -9.786 -68.313  1.00  0.00           C  
ATOM   4531  OD1 ASP C 112      27.539 -10.869 -68.850  1.00  0.00           O  
ATOM   4532  OD2 ASP C 112      28.184  -8.907 -68.371  1.00  0.00           O1-
ATOM   4533  H   ASP C 112      24.722  -9.301 -69.763  1.00  0.00           H  
ATOM   4534  HA  ASP C 112      25.268 -11.451 -67.920  1.00  0.00           H  
ATOM   4535 1HB  ASP C 112      25.763  -8.460 -67.771  1.00  0.00           H  
ATOM   4536 2HB  ASP C 112      26.253  -9.558 -66.491  1.00  0.00           H  
ATOM   4537  N   GLU C 113      22.980  -9.236 -67.019  1.00  0.00           N  
ATOM   4538  CA  GLU C 113      21.870  -9.087 -66.094  1.00  0.00           C  
ATOM   4539  C   GLU C 113      20.856 -10.196 -66.329  1.00  0.00           C  
ATOM   4540  O   GLU C 113      20.435 -10.865 -65.384  1.00  0.00           O  
ATOM   4541  CB  GLU C 113      21.230  -7.710 -66.239  1.00  0.00           C  
ATOM   4542  CG  GLU C 113      22.061  -6.559 -65.651  1.00  0.00           C  
ATOM   4543  CD  GLU C 113      22.130  -6.538 -64.124  1.00  0.00           C  
ATOM   4544  OE1 GLU C 113      21.169  -6.131 -63.494  1.00  0.00           O  
ATOM   4545  OE2 GLU C 113      23.140  -6.937 -63.590  1.00  0.00           O1-
ATOM   4546  H   GLU C 113      23.153  -8.515 -67.743  1.00  0.00           H  
ATOM   4547  HA  GLU C 113      22.245  -9.181 -65.077  1.00  0.00           H  
ATOM   4548 1HB  GLU C 113      21.108  -7.501 -67.296  1.00  0.00           H  
ATOM   4549 2HB  GLU C 113      20.265  -7.708 -65.815  1.00  0.00           H  
ATOM   4550 1HG  GLU C 113      23.074  -6.629 -66.049  1.00  0.00           H  
ATOM   4551 2HG  GLU C 113      21.634  -5.619 -66.001  1.00  0.00           H  
ATOM   4552  N   ALA C 114      20.598 -10.536 -67.605  1.00  0.00           N  
ATOM   4553  CA  ALA C 114      19.654 -11.600 -67.883  1.00  0.00           C  
ATOM   4554  C   ALA C 114      20.075 -12.906 -67.203  1.00  0.00           C  
ATOM   4555  O   ALA C 114      19.235 -13.576 -66.602  1.00  0.00           O  
ATOM   4556  CB  ALA C 114      19.545 -11.808 -69.375  1.00  0.00           C  
ATOM   4557  H   ALA C 114      20.976  -9.982 -68.379  1.00  0.00           H  
ATOM   4558  HA  ALA C 114      18.690 -11.298 -67.499  1.00  0.00           H  
ATOM   4559 1HB  ALA C 114      18.820 -12.562 -69.575  1.00  0.00           H  
ATOM   4560 2HB  ALA C 114      19.243 -10.877 -69.832  1.00  0.00           H  
ATOM   4561 3HB  ALA C 114      20.503 -12.113 -69.767  1.00  0.00           H  
ATOM   4562  N   ILE C 115      21.380 -13.215 -67.205  1.00  0.00           N  
ATOM   4563  CA  ILE C 115      21.884 -14.422 -66.555  1.00  0.00           C  
ATOM   4564  C   ILE C 115      21.613 -14.417 -65.064  1.00  0.00           C  
ATOM   4565  O   ILE C 115      21.139 -15.418 -64.518  1.00  0.00           O  
ATOM   4566  CB  ILE C 115      23.409 -14.604 -66.797  1.00  0.00           C  
ATOM   4567  CG1 ILE C 115      23.629 -14.940 -68.267  1.00  0.00           C  
ATOM   4568  CG2 ILE C 115      24.014 -15.666 -65.860  1.00  0.00           C  
ATOM   4569  CD1 ILE C 115      25.056 -14.842 -68.781  1.00  0.00           C  
ATOM   4570  H   ILE C 115      22.018 -12.624 -67.746  1.00  0.00           H  
ATOM   4571  HA  ILE C 115      21.368 -15.272 -66.987  1.00  0.00           H  
ATOM   4572  HB  ILE C 115      23.905 -13.651 -66.615  1.00  0.00           H  
ATOM   4573 1HG1 ILE C 115      23.282 -15.960 -68.445  1.00  0.00           H  
ATOM   4574 2HG1 ILE C 115      23.030 -14.281 -68.826  1.00  0.00           H  
ATOM   4575 1HG2 ILE C 115      25.077 -15.754 -66.044  1.00  0.00           H  
ATOM   4576 2HG2 ILE C 115      23.873 -15.390 -64.817  1.00  0.00           H  
ATOM   4577 3HG2 ILE C 115      23.545 -16.611 -66.041  1.00  0.00           H  
ATOM   4578 1HD1 ILE C 115      25.072 -15.088 -69.834  1.00  0.00           H  
ATOM   4579 2HD1 ILE C 115      25.418 -13.821 -68.649  1.00  0.00           H  
ATOM   4580 3HD1 ILE C 115      25.696 -15.518 -68.250  1.00  0.00           H  
ATOM   4581  N   GLU C 116      21.918 -13.306 -64.396  1.00  0.00           N  
ATOM   4582  CA  GLU C 116      21.718 -13.239 -62.953  1.00  0.00           C  
ATOM   4583  C   GLU C 116      20.251 -13.429 -62.565  1.00  0.00           C  
ATOM   4584  O   GLU C 116      19.933 -14.158 -61.611  1.00  0.00           O  
ATOM   4585  CB  GLU C 116      22.200 -11.872 -62.442  1.00  0.00           C  
ATOM   4586  CG  GLU C 116      22.159 -11.655 -60.924  1.00  0.00           C  
ATOM   4587  CD  GLU C 116      23.143 -12.517 -60.169  1.00  0.00           C  
ATOM   4588  OE1 GLU C 116      24.015 -13.076 -60.794  1.00  0.00           O  
ATOM   4589  OE2 GLU C 116      23.044 -12.583 -58.966  1.00  0.00           O1-
ATOM   4590  H   GLU C 116      22.345 -12.519 -64.904  1.00  0.00           H  
ATOM   4591  HA  GLU C 116      22.308 -14.026 -62.487  1.00  0.00           H  
ATOM   4592 1HB  GLU C 116      23.225 -11.705 -62.779  1.00  0.00           H  
ATOM   4593 2HB  GLU C 116      21.587 -11.088 -62.898  1.00  0.00           H  
ATOM   4594 1HG  GLU C 116      22.377 -10.608 -60.719  1.00  0.00           H  
ATOM   4595 2HG  GLU C 116      21.148 -11.858 -60.565  1.00  0.00           H  
ATOM   4596  N   TYR C 117      19.346 -12.824 -63.322  1.00  0.00           N  
ATOM   4597  CA  TYR C 117      17.941 -12.909 -62.961  1.00  0.00           C  
ATOM   4598  C   TYR C 117      17.322 -14.244 -63.359  1.00  0.00           C  
ATOM   4599  O   TYR C 117      16.482 -14.780 -62.625  1.00  0.00           O  
ATOM   4600  CB  TYR C 117      17.163 -11.757 -63.601  1.00  0.00           C  
ATOM   4601  CG  TYR C 117      17.649 -10.386 -63.184  1.00  0.00           C  
ATOM   4602  CD1 TYR C 117      18.412  -9.625 -64.057  1.00  0.00           C  
ATOM   4603  CD2 TYR C 117      17.331  -9.891 -61.928  1.00  0.00           C  
ATOM   4604  CE1 TYR C 117      18.855  -8.373 -63.675  1.00  0.00           C  
ATOM   4605  CE2 TYR C 117      17.774  -8.639 -61.547  1.00  0.00           C  
ATOM   4606  CZ  TYR C 117      18.533  -7.881 -62.415  1.00  0.00           C  
ATOM   4607  OH  TYR C 117      18.975  -6.635 -62.034  1.00  0.00           O  
ATOM   4608  H   TYR C 117      19.662 -12.228 -64.099  1.00  0.00           H  
ATOM   4609  HA  TYR C 117      17.871 -12.859 -61.881  1.00  0.00           H  
ATOM   4610 1HB  TYR C 117      17.237 -11.827 -64.688  1.00  0.00           H  
ATOM   4611 2HB  TYR C 117      16.109 -11.839 -63.339  1.00  0.00           H  
ATOM   4612  HD1 TYR C 117      18.663 -10.014 -65.044  1.00  0.00           H  
ATOM   4613  HD2 TYR C 117      16.732 -10.489 -61.242  1.00  0.00           H  
ATOM   4614  HE1 TYR C 117      19.456  -7.775 -64.360  1.00  0.00           H  
ATOM   4615  HE2 TYR C 117      17.524  -8.250 -60.559  1.00  0.00           H  
ATOM   4616  HH  TYR C 117      19.485  -6.246 -62.748  1.00  0.00           H  
ATOM   4617  N   TYR C 118      17.749 -14.807 -64.494  1.00  0.00           N  
ATOM   4618  CA  TYR C 118      17.253 -16.100 -64.910  1.00  0.00           C  
ATOM   4619  C   TYR C 118      17.654 -17.130 -63.874  1.00  0.00           C  
ATOM   4620  O   TYR C 118      16.838 -17.980 -63.500  1.00  0.00           O  
ATOM   4621  CB  TYR C 118      17.836 -16.518 -66.266  1.00  0.00           C  
ATOM   4622  CG  TYR C 118      17.293 -15.827 -67.503  1.00  0.00           C  
ATOM   4623  CD1 TYR C 118      15.976 -15.457 -67.593  1.00  0.00           C  
ATOM   4624  CD2 TYR C 118      18.144 -15.580 -68.568  1.00  0.00           C  
ATOM   4625  CE1 TYR C 118      15.514 -14.871 -68.712  1.00  0.00           C  
ATOM   4626  CE2 TYR C 118      17.671 -14.991 -69.697  1.00  0.00           C  
ATOM   4627  CZ  TYR C 118      16.357 -14.638 -69.772  1.00  0.00           C  
ATOM   4628  OH  TYR C 118      15.864 -14.071 -70.907  1.00  0.00           O  
ATOM   4629  H   TYR C 118      18.410 -14.312 -65.099  1.00  0.00           H  
ATOM   4630  HA  TYR C 118      16.168 -16.077 -64.933  1.00  0.00           H  
ATOM   4631 1HB  TYR C 118      18.906 -16.332 -66.242  1.00  0.00           H  
ATOM   4632 2HB  TYR C 118      17.702 -17.594 -66.396  1.00  0.00           H  
ATOM   4633  HD1 TYR C 118      15.293 -15.627 -66.787  1.00  0.00           H  
ATOM   4634  HD2 TYR C 118      19.184 -15.859 -68.505  1.00  0.00           H  
ATOM   4635  HE1 TYR C 118      14.470 -14.592 -68.758  1.00  0.00           H  
ATOM   4636  HE2 TYR C 118      18.338 -14.806 -70.539  1.00  0.00           H  
ATOM   4637  HH  TYR C 118      14.894 -14.018 -70.839  1.00  0.00           H  
ATOM   4638  N   GLN C 119      18.896 -17.049 -63.375  1.00  0.00           N  
ATOM   4639  CA  GLN C 119      19.309 -18.026 -62.397  1.00  0.00           C  
ATOM   4640  C   GLN C 119      18.518 -17.873 -61.105  1.00  0.00           C  
ATOM   4641  O   GLN C 119      18.122 -18.882 -60.520  1.00  0.00           O  
ATOM   4642  CB  GLN C 119      20.807 -17.951 -62.123  1.00  0.00           C  
ATOM   4643  CG  GLN C 119      21.333 -19.090 -61.220  1.00  0.00           C  
ATOM   4644  CD  GLN C 119      21.131 -20.458 -61.870  1.00  0.00           C  
ATOM   4645  NE2 GLN C 119      20.763 -21.479 -61.099  1.00  0.00           N  
ATOM   4646  OE1 GLN C 119      21.329 -20.576 -63.079  1.00  0.00           O  
ATOM   4647  H   GLN C 119      19.566 -16.347 -63.714  1.00  0.00           H  
ATOM   4648  HA  GLN C 119      19.105 -19.010 -62.806  1.00  0.00           H  
ATOM   4649 1HB  GLN C 119      21.349 -17.976 -63.071  1.00  0.00           H  
ATOM   4650 2HB  GLN C 119      21.036 -16.992 -61.647  1.00  0.00           H  
ATOM   4651 1HG  GLN C 119      22.397 -18.946 -61.051  1.00  0.00           H  
ATOM   4652 2HG  GLN C 119      20.802 -19.086 -60.267  1.00  0.00           H  
ATOM   4653 1HE2 GLN C 119      20.636 -22.386 -61.496  1.00  0.00           H  
ATOM   4654 2HE2 GLN C 119      20.633 -21.371 -60.081  1.00  0.00           H  
ATOM   4655  N   LYS C 120      18.223 -16.642 -60.663  1.00  0.00           N  
ATOM   4656  CA  LYS C 120      17.426 -16.526 -59.443  1.00  0.00           C  
ATOM   4657  C   LYS C 120      16.056 -17.183 -59.614  1.00  0.00           C  
ATOM   4658  O   LYS C 120      15.580 -17.872 -58.703  1.00  0.00           O  
ATOM   4659  CB  LYS C 120      17.307 -15.072 -58.983  1.00  0.00           C  
ATOM   4660  CG  LYS C 120      18.619 -14.541 -58.411  1.00  0.00           C  
ATOM   4661  CD  LYS C 120      18.541 -13.107 -57.926  1.00  0.00           C  
ATOM   4662  CE  LYS C 120      19.897 -12.681 -57.358  1.00  0.00           C  
ATOM   4663  NZ  LYS C 120      19.901 -11.294 -56.813  1.00  0.00           N1+
ATOM   4664  H   LYS C 120      18.597 -15.810 -61.131  1.00  0.00           H  
ATOM   4665  HA  LYS C 120      17.945 -17.068 -58.653  1.00  0.00           H  
ATOM   4666 1HB  LYS C 120      17.025 -14.444 -59.833  1.00  0.00           H  
ATOM   4667 2HB  LYS C 120      16.524 -14.980 -58.228  1.00  0.00           H  
ATOM   4668 1HG  LYS C 120      18.917 -15.175 -57.577  1.00  0.00           H  
ATOM   4669 2HG  LYS C 120      19.391 -14.606 -59.176  1.00  0.00           H  
ATOM   4670 1HD  LYS C 120      18.291 -12.462 -58.769  1.00  0.00           H  
ATOM   4671 2HD  LYS C 120      17.772 -13.011 -57.163  1.00  0.00           H  
ATOM   4672 1HE  LYS C 120      20.179 -13.370 -56.565  1.00  0.00           H  
ATOM   4673 2HE  LYS C 120      20.634 -12.744 -58.155  1.00  0.00           H  
ATOM   4674 1HZ  LYS C 120      20.830 -11.086 -56.464  1.00  0.00           H  
ATOM   4675 2HZ  LYS C 120      19.663 -10.635 -57.538  1.00  0.00           H  
ATOM   4676 3HZ  LYS C 120      19.238 -11.223 -56.057  1.00  0.00           H  
ATOM   4677  N   ALA C 121      15.430 -17.007 -60.790  1.00  0.00           N  
ATOM   4678  CA  ALA C 121      14.135 -17.641 -61.019  1.00  0.00           C  
ATOM   4679  C   ALA C 121      14.259 -19.160 -60.907  1.00  0.00           C  
ATOM   4680  O   ALA C 121      13.397 -19.816 -60.311  1.00  0.00           O  
ATOM   4681  CB  ALA C 121      13.607 -17.288 -62.394  1.00  0.00           C  
ATOM   4682  H   ALA C 121      15.843 -16.385 -61.496  1.00  0.00           H  
ATOM   4683  HA  ALA C 121      13.444 -17.290 -60.260  1.00  0.00           H  
ATOM   4684 1HB  ALA C 121      12.633 -17.749 -62.542  1.00  0.00           H  
ATOM   4685 2HB  ALA C 121      13.519 -16.229 -62.470  1.00  0.00           H  
ATOM   4686 3HB  ALA C 121      14.301 -17.643 -63.154  1.00  0.00           H  
ATOM   4687  N   LEU C 122      15.351 -19.697 -61.454  1.00  0.00           N  
ATOM   4688  CA  LEU C 122      15.684 -21.114 -61.420  1.00  0.00           C  
ATOM   4689  C   LEU C 122      16.025 -21.641 -60.034  1.00  0.00           C  
ATOM   4690  O   LEU C 122      15.751 -22.797 -59.721  1.00  0.00           O  
ATOM   4691  CB  LEU C 122      16.793 -21.391 -62.420  1.00  0.00           C  
ATOM   4692  CG  LEU C 122      16.373 -21.284 -63.901  1.00  0.00           C  
ATOM   4693  CD1 LEU C 122      17.587 -21.257 -64.756  1.00  0.00           C  
ATOM   4694  CD2 LEU C 122      15.527 -22.517 -64.252  1.00  0.00           C  
ATOM   4695  H   LEU C 122      15.974 -19.070 -61.980  1.00  0.00           H  
ATOM   4696  HA  LEU C 122      14.806 -21.641 -61.744  1.00  0.00           H  
ATOM   4697 1HB  LEU C 122      17.595 -20.690 -62.243  1.00  0.00           H  
ATOM   4698 2HB  LEU C 122      17.178 -22.395 -62.247  1.00  0.00           H  
ATOM   4699  HG  LEU C 122      15.807 -20.375 -64.079  1.00  0.00           H  
ATOM   4700 1HD1 LEU C 122      17.306 -21.201 -65.805  1.00  0.00           H  
ATOM   4701 2HD1 LEU C 122      18.171 -20.383 -64.492  1.00  0.00           H  
ATOM   4702 3HD1 LEU C 122      18.161 -22.136 -64.582  1.00  0.00           H  
ATOM   4703 1HD2 LEU C 122      15.256 -22.514 -65.293  1.00  0.00           H  
ATOM   4704 2HD2 LEU C 122      16.101 -23.375 -64.052  1.00  0.00           H  
ATOM   4705 3HD2 LEU C 122      14.629 -22.563 -63.659  1.00  0.00           H  
ATOM   4706  N   GLU C 123      16.638 -20.824 -59.183  1.00  0.00           N  
ATOM   4707  CA  GLU C 123      16.926 -21.300 -57.834  1.00  0.00           C  
ATOM   4708  C   GLU C 123      15.602 -21.557 -57.117  1.00  0.00           C  
ATOM   4709  O   GLU C 123      15.455 -22.542 -56.388  1.00  0.00           O  
ATOM   4710  CB  GLU C 123      17.754 -20.278 -57.047  1.00  0.00           C  
ATOM   4711  CG  GLU C 123      19.198 -20.124 -57.512  1.00  0.00           C  
ATOM   4712  CD  GLU C 123      20.028 -21.342 -57.262  1.00  0.00           C  
ATOM   4713  OE1 GLU C 123      20.049 -21.803 -56.146  1.00  0.00           O  
ATOM   4714  OE2 GLU C 123      20.630 -21.833 -58.192  1.00  0.00           O1-
ATOM   4715  H   GLU C 123      16.916 -19.890 -59.491  1.00  0.00           H  
ATOM   4716  HA  GLU C 123      17.480 -22.237 -57.897  1.00  0.00           H  
ATOM   4717 1HB  GLU C 123      17.278 -19.297 -57.124  1.00  0.00           H  
ATOM   4718 2HB  GLU C 123      17.766 -20.552 -55.993  1.00  0.00           H  
ATOM   4719 1HG  GLU C 123      19.198 -19.927 -58.573  1.00  0.00           H  
ATOM   4720 2HG  GLU C 123      19.648 -19.268 -57.013  1.00  0.00           H  
ATOM   4721  N   LEU C 124      14.625 -20.679 -57.369  1.00  0.00           N  
ATOM   4722  CA  LEU C 124      13.286 -20.808 -56.806  1.00  0.00           C  
ATOM   4723  C   LEU C 124      12.496 -21.948 -57.464  1.00  0.00           C  
ATOM   4724  O   LEU C 124      11.770 -22.684 -56.793  1.00  0.00           O  
ATOM   4725  CB  LEU C 124      12.555 -19.489 -57.005  1.00  0.00           C  
ATOM   4726  CG  LEU C 124      13.091 -18.297 -56.225  1.00  0.00           C  
ATOM   4727  CD1 LEU C 124      12.449 -17.079 -56.758  1.00  0.00           C  
ATOM   4728  CD2 LEU C 124      12.779 -18.429 -54.749  1.00  0.00           C  
ATOM   4729  H   LEU C 124      14.865 -19.856 -57.937  1.00  0.00           H  
ATOM   4730  HA  LEU C 124      13.378 -21.035 -55.751  1.00  0.00           H  
ATOM   4731 1HB  LEU C 124      12.616 -19.236 -58.052  1.00  0.00           H  
ATOM   4732 2HB  LEU C 124      11.509 -19.629 -56.742  1.00  0.00           H  
ATOM   4733  HG  LEU C 124      14.170 -18.215 -56.372  1.00  0.00           H  
ATOM   4734 1HD1 LEU C 124      12.834 -16.218 -56.232  1.00  0.00           H  
ATOM   4735 2HD1 LEU C 124      12.700 -17.009 -57.806  1.00  0.00           H  
ATOM   4736 3HD1 LEU C 124      11.375 -17.142 -56.630  1.00  0.00           H  
ATOM   4737 1HD2 LEU C 124      13.161 -17.551 -54.231  1.00  0.00           H  
ATOM   4738 2HD2 LEU C 124      11.700 -18.492 -54.610  1.00  0.00           H  
ATOM   4739 3HD2 LEU C 124      13.249 -19.312 -54.335  1.00  0.00           H  
ATOM   4740  N   ASP C 125      12.652 -22.099 -58.782  1.00  0.00           N  
ATOM   4741  CA  ASP C 125      11.991 -23.150 -59.543  1.00  0.00           C  
ATOM   4742  C   ASP C 125      12.942 -23.675 -60.623  1.00  0.00           C  
ATOM   4743  O   ASP C 125      13.001 -23.106 -61.719  1.00  0.00           O  
ATOM   4744  CB  ASP C 125      10.712 -22.641 -60.203  1.00  0.00           C  
ATOM   4745  CG  ASP C 125       9.934 -23.758 -60.946  1.00  0.00           C  
ATOM   4746  OD1 ASP C 125      10.508 -24.826 -61.218  1.00  0.00           O  
ATOM   4747  OD2 ASP C 125       8.771 -23.543 -61.228  1.00  0.00           O1-
ATOM   4748  H   ASP C 125      13.223 -21.422 -59.286  1.00  0.00           H  
ATOM   4749  HA  ASP C 125      11.699 -23.929 -58.856  1.00  0.00           H  
ATOM   4750 1HB  ASP C 125      10.063 -22.207 -59.441  1.00  0.00           H  
ATOM   4751 2HB  ASP C 125      10.962 -21.847 -60.910  1.00  0.00           H  
ATOM   4752  N   PRO C 126      13.651 -24.794 -60.374  1.00  0.00           N  
ATOM   4753  CA  PRO C 126      14.666 -25.366 -61.229  1.00  0.00           C  
ATOM   4754  C   PRO C 126      14.115 -26.231 -62.345  1.00  0.00           C  
ATOM   4755  O   PRO C 126      14.884 -26.951 -62.989  1.00  0.00           O  
ATOM   4756  CB  PRO C 126      15.490 -26.196 -60.241  1.00  0.00           C  
ATOM   4757  CG  PRO C 126      14.489 -26.695 -59.256  1.00  0.00           C  
ATOM   4758  CD  PRO C 126      13.520 -25.553 -59.097  1.00  0.00           C  
ATOM   4759  HA  PRO C 126      15.268 -24.542 -61.646  1.00  0.00           H  
ATOM   4760 1HB  PRO C 126      16.008 -27.009 -60.772  1.00  0.00           H  
ATOM   4761 2HB  PRO C 126      16.268 -25.569 -59.779  1.00  0.00           H  
ATOM   4762 1HG  PRO C 126      14.007 -27.609 -59.634  1.00  0.00           H  
ATOM   4763 2HG  PRO C 126      14.984 -26.964 -58.312  1.00  0.00           H  
ATOM   4764 1HD  PRO C 126      12.502 -25.950 -58.969  1.00  0.00           H  
ATOM   4765 2HD  PRO C 126      13.810 -24.944 -58.229  1.00  0.00           H  
ATOM   4766  N   ASN C 127      12.802 -26.215 -62.590  1.00  0.00           N  
ATOM   4767  CA  ASN C 127      12.293 -27.052 -63.662  1.00  0.00           C  
ATOM   4768  C   ASN C 127      11.514 -26.191 -64.629  1.00  0.00           C  
ATOM   4769  O   ASN C 127      10.446 -26.556 -65.128  1.00  0.00           O  
ATOM   4770  CB  ASN C 127      11.428 -28.161 -63.104  1.00  0.00           C  
ATOM   4771  CG  ASN C 127      12.198 -29.116 -62.229  1.00  0.00           C  
ATOM   4772  ND2 ASN C 127      11.912 -29.086 -60.953  1.00  0.00           N  
ATOM   4773  OD1 ASN C 127      13.036 -29.893 -62.697  1.00  0.00           O  
ATOM   4774  H   ASN C 127      12.119 -25.641 -62.052  1.00  0.00           H  
ATOM   4775  HA  ASN C 127      13.127 -27.489 -64.200  1.00  0.00           H  
ATOM   4776 1HB  ASN C 127      10.625 -27.714 -62.510  1.00  0.00           H  
ATOM   4777 2HB  ASN C 127      10.966 -28.714 -63.914  1.00  0.00           H  
ATOM   4778 1HD2 ASN C 127      12.384 -29.701 -60.322  1.00  0.00           H  
ATOM   4779 2HD2 ASN C 127      11.221 -28.452 -60.610  1.00  0.00           H  
ATOM   4780  N   ASN C 128      12.115 -25.062 -64.961  1.00  0.00           N  
ATOM   4781  CA  ASN C 128      11.586 -24.102 -65.894  1.00  0.00           C  
ATOM   4782  C   ASN C 128      12.371 -24.215 -67.189  1.00  0.00           C  
ATOM   4783  O   ASN C 128      13.469 -23.662 -67.303  1.00  0.00           O  
ATOM   4784  CB  ASN C 128      11.658 -22.717 -65.267  1.00  0.00           C  
ATOM   4785  CG  ASN C 128      11.075 -21.613 -66.087  1.00  0.00           C  
ATOM   4786  ND2 ASN C 128      10.607 -20.587 -65.419  1.00  0.00           N  
ATOM   4787  OD1 ASN C 128      11.038 -21.671 -67.322  1.00  0.00           O  
ATOM   4788  H   ASN C 128      12.987 -24.845 -64.494  1.00  0.00           H  
ATOM   4789  HA  ASN C 128      10.545 -24.344 -66.107  1.00  0.00           H  
ATOM   4790 1HB  ASN C 128      11.138 -22.743 -64.304  1.00  0.00           H  
ATOM   4791 2HB  ASN C 128      12.687 -22.484 -65.051  1.00  0.00           H  
ATOM   4792 1HD2 ASN C 128      10.192 -19.814 -65.905  1.00  0.00           H  
ATOM   4793 2HD2 ASN C 128      10.659 -20.579 -64.417  1.00  0.00           H  
ATOM   4794  N   ALA C 129      11.851 -24.976 -68.151  1.00  0.00           N  
ATOM   4795  CA  ALA C 129      12.622 -25.228 -69.364  1.00  0.00           C  
ATOM   4796  C   ALA C 129      12.937 -23.940 -70.103  1.00  0.00           C  
ATOM   4797  O   ALA C 129      14.032 -23.798 -70.650  1.00  0.00           O  
ATOM   4798  CB  ALA C 129      11.879 -26.169 -70.292  1.00  0.00           C  
ATOM   4799  H   ALA C 129      10.940 -25.405 -68.016  1.00  0.00           H  
ATOM   4800  HA  ALA C 129      13.558 -25.683 -69.072  1.00  0.00           H  
ATOM   4801 1HB  ALA C 129      12.490 -26.372 -71.175  1.00  0.00           H  
ATOM   4802 2HB  ALA C 129      11.671 -27.091 -69.784  1.00  0.00           H  
ATOM   4803 3HB  ALA C 129      10.940 -25.714 -70.601  1.00  0.00           H  
ATOM   4804  N   GLU C 130      11.988 -22.997 -70.121  1.00  0.00           N  
ATOM   4805  CA  GLU C 130      12.222 -21.749 -70.829  1.00  0.00           C  
ATOM   4806  C   GLU C 130      13.336 -20.945 -70.182  1.00  0.00           C  
ATOM   4807  O   GLU C 130      14.182 -20.392 -70.891  1.00  0.00           O  
ATOM   4808  CB  GLU C 130      10.940 -20.915 -70.874  1.00  0.00           C  
ATOM   4809  CG  GLU C 130       9.823 -21.523 -71.711  1.00  0.00           C  
ATOM   4810  CD  GLU C 130       9.059 -22.592 -70.979  1.00  0.00           C  
ATOM   4811  OE1 GLU C 130       9.369 -22.841 -69.839  1.00  0.00           O  
ATOM   4812  OE2 GLU C 130       8.164 -23.158 -71.561  1.00  0.00           O1-
ATOM   4813  H   GLU C 130      11.110 -23.165 -69.650  1.00  0.00           H  
ATOM   4814  HA  GLU C 130      12.524 -21.985 -71.848  1.00  0.00           H  
ATOM   4815 1HB  GLU C 130      10.561 -20.775 -69.862  1.00  0.00           H  
ATOM   4816 2HB  GLU C 130      11.162 -19.928 -71.280  1.00  0.00           H  
ATOM   4817 1HG  GLU C 130       9.132 -20.734 -72.004  1.00  0.00           H  
ATOM   4818 2HG  GLU C 130      10.252 -21.947 -72.618  1.00  0.00           H  
ATOM   4819  N   ALA C 131      13.361 -20.894 -68.849  1.00  0.00           N  
ATOM   4820  CA  ALA C 131      14.430 -20.193 -68.158  1.00  0.00           C  
ATOM   4821  C   ALA C 131      15.762 -20.877 -68.400  1.00  0.00           C  
ATOM   4822  O   ALA C 131      16.762 -20.198 -68.608  1.00  0.00           O  
ATOM   4823  CB  ALA C 131      14.131 -20.073 -66.687  1.00  0.00           C  
ATOM   4824  H   ALA C 131      12.594 -21.316 -68.322  1.00  0.00           H  
ATOM   4825  HA  ALA C 131      14.522 -19.207 -68.574  1.00  0.00           H  
ATOM   4826 1HB  ALA C 131      14.933 -19.529 -66.191  1.00  0.00           H  
ATOM   4827 2HB  ALA C 131      13.196 -19.543 -66.550  1.00  0.00           H  
ATOM   4828 3HB  ALA C 131      14.044 -21.046 -66.277  1.00  0.00           H  
ATOM   4829  N   TRP C 132      15.803 -22.219 -68.424  1.00  0.00           N  
ATOM   4830  CA  TRP C 132      17.084 -22.874 -68.669  1.00  0.00           C  
ATOM   4831  C   TRP C 132      17.566 -22.541 -70.079  1.00  0.00           C  
ATOM   4832  O   TRP C 132      18.745 -22.223 -70.290  1.00  0.00           O  
ATOM   4833  CB  TRP C 132      16.987 -24.396 -68.518  1.00  0.00           C  
ATOM   4834  CG  TRP C 132      16.911 -24.910 -67.116  1.00  0.00           C  
ATOM   4835  CD1 TRP C 132      15.869 -25.549 -66.553  1.00  0.00           C  
ATOM   4836  CD2 TRP C 132      17.912 -24.816 -66.091  1.00  0.00           C  
ATOM   4837  CE2 TRP C 132      17.396 -25.444 -64.959  1.00  0.00           C  
ATOM   4838  CE3 TRP C 132      19.168 -24.258 -66.035  1.00  0.00           C  
ATOM   4839  NE1 TRP C 132      16.164 -25.891 -65.257  1.00  0.00           N  
ATOM   4840  CZ2 TRP C 132      18.099 -25.518 -63.780  1.00  0.00           C  
ATOM   4841  CZ3 TRP C 132      19.874 -24.325 -64.841  1.00  0.00           C  
ATOM   4842  CH2 TRP C 132      19.352 -24.937 -63.746  1.00  0.00           C  
ATOM   4843  H   TRP C 132      14.960 -22.765 -68.212  1.00  0.00           H  
ATOM   4844  HA  TRP C 132      17.809 -22.497 -67.955  1.00  0.00           H  
ATOM   4845 1HB  TRP C 132      16.089 -24.735 -69.028  1.00  0.00           H  
ATOM   4846 2HB  TRP C 132      17.833 -24.864 -69.004  1.00  0.00           H  
ATOM   4847  HD1 TRP C 132      14.952 -25.757 -67.056  1.00  0.00           H  
ATOM   4848  HE1 TRP C 132      15.567 -26.390 -64.566  1.00  0.00           H  
ATOM   4849  HE3 TRP C 132      19.585 -23.761 -66.905  1.00  0.00           H  
ATOM   4850  HZ2 TRP C 132      17.681 -26.004 -62.893  1.00  0.00           H  
ATOM   4851  HZ3 TRP C 132      20.851 -23.866 -64.791  1.00  0.00           H  
ATOM   4852  HH2 TRP C 132      19.930 -24.967 -62.827  1.00  0.00           H  
ATOM   4853  N   TYR C 133      16.653 -22.565 -71.040  1.00  0.00           N  
ATOM   4854  CA  TYR C 133      16.941 -22.230 -72.417  1.00  0.00           C  
ATOM   4855  C   TYR C 133      17.466 -20.803 -72.584  1.00  0.00           C  
ATOM   4856  O   TYR C 133      18.501 -20.615 -73.230  1.00  0.00           O  
ATOM   4857  CB  TYR C 133      15.687 -22.434 -73.271  1.00  0.00           C  
ATOM   4858  CG  TYR C 133      15.793 -21.848 -74.661  1.00  0.00           C  
ATOM   4859  CD1 TYR C 133      16.629 -22.434 -75.599  1.00  0.00           C  
ATOM   4860  CD2 TYR C 133      15.053 -20.723 -74.997  1.00  0.00           C  
ATOM   4861  CE1 TYR C 133      16.726 -21.897 -76.869  1.00  0.00           C  
ATOM   4862  CE2 TYR C 133      15.150 -20.186 -76.266  1.00  0.00           C  
ATOM   4863  CZ  TYR C 133      15.982 -20.770 -77.200  1.00  0.00           C  
ATOM   4864  OH  TYR C 133      16.079 -20.236 -78.465  1.00  0.00           O  
ATOM   4865  H   TYR C 133      15.696 -22.861 -70.805  1.00  0.00           H  
ATOM   4866  HA  TYR C 133      17.727 -22.900 -72.756  1.00  0.00           H  
ATOM   4867 1HB  TYR C 133      15.481 -23.501 -73.366  1.00  0.00           H  
ATOM   4868 2HB  TYR C 133      14.830 -21.979 -72.774  1.00  0.00           H  
ATOM   4869  HD1 TYR C 133      17.210 -23.317 -75.335  1.00  0.00           H  
ATOM   4870  HD2 TYR C 133      14.397 -20.261 -74.259  1.00  0.00           H  
ATOM   4871  HE1 TYR C 133      17.383 -22.359 -77.606  1.00  0.00           H  
ATOM   4872  HE2 TYR C 133      14.570 -19.303 -76.530  1.00  0.00           H  
ATOM   4873  HH  TYR C 133      15.508 -19.468 -78.531  1.00  0.00           H  
ATOM   4874  N   ASN C 134      16.755 -19.823 -72.025  1.00  0.00           N  
ATOM   4875  CA  ASN C 134      17.188 -18.445 -72.124  1.00  0.00           C  
ATOM   4876  C   ASN C 134      18.432 -18.149 -71.286  1.00  0.00           C  
ATOM   4877  O   ASN C 134      19.221 -17.266 -71.646  1.00  0.00           O  
ATOM   4878  CB  ASN C 134      16.044 -17.494 -71.866  1.00  0.00           C  
ATOM   4879  CG  ASN C 134      15.124 -17.378 -73.070  1.00  0.00           C  
ATOM   4880  ND2 ASN C 134      13.841 -17.239 -72.825  1.00  0.00           N  
ATOM   4881  OD1 ASN C 134      15.563 -17.424 -74.247  1.00  0.00           O  
ATOM   4882  H   ASN C 134      15.888 -20.049 -71.526  1.00  0.00           H  
ATOM   4883  HA  ASN C 134      17.468 -18.270 -73.153  1.00  0.00           H  
ATOM   4884 1HB  ASN C 134      15.474 -17.818 -70.990  1.00  0.00           H  
ATOM   4885 2HB  ASN C 134      16.444 -16.535 -71.678  1.00  0.00           H  
ATOM   4886 1HD2 ASN C 134      13.200 -17.164 -73.585  1.00  0.00           H  
ATOM   4887 2HD2 ASN C 134      13.473 -17.217 -71.883  1.00  0.00           H  
ATOM   4888  N   LEU C 135      18.655 -18.904 -70.197  1.00  0.00           N  
ATOM   4889  CA  LEU C 135      19.887 -18.767 -69.428  1.00  0.00           C  
ATOM   4890  C   LEU C 135      21.001 -19.154 -70.389  1.00  0.00           C  
ATOM   4891  O   LEU C 135      22.004 -18.445 -70.525  1.00  0.00           O  
ATOM   4892  CB  LEU C 135      19.889 -19.664 -68.185  1.00  0.00           C  
ATOM   4893  CG  LEU C 135      21.156 -19.604 -67.323  1.00  0.00           C  
ATOM   4894  CD1 LEU C 135      21.445 -18.158 -66.944  1.00  0.00           C  
ATOM   4895  CD2 LEU C 135      20.969 -20.467 -66.083  1.00  0.00           C  
ATOM   4896  H   LEU C 135      17.942 -19.557 -69.871  1.00  0.00           H  
ATOM   4897  HA  LEU C 135      20.016 -17.737 -69.133  1.00  0.00           H  
ATOM   4898 1HB  LEU C 135      19.046 -19.387 -67.554  1.00  0.00           H  
ATOM   4899 2HB  LEU C 135      19.754 -20.699 -68.502  1.00  0.00           H  
ATOM   4900  HG  LEU C 135      22.006 -19.974 -67.898  1.00  0.00           H  
ATOM   4901 1HD1 LEU C 135      22.346 -18.115 -66.332  1.00  0.00           H  
ATOM   4902 2HD1 LEU C 135      21.594 -17.568 -67.849  1.00  0.00           H  
ATOM   4903 3HD1 LEU C 135      20.604 -17.755 -66.381  1.00  0.00           H  
ATOM   4904 1HD2 LEU C 135      21.870 -20.425 -65.471  1.00  0.00           H  
ATOM   4905 2HD2 LEU C 135      20.121 -20.097 -65.507  1.00  0.00           H  
ATOM   4906 3HD2 LEU C 135      20.782 -21.498 -66.383  1.00  0.00           H  
ATOM   4907  N   GLY C 136      20.779 -20.279 -71.092  1.00  0.00           N  
ATOM   4908  CA  GLY C 136      21.693 -20.801 -72.086  1.00  0.00           C  
ATOM   4909  C   GLY C 136      21.978 -19.750 -73.143  1.00  0.00           C  
ATOM   4910  O   GLY C 136      23.144 -19.471 -73.426  1.00  0.00           O  
ATOM   4911  H   GLY C 136      19.939 -20.825 -70.896  1.00  0.00           H  
ATOM   4912 1HA  GLY C 136      22.612 -21.095 -71.599  1.00  0.00           H  
ATOM   4913 2HA  GLY C 136      21.257 -21.694 -72.547  1.00  0.00           H  
ATOM   4914  N   ASN C 137      20.924 -19.148 -73.713  1.00  0.00           N  
ATOM   4915  CA  ASN C 137      21.086 -18.118 -74.732  1.00  0.00           C  
ATOM   4916  C   ASN C 137      21.877 -16.918 -74.258  1.00  0.00           C  
ATOM   4917  O   ASN C 137      22.707 -16.388 -75.005  1.00  0.00           O  
ATOM   4918  CB  ASN C 137      19.747 -17.616 -75.203  1.00  0.00           C  
ATOM   4919  CG  ASN C 137      19.006 -18.507 -76.119  1.00  0.00           C  
ATOM   4920  ND2 ASN C 137      17.709 -18.404 -76.092  1.00  0.00           N  
ATOM   4921  OD1 ASN C 137      19.604 -19.307 -76.871  1.00  0.00           O  
ATOM   4922  H   ASN C 137      19.987 -19.473 -73.449  1.00  0.00           H  
ATOM   4923  HA  ASN C 137      21.624 -18.540 -75.567  1.00  0.00           H  
ATOM   4924 1HB  ASN C 137      19.128 -17.381 -74.353  1.00  0.00           H  
ATOM   4925 2HB  ASN C 137      19.920 -16.686 -75.726  1.00  0.00           H  
ATOM   4926 1HD2 ASN C 137      17.165 -18.966 -76.715  1.00  0.00           H  
ATOM   4927 2HD2 ASN C 137      17.214 -17.782 -75.450  1.00  0.00           H  
ATOM   4928  N   ALA C 138      21.646 -16.460 -73.033  1.00  0.00           N  
ATOM   4929  CA  ALA C 138      22.419 -15.326 -72.566  1.00  0.00           C  
ATOM   4930  C   ALA C 138      23.914 -15.707 -72.485  1.00  0.00           C  
ATOM   4931  O   ALA C 138      24.780 -14.956 -72.946  1.00  0.00           O  
ATOM   4932  CB  ALA C 138      21.859 -14.855 -71.241  1.00  0.00           C  
ATOM   4933  H   ALA C 138      20.900 -16.867 -72.460  1.00  0.00           H  
ATOM   4934  HA  ALA C 138      22.320 -14.523 -73.293  1.00  0.00           H  
ATOM   4935 1HB  ALA C 138      22.415 -13.988 -70.910  1.00  0.00           H  
ATOM   4936 2HB  ALA C 138      20.816 -14.595 -71.361  1.00  0.00           H  
ATOM   4937 3HB  ALA C 138      21.945 -15.664 -70.516  1.00  0.00           H  
ATOM   4938  N   TYR C 139      24.219 -16.919 -71.984  1.00  0.00           N
[truncated: 2,784,598 more chars]
