# Supplementary material for: Computational design of mechanically coupled axle-rotor protein assemblies
Source: Science. Author manuscript; Available in PMC 2023 Dec 11. (PMC10712554; doi:10.1126/science.abm1183)
Supplement: Data S5 [file NIHMS1871500-supplement-Data_S5.zip › pdbs/D3-C5.pdb]

ATOM      1  N   CYS A   1      -0.904 -28.052  16.932  1.00  0.00           N  
ATOM      2  CA  CYS A   1       0.159 -28.322  15.968  1.00  0.00           C  
ATOM      3  C   CYS A   1      -0.312 -29.276  14.896  1.00  0.00           C  
ATOM      4  O   CYS A   1      -0.038 -29.035  13.703  1.00  0.00           O  
ATOM      5  CB  CYS A   1       1.386 -28.915  16.662  1.00  0.00           C  
ATOM      6  SG  CYS A   1       2.231 -27.768  17.776  1.00  0.00           S  
ATOM      7 1H   CYS A   1      -0.569 -27.419  17.630  1.00  0.00           H  
ATOM      8 2H   CYS A   1      -1.686 -27.644  16.461  1.00  0.00           H  
ATOM      9 3H   CYS A   1      -1.186 -28.908  17.366  1.00  0.00           H  
ATOM     10  HA  CYS A   1       0.425 -27.373  15.469  1.00  0.00           H  
ATOM     11 1HB  CYS A   1       1.089 -29.790  17.240  1.00  0.00           H  
ATOM     12 2HB  CYS A   1       2.103 -29.246  15.911  1.00  0.00           H  
ATOM     13  HG  CYS A   1       3.181 -28.617  18.154  1.00  0.00           H  
ATOM     14  N   ARG A   2      -0.933 -30.400  15.250  1.00  0.00           N  
ATOM     15  CA  ARG A   2      -1.289 -31.420  14.254  1.00  0.00           C  
ATOM     16  C   ARG A   2      -2.170 -30.886  13.134  1.00  0.00           C  
ATOM     17  O   ARG A   2      -2.047 -31.325  11.998  1.00  0.00           O  
ATOM     18  CB  ARG A   2      -2.007 -32.582  14.925  1.00  0.00           C  
ATOM     19  CG  ARG A   2      -1.116 -33.489  15.759  1.00  0.00           C  
ATOM     20  CD  ARG A   2      -1.841 -34.701  16.218  1.00  0.00           C  
ATOM     21  NE  ARG A   2      -0.991 -35.575  17.010  1.00  0.00           N  
ATOM     22  CZ  ARG A   2      -1.418 -36.675  17.660  1.00  0.00           C  
ATOM     23  NH1 ARG A   2      -2.685 -37.021  17.603  1.00  0.00           N1+
ATOM     24  NH2 ARG A   2      -0.564 -37.406  18.354  1.00  0.00           N  
ATOM     25  H   ARG A   2      -1.156 -30.582  16.218  1.00  0.00           H  
ATOM     26  HA  ARG A   2      -0.371 -31.771  13.794  1.00  0.00           H  
ATOM     27 1HB  ARG A   2      -2.789 -32.198  15.578  1.00  0.00           H  
ATOM     28 2HB  ARG A   2      -2.488 -33.199  14.166  1.00  0.00           H  
ATOM     29 1HG  ARG A   2      -0.260 -33.806  15.163  1.00  0.00           H  
ATOM     30 2HG  ARG A   2      -0.765 -32.945  16.637  1.00  0.00           H  
ATOM     31 1HD  ARG A   2      -2.691 -34.406  16.832  1.00  0.00           H  
ATOM     32 2HD  ARG A   2      -2.195 -35.262  15.354  1.00  0.00           H  
ATOM     33  HE  ARG A   2      -0.009 -35.340  17.077  1.00  0.00           H  
ATOM     34 1HH1 ARG A   2      -3.338 -36.462  17.071  1.00  0.00           H  
ATOM     35 2HH1 ARG A   2      -3.005 -37.845  18.090  1.00  0.00           H  
ATOM     36 1HH2 ARG A   2       0.410 -37.139  18.398  1.00  0.00           H  
ATOM     37 2HH2 ARG A   2      -0.884 -38.229  18.841  1.00  0.00           H  
ATOM     38  N   SER A   3      -3.039 -29.918  13.404  1.00  0.00           N  
ATOM     39  CA  SER A   3      -3.882 -29.434  12.317  1.00  0.00           C  
ATOM     40  C   SER A   3      -3.063 -28.716  11.237  1.00  0.00           C  
ATOM     41  O   SER A   3      -3.405 -28.769  10.055  1.00  0.00           O  
ATOM     42  CB  SER A   3      -4.942 -28.498  12.866  1.00  0.00           C  
ATOM     43  OG  SER A   3      -4.392 -27.610  13.798  1.00  0.00           O  
ATOM     44  H   SER A   3      -3.126 -29.546  14.334  1.00  0.00           H  
ATOM     45  HA  SER A   3      -4.357 -30.293  11.848  1.00  0.00           H  
ATOM     46 1HB  SER A   3      -5.392 -27.938  12.047  1.00  0.00           H  
ATOM     47 2HB  SER A   3      -5.732 -29.081  13.337  1.00  0.00           H  
ATOM     48  HG  SER A   3      -5.117 -27.052  14.092  1.00  0.00           H  
ATOM     49  N   HIS A   4      -1.984 -27.978  11.660  1.00  0.00           N  
ATOM     50  CA  HIS A   4      -1.230 -27.256  10.639  1.00  0.00           C  
ATOM     51  C   HIS A   4      -0.342 -28.194   9.857  1.00  0.00           C  
ATOM     52  O   HIS A   4      -0.177 -28.055   8.663  1.00  0.00           O  
ATOM     53  CB  HIS A   4      -0.377 -26.149  11.267  1.00  0.00           C  
ATOM     54  CG  HIS A   4      -1.180 -25.012  11.819  1.00  0.00           C  
ATOM     55  CD2 HIS A   4      -1.433 -24.635  13.094  1.00  0.00           C  
ATOM     56  ND1 HIS A   4      -1.834 -24.103  11.014  1.00  0.00           N  
ATOM     57  CE1 HIS A   4      -2.456 -23.216  11.771  1.00  0.00           C  
ATOM     58  NE2 HIS A   4      -2.228 -23.517  13.037  1.00  0.00           N  
ATOM     59  H   HIS A   4      -1.724 -27.936  12.635  1.00  0.00           H  
ATOM     60  HA  HIS A   4      -1.955 -26.837   9.921  1.00  0.00           H  
ATOM     61 1HB  HIS A   4       0.223 -26.567  12.076  1.00  0.00           H  
ATOM     62 2HB  HIS A   4       0.310 -25.751  10.521  1.00  0.00           H  
ATOM     63  HD2 HIS A   4      -1.072 -25.127  13.998  1.00  0.00           H  
ATOM     64  HE1 HIS A   4      -3.055 -22.380  11.412  1.00  0.00           H  
ATOM     65  HE2 HIS A   4      -2.579 -23.010  13.837  1.00  0.00           H  
ATOM     66  N   HIS A   5       0.128 -29.223  10.571  1.00  0.00           N  
ATOM     67  CA  HIS A   5       1.031 -30.206   9.994  1.00  0.00           C  
ATOM     68  C   HIS A   5       0.268 -30.946   8.900  1.00  0.00           C  
ATOM     69  O   HIS A   5       0.754 -31.122   7.779  1.00  0.00           O  
ATOM     70  CB  HIS A   5       1.548 -31.187  11.051  1.00  0.00           C  
ATOM     71  CG  HIS A   5       2.515 -32.196  10.514  1.00  0.00           C  
ATOM     72  CD2 HIS A   5       2.390 -33.527  10.303  1.00  0.00           C  
ATOM     73  ND1 HIS A   5       3.795 -31.864  10.122  1.00  0.00           N  
ATOM     74  CE1 HIS A   5       4.416 -32.949   9.693  1.00  0.00           C  
ATOM     75  NE2 HIS A   5       3.585 -33.971   9.793  1.00  0.00           N  
ATOM     76  H   HIS A   5      -0.114 -29.298  11.560  1.00  0.00           H  
ATOM     77  HA  HIS A   5       1.904 -29.719   9.556  1.00  0.00           H  
ATOM     78 1HB  HIS A   5       2.042 -30.633  11.851  1.00  0.00           H  
ATOM     79 2HB  HIS A   5       0.708 -31.721  11.494  1.00  0.00           H  
ATOM     80  HD2 HIS A   5       1.505 -34.133  10.501  1.00  0.00           H  
ATOM     81  HE1 HIS A   5       5.439 -32.994   9.321  1.00  0.00           H  
ATOM     82  HE2 HIS A   5       3.790 -34.926   9.536  1.00  0.00           H  
ATOM     83  N   ALA A   6      -0.949 -31.354   9.233  1.00  0.00           N  
ATOM     84  CA  ALA A   6      -1.822 -32.061   8.320  1.00  0.00           C  
ATOM     85  C   ALA A   6      -2.135 -31.264   7.058  1.00  0.00           C  
ATOM     86  O   ALA A   6      -2.137 -31.831   5.966  1.00  0.00           O  
ATOM     87  CB  ALA A   6      -3.111 -32.438   9.033  1.00  0.00           C  
ATOM     88  H   ALA A   6      -1.278 -31.186  10.184  1.00  0.00           H  
ATOM     89  HA  ALA A   6      -1.324 -32.987   8.030  1.00  0.00           H  
ATOM     90 1HB  ALA A   6      -3.758 -32.989   8.350  1.00  0.00           H  
ATOM     91 2HB  ALA A   6      -2.881 -33.063   9.895  1.00  0.00           H  
ATOM     92 3HB  ALA A   6      -3.620 -31.535   9.366  1.00  0.00           H  
ATOM     93  N   ARG A   7      -2.359 -29.934   7.174  1.00  0.00           N  
ATOM     94  CA  ARG A   7      -2.538 -29.166   5.945  1.00  0.00           C  
ATOM     95  C   ARG A   7      -1.272 -29.165   5.120  1.00  0.00           C  
ATOM     96  O   ARG A   7      -1.331 -29.268   3.892  1.00  0.00           O  
ATOM     97  CB  ARG A   7      -2.934 -27.730   6.255  1.00  0.00           C  
ATOM     98  CG  ARG A   7      -3.257 -26.878   5.038  1.00  0.00           C  
ATOM     99  CD  ARG A   7      -3.781 -25.543   5.425  1.00  0.00           C  
ATOM    100  NE  ARG A   7      -2.805 -24.776   6.181  1.00  0.00           N  
ATOM    101  CZ  ARG A   7      -2.886 -24.525   7.503  1.00  0.00           C  
ATOM    102  NH1 ARG A   7      -3.901 -24.987   8.198  1.00  0.00           N1+
ATOM    103  NH2 ARG A   7      -1.944 -23.815   8.099  1.00  0.00           N  
ATOM    104  H   ARG A   7      -2.401 -29.488   8.079  1.00  0.00           H  
ATOM    105  HA  ARG A   7      -3.327 -29.659   5.346  1.00  0.00           H  
ATOM    106 1HB  ARG A   7      -3.811 -27.727   6.902  1.00  0.00           H  
ATOM    107 2HB  ARG A   7      -2.126 -27.239   6.797  1.00  0.00           H  
ATOM    108 1HG  ARG A   7      -2.353 -26.733   4.446  1.00  0.00           H  
ATOM    109 2HG  ARG A   7      -4.012 -27.381   4.432  1.00  0.00           H  
ATOM    110 1HD  ARG A   7      -4.038 -24.980   4.529  1.00  0.00           H  
ATOM    111 2HD  ARG A   7      -4.670 -25.667   6.043  1.00  0.00           H  
ATOM    112  HE  ARG A   7      -2.009 -24.404   5.680  1.00  0.00           H  
ATOM    113 1HH1 ARG A   7      -4.621 -25.530   7.742  1.00  0.00           H  
ATOM    114 2HH1 ARG A   7      -3.962 -24.799   9.189  1.00  0.00           H  
ATOM    115 1HH2 ARG A   7      -1.163 -23.460   7.564  1.00  0.00           H  
ATOM    116 2HH2 ARG A   7      -2.005 -23.627   9.089  1.00  0.00           H  
ATOM    117  N   LYS A   8      -0.123 -29.079   5.794  1.00  0.00           N  
ATOM    118  CA  LYS A   8       1.143 -29.066   5.087  1.00  0.00           C  
ATOM    119  C   LYS A   8       1.387 -30.423   4.440  1.00  0.00           C  
ATOM    120  O   LYS A   8       1.891 -30.494   3.321  1.00  0.00           O  
ATOM    121  CB  LYS A   8       2.290 -28.708   6.034  1.00  0.00           C  
ATOM    122  CG  LYS A   8       2.208 -27.304   6.618  1.00  0.00           C  
ATOM    123  CD  LYS A   8       3.371 -27.028   7.559  1.00  0.00           C  
ATOM    124  CE  LYS A   8       3.287 -25.628   8.149  1.00  0.00           C  
ATOM    125  NZ  LYS A   8       4.399 -25.358   9.101  1.00  0.00           N1+
ATOM    126  H   LYS A   8      -0.125 -29.008   6.813  1.00  0.00           H  
ATOM    127  HA  LYS A   8       1.083 -28.324   4.290  1.00  0.00           H  
ATOM    128 1HB  LYS A   8       2.311 -29.415   6.863  1.00  0.00           H  
ATOM    129 2HB  LYS A   8       3.239 -28.795   5.505  1.00  0.00           H  
ATOM    130 1HG  LYS A   8       2.223 -26.572   5.810  1.00  0.00           H  
ATOM    131 2HG  LYS A   8       1.273 -27.193   7.167  1.00  0.00           H  
ATOM    132 1HD  LYS A   8       3.363 -27.757   8.371  1.00  0.00           H  
ATOM    133 2HD  LYS A   8       4.310 -27.127   7.015  1.00  0.00           H  
ATOM    134 1HE  LYS A   8       3.326 -24.893   7.347  1.00  0.00           H  
ATOM    135 2HE  LYS A   8       2.340 -25.511   8.674  1.00  0.00           H  
ATOM    136 1HZ  LYS A   8       4.307 -24.422   9.469  1.00  0.00           H  
ATOM    137 2HZ  LYS A   8       4.361 -26.023   9.860  1.00  0.00           H  
ATOM    138 3HZ  LYS A   8       5.283 -25.445   8.621  1.00  0.00           H  
ATOM    139  N   LEU A   9       0.995 -31.507   5.118  1.00  0.00           N  
ATOM    140  CA  LEU A   9       1.152 -32.830   4.537  1.00  0.00           C  
ATOM    141  C   LEU A   9       0.334 -33.026   3.289  1.00  0.00           C  
ATOM    142  O   LEU A   9       0.840 -33.558   2.301  1.00  0.00           O  
ATOM    143  CB  LEU A   9       0.762 -33.900   5.565  1.00  0.00           C  
ATOM    144  CG  LEU A   9       1.743 -34.095   6.728  1.00  0.00           C  
ATOM    145  CD1 LEU A   9       1.147 -35.067   7.738  1.00  0.00           C  
ATOM    146  CD2 LEU A   9       3.071 -34.609   6.192  1.00  0.00           C  
ATOM    147  H   LEU A   9       0.625 -31.402   6.065  1.00  0.00           H  
ATOM    148  HA  LEU A   9       2.195 -32.940   4.261  1.00  0.00           H  
ATOM    149 1HB  LEU A   9      -0.206 -33.640   5.989  1.00  0.00           H  
ATOM    150 2HB  LEU A   9       0.664 -34.856   5.051  1.00  0.00           H  
ATOM    151  HG  LEU A   9       1.901 -33.142   7.234  1.00  0.00           H  
ATOM    152 1HD1 LEU A   9       1.845 -35.205   8.564  1.00  0.00           H  
ATOM    153 2HD1 LEU A   9       0.209 -34.665   8.119  1.00  0.00           H  
ATOM    154 3HD1 LEU A   9       0.964 -36.026   7.255  1.00  0.00           H  
ATOM    155 1HD2 LEU A   9       3.768 -34.747   7.019  1.00  0.00           H  
ATOM    156 2HD2 LEU A   9       2.915 -35.563   5.686  1.00  0.00           H  
ATOM    157 3HD2 LEU A   9       3.482 -33.888   5.487  1.00  0.00           H  
ATOM    158  N   LYS A  10      -0.909 -32.572   3.290  1.00  0.00           N  
ATOM    159  CA  LYS A  10      -1.730 -32.794   2.117  1.00  0.00           C  
ATOM    160  C   LYS A  10      -1.174 -31.922   0.986  1.00  0.00           C  
ATOM    161  O   LYS A  10      -1.156 -32.337  -0.177  1.00  0.00           O  
ATOM    162  CB  LYS A  10      -3.198 -32.469   2.398  1.00  0.00           C  
ATOM    163  CG  LYS A  10      -4.096 -32.508   1.169  1.00  0.00           C  
ATOM    164  CD  LYS A  10      -4.357 -33.938   0.721  1.00  0.00           C  
ATOM    165  CE  LYS A  10      -5.320 -33.983  -0.457  1.00  0.00           C  
ATOM    166  NZ  LYS A  10      -5.639 -35.380  -0.862  1.00  0.00           N1+
ATOM    167  H   LYS A  10      -1.285 -32.101   4.114  1.00  0.00           H  
ATOM    168  HA  LYS A  10      -1.636 -33.837   1.814  1.00  0.00           H  
ATOM    169 1HB  LYS A  10      -3.595 -33.176   3.126  1.00  0.00           H  
ATOM    170 2HB  LYS A  10      -3.272 -31.473   2.835  1.00  0.00           H  
ATOM    171 1HG  LYS A  10      -5.049 -32.030   1.400  1.00  0.00           H  
ATOM    172 2HG  LYS A  10      -3.623 -31.961   0.354  1.00  0.00           H  
ATOM    173 1HD  LYS A  10      -3.416 -34.405   0.427  1.00  0.00           H  
ATOM    174 2HD  LYS A  10      -4.782 -34.507   1.546  1.00  0.00           H  
ATOM    175 1HE  LYS A  10      -6.246 -33.476  -0.189  1.00  0.00           H  
ATOM    176 2HE  LYS A  10      -4.880 -33.464  -1.307  1.00  0.00           H  
ATOM    177 1HZ  LYS A  10      -6.278 -35.366  -1.643  1.00  0.00           H  
ATOM    178 2HZ  LYS A  10      -4.789 -35.855  -1.131  1.00  0.00           H  
ATOM    179 3HZ  LYS A  10      -6.066 -35.866  -0.086  1.00  0.00           H  
ATOM    180  N   THR A  11      -0.657 -30.732   1.339  1.00  0.00           N  
ATOM    181  CA  THR A  11      -0.066 -29.835   0.349  1.00  0.00           C  
ATOM    182  C   THR A  11       1.127 -30.497  -0.343  1.00  0.00           C  
ATOM    183  O   THR A  11       1.245 -30.436  -1.566  1.00  0.00           O  
ATOM    184  CB  THR A  11       0.377 -28.508   0.995  1.00  0.00           C  
ATOM    185  CG2 THR A  11       1.017 -27.598  -0.043  1.00  0.00           C  
ATOM    186  OG1 THR A  11      -0.762 -27.849   1.567  1.00  0.00           O  
ATOM    187  H   THR A  11      -0.707 -30.438   2.316  1.00  0.00           H  
ATOM    188  HA  THR A  11      -0.815 -29.620  -0.413  1.00  0.00           H  
ATOM    189  HB  THR A  11       1.097 -28.711   1.785  1.00  0.00           H  
ATOM    190  HG1 THR A  11      -1.078 -28.355   2.318  1.00  0.00           H  
ATOM    191 1HG2 THR A  11       1.324 -26.666   0.432  1.00  0.00           H  
ATOM    192 2HG2 THR A  11       1.888 -28.090  -0.471  1.00  0.00           H  
ATOM    193 3HG2 THR A  11       0.297 -27.383  -0.831  1.00  0.00           H  
ATOM    194  N   PHE A  12       2.003 -31.146   0.431  1.00  0.00           N  
ATOM    195  CA  PHE A  12       3.155 -31.841  -0.137  1.00  0.00           C  
ATOM    196  C   PHE A  12       2.685 -32.966  -1.036  1.00  0.00           C  
ATOM    197  O   PHE A  12       3.220 -33.161  -2.126  1.00  0.00           O  
ATOM    198  CB  PHE A  12       4.056 -32.399   0.966  1.00  0.00           C  
ATOM    199  CG  PHE A  12       5.377 -32.914   0.467  1.00  0.00           C  
ATOM    200  CD1 PHE A  12       6.403 -32.037   0.148  1.00  0.00           C  
ATOM    201  CD2 PHE A  12       5.595 -34.275   0.315  1.00  0.00           C  
ATOM    202  CE1 PHE A  12       7.618 -32.509  -0.312  1.00  0.00           C  
ATOM    203  CE2 PHE A  12       6.809 -34.749  -0.142  1.00  0.00           C  
ATOM    204  CZ  PHE A  12       7.821 -33.865  -0.456  1.00  0.00           C  
ATOM    205  H   PHE A  12       1.876 -31.139   1.439  1.00  0.00           H  
ATOM    206  HA  PHE A  12       3.727 -31.135  -0.733  1.00  0.00           H  
ATOM    207 1HB  PHE A  12       4.251 -31.623   1.704  1.00  0.00           H  
ATOM    208 2HB  PHE A  12       3.545 -33.214   1.476  1.00  0.00           H  
ATOM    209  HD1 PHE A  12       6.242 -30.965   0.263  1.00  0.00           H  
ATOM    210  HD2 PHE A  12       4.795 -34.973   0.563  1.00  0.00           H  
ATOM    211  HE1 PHE A  12       8.416 -31.809  -0.559  1.00  0.00           H  
ATOM    212  HE2 PHE A  12       6.968 -35.822  -0.256  1.00  0.00           H  
ATOM    213  HZ  PHE A  12       8.778 -34.238  -0.819  1.00  0.00           H  
ATOM    214  N   LEU A  13       1.694 -33.728  -0.577  1.00  0.00           N  
ATOM    215  CA  LEU A  13       1.156 -34.811  -1.376  1.00  0.00           C  
ATOM    216  C   LEU A  13       0.649 -34.287  -2.716  1.00  0.00           C  
ATOM    217  O   LEU A  13       0.921 -34.888  -3.756  1.00  0.00           O  
ATOM    218  CB  LEU A  13       0.020 -35.512  -0.621  1.00  0.00           C  
ATOM    219  CG  LEU A  13      -0.621 -36.704  -1.343  1.00  0.00           C  
ATOM    220  CD1 LEU A  13       0.434 -37.771  -1.598  1.00  0.00           C  
ATOM    221  CD2 LEU A  13      -1.763 -37.254  -0.501  1.00  0.00           C  
ATOM    222  H   LEU A  13       1.301 -33.557   0.344  1.00  0.00           H  
ATOM    223  HA  LEU A  13       1.949 -35.526  -1.566  1.00  0.00           H  
ATOM    224 1HB  LEU A  13       0.406 -35.871   0.332  1.00  0.00           H  
ATOM    225 2HB  LEU A  13      -0.765 -34.784  -0.420  1.00  0.00           H  
ATOM    226  HG  LEU A  13      -1.008 -36.379  -2.310  1.00  0.00           H  
ATOM    227 1HD1 LEU A  13      -0.022 -38.619  -2.111  1.00  0.00           H  
ATOM    228 2HD1 LEU A  13       1.228 -37.357  -2.219  1.00  0.00           H  
ATOM    229 3HD1 LEU A  13       0.851 -38.106  -0.648  1.00  0.00           H  
ATOM    230 1HD2 LEU A  13      -2.219 -38.100  -1.014  1.00  0.00           H  
ATOM    231 2HD2 LEU A  13      -1.378 -37.580   0.466  1.00  0.00           H  
ATOM    232 3HD2 LEU A  13      -2.512 -36.475  -0.349  1.00  0.00           H  
ATOM    233  N   LYS A  14      -0.049 -33.138  -2.702  1.00  0.00           N  
ATOM    234  CA  LYS A  14      -0.471 -32.542  -3.967  1.00  0.00           C  
ATOM    235  C   LYS A  14       0.720 -32.240  -4.847  1.00  0.00           C  
ATOM    236  O   LYS A  14       0.730 -32.588  -6.018  1.00  0.00           O  
ATOM    237  CB  LYS A  14      -1.277 -31.265  -3.723  1.00  0.00           C  
ATOM    238  CG  LYS A  14      -2.662 -31.498  -3.134  1.00  0.00           C  
ATOM    239  CD  LYS A  14      -3.391 -30.183  -2.900  1.00  0.00           C  
ATOM    240  CE  LYS A  14      -4.768 -30.413  -2.296  1.00  0.00           C  
ATOM    241  NZ  LYS A  14      -5.478 -29.134  -2.026  1.00  0.00           N1+
ATOM    242  H   LYS A  14      -0.278 -32.691  -1.826  1.00  0.00           H  
ATOM    243  HA  LYS A  14      -1.104 -33.273  -4.503  1.00  0.00           H  
ATOM    244 1HB  LYS A  14      -0.729 -30.613  -3.042  1.00  0.00           H  
ATOM    245 2HB  LYS A  14      -1.399 -30.727  -4.663  1.00  0.00           H  
ATOM    246 1HG  LYS A  14      -3.249 -32.113  -3.816  1.00  0.00           H  
ATOM    247 2HG  LYS A  14      -2.569 -32.026  -2.185  1.00  0.00           H  
ATOM    248 1HD  LYS A  14      -2.807 -29.558  -2.224  1.00  0.00           H  
ATOM    249 2HD  LYS A  14      -3.504 -29.657  -3.848  1.00  0.00           H  
ATOM    250 1HE  LYS A  14      -5.370 -31.011  -2.980  1.00  0.00           H  
ATOM    251 2HE  LYS A  14      -4.668 -30.963  -1.360  1.00  0.00           H  
ATOM    252 1HZ  LYS A  14      -6.385 -29.329  -1.626  1.00  0.00           H  
ATOM    253 2HZ  LYS A  14      -4.937 -28.579  -1.377  1.00  0.00           H  
ATOM    254 3HZ  LYS A  14      -5.594 -28.623  -2.889  1.00  0.00           H  
ATOM    255  N   LYS A  15       1.766 -31.650  -4.242  1.00  0.00           N  
ATOM    256  CA  LYS A  15       2.943 -31.283  -5.026  1.00  0.00           C  
ATOM    257  C   LYS A  15       3.611 -32.508  -5.604  1.00  0.00           C  
ATOM    258  O   LYS A  15       4.115 -32.466  -6.731  1.00  0.00           O  
ATOM    259  CB  LYS A  15       3.929 -30.482  -4.133  1.00  0.00           C  
ATOM    260  CG  LYS A  15       3.411 -29.072  -3.755  1.00  0.00           C  
ATOM    261  CD  LYS A  15       3.285 -28.095  -4.928  1.00  0.00           C  
ATOM    262  CE  LYS A  15       2.812 -26.733  -4.403  1.00  0.00           C  
ATOM    263  NZ  LYS A  15       2.620 -25.811  -5.536  1.00  0.00           N1+
ATOM    264  H   LYS A  15       1.739 -31.461  -3.250  1.00  0.00           H  
ATOM    265  HA  LYS A  15       2.615 -30.652  -5.873  1.00  0.00           H  
ATOM    266 1HB  LYS A  15       4.120 -31.036  -3.214  1.00  0.00           H  
ATOM    267 2HB  LYS A  15       4.910 -30.398  -4.644  1.00  0.00           H  
ATOM    268 1HG  LYS A  15       2.423 -29.157  -3.300  1.00  0.00           H  
ATOM    269 2HG  LYS A  15       4.059 -28.636  -2.969  1.00  0.00           H  
ATOM    270 1HD  LYS A  15       4.253 -27.991  -5.421  1.00  0.00           H  
ATOM    271 2HD  LYS A  15       2.562 -28.491  -5.670  1.00  0.00           H  
ATOM    272 1HE  LYS A  15       1.877 -26.858  -3.859  1.00  0.00           H  
ATOM    273 2HE  LYS A  15       3.547 -26.300  -3.693  1.00  0.00           H  
ATOM    274 1HZ  LYS A  15       2.239 -26.311  -6.349  1.00  0.00           H  
ATOM    275 2HZ  LYS A  15       1.942 -25.077  -5.309  1.00  0.00           H  
ATOM    276 3HZ  LYS A  15       3.527 -25.414  -5.737  1.00  0.00           H  
ATOM    277  N   LEU A  16       3.588 -33.622  -4.879  1.00  0.00           N  
ATOM    278  CA  LEU A  16       4.097 -34.881  -5.402  1.00  0.00           C  
ATOM    279  C   LEU A  16       3.307 -35.341  -6.618  1.00  0.00           C  
ATOM    280  O   LEU A  16       3.898 -35.755  -7.622  1.00  0.00           O  
ATOM    281  CB  LEU A  16       4.047 -35.962  -4.316  1.00  0.00           C  
ATOM    282  CG  LEU A  16       5.056 -35.803  -3.171  1.00  0.00           C  
ATOM    283  CD1 LEU A  16       4.758 -36.826  -2.083  1.00  0.00           C  
ATOM    284  CD2 LEU A  16       6.469 -35.974  -3.712  1.00  0.00           C  
ATOM    285  H   LEU A  16       3.224 -33.589  -3.925  1.00  0.00           H  
ATOM    286  HA  LEU A  16       5.131 -34.724  -5.704  1.00  0.00           H  
ATOM    287 1HB  LEU A  16       3.049 -35.970  -3.878  1.00  0.00           H  
ATOM    288 2HB  LEU A  16       4.224 -36.931  -4.781  1.00  0.00           H  
ATOM    289  HG  LEU A  16       4.953 -34.810  -2.731  1.00  0.00           H  
ATOM    290 1HD1 LEU A  16       5.475 -36.712  -1.270  1.00  0.00           H  
ATOM    291 2HD1 LEU A  16       3.749 -36.668  -1.702  1.00  0.00           H  
ATOM    292 3HD1 LEU A  16       4.837 -37.830  -2.499  1.00  0.00           H  
ATOM    293 1HD2 LEU A  16       7.185 -35.859  -2.898  1.00  0.00           H  
ATOM    294 2HD2 LEU A  16       6.572 -36.967  -4.150  1.00  0.00           H  
ATOM    295 3HD2 LEU A  16       6.660 -35.218  -4.474  1.00  0.00           H  
ATOM    296  N   ARG A  17       1.977 -35.222  -6.578  1.00  0.00           N  
ATOM    297  CA  ARG A  17       1.193 -35.673  -7.715  1.00  0.00           C  
ATOM    298  C   ARG A  17       1.394 -34.737  -8.911  1.00  0.00           C  
ATOM    299  O   ARG A  17       1.417 -35.197 -10.055  1.00  0.00           O  
ATOM    300  CB  ARG A  17      -0.284 -35.737  -7.356  1.00  0.00           C  
ATOM    301  CG  ARG A  17      -0.646 -36.788  -6.320  1.00  0.00           C  
ATOM    302  CD  ARG A  17      -0.571 -38.160  -6.882  1.00  0.00           C  
ATOM    303  NE  ARG A  17      -0.955 -39.169  -5.905  1.00  0.00           N  
ATOM    304  CZ  ARG A  17      -1.101 -40.481  -6.177  1.00  0.00           C  
ATOM    305  NH1 ARG A  17      -0.891 -40.926  -7.395  1.00  0.00           N1+
ATOM    306  NH2 ARG A  17      -1.455 -41.318  -5.218  1.00  0.00           N  
ATOM    307  H   ARG A  17       1.519 -34.846  -5.746  1.00  0.00           H  
ATOM    308  HA  ARG A  17       1.545 -36.662  -8.002  1.00  0.00           H  
ATOM    309 1HB  ARG A  17      -0.606 -34.770  -6.971  1.00  0.00           H  
ATOM    310 2HB  ARG A  17      -0.869 -35.941  -8.252  1.00  0.00           H  
ATOM    311 1HG  ARG A  17       0.045 -36.723  -5.480  1.00  0.00           H  
ATOM    312 2HG  ARG A  17      -1.664 -36.617  -5.967  1.00  0.00           H  
ATOM    313 1HD  ARG A  17      -1.242 -38.242  -7.737  1.00  0.00           H  
ATOM    314 2HD  ARG A  17       0.450 -38.368  -7.200  1.00  0.00           H  
ATOM    315  HE  ARG A  17      -1.126 -38.863  -4.957  1.00  0.00           H  
ATOM    316 1HH1 ARG A  17      -0.621 -40.287  -8.129  1.00  0.00           H  
ATOM    317 2HH1 ARG A  17      -1.000 -41.910  -7.598  1.00  0.00           H  
ATOM    318 1HH2 ARG A  17      -1.616 -40.975  -4.281  1.00  0.00           H  
ATOM    319 2HH2 ARG A  17      -1.564 -42.300  -5.421  1.00  0.00           H  
ATOM    320  N   LYS A  18       1.590 -33.426  -8.659  1.00  0.00           N  
ATOM    321  CA  LYS A  18       1.873 -32.514  -9.764  1.00  0.00           C  
ATOM    322  C   LYS A  18       3.218 -32.814 -10.383  1.00  0.00           C  
ATOM    323  O   LYS A  18       3.386 -32.776 -11.599  1.00  0.00           O  
ATOM    324  CB  LYS A  18       1.829 -31.060  -9.292  1.00  0.00           C  
ATOM    325  CG  LYS A  18       0.443 -30.569  -8.897  1.00  0.00           C  
ATOM    326  CD  LYS A  18      -0.489 -30.516 -10.098  1.00  0.00           C  
ATOM    327  CE  LYS A  18      -1.852 -29.956  -9.719  1.00  0.00           C  
ATOM    328  NZ  LYS A  18      -2.784 -29.928 -10.879  1.00  0.00           N1+
ATOM    329  H   LYS A  18       1.542 -33.077  -7.713  1.00  0.00           H  
ATOM    330  HA  LYS A  18       1.106 -32.666 -10.547  1.00  0.00           H  
ATOM    331 1HB  LYS A  18       2.486 -30.936  -8.431  1.00  0.00           H  
ATOM    332 2HB  LYS A  18       2.201 -30.409 -10.084  1.00  0.00           H  
ATOM    333 1HG  LYS A  18       0.019 -31.239  -8.148  1.00  0.00           H  
ATOM    334 2HG  LYS A  18       0.520 -29.572  -8.464  1.00  0.00           H  
ATOM    335 1HD  LYS A  18      -0.049 -29.887 -10.873  1.00  0.00           H  
ATOM    336 2HD  LYS A  18      -0.620 -31.521 -10.501  1.00  0.00           H  
ATOM    337 1HE  LYS A  18      -2.290 -30.567  -8.931  1.00  0.00           H  
ATOM    338 2HE  LYS A  18      -1.735 -28.941  -9.339  1.00  0.00           H  
ATOM    339 1HZ  LYS A  18      -3.674 -29.550 -10.586  1.00  0.00           H  
ATOM    340 2HZ  LYS A  18      -2.396 -29.348 -11.609  1.00  0.00           H  
ATOM    341 3HZ  LYS A  18      -2.916 -30.866 -11.228  1.00  0.00           H  
ATOM    342  N   HIS A  19       4.179 -33.138  -9.516  1.00  0.00           N  
ATOM    343  CA  HIS A  19       5.525 -33.503  -9.916  1.00  0.00           C  
ATOM    344  C   HIS A  19       5.441 -34.736 -10.804  1.00  0.00           C  
ATOM    345  O   HIS A  19       5.998 -34.763 -11.904  1.00  0.00           O  
ATOM    346  CB  HIS A  19       6.416 -33.777  -8.700  1.00  0.00           C  
ATOM    347  CG  HIS A  19       7.866 -33.930  -9.038  1.00  0.00           C  
ATOM    348  CD2 HIS A  19       8.669 -35.020  -9.051  1.00  0.00           C  
ATOM    349  ND1 HIS A  19       8.656 -32.867  -9.424  1.00  0.00           N  
ATOM    350  CE1 HIS A  19       9.884 -33.298  -9.658  1.00  0.00           C  
ATOM    351  NE2 HIS A  19       9.917 -34.599  -9.439  1.00  0.00           N  
ATOM    352  H   HIS A  19       3.972 -33.105  -8.520  1.00  0.00           H  
ATOM    353  HA  HIS A  19       5.985 -32.692 -10.481  1.00  0.00           H  
ATOM    354 1HB  HIS A  19       6.316 -32.960  -7.985  1.00  0.00           H  
ATOM    355 2HB  HIS A  19       6.083 -34.688  -8.203  1.00  0.00           H  
ATOM    356  HD1 HIS A  19       8.383 -31.905  -9.445  1.00  0.00           H  
ATOM    357  HD2 HIS A  19       8.493 -36.072  -8.824  1.00  0.00           H  
ATOM    358  HE1 HIS A  19      10.663 -32.606  -9.974  1.00  0.00           H  
ATOM    359  N   LEU A  20       4.728 -35.762 -10.322  1.00  0.00           N  
ATOM    360  CA  LEU A  20       4.550 -36.992 -11.073  1.00  0.00           C  
ATOM    361  C   LEU A  20       3.931 -36.719 -12.444  1.00  0.00           C  
ATOM    362  O   LEU A  20       4.418 -37.228 -13.453  1.00  0.00           O  
ATOM    363  CB  LEU A  20       3.664 -37.965 -10.286  1.00  0.00           C  
ATOM    364  CG  LEU A  20       3.424 -39.329 -10.946  1.00  0.00           C  
ATOM    365  CD1 LEU A  20       4.742 -40.084 -11.046  1.00  0.00           C  
ATOM    366  CD2 LEU A  20       2.404 -40.114 -10.134  1.00  0.00           C  
ATOM    367  H   LEU A  20       4.304 -35.688  -9.396  1.00  0.00           H  
ATOM    368  HA  LEU A  20       5.529 -37.439 -11.226  1.00  0.00           H  
ATOM    369 1HB  LEU A  20       4.122 -38.144  -9.314  1.00  0.00           H  
ATOM    370 2HB  LEU A  20       2.692 -37.499 -10.125  1.00  0.00           H  
ATOM    371  HG  LEU A  20       3.045 -39.182 -11.958  1.00  0.00           H  
ATOM    372 1HD1 LEU A  20       4.570 -41.053 -11.516  1.00  0.00           H  
ATOM    373 2HD1 LEU A  20       5.446 -39.510 -11.650  1.00  0.00           H  
ATOM    374 3HD1 LEU A  20       5.154 -40.233 -10.049  1.00  0.00           H  
ATOM    375 1HD2 LEU A  20       2.233 -41.082 -10.605  1.00  0.00           H  
ATOM    376 2HD2 LEU A  20       2.783 -40.263  -9.122  1.00  0.00           H  
ATOM    377 3HD2 LEU A  20       1.467 -39.559 -10.092  1.00  0.00           H  
ATOM    378  N   ASP A  21       2.879 -35.894 -12.503  1.00  0.00           N  
ATOM    379  CA  ASP A  21       2.257 -35.612 -13.793  1.00  0.00           C  
ATOM    380  C   ASP A  21       3.250 -34.908 -14.710  1.00  0.00           C  
ATOM    381  O   ASP A  21       3.318 -35.208 -15.907  1.00  0.00           O  
ATOM    382  CB  ASP A  21       1.005 -34.750 -13.617  1.00  0.00           C  
ATOM    383  CG  ASP A  21       0.207 -34.594 -14.904  1.00  0.00           C  
ATOM    384  OD1 ASP A  21      -0.321 -35.575 -15.375  1.00  0.00           O  
ATOM    385  OD2 ASP A  21       0.131 -33.498 -15.404  1.00  0.00           O1-
ATOM    386  H   ASP A  21       2.492 -35.491 -11.650  1.00  0.00           H  
ATOM    387  HA  ASP A  21       1.982 -36.560 -14.258  1.00  0.00           H  
ATOM    388 1HB  ASP A  21       0.361 -35.194 -12.858  1.00  0.00           H  
ATOM    389 2HB  ASP A  21       1.292 -33.758 -13.264  1.00  0.00           H  
ATOM    390  N   ARG A  22       4.081 -34.025 -14.147  1.00  0.00           N  
ATOM    391  CA  ARG A  22       5.057 -33.321 -14.965  1.00  0.00           C  
ATOM    392  C   ARG A  22       6.012 -34.340 -15.568  1.00  0.00           C  
ATOM    393  O   ARG A  22       6.323 -34.268 -16.755  1.00  0.00           O  
ATOM    394  CB  ARG A  22       5.834 -32.302 -14.144  1.00  0.00           C  
ATOM    395  CG  ARG A  22       6.785 -31.427 -14.945  1.00  0.00           C  
ATOM    396  CD  ARG A  22       7.482 -30.440 -14.081  1.00  0.00           C  
ATOM    397  NE  ARG A  22       6.553 -29.505 -13.468  1.00  0.00           N  
ATOM    398  CZ  ARG A  22       6.057 -28.409 -14.075  1.00  0.00           C  
ATOM    399  NH1 ARG A  22       6.409 -28.126 -15.309  1.00  0.00           N1+
ATOM    400  NH2 ARG A  22       5.216 -27.620 -13.430  1.00  0.00           N  
ATOM    401  H   ARG A  22       3.998 -33.811 -13.151  1.00  0.00           H  
ATOM    402  HA  ARG A  22       4.537 -32.815 -15.779  1.00  0.00           H  
ATOM    403 1HB  ARG A  22       5.137 -31.644 -13.628  1.00  0.00           H  
ATOM    404 2HB  ARG A  22       6.421 -32.818 -13.385  1.00  0.00           H  
ATOM    405 1HG  ARG A  22       7.537 -32.053 -15.427  1.00  0.00           H  
ATOM    406 2HG  ARG A  22       6.225 -30.882 -15.706  1.00  0.00           H  
ATOM    407 1HD  ARG A  22       8.014 -30.963 -13.287  1.00  0.00           H  
ATOM    408 2HD  ARG A  22       8.193 -29.871 -14.680  1.00  0.00           H  
ATOM    409  HE  ARG A  22       6.259 -29.690 -12.518  1.00  0.00           H  
ATOM    410 1HH1 ARG A  22       7.052 -28.730 -15.803  1.00  0.00           H  
ATOM    411 2HH1 ARG A  22       6.037 -27.305 -15.765  1.00  0.00           H  
ATOM    412 1HH2 ARG A  22       4.945 -27.838 -12.481  1.00  0.00           H  
ATOM    413 2HH2 ARG A  22       4.844 -26.799 -13.885  1.00  0.00           H  
ATOM    414  N   LEU A  23       6.434 -35.328 -14.770  1.00  0.00           N  
ATOM    415  CA  LEU A  23       7.354 -36.346 -15.266  1.00  0.00           C  
ATOM    416  C   LEU A  23       6.748 -37.184 -16.381  1.00  0.00           C  
ATOM    417  O   LEU A  23       7.431 -37.484 -17.361  1.00  0.00           O  
ATOM    418  CB  LEU A  23       7.785 -37.265 -14.116  1.00  0.00           C  
ATOM    419  CG  LEU A  23       8.555 -36.588 -12.976  1.00  0.00           C  
ATOM    420  CD1 LEU A  23       8.757 -37.580 -11.839  1.00  0.00           C  
ATOM    421  CD2 LEU A  23       9.889 -36.076 -13.498  1.00  0.00           C  
ATOM    422  H   LEU A  23       6.122 -35.345 -13.798  1.00  0.00           H  
ATOM    423  HA  LEU A  23       8.235 -35.843 -15.650  1.00  0.00           H  
ATOM    424 1HB  LEU A  23       6.896 -37.725 -13.688  1.00  0.00           H  
ATOM    425 2HB  LEU A  23       8.418 -38.055 -14.521  1.00  0.00           H  
ATOM    426  HG  LEU A  23       7.972 -35.752 -12.589  1.00  0.00           H  
ATOM    427 1HD1 LEU A  23       9.304 -37.099 -11.028  1.00  0.00           H  
ATOM    428 2HD1 LEU A  23       7.786 -37.915 -11.472  1.00  0.00           H  
ATOM    429 3HD1 LEU A  23       9.324 -38.437 -12.200  1.00  0.00           H  
ATOM    430 1HD2 LEU A  23      10.437 -35.594 -12.687  1.00  0.00           H  
ATOM    431 2HD2 LEU A  23      10.474 -36.912 -13.883  1.00  0.00           H  
ATOM    432 3HD2 LEU A  23       9.715 -35.356 -14.297  1.00  0.00           H  
ATOM    433  N   ASP A  24       5.470 -37.537 -16.285  1.00  0.00           N  
ATOM    434  CA  ASP A  24       4.864 -38.314 -17.359  1.00  0.00           C  
ATOM    435  C   ASP A  24       4.777 -37.496 -18.655  1.00  0.00           C  
ATOM    436  O   ASP A  24       5.027 -38.010 -19.748  1.00  0.00           O  
ATOM    437  CB  ASP A  24       3.468 -38.791 -16.948  1.00  0.00           C  
ATOM    438  CG  ASP A  24       3.504 -39.917 -15.924  1.00  0.00           C  
ATOM    439  OD1 ASP A  24       4.539 -40.521 -15.771  1.00  0.00           O  
ATOM    440  OD2 ASP A  24       2.497 -40.160 -15.304  1.00  0.00           O1-
ATOM    441  H   ASP A  24       4.934 -37.291 -15.450  1.00  0.00           H  
ATOM    442  HA  ASP A  24       5.503 -39.176 -17.554  1.00  0.00           H  
ATOM    443 1HB  ASP A  24       2.907 -37.955 -16.529  1.00  0.00           H  
ATOM    444 2HB  ASP A  24       2.928 -39.138 -17.829  1.00  0.00           H  
ATOM    445  N   LYS A  25       4.475 -36.196 -18.549  1.00  0.00           N  
ATOM    446  CA  LYS A  25       4.393 -35.386 -19.765  1.00  0.00           C  
ATOM    447  C   LYS A  25       5.797 -35.180 -20.319  1.00  0.00           C  
ATOM    448  O   LYS A  25       6.025 -35.208 -21.532  1.00  0.00           O  
ATOM    449  CB  LYS A  25       3.721 -34.040 -19.490  1.00  0.00           C  
ATOM    450  CG  LYS A  25       2.221 -34.124 -19.243  1.00  0.00           C  
ATOM    451  CD  LYS A  25       1.626 -32.748 -18.978  1.00  0.00           C  
ATOM    452  CE  LYS A  25       0.107 -32.778 -19.060  1.00  0.00           C  
ATOM    453  NZ  LYS A  25      -0.489 -33.679 -18.035  1.00  0.00           N1+
ATOM    454  H   LYS A  25       4.276 -35.782 -17.638  1.00  0.00           H  
ATOM    455  HA  LYS A  25       3.805 -35.921 -20.511  1.00  0.00           H  
ATOM    456 1HB  LYS A  25       4.178 -33.576 -18.615  1.00  0.00           H  
ATOM    457 2HB  LYS A  25       3.883 -33.371 -20.336  1.00  0.00           H  
ATOM    458 1HG  LYS A  25       1.732 -34.560 -20.116  1.00  0.00           H  
ATOM    459 2HG  LYS A  25       2.029 -34.766 -18.383  1.00  0.00           H  
ATOM    460 1HD  LYS A  25       1.921 -32.409 -17.985  1.00  0.00           H  
ATOM    461 2HD  LYS A  25       2.006 -32.041 -19.713  1.00  0.00           H  
ATOM    462 1HE  LYS A  25      -0.284 -31.772 -18.913  1.00  0.00           H  
ATOM    463 2HE  LYS A  25      -0.199 -33.121 -20.049  1.00  0.00           H  
ATOM    464 1HZ  LYS A  25      -1.496 -33.670 -18.123  1.00  0.00           H  
ATOM    465 2HZ  LYS A  25      -0.148 -34.618 -18.173  1.00  0.00           H  
ATOM    466 3HZ  LYS A  25      -0.229 -33.358 -17.114  1.00  0.00           H  
ATOM    467  N   HIS A  26       6.749 -35.031 -19.404  1.00  0.00           N  
ATOM    468  CA  HIS A  26       8.149 -34.846 -19.713  1.00  0.00           C  
ATOM    469  C   HIS A  26       8.667 -36.017 -20.533  1.00  0.00           C  
ATOM    470  O   HIS A  26       9.295 -35.818 -21.573  1.00  0.00           O  
ATOM    471  CB  HIS A  26       8.941 -34.673 -18.418  1.00  0.00           C  
ATOM    472  CG  HIS A  26      10.363 -34.576 -18.604  1.00  0.00           C  
ATOM    473  CD2 HIS A  26      11.300 -35.519 -18.533  1.00  0.00           C  
ATOM    474  ND1 HIS A  26      11.010 -33.399 -18.922  1.00  0.00           N  
ATOM    475  CE1 HIS A  26      12.301 -33.652 -19.031  1.00  0.00           C  
ATOM    476  NE2 HIS A  26      12.480 -34.924 -18.805  1.00  0.00           N  
ATOM    477  H   HIS A  26       6.487 -35.016 -18.423  1.00  0.00           H  
ATOM    478  HA  HIS A  26       8.276 -33.945 -20.305  1.00  0.00           H  
ATOM    479 1HB  HIS A  26       8.598 -33.779 -17.895  1.00  0.00           H  
ATOM    480 2HB  HIS A  26       8.752 -35.515 -17.777  1.00  0.00           H  
ATOM    481  HD2 HIS A  26      11.142 -36.575 -18.312  1.00  0.00           H  
ATOM    482  HE1 HIS A  26      13.086 -32.946 -19.276  1.00  0.00           H  
ATOM    483  HE2 HIS A  26      13.341 -35.425 -18.833  1.00  0.00           H  
ATOM    484  N   ILE A  27       8.435 -37.239 -20.055  1.00  0.00           N  
ATOM    485  CA  ILE A  27       8.875 -38.438 -20.743  1.00  0.00           C  
ATOM    486  C   ILE A  27       8.220 -38.540 -22.113  1.00  0.00           C  
ATOM    487  O   ILE A  27       8.870 -38.930 -23.081  1.00  0.00           O  
ATOM    488  CB  ILE A  27       8.555 -39.696 -19.917  1.00  0.00           C  
ATOM    489  CG1 ILE A  27       9.447 -39.761 -18.674  1.00  0.00           C  
ATOM    490  CG2 ILE A  27       8.725 -40.947 -20.765  1.00  0.00           C  
ATOM    491  CD1 ILE A  27       9.029 -40.815 -17.676  1.00  0.00           C  
ATOM    492  H   ILE A  27       7.934 -37.345 -19.179  1.00  0.00           H  
ATOM    493  HA  ILE A  27       9.953 -38.376 -20.880  1.00  0.00           H  
ATOM    494  HB  ILE A  27       7.526 -39.647 -19.562  1.00  0.00           H  
ATOM    495 1HG1 ILE A  27      10.475 -39.965 -18.975  1.00  0.00           H  
ATOM    496 2HG1 ILE A  27       9.440 -38.793 -18.171  1.00  0.00           H  
ATOM    497 1HG2 ILE A  27       8.495 -41.827 -20.164  1.00  0.00           H  
ATOM    498 2HG2 ILE A  27       8.050 -40.903 -21.617  1.00  0.00           H  
ATOM    499 3HG2 ILE A  27       9.754 -41.008 -21.119  1.00  0.00           H  
ATOM    500 1HD1 ILE A  27       9.707 -40.800 -16.823  1.00  0.00           H  
ATOM    501 2HD1 ILE A  27       8.013 -40.611 -17.334  1.00  0.00           H  
ATOM    502 3HD1 ILE A  27       9.061 -41.796 -18.147  1.00  0.00           H  
ATOM    503  N   LYS A  28       6.931 -38.190 -22.216  1.00  0.00           N  
ATOM    504  CA  LYS A  28       6.273 -38.226 -23.521  1.00  0.00           C  
ATOM    505  C   LYS A  28       7.022 -37.351 -24.529  1.00  0.00           C  
ATOM    506  O   LYS A  28       7.315 -37.797 -25.645  1.00  0.00           O  
ATOM    507  CB  LYS A  28       4.819 -37.771 -23.403  1.00  0.00           C  
ATOM    508  CG  LYS A  28       3.974 -38.036 -24.643  1.00  0.00           C  
ATOM    509  CD  LYS A  28       3.949 -36.824 -25.563  1.00  0.00           C  
ATOM    510  CE  LYS A  28       2.970 -37.021 -26.712  1.00  0.00           C  
ATOM    511  NZ  LYS A  28       2.994 -35.877 -27.664  1.00  0.00           N1+
ATOM    512  H   LYS A  28       6.402 -37.917 -21.385  1.00  0.00           H  
ATOM    513  HA  LYS A  28       6.287 -39.252 -23.887  1.00  0.00           H  
ATOM    514 1HB  LYS A  28       4.345 -38.279 -22.563  1.00  0.00           H  
ATOM    515 2HB  LYS A  28       4.786 -36.701 -23.199  1.00  0.00           H  
ATOM    516 1HG  LYS A  28       4.384 -38.886 -25.188  1.00  0.00           H  
ATOM    517 2HG  LYS A  28       2.954 -38.276 -24.344  1.00  0.00           H  
ATOM    518 1HD  LYS A  28       3.656 -35.942 -24.994  1.00  0.00           H  
ATOM    519 2HD  LYS A  28       4.945 -36.657 -25.972  1.00  0.00           H  
ATOM    520 1HE  LYS A  28       3.222 -37.932 -27.252  1.00  0.00           H  
ATOM    521 2HE  LYS A  28       1.961 -37.128 -26.315  1.00  0.00           H  
ATOM    522 1HZ  LYS A  28       2.332 -36.046 -28.409  1.00  0.00           H  
ATOM    523 2HZ  LYS A  28       2.743 -35.028 -27.177  1.00  0.00           H  
ATOM    524 3HZ  LYS A  28       3.921 -35.780 -28.052  1.00  0.00           H  
ATOM    525  N   GLN A  29       7.396 -36.135 -24.119  1.00  0.00           N  
ATOM    526  CA  GLN A  29       8.118 -35.220 -24.994  1.00  0.00           C  
ATOM    527  C   GLN A  29       9.481 -35.792 -25.362  1.00  0.00           C  
ATOM    528  O   GLN A  29       9.947 -35.641 -26.493  1.00  0.00           O  
ATOM    529  CB  GLN A  29       8.285 -33.852 -24.327  1.00  0.00           C  
ATOM    530  CG  GLN A  29       6.985 -33.087 -24.145  1.00  0.00           C  
ATOM    531  CD  GLN A  29       7.170 -31.816 -23.336  1.00  0.00           C  
ATOM    532  NE2 GLN A  29       6.257 -30.868 -23.508  1.00  0.00           N  
ATOM    533  OE1 GLN A  29       8.125 -31.690 -22.563  1.00  0.00           O  
ATOM    534  H   GLN A  29       7.144 -35.828 -23.174  1.00  0.00           H  
ATOM    535  HA  GLN A  29       7.541 -35.096 -25.911  1.00  0.00           H  
ATOM    536 1HB  GLN A  29       8.740 -33.979 -23.345  1.00  0.00           H  
ATOM    537 2HB  GLN A  29       8.957 -33.235 -24.922  1.00  0.00           H  
ATOM    538 1HG  GLN A  29       6.595 -32.813 -25.125  1.00  0.00           H  
ATOM    539 2HG  GLN A  29       6.270 -33.723 -23.623  1.00  0.00           H  
ATOM    540 1HE2 GLN A  29       6.327 -30.007 -23.000  1.00  0.00           H  
ATOM    541 2HE2 GLN A  29       5.499 -31.012 -24.145  1.00  0.00           H  
ATOM    542  N   LEU A  30      10.125 -36.452 -24.398  1.00  0.00           N  
ATOM    543  CA  LEU A  30      11.395 -37.116 -24.623  1.00  0.00           C  
ATOM    544  C   LEU A  30      11.227 -38.241 -25.640  1.00  0.00           C  
ATOM    545  O   LEU A  30      12.039 -38.382 -26.561  1.00  0.00           O  
ATOM    546  CB  LEU A  30      11.945 -37.676 -23.305  1.00  0.00           C  
ATOM    547  CG  LEU A  30      13.302 -38.384 -23.398  1.00  0.00           C  
ATOM    548  CD1 LEU A  30      14.359 -37.399 -23.876  1.00  0.00           C  
ATOM    549  CD2 LEU A  30      13.668 -38.963 -22.040  1.00  0.00           C  
ATOM    550  H   LEU A  30       9.714 -36.479 -23.467  1.00  0.00           H  
ATOM    551  HA  LEU A  30      12.105 -36.394 -25.023  1.00  0.00           H  
ATOM    552 1HB  LEU A  30      12.049 -36.856 -22.596  1.00  0.00           H  
ATOM    553 2HB  LEU A  30      11.225 -38.388 -22.903  1.00  0.00           H  
ATOM    554  HG  LEU A  30      13.242 -39.190 -24.131  1.00  0.00           H  
ATOM    555 1HD1 LEU A  30      15.323 -37.903 -23.942  1.00  0.00           H  
ATOM    556 2HD1 LEU A  30      14.082 -37.016 -24.859  1.00  0.00           H  
ATOM    557 3HD1 LEU A  30      14.431 -36.572 -23.171  1.00  0.00           H  
ATOM    558 1HD2 LEU A  30      14.631 -39.468 -22.106  1.00  0.00           H  
ATOM    559 2HD2 LEU A  30      13.729 -38.159 -21.306  1.00  0.00           H  
ATOM    560 3HD2 LEU A  30      12.905 -39.677 -21.730  1.00  0.00           H  
ATOM    561  N   ARG A  31      10.149 -39.019 -25.505  1.00  0.00           N  
ATOM    562  CA  ARG A  31       9.889 -40.105 -26.431  1.00  0.00           C  
ATOM    563  C   ARG A  31       9.571 -39.562 -27.822  1.00  0.00           C  
ATOM    564  O   ARG A  31       9.911 -40.192 -28.825  1.00  0.00           O  
ATOM    565  CB  ARG A  31       8.731 -40.962 -25.940  1.00  0.00           C  
ATOM    566  CG  ARG A  31       9.049 -41.839 -24.739  1.00  0.00           C  
ATOM    567  CD  ARG A  31       7.836 -42.525 -24.224  1.00  0.00           C  
ATOM    568  NE  ARG A  31       8.143 -43.402 -23.106  1.00  0.00           N  
ATOM    569  CZ  ARG A  31       7.222 -43.982 -22.313  1.00  0.00           C  
ATOM    570  NH1 ARG A  31       5.943 -43.766 -22.525  1.00  0.00           N1+
ATOM    571  NH2 ARG A  31       7.604 -44.766 -21.319  1.00  0.00           N  
ATOM    572  H   ARG A  31       9.510 -38.862 -24.726  1.00  0.00           H  
ATOM    573  HA  ARG A  31      10.792 -40.708 -26.513  1.00  0.00           H  
ATOM    574 1HB  ARG A  31       7.894 -40.321 -25.667  1.00  0.00           H  
ATOM    575 2HB  ARG A  31       8.394 -41.614 -26.745  1.00  0.00           H  
ATOM    576 1HG  ARG A  31       9.777 -42.599 -25.025  1.00  0.00           H  
ATOM    577 2HG  ARG A  31       9.462 -41.225 -23.939  1.00  0.00           H  
ATOM    578 1HD  ARG A  31       7.115 -41.781 -23.885  1.00  0.00           H  
ATOM    579 2HD  ARG A  31       7.393 -43.125 -25.017  1.00  0.00           H  
ATOM    580  HE  ARG A  31       9.118 -43.592 -22.911  1.00  0.00           H  
ATOM    581 1HH1 ARG A  31       5.651 -43.167 -23.283  1.00  0.00           H  
ATOM    582 2HH1 ARG A  31       5.252 -44.200 -21.930  1.00  0.00           H  
ATOM    583 1HH2 ARG A  31       8.587 -44.931 -21.156  1.00  0.00           H  
ATOM    584 2HH2 ARG A  31       6.914 -45.200 -20.724  1.00  0.00           H  
ATOM    585  N   ASP A  32       8.950 -38.375 -27.888  1.00  0.00           N  
ATOM    586  CA  ASP A  32       8.667 -37.754 -29.176  1.00  0.00           C  
ATOM    587  C   ASP A  32       9.977 -37.468 -29.901  1.00  0.00           C  
ATOM    588  O   ASP A  32      10.076 -37.613 -31.122  1.00  0.00           O  
ATOM    589  CB  ASP A  32       7.870 -36.460 -28.998  1.00  0.00           C  
ATOM    590  CG  ASP A  32       6.405 -36.708 -28.667  1.00  0.00           C  
ATOM    591  OD1 ASP A  32       5.963 -37.823 -28.816  1.00  0.00           O  
ATOM    592  OD2 ASP A  32       5.742 -35.781 -28.269  1.00  0.00           O1-
ATOM    593  H   ASP A  32       8.643 -37.911 -27.033  1.00  0.00           H  
ATOM    594  HA  ASP A  32       8.085 -38.455 -29.772  1.00  0.00           H  
ATOM    595 1HB  ASP A  32       8.313 -35.867 -28.198  1.00  0.00           H  
ATOM    596 2HB  ASP A  32       7.925 -35.870 -29.915  1.00  0.00           H  
ATOM    597  N   ILE A  33      11.005 -37.087 -29.139  1.00  0.00           N  
ATOM    598  CA  ILE A  33      12.284 -36.819 -29.758  1.00  0.00           C  
ATOM    599  C   ILE A  33      12.792 -38.099 -30.411  1.00  0.00           C  
ATOM    600  O   ILE A  33      13.190 -38.098 -31.573  1.00  0.00           O  
ATOM    601  CB  ILE A  33      13.307 -36.301 -28.731  1.00  0.00           C  
ATOM    602  CG1 ILE A  33      12.905 -34.911 -28.230  1.00  0.00           C  
ATOM    603  CG2 ILE A  33      14.701 -36.269 -29.339  1.00  0.00           C  
ATOM    604  CD1 ILE A  33      13.689 -34.446 -27.025  1.00  0.00           C  
ATOM    605  H   ILE A  33      10.876 -36.965 -28.134  1.00  0.00           H  
ATOM    606  HA  ILE A  33      12.149 -36.059 -30.520  1.00  0.00           H  
ATOM    607  HB  ILE A  33      13.315 -36.959 -27.862  1.00  0.00           H  
ATOM    608 1HG1 ILE A  33      13.043 -34.183 -29.029  1.00  0.00           H  
ATOM    609 2HG1 ILE A  33      11.847 -34.911 -27.968  1.00  0.00           H  
ATOM    610 1HG2 ILE A  33      15.412 -35.900 -28.599  1.00  0.00           H  
ATOM    611 2HG2 ILE A  33      14.987 -37.274 -29.646  1.00  0.00           H  
ATOM    612 3HG2 ILE A  33      14.705 -35.609 -30.206  1.00  0.00           H  
ATOM    613 1HD1 ILE A  33      13.347 -33.454 -26.729  1.00  0.00           H  
ATOM    614 2HD1 ILE A  33      13.537 -35.143 -26.200  1.00  0.00           H  
ATOM    615 3HD1 ILE A  33      14.748 -34.404 -27.274  1.00  0.00           H  
ATOM    616  N   LEU A  34      12.703 -39.222 -29.709  1.00  0.00           N  
ATOM    617  CA  LEU A  34      13.169 -40.469 -30.293  1.00  0.00           C  
ATOM    618  C   LEU A  34      12.353 -40.809 -31.535  1.00  0.00           C  
ATOM    619  O   LEU A  34      12.902 -41.213 -32.550  1.00  0.00           O  
ATOM    620  CB  LEU A  34      13.068 -41.606 -29.270  1.00  0.00           C  
ATOM    621  CG  LEU A  34      13.553 -42.980 -29.752  1.00  0.00           C  
ATOM    622  CD1 LEU A  34      15.033 -42.904 -30.100  1.00  0.00           C  
ATOM    623  CD2 LEU A  34      13.298 -44.018 -28.670  1.00  0.00           C  
ATOM    624  H   LEU A  34      12.355 -39.200 -28.748  1.00  0.00           H  
ATOM    625  HA  LEU A  34      14.209 -40.339 -30.595  1.00  0.00           H  
ATOM    626 1HB  LEU A  34      13.655 -41.338 -28.392  1.00  0.00           H  
ATOM    627 2HB  LEU A  34      12.027 -41.710 -28.966  1.00  0.00           H  
ATOM    628  HG  LEU A  34      13.014 -43.258 -30.658  1.00  0.00           H  
ATOM    629 1HD1 LEU A  34      15.378 -43.879 -30.442  1.00  0.00           H  
ATOM    630 2HD1 LEU A  34      15.186 -42.168 -30.890  1.00  0.00           H  
ATOM    631 3HD1 LEU A  34      15.600 -42.609 -29.216  1.00  0.00           H  
ATOM    632 1HD2 LEU A  34      13.642 -44.993 -29.014  1.00  0.00           H  
ATOM    633 2HD2 LEU A  34      13.839 -43.740 -27.766  1.00  0.00           H  
ATOM    634 3HD2 LEU A  34      12.230 -44.064 -28.455  1.00  0.00           H  
ATOM    635  N   SER A  35      11.033 -40.623 -31.468  1.00  0.00           N  
ATOM    636  CA  SER A  35      10.168 -40.904 -32.606  1.00  0.00           C  
ATOM    637  C   SER A  35      10.519 -40.064 -33.835  1.00  0.00           C  
ATOM    638  O   SER A  35      10.470 -40.564 -34.960  1.00  0.00           O  
ATOM    639  CB  SER A  35       8.723 -40.659 -32.219  1.00  0.00           C  
ATOM    640  OG  SER A  35       8.293 -41.594 -31.267  1.00  0.00           O  
ATOM    641  H   SER A  35      10.616 -40.315 -30.593  1.00  0.00           H  
ATOM    642  HA  SER A  35      10.293 -41.952 -32.866  1.00  0.00           H  
ATOM    643 1HB  SER A  35       8.620 -39.652 -31.816  1.00  0.00           H  
ATOM    644 2HB  SER A  35       8.094 -40.723 -33.105  1.00  0.00           H  
ATOM    645  HG  SER A  35       7.520 -41.208 -30.849  1.00  0.00           H  
ATOM    646  N   GLU A  36      10.866 -38.787 -33.642  1.00  0.00           N  
ATOM    647  CA  GLU A  36      11.291 -37.993 -34.802  1.00  0.00           C  
ATOM    648  C   GLU A  36      12.697 -38.378 -35.285  1.00  0.00           C  
ATOM    649  O   GLU A  36      12.999 -38.275 -36.478  1.00  0.00           O  
ATOM    650  CB  GLU A  36      11.254 -36.503 -34.460  1.00  0.00           C  
ATOM    651  CG  GLU A  36       9.854 -35.940 -34.250  1.00  0.00           C  
ATOM    652  CD  GLU A  36       9.861 -34.489 -33.857  1.00  0.00           C  
ATOM    653  OE1 GLU A  36      10.877 -34.019 -33.403  1.00  0.00           O  
ATOM    654  OE2 GLU A  36       8.848 -33.848 -34.013  1.00  0.00           O1-
ATOM    655  H   GLU A  36      10.821 -38.384 -32.700  1.00  0.00           H  
ATOM    656  HA  GLU A  36      10.596 -38.208 -35.615  1.00  0.00           H  
ATOM    657 1HB  GLU A  36      11.826 -36.324 -33.551  1.00  0.00           H  
ATOM    658 2HB  GLU A  36      11.724 -35.934 -35.262  1.00  0.00           H  
ATOM    659 1HG  GLU A  36       9.285 -36.053 -35.171  1.00  0.00           H  
ATOM    660 2HG  GLU A  36       9.355 -36.519 -33.474  1.00  0.00           H  
ATOM    661  N   ASN A  37      13.541 -38.865 -34.365  1.00  0.00           N  
ATOM    662  CA  ASN A  37      14.897 -39.295 -34.701  1.00  0.00           C  
ATOM    663  C   ASN A  37      15.201 -40.668 -34.111  1.00  0.00           C  
ATOM    664  O   ASN A  37      15.985 -40.793 -33.174  1.00  0.00           O  
ATOM    665  CB  ASN A  37      15.914 -38.274 -34.229  1.00  0.00           C  
ATOM    666  CG  ASN A  37      15.721 -36.926 -34.868  1.00  0.00           C  
ATOM    667  ND2 ASN A  37      15.106 -36.023 -34.149  1.00  0.00           N  
ATOM    668  OD1 ASN A  37      16.131 -36.705 -36.013  1.00  0.00           O  
ATOM    669  H   ASN A  37      13.230 -38.917 -33.391  1.00  0.00           H  
ATOM    670  HA  ASN A  37      14.967 -39.375 -35.784  1.00  0.00           H  
ATOM    671 1HB  ASN A  37      15.845 -38.162 -33.146  1.00  0.00           H  
ATOM    672 2HB  ASN A  37      16.920 -38.629 -34.458  1.00  0.00           H  
ATOM    673 1HD2 ASN A  37      14.949 -35.107 -34.524  1.00  0.00           H  
ATOM    674 2HD2 ASN A  37      14.792 -36.246 -33.227  1.00  0.00           H  
ATOM    675  N   PRO A  38      14.653 -41.712 -34.725  1.00  0.00           N  
ATOM    676  CA  PRO A  38      14.835 -43.086 -34.244  1.00  0.00           C  
ATOM    677  C   PRO A  38      16.309 -43.485 -34.141  1.00  0.00           C  
ATOM    678  O   PRO A  38      16.676 -44.395 -33.399  1.00  0.00           O  
ATOM    679  CB  PRO A  38      14.106 -43.912 -35.309  1.00  0.00           C  
ATOM    680  CG  PRO A  38      13.023 -43.009 -35.794  1.00  0.00           C  
ATOM    681  CD  PRO A  38      13.659 -41.645 -35.828  1.00  0.00           C  
ATOM    682  HA  PRO A  38      14.383 -43.156 -33.252  1.00  0.00           H  
ATOM    683 1HB  PRO A  38      14.807 -44.203 -36.104  1.00  0.00           H  
ATOM    684 2HB  PRO A  38      13.721 -44.840 -34.864  1.00  0.00           H  
ATOM    685 1HG  PRO A  38      12.669 -43.338 -36.780  1.00  0.00           H  
ATOM    686 2HG  PRO A  38      12.158 -43.056 -35.113  1.00  0.00           H  
ATOM    687 1HD  PRO A  38      14.152 -41.496 -36.801  1.00  0.00           H  
ATOM    688 2HD  PRO A  38      12.891 -40.877 -35.661  1.00  0.00           H  
ATOM    689  N   GLU A  39      17.149 -42.794 -34.907  1.00  0.00           N  
ATOM    690  CA  GLU A  39      18.575 -43.031 -34.976  1.00  0.00           C  
ATOM    691  C   GLU A  39      19.317 -42.749 -33.658  1.00  0.00           C  
ATOM    692  O   GLU A  39      20.360 -43.352 -33.372  1.00  0.00           O  
ATOM    693  CB  GLU A  39      19.173 -42.175 -36.095  1.00  0.00           C  
ATOM    694  CG  GLU A  39      18.745 -42.583 -37.496  1.00  0.00           C  
ATOM    695  CD  GLU A  39      19.370 -41.738 -38.569  1.00  0.00           C  
ATOM    696  OE1 GLU A  39      20.063 -40.806 -38.237  1.00  0.00           O  
ATOM    697  OE2 GLU A  39      19.157 -42.024 -39.724  1.00  0.00           O1-
ATOM    698  H   GLU A  39      16.757 -42.037 -35.449  1.00  0.00           H  
ATOM    699  HA  GLU A  39      18.721 -44.083 -35.229  1.00  0.00           H  
ATOM    700 1HB  GLU A  39      18.889 -41.133 -35.947  1.00  0.00           H  
ATOM    701 2HB  GLU A  39      20.262 -42.227 -36.049  1.00  0.00           H  
ATOM    702 1HG  GLU A  39      19.022 -43.624 -37.661  1.00  0.00           H  
ATOM    703 2HG  GLU A  39      17.661 -42.510 -37.568  1.00  0.00           H  
ATOM    704  N   ASP A  40      18.796 -41.848 -32.822  1.00  0.00           N  
ATOM    705  CA  ASP A  40      19.591 -41.485 -31.663  1.00  0.00           C  
ATOM    706  C   ASP A  40      19.310 -42.418 -30.497  1.00  0.00           C  
ATOM    707  O   ASP A  40      18.493 -42.162 -29.605  1.00  0.00           O  
ATOM    708  CB  ASP A  40      19.309 -40.038 -31.251  1.00  0.00           C  
ATOM    709  CG  ASP A  40      20.313 -39.506 -30.236  1.00  0.00           C  
ATOM    710  OD1 ASP A  40      21.120 -40.274 -29.770  1.00  0.00           O  
ATOM    711  OD2 ASP A  40      20.260 -38.337 -29.936  1.00  0.00           O1-
ATOM    712  H   ASP A  40      17.870 -41.444 -32.989  1.00  0.00           H  
ATOM    713  HA  ASP A  40      20.640 -41.600 -31.926  1.00  0.00           H  
ATOM    714 1HB  ASP A  40      19.333 -39.398 -32.132  1.00  0.00           H  
ATOM    715 2HB  ASP A  40      18.309 -39.971 -30.822  1.00  0.00           H  
ATOM    716  N   GLU A  41      20.121 -43.465 -30.475  1.00  0.00           N  
ATOM    717  CA  GLU A  41      20.019 -44.533 -29.492  1.00  0.00           C  
ATOM    718  C   GLU A  41      20.148 -43.987 -28.076  1.00  0.00           C  
ATOM    719  O   GLU A  41      19.576 -44.523 -27.134  1.00  0.00           O  
ATOM    720  CB  GLU A  41      21.094 -45.593 -29.742  1.00  0.00           C  
ATOM    721  CG  GLU A  41      20.882 -46.417 -31.004  1.00  0.00           C  
ATOM    722  CD  GLU A  41      21.984 -47.411 -31.246  1.00  0.00           C  
ATOM    723  OE1 GLU A  41      22.947 -47.390 -30.518  1.00  0.00           O  
ATOM    724  OE2 GLU A  41      21.862 -48.193 -32.159  1.00  0.00           O1-
ATOM    725  H   GLU A  41      20.758 -43.546 -31.271  1.00  0.00           H  
ATOM    726  HA  GLU A  41      19.032 -44.993 -29.594  1.00  0.00           H  
ATOM    727 1HB  GLU A  41      22.069 -45.112 -29.817  1.00  0.00           H  
ATOM    728 2HB  GLU A  41      21.132 -46.280 -28.897  1.00  0.00           H  
ATOM    729 1HG  GLU A  41      19.937 -46.953 -30.922  1.00  0.00           H  
ATOM    730 2HG  GLU A  41      20.813 -45.744 -31.858  1.00  0.00           H  
ATOM    731  N   ARG A  42      20.926 -42.909 -27.940  1.00  0.00           N  
ATOM    732  CA  ARG A  42      21.180 -42.316 -26.638  1.00  0.00           C  
ATOM    733  C   ARG A  42      19.890 -41.764 -26.029  1.00  0.00           C  
ATOM    734  O   ARG A  42      19.752 -41.730 -24.808  1.00  0.00           O  
ATOM    735  CB  ARG A  42      22.208 -41.201 -26.752  1.00  0.00           C  
ATOM    736  CG  ARG A  42      23.557 -41.627 -27.312  1.00  0.00           C  
ATOM    737  CD  ARG A  42      24.360 -42.363 -26.304  1.00  0.00           C  
ATOM    738  NE  ARG A  42      23.908 -43.736 -26.146  1.00  0.00           N  
ATOM    739  CZ  ARG A  42      24.157 -44.730 -27.022  1.00  0.00           C  
ATOM    740  NH1 ARG A  42      24.853 -44.487 -28.110  1.00  0.00           N1+
ATOM    741  NH2 ARG A  42      23.699 -45.948 -26.787  1.00  0.00           N  
ATOM    742  H   ARG A  42      21.334 -42.502 -28.766  1.00  0.00           H  
ATOM    743  HA  ARG A  42      21.567 -43.089 -25.979  1.00  0.00           H  
ATOM    744 1HB  ARG A  42      21.819 -40.412 -27.394  1.00  0.00           H  
ATOM    745 2HB  ARG A  42      22.382 -40.765 -25.768  1.00  0.00           H  
ATOM    746 1HG  ARG A  42      23.402 -42.280 -28.172  1.00  0.00           H  
ATOM    747 2HG  ARG A  42      24.117 -40.745 -27.621  1.00  0.00           H  
ATOM    748 1HD  ARG A  42      25.404 -42.382 -26.615  1.00  0.00           H  
ATOM    749 2HD  ARG A  42      24.280 -41.864 -25.339  1.00  0.00           H  
ATOM    750  HE  ARG A  42      23.368 -43.962 -25.320  1.00  0.00           H  
ATOM    751 1HH1 ARG A  42      25.203 -43.556 -28.290  1.00  0.00           H  
ATOM    752 2HH1 ARG A  42      25.039 -45.231 -28.767  1.00  0.00           H  
ATOM    753 1HH2 ARG A  42      23.164 -46.134 -25.950  1.00  0.00           H  
ATOM    754 2HH2 ARG A  42      23.885 -46.691 -27.443  1.00  0.00           H  
ATOM    755  N   VAL A  43      18.942 -41.317 -26.865  1.00  0.00           N  
ATOM    756  CA  VAL A  43      17.674 -40.825 -26.353  1.00  0.00           C  
ATOM    757  C   VAL A  43      16.907 -41.982 -25.758  1.00  0.00           C  
ATOM    758  O   VAL A  43      16.267 -41.852 -24.719  1.00  0.00           O  
ATOM    759  CB  VAL A  43      16.842 -40.169 -27.472  1.00  0.00           C  
ATOM    760  CG1 VAL A  43      15.444 -39.838 -26.972  1.00  0.00           C  
ATOM    761  CG2 VAL A  43      17.546 -38.918 -27.973  1.00  0.00           C  
ATOM    762  H   VAL A  43      19.066 -41.386 -27.869  1.00  0.00           H  
ATOM    763  HA  VAL A  43      17.877 -40.102 -25.567  1.00  0.00           H  
ATOM    764  HB  VAL A  43      16.731 -40.878 -28.293  1.00  0.00           H  
ATOM    765 1HG1 VAL A  43      14.871 -39.375 -27.775  1.00  0.00           H  
ATOM    766 2HG1 VAL A  43      14.947 -40.753 -26.653  1.00  0.00           H  
ATOM    767 3HG1 VAL A  43      15.512 -39.148 -26.132  1.00  0.00           H  
ATOM    768 1HG2 VAL A  43      16.954 -38.459 -28.764  1.00  0.00           H  
ATOM    769 2HG2 VAL A  43      17.663 -38.211 -27.151  1.00  0.00           H  
ATOM    770 3HG2 VAL A  43      18.528 -39.184 -28.364  1.00  0.00           H  
ATOM    771  N   LYS A  44      16.979 -43.133 -26.430  1.00  0.00           N  
ATOM    772  CA  LYS A  44      16.293 -44.310 -25.909  1.00  0.00           C  
ATOM    773  C   LYS A  44      16.840 -44.654 -24.521  1.00  0.00           C  
ATOM    774  O   LYS A  44      16.079 -44.958 -23.598  1.00  0.00           O  
ATOM    775  CB  LYS A  44      16.452 -45.498 -26.860  1.00  0.00           C  
ATOM    776  CG  LYS A  44      15.828 -46.793 -26.359  1.00  0.00           C  
ATOM    777  CD  LYS A  44      14.334 -46.628 -26.114  1.00  0.00           C  
ATOM    778  CE  LYS A  44      13.652 -47.973 -25.915  1.00  0.00           C  
ATOM    779  NZ  LYS A  44      14.066 -48.623 -24.643  1.00  0.00           N1+
ATOM    780  H   LYS A  44      17.514 -43.165 -27.298  1.00  0.00           H  
ATOM    781  HA  LYS A  44      15.234 -44.073 -25.814  1.00  0.00           H  
ATOM    782 1HB  LYS A  44      15.999 -45.257 -27.822  1.00  0.00           H  
ATOM    783 2HB  LYS A  44      17.512 -45.684 -27.035  1.00  0.00           H  
ATOM    784 1HG  LYS A  44      15.980 -47.581 -27.098  1.00  0.00           H  
ATOM    785 2HG  LYS A  44      16.309 -47.093 -25.429  1.00  0.00           H  
ATOM    786 1HD  LYS A  44      14.178 -46.014 -25.226  1.00  0.00           H  
ATOM    787 2HD  LYS A  44      13.879 -46.123 -26.968  1.00  0.00           H  
ATOM    788 1HE  LYS A  44      12.574 -47.835 -25.905  1.00  0.00           H  
ATOM    789 2HE  LYS A  44      13.904 -48.634 -26.744  1.00  0.00           H  
ATOM    790 1HZ  LYS A  44      13.594 -49.512 -24.548  1.00  0.00           H  
ATOM    791 2HZ  LYS A  44      15.066 -48.773 -24.649  1.00  0.00           H  
ATOM    792 3HZ  LYS A  44      13.821 -48.029 -23.865  1.00  0.00           H  
ATOM    793  N   ASP A  45      18.161 -44.542 -24.362  1.00  0.00           N  
ATOM    794  CA  ASP A  45      18.828 -44.930 -23.119  1.00  0.00           C  
ATOM    795  C   ASP A  45      18.194 -44.166 -21.971  1.00  0.00           C  
ATOM    796  O   ASP A  45      17.819 -44.735 -20.941  1.00  0.00           O  
ATOM    797  CB  ASP A  45      20.331 -44.644 -23.178  1.00  0.00           C  
ATOM    798  CG  ASP A  45      21.085 -45.622 -24.070  1.00  0.00           C  
ATOM    799  OD1 ASP A  45      20.552 -46.669 -24.355  1.00  0.00           O  
ATOM    800  OD2 ASP A  45      22.184 -45.312 -24.460  1.00  0.00           O1-
ATOM    801  H   ASP A  45      18.716 -44.203 -25.149  1.00  0.00           H  
ATOM    802  HA  ASP A  45      18.692 -45.994 -22.937  1.00  0.00           H  
ATOM    803 1HB  ASP A  45      20.495 -43.633 -23.551  1.00  0.00           H  
ATOM    804 2HB  ASP A  45      20.750 -44.694 -22.173  1.00  0.00           H  
ATOM    805  N   VAL A  46      18.092 -42.855 -22.154  1.00  0.00           N  
ATOM    806  CA  VAL A  46      17.685 -41.951 -21.107  1.00  0.00           C  
ATOM    807  C   VAL A  46      16.175 -41.995 -20.876  1.00  0.00           C  
ATOM    808  O   VAL A  46      15.691 -41.674 -19.778  1.00  0.00           O  
ATOM    809  CB  VAL A  46      18.110 -40.514 -21.463  1.00  0.00           C  
ATOM    810  CG1 VAL A  46      19.627 -40.392 -21.464  1.00  0.00           C  
ATOM    811  CG2 VAL A  46      17.537 -40.125 -22.817  1.00  0.00           C  
ATOM    812  H   VAL A  46      18.319 -42.464 -23.068  1.00  0.00           H  
ATOM    813  HA  VAL A  46      18.183 -42.237 -20.187  1.00  0.00           H  
ATOM    814  HB  VAL A  46      17.733 -39.834 -20.699  1.00  0.00           H  
ATOM    815 1HG1 VAL A  46      19.909 -39.370 -21.717  1.00  0.00           H  
ATOM    816 2HG1 VAL A  46      20.012 -40.640 -20.475  1.00  0.00           H  
ATOM    817 3HG1 VAL A  46      20.046 -41.077 -22.200  1.00  0.00           H  
ATOM    818 1HG2 VAL A  46      17.841 -39.108 -23.062  1.00  0.00           H  
ATOM    819 2HG2 VAL A  46      17.909 -40.809 -23.580  1.00  0.00           H  
ATOM    820 3HG2 VAL A  46      16.449 -40.180 -22.781  1.00  0.00           H  
ATOM    821  N   ILE A  47      15.425 -42.405 -21.901  1.00  0.00           N  
ATOM    822  CA  ILE A  47      14.009 -42.676 -21.738  1.00  0.00           C  
ATOM    823  C   ILE A  47      13.798 -43.804 -20.728  1.00  0.00           C  
ATOM    824  O   ILE A  47      12.971 -43.683 -19.821  1.00  0.00           O  
ATOM    825  CB  ILE A  47      13.360 -43.050 -23.084  1.00  0.00           C  
ATOM    826  CG1 ILE A  47      13.237 -41.813 -23.978  1.00  0.00           C  
ATOM    827  CG2 ILE A  47      11.997 -43.686 -22.858  1.00  0.00           C  
ATOM    828  CD1 ILE A  47      12.908 -42.133 -25.418  1.00  0.00           C  
ATOM    829  H   ILE A  47      15.844 -42.512 -22.823  1.00  0.00           H  
ATOM    830  HA  ILE A  47      13.531 -41.778 -21.352  1.00  0.00           H  
ATOM    831  HB  ILE A  47      13.997 -43.759 -23.610  1.00  0.00           H  
ATOM    832 1HG1 ILE A  47      12.461 -41.158 -23.587  1.00  0.00           H  
ATOM    833 2HG1 ILE A  47      14.175 -41.257 -23.959  1.00  0.00           H  
ATOM    834 1HG2 ILE A  47      11.552 -43.942 -23.820  1.00  0.00           H  
ATOM    835 2HG2 ILE A  47      12.110 -44.587 -22.258  1.00  0.00           H  
ATOM    836 3HG2 ILE A  47      11.349 -42.982 -22.336  1.00  0.00           H  
ATOM    837 1HD1 ILE A  47      12.839 -41.207 -25.989  1.00  0.00           H  
ATOM    838 2HD1 ILE A  47      13.694 -42.762 -25.841  1.00  0.00           H  
ATOM    839 3HD1 ILE A  47      11.957 -42.660 -25.466  1.00  0.00           H  
ATOM    840  N   ASP A  48      14.590 -44.878 -20.841  1.00  0.00           N  
ATOM    841  CA  ASP A  48      14.511 -45.970 -19.873  1.00  0.00           C  
ATOM    842  C   ASP A  48      14.912 -45.485 -18.482  1.00  0.00           C  
ATOM    843  O   ASP A  48      14.285 -45.861 -17.484  1.00  0.00           O  
ATOM    844  CB  ASP A  48      15.409 -47.133 -20.299  1.00  0.00           C  
ATOM    845  CG  ASP A  48      14.920 -47.829 -21.561  1.00  0.00           C  
ATOM    846  OD1 ASP A  48      13.809 -47.574 -21.964  1.00  0.00           O  
ATOM    847  OD2 ASP A  48      15.661 -48.610 -22.110  1.00  0.00           O1-
ATOM    848  H   ASP A  48      15.226 -44.957 -21.638  1.00  0.00           H  
ATOM    849  HA  ASP A  48      13.480 -46.315 -19.827  1.00  0.00           H  
ATOM    850 1HB  ASP A  48      16.421 -46.768 -20.472  1.00  0.00           H  
ATOM    851 2HB  ASP A  48      15.460 -47.867 -19.493  1.00  0.00           H  
ATOM    852  N   LEU A  49      15.916 -44.603 -18.409  1.00  0.00           N  
ATOM    853  CA  LEU A  49      16.363 -44.100 -17.112  1.00  0.00           C  
ATOM    854  C   LEU A  49      15.302 -43.195 -16.498  1.00  0.00           C  
ATOM    855  O   LEU A  49      15.016 -43.269 -15.298  1.00  0.00           O  
ATOM    856  CB  LEU A  49      17.681 -43.329 -17.262  1.00  0.00           C  
ATOM    857  CG  LEU A  49      18.897 -44.167 -17.678  1.00  0.00           C  
ATOM    858  CD1 LEU A  49      20.068 -43.243 -17.989  1.00  0.00           C  
ATOM    859  CD2 LEU A  49      19.250 -45.140 -16.562  1.00  0.00           C  
ATOM    860  H   LEU A  49      16.389 -44.313 -19.268  1.00  0.00           H  
ATOM    861  HA  LEU A  49      16.538 -44.945 -16.448  1.00  0.00           H  
ATOM    862 1HB  LEU A  49      17.545 -42.550 -18.008  1.00  0.00           H  
ATOM    863 2HB  LEU A  49      17.915 -42.856 -16.309  1.00  0.00           H  
ATOM    864  HG  LEU A  49      18.663 -44.725 -18.585  1.00  0.00           H  
ATOM    865 1HD1 LEU A  49      20.931 -43.839 -18.286  1.00  0.00           H  
ATOM    866 2HD1 LEU A  49      19.794 -42.572 -18.804  1.00  0.00           H  
ATOM    867 3HD1 LEU A  49      20.315 -42.660 -17.104  1.00  0.00           H  
ATOM    868 1HD2 LEU A  49      20.113 -45.736 -16.859  1.00  0.00           H  
ATOM    869 2HD2 LEU A  49      19.487 -44.583 -15.656  1.00  0.00           H  
ATOM    870 3HD2 LEU A  49      18.402 -45.798 -16.373  1.00  0.00           H  
ATOM    871  N   SER A  50      14.671 -42.374 -17.343  1.00  0.00           N  
ATOM    872  CA  SER A  50      13.677 -41.416 -16.896  1.00  0.00           C  
ATOM    873  C   SER A  50      12.479 -42.150 -16.278  1.00  0.00           C  
ATOM    874  O   SER A  50      11.966 -41.757 -15.224  1.00  0.00           O  
ATOM    875  CB  SER A  50      13.225 -40.551 -18.056  1.00  0.00           C  
ATOM    876  OG  SER A  50      14.273 -39.744 -18.519  1.00  0.00           O  
ATOM    877  H   SER A  50      14.938 -42.378 -18.330  1.00  0.00           H  
ATOM    878  HA  SER A  50      14.126 -40.771 -16.140  1.00  0.00           H  
ATOM    879 1HB  SER A  50      12.866 -41.186 -18.866  1.00  0.00           H  
ATOM    880 2HB  SER A  50      12.393 -39.923 -17.740  1.00  0.00           H  
ATOM    881  HG  SER A  50      14.814 -40.308 -19.078  1.00  0.00           H  
ATOM    882  N   GLU A  51      12.076 -43.242 -16.927  1.00  0.00           N  
ATOM    883  CA  GLU A  51      11.005 -44.110 -16.464  1.00  0.00           C  
ATOM    884  C   GLU A  51      11.344 -44.732 -15.102  1.00  0.00           C  
ATOM    885  O   GLU A  51      10.489 -44.783 -14.205  1.00  0.00           O  
ATOM    886  CB  GLU A  51      10.735 -45.212 -17.492  1.00  0.00           C  
ATOM    887  CG  GLU A  51       9.558 -46.115 -17.151  1.00  0.00           C  
ATOM    888  CD  GLU A  51       9.288 -47.146 -18.211  1.00  0.00           C  
ATOM    889  OE1 GLU A  51       8.871 -46.775 -19.282  1.00  0.00           O  
ATOM    890  OE2 GLU A  51       9.497 -48.307 -17.948  1.00  0.00           O1-
ATOM    891  H   GLU A  51      12.514 -43.461 -17.824  1.00  0.00           H  
ATOM    892  HA  GLU A  51      10.108 -43.508 -16.335  1.00  0.00           H  
ATOM    893 1HB  GLU A  51      10.541 -44.761 -18.465  1.00  0.00           H  
ATOM    894 2HB  GLU A  51      11.620 -45.839 -17.592  1.00  0.00           H  
ATOM    895 1HG  GLU A  51       9.765 -46.623 -16.209  1.00  0.00           H  
ATOM    896 2HG  GLU A  51       8.669 -45.501 -17.014  1.00  0.00           H  
ATOM    897  N   ARG A  52      12.598 -45.166 -14.925  1.00  0.00           N  
ATOM    898  CA  ARG A  52      13.013 -45.723 -13.639  1.00  0.00           C  
ATOM    899  C   ARG A  52      12.791 -44.703 -12.528  1.00  0.00           C  
ATOM    900  O   ARG A  52      12.262 -45.032 -11.458  1.00  0.00           O  
ATOM    901  CB  ARG A  52      14.478 -46.131 -13.670  1.00  0.00           C  
ATOM    902  CG  ARG A  52      14.971 -46.843 -12.420  1.00  0.00           C  
ATOM    903  CD  ARG A  52      16.401 -47.232 -12.537  1.00  0.00           C  
ATOM    904  NE  ARG A  52      17.285 -46.087 -12.397  1.00  0.00           N  
ATOM    905  CZ  ARG A  52      18.531 -46.017 -12.908  1.00  0.00           C  
ATOM    906  NH1 ARG A  52      19.021 -47.029 -13.588  1.00  0.00           N1+
ATOM    907  NH2 ARG A  52      19.258 -44.930 -12.726  1.00  0.00           N  
ATOM    908  H   ARG A  52      13.266 -45.125 -15.699  1.00  0.00           H  
ATOM    909  HA  ARG A  52      12.405 -46.602 -13.427  1.00  0.00           H  
ATOM    910 1HB  ARG A  52      14.654 -46.792 -14.517  1.00  0.00           H  
ATOM    911 2HB  ARG A  52      15.099 -45.247 -13.812  1.00  0.00           H  
ATOM    912 1HG  ARG A  52      14.864 -46.183 -11.560  1.00  0.00           H  
ATOM    913 2HG  ARG A  52      14.382 -47.748 -12.261  1.00  0.00           H  
ATOM    914 1HD  ARG A  52      16.647 -47.951 -11.755  1.00  0.00           H  
ATOM    915 2HD  ARG A  52      16.576 -47.682 -13.513  1.00  0.00           H  
ATOM    916  HE  ARG A  52      16.944 -45.288 -11.881  1.00  0.00           H  
ATOM    917 1HH1 ARG A  52      18.465 -47.861 -13.726  1.00  0.00           H  
ATOM    918 2HH1 ARG A  52      19.954 -46.976 -13.970  1.00  0.00           H  
ATOM    919 1HH2 ARG A  52      18.882 -44.150 -12.203  1.00  0.00           H  
ATOM    920 2HH2 ARG A  52      20.192 -44.876 -13.109  1.00  0.00           H  
ATOM    921  N   SER A  53      13.189 -43.455 -12.785  1.00  0.00           N  
ATOM    922  CA  SER A  53      13.009 -42.399 -11.814  1.00  0.00           C  
ATOM    923  C   SER A  53      11.553 -42.234 -11.424  1.00  0.00           C  
ATOM    924  O   SER A  53      11.246 -42.033 -10.246  1.00  0.00           O  
ATOM    925  CB  SER A  53      13.543 -41.092 -12.368  1.00  0.00           C  
ATOM    926  OG  SER A  53      13.406 -40.057 -11.433  1.00  0.00           O  
ATOM    927  H   SER A  53      13.651 -43.238 -13.672  1.00  0.00           H  
ATOM    928  HA  SER A  53      13.572 -42.659 -10.919  1.00  0.00           H  
ATOM    929 1HB  SER A  53      14.593 -41.210 -12.633  1.00  0.00           H  
ATOM    930 2HB  SER A  53      13.002 -40.835 -13.279  1.00  0.00           H  
ATOM    931  HG  SER A  53      13.782 -39.276 -11.846  1.00  0.00           H  
ATOM    932  N   VAL A  54      10.649 -42.279 -12.408  1.00  0.00           N  
ATOM    933  CA  VAL A  54       9.235 -42.143 -12.104  1.00  0.00           C  
ATOM    934  C   VAL A  54       8.776 -43.264 -11.186  1.00  0.00           C  
ATOM    935  O   VAL A  54       8.073 -43.006 -10.204  1.00  0.00           O  
ATOM    936  CB  VAL A  54       8.402 -42.163 -13.399  1.00  0.00           C  
ATOM    937  CG1 VAL A  54       6.919 -42.283 -13.077  1.00  0.00           C  
ATOM    938  CG2 VAL A  54       8.677 -40.907 -14.211  1.00  0.00           C  
ATOM    939  H   VAL A  54      10.945 -42.396 -13.379  1.00  0.00           H  
ATOM    940  HA  VAL A  54       9.092 -41.212 -11.573  1.00  0.00           H  
ATOM    941  HB  VAL A  54       8.676 -43.042 -13.984  1.00  0.00           H  
ATOM    942 1HG1 VAL A  54       6.346 -42.295 -14.004  1.00  0.00           H  
ATOM    943 2HG1 VAL A  54       6.741 -43.206 -12.527  1.00  0.00           H  
ATOM    944 3HG1 VAL A  54       6.609 -41.431 -12.471  1.00  0.00           H  
ATOM    945 1HG2 VAL A  54       8.086 -40.927 -15.126  1.00  0.00           H  
ATOM    946 2HG2 VAL A  54       8.408 -40.027 -13.625  1.00  0.00           H  
ATOM    947 3HG2 VAL A  54       9.736 -40.863 -14.465  1.00  0.00           H  
ATOM    948  N   ARG A  55       9.216 -44.504 -11.438  1.00  0.00           N  
ATOM    949  CA  ARG A  55       8.773 -45.577 -10.552  1.00  0.00           C  
ATOM    950  C   ARG A  55       9.190 -45.329  -9.107  1.00  0.00           C  
ATOM    951  O   ARG A  55       8.435 -45.641  -8.181  1.00  0.00           O  
ATOM    952  CB  ARG A  55       9.338 -46.912 -11.014  1.00  0.00           C  
ATOM    953  CG  ARG A  55       8.669 -47.498 -12.247  1.00  0.00           C  
ATOM    954  CD  ARG A  55       9.002 -48.935 -12.422  1.00  0.00           C  
ATOM    955  NE  ARG A  55      10.374 -49.125 -12.858  1.00  0.00           N  
ATOM    956  CZ  ARG A  55      10.771 -49.156 -14.146  1.00  0.00           C  
ATOM    957  NH1 ARG A  55       9.890 -49.010 -15.108  1.00  0.00           N1+
ATOM    958  NH2 ARG A  55      12.047 -49.335 -14.440  1.00  0.00           N  
ATOM    959  H   ARG A  55       9.816 -44.690 -12.250  1.00  0.00           H  
ATOM    960  HA  ARG A  55       7.684 -45.601 -10.576  1.00  0.00           H  
ATOM    961 1HB  ARG A  55      10.398 -46.803 -11.235  1.00  0.00           H  
ATOM    962 2HB  ARG A  55       9.244 -47.643 -10.210  1.00  0.00           H  
ATOM    963 1HG  ARG A  55       7.586 -47.407 -12.152  1.00  0.00           H  
ATOM    964 2HG  ARG A  55       9.002 -46.959 -13.134  1.00  0.00           H  
ATOM    965 1HD  ARG A  55       8.870 -49.457 -11.476  1.00  0.00           H  
ATOM    966 2HD  ARG A  55       8.343 -49.373 -13.172  1.00  0.00           H  
ATOM    967  HE  ARG A  55      11.083 -49.242 -12.146  1.00  0.00           H  
ATOM    968 1HH1 ARG A  55       8.913 -48.873 -14.884  1.00  0.00           H  
ATOM    969 2HH1 ARG A  55      10.186 -49.034 -16.074  1.00  0.00           H  
ATOM    970 1HH2 ARG A  55      12.726 -49.447 -13.698  1.00  0.00           H  
ATOM    971 2HH2 ARG A  55      12.346 -49.358 -15.404  1.00  0.00           H  
ATOM    972  N   ILE A  56      10.364 -44.731  -8.908  1.00  0.00           N  
ATOM    973  CA  ILE A  56      10.815 -44.420  -7.556  1.00  0.00           C  
ATOM    974  C   ILE A  56       9.944 -43.319  -6.959  1.00  0.00           C  
ATOM    975  O   ILE A  56       9.590 -43.370  -5.776  1.00  0.00           O  
ATOM    976  CB  ILE A  56      12.290 -43.982  -7.545  1.00  0.00           C  
ATOM    977  CG1 ILE A  56      13.193 -45.136  -7.994  1.00  0.00           C  
ATOM    978  CG2 ILE A  56      12.692 -43.496  -6.160  1.00  0.00           C  
ATOM    979  CD1 ILE A  56      14.607 -44.713  -8.320  1.00  0.00           C  
ATOM    980  H   ILE A  56      10.966 -44.532  -9.712  1.00  0.00           H  
ATOM    981  HA  ILE A  56      10.712 -45.313  -6.940  1.00  0.00           H  
ATOM    982  HB  ILE A  56      12.435 -43.173  -8.260  1.00  0.00           H  
ATOM    983 1HG1 ILE A  56      13.234 -45.891  -7.210  1.00  0.00           H  
ATOM    984 2HG1 ILE A  56      12.766 -45.608  -8.879  1.00  0.00           H  
ATOM    985 1HG2 ILE A  56      13.737 -43.192  -6.171  1.00  0.00           H  
ATOM    986 2HG2 ILE A  56      12.070 -42.648  -5.879  1.00  0.00           H  
ATOM    987 3HG2 ILE A  56      12.555 -44.302  -5.439  1.00  0.00           H  
ATOM    988 1HD1 ILE A  56      15.184 -45.584  -8.630  1.00  0.00           H  
ATOM    989 2HD1 ILE A  56      14.592 -43.981  -9.129  1.00  0.00           H  
ATOM    990 3HD1 ILE A  56      15.067 -44.270  -7.438  1.00  0.00           H  
ATOM    991  N   VAL A  57       9.587 -42.324  -7.773  1.00  0.00           N  
ATOM    992  CA  VAL A  57       8.715 -41.272  -7.278  1.00  0.00           C  
ATOM    993  C   VAL A  57       7.386 -41.860  -6.793  1.00  0.00           C  
ATOM    994  O   VAL A  57       6.892 -41.488  -5.722  1.00  0.00           O  
ATOM    995  CB  VAL A  57       8.450 -40.233  -8.383  1.00  0.00           C  
ATOM    996  CG1 VAL A  57       7.343 -39.276  -7.962  1.00  0.00           C  
ATOM    997  CG2 VAL A  57       9.729 -39.473  -8.698  1.00  0.00           C  
ATOM    998  H   VAL A  57       9.934 -42.305  -8.733  1.00  0.00           H  
ATOM    999  HA  VAL A  57       9.198 -40.789  -6.431  1.00  0.00           H  
ATOM   1000  HB  VAL A  57       8.104 -40.750  -9.279  1.00  0.00           H  
ATOM   1001 1HG1 VAL A  57       7.169 -38.549  -8.756  1.00  0.00           H  
ATOM   1002 2HG1 VAL A  57       6.428 -39.837  -7.778  1.00  0.00           H  
ATOM   1003 3HG1 VAL A  57       7.641 -38.754  -7.053  1.00  0.00           H  
ATOM   1004 1HG2 VAL A  57       9.535 -38.741  -9.482  1.00  0.00           H  
ATOM   1005 2HG2 VAL A  57      10.078 -38.961  -7.801  1.00  0.00           H  
ATOM   1006 3HG2 VAL A  57      10.493 -40.173  -9.037  1.00  0.00           H  
ATOM   1007  N   LYS A  58       6.815 -42.806  -7.559  1.00  0.00           N  
ATOM   1008  CA  LYS A  58       5.561 -43.428  -7.148  1.00  0.00           C  
ATOM   1009  C   LYS A  58       5.735 -44.167  -5.823  1.00  0.00           C  
ATOM   1010  O   LYS A  58       4.827 -44.159  -4.986  1.00  0.00           O  
ATOM   1011  CB  LYS A  58       5.056 -44.386  -8.227  1.00  0.00           C  
ATOM   1012  CG  LYS A  58       4.547 -43.701  -9.489  1.00  0.00           C  
ATOM   1013  CD  LYS A  58       4.076 -44.718 -10.518  1.00  0.00           C  
ATOM   1014  CE  LYS A  58       3.543 -44.033 -11.768  1.00  0.00           C  
ATOM   1015  NZ  LYS A  58       3.111 -45.018 -12.800  1.00  0.00           N1+
ATOM   1016  H   LYS A  58       7.240 -43.074  -8.448  1.00  0.00           H  
ATOM   1017  HA  LYS A  58       4.820 -42.642  -7.003  1.00  0.00           H  
ATOM   1018 1HB  LYS A  58       5.858 -45.066  -8.516  1.00  0.00           H  
ATOM   1019 2HB  LYS A  58       4.242 -44.991  -7.825  1.00  0.00           H  
ATOM   1020 1HG  LYS A  58       3.718 -43.041  -9.237  1.00  0.00           H  
ATOM   1021 2HG  LYS A  58       5.348 -43.101  -9.924  1.00  0.00           H  
ATOM   1022 1HD  LYS A  58       4.908 -45.366 -10.797  1.00  0.00           H  
ATOM   1023 2HD  LYS A  58       3.287 -45.332 -10.086  1.00  0.00           H  
ATOM   1024 1HE  LYS A  58       2.693 -43.406 -11.503  1.00  0.00           H  
ATOM   1025 2HE  LYS A  58       4.317 -43.397 -12.195  1.00  0.00           H  
ATOM   1026 1HZ  LYS A  58       2.765 -44.525 -13.610  1.00  0.00           H  
ATOM   1027 2HZ  LYS A  58       3.897 -45.593 -13.065  1.00  0.00           H  
ATOM   1028 3HZ  LYS A  58       2.379 -45.601 -12.423  1.00  0.00           H  
ATOM   1029  N   THR A  59       6.908 -44.773  -5.602  1.00  0.00           N  
ATOM   1030  CA  THR A  59       7.146 -45.429  -4.323  1.00  0.00           C  
ATOM   1031  C   THR A  59       7.107 -44.385  -3.216  1.00  0.00           C  
ATOM   1032  O   THR A  59       6.504 -44.608  -2.162  1.00  0.00           O  
ATOM   1033  CB  THR A  59       8.495 -46.171  -4.304  1.00  0.00           C  
ATOM   1034  CG2 THR A  59       8.747 -46.786  -2.935  1.00  0.00           C  
ATOM   1035  OG1 THR A  59       8.487 -47.207  -5.295  1.00  0.00           O  
ATOM   1036  H   THR A  59       7.619 -44.801  -6.336  1.00  0.00           H  
ATOM   1037  HA  THR A  59       6.352 -46.152  -4.146  1.00  0.00           H  
ATOM   1038  HB  THR A  59       9.299 -45.473  -4.535  1.00  0.00           H  
ATOM   1039  HG1 THR A  59       8.357 -46.818  -6.162  1.00  0.00           H  
ATOM   1040 1HG2 THR A  59       9.704 -47.306  -2.941  1.00  0.00           H  
ATOM   1041 2HG2 THR A  59       8.765 -46.000  -2.182  1.00  0.00           H  
ATOM   1042 3HG2 THR A  59       7.952 -47.493  -2.702  1.00  0.00           H  
ATOM   1043  N   VAL A  60       7.757 -43.237  -3.454  1.00  0.00           N  
ATOM   1044  CA  VAL A  60       7.787 -42.187  -2.450  1.00  0.00           C  
ATOM   1045  C   VAL A  60       6.370 -41.742  -2.130  1.00  0.00           C  
ATOM   1046  O   VAL A  60       6.016 -41.584  -0.964  1.00  0.00           O  
ATOM   1047  CB  VAL A  60       8.609 -40.982  -2.947  1.00  0.00           C  
ATOM   1048  CG1 VAL A  60       8.445 -39.800  -2.003  1.00  0.00           C  
ATOM   1049  CG2 VAL A  60      10.074 -41.372  -3.074  1.00  0.00           C  
ATOM   1050  H   VAL A  60       8.249 -43.114  -4.343  1.00  0.00           H  
ATOM   1051  HA  VAL A  60       8.236 -42.586  -1.547  1.00  0.00           H  
ATOM   1052  HB  VAL A  60       8.229 -40.672  -3.920  1.00  0.00           H  
ATOM   1053 1HG1 VAL A  60       9.033 -38.958  -2.369  1.00  0.00           H  
ATOM   1054 2HG1 VAL A  60       7.394 -39.515  -1.956  1.00  0.00           H  
ATOM   1055 3HG1 VAL A  60       8.792 -40.078  -1.008  1.00  0.00           H  
ATOM   1056 1HG2 VAL A  60      10.648 -40.517  -3.426  1.00  0.00           H  
ATOM   1057 2HG2 VAL A  60      10.451 -41.690  -2.101  1.00  0.00           H  
ATOM   1058 3HG2 VAL A  60      10.171 -42.193  -3.786  1.00  0.00           H  
ATOM   1059  N   ILE A  61       5.536 -41.577  -3.160  1.00  0.00           N  
ATOM   1060  CA  ILE A  61       4.172 -41.118  -2.951  1.00  0.00           C  
ATOM   1061  C   ILE A  61       3.397 -42.078  -2.062  1.00  0.00           C  
ATOM   1062  O   ILE A  61       2.708 -41.653  -1.130  1.00  0.00           O  
ATOM   1063  CB  ILE A  61       3.435 -40.955  -4.293  1.00  0.00           C  
ATOM   1064  CG1 ILE A  61       4.014 -39.776  -5.079  1.00  0.00           C  
ATOM   1065  CG2 ILE A  61       1.944 -40.763  -4.062  1.00  0.00           C  
ATOM   1066  CD1 ILE A  61       3.572 -39.728  -6.524  1.00  0.00           C  
ATOM   1067  H   ILE A  61       5.873 -41.735  -4.111  1.00  0.00           H  
ATOM   1068  HA  ILE A  61       4.213 -40.162  -2.444  1.00  0.00           H  
ATOM   1069  HB  ILE A  61       3.588 -41.844  -4.903  1.00  0.00           H  
ATOM   1070 1HG1 ILE A  61       3.721 -38.841  -4.601  1.00  0.00           H  
ATOM   1071 2HG1 ILE A  61       5.104 -39.824  -5.058  1.00  0.00           H  
ATOM   1072 1HG2 ILE A  61       1.439 -40.649  -5.021  1.00  0.00           H  
ATOM   1073 2HG2 ILE A  61       1.542 -41.633  -3.543  1.00  0.00           H  
ATOM   1074 3HG2 ILE A  61       1.781 -39.872  -3.457  1.00  0.00           H  
ATOM   1075 1HD1 ILE A  61       4.023 -38.865  -7.014  1.00  0.00           H  
ATOM   1076 2HD1 ILE A  61       3.887 -40.640  -7.031  1.00  0.00           H  
ATOM   1077 3HD1 ILE A  61       2.487 -39.643  -6.569  1.00  0.00           H  
ATOM   1078  N   LYS A  62       3.532 -43.381  -2.313  1.00  0.00           N  
ATOM   1079  CA  LYS A  62       2.794 -44.368  -1.535  1.00  0.00           C  
ATOM   1080  C   LYS A  62       3.219 -44.330  -0.068  1.00  0.00           C  
ATOM   1081  O   LYS A  62       2.371 -44.290   0.831  1.00  0.00           O  
ATOM   1082  CB  LYS A  62       3.001 -45.769  -2.111  1.00  0.00           C  
ATOM   1083  CG  LYS A  62       2.188 -46.859  -1.423  1.00  0.00           C  
ATOM   1084  CD  LYS A  62       0.696 -46.654  -1.643  1.00  0.00           C  
ATOM   1085  CE  LYS A  62      -0.104 -47.857  -1.160  1.00  0.00           C  
ATOM   1086  NZ  LYS A  62      -0.009 -48.033   0.314  1.00  0.00           N1+
ATOM   1087  H   LYS A  62       4.132 -43.686  -3.086  1.00  0.00           H  
ATOM   1088  HA  LYS A  62       1.733 -44.114  -1.582  1.00  0.00           H  
ATOM   1089 1HB  LYS A  62       2.737 -45.771  -3.169  1.00  0.00           H  
ATOM   1090 2HB  LYS A  62       4.055 -46.041  -2.038  1.00  0.00           H  
ATOM   1091 1HG  LYS A  62       2.476 -47.833  -1.821  1.00  0.00           H  
ATOM   1092 2HG  LYS A  62       2.395 -46.846  -0.353  1.00  0.00           H  
ATOM   1093 1HD  LYS A  62       0.366 -45.768  -1.099  1.00  0.00           H  
ATOM   1094 2HD  LYS A  62       0.502 -46.502  -2.703  1.00  0.00           H  
ATOM   1095 1HE  LYS A  62      -1.149 -47.730  -1.433  1.00  0.00           H  
ATOM   1096 2HE  LYS A  62       0.269 -48.759  -1.647  1.00  0.00           H  
ATOM   1097 1HZ  LYS A  62      -0.552 -48.839   0.592  1.00  0.00           H  
ATOM   1098 2HZ  LYS A  62       0.957 -48.170   0.577  1.00  0.00           H  
ATOM   1099 3HZ  LYS A  62      -0.369 -47.210   0.775  1.00  0.00           H  
ATOM   1100  N   ILE A  63       4.532 -44.288   0.173  1.00  0.00           N  
ATOM   1101  CA  ILE A  63       5.073 -44.307   1.531  1.00  0.00           C  
ATOM   1102  C   ILE A  63       4.562 -43.099   2.305  1.00  0.00           C  
ATOM   1103  O   ILE A  63       4.051 -43.234   3.424  1.00  0.00           O  
ATOM   1104  CB  ILE A  63       6.614 -44.308   1.521  1.00  0.00           C  
ATOM   1105  CG1 ILE A  63       7.143 -45.598   0.890  1.00  0.00           C  
ATOM   1106  CG2 ILE A  63       7.155 -44.140   2.933  1.00  0.00           C  
ATOM   1107  CD1 ILE A  63       6.793 -46.847   1.667  1.00  0.00           C  
ATOM   1108  H   ILE A  63       5.176 -44.272  -0.624  1.00  0.00           H  
ATOM   1109  HA  ILE A  63       4.726 -45.212   2.030  1.00  0.00           H  
ATOM   1110  HB  ILE A  63       6.973 -43.485   0.904  1.00  0.00           H  
ATOM   1111 1HG1 ILE A  63       6.744 -45.700  -0.119  1.00  0.00           H  
ATOM   1112 2HG1 ILE A  63       8.229 -45.544   0.807  1.00  0.00           H  
ATOM   1113 1HG2 ILE A  63       8.245 -44.143   2.908  1.00  0.00           H  
ATOM   1114 2HG2 ILE A  63       6.803 -43.196   3.347  1.00  0.00           H  
ATOM   1115 3HG2 ILE A  63       6.805 -44.963   3.556  1.00  0.00           H  
ATOM   1116 1HD1 ILE A  63       7.202 -47.719   1.159  1.00  0.00           H  
ATOM   1117 2HD1 ILE A  63       7.213 -46.781   2.671  1.00  0.00           H  
ATOM   1118 3HD1 ILE A  63       5.710 -46.942   1.733  1.00  0.00           H  
ATOM   1119  N   PHE A  64       4.671 -41.923   1.694  1.00  0.00           N  
ATOM   1120  CA  PHE A  64       4.243 -40.669   2.290  1.00  0.00           C  
ATOM   1121  C   PHE A  64       2.738 -40.646   2.505  1.00  0.00           C  
ATOM   1122  O   PHE A  64       2.262 -40.390   3.615  1.00  0.00           O  
ATOM   1123  CB  PHE A  64       4.655 -39.491   1.405  1.00  0.00           C  
ATOM   1124  CG  PHE A  64       4.310 -38.149   1.985  1.00  0.00           C  
ATOM   1125  CD1 PHE A  64       5.090 -37.588   2.986  1.00  0.00           C  
ATOM   1126  CD2 PHE A  64       3.206 -37.444   1.531  1.00  0.00           C  
ATOM   1127  CE1 PHE A  64       4.774 -36.354   3.520  1.00  0.00           C  
ATOM   1128  CE2 PHE A  64       2.888 -36.208   2.061  1.00  0.00           C  
ATOM   1129  CZ  PHE A  64       3.673 -35.663   3.058  1.00  0.00           C  
ATOM   1130  H   PHE A  64       5.085 -41.901   0.757  1.00  0.00           H  
ATOM   1131  HA  PHE A  64       4.733 -40.573   3.267  1.00  0.00           H  
ATOM   1132 1HB  PHE A  64       5.730 -39.522   1.236  1.00  0.00           H  
ATOM   1133 2HB  PHE A  64       4.169 -39.578   0.435  1.00  0.00           H  
ATOM   1134  HD1 PHE A  64       5.960 -38.134   3.351  1.00  0.00           H  
ATOM   1135  HD2 PHE A  64       2.586 -37.874   0.745  1.00  0.00           H  
ATOM   1136  HE1 PHE A  64       5.396 -35.925   4.307  1.00  0.00           H  
ATOM   1137  HE2 PHE A  64       2.018 -35.665   1.695  1.00  0.00           H  
ATOM   1138  HZ  PHE A  64       3.423 -34.690   3.479  1.00  0.00           H  
ATOM   1139  N   GLU A  65       1.979 -40.962   1.445  1.00  0.00           N  
ATOM   1140  CA  GLU A  65       0.529 -40.873   1.537  1.00  0.00           C  
ATOM   1141  C   GLU A  65       0.004 -41.774   2.650  1.00  0.00           C  
ATOM   1142  O   GLU A  65      -0.869 -41.363   3.418  1.00  0.00           O  
ATOM   1143  CB  GLU A  65      -0.117 -41.254   0.203  1.00  0.00           C  
ATOM   1144  CG  GLU A  65      -1.633 -41.131   0.182  1.00  0.00           C  
ATOM   1145  CD  GLU A  65      -2.214 -41.305  -1.193  1.00  0.00           C  
ATOM   1146  OE1 GLU A  65      -1.469 -41.266  -2.142  1.00  0.00           O  
ATOM   1147  OE2 GLU A  65      -3.407 -41.475  -1.295  1.00  0.00           O1-
ATOM   1148  H   GLU A  65       2.418 -41.241   0.567  1.00  0.00           H  
ATOM   1149  HA  GLU A  65       0.256 -39.844   1.767  1.00  0.00           H  
ATOM   1150 1HB  GLU A  65       0.281 -40.618  -0.589  1.00  0.00           H  
ATOM   1151 2HB  GLU A  65       0.140 -42.284  -0.043  1.00  0.00           H  
ATOM   1152 1HG  GLU A  65      -2.058 -41.890   0.842  1.00  0.00           H  
ATOM   1153 2HG  GLU A  65      -1.915 -40.154   0.570  1.00  0.00           H  
ATOM   1154  N   ASP A  66       0.581 -42.977   2.792  1.00  0.00           N  
ATOM   1155  CA  ASP A  66       0.161 -43.868   3.865  1.00  0.00           C  
ATOM   1156  C   ASP A  66       0.370 -43.232   5.220  1.00  0.00           C  
ATOM   1157  O   ASP A  66      -0.493 -43.323   6.097  1.00  0.00           O  
ATOM   1158  CB  ASP A  66       0.924 -45.193   3.796  1.00  0.00           C  
ATOM   1159  CG  ASP A  66       0.445 -46.095   2.666  1.00  0.00           C  
ATOM   1160  OD1 ASP A  66      -0.607 -45.836   2.131  1.00  0.00           O  
ATOM   1161  OD2 ASP A  66       1.136 -47.034   2.350  1.00  0.00           O1-
ATOM   1162  H   ASP A  66       1.284 -43.295   2.122  1.00  0.00           H  
ATOM   1163  HA  ASP A  66      -0.906 -44.062   3.746  1.00  0.00           H  
ATOM   1164 1HB  ASP A  66       1.988 -44.993   3.656  1.00  0.00           H  
ATOM   1165 2HB  ASP A  66       0.813 -45.726   4.740  1.00  0.00           H  
ATOM   1166  N   SER A  67       1.515 -42.589   5.405  1.00  0.00           N  
ATOM   1167  CA  SER A  67       1.783 -41.949   6.670  1.00  0.00           C  
ATOM   1168  C   SER A  67       0.758 -40.845   6.929  1.00  0.00           C  
ATOM   1169  O   SER A  67       0.232 -40.719   8.035  1.00  0.00           O  
ATOM   1170  CB  SER A  67       3.188 -41.379   6.679  1.00  0.00           C  
ATOM   1171  OG  SER A  67       3.466 -40.749   7.900  1.00  0.00           O  
ATOM   1172  H   SER A  67       2.209 -42.539   4.672  1.00  0.00           H  
ATOM   1173  HA  SER A  67       1.702 -42.695   7.461  1.00  0.00           H  
ATOM   1174 1HB  SER A  67       3.907 -42.179   6.507  1.00  0.00           H  
ATOM   1175 2HB  SER A  67       3.295 -40.663   5.865  1.00  0.00           H  
ATOM   1176  HG  SER A  67       4.365 -40.418   7.827  1.00  0.00           H  
ATOM   1177  N   VAL A  68       0.469 -40.035   5.900  1.00  0.00           N  
ATOM   1178  CA  VAL A  68      -0.415 -38.895   6.098  1.00  0.00           C  
ATOM   1179  C   VAL A  68      -1.804 -39.375   6.510  1.00  0.00           C  
ATOM   1180  O   VAL A  68      -2.409 -38.837   7.436  1.00  0.00           O  
ATOM   1181  CB  VAL A  68      -0.514 -38.059   4.809  1.00  0.00           C  
ATOM   1182  CG1 VAL A  68      -1.536 -36.944   4.974  1.00  0.00           C  
ATOM   1183  CG2 VAL A  68       0.851 -37.490   4.454  1.00  0.00           C  
ATOM   1184  H   VAL A  68       0.857 -40.203   4.983  1.00  0.00           H  
ATOM   1185  HA  VAL A  68      -0.000 -38.270   6.890  1.00  0.00           H  
ATOM   1186  HB  VAL A  68      -0.864 -38.698   3.998  1.00  0.00           H  
ATOM   1187 1HG1 VAL A  68      -1.594 -36.362   4.053  1.00  0.00           H  
ATOM   1188 2HG1 VAL A  68      -2.513 -37.376   5.192  1.00  0.00           H  
ATOM   1189 3HG1 VAL A  68      -1.235 -36.293   5.795  1.00  0.00           H  
ATOM   1190 1HG2 VAL A  68       0.772 -36.901   3.540  1.00  0.00           H  
ATOM   1191 2HG2 VAL A  68       1.203 -36.856   5.267  1.00  0.00           H  
ATOM   1192 3HG2 VAL A  68       1.557 -38.307   4.298  1.00  0.00           H  
ATOM   1193  N   ARG A  69      -2.320 -40.401   5.815  1.00  0.00           N  
ATOM   1194  CA  ARG A  69      -3.645 -40.936   6.112  1.00  0.00           C  
ATOM   1195  C   ARG A  69      -3.710 -41.555   7.507  1.00  0.00           C  
ATOM   1196  O   ARG A  69      -4.736 -41.483   8.182  1.00  0.00           O  
ATOM   1197  CB  ARG A  69      -4.042 -41.987   5.085  1.00  0.00           C  
ATOM   1198  CG  ARG A  69      -4.365 -41.440   3.703  1.00  0.00           C  
ATOM   1199  CD  ARG A  69      -4.717 -42.525   2.752  1.00  0.00           C  
ATOM   1200  NE  ARG A  69      -4.977 -42.013   1.416  1.00  0.00           N  
ATOM   1201  CZ  ARG A  69      -6.160 -41.521   1.003  1.00  0.00           C  
ATOM   1202  NH1 ARG A  69      -7.182 -41.482   1.828  1.00  0.00           N1+
ATOM   1203  NH2 ARG A  69      -6.294 -41.078  -0.236  1.00  0.00           N  
ATOM   1204  H   ARG A  69      -1.778 -40.814   5.069  1.00  0.00           H  
ATOM   1205  HA  ARG A  69      -4.366 -40.118   6.069  1.00  0.00           H  
ATOM   1206 1HB  ARG A  69      -3.233 -42.708   4.974  1.00  0.00           H  
ATOM   1207 2HB  ARG A  69      -4.918 -42.528   5.438  1.00  0.00           H  
ATOM   1208 1HG  ARG A  69      -5.211 -40.755   3.772  1.00  0.00           H  
ATOM   1209 2HG  ARG A  69      -3.499 -40.908   3.311  1.00  0.00           H  
ATOM   1210 1HD  ARG A  69      -3.894 -43.236   2.691  1.00  0.00           H  
ATOM   1211 2HD  ARG A  69      -5.614 -43.037   3.101  1.00  0.00           H  
ATOM   1212  HE  ARG A  69      -4.214 -42.026   0.751  1.00  0.00           H  
ATOM   1213 1HH1 ARG A  69      -7.078 -41.822   2.774  1.00  0.00           H  
ATOM   1214 2HH1 ARG A  69      -8.069 -41.114   1.518  1.00  0.00           H  
ATOM   1215 1HH2 ARG A  69      -5.509 -41.108  -0.872  1.00  0.00           H  
ATOM   1216 2HH2 ARG A  69      -7.180 -40.710  -0.547  1.00  0.00           H  
ATOM   1217  N   GLU A  70      -2.617 -42.174   7.966  1.00  0.00           N  
ATOM   1218  CA  GLU A  70      -2.616 -42.751   9.309  1.00  0.00           C  
ATOM   1219  C   GLU A  70      -2.532 -41.652  10.370  1.00  0.00           C  
ATOM   1220  O   GLU A  70      -3.071 -41.793  11.468  1.00  0.00           O  
ATOM   1221  CB  GLU A  70      -1.448 -43.726   9.472  1.00  0.00           C  
ATOM   1222  CG  GLU A  70      -1.581 -45.007   8.660  1.00  0.00           C  
ATOM   1223  CD  GLU A  70      -2.767 -45.836   9.064  1.00  0.00           C  
ATOM   1224  OE1 GLU A  70      -2.856 -46.190  10.215  1.00  0.00           O  
ATOM   1225  OE2 GLU A  70      -3.586 -46.117   8.221  1.00  0.00           O1-
ATOM   1226  H   GLU A  70      -1.785 -42.251   7.397  1.00  0.00           H  
ATOM   1227  HA  GLU A  70      -3.553 -43.289   9.454  1.00  0.00           H  
ATOM   1228 1HB  GLU A  70      -0.521 -43.236   9.176  1.00  0.00           H  
ATOM   1229 2HB  GLU A  70      -1.351 -44.005  10.522  1.00  0.00           H  
ATOM   1230 1HG  GLU A  70      -1.675 -44.747   7.606  1.00  0.00           H  
ATOM   1231 2HG  GLU A  70      -0.673 -45.596   8.780  1.00  0.00           H  
ATOM   1232  N   LEU A  71      -1.852 -40.552  10.035  1.00  0.00           N  
ATOM   1233  CA  LEU A  71      -1.714 -39.415  10.947  1.00  0.00           C  
ATOM   1234  C   LEU A  71      -3.020 -38.628  11.145  1.00  0.00           C  
ATOM   1235  O   LEU A  71      -3.301 -38.138  12.239  1.00  0.00           O  
ATOM   1236  CB  LEU A  71      -0.626 -38.469  10.423  1.00  0.00           C  
ATOM   1237  CG  LEU A  71      -0.267 -37.294  11.342  1.00  0.00           C  
ATOM   1238  CD1 LEU A  71       1.237 -37.057  11.299  1.00  0.00           C  
ATOM   1239  CD2 LEU A  71      -1.030 -36.053  10.904  1.00  0.00           C  
ATOM   1240  H   LEU A  71      -1.420 -40.505   9.123  1.00  0.00           H  
ATOM   1241  HA  LEU A  71      -1.423 -39.791  11.929  1.00  0.00           H  
ATOM   1242 1HB  LEU A  71       0.281 -39.044  10.251  1.00  0.00           H  
ATOM   1243 2HB  LEU A  71      -0.957 -38.055   9.470  1.00  0.00           H  
ATOM   1244  HG  LEU A  71      -0.536 -37.541  12.370  1.00  0.00           H  
ATOM   1245 1HD1 LEU A  71       1.493 -36.223  11.952  1.00  0.00           H  
ATOM   1246 2HD1 LEU A  71       1.757 -37.954  11.636  1.00  0.00           H  
ATOM   1247 3HD1 LEU A  71       1.538 -36.824  10.278  1.00  0.00           H  
ATOM   1248 1HD2 LEU A  71      -0.775 -35.220  11.558  1.00  0.00           H  
ATOM   1249 2HD2 LEU A  71      -0.761 -35.805   9.877  1.00  0.00           H  
ATOM   1250 3HD2 LEU A  71      -2.101 -36.245  10.962  1.00  0.00           H  
ATOM   1251  N   GLU A  72      -3.856 -38.509  10.004  1.00  0.00           N  
ATOM   1252  CA  GLU A  72      -5.220 -37.995  10.069  1.00  0.00           C  
ATOM   1253  C   GLU A  72      -6.084 -38.846  10.989  1.00  0.00           C  
ATOM   1254  O   GLU A  72      -6.914 -38.326  11.734  1.00  0.00           O  
ATOM   1255  CB  GLU A  72      -5.840 -37.948   8.671  1.00  0.00           C  
ATOM   1256  CG  GLU A  72      -5.258 -36.874   7.760  1.00  0.00           C  
ATOM   1257  CD  GLU A  72      -5.782 -36.954   6.354  1.00  0.00           C  
ATOM   1258  OE1 GLU A  72      -6.977 -36.971   6.185  1.00  0.00           O  
ATOM   1259  OE2 GLU A  72      -4.985 -36.997   5.446  1.00  0.00           O1-
ATOM   1260  H   GLU A  72      -3.481 -38.794   9.110  1.00  0.00           H  
ATOM   1261  HA  GLU A  72      -5.189 -36.983  10.474  1.00  0.00           H  
ATOM   1262 1HB  GLU A  72      -5.705 -38.912   8.180  1.00  0.00           H  
ATOM   1263 2HB  GLU A  72      -6.912 -37.770   8.754  1.00  0.00           H  
ATOM   1264 1HG  GLU A  72      -5.498 -35.895   8.172  1.00  0.00           H  
ATOM   1265 2HG  GLU A  72      -4.173 -36.976   7.747  1.00  0.00           H  
ATOM   1266  N   LYS A  73      -5.886 -40.159  10.931  1.00  0.00           N  
ATOM   1267  CA  LYS A  73      -6.560 -41.076  11.842  1.00  0.00           C  
ATOM   1268  C   LYS A  73      -6.255 -40.734  13.295  1.00  0.00           C  
ATOM   1269  O   LYS A  73      -7.158 -40.666  14.129  1.00  0.00           O  
ATOM   1270  CB  LYS A  73      -6.156 -42.521  11.546  1.00  0.00           C  
ATOM   1271  CG  LYS A  73      -6.785 -43.105  10.287  1.00  0.00           C  
ATOM   1272  CD  LYS A  73      -6.344 -44.544  10.066  1.00  0.00           C  
ATOM   1273  CE  LYS A  73      -6.899 -45.098   8.761  1.00  0.00           C  
ATOM   1274  NZ  LYS A  73      -6.390 -46.467   8.479  1.00  0.00           N1+
ATOM   1275  H   LYS A  73      -5.252 -40.530  10.240  1.00  0.00           H  
ATOM   1276  HA  LYS A  73      -7.637 -40.976  11.698  1.00  0.00           H  
ATOM   1277 1HB  LYS A  73      -5.073 -42.580  11.437  1.00  0.00           H  
ATOM   1278 2HB  LYS A  73      -6.437 -43.157  12.384  1.00  0.00           H  
ATOM   1279 1HG  LYS A  73      -7.871 -43.077  10.376  1.00  0.00           H  
ATOM   1280 2HG  LYS A  73      -6.493 -42.507   9.423  1.00  0.00           H  
ATOM   1281 1HD  LYS A  73      -5.256 -44.590  10.036  1.00  0.00           H  
ATOM   1282 2HD  LYS A  73      -6.696 -45.162  10.890  1.00  0.00           H  
ATOM   1283 1HE  LYS A  73      -7.985 -45.131   8.813  1.00  0.00           H  
ATOM   1284 2HE  LYS A  73      -6.614 -44.443   7.938  1.00  0.00           H  
ATOM   1285 1HZ  LYS A  73      -6.780 -46.800   7.608  1.00  0.00           H  
ATOM   1286 2HZ  LYS A  73      -5.383 -46.447   8.411  1.00  0.00           H  
ATOM   1287 3HZ  LYS A  73      -6.663 -47.090   9.228  1.00  0.00           H  
ATOM   1288  N   ALA A  74      -4.978 -40.520  13.592  1.00  0.00           N  
ATOM   1289  CA  ALA A  74      -4.556 -40.148  14.935  1.00  0.00           C  
ATOM   1290  C   ALA A  74      -5.216 -38.850  15.382  1.00  0.00           C  
ATOM   1291  O   ALA A  74      -5.685 -38.739  16.515  1.00  0.00           O  
ATOM   1292  CB  ALA A  74      -3.041 -40.019  14.996  1.00  0.00           C  
ATOM   1293  H   ALA A  74      -4.283 -40.616  12.864  1.00  0.00           H  
ATOM   1294  HA  ALA A  74      -4.865 -40.933  15.625  1.00  0.00           H  
ATOM   1295 1HB  ALA A  74      -2.739 -39.741  16.006  1.00  0.00           H  
ATOM   1296 2HB  ALA A  74      -2.583 -40.972  14.730  1.00  0.00           H  
ATOM   1297 3HB  ALA A  74      -2.713 -39.252  14.296  1.00  0.00           H  
ATOM   1298  N   ILE A  75      -5.252 -37.871  14.485  1.00  0.00           N  
ATOM   1299  CA  ILE A  75      -5.884 -36.589  14.777  1.00  0.00           C  
ATOM   1300  C   ILE A  75      -7.357 -36.767  15.120  1.00  0.00           C  
ATOM   1301  O   ILE A  75      -7.872 -36.125  16.035  1.00  0.00           O  
ATOM   1302  CB  ILE A  75      -5.747 -35.624  13.585  1.00  0.00           C  
ATOM   1303  CG1 ILE A  75      -4.285 -35.211  13.397  1.00  0.00           C  
ATOM   1304  CG2 ILE A  75      -6.628 -34.401  13.787  1.00  0.00           C  
ATOM   1305  CD1 ILE A  75      -4.016 -34.491  12.096  1.00  0.00           C  
ATOM   1306  H   ILE A  75      -4.831 -38.019  13.581  1.00  0.00           H  
ATOM   1307  HA  ILE A  75      -5.392 -36.150  15.643  1.00  0.00           H  
ATOM   1308  HB  ILE A  75      -6.051 -36.132  12.670  1.00  0.00           H  
ATOM   1309 1HG1 ILE A  75      -3.983 -34.560  14.217  1.00  0.00           H  
ATOM   1310 2HG1 ILE A  75      -3.649 -36.096  13.434  1.00  0.00           H  
ATOM   1311 1HG2 ILE A  75      -6.518 -33.729  12.936  1.00  0.00           H  
ATOM   1312 2HG2 ILE A  75      -7.668 -34.712  13.872  1.00  0.00           H  
ATOM   1313 3HG2 ILE A  75      -6.328 -33.883  14.698  1.00  0.00           H  
ATOM   1314 1HD1 ILE A  75      -2.959 -34.231  12.036  1.00  0.00           H  
ATOM   1315 2HD1 ILE A  75      -4.278 -35.140  11.260  1.00  0.00           H  
ATOM   1316 3HD1 ILE A  75      -4.615 -33.583  12.052  1.00  0.00           H  
ATOM   1317  N   LEU A  76      -8.031 -37.641  14.383  1.00  0.00           N  
ATOM   1318  CA  LEU A  76      -9.428 -37.954  14.649  1.00  0.00           C  
ATOM   1319  C   LEU A  76      -9.598 -38.578  16.030  1.00  0.00           C  
ATOM   1320  O   LEU A  76     -10.528 -38.243  16.762  1.00  0.00           O  
ATOM   1321  CB  LEU A  76      -9.970 -38.908  13.578  1.00  0.00           C  
ATOM   1322  CG  LEU A  76     -10.145 -38.306  12.178  1.00  0.00           C  
ATOM   1323  CD1 LEU A  76     -10.454 -39.416  11.182  1.00  0.00           C  
ATOM   1324  CD2 LEU A  76     -11.261 -37.272  12.205  1.00  0.00           C  
ATOM   1325  H   LEU A  76      -7.563 -38.100  13.614  1.00  0.00           H  
ATOM   1326  HA  LEU A  76     -10.001 -37.025  14.635  1.00  0.00           H  
ATOM   1327 1HB  LEU A  76      -9.291 -39.755  13.491  1.00  0.00           H  
ATOM   1328 2HB  LEU A  76     -10.941 -39.280  13.902  1.00  0.00           H  
ATOM   1329  HG  LEU A  76      -9.215 -37.829  11.868  1.00  0.00           H  
ATOM   1330 1HD1 LEU A  76     -10.578 -38.988  10.187  1.00  0.00           H  
ATOM   1331 2HD1 LEU A  76      -9.630 -40.131  11.168  1.00  0.00           H  
ATOM   1332 3HD1 LEU A  76     -11.371 -39.923  11.476  1.00  0.00           H  
ATOM   1333 1HD2 LEU A  76     -11.385 -36.843  11.211  1.00  0.00           H  
ATOM   1334 2HD2 LEU A  76     -12.191 -37.748  12.514  1.00  0.00           H  
ATOM   1335 3HD2 LEU A  76     -11.006 -36.482  12.912  1.00  0.00           H  
ATOM   1336  N   TRP A  77      -8.694 -39.489  16.376  1.00  0.00           N  
ATOM   1337  CA  TRP A  77      -8.728 -40.142  17.679  1.00  0.00           C  
ATOM   1338  C   TRP A  77      -8.555 -39.135  18.808  1.00  0.00           C  
ATOM   1339  O   TRP A  77      -9.277 -39.175  19.802  1.00  0.00           O  
ATOM   1340  CB  TRP A  77      -7.633 -41.207  17.770  1.00  0.00           C  
ATOM   1341  CG  TRP A  77      -7.606 -41.927  19.084  1.00  0.00           C  
ATOM   1342  CD1 TRP A  77      -8.346 -43.017  19.432  1.00  0.00           C  
ATOM   1343  CD2 TRP A  77      -6.792 -41.609  20.239  1.00  0.00           C  
ATOM   1344  CE2 TRP A  77      -7.102 -42.548  21.226  1.00  0.00           C  
ATOM   1345  CE3 TRP A  77      -5.840 -40.619  20.509  1.00  0.00           C  
ATOM   1346  NE1 TRP A  77      -8.052 -43.398  20.718  1.00  0.00           N  
ATOM   1347  CZ2 TRP A  77      -6.495 -42.530  22.472  1.00  0.00           C  
ATOM   1348  CZ3 TRP A  77      -5.230 -40.601  21.758  1.00  0.00           C  
ATOM   1349  CH2 TRP A  77      -5.549 -41.533  22.714  1.00  0.00           C  
ATOM   1350  H   TRP A  77      -7.965 -39.730  15.722  1.00  0.00           H  
ATOM   1351  HA  TRP A  77      -9.703 -40.616  17.803  1.00  0.00           H  
ATOM   1352 1HB  TRP A  77      -7.776 -41.943  16.978  1.00  0.00           H  
ATOM   1353 2HB  TRP A  77      -6.660 -40.742  17.613  1.00  0.00           H  
ATOM   1354  HD1 TRP A  77      -9.066 -43.513  18.784  1.00  0.00           H  
ATOM   1355  HE1 TRP A  77      -8.466 -44.176  21.210  1.00  0.00           H  
ATOM   1356  HE3 TRP A  77      -5.581 -39.878  19.753  1.00  0.00           H  
ATOM   1357  HZ2 TRP A  77      -6.735 -43.261  23.244  1.00  0.00           H  
ATOM   1358  HZ3 TRP A  77      -4.490 -39.826  21.961  1.00  0.00           H  
ATOM   1359  HH2 TRP A  77      -5.052 -41.490  23.683  1.00  0.00           H  
ATOM   1360  N   LEU A  78      -7.592 -38.233  18.645  1.00  0.00           N  
ATOM   1361  CA  LEU A  78      -7.330 -37.205  19.647  1.00  0.00           C  
ATOM   1362  C   LEU A  78      -8.496 -36.231  19.755  1.00  0.00           C  
ATOM   1363  O   LEU A  78      -8.924 -35.882  20.857  1.00  0.00           O  
ATOM   1364  CB  LEU A  78      -6.047 -36.440  19.299  1.00  0.00           C  
ATOM   1365  CG  LEU A  78      -5.697 -35.271  20.228  1.00  0.00           C  
ATOM   1366  CD1 LEU A  78      -5.508 -35.788  21.647  1.00  0.00           C  
ATOM   1367  CD2 LEU A  78      -4.438 -34.581  19.725  1.00  0.00           C  
ATOM   1368  H   LEU A  78      -7.029 -38.259  17.809  1.00  0.00           H  
ATOM   1369  HA  LEU A  78      -7.213 -37.690  20.617  1.00  0.00           H  
ATOM   1370 1HB  LEU A  78      -5.211 -37.138  19.315  1.00  0.00           H  
ATOM   1371 2HB  LEU A  78      -6.143 -36.043  18.288  1.00  0.00           H  
ATOM   1372  HG  LEU A  78      -6.522 -34.557  20.240  1.00  0.00           H  
ATOM   1373 1HD1 LEU A  78      -5.260 -34.957  22.308  1.00  0.00           H  
ATOM   1374 2HD1 LEU A  78      -6.430 -36.259  21.989  1.00  0.00           H  
ATOM   1375 3HD1 LEU A  78      -4.700 -36.518  21.663  1.00  0.00           H  
ATOM   1376 1HD2 LEU A  78      -4.190 -33.749  20.384  1.00  0.00           H  
ATOM   1377 2HD2 LEU A  78      -3.613 -35.294  19.713  1.00  0.00           H  
ATOM   1378 3HD2 LEU A  78      -4.607 -34.206  18.715  1.00  0.00           H  
ATOM   1379  N   ALA A  79      -9.007 -35.796  18.609  1.00  0.00           N  
ATOM   1380  CA  ALA A  79     -10.129 -34.865  18.573  1.00  0.00           C  
ATOM   1381  C   ALA A  79     -11.382 -35.488  19.175  1.00  0.00           C  
ATOM   1382  O   ALA A  79     -12.143 -34.821  19.876  1.00  0.00           O  
ATOM   1383  CB  ALA A  79     -10.396 -34.415  17.145  1.00  0.00           C  
ATOM   1384  H   ALA A  79      -8.608 -36.120  17.739  1.00  0.00           H  
ATOM   1385  HA  ALA A  79      -9.870 -33.992  19.174  1.00  0.00           H  
ATOM   1386 1HB  ALA A  79     -11.236 -33.718  17.136  1.00  0.00           H  
ATOM   1387 2HB  ALA A  79      -9.509 -33.918  16.749  1.00  0.00           H  
ATOM   1388 3HB  ALA A  79     -10.633 -35.278  16.530  1.00  0.00           H  
ATOM   1389  N   GLU A  80     -11.589 -36.771  18.899  1.00  0.00           N  
ATOM   1390  CA  GLU A  80     -12.727 -37.498  19.451  1.00  0.00           C  
ATOM   1391  C   GLU A  80     -12.699 -37.491  20.973  1.00  0.00           C  
ATOM   1392  O   GLU A  80     -13.717 -37.244  21.620  1.00  0.00           O  
ATOM   1393  CB  GLU A  80     -12.738 -38.940  18.939  1.00  0.00           C  
ATOM   1394  CG  GLU A  80     -13.948 -39.753  19.376  1.00  0.00           C  
ATOM   1395  CD  GLU A  80     -13.969 -41.135  18.784  1.00  0.00           C  
ATOM   1396  OE1 GLU A  80     -13.034 -41.868  19.000  1.00  0.00           O  
ATOM   1397  OE2 GLU A  80     -14.922 -41.458  18.114  1.00  0.00           O1-
ATOM   1398  H   GLU A  80     -10.943 -37.255  18.291  1.00  0.00           H  
ATOM   1399  HA  GLU A  80     -13.643 -36.999  19.134  1.00  0.00           H  
ATOM   1400 1HB  GLU A  80     -12.712 -38.939  17.849  1.00  0.00           H  
ATOM   1401 2HB  GLU A  80     -11.844 -39.457  19.287  1.00  0.00           H  
ATOM   1402 1HG  GLU A  80     -13.943 -39.836  20.463  1.00  0.00           H  
ATOM   1403 2HG  GLU A  80     -14.853 -39.224  19.084  1.00  0.00           H  
ATOM   1404  N   GLU A  81     -11.530 -37.766  21.540  1.00  0.00           N  
ATOM   1405  CA  GLU A  81     -11.364 -37.775  22.989  1.00  0.00           C  
ATOM   1406  C   GLU A  81     -11.529 -36.378  23.570  1.00  0.00           C  
ATOM   1407  O   GLU A  81     -12.061 -36.209  24.667  1.00  0.00           O  
ATOM   1408  CB  GLU A  81      -9.992 -38.335  23.366  1.00  0.00           C  
ATOM   1409  CG  GLU A  81      -9.816 -39.819  23.075  1.00  0.00           C  
ATOM   1410  CD  GLU A  81     -10.785 -40.683  23.832  1.00  0.00           C  
ATOM   1411  OE1 GLU A  81     -10.906 -40.504  25.021  1.00  0.00           O  
ATOM   1412  OE2 GLU A  81     -11.404 -41.522  23.223  1.00  0.00           O1-
ATOM   1413  H   GLU A  81     -10.736 -37.976  20.952  1.00  0.00           H  
ATOM   1414  HA  GLU A  81     -12.139 -38.407  23.422  1.00  0.00           H  
ATOM   1415 1HB  GLU A  81      -9.216 -37.794  22.824  1.00  0.00           H  
ATOM   1416 2HB  GLU A  81      -9.815 -38.181  24.430  1.00  0.00           H  
ATOM   1417 1HG  GLU A  81      -9.956 -39.986  22.007  1.00  0.00           H  
ATOM   1418 2HG  GLU A  81      -8.798 -40.110  23.331  1.00  0.00           H  
ATOM   1419  N   LEU A  82     -11.070 -35.375  22.827  1.00  0.00           N  
ATOM   1420  CA  LEU A  82     -11.274 -33.982  23.210  1.00  0.00           C  
ATOM   1421  C   LEU A  82     -12.750 -33.613  23.179  1.00  0.00           C  
ATOM   1422  O   LEU A  82     -13.220 -32.823  23.997  1.00  0.00           O  
ATOM   1423  CB  LEU A  82     -10.490 -33.054  22.274  1.00  0.00           C  
ATOM   1424  CG  LEU A  82      -8.966 -33.060  22.454  1.00  0.00           C  
ATOM   1425  CD1 LEU A  82      -8.312 -32.355  21.273  1.00  0.00           C  
ATOM   1426  CD2 LEU A  82      -8.607 -32.377  23.765  1.00  0.00           C  
ATOM   1427  H   LEU A  82     -10.567 -35.582  21.976  1.00  0.00           H  
ATOM   1428  HA  LEU A  82     -10.920 -33.849  24.231  1.00  0.00           H  
ATOM   1429 1HB  LEU A  82     -10.703 -33.338  21.245  1.00  0.00           H  
ATOM   1430 2HB  LEU A  82     -10.838 -32.032  22.426  1.00  0.00           H  
ATOM   1431  HG  LEU A  82      -8.606 -34.089  22.470  1.00  0.00           H  
ATOM   1432 1HD1 LEU A  82      -7.230 -32.360  21.401  1.00  0.00           H  
ATOM   1433 2HD1 LEU A  82      -8.570 -32.876  20.351  1.00  0.00           H  
ATOM   1434 3HD1 LEU A  82      -8.667 -31.327  21.221  1.00  0.00           H  
ATOM   1435 1HD2 LEU A  82      -7.524 -32.382  23.894  1.00  0.00           H  
ATOM   1436 2HD2 LEU A  82      -8.966 -31.348  23.750  1.00  0.00           H  
ATOM   1437 3HD2 LEU A  82      -9.073 -32.911  24.593  1.00  0.00           H  
ATOM   1438  N   ALA A  83     -13.480 -34.188  22.228  1.00  0.00           N  
ATOM   1439  CA  ALA A  83     -14.925 -34.001  22.150  1.00  0.00           C  
ATOM   1440  C   ALA A  83     -15.628 -34.641  23.340  1.00  0.00           C  
ATOM   1441  O   ALA A  83     -16.631 -34.128  23.828  1.00  0.00           O  
ATOM   1442  CB  ALA A  83     -15.464 -34.570  20.847  1.00  0.00           C  
ATOM   1443  H   ALA A  83     -13.023 -34.771  21.544  1.00  0.00           H  
ATOM   1444  HA  ALA A  83     -15.134 -32.932  22.178  1.00  0.00           H  
ATOM   1445 1HB  ALA A  83     -16.543 -34.422  20.804  1.00  0.00           H  
ATOM   1446 2HB  ALA A  83     -14.995 -34.059  20.006  1.00  0.00           H  
ATOM   1447 3HB  ALA A  83     -15.242 -35.635  20.796  1.00  0.00           H  
ATOM   1448  N   LYS A  84     -15.094 -35.768  23.799  1.00  0.00           N  
ATOM   1449  CA  LYS A  84     -15.622 -36.439  24.980  1.00  0.00           C  
ATOM   1450  C   LYS A  84     -15.444 -35.578  26.228  1.00  0.00           C  
ATOM   1451  O   LYS A  84     -16.318 -35.536  27.092  1.00  0.00           O  
ATOM   1452  CB  LYS A  84     -14.941 -37.795  25.174  1.00  0.00           C  
ATOM   1453  CG  LYS A  84     -15.347 -38.854  24.158  1.00  0.00           C  
ATOM   1454  CD  LYS A  84     -14.605 -40.161  24.394  1.00  0.00           C  
ATOM   1455  CE  LYS A  84     -14.947 -41.193  23.330  1.00  0.00           C  
ATOM   1456  NZ  LYS A  84     -14.144 -42.436  23.482  1.00  0.00           N1+
ATOM   1457  H   LYS A  84     -14.301 -36.170  23.316  1.00  0.00           H  
ATOM   1458  HA  LYS A  84     -16.690 -36.599  24.840  1.00  0.00           H  
ATOM   1459 1HB  LYS A  84     -13.859 -37.671  25.114  1.00  0.00           H  
ATOM   1460 2HB  LYS A  84     -15.171 -38.179  26.167  1.00  0.00           H  
ATOM   1461 1HG  LYS A  84     -16.421 -39.037  24.233  1.00  0.00           H  
ATOM   1462 2HG  LYS A  84     -15.126 -38.497  23.152  1.00  0.00           H  
ATOM   1463 1HD  LYS A  84     -13.530 -39.977  24.377  1.00  0.00           H  
ATOM   1464 2HD  LYS A  84     -14.871 -40.559  25.373  1.00  0.00           H  
ATOM   1465 1HE  LYS A  84     -16.004 -41.448  23.399  1.00  0.00           H  
ATOM   1466 2HE  LYS A  84     -14.760 -40.774  22.342  1.00  0.00           H  
ATOM   1467 1HZ  LYS A  84     -14.401 -43.095  22.760  1.00  0.00           H  
ATOM   1468 2HZ  LYS A  84     -13.162 -42.216  23.402  1.00  0.00           H  
ATOM   1469 3HZ  LYS A  84     -14.324 -42.845  24.388  1.00  0.00           H  
ATOM   1470  N   SER A  85     -14.309 -34.897  26.311  1.00  0.00           N  
ATOM   1471  CA  SER A  85     -14.017 -34.030  27.448  1.00  0.00           C  
ATOM   1472  C   SER A  85     -15.040 -32.906  27.559  1.00  0.00           C  
ATOM   1473  O   SER A  85     -15.405 -32.285  26.564  1.00  0.00           O  
ATOM   1474  CB  SER A  85     -12.625 -33.445  27.316  1.00  0.00           C  
ATOM   1475  OG  SER A  85     -12.368 -32.523  28.337  1.00  0.00           O  
ATOM   1476  H   SER A  85     -13.628 -34.978  25.569  1.00  0.00           H  
ATOM   1477  HA  SER A  85     -14.076 -34.626  28.360  1.00  0.00           H  
ATOM   1478 1HB  SER A  85     -11.889 -34.249  27.355  1.00  0.00           H  
ATOM   1479 2HB  SER A  85     -12.525 -32.958  26.347  1.00  0.00           H  
ATOM   1480  HG  SER A  85     -11.538 -32.098  28.108  1.00  0.00           H  
ATOM   1481  N   PRO A  86     -15.500 -32.651  28.780  1.00  0.00           N  
ATOM   1482  CA  PRO A  86     -16.486 -31.607  29.026  1.00  0.00           C  
ATOM   1483  C   PRO A  86     -15.847 -30.226  28.988  1.00  0.00           C  
ATOM   1484  O   PRO A  86     -16.540 -29.212  28.925  1.00  0.00           O  
ATOM   1485  CB  PRO A  86     -17.013 -31.949  30.424  1.00  0.00           C  
ATOM   1486  CG  PRO A  86     -15.848 -32.582  31.104  1.00  0.00           C  
ATOM   1487  CD  PRO A  86     -15.181 -33.398  30.030  1.00  0.00           C  
ATOM   1488  HA  PRO A  86     -17.235 -31.647  28.233  1.00  0.00           H  
ATOM   1489 1HB  PRO A  86     -17.358 -31.036  30.930  1.00  0.00           H  
ATOM   1490 2HB  PRO A  86     -17.879 -32.620  30.345  1.00  0.00           H  
ATOM   1491 1HG  PRO A  86     -15.185 -31.810  31.524  1.00  0.00           H  
ATOM   1492 2HG  PRO A  86     -16.193 -33.199  31.949  1.00  0.00           H  
ATOM   1493 1HD  PRO A  86     -14.096 -33.429  30.211  1.00  0.00           H  
ATOM   1494 2HD  PRO A  86     -15.601 -34.412  30.022  1.00  0.00           H  
ATOM   1495  N   ASP A  87     -14.520 -30.192  29.027  1.00  0.00           N  
ATOM   1496  CA  ASP A  87     -13.784 -28.934  29.038  1.00  0.00           C  
ATOM   1497  C   ASP A  87     -14.076 -28.115  27.788  1.00  0.00           C  
ATOM   1498  O   ASP A  87     -13.903 -28.592  26.666  1.00  0.00           O  
ATOM   1499  CB  ASP A  87     -12.280 -29.194  29.146  1.00  0.00           C  
ATOM   1500  CG  ASP A  87     -11.468 -27.915  29.303  1.00  0.00           C  
ATOM   1501  OD1 ASP A  87     -11.424 -27.144  28.373  1.00  0.00           O  
ATOM   1502  OD2 ASP A  87     -10.900 -27.722  30.351  1.00  0.00           O1-
ATOM   1503  H   ASP A  87     -14.006 -31.062  29.051  1.00  0.00           H  
ATOM   1504  HA  ASP A  87     -14.111 -28.350  29.898  1.00  0.00           H  
ATOM   1505 1HB  ASP A  87     -12.082 -29.840  30.002  1.00  0.00           H  
ATOM   1506 2HB  ASP A  87     -11.936 -29.718  28.254  1.00  0.00           H  
ATOM   1507  N   PRO A  88     -14.521 -26.879  27.988  1.00  0.00           N  
ATOM   1508  CA  PRO A  88     -14.914 -26.016  26.879  1.00  0.00           C  
ATOM   1509  C   PRO A  88     -13.799 -25.905  25.848  1.00  0.00           C  
ATOM   1510  O   PRO A  88     -14.049 -25.931  24.642  1.00  0.00           O  
ATOM   1511  CB  PRO A  88     -15.189 -24.675  27.564  1.00  0.00           C  
ATOM   1512  CG  PRO A  88     -15.666 -25.050  28.926  1.00  0.00           C  
ATOM   1513  CD  PRO A  88     -14.812 -26.228  29.311  1.00  0.00           C  
ATOM   1514  HA  PRO A  88     -15.778 -26.462  26.384  1.00  0.00           H  
ATOM   1515 1HB  PRO A  88     -14.271 -24.070  27.586  1.00  0.00           H  
ATOM   1516 2HB  PRO A  88     -15.936 -24.106  26.991  1.00  0.00           H  
ATOM   1517 1HG  PRO A  88     -15.554 -24.202  29.616  1.00  0.00           H  
ATOM   1518 2HG  PRO A  88     -16.738 -25.296  28.898  1.00  0.00           H  
ATOM   1519 1HD  PRO A  88     -13.891 -25.872  29.797  1.00  0.00           H  
ATOM   1520 2HD  PRO A  88     -15.377 -26.887  29.986  1.00  0.00           H  
ATOM   1521  N   HIS A  89     -12.536 -25.769  26.339  1.00  0.00           N  
ATOM   1522  CA  HIS A  89     -11.426 -25.524  25.423  1.00  0.00           C  
ATOM   1523  C   HIS A  89     -11.041 -26.786  24.689  1.00  0.00           C  
ATOM   1524  O   HIS A  89     -10.644 -26.714  23.522  1.00  0.00           O  
ATOM   1525  CB  HIS A  89     -10.207 -24.976  26.173  1.00  0.00           C  
ATOM   1526  CG  HIS A  89     -10.395 -23.584  26.690  1.00  0.00           C  
ATOM   1527  CD2 HIS A  89     -10.558 -23.114  27.949  1.00  0.00           C  
ATOM   1528  ND1 HIS A  89     -10.430 -22.481  25.862  1.00  0.00           N  
ATOM   1529  CE1 HIS A  89     -10.607 -21.393  26.591  1.00  0.00           C  
ATOM   1530  NE2 HIS A  89     -10.687 -21.750  27.860  1.00  0.00           N  
ATOM   1531  H   HIS A  89     -12.368 -25.837  27.333  1.00  0.00           H  
ATOM   1532  HA  HIS A  89     -11.775 -24.809  24.659  1.00  0.00           H  
ATOM   1533 1HB  HIS A  89      -9.977 -25.626  27.018  1.00  0.00           H  
ATOM   1534 2HB  HIS A  89      -9.341 -24.980  25.511  1.00  0.00           H  
ATOM   1535  HD2 HIS A  89     -10.581 -23.708  28.863  1.00  0.00           H  
ATOM   1536  HE1 HIS A  89     -10.676 -20.374  26.210  1.00  0.00           H  
ATOM   1537  HE2 HIS A  89     -10.822 -21.126  28.642  1.00  0.00           H  
ATOM   1538  N   ASP A  90     -11.147 -27.930  25.347  1.00  0.00           N  
ATOM   1539  CA  ASP A  90     -10.953 -29.216  24.684  1.00  0.00           C  
ATOM   1540  C   ASP A  90     -11.958 -29.408  23.555  1.00  0.00           C  
ATOM   1541  O   ASP A  90     -11.613 -29.908  22.483  1.00  0.00           O  
ATOM   1542  CB  ASP A  90     -11.079 -30.363  25.688  1.00  0.00           C  
ATOM   1543  CG  ASP A  90      -9.883 -30.465  26.625  1.00  0.00           C  
ATOM   1544  OD1 ASP A  90      -8.871 -29.875  26.330  1.00  0.00           O  
ATOM   1545  OD2 ASP A  90      -9.993 -31.133  27.625  1.00  0.00           O1-
ATOM   1546  H   ASP A  90     -11.368 -27.913  26.331  1.00  0.00           H  
ATOM   1547  HA  ASP A  90      -9.955 -29.234  24.247  1.00  0.00           H  
ATOM   1548 1HB  ASP A  90     -11.980 -30.226  26.287  1.00  0.00           H  
ATOM   1549 2HB  ASP A  90     -11.184 -31.306  25.151  1.00  0.00           H  
ATOM   1550  N   LEU A  91     -13.201 -29.008  23.800  1.00  0.00           N  
ATOM   1551  CA  LEU A  91     -14.247 -29.098  22.789  1.00  0.00           C  
ATOM   1552  C   LEU A  91     -13.924 -28.222  21.583  1.00  0.00           C  
ATOM   1553  O   LEU A  91     -14.158 -28.616  20.440  1.00  0.00           O  
ATOM   1554  CB  LEU A  91     -15.598 -28.679  23.385  1.00  0.00           C  
ATOM   1555  CG  LEU A  91     -16.128 -29.568  24.517  1.00  0.00           C  
ATOM   1556  CD1 LEU A  91     -17.353 -28.916  25.145  1.00  0.00           C  
ATOM   1557  CD2 LEU A  91     -16.464 -30.946  23.967  1.00  0.00           C  
ATOM   1558  H   LEU A  91     -13.426 -28.634  24.712  1.00  0.00           H  
ATOM   1559  HA  LEU A  91     -14.308 -30.128  22.441  1.00  0.00           H  
ATOM   1560 1HB  LEU A  91     -15.506 -27.667  23.773  1.00  0.00           H  
ATOM   1561 2HB  LEU A  91     -16.343 -28.677  22.589  1.00  0.00           H  
ATOM   1562  HG  LEU A  91     -15.368 -29.662  25.293  1.00  0.00           H  
ATOM   1563 1HD1 LEU A  91     -17.730 -29.548  25.949  1.00  0.00           H  
ATOM   1564 2HD1 LEU A  91     -17.080 -27.941  25.546  1.00  0.00           H  
ATOM   1565 3HD1 LEU A  91     -18.127 -28.794  24.387  1.00  0.00           H  
ATOM   1566 1HD2 LEU A  91     -16.839 -31.578  24.771  1.00  0.00           H  
ATOM   1567 2HD2 LEU A  91     -17.225 -30.854  23.192  1.00  0.00           H  
ATOM   1568 3HD2 LEU A  91     -15.566 -31.396  23.542  1.00  0.00           H  
ATOM   1569  N   ARG A  92     -13.381 -27.031  21.845  1.00  0.00           N  
ATOM   1570  CA  ARG A  92     -12.931 -26.153  20.768  1.00  0.00           C  
ATOM   1571  C   ARG A  92     -11.820 -26.797  19.974  1.00  0.00           C  
ATOM   1572  O   ARG A  92     -11.802 -26.711  18.745  1.00  0.00           O  
ATOM   1573  CB  ARG A  92     -12.443 -24.822  21.321  1.00  0.00           C  
ATOM   1574  CG  ARG A  92     -13.532 -23.930  21.896  1.00  0.00           C  
ATOM   1575  CD  ARG A  92     -12.998 -22.608  22.309  1.00  0.00           C  
ATOM   1576  NE  ARG A  92     -14.030 -21.763  22.889  1.00  0.00           N  
ATOM   1577  CZ  ARG A  92     -14.294 -21.674  24.208  1.00  0.00           C  
ATOM   1578  NH1 ARG A  92     -13.596 -22.382  25.067  1.00  0.00           N1+
ATOM   1579  NH2 ARG A  92     -15.256 -20.875  24.636  1.00  0.00           N  
ATOM   1580  H   ARG A  92     -13.279 -26.732  22.804  1.00  0.00           H  
ATOM   1581  HA  ARG A  92     -13.783 -25.991  20.081  1.00  0.00           H  
ATOM   1582 1HB  ARG A  92     -11.714 -25.001  22.110  1.00  0.00           H  
ATOM   1583 2HB  ARG A  92     -11.941 -24.262  20.532  1.00  0.00           H  
ATOM   1584 1HG  ARG A  92     -14.305 -23.768  21.143  1.00  0.00           H  
ATOM   1585 2HG  ARG A  92     -13.973 -24.411  22.770  1.00  0.00           H  
ATOM   1586 1HD  ARG A  92     -12.215 -22.748  23.053  1.00  0.00           H  
ATOM   1587 2HD  ARG A  92     -12.586 -22.094  21.441  1.00  0.00           H  
ATOM   1588  HE  ARG A  92     -14.589 -21.203  22.259  1.00  0.00           H  
ATOM   1589 1HH1 ARG A  92     -12.861 -22.993  24.739  1.00  0.00           H  
ATOM   1590 2HH1 ARG A  92     -13.794 -22.316  26.055  1.00  0.00           H  
ATOM   1591 1HH2 ARG A  92     -15.793 -20.331  23.975  1.00  0.00           H  
ATOM   1592 2HH2 ARG A  92     -15.454 -20.809  25.624  1.00  0.00           H  
ATOM   1593  N   ARG A  93     -10.867 -27.406  20.672  1.00  0.00           N  
ATOM   1594  CA  ARG A  93      -9.724 -28.034  20.019  1.00  0.00           C  
ATOM   1595  C   ARG A  93     -10.150 -29.255  19.215  1.00  0.00           C  
ATOM   1596  O   ARG A  93      -9.568 -29.557  18.174  1.00  0.00           O  
ATOM   1597  CB  ARG A  93      -8.681 -28.445  21.047  1.00  0.00           C  
ATOM   1598  CG  ARG A  93      -7.893 -27.296  21.656  1.00  0.00           C  
ATOM   1599  CD  ARG A  93      -6.639 -27.767  22.296  1.00  0.00           C  
ATOM   1600  NE  ARG A  93      -6.901 -28.521  23.512  1.00  0.00           N  
ATOM   1601  CZ  ARG A  93      -5.980 -29.246  24.177  1.00  0.00           C  
ATOM   1602  NH1 ARG A  93      -4.744 -29.305  23.733  1.00  0.00           N1+
ATOM   1603  NH2 ARG A  93      -6.319 -29.897  25.276  1.00  0.00           N  
ATOM   1604  H   ARG A  93     -10.945 -27.447  21.677  1.00  0.00           H  
ATOM   1605  HA  ARG A  93      -9.287 -27.317  19.324  1.00  0.00           H  
ATOM   1606 1HB  ARG A  93      -9.166 -28.980  21.863  1.00  0.00           H  
ATOM   1607 2HB  ARG A  93      -7.967 -29.129  20.587  1.00  0.00           H  
ATOM   1608 1HG  ARG A  93      -7.632 -26.581  20.875  1.00  0.00           H  
ATOM   1609 2HG  ARG A  93      -8.500 -26.798  22.414  1.00  0.00           H  
ATOM   1610 1HD  ARG A  93      -6.097 -28.414  21.605  1.00  0.00           H  
ATOM   1611 2HD  ARG A  93      -6.018 -26.911  22.554  1.00  0.00           H  
ATOM   1612  HE  ARG A  93      -7.842 -28.500  23.884  1.00  0.00           H  
ATOM   1613 1HH1 ARG A  93      -4.485 -28.807  22.893  1.00  0.00           H  
ATOM   1614 2HH1 ARG A  93      -4.054 -29.848  24.231  1.00  0.00           H  
ATOM   1615 1HH2 ARG A  93      -7.270 -29.851  25.617  1.00  0.00           H  
ATOM   1616 2HH2 ARG A  93      -5.629 -30.440  25.774  1.00  0.00           H  
ATOM   1617  N   ALA A  94     -11.167 -29.954  19.705  1.00  0.00           N  
ATOM   1618  CA  ALA A  94     -11.736 -31.087  18.984  1.00  0.00           C  
ATOM   1619  C   ALA A  94     -12.240 -30.666  17.610  1.00  0.00           C  
ATOM   1620  O   ALA A  94     -11.983 -31.340  16.612  1.00  0.00           O  
ATOM   1621  CB  ALA A  94     -12.862 -31.717  19.790  1.00  0.00           C  
ATOM   1622  H   ALA A  94     -11.556 -29.695  20.602  1.00  0.00           H  
ATOM   1623  HA  ALA A  94     -10.953 -31.832  18.835  1.00  0.00           H  
ATOM   1624 1HB  ALA A  94     -13.278 -32.559  19.238  1.00  0.00           H  
ATOM   1625 2HB  ALA A  94     -12.476 -32.064  20.747  1.00  0.00           H  
ATOM   1626 3HB  ALA A  94     -13.646 -30.977  19.962  1.00  0.00           H  
ATOM   1627  N   VAL A  95     -12.958 -29.550  17.565  1.00  0.00           N  
ATOM   1628  CA  VAL A  95     -13.475 -29.023  16.306  1.00  0.00           C  
ATOM   1629  C   VAL A  95     -12.343 -28.588  15.385  1.00  0.00           C  
ATOM   1630  O   VAL A  95     -12.366 -28.866  14.186  1.00  0.00           O  
ATOM   1631  CB  VAL A  95     -14.408 -27.825  16.570  1.00  0.00           C  
ATOM   1632  CG1 VAL A  95     -14.801 -27.159  15.260  1.00  0.00           C  
ATOM   1633  CG2 VAL A  95     -15.640 -28.287  17.332  1.00  0.00           C  
ATOM   1634  H   VAL A  95     -13.154 -29.055  18.422  1.00  0.00           H  
ATOM   1635  HA  VAL A  95     -14.029 -29.815  15.801  1.00  0.00           H  
ATOM   1636  HB  VAL A  95     -13.871 -27.082  17.160  1.00  0.00           H  
ATOM   1637 1HG1 VAL A  95     -15.460 -26.314  15.465  1.00  0.00           H  
ATOM   1638 2HG1 VAL A  95     -13.907 -26.804  14.749  1.00  0.00           H  
ATOM   1639 3HG1 VAL A  95     -15.321 -27.878  14.628  1.00  0.00           H  
ATOM   1640 1HG2 VAL A  95     -16.294 -27.435  17.516  1.00  0.00           H  
ATOM   1641 2HG2 VAL A  95     -16.173 -29.034  16.744  1.00  0.00           H  
ATOM   1642 3HG2 VAL A  95     -15.337 -28.723  18.284  1.00  0.00           H  
ATOM   1643  N   HIS A  96     -11.329 -27.890  15.964  1.00  0.00           N  
ATOM   1644  CA  HIS A  96     -10.227 -27.396  15.143  1.00  0.00           C  
ATOM   1645  C   HIS A  96      -9.487 -28.537  14.488  1.00  0.00           C  
ATOM   1646  O   HIS A  96      -9.262 -28.496  13.276  1.00  0.00           O  
ATOM   1647  CB  HIS A  96      -9.249 -26.565  15.980  1.00  0.00           C  
ATOM   1648  CG  HIS A  96      -8.096 -26.021  15.194  1.00  0.00           C  
ATOM   1649  CD2 HIS A  96      -6.784 -26.354  15.189  1.00  0.00           C  
ATOM   1650  ND1 HIS A  96      -8.237 -25.003  14.275  1.00  0.00           N  
ATOM   1651  CE1 HIS A  96      -7.060 -24.732  13.739  1.00  0.00           C  
ATOM   1652  NE2 HIS A  96      -6.162 -25.538  14.276  1.00  0.00           N  
ATOM   1653  H   HIS A  96     -11.338 -27.714  16.959  1.00  0.00           H  
ATOM   1654  HA  HIS A  96     -10.662 -26.793  14.328  1.00  0.00           H  
ATOM   1655 1HB  HIS A  96      -9.779 -25.727  16.433  1.00  0.00           H  
ATOM   1656 2HB  HIS A  96      -8.852 -27.177  16.789  1.00  0.00           H  
ATOM   1657  HD1 HIS A  96      -9.072 -24.482  14.093  1.00  0.00           H  
ATOM   1658  HD2 HIS A  96      -6.206 -27.095  15.742  1.00  0.00           H  
ATOM   1659  HE1 HIS A  96      -6.959 -23.951  12.986  1.00  0.00           H  
ATOM   1660  N   LEU A  97      -9.098 -29.538  15.261  1.00  0.00           N  
ATOM   1661  CA  LEU A  97      -8.337 -30.665  14.735  1.00  0.00           C  
ATOM   1662  C   LEU A  97      -9.137 -31.428  13.688  1.00  0.00           C  
ATOM   1663  O   LEU A  97      -8.604 -31.823  12.650  1.00  0.00           O  
ATOM   1664  CB  LEU A  97      -7.938 -31.613  15.873  1.00  0.00           C  
ATOM   1665  CG  LEU A  97      -6.808 -31.119  16.785  1.00  0.00           C  
ATOM   1666  CD1 LEU A  97      -6.768 -31.965  18.050  1.00  0.00           C  
ATOM   1667  CD2 LEU A  97      -5.484 -31.191  16.037  1.00  0.00           C  
ATOM   1668  H   LEU A  97      -9.338 -29.522  16.242  1.00  0.00           H  
ATOM   1669  HA  LEU A  97      -7.442 -30.280  14.248  1.00  0.00           H  
ATOM   1670 1HB  LEU A  97      -8.812 -31.793  16.498  1.00  0.00           H  
ATOM   1671 2HB  LEU A  97      -7.624 -32.563  15.440  1.00  0.00           H  
ATOM   1672  HG  LEU A  97      -7.002 -30.087  17.079  1.00  0.00           H  
ATOM   1673 1HD1 LEU A  97      -5.964 -31.614  18.697  1.00  0.00           H  
ATOM   1674 2HD1 LEU A  97      -7.720 -31.880  18.574  1.00  0.00           H  
ATOM   1675 3HD1 LEU A  97      -6.591 -33.007  17.785  1.00  0.00           H  
ATOM   1676 1HD2 LEU A  97      -4.680 -30.840  16.685  1.00  0.00           H  
ATOM   1677 2HD2 LEU A  97      -5.288 -32.222  15.743  1.00  0.00           H  
ATOM   1678 3HD2 LEU A  97      -5.534 -30.564  15.147  1.00  0.00           H  
ATOM   1679  N   ALA A  98     -10.420 -31.638  13.967  1.00  0.00           N  
ATOM   1680  CA  ALA A  98     -11.310 -32.305  13.025  1.00  0.00           C  
ATOM   1681  C   ALA A  98     -11.438 -31.512  11.730  1.00  0.00           C  
ATOM   1682  O   ALA A  98     -11.397 -32.077  10.638  1.00  0.00           O  
ATOM   1683  CB  ALA A  98     -12.681 -32.519  13.650  1.00  0.00           C  
ATOM   1684  H   ALA A  98     -10.788 -31.326  14.854  1.00  0.00           H  
ATOM   1685  HA  ALA A  98     -10.886 -33.277  12.776  1.00  0.00           H  
ATOM   1686 1HB  ALA A  98     -13.333 -33.018  12.934  1.00  0.00           H  
ATOM   1687 2HB  ALA A  98     -12.581 -33.137  14.541  1.00  0.00           H  
ATOM   1688 3HB  ALA A  98     -13.110 -31.556  13.923  1.00  0.00           H  
ATOM   1689  N   THR A  99     -11.585 -30.206  11.854  1.00  0.00           N  
ATOM   1690  CA  THR A  99     -11.656 -29.323  10.694  1.00  0.00           C  
ATOM   1691  C   THR A  99     -10.438 -29.482   9.817  1.00  0.00           C  
ATOM   1692  O   THR A  99     -10.544 -29.506   8.588  1.00  0.00           O  
ATOM   1693  CB  THR A  99     -11.793 -27.849  11.118  1.00  0.00           C  
ATOM   1694  CG2 THR A  99     -11.823 -26.943   9.897  1.00  0.00           C  
ATOM   1695  OG1 THR A  99     -13.003 -27.675  11.867  1.00  0.00           O  
ATOM   1696  H   THR A  99     -11.650 -29.806  12.779  1.00  0.00           H  
ATOM   1697  HA  THR A  99     -12.537 -29.610  10.091  1.00  0.00           H  
ATOM   1698  HB  THR A  99     -10.949 -27.572  11.749  1.00  0.00           H  
ATOM   1699  HG1 THR A  99     -12.863 -27.965  12.772  1.00  0.00           H  
ATOM   1700 1HG2 THR A  99     -11.920 -25.905  10.216  1.00  0.00           H  
ATOM   1701 2HG2 THR A  99     -10.899 -27.064   9.331  1.00  0.00           H  
ATOM   1702 3HG2 THR A  99     -12.671 -27.209   9.267  1.00  0.00           H  
ATOM   1703  N   ALA A 100      -9.268 -29.543  10.441  1.00  0.00           N  
ATOM   1704  CA  ALA A 100      -8.018 -29.717   9.713  1.00  0.00           C  
ATOM   1705  C   ALA A 100      -8.041 -30.994   8.880  1.00  0.00           C  
ATOM   1706  O   ALA A 100      -7.585 -31.009   7.738  1.00  0.00           O  
ATOM   1707  CB  ALA A 100      -6.842 -29.738  10.677  1.00  0.00           C  
ATOM   1708  H   ALA A 100      -9.246 -29.475  11.451  1.00  0.00           H  
ATOM   1709  HA  ALA A 100      -7.897 -28.879   9.027  1.00  0.00           H  
ATOM   1710 1HB  ALA A 100      -5.915 -29.870  10.119  1.00  0.00           H  
ATOM   1711 2HB  ALA A 100      -6.803 -28.795  11.224  1.00  0.00           H  
ATOM   1712 3HB  ALA A 100      -6.962 -30.560  11.380  1.00  0.00           H  
ATOM   1713  N   VAL A 101      -8.574 -32.062   9.462  1.00  0.00           N  
ATOM   1714  CA  VAL A 101      -8.717 -33.329   8.751  1.00  0.00           C  
ATOM   1715  C   VAL A 101      -9.625 -33.177   7.535  1.00  0.00           C  
ATOM   1716  O   VAL A 101      -9.317 -33.684   6.455  1.00  0.00           O  
ATOM   1717  CB  VAL A 101      -9.294 -34.406   9.688  1.00  0.00           C  
ATOM   1718  CG1 VAL A 101      -9.636 -35.665   8.906  1.00  0.00           C  
ATOM   1719  CG2 VAL A 101      -8.300 -34.714  10.798  1.00  0.00           C  
ATOM   1720  H   VAL A 101      -8.889 -31.998  10.419  1.00  0.00           H  
ATOM   1721  HA  VAL A 101      -7.735 -33.639   8.395  1.00  0.00           H  
ATOM   1722  HB  VAL A 101     -10.223 -34.036  10.124  1.00  0.00           H  
ATOM   1723 1HG1 VAL A 101     -10.043 -36.416   9.584  1.00  0.00           H  
ATOM   1724 2HG1 VAL A 101     -10.376 -35.429   8.141  1.00  0.00           H  
ATOM   1725 3HG1 VAL A 101      -8.736 -36.055   8.432  1.00  0.00           H  
ATOM   1726 1HG2 VAL A 101      -8.715 -35.476  11.457  1.00  0.00           H  
ATOM   1727 2HG2 VAL A 101      -7.370 -35.079  10.361  1.00  0.00           H  
ATOM   1728 3HG2 VAL A 101      -8.102 -33.808  11.370  1.00  0.00           H  
ATOM   1729  N   ILE A 102     -10.741 -32.479   7.719  1.00  0.00           N  
ATOM   1730  CA  ILE A 102     -11.668 -32.223   6.625  1.00  0.00           C  
ATOM   1731  C   ILE A 102     -10.995 -31.444   5.501  1.00  0.00           C  
ATOM   1732  O   ILE A 102     -11.172 -31.761   4.325  1.00  0.00           O  
ATOM   1733  CB  ILE A 102     -12.901 -31.447   7.122  1.00  0.00           C  
ATOM   1734  CG1 ILE A 102     -13.711 -32.302   8.101  1.00  0.00           C  
ATOM   1735  CG2 ILE A 102     -13.766 -31.013   5.948  1.00  0.00           C  
ATOM   1736  CD1 ILE A 102     -14.760 -31.527   8.866  1.00  0.00           C  
ATOM   1737  H   ILE A 102     -10.949 -32.117   8.638  1.00  0.00           H  
ATOM   1738  HA  ILE A 102     -11.994 -33.178   6.214  1.00  0.00           H  
ATOM   1739  HB  ILE A 102     -12.578 -30.563   7.670  1.00  0.00           H  
ATOM   1740 1HG1 ILE A 102     -14.209 -33.105   7.558  1.00  0.00           H  
ATOM   1741 2HG1 ILE A 102     -13.037 -32.766   8.822  1.00  0.00           H  
ATOM   1742 1HG2 ILE A 102     -14.633 -30.467   6.318  1.00  0.00           H  
ATOM   1743 2HG2 ILE A 102     -13.185 -30.370   5.288  1.00  0.00           H  
ATOM   1744 3HG2 ILE A 102     -14.099 -31.892   5.397  1.00  0.00           H  
ATOM   1745 1HD1 ILE A 102     -15.291 -32.201   9.539  1.00  0.00           H  
ATOM   1746 2HD1 ILE A 102     -14.279 -30.739   9.446  1.00  0.00           H  
ATOM   1747 3HD1 ILE A 102     -15.466 -31.083   8.165  1.00  0.00           H  
ATOM   1748  N   ARG A 103     -10.219 -30.423   5.869  1.00  0.00           N  
ATOM   1749  CA  ARG A 103      -9.551 -29.584   4.878  1.00  0.00           C  
ATOM   1750  C   ARG A 103      -8.475 -30.357   4.152  1.00  0.00           C  
ATOM   1751  O   ARG A 103      -8.200 -30.085   2.981  1.00  0.00           O  
ATOM   1752  CB  ARG A 103      -8.931 -28.359   5.534  1.00  0.00           C  
ATOM   1753  CG  ARG A 103      -9.929 -27.332   6.045  1.00  0.00           C  
ATOM   1754  CD  ARG A 103      -9.251 -26.192   6.713  1.00  0.00           C  
ATOM   1755  NE  ARG A 103     -10.202 -25.208   7.203  1.00  0.00           N  
ATOM   1756  CZ  ARG A 103      -9.877 -24.138   7.955  1.00  0.00           C  
ATOM   1757  NH1 ARG A 103      -8.624 -23.929   8.294  1.00  0.00           N1+
ATOM   1758  NH2 ARG A 103     -10.817 -23.298   8.352  1.00  0.00           N  
ATOM   1759  H   ARG A 103     -10.091 -30.227   6.851  1.00  0.00           H  
ATOM   1760  HA  ARG A 103     -10.304 -29.274   4.128  1.00  0.00           H  
ATOM   1761 1HB  ARG A 103      -8.317 -28.671   6.378  1.00  0.00           H  
ATOM   1762 2HB  ARG A 103      -8.276 -27.857   4.822  1.00  0.00           H  
ATOM   1763 1HG  ARG A 103     -10.510 -26.943   5.208  1.00  0.00           H  
ATOM   1764 2HG  ARG A 103     -10.599 -27.803   6.765  1.00  0.00           H  
ATOM   1765 1HD  ARG A 103      -8.673 -26.560   7.561  1.00  0.00           H  
ATOM   1766 2HD  ARG A 103      -8.585 -25.700   6.006  1.00  0.00           H  
ATOM   1767  HE  ARG A 103     -11.176 -25.335   6.963  1.00  0.00           H  
ATOM   1768 1HH1 ARG A 103      -7.905 -24.571   7.991  1.00  0.00           H  
ATOM   1769 2HH1 ARG A 103      -8.380 -23.128   8.857  1.00  0.00           H  
ATOM   1770 1HH2 ARG A 103     -11.781 -23.459   8.091  1.00  0.00           H  
ATOM   1771 2HH2 ARG A 103     -10.574 -22.497   8.915  1.00  0.00           H  
ATOM   1772  N   ALA A 104      -7.840 -31.288   4.847  1.00  0.00           N  
ATOM   1773  CA  ALA A 104      -6.768 -32.085   4.263  1.00  0.00           C  
ATOM   1774  C   ALA A 104      -7.311 -33.051   3.215  1.00  0.00           C  
ATOM   1775  O   ALA A 104      -6.717 -33.225   2.152  1.00  0.00           O  
ATOM   1776  CB  ALA A 104      -6.020 -32.845   5.348  1.00  0.00           C  
ATOM   1777  H   ALA A 104      -8.112 -31.457   5.805  1.00  0.00           H  
ATOM   1778  HA  ALA A 104      -6.071 -31.414   3.761  1.00  0.00           H  
ATOM   1779 1HB  ALA A 104      -5.223 -33.435   4.895  1.00  0.00           H  
ATOM   1780 2HB  ALA A 104      -5.590 -32.138   6.057  1.00  0.00           H  
ATOM   1781 3HB  ALA A 104      -6.710 -33.507   5.868  1.00  0.00           H  
ATOM   1782  N   ASN A 105      -8.442 -33.676   3.522  1.00  0.00           N  
ATOM   1783  CA  ASN A 105      -9.085 -34.600   2.596  1.00  0.00           C  
ATOM   1784  C   ASN A 105     -10.593 -34.383   2.560  1.00  0.00           C  
ATOM   1785  O   ASN A 105     -11.354 -35.174   3.117  1.00  0.00           O  
ATOM   1786  CB  ASN A 105      -8.760 -36.036   2.963  1.00  0.00           C  
ATOM   1787  CG  ASN A 105      -7.363 -36.432   2.570  1.00  0.00           C  
ATOM   1788  ND2 ASN A 105      -6.518 -36.637   3.547  1.00  0.00           N  
ATOM   1789  OD1 ASN A 105      -7.051 -36.553   1.379  1.00  0.00           O  
ATOM   1790  H   ASN A 105      -8.867 -33.508   4.424  1.00  0.00           H  
ATOM   1791  HA  ASN A 105      -8.700 -34.406   1.594  1.00  0.00           H  
ATOM   1792 1HB  ASN A 105      -8.874 -36.171   4.040  1.00  0.00           H  
ATOM   1793 2HB  ASN A 105      -9.466 -36.706   2.473  1.00  0.00           H  
ATOM   1794 1HD2 ASN A 105      -5.574 -36.902   3.345  1.00  0.00           H  
ATOM   1795 2HD2 ASN A 105      -6.814 -36.528   4.496  1.00  0.00           H  
ATOM   1796  N   PRO A 106     -11.016 -33.311   1.901  1.00  0.00           N  
ATOM   1797  CA  PRO A 106     -12.435 -32.991   1.789  1.00  0.00           C  
ATOM   1798  C   PRO A 106     -13.204 -34.125   1.125  1.00  0.00           C  
ATOM   1799  O   PRO A 106     -12.841 -34.582   0.041  1.00  0.00           O  
ATOM   1800  CB  PRO A 106     -12.437 -31.725   0.925  1.00  0.00           C  
ATOM   1801  CG  PRO A 106     -11.098 -31.115   1.170  1.00  0.00           C  
ATOM   1802  CD  PRO A 106     -10.162 -32.290   1.268  1.00  0.00           C  
ATOM   1803  HA  PRO A 106     -12.840 -32.860   2.792  1.00  0.00           H  
ATOM   1804 1HB  PRO A 106     -12.598 -31.991  -0.130  1.00  0.00           H  
ATOM   1805 2HB  PRO A 106     -13.266 -31.067   1.224  1.00  0.00           H  
ATOM   1806 1HG  PRO A 106     -10.837 -30.432   0.349  1.00  0.00           H  
ATOM   1807 2HG  PRO A 106     -11.118 -30.511   2.090  1.00  0.00           H  
ATOM   1808 1HD  PRO A 106      -9.840 -32.588   0.259  1.00  0.00           H  
ATOM   1809 2HD  PRO A 106      -9.295 -32.018   1.888  1.00  0.00           H  
ATOM   1810  N   GLY A 107     -14.268 -34.573   1.780  1.00  0.00           N  
ATOM   1811  CA  GLY A 107     -15.193 -35.526   1.177  1.00  0.00           C  
ATOM   1812  C   GLY A 107     -14.778 -36.961   1.477  1.00  0.00           C  
ATOM   1813  O   GLY A 107     -15.448 -37.908   1.067  1.00  0.00           O  
ATOM   1814  H   GLY A 107     -14.444 -34.245   2.719  1.00  0.00           H  
ATOM   1815 1HA  GLY A 107     -16.199 -35.348   1.560  1.00  0.00           H  
ATOM   1816 2HA  GLY A 107     -15.226 -35.371   0.100  1.00  0.00           H  
ATOM   1817  N   SER A 108     -13.671 -37.113   2.193  1.00  0.00           N  
ATOM   1818  CA  SER A 108     -13.161 -38.434   2.550  1.00  0.00           C  
ATOM   1819  C   SER A 108     -13.935 -39.022   3.721  1.00  0.00           C  
ATOM   1820  O   SER A 108     -14.663 -38.314   4.416  1.00  0.00           O  
ATOM   1821  CB  SER A 108     -11.688 -38.350   2.899  1.00  0.00           C  
ATOM   1822  OG  SER A 108     -11.492 -37.628   4.083  1.00  0.00           O  
ATOM   1823  H   SER A 108     -13.166 -36.293   2.500  1.00  0.00           H  
ATOM   1824  HA  SER A 108     -13.296 -39.099   1.697  1.00  0.00           H  
ATOM   1825 1HB  SER A 108     -11.284 -39.356   3.011  1.00  0.00           H  
ATOM   1826 2HB  SER A 108     -11.148 -37.871   2.083  1.00  0.00           H  
ATOM   1827  HG  SER A 108     -11.221 -36.747   3.814  1.00  0.00           H  
ATOM   1828  N   ASN A 109     -13.771 -40.324   3.937  1.00  0.00           N  
ATOM   1829  CA  ASN A 109     -14.376 -40.992   5.083  1.00  0.00           C  
ATOM   1830  C   ASN A 109     -13.781 -40.488   6.391  1.00  0.00           C  
ATOM   1831  O   ASN A 109     -14.461 -40.453   7.419  1.00  0.00           O  
ATOM   1832  CB  ASN A 109     -14.216 -42.497   4.969  1.00  0.00           C  
ATOM   1833  CG  ASN A 109     -15.118 -43.097   3.925  1.00  0.00           C  
ATOM   1834  ND2 ASN A 109     -14.733 -44.234   3.405  1.00  0.00           N  
ATOM   1835  OD1 ASN A 109     -16.164 -42.529   3.591  1.00  0.00           O  
ATOM   1836  H   ASN A 109     -13.212 -40.864   3.289  1.00  0.00           H  
ATOM   1837  HA  ASN A 109     -15.440 -40.759   5.087  1.00  0.00           H  
ATOM   1838 1HB  ASN A 109     -13.183 -42.737   4.720  1.00  0.00           H  
ATOM   1839 2HB  ASN A 109     -14.437 -42.960   5.932  1.00  0.00           H  
ATOM   1840 1HD2 ASN A 109     -15.294 -44.679   2.706  1.00  0.00           H  
ATOM   1841 2HD2 ASN A 109     -13.879 -44.658   3.706  1.00  0.00           H  
ATOM   1842  N   LEU A 110     -12.513 -40.096   6.348  1.00  0.00           N  
ATOM   1843  CA  LEU A 110     -11.870 -39.453   7.486  1.00  0.00           C  
ATOM   1844  C   LEU A 110     -12.516 -38.108   7.796  1.00  0.00           C  
ATOM   1845  O   LEU A 110     -12.710 -37.753   8.958  1.00  0.00           O  
ATOM   1846  CB  LEU A 110     -10.374 -39.257   7.208  1.00  0.00           C  
ATOM   1847  CG  LEU A 110      -9.555 -40.543   7.037  1.00  0.00           C  
ATOM   1848  CD1 LEU A 110      -8.151 -40.192   6.563  1.00  0.00           C  
ATOM   1849  CD2 LEU A 110      -9.514 -41.297   8.358  1.00  0.00           C  
ATOM   1850  H   LEU A 110     -11.980 -40.249   5.504  1.00  0.00           H  
ATOM   1851  HA  LEU A 110     -12.000 -40.089   8.363  1.00  0.00           H  
ATOM   1852 1HB  LEU A 110     -10.264 -38.671   6.296  1.00  0.00           H  
ATOM   1853 2HB  LEU A 110      -9.938 -38.693   8.032  1.00  0.00           H  
ATOM   1854  HG  LEU A 110     -10.017 -41.170   6.275  1.00  0.00           H  
ATOM   1855 1HD1 LEU A 110      -7.569 -41.106   6.442  1.00  0.00           H  
ATOM   1856 2HD1 LEU A 110      -8.210 -39.671   5.608  1.00  0.00           H  
ATOM   1857 3HD1 LEU A 110      -7.669 -39.550   7.299  1.00  0.00           H  
ATOM   1858 1HD2 LEU A 110      -8.932 -42.211   8.237  1.00  0.00           H  
ATOM   1859 2HD2 LEU A 110      -9.050 -40.670   9.121  1.00  0.00           H  
ATOM   1860 3HD2 LEU A 110     -10.529 -41.550   8.664  1.00  0.00           H  
ATOM   1861  N   SER A 111     -12.843 -37.359   6.746  1.00  0.00           N  
ATOM   1862  CA  SER A 111     -13.528 -36.082   6.900  1.00  0.00           C  
ATOM   1863  C   SER A 111     -14.932 -36.273   7.462  1.00  0.00           C  
ATOM   1864  O   SER A 111     -15.410 -35.459   8.253  1.00  0.00           O  
ATOM   1865  CB  SER A 111     -13.601 -35.365   5.566  1.00  0.00           C  
ATOM   1866  OG  SER A 111     -14.564 -35.951   4.733  1.00  0.00           O  
ATOM   1867  H   SER A 111     -12.612 -37.686   5.819  1.00  0.00           H  
ATOM   1868  HA  SER A 111     -12.967 -35.472   7.609  1.00  0.00           H  
ATOM   1869 1HB  SER A 111     -13.847 -34.316   5.729  1.00  0.00           H  
ATOM   1870 2HB  SER A 111     -12.627 -35.401   5.081  1.00  0.00           H  
ATOM   1871  HG  SER A 111     -14.185 -36.780   4.432  1.00  0.00           H  
ATOM   1872  N   ARG A 112     -15.587 -37.352   7.051  1.00  0.00           N  
ATOM   1873  CA  ARG A 112     -16.907 -37.691   7.567  1.00  0.00           C  
ATOM   1874  C   ARG A 112     -16.863 -37.943   9.068  1.00  0.00           C  
ATOM   1875  O   ARG A 112     -17.733 -37.483   9.810  1.00  0.00           O  
ATOM   1876  CB  ARG A 112     -17.456 -38.924   6.864  1.00  0.00           C  
ATOM   1877  CG  ARG A 112     -17.853 -38.709   5.413  1.00  0.00           C  
ATOM   1878  CD  ARG A 112     -18.324 -39.968   4.780  1.00  0.00           C  
ATOM   1879  NE  ARG A 112     -18.705 -39.767   3.391  1.00  0.00           N  
ATOM   1880  CZ  ARG A 112     -19.031 -40.757   2.537  1.00  0.00           C  
ATOM   1881  NH1 ARG A 112     -19.018 -42.007   2.943  1.00  0.00           N1+
ATOM   1882  NH2 ARG A 112     -19.365 -40.470   1.290  1.00  0.00           N  
ATOM   1883  H   ARG A 112     -15.158 -37.956   6.362  1.00  0.00           H  
ATOM   1884  HA  ARG A 112     -17.574 -36.847   7.394  1.00  0.00           H  
ATOM   1885 1HB  ARG A 112     -16.711 -39.718   6.888  1.00  0.00           H  
ATOM   1886 2HB  ARG A 112     -18.336 -39.285   7.397  1.00  0.00           H  
ATOM   1887 1HG  ARG A 112     -18.660 -37.977   5.360  1.00  0.00           H  
ATOM   1888 2HG  ARG A 112     -16.994 -38.343   4.850  1.00  0.00           H  
ATOM   1889 1HD  ARG A 112     -17.527 -40.710   4.811  1.00  0.00           H  
ATOM   1890 2HD  ARG A 112     -19.191 -40.345   5.320  1.00  0.00           H  
ATOM   1891  HE  ARG A 112     -18.726 -38.819   3.042  1.00  0.00           H  
ATOM   1892 1HH1 ARG A 112     -18.764 -42.226   3.896  1.00  0.00           H  
ATOM   1893 2HH1 ARG A 112     -19.263 -42.748   2.303  1.00  0.00           H  
ATOM   1894 1HH2 ARG A 112     -19.374 -39.509   0.978  1.00  0.00           H  
ATOM   1895 2HH2 ARG A 112     -19.609 -41.212   0.651  1.00  0.00           H  
ATOM   1896  N   LYS A 113     -15.845 -38.673   9.511  1.00  0.00           N  
ATOM   1897  CA  LYS A 113     -15.629 -38.899  10.936  1.00  0.00           C  
ATOM   1898  C   LYS A 113     -15.286 -37.600  11.653  1.00  0.00           C  
ATOM   1899  O   LYS A 113     -15.709 -37.374  12.787  1.00  0.00           O  
ATOM   1900  CB  LYS A 113     -14.518 -39.928  11.153  1.00  0.00           C  
ATOM   1901  CG  LYS A 113     -14.163 -40.172  12.614  1.00  0.00           C  
ATOM   1902  CD  LYS A 113     -15.291 -40.883  13.346  1.00  0.00           C  
ATOM   1903  CE  LYS A 113     -14.913 -41.183  14.789  1.00  0.00           C  
ATOM   1904  NZ  LYS A 113     -16.000 -41.901  15.510  1.00  0.00           N1+
ATOM   1905  H   LYS A 113     -15.207 -39.082   8.846  1.00  0.00           H  
ATOM   1906  HA  LYS A 113     -16.550 -39.284  11.369  1.00  0.00           H  
ATOM   1907 1HB  LYS A 113     -14.815 -40.882  10.717  1.00  0.00           H  
ATOM   1908 2HB  LYS A 113     -13.614 -39.601  10.639  1.00  0.00           H  
ATOM   1909 1HG  LYS A 113     -13.262 -40.784  12.672  1.00  0.00           H  
ATOM   1910 2HG  LYS A 113     -13.965 -39.219  13.104  1.00  0.00           H  
ATOM   1911 1HD  LYS A 113     -16.184 -40.254  13.335  1.00  0.00           H  
ATOM   1912 2HD  LYS A 113     -15.522 -41.819  12.839  1.00  0.00           H  
ATOM   1913 1HE  LYS A 113     -14.014 -41.794  14.809  1.00  0.00           H  
ATOM   1914 2HE  LYS A 113     -14.703 -40.249  15.312  1.00  0.00           H  
ATOM   1915 1HZ  LYS A 113     -15.710 -42.080  16.462  1.00  0.00           H  
ATOM   1916 2HZ  LYS A 113     -16.835 -41.332  15.514  1.00  0.00           H  
ATOM   1917 3HZ  LYS A 113     -16.190 -42.778  15.046  1.00  0.00           H  
ATOM   1918  N   ALA A 114     -14.516 -36.746  10.988  1.00  0.00           N  
ATOM   1919  CA  ALA A 114     -14.182 -35.433  11.527  1.00  0.00           C  
ATOM   1920  C   ALA A 114     -15.435 -34.604  11.771  1.00  0.00           C  
ATOM   1921  O   ALA A 114     -15.570 -33.957  12.810  1.00  0.00           O  
ATOM   1922  CB  ALA A 114     -13.237 -34.700  10.584  1.00  0.00           C  
ATOM   1923  H   ALA A 114     -14.152 -37.013  10.083  1.00  0.00           H  
ATOM   1924  HA  ALA A 114     -13.682 -35.571  12.487  1.00  0.00           H  
ATOM   1925 1HB  ALA A 114     -12.995 -33.720  11.001  1.00  0.00           H  
ATOM   1926 2HB  ALA A 114     -12.319 -35.279  10.465  1.00  0.00           H  
ATOM   1927 3HB  ALA A 114     -13.714 -34.574   9.615  1.00  0.00           H  
ATOM   1928  N   MET A 115     -16.352 -34.623  10.808  1.00  0.00           N  
ATOM   1929  CA  MET A 115     -17.611 -33.903  10.933  1.00  0.00           C  
ATOM   1930  C   MET A 115     -18.440 -34.436  12.093  1.00  0.00           C  
ATOM   1931  O   MET A 115     -19.075 -33.671  12.818  1.00  0.00           O  
ATOM   1932  CB  MET A 115     -18.400 -33.992   9.628  1.00  0.00           C  
ATOM   1933  CG  MET A 115     -17.875 -33.099   8.512  1.00  0.00           C  
ATOM   1934  SD  MET A 115     -18.933 -33.119   7.052  1.00  0.00           S  
ATOM   1935  CE  MET A 115     -18.019 -32.035   5.958  1.00  0.00           C  
ATOM   1936  H   MET A 115     -16.168 -35.154   9.967  1.00  0.00           H  
ATOM   1937  HA  MET A 115     -17.390 -32.855  11.140  1.00  0.00           H  
ATOM   1938 1HB  MET A 115     -18.390 -35.019   9.267  1.00  0.00           H  
ATOM   1939 2HB  MET A 115     -19.441 -33.721   9.813  1.00  0.00           H  
ATOM   1940 1HG  MET A 115     -17.803 -32.073   8.873  1.00  0.00           H  
ATOM   1941 2HG  MET A 115     -16.879 -33.429   8.220  1.00  0.00           H  
ATOM   1942 1HE  MET A 115     -18.548 -31.946   5.008  1.00  0.00           H  
ATOM   1943 2HE  MET A 115     -17.926 -31.050   6.416  1.00  0.00           H  
ATOM   1944 3HE  MET A 115     -17.026 -32.449   5.782  1.00  0.00           H  
ATOM   1945  N   GLU A 116     -18.427 -35.752  12.265  1.00  0.00           N  
ATOM   1946  CA  GLU A 116     -19.054 -36.381  13.422  1.00  0.00           C  
ATOM   1947  C   GLU A 116     -18.473 -35.844  14.722  1.00  0.00           C  
ATOM   1948  O   GLU A 116     -19.210 -35.473  15.638  1.00  0.00           O  
ATOM   1949  CB  GLU A 116     -18.880 -37.900  13.364  1.00  0.00           C  
ATOM   1950  CG  GLU A 116     -19.546 -38.653  14.508  1.00  0.00           C  
ATOM   1951  CD  GLU A 116     -19.169 -40.108  14.546  1.00  0.00           C  
ATOM   1952  OE1 GLU A 116     -19.420 -40.793  13.584  1.00  0.00           O  
ATOM   1953  OE2 GLU A 116     -18.630 -40.536  15.540  1.00  0.00           O1-
ATOM   1954  H   GLU A 116     -17.973 -36.337  11.576  1.00  0.00           H  
ATOM   1955  HA  GLU A 116     -20.118 -36.141  13.412  1.00  0.00           H  
ATOM   1956 1HB  GLU A 116     -19.294 -38.279  12.429  1.00  0.00           H  
ATOM   1957 2HB  GLU A 116     -17.818 -38.146  13.376  1.00  0.00           H  
ATOM   1958 1HG  GLU A 116     -19.257 -38.190  15.450  1.00  0.00           H  
ATOM   1959 2HG  GLU A 116     -20.626 -38.565  14.406  1.00  0.00           H  
ATOM   1960  N   ILE A 117     -17.148 -35.806  14.800  1.00  0.00           N  
ATOM   1961  CA  ILE A 117     -16.464 -35.291  15.982  1.00  0.00           C  
ATOM   1962  C   ILE A 117     -16.845 -33.841  16.252  1.00  0.00           C  
ATOM   1963  O   ILE A 117     -17.096 -33.459  17.395  1.00  0.00           O  
ATOM   1964  CB  ILE A 117     -14.936 -35.399  15.822  1.00  0.00           C  
ATOM   1965  CG1 ILE A 117     -14.498 -36.866  15.840  1.00  0.00           C  
ATOM   1966  CG2 ILE A 117     -14.231 -34.618  16.921  1.00  0.00           C  
ATOM   1967  CD1 ILE A 117     -13.078 -37.086  15.372  1.00  0.00           C  
ATOM   1968  H   ILE A 117     -16.600 -36.140  14.020  1.00  0.00           H  
ATOM   1969  HA  ILE A 117     -16.773 -35.882  16.844  1.00  0.00           H  
ATOM   1970  HB  ILE A 117     -14.641 -34.994  14.855  1.00  0.00           H  
ATOM   1971 1HG1 ILE A 117     -14.591 -37.262  16.852  1.00  0.00           H  
ATOM   1972 2HG1 ILE A 117     -15.161 -37.451  15.199  1.00  0.00           H  
ATOM   1973 1HG2 ILE A 117     -13.151 -34.706  16.794  1.00  0.00           H  
ATOM   1974 2HG2 ILE A 117     -14.520 -33.569  16.863  1.00  0.00           H  
ATOM   1975 3HG2 ILE A 117     -14.515 -35.019  17.893  1.00  0.00           H  
ATOM   1976 1HD1 ILE A 117     -12.843 -38.149  15.413  1.00  0.00           H  
ATOM   1977 2HD1 ILE A 117     -12.973 -36.729  14.348  1.00  0.00           H  
ATOM   1978 3HD1 ILE A 117     -12.393 -36.540  16.020  1.00  0.00           H  
ATOM   1979  N   ILE A 118     -16.889 -33.040  15.195  1.00  0.00           N  
ATOM   1980  CA  ILE A 118     -17.281 -31.640  15.310  1.00  0.00           C  
ATOM   1981  C   ILE A 118     -18.686 -31.507  15.881  1.00  0.00           C  
ATOM   1982  O   ILE A 118     -18.943 -30.658  16.734  1.00  0.00           O  
ATOM   1983  CB  ILE A 118     -17.215 -30.936  13.942  1.00  0.00           C  
ATOM   1984  CG1 ILE A 118     -15.760 -30.790  13.488  1.00  0.00           C  
ATOM   1985  CG2 ILE A 118     -17.894 -29.577  14.010  1.00  0.00           C  
ATOM   1986  CD1 ILE A 118     -15.611 -30.375  12.042  1.00  0.00           C  
ATOM   1987  H   ILE A 118     -16.642 -33.408  14.287  1.00  0.00           H  
ATOM   1988  HA  ILE A 118     -16.594 -31.145  15.999  1.00  0.00           H  
ATOM   1989  HB  ILE A 118     -17.719 -31.546  13.194  1.00  0.00           H  
ATOM   1990 1HG1 ILE A 118     -15.257 -30.050  14.109  1.00  0.00           H  
ATOM   1991 2HG1 ILE A 118     -15.240 -31.738  13.624  1.00  0.00           H  
ATOM   1992 1HG2 ILE A 118     -17.836 -29.093  13.036  1.00  0.00           H  
ATOM   1993 2HG2 ILE A 118     -18.937 -29.705  14.290  1.00  0.00           H  
ATOM   1994 3HG2 ILE A 118     -17.392 -28.956  14.753  1.00  0.00           H  
ATOM   1995 1HD1 ILE A 118     -14.553 -30.292  11.793  1.00  0.00           H  
ATOM   1996 2HD1 ILE A 118     -16.078 -31.121  11.398  1.00  0.00           H  
ATOM   1997 3HD1 ILE A 118     -16.094 -29.411  11.890  1.00  0.00           H  
ATOM   1998  N   GLU A 119     -19.595 -32.353  15.407  1.00  0.00           N  
ATOM   1999  CA  GLU A 119     -20.961 -32.377  15.915  1.00  0.00           C  
ATOM   2000  C   GLU A 119     -20.991 -32.748  17.393  1.00  0.00           C  
ATOM   2001  O   GLU A 119     -21.724 -32.145  18.178  1.00  0.00           O  
ATOM   2002  CB  GLU A 119     -21.811 -33.365  15.113  1.00  0.00           C  
ATOM   2003  CG  GLU A 119     -23.257 -33.471  15.577  1.00  0.00           C  
ATOM   2004  CD  GLU A 119     -24.049 -34.482  14.795  1.00  0.00           C  
ATOM   2005  OE1 GLU A 119     -23.785 -34.642  13.628  1.00  0.00           O  
ATOM   2006  OE2 GLU A 119     -24.921 -35.094  15.366  1.00  0.00           O1-
ATOM   2007  H   GLU A 119     -19.333 -32.997  14.675  1.00  0.00           H  
ATOM   2008  HA  GLU A 119     -21.382 -31.376  15.816  1.00  0.00           H  
ATOM   2009 1HB  GLU A 119     -21.818 -33.071  14.063  1.00  0.00           H  
ATOM   2010 2HB  GLU A 119     -21.367 -34.358  15.172  1.00  0.00           H  
ATOM   2011 1HG  GLU A 119     -23.270 -33.753  16.630  1.00  0.00           H  
ATOM   2012 2HG  GLU A 119     -23.730 -32.495  15.485  1.00  0.00           H  
ATOM   2013  N   ARG A 120     -20.194 -33.743  17.766  1.00  0.00           N  
ATOM   2014  CA  ARG A 120     -20.115 -34.183  19.152  1.00  0.00           C  
ATOM   2015  C   ARG A 120     -19.613 -33.066  20.058  1.00  0.00           C  
ATOM   2016  O   ARG A 120     -20.165 -32.826  21.130  1.00  0.00           O  
ATOM   2017  CB  ARG A 120     -19.195 -35.388  19.281  1.00  0.00           C  
ATOM   2018  CG  ARG A 120     -19.752 -36.682  18.703  1.00  0.00           C  
ATOM   2019  CD  ARG A 120     -18.813 -37.816  18.895  1.00  0.00           C  
ATOM   2020  NE  ARG A 120     -19.267 -39.018  18.210  1.00  0.00           N  
ATOM   2021  CZ  ARG A 120     -20.192 -39.869  18.693  1.00  0.00           C  
ATOM   2022  NH1 ARG A 120     -20.752 -39.639  19.860  1.00  0.00           N1+
ATOM   2023  NH2 ARG A 120     -20.537 -40.935  17.992  1.00  0.00           N  
ATOM   2024  H   ARG A 120     -19.629 -34.205  17.068  1.00  0.00           H  
ATOM   2025  HA  ARG A 120     -21.117 -34.453  19.488  1.00  0.00           H  
ATOM   2026 1HB  ARG A 120     -18.253 -35.182  18.776  1.00  0.00           H  
ATOM   2027 2HB  ARG A 120     -18.973 -35.567  20.334  1.00  0.00           H  
ATOM   2028 1HG  ARG A 120     -20.691 -36.927  19.198  1.00  0.00           H  
ATOM   2029 2HG  ARG A 120     -19.926 -36.557  17.634  1.00  0.00           H  
ATOM   2030 1HD  ARG A 120     -17.835 -37.548  18.501  1.00  0.00           H  
ATOM   2031 2HD  ARG A 120     -18.727 -38.041  19.958  1.00  0.00           H  
ATOM   2032  HE  ARG A 120     -18.858 -39.226  17.310  1.00  0.00           H  
ATOM   2033 1HH1 ARG A 120     -20.488 -38.825  20.396  1.00  0.00           H  
ATOM   2034 2HH1 ARG A 120     -21.444 -40.279  20.222  1.00  0.00           H  
ATOM   2035 1HH2 ARG A 120     -20.108 -41.110  17.096  1.00  0.00           H  
ATOM   2036 2HH2 ARG A 120     -21.230 -41.573  18.354  1.00  0.00           H  
ATOM   2037  N   ALA A 121     -18.556 -32.388  19.619  1.00  0.00           N  
ATOM   2038  CA  ALA A 121     -17.986 -31.285  20.381  1.00  0.00           C  
ATOM   2039  C   ALA A 121     -18.952 -30.109  20.454  1.00  0.00           C  
ATOM   2040  O   ALA A 121     -19.141 -29.513  21.515  1.00  0.00           O  
ATOM   2041  CB  ALA A 121     -16.663 -30.846  19.769  1.00  0.00           C  
ATOM   2042  H   ALA A 121     -18.139 -32.643  18.736  1.00  0.00           H  
ATOM   2043  HA  ALA A 121     -17.805 -31.626  21.402  1.00  0.00           H  
ATOM   2044 1HB  ALA A 121     -16.250 -30.023  20.349  1.00  0.00           H  
ATOM   2045 2HB  ALA A 121     -15.964 -31.682  19.778  1.00  0.00           H  
ATOM   2046 3HB  ALA A 121     -16.827 -30.521  18.743  1.00  0.00           H  
ATOM   2047  N   ALA A 122     -19.560 -29.777  19.320  1.00  0.00           N  
ATOM   2048  CA  ALA A 122     -20.513 -28.676  19.255  1.00  0.00           C  
ATOM   2049  C   ALA A 122     -21.731 -28.951  20.125  1.00  0.00           C  
ATOM   2050  O   ALA A 122     -22.259 -28.049  20.777  1.00  0.00           O  
ATOM   2051  CB  ALA A 122     -20.936 -28.427  17.813  1.00  0.00           C  
ATOM   2052  H   ALA A 122     -19.355 -30.301  18.482  1.00  0.00           H  
ATOM   2053  HA  ALA A 122     -20.031 -27.777  19.639  1.00  0.00           H  
ATOM   2054 1HB  ALA A 122     -21.648 -27.604  17.782  1.00  0.00           H  
ATOM   2055 2HB  ALA A 122     -20.061 -28.176  17.215  1.00  0.00           H  
ATOM   2056 3HB  ALA A 122     -21.403 -29.327  17.414  1.00  0.00           H  
ATOM   2057  N   ARG A 123     -22.179 -30.203  20.130  1.00  0.00           N  
ATOM   2058  CA  ARG A 123     -23.295 -30.613  20.971  1.00  0.00           C  
ATOM   2059  C   ARG A 123     -22.998 -30.363  22.445  1.00  0.00           C  
ATOM   2060  O   ARG A 123     -23.835 -29.834  23.175  1.00  0.00           O  
ATOM   2061  CB  ARG A 123     -23.608 -32.088  20.762  1.00  0.00           C  
ATOM   2062  CG  ARG A 123     -24.889 -32.570  21.423  1.00  0.00           C  
ATOM   2063  CD  ARG A 123     -25.181 -33.987  21.089  1.00  0.00           C  
ATOM   2064  NE  ARG A 123     -25.405 -34.173  19.664  1.00  0.00           N  
ATOM   2065  CZ  ARG A 123     -26.567 -33.914  19.032  1.00  0.00           C  
ATOM   2066  NH1 ARG A 123     -27.597 -33.462  19.710  1.00  0.00           N1+
ATOM   2067  NH2 ARG A 123     -26.670 -34.116  17.730  1.00  0.00           N  
ATOM   2068  H   ARG A 123     -21.732 -30.888  19.536  1.00  0.00           H  
ATOM   2069  HA  ARG A 123     -24.167 -30.019  20.705  1.00  0.00           H  
ATOM   2070 1HB  ARG A 123     -23.689 -32.295  19.696  1.00  0.00           H  
ATOM   2071 2HB  ARG A 123     -22.789 -32.692  21.151  1.00  0.00           H  
ATOM   2072 1HG  ARG A 123     -24.794 -32.486  22.507  1.00  0.00           H  
ATOM   2073 2HG  ARG A 123     -25.727 -31.958  21.085  1.00  0.00           H  
ATOM   2074 1HD  ARG A 123     -24.339 -34.612  21.385  1.00  0.00           H  
ATOM   2075 2HD  ARG A 123     -26.076 -34.310  21.619  1.00  0.00           H  
ATOM   2076  HE  ARG A 123     -24.635 -34.520  19.108  1.00  0.00           H  
ATOM   2077 1HH1 ARG A 123     -27.519 -33.308  20.706  1.00  0.00           H  
ATOM   2078 2HH1 ARG A 123     -28.468 -33.269  19.237  1.00  0.00           H  
ATOM   2079 1HH2 ARG A 123     -25.877 -34.464  17.208  1.00  0.00           H  
ATOM   2080 2HH2 ARG A 123     -27.540 -33.924  17.257  1.00  0.00           H  
ATOM   2081  N   GLU A 124     -21.800 -30.746  22.875  1.00  0.00           N  
ATOM   2082  CA  GLU A 124     -21.383 -30.545  24.256  1.00  0.00           C  
ATOM   2083  C   GLU A 124     -21.227 -29.065  24.577  1.00  0.00           C  
ATOM   2084  O   GLU A 124     -21.516 -28.627  25.689  1.00  0.00           O  
ATOM   2085  CB  GLU A 124     -20.063 -31.275  24.527  1.00  0.00           C  
ATOM   2086  CG  GLU A 124     -20.171 -32.792  24.512  1.00  0.00           C  
ATOM   2087  CD  GLU A 124     -21.119 -33.322  25.552  1.00  0.00           C  
ATOM   2088  OE1 GLU A 124     -21.027 -32.903  26.681  1.00  0.00           O  
ATOM   2089  OE2 GLU A 124     -21.936 -34.146  25.217  1.00  0.00           O1-
ATOM   2090  H   GLU A 124     -21.163 -31.186  22.227  1.00  0.00           H  
ATOM   2091  HA  GLU A 124     -22.156 -30.945  24.913  1.00  0.00           H  
ATOM   2092 1HB  GLU A 124     -19.326 -30.984  23.778  1.00  0.00           H  
ATOM   2093 2HB  GLU A 124     -19.675 -30.976  25.501  1.00  0.00           H  
ATOM   2094 1HG  GLU A 124     -20.514 -33.114  23.529  1.00  0.00           H  
ATOM   2095 2HG  GLU A 124     -19.182 -33.218  24.679  1.00  0.00           H  
ATOM   2096  N   LEU A 125     -20.766 -28.298  23.595  1.00  0.00           N  
ATOM   2097  CA  LEU A 125     -20.687 -26.848  23.728  1.00  0.00           C  
ATOM   2098  C   LEU A 125     -22.074 -26.231  23.871  1.00  0.00           C  
ATOM   2099  O   LEU A 125     -22.255 -25.252  24.594  1.00  0.00           O  
ATOM   2100  CB  LEU A 125     -19.974 -26.243  22.512  1.00  0.00           C  
ATOM   2101  CG  LEU A 125     -18.459 -26.474  22.447  1.00  0.00           C  
ATOM   2102  CD1 LEU A 125     -17.949 -26.113  21.058  1.00  0.00           C  
ATOM   2103  CD2 LEU A 125     -17.770 -25.638  23.515  1.00  0.00           C  
ATOM   2104  H   LEU A 125     -20.463 -28.730  22.733  1.00  0.00           H  
ATOM   2105  HA  LEU A 125     -20.127 -26.614  24.633  1.00  0.00           H  
ATOM   2106 1HB  LEU A 125     -20.413 -26.662  21.608  1.00  0.00           H  
ATOM   2107 2HB  LEU A 125     -20.146 -25.166  22.510  1.00  0.00           H  
ATOM   2108  HG  LEU A 125     -18.244 -27.529  22.617  1.00  0.00           H  
ATOM   2109 1HD1 LEU A 125     -16.874 -26.278  21.010  1.00  0.00           H  
ATOM   2110 2HD1 LEU A 125     -18.444 -26.739  20.314  1.00  0.00           H  
ATOM   2111 3HD1 LEU A 125     -18.166 -25.066  20.851  1.00  0.00           H  
ATOM   2112 1HD2 LEU A 125     -16.694 -25.803  23.469  1.00  0.00           H  
ATOM   2113 2HD2 LEU A 125     -17.984 -24.582  23.345  1.00  0.00           H  
ATOM   2114 3HD2 LEU A 125     -18.140 -25.928  24.499  1.00  0.00           H  
ATOM   2115  N   SER A 126     -23.046 -26.810  23.177  1.00  0.00           N  
ATOM   2116  CA  SER A 126     -24.434 -26.384  23.301  1.00  0.00           C  
ATOM   2117  C   SER A 126     -24.987 -26.710  24.683  1.00  0.00           C  
ATOM   2118  O   SER A 126     -25.790 -25.959  25.234  1.00  0.00           O  
ATOM   2119  CB  SER A 126     -25.282 -27.052  22.236  1.00  0.00           C  
ATOM   2120  OG  SER A 126     -25.542 -28.388  22.566  1.00  0.00           O  
ATOM   2121  H   SER A 126     -22.818 -27.566  22.544  1.00  0.00           H  
ATOM   2122  HA  SER A 126     -24.477 -25.301  23.175  1.00  0.00           H  
ATOM   2123 1HB  SER A 126     -26.222 -26.511  22.128  1.00  0.00           H  
ATOM   2124 2HB  SER A 126     -24.766 -27.004  21.278  1.00  0.00           H  
ATOM   2125  HG  SER A 126     -24.731 -28.868  22.385  1.00  0.00           H  
ATOM   2126  N   LYS A 127     -24.556 -27.840  25.235  1.00  0.00           N  
ATOM   2127  CA  LYS A 127     -24.955 -28.235  26.580  1.00  0.00           C  
ATOM   2128  C   LYS A 127     -24.429 -27.252  27.619  1.00  0.00           C  
ATOM   2129  O   LYS A 127     -25.112 -26.939  28.595  1.00  0.00           O  
ATOM   2130  CB  LYS A 127     -24.460 -29.648  26.894  1.00  0.00           C  
ATOM   2131  CG  LYS A 127     -25.209 -30.754  26.159  1.00  0.00           C  
ATOM   2132  CD  LYS A 127     -24.669 -32.127  26.530  1.00  0.00           C  
ATOM   2133  CE  LYS A 127     -25.342 -33.225  25.721  1.00  0.00           C  
ATOM   2134  NZ  LYS A 127     -24.729 -34.557  25.971  1.00  0.00           N1+
ATOM   2135  H   LYS A 127     -23.939 -28.441  24.708  1.00  0.00           H  
ATOM   2136  HA  LYS A 127     -26.044 -28.225  26.636  1.00  0.00           H  
ATOM   2137 1HB  LYS A 127     -23.404 -29.730  26.634  1.00  0.00           H  
ATOM   2138 2HB  LYS A 127     -24.551 -29.838  27.963  1.00  0.00           H  
ATOM   2139 1HG  LYS A 127     -26.268 -30.708  26.415  1.00  0.00           H  
ATOM   2140 2HG  LYS A 127     -25.106 -30.612  25.084  1.00  0.00           H  
ATOM   2141 1HD  LYS A 127     -23.595 -32.158  26.344  1.00  0.00           H  
ATOM   2142 2HD  LYS A 127     -24.842 -32.311  27.590  1.00  0.00           H  
ATOM   2143 1HE  LYS A 127     -26.399 -33.271  25.983  1.00  0.00           H  
ATOM   2144 2HE  LYS A 127     -25.263 -32.995  24.658  1.00  0.00           H  
ATOM   2145 1HZ  LYS A 127     -25.205 -35.255  25.416  1.00  0.00           H  
ATOM   2146 2HZ  LYS A 127     -23.751 -34.532  25.715  1.00  0.00           H  
ATOM   2147 3HZ  LYS A 127     -24.816 -34.789  26.950  1.00  0.00           H  
ATOM   2148  N   LEU A 128     -23.209 -26.769  27.405  1.00  0.00           N  
ATOM   2149  CA  LEU A 128     -22.588 -25.822  28.324  1.00  0.00           C  
ATOM   2150  C   LEU A 128     -23.396 -24.535  28.418  1.00  0.00           C  
ATOM   2151  O   LEU A 128     -23.858 -24.005  27.406  1.00  0.00           O  
ATOM   2152  CB  LEU A 128     -21.158 -25.504  27.871  1.00  0.00           C  
ATOM   2153  CG  LEU A 128     -20.114 -26.594  28.146  1.00  0.00           C  
ATOM   2154  CD1 LEU A 128     -18.829 -26.268  27.398  1.00  0.00           C  
ATOM   2155  CD2 LEU A 128     -19.865 -26.691  29.644  1.00  0.00           C  
ATOM   2156  H   LEU A 128     -22.699 -27.065  26.585  1.00  0.00           H  
ATOM   2157  HA  LEU A 128     -22.563 -26.270  29.318  1.00  0.00           H  
ATOM   2158 1HB  LEU A 128     -21.167 -25.317  26.798  1.00  0.00           H  
ATOM   2159 2HB  LEU A 128     -20.828 -24.594  28.373  1.00  0.00           H  
ATOM   2160  HG  LEU A 128     -20.482 -27.552  27.777  1.00  0.00           H  
ATOM   2161 1HD1 LEU A 128     -18.088 -27.042  27.594  1.00  0.00           H  
ATOM   2162 2HD1 LEU A 128     -19.032 -26.223  26.328  1.00  0.00           H  
ATOM   2163 3HD1 LEU A 128     -18.446 -25.306  27.736  1.00  0.00           H  
ATOM   2164 1HD2 LEU A 128     -19.124 -27.467  29.840  1.00  0.00           H  
ATOM   2165 2HD2 LEU A 128     -19.497 -25.735  30.014  1.00  0.00           H  
ATOM   2166 3HD2 LEU A 128     -20.796 -26.943  30.152  1.00  0.00           H  
ATOM   2167  N   PRO A 129     -23.565 -24.034  29.637  1.00  0.00           N  
ATOM   2168  CA  PRO A 129     -24.331 -22.816  29.866  1.00  0.00           C  
ATOM   2169  C   PRO A 129     -23.527 -21.582  29.480  1.00  0.00           C  
ATOM   2170  O   PRO A 129     -24.075 -20.485  29.362  1.00  0.00           O  
ATOM   2171  CB  PRO A 129     -24.608 -22.859  31.373  1.00  0.00           C  
ATOM   2172  CG  PRO A 129     -23.430 -23.578  31.939  1.00  0.00           C  
ATOM   2173  CD  PRO A 129     -23.114 -24.641  30.920  1.00  0.00           C  
ATOM   2174  HA  PRO A 129     -25.220 -22.841  29.237  1.00  0.00           H  
ATOM   2175 1HB  PRO A 129     -24.713 -21.839  31.766  1.00  0.00           H  
ATOM   2176 2HB  PRO A 129     -25.557 -23.380  31.565  1.00  0.00           H  
ATOM   2177 1HG  PRO A 129     -22.595 -22.879  32.093  1.00  0.00           H  
ATOM   2178 2HG  PRO A 129     -23.679 -23.998  32.924  1.00  0.00           H  
ATOM   2179 1HD  PRO A 129     -22.032 -24.834  30.915  1.00  0.00           H  
ATOM   2180 2HD  PRO A 129     -23.671 -25.558  31.162  1.00  0.00           H  
ATOM   2181  N   ASP A 130     -22.226 -21.764  29.284  1.00  0.00           N  
ATOM   2182  CA  ASP A 130     -21.339 -20.658  28.943  1.00  0.00           C  
ATOM   2183  C   ASP A 130     -21.762 -19.992  27.641  1.00  0.00           C  
ATOM   2184  O   ASP A 130     -21.853 -20.645  26.601  1.00  0.00           O  
ATOM   2185  CB  ASP A 130     -19.893 -21.145  28.828  1.00  0.00           C  
ATOM   2186  CG  ASP A 130     -18.906 -20.016  28.562  1.00  0.00           C  
ATOM   2187  OD1 ASP A 130     -18.504 -19.372  29.502  1.00  0.00           O  
ATOM   2188  OD2 ASP A 130     -18.564 -19.809  27.423  1.00  0.00           O1-
ATOM   2189  H   ASP A 130     -21.842 -22.694  29.374  1.00  0.00           H  
ATOM   2190  HA  ASP A 130     -21.403 -19.908  29.733  1.00  0.00           H  
ATOM   2191 1HB  ASP A 130     -19.605 -21.651  29.748  1.00  0.00           H  
ATOM   2192 2HB  ASP A 130     -19.819 -21.871  28.018  1.00  0.00           H  
ATOM   2193  N   PRO A 131     -22.019 -18.691  27.704  1.00  0.00           N  
ATOM   2194  CA  PRO A 131     -22.510 -17.950  26.546  1.00  0.00           C  
ATOM   2195  C   PRO A 131     -21.595 -18.138  25.345  1.00  0.00           C  
ATOM   2196  O   PRO A 131     -22.061 -18.307  24.218  1.00  0.00           O  
ATOM   2197  CB  PRO A 131     -22.510 -16.500  27.038  1.00  0.00           C  
ATOM   2198  CG  PRO A 131     -22.784 -16.609  28.499  1.00  0.00           C  
ATOM   2199  CD  PRO A 131     -22.003 -17.820  28.937  1.00  0.00           C  
ATOM   2200  HA  PRO A 131     -23.492 -18.342  26.278  1.00  0.00           H  
ATOM   2201 1HB  PRO A 131     -21.538 -16.029  26.821  1.00  0.00           H  
ATOM   2202 2HB  PRO A 131     -23.275 -15.920  26.502  1.00  0.00           H  
ATOM   2203 1HG  PRO A 131     -22.466 -15.691  29.015  1.00  0.00           H  
ATOM   2204 2HG  PRO A 131     -23.864 -16.715  28.676  1.00  0.00           H  
ATOM   2205 1HD  PRO A 131     -20.981 -17.520  29.212  1.00  0.00           H  
ATOM   2206 2HD  PRO A 131     -22.510 -18.294  29.792  1.00  0.00           H  
ATOM   2207  N   HIS A 132     -20.257 -18.099  25.595  1.00  0.00           N  
ATOM   2208  CA  HIS A 132     -19.312 -18.151  24.482  1.00  0.00           C  
ATOM   2209  C   HIS A 132     -19.208 -19.550  23.924  1.00  0.00           C  
ATOM   2210  O   HIS A 132     -19.017 -19.709  22.715  1.00  0.00           O  
ATOM   2211  CB  HIS A 132     -17.924 -17.670  24.918  1.00  0.00           C  
ATOM   2212  CG  HIS A 132     -17.860 -16.203  25.210  1.00  0.00           C  
ATOM   2213  CD2 HIS A 132     -17.737 -15.531  26.378  1.00  0.00           C  
ATOM   2214  ND1 HIS A 132     -17.924 -15.245  24.220  1.00  0.00           N  
ATOM   2215  CE1 HIS A 132     -17.843 -14.045  24.769  1.00  0.00           C  
ATOM   2216  NE2 HIS A 132     -17.729 -14.191  26.076  1.00  0.00           N  
ATOM   2217  H   HIS A 132     -19.919 -18.035  26.545  1.00  0.00           H  
ATOM   2218  HA  HIS A 132     -19.715 -17.518  23.673  1.00  0.00           H  
ATOM   2219 1HB  HIS A 132     -17.617 -18.210  25.814  1.00  0.00           H  
ATOM   2220 2HB  HIS A 132     -17.199 -17.894  24.136  1.00  0.00           H  
ATOM   2221  HD2 HIS A 132     -17.658 -15.970  27.373  1.00  0.00           H  
ATOM   2222  HE1 HIS A 132     -17.868 -13.096  24.233  1.00  0.00           H  
ATOM   2223  HE2 HIS A 132     -17.649 -13.443  26.750  1.00  0.00           H  
ATOM   2224  N   ALA A 133     -19.326 -20.557  24.777  1.00  0.00           N  
ATOM   2225  CA  ALA A 133     -19.403 -21.940  24.322  1.00  0.00           C  
ATOM   2226  C   ALA A 133     -20.606 -22.154  23.413  1.00  0.00           C  
ATOM   2227  O   ALA A 133     -20.518 -22.860  22.409  1.00  0.00           O  
ATOM   2228  CB  ALA A 133     -19.465 -22.886  25.512  1.00  0.00           C  
ATOM   2229  H   ALA A 133     -19.365 -20.362  25.768  1.00  0.00           H  
ATOM   2230  HA  ALA A 133     -18.506 -22.165  23.743  1.00  0.00           H  
ATOM   2231 1HB  ALA A 133     -19.523 -23.915  25.158  1.00  0.00           H  
ATOM   2232 2HB  ALA A 133     -18.570 -22.761  26.123  1.00  0.00           H  
ATOM   2233 3HB  ALA A 133     -20.346 -22.659  26.112  1.00  0.00           H  
ATOM   2234  N   GLN A 134     -21.728 -21.542  23.771  1.00  0.00           N  
ATOM   2235  CA  GLN A 134     -22.937 -21.624  22.961  1.00  0.00           C  
ATOM   2236  C   GLN A 134     -22.729 -20.999  21.590  1.00  0.00           C  
ATOM   2237  O   GLN A 134     -23.207 -21.516  20.581  1.00  0.00           O  
ATOM   2238  CB  GLN A 134     -24.107 -20.940  23.673  1.00  0.00           C  
ATOM   2239  CG  GLN A 134     -24.608 -21.682  24.901  1.00  0.00           C  
ATOM   2240  CD  GLN A 134     -25.498 -20.818  25.775  1.00  0.00           C  
ATOM   2241  NE2 GLN A 134     -25.815 -21.314  26.966  1.00  0.00           N  
ATOM   2242  OE1 GLN A 134     -25.898 -19.719  25.384  1.00  0.00           O  
ATOM   2243  H   GLN A 134     -21.743 -21.004  24.624  1.00  0.00           H  
ATOM   2244  HA  GLN A 134     -23.181 -22.677  22.810  1.00  0.00           H  
ATOM   2245 1HB  GLN A 134     -23.809 -19.938  23.984  1.00  0.00           H  
ATOM   2246 2HB  GLN A 134     -24.942 -20.833  22.981  1.00  0.00           H  
ATOM   2247 1HG  GLN A 134     -25.182 -22.550  24.579  1.00  0.00           H  
ATOM   2248 2HG  GLN A 134     -23.751 -21.999  25.495  1.00  0.00           H  
ATOM   2249 1HE2 GLN A 134     -26.399 -20.789  27.587  1.00  0.00           H  
ATOM   2250 2HE2 GLN A 134     -25.469 -22.210  27.244  1.00  0.00           H  
ATOM   2251  N   THR A 135     -22.008 -19.894  21.552  1.00  0.00           N  
ATOM   2252  CA  THR A 135     -21.642 -19.249  20.295  1.00  0.00           C  
ATOM   2253  C   THR A 135     -20.797 -20.165  19.442  1.00  0.00           C  
ATOM   2254  O   THR A 135     -21.001 -20.267  18.232  1.00  0.00           O  
ATOM   2255  CB  THR A 135     -20.883 -17.932  20.541  1.00  0.00           C  
ATOM   2256  CG2 THR A 135     -20.463 -17.304  19.220  1.00  0.00           C  
ATOM   2257  OG1 THR A 135     -21.725 -17.018  21.254  1.00  0.00           O  
ATOM   2258  H   THR A 135     -21.700 -19.482  22.420  1.00  0.00           H  
ATOM   2259  HA  THR A 135     -22.568 -19.035  19.730  1.00  0.00           H  
ATOM   2260  HB  THR A 135     -19.995 -18.130  21.140  1.00  0.00           H  
ATOM   2261  HG1 THR A 135     -21.975 -17.404  22.097  1.00  0.00           H  
ATOM   2262 1HG2 THR A 135     -19.928 -16.374  19.413  1.00  0.00           H  
ATOM   2263 2HG2 THR A 135     -19.813 -17.992  18.680  1.00  0.00           H  
ATOM   2264 3HG2 THR A 135     -21.348 -17.095  18.620  1.00  0.00           H  
ATOM   2265  N   THR A 136     -19.808 -20.797  20.064  1.00  0.00           N  
ATOM   2266  CA  THR A 136     -18.895 -21.683  19.352  1.00  0.00           C  
ATOM   2267  C   THR A 136     -19.609 -22.938  18.869  1.00  0.00           C  
ATOM   2268  O   THR A 136     -19.268 -23.494  17.824  1.00  0.00           O  
ATOM   2269  CB  THR A 136     -17.701 -22.077  20.240  1.00  0.00           C  
ATOM   2270  CG2 THR A 136     -16.736 -22.968  19.471  1.00  0.00           C  
ATOM   2271  OG1 THR A 136     -17.013 -20.896  20.672  1.00  0.00           O  
ATOM   2272  H   THR A 136     -19.696 -20.674  21.062  1.00  0.00           H  
ATOM   2273  HA  THR A 136     -18.519 -21.156  18.472  1.00  0.00           H  
ATOM   2274  HB  THR A 136     -18.061 -22.614  21.117  1.00  0.00           H  
ATOM   2275  HG1 THR A 136     -17.587 -20.385  21.247  1.00  0.00           H  
ATOM   2276 1HG2 THR A 136     -15.898 -23.237  20.114  1.00  0.00           H  
ATOM   2277 2HG2 THR A 136     -17.253 -23.872  19.151  1.00  0.00           H  
ATOM   2278 3HG2 THR A 136     -16.365 -22.433  18.598  1.00  0.00           H  
ATOM   2279  N   ALA A 137     -20.599 -23.380  19.636  1.00  0.00           N  
ATOM   2280  CA  ALA A 137     -21.434 -24.510  19.236  1.00  0.00           C  
ATOM   2281  C   ALA A 137     -22.115 -24.244  17.901  1.00  0.00           C  
ATOM   2282  O   ALA A 137     -22.137 -25.105  17.021  1.00  0.00           O  
ATOM   2283  CB  ALA A 137     -22.473 -24.807  20.308  1.00  0.00           C  
ATOM   2284  H   ALA A 137     -20.782 -22.925  20.517  1.00  0.00           H  
ATOM   2285  HA  ALA A 137     -20.794 -25.385  19.112  1.00  0.00           H  
ATOM   2286 1HB  ALA A 137     -23.086 -25.652  19.994  1.00  0.00           H  
ATOM   2287 2HB  ALA A 137     -21.970 -25.055  21.243  1.00  0.00           H  
ATOM   2288 3HB  ALA A 137     -23.104 -23.935  20.456  1.00  0.00           H  
ATOM   2289  N   ILE A 138     -22.670 -23.046  17.754  1.00  0.00           N  
ATOM   2290  CA  ILE A 138     -23.313 -22.646  16.507  1.00  0.00           C  
ATOM   2291  C   ILE A 138     -22.305 -22.565  15.369  1.00  0.00           C  
ATOM   2292  O   ILE A 138     -22.575 -23.017  14.253  1.00  0.00           O  
ATOM   2293  CB  ILE A 138     -24.020 -21.287  16.664  1.00  0.00           C  
ATOM   2294  CG1 ILE A 138     -25.168 -21.395  17.671  1.00  0.00           C  
ATOM   2295  CG2 ILE A 138     -24.532 -20.795  15.319  1.00  0.00           C  
ATOM   2296  CD1 ILE A 138     -26.283 -22.314  17.229  1.00  0.00           C  
ATOM   2297  H   ILE A 138     -22.647 -22.394  18.525  1.00  0.00           H  
ATOM   2298  HA  ILE A 138     -24.052 -23.403  16.240  1.00  0.00           H  
ATOM   2299  HB  ILE A 138     -23.317 -20.556  17.064  1.00  0.00           H  
ATOM   2300 1HG1 ILE A 138     -24.783 -21.759  18.623  1.00  0.00           H  
ATOM   2301 2HG1 ILE A 138     -25.592 -20.406  17.847  1.00  0.00           H  
ATOM   2302 1HG2 ILE A 138     -25.029 -19.834  15.448  1.00  0.00           H  
ATOM   2303 2HG2 ILE A 138     -23.695 -20.681  14.631  1.00  0.00           H  
ATOM   2304 3HG2 ILE A 138     -25.240 -21.517  14.913  1.00  0.00           H  
ATOM   2305 1HD1 ILE A 138     -27.060 -22.338  17.994  1.00  0.00           H  
ATOM   2306 2HD1 ILE A 138     -26.707 -21.948  16.293  1.00  0.00           H  
ATOM   2307 3HD1 ILE A 138     -25.889 -23.319  17.080  1.00  0.00           H  
ATOM   2308  N   HIS A 139     -21.113 -21.980  15.660  1.00  0.00           N  
ATOM   2309  CA  HIS A 139     -20.097 -21.845  14.620  1.00  0.00           C  
ATOM   2310  C   HIS A 139     -19.665 -23.197  14.106  1.00  0.00           C  
ATOM   2311  O   HIS A 139     -19.624 -23.402  12.890  1.00  0.00           O  
ATOM   2312  CB  HIS A 139     -18.875 -21.082  15.143  1.00  0.00           C  
ATOM   2313  CG  HIS A 139     -17.819 -20.856  14.106  1.00  0.00           C  
ATOM   2314  CD2 HIS A 139     -16.585 -21.393  13.959  1.00  0.00           C  
ATOM   2315  ND1 HIS A 139     -17.984 -19.980  13.055  1.00  0.00           N  
ATOM   2316  CE1 HIS A 139     -16.895 -19.986  12.305  1.00  0.00           C  
ATOM   2317  NE2 HIS A 139     -16.032 -20.835  12.833  1.00  0.00           N  
ATOM   2318  H   HIS A 139     -20.930 -21.639  16.593  1.00  0.00           H  
ATOM   2319  HA  HIS A 139     -20.559 -21.317  13.769  1.00  0.00           H  
ATOM   2320 1HB  HIS A 139     -19.189 -20.111  15.527  1.00  0.00           H  
ATOM   2321 2HB  HIS A 139     -18.429 -21.633  15.970  1.00  0.00           H  
ATOM   2322  HD2 HIS A 139     -16.117 -22.130  14.613  1.00  0.00           H  
ATOM   2323  HE1 HIS A 139     -16.736 -19.392  11.406  1.00  0.00           H  
ATOM   2324  HE2 HIS A 139     -15.112 -21.045  12.471  1.00  0.00           H  
ATOM   2325  N   ALA A 140     -19.507 -24.168  14.995  1.00  0.00           N  
ATOM   2326  CA  ALA A 140     -19.215 -25.538  14.590  1.00  0.00           C  
ATOM   2327  C   ALA A 140     -20.266 -26.064  13.622  1.00  0.00           C  
ATOM   2328  O   ALA A 140     -19.937 -26.605  12.568  1.00  0.00           O  
ATOM   2329  CB  ALA A 140     -19.121 -26.442  15.810  1.00  0.00           C  
ATOM   2330  H   ALA A 140     -19.600 -23.953  15.976  1.00  0.00           H  
ATOM   2331  HA  ALA A 140     -18.255 -25.548  14.073  1.00  0.00           H  
ATOM   2332 1HB  ALA A 140     -18.902 -27.462  15.492  1.00  0.00           H  
ATOM   2333 2HB  ALA A 140     -18.326 -26.088  16.465  1.00  0.00           H  
ATOM   2334 3HB  ALA A 140     -20.067 -26.426  16.348  1.00  0.00           H  
ATOM   2335  N   ALA A 141     -21.533 -25.902  13.988  1.00  0.00           N  
ATOM   2336  CA  ALA A 141     -22.637 -26.355  13.149  1.00  0.00           C  
ATOM   2337  C   ALA A 141     -22.592 -25.696  11.777  1.00  0.00           C  
ATOM   2338  O   ALA A 141     -22.768 -26.355  10.754  1.00  0.00           O  
ATOM   2339  CB  ALA A 141     -23.969 -26.073  13.828  1.00  0.00           C  
ATOM   2340  H   ALA A 141     -21.739 -25.456  14.869  1.00  0.00           H  
ATOM   2341  HA  ALA A 141     -22.540 -27.432  13.001  1.00  0.00           H  
ATOM   2342 1HB  ALA A 141     -24.783 -26.416  13.189  1.00  0.00           H  
ATOM   2343 2HB  ALA A 141     -24.011 -26.599  14.782  1.00  0.00           H  
ATOM   2344 3HB  ALA A 141     -24.070 -25.002  13.999  1.00  0.00           H  
ATOM   2345  N   SER A 142     -22.360 -24.387  11.763  1.00  0.00           N  
ATOM   2346  CA  SER A 142     -22.257 -23.639  10.515  1.00  0.00           C  
ATOM   2347  C   SER A 142     -21.192 -24.231   9.604  1.00  0.00           C  
ATOM   2348  O   SER A 142     -21.446 -24.502   8.429  1.00  0.00           O  
ATOM   2349  CB  SER A 142     -21.937 -22.184  10.802  1.00  0.00           C  
ATOM   2350  OG  SER A 142     -21.878 -21.441   9.616  1.00  0.00           O  
ATOM   2351  H   SER A 142     -22.248 -23.898  12.639  1.00  0.00           H  
ATOM   2352  HA  SER A 142     -23.213 -23.707   9.993  1.00  0.00           H  
ATOM   2353 1HB  SER A 142     -22.701 -21.767  11.458  1.00  0.00           H  
ATOM   2354 2HB  SER A 142     -20.984 -22.118  11.324  1.00  0.00           H  
ATOM   2355  HG  SER A 142     -21.716 -20.532   9.881  1.00  0.00           H  
ATOM   2356  N   SER A 143     -20.003 -24.435  10.141  1.00  0.00           N  
ATOM   2357  CA  SER A 143     -18.877 -24.959   9.374  1.00  0.00           C  
ATOM   2358  C   SER A 143     -19.229 -26.278   8.728  1.00  0.00           C  
ATOM   2359  O   SER A 143     -18.917 -26.519   7.563  1.00  0.00           O  
ATOM   2360  CB  SER A 143     -17.665 -25.136  10.268  1.00  0.00           C  
ATOM   2361  OG  SER A 143     -16.535 -25.486   9.518  1.00  0.00           O  
ATOM   2362  H   SER A 143     -19.868 -24.221  11.119  1.00  0.00           H  
ATOM   2363  HA  SER A 143     -18.663 -24.248   8.554  1.00  0.00           H  
ATOM   2364 1HB  SER A 143     -17.474 -24.209  10.809  1.00  0.00           H  
ATOM   2365 2HB  SER A 143     -17.868 -25.910  11.007  1.00  0.00           H  
ATOM   2366  HG  SER A 143     -15.817 -25.579  10.148  1.00  0.00           H  
ATOM   2367  N   LEU A 144     -19.841 -27.165   9.511  1.00  0.00           N  
ATOM   2368  CA  LEU A 144     -20.180 -28.500   9.036  1.00  0.00           C  
ATOM   2369  C   LEU A 144     -21.211 -28.441   7.917  1.00  0.00           C  
ATOM   2370  O   LEU A 144     -21.051 -29.080   6.877  1.00  0.00           O  
ATOM   2371  CB  LEU A 144     -20.718 -29.352  10.192  1.00  0.00           C  
ATOM   2372  CG  LEU A 144     -20.856 -30.852   9.904  1.00  0.00           C  
ATOM   2373  CD1 LEU A 144     -20.666 -31.638  11.195  1.00  0.00           C  
ATOM   2374  CD2 LEU A 144     -22.221 -31.129   9.292  1.00  0.00           C  
ATOM   2375  H   LEU A 144     -20.085 -26.898  10.454  1.00  0.00           H  
ATOM   2376  HA  LEU A 144     -19.279 -28.963   8.632  1.00  0.00           H  
ATOM   2377 1HB  LEU A 144     -20.052 -29.239  11.046  1.00  0.00           H  
ATOM   2378 2HB  LEU A 144     -21.702 -28.976  10.472  1.00  0.00           H  
ATOM   2379  HG  LEU A 144     -20.076 -31.162   9.208  1.00  0.00           H  
ATOM   2380 1HD1 LEU A 144     -20.764 -32.703  10.990  1.00  0.00           H  
ATOM   2381 2HD1 LEU A 144     -19.674 -31.437  11.600  1.00  0.00           H  
ATOM   2382 3HD1 LEU A 144     -21.423 -31.337  11.919  1.00  0.00           H  
ATOM   2383 1HD2 LEU A 144     -22.318 -32.196   9.086  1.00  0.00           H  
ATOM   2384 2HD2 LEU A 144     -23.001 -30.821   9.988  1.00  0.00           H  
ATOM   2385 3HD2 LEU A 144     -22.323 -30.570   8.362  1.00  0.00           H  
ATOM   2386  N   ALA A 145     -22.272 -27.671   8.136  1.00  0.00           N  
ATOM   2387  CA  ALA A 145     -23.369 -27.588   7.180  1.00  0.00           C  
ATOM   2388  C   ALA A 145     -22.917 -26.941   5.877  1.00  0.00           C  
ATOM   2389  O   ALA A 145     -23.337 -27.346   4.795  1.00  0.00           O  
ATOM   2390  CB  ALA A 145     -24.534 -26.817   7.778  1.00  0.00           C  
ATOM   2391  H   ALA A 145     -22.319 -27.132   8.989  1.00  0.00           H  
ATOM   2392  HA  ALA A 145     -23.702 -28.600   6.947  1.00  0.00           H  
ATOM   2393 1HB  ALA A 145     -25.346 -26.764   7.054  1.00  0.00           H  
ATOM   2394 2HB  ALA A 145     -24.885 -27.324   8.679  1.00  0.00           H  
ATOM   2395 3HB  ALA A 145     -24.212 -25.809   8.034  1.00  0.00           H  
ATOM   2396  N   THR A 146     -22.057 -25.935   5.991  1.00  0.00           N  
ATOM   2397  CA  THR A 146     -21.523 -25.247   4.819  1.00  0.00           C  
ATOM   2398  C   THR A 146     -20.702 -26.195   3.954  1.00  0.00           C  
ATOM   2399  O   THR A 146     -20.891 -26.261   2.739  1.00  0.00           O  
ATOM   2400  CB  THR A 146     -20.658 -24.042   5.230  1.00  0.00           C  
ATOM   2401  CG2 THR A 146     -20.103 -23.341   4.001  1.00  0.00           C  
ATOM   2402  OG1 THR A 146     -21.451 -23.116   5.986  1.00  0.00           O  
ATOM   2403  H   THR A 146     -21.768 -25.637   6.911  1.00  0.00           H  
ATOM   2404  HA  THR A 146     -22.358 -24.890   4.218  1.00  0.00           H  
ATOM   2405  HB  THR A 146     -19.829 -24.383   5.852  1.00  0.00           H  
ATOM   2406  HG1 THR A 146     -21.539 -23.433   6.888  1.00  0.00           H  
ATOM   2407 1HG2 THR A 146     -19.493 -22.492   4.310  1.00  0.00           H  
ATOM   2408 2HG2 THR A 146     -19.490 -24.038   3.429  1.00  0.00           H  
ATOM   2409 3HG2 THR A 146     -20.925 -22.989   3.379  1.00  0.00           H  
ATOM   2410  N   MET A 147     -19.790 -26.925   4.586  1.00  0.00           N  
ATOM   2411  CA  MET A 147     -18.924 -27.854   3.870  1.00  0.00           C  
ATOM   2412  C   MET A 147     -19.710 -29.052   3.351  1.00  0.00           C  
ATOM   2413  O   MET A 147     -19.421 -29.577   2.274  1.00  0.00           O  
ATOM   2414  CB  MET A 147     -17.784 -28.316   4.775  1.00  0.00           C  
ATOM   2415  CG  MET A 147     -16.752 -27.241   5.087  1.00  0.00           C  
ATOM   2416  SD  MET A 147     -15.312 -27.890   5.957  1.00  0.00           S  
ATOM   2417  CE  MET A 147     -15.996 -28.158   7.591  1.00  0.00           C  
ATOM   2418  H   MET A 147     -19.695 -26.834   5.587  1.00  0.00           H  
ATOM   2419  HA  MET A 147     -18.497 -27.339   3.010  1.00  0.00           H  
ATOM   2420 1HB  MET A 147     -18.191 -28.672   5.720  1.00  0.00           H  
ATOM   2421 2HB  MET A 147     -17.263 -29.152   4.307  1.00  0.00           H  
ATOM   2422 1HG  MET A 147     -16.416 -26.779   4.160  1.00  0.00           H  
ATOM   2423 2HG  MET A 147     -17.209 -26.468   5.706  1.00  0.00           H  
ATOM   2424 1HE  MET A 147     -15.223 -28.559   8.247  1.00  0.00           H  
ATOM   2425 2HE  MET A 147     -16.359 -27.211   7.993  1.00  0.00           H  
ATOM   2426 3HE  MET A 147     -16.823 -28.866   7.528  1.00  0.00           H  
ATOM   2427  N   ALA A 148     -20.707 -29.478   4.119  1.00  0.00           N  
ATOM   2428  CA  ALA A 148     -21.594 -30.555   3.694  1.00  0.00           C  
ATOM   2429  C   ALA A 148     -22.400 -30.154   2.465  1.00  0.00           C  
ATOM   2430  O   ALA A 148     -22.572 -30.946   1.538  1.00  0.00           O  
ATOM   2431  CB  ALA A 148     -22.524 -30.952   4.830  1.00  0.00           C  
ATOM   2432  H   ALA A 148     -20.853 -29.045   5.019  1.00  0.00           H  
ATOM   2433  HA  ALA A 148     -20.986 -31.417   3.424  1.00  0.00           H  
ATOM   2434 1HB  ALA A 148     -23.181 -31.758   4.498  1.00  0.00           H  
ATOM   2435 2HB  ALA A 148     -21.937 -31.292   5.681  1.00  0.00           H  
ATOM   2436 3HB  ALA A 148     -23.126 -30.094   5.124  1.00  0.00           H  
ATOM   2437  N   ALA A 149     -22.891 -28.919   2.461  1.00  0.00           N  
ATOM   2438  CA  ALA A 149     -23.622 -28.389   1.318  1.00  0.00           C  
ATOM   2439  C   ALA A 149     -22.729 -28.300   0.087  1.00  0.00           C  
ATOM   2440  O   ALA A 149     -23.162 -28.592  -1.029  1.00  0.00           O  
ATOM   2441  CB  ALA A 149     -24.204 -27.022   1.649  1.00  0.00           C  
ATOM   2442  H   ALA A 149     -22.754 -28.334   3.274  1.00  0.00           H  
ATOM   2443  HA  ALA A 149     -24.440 -29.069   1.083  1.00  0.00           H  
ATOM   2444 1HB  ALA A 149     -24.748 -26.639   0.786  1.00  0.00           H  
ATOM   2445 2HB  ALA A 149     -24.885 -27.114   2.496  1.00  0.00           H  
ATOM   2446 3HB  ALA A 149     -23.399 -26.336   1.904  1.00  0.00           H  
ATOM   2447  N   ALA A 150     -21.481 -27.898   0.295  1.00  0.00           N  
ATOM   2448  CA  ALA A 150     -20.501 -27.854  -0.784  1.00  0.00           C  
ATOM   2449  C   ALA A 150     -20.160 -29.254  -1.277  1.00  0.00           C  
ATOM   2450  O   ALA A 150     -19.969 -29.473  -2.473  1.00  0.00           O  
ATOM   2451  CB  ALA A 150     -19.241 -27.133  -0.326  1.00  0.00           C  
ATOM   2452  H   ALA A 150     -21.204 -27.615   1.224  1.00  0.00           H  
ATOM   2453  HA  ALA A 150     -20.930 -27.304  -1.622  1.00  0.00           H  
ATOM   2454 1HB  ALA A 150     -18.519 -27.108  -1.143  1.00  0.00           H  
ATOM   2455 2HB  ALA A 150     -19.492 -26.113  -0.032  1.00  0.00           H  
ATOM   2456 3HB  ALA A 150     -18.809 -27.660   0.523  1.00  0.00           H  
ATOM   2457  N   THR A 151     -20.085 -30.200  -0.347  1.00  0.00           N  
ATOM   2458  CA  THR A 151     -19.828 -31.595  -0.691  1.00  0.00           C  
ATOM   2459  C   THR A 151     -21.009 -32.203  -1.437  1.00  0.00           C  
ATOM   2460  O   THR A 151     -20.831 -33.032  -2.329  1.00  0.00           O  
ATOM   2461  CB  THR A 151     -19.525 -32.430   0.567  1.00  0.00           C  
ATOM   2462  CG2 THR A 151     -19.247 -33.878   0.192  1.00  0.00           C  
ATOM   2463  OG1 THR A 151     -18.383 -31.887   1.241  1.00  0.00           O  
ATOM   2464  H   THR A 151     -20.207 -29.948   0.623  1.00  0.00           H  
ATOM   2465  HA  THR A 151     -18.964 -31.634  -1.356  1.00  0.00           H  
ATOM   2466  HB  THR A 151     -20.380 -32.394   1.242  1.00  0.00           H  
ATOM   2467  HG1 THR A 151     -18.600 -31.020   1.590  1.00  0.00           H  
ATOM   2468 1HG2 THR A 151     -19.035 -34.453   1.093  1.00  0.00           H  
ATOM   2469 2HG2 THR A 151     -20.118 -34.298  -0.312  1.00  0.00           H  
ATOM   2470 3HG2 THR A 151     -18.388 -33.921  -0.476  1.00  0.00           H  
ATOM   2471  N   GLY A 152     -22.215 -31.787  -1.065  1.00  0.00           N  
ATOM   2472  CA  GLY A 152     -23.431 -32.340  -1.652  1.00  0.00           C  
ATOM   2473  C   GLY A 152     -24.195 -33.185  -0.643  1.00  0.00           C  
ATOM   2474  O   GLY A 152     -25.235 -33.761  -0.964  1.00  0.00           O  
ATOM   2475  H   GLY A 152     -22.293 -31.072  -0.356  1.00  0.00           H  
ATOM   2476 1HA  GLY A 152     -24.065 -31.526  -2.007  1.00  0.00           H  
ATOM   2477 2HA  GLY A 152     -23.171 -32.946  -2.519  1.00  0.00           H  
ATOM   2478  N   ASN A 153     -23.675 -33.258   0.576  1.00  0.00           N  
ATOM   2479  CA  ASN A 153     -24.301 -34.045   1.631  1.00  0.00           C  
ATOM   2480  C   ASN A 153     -25.448 -33.284   2.281  1.00  0.00           C  
ATOM   2481  O   ASN A 153     -25.336 -32.820   3.417  1.00  0.00           O  
ATOM   2482  CB  ASN A 153     -23.276 -34.455   2.671  1.00  0.00           C  
ATOM   2483  CG  ASN A 153     -22.155 -35.270   2.088  1.00  0.00           C  
ATOM   2484  ND2 ASN A 153     -21.118 -35.475   2.860  1.00  0.00           N  
ATOM   2485  OD1 ASN A 153     -22.227 -35.714   0.937  1.00  0.00           O  
ATOM   2486  H   ASN A 153     -22.824 -32.754   0.779  1.00  0.00           H  
ATOM   2487  HA  ASN A 153     -24.717 -34.952   1.187  1.00  0.00           H  
ATOM   2488 1HB  ASN A 153     -22.855 -33.564   3.140  1.00  0.00           H  
ATOM   2489 2HB  ASN A 153     -23.762 -35.038   3.453  1.00  0.00           H  
ATOM   2490 1HD2 ASN A 153     -20.342 -36.010   2.525  1.00  0.00           H  
ATOM   2491 2HD2 ASN A 153     -21.101 -35.096   3.785  1.00  0.00           H  
ATOM   2492  N   THR A 154     -26.553 -33.153   1.552  1.00  0.00           N  
ATOM   2493  CA  THR A 154     -27.681 -32.347   2.008  1.00  0.00           C  
ATOM   2494  C   THR A 154     -28.282 -32.914   3.287  1.00  0.00           C  
ATOM   2495  O   THR A 154     -28.763 -32.171   4.141  1.00  0.00           O  
ATOM   2496  CB  THR A 154     -28.770 -32.253   0.923  1.00  0.00           C  
ATOM   2497  CG2 THR A 154     -28.222 -31.579  -0.325  1.00  0.00           C  
ATOM   2498  OG1 THR A 154     -29.231 -33.568   0.589  1.00  0.00           O  
ATOM   2499  H   THR A 154     -26.613 -33.624   0.662  1.00  0.00           H  
ATOM   2500  HA  THR A 154     -27.320 -31.341   2.229  1.00  0.00           H  
ATOM   2501  HB  THR A 154     -29.612 -31.673   1.302  1.00  0.00           H  
ATOM   2502  HG1 THR A 154     -29.859 -33.865   1.252  1.00  0.00           H  
ATOM   2503 1HG2 THR A 154     -29.006 -31.520  -1.081  1.00  0.00           H  
ATOM   2504 2HG2 THR A 154     -27.882 -30.574  -0.077  1.00  0.00           H  
ATOM   2505 3HG2 THR A 154     -27.386 -32.159  -0.714  1.00  0.00           H  
ATOM   2506  N   ASP A 155     -28.254 -34.237   3.411  1.00  0.00           N  
ATOM   2507  CA  ASP A 155     -28.776 -34.907   4.595  1.00  0.00           C  
ATOM   2508  C   ASP A 155     -28.084 -34.411   5.860  1.00  0.00           C  
ATOM   2509  O   ASP A 155     -28.736 -34.115   6.861  1.00  0.00           O  
ATOM   2510  CB  ASP A 155     -28.605 -36.422   4.472  1.00  0.00           C  
ATOM   2511  CG  ASP A 155     -29.567 -37.048   3.471  1.00  0.00           C  
ATOM   2512  OD1 ASP A 155     -30.563 -36.434   3.169  1.00  0.00           O  
ATOM   2513  OD2 ASP A 155     -29.296 -38.134   3.016  1.00  0.00           O1-
ATOM   2514  H   ASP A 155     -27.860 -34.793   2.667  1.00  0.00           H  
ATOM   2515  HA  ASP A 155     -29.837 -34.669   4.687  1.00  0.00           H  
ATOM   2516 1HB  ASP A 155     -27.584 -36.651   4.166  1.00  0.00           H  
ATOM   2517 2HB  ASP A 155     -28.767 -36.886   5.446  1.00  0.00           H  
ATOM   2518  N   GLN A 156     -26.760 -34.324   5.806  1.00  0.00           N  
ATOM   2519  CA  GLN A 156     -25.981 -33.797   6.920  1.00  0.00           C  
ATOM   2520  C   GLN A 156     -26.323 -32.338   7.192  1.00  0.00           C  
ATOM   2521  O   GLN A 156     -26.400 -31.911   8.342  1.00  0.00           O  
ATOM   2522  CB  GLN A 156     -24.482 -33.939   6.640  1.00  0.00           C  
ATOM   2523  CG  GLN A 156     -23.977 -35.371   6.667  1.00  0.00           C  
ATOM   2524  CD  GLN A 156     -22.536 -35.486   6.203  1.00  0.00           C  
ATOM   2525  NE2 GLN A 156     -21.865 -36.552   6.621  1.00  0.00           N  
ATOM   2526  OE1 GLN A 156     -22.034 -34.624   5.477  1.00  0.00           O  
ATOM   2527  H   GLN A 156     -26.279 -34.629   4.972  1.00  0.00           H  
ATOM   2528  HA  GLN A 156     -26.231 -34.366   7.817  1.00  0.00           H  
ATOM   2529 1HB  GLN A 156     -24.254 -33.520   5.660  1.00  0.00           H  
ATOM   2530 2HB  GLN A 156     -23.919 -33.369   7.379  1.00  0.00           H  
ATOM   2531 1HG  GLN A 156     -24.038 -35.748   7.688  1.00  0.00           H  
ATOM   2532 2HG  GLN A 156     -24.597 -35.977   6.007  1.00  0.00           H  
ATOM   2533 1HE2 GLN A 156     -20.911 -36.682   6.347  1.00  0.00           H  
ATOM   2534 2HE2 GLN A 156     -22.311 -37.227   7.210  1.00  0.00           H  
ATOM   2535  N   VAL A 157     -26.527 -31.574   6.121  1.00  0.00           N  
ATOM   2536  CA  VAL A 157     -26.913 -30.175   6.243  1.00  0.00           C  
ATOM   2537  C   VAL A 157     -28.230 -30.028   6.992  1.00  0.00           C  
ATOM   2538  O   VAL A 157     -28.350 -29.207   7.900  1.00  0.00           O  
ATOM   2539  CB  VAL A 157     -27.045 -29.534   4.848  1.00  0.00           C  
ATOM   2540  CG1 VAL A 157     -27.614 -28.127   4.961  1.00  0.00           C  
ATOM   2541  CG2 VAL A 157     -25.690 -29.514   4.157  1.00  0.00           C  
ATOM   2542  H   VAL A 157     -26.410 -31.977   5.203  1.00  0.00           H  
ATOM   2543  HA  VAL A 157     -26.145 -29.654   6.816  1.00  0.00           H  
ATOM   2544  HB  VAL A 157     -27.748 -30.119   4.255  1.00  0.00           H  
ATOM   2545 1HG1 VAL A 157     -27.700 -27.690   3.966  1.00  0.00           H  
ATOM   2546 2HG1 VAL A 157     -28.598 -28.169   5.425  1.00  0.00           H  
ATOM   2547 3HG1 VAL A 157     -26.950 -27.514   5.569  1.00  0.00           H  
ATOM   2548 1HG2 VAL A 157     -25.791 -29.061   3.172  1.00  0.00           H  
ATOM   2549 2HG2 VAL A 157     -24.985 -28.935   4.754  1.00  0.00           H  
ATOM   2550 3HG2 VAL A 157     -25.321 -30.535   4.050  1.00  0.00           H  
ATOM   2551  N   ARG A 158     -29.216 -30.829   6.606  1.00  0.00           N  
ATOM   2552  CA  ARG A 158     -30.529 -30.790   7.238  1.00  0.00           C  
ATOM   2553  C   ARG A 158     -30.427 -31.036   8.737  1.00  0.00           C  
ATOM   2554  O   ARG A 158     -31.032 -30.323   9.538  1.00  0.00           O  
ATOM   2555  CB  ARG A 158     -31.452 -31.828   6.618  1.00  0.00           C  
ATOM   2556  CG  ARG A 158     -32.908 -31.725   7.044  1.00  0.00           C  
ATOM   2557  CD  ARG A 158     -33.750 -32.750   6.376  1.00  0.00           C  
ATOM   2558  NE  ARG A 158     -33.660 -32.665   4.927  1.00  0.00           N  
ATOM   2559  CZ  ARG A 158     -33.040 -33.570   4.144  1.00  0.00           C  
ATOM   2560  NH1 ARG A 158     -32.463 -34.619   4.684  1.00  0.00           N1+
ATOM   2561  NH2 ARG A 158     -33.013 -33.402   2.833  1.00  0.00           N  
ATOM   2562  H   ARG A 158     -29.053 -31.486   5.855  1.00  0.00           H  
ATOM   2563  HA  ARG A 158     -30.951 -29.794   7.094  1.00  0.00           H  
ATOM   2564 1HB  ARG A 158     -31.420 -31.742   5.533  1.00  0.00           H  
ATOM   2565 2HB  ARG A 158     -31.103 -32.828   6.878  1.00  0.00           H  
ATOM   2566 1HG  ARG A 158     -32.983 -31.872   8.123  1.00  0.00           H  
ATOM   2567 2HG  ARG A 158     -33.295 -30.739   6.783  1.00  0.00           H  
ATOM   2568 1HD  ARG A 158     -33.424 -33.744   6.680  1.00  0.00           H  
ATOM   2569 2HD  ARG A 158     -34.792 -32.608   6.661  1.00  0.00           H  
ATOM   2570  HE  ARG A 158     -34.093 -31.870   4.475  1.00  0.00           H  
ATOM   2571 1HH1 ARG A 158     -32.484 -34.748   5.687  1.00  0.00           H  
ATOM   2572 2HH1 ARG A 158     -31.999 -35.298   4.098  1.00  0.00           H  
ATOM   2573 1HH2 ARG A 158     -33.457 -32.594   2.418  1.00  0.00           H  
ATOM   2574 2HH2 ARG A 158     -32.549 -34.080   2.248  1.00  0.00           H  
ATOM   2575  N   ARG A 159     -29.656 -32.050   9.114  1.00  0.00           N  
ATOM   2576  CA  ARG A 159     -29.433 -32.364  10.519  1.00  0.00           C  
ATOM   2577  C   ARG A 159     -28.771 -31.201  11.246  1.00  0.00           C  
ATOM   2578  O   ARG A 159     -29.201 -30.812  12.334  1.00  0.00           O  
ATOM   2579  CB  ARG A 159     -28.564 -33.606  10.658  1.00  0.00           C  
ATOM   2580  CG  ARG A 159     -29.235 -34.905  10.242  1.00  0.00           C  
ATOM   2581  CD  ARG A 159     -28.342 -36.075  10.447  1.00  0.00           C  
ATOM   2582  NE  ARG A 159     -28.167 -36.383  11.857  1.00  0.00           N  
ATOM   2583  CZ  ARG A 159     -27.059 -36.101  12.570  1.00  0.00           C  
ATOM   2584  NH1 ARG A 159     -26.040 -35.505  11.993  1.00  0.00           N1+
ATOM   2585  NH2 ARG A 159     -26.998 -36.423  13.850  1.00  0.00           N  
ATOM   2586  H   ARG A 159     -29.210 -32.620   8.407  1.00  0.00           H  
ATOM   2587  HA  ARG A 159     -30.401 -32.542  10.991  1.00  0.00           H  
ATOM   2588 1HB  ARG A 159     -27.666 -33.491  10.053  1.00  0.00           H  
ATOM   2589 2HB  ARG A 159     -28.249 -33.715  11.696  1.00  0.00           H  
ATOM   2590 1HG  ARG A 159     -30.137 -35.056  10.835  1.00  0.00           H  
ATOM   2591 2HG  ARG A 159     -29.499 -34.857   9.185  1.00  0.00           H  
ATOM   2592 1HD  ARG A 159     -28.769 -36.949   9.957  1.00  0.00           H  
ATOM   2593 2HD  ARG A 159     -27.362 -35.863  10.021  1.00  0.00           H  
ATOM   2594  HE  ARG A 159     -28.930 -36.842  12.336  1.00  0.00           H  
ATOM   2595 1HH1 ARG A 159     -26.086 -35.259  11.014  1.00  0.00           H  
ATOM   2596 2HH1 ARG A 159     -25.209 -35.294  12.527  1.00  0.00           H  
ATOM   2597 1HH2 ARG A 159     -27.782 -36.881  14.295  1.00  0.00           H  
ATOM   2598 2HH2 ARG A 159     -26.168 -36.211  14.385  1.00  0.00           H  
ATOM   2599  N   ALA A 160     -27.728 -30.648  10.641  1.00  0.00           N  
ATOM   2600  CA  ALA A 160     -26.985 -29.548  11.246  1.00  0.00           C  
ATOM   2601  C   ALA A 160     -27.877 -28.333  11.461  1.00  0.00           C  
ATOM   2602  O   ALA A 160     -27.793 -27.665  12.491  1.00  0.00           O  
ATOM   2603  CB  ALA A 160     -25.788 -29.179  10.382  1.00  0.00           C  
ATOM   2604  H   ALA A 160     -27.441 -30.996   9.738  1.00  0.00           H  
ATOM   2605  HA  ALA A 160     -26.624 -29.870  12.222  1.00  0.00           H  
ATOM   2606 1HB  ALA A 160     -25.244 -28.356  10.847  1.00  0.00           H  
ATOM   2607 2HB  ALA A 160     -25.128 -30.041  10.286  1.00  0.00           H  
ATOM   2608 3HB  ALA A 160     -26.133 -28.873   9.395  1.00  0.00           H  
ATOM   2609  N   ALA A 161     -28.732 -28.051  10.483  1.00  0.00           N  
ATOM   2610  CA  ALA A 161     -29.655 -26.927  10.573  1.00  0.00           C  
ATOM   2611  C   ALA A 161     -30.617 -27.096  11.742  1.00  0.00           C  
ATOM   2612  O   ALA A 161     -30.921 -26.138  12.452  1.00  0.00           O  
ATOM   2613  CB  ALA A 161     -30.429 -26.769   9.271  1.00  0.00           C  
ATOM   2614  H   ALA A 161     -28.738 -28.630   9.657  1.00  0.00           H  
ATOM   2615  HA  ALA A 161     -29.077 -26.018  10.749  1.00  0.00           H  
ATOM   2616 1HB  ALA A 161     -31.114 -25.927   9.355  1.00  0.00           H  
ATOM   2617 2HB  ALA A 161     -29.730 -26.591   8.453  1.00  0.00           H  
ATOM   2618 3HB  ALA A 161     -30.994 -27.679   9.073  1.00  0.00           H  
ATOM   2619  N   GLU A 162     -31.092 -28.321  11.936  1.00  0.00           N  
ATOM   2620  CA  GLU A 162     -31.969 -28.632  13.060  1.00  0.00           C  
ATOM   2621  C   GLU A 162     -31.237 -28.480  14.388  1.00  0.00           C  
ATOM   2622  O   GLU A 162     -31.797 -27.981  15.363  1.00  0.00           O  
ATOM   2623  CB  GLU A 162     -32.519 -30.054  12.930  1.00  0.00           C  
ATOM   2624  CG  GLU A 162     -33.521 -30.240  11.799  1.00  0.00           C  
ATOM   2625  CD  GLU A 162     -33.981 -31.664  11.653  1.00  0.00           C  
ATOM   2626  OE1 GLU A 162     -33.454 -32.511  12.333  1.00  0.00           O  
ATOM   2627  OE2 GLU A 162     -34.859 -31.904  10.859  1.00  0.00           O1-
ATOM   2628  H   GLU A 162     -30.840 -29.055  11.292  1.00  0.00           H  
ATOM   2629  HA  GLU A 162     -32.799 -27.925  13.058  1.00  0.00           H  
ATOM   2630 1HB  GLU A 162     -31.696 -30.749  12.765  1.00  0.00           H  
ATOM   2631 2HB  GLU A 162     -33.008 -30.342  13.861  1.00  0.00           H  
ATOM   2632 1HG  GLU A 162     -34.388 -29.608  11.989  1.00  0.00           H  
ATOM   2633 2HG  GLU A 162     -33.065 -29.912  10.866  1.00  0.00           H  
ATOM   2634  N   LEU A 163     -29.981 -28.914  14.419  1.00  0.00           N  
ATOM   2635  CA  LEU A 163     -29.166 -28.816  15.625  1.00  0.00           C  
ATOM   2636  C   LEU A 163     -28.927 -27.362  16.011  1.00  0.00           C  
ATOM   2637  O   LEU A 163     -28.948 -27.010  17.191  1.00  0.00           O  
ATOM   2638  CB  LEU A 163     -27.821 -29.524  15.416  1.00  0.00           C  
ATOM   2639  CG  LEU A 163     -26.861 -29.492  16.611  1.00  0.00           C  
ATOM   2640  CD1 LEU A 163     -27.510 -30.179  17.804  1.00  0.00           C  
ATOM   2641  CD2 LEU A 163     -25.555 -30.175  16.231  1.00  0.00           C  
ATOM   2642  H   LEU A 163     -29.581 -29.322  13.586  1.00  0.00           H  
ATOM   2643  HA  LEU A 163     -29.704 -29.290  16.445  1.00  0.00           H  
ATOM   2644 1HB  LEU A 163     -28.013 -30.568  15.172  1.00  0.00           H  
ATOM   2645 2HB  LEU A 163     -27.314 -29.062  14.570  1.00  0.00           H  
ATOM   2646  HG  LEU A 163     -26.660 -28.457  16.890  1.00  0.00           H  
ATOM   2647 1HD1 LEU A 163     -26.827 -30.157  18.654  1.00  0.00           H  
ATOM   2648 2HD1 LEU A 163     -28.432 -29.658  18.067  1.00  0.00           H  
ATOM   2649 3HD1 LEU A 163     -27.737 -31.214  17.550  1.00  0.00           H  
ATOM   2650 1HD2 LEU A 163     -24.872 -30.153  17.080  1.00  0.00           H  
ATOM   2651 2HD2 LEU A 163     -25.753 -31.210  15.953  1.00  0.00           H  
ATOM   2652 3HD2 LEU A 163     -25.104 -29.653  15.388  1.00  0.00           H  
ATOM   2653  N   MET A 164     -28.701 -26.516  15.009  1.00  0.00           N  
ATOM   2654  CA  MET A 164     -28.557 -25.083  15.234  1.00  0.00           C  
ATOM   2655  C   MET A 164     -29.735 -24.528  16.022  1.00  0.00           C  
ATOM   2656  O   MET A 164     -29.555 -23.798  16.996  1.00  0.00           O  
ATOM   2657  CB  MET A 164     -28.414 -24.350  13.902  1.00  0.00           C  
ATOM   2658  CG  MET A 164     -27.094 -24.595  13.186  1.00  0.00           C  
ATOM   2659  SD  MET A 164     -27.026 -23.807  11.565  1.00  0.00           S  
ATOM   2660  CE  MET A 164     -26.003 -24.971  10.666  1.00  0.00           C  
ATOM   2661  H   MET A 164     -28.627 -26.878  14.068  1.00  0.00           H  
ATOM   2662  HA  MET A 164     -27.656 -24.915  15.824  1.00  0.00           H  
ATOM   2663 1HB  MET A 164     -29.219 -24.653  13.233  1.00  0.00           H  
ATOM   2664 2HB  MET A 164     -28.512 -23.275  14.065  1.00  0.00           H  
ATOM   2665 1HG  MET A 164     -26.275 -24.209  13.792  1.00  0.00           H  
ATOM   2666 2HG  MET A 164     -26.945 -25.667  13.054  1.00  0.00           H  
ATOM   2667 1HE  MET A 164     -25.869 -24.622   9.642  1.00  0.00           H  
ATOM   2668 2HE  MET A 164     -25.030 -25.052  11.153  1.00  0.00           H  
ATOM   2669 3HE  MET A 164     -26.488 -25.948  10.656  1.00  0.00           H  
ATOM   2670  N   VAL A 165     -30.944 -24.878  15.594  1.00  0.00           N  
ATOM   2671  CA  VAL A 165     -32.151 -24.513  16.327  1.00  0.00           C  
ATOM   2672  C   VAL A 165     -32.109 -25.038  17.756  1.00  0.00           C  
ATOM   2673  O   VAL A 165     -32.389 -24.305  18.704  1.00  0.00           O  
ATOM   2674  CB  VAL A 165     -33.398 -25.071  15.615  1.00  0.00           C  
ATOM   2675  CG1 VAL A 165     -34.634 -24.883  16.481  1.00  0.00           C  
ATOM   2676  CG2 VAL A 165     -33.574 -24.388  14.268  1.00  0.00           C  
ATOM   2677  H   VAL A 165     -31.031 -25.409  14.741  1.00  0.00           H  
ATOM   2678  HA  VAL A 165     -32.209 -23.425  16.375  1.00  0.00           H  
ATOM   2679  HB  VAL A 165     -33.270 -26.143  15.466  1.00  0.00           H  
ATOM   2680 1HG1 VAL A 165     -35.506 -25.283  15.963  1.00  0.00           H  
ATOM   2681 2HG1 VAL A 165     -34.501 -25.410  17.426  1.00  0.00           H  
ATOM   2682 3HG1 VAL A 165     -34.785 -23.821  16.675  1.00  0.00           H  
ATOM   2683 1HG2 VAL A 165     -34.456 -24.788  13.770  1.00  0.00           H  
ATOM   2684 2HG2 VAL A 165     -33.695 -23.315  14.417  1.00  0.00           H  
ATOM   2685 3HG2 VAL A 165     -32.695 -24.571  13.649  1.00  0.00           H  
ATOM   2686  N   GLU A 166     -31.758 -26.311  17.903  1.00  0.00           N  
ATOM   2687  CA  GLU A 166     -31.775 -26.965  19.205  1.00  0.00           C  
ATOM   2688  C   GLU A 166     -30.797 -26.304  20.168  1.00  0.00           C  
ATOM   2689  O   GLU A 166     -31.078 -26.166  21.357  1.00  0.00           O  
ATOM   2690  CB  GLU A 166     -31.437 -28.451  19.059  1.00  0.00           C  
ATOM   2691  CG  GLU A 166     -31.363 -29.211  20.376  1.00  0.00           C  
ATOM   2692  CD  GLU A 166     -32.683 -29.269  21.093  1.00  0.00           C  
ATOM   2693  OE1 GLU A 166     -33.653 -28.794  20.553  1.00  0.00           O  
ATOM   2694  OE2 GLU A 166     -32.721 -29.789  22.183  1.00  0.00           O1-
ATOM   2695  H   GLU A 166     -31.472 -26.840  17.091  1.00  0.00           H  
ATOM   2696  HA  GLU A 166     -32.773 -26.866  19.629  1.00  0.00           H  
ATOM   2697 1HB  GLU A 166     -32.188 -28.935  18.435  1.00  0.00           H  
ATOM   2698 2HB  GLU A 166     -30.476 -28.557  18.556  1.00  0.00           H  
ATOM   2699 1HG  GLU A 166     -31.025 -30.228  20.177  1.00  0.00           H  
ATOM   2700 2HG  GLU A 166     -30.626 -28.732  21.018  1.00  0.00           H  
ATOM   2701  N   ILE A 167     -29.646 -25.896  19.645  1.00  0.00           N  
ATOM   2702  CA  ILE A 167     -28.646 -25.198  20.444  1.00  0.00           C  
ATOM   2703  C   ILE A 167     -29.184 -23.875  20.970  1.00  0.00           C  
ATOM   2704  O   ILE A 167     -29.020 -23.548  22.144  1.00  0.00           O  
ATOM   2705  CB  ILE A 167     -27.368 -24.942  19.623  1.00  0.00           C  
ATOM   2706  CG1 ILE A 167     -26.720 -26.268  19.218  1.00  0.00           C  
ATOM   2707  CG2 ILE A 167     -26.390 -24.087  20.415  1.00  0.00           C  
ATOM   2708  CD1 ILE A 167     -25.632 -26.123  18.179  1.00  0.00           C  
ATOM   2709  H   ILE A 167     -29.459 -26.071  18.668  1.00  0.00           H  
ATOM   2710  HA  ILE A 167     -28.397 -25.817  21.306  1.00  0.00           H  
ATOM   2711  HB  ILE A 167     -27.627 -24.423  18.701  1.00  0.00           H  
ATOM   2712 1HG1 ILE A 167     -26.290 -26.747  20.098  1.00  0.00           H  
ATOM   2713 2HG1 ILE A 167     -27.482 -26.940  18.821  1.00  0.00           H  
ATOM   2714 1HG2 ILE A 167     -25.493 -23.917  19.820  1.00  0.00           H  
ATOM   2715 2HG2 ILE A 167     -26.854 -23.131  20.654  1.00  0.00           H  
ATOM   2716 3HG2 ILE A 167     -26.122 -24.601  21.338  1.00  0.00           H  
ATOM   2717 1HD1 ILE A 167     -25.221 -27.105  17.943  1.00  0.00           H  
ATOM   2718 2HD1 ILE A 167     -26.049 -25.678  17.275  1.00  0.00           H  
ATOM   2719 3HD1 ILE A 167     -24.841 -25.484  18.567  1.00  0.00           H  
ATOM   2720  N   ALA A 168     -29.831 -23.114  20.091  1.00  0.00           N  
ATOM   2721  CA  ALA A 168     -30.457 -21.857  20.482  1.00  0.00           C  
ATOM   2722  C   ALA A 168     -31.558 -22.083  21.509  1.00  0.00           C  
ATOM   2723  O   ALA A 168     -31.717 -21.299  22.446  1.00  0.00           O  
ATOM   2724  CB  ALA A 168     -31.013 -21.139  19.259  1.00  0.00           C  
ATOM   2725  H   ALA A 168     -29.889 -23.416  19.129  1.00  0.00           H  
ATOM   2726  HA  ALA A 168     -29.698 -21.221  20.943  1.00  0.00           H  
ATOM   2727 1HB  ALA A 168     -31.477 -20.201  19.566  1.00  0.00           H  
ATOM   2728 2HB  ALA A 168     -30.204 -20.933  18.558  1.00  0.00           H  
ATOM   2729 3HB  ALA A 168     -31.758 -21.771  18.776  1.00  0.00           H  
ATOM   2730  N   ARG A 169     -32.316 -23.159  21.329  1.00  0.00           N  
ATOM   2731  CA  ARG A 169     -33.373 -23.517  22.267  1.00  0.00           C  
ATOM   2732  C   ARG A 169     -32.801 -23.857  23.638  1.00  0.00           C  
ATOM   2733  O   ARG A 169     -33.363 -23.481  24.666  1.00  0.00           O  
ATOM   2734  CB  ARG A 169     -34.172 -24.702  21.745  1.00  0.00           C  
ATOM   2735  CG  ARG A 169     -35.462 -24.985  22.499  1.00  0.00           C  
ATOM   2736  CD  ARG A 169     -36.118 -26.227  22.017  1.00  0.00           C  
ATOM   2737  NE  ARG A 169     -35.394 -27.419  22.430  1.00  0.00           N  
ATOM   2738  CZ  ARG A 169     -35.538 -28.026  23.625  1.00  0.00           C  
ATOM   2739  NH1 ARG A 169     -36.380 -27.542  24.511  1.00  0.00           N1+
ATOM   2740  NH2 ARG A 169     -34.832 -29.107  23.905  1.00  0.00           N  
ATOM   2741  H   ARG A 169     -32.155 -23.744  20.521  1.00  0.00           H  
ATOM   2742  HA  ARG A 169     -34.034 -22.659  22.388  1.00  0.00           H  
ATOM   2743 1HB  ARG A 169     -34.431 -24.534  20.701  1.00  0.00           H  
ATOM   2744 2HB  ARG A 169     -33.559 -25.602  21.790  1.00  0.00           H  
ATOM   2745 1HG  ARG A 169     -35.244 -25.102  23.561  1.00  0.00           H  
ATOM   2746 2HG  ARG A 169     -36.155 -24.155  22.360  1.00  0.00           H  
ATOM   2747 1HD  ARG A 169     -37.128 -26.285  22.421  1.00  0.00           H  
ATOM   2748 2HD  ARG A 169     -36.163 -26.216  20.929  1.00  0.00           H  
ATOM   2749  HE  ARG A 169     -34.737 -27.820  21.775  1.00  0.00           H  
ATOM   2750 1HH1 ARG A 169     -36.919 -26.715  24.296  1.00  0.00           H  
ATOM   2751 2HH1 ARG A 169     -36.487 -27.997  25.406  1.00  0.00           H  
ATOM   2752 1HH2 ARG A 169     -34.184 -29.479  23.224  1.00  0.00           H  
ATOM   2753 2HH2 ARG A 169     -34.939 -29.562  24.800  1.00  0.00           H  
ATOM   2754  N   LEU A 170     -31.681 -24.572  23.645  1.00  0.00           N  
ATOM   2755  CA  LEU A 170     -31.022 -24.951  24.888  1.00  0.00           C  
ATOM   2756  C   LEU A 170     -30.529 -23.724  25.646  1.00  0.00           C  
ATOM   2757  O   LEU A 170     -30.643 -23.652  26.869  1.00  0.00           O  
ATOM   2758  CB  LEU A 170     -29.843 -25.888  24.598  1.00  0.00           C  
ATOM   2759  CG  LEU A 170     -30.215 -27.314  24.175  1.00  0.00           C  
ATOM   2760  CD1 LEU A 170     -28.978 -28.029  23.650  1.00  0.00           C  
ATOM   2761  CD2 LEU A 170     -30.813 -28.057  25.361  1.00  0.00           C  
ATOM   2762  H   LEU A 170     -31.274 -24.860  22.765  1.00  0.00           H  
ATOM   2763  HA  LEU A 170     -31.747 -25.462  25.522  1.00  0.00           H  
ATOM   2764 1HB  LEU A 170     -29.241 -25.453  23.801  1.00  0.00           H  
ATOM   2765 2HB  LEU A 170     -29.226 -25.958  25.494  1.00  0.00           H  
ATOM   2766  HG  LEU A 170     -30.945 -27.275  23.366  1.00  0.00           H  
ATOM   2767 1HD1 LEU A 170     -29.242 -29.043  23.349  1.00  0.00           H  
ATOM   2768 2HD1 LEU A 170     -28.582 -27.488  22.790  1.00  0.00           H  
ATOM   2769 3HD1 LEU A 170     -28.222 -28.069  24.433  1.00  0.00           H  
ATOM   2770 1HD2 LEU A 170     -31.079 -29.071  25.061  1.00  0.00           H  
ATOM   2771 2HD2 LEU A 170     -30.083 -28.098  26.170  1.00  0.00           H  
ATOM   2772 3HD2 LEU A 170     -31.706 -27.534  25.705  1.00  0.00           H  
ATOM   2773  N   ALA A 171     -29.984 -22.759  24.912  1.00  0.00           N  
ATOM   2774  CA  ALA A 171     -29.565 -21.493  25.500  1.00  0.00           C  
ATOM   2775  C   ALA A 171     -30.758 -20.725  26.057  1.00  0.00           C  
ATOM   2776  O   ALA A 171     -30.741 -20.287  27.209  1.00  0.00           O  
ATOM   2777  CB  ALA A 171     -28.827 -20.649  24.470  1.00  0.00           C  
ATOM   2778  H   ALA A 171     -29.856 -22.909  23.921  1.00  0.00           H  
ATOM   2779  HA  ALA A 171     -28.889 -21.704  26.328  1.00  0.00           H  
ATOM   2780 1HB  ALA A 171     -28.522 -19.706  24.925  1.00  0.00           H  
ATOM   2781 2HB  ALA A 171     -27.945 -21.187  24.124  1.00  0.00           H  
ATOM   2782 3HB  ALA A 171     -29.484 -20.448  23.626  1.00  0.00           H  
ATOM   2783  N   GLY A 172     -31.790 -20.564  25.236  1.00  0.00           N  
ATOM   2784  CA  GLY A 172     -33.008 -19.888  25.662  1.00  0.00           C  
ATOM   2785  C   GLY A 172     -32.829 -18.375  25.657  1.00  0.00           C  
ATOM   2786  O   GLY A 172     -33.508 -17.656  26.391  1.00  0.00           O  
ATOM   2787  H   GLY A 172     -31.727 -20.922  24.295  1.00  0.00           H  
ATOM   2788 1HA  GLY A 172     -33.828 -20.164  24.997  1.00  0.00           H  
ATOM   2789 2HA  GLY A 172     -33.280 -20.221  26.663  1.00  0.00           H  
ATOM   2790  N   THR A 173     -31.910 -17.897  24.825  1.00  0.00           N  
ATOM   2791  CA  THR A 173     -31.619 -16.470  24.744  1.00  0.00           C  
ATOM   2792  C   THR A 173     -31.899 -15.929  23.345  1.00  0.00           C  
ATOM   2793  O   THR A 173     -31.797 -16.656  22.358  1.00  0.00           O  
ATOM   2794  CB  THR A 173     -30.156 -16.181  25.129  1.00  0.00           C  
ATOM   2795  CG2 THR A 173     -29.837 -16.774  26.492  1.00  0.00           C  
ATOM   2796  OG1 THR A 173     -29.280 -16.748  24.146  1.00  0.00           O  
ATOM   2797  H   THR A 173     -31.399 -18.538  24.233  1.00  0.00           H  
ATOM   2798  HA  THR A 173     -32.274 -15.943  25.437  1.00  0.00           H  
ATOM   2799  HB  THR A 173     -29.995 -15.102  25.161  1.00  0.00           H  
ATOM   2800  HG1 THR A 173     -28.371 -16.662  24.443  1.00  0.00           H  
ATOM   2801 1HG2 THR A 173     -28.798 -16.559  26.747  1.00  0.00           H  
ATOM   2802 2HG2 THR A 173     -30.493 -16.336  27.243  1.00  0.00           H  
ATOM   2803 3HG2 THR A 173     -29.986 -17.852  26.464  1.00  0.00           H  
ATOM   2804  N   GLU A 174     -32.252 -14.651  23.272  1.00  0.00           N  
ATOM   2805  CA  GLU A 174     -32.484 -13.995  21.990  1.00  0.00           C  
ATOM   2806  C   GLU A 174     -31.225 -13.998  21.133  1.00  0.00           C  
ATOM   2807  O   GLU A 174     -31.287 -14.211  19.923  1.00  0.00           O  
ATOM   2808  CB  GLU A 174     -32.961 -12.557  22.206  1.00  0.00           C  
ATOM   2809  CG  GLU A 174     -34.293 -12.439  22.932  1.00  0.00           C  
ATOM   2810  CD  GLU A 174     -34.161 -12.579  24.423  1.00  0.00           C  
ATOM   2811  OE1 GLU A 174     -33.063 -12.772  24.887  1.00  0.00           O  
ATOM   2812  OE2 GLU A 174     -35.160 -12.493  25.098  1.00  0.00           O1-
ATOM   2813  H   GLU A 174     -32.364 -14.122  24.123  1.00  0.00           H  
ATOM   2814  HA  GLU A 174     -33.253 -14.555  21.456  1.00  0.00           H  
ATOM   2815 1HB  GLU A 174     -32.216 -12.008  22.782  1.00  0.00           H  
ATOM   2816 2HB  GLU A 174     -33.061 -12.058  21.241  1.00  0.00           H  
ATOM   2817 1HG  GLU A 174     -34.733 -11.467  22.708  1.00  0.00           H  
ATOM   2818 2HG  GLU A 174     -34.968 -13.207  22.558  1.00  0.00           H  
ATOM   2819  N   LYS A 175     -30.079 -13.761  21.767  1.00  0.00           N  
ATOM   2820  CA  LYS A 175     -28.801 -13.762  21.060  1.00  0.00           C  
ATOM   2821  C   LYS A 175     -28.563 -15.088  20.376  1.00  0.00           C  
ATOM   2822  O   LYS A 175     -28.189 -15.130  19.202  1.00  0.00           O  
ATOM   2823  CB  LYS A 175     -27.650 -13.455  22.019  1.00  0.00           C  
ATOM   2824  CG  LYS A 175     -26.278 -13.408  21.360  1.00  0.00           C  
ATOM   2825  CD  LYS A 175     -25.193 -13.056  22.367  1.00  0.00           C  
ATOM   2826  CE  LYS A 175     -23.816 -13.052  21.719  1.00  0.00           C  
ATOM   2827  NZ  LYS A 175     -22.744 -12.709  22.693  1.00  0.00           N1+
ATOM   2828  H   LYS A 175     -30.094 -13.577  22.760  1.00  0.00           H  
ATOM   2829  HA  LYS A 175     -28.837 -12.985  20.275  1.00  0.00           H  
ATOM   2830 1HB  LYS A 175     -27.823 -12.492  22.500  1.00  0.00           H  
ATOM   2831 2HB  LYS A 175     -27.618 -14.212  22.803  1.00  0.00           H  
ATOM   2832 1HG  LYS A 175     -26.051 -14.380  20.920  1.00  0.00           H  
ATOM   2833 2HG  LYS A 175     -26.281 -12.662  20.566  1.00  0.00           H  
ATOM   2834 1HD  LYS A 175     -25.391 -12.068  22.785  1.00  0.00           H  
ATOM   2835 2HD  LYS A 175     -25.200 -13.783  23.179  1.00  0.00           H  
ATOM   2836 1HE  LYS A 175     -23.608 -14.036  21.301  1.00  0.00           H  
ATOM   2837 2HE  LYS A 175     -23.797 -12.325  20.908  1.00  0.00           H  
ATOM   2838 1HZ  LYS A 175     -21.848 -12.717  22.225  1.00  0.00           H  
ATOM   2839 2HZ  LYS A 175     -22.916 -11.789  23.074  1.00  0.00           H  
ATOM   2840 3HZ  LYS A 175     -22.738 -13.387  23.441  1.00  0.00           H  
ATOM   2841  N   ALA A 176     -28.741 -16.178  21.116  1.00  0.00           N  
ATOM   2842  CA  ALA A 176     -28.522 -17.513  20.579  1.00  0.00           C  
ATOM   2843  C   ALA A 176     -29.429 -17.782  19.383  1.00  0.00           C  
ATOM   2844  O   ALA A 176     -29.003 -18.375  18.389  1.00  0.00           O  
ATOM   2845  CB  ALA A 176     -28.746 -18.560  21.660  1.00  0.00           C  
ATOM   2846  H   ALA A 176     -29.047 -16.077  22.072  1.00  0.00           H  
ATOM   2847  HA  ALA A 176     -27.490 -17.583  20.232  1.00  0.00           H  
ATOM   2848 1HB  ALA A 176     -28.576 -19.554  21.244  1.00  0.00           H  
ATOM   2849 2HB  ALA A 176     -28.051 -18.388  22.483  1.00  0.00           H  
ATOM   2850 3HB  ALA A 176     -29.768 -18.491  22.028  1.00  0.00           H  
ATOM   2851  N   GLN A 177     -30.678 -17.347  19.483  1.00  0.00           N  
ATOM   2852  CA  GLN A 177     -31.625 -17.472  18.381  1.00  0.00           C  
ATOM   2853  C   GLN A 177     -31.135 -16.730  17.145  1.00  0.00           C  
ATOM   2854  O   GLN A 177     -31.117 -17.282  16.045  1.00  0.00           O  
ATOM   2855  CB  GLN A 177     -33.002 -16.945  18.795  1.00  0.00           C  
ATOM   2856  CG  GLN A 177     -33.720 -17.812  19.814  1.00  0.00           C  
ATOM   2857  CD  GLN A 177     -35.001 -17.174  20.316  1.00  0.00           C  
ATOM   2858  NE2 GLN A 177     -35.322 -17.410  21.583  1.00  0.00           N  
ATOM   2859  OE1 GLN A 177     -35.696 -16.475  19.573  1.00  0.00           O  
ATOM   2860  H   GLN A 177     -30.982 -16.916  20.346  1.00  0.00           H  
ATOM   2861  HA  GLN A 177     -31.721 -18.528  18.128  1.00  0.00           H  
ATOM   2862 1HB  GLN A 177     -32.897 -15.945  19.217  1.00  0.00           H  
ATOM   2863 2HB  GLN A 177     -33.639 -16.862  17.914  1.00  0.00           H  
ATOM   2864 1HG  GLN A 177     -33.972 -18.766  19.351  1.00  0.00           H  
ATOM   2865 2HG  GLN A 177     -33.061 -17.973  20.667  1.00  0.00           H  
ATOM   2866 1HE2 GLN A 177     -36.156 -17.016  21.971  1.00  0.00           H  
ATOM   2867 2HE2 GLN A 177     -34.730 -17.983  22.151  1.00  0.00           H  
ATOM   2868  N   CYS A 178     -30.687 -15.389  17.317  1.00  0.00           N  
ATOM   2869  CA  CYS A 178     -30.076 -14.677  16.199  1.00  0.00           C  
ATOM   2870  C   CYS A 178     -28.839 -15.395  15.711  1.00  0.00           C  
ATOM   2871  O   CYS A 178     -28.516 -15.350  14.500  1.00  0.00           O  
ATOM   2872  CB  CYS A 178     -29.701 -13.251  16.602  1.00  0.00           C  
ATOM   2873  SG  CYS A 178     -31.113 -12.217  17.060  1.00  0.00           S  
ATOM   2874  H   CYS A 178     -30.793 -14.931  18.211  1.00  0.00           H  
ATOM   2875  HA  CYS A 178     -30.797 -14.660  15.361  1.00  0.00           H  
ATOM   2876 1HB  CYS A 178     -29.016 -13.280  17.449  1.00  0.00           H  
ATOM   2877 2HB  CYS A 178     -29.181 -12.764  15.777  1.00  0.00           H  
ATOM   2878  HG  CYS A 178     -31.522 -12.980  18.068  1.00  0.00           H  
ATOM   2879  N   LEU A 179     -28.042 -16.003  16.586  1.00  0.00           N  
ATOM   2880  CA  LEU A 179     -26.817 -16.666  16.145  1.00  0.00           C  
ATOM   2881  C   LEU A 179     -27.132 -17.929  15.311  1.00  0.00           C  
ATOM   2882  O   LEU A 179     -26.375 -18.295  14.412  1.00  0.00           O  
ATOM   2883  CB  LEU A 179     -25.959 -17.042  17.360  1.00  0.00           C  
ATOM   2884  CG  LEU A 179     -25.286 -15.871  18.087  1.00  0.00           C  
ATOM   2885  CD1 LEU A 179     -24.704 -16.359  19.406  1.00  0.00           C  
ATOM   2886  CD2 LEU A 179     -24.204 -15.276  17.198  1.00  0.00           C  
ATOM   2887  H   LEU A 179     -28.289 -16.026  17.565  1.00  0.00           H  
ATOM   2888  HA  LEU A 179     -26.260 -15.978  15.509  1.00  0.00           H  
ATOM   2889 1HB  LEU A 179     -26.588 -17.562  18.081  1.00  0.00           H  
ATOM   2890 2HB  LEU A 179     -25.175 -17.725  17.034  1.00  0.00           H  
ATOM   2891  HG  LEU A 179     -26.030 -15.107  18.313  1.00  0.00           H  
ATOM   2892 1HD1 LEU A 179     -24.226 -15.527  19.923  1.00  0.00           H  
ATOM   2893 2HD1 LEU A 179     -25.503 -16.761  20.030  1.00  0.00           H  
ATOM   2894 3HD1 LEU A 179     -23.967 -17.137  19.213  1.00  0.00           H  
ATOM   2895 1HD2 LEU A 179     -23.726 -14.444  17.715  1.00  0.00           H  
ATOM   2896 2HD2 LEU A 179     -23.458 -16.039  16.972  1.00  0.00           H  
ATOM   2897 3HD2 LEU A 179     -24.651 -14.920  16.270  1.00  0.00           H  
ATOM   2898  N   ALA A 180     -28.256 -18.601  15.604  1.00  0.00           N  
ATOM   2899  CA  ALA A 180     -28.607 -19.826  14.890  1.00  0.00           C  
ATOM   2900  C   ALA A 180     -29.087 -19.427  13.509  1.00  0.00           C  
ATOM   2901  O   ALA A 180     -28.801 -20.106  12.522  1.00  0.00           O  
ATOM   2902  CB  ALA A 180     -29.671 -20.621  15.632  1.00  0.00           C  
ATOM   2903  H   ALA A 180     -28.872 -18.261  16.329  1.00  0.00           H  
ATOM   2904  HA  ALA A 180     -27.713 -20.446  14.806  1.00  0.00           H  
ATOM   2905 1HB  ALA A 180     -29.931 -21.507  15.053  1.00  0.00           H  
ATOM   2906 2HB  ALA A 180     -29.284 -20.924  16.606  1.00  0.00           H  
ATOM   2907 3HB  ALA A 180     -30.556 -20.004  15.769  1.00  0.00           H  
ATOM   2908  N   LEU A 181     -29.821 -18.314  13.477  1.00  0.00           N  
ATOM   2909  CA  LEU A 181     -30.387 -17.785  12.248  1.00  0.00           C  
ATOM   2910  C   LEU A 181     -29.265 -17.388  11.297  1.00  0.00           C  
ATOM   2911  O   LEU A 181     -29.358 -17.603  10.088  1.00  0.00           O  
ATOM   2912  CB  LEU A 181     -31.282 -16.575  12.544  1.00  0.00           C  
ATOM   2913  CG  LEU A 181     -32.628 -16.890  13.210  1.00  0.00           C  
ATOM   2914  CD1 LEU A 181     -33.287 -15.594  13.663  1.00  0.00           C  
ATOM   2915  CD2 LEU A 181     -33.516 -17.643  12.232  1.00  0.00           C  
ATOM   2916  H   LEU A 181     -29.984 -17.822  14.345  1.00  0.00           H  
ATOM   2917  HA  LEU A 181     -30.991 -18.563  11.783  1.00  0.00           H  
ATOM   2918 1HB  LEU A 181     -30.741 -15.893  13.197  1.00  0.00           H  
ATOM   2919 2HB  LEU A 181     -31.490 -16.059  11.607  1.00  0.00           H  
ATOM   2920  HG  LEU A 181     -32.460 -17.505  14.095  1.00  0.00           H  
ATOM   2921 1HD1 LEU A 181     -34.243 -15.819  14.137  1.00  0.00           H  
ATOM   2922 2HD1 LEU A 181     -32.639 -15.086  14.377  1.00  0.00           H  
ATOM   2923 3HD1 LEU A 181     -33.453 -14.951  12.800  1.00  0.00           H  
ATOM   2924 1HD2 LEU A 181     -34.472 -17.868  12.706  1.00  0.00           H  
ATOM   2925 2HD2 LEU A 181     -33.685 -17.029  11.347  1.00  0.00           H  
ATOM   2926 3HD2 LEU A 181     -33.028 -18.573  11.939  1.00  0.00           H  
ATOM   2927  N   THR A 182     -28.223 -16.811  11.870  1.00  0.00           N  
ATOM   2928  CA  THR A 182     -27.095 -16.314  11.088  1.00  0.00           C  
ATOM   2929  C   THR A 182     -26.290 -17.455  10.513  1.00  0.00           C  
ATOM   2930  O   THR A 182     -25.808 -17.391   9.387  1.00  0.00           O  
ATOM   2931  CB  THR A 182     -26.177 -15.415  11.936  1.00  0.00           C  
ATOM   2932  CG2 THR A 182     -24.998 -14.925  11.109  1.00  0.00           C  
ATOM   2933  OG1 THR A 182     -26.920 -14.288  12.418  1.00  0.00           O  
ATOM   2934  H   THR A 182     -28.207 -16.710  12.875  1.00  0.00           H  
ATOM   2935  HA  THR A 182     -27.491 -15.729  10.238  1.00  0.00           H  
ATOM   2936  HB  THR A 182     -25.804 -15.979  12.791  1.00  0.00           H  
ATOM   2937  HG1 THR A 182     -27.653 -14.595  12.957  1.00  0.00           H  
ATOM   2938 1HG2 THR A 182     -24.360 -14.292  11.725  1.00  0.00           H  
ATOM   2939 2HG2 THR A 182     -24.424 -15.780  10.751  1.00  0.00           H  
ATOM   2940 3HG2 THR A 182     -25.364 -14.352  10.259  1.00  0.00           H  
ATOM   2941  N   ALA A 183     -26.129 -18.530  11.297  1.00  0.00           N  
ATOM   2942  CA  ALA A 183     -25.466 -19.718  10.774  1.00  0.00           C  
ATOM   2943  C   ALA A 183     -26.273 -20.322   9.610  1.00  0.00           C  
ATOM   2944  O   ALA A 183     -25.692 -20.754   8.602  1.00  0.00           O  
ATOM   2945  CB  ALA A 183     -25.269 -20.743  11.881  1.00  0.00           C  
ATOM   2946  H   ALA A 183     -26.429 -18.496  12.274  1.00  0.00           H  
ATOM   2947  HA  ALA A 183     -24.491 -19.419  10.385  1.00  0.00           H  
ATOM   2948 1HB  ALA A 183     -24.770 -21.624  11.476  1.00  0.00           H  
ATOM   2949 2HB  ALA A 183     -24.657 -20.310  12.672  1.00  0.00           H  
ATOM   2950 3HB  ALA A 183     -26.237 -21.029  12.288  1.00  0.00           H  
ATOM   2951  N   LEU A 184     -27.613 -20.292   9.708  1.00  0.00           N  
ATOM   2952  CA  LEU A 184     -28.425 -20.763   8.585  1.00  0.00           C  
ATOM   2953  C   LEU A 184     -28.221 -19.869   7.373  1.00  0.00           C  
ATOM   2954  O   LEU A 184     -28.132 -20.365   6.244  1.00  0.00           O  
ATOM   2955  CB  LEU A 184     -29.909 -20.791   8.969  1.00  0.00           C  
ATOM   2956  CG  LEU A 184     -30.292 -21.775  10.080  1.00  0.00           C  
ATOM   2957  CD1 LEU A 184     -31.702 -21.471  10.566  1.00  0.00           C  
ATOM   2958  CD2 LEU A 184     -30.190 -23.200   9.556  1.00  0.00           C  
ATOM   2959  H   LEU A 184     -28.050 -19.980  10.577  1.00  0.00           H  
ATOM   2960  HA  LEU A 184     -28.111 -21.772   8.330  1.00  0.00           H  
ATOM   2961 1HB  LEU A 184     -30.202 -19.794   9.293  1.00  0.00           H  
ATOM   2962 2HB  LEU A 184     -30.492 -21.049   8.083  1.00  0.00           H  
ATOM   2963  HG  LEU A 184     -29.614 -21.651  10.926  1.00  0.00           H  
ATOM   2964 1HD1 LEU A 184     -31.973 -22.170  11.356  1.00  0.00           H  
ATOM   2965 2HD1 LEU A 184     -31.741 -20.454  10.955  1.00  0.00           H  
ATOM   2966 3HD1 LEU A 184     -32.401 -21.571   9.738  1.00  0.00           H  
ATOM   2967 1HD2 LEU A 184     -30.460 -23.900  10.346  1.00  0.00           H  
ATOM   2968 2HD2 LEU A 184     -30.868 -23.326   8.711  1.00  0.00           H  
ATOM   2969 3HD2 LEU A 184     -29.167 -23.396   9.232  1.00  0.00           H  
ATOM   2970  N   LEU A 185     -28.098 -18.559   7.584  1.00  0.00           N  
ATOM   2971  CA  LEU A 185     -27.897 -17.699   6.432  1.00  0.00           C  
ATOM   2972  C   LEU A 185     -26.558 -17.942   5.774  1.00  0.00           C  
ATOM   2973  O   LEU A 185     -26.495 -18.050   4.548  1.00  0.00           O  
ATOM   2974  CB  LEU A 185     -28.002 -16.227   6.849  1.00  0.00           C  
ATOM   2975  CG  LEU A 185     -27.849 -15.203   5.717  1.00  0.00           C  
ATOM   2976  CD1 LEU A 185     -28.877 -15.488   4.631  1.00  0.00           C  
ATOM   2977  CD2 LEU A 185     -28.021 -13.798   6.277  1.00  0.00           C  
ATOM   2978  H   LEU A 185     -28.194 -18.175   8.527  1.00  0.00           H  
ATOM   2979  HA  LEU A 185     -28.680 -17.914   5.708  1.00  0.00           H  
ATOM   2980 1HB  LEU A 185     -28.974 -16.066   7.313  1.00  0.00           H  
ATOM   2981 2HB  LEU A 185     -27.231 -16.019   7.591  1.00  0.00           H  
ATOM   2982  HG  LEU A 185     -26.858 -15.297   5.272  1.00  0.00           H  
ATOM   2983 1HD1 LEU A 185     -28.769 -14.761   3.826  1.00  0.00           H  
ATOM   2984 2HD1 LEU A 185     -28.720 -16.491   4.235  1.00  0.00           H  
ATOM   2985 3HD1 LEU A 185     -29.880 -15.417   5.051  1.00  0.00           H  
ATOM   2986 1HD2 LEU A 185     -27.911 -13.070   5.472  1.00  0.00           H  
ATOM   2987 2HD2 LEU A 185     -29.012 -13.702   6.721  1.00  0.00           H  
ATOM   2988 3HD2 LEU A 185     -27.263 -13.615   7.038  1.00  0.00           H  
ATOM   2989  N   GLN A 186     -25.466 -18.022   6.577  1.00  0.00           N  
ATOM   2990  CA  GLN A 186     -24.188 -18.273   5.919  1.00  0.00           C  
ATOM   2991  C   GLN A 186     -24.243 -19.535   5.090  1.00  0.00           C  
ATOM   2992  O   GLN A 186     -23.697 -19.601   3.991  1.00  0.00           O  
ATOM   2993  CB  GLN A 186     -23.060 -18.378   6.949  1.00  0.00           C  
ATOM   2994  CG  GLN A 186     -22.710 -17.063   7.624  1.00  0.00           C  
ATOM   2995  CD  GLN A 186     -21.640 -17.225   8.687  1.00  0.00           C  
ATOM   2996  NE2 GLN A 186     -20.880 -16.163   8.928  1.00  0.00           N  
ATOM   2997  OE1 GLN A 186     -21.497 -18.295   9.286  1.00  0.00           O  
ATOM   2998  H   GLN A 186     -25.535 -17.914   7.579  1.00  0.00           H  
ATOM   2999  HA  GLN A 186     -23.970 -17.432   5.234  1.00  0.00           H  
ATOM   3000 1HB  GLN A 186     -23.340 -19.090   7.724  1.00  0.00           H  
ATOM   3001 2HB  GLN A 186     -22.160 -18.757   6.465  1.00  0.00           H  
ATOM   3002 1HG  GLN A 186     -22.341 -16.366   6.871  1.00  0.00           H  
ATOM   3003 2HG  GLN A 186     -23.605 -16.661   8.099  1.00  0.00           H  
ATOM   3004 1HE2 GLN A 186     -20.157 -16.210   9.619  1.00  0.00           H  
ATOM   3005 2HE2 GLN A 186     -21.029 -15.315   8.419  1.00  0.00           H  
ATOM   3006  N   VAL A 187     -24.970 -20.539   5.602  1.00  0.00           N  
ATOM   3007  CA  VAL A 187     -25.130 -21.776   4.855  1.00  0.00           C  
ATOM   3008  C   VAL A 187     -25.863 -21.504   3.540  1.00  0.00           C  
ATOM   3009  O   VAL A 187     -25.450 -21.979   2.476  1.00  0.00           O  
ATOM   3010  CB  VAL A 187     -25.915 -22.809   5.685  1.00  0.00           C  
ATOM   3011  CG1 VAL A 187     -26.343 -23.979   4.813  1.00  0.00           C  
ATOM   3012  CG2 VAL A 187     -25.066 -23.288   6.853  1.00  0.00           C  
ATOM   3013  H   VAL A 187     -25.398 -20.441   6.527  1.00  0.00           H  
ATOM   3014  HA  VAL A 187     -24.140 -22.168   4.623  1.00  0.00           H  
ATOM   3015  HB  VAL A 187     -26.824 -22.341   6.064  1.00  0.00           H  
ATOM   3016 1HG1 VAL A 187     -26.896 -24.699   5.416  1.00  0.00           H  
ATOM   3017 2HG1 VAL A 187     -26.979 -23.618   4.005  1.00  0.00           H  
ATOM   3018 3HG1 VAL A 187     -25.460 -24.462   4.393  1.00  0.00           H  
ATOM   3019 1HG2 VAL A 187     -25.627 -24.017   7.436  1.00  0.00           H  
ATOM   3020 2HG2 VAL A 187     -24.154 -23.750   6.474  1.00  0.00           H  
ATOM   3021 3HG2 VAL A 187     -24.806 -22.439   7.486  1.00  0.00           H  
ATOM   3022  N   LEU A 188     -26.934 -20.709   3.608  1.00  0.00           N  
ATOM   3023  CA  LEU A 188     -27.673 -20.355   2.406  1.00  0.00           C  
ATOM   3024  C   LEU A 188     -26.804 -19.656   1.375  1.00  0.00           C  
ATOM   3025  O   LEU A 188     -26.936 -19.921   0.177  1.00  0.00           O  
ATOM   3026  CB  LEU A 188     -28.857 -19.450   2.770  1.00  0.00           C  
ATOM   3027  CG  LEU A 188     -30.014 -20.134   3.509  1.00  0.00           C  
ATOM   3028  CD1 LEU A 188     -30.989 -19.079   4.014  1.00  0.00           C  
ATOM   3029  CD2 LEU A 188     -30.705 -21.115   2.574  1.00  0.00           C  
ATOM   3030  H   LEU A 188     -27.252 -20.370   4.515  1.00  0.00           H  
ATOM   3031  HA  LEU A 188     -28.046 -21.268   1.955  1.00  0.00           H  
ATOM   3032 1HB  LEU A 188     -28.494 -18.639   3.399  1.00  0.00           H  
ATOM   3033 2HB  LEU A 188     -29.259 -19.018   1.854  1.00  0.00           H  
ATOM   3034  HG  LEU A 188     -29.626 -20.671   4.376  1.00  0.00           H  
ATOM   3035 1HD1 LEU A 188     -31.811 -19.565   4.540  1.00  0.00           H  
ATOM   3036 2HD1 LEU A 188     -30.473 -18.403   4.696  1.00  0.00           H  
ATOM   3037 3HD1 LEU A 188     -31.382 -18.514   3.171  1.00  0.00           H  
ATOM   3038 1HD2 LEU A 188     -31.527 -21.601   3.101  1.00  0.00           H  
ATOM   3039 2HD2 LEU A 188     -31.096 -20.579   1.708  1.00  0.00           H  
ATOM   3040 3HD2 LEU A 188     -29.990 -21.868   2.243  1.00  0.00           H  
ATOM   3041  N   THR A 189     -25.941 -18.754   1.819  1.00  0.00           N  
ATOM   3042  CA  THR A 189     -25.122 -17.985   0.888  1.00  0.00           C  
ATOM   3043  C   THR A 189     -24.186 -18.885   0.119  1.00  0.00           C  
ATOM   3044  O   THR A 189     -24.060 -18.781  -1.103  1.00  0.00           O  
ATOM   3045  CB  THR A 189     -24.307 -16.903   1.620  1.00  0.00           C  
ATOM   3046  CG2 THR A 189     -23.424 -16.146   0.639  1.00  0.00           C  
ATOM   3047  OG1 THR A 189     -25.198 -15.983   2.264  1.00  0.00           O  
ATOM   3048  H   THR A 189     -25.850 -18.597   2.813  1.00  0.00           H  
ATOM   3049  HA  THR A 189     -25.791 -17.500   0.154  1.00  0.00           H  
ATOM   3050  HB  THR A 189     -23.679 -17.371   2.378  1.00  0.00           H  
ATOM   3051  HG1 THR A 189     -25.742 -16.456   2.898  1.00  0.00           H  
ATOM   3052 1HG2 THR A 189     -22.855 -15.386   1.174  1.00  0.00           H  
ATOM   3053 2HG2 THR A 189     -22.737 -16.841   0.156  1.00  0.00           H  
ATOM   3054 3HG2 THR A 189     -24.047 -15.668  -0.116  1.00  0.00           H  
ATOM   3055  N   THR A 190     -23.514 -19.815   0.817  1.00  0.00           N  
ATOM   3056  CA  THR A 190     -22.546 -20.679   0.150  1.00  0.00           C  
ATOM   3057  C   THR A 190     -23.241 -21.602  -0.868  1.00  0.00           C  
ATOM   3058  O   THR A 190     -22.726 -21.833  -1.974  1.00  0.00           O  
ATOM   3059  CB  THR A 190     -21.763 -21.522   1.173  1.00  0.00           C  
ATOM   3060  CG2 THR A 190     -20.788 -22.450   0.466  1.00  0.00           C  
ATOM   3061  OG1 THR A 190     -21.037 -20.654   2.054  1.00  0.00           O  
ATOM   3062  H   THR A 190     -23.670 -19.904   1.825  1.00  0.00           H  
ATOM   3063  HA  THR A 190     -21.844 -20.048  -0.395  1.00  0.00           H  
ATOM   3064  HB  THR A 190     -22.459 -22.117   1.763  1.00  0.00           H  
ATOM   3065  HG1 THR A 190     -21.633 -20.305   2.721  1.00  0.00           H  
ATOM   3066 1HG2 THR A 190     -20.244 -23.038   1.204  1.00  0.00           H  
ATOM   3067 2HG2 THR A 190     -21.338 -23.118  -0.197  1.00  0.00           H  
ATOM   3068 3HG2 THR A 190     -20.083 -21.861  -0.119  1.00  0.00           H  
ATOM   3069  N   ALA A 191     -24.441 -22.098  -0.517  1.00  0.00           N  
ATOM   3070  CA  ALA A 191     -25.124 -23.052  -1.395  1.00  0.00           C  
ATOM   3071  C   ALA A 191     -25.534 -22.326  -2.674  1.00  0.00           C  
ATOM   3072  O   ALA A 191     -25.334 -22.850  -3.778  1.00  0.00           O  
ATOM   3073  CB  ALA A 191     -26.335 -23.664  -0.705  1.00  0.00           C  
ATOM   3074  H   ALA A 191     -24.846 -21.842   0.383  1.00  0.00           H  
ATOM   3075  HA  ALA A 191     -24.450 -23.858  -1.647  1.00  0.00           H  
ATOM   3076 1HB  ALA A 191     -26.836 -24.349  -1.390  1.00  0.00           H  
ATOM   3077 2HB  ALA A 191     -26.011 -24.210   0.181  1.00  0.00           H  
ATOM   3078 3HB  ALA A 191     -27.026 -22.875  -0.413  1.00  0.00           H  
ATOM   3079  N   LEU A 192     -26.079 -21.119  -2.526  1.00  0.00           N  
ATOM   3080  CA  LEU A 192     -26.524 -20.318  -3.655  1.00  0.00           C  
ATOM   3081  C   LEU A 192     -25.384 -19.994  -4.600  1.00  0.00           C  
ATOM   3082  O   LEU A 192     -25.521 -20.138  -5.813  1.00  0.00           O  
ATOM   3083  CB  LEU A 192     -27.163 -19.015  -3.157  1.00  0.00           C  
ATOM   3084  CG  LEU A 192     -27.657 -18.057  -4.249  1.00  0.00           C  
ATOM   3085  CD1 LEU A 192     -28.730 -18.745  -5.081  1.00  0.00           C  
ATOM   3086  CD2 LEU A 192     -28.193 -16.787  -3.606  1.00  0.00           C  
ATOM   3087  H   LEU A 192     -26.205 -20.754  -1.581  1.00  0.00           H  
ATOM   3088  HA  LEU A 192     -27.279 -20.883  -4.198  1.00  0.00           H  
ATOM   3089 1HB  LEU A 192     -28.014 -19.265  -2.526  1.00  0.00           H  
ATOM   3090 2HB  LEU A 192     -26.433 -18.479  -2.551  1.00  0.00           H  
ATOM   3091  HG  LEU A 192     -26.830 -17.806  -4.914  1.00  0.00           H  
ATOM   3092 1HD1 LEU A 192     -29.081 -18.064  -5.857  1.00  0.00           H  
ATOM   3093 2HD1 LEU A 192     -28.314 -19.639  -5.546  1.00  0.00           H  
ATOM   3094 3HD1 LEU A 192     -29.565 -19.024  -4.439  1.00  0.00           H  
ATOM   3095 1HD2 LEU A 192     -28.544 -16.106  -4.382  1.00  0.00           H  
ATOM   3096 2HD2 LEU A 192     -29.021 -17.038  -2.942  1.00  0.00           H  
ATOM   3097 3HD2 LEU A 192     -27.401 -16.307  -3.032  1.00  0.00           H  
ATOM   3098  N   ARG A 193     -24.241 -19.570  -4.062  1.00  0.00           N  
ATOM   3099  CA  ARG A 193     -23.117 -19.254  -4.939  1.00  0.00           C  
ATOM   3100  C   ARG A 193     -22.676 -20.474  -5.712  1.00  0.00           C  
ATOM   3101  O   ARG A 193     -22.279 -20.347  -6.879  1.00  0.00           O  
ATOM   3102  CB  ARG A 193     -21.957 -18.678  -4.079  1.00  0.00           C  
ATOM   3103  CG  ARG A 193     -22.195 -17.254  -3.502  1.00  0.00           C  
ATOM   3104  CD  ARG A 193     -21.039 -16.797  -2.596  1.00  0.00           C  
ATOM   3105  NE  ARG A 193     -21.334 -15.438  -2.054  1.00  0.00           N  
ATOM   3106  CZ  ARG A 193     -20.597 -14.793  -1.155  1.00  0.00           C  
ATOM   3107  NH1 ARG A 193     -19.505 -15.278  -0.634  1.00  0.00           N1+
ATOM   3108  NH2 ARG A 193     -20.984 -13.617  -0.772  1.00  0.00           N  
ATOM   3109  H   ARG A 193     -24.153 -19.469  -3.061  1.00  0.00           H  
ATOM   3110  HA  ARG A 193     -23.457 -18.498  -5.672  1.00  0.00           H  
ATOM   3111 1HB  ARG A 193     -21.765 -19.341  -3.236  1.00  0.00           H  
ATOM   3112 2HB  ARG A 193     -21.025 -18.694  -4.681  1.00  0.00           H  
ATOM   3113 1HG  ARG A 193     -22.287 -16.540  -4.321  1.00  0.00           H  
ATOM   3114 2HG  ARG A 193     -23.154 -17.243  -2.944  1.00  0.00           H  
ATOM   3115 1HD  ARG A 193     -20.925 -17.499  -1.770  1.00  0.00           H  
ATOM   3116 2HD  ARG A 193     -20.093 -16.795  -3.180  1.00  0.00           H  
ATOM   3117  HE  ARG A 193     -22.159 -14.914  -2.363  1.00  0.00           H  
ATOM   3118 1HH1 ARG A 193     -19.256 -16.208  -0.979  1.00  0.00           H  
ATOM   3119 2HH1 ARG A 193     -18.996 -14.720   0.053  1.00  0.00           H  
ATOM   3120 1HH2 ARG A 193     -21.841 -13.252  -1.192  1.00  0.00           H  
ATOM   3121 2HH2 ARG A 193     -20.406 -13.138  -0.080  1.00  0.00           H  
ATOM   3122  N   ILE A 194     -22.750 -21.654  -5.106  1.00  0.00           N  
ATOM   3123  CA  ILE A 194     -22.411 -22.863  -5.831  1.00  0.00           C  
ATOM   3124  C   ILE A 194     -23.401 -23.003  -6.999  1.00  0.00           C  
ATOM   3125  O   ILE A 194     -23.005 -23.293  -8.137  1.00  0.00           O  
ATOM   3126  CB  ILE A 194     -22.466 -24.103  -4.920  1.00  0.00           C  
ATOM   3127  CG1 ILE A 194     -21.337 -24.058  -3.887  1.00  0.00           C  
ATOM   3128  CG2 ILE A 194     -22.383 -25.376  -5.749  1.00  0.00           C  
ATOM   3129  CD1 ILE A 194     -21.527 -25.013  -2.732  1.00  0.00           C  
ATOM   3130  H   ILE A 194     -23.011 -21.723  -4.121  1.00  0.00           H  
ATOM   3131  HA  ILE A 194     -21.406 -22.769  -6.234  1.00  0.00           H  
ATOM   3132  HB  ILE A 194     -23.403 -24.104  -4.364  1.00  0.00           H  
ATOM   3133 1HG1 ILE A 194     -20.390 -24.294  -4.373  1.00  0.00           H  
ATOM   3134 2HG1 ILE A 194     -21.254 -23.048  -3.484  1.00  0.00           H  
ATOM   3135 1HG2 ILE A 194     -22.423 -26.243  -5.089  1.00  0.00           H  
ATOM   3136 2HG2 ILE A 194     -23.221 -25.412  -6.446  1.00  0.00           H  
ATOM   3137 3HG2 ILE A 194     -21.446 -25.387  -6.307  1.00  0.00           H  
ATOM   3138 1HD1 ILE A 194     -20.688 -24.922  -2.042  1.00  0.00           H  
ATOM   3139 2HD1 ILE A 194     -22.454 -24.772  -2.209  1.00  0.00           H  
ATOM   3140 3HD1 ILE A 194     -21.578 -26.034  -3.109  1.00  0.00           H  
ATOM   3141  N   ALA A 195     -24.696 -22.798  -6.717  1.00  0.00           N  
ATOM   3142  CA  ALA A 195     -25.742 -22.912  -7.726  1.00  0.00           C  
ATOM   3143  C   ALA A 195     -25.485 -21.925  -8.867  1.00  0.00           C  
ATOM   3144  O   ALA A 195     -25.660 -22.267 -10.042  1.00  0.00           O  
ATOM   3145  CB  ALA A 195     -27.111 -22.674  -7.105  1.00  0.00           C  
ATOM   3146  H   ALA A 195     -24.964 -22.565  -5.760  1.00  0.00           H  
ATOM   3147  HA  ALA A 195     -25.715 -23.920  -8.134  1.00  0.00           H  
ATOM   3148 1HB  ALA A 195     -27.879 -22.757  -7.874  1.00  0.00           H  
ATOM   3149 2HB  ALA A 195     -27.292 -23.415  -6.328  1.00  0.00           H  
ATOM   3150 3HB  ALA A 195     -27.143 -21.676  -6.668  1.00  0.00           H  
ATOM   3151  N   THR A 196     -25.019 -20.711  -8.526  1.00  0.00           N  
ATOM   3152  CA  THR A 196     -24.747 -19.688  -9.535  1.00  0.00           C  
ATOM   3153  C   THR A 196     -23.613 -20.150 -10.436  1.00  0.00           C  
ATOM   3154  O   THR A 196     -23.677 -20.006 -11.662  1.00  0.00           O  
ATOM   3155  CB  THR A 196     -24.388 -18.336  -8.891  1.00  0.00           C  
ATOM   3156  CG2 THR A 196     -24.069 -17.304  -9.962  1.00  0.00           C  
ATOM   3157  OG1 THR A 196     -25.491 -17.873  -8.100  1.00  0.00           O  
ATOM   3158  H   THR A 196     -24.903 -20.485  -7.539  1.00  0.00           H  
ATOM   3159  HA  THR A 196     -25.630 -19.559 -10.151  1.00  0.00           H  
ATOM   3160  HB  THR A 196     -23.521 -18.460  -8.244  1.00  0.00           H  
ATOM   3161  HG1 THR A 196     -25.681 -18.514  -7.411  1.00  0.00           H  
ATOM   3162 1HG2 THR A 196     -23.817 -16.355  -9.489  1.00  0.00           H  
ATOM   3163 2HG2 THR A 196     -23.224 -17.647 -10.558  1.00  0.00           H  
ATOM   3164 3HG2 THR A 196     -24.936 -17.168 -10.607  1.00  0.00           H  
ATOM   3165  N   THR A 197     -22.562 -20.698  -9.832  1.00  0.00           N  
ATOM   3166  CA  THR A 197     -21.474 -21.269 -10.619  1.00  0.00           C  
ATOM   3167  C   THR A 197     -21.988 -22.329 -11.564  1.00  0.00           C  
ATOM   3168  O   THR A 197     -21.646 -22.347 -12.760  1.00  0.00           O  
ATOM   3169  CB  THR A 197     -20.384 -21.873  -9.714  1.00  0.00           C  
ATOM   3170  CG2 THR A 197     -19.281 -22.500 -10.553  1.00  0.00           C  
ATOM   3171  OG1 THR A 197     -19.824 -20.846  -8.886  1.00  0.00           O  
ATOM   3172  H   THR A 197     -22.517 -20.720  -8.823  1.00  0.00           H  
ATOM   3173  HA  THR A 197     -21.031 -20.466 -11.235  1.00  0.00           H  
ATOM   3174  HB  THR A 197     -20.825 -22.637  -9.074  1.00  0.00           H  
ATOM   3175  HG1 THR A 197     -20.409 -20.682  -8.142  1.00  0.00           H  
ATOM   3176 1HG2 THR A 197     -18.520 -22.922  -9.897  1.00  0.00           H  
ATOM   3177 2HG2 THR A 197     -19.702 -23.289 -11.176  1.00  0.00           H  
ATOM   3178 3HG2 THR A 197     -18.830 -21.739 -11.188  1.00  0.00           H  
ATOM   3179  N   ILE A 198     -22.886 -23.212 -11.077  1.00  0.00           N  
ATOM   3180  CA  ILE A 198     -23.409 -24.258 -11.949  1.00  0.00           C  
ATOM   3181  C   ILE A 198     -24.081 -23.652 -13.165  1.00  0.00           C  
ATOM   3182  O   ILE A 198     -23.891 -24.146 -14.276  1.00  0.00           O  
ATOM   3183  CB  ILE A 198     -24.411 -25.158 -11.203  1.00  0.00           C  
ATOM   3184  CG1 ILE A 198     -23.692 -25.981 -10.132  1.00  0.00           C  
ATOM   3185  CG2 ILE A 198     -25.141 -26.067 -12.180  1.00  0.00           C  
ATOM   3186  CD1 ILE A 198     -24.626 -26.647  -9.147  1.00  0.00           C  
ATOM   3187  H   ILE A 198     -23.166 -23.155 -10.095  1.00  0.00           H  
ATOM   3188  HA  ILE A 198     -22.571 -24.864 -12.291  1.00  0.00           H  
ATOM   3189  HB  ILE A 198     -25.142 -24.536 -10.685  1.00  0.00           H  
ATOM   3190 1HG1 ILE A 198     -23.092 -26.757 -10.610  1.00  0.00           H  
ATOM   3191 2HG1 ILE A 198     -23.010 -25.340  -9.574  1.00  0.00           H  
ATOM   3192 1HG2 ILE A 198     -25.844 -26.696 -11.636  1.00  0.00           H  
ATOM   3193 2HG2 ILE A 198     -25.682 -25.460 -12.906  1.00  0.00           H  
ATOM   3194 3HG2 ILE A 198     -24.418 -26.697 -12.699  1.00  0.00           H  
ATOM   3195 1HD1 ILE A 198     -24.042 -27.213  -8.417  1.00  0.00           H  
ATOM   3196 2HD1 ILE A 198     -25.211 -25.887  -8.628  1.00  0.00           H  
ATOM   3197 3HD1 ILE A 198     -25.294 -27.322  -9.677  1.00  0.00           H  
ATOM   3198  N   ILE A 199     -24.849 -22.573 -12.972  1.00  0.00           N  
ATOM   3199  CA  ILE A 199     -25.482 -21.915 -14.113  1.00  0.00           C  
ATOM   3200  C   ILE A 199     -24.436 -21.419 -15.087  1.00  0.00           C  
ATOM   3201  O   ILE A 199     -24.583 -21.601 -16.293  1.00  0.00           O  
ATOM   3202  CB  ILE A 199     -26.362 -20.735 -13.660  1.00  0.00           C  
ATOM   3203  CG1 ILE A 199     -27.533 -21.238 -12.812  1.00  0.00           C  
ATOM   3204  CG2 ILE A 199     -26.868 -19.957 -14.865  1.00  0.00           C  
ATOM   3205  CD1 ILE A 199     -28.467 -22.170 -13.550  1.00  0.00           C  
ATOM   3206  H   ILE A 199     -25.013 -22.243 -12.020  1.00  0.00           H  
ATOM   3207  HA  ILE A 199     -26.124 -22.631 -14.618  1.00  0.00           H  
ATOM   3208  HB  ILE A 199     -25.778 -20.068 -13.028  1.00  0.00           H  
ATOM   3209 1HG1 ILE A 199     -27.150 -21.761 -11.937  1.00  0.00           H  
ATOM   3210 2HG1 ILE A 199     -28.114 -20.388 -12.454  1.00  0.00           H  
ATOM   3211 1HG2 ILE A 199     -27.489 -19.127 -14.527  1.00  0.00           H  
ATOM   3212 2HG2 ILE A 199     -26.022 -19.570 -15.430  1.00  0.00           H  
ATOM   3213 3HG2 ILE A 199     -27.459 -20.616 -15.502  1.00  0.00           H  
ATOM   3214 1HD1 ILE A 199     -29.271 -22.483 -12.884  1.00  0.00           H  
ATOM   3215 2HD1 ILE A 199     -28.890 -21.653 -14.412  1.00  0.00           H  
ATOM   3216 3HD1 ILE A 199     -27.914 -23.046 -13.887  1.00  0.00           H  
ATOM   3217  N   ARG A 200     -23.374 -20.776 -14.578  1.00  0.00           N  
ATOM   3218  CA  ARG A 200     -22.366 -20.240 -15.489  1.00  0.00           C  
ATOM   3219  C   ARG A 200     -21.659 -21.352 -16.227  1.00  0.00           C  
ATOM   3220  O   ARG A 200     -21.368 -21.225 -17.418  1.00  0.00           O  
ATOM   3221  CB  ARG A 200     -21.339 -19.409 -14.734  1.00  0.00           C  
ATOM   3222  CG  ARG A 200     -21.854 -18.079 -14.208  1.00  0.00           C  
ATOM   3223  CD  ARG A 200     -20.783 -17.304 -13.532  1.00  0.00           C  
ATOM   3224  NE  ARG A 200     -20.379 -17.917 -12.277  1.00  0.00           N  
ATOM   3225  CZ  ARG A 200     -19.289 -17.563 -11.568  1.00  0.00           C  
ATOM   3226  NH1 ARG A 200     -18.506 -16.601 -12.003  1.00  0.00           N1+
ATOM   3227  NH2 ARG A 200     -19.007 -18.183 -10.436  1.00  0.00           N  
ATOM   3228  H   ARG A 200     -23.273 -20.664 -13.579  1.00  0.00           H  
ATOM   3229  HA  ARG A 200     -22.883 -19.615 -16.241  1.00  0.00           H  
ATOM   3230 1HB  ARG A 200     -20.966 -19.978 -13.883  1.00  0.00           H  
ATOM   3231 2HB  ARG A 200     -20.490 -19.200 -15.385  1.00  0.00           H  
ATOM   3232 1HG  ARG A 200     -22.237 -17.484 -15.037  1.00  0.00           H  
ATOM   3233 2HG  ARG A 200     -22.655 -18.257 -13.489  1.00  0.00           H  
ATOM   3234 1HD  ARG A 200     -19.909 -17.248 -14.181  1.00  0.00           H  
ATOM   3235 2HD  ARG A 200     -21.141 -16.297 -13.319  1.00  0.00           H  
ATOM   3236  HE  ARG A 200     -20.957 -18.661 -11.910  1.00  0.00           H  
ATOM   3237 1HH1 ARG A 200     -18.722 -16.127 -12.869  1.00  0.00           H  
ATOM   3238 2HH1 ARG A 200     -17.689 -16.336 -11.472  1.00  0.00           H  
ATOM   3239 1HH2 ARG A 200     -19.609 -18.923 -10.101  1.00  0.00           H  
ATOM   3240 2HH2 ARG A 200     -18.191 -17.918  -9.905  1.00  0.00           H  
ATOM   3241  N   ARG A 201     -21.400 -22.466 -15.532  1.00  0.00           N  
ATOM   3242  CA  ARG A 201     -20.766 -23.592 -16.212  1.00  0.00           C  
ATOM   3243  C   ARG A 201     -21.676 -24.164 -17.274  1.00  0.00           C  
ATOM   3244  O   ARG A 201     -21.247 -24.482 -18.375  1.00  0.00           O  
ATOM   3245  CB  ARG A 201     -20.402 -24.688 -15.222  1.00  0.00           C  
ATOM   3246  CG  ARG A 201     -19.258 -24.346 -14.280  1.00  0.00           C  
ATOM   3247  CD  ARG A 201     -19.000 -25.440 -13.309  1.00  0.00           C  
ATOM   3248  NE  ARG A 201     -17.907 -25.116 -12.407  1.00  0.00           N  
ATOM   3249  CZ  ARG A 201     -17.544 -25.864 -11.346  1.00  0.00           C  
ATOM   3250  NH1 ARG A 201     -18.196 -26.971 -11.068  1.00  0.00           N1+
ATOM   3251  NH2 ARG A 201     -16.533 -25.483 -10.584  1.00  0.00           N  
ATOM   3252  H   ARG A 201     -21.640 -22.528 -14.553  1.00  0.00           H  
ATOM   3253  HA  ARG A 201     -19.856 -23.218 -16.718  1.00  0.00           H  
ATOM   3254 1HB  ARG A 201     -21.271 -24.929 -14.611  1.00  0.00           H  
ATOM   3255 2HB  ARG A 201     -20.123 -25.591 -15.765  1.00  0.00           H  
ATOM   3256 1HG  ARG A 201     -18.349 -24.178 -14.858  1.00  0.00           H  
ATOM   3257 2HG  ARG A 201     -19.505 -23.442 -13.721  1.00  0.00           H  
ATOM   3258 1HD  ARG A 201     -19.894 -25.615 -12.712  1.00  0.00           H  
ATOM   3259 2HD  ARG A 201     -18.739 -26.350 -13.848  1.00  0.00           H  
ATOM   3260  HE  ARG A 201     -17.381 -24.271 -12.588  1.00  0.00           H  
ATOM   3261 1HH1 ARG A 201     -18.969 -27.262 -11.650  1.00  0.00           H  
ATOM   3262 2HH1 ARG A 201     -17.924 -27.531 -10.273  1.00  0.00           H  
ATOM   3263 1HH2 ARG A 201     -16.032 -24.632 -10.797  1.00  0.00           H  
ATOM   3264 2HH2 ARG A 201     -16.262 -26.043  -9.789  1.00  0.00           H  
ATOM   3265  N   ALA A 202     -22.966 -24.257 -16.921  1.00  0.00           N  
ATOM   3266  CA  ALA A 202     -24.014 -24.725 -17.807  1.00  0.00           C  
ATOM   3267  C   ALA A 202     -24.203 -23.783 -18.987  1.00  0.00           C  
ATOM   3268  O   ALA A 202     -24.465 -24.232 -20.100  1.00  0.00           O  
ATOM   3269  CB  ALA A 202     -25.319 -24.884 -17.041  1.00  0.00           C  
ATOM   3270  H   ALA A 202     -23.234 -24.001 -15.975  1.00  0.00           H  
ATOM   3271  HA  ALA A 202     -23.715 -25.686 -18.200  1.00  0.00           H  
ATOM   3272 1HB  ALA A 202     -26.096 -25.241 -17.717  1.00  0.00           H  
ATOM   3273 2HB  ALA A 202     -25.181 -25.605 -16.235  1.00  0.00           H  
ATOM   3274 3HB  ALA A 202     -25.614 -23.924 -16.623  1.00  0.00           H  
ATOM   3275  N   ASN A 203     -24.045 -22.475 -18.757  1.00  0.00           N  
ATOM   3276  CA  ASN A 203     -24.220 -21.474 -19.801  1.00  0.00           C  
ATOM   3277  C   ASN A 203     -23.098 -21.594 -20.818  1.00  0.00           C  
ATOM   3278  O   ASN A 203     -23.351 -21.569 -22.027  1.00  0.00           O  
ATOM   3279  CB  ASN A 203     -24.270 -20.076 -19.212  1.00  0.00           C  
ATOM   3280  CG  ASN A 203     -24.721 -19.045 -20.210  1.00  0.00           C  
ATOM   3281  ND2 ASN A 203     -26.010 -18.963 -20.423  1.00  0.00           N  
ATOM   3282  OD1 ASN A 203     -23.900 -18.324 -20.788  1.00  0.00           O  
ATOM   3283  H   ASN A 203     -23.849 -22.158 -17.812  1.00  0.00           H  
ATOM   3284  HA  ASN A 203     -25.148 -21.662 -20.329  1.00  0.00           H  
ATOM   3285 1HB  ASN A 203     -24.953 -20.064 -18.362  1.00  0.00           H  
ATOM   3286 2HB  ASN A 203     -23.282 -19.800 -18.843  1.00  0.00           H  
ATOM   3287 1HD2 ASN A 203     -26.366 -18.294 -21.076  1.00  0.00           H  
ATOM   3288 2HD2 ASN A 203     -26.636 -19.566 -19.933  1.00  0.00           H  
ATOM   3289  N   ARG A 204     -21.853 -21.779 -20.337  1.00  0.00           N  
ATOM   3290  CA  ARG A 204     -20.771 -21.973 -21.299  1.00  0.00           C  
ATOM   3291  C   ARG A 204     -20.961 -23.256 -22.074  1.00  0.00           C  
ATOM   3292  O   ARG A 204     -20.680 -23.309 -23.269  1.00  0.00           O  
ATOM   3293  CB  ARG A 204     -19.421 -22.008 -20.598  1.00  0.00           C  
ATOM   3294  CG  ARG A 204     -19.004 -20.697 -19.949  1.00  0.00           C  
ATOM   3295  CD  ARG A 204     -18.765 -19.636 -20.960  1.00  0.00           C  
ATOM   3296  NE  ARG A 204     -18.285 -18.405 -20.352  1.00  0.00           N  
ATOM   3297  CZ  ARG A 204     -18.122 -17.240 -21.009  1.00  0.00           C  
ATOM   3298  NH1 ARG A 204     -18.403 -17.163 -22.291  1.00  0.00           N1+
ATOM   3299  NH2 ARG A 204     -17.679 -16.175 -20.364  1.00  0.00           N  
ATOM   3300  H   ARG A 204     -21.673 -21.784 -19.343  1.00  0.00           H  
ATOM   3301  HA  ARG A 204     -20.803 -21.137 -22.023  1.00  0.00           H  
ATOM   3302 1HB  ARG A 204     -19.435 -22.770 -19.820  1.00  0.00           H  
ATOM   3303 2HB  ARG A 204     -18.646 -22.283 -21.313  1.00  0.00           H  
ATOM   3304 1HG  ARG A 204     -19.790 -20.358 -19.275  1.00  0.00           H  
ATOM   3305 2HG  ARG A 204     -18.082 -20.847 -19.386  1.00  0.00           H  
ATOM   3306 1HD  ARG A 204     -18.017 -19.976 -21.676  1.00  0.00           H  
ATOM   3307 2HD  ARG A 204     -19.695 -19.417 -21.484  1.00  0.00           H  
ATOM   3308  HE  ARG A 204     -18.058 -18.425 -19.367  1.00  0.00           H  
ATOM   3309 1HH1 ARG A 204     -18.742 -17.977 -22.783  1.00  0.00           H  
ATOM   3310 2HH1 ARG A 204     -18.281 -16.290 -22.783  1.00  0.00           H  
ATOM   3311 1HH2 ARG A 204     -17.463 -16.234 -19.379  1.00  0.00           H  
ATOM   3312 2HH2 ARG A 204     -17.557 -15.302 -20.856  1.00  0.00           H  
ATOM   3313  N   LEU A 205     -21.493 -24.288 -21.404  1.00  0.00           N  
ATOM   3314  CA  LEU A 205     -21.772 -25.544 -22.077  1.00  0.00           C  
ATOM   3315  C   LEU A 205     -22.714 -25.324 -23.254  1.00  0.00           C  
ATOM   3316  O   LEU A 205     -22.476 -25.837 -24.350  1.00  0.00           O  
ATOM   3317  CB  LEU A 205     -22.389 -26.548 -21.094  1.00  0.00           C  
ATOM   3318  CG  LEU A 205     -22.778 -27.907 -21.689  1.00  0.00           C  
ATOM   3319  CD1 LEU A 205     -22.479 -29.007 -20.680  1.00  0.00           C  
ATOM   3320  CD2 LEU A 205     -24.253 -27.894 -22.062  1.00  0.00           C  
ATOM   3321  H   LEU A 205     -21.675 -24.209 -20.403  1.00  0.00           H  
ATOM   3322  HA  LEU A 205     -20.832 -25.942 -22.458  1.00  0.00           H  
ATOM   3323 1HB  LEU A 205     -21.676 -26.729 -20.291  1.00  0.00           H  
ATOM   3324 2HB  LEU A 205     -23.286 -26.105 -20.663  1.00  0.00           H  
ATOM   3325  HG  LEU A 205     -22.180 -28.100 -22.579  1.00  0.00           H  
ATOM   3326 1HD1 LEU A 205     -22.756 -29.973 -21.102  1.00  0.00           H  
ATOM   3327 2HD1 LEU A 205     -21.415 -29.007 -20.446  1.00  0.00           H  
ATOM   3328 3HD1 LEU A 205     -23.052 -28.833 -19.770  1.00  0.00           H  
ATOM   3329 1HD2 LEU A 205     -24.530 -28.860 -22.486  1.00  0.00           H  
ATOM   3330 2HD2 LEU A 205     -24.853 -27.702 -21.172  1.00  0.00           H  
ATOM   3331 3HD2 LEU A 205     -24.436 -27.110 -22.797  1.00  0.00           H  
ATOM   3332  N   LEU A 206     -23.772 -24.537 -23.036  1.00  0.00           N  
ATOM   3333  CA  LEU A 206     -24.771 -24.303 -24.061  1.00  0.00           C  
ATOM   3334  C   LEU A 206     -24.169 -23.495 -25.196  1.00  0.00           C  
ATOM   3335  O   LEU A 206     -24.513 -23.707 -26.359  1.00  0.00           O  
ATOM   3336  CB  LEU A 206     -25.981 -23.565 -23.475  1.00  0.00           C  
ATOM   3337  CG  LEU A 206     -26.855 -24.380 -22.513  1.00  0.00           C  
ATOM   3338  CD1 LEU A 206     -27.969 -23.498 -21.968  1.00  0.00           C  
ATOM   3339  CD2 LEU A 206     -27.420 -25.589 -23.243  1.00  0.00           C  
ATOM   3340  H   LEU A 206     -23.905 -24.110 -22.124  1.00  0.00           H  
ATOM   3341  HA  LEU A 206     -25.089 -25.266 -24.456  1.00  0.00           H  
ATOM   3342 1HB  LEU A 206     -25.626 -22.687 -22.937  1.00  0.00           H  
ATOM   3343 2HB  LEU A 206     -26.615 -23.230 -24.296  1.00  0.00           H  
ATOM   3344  HG  LEU A 206     -26.251 -24.716 -21.669  1.00  0.00           H  
ATOM   3345 1HD1 LEU A 206     -28.590 -24.078 -21.284  1.00  0.00           H  
ATOM   3346 2HD1 LEU A 206     -27.535 -22.652 -21.434  1.00  0.00           H  
ATOM   3347 3HD1 LEU A 206     -28.580 -23.135 -22.791  1.00  0.00           H  
ATOM   3348 1HD2 LEU A 206     -28.042 -26.170 -22.559  1.00  0.00           H  
ATOM   3349 2HD2 LEU A 206     -28.026 -25.255 -24.086  1.00  0.00           H  
ATOM   3350 3HD2 LEU A 206     -26.602 -26.212 -23.606  1.00  0.00           H  
ATOM   3351  N   GLN A 207     -23.237 -22.581 -24.863  1.00  0.00           N  
ATOM   3352  CA  GLN A 207     -22.585 -21.789 -25.900  1.00  0.00           C  
ATOM   3353  C   GLN A 207     -21.771 -22.666 -26.822  1.00  0.00           C  
ATOM   3354  O   GLN A 207     -21.774 -22.478 -28.043  1.00  0.00           O  
ATOM   3355  CB  GLN A 207     -21.687 -20.716 -25.278  1.00  0.00           C  
ATOM   3356  CG  GLN A 207     -22.443 -19.603 -24.574  1.00  0.00           C  
ATOM   3357  CD  GLN A 207     -21.516 -18.607 -23.904  1.00  0.00           C  
ATOM   3358  NE2 GLN A 207     -22.096 -17.617 -23.235  1.00  0.00           N  
ATOM   3359  OE1 GLN A 207     -20.290 -18.726 -23.986  1.00  0.00           O  
ATOM   3360  H   GLN A 207     -22.989 -22.445 -23.893  1.00  0.00           H  
ATOM   3361  HA  GLN A 207     -23.363 -21.294 -26.511  1.00  0.00           H  
ATOM   3362 1HB  GLN A 207     -21.016 -21.178 -24.554  1.00  0.00           H  
ATOM   3363 2HB  GLN A 207     -21.069 -20.264 -26.054  1.00  0.00           H  
ATOM   3364 1HG  GLN A 207     -23.048 -19.068 -25.306  1.00  0.00           H  
ATOM   3365 2HG  GLN A 207     -23.085 -20.041 -23.809  1.00  0.00           H  
ATOM   3366 1HE2 GLN A 207     -21.535 -16.929 -22.772  1.00  0.00           H  
ATOM   3367 2HE2 GLN A 207     -23.093 -17.558 -23.193  1.00  0.00           H  
ATOM   3368  N   LYS A 208     -21.083 -23.655 -26.243  1.00  0.00           N  
ATOM   3369  CA  LYS A 208     -20.315 -24.594 -27.039  1.00  0.00           C  
ATOM   3370  C   LYS A 208     -21.245 -25.403 -27.925  1.00  0.00           C  
ATOM   3371  O   LYS A 208     -20.915 -25.714 -29.070  1.00  0.00           O  
ATOM   3372  CB  LYS A 208     -19.490 -25.520 -26.143  1.00  0.00           C  
ATOM   3373  CG  LYS A 208     -18.329 -24.837 -25.434  1.00  0.00           C  
ATOM   3374  CD  LYS A 208     -17.580 -25.810 -24.536  1.00  0.00           C  
ATOM   3375  CE  LYS A 208     -16.435 -25.125 -23.808  1.00  0.00           C  
ATOM   3376  NZ  LYS A 208     -15.710 -26.059 -22.904  1.00  0.00           N1+
ATOM   3377  H   LYS A 208     -21.071 -23.740 -25.226  1.00  0.00           H  
ATOM   3378  HA  LYS A 208     -19.637 -24.029 -27.677  1.00  0.00           H  
ATOM   3379 1HB  LYS A 208     -20.135 -25.960 -25.384  1.00  0.00           H  
ATOM   3380 2HB  LYS A 208     -19.084 -26.337 -26.742  1.00  0.00           H  
ATOM   3381 1HG  LYS A 208     -17.637 -24.432 -26.174  1.00  0.00           H  
ATOM   3382 2HG  LYS A 208     -18.705 -24.013 -24.828  1.00  0.00           H  
ATOM   3383 1HD  LYS A 208     -18.268 -26.230 -23.799  1.00  0.00           H  
ATOM   3384 2HD  LYS A 208     -17.179 -26.626 -25.137  1.00  0.00           H  
ATOM   3385 1HE  LYS A 208     -15.730 -24.723 -24.535  1.00  0.00           H  
ATOM   3386 2HE  LYS A 208     -16.823 -24.296 -23.215  1.00  0.00           H  
ATOM   3387 1HZ  LYS A 208     -14.959 -25.567 -22.441  1.00  0.00           H  
ATOM   3388 2HZ  LYS A 208     -16.351 -26.424 -22.213  1.00  0.00           H  
ATOM   3389 3HZ  LYS A 208     -15.329 -26.822 -23.444  1.00  0.00           H  
ATOM   3390  N   LEU A 209     -22.416 -25.749 -27.392  1.00  0.00           N  
ATOM   3391  CA  LEU A 209     -23.405 -26.477 -28.161  1.00  0.00           C  
ATOM   3392  C   LEU A 209     -23.891 -25.644 -29.337  1.00  0.00           C  
ATOM   3393  O   LEU A 209     -23.871 -26.098 -30.470  1.00  0.00           O  
ATOM   3394  CB  LEU A 209     -24.590 -26.864 -27.267  1.00  0.00           C  
ATOM   3395  CG  LEU A 209     -25.734 -27.611 -27.967  1.00  0.00           C  
ATOM   3396  CD1 LEU A 209     -25.219 -28.937 -28.509  1.00  0.00           C  
ATOM   3397  CD2 LEU A 209     -26.876 -27.827 -26.985  1.00  0.00           C  
ATOM   3398  H   LEU A 209     -22.617 -25.512 -26.420  1.00  0.00           H  
ATOM   3399  HA  LEU A 209     -22.937 -27.378 -28.553  1.00  0.00           H  
ATOM   3400 1HB  LEU A 209     -24.226 -27.498 -26.461  1.00  0.00           H  
ATOM   3401 2HB  LEU A 209     -25.006 -25.957 -26.829  1.00  0.00           H  
ATOM   3402  HG  LEU A 209     -26.090 -27.021 -28.813  1.00  0.00           H  
ATOM   3403 1HD1 LEU A 209     -26.031 -29.468 -29.007  1.00  0.00           H  
ATOM   3404 2HD1 LEU A 209     -24.417 -28.753 -29.221  1.00  0.00           H  
ATOM   3405 3HD1 LEU A 209     -24.840 -29.543 -27.685  1.00  0.00           H  
ATOM   3406 1HD2 LEU A 209     -27.688 -28.356 -27.483  1.00  0.00           H  
ATOM   3407 2HD2 LEU A 209     -26.522 -28.417 -26.139  1.00  0.00           H  
ATOM   3408 3HD2 LEU A 209     -27.236 -26.862 -26.627  1.00  0.00           H  
ATOM   3409  N   ARG A 210     -24.277 -24.398 -29.094  1.00  0.00           N  
ATOM   3410  CA  ARG A 210     -24.869 -23.576 -30.141  1.00  0.00           C  
ATOM   3411  C   ARG A 210     -23.898 -23.357 -31.302  1.00  0.00           C  
ATOM   3412  O   ARG A 210     -24.298 -23.291 -32.464  1.00  0.00           O  
ATOM   3413  CB  ARG A 210     -25.295 -22.228 -29.579  1.00  0.00           C  
ATOM   3414  CG  ARG A 210     -26.116 -21.369 -30.530  1.00  0.00           C  
ATOM   3415  CD  ARG A 210     -26.666 -20.169 -29.850  1.00  0.00           C  
ATOM   3416  NE  ARG A 210     -27.505 -19.380 -30.735  1.00  0.00           N  
ATOM   3417  CZ  ARG A 210     -28.124 -18.235 -30.387  1.00  0.00           C  
ATOM   3418  NH1 ARG A 210     -27.989 -17.761 -29.167  1.00  0.00           N1+
ATOM   3419  NH2 ARG A 210     -28.869 -17.590 -31.267  1.00  0.00           N  
ATOM   3420  H   ARG A 210     -24.204 -24.020 -28.151  1.00  0.00           H  
ATOM   3421  HA  ARG A 210     -25.746 -24.097 -30.526  1.00  0.00           H  
ATOM   3422 1HB  ARG A 210     -25.887 -22.379 -28.678  1.00  0.00           H  
ATOM   3423 2HB  ARG A 210     -24.411 -21.655 -29.298  1.00  0.00           H  
ATOM   3424 1HG  ARG A 210     -25.485 -21.036 -31.355  1.00  0.00           H  
ATOM   3425 2HG  ARG A 210     -26.949 -21.954 -30.920  1.00  0.00           H  
ATOM   3426 1HD  ARG A 210     -27.268 -20.478 -28.995  1.00  0.00           H  
ATOM   3427 2HD  ARG A 210     -25.847 -19.538 -29.505  1.00  0.00           H  
ATOM   3428  HE  ARG A 210     -27.634 -19.714 -31.681  1.00  0.00           H  
ATOM   3429 1HH1 ARG A 210     -27.419 -18.253 -28.494  1.00  0.00           H  
ATOM   3430 2HH1 ARG A 210     -28.452 -16.902 -28.906  1.00  0.00           H  
ATOM   3431 1HH2 ARG A 210     -28.974 -17.956 -32.205  1.00  0.00           H  
ATOM   3432 2HH2 ARG A 210     -29.332 -16.733 -31.006  1.00  0.00           H  
ATOM   3433  N   ARG A 211     -22.612 -23.239 -30.967  1.00  0.00           N  
ATOM   3434  CA  ARG A 211     -21.533 -23.015 -31.918  1.00  0.00           C  
ATOM   3435  C   ARG A 211     -20.926 -24.293 -32.527  1.00  0.00           C  
ATOM   3436  O   ARG A 211     -19.937 -24.208 -33.257  1.00  0.00           O  
ATOM   3437  CB  ARG A 211     -20.424 -22.223 -31.240  1.00  0.00           C  
ATOM   3438  CG  ARG A 211     -20.805 -20.808 -30.836  1.00  0.00           C  
ATOM   3439  CD  ARG A 211     -19.696 -20.123 -30.124  1.00  0.00           C  
ATOM   3440  NE  ARG A 211     -19.424 -20.732 -28.831  1.00  0.00           N  
ATOM   3441  CZ  ARG A 211     -18.351 -20.455 -28.065  1.00  0.00           C  
ATOM   3442  NH1 ARG A 211     -17.460 -19.580 -28.474  1.00  0.00           N1+
ATOM   3443  NH2 ARG A 211     -18.194 -21.064 -26.903  1.00  0.00           N  
ATOM   3444  H   ARG A 211     -22.371 -23.273 -29.975  1.00  0.00           H  
ATOM   3445  HA  ARG A 211     -21.934 -22.419 -32.737  1.00  0.00           H  
ATOM   3446 1HB  ARG A 211     -20.101 -22.747 -30.341  1.00  0.00           H  
ATOM   3447 2HB  ARG A 211     -19.565 -22.157 -31.907  1.00  0.00           H  
ATOM   3448 1HG  ARG A 211     -21.049 -20.228 -31.727  1.00  0.00           H  
ATOM   3449 2HG  ARG A 211     -21.671 -20.838 -30.174  1.00  0.00           H  
ATOM   3450 1HD  ARG A 211     -18.788 -20.179 -30.724  1.00  0.00           H  
ATOM   3451 2HD  ARG A 211     -19.958 -19.079 -29.960  1.00  0.00           H  
ATOM   3452  HE  ARG A 211     -20.088 -21.411 -28.483  1.00  0.00           H  
ATOM   3453 1HH1 ARG A 211     -17.580 -19.115 -29.363  1.00  0.00           H  
ATOM   3454 2HH1 ARG A 211     -16.655 -19.372 -27.901  1.00  0.00           H  
ATOM   3455 1HH2 ARG A 211     -18.880 -21.737 -26.588  1.00  0.00           H  
ATOM   3456 2HH2 ARG A 211     -17.390 -20.856 -26.329  1.00  0.00           H  
ATOM   3457  N   SER A 212     -21.459 -25.467 -32.192  1.00  0.00           N  
ATOM   3458  CA  SER A 212     -20.913 -26.706 -32.742  1.00  0.00           C  
ATOM   3459  C   SER A 212     -21.225 -26.842 -34.233  1.00  0.00           C  
ATOM   3460  O   SER A 212     -22.278 -26.429 -34.710  1.00  0.00           O  
ATOM   3461  CB  SER A 212     -21.473 -27.898 -31.992  1.00  0.00           C  
ATOM   3462  OG  SER A 212     -21.095 -29.100 -32.604  1.00  0.00           O  
ATOM   3463  H   SER A 212     -22.240 -25.514 -31.539  1.00  0.00           H  
ATOM   3464  HA  SER A 212     -19.838 -26.714 -32.598  1.00  0.00           H  
ATOM   3465 1HB  SER A 212     -21.113 -27.882 -30.963  1.00  0.00           H  
ATOM   3466 2HB  SER A 212     -22.560 -27.829 -31.958  1.00  0.00           H  
ATOM   3467  HG  SER A 212     -21.759 -29.747 -32.350  1.00  0.00           H  
ATOM   3468  N   GLU A 213     -20.298 -27.463 -34.969  1.00  0.00           N  
ATOM   3469  CA  GLU A 213     -20.537 -27.809 -36.367  1.00  0.00           C  
ATOM   3470  C   GLU A 213     -21.337 -29.114 -36.592  1.00  0.00           C  
ATOM   3471  O   GLU A 213     -21.779 -29.384 -37.711  1.00  0.00           O  
ATOM   3472  CB  GLU A 213     -19.192 -27.911 -37.089  1.00  0.00           C  
ATOM   3473  CG  GLU A 213     -18.437 -26.595 -37.204  1.00  0.00           C  
ATOM   3474  CD  GLU A 213     -17.107 -26.739 -37.890  1.00  0.00           C  
ATOM   3475  OE1 GLU A 213     -16.726 -27.849 -38.176  1.00  0.00           O  
ATOM   3476  OE2 GLU A 213     -16.473 -25.738 -38.130  1.00  0.00           O1-
ATOM   3477  H   GLU A 213     -19.419 -27.693 -34.543  1.00  0.00           H  
ATOM   3478  HA  GLU A 213     -21.106 -26.996 -36.807  1.00  0.00           H  
ATOM   3479 1HB  GLU A 213     -18.550 -28.619 -36.564  1.00  0.00           H  
ATOM   3480 2HB  GLU A 213     -19.348 -28.296 -38.097  1.00  0.00           H  
ATOM   3481 1HG  GLU A 213     -19.047 -25.886 -37.765  1.00  0.00           H  
ATOM   3482 2HG  GLU A 213     -18.283 -26.187 -36.206  1.00  0.00           H  
ATOM   3483  N   ARG A 214     -21.520 -29.893 -35.529  1.00  0.00           N  
ATOM   3484  CA  ARG A 214     -22.145 -31.217 -35.578  1.00  0.00           C  
ATOM   3485  C   ARG A 214     -23.062 -31.399 -34.377  1.00  0.00           C  
ATOM   3486  O   ARG A 214     -22.819 -30.833 -33.322  1.00  0.00           O  
ATOM   3487  CB  ARG A 214     -21.096 -32.319 -35.588  1.00  0.00           C  
ATOM   3488  CG  ARG A 214     -20.182 -32.320 -36.804  1.00  0.00           C  
ATOM   3489  CD  ARG A 214     -20.907 -32.726 -38.035  1.00  0.00           C  
ATOM   3490  NE  ARG A 214     -20.013 -32.848 -39.175  1.00  0.00           N  
ATOM   3491  CZ  ARG A 214     -19.657 -31.829 -39.981  1.00  0.00           C  
ATOM   3492  NH1 ARG A 214     -20.128 -30.621 -39.760  1.00  0.00           N1+
ATOM   3493  NH2 ARG A 214     -18.836 -32.042 -40.994  1.00  0.00           N  
ATOM   3494  H   ARG A 214     -21.215 -29.542 -34.639  1.00  0.00           H  
ATOM   3495  HA  ARG A 214     -22.742 -31.288 -36.485  1.00  0.00           H  
ATOM   3496 1HB  ARG A 214     -20.467 -32.230 -34.703  1.00  0.00           H  
ATOM   3497 2HB  ARG A 214     -21.587 -33.291 -35.545  1.00  0.00           H  
ATOM   3498 1HG  ARG A 214     -19.779 -31.319 -36.958  1.00  0.00           H  
ATOM   3499 2HG  ARG A 214     -19.362 -33.021 -36.643  1.00  0.00           H  
ATOM   3500 1HD  ARG A 214     -21.387 -33.690 -37.874  1.00  0.00           H  
ATOM   3501 2HD  ARG A 214     -21.664 -31.980 -38.274  1.00  0.00           H  
ATOM   3502  HE  ARG A 214     -19.631 -33.761 -39.378  1.00  0.00           H  
ATOM   3503 1HH1 ARG A 214     -20.755 -30.457 -38.985  1.00  0.00           H  
ATOM   3504 2HH1 ARG A 214     -19.861 -29.856 -40.363  1.00  0.00           H  
ATOM   3505 1HH2 ARG A 214     -18.475 -32.970 -41.166  1.00  0.00           H  
ATOM   3506 2HH2 ARG A 214     -18.570 -31.278 -41.598  1.00  0.00           H  
ATOM   3507  N   LYS A 215     -24.055 -32.262 -34.498  1.00  0.00           N  
ATOM   3508  CA  LYS A 215     -24.835 -32.662 -33.330  1.00  0.00           C  
ATOM   3509  C   LYS A 215     -24.060 -33.571 -32.380  1.00  0.00           C  
ATOM   3510  O   LYS A 215     -23.339 -34.473 -32.802  1.00  0.00           O  
ATOM   3511  CB  LYS A 215     -26.122 -33.357 -33.774  1.00  0.00           C  
ATOM   3512  CG  LYS A 215     -27.086 -32.464 -34.544  1.00  0.00           C  
ATOM   3513  CD  LYS A 215     -28.325 -33.234 -34.977  1.00  0.00           C  
ATOM   3514  CE  LYS A 215     -29.259 -32.361 -35.802  1.00  0.00           C  
ATOM   3515  NZ  LYS A 215     -30.452 -33.115 -36.275  1.00  0.00           N1+
ATOM   3516  H   LYS A 215     -24.299 -32.620 -35.411  1.00  0.00           H  
ATOM   3517  HA  LYS A 215     -25.128 -31.760 -32.791  1.00  0.00           H  
ATOM   3518 1HB  LYS A 215     -25.875 -34.209 -34.409  1.00  0.00           H  
ATOM   3519 2HB  LYS A 215     -26.648 -33.744 -32.900  1.00  0.00           H  
ATOM   3520 1HG  LYS A 215     -27.389 -31.629 -33.914  1.00  0.00           H  
ATOM   3521 2HG  LYS A 215     -26.588 -32.068 -35.428  1.00  0.00           H  
ATOM   3522 1HD  LYS A 215     -28.028 -34.098 -35.572  1.00  0.00           H  
ATOM   3523 2HD  LYS A 215     -28.859 -33.589 -34.095  1.00  0.00           H  
ATOM   3524 1HE  LYS A 215     -29.594 -31.517 -35.201  1.00  0.00           H  
ATOM   3525 2HE  LYS A 215     -28.724 -31.972 -36.669  1.00  0.00           H  
ATOM   3526 1HZ  LYS A 215     -31.045 -32.502 -36.816  1.00  0.00           H  
ATOM   3527 2HZ  LYS A 215     -30.156 -33.890 -36.850  1.00  0.00           H  
ATOM   3528 3HZ  LYS A 215     -30.968 -33.463 -35.480  1.00  0.00           H  
ATOM   3529  N   ASP A 216     -24.285 -33.345 -31.085  1.00  0.00           N  
ATOM   3530  CA  ASP A 216     -23.682 -34.108 -30.009  1.00  0.00           C  
ATOM   3531  C   ASP A 216     -24.621 -34.136 -28.814  1.00  0.00           C  
ATOM   3532  O   ASP A 216     -24.558 -33.288 -27.921  1.00  0.00           O  
ATOM   3533  CB  ASP A 216     -22.332 -33.509 -29.606  1.00  0.00           C  
ATOM   3534  CG  ASP A 216     -21.568 -34.380 -28.620  1.00  0.00           C  
ATOM   3535  OD1 ASP A 216     -22.050 -35.440 -28.296  1.00  0.00           O  
ATOM   3536  OD2 ASP A 216     -20.510 -33.979 -28.198  1.00  0.00           O1-
ATOM   3537  H   ASP A 216     -24.897 -32.581 -30.844  1.00  0.00           H  
ATOM   3538  HA  ASP A 216     -23.519 -35.130 -30.356  1.00  0.00           H  
ATOM   3539 1HB  ASP A 216     -21.718 -33.364 -30.494  1.00  0.00           H  
ATOM   3540 2HB  ASP A 216     -22.490 -32.528 -29.155  1.00  0.00           H  
ATOM   3541  N   PRO A 217     -25.491 -35.144 -28.789  1.00  0.00           N  
ATOM   3542  CA  PRO A 217     -26.502 -35.302 -27.741  1.00  0.00           C  
ATOM   3543  C   PRO A 217     -25.873 -35.346 -26.356  1.00  0.00           C  
ATOM   3544  O   PRO A 217     -26.501 -34.995 -25.356  1.00  0.00           O  
ATOM   3545  CB  PRO A 217     -27.162 -36.637 -28.100  1.00  0.00           C  
ATOM   3546  CG  PRO A 217     -27.022 -36.728 -29.580  1.00  0.00           C  
ATOM   3547  CD  PRO A 217     -25.662 -36.151 -29.865  1.00  0.00           C  
ATOM   3548  HA  PRO A 217     -27.173 -34.441 -27.783  1.00  0.00           H  
ATOM   3549 1HB  PRO A 217     -26.657 -37.461 -27.572  1.00  0.00           H  
ATOM   3550 2HB  PRO A 217     -28.211 -36.639 -27.768  1.00  0.00           H  
ATOM   3551 1HG  PRO A 217     -27.117 -37.774 -29.908  1.00  0.00           H  
ATOM   3552 2HG  PRO A 217     -27.831 -36.168 -30.074  1.00  0.00           H  
ATOM   3553 1HD  PRO A 217     -24.904 -36.946 -29.795  1.00  0.00           H  
ATOM   3554 2HD  PRO A 217     -25.657 -35.698 -30.868  1.00  0.00           H  
ATOM   3555  N   LYS A 218     -24.618 -35.781 -26.309  1.00  0.00           N  
ATOM   3556  CA  LYS A 218     -23.886 -35.949 -25.070  1.00  0.00           C  
ATOM   3557  C   LYS A 218     -23.675 -34.614 -24.365  1.00  0.00           C  
ATOM   3558  O   LYS A 218     -23.483 -34.568 -23.142  1.00  0.00           O  
ATOM   3559  CB  LYS A 218     -22.540 -36.625 -25.336  1.00  0.00           C  
ATOM   3560  CG  LYS A 218     -22.642 -38.088 -25.748  1.00  0.00           C  
ATOM   3561  CD  LYS A 218     -21.267 -38.686 -26.005  1.00  0.00           C  
ATOM   3562  CE  LYS A 218     -21.366 -40.148 -26.417  1.00  0.00           C  
ATOM   3563  NZ  LYS A 218     -20.031 -40.736 -26.708  1.00  0.00           N1+
ATOM   3564  H   LYS A 218     -24.157 -36.001 -27.176  1.00  0.00           H  
ATOM   3565  HA  LYS A 218     -24.463 -36.599 -24.416  1.00  0.00           H  
ATOM   3566 1HB  LYS A 218     -22.015 -36.091 -26.128  1.00  0.00           H  
ATOM   3567 2HB  LYS A 218     -21.923 -36.572 -24.439  1.00  0.00           H  
ATOM   3568 1HG  LYS A 218     -23.133 -38.656 -24.957  1.00  0.00           H  
ATOM   3569 2HG  LYS A 218     -23.240 -38.170 -26.655  1.00  0.00           H  
ATOM   3570 1HD  LYS A 218     -20.769 -38.127 -26.799  1.00  0.00           H  
ATOM   3571 2HD  LYS A 218     -20.663 -38.614 -25.101  1.00  0.00           H  
ATOM   3572 1HE  LYS A 218     -21.835 -40.719 -25.617  1.00  0.00           H  
ATOM   3573 2HE  LYS A 218     -21.989 -40.233 -27.308  1.00  0.00           H  
ATOM   3574 1HZ  LYS A 218     -20.140 -41.704 -26.977  1.00  0.00           H  
ATOM   3575 2HZ  LYS A 218     -19.594 -40.224 -27.462  1.00  0.00           H  
ATOM   3576 3HZ  LYS A 218     -19.451 -40.680 -25.884  1.00  0.00           H  
ATOM   3577  N   VAL A 219     -23.663 -33.515 -25.125  1.00  0.00           N  
ATOM   3578  CA  VAL A 219     -23.515 -32.219 -24.497  1.00  0.00           C  
ATOM   3579  C   VAL A 219     -24.761 -31.907 -23.698  1.00  0.00           C  
ATOM   3580  O   VAL A 219     -24.677 -31.370 -22.592  1.00  0.00           O  
ATOM   3581  CB  VAL A 219     -23.283 -31.122 -25.553  1.00  0.00           C  
ATOM   3582  CG1 VAL A 219     -23.286 -29.747 -24.903  1.00  0.00           C  
ATOM   3583  CG2 VAL A 219     -21.969 -31.372 -26.280  1.00  0.00           C  
ATOM   3584  H   VAL A 219     -23.821 -33.568 -26.130  1.00  0.00           H  
ATOM   3585  HA  VAL A 219     -22.669 -32.257 -23.815  1.00  0.00           H  
ATOM   3586  HB  VAL A 219     -24.105 -31.140 -26.270  1.00  0.00           H  
ATOM   3587 1HG1 VAL A 219     -23.120 -28.983 -25.663  1.00  0.00           H  
ATOM   3588 2HG1 VAL A 219     -24.247 -29.575 -24.419  1.00  0.00           H  
ATOM   3589 3HG1 VAL A 219     -22.490 -29.696 -24.159  1.00  0.00           H  
ATOM   3590 1HG2 VAL A 219     -21.813 -30.594 -27.025  1.00  0.00           H  
ATOM   3591 2HG2 VAL A 219     -21.149 -31.361 -25.562  1.00  0.00           H  
ATOM   3592 3HG2 VAL A 219     -22.005 -32.344 -26.772  1.00  0.00           H  
ATOM   3593  N   VAL A 220     -25.922 -32.245 -24.270  1.00  0.00           N  
ATOM   3594  CA  VAL A 220     -27.192 -32.001 -23.605  1.00  0.00           C  
ATOM   3595  C   VAL A 220     -27.308 -32.916 -22.406  1.00  0.00           C  
ATOM   3596  O   VAL A 220     -27.784 -32.515 -21.350  1.00  0.00           O  
ATOM   3597  CB  VAL A 220     -28.372 -32.247 -24.564  1.00  0.00           C  
ATOM   3598  CG1 VAL A 220     -29.694 -32.156 -23.816  1.00  0.00           C  
ATOM   3599  CG2 VAL A 220     -28.329 -31.243 -25.706  1.00  0.00           C  
ATOM   3600  H   VAL A 220     -25.914 -32.703 -25.174  1.00  0.00           H  
ATOM   3601  HA  VAL A 220     -27.205 -30.972 -23.255  1.00  0.00           H  
ATOM   3602  HB  VAL A 220     -28.298 -33.258 -24.965  1.00  0.00           H  
ATOM   3603 1HG1 VAL A 220     -30.517 -32.332 -24.509  1.00  0.00           H  
ATOM   3604 2HG1 VAL A 220     -29.717 -32.907 -23.027  1.00  0.00           H  
ATOM   3605 3HG1 VAL A 220     -29.796 -31.164 -23.377  1.00  0.00           H  
ATOM   3606 1HG2 VAL A 220     -29.166 -31.423 -26.380  1.00  0.00           H  
ATOM   3607 2HG2 VAL A 220     -28.397 -30.231 -25.304  1.00  0.00           H  
ATOM   3608 3HG2 VAL A 220     -27.392 -31.354 -26.253  1.00  0.00           H  
ATOM   3609  N   GLU A 221     -26.835 -34.152 -22.547  1.00  0.00           N  
ATOM   3610  CA  GLU A 221     -26.863 -35.067 -21.415  1.00  0.00           C  
ATOM   3611  C   GLU A 221     -26.040 -34.515 -20.248  1.00  0.00           C  
ATOM   3612  O   GLU A 221     -26.436 -34.627 -19.079  1.00  0.00           O  
ATOM   3613  CB  GLU A 221     -26.333 -36.442 -21.828  1.00  0.00           C  
ATOM   3614  CG  GLU A 221     -27.249 -37.212 -22.768  1.00  0.00           C  
ATOM   3615  CD  GLU A 221     -26.664 -38.525 -23.209  1.00  0.00           C  
ATOM   3616  OE1 GLU A 221     -25.529 -38.786 -22.889  1.00  0.00           O  
ATOM   3617  OE2 GLU A 221     -27.353 -39.269 -23.867  1.00  0.00           O1-
ATOM   3618  H   GLU A 221     -26.497 -34.460 -23.459  1.00  0.00           H  
ATOM   3619  HA  GLU A 221     -27.897 -35.169 -21.084  1.00  0.00           H  
ATOM   3620 1HB  GLU A 221     -25.368 -36.326 -22.322  1.00  0.00           H  
ATOM   3621 2HB  GLU A 221     -26.175 -37.053 -20.940  1.00  0.00           H  
ATOM   3622 1HG  GLU A 221     -28.195 -37.401 -22.263  1.00  0.00           H  
ATOM   3623 2HG  GLU A 221     -27.452 -36.598 -23.645  1.00  0.00           H  
ATOM   3624  N   THR A 222     -24.918 -33.867 -20.581  1.00  0.00           N  
ATOM   3625  CA  THR A 222     -24.096 -33.212 -19.577  1.00  0.00           C  
ATOM   3626  C   THR A 222     -24.892 -32.096 -18.916  1.00  0.00           C  
ATOM   3627  O   THR A 222     -24.875 -31.947 -17.687  1.00  0.00           O  
ATOM   3628  CB  THR A 222     -22.801 -32.648 -20.189  1.00  0.00           C  
ATOM   3629  CG2 THR A 222     -21.983 -31.920 -19.133  1.00  0.00           C  
ATOM   3630  OG1 THR A 222     -22.020 -33.721 -20.735  1.00  0.00           O  
ATOM   3631  H   THR A 222     -24.607 -33.864 -21.553  1.00  0.00           H  
ATOM   3632  HA  THR A 222     -23.814 -33.937 -18.821  1.00  0.00           H  
ATOM   3633  HB  THR A 222     -23.049 -31.953 -20.991  1.00  0.00           H  
ATOM   3634  HG1 THR A 222     -22.468 -34.081 -21.505  1.00  0.00           H  
ATOM   3635 1HG2 THR A 222     -21.072 -31.529 -19.583  1.00  0.00           H  
ATOM   3636 2HG2 THR A 222     -22.569 -31.097 -18.724  1.00  0.00           H  
ATOM   3637 3HG2 THR A 222     -21.724 -32.614 -18.333  1.00  0.00           H  
ATOM   3638  N   TYR A 223     -25.616 -31.335 -19.739  1.00  0.00           N  
ATOM   3639  CA  TYR A 223     -26.459 -30.254 -19.277  1.00  0.00           C  
ATOM   3640  C   TYR A 223     -27.467 -30.782 -18.258  1.00  0.00           C  
ATOM   3641  O   TYR A 223     -27.726 -30.136 -17.249  1.00  0.00           O  
ATOM   3642  CB  TYR A 223     -27.175 -29.587 -20.454  1.00  0.00           C  
ATOM   3643  CG  TYR A 223     -27.976 -28.363 -20.067  1.00  0.00           C  
ATOM   3644  CD1 TYR A 223     -27.323 -27.189 -19.719  1.00  0.00           C  
ATOM   3645  CD2 TYR A 223     -29.362 -28.414 -20.060  1.00  0.00           C  
ATOM   3646  CE1 TYR A 223     -28.054 -26.071 -19.366  1.00  0.00           C  
ATOM   3647  CE2 TYR A 223     -30.093 -27.297 -19.708  1.00  0.00           C  
ATOM   3648  CZ  TYR A 223     -29.444 -26.129 -19.361  1.00  0.00           C  
ATOM   3649  OH  TYR A 223     -30.171 -25.016 -19.009  1.00  0.00           O  
ATOM   3650  H   TYR A 223     -25.553 -31.491 -20.744  1.00  0.00           H  
ATOM   3651  HA  TYR A 223     -25.850 -29.506 -18.794  1.00  0.00           H  
ATOM   3652 1HB  TYR A 223     -26.442 -29.291 -21.206  1.00  0.00           H  
ATOM   3653 2HB  TYR A 223     -27.852 -30.302 -20.920  1.00  0.00           H  
ATOM   3654  HD1 TYR A 223     -26.233 -27.150 -19.725  1.00  0.00           H  
ATOM   3655  HD2 TYR A 223     -29.874 -29.337 -20.333  1.00  0.00           H  
ATOM   3656  HE1 TYR A 223     -27.542 -25.149 -19.094  1.00  0.00           H  
ATOM   3657  HE2 TYR A 223     -31.182 -27.337 -19.701  1.00  0.00           H  
ATOM   3658  HH  TYR A 223     -31.094 -25.258 -18.906  1.00  0.00           H  
ATOM   3659  N   VAL A 224     -28.056 -31.946 -18.543  1.00  0.00           N  
ATOM   3660  CA  VAL A 224     -28.993 -32.582 -17.628  1.00  0.00           C  
ATOM   3661  C   VAL A 224     -28.351 -32.839 -16.277  1.00  0.00           C  
ATOM   3662  O   VAL A 224     -28.957 -32.549 -15.243  1.00  0.00           O  
ATOM   3663  CB  VAL A 224     -29.494 -33.914 -18.216  1.00  0.00           C  
ATOM   3664  CG1 VAL A 224     -30.281 -34.694 -17.173  1.00  0.00           C  
ATOM   3665  CG2 VAL A 224     -30.347 -33.649 -19.447  1.00  0.00           C  
ATOM   3666  H   VAL A 224     -27.856 -32.396 -19.433  1.00  0.00           H  
ATOM   3667  HA  VAL A 224     -29.837 -31.915 -17.488  1.00  0.00           H  
ATOM   3668  HB  VAL A 224     -28.634 -34.525 -18.493  1.00  0.00           H  
ATOM   3669 1HG1 VAL A 224     -30.627 -35.633 -17.605  1.00  0.00           H  
ATOM   3670 2HG1 VAL A 224     -29.640 -34.904 -16.317  1.00  0.00           H  
ATOM   3671 3HG1 VAL A 224     -31.139 -34.106 -16.850  1.00  0.00           H  
ATOM   3672 1HG2 VAL A 224     -30.698 -34.595 -19.858  1.00  0.00           H  
ATOM   3673 2HG2 VAL A 224     -31.203 -33.034 -19.171  1.00  0.00           H  
ATOM   3674 3HG2 VAL A 224     -29.752 -33.127 -20.196  1.00  0.00           H  
ATOM   3675  N   GLU A 225     -27.127 -33.371 -16.251  1.00  0.00           N  
ATOM   3676  CA  GLU A 225     -26.469 -33.570 -14.965  1.00  0.00           C  
ATOM   3677  C   GLU A 225     -26.402 -32.228 -14.214  1.00  0.00           C  
ATOM   3678  O   GLU A 225     -26.686 -32.155 -13.009  1.00  0.00           O  
ATOM   3679  CB  GLU A 225     -25.066 -34.149 -15.157  1.00  0.00           C  
ATOM   3680  CG  GLU A 225     -24.308 -34.403 -13.862  1.00  0.00           C  
ATOM   3681  CD  GLU A 225     -22.910 -34.910 -14.091  1.00  0.00           C  
ATOM   3682  OE1 GLU A 225     -22.723 -35.691 -14.993  1.00  0.00           O  
ATOM   3683  OE2 GLU A 225     -22.030 -34.516 -13.365  1.00  0.00           O1-
ATOM   3684  H   GLU A 225     -26.660 -33.636 -17.124  1.00  0.00           H  
ATOM   3685  HA  GLU A 225     -27.071 -34.256 -14.368  1.00  0.00           H  
ATOM   3686 1HB  GLU A 225     -25.132 -35.094 -15.697  1.00  0.00           H  
ATOM   3687 2HB  GLU A 225     -24.471 -33.467 -15.764  1.00  0.00           H  
ATOM   3688 1HG  GLU A 225     -24.255 -33.475 -13.295  1.00  0.00           H  
ATOM   3689 2HG  GLU A 225     -24.859 -35.129 -13.267  1.00  0.00           H  
ATOM   3690  N   LEU A 226     -26.043 -31.158 -14.935  1.00  0.00           N  
ATOM   3691  CA  LEU A 226     -25.890 -29.840 -14.321  1.00  0.00           C  
ATOM   3692  C   LEU A 226     -27.223 -29.307 -13.798  1.00  0.00           C  
ATOM   3693  O   LEU A 226     -27.264 -28.636 -12.761  1.00  0.00           O  
ATOM   3694  CB  LEU A 226     -25.301 -28.851 -15.334  1.00  0.00           C  
ATOM   3695  CG  LEU A 226     -23.870 -29.146 -15.796  1.00  0.00           C  
ATOM   3696  CD1 LEU A 226     -23.501 -28.209 -16.940  1.00  0.00           C  
ATOM   3697  CD2 LEU A 226     -22.913 -28.982 -14.624  1.00  0.00           C  
ATOM   3698  H   LEU A 226     -25.865 -31.269 -15.936  1.00  0.00           H  
ATOM   3699  HA  LEU A 226     -25.198 -29.927 -13.486  1.00  0.00           H  
ATOM   3700 1HB  LEU A 226     -25.939 -28.837 -16.218  1.00  0.00           H  
ATOM   3701 2HB  LEU A 226     -25.308 -27.855 -14.892  1.00  0.00           H  
ATOM   3702  HG  LEU A 226     -23.812 -30.168 -16.171  1.00  0.00           H  
ATOM   3703 1HD1 LEU A 226     -22.482 -28.421 -17.268  1.00  0.00           H  
ATOM   3704 2HD1 LEU A 226     -24.188 -28.363 -17.771  1.00  0.00           H  
ATOM   3705 3HD1 LEU A 226     -23.565 -27.178 -16.599  1.00  0.00           H  
ATOM   3706 1HD2 LEU A 226     -21.894 -29.192 -14.953  1.00  0.00           H  
ATOM   3707 2HD2 LEU A 226     -22.969 -27.959 -14.249  1.00  0.00           H  
ATOM   3708 3HD2 LEU A 226     -23.189 -29.675 -13.829  1.00  0.00           H  
ATOM   3709  N   LEU A 227     -28.318 -29.616 -14.500  1.00  0.00           N  
ATOM   3710  CA  LEU A 227     -29.659 -29.257 -14.055  1.00  0.00           C  
ATOM   3711  C   LEU A 227     -29.979 -29.919 -12.726  1.00  0.00           C  
ATOM   3712  O   LEU A 227     -30.520 -29.279 -11.821  1.00  0.00           O  
ATOM   3713  CB  LEU A 227     -30.699 -29.668 -15.104  1.00  0.00           C  
ATOM   3714  CG  LEU A 227     -30.714 -28.830 -16.389  1.00  0.00           C  
ATOM   3715  CD1 LEU A 227     -31.673 -29.456 -17.393  1.00  0.00           C  
ATOM   3716  CD2 LEU A 227     -31.122 -27.402 -16.059  1.00  0.00           C  
ATOM   3717  H   LEU A 227     -28.210 -30.095 -15.387  1.00  0.00           H  
ATOM   3718  HA  LEU A 227     -29.693 -28.177 -13.919  1.00  0.00           H  
ATOM   3719 1HB  LEU A 227     -30.516 -30.703 -15.387  1.00  0.00           H  
ATOM   3720 2HB  LEU A 227     -31.690 -29.605 -14.655  1.00  0.00           H  
ATOM   3721  HG  LEU A 227     -29.720 -28.829 -16.835  1.00  0.00           H  
ATOM   3722 1HD1 LEU A 227     -31.685 -28.860 -18.305  1.00  0.00           H  
ATOM   3723 2HD1 LEU A 227     -31.348 -30.469 -17.626  1.00  0.00           H  
ATOM   3724 3HD1 LEU A 227     -32.677 -29.485 -16.967  1.00  0.00           H  
ATOM   3725 1HD2 LEU A 227     -31.133 -26.805 -16.972  1.00  0.00           H  
ATOM   3726 2HD2 LEU A 227     -32.118 -27.401 -15.614  1.00  0.00           H  
ATOM   3727 3HD2 LEU A 227     -30.410 -26.973 -15.354  1.00  0.00           H  
ATOM   3728  N   LYS A 228     -29.598 -31.193 -12.585  1.00  0.00           N  
ATOM   3729  CA  LYS A 228     -29.855 -31.914 -11.351  1.00  0.00           C  
ATOM   3730  C   LYS A 228     -29.024 -31.332 -10.214  1.00  0.00           C  
ATOM   3731  O   LYS A 228     -29.503 -31.217  -9.083  1.00  0.00           O  
ATOM   3732  CB  LYS A 228     -29.555 -33.404 -11.525  1.00  0.00           C  
ATOM   3733  CG  LYS A 228     -30.536 -34.143 -12.426  1.00  0.00           C  
ATOM   3734  CD  LYS A 228     -30.160 -35.610 -12.567  1.00  0.00           C  
ATOM   3735  CE  LYS A 228     -31.136 -36.348 -13.470  1.00  0.00           C  
ATOM   3736  NZ  LYS A 228     -30.760 -37.778 -13.645  1.00  0.00           N1+
ATOM   3737  H   LYS A 228     -29.147 -31.672 -13.366  1.00  0.00           H  
ATOM   3738  HA  LYS A 228     -30.907 -31.790 -11.096  1.00  0.00           H  
ATOM   3739 1HB  LYS A 228     -28.557 -33.527 -11.946  1.00  0.00           H  
ATOM   3740 2HB  LYS A 228     -29.563 -33.893 -10.550  1.00  0.00           H  
ATOM   3741 1HG  LYS A 228     -31.540 -34.072 -12.006  1.00  0.00           H  
ATOM   3742 2HG  LYS A 228     -30.542 -33.681 -13.413  1.00  0.00           H  
ATOM   3743 1HD  LYS A 228     -29.157 -35.689 -12.987  1.00  0.00           H  
ATOM   3744 2HD  LYS A 228     -30.162 -36.081 -11.583  1.00  0.00           H  
ATOM   3745 1HE  LYS A 228     -32.137 -36.298 -13.041  1.00  0.00           H  
ATOM   3746 2HE  LYS A 228     -31.160 -35.869 -14.448  1.00  0.00           H  
ATOM   3747 1HZ  LYS A 228     -31.431 -38.230 -14.250  1.00  0.00           H  
ATOM   3748 2HZ  LYS A 228     -29.840 -37.836 -14.059  1.00  0.00           H  
ATOM   3749 3HZ  LYS A 228     -30.753 -38.237 -12.747  1.00  0.00           H  
ATOM   3750  N   ARG A 229     -27.792 -30.915 -10.513  1.00  0.00           N  
ATOM   3751  CA  ARG A 229     -26.936 -30.339  -9.489  1.00  0.00           C  
ATOM   3752  C   ARG A 229     -27.509 -29.002  -9.044  1.00  0.00           C  
ATOM   3753  O   ARG A 229     -27.491 -28.673  -7.854  1.00  0.00           O  
ATOM   3754  CB  ARG A 229     -25.518 -30.147 -10.007  1.00  0.00           C  
ATOM   3755  CG  ARG A 229     -24.737 -31.433 -10.225  1.00  0.00           C  
ATOM   3756  CD  ARG A 229     -23.371 -31.164 -10.744  1.00  0.00           C  
ATOM   3757  NE  ARG A 229     -22.637 -32.393 -11.004  1.00  0.00           N  
ATOM   3758  CZ  ARG A 229     -21.950 -33.084 -10.075  1.00  0.00           C  
ATOM   3759  NH1 ARG A 229     -21.908 -32.654  -8.832  1.00  0.00           N1+
ATOM   3760  NH2 ARG A 229     -21.314 -34.191 -10.411  1.00  0.00           N  
ATOM   3761  H   ARG A 229     -27.426 -31.036 -11.458  1.00  0.00           H  
ATOM   3762  HA  ARG A 229     -26.907 -31.011  -8.630  1.00  0.00           H  
ATOM   3763 1HB  ARG A 229     -25.546 -29.613 -10.955  1.00  0.00           H  
ATOM   3764 2HB  ARG A 229     -24.954 -29.535  -9.303  1.00  0.00           H  
ATOM   3765 1HG  ARG A 229     -24.646 -31.968  -9.280  1.00  0.00           H  
ATOM   3766 2HG  ARG A 229     -25.260 -32.059 -10.949  1.00  0.00           H  
ATOM   3767 1HD  ARG A 229     -23.440 -30.604 -11.676  1.00  0.00           H  
ATOM   3768 2HD  ARG A 229     -22.812 -30.582 -10.012  1.00  0.00           H  
ATOM   3769  HE  ARG A 229     -22.645 -32.753 -11.949  1.00  0.00           H  
ATOM   3770 1HH1 ARG A 229     -22.394 -31.807  -8.574  1.00  0.00           H  
ATOM   3771 2HH1 ARG A 229     -21.392 -33.171  -8.136  1.00  0.00           H  
ATOM   3772 1HH2 ARG A 229     -21.344 -34.521 -11.366  1.00  0.00           H  
ATOM   3773 2HH2 ARG A 229     -20.797 -34.708  -9.714  1.00  0.00           H  
ATOM   3774  N   HIS A 230     -28.068 -28.255 -10.004  1.00  0.00           N  
ATOM   3775  CA  HIS A 230     -28.668 -26.965  -9.714  1.00  0.00           C  
ATOM   3776  C   HIS A 230     -29.915 -27.171  -8.855  1.00  0.00           C  
ATOM   3777  O   HIS A 230     -30.009 -26.603  -7.764  1.00  0.00           O  
ATOM   3778  CB  HIS A 230     -29.027 -26.221 -11.004  1.00  0.00           C  
ATOM   3779  CG  HIS A 230     -29.641 -24.875 -10.773  1.00  0.00           C  
ATOM   3780  CD2 HIS A 230     -29.095 -23.704 -10.371  1.00  0.00           C  
ATOM   3781  ND1 HIS A 230     -30.985 -24.630 -10.958  1.00  0.00           N  
ATOM   3782  CE1 HIS A 230     -31.240 -23.363 -10.680  1.00  0.00           C  
ATOM   3783  NE2 HIS A 230     -30.111 -22.780 -10.322  1.00  0.00           N  
ATOM   3784  H   HIS A 230     -28.049 -28.588 -10.967  1.00  0.00           H  
ATOM   3785  HA  HIS A 230     -27.967 -26.352  -9.152  1.00  0.00           H  
ATOM   3786 1HB  HIS A 230     -28.129 -26.087 -11.610  1.00  0.00           H  
ATOM   3787 2HB  HIS A 230     -29.726 -26.820 -11.586  1.00  0.00           H  
ATOM   3788  HD2 HIS A 230     -28.046 -23.527 -10.133  1.00  0.00           H  
ATOM   3789  HE1 HIS A 230     -32.216 -22.882 -10.736  1.00  0.00           H  
ATOM   3790  HE2 HIS A 230     -30.004 -21.812 -10.054  1.00  0.00           H  
ATOM   3791  N   GLU A 231     -30.867 -27.998  -9.334  1.00  0.00           N  
ATOM   3792  CA  GLU A 231     -32.111 -28.229  -8.606  1.00  0.00           C  
ATOM   3793  C   GLU A 231     -31.856 -28.729  -7.197  1.00  0.00           C  
ATOM   3794  O   GLU A 231     -32.513 -28.286  -6.253  1.00  0.00           O  
ATOM   3795  CB  GLU A 231     -32.987 -29.235  -9.356  1.00  0.00           C  
ATOM   3796  CG  GLU A 231     -34.340 -29.495  -8.709  1.00  0.00           C  
ATOM   3797  CD  GLU A 231     -35.197 -30.439  -9.505  1.00  0.00           C  
ATOM   3798  OE1 GLU A 231     -35.062 -30.467 -10.705  1.00  0.00           O  
ATOM   3799  OE2 GLU A 231     -35.989 -31.134  -8.913  1.00  0.00           O1-
ATOM   3800  H   GLU A 231     -30.725 -28.464 -10.231  1.00  0.00           H  
ATOM   3801  HA  GLU A 231     -32.645 -27.282  -8.533  1.00  0.00           H  
ATOM   3802 1HB  GLU A 231     -33.165 -28.878 -10.370  1.00  0.00           H  
ATOM   3803 2HB  GLU A 231     -32.464 -30.188  -9.431  1.00  0.00           H  
ATOM   3804 1HG  GLU A 231     -34.182 -29.915  -7.716  1.00  0.00           H  
ATOM   3805 2HG  GLU A 231     -34.864 -28.547  -8.593  1.00  0.00           H  
ATOM   3806  N   GLU A 232     -30.886 -29.629  -7.032  1.00  0.00           N  
ATOM   3807  CA  GLU A 232     -30.560 -30.087  -5.692  1.00  0.00           C  
ATOM   3808  C   GLU A 232     -30.154 -28.913  -4.819  1.00  0.00           C  
ATOM   3809  O   GLU A 232     -30.695 -28.735  -3.726  1.00  0.00           O  
ATOM   3810  CB  GLU A 232     -29.435 -31.124  -5.734  1.00  0.00           C  
ATOM   3811  CG  GLU A 232     -29.881 -32.518  -6.154  1.00  0.00           C  
ATOM   3812  CD  GLU A 232     -28.737 -33.485  -6.276  1.00  0.00           C  
ATOM   3813  OE1 GLU A 232     -27.612 -33.065  -6.152  1.00  0.00           O  
ATOM   3814  OE2 GLU A 232     -28.989 -34.647  -6.494  1.00  0.00           O1-
ATOM   3815  H   GLU A 232     -30.400 -30.017  -7.841  1.00  0.00           H  
ATOM   3816  HA  GLU A 232     -31.451 -30.540  -5.254  1.00  0.00           H  
ATOM   3817 1HB  GLU A 232     -28.664 -30.796  -6.431  1.00  0.00           H  
ATOM   3818 2HB  GLU A 232     -28.975 -31.202  -4.749  1.00  0.00           H  
ATOM   3819 1HG  GLU A 232     -30.587 -32.899  -5.417  1.00  0.00           H  
ATOM   3820 2HG  GLU A 232     -30.397 -32.450  -7.110  1.00  0.00           H  
ATOM   3821  N   ALA A 233     -29.237 -28.079  -5.306  1.00  0.00           N  
ATOM   3822  CA  ALA A 233     -28.783 -26.965  -4.500  1.00  0.00           C  
ATOM   3823  C   ALA A 233     -29.940 -26.051  -4.150  1.00  0.00           C  
ATOM   3824  O   ALA A 233     -30.017 -25.548  -3.033  1.00  0.00           O  
ATOM   3825  CB  ALA A 233     -27.692 -26.191  -5.228  1.00  0.00           C  
ATOM   3826  H   ALA A 233     -28.841 -28.235  -6.237  1.00  0.00           H  
ATOM   3827  HA  ALA A 233     -28.372 -27.362  -3.572  1.00  0.00           H  
ATOM   3828 1HB  ALA A 233     -27.364 -25.356  -4.609  1.00  0.00           H  
ATOM   3829 2HB  ALA A 233     -26.847 -26.851  -5.424  1.00  0.00           H  
ATOM   3830 3HB  ALA A 233     -28.084 -25.812  -6.171  1.00  0.00           H  
ATOM   3831  N   VAL A 234     -30.863 -25.837  -5.087  1.00  0.00           N  
ATOM   3832  CA  VAL A 234     -31.968 -24.928  -4.822  1.00  0.00           C  
ATOM   3833  C   VAL A 234     -32.881 -25.536  -3.754  1.00  0.00           C  
ATOM   3834  O   VAL A 234     -33.287 -24.842  -2.812  1.00  0.00           O  
ATOM   3835  CB  VAL A 234     -32.771 -24.659  -6.109  1.00  0.00           C  
ATOM   3836  CG1 VAL A 234     -34.023 -23.853  -5.796  1.00  0.00           C  
ATOM   3837  CG2 VAL A 234     -31.899 -23.931  -7.120  1.00  0.00           C  
ATOM   3838  H   VAL A 234     -30.780 -26.290  -5.996  1.00  0.00           H  
ATOM   3839  HA  VAL A 234     -31.558 -23.995  -4.436  1.00  0.00           H  
ATOM   3840  HB  VAL A 234     -33.097 -25.611  -6.528  1.00  0.00           H  
ATOM   3841 1HG1 VAL A 234     -34.579 -23.673  -6.717  1.00  0.00           H  
ATOM   3842 2HG1 VAL A 234     -34.649 -24.410  -5.099  1.00  0.00           H  
ATOM   3843 3HG1 VAL A 234     -33.740 -22.900  -5.351  1.00  0.00           H  
ATOM   3844 1HG2 VAL A 234     -32.473 -23.744  -8.027  1.00  0.00           H  
ATOM   3845 2HG2 VAL A 234     -31.568 -22.981  -6.698  1.00  0.00           H  
ATOM   3846 3HG2 VAL A 234     -31.030 -24.544  -7.360  1.00  0.00           H  
ATOM   3847  N   ARG A 235     -33.158 -26.846  -3.857  1.00  0.00           N  
ATOM   3848  CA  ARG A 235     -33.977 -27.523  -2.854  1.00  0.00           C  
ATOM   3849  C   ARG A 235     -33.314 -27.494  -1.472  1.00  0.00           C  
ATOM   3850  O   ARG A 235     -34.003 -27.435  -0.451  1.00  0.00           O  
ATOM   3851  CB  ARG A 235     -34.230 -28.967  -3.261  1.00  0.00           C  
ATOM   3852  CG  ARG A 235     -35.181 -29.144  -4.434  1.00  0.00           C  
ATOM   3853  CD  ARG A 235     -35.405 -30.578  -4.748  1.00  0.00           C  
ATOM   3854  NE  ARG A 235     -36.243 -30.751  -5.925  1.00  0.00           N  
ATOM   3855  CZ  ARG A 235     -37.590 -30.709  -5.916  1.00  0.00           C  
ATOM   3856  NH1 ARG A 235     -38.234 -30.497  -4.790  1.00  0.00           N1+
ATOM   3857  NH2 ARG A 235     -38.263 -30.878  -7.040  1.00  0.00           N  
ATOM   3858  H   ARG A 235     -32.810 -27.365  -4.668  1.00  0.00           H  
ATOM   3859  HA  ARG A 235     -34.927 -26.992  -2.781  1.00  0.00           H  
ATOM   3860 1HB  ARG A 235     -33.286 -29.440  -3.527  1.00  0.00           H  
ATOM   3861 2HB  ARG A 235     -34.643 -29.517  -2.414  1.00  0.00           H  
ATOM   3862 1HG  ARG A 235     -36.143 -28.692  -4.193  1.00  0.00           H  
ATOM   3863 2HG  ARG A 235     -34.763 -28.660  -5.318  1.00  0.00           H  
ATOM   3864 1HD  ARG A 235     -34.447 -31.063  -4.938  1.00  0.00           H  
ATOM   3865 2HD  ARG A 235     -35.895 -31.064  -3.905  1.00  0.00           H  
ATOM   3866  HE  ARG A 235     -35.783 -30.916  -6.810  1.00  0.00           H  
ATOM   3867 1HH1 ARG A 235     -37.720 -30.369  -3.930  1.00  0.00           H  
ATOM   3868 2HH1 ARG A 235     -39.242 -30.465  -4.784  1.00  0.00           H  
ATOM   3869 1HH2 ARG A 235     -37.768 -31.040  -7.908  1.00  0.00           H  
ATOM   3870 2HH2 ARG A 235     -39.270 -30.846  -7.035  1.00  0.00           H  
ATOM   3871  N   LEU A 236     -31.974 -27.498  -1.429  1.00  0.00           N  
ATOM   3872  CA  LEU A 236     -31.281 -27.341  -0.153  1.00  0.00           C  
ATOM   3873  C   LEU A 236     -31.560 -25.962   0.428  1.00  0.00           C  
ATOM   3874  O   LEU A 236     -31.761 -25.816   1.636  1.00  0.00           O  
ATOM   3875  CB  LEU A 236     -29.770 -27.537  -0.332  1.00  0.00           C  
ATOM   3876  CG  LEU A 236     -28.952 -27.621   0.962  1.00  0.00           C  
ATOM   3877  CD1 LEU A 236     -29.447 -28.792   1.801  1.00  0.00           C  
ATOM   3878  CD2 LEU A 236     -27.477 -27.777   0.622  1.00  0.00           C  
ATOM   3879  H   LEU A 236     -31.443 -27.642  -2.287  1.00  0.00           H  
ATOM   3880  HA  LEU A 236     -31.669 -28.084   0.543  1.00  0.00           H  
ATOM   3881 1HB  LEU A 236     -29.603 -28.457  -0.890  1.00  0.00           H  
ATOM   3882 2HB  LEU A 236     -29.379 -26.705  -0.918  1.00  0.00           H  
ATOM   3883  HG  LEU A 236     -29.096 -26.710   1.544  1.00  0.00           H  
ATOM   3884 1HD1 LEU A 236     -28.866 -28.852   2.721  1.00  0.00           H  
ATOM   3885 2HD1 LEU A 236     -30.499 -28.645   2.046  1.00  0.00           H  
ATOM   3886 3HD1 LEU A 236     -29.331 -29.717   1.238  1.00  0.00           H  
ATOM   3887 1HD2 LEU A 236     -26.896 -27.837   1.542  1.00  0.00           H  
ATOM   3888 2HD2 LEU A 236     -27.332 -28.689   0.042  1.00  0.00           H  
ATOM   3889 3HD2 LEU A 236     -27.146 -26.919   0.038  1.00  0.00           H  
ATOM   3890  N   LEU A 237     -31.576 -24.948  -0.439  1.00  0.00           N  
ATOM   3891  CA  LEU A 237     -31.927 -23.601  -0.027  1.00  0.00           C  
ATOM   3892  C   LEU A 237     -33.366 -23.582   0.485  1.00  0.00           C  
ATOM   3893  O   LEU A 237     -33.660 -22.910   1.478  1.00  0.00           O  
ATOM   3894  CB  LEU A 237     -31.766 -22.621  -1.196  1.00  0.00           C  
ATOM   3895  CG  LEU A 237     -30.330 -22.401  -1.687  1.00  0.00           C  
ATOM   3896  CD1 LEU A 237     -30.350 -21.566  -2.960  1.00  0.00           C  
ATOM   3897  CD2 LEU A 237     -29.519 -21.717  -0.596  1.00  0.00           C  
ATOM   3898  H   LEU A 237     -31.322 -25.121  -1.411  1.00  0.00           H  
ATOM   3899  HA  LEU A 237     -31.271 -23.311   0.787  1.00  0.00           H  
ATOM   3900 1HB  LEU A 237     -32.352 -22.986  -2.039  1.00  0.00           H  
ATOM   3901 2HB  LEU A 237     -32.166 -21.653  -0.896  1.00  0.00           H  
ATOM   3902  HG  LEU A 237     -29.877 -23.362  -1.927  1.00  0.00           H  
ATOM   3903 1HD1 LEU A 237     -29.329 -21.409  -3.309  1.00  0.00           H  
ATOM   3904 2HD1 LEU A 237     -30.919 -22.088  -3.728  1.00  0.00           H  
ATOM   3905 3HD1 LEU A 237     -30.815 -20.601  -2.754  1.00  0.00           H  
ATOM   3906 1HD2 LEU A 237     -28.499 -21.561  -0.945  1.00  0.00           H  
ATOM   3907 2HD2 LEU A 237     -29.972 -20.754  -0.356  1.00  0.00           H  
ATOM   3908 3HD2 LEU A 237     -29.507 -22.344   0.295  1.00  0.00           H  
ATOM   3909  N   LEU A 238     -34.260 -24.345  -0.155  1.00  0.00           N  
ATOM   3910  CA  LEU A 238     -35.665 -24.317   0.224  1.00  0.00           C  
ATOM   3911  C   LEU A 238     -35.836 -24.820   1.650  1.00  0.00           C  
ATOM   3912  O   LEU A 238     -36.410 -24.125   2.485  1.00  0.00           O  
ATOM   3913  CB  LEU A 238     -36.498 -25.174  -0.737  1.00  0.00           C  
ATOM   3914  CG  LEU A 238     -38.001 -25.239  -0.440  1.00  0.00           C  
ATOM   3915  CD1 LEU A 238     -38.595 -23.839  -0.525  1.00  0.00           C  
ATOM   3916  CD2 LEU A 238     -38.674 -26.180  -1.427  1.00  0.00           C  
ATOM   3917  H   LEU A 238     -33.960 -24.945  -0.926  1.00  0.00           H  
ATOM   3918  HA  LEU A 238     -36.015 -23.287   0.189  1.00  0.00           H  
ATOM   3919 1HB  LEU A 238     -36.376 -24.783  -1.746  1.00  0.00           H  
ATOM   3920 2HB  LEU A 238     -36.111 -26.194  -0.717  1.00  0.00           H  
ATOM   3921  HG  LEU A 238     -38.156 -25.606   0.575  1.00  0.00           H  
ATOM   3922 1HD1 LEU A 238     -39.664 -23.885  -0.313  1.00  0.00           H  
ATOM   3923 2HD1 LEU A 238     -38.110 -23.192   0.205  1.00  0.00           H  
ATOM   3924 3HD1 LEU A 238     -38.442 -23.439  -1.525  1.00  0.00           H  
ATOM   3925 1HD2 LEU A 238     -39.743 -26.226  -1.215  1.00  0.00           H  
ATOM   3926 2HD2 LEU A 238     -38.521 -25.813  -2.442  1.00  0.00           H  
ATOM   3927 3HD2 LEU A 238     -38.243 -27.176  -1.333  1.00  0.00           H  
ATOM   3928  N   GLU A 239     -35.309 -26.014   1.949  1.00  0.00           N  
ATOM   3929  CA  GLU A 239     -35.504 -26.596   3.276  1.00  0.00           C  
ATOM   3930  C   GLU A 239     -34.832 -25.749   4.357  1.00  0.00           C  
ATOM   3931  O   GLU A 239     -35.378 -25.572   5.454  1.00  0.00           O  
ATOM   3932  CB  GLU A 239     -34.954 -28.023   3.317  1.00  0.00           C  
ATOM   3933  CG  GLU A 239     -35.762 -29.032   2.513  1.00  0.00           C  
ATOM   3934  CD  GLU A 239     -35.161 -30.409   2.529  1.00  0.00           C  
ATOM   3935  OE1 GLU A 239     -34.075 -30.557   3.037  1.00  0.00           O  
ATOM   3936  OE2 GLU A 239     -35.787 -31.314   2.031  1.00  0.00           O1-
ATOM   3937  H   GLU A 239     -34.800 -26.534   1.230  1.00  0.00           H  
ATOM   3938  HA  GLU A 239     -36.574 -26.624   3.485  1.00  0.00           H  
ATOM   3939 1HB  GLU A 239     -33.933 -28.031   2.934  1.00  0.00           H  
ATOM   3940 2HB  GLU A 239     -34.918 -28.370   4.349  1.00  0.00           H  
ATOM   3941 1HG  GLU A 239     -36.770 -29.083   2.923  1.00  0.00           H  
ATOM   3942 2HG  GLU A 239     -35.836 -28.684   1.482  1.00  0.00           H  
ATOM   3943  N   VAL A 240     -33.659 -25.194   4.053  1.00  0.00           N  
ATOM   3944  CA  VAL A 240     -32.962 -24.377   5.036  1.00  0.00           C  
ATOM   3945  C   VAL A 240     -33.742 -23.086   5.272  1.00  0.00           C  
ATOM   3946  O   VAL A 240     -33.898 -22.641   6.416  1.00  0.00           O  
ATOM   3947  CB  VAL A 240     -31.536 -24.046   4.557  1.00  0.00           C  
ATOM   3948  CG1 VAL A 240     -30.896 -23.009   5.467  1.00  0.00           C  
ATOM   3949  CG2 VAL A 240     -30.699 -25.316   4.511  1.00  0.00           C  
ATOM   3950  H   VAL A 240     -33.243 -25.360   3.133  1.00  0.00           H  
ATOM   3951  HA  VAL A 240     -32.910 -24.923   5.977  1.00  0.00           H  
ATOM   3952  HB  VAL A 240     -31.590 -23.610   3.559  1.00  0.00           H  
ATOM   3953 1HG1 VAL A 240     -29.888 -22.787   5.112  1.00  0.00           H  
ATOM   3954 2HG1 VAL A 240     -31.492 -22.097   5.456  1.00  0.00           H  
ATOM   3955 3HG1 VAL A 240     -30.844 -23.399   6.483  1.00  0.00           H  
ATOM   3956 1HG2 VAL A 240     -29.692 -25.075   4.170  1.00  0.00           H  
ATOM   3957 2HG2 VAL A 240     -30.649 -25.755   5.507  1.00  0.00           H  
ATOM   3958 3HG2 VAL A 240     -31.154 -26.027   3.821  1.00  0.00           H  
ATOM   3959  N   ALA A 241     -34.252 -22.489   4.186  1.00  0.00           N  
ATOM   3960  CA  ALA A 241     -35.041 -21.270   4.274  1.00  0.00           C  
ATOM   3961  C   ALA A 241     -36.258 -21.487   5.172  1.00  0.00           C  
ATOM   3962  O   ALA A 241     -36.604 -20.609   5.962  1.00  0.00           O  
ATOM   3963  CB  ALA A 241     -35.471 -20.814   2.888  1.00  0.00           C  
ATOM   3964  H   ALA A 241     -34.071 -22.888   3.264  1.00  0.00           H  
ATOM   3965  HA  ALA A 241     -34.418 -20.496   4.725  1.00  0.00           H  
ATOM   3966 1HB  ALA A 241     -36.063 -19.904   2.972  1.00  0.00           H  
ATOM   3967 2HB  ALA A 241     -34.588 -20.619   2.278  1.00  0.00           H  
ATOM   3968 3HB  ALA A 241     -36.069 -21.593   2.418  1.00  0.00           H  
ATOM   3969  N   ARG A 242     -36.887 -22.671   5.081  1.00  0.00           N  
ATOM   3970  CA  ARG A 242     -38.001 -22.995   5.973  1.00  0.00           C  
ATOM   3971  C   ARG A 242     -37.530 -23.085   7.425  1.00  0.00           C  
ATOM   3972  O   ARG A 242     -38.221 -22.627   8.336  1.00  0.00           O  
ATOM   3973  CB  ARG A 242     -38.648 -24.312   5.568  1.00  0.00           C  
ATOM   3974  CG  ARG A 242     -39.765 -24.784   6.485  1.00  0.00           C  
ATOM   3975  CD  ARG A 242     -40.891 -23.815   6.523  1.00  0.00           C  
ATOM   3976  NE  ARG A 242     -41.934 -24.232   7.446  1.00  0.00           N  
ATOM   3977  CZ  ARG A 242     -43.096 -23.577   7.633  1.00  0.00           C  
ATOM   3978  NH1 ARG A 242     -43.349 -22.479   6.956  1.00  0.00           N1+
ATOM   3979  NH2 ARG A 242     -43.983 -24.038   8.498  1.00  0.00           N  
ATOM   3980  H   ARG A 242     -36.597 -23.334   4.363  1.00  0.00           H  
ATOM   3981  HA  ARG A 242     -38.730 -22.190   5.903  1.00  0.00           H  
ATOM   3982 1HB  ARG A 242     -39.061 -24.220   4.565  1.00  0.00           H  
ATOM   3983 2HB  ARG A 242     -37.891 -25.095   5.540  1.00  0.00           H  
ATOM   3984 1HG  ARG A 242     -40.148 -25.741   6.130  1.00  0.00           H  
ATOM   3985 2HG  ARG A 242     -39.379 -24.901   7.499  1.00  0.00           H  
ATOM   3986 1HD  ARG A 242     -40.522 -22.841   6.843  1.00  0.00           H  
ATOM   3987 2HD  ARG A 242     -41.329 -23.728   5.530  1.00  0.00           H  
ATOM   3988  HE  ARG A 242     -41.776 -25.073   7.986  1.00  0.00           H  
ATOM   3989 1HH1 ARG A 242     -42.671 -22.127   6.295  1.00  0.00           H  
ATOM   3990 2HH1 ARG A 242     -44.220 -21.989   7.096  1.00  0.00           H  
ATOM   3991 1HH2 ARG A 242     -43.789 -24.883   9.019  1.00  0.00           H  
ATOM   3992 2HH2 ARG A 242     -44.854 -23.548   8.638  1.00  0.00           H  
ATOM   3993  N   VAL A 243     -36.335 -23.641   7.658  1.00  0.00           N  
ATOM   3994  CA  VAL A 243     -35.833 -23.745   9.025  1.00  0.00           C  
ATOM   3995  C   VAL A 243     -35.672 -22.347   9.588  1.00  0.00           C  
ATOM   3996  O   VAL A 243     -36.111 -22.053  10.704  1.00  0.00           O  
ATOM   3997  CB  VAL A 243     -34.482 -24.484   9.066  1.00  0.00           C  
ATOM   3998  CG1 VAL A 243     -33.868 -24.395  10.455  1.00  0.00           C  
ATOM   3999  CG2 VAL A 243     -34.674 -25.936   8.654  1.00  0.00           C  
ATOM   4000  H   VAL A 243     -35.790 -24.022   6.883  1.00  0.00           H  
ATOM   4001  HA  VAL A 243     -36.556 -24.285   9.633  1.00  0.00           H  
ATOM   4002  HB  VAL A 243     -33.791 -23.998   8.378  1.00  0.00           H  
ATOM   4003 1HG1 VAL A 243     -32.914 -24.923  10.466  1.00  0.00           H  
ATOM   4004 2HG1 VAL A 243     -33.707 -23.349  10.715  1.00  0.00           H  
ATOM   4005 3HG1 VAL A 243     -34.542 -24.850  11.181  1.00  0.00           H  
ATOM   4006 1HG2 VAL A 243     -33.715 -26.452   8.684  1.00  0.00           H  
ATOM   4007 2HG2 VAL A 243     -35.369 -26.420   9.339  1.00  0.00           H  
ATOM   4008 3HG2 VAL A 243     -35.075 -25.976   7.641  1.00  0.00           H  
ATOM   4009  N   HIS A 244     -35.083 -21.472   8.783  1.00  0.00           N  
ATOM   4010  CA  HIS A 244     -34.925 -20.093   9.164  1.00  0.00           C  
ATOM   4011  C   HIS A 244     -36.280 -19.483   9.516  1.00  0.00           C  
ATOM   4012  O   HIS A 244     -36.439 -18.867  10.570  1.00  0.00           O  
ATOM   4013  CB  HIS A 244     -34.260 -19.295   8.038  1.00  0.00           C  
ATOM   4014  CG  HIS A 244     -33.856 -17.910   8.439  1.00  0.00           C  
ATOM   4015  CD2 HIS A 244     -32.663 -17.410   8.839  1.00  0.00           C  
ATOM   4016  ND1 HIS A 244     -34.740 -16.852   8.454  1.00  0.00           N  
ATOM   4017  CE1 HIS A 244     -34.108 -15.760   8.848  1.00  0.00           C  
ATOM   4018  NE2 HIS A 244     -32.847 -16.072   9.087  1.00  0.00           N  
ATOM   4019  H   HIS A 244     -34.737 -21.777   7.884  1.00  0.00           H  
ATOM   4020  HA  HIS A 244     -34.286 -20.030  10.045  1.00  0.00           H  
ATOM   4021 1HB  HIS A 244     -33.371 -19.824   7.693  1.00  0.00           H  
ATOM   4022 2HB  HIS A 244     -34.944 -19.219   7.193  1.00  0.00           H  
ATOM   4023  HD1 HIS A 244     -35.724 -16.902   8.282  1.00  0.00           H  
ATOM   4024  HD2 HIS A 244     -31.680 -17.861   8.980  1.00  0.00           H  
ATOM   4025  HE1 HIS A 244     -34.637 -14.811   8.927  1.00  0.00           H  
ATOM   4026  N   GLU A 245     -37.278 -19.645   8.641  1.00  0.00           N  
ATOM   4027  CA  GLU A 245     -38.596 -19.061   8.865  1.00  0.00           C  
ATOM   4028  C   GLU A 245     -39.182 -19.580  10.178  1.00  0.00           C  
ATOM   4029  O   GLU A 245     -39.729 -18.814  10.971  1.00  0.00           O  
ATOM   4030  CB  GLU A 245     -39.536 -19.386   7.702  1.00  0.00           C  
ATOM   4031  CG  GLU A 245     -40.979 -18.955   7.920  1.00  0.00           C  
ATOM   4032  CD  GLU A 245     -41.862 -19.247   6.739  1.00  0.00           C  
ATOM   4033  OE1 GLU A 245     -41.366 -19.752   5.761  1.00  0.00           O  
ATOM   4034  OE2 GLU A 245     -43.034 -18.964   6.815  1.00  0.00           O1-
ATOM   4035  H   GLU A 245     -37.115 -20.185   7.803  1.00  0.00           H  
ATOM   4036  HA  GLU A 245     -38.479 -17.980   8.944  1.00  0.00           H  
ATOM   4037 1HB  GLU A 245     -39.175 -18.899   6.795  1.00  0.00           H  
ATOM   4038 2HB  GLU A 245     -39.532 -20.461   7.520  1.00  0.00           H  
ATOM   4039 1HG  GLU A 245     -41.375 -19.475   8.792  1.00  0.00           H  
ATOM   4040 2HG  GLU A 245     -41.000 -17.886   8.128  1.00  0.00           H  
ATOM   4041  N   GLU A 246     -39.066 -20.888  10.410  1.00  0.00           N  
ATOM   4042  CA  GLU A 246     -39.679 -21.488  11.584  1.00  0.00           C  
ATOM   4043  C   GLU A 246     -39.067 -20.926  12.867  1.00  0.00           C  
ATOM   4044  O   GLU A 246     -39.754 -20.763  13.875  1.00  0.00           O  
ATOM   4045  CB  GLU A 246     -39.520 -23.009  11.549  1.00  0.00           C  
ATOM   4046  CG  GLU A 246     -40.390 -23.709  10.514  1.00  0.00           C  
ATOM   4047  CD  GLU A 246     -40.102 -25.180  10.406  1.00  0.00           C  
ATOM   4048  OE1 GLU A 246     -39.138 -25.622  10.985  1.00  0.00           O  
ATOM   4049  OE2 GLU A 246     -40.846 -25.864   9.744  1.00  0.00           O1-
ATOM   4050  H   GLU A 246     -38.550 -21.475   9.770  1.00  0.00           H  
ATOM   4051  HA  GLU A 246     -40.743 -21.249  11.578  1.00  0.00           H  
ATOM   4052 1HB  GLU A 246     -38.481 -23.262  11.338  1.00  0.00           H  
ATOM   4053 2HB  GLU A 246     -39.765 -23.424  12.527  1.00  0.00           H  
ATOM   4054 1HG  GLU A 246     -41.437 -23.574  10.784  1.00  0.00           H  
ATOM   4055 2HG  GLU A 246     -40.230 -23.240   9.544  1.00  0.00           H  
ATOM   4056  N   LEU A 247     -37.764 -20.622  12.844  1.00  0.00           N  
ATOM   4057  CA  LEU A 247     -37.093 -20.083  14.023  1.00  0.00           C  
ATOM   4058  C   LEU A 247     -37.470 -18.614  14.262  1.00  0.00           C  
ATOM   4059  O   LEU A 247     -37.550 -18.161  15.404  1.00  0.00           O  
ATOM   4060  CB  LEU A 247     -35.572 -20.210  13.864  1.00  0.00           C  
ATOM   4061  CG  LEU A 247     -34.737 -19.729  15.057  1.00  0.00           C  
ATOM   4062  CD1 LEU A 247     -35.251 -20.379  16.334  1.00  0.00           C  
ATOM   4063  CD2 LEU A 247     -33.273 -20.069  14.822  1.00  0.00           C  
ATOM   4064  H   LEU A 247     -37.232 -20.767  11.998  1.00  0.00           H  
ATOM   4065  HA  LEU A 247     -37.407 -20.659  14.893  1.00  0.00           H  
ATOM   4066 1HB  LEU A 247     -35.328 -21.257  13.690  1.00  0.00           H  
ATOM   4067 2HB  LEU A 247     -35.265 -19.636  12.991  1.00  0.00           H  
ATOM   4068  HG  LEU A 247     -34.845 -18.649  15.166  1.00  0.00           H  
ATOM   4069 1HD1 LEU A 247     -34.657 -20.037  17.182  1.00  0.00           H  
ATOM   4070 2HD1 LEU A 247     -36.295 -20.103  16.488  1.00  0.00           H  
ATOM   4071 3HD1 LEU A 247     -35.170 -21.462  16.249  1.00  0.00           H  
ATOM   4072 1HD2 LEU A 247     -32.678 -19.726  15.669  1.00  0.00           H  
ATOM   4073 2HD2 LEU A 247     -33.162 -21.148  14.715  1.00  0.00           H  
ATOM   4074 3HD2 LEU A 247     -32.926 -19.577  13.913  1.00  0.00           H  
ATOM   4075  N   VAL A 248     -37.702 -17.874  13.169  1.00  0.00           N  
ATOM   4076  CA  VAL A 248     -38.102 -16.463  13.199  1.00  0.00           C  
ATOM   4077  C   VAL A 248     -39.541 -16.266  13.678  1.00  0.00           C  
ATOM   4078  O   VAL A 248     -39.832 -15.339  14.434  1.00  0.00           O  
ATOM   4079  CB  VAL A 248     -37.954 -15.846  11.796  1.00  0.00           C  
ATOM   4080  CG1 VAL A 248     -38.518 -14.433  11.773  1.00  0.00           C  
ATOM   4081  CG2 VAL A 248     -36.491 -15.850  11.380  1.00  0.00           C  
ATOM   4082  H   VAL A 248     -37.589 -18.334  12.277  1.00  0.00           H  
ATOM   4083  HA  VAL A 248     -37.443 -15.932  13.887  1.00  0.00           H  
ATOM   4084  HB  VAL A 248     -38.535 -16.435  11.086  1.00  0.00           H  
ATOM   4085 1HG1 VAL A 248     -38.405 -14.012  10.773  1.00  0.00           H  
ATOM   4086 2HG1 VAL A 248     -39.574 -14.458  12.038  1.00  0.00           H  
ATOM   4087 3HG1 VAL A 248     -37.977 -13.814  12.489  1.00  0.00           H  
ATOM   4088 1HG2 VAL A 248     -36.393 -15.413  10.387  1.00  0.00           H  
ATOM   4089 2HG2 VAL A 248     -35.909 -15.265  12.093  1.00  0.00           H  
ATOM   4090 3HG2 VAL A 248     -36.120 -16.875  11.363  1.00  0.00           H  
ATOM   4091  N   ARG A 249     -40.432 -17.185  13.201  1.00  0.00           N  
ATOM   4092  CA  ARG A 249     -41.786 -17.222  13.738  1.00  0.00           C  
ATOM   4093  C   ARG A 249     -41.775 -17.457  15.241  1.00  0.00           C  
ATOM   4094  O   ARG A 249     -42.498 -16.798  15.988  1.00  0.00           O  
ATOM   4095  CB  ARG A 249     -42.600 -18.316  13.063  1.00  0.00           C  
ATOM   4096  CG  ARG A 249     -43.112 -17.967  11.674  1.00  0.00           C  
ATOM   4097  CD  ARG A 249     -43.918 -19.071  11.093  1.00  0.00           C  
ATOM   4098  NE  ARG A 249     -44.340 -18.777   9.733  1.00  0.00           N  
ATOM   4099  CZ  ARG A 249     -45.428 -18.052   9.409  1.00  0.00           C  
ATOM   4100  NH1 ARG A 249     -46.193 -17.557  10.356  1.00  0.00           N1+
ATOM   4101  NH2 ARG A 249     -45.728 -17.840   8.139  1.00  0.00           N  
ATOM   4102  H   ARG A 249     -40.170 -17.843  12.481  1.00  0.00           H  
ATOM   4103  HA  ARG A 249     -42.260 -16.259  13.548  1.00  0.00           H  
ATOM   4104 1HB  ARG A 249     -41.996 -19.217  12.974  1.00  0.00           H  
ATOM   4105 2HB  ARG A 249     -43.464 -18.560  13.681  1.00  0.00           H  
ATOM   4106 1HG  ARG A 249     -43.740 -17.077  11.731  1.00  0.00           H  
ATOM   4107 2HG  ARG A 249     -42.267 -17.774  11.013  1.00  0.00           H  
ATOM   4108 1HD  ARG A 249     -43.324 -19.984  11.075  1.00  0.00           H  
ATOM   4109 2HD  ARG A 249     -44.809 -19.230  11.699  1.00  0.00           H  
ATOM   4110  HE  ARG A 249     -43.776 -19.141   8.976  1.00  0.00           H  
ATOM   4111 1HH1 ARG A 249     -45.965 -17.719  11.327  1.00  0.00           H  
ATOM   4112 2HH1 ARG A 249     -47.009 -17.014  10.114  1.00  0.00           H  
ATOM   4113 1HH2 ARG A 249     -45.139 -18.221   7.411  1.00  0.00           H  
ATOM   4114 2HH2 ARG A 249     -46.543 -17.297   7.897  1.00  0.00           H  
ATOM   4115  N   PHE A 250     -40.950 -18.400  15.685  1.00  0.00           N  
ATOM   4116  CA  PHE A 250     -40.823 -18.703  17.105  1.00  0.00           C  
ATOM   4117  C   PHE A 250     -40.412 -17.469  17.897  1.00  0.00           C  
ATOM   4118  O   PHE A 250     -40.982 -17.177  18.948  1.00  0.00           O  
ATOM   4119  CB  PHE A 250     -39.799 -19.819  17.324  1.00  0.00           C  
ATOM   4120  CG  PHE A 250     -39.481 -20.074  18.769  1.00  0.00           C  
ATOM   4121  CD1 PHE A 250     -40.092 -21.112  19.456  1.00  0.00           C  
ATOM   4122  CD2 PHE A 250     -38.570 -19.277  19.445  1.00  0.00           C  
ATOM   4123  CE1 PHE A 250     -39.800 -21.348  20.787  1.00  0.00           C  
ATOM   4124  CE2 PHE A 250     -38.274 -19.511  20.774  1.00  0.00           C  
ATOM   4125  CZ  PHE A 250     -38.891 -20.547  21.446  1.00  0.00           C  
ATOM   4126  H   PHE A 250     -40.398 -18.921  15.019  1.00  0.00           H  
ATOM   4127  HA  PHE A 250     -41.795 -19.025  17.478  1.00  0.00           H  
ATOM   4128 1HB  PHE A 250     -40.173 -20.745  16.889  1.00  0.00           H  
ATOM   4129 2HB  PHE A 250     -38.872 -19.568  16.810  1.00  0.00           H  
ATOM   4130  HD1 PHE A 250     -40.810 -21.746  18.935  1.00  0.00           H  
ATOM   4131  HD2 PHE A 250     -38.083 -18.457  18.915  1.00  0.00           H  
ATOM   4132  HE1 PHE A 250     -40.288 -22.167  21.314  1.00  0.00           H  
ATOM   4133  HE2 PHE A 250     -37.556 -18.877  21.294  1.00  0.00           H  
ATOM   4134  HZ  PHE A 250     -38.661 -20.732  22.494  1.00  0.00           H  
ATOM   4135  N   THR A 251     -39.421 -16.747  17.385  1.00  0.00           N  
ATOM   4136  CA  THR A 251     -38.943 -15.533  18.034  1.00  0.00           C  
ATOM   4137  C   THR A 251     -40.043 -14.484  18.120  1.00  0.00           C  
ATOM   4138  O   THR A 251     -40.270 -13.893  19.176  1.00  0.00           O  
ATOM   4139  CB  THR A 251     -37.728 -14.949  17.290  1.00  0.00           C  
ATOM   4140  CG2 THR A 251     -37.257 -13.667  17.960  1.00  0.00           C  
ATOM   4141  OG1 THR A 251     -36.659 -15.904  17.290  1.00  0.00           O  
ATOM   4142  H   THR A 251     -38.986 -17.047  16.523  1.00  0.00           H  
ATOM   4143  HA  THR A 251     -38.644 -15.780  19.053  1.00  0.00           H  
ATOM   4144  HB  THR A 251     -38.003 -14.732  16.258  1.00  0.00           H  
ATOM   4145  HG1 THR A 251     -36.412 -16.107  18.196  1.00  0.00           H  
ATOM   4146 1HG2 THR A 251     -36.399 -13.268  17.420  1.00  0.00           H  
ATOM   4147 2HG2 THR A 251     -38.064 -12.935  17.951  1.00  0.00           H  
ATOM   4148 3HG2 THR A 251     -36.972 -13.879  18.990  1.00  0.00           H  
ATOM   4149  N   ILE A 252     -40.723 -14.255  17.001  1.00  0.00           N  
ATOM   4150  CA  ILE A 252     -41.782 -13.254  16.939  1.00  0.00           C  
ATOM   4151  C   ILE A 252     -42.922 -13.598  17.889  1.00  0.00           C  
ATOM   4152  O   ILE A 252     -43.431 -12.734  18.603  1.00  0.00           O  
ATOM   4153  CB  ILE A 252     -42.329 -13.121  15.506  1.00  0.00           C  
ATOM   4154  CG1 ILE A 252     -41.278 -12.490  14.590  1.00  0.00           C  
ATOM   4155  CG2 ILE A 252     -43.608 -12.299  15.500  1.00  0.00           C  
ATOM   4156  CD1 ILE A 252     -41.599 -12.611  13.118  1.00  0.00           C  
ATOM   4157  H   ILE A 252     -40.503 -14.792  16.175  1.00  0.00           H  
ATOM   4158  HA  ILE A 252     -41.370 -12.295  17.254  1.00  0.00           H  
ATOM   4159  HB  ILE A 252     -42.542 -14.112  15.105  1.00  0.00           H  
ATOM   4160 1HG1 ILE A 252     -41.173 -11.432  14.831  1.00  0.00           H  
ATOM   4161 2HG1 ILE A 252     -40.310 -12.961  14.767  1.00  0.00           H  
ATOM   4162 1HG2 ILE A 252     -43.981 -12.215  14.479  1.00  0.00           H  
ATOM   4163 2HG2 ILE A 252     -44.358 -12.789  16.120  1.00  0.00           H  
ATOM   4164 3HG2 ILE A 252     -43.404 -11.304  15.895  1.00  0.00           H  
ATOM   4165 1HD1 ILE A 252     -40.808 -12.141  12.533  1.00  0.00           H  
ATOM   4166 2HD1 ILE A 252     -41.673 -13.665  12.847  1.00  0.00           H  
ATOM   4167 3HD1 ILE A 252     -42.546 -12.115  12.910  1.00  0.00           H  
ATOM   4168  N   ILE A 253     -43.321 -14.866  17.892  1.00  0.00           N  
ATOM   4169  CA  ILE A 253     -44.389 -15.331  18.768  1.00  0.00           C  
ATOM   4170  C   ILE A 253     -43.999 -15.189  20.234  1.00  0.00           C  
ATOM   4171  O   ILE A 253     -44.782 -14.700  21.050  1.00  0.00           O  
ATOM   4172  CB  ILE A 253     -44.744 -16.799  18.470  1.00  0.00           C  
ATOM   4173  CG1 ILE A 253     -45.385 -16.923  17.085  1.00  0.00           C  
ATOM   4174  CG2 ILE A 253     -45.674 -17.349  19.541  1.00  0.00           C  
ATOM   4175  CD1 ILE A 253     -45.415 -18.336  16.550  1.00  0.00           C  
ATOM   4176  H   ILE A 253     -42.871 -15.524  17.270  1.00  0.00           H  
ATOM   4177  HA  ILE A 253     -45.270 -14.713  18.599  1.00  0.00           H  
ATOM   4178  HB  ILE A 253     -43.834 -17.397  18.450  1.00  0.00           H  
ATOM   4179 1HG1 ILE A 253     -46.408 -16.550  17.123  1.00  0.00           H  
ATOM   4180 2HG1 ILE A 253     -44.838 -16.302  16.374  1.00  0.00           H  
ATOM   4181 1HG2 ILE A 253     -45.915 -18.388  19.314  1.00  0.00           H  
ATOM   4182 2HG2 ILE A 253     -45.183 -17.295  20.511  1.00  0.00           H  
ATOM   4183 3HG2 ILE A 253     -46.591 -16.761  19.564  1.00  0.00           H  
ATOM   4184 1HD1 ILE A 253     -45.883 -18.343  15.565  1.00  0.00           H  
ATOM   4185 2HD1 ILE A 253     -44.396 -18.717  16.470  1.00  0.00           H  
ATOM   4186 3HD1 ILE A 253     -45.988 -18.969  17.227  1.00  0.00           H  
ATOM   4187  N   GLU A 254     -42.788 -15.620  20.562  1.00  0.00           N  
ATOM   4188  CA  GLU A 254     -42.273 -15.497  21.921  1.00  0.00           C  
ATOM   4189  C   GLU A 254     -42.357 -14.059  22.416  1.00  0.00           C  
ATOM   4190  O   GLU A 254     -42.767 -13.806  23.549  1.00  0.00           O  
ATOM   4191  CB  GLU A 254     -40.824 -15.986  21.989  1.00  0.00           C  
ATOM   4192  CG  GLU A 254     -40.203 -15.922  23.377  1.00  0.00           C  
ATOM   4193  CD  GLU A 254     -38.800 -16.462  23.415  1.00  0.00           C  
ATOM   4194  OE1 GLU A 254     -38.171 -16.503  22.385  1.00  0.00           O  
ATOM   4195  OE2 GLU A 254     -38.357 -16.833  24.477  1.00  0.00           O1-
ATOM   4196  H   GLU A 254     -42.205 -16.042  19.854  1.00  0.00           H  
ATOM   4197  HA  GLU A 254     -42.888 -16.110  22.581  1.00  0.00           H  
ATOM   4198 1HB  GLU A 254     -40.772 -17.019  21.646  1.00  0.00           H  
ATOM   4199 2HB  GLU A 254     -40.207 -15.387  21.318  1.00  0.00           H  
ATOM   4200 1HG  GLU A 254     -40.190 -14.884  23.710  1.00  0.00           H  
ATOM   4201 2HG  GLU A 254     -40.825 -16.489  24.068  1.00  0.00           H  
ATOM   4202  N   GLU A 255     -41.970 -13.120  21.560  1.00  0.00           N  
ATOM   4203  CA  GLU A 255     -42.035 -11.703  21.894  1.00  0.00           C  
ATOM   4204  C   GLU A 255     -43.468 -11.268  22.176  1.00  0.00           C  
ATOM   4205  O   GLU A 255     -43.720 -10.491  23.095  1.00  0.00           O  
ATOM   4206  CB  GLU A 255     -41.450 -10.861  20.758  1.00  0.00           C  
ATOM   4207  CG  GLU A 255     -39.934 -10.929  20.642  1.00  0.00           C  
ATOM   4208  CD  GLU A 255     -39.401 -10.153  19.469  1.00  0.00           C  
ATOM   4209  OE1 GLU A 255     -40.184  -9.750  18.643  1.00  0.00           O  
ATOM   4210  OE2 GLU A 255     -38.210  -9.963  19.400  1.00  0.00           O1-
ATOM   4211  H   GLU A 255     -41.623 -13.395  20.652  1.00  0.00           H  
ATOM   4212  HA  GLU A 255     -41.455 -11.533  22.801  1.00  0.00           H  
ATOM   4213 1HB  GLU A 255     -41.873 -11.187  19.808  1.00  0.00           H  
ATOM   4214 2HB  GLU A 255     -41.728  -9.816  20.899  1.00  0.00           H  
ATOM   4215 1HG  GLU A 255     -39.491 -10.533  21.556  1.00  0.00           H  
ATOM   4216 2HG  GLU A 255     -39.633 -11.971  20.548  1.00  0.00           H  
ATOM   4217  N   LYS A 256     -44.404 -11.776  21.378  1.00  0.00           N  
ATOM   4218  CA  LYS A 256     -45.815 -11.468  21.562  1.00  0.00           C  
ATOM   4219  C   LYS A 256     -46.340 -12.053  22.867  1.00  0.00           C  
ATOM   4220  O   LYS A 256     -47.207 -11.468  23.517  1.00  0.00           O  
ATOM   4221  CB  LYS A 256     -46.636 -11.991  20.382  1.00  0.00           C  
ATOM   4222  CG  LYS A 256     -46.457 -11.201  19.092  1.00  0.00           C  
ATOM   4223  CD  LYS A 256     -47.305 -11.779  17.969  1.00  0.00           C  
ATOM   4224  CE  LYS A 256     -47.135 -10.985  16.682  1.00  0.00           C  
ATOM   4225  NZ  LYS A 256     -47.884 -11.594  15.549  1.00  0.00           N1+
ATOM   4226  H   LYS A 256     -44.126 -12.388  20.623  1.00  0.00           H  
ATOM   4227  HA  LYS A 256     -45.929 -10.385  21.615  1.00  0.00           H  
ATOM   4228 1HB  LYS A 256     -46.363 -13.027  20.180  1.00  0.00           H  
ATOM   4229 2HB  LYS A 256     -47.695 -11.975  20.640  1.00  0.00           H  
ATOM   4230 1HG  LYS A 256     -46.747 -10.163  19.258  1.00  0.00           H  
ATOM   4231 2HG  LYS A 256     -45.410 -11.224  18.794  1.00  0.00           H  
ATOM   4232 1HD  LYS A 256     -47.013 -12.815  17.788  1.00  0.00           H  
ATOM   4233 2HD  LYS A 256     -48.355 -11.761  18.259  1.00  0.00           H  
ATOM   4234 1HE  LYS A 256     -47.493  -9.968  16.833  1.00  0.00           H  
ATOM   4235 2HE  LYS A 256     -46.078 -10.940  16.419  1.00  0.00           H  
ATOM   4236 1HZ  LYS A 256     -47.745 -11.040  14.716  1.00  0.00           H  
ATOM   4237 2HZ  LYS A 256     -47.546 -12.533  15.388  1.00  0.00           H  
ATOM   4238 3HZ  LYS A 256     -48.868 -11.625  15.773  1.00  0.00           H  
ATOM   4239  N   VAL A 257     -45.809 -13.210  23.247  1.00  0.00           N  
ATOM   4240  CA  VAL A 257     -46.144 -13.822  24.527  1.00  0.00           C  
ATOM   4241  C   VAL A 257     -45.617 -12.990  25.691  1.00  0.00           C  
ATOM   4242  O   VAL A 257     -46.292 -12.829  26.707  1.00  0.00           O  
ATOM   4243  CB  VAL A 257     -45.557 -15.243  24.610  1.00  0.00           C  
ATOM   4244  CG1 VAL A 257     -45.751 -15.820  26.004  1.00  0.00           C  
ATOM   4245  CG2 VAL A 257     -46.209 -16.134  23.563  1.00  0.00           C  
ATOM   4246  H   VAL A 257     -45.158 -13.677  22.633  1.00  0.00           H  
ATOM   4247  HA  VAL A 257     -47.229 -13.865  24.618  1.00  0.00           H  
ATOM   4248  HB  VAL A 257     -44.483 -15.194  24.428  1.00  0.00           H  
ATOM   4249 1HG1 VAL A 257     -45.330 -16.825  26.045  1.00  0.00           H  
ATOM   4250 2HG1 VAL A 257     -45.246 -15.186  26.733  1.00  0.00           H  
ATOM   4251 3HG1 VAL A 257     -46.815 -15.863  26.235  1.00  0.00           H  
ATOM   4252 1HG2 VAL A 257     -45.789 -17.137  23.626  1.00  0.00           H  
ATOM   4253 2HG2 VAL A 257     -47.284 -16.178  23.741  1.00  0.00           H  
ATOM   4254 3HG2 VAL A 257     -46.022 -15.725  22.570  1.00  0.00           H  
ATOM   4255  N   ARG A 258     -44.407 -12.464  25.534  1.00  0.00           N  
ATOM   4256  CA  ARG A 258     -43.793 -11.637  26.565  1.00  0.00           C  
ATOM   4257  C   ARG A 258     -44.540 -10.320  26.731  1.00  0.00           C  
ATOM   4258  O   ARG A 258     -44.678  -9.808  27.841  1.00  0.00           O  
ATOM   4259  CB  ARG A 258     -42.337 -11.353  26.228  1.00  0.00           C  
ATOM   4260  CG  ARG A 258     -41.589 -10.529  27.264  1.00  0.00           C  
ATOM   4261  CD  ARG A 258     -40.153 -10.380  26.915  1.00  0.00           C  
ATOM   4262  NE  ARG A 258     -39.438 -11.642  27.012  1.00  0.00           N  
ATOM   4263  CZ  ARG A 258     -38.261 -11.904  26.409  1.00  0.00           C  
ATOM   4264  NH1 ARG A 258     -37.683 -10.983  25.671  1.00  0.00           N1+
ATOM   4265  NH2 ARG A 258     -37.690 -13.085  26.560  1.00  0.00           N  
ATOM   4266  H   ARG A 258     -43.900 -12.644  24.679  1.00  0.00           H  
ATOM   4267  HA  ARG A 258     -43.848 -12.169  27.516  1.00  0.00           H  
ATOM   4268 1HB  ARG A 258     -41.802 -12.294  26.106  1.00  0.00           H  
ATOM   4269 2HB  ARG A 258     -42.281 -10.819  25.279  1.00  0.00           H  
ATOM   4270 1HG  ARG A 258     -42.032  -9.535  27.327  1.00  0.00           H  
ATOM   4271 2HG  ARG A 258     -41.657 -11.019  28.236  1.00  0.00           H  
ATOM   4272 1HD  ARG A 258     -40.063 -10.016  25.892  1.00  0.00           H  
ATOM   4273 2HD  ARG A 258     -39.685  -9.670  27.596  1.00  0.00           H  
ATOM   4274  HE  ARG A 258     -39.852 -12.376  27.572  1.00  0.00           H  
ATOM   4275 1HH1 ARG A 258     -38.120 -10.079  25.556  1.00  0.00           H  
ATOM   4276 2HH1 ARG A 258     -36.801 -11.178  25.219  1.00  0.00           H  
ATOM   4277 1HH2 ARG A 258     -38.135 -13.794  27.128  1.00  0.00           H  
ATOM   4278 2HH2 ARG A 258     -36.809 -13.281  26.109  1.00  0.00           H  
ATOM   4279  N   SER A 259     -45.022  -9.775  25.618  1.00  0.00           N  
ATOM   4280  CA  SER A 259     -45.850  -8.575  25.650  1.00  0.00           C  
ATOM   4281  C   SER A 259     -47.025  -8.743  26.604  1.00  0.00           C  
ATOM   4282  O   SER A 259     -47.699  -9.772  26.601  1.00  0.00           O  
ATOM   4283  CB  SER A 259     -46.360  -8.255  24.258  1.00  0.00           C  
ATOM   4284  OG  SER A 259     -47.247  -7.170  24.286  1.00  0.00           O  
ATOM   4285  H   SER A 259     -44.809 -10.202  24.729  1.00  0.00           H  
ATOM   4286  HA  SER A 259     -45.245  -7.745  26.011  1.00  0.00           H  
ATOM   4287 1HB  SER A 259     -45.518  -8.024  23.607  1.00  0.00           H  
ATOM   4288 2HB  SER A 259     -46.863  -9.128  23.846  1.00  0.00           H  
ATOM   4289  HG  SER A 259     -47.633  -7.121  23.408  1.00  0.00           H  
ATOM   4290  N   PRO A 260     -47.265  -7.723  27.423  1.00  0.00           N  
ATOM   4291  CA  PRO A 260     -48.336  -7.771  28.412  1.00  0.00           C  
ATOM   4292  C   PRO A 260     -49.702  -7.640  27.753  1.00  0.00           C  
ATOM   4293  O   PRO A 260     -50.728  -7.944  28.363  1.00  0.00           O  
ATOM   4294  CB  PRO A 260     -48.026  -6.570  29.313  1.00  0.00           C  
ATOM   4295  CG  PRO A 260     -47.322  -5.611  28.415  1.00  0.00           C  
ATOM   4296  CD  PRO A 260     -46.466  -6.482  27.534  1.00  0.00           C  
ATOM   4297  HA  PRO A 260     -48.302  -8.737  28.914  1.00  0.00           H  
ATOM   4298 1HB  PRO A 260     -48.959  -6.162  29.728  1.00  0.00           H  
ATOM   4299 2HB  PRO A 260     -47.408  -6.889  30.165  1.00  0.00           H  
ATOM   4300 1HG  PRO A 260     -48.054  -5.020  27.843  1.00  0.00           H  
ATOM   4301 2HG  PRO A 260     -46.733  -4.898  29.008  1.00  0.00           H  
ATOM   4302 1HD  PRO A 260     -46.336  -5.998  26.555  1.00  0.00           H  
ATOM   4303 2HD  PRO A 260     -45.491  -6.647  28.018  1.00  0.00           H  
ATOM   4304  N   ASP A 261     -49.709  -7.188  26.504  1.00  0.00           N  
ATOM   4305  CA  ASP A 261     -50.946  -7.060  25.743  1.00  0.00           C  
ATOM   4306  C   ASP A 261     -51.556  -8.424  25.448  1.00  0.00           C  
ATOM   4307  O   ASP A 261     -50.956  -9.249  24.758  1.00  0.00           O  
ATOM   4308  CB  ASP A 261     -50.694  -6.312  24.431  1.00  0.00           C  
ATOM   4309  CG  ASP A 261     -51.980  -5.946  23.702  1.00  0.00           C  
ATOM   4310  OD1 ASP A 261     -52.989  -6.551  23.977  1.00  0.00           O  
ATOM   4311  OD2 ASP A 261     -51.940  -5.065  22.876  1.00  0.00           O1-
ATOM   4312  H   ASP A 261     -48.837  -6.927  26.071  1.00  0.00           H  
ATOM   4313  HA  ASP A 261     -51.664  -6.498  26.341  1.00  0.00           H  
ATOM   4314 1HB  ASP A 261     -50.136  -5.398  24.635  1.00  0.00           H  
ATOM   4315 2HB  ASP A 261     -50.083  -6.929  23.772  1.00  0.00           H  
ATOM   4316  N   CYS A 262     -52.753  -8.658  25.975  1.00  0.00           N  
ATOM   4317  CA  CYS A 262     -53.396  -9.962  25.871  1.00  0.00           C  
ATOM   4318  C   CYS A 262     -53.823 -10.252  24.437  1.00  0.00           C  
ATOM   4319  O   CYS A 262     -54.047 -11.405  24.067  1.00  0.00           O  
ATOM   4320  CB  CYS A 262     -54.618 -10.033  26.786  1.00  0.00           C  
ATOM   4321  SG  CYS A 262     -55.982  -8.957  26.283  1.00  0.00           S  
ATOM   4322  H   CYS A 262     -53.230  -7.911  26.461  1.00  0.00           H  
ATOM   4323  HA  CYS A 262     -52.675 -10.727  26.162  1.00  0.00           H  
ATOM   4324 1HB  CYS A 262     -54.991 -11.058  26.817  1.00  0.00           H  
ATOM   4325 2HB  CYS A 262     -54.329  -9.760  27.801  1.00  0.00           H  
ATOM   4326  HG  CYS A 262     -56.161  -9.509  25.088  1.00  0.00           H  
ATOM   4327  N   GLU A 263     -53.935  -9.199  23.636  1.00  0.00           N  
ATOM   4328  CA  GLU A 263     -54.245  -9.346  22.217  1.00  0.00           C  
ATOM   4329  C   GLU A 263     -53.051  -9.894  21.447  1.00  0.00           C  
ATOM   4330  O   GLU A 263     -53.208 -10.706  20.536  1.00  0.00           O  
ATOM   4331  CB  GLU A 263     -54.674  -8.002  21.622  1.00  0.00           C  
ATOM   4332  CG  GLU A 263     -55.090  -8.067  20.159  1.00  0.00           C  
ATOM   4333  CD  GLU A 263     -56.311  -8.916  19.936  1.00  0.00           C  
ATOM   4334  OE1 GLU A 263     -56.773  -9.517  20.875  1.00  0.00           O  
ATOM   4335  OE2 GLU A 263     -56.781  -8.963  18.824  1.00  0.00           O1-
ATOM   4336  H   GLU A 263     -53.802  -8.273  24.017  1.00  0.00           H  
ATOM   4337  HA  GLU A 263     -55.063 -10.061  22.115  1.00  0.00           H  
ATOM   4338 1HB  GLU A 263     -55.513  -7.603  22.192  1.00  0.00           H  
ATOM   4339 2HB  GLU A 263     -53.853  -7.289  21.705  1.00  0.00           H  
ATOM   4340 1HG  GLU A 263     -55.295  -7.057  19.806  1.00  0.00           H  
ATOM   4341 2HG  GLU A 263     -54.263  -8.467  19.574  1.00  0.00           H  
ATOM   4342  N   ASP A 264     -51.857  -9.444  21.817  1.00  0.00           N  
ATOM   4343  CA  ASP A 264     -50.626 -10.006  21.274  1.00  0.00           C  
ATOM   4344  C   ASP A 264     -50.438 -11.451  21.714  1.00  0.00           C  
ATOM   4345  O   ASP A 264     -50.004 -12.299  20.932  1.00  0.00           O  
ATOM   4346  CB  ASP A 264     -49.418  -9.173  21.711  1.00  0.00           C  
ATOM   4347  CG  ASP A 264     -49.342  -7.826  21.006  1.00  0.00           C  
ATOM   4348  OD1 ASP A 264     -49.968  -7.675  19.984  1.00  0.00           O  
ATOM   4349  OD2 ASP A 264     -48.657  -6.960  21.496  1.00  0.00           O1-
ATOM   4350  H   ASP A 264     -51.800  -8.694  22.490  1.00  0.00           H  
ATOM   4351  HA  ASP A 264     -50.691  -9.996  20.187  1.00  0.00           H  
ATOM   4352 1HB  ASP A 264     -49.463  -9.002  22.786  1.00  0.00           H  
ATOM   4353 2HB  ASP A 264     -48.501  -9.727  21.505  1.00  0.00           H  
ATOM   4354  N   ILE A 265     -50.769 -11.730  22.971  1.00  0.00           N  
ATOM   4355  CA  ILE A 265     -50.709 -13.089  23.497  1.00  0.00           C  
ATOM   4356  C   ILE A 265     -51.703 -13.999  22.786  1.00  0.00           C  
ATOM   4357  O   ILE A 265     -51.375 -15.127  22.420  1.00  0.00           O  
ATOM   4358  CB  ILE A 265     -50.989 -13.106  25.010  1.00  0.00           C  
ATOM   4359  CG1 ILE A 265     -49.852 -12.419  25.771  1.00  0.00           C  
ATOM   4360  CG2 ILE A 265     -51.175 -14.534  25.501  1.00  0.00           C  
ATOM   4361  CD1 ILE A 265     -50.182 -12.109  27.214  1.00  0.00           C  
ATOM   4362  H   ILE A 265     -51.069 -10.981  23.578  1.00  0.00           H  
ATOM   4363  HA  ILE A 265     -49.709 -13.487  23.315  1.00  0.00           H  
ATOM   4364  HB  ILE A 265     -51.895 -12.540  25.219  1.00  0.00           H  
ATOM   4365 1HG1 ILE A 265     -48.966 -13.053  25.754  1.00  0.00           H  
ATOM   4366 2HG1 ILE A 265     -49.594 -11.484  25.273  1.00  0.00           H  
ATOM   4367 1HG2 ILE A 265     -51.370 -14.527  26.574  1.00  0.00           H  
ATOM   4368 2HG2 ILE A 265     -52.015 -14.991  24.981  1.00  0.00           H  
ATOM   4369 3HG2 ILE A 265     -50.269 -15.108  25.302  1.00  0.00           H  
ATOM   4370 1HD1 ILE A 265     -49.328 -11.622  27.686  1.00  0.00           H  
ATOM   4371 2HD1 ILE A 265     -51.046 -11.444  27.254  1.00  0.00           H  
ATOM   4372 3HD1 ILE A 265     -50.410 -13.033  27.742  1.00  0.00           H  
ATOM   4373  N   ARG A 266     -52.920 -13.500  22.594  1.00  0.00           N  
ATOM   4374  CA  ARG A 266     -53.941 -14.236  21.859  1.00  0.00           C  
ATOM   4375  C   ARG A 266     -53.464 -14.589  20.455  1.00  0.00           C  
ATOM   4376  O   ARG A 266     -53.614 -15.726  20.007  1.00  0.00           O  
ATOM   4377  CB  ARG A 266     -55.224 -13.423  21.766  1.00  0.00           C  
ATOM   4378  CG  ARG A 266     -56.429 -14.187  21.242  1.00  0.00           C  
ATOM   4379  CD  ARG A 266     -57.619 -13.309  21.105  1.00  0.00           C  
ATOM   4380  NE  ARG A 266     -57.406 -12.255  20.126  1.00  0.00           N  
ATOM   4381  CZ  ARG A 266     -57.492 -12.421  18.792  1.00  0.00           C  
ATOM   4382  NH1 ARG A 266     -57.787 -13.602  18.294  1.00  0.00           N1+
ATOM   4383  NH2 ARG A 266     -57.280 -11.397  17.984  1.00  0.00           N  
ATOM   4384  H   ARG A 266     -53.141 -12.589  22.965  1.00  0.00           H  
ATOM   4385  HA  ARG A 266     -54.141 -15.170  22.385  1.00  0.00           H  
ATOM   4386 1HB  ARG A 266     -55.481 -13.037  22.752  1.00  0.00           H  
ATOM   4387 2HB  ARG A 266     -55.065 -12.566  21.111  1.00  0.00           H  
ATOM   4388 1HG  ARG A 266     -56.197 -14.604  20.262  1.00  0.00           H  
ATOM   4389 2HG  ARG A 266     -56.676 -14.995  21.931  1.00  0.00           H  
ATOM   4390 1HD  ARG A 266     -58.475 -13.903  20.786  1.00  0.00           H  
ATOM   4391 2HD  ARG A 266     -57.839 -12.843  22.065  1.00  0.00           H  
ATOM   4392  HE  ARG A 266     -57.177 -11.332  20.471  1.00  0.00           H  
ATOM   4393 1HH1 ARG A 266     -57.949 -14.384  18.913  1.00  0.00           H  
ATOM   4394 2HH1 ARG A 266     -57.851 -13.726  17.295  1.00  0.00           H  
ATOM   4395 1HH2 ARG A 266     -57.053 -10.489  18.366  1.00  0.00           H  
ATOM   4396 2HH2 ARG A 266     -57.344 -11.522  16.984  1.00  0.00           H  
ATOM   4397  N   ASP A 267     -52.886 -13.610  19.768  1.00  0.00           N  
ATOM   4398  CA  ASP A 267     -52.329 -13.834  18.439  1.00  0.00           C  
ATOM   4399  C   ASP A 267     -51.144 -14.792  18.492  1.00  0.00           C  
ATOM   4400  O   ASP A 267     -50.946 -15.596  17.581  1.00  0.00           O  
ATOM   4401  CB  ASP A 267     -51.894 -12.508  17.811  1.00  0.00           C  
ATOM   4402  CG  ASP A 267     -51.745 -12.590  16.297  1.00  0.00           C  
ATOM   4403  OD1 ASP A 267     -52.681 -12.996  15.649  1.00  0.00           O  
ATOM   4404  OD2 ASP A 267     -50.698 -12.246  15.804  1.00  0.00           O1-
ATOM   4405  H   ASP A 267     -52.829 -12.689  20.179  1.00  0.00           H  
ATOM   4406  HA  ASP A 267     -53.097 -14.290  17.814  1.00  0.00           H  
ATOM   4407 1HB  ASP A 267     -52.626 -11.735  18.048  1.00  0.00           H  
ATOM   4408 2HB  ASP A 267     -50.940 -12.198  18.238  1.00  0.00           H  
ATOM   4409  N   ALA A 268     -50.362 -14.701  19.559  1.00  0.00           N  
ATOM   4410  CA  ALA A 268     -49.236 -15.602  19.764  1.00  0.00           C  
ATOM   4411  C   ALA A 268     -49.701 -17.052  19.847  1.00  0.00           C  
ATOM   4412  O   ALA A 268     -49.071 -17.949  19.282  1.00  0.00           O  
ATOM   4413  CB  ALA A 268     -48.472 -15.220  21.022  1.00  0.00           C  
ATOM   4414  H   ALA A 268     -50.553 -13.988  20.249  1.00  0.00           H  
ATOM   4415  HA  ALA A 268     -48.566 -15.520  18.907  1.00  0.00           H  
ATOM   4416 1HB  ALA A 268     -47.633 -15.903  21.162  1.00  0.00           H  
ATOM   4417 2HB  ALA A 268     -48.098 -14.201  20.922  1.00  0.00           H  
ATOM   4418 3HB  ALA A 268     -49.135 -15.280  21.883  1.00  0.00           H  
ATOM   4419  N   VAL A 269     -50.802 -17.275  20.554  1.00  0.00           N  
ATOM   4420  CA  VAL A 269     -51.392 -18.604  20.653  1.00  0.00           C  
ATOM   4421  C   VAL A 269     -51.840 -19.112  19.287  1.00  0.00           C  
ATOM   4422  O   VAL A 269     -51.553 -20.248  18.911  1.00  0.00           O  
ATOM   4423  CB  VAL A 269     -52.599 -18.583  21.610  1.00  0.00           C  
ATOM   4424  CG1 VAL A 269     -53.362 -19.897  21.534  1.00  0.00           C  
ATOM   4425  CG2 VAL A 269     -52.126 -18.315  23.032  1.00  0.00           C  
ATOM   4426  H   VAL A 269     -51.242 -16.504  21.036  1.00  0.00           H  
ATOM   4427  HA  VAL A 269     -50.635 -19.292  21.029  1.00  0.00           H  
ATOM   4428  HB  VAL A 269     -53.284 -17.794  21.299  1.00  0.00           H  
ATOM   4429 1HG1 VAL A 269     -54.212 -19.864  22.216  1.00  0.00           H  
ATOM   4430 2HG1 VAL A 269     -53.721 -20.050  20.516  1.00  0.00           H  
ATOM   4431 3HG1 VAL A 269     -52.702 -20.718  21.815  1.00  0.00           H  
ATOM   4432 1HG2 VAL A 269     -52.985 -18.302  23.703  1.00  0.00           H  
ATOM   4433 2HG2 VAL A 269     -51.436 -19.101  23.340  1.00  0.00           H  
ATOM   4434 3HG2 VAL A 269     -51.619 -17.351  23.070  1.00  0.00           H  
ATOM   4435  N   ARG A 270     -52.543 -18.260  18.545  1.00  0.00           N  
ATOM   4436  CA  ARG A 270     -53.033 -18.622  17.221  1.00  0.00           C  
ATOM   4437  C   ARG A 270     -51.882 -18.956  16.281  1.00  0.00           C  
ATOM   4438  O   ARG A 270     -51.910 -19.970  15.585  1.00  0.00           O  
ATOM   4439  CB  ARG A 270     -53.857 -17.489  16.627  1.00  0.00           C  
ATOM   4440  CG  ARG A 270     -54.501 -17.802  15.285  1.00  0.00           C  
ATOM   4441  CD  ARG A 270     -55.188 -16.614  14.716  1.00  0.00           C  
ATOM   4442  NE  ARG A 270     -54.247 -15.565  14.356  1.00  0.00           N  
ATOM   4443  CZ  ARG A 270     -53.473 -15.577  13.253  1.00  0.00           C  
ATOM   4444  NH1 ARG A 270     -53.540 -16.587  12.415  1.00  0.00           N1+
ATOM   4445  NH2 ARG A 270     -52.648 -14.573  13.014  1.00  0.00           N  
ATOM   4446  H   ARG A 270     -52.743 -17.340  18.911  1.00  0.00           H  
ATOM   4447  HA  ARG A 270     -53.654 -19.512  17.314  1.00  0.00           H  
ATOM   4448 1HB  ARG A 270     -54.652 -17.216  17.320  1.00  0.00           H  
ATOM   4449 2HB  ARG A 270     -53.225 -16.611  16.493  1.00  0.00           H  
ATOM   4450 1HG  ARG A 270     -53.735 -18.126  14.581  1.00  0.00           H  
ATOM   4451 2HG  ARG A 270     -55.238 -18.595  15.412  1.00  0.00           H  
ATOM   4452 1HD  ARG A 270     -55.733 -16.905  13.819  1.00  0.00           H  
ATOM   4453 2HD  ARG A 270     -55.884 -16.209  15.449  1.00  0.00           H  
ATOM   4454  HE  ARG A 270     -54.168 -14.771  14.977  1.00  0.00           H  
ATOM   4455 1HH1 ARG A 270     -54.170 -17.355  12.597  1.00  0.00           H  
ATOM   4456 2HH1 ARG A 270     -52.960 -16.596  11.588  1.00  0.00           H  
ATOM   4457 1HH2 ARG A 270     -52.597 -13.795  13.659  1.00  0.00           H  
ATOM   4458 2HH2 ARG A 270     -52.069 -14.581  12.188  1.00  0.00           H  
ATOM   4459  N   GLU A 271     -50.872 -18.094  16.262  1.00  0.00           N  
ATOM   4460  CA  GLU A 271     -49.719 -18.281  15.387  1.00  0.00           C  
ATOM   4461  C   GLU A 271     -48.954 -19.548  15.747  1.00  0.00           C  
ATOM   4462  O   GLU A 271     -48.556 -20.314  14.869  1.00  0.00           O  
ATOM   4463  CB  GLU A 271     -48.785 -17.071  15.467  1.00  0.00           C  
ATOM   4464  CG  GLU A 271     -49.274 -15.848  14.704  1.00  0.00           C  
ATOM   4465  CD  GLU A 271     -48.227 -14.777  14.582  1.00  0.00           C  
ATOM   4466  OE1 GLU A 271     -47.655 -14.415  15.583  1.00  0.00           O  
ATOM   4467  OE2 GLU A 271     -47.997 -14.320  13.487  1.00  0.00           O1-
ATOM   4468  H   GLU A 271     -50.899 -17.288  16.871  1.00  0.00           H  
ATOM   4469  HA  GLU A 271     -50.078 -18.391  14.364  1.00  0.00           H  
ATOM   4470 1HB  GLU A 271     -48.651 -16.784  16.510  1.00  0.00           H  
ATOM   4471 2HB  GLU A 271     -47.805 -17.341  15.073  1.00  0.00           H  
ATOM   4472 1HG  GLU A 271     -49.582 -16.155  13.705  1.00  0.00           H  
ATOM   4473 2HG  GLU A 271     -50.147 -15.441  15.214  1.00  0.00           H  
ATOM   4474  N   ALA A 272     -48.754 -19.764  17.043  1.00  0.00           N  
ATOM   4475  CA  ALA A 272     -48.090 -20.969  17.526  1.00  0.00           C  
ATOM   4476  C   ALA A 272     -48.897 -22.216  17.185  1.00  0.00           C  
ATOM   4477  O   ALA A 272     -48.339 -23.248  16.817  1.00  0.00           O  
ATOM   4478  CB  ALA A 272     -47.859 -20.884  19.026  1.00  0.00           C  
ATOM   4479  H   ALA A 272     -49.069 -19.073  17.712  1.00  0.00           H  
ATOM   4480  HA  ALA A 272     -47.125 -21.056  17.028  1.00  0.00           H  
ATOM   4481 1HB  ALA A 272     -47.363 -21.790  19.371  1.00  0.00           H  
ATOM   4482 2HB  ALA A 272     -47.233 -20.022  19.250  1.00  0.00           H  
ATOM   4483 3HB  ALA A 272     -48.817 -20.777  19.536  1.00  0.00           H  
ATOM   4484  N   GLU A 273     -50.217 -22.113  17.306  1.00  0.00           N  
ATOM   4485  CA  GLU A 273     -51.109 -23.204  16.935  1.00  0.00           C  
ATOM   4486  C   GLU A 273     -50.917 -23.599  15.476  1.00  0.00           C  
ATOM   4487  O   GLU A 273     -50.767 -24.779  15.160  1.00  0.00           O  
ATOM   4488  CB  GLU A 273     -52.566 -22.809  17.181  1.00  0.00           C  
ATOM   4489  CG  GLU A 273     -53.577 -23.902  16.863  1.00  0.00           C  
ATOM   4490  CD  GLU A 273     -54.998 -23.468  17.089  1.00  0.00           C  
ATOM   4491  OE1 GLU A 273     -55.202 -22.338  17.461  1.00  0.00           O  
ATOM   4492  OE2 GLU A 273     -55.881 -24.269  16.889  1.00  0.00           O1-
ATOM   4493  H   GLU A 273     -50.612 -21.255  17.667  1.00  0.00           H  
ATOM   4494  HA  GLU A 273     -50.865 -24.072  17.548  1.00  0.00           H  
ATOM   4495 1HB  GLU A 273     -52.697 -22.528  18.226  1.00  0.00           H  
ATOM   4496 2HB  GLU A 273     -52.815 -21.937  16.575  1.00  0.00           H  
ATOM   4497 1HG  GLU A 273     -53.461 -24.196  15.820  1.00  0.00           H  
ATOM   4498 2HG  GLU A 273     -53.363 -24.771  17.483  1.00  0.00           H  
ATOM   4499  N   GLU A 274     -50.925 -22.607  14.594  1.00  0.00           N  
ATOM   4500  CA  GLU A 274     -50.765 -22.852  13.167  1.00  0.00           C  
ATOM   4501  C   GLU A 274     -49.380 -23.406  12.854  1.00  0.00           C  
ATOM   4502  O   GLU A 274     -49.234 -24.306  12.027  1.00  0.00           O  
ATOM   4503  CB  GLU A 274     -51.001 -21.563  12.376  1.00  0.00           C  
ATOM   4504  CG  GLU A 274     -52.445 -21.081  12.376  1.00  0.00           C  
ATOM   4505  CD  GLU A 274     -52.626 -19.778  11.648  1.00  0.00           C  
ATOM   4506  OE1 GLU A 274     -51.644 -19.200  11.251  1.00  0.00           O  
ATOM   4507  OE2 GLU A 274     -53.749 -19.361  11.489  1.00  0.00           O1-
ATOM   4508  H   GLU A 274     -51.044 -21.659  14.920  1.00  0.00           H  
ATOM   4509  HA  GLU A 274     -51.497 -23.599  12.858  1.00  0.00           H  
ATOM   4510 1HB  GLU A 274     -50.382 -20.766  12.787  1.00  0.00           H  
ATOM   4511 2HB  GLU A 274     -50.698 -21.712  11.339  1.00  0.00           H  
ATOM   4512 1HG  GLU A 274     -53.070 -21.839  11.902  1.00  0.00           H  
ATOM   4513 2HG  GLU A 274     -52.779 -20.967  13.406  1.00  0.00           H  
ATOM   4514  N   LEU A 275     -48.367 -22.867  13.521  1.00  0.00           N  
ATOM   4515  CA  LEU A 275     -47.001 -23.354  13.369  1.00  0.00           C  
ATOM   4516  C   LEU A 275     -46.890 -24.816  13.773  1.00  0.00           C  
ATOM   4517  O   LEU A 275     -46.268 -25.619  13.077  1.00  0.00           O  
ATOM   4518  CB  LEU A 275     -46.040 -22.510  14.216  1.00  0.00           C  
ATOM   4519  CG  LEU A 275     -44.565 -22.932  14.168  1.00  0.00           C  
ATOM   4520  CD1 LEU A 275     -44.052 -22.821  12.739  1.00  0.00           C  
ATOM   4521  CD2 LEU A 275     -43.755 -22.054  15.110  1.00  0.00           C  
ATOM   4522  H   LEU A 275     -48.548 -22.098  14.152  1.00  0.00           H  
ATOM   4523  HA  LEU A 275     -46.723 -23.280  12.316  1.00  0.00           H  
ATOM   4524 1HB  LEU A 275     -46.099 -21.476  13.882  1.00  0.00           H  
ATOM   4525 2HB  LEU A 275     -46.363 -22.554  15.256  1.00  0.00           H  
ATOM   4526  HG  LEU A 275     -44.475 -23.974  14.475  1.00  0.00           H  
ATOM   4527 1HD1 LEU A 275     -43.004 -23.120  12.704  1.00  0.00           H  
ATOM   4528 2HD1 LEU A 275     -44.636 -23.473  12.090  1.00  0.00           H  
ATOM   4529 3HD1 LEU A 275     -44.145 -21.790  12.397  1.00  0.00           H  
ATOM   4530 1HD2 LEU A 275     -42.707 -22.354  15.076  1.00  0.00           H  
ATOM   4531 2HD2 LEU A 275     -43.844 -21.012  14.803  1.00  0.00           H  
ATOM   4532 3HD2 LEU A 275     -44.132 -22.166  16.126  1.00  0.00           H  
ATOM   4533  N   LEU A 276     -47.495 -25.160  14.905  1.00  0.00           N  
ATOM   4534  CA  LEU A 276     -47.507 -26.538  15.380  1.00  0.00           C  
ATOM   4535  C   LEU A 276     -48.113 -27.472  14.343  1.00  0.00           C  
ATOM   4536  O   LEU A 276     -47.590 -28.558  14.090  1.00  0.00           O  
ATOM   4537  CB  LEU A 276     -48.296 -26.639  16.691  1.00  0.00           C  
ATOM   4538  CG  LEU A 276     -48.358 -28.035  17.324  1.00  0.00           C  
ATOM   4539  CD1 LEU A 276     -46.980 -28.416  17.848  1.00  0.00           C  
ATOM   4540  CD2 LEU A 276     -49.389 -28.040  18.443  1.00  0.00           C  
ATOM   4541  H   LEU A 276     -47.959 -24.447  15.451  1.00  0.00           H  
ATOM   4542  HA  LEU A 276     -46.478 -26.855  15.550  1.00  0.00           H  
ATOM   4543 1HB  LEU A 276     -47.848 -25.965  17.419  1.00  0.00           H  
ATOM   4544 2HB  LEU A 276     -49.320 -26.313  16.507  1.00  0.00           H  
ATOM   4545  HG  LEU A 276     -48.640 -28.766  16.567  1.00  0.00           H  
ATOM   4546 1HD1 LEU A 276     -47.024 -29.409  18.298  1.00  0.00           H  
ATOM   4547 2HD1 LEU A 276     -46.266 -28.424  17.024  1.00  0.00           H  
ATOM   4548 3HD1 LEU A 276     -46.662 -27.692  18.598  1.00  0.00           H  
ATOM   4549 1HD2 LEU A 276     -49.433 -29.033  18.893  1.00  0.00           H  
ATOM   4550 2HD2 LEU A 276     -49.106 -27.310  19.202  1.00  0.00           H  
ATOM   4551 3HD2 LEU A 276     -50.367 -27.782  18.037  1.00  0.00           H  
ATOM   4552  N   ARG A 277     -49.217 -27.048  13.741  1.00  0.00           N  
ATOM   4553  CA  ARG A 277     -49.923 -27.866  12.763  1.00  0.00           C  
ATOM   4554  C   ARG A 277     -49.096 -28.046  11.496  1.00  0.00           C  
ATOM   4555  O   ARG A 277     -49.089 -29.122  10.898  1.00  0.00           O  
ATOM   4556  CB  ARG A 277     -51.261 -27.237  12.405  1.00  0.00           C  
ATOM   4557  CG  ARG A 277     -52.299 -27.264  13.517  1.00  0.00           C  
ATOM   4558  CD  ARG A 277     -53.577 -26.640  13.090  1.00  0.00           C  
ATOM   4559  NE  ARG A 277     -54.489 -26.455  14.208  1.00  0.00           N  
ATOM   4560  CZ  ARG A 277     -55.250 -27.430  14.744  1.00  0.00           C  
ATOM   4561  NH1 ARG A 277     -55.195 -28.649  14.256  1.00  0.00           N1+
ATOM   4562  NH2 ARG A 277     -56.049 -27.160  15.760  1.00  0.00           N  
ATOM   4563  H   ARG A 277     -49.579 -26.131  13.968  1.00  0.00           H  
ATOM   4564  HA  ARG A 277     -50.090 -28.855  13.193  1.00  0.00           H  
ATOM   4565 1HB  ARG A 277     -51.110 -26.196  12.122  1.00  0.00           H  
ATOM   4566 2HB  ARG A 277     -51.687 -27.751  11.544  1.00  0.00           H  
ATOM   4567 1HG  ARG A 277     -52.499 -28.297  13.802  1.00  0.00           H  
ATOM   4568 2HG  ARG A 277     -51.921 -26.716  14.381  1.00  0.00           H  
ATOM   4569 1HD  ARG A 277     -53.376 -25.664  12.649  1.00  0.00           H  
ATOM   4570 2HD  ARG A 277     -54.065 -27.277  12.353  1.00  0.00           H  
ATOM   4571  HE  ARG A 277     -54.558 -25.530  14.610  1.00  0.00           H  
ATOM   4572 1HH1 ARG A 277     -54.584 -28.856  13.478  1.00  0.00           H  
ATOM   4573 2HH1 ARG A 277     -55.764 -29.380  14.658  1.00  0.00           H  
ATOM   4574 1HH2 ARG A 277     -56.091 -26.222  16.136  1.00  0.00           H  
ATOM   4575 2HH2 ARG A 277     -56.618 -27.891  16.163  1.00  0.00           H  
ATOM   4576  N   GLU A 278     -48.400 -26.989  11.094  1.00  0.00           N  
ATOM   4577  CA  GLU A 278     -47.541 -27.039   9.918  1.00  0.00           C  
ATOM   4578  C   GLU A 278     -46.306 -27.894  10.173  1.00  0.00           C  
ATOM   4579  O   GLU A 278     -45.825 -28.592   9.279  1.00  0.00           O  
ATOM   4580  CB  GLU A 278     -47.121 -25.627   9.504  1.00  0.00           C  
ATOM   4581  CG  GLU A 278     -48.242 -24.785   8.914  1.00  0.00           C  
ATOM   4582  CD  GLU A 278     -47.823 -23.370   8.628  1.00  0.00           C  
ATOM   4583  OE1 GLU A 278     -46.679 -23.053   8.851  1.00  0.00           O  
ATOM   4584  OE2 GLU A 278     -48.647 -22.604   8.186  1.00  0.00           O1-
ATOM   4585  H   GLU A 278     -48.468 -26.128  11.617  1.00  0.00           H  
ATOM   4586  HA  GLU A 278     -48.097 -27.500   9.101  1.00  0.00           H  
ATOM   4587 1HB  GLU A 278     -46.725 -25.097  10.371  1.00  0.00           H  
ATOM   4588 2HB  GLU A 278     -46.322 -25.687   8.765  1.00  0.00           H  
ATOM   4589 1HG  GLU A 278     -48.579 -25.246   7.986  1.00  0.00           H  
ATOM   4590 2HG  GLU A 278     -49.081 -24.777   9.608  1.00  0.00           H  
ATOM   4591  N   ASN A 279     -45.796 -27.836  11.399  1.00  0.00           N  
ATOM   4592  CA  ASN A 279     -44.635 -28.629  11.785  1.00  0.00           C  
ATOM   4593  C   ASN A 279     -44.661 -28.954  13.273  1.00  0.00           C  
ATOM   4594  O   ASN A 279     -44.263 -28.136  14.102  1.00  0.00           O  
ATOM   4595  CB  ASN A 279     -43.350 -27.910  11.417  1.00  0.00           C  
ATOM   4596  CG  ASN A 279     -42.129 -28.756  11.647  1.00  0.00           C  
ATOM   4597  ND2 ASN A 279     -41.045 -28.403  11.003  1.00  0.00           N  
ATOM   4598  OD1 ASN A 279     -42.166 -29.730  12.407  1.00  0.00           O  
ATOM   4599  H   ASN A 279     -46.223 -27.225  12.082  1.00  0.00           H  
ATOM   4600  HA  ASN A 279     -44.658 -29.569  11.229  1.00  0.00           H  
ATOM   4601 1HB  ASN A 279     -43.384 -27.618  10.367  1.00  0.00           H  
ATOM   4602 2HB  ASN A 279     -43.262 -26.998  12.008  1.00  0.00           H  
ATOM   4603 1HD2 ASN A 279     -40.202 -28.930  11.117  1.00  0.00           H  
ATOM   4604 2HD2 ASN A 279     -41.060 -27.608  10.398  1.00  0.00           H  
ATOM   4605  N   PRO A 280     -45.128 -30.153  13.605  1.00  0.00           N  
ATOM   4606  CA  PRO A 280     -45.307 -30.550  14.996  1.00  0.00           C  
ATOM   4607  C   PRO A 280     -43.977 -30.928  15.636  1.00  0.00           C  
ATOM   4608  O   PRO A 280     -43.725 -32.099  15.919  1.00  0.00           O  
ATOM   4609  CB  PRO A 280     -46.247 -31.754  14.895  1.00  0.00           C  
ATOM   4610  CG  PRO A 280     -45.923 -32.361  13.572  1.00  0.00           C  
ATOM   4611  CD  PRO A 280     -45.676 -31.181  12.670  1.00  0.00           C  
ATOM   4612  HA  PRO A 280     -45.708 -29.698  15.549  1.00  0.00           H  
ATOM   4613 1HB  PRO A 280     -46.071 -32.442  15.735  1.00  0.00           H  
ATOM   4614 2HB  PRO A 280     -47.294 -31.422  14.967  1.00  0.00           H  
ATOM   4615 1HG  PRO A 280     -45.046 -33.018  13.661  1.00  0.00           H  
ATOM   4616 2HG  PRO A 280     -46.757 -32.989  13.228  1.00  0.00           H  
ATOM   4617 1HD  PRO A 280     -44.934 -31.453  11.905  1.00  0.00           H  
ATOM   4618 2HD  PRO A 280     -46.622 -30.874  12.200  1.00  0.00           H  
ATOM   4619  N   SER A 281     -43.127 -29.929  15.860  1.00  0.00           N  
ATOM   4620  CA  SER A 281     -41.849 -30.146  16.529  1.00  0.00           C  
ATOM   4621  C   SER A 281     -41.978 -29.953  18.033  1.00  0.00           C  
ATOM   4622  O   SER A 281     -42.977 -29.427  18.521  1.00  0.00           O  
ATOM   4623  CB  SER A 281     -40.802 -29.198  15.977  1.00  0.00           C  
ATOM   4624  OG  SER A 281     -41.070 -27.877  16.358  1.00  0.00           O  
ATOM   4625  H   SER A 281     -43.374 -28.997  15.559  1.00  0.00           H  
ATOM   4626  HA  SER A 281     -41.537 -31.174  16.353  1.00  0.00           H  
ATOM   4627 1HB  SER A 281     -39.818 -29.492  16.341  1.00  0.00           H  
ATOM   4628 2HB  SER A 281     -40.784 -29.270  14.891  1.00  0.00           H  
ATOM   4629  HG  SER A 281     -40.633 -27.321  15.709  1.00  0.00           H  
ATOM   4630  N   GLU A 282     -40.957 -30.387  18.768  1.00  0.00           N  
ATOM   4631  CA  GLU A 282     -40.927 -30.210  20.215  1.00  0.00           C  
ATOM   4632  C   GLU A 282     -40.938 -28.734  20.590  1.00  0.00           C  
ATOM   4633  O   GLU A 282     -41.625 -28.326  21.528  1.00  0.00           O  
ATOM   4634  CB  GLU A 282     -39.690 -30.888  20.810  1.00  0.00           C  
ATOM   4635  CG  GLU A 282     -39.672 -32.403  20.662  1.00  0.00           C  
ATOM   4636  CD  GLU A 282     -39.264 -32.851  19.287  1.00  0.00           C  
ATOM   4637  OE1 GLU A 282     -38.925 -32.014  18.485  1.00  0.00           O  
ATOM   4638  OE2 GLU A 282     -39.291 -34.033  19.037  1.00  0.00           O1-
ATOM   4639  H   GLU A 282     -40.185 -30.847  18.313  1.00  0.00           H  
ATOM   4640  HA  GLU A 282     -41.824 -30.664  20.633  1.00  0.00           H  
ATOM   4641 1HB  GLU A 282     -38.794 -30.494  20.331  1.00  0.00           H  
ATOM   4642 2HB  GLU A 282     -39.623 -30.655  21.873  1.00  0.00           H  
ATOM   4643 1HG  GLU A 282     -38.975 -32.820  21.389  1.00  0.00           H  
ATOM   4644 2HG  GLU A 282     -40.664 -32.791  20.887  1.00  0.00           H  
ATOM   4645  N   MET A 283     -40.171 -27.935  19.854  1.00  0.00           N  
ATOM   4646  CA  MET A 283     -40.091 -26.502  20.109  1.00  0.00           C  
ATOM   4647  C   MET A 283     -41.424 -25.817  19.838  1.00  0.00           C  
ATOM   4648  O   MET A 283     -41.819 -24.901  20.556  1.00  0.00           O  
ATOM   4649  CB  MET A 283     -38.988 -25.875  19.259  1.00  0.00           C  
ATOM   4650  CG  MET A 283     -38.757 -24.393  19.519  1.00  0.00           C  
ATOM   4651  SD  MET A 283     -37.374 -23.728  18.571  1.00  0.00           S  
ATOM   4652  CE  MET A 283     -38.144 -23.485  16.974  1.00  0.00           C  
ATOM   4653  H   MET A 283     -39.631 -28.332  19.099  1.00  0.00           H  
ATOM   4654  HA  MET A 283     -39.851 -26.349  21.161  1.00  0.00           H  
ATOM   4655 1HB  MET A 283     -38.049 -26.396  19.439  1.00  0.00           H  
ATOM   4656 2HB  MET A 283     -39.231 -25.995  18.202  1.00  0.00           H  
ATOM   4657 1HG  MET A 283     -39.654 -23.834  19.258  1.00  0.00           H  
ATOM   4658 2HG  MET A 283     -38.555 -24.237  20.579  1.00  0.00           H  
ATOM   4659 1HE  MET A 283     -37.413 -23.077  16.276  1.00  0.00           H  
ATOM   4660 2HE  MET A 283     -38.512 -24.441  16.597  1.00  0.00           H  
ATOM   4661 3HE  MET A 283     -38.978 -22.789  17.074  1.00  0.00           H  
ATOM   4662  N   ALA A 284     -42.113 -26.270  18.796  1.00  0.00           N  
ATOM   4663  CA  ALA A 284     -43.437 -25.748  18.466  1.00  0.00           C  
ATOM   4664  C   ALA A 284     -44.424 -26.004  19.596  1.00  0.00           C  
ATOM   4665  O   ALA A 284     -45.216 -25.131  19.952  1.00  0.00           O  
ATOM   4666  CB  ALA A 284     -43.942 -26.366  17.170  1.00  0.00           C  
ATOM   4667  H   ALA A 284     -41.712 -26.993  18.216  1.00  0.00           H  
ATOM   4668  HA  ALA A 284     -43.359 -24.669  18.333  1.00  0.00           H  
ATOM   4669 1HB  ALA A 284     -44.928 -25.967  16.940  1.00  0.00           H  
ATOM   4670 2HB  ALA A 284     -43.254 -26.124  16.360  1.00  0.00           H  
ATOM   4671 3HB  ALA A 284     -44.004 -27.446  17.285  1.00  0.00           H  
ATOM   4672  N   GLU A 285     -44.376 -27.208  20.156  1.00  0.00           N  
ATOM   4673  CA  GLU A 285     -45.239 -27.569  21.274  1.00  0.00           C  
ATOM   4674  C   GLU A 285     -44.945 -26.710  22.498  1.00  0.00           C  
ATOM   4675  O   GLU A 285     -45.860 -26.247  23.178  1.00  0.00           O  
ATOM   4676  CB  GLU A 285     -45.067 -29.049  21.623  1.00  0.00           C  
ATOM   4677  CG  GLU A 285     -45.631 -30.010  20.586  1.00  0.00           C  
ATOM   4678  CD  GLU A 285     -45.356 -31.451  20.913  1.00  0.00           C  
ATOM   4679  OE1 GLU A 285     -44.645 -31.702  21.857  1.00  0.00           O  
ATOM   4680  OE2 GLU A 285     -45.857 -32.303  20.218  1.00  0.00           O1-
ATOM   4681  H   GLU A 285     -43.723 -27.891  19.799  1.00  0.00           H  
ATOM   4682  HA  GLU A 285     -46.274 -27.387  20.985  1.00  0.00           H  
ATOM   4683 1HB  GLU A 285     -44.007 -29.273  21.746  1.00  0.00           H  
ATOM   4684 2HB  GLU A 285     -45.558 -29.258  22.574  1.00  0.00           H  
ATOM   4685 1HG  GLU A 285     -46.708 -29.864  20.518  1.00  0.00           H  
ATOM   4686 2HG  GLU A 285     -45.198 -29.774  19.615  1.00  0.00           H  
ATOM   4687  N   GLU A 286     -43.663 -26.500  22.772  1.00  0.00           N  
ATOM   4688  CA  GLU A 286     -43.246 -25.697  23.916  1.00  0.00           C  
ATOM   4689  C   GLU A 286     -43.628 -24.233  23.730  1.00  0.00           C  
ATOM   4690  O   GLU A 286     -44.048 -23.569  24.676  1.00  0.00           O  
ATOM   4691  CB  GLU A 286     -41.735 -25.818  24.130  1.00  0.00           C  
ATOM   4692  CG  GLU A 286     -41.283 -27.166  24.674  1.00  0.00           C  
ATOM   4693  CD  GLU A 286     -39.798 -27.240  24.892  1.00  0.00           C  
ATOM   4694  OE1 GLU A 286     -39.104 -26.367  24.428  1.00  0.00           O  
ATOM   4695  OE2 GLU A 286     -39.356 -28.170  25.524  1.00  0.00           O1-
ATOM   4696  H   GLU A 286     -42.957 -26.907  22.172  1.00  0.00           H  
ATOM   4697  HA  GLU A 286     -43.761 -26.063  24.803  1.00  0.00           H  
ATOM   4698 1HB  GLU A 286     -41.220 -25.649  23.184  1.00  0.00           H  
ATOM   4699 2HB  GLU A 286     -41.404 -25.048  24.826  1.00  0.00           H  
ATOM   4700 1HG  GLU A 286     -41.788 -27.351  25.622  1.00  0.00           H  
ATOM   4701 2HG  GLU A 286     -41.582 -27.946  23.976  1.00  0.00           H  
ATOM   4702  N   LEU A 287     -43.477 -23.740  22.507  1.00  0.00           N  
ATOM   4703  CA  LEU A 287     -43.865 -22.372  22.182  1.00  0.00           C  
ATOM   4704  C   LEU A 287     -45.348 -22.143  22.435  1.00  0.00           C  
ATOM   4705  O   LEU A 287     -45.737 -21.171  23.079  1.00  0.00           O  
ATOM   4706  CB  LEU A 287     -43.538 -22.062  20.715  1.00  0.00           C  
ATOM   4707  CG  LEU A 287     -43.939 -20.665  20.225  1.00  0.00           C  
ATOM   4708  CD1 LEU A 287     -43.122 -19.613  20.962  1.00  0.00           C  
ATOM   4709  CD2 LEU A 287     -43.721 -20.573  18.722  1.00  0.00           C  
ATOM   4710  H   LEU A 287     -43.086 -24.326  21.784  1.00  0.00           H  
ATOM   4711  HA  LEU A 287     -43.311 -21.693  22.830  1.00  0.00           H  
ATOM   4712 1HB  LEU A 287     -42.464 -22.167  20.569  1.00  0.00           H  
ATOM   4713 2HB  LEU A 287     -44.044 -22.793  20.084  1.00  0.00           H  
ATOM   4714  HG  LEU A 287     -44.991 -20.489  20.451  1.00  0.00           H  
ATOM   4715 1HD1 LEU A 287     -43.407 -18.620  20.613  1.00  0.00           H  
ATOM   4716 2HD1 LEU A 287     -43.311 -19.689  22.033  1.00  0.00           H  
ATOM   4717 3HD1 LEU A 287     -42.062 -19.774  20.768  1.00  0.00           H  
ATOM   4718 1HD2 LEU A 287     -44.007 -19.580  18.373  1.00  0.00           H  
ATOM   4719 2HD2 LEU A 287     -42.670 -20.747  18.495  1.00  0.00           H  
ATOM   4720 3HD2 LEU A 287     -44.331 -21.323  18.218  1.00  0.00           H  
ATOM   4721  N   LEU A 288     -46.178 -23.047  21.923  1.00  0.00           N  
ATOM   4722  CA  LEU A 288     -47.620 -22.965  22.117  1.00  0.00           C  
ATOM   4723  C   LEU A 288     -47.981 -23.033  23.596  1.00  0.00           C  
ATOM   4724  O   LEU A 288     -48.811 -22.263  24.079  1.00  0.00           O  
ATOM   4725  CB  LEU A 288     -48.322 -24.099  21.361  1.00  0.00           C  
ATOM   4726  CG  LEU A 288     -49.850 -24.139  21.489  1.00  0.00           C  
ATOM   4727  CD1 LEU A 288     -50.436 -22.824  20.994  1.00  0.00           C  
ATOM   4728  CD2 LEU A 288     -50.396 -25.316  20.695  1.00  0.00           C  
ATOM   4729  H   LEU A 288     -45.798 -23.814  21.384  1.00  0.00           H  
ATOM   4730  HA  LEU A 288     -47.965 -22.001  21.738  1.00  0.00           H  
ATOM   4731 1HB  LEU A 288     -48.082 -24.011  20.302  1.00  0.00           H  
ATOM   4732 2HB  LEU A 288     -47.934 -25.051  21.722  1.00  0.00           H  
ATOM   4733  HG  LEU A 288     -50.124 -24.251  22.539  1.00  0.00           H  
ATOM   4734 1HD1 LEU A 288     -51.522 -22.852  21.086  1.00  0.00           H  
ATOM   4735 2HD1 LEU A 288     -50.044 -22.002  21.592  1.00  0.00           H  
ATOM   4736 3HD1 LEU A 288     -50.165 -22.676  19.949  1.00  0.00           H  
ATOM   4737 1HD2 LEU A 288     -51.483 -25.344  20.788  1.00  0.00           H  
ATOM   4738 2HD2 LEU A 288     -50.125 -25.204  19.645  1.00  0.00           H  
ATOM   4739 3HD2 LEU A 288     -49.975 -26.243  21.082  1.00  0.00           H  
ATOM   4740  N   ARG A 289     -47.350 -23.959  24.312  1.00  0.00           N  
ATOM   4741  CA  ARG A 289     -47.584 -24.113  25.742  1.00  0.00           C  
ATOM   4742  C   ARG A 289     -47.323 -22.808  26.484  1.00  0.00           C  
ATOM   4743  O   ARG A 289     -48.115 -22.396  27.330  1.00  0.00           O  
ATOM   4744  CB  ARG A 289     -46.695 -25.207  26.315  1.00  0.00           C  
ATOM   4745  CG  ARG A 289     -46.731 -25.331  27.830  1.00  0.00           C  
ATOM   4746  CD  ARG A 289     -45.783 -26.365  28.319  1.00  0.00           C  
ATOM   4747  NE  ARG A 289     -44.402 -26.020  28.018  1.00  0.00           N  
ATOM   4748  CZ  ARG A 289     -43.661 -25.145  28.725  1.00  0.00           C  
ATOM   4749  NH1 ARG A 289     -44.179 -24.536  29.769  1.00  0.00           N1+
ATOM   4750  NH2 ARG A 289     -42.412 -24.899  28.370  1.00  0.00           N  
ATOM   4751  H   ARG A 289     -46.695 -24.575  23.849  1.00  0.00           H  
ATOM   4752  HA  ARG A 289     -48.629 -24.377  25.895  1.00  0.00           H  
ATOM   4753 1HB  ARG A 289     -46.988 -26.169  25.899  1.00  0.00           H  
ATOM   4754 2HB  ARG A 289     -45.661 -25.025  26.024  1.00  0.00           H  
ATOM   4755 1HG  ARG A 289     -46.460 -24.376  28.281  1.00  0.00           H  
ATOM   4756 2HG  ARG A 289     -47.736 -25.610  28.149  1.00  0.00           H  
ATOM   4757 1HD  ARG A 289     -45.881 -26.467  29.399  1.00  0.00           H  
ATOM   4758 2HD  ARG A 289     -46.007 -27.319  27.843  1.00  0.00           H  
ATOM   4759  HE  ARG A 289     -43.969 -26.468  27.222  1.00  0.00           H  
ATOM   4760 1HH1 ARG A 289     -45.134 -24.725  30.040  1.00  0.00           H  
ATOM   4761 2HH1 ARG A 289     -43.624 -23.881  30.299  1.00  0.00           H  
ATOM   4762 1HH2 ARG A 289     -42.013 -25.367  27.567  1.00  0.00           H  
ATOM   4763 2HH2 ARG A 289     -41.856 -24.243  28.899  1.00  0.00           H  
ATOM   4764  N   ARG A 290     -46.206 -22.163  26.162  1.00  0.00           N  
ATOM   4765  CA  ARG A 290     -45.853 -20.888  26.776  1.00  0.00           C  
ATOM   4766  C   ARG A 290     -46.894 -19.821  26.463  1.00  0.00           C  
ATOM   4767  O   ARG A 290     -47.314 -19.074  27.345  1.00  0.00           O  
ATOM   4768  CB  ARG A 290     -44.489 -20.420  26.292  1.00  0.00           C  
ATOM   4769  CG  ARG A 290     -43.311 -21.215  26.832  1.00  0.00           C  
ATOM   4770  CD  ARG A 290     -42.031 -20.794  26.207  1.00  0.00           C  
ATOM   4771  NE  ARG A 290     -41.622 -19.470  26.648  1.00  0.00           N  
ATOM   4772  CZ  ARG A 290     -40.592 -18.775  26.128  1.00  0.00           C  
ATOM   4773  NH1 ARG A 290     -39.877 -19.291  25.153  1.00  0.00           N1+
ATOM   4774  NH2 ARG A 290     -40.299 -17.575  26.599  1.00  0.00           N  
ATOM   4775  H   ARG A 290     -45.584 -22.567  25.475  1.00  0.00           H  
ATOM   4776  HA  ARG A 290     -45.832 -21.020  27.858  1.00  0.00           H  
ATOM   4777 1HB  ARG A 290     -44.451 -20.472  25.205  1.00  0.00           H  
ATOM   4778 2HB  ARG A 290     -44.341 -19.378  26.576  1.00  0.00           H  
ATOM   4779 1HG  ARG A 290     -43.233 -21.064  27.909  1.00  0.00           H  
ATOM   4780 2HG  ARG A 290     -43.462 -22.275  26.625  1.00  0.00           H  
ATOM   4781 1HD  ARG A 290     -41.246 -21.500  26.475  1.00  0.00           H  
ATOM   4782 2HD  ARG A 290     -42.145 -20.773  25.124  1.00  0.00           H  
ATOM   4783  HE  ARG A 290     -42.149 -19.040  27.397  1.00  0.00           H  
ATOM   4784 1HH1 ARG A 290     -40.100 -20.208  24.793  1.00  0.00           H  
ATOM   4785 2HH1 ARG A 290     -39.104 -18.770  24.763  1.00  0.00           H  
ATOM   4786 1HH2 ARG A 290     -40.849 -17.179  27.349  1.00  0.00           H  
ATOM   4787 2HH2 ARG A 290     -39.527 -17.055  26.210  1.00  0.00           H  
ATOM   4788  N   ALA A 291     -47.305 -19.753  25.201  1.00  0.00           N  
ATOM   4789  CA  ALA A 291     -48.302 -18.783  24.771  1.00  0.00           C  
ATOM   4790  C   ALA A 291     -49.630 -19.003  25.488  1.00  0.00           C  
ATOM   4791  O   ALA A 291     -50.270 -18.051  25.932  1.00  0.00           O  
ATOM   4792  CB  ALA A 291     -48.493 -18.855  23.264  1.00  0.00           C  
ATOM   4793  H   ALA A 291     -46.914 -20.393  24.523  1.00  0.00           H  
ATOM   4794  HA  ALA A 291     -47.948 -17.786  25.030  1.00  0.00           H  
ATOM   4795 1HB  ALA A 291     -49.241 -18.123  22.955  1.00  0.00           H  
ATOM   4796 2HB  ALA A 291     -47.548 -18.640  22.765  1.00  0.00           H  
ATOM   4797 3HB  ALA A 291     -48.830 -19.854  22.986  1.00  0.00           H  
ATOM   4798  N   ILE A 292     -50.037 -20.263  25.592  1.00  0.00           N  
ATOM   4799  CA  ILE A 292     -51.283 -20.611  26.265  1.00  0.00           C  
ATOM   4800  C   ILE A 292     -51.242 -20.224  27.738  1.00  0.00           C  
ATOM   4801  O   ILE A 292     -52.184 -19.626  28.257  1.00  0.00           O  
ATOM   4802  CB  ILE A 292     -51.573 -22.118  26.138  1.00  0.00           C  
ATOM   4803  CG1 ILE A 292     -51.939 -22.470  24.694  1.00  0.00           C  
ATOM   4804  CG2 ILE A 292     -52.689 -22.527  27.087  1.00  0.00           C  
ATOM   4805  CD1 ILE A 292     -51.940 -23.956  24.410  1.00  0.00           C  
ATOM   4806  H   ILE A 292     -49.467 -20.997  25.199  1.00  0.00           H  
ATOM   4807  HA  ILE A 292     -52.095 -20.053  25.798  1.00  0.00           H  
ATOM   4808  HB  ILE A 292     -50.675 -22.683  26.383  1.00  0.00           H  
ATOM   4809 1HG1 ILE A 292     -52.928 -22.078  24.462  1.00  0.00           H  
ATOM   4810 2HG1 ILE A 292     -51.232 -21.995  24.013  1.00  0.00           H  
ATOM   4811 1HG2 ILE A 292     -52.882 -23.594  26.984  1.00  0.00           H  
ATOM   4812 2HG2 ILE A 292     -52.392 -22.309  28.113  1.00  0.00           H  
ATOM   4813 3HG2 ILE A 292     -53.594 -21.969  26.847  1.00  0.00           H  
ATOM   4814 1HD1 ILE A 292     -52.208 -24.127  23.366  1.00  0.00           H  
ATOM   4815 2HD1 ILE A 292     -50.948 -24.364  24.602  1.00  0.00           H  
ATOM   4816 3HD1 ILE A 292     -52.666 -24.448  25.055  1.00  0.00           H  
ATOM   4817  N   GLU A 293     -50.145 -20.566  28.405  1.00  0.00           N  
ATOM   4818  CA  GLU A 293     -49.965 -20.225  29.811  1.00  0.00           C  
ATOM   4819  C   GLU A 293     -50.156 -18.732  30.044  1.00  0.00           C  
ATOM   4820  O   GLU A 293     -50.823 -18.322  30.993  1.00  0.00           O  
ATOM   4821  CB  GLU A 293     -48.576 -20.652  30.290  1.00  0.00           C  
ATOM   4822  CG  GLU A 293     -48.390 -22.158  30.417  1.00  0.00           C  
ATOM   4823  CD  GLU A 293     -46.992 -22.543  30.813  1.00  0.00           C  
ATOM   4824  OE1 GLU A 293     -46.153 -21.677  30.879  1.00  0.00           O  
ATOM   4825  OE2 GLU A 293     -46.763 -23.706  31.051  1.00  0.00           O1-
ATOM   4826  H   GLU A 293     -49.418 -21.078  27.924  1.00  0.00           H  
ATOM   4827  HA  GLU A 293     -50.722 -20.749  30.394  1.00  0.00           H  
ATOM   4828 1HB  GLU A 293     -47.821 -20.280  29.597  1.00  0.00           H  
ATOM   4829 2HB  GLU A 293     -48.374 -20.207  31.264  1.00  0.00           H  
ATOM   4830 1HG  GLU A 293     -49.085 -22.537  31.166  1.00  0.00           H  
ATOM   4831 2HG  GLU A 293     -48.635 -22.625  29.464  1.00  0.00           H  
ATOM   4832  N   ALA A 294     -49.564 -17.922  29.171  1.00  0.00           N  
ATOM   4833  CA  ALA A 294     -49.707 -16.472  29.254  1.00  0.00           C  
ATOM   4834  C   ALA A 294     -51.164 -16.053  29.099  1.00  0.00           C  
ATOM   4835  O   ALA A 294     -51.639 -15.159  29.799  1.00  0.00           O  
ATOM   4836  CB  ALA A 294     -48.846 -15.796  28.197  1.00  0.00           C  
ATOM   4837  H   ALA A 294     -49.004 -18.321  28.432  1.00  0.00           H  
ATOM   4838  HA  ALA A 294     -49.372 -16.149  30.238  1.00  0.00           H  
ATOM   4839 1HB  ALA A 294     -48.964 -14.715  28.272  1.00  0.00           H  
ATOM   4840 2HB  ALA A 294     -47.802 -16.060  28.357  1.00  0.00           H  
ATOM   4841 3HB  ALA A 294     -49.157 -16.126  27.208  1.00  0.00           H  
ATOM   4842  N   ALA A 295     -51.867 -16.700  28.176  1.00  0.00           N  
ATOM   4843  CA  ALA A 295     -53.276 -16.407  27.940  1.00  0.00           C  
ATOM   4844  C   ALA A 295     -54.128 -16.805  29.138  1.00  0.00           C  
ATOM   4845  O   ALA A 295     -55.129 -16.155  29.441  1.00  0.00           O  
ATOM   4846  CB  ALA A 295     -53.761 -17.118  26.685  1.00  0.00           C  
ATOM   4847  H   ALA A 295     -51.415 -17.416  27.625  1.00  0.00           H  
ATOM   4848  HA  ALA A 295     -53.385 -15.332  27.799  1.00  0.00           H  
ATOM   4849 1HB  ALA A 295     -54.815 -16.890  26.522  1.00  0.00           H  
ATOM   4850 2HB  ALA A 295     -53.181 -16.779  25.827  1.00  0.00           H  
ATOM   4851 3HB  ALA A 295     -53.638 -18.193  26.806  1.00  0.00           H  
ATOM   4852  N   VAL A 296     -53.728 -17.875  29.815  1.00  0.00           N  
ATOM   4853  CA  VAL A 296     -54.393 -18.303  31.040  1.00  0.00           C  
ATOM   4854  C   VAL A 296     -54.188 -17.288  32.158  1.00  0.00           C  
ATOM   4855  O   VAL A 296     -55.105 -17.007  32.931  1.00  0.00           O  
ATOM   4856  CB  VAL A 296     -53.856 -19.675  31.488  1.00  0.00           C  
ATOM   4857  CG1 VAL A 296     -54.402 -20.037  32.861  1.00  0.00           C  
ATOM   4858  CG2 VAL A 296     -54.225 -20.735  30.463  1.00  0.00           C  
ATOM   4859  H   VAL A 296     -52.941 -18.408  29.471  1.00  0.00           H  
ATOM   4860  HA  VAL A 296     -55.463 -18.369  30.846  1.00  0.00           H  
ATOM   4861  HB  VAL A 296     -52.771 -19.618  31.579  1.00  0.00           H  
ATOM   4862 1HG1 VAL A 296     -54.012 -21.009  33.163  1.00  0.00           H  
ATOM   4863 2HG1 VAL A 296     -54.096 -19.283  33.585  1.00  0.00           H  
ATOM   4864 3HG1 VAL A 296     -55.490 -20.081  32.820  1.00  0.00           H  
ATOM   4865 1HG2 VAL A 296     -53.842 -21.704  30.787  1.00  0.00           H  
ATOM   4866 2HG2 VAL A 296     -55.310 -20.788  30.368  1.00  0.00           H  
ATOM   4867 3HG2 VAL A 296     -53.788 -20.477  29.498  1.00  0.00           H  
ATOM   4868  N   ARG A 297     -52.980 -16.741  32.241  1.00  0.00           N  
ATOM   4869  CA  ARG A 297     -52.659 -15.740  33.250  1.00  0.00           C  
ATOM   4870  C   ARG A 297     -53.419 -14.443  32.998  1.00  0.00           C  
ATOM   4871  O   ARG A 297     -53.858 -13.779  33.936  1.00  0.00           O  
ATOM   4872  CB  ARG A 297     -51.164 -15.455  33.265  1.00  0.00           C  
ATOM   4873  CG  ARG A 297     -50.304 -16.581  33.817  1.00  0.00           C  
ATOM   4874  CD  ARG A 297     -48.911 -16.134  34.072  1.00  0.00           C  
ATOM   4875  NE  ARG A 297     -48.233 -15.747  32.845  1.00  0.00           N  
ATOM   4876  CZ  ARG A 297     -47.560 -16.594  32.043  1.00  0.00           C  
ATOM   4877  NH1 ARG A 297     -47.484 -17.870  32.350  1.00  0.00           N1+
ATOM   4878  NH2 ARG A 297     -46.976 -16.143  30.947  1.00  0.00           N  
ATOM   4879  H   ARG A 297     -52.263 -17.027  31.586  1.00  0.00           H  
ATOM   4880  HA  ARG A 297     -52.966 -16.119  34.223  1.00  0.00           H  
ATOM   4881 1HB  ARG A 297     -50.824 -15.247  32.252  1.00  0.00           H  
ATOM   4882 2HB  ARG A 297     -50.969 -14.567  33.865  1.00  0.00           H  
ATOM   4883 1HG  ARG A 297     -50.728 -16.935  34.757  1.00  0.00           H  
ATOM   4884 2HG  ARG A 297     -50.275 -17.402  33.099  1.00  0.00           H  
ATOM   4885 1HD  ARG A 297     -48.922 -15.274  34.741  1.00  0.00           H  
ATOM   4886 2HD  ARG A 297     -48.347 -16.944  34.532  1.00  0.00           H  
ATOM   4887  HE  ARG A 297     -48.269 -14.772  32.575  1.00  0.00           H  
ATOM   4888 1HH1 ARG A 297     -47.931 -18.215  33.188  1.00  0.00           H  
ATOM   4889 2HH1 ARG A 297     -46.980 -18.505  31.749  1.00  0.00           H  
ATOM   4890 1HH2 ARG A 297     -47.034 -15.162  30.710  1.00  0.00           H  
ATOM   4891 2HH2 ARG A 297     -46.472 -16.778  30.346  1.00  0.00           H  
ATOM   4892  N   CYS A 298     -53.569 -14.088  31.728  1.00  0.00           N  
ATOM   4893  CA  CYS A 298     -54.378 -12.935  31.346  1.00  0.00           C  
ATOM   4894  C   CYS A 298     -55.761 -12.998  31.980  1.00  0.00           C  
ATOM   4895  O   CYS A 298     -56.420 -14.038  31.953  1.00  0.00           O  
ATOM   4896  CB  CYS A 298     -54.524 -12.859  29.826  1.00  0.00           C  
ATOM   4897  SG  CYS A 298     -52.976 -12.522  28.952  1.00  0.00           S  
ATOM   4898  H   CYS A 298     -53.113 -14.630  31.009  1.00  0.00           H  
ATOM   4899  HA  CYS A 298     -53.888 -12.033  31.710  1.00  0.00           H  
ATOM   4900 1HB  CYS A 298     -54.925 -13.801  29.451  1.00  0.00           H  
ATOM   4901 2HB  CYS A 298     -55.235 -12.075  29.567  1.00  0.00           H  
ATOM   4902  HG  CYS A 298     -52.334 -13.602  29.386  1.00  0.00           H  
ATOM   4903  N   PRO A 299     -56.197 -11.879  32.549  1.00  0.00           N  
ATOM   4904  CA  PRO A 299     -57.475 -11.821  33.246  1.00  0.00           C  
ATOM   4905  C   PRO A 299     -58.637 -11.831  32.260  1.00  0.00           C  
ATOM   4906  O   PRO A 299     -59.781 -12.093  32.636  1.00  0.00           O  
ATOM   4907  CB  PRO A 299     -57.392 -10.497  34.010  1.00  0.00           C  
ATOM   4908  CG  PRO A 299     -56.488  -9.652  33.180  1.00  0.00           C  
ATOM   4909  CD  PRO A 299     -55.449 -10.611  32.664  1.00  0.00           C  
ATOM   4910  HA  PRO A 299     -57.569 -12.708  33.874  1.00  0.00           H  
ATOM   4911 1HB  PRO A 299     -58.397 -10.064  34.124  1.00  0.00           H  
ATOM   4912 2HB  PRO A 299     -57.002 -10.671  35.024  1.00  0.00           H  
ATOM   4913 1HG  PRO A 299     -57.056  -9.167  32.372  1.00  0.00           H  
ATOM   4914 2HG  PRO A 299     -56.054  -8.847  33.791  1.00  0.00           H  
ATOM   4915 1HD  PRO A 299     -55.079 -10.261  31.688  1.00  0.00           H  
ATOM   4916 2HD  PRO A 299     -54.624 -10.684  33.387  1.00  0.00           H  
ATOM   4917  N   ASP A 300     -58.339 -11.541  30.998  1.00  0.00           N  
ATOM   4918  CA  ASP A 300     -59.348 -11.572  29.946  1.00  0.00           C  
ATOM   4919  C   ASP A 300     -59.855 -12.988  29.709  1.00  0.00           C  
ATOM   4920  O   ASP A 300     -59.092 -13.874  29.321  1.00  0.00           O  
ATOM   4921  CB  ASP A 300     -58.782 -11.002  28.643  1.00  0.00           C  
ATOM   4922  CG  ASP A 300     -59.824 -10.905  27.537  1.00  0.00           C  
ATOM   4923  OD1 ASP A 300     -60.909 -11.402  27.724  1.00  0.00           O  
ATOM   4924  OD2 ASP A 300     -59.525 -10.334  26.516  1.00  0.00           O1-
ATOM   4925  H   ASP A 300     -57.390 -11.294  30.761  1.00  0.00           H  
ATOM   4926  HA  ASP A 300     -60.197 -10.966  30.264  1.00  0.00           H  
ATOM   4927 1HB  ASP A 300     -58.375 -10.008  28.827  1.00  0.00           H  
ATOM   4928 2HB  ASP A 300     -57.963 -11.632  28.296  1.00  0.00           H  
ATOM   4929  N   CYS A 301     -61.147 -13.195  29.946  1.00  0.00           N  
ATOM   4930  CA  CYS A 301     -61.730 -14.530  29.884  1.00  0.00           C  
ATOM   4931  C   CYS A 301     -61.779 -15.044  28.451  1.00  0.00           C  
ATOM   4932  O   CYS A 301     -61.893 -16.248  28.219  1.00  0.00           O  
ATOM   4933  CB  CYS A 301     -63.143 -14.527  30.468  1.00  0.00           C  
ATOM   4934  SG  CYS A 301     -64.347 -13.602  29.484  1.00  0.00           S  
ATOM   4935  H   CYS A 301     -61.738 -12.410  30.176  1.00  0.00           H  
ATOM   4936  HA  CYS A 301     -61.103 -15.210  30.460  1.00  0.00           H  
ATOM   4937 1HB  CYS A 301     -63.500 -15.553  30.560  1.00  0.00           H  
ATOM   4938 2HB  CYS A 301     -63.123 -14.097  31.468  1.00  0.00           H
[truncated: 3,556,468 more chars]
