# Supplementary material for: Computational design of mechanically coupled axle-rotor protein assemblies
Source: Science. Author manuscript; Available in PMC 2023 Dec 11. (PMC10712554; doi:10.1126/science.abm1183)
Supplement: Data S5 [file NIHMS1871500-supplement-Data_S5.zip › pdbs/pD6.pdb]

ATOM      1  N   THR A   1      -1.607 -16.822 -31.224  1.00  0.00           N  
ATOM      2  CA  THR A   1      -1.141 -16.258 -32.491  1.00  0.00           C  
ATOM      3  C   THR A   1      -0.038 -17.058 -33.191  1.00  0.00           C  
ATOM      4  O   THR A   1       0.390 -16.663 -34.274  1.00  0.00           O  
ATOM      5  CB  THR A   1      -0.643 -14.817 -32.272  1.00  0.00           C  
ATOM      6  OG1 THR A   1       0.481 -14.828 -31.382  1.00  0.00           O  
ATOM      7  CG2 THR A   1      -1.746 -13.956 -31.679  1.00  0.00           C  
ATOM      8 1H   THR A   1      -2.322 -16.238 -30.841  1.00  0.00           H  
ATOM      9 2H   THR A   1      -1.975 -17.739 -31.382  1.00  0.00           H  
ATOM     10 3H   THR A   1      -0.842 -16.877 -30.581  1.00  0.00           H  
ATOM     11  HA  THR A   1      -1.981 -16.226 -33.185  1.00  0.00           H  
ATOM     12  HB  THR A   1      -0.330 -14.392 -33.226  1.00  0.00           H  
ATOM     13  HG1 THR A   1       1.080 -14.114 -31.616  1.00  0.00           H  
ATOM     14 1HG2 THR A   1      -1.377 -12.942 -31.532  1.00  0.00           H  
ATOM     15 2HG2 THR A   1      -2.599 -13.937 -32.359  1.00  0.00           H  
ATOM     16 3HG2 THR A   1      -2.057 -14.371 -30.721  1.00  0.00           H  
ATOM     17  N   GLU A   2       0.387 -18.173 -32.589  1.00  0.00           N  
ATOM     18  CA  GLU A   2       1.509 -18.985 -33.063  1.00  0.00           C  
ATOM     19  C   GLU A   2       1.381 -19.551 -34.466  1.00  0.00           C  
ATOM     20  O   GLU A   2       2.394 -19.687 -35.140  1.00  0.00           O  
ATOM     21  CB  GLU A   2       1.732 -20.147 -32.093  1.00  0.00           C  
ATOM     22  CG  GLU A   2       2.105 -19.723 -30.679  1.00  0.00           C  
ATOM     23  CD  GLU A   2       0.906 -19.429 -29.822  1.00  0.00           C  
ATOM     24  OE1 GLU A   2      -0.185 -19.424 -30.340  1.00  0.00           O  
ATOM     25  OE2 GLU A   2       1.081 -19.209 -28.646  1.00  0.00           O  
ATOM     26  H   GLU A   2      -0.153 -18.455 -31.824  1.00  0.00           H  
ATOM     27  HA  GLU A   2       2.405 -18.364 -33.077  1.00  0.00           H  
ATOM     28 1HB  GLU A   2       0.826 -20.751 -32.034  1.00  0.00           H  
ATOM     29 2HB  GLU A   2       2.528 -20.789 -32.470  1.00  0.00           H  
ATOM     30 1HG  GLU A   2       2.684 -20.520 -30.213  1.00  0.00           H  
ATOM     31 2HG  GLU A   2       2.735 -18.836 -30.731  1.00  0.00           H  
ATOM     32  N   ASP A   3       0.173 -19.903 -34.896  1.00  0.00           N  
ATOM     33  CA  ASP A   3      -0.000 -20.551 -36.192  1.00  0.00           C  
ATOM     34  C   ASP A   3       0.035 -19.530 -37.323  1.00  0.00           C  
ATOM     35  O   ASP A   3       0.577 -19.813 -38.396  1.00  0.00           O  
ATOM     36  CB  ASP A   3      -1.321 -21.324 -36.234  1.00  0.00           C  
ATOM     37  CG  ASP A   3      -1.357 -22.489 -35.254  1.00  0.00           C  
ATOM     38  OD1 ASP A   3      -0.570 -23.393 -35.407  1.00  0.00           O  
ATOM     39  OD2 ASP A   3      -2.172 -22.463 -34.363  1.00  0.00           O  
ATOM     40  H   ASP A   3      -0.640 -19.727 -34.324  1.00  0.00           H  
ATOM     41  HA  ASP A   3       0.814 -21.263 -36.336  1.00  0.00           H  
ATOM     42 1HB  ASP A   3      -2.146 -20.649 -36.005  1.00  0.00           H  
ATOM     43 2HB  ASP A   3      -1.485 -21.711 -37.241  1.00  0.00           H  
ATOM     44  N   GLU A   4      -0.536 -18.351 -37.066  1.00  0.00           N  
ATOM     45  CA  GLU A   4      -0.536 -17.260 -38.023  1.00  0.00           C  
ATOM     46  C   GLU A   4       0.887 -16.765 -38.184  1.00  0.00           C  
ATOM     47  O   GLU A   4       1.291 -16.496 -39.311  1.00  0.00           O  
ATOM     48  CB  GLU A   4      -1.452 -16.122 -37.567  1.00  0.00           C  
ATOM     49  CG  GLU A   4      -2.932 -16.474 -37.556  1.00  0.00           C  
ATOM     50  CD  GLU A   4      -3.331 -17.294 -36.361  1.00  0.00           C  
ATOM     51  OE1 GLU A   4      -2.506 -17.498 -35.503  1.00  0.00           O  
ATOM     52  OE2 GLU A   4      -4.462 -17.715 -36.306  1.00  0.00           O  
ATOM     53  H   GLU A   4      -1.033 -18.223 -36.177  1.00  0.00           H  
ATOM     54  HA  GLU A   4      -0.918 -17.635 -38.973  1.00  0.00           H  
ATOM     55 1HB  GLU A   4      -1.174 -15.813 -36.559  1.00  0.00           H  
ATOM     56 2HB  GLU A   4      -1.317 -15.262 -38.221  1.00  0.00           H  
ATOM     57 1HG  GLU A   4      -3.514 -15.551 -37.560  1.00  0.00           H  
ATOM     58 2HG  GLU A   4      -3.171 -17.024 -38.465  1.00  0.00           H  
ATOM     59  N   ILE A   5       1.628 -16.658 -37.078  1.00  0.00           N  
ATOM     60  CA  ILE A   5       3.021 -16.223 -37.092  1.00  0.00           C  
ATOM     61  C   ILE A   5       3.868 -17.166 -37.929  1.00  0.00           C  
ATOM     62  O   ILE A   5       4.673 -16.703 -38.735  1.00  0.00           O  
ATOM     63  CB  ILE A   5       3.592 -16.147 -35.665  1.00  0.00           C  
ATOM     64  CG1 ILE A   5       2.966 -14.977 -34.900  1.00  0.00           C  
ATOM     65  CG2 ILE A   5       5.107 -16.011 -35.704  1.00  0.00           C  
ATOM     66  CD1 ILE A   5       3.208 -15.023 -33.409  1.00  0.00           C  
ATOM     67  H   ILE A   5       1.195 -16.879 -36.188  1.00  0.00           H  
ATOM     68  HA  ILE A   5       3.067 -15.223 -37.524  1.00  0.00           H  
ATOM     69  HB  ILE A   5       3.333 -17.055 -35.120  1.00  0.00           H  
ATOM     70 1HG1 ILE A   5       3.365 -14.038 -35.282  1.00  0.00           H  
ATOM     71 2HG1 ILE A   5       1.889 -14.967 -35.069  1.00  0.00           H  
ATOM     72 1HG2 ILE A   5       5.494 -15.958 -34.687  1.00  0.00           H  
ATOM     73 2HG2 ILE A   5       5.536 -16.874 -36.211  1.00  0.00           H  
ATOM     74 3HG2 ILE A   5       5.377 -15.102 -36.244  1.00  0.00           H  
ATOM     75 1HD1 ILE A   5       2.734 -14.162 -32.937  1.00  0.00           H  
ATOM     76 2HD1 ILE A   5       2.785 -15.941 -32.999  1.00  0.00           H  
ATOM     77 3HD1 ILE A   5       4.279 -14.998 -33.213  1.00  0.00           H  
ATOM     78  N   ARG A   6       3.705 -18.472 -37.718  1.00  0.00           N  
ATOM     79  CA  ARG A   6       4.412 -19.474 -38.499  1.00  0.00           C  
ATOM     80  C   ARG A   6       4.121 -19.300 -39.984  1.00  0.00           C  
ATOM     81  O   ARG A   6       5.059 -19.280 -40.782  1.00  0.00           O  
ATOM     82  CB  ARG A   6       4.014 -20.875 -38.061  1.00  0.00           C  
ATOM     83  CG  ARG A   6       4.776 -22.000 -38.747  1.00  0.00           C  
ATOM     84  CD  ARG A   6       4.432 -23.325 -38.173  1.00  0.00           C  
ATOM     85  NE  ARG A   6       3.057 -23.702 -38.461  1.00  0.00           N  
ATOM     86  CZ  ARG A   6       2.066 -23.736 -37.549  1.00  0.00           C  
ATOM     87  NH1 ARG A   6       2.312 -23.415 -36.298  1.00  0.00           N  
ATOM     88  NH2 ARG A   6       0.846 -24.094 -37.912  1.00  0.00           N  
ATOM     89  H   ARG A   6       3.072 -18.771 -36.986  1.00  0.00           H  
ATOM     90  HA  ARG A   6       5.483 -19.351 -38.330  1.00  0.00           H  
ATOM     91 1HB  ARG A   6       4.169 -20.979 -36.988  1.00  0.00           H  
ATOM     92 2HB  ARG A   6       2.953 -21.029 -38.255  1.00  0.00           H  
ATOM     93 1HG  ARG A   6       4.527 -22.011 -39.808  1.00  0.00           H  
ATOM     94 2HG  ARG A   6       5.848 -21.840 -38.626  1.00  0.00           H  
ATOM     95 1HD  ARG A   6       5.089 -24.085 -38.594  1.00  0.00           H  
ATOM     96 2HD  ARG A   6       4.557 -23.296 -37.090  1.00  0.00           H  
ATOM     97  HE  ARG A   6       2.829 -23.956 -39.413  1.00  0.00           H  
ATOM     98 1HH1 ARG A   6       3.245 -23.143 -36.020  1.00  0.00           H  
ATOM     99 2HH1 ARG A   6       1.569 -23.442 -35.615  1.00  0.00           H  
ATOM    100 1HH2 ARG A   6       0.657 -24.341 -38.874  1.00  0.00           H  
ATOM    101 2HH2 ARG A   6       0.105 -24.120 -37.229  1.00  0.00           H  
ATOM    102  N   LYS A   7       2.840 -19.191 -40.352  1.00  0.00           N  
ATOM    103  CA  LYS A   7       2.474 -19.040 -41.755  1.00  0.00           C  
ATOM    104  C   LYS A   7       3.019 -17.757 -42.345  1.00  0.00           C  
ATOM    105  O   LYS A   7       3.457 -17.762 -43.495  1.00  0.00           O  
ATOM    106  CB  LYS A   7       0.954 -19.083 -41.916  1.00  0.00           C  
ATOM    107  CG  LYS A   7       0.472 -18.993 -43.358  1.00  0.00           C  
ATOM    108  CD  LYS A   7      -1.008 -19.329 -43.469  1.00  0.00           C  
ATOM    109  CE  LYS A   7      -1.476 -19.297 -44.916  1.00  0.00           C  
ATOM    110  NZ  LYS A   7      -2.876 -19.782 -45.058  1.00  0.00           N  
ATOM    111  H   LYS A   7       2.115 -19.207 -39.651  1.00  0.00           H  
ATOM    112  HA  LYS A   7       2.892 -19.879 -42.313  1.00  0.00           H  
ATOM    113 1HB  LYS A   7       0.568 -20.010 -41.492  1.00  0.00           H  
ATOM    114 2HB  LYS A   7       0.506 -18.258 -41.361  1.00  0.00           H  
ATOM    115 1HG  LYS A   7       0.636 -17.982 -43.734  1.00  0.00           H  
ATOM    116 2HG  LYS A   7       1.041 -19.688 -43.976  1.00  0.00           H  
ATOM    117 1HD  LYS A   7      -1.186 -20.324 -43.059  1.00  0.00           H  
ATOM    118 2HD  LYS A   7      -1.588 -18.609 -42.893  1.00  0.00           H  
ATOM    119 1HE  LYS A   7      -1.418 -18.278 -45.294  1.00  0.00           H  
ATOM    120 2HE  LYS A   7      -0.825 -19.925 -45.523  1.00  0.00           H  
ATOM    121 1HZ  LYS A   7      -3.149 -19.745 -46.029  1.00  0.00           H  
ATOM    122 2HZ  LYS A   7      -2.939 -20.734 -44.726  1.00  0.00           H  
ATOM    123 3HZ  LYS A   7      -3.493 -19.195 -44.513  1.00  0.00           H  
ATOM    124  N   LEU A   8       2.977 -16.671 -41.569  1.00  0.00           N  
ATOM    125  CA  LEU A   8       3.487 -15.389 -42.020  1.00  0.00           C  
ATOM    126  C   LEU A   8       4.945 -15.519 -42.378  1.00  0.00           C  
ATOM    127  O   LEU A   8       5.325 -15.068 -43.453  1.00  0.00           O  
ATOM    128  CB  LEU A   8       3.307 -14.320 -40.935  1.00  0.00           C  
ATOM    129  CG  LEU A   8       1.885 -13.768 -40.773  1.00  0.00           C  
ATOM    130  CD1 LEU A   8       1.780 -13.011 -39.456  1.00  0.00           C  
ATOM    131  CD2 LEU A   8       1.555 -12.863 -41.952  1.00  0.00           C  
ATOM    132  H   LEU A   8       2.547 -16.730 -40.642  1.00  0.00           H  
ATOM    133  HA  LEU A   8       2.919 -15.080 -42.899  1.00  0.00           H  
ATOM    134 1HB  LEU A   8       3.609 -14.743 -39.978  1.00  0.00           H  
ATOM    135 2HB  LEU A   8       3.965 -13.481 -41.161  1.00  0.00           H  
ATOM    136  HG  LEU A   8       1.175 -14.594 -40.740  1.00  0.00           H  
ATOM    137 1HD1 LEU A   8       0.770 -12.619 -39.342  1.00  0.00           H  
ATOM    138 2HD1 LEU A   8       2.003 -13.687 -38.630  1.00  0.00           H  
ATOM    139 3HD1 LEU A   8       2.492 -12.186 -39.453  1.00  0.00           H  
ATOM    140 1HD2 LEU A   8       0.543 -12.471 -41.837  1.00  0.00           H  
ATOM    141 2HD2 LEU A   8       2.264 -12.036 -41.985  1.00  0.00           H  
ATOM    142 3HD2 LEU A   8       1.621 -13.435 -42.878  1.00  0.00           H  
ATOM    143  N   ARG A   9       5.749 -16.135 -41.514  1.00  0.00           N  
ATOM    144  CA  ARG A   9       7.155 -16.337 -41.800  1.00  0.00           C  
ATOM    145  C   ARG A   9       7.342 -17.173 -43.042  1.00  0.00           C  
ATOM    146  O   ARG A   9       8.197 -16.842 -43.861  1.00  0.00           O  
ATOM    147  CB  ARG A   9       7.850 -17.014 -40.628  1.00  0.00           C  
ATOM    148  CG  ARG A   9       8.060 -16.129 -39.410  1.00  0.00           C  
ATOM    149  CD  ARG A   9       8.761 -16.854 -38.319  1.00  0.00           C  
ATOM    150  NE  ARG A   9       8.931 -16.023 -37.138  1.00  0.00           N  
ATOM    151  CZ  ARG A   9       9.945 -15.156 -36.952  1.00  0.00           C  
ATOM    152  NH1 ARG A   9      10.869 -15.018 -37.876  1.00  0.00           N  
ATOM    153  NH2 ARG A   9      10.011 -14.444 -35.840  1.00  0.00           N  
ATOM    154  H   ARG A   9       5.366 -16.464 -40.632  1.00  0.00           H  
ATOM    155  HA  ARG A   9       7.619 -15.362 -41.958  1.00  0.00           H  
ATOM    156 1HB  ARG A   9       7.270 -17.879 -40.311  1.00  0.00           H  
ATOM    157 2HB  ARG A   9       8.829 -17.376 -40.945  1.00  0.00           H  
ATOM    158 1HG  ARG A   9       8.662 -15.263 -39.688  1.00  0.00           H  
ATOM    159 2HG  ARG A   9       7.093 -15.794 -39.033  1.00  0.00           H  
ATOM    160 1HD  ARG A   9       8.183 -17.733 -38.036  1.00  0.00           H  
ATOM    161 2HD  ARG A   9       9.747 -17.163 -38.662  1.00  0.00           H  
ATOM    162  HE  ARG A   9       8.239 -16.101 -36.404  1.00  0.00           H  
ATOM    163 1HH1 ARG A   9      10.819 -15.562 -38.726  1.00  0.00           H  
ATOM    164 2HH1 ARG A   9      11.629 -14.367 -37.738  1.00  0.00           H  
ATOM    165 1HH2 ARG A   9       9.300 -14.549 -35.129  1.00  0.00           H  
ATOM    166 2HH2 ARG A   9      10.770 -13.795 -35.701  1.00  0.00           H  
ATOM    167  N   LYS A  10       6.559 -18.240 -43.181  1.00  0.00           N  
ATOM    168  CA  LYS A  10       6.683 -19.108 -44.341  1.00  0.00           C  
ATOM    169  C   LYS A  10       6.397 -18.327 -45.619  1.00  0.00           C  
ATOM    170  O   LYS A  10       7.169 -18.405 -46.574  1.00  0.00           O  
ATOM    171  CB  LYS A  10       5.738 -20.304 -44.225  1.00  0.00           C  
ATOM    172  CG  LYS A  10       5.854 -21.311 -45.360  1.00  0.00           C  
ATOM    173  CD  LYS A  10       4.920 -22.494 -45.151  1.00  0.00           C  
ATOM    174  CE  LYS A  10       5.180 -23.595 -46.168  1.00  0.00           C  
ATOM    175  NZ  LYS A  10       4.813 -23.175 -47.548  1.00  0.00           N  
ATOM    176  H   LYS A  10       5.870 -18.464 -42.469  1.00  0.00           H  
ATOM    177  HA  LYS A  10       7.702 -19.494 -44.377  1.00  0.00           H  
ATOM    178 1HB  LYS A  10       5.932 -20.832 -43.289  1.00  0.00           H  
ATOM    179 2HB  LYS A  10       4.707 -19.953 -44.193  1.00  0.00           H  
ATOM    180 1HG  LYS A  10       5.605 -20.826 -46.304  1.00  0.00           H  
ATOM    181 2HG  LYS A  10       6.880 -21.676 -45.420  1.00  0.00           H  
ATOM    182 1HD  LYS A  10       5.063 -22.896 -44.147  1.00  0.00           H  
ATOM    183 2HD  LYS A  10       3.886 -22.161 -45.245  1.00  0.00           H  
ATOM    184 1HE  LYS A  10       6.235 -23.862 -46.152  1.00  0.00           H  
ATOM    185 2HE  LYS A  10       4.599 -24.479 -45.904  1.00  0.00           H  
ATOM    186 1HZ  LYS A  10       4.999 -23.931 -48.190  1.00  0.00           H  
ATOM    187 2HZ  LYS A  10       3.830 -22.941 -47.578  1.00  0.00           H  
ATOM    188 3HZ  LYS A  10       5.359 -22.367 -47.811  1.00  0.00           H  
ATOM    189  N   LEU A  11       5.294 -17.572 -45.620  1.00  0.00           N  
ATOM    190  CA  LEU A  11       4.889 -16.813 -46.789  1.00  0.00           C  
ATOM    191  C   LEU A  11       5.955 -15.784 -47.156  1.00  0.00           C  
ATOM    192  O   LEU A  11       6.235 -15.615 -48.340  1.00  0.00           O  
ATOM    193  CB  LEU A  11       3.551 -16.111 -46.528  1.00  0.00           C  
ATOM    194  CG  LEU A  11       2.327 -17.030 -46.422  1.00  0.00           C  
ATOM    195  CD1 LEU A  11       1.138 -16.234 -45.900  1.00  0.00           C  
ATOM    196  CD2 LEU A  11       2.025 -17.634 -47.785  1.00  0.00           C  
ATOM    197  H   LEU A  11       4.727 -17.534 -44.781  1.00  0.00           H  
ATOM    198  HA  LEU A  11       4.759 -17.504 -47.623  1.00  0.00           H  
ATOM    199 1HB  LEU A  11       3.627 -15.551 -45.598  1.00  0.00           H  
ATOM    200 2HB  LEU A  11       3.365 -15.405 -47.338  1.00  0.00           H  
ATOM    201  HG  LEU A  11       2.533 -17.828 -45.708  1.00  0.00           H  
ATOM    202 1HD1 LEU A  11       0.268 -16.888 -45.824  1.00  0.00           H  
ATOM    203 2HD1 LEU A  11       1.374 -15.830 -44.916  1.00  0.00           H  
ATOM    204 3HD1 LEU A  11       0.918 -15.417 -46.586  1.00  0.00           H  
ATOM    205 1HD2 LEU A  11       1.156 -18.289 -47.709  1.00  0.00           H  
ATOM    206 2HD2 LEU A  11       1.818 -16.837 -48.499  1.00  0.00           H  
ATOM    207 3HD2 LEU A  11       2.885 -18.212 -48.126  1.00  0.00           H  
ATOM    208  N   LEU A  12       6.542 -15.116 -46.162  1.00  0.00           N  
ATOM    209  CA  LEU A  12       7.578 -14.113 -46.367  1.00  0.00           C  
ATOM    210  C   LEU A  12       8.824 -14.704 -46.986  1.00  0.00           C  
ATOM    211  O   LEU A  12       9.434 -14.061 -47.837  1.00  0.00           O  
ATOM    212  CB  LEU A  12       7.938 -13.446 -45.034  1.00  0.00           C  
ATOM    213  CG  LEU A  12       6.889 -12.482 -44.466  1.00  0.00           C  
ATOM    214  CD1 LEU A  12       7.198 -12.197 -43.002  1.00  0.00           C  
ATOM    215  CD2 LEU A  12       6.884 -11.198 -45.283  1.00  0.00           C  
ATOM    216  H   LEU A  12       6.245 -15.333 -45.223  1.00  0.00           H  
ATOM    217  HA  LEU A  12       7.190 -13.348 -47.041  1.00  0.00           H  
ATOM    218 1HB  LEU A  12       8.109 -14.224 -44.291  1.00  0.00           H  
ATOM    219 2HB  LEU A  12       8.865 -12.887 -45.164  1.00  0.00           H  
ATOM    220  HG  LEU A  12       5.903 -12.947 -44.515  1.00  0.00           H  
ATOM    221 1HD1 LEU A  12       6.452 -11.514 -42.599  1.00  0.00           H  
ATOM    222 2HD1 LEU A  12       7.176 -13.130 -42.438  1.00  0.00           H  
ATOM    223 3HD1 LEU A  12       8.186 -11.747 -42.920  1.00  0.00           H  
ATOM    224 1HD2 LEU A  12       6.137 -10.513 -44.880  1.00  0.00           H  
ATOM    225 2HD2 LEU A  12       7.868 -10.732 -45.233  1.00  0.00           H  
ATOM    226 3HD2 LEU A  12       6.643 -11.429 -46.320  1.00  0.00           H  
ATOM    227  N   GLU A  13       9.212 -15.904 -46.555  1.00  0.00           N  
ATOM    228  CA  GLU A  13      10.356 -16.586 -47.137  1.00  0.00           C  
ATOM    229  C   GLU A  13      10.069 -16.905 -48.601  1.00  0.00           C  
ATOM    230  O   GLU A  13      10.931 -16.689 -49.459  1.00  0.00           O  
ATOM    231  CB  GLU A  13      10.674 -17.869 -46.366  1.00  0.00           C  
ATOM    232  CG  GLU A  13      11.262 -17.641 -44.981  1.00  0.00           C  
ATOM    233  CD  GLU A  13      11.432 -18.914 -44.200  1.00  0.00           C  
ATOM    234  OE1 GLU A  13      11.005 -19.940 -44.673  1.00  0.00           O  
ATOM    235  OE2 GLU A  13      11.990 -18.861 -43.129  1.00  0.00           O  
ATOM    236  H   GLU A  13       8.714 -16.349 -45.787  1.00  0.00           H  
ATOM    237  HA  GLU A  13      11.224 -15.929 -47.067  1.00  0.00           H  
ATOM    238 1HB  GLU A  13       9.763 -18.458 -46.250  1.00  0.00           H  
ATOM    239 2HB  GLU A  13      11.382 -18.471 -46.936  1.00  0.00           H  
ATOM    240 1HG  GLU A  13      12.235 -17.161 -45.086  1.00  0.00           H  
ATOM    241 2HG  GLU A  13      10.612 -16.964 -44.428  1.00  0.00           H  
ATOM    242  N   GLU A  14       8.863 -17.403 -48.885  1.00  0.00           N  
ATOM    243  CA  GLU A  14       8.510 -17.720 -50.258  1.00  0.00           C  
ATOM    244  C   GLU A  14       8.462 -16.457 -51.102  1.00  0.00           C  
ATOM    245  O   GLU A  14       8.961 -16.470 -52.226  1.00  0.00           O  
ATOM    246  CB  GLU A  14       7.159 -18.440 -50.312  1.00  0.00           C  
ATOM    247  CG  GLU A  14       7.173 -19.846 -49.729  1.00  0.00           C  
ATOM    248  CD  GLU A  14       5.808 -20.474 -49.686  1.00  0.00           C  
ATOM    249  OE1 GLU A  14       4.858 -19.810 -50.027  1.00  0.00           O  
ATOM    250  OE2 GLU A  14       5.714 -21.618 -49.310  1.00  0.00           O  
ATOM    251  H   GLU A  14       8.187 -17.574 -48.147  1.00  0.00           H  
ATOM    252  HA  GLU A  14       9.266 -18.392 -50.664  1.00  0.00           H  
ATOM    253 1HB  GLU A  14       6.416 -17.859 -49.768  1.00  0.00           H  
ATOM    254 2HB  GLU A  14       6.826 -18.510 -51.348  1.00  0.00           H  
ATOM    255 1HG  GLU A  14       7.828 -20.473 -50.334  1.00  0.00           H  
ATOM    256 2HG  GLU A  14       7.582 -19.806 -48.721  1.00  0.00           H  
ATOM    257  N   ALA A  15       7.897 -15.379 -50.552  1.00  0.00           N  
ATOM    258  CA  ALA A  15       7.731 -14.111 -51.244  1.00  0.00           C  
ATOM    259  C   ALA A  15       9.088 -13.511 -51.569  1.00  0.00           C  
ATOM    260  O   ALA A  15       9.238 -12.914 -52.630  1.00  0.00           O  
ATOM    261  CB  ALA A  15       6.901 -13.153 -50.403  1.00  0.00           C  
ATOM    262  H   ALA A  15       7.552 -15.468 -49.598  1.00  0.00           H  
ATOM    263  HA  ALA A  15       7.185 -14.291 -52.170  1.00  0.00           H  
ATOM    264 1HB  ALA A  15       6.786 -12.208 -50.935  1.00  0.00           H  
ATOM    265 2HB  ALA A  15       5.918 -13.587 -50.219  1.00  0.00           H  
ATOM    266 3HB  ALA A  15       7.403 -12.975 -49.453  1.00  0.00           H  
ATOM    267  N   GLU A  16      10.051 -13.637 -50.650  1.00  0.00           N  
ATOM    268  CA  GLU A  16      11.406 -13.140 -50.842  1.00  0.00           C  
ATOM    269  C   GLU A  16      12.082 -13.869 -51.978  1.00  0.00           C  
ATOM    270  O   GLU A  16      12.809 -13.251 -52.753  1.00  0.00           O  
ATOM    271  CB  GLU A  16      12.227 -13.299 -49.560  1.00  0.00           C  
ATOM    272  CG  GLU A  16      13.622 -12.694 -49.628  1.00  0.00           C  
ATOM    273  CD  GLU A  16      13.605 -11.194 -49.724  1.00  0.00           C  
ATOM    274  OE1 GLU A  16      12.596 -10.609 -49.409  1.00  0.00           O  
ATOM    275  OE2 GLU A  16      14.602 -10.631 -50.113  1.00  0.00           O  
ATOM    276  H   GLU A  16       9.815 -14.088 -49.768  1.00  0.00           H  
ATOM    277  HA  GLU A  16      11.354 -12.076 -51.078  1.00  0.00           H  
ATOM    278 1HB  GLU A  16      11.699 -12.830 -48.729  1.00  0.00           H  
ATOM    279 2HB  GLU A  16      12.333 -14.358 -49.324  1.00  0.00           H  
ATOM    280 1HG  GLU A  16      14.177 -12.983 -48.736  1.00  0.00           H  
ATOM    281 2HG  GLU A  16      14.142 -13.103 -50.493  1.00  0.00           H  
ATOM    282  N   LYS A  17      11.892 -15.185 -52.050  1.00  0.00           N  
ATOM    283  CA  LYS A  17      12.409 -15.925 -53.189  1.00  0.00           C  
ATOM    284  C   LYS A  17      11.762 -15.462 -54.494  1.00  0.00           C  
ATOM    285  O   LYS A  17      12.455 -15.344 -55.506  1.00  0.00           O  
ATOM    286  CB  LYS A  17      12.187 -17.425 -52.992  1.00  0.00           C  
ATOM    287  CG  LYS A  17      13.057 -18.054 -51.912  1.00  0.00           C  
ATOM    288  CD  LYS A  17      12.748 -19.534 -51.746  1.00  0.00           C  
ATOM    289  CE  LYS A  17      13.597 -20.157 -50.647  1.00  0.00           C  
ATOM    290  NZ  LYS A  17      13.276 -21.597 -50.445  1.00  0.00           N  
ATOM    291  H   LYS A  17      11.384 -15.671 -51.328  1.00  0.00           H  
ATOM    292  HA  LYS A  17      13.484 -15.753 -53.255  1.00  0.00           H  
ATOM    293 1HB  LYS A  17      11.145 -17.608 -52.731  1.00  0.00           H  
ATOM    294 2HB  LYS A  17      12.385 -17.949 -53.928  1.00  0.00           H  
ATOM    295 1HG  LYS A  17      14.108 -17.939 -52.178  1.00  0.00           H  
ATOM    296 2HG  LYS A  17      12.883 -17.546 -50.964  1.00  0.00           H  
ATOM    297 1HD  LYS A  17      11.694 -19.660 -51.494  1.00  0.00           H  
ATOM    298 2HD  LYS A  17      12.944 -20.054 -52.683  1.00  0.00           H  
ATOM    299 1HE  LYS A  17      14.652 -20.066 -50.907  1.00  0.00           H  
ATOM    300 2HE  LYS A  17      13.429 -19.626 -49.711  1.00  0.00           H  
ATOM    301 1HZ  LYS A  17      13.860 -21.971 -49.710  1.00  0.00           H  
ATOM    302 2HZ  LYS A  17      12.305 -21.692 -50.185  1.00  0.00           H  
ATOM    303 3HZ  LYS A  17      13.448 -22.104 -51.301  1.00  0.00           H  
ATOM    304  N   LYS A  18      10.450 -15.201 -54.475  1.00  0.00           N  
ATOM    305  CA  LYS A  18       9.761 -14.710 -55.661  1.00  0.00           C  
ATOM    306  C   LYS A  18      10.296 -13.342 -56.056  1.00  0.00           C  
ATOM    307  O   LYS A  18      10.400 -13.069 -57.249  1.00  0.00           O  
ATOM    308  CB  LYS A  18       8.252 -14.641 -55.423  1.00  0.00           C  
ATOM    309  CG  LYS A  18       7.569 -15.998 -55.325  1.00  0.00           C  
ATOM    310  CD  LYS A  18       6.081 -15.847 -55.037  1.00  0.00           C  
ATOM    311  CE  LYS A  18       5.418 -17.200 -54.826  1.00  0.00           C  
ATOM    312  NZ  LYS A  18       3.967 -17.067 -54.525  1.00  0.00           N  
ATOM    313  H   LYS A  18       9.914 -15.359 -53.628  1.00  0.00           H  
ATOM    314  HA  LYS A  18       9.935 -15.411 -56.478  1.00  0.00           H  
ATOM    315 1HB  LYS A  18       8.055 -14.099 -54.498  1.00  0.00           H  
ATOM    316 2HB  LYS A  18       7.781 -14.085 -56.235  1.00  0.00           H  
ATOM    317 1HG  LYS A  18       7.695 -16.538 -56.264  1.00  0.00           H  
ATOM    318 2HG  LYS A  18       8.028 -16.579 -54.527  1.00  0.00           H  
ATOM    319 1HD  LYS A  18       5.945 -15.240 -54.141  1.00  0.00           H  
ATOM    320 2HD  LYS A  18       5.599 -15.342 -55.873  1.00  0.00           H  
ATOM    321 1HE  LYS A  18       5.537 -17.807 -55.723  1.00  0.00           H  
ATOM    322 2HE  LYS A  18       5.903 -17.718 -53.999  1.00  0.00           H  
ATOM    323 1HZ  LYS A  18       3.565 -17.986 -54.393  1.00  0.00           H  
ATOM    324 2HZ  LYS A  18       3.847 -16.522 -53.683  1.00  0.00           H  
ATOM    325 3HZ  LYS A  18       3.504 -16.606 -55.295  1.00  0.00           H  
ATOM    326  N   LEU A  19      10.597 -12.495 -55.070  1.00  0.00           N  
ATOM    327  CA  LEU A  19      11.181 -11.178 -55.267  1.00  0.00           C  
ATOM    328  C   LEU A  19      12.507 -11.321 -55.986  1.00  0.00           C  
ATOM    329  O   LEU A  19      12.780 -10.570 -56.917  1.00  0.00           O  
ATOM    330  CB  LEU A  19      11.381 -10.463 -53.925  1.00  0.00           C  
ATOM    331  CG  LEU A  19      12.016  -9.068 -54.003  1.00  0.00           C  
ATOM    332  CD1 LEU A  19      11.059  -8.112 -54.700  1.00  0.00           C  
ATOM    333  CD2 LEU A  19      12.347  -8.583 -52.599  1.00  0.00           C  
ATOM    334  H   LEU A  19      10.368 -12.789 -54.115  1.00  0.00           H  
ATOM    335  HA  LEU A  19      10.493 -10.582 -55.871  1.00  0.00           H  
ATOM    336 1HB  LEU A  19      10.412 -10.359 -53.439  1.00  0.00           H  
ATOM    337 2HB  LEU A  19      12.017 -11.082 -53.293  1.00  0.00           H  
ATOM    338  HG  LEU A  19      12.930  -9.116 -54.594  1.00  0.00           H  
ATOM    339 1HD1 LEU A  19      11.510  -7.121 -54.755  1.00  0.00           H  
ATOM    340 2HD1 LEU A  19      10.854  -8.473 -55.709  1.00  0.00           H  
ATOM    341 3HD1 LEU A  19      10.127  -8.055 -54.139  1.00  0.00           H  
ATOM    342 1HD2 LEU A  19      12.799  -7.593 -52.653  1.00  0.00           H  
ATOM    343 2HD2 LEU A  19      11.433  -8.533 -52.006  1.00  0.00           H  
ATOM    344 3HD2 LEU A  19      13.046  -9.275 -52.130  1.00  0.00           H  
ATOM    345  N   LYS A  20      13.354 -12.237 -55.517  1.00  0.00           N  
ATOM    346  CA  LYS A  20      14.633 -12.495 -56.161  1.00  0.00           C  
ATOM    347  C   LYS A  20      14.432 -12.855 -57.634  1.00  0.00           C  
ATOM    348  O   LYS A  20      15.126 -12.318 -58.500  1.00  0.00           O  
ATOM    349  CB  LYS A  20      15.383 -13.613 -55.435  1.00  0.00           C  
ATOM    350  CG  LYS A  20      16.865 -13.698 -55.773  1.00  0.00           C  
ATOM    351  CD  LYS A  20      17.123 -14.715 -56.876  1.00  0.00           C  
ATOM    352  CE  LYS A  20      18.613 -14.902 -57.120  1.00  0.00           C  
ATOM    353  NZ  LYS A  20      18.880 -15.756 -58.308  1.00  0.00           N  
ATOM    354  H   LYS A  20      13.099 -12.766 -54.693  1.00  0.00           H  
ATOM    355  HA  LYS A  20      15.241 -11.591 -56.096  1.00  0.00           H  
ATOM    356 1HB  LYS A  20      15.293 -13.472 -54.358  1.00  0.00           H  
ATOM    357 2HB  LYS A  20      14.929 -14.573 -55.679  1.00  0.00           H  
ATOM    358 1HG  LYS A  20      17.221 -12.721 -56.101  1.00  0.00           H  
ATOM    359 2HG  LYS A  20      17.425 -13.989 -54.885  1.00  0.00           H  
ATOM    360 1HD  LYS A  20      16.685 -15.673 -56.597  1.00  0.00           H  
ATOM    361 2HD  LYS A  20      16.654 -14.376 -57.799  1.00  0.00           H  
ATOM    362 1HE  LYS A  20      19.082 -13.931 -57.273  1.00  0.00           H  
ATOM    363 2HE  LYS A  20      19.069 -15.366 -56.245  1.00  0.00           H  
ATOM    364 1HZ  LYS A  20      19.878 -15.856 -58.435  1.00  0.00           H  
ATOM    365 2HZ  LYS A  20      18.466 -16.667 -58.169  1.00  0.00           H  
ATOM    366 3HZ  LYS A  20      18.478 -15.326 -59.129  1.00  0.00           H  
ATOM    367  N   LYS A  21      13.493 -13.761 -57.914  1.00  0.00           N  
ATOM    368  CA  LYS A  21      13.205 -14.160 -59.283  1.00  0.00           C  
ATOM    369  C   LYS A  21      12.747 -12.968 -60.121  1.00  0.00           C  
ATOM    370  O   LYS A  21      13.124 -12.865 -61.289  1.00  0.00           O  
ATOM    371  CB  LYS A  21      12.144 -15.261 -59.306  1.00  0.00           C  
ATOM    372  CG  LYS A  21      12.626 -16.611 -58.790  1.00  0.00           C  
ATOM    373  CD  LYS A  21      11.508 -17.642 -58.817  1.00  0.00           C  
ATOM    374  CE  LYS A  21      11.980 -18.984 -58.276  1.00  0.00           C  
ATOM    375  NZ  LYS A  21      10.889 -19.996 -58.266  1.00  0.00           N  
ATOM    376  H   LYS A  21      12.967 -14.173 -57.156  1.00  0.00           H  
ATOM    377  HA  LYS A  21      14.116 -14.567 -59.724  1.00  0.00           H  
ATOM    378 1HB  LYS A  21      11.290 -14.956 -58.699  1.00  0.00           H  
ATOM    379 2HB  LYS A  21      11.786 -15.401 -60.327  1.00  0.00           H  
ATOM    380 1HG  LYS A  21      13.450 -16.963 -59.410  1.00  0.00           H  
ATOM    381 2HG  LYS A  21      12.984 -16.502 -57.767  1.00  0.00           H  
ATOM    382 1HD  LYS A  21      10.672 -17.290 -58.212  1.00  0.00           H  
ATOM    383 2HD  LYS A  21      11.162 -17.777 -59.841  1.00  0.00           H  
ATOM    384 1HE  LYS A  21      12.799 -19.356 -58.890  1.00  0.00           H  
ATOM    385 2HE  LYS A  21      12.348 -18.857 -57.258  1.00  0.00           H  
ATOM    386 1HZ  LYS A  21      11.242 -20.870 -57.901  1.00  0.00           H  
ATOM    387 2HZ  LYS A  21      10.131 -19.670 -57.684  1.00  0.00           H  
ATOM    388 3HZ  LYS A  21      10.553 -20.138 -59.208  1.00  0.00           H  
ATOM    389  N   LEU A  22      11.943 -12.089 -59.515  1.00  0.00           N  
ATOM    390  CA  LEU A  22      11.387 -10.894 -60.135  1.00  0.00           C  
ATOM    391  C   LEU A  22      12.551 -10.007 -60.558  1.00  0.00           C  
ATOM    392  O   LEU A  22      12.542  -9.493 -61.676  1.00  0.00           O  
ATOM    393  CB  LEU A  22      10.464 -10.146 -59.165  1.00  0.00           C  
ATOM    394  CG  LEU A  22       9.774  -8.898 -59.733  1.00  0.00           C  
ATOM    395  CD1 LEU A  22       8.802  -9.308 -60.830  1.00  0.00           C  
ATOM    396  CD2 LEU A  22       9.056  -8.161 -58.612  1.00  0.00           C  
ATOM    397  H   LEU A  22      11.657 -12.304 -58.548  1.00  0.00           H  
ATOM    398  HA  LEU A  22      10.794 -11.196 -60.999  1.00  0.00           H  
ATOM    399 1HB  LEU A  22       9.685 -10.830 -58.830  1.00  0.00           H  
ATOM    400 2HB  LEU A  22      11.047  -9.837 -58.298  1.00  0.00           H  
ATOM    401  HG  LEU A  22      10.523  -8.241 -60.177  1.00  0.00           H  
ATOM    402 1HD1 LEU A  22       8.313  -8.421 -61.233  1.00  0.00           H  
ATOM    403 2HD1 LEU A  22       9.346  -9.815 -61.627  1.00  0.00           H  
ATOM    404 3HD1 LEU A  22       8.051  -9.980 -60.418  1.00  0.00           H  
ATOM    405 1HD2 LEU A  22       8.567  -7.273 -59.015  1.00  0.00           H  
ATOM    406 2HD2 LEU A  22       8.308  -8.818 -58.166  1.00  0.00           H  
ATOM    407 3HD2 LEU A  22       9.777  -7.865 -57.850  1.00  0.00           H  
ATOM    408  N   GLU A  23      13.517  -9.816 -59.654  1.00  0.00           N  
ATOM    409  CA  GLU A  23      14.727  -9.034 -59.873  1.00  0.00           C  
ATOM    410  C   GLU A  23      15.563  -9.614 -61.009  1.00  0.00           C  
ATOM    411  O   GLU A  23      16.093  -8.849 -61.815  1.00  0.00           O  
ATOM    412  CB  GLU A  23      15.561  -8.975 -58.591  1.00  0.00           C  
ATOM    413  CG  GLU A  23      16.809  -8.110 -58.692  1.00  0.00           C  
ATOM    414  CD  GLU A  23      17.514  -7.943 -57.375  1.00  0.00           C  
ATOM    415  OE1 GLU A  23      16.995  -8.396 -56.384  1.00  0.00           O  
ATOM    416  OE2 GLU A  23      18.574  -7.362 -57.361  1.00  0.00           O  
ATOM    417  H   GLU A  23      13.373 -10.261 -58.760  1.00  0.00           H  
ATOM    418  HA  GLU A  23      14.437  -8.016 -60.137  1.00  0.00           H  
ATOM    419 1HB  GLU A  23      14.949  -8.584 -57.777  1.00  0.00           H  
ATOM    420 2HB  GLU A  23      15.873  -9.981 -58.312  1.00  0.00           H  
ATOM    421 1HG  GLU A  23      17.497  -8.564 -59.405  1.00  0.00           H  
ATOM    422 2HG  GLU A  23      16.529  -7.129 -59.075  1.00  0.00           H  
ATOM    423  N   ASP A  24      15.708 -10.942 -61.063  1.00  0.00           N  
ATOM    424  CA  ASP A  24      16.420 -11.575 -62.171  1.00  0.00           C  
ATOM    425  C   ASP A  24      15.756 -11.293 -63.513  1.00  0.00           C  
ATOM    426  O   ASP A  24      16.445 -10.998 -64.496  1.00  0.00           O  
ATOM    427  CB  ASP A  24      16.506 -13.087 -61.951  1.00  0.00           C  
ATOM    428  CG  ASP A  24      17.533 -13.476 -60.895  1.00  0.00           C  
ATOM    429  OD1 ASP A  24      18.348 -12.651 -60.556  1.00  0.00           O  
ATOM    430  OD2 ASP A  24      17.492 -14.593 -60.439  1.00  0.00           O  
ATOM    431  H   ASP A  24      15.314 -11.516 -60.339  1.00  0.00           H  
ATOM    432  HA  ASP A  24      17.435 -11.177 -62.202  1.00  0.00           H  
ATOM    433 1HB  ASP A  24      15.531 -13.466 -61.646  1.00  0.00           H  
ATOM    434 2HB  ASP A  24      16.769 -13.577 -62.890  1.00  0.00           H  
ATOM    435  N   LYS A  25      14.427 -11.389 -63.546  1.00  0.00           N  
ATOM    436  CA  LYS A  25      13.652 -11.046 -64.726  1.00  0.00           C  
ATOM    437  C   LYS A  25      13.787  -9.574 -65.075  1.00  0.00           C  
ATOM    438  O   LYS A  25      13.828  -9.235 -66.260  1.00  0.00           O  
ATOM    439  CB  LYS A  25      12.180 -11.403 -64.517  1.00  0.00           C  
ATOM    440  CG  LYS A  25      11.889 -12.899 -64.522  1.00  0.00           C  
ATOM    441  CD  LYS A  25      10.405 -13.173 -64.324  1.00  0.00           C  
ATOM    442  CE  LYS A  25      10.116 -14.667 -64.304  1.00  0.00           C  
ATOM    443  NZ  LYS A  25       8.675 -14.951 -64.069  1.00  0.00           N  
ATOM    444  H   LYS A  25      13.953 -11.704 -62.711  1.00  0.00           H  
ATOM    445  HA  LYS A  25      14.023 -11.635 -65.566  1.00  0.00           H  
ATOM    446 1HB  LYS A  25      11.840 -11.000 -63.563  1.00  0.00           H  
ATOM    447 2HB  LYS A  25      11.579 -10.943 -65.302  1.00  0.00           H  
ATOM    448 1HG  LYS A  25      12.206 -13.329 -65.472  1.00  0.00           H  
ATOM    449 2HG  LYS A  25      12.448 -13.381 -63.720  1.00  0.00           H  
ATOM    450 1HD  LYS A  25      10.076 -12.734 -63.382  1.00  0.00           H  
ATOM    451 2HD  LYS A  25       9.839 -12.715 -65.136  1.00  0.00           H  
ATOM    452 1HE  LYS A  25      10.410 -15.107 -65.255  1.00  0.00           H  
ATOM    453 2HE  LYS A  25      10.700 -15.139 -63.514  1.00  0.00           H  
ATOM    454 1HZ  LYS A  25       8.525 -15.951 -64.063  1.00  0.00           H  
ATOM    455 2HZ  LYS A  25       8.395 -14.564 -63.179  1.00  0.00           H  
ATOM    456 3HZ  LYS A  25       8.124 -14.534 -64.806  1.00  0.00           H  
ATOM    457  N   THR A  26      13.840  -8.720 -64.051  1.00  0.00           N  
ATOM    458  CA  THR A  26      13.988  -7.290 -64.228  1.00  0.00           C  
ATOM    459  C   THR A  26      15.297  -7.008 -64.919  1.00  0.00           C  
ATOM    460  O   THR A  26      15.300  -6.233 -65.874  1.00  0.00           O  
ATOM    461  CB  THR A  26      13.928  -6.540 -62.885  1.00  0.00           C  
ATOM    462  OG1 THR A  26      12.662  -6.779 -62.257  1.00  0.00           O  
ATOM    463  CG2 THR A  26      14.108  -5.044 -63.101  1.00  0.00           C  
ATOM    464  H   THR A  26      13.738  -9.091 -63.100  1.00  0.00           H  
ATOM    465  HA  THR A  26      13.160  -6.930 -64.840  1.00  0.00           H  
ATOM    466  HB  THR A  26      14.718  -6.903 -62.229  1.00  0.00           H  
ATOM    467  HG1 THR A  26      12.578  -7.713 -62.052  1.00  0.00           H  
ATOM    468 1HG2 THR A  26      14.063  -4.531 -62.141  1.00  0.00           H  
ATOM    469 2HG2 THR A  26      15.075  -4.859 -63.568  1.00  0.00           H  
ATOM    470 3HG2 THR A  26      13.315  -4.673 -63.749  1.00  0.00           H  
ATOM    471  N   ARG A  27      16.377  -7.631 -64.454  1.00  0.00           N  
ATOM    472  CA  ARG A  27      17.692  -7.489 -65.059  1.00  0.00           C  
ATOM    473  C   ARG A  27      17.627  -7.806 -66.548  1.00  0.00           C  
ATOM    474  O   ARG A  27      18.177  -7.065 -67.364  1.00  0.00           O  
ATOM    475  CB  ARG A  27      18.698  -8.409 -64.383  1.00  0.00           C  
ATOM    476  CG  ARG A  27      20.135  -8.236 -64.848  1.00  0.00           C  
ATOM    477  CD  ARG A  27      21.068  -9.103 -64.082  1.00  0.00           C  
ATOM    478  NE  ARG A  27      21.092  -8.757 -62.669  1.00  0.00           N  
ATOM    479  CZ  ARG A  27      20.561  -9.512 -61.688  1.00  0.00           C  
ATOM    480  NH1 ARG A  27      19.969 -10.648 -61.980  1.00  0.00           N  
ATOM    481  NH2 ARG A  27      20.636  -9.109 -60.431  1.00  0.00           N  
ATOM    482  H   ARG A  27      16.271  -8.223 -63.635  1.00  0.00           H  
ATOM    483  HA  ARG A  27      18.025  -6.459 -64.925  1.00  0.00           H  
ATOM    484 1HB  ARG A  27      18.677  -8.242 -63.307  1.00  0.00           H  
ATOM    485 2HB  ARG A  27      18.417  -9.448 -64.558  1.00  0.00           H  
ATOM    486 1HG  ARG A  27      20.210  -8.501 -65.902  1.00  0.00           H  
ATOM    487 2HG  ARG A  27      20.440  -7.199 -64.711  1.00  0.00           H  
ATOM    488 1HD  ARG A  27      20.756 -10.143 -64.173  1.00  0.00           H  
ATOM    489 2HD  ARG A  27      22.076  -8.991 -64.478  1.00  0.00           H  
ATOM    490  HE  ARG A  27      21.541  -7.890 -62.406  1.00  0.00           H  
ATOM    491 1HH1 ARG A  27      19.912 -10.955 -62.941  1.00  0.00           H  
ATOM    492 2HH1 ARG A  27      19.571 -11.213 -61.244  1.00  0.00           H  
ATOM    493 1HH2 ARG A  27      21.092  -8.235 -60.207  1.00  0.00           H  
ATOM    494 2HH2 ARG A  27      20.238  -9.674 -59.696  1.00  0.00           H  
ATOM    495  N   ARG A  28      17.003  -8.933 -66.897  1.00  0.00           N  
ATOM    496  CA  ARG A  28      16.816  -9.277 -68.300  1.00  0.00           C  
ATOM    497  C   ARG A  28      16.032  -8.197 -69.051  1.00  0.00           C  
ATOM    498  O   ARG A  28      16.440  -7.799 -70.144  1.00  0.00           O  
ATOM    499  CB  ARG A  28      16.087 -10.606 -68.426  1.00  0.00           C  
ATOM    500  CG  ARG A  28      15.772 -11.031 -69.851  1.00  0.00           C  
ATOM    501  CD  ARG A  28      15.082 -12.346 -69.892  1.00  0.00           C  
ATOM    502  NE  ARG A  28      14.721 -12.726 -71.249  1.00  0.00           N  
ATOM    503  CZ  ARG A  28      13.576 -12.373 -71.863  1.00  0.00           C  
ATOM    504  NH1 ARG A  28      12.692 -11.631 -71.231  1.00  0.00           N  
ATOM    505  NH2 ARG A  28      13.340 -12.771 -73.101  1.00  0.00           N  
ATOM    506  H   ARG A  28      16.644  -9.542 -66.183  1.00  0.00           H  
ATOM    507  HA  ARG A  28      17.797  -9.373 -68.767  1.00  0.00           H  
ATOM    508 1HB  ARG A  28      16.687 -11.394 -67.972  1.00  0.00           H  
ATOM    509 2HB  ARG A  28      15.145 -10.558 -67.880  1.00  0.00           H  
ATOM    510 1HG  ARG A  28      15.122 -10.289 -70.316  1.00  0.00           H  
ATOM    511 2HG  ARG A  28      16.698 -11.111 -70.421  1.00  0.00           H  
ATOM    512 1HD  ARG A  28      15.739 -13.114 -69.486  1.00  0.00           H  
ATOM    513 2HD  ARG A  28      14.171 -12.298 -69.298  1.00  0.00           H  
ATOM    514  HE  ARG A  28      15.376 -13.297 -71.767  1.00  0.00           H  
ATOM    515 1HH1 ARG A  28      12.873 -11.327 -70.285  1.00  0.00           H  
ATOM    516 2HH1 ARG A  28      11.835 -11.366 -71.692  1.00  0.00           H  
ATOM    517 1HH2 ARG A  28      14.019 -13.340 -73.587  1.00  0.00           H  
ATOM    518 2HH2 ARG A  28      12.482 -12.505 -73.562  1.00  0.00           H  
ATOM    519  N   SER A  29      14.919  -7.725 -68.472  1.00  0.00           N  
ATOM    520  CA  SER A  29      14.114  -6.700 -69.131  1.00  0.00           C  
ATOM    521  C   SER A  29      14.873  -5.395 -69.310  1.00  0.00           C  
ATOM    522  O   SER A  29      14.584  -4.657 -70.249  1.00  0.00           O  
ATOM    523  CB  SER A  29      12.851  -6.443 -68.333  1.00  0.00           C  
ATOM    524  OG  SER A  29      13.144  -5.806 -67.120  1.00  0.00           O  
ATOM    525  H   SER A  29      14.638  -8.065 -67.569  1.00  0.00           H  
ATOM    526  HA  SER A  29      13.832  -7.064 -70.119  1.00  0.00           H  
ATOM    527 1HB  SER A  29      12.169  -5.825 -68.918  1.00  0.00           H  
ATOM    528 2HB  SER A  29      12.346  -7.388 -68.137  1.00  0.00           H  
ATOM    529  HG  SER A  29      13.963  -6.195 -66.807  1.00  0.00           H  
ATOM    530  N   GLU A  30      15.804  -5.102 -68.396  1.00  0.00           N  
ATOM    531  CA  GLU A  30      16.630  -3.909 -68.450  1.00  0.00           C  
ATOM    532  C   GLU A  30      17.491  -4.022 -69.690  1.00  0.00           C  
ATOM    533  O   GLU A  30      17.507  -3.095 -70.503  1.00  0.00           O  
ATOM    534  CB  GLU A  30      17.497  -3.765 -67.197  1.00  0.00           C  
ATOM    535  CG  GLU A  30      18.389  -2.531 -67.187  1.00  0.00           C  
ATOM    536  CD  GLU A  30      19.161  -2.378 -65.908  1.00  0.00           C  
ATOM    537  OE1 GLU A  30      18.571  -2.500 -64.861  1.00  0.00           O  
ATOM    538  OE2 GLU A  30      20.344  -2.137 -65.976  1.00  0.00           O  
ATOM    539  H   GLU A  30      15.906  -5.718 -67.566  1.00  0.00           H  
ATOM    540  HA  GLU A  30      15.977  -3.037 -68.499  1.00  0.00           H  
ATOM    541 1HB  GLU A  30      16.856  -3.721 -66.315  1.00  0.00           H  
ATOM    542 2HB  GLU A  30      18.136  -4.641 -67.094  1.00  0.00           H  
ATOM    543 1HG  GLU A  30      19.093  -2.598 -68.017  1.00  0.00           H  
ATOM    544 2HG  GLU A  30      17.771  -1.648 -67.342  1.00  0.00           H  
ATOM    545  N   GLU A  31      18.148  -5.175 -69.847  1.00  0.00           N  
ATOM    546  CA  GLU A  31      19.021  -5.419 -70.987  1.00  0.00           C  
ATOM    547  C   GLU A  31      18.265  -5.285 -72.302  1.00  0.00           C  
ATOM    548  O   GLU A  31      18.843  -4.835 -73.292  1.00  0.00           O  
ATOM    549  CB  GLU A  31      19.648  -6.812 -70.887  1.00  0.00           C  
ATOM    550  CG  GLU A  31      20.682  -6.957 -69.780  1.00  0.00           C  
ATOM    551  CD  GLU A  31      21.199  -8.362 -69.644  1.00  0.00           C  
ATOM    552  OE1 GLU A  31      20.702  -9.227 -70.325  1.00  0.00           O  
ATOM    553  OE2 GLU A  31      22.093  -8.572 -68.858  1.00  0.00           O  
ATOM    554  H   GLU A  31      18.028  -5.898 -69.152  1.00  0.00           H  
ATOM    555  HA  GLU A  31      19.825  -4.682 -70.971  1.00  0.00           H  
ATOM    556 1HB  GLU A  31      18.866  -7.551 -70.714  1.00  0.00           H  
ATOM    557 2HB  GLU A  31      20.131  -7.060 -71.832  1.00  0.00           H  
ATOM    558 1HG  GLU A  31      21.520  -6.293 -69.990  1.00  0.00           H  
ATOM    559 2HG  GLU A  31      20.235  -6.646 -68.837  1.00  0.00           H  
ATOM    560  N   ILE A  32      16.993  -5.689 -72.325  1.00  0.00           N  
ATOM    561  CA  ILE A  32      16.167  -5.490 -73.507  1.00  0.00           C  
ATOM    562  C   ILE A  32      15.894  -3.998 -73.723  1.00  0.00           C  
ATOM    563  O   ILE A  32      16.155  -3.485 -74.819  1.00  0.00           O  
ATOM    564  CB  ILE A  32      14.835  -6.253 -73.382  1.00  0.00           C  
ATOM    565  CG1 ILE A  32      15.082  -7.764 -73.396  1.00  0.00           C  
ATOM    566  CG2 ILE A  32      13.887  -5.855 -74.503  1.00  0.00           C  
ATOM    567  CD1 ILE A  32      13.885  -8.582 -72.971  1.00  0.00           C  
ATOM    568  H   ILE A  32      16.593  -6.144 -71.514  1.00  0.00           H  
ATOM    569  HA  ILE A  32      16.700  -5.885 -74.372  1.00  0.00           H  
ATOM    570  HB  ILE A  32      14.369  -6.019 -72.426  1.00  0.00           H  
ATOM    571 1HG1 ILE A  32      15.371  -8.076 -74.399  1.00  0.00           H  
ATOM    572 2HG1 ILE A  32      15.911  -8.003 -72.730  1.00  0.00           H  
ATOM    573 1HG2 ILE A  32      12.951  -6.404 -74.400  1.00  0.00           H  
ATOM    574 2HG2 ILE A  32      13.688  -4.785 -74.448  1.00  0.00           H  
ATOM    575 3HG2 ILE A  32      14.342  -6.091 -75.465  1.00  0.00           H  
ATOM    576 1HD1 ILE A  32      14.137  -9.643 -73.007  1.00  0.00           H  
ATOM    577 2HD1 ILE A  32      13.600  -8.311 -71.955  1.00  0.00           H  
ATOM    578 3HD1 ILE A  32      13.052  -8.386 -73.646  1.00  0.00           H  
ATOM    579  N   SER A  33      15.417  -3.305 -72.679  1.00  0.00           N  
ATOM    580  CA  SER A  33      15.105  -1.880 -72.753  1.00  0.00           C  
ATOM    581  C   SER A  33      16.314  -1.012 -73.067  1.00  0.00           C  
ATOM    582  O   SER A  33      16.151   0.097 -73.570  1.00  0.00           O  
ATOM    583  CB  SER A  33      14.492  -1.427 -71.442  1.00  0.00           C  
ATOM    584  OG  SER A  33      15.456  -1.374 -70.427  1.00  0.00           O  
ATOM    585  H   SER A  33      15.306  -3.793 -71.813  1.00  0.00           H  
ATOM    586  HA  SER A  33      14.377  -1.726 -73.551  1.00  0.00           H  
ATOM    587 1HB  SER A  33      14.042  -0.442 -71.572  1.00  0.00           H  
ATOM    588 2HB  SER A  33      13.696  -2.114 -71.156  1.00  0.00           H  
ATOM    589  HG  SER A  33      16.047  -2.115 -70.585  1.00  0.00           H  
ATOM    590  N   LYS A  34      17.520  -1.482 -72.713  1.00  0.00           N  
ATOM    591  CA  LYS A  34      18.757  -0.785 -73.055  1.00  0.00           C  
ATOM    592  C   LYS A  34      18.951  -0.657 -74.567  1.00  0.00           C  
ATOM    593  O   LYS A  34      19.523   0.338 -75.020  1.00  0.00           O  
ATOM    594  CB  LYS A  34      19.955  -1.505 -72.434  1.00  0.00           C  
ATOM    595  CG  LYS A  34      21.288  -0.795 -72.633  1.00  0.00           C  
ATOM    596  CD  LYS A  34      22.409  -1.506 -71.889  1.00  0.00           C  
ATOM    597  CE  LYS A  34      23.744  -0.810 -72.103  1.00  0.00           C  
ATOM    598  NZ  LYS A  34      24.851  -1.495 -71.382  1.00  0.00           N  
ATOM    599  H   LYS A  34      17.565  -2.353 -72.216  1.00  0.00           H  
ATOM    600  HA  LYS A  34      18.715   0.220 -72.635  1.00  0.00           H  
ATOM    601 1HB  LYS A  34      19.794  -1.622 -71.363  1.00  0.00           H  
ATOM    602 2HB  LYS A  34      20.042  -2.504 -72.863  1.00  0.00           H  
ATOM    603 1HG  LYS A  34      21.530  -0.765 -73.695  1.00  0.00           H  
ATOM    604 2HG  LYS A  34      21.212   0.229 -72.266  1.00  0.00           H  
ATOM    605 1HD  LYS A  34      22.184  -1.523 -70.821  1.00  0.00           H  
ATOM    606 2HD  LYS A  34      22.485  -2.534 -72.243  1.00  0.00           H  
ATOM    607 1HE  LYS A  34      23.978  -0.790 -73.167  1.00  0.00           H  
ATOM    608 2HE  LYS A  34      23.679   0.219 -71.750  1.00  0.00           H  
ATOM    609 1HZ  LYS A  34      25.718  -1.003 -71.549  1.00  0.00           H  
ATOM    610 2HZ  LYS A  34      24.654  -1.502 -70.391  1.00  0.00           H  
ATOM    611 3HZ  LYS A  34      24.934  -2.444 -71.715  1.00  0.00           H  
ATOM    612  N   THR A  35      18.509  -1.646 -75.349  1.00  0.00           N  
ATOM    613  CA  THR A  35      18.754  -1.625 -76.782  1.00  0.00           C  
ATOM    614  C   THR A  35      17.582  -0.955 -77.485  1.00  0.00           C  
ATOM    615  O   THR A  35      17.739  -0.354 -78.549  1.00  0.00           O  
ATOM    616  CB  THR A  35      18.967  -3.044 -77.339  1.00  0.00           C  
ATOM    617  OG1 THR A  35      17.770  -3.814 -77.166  1.00  0.00           O  
ATOM    618  CG2 THR A  35      20.119  -3.732 -76.622  1.00  0.00           C  
ATOM    619  H   THR A  35      18.022  -2.429 -74.938  1.00  0.00           H  
ATOM    620  HA  THR A  35      19.669  -1.060 -76.968  1.00  0.00           H  
ATOM    621  HB  THR A  35      19.194  -2.986 -78.404  1.00  0.00           H  
ATOM    622  HG1 THR A  35      17.408  -3.646 -76.292  1.00  0.00           H  
ATOM    623 1HG2 THR A  35      20.254  -4.733 -77.030  1.00  0.00           H  
ATOM    624 2HG2 THR A  35      21.032  -3.155 -76.763  1.00  0.00           H  
ATOM    625 3HG2 THR A  35      19.893  -3.802 -75.559  1.00  0.00           H  
ATOM    626  N   ASP A  36      16.402  -1.089 -76.884  1.00  0.00           N  
ATOM    627  CA  ASP A  36      15.177  -0.453 -77.349  1.00  0.00           C  
ATOM    628  C   ASP A  36      15.218   1.080 -77.335  1.00  0.00           C  
ATOM    629  O   ASP A  36      15.789   1.687 -76.431  1.00  0.00           O  
ATOM    630  CB  ASP A  36      13.999  -0.931 -76.495  1.00  0.00           C  
ATOM    631  CG  ASP A  36      12.662  -0.376 -76.966  1.00  0.00           C  
ATOM    632  OD1 ASP A  36      12.013  -1.029 -77.750  1.00  0.00           O  
ATOM    633  OD2 ASP A  36      12.303   0.696 -76.539  1.00  0.00           O  
ATOM    634  H   ASP A  36      16.408  -1.616 -76.040  1.00  0.00           H  
ATOM    635  HA  ASP A  36      15.002  -0.754 -78.383  1.00  0.00           H  
ATOM    636 1HB  ASP A  36      13.952  -2.020 -76.517  1.00  0.00           H  
ATOM    637 2HB  ASP A  36      14.156  -0.632 -75.459  1.00  0.00           H  
ATOM    638  N   ASP A  37      14.626   1.712 -78.343  1.00  0.00           N  
ATOM    639  CA  ASP A  37      14.604   3.171 -78.403  1.00  0.00           C  
ATOM    640  C   ASP A  37      13.178   3.710 -78.564  1.00  0.00           C  
ATOM    641  O   ASP A  37      12.977   4.777 -79.145  1.00  0.00           O  
ATOM    642  CB  ASP A  37      15.476   3.668 -79.559  1.00  0.00           C  
ATOM    643  CG  ASP A  37      15.041   3.115 -80.909  1.00  0.00           C  
ATOM    644  OD1 ASP A  37      14.123   2.331 -80.941  1.00  0.00           O  
ATOM    645  OD2 ASP A  37      15.631   3.483 -81.897  1.00  0.00           O  
ATOM    646  H   ASP A  37      14.169   1.189 -79.084  1.00  0.00           H  
ATOM    647  HA  ASP A  37      15.017   3.562 -77.472  1.00  0.00           H  
ATOM    648 1HB  ASP A  37      15.441   4.757 -79.600  1.00  0.00           H  
ATOM    649 2HB  ASP A  37      16.513   3.381 -79.382  1.00  0.00           H  
ATOM    650  N   ASP A  38      12.198   2.959 -78.059  1.00  0.00           N  
ATOM    651  CA  ASP A  38      10.784   3.310 -78.093  1.00  0.00           C  
ATOM    652  C   ASP A  38      10.336   3.909 -76.767  1.00  0.00           C  
ATOM    653  O   ASP A  38      10.258   3.156 -75.799  1.00  0.00           O  
ATOM    654  CB  ASP A  38       9.933   2.079 -78.418  1.00  0.00           C  
ATOM    655  CG  ASP A  38       8.448   2.397 -78.525  1.00  0.00           C  
ATOM    656  OD1 ASP A  38       8.032   3.391 -77.978  1.00  0.00           O  
ATOM    657  OD2 ASP A  38       7.744   1.644 -79.153  1.00  0.00           O  
ATOM    658  H   ASP A  38      12.479   2.090 -77.628  1.00  0.00           H  
ATOM    659  HA  ASP A  38      10.630   4.047 -78.882  1.00  0.00           H  
ATOM    660 1HB  ASP A  38      10.266   1.646 -79.361  1.00  0.00           H  
ATOM    661 2HB  ASP A  38      10.073   1.325 -77.643  1.00  0.00           H  
ATOM    662  N   PRO A  39       9.992   5.204 -76.685  1.00  0.00           N  
ATOM    663  CA  PRO A  39       9.550   5.877 -75.477  1.00  0.00           C  
ATOM    664  C   PRO A  39       8.466   5.179 -74.666  1.00  0.00           C  
ATOM    665  O   PRO A  39       8.443   5.346 -73.447  1.00  0.00           O  
ATOM    666  CB  PRO A  39       9.033   7.204 -76.042  1.00  0.00           C  
ATOM    667  CG  PRO A  39       9.922   7.477 -77.206  1.00  0.00           C  
ATOM    668  CD  PRO A  39      10.143   6.127 -77.834  1.00  0.00           C  
ATOM    669  HA  PRO A  39      10.401   5.970 -74.802  1.00  0.00           H  
ATOM    670 1HB  PRO A  39       7.975   7.106 -76.327  1.00  0.00           H  
ATOM    671 2HB  PRO A  39       9.086   7.988 -75.271  1.00  0.00           H  
ATOM    672 1HG  PRO A  39       9.441   8.190 -77.893  1.00  0.00           H  
ATOM    673 2HG  PRO A  39      10.859   7.945 -76.869  1.00  0.00           H  
ATOM    674 1HD  PRO A  39       9.369   5.944 -78.593  1.00  0.00           H  
ATOM    675 2HD  PRO A  39      11.145   6.091 -78.286  1.00  0.00           H  
ATOM    676  N   LYS A  40       7.585   4.407 -75.304  1.00  0.00           N  
ATOM    677  CA  LYS A  40       6.548   3.707 -74.559  1.00  0.00           C  
ATOM    678  C   LYS A  40       7.168   2.618 -73.718  1.00  0.00           C  
ATOM    679  O   LYS A  40       6.750   2.410 -72.579  1.00  0.00           O  
ATOM    680  CB  LYS A  40       5.498   3.115 -75.502  1.00  0.00           C  
ATOM    681  CG  LYS A  40       4.613   4.149 -76.185  1.00  0.00           C  
ATOM    682  CD  LYS A  40       3.534   3.483 -77.026  1.00  0.00           C  
ATOM    683  CE  LYS A  40       2.658   4.514 -77.722  1.00  0.00           C  
ATOM    684  NZ  LYS A  40       3.364   5.172 -78.855  1.00  0.00           N  
ATOM    685  H   LYS A  40       7.600   4.321 -76.318  1.00  0.00           H  
ATOM    686  HA  LYS A  40       6.041   4.425 -73.913  1.00  0.00           H  
ATOM    687 1HB  LYS A  40       5.994   2.533 -76.279  1.00  0.00           H  
ATOM    688 2HB  LYS A  40       4.852   2.437 -74.946  1.00  0.00           H  
ATOM    689 1HG  LYS A  40       4.138   4.777 -75.431  1.00  0.00           H  
ATOM    690 2HG  LYS A  40       5.224   4.782 -76.828  1.00  0.00           H  
ATOM    691 1HD  LYS A  40       4.001   2.847 -77.780  1.00  0.00           H  
ATOM    692 2HD  LYS A  40       2.909   2.860 -76.388  1.00  0.00           H  
ATOM    693 1HE  LYS A  40       1.759   4.032 -78.101  1.00  0.00           H  
ATOM    694 2HE  LYS A  40       2.358   5.279 -77.005  1.00  0.00           H  
ATOM    695 1HZ  LYS A  40       2.750   5.847 -79.288  1.00  0.00           H  
ATOM    696 2HZ  LYS A  40       4.192   5.640 -78.512  1.00  0.00           H  
ATOM    697 3HZ  LYS A  40       3.630   4.474 -79.536  1.00  0.00           H  
ATOM    698  N   ALA A  41       8.173   1.952 -74.283  1.00  0.00           N  
ATOM    699  CA  ALA A  41       8.837   0.823 -73.653  1.00  0.00           C  
ATOM    700  C   ALA A  41       9.793   1.326 -72.588  1.00  0.00           C  
ATOM    701  O   ALA A  41      10.008   0.644 -71.589  1.00  0.00           O  
ATOM    702  CB  ALA A  41       9.566  -0.012 -74.696  1.00  0.00           C  
ATOM    703  H   ALA A  41       8.468   2.237 -75.217  1.00  0.00           H  
ATOM    704  HA  ALA A  41       8.079   0.186 -73.197  1.00  0.00           H  
ATOM    705 1HB  ALA A  41      10.058  -0.854 -74.209  1.00  0.00           H  
ATOM    706 2HB  ALA A  41       8.849  -0.386 -75.428  1.00  0.00           H  
ATOM    707 3HB  ALA A  41      10.310   0.603 -75.200  1.00  0.00           H  
ATOM    708  N   GLN A  42      10.368   2.510 -72.814  1.00  0.00           N  
ATOM    709  CA  GLN A  42      11.289   3.104 -71.862  1.00  0.00           C  
ATOM    710  C   GLN A  42      10.542   3.511 -70.594  1.00  0.00           C  
ATOM    711  O   GLN A  42      11.048   3.265 -69.494  1.00  0.00           O  
ATOM    712  CB  GLN A  42      11.995   4.316 -72.476  1.00  0.00           C  
ATOM    713  CG  GLN A  42      12.829   3.992 -73.704  1.00  0.00           C  
ATOM    714  CD  GLN A  42      13.957   3.027 -73.400  1.00  0.00           C  
ATOM    715  OE1 GLN A  42      14.753   3.248 -72.483  1.00  0.00           O  
ATOM    716  NE2 GLN A  42      14.034   1.946 -74.169  1.00  0.00           N  
ATOM    717  H   GLN A  42      10.161   3.001 -73.678  1.00  0.00           H  
ATOM    718  HA  GLN A  42      12.051   2.365 -71.611  1.00  0.00           H  
ATOM    719 1HB  GLN A  42      11.254   5.063 -72.760  1.00  0.00           H  
ATOM    720 2HB  GLN A  42      12.651   4.770 -71.734  1.00  0.00           H  
ATOM    721 1HG  GLN A  42      12.185   3.541 -74.460  1.00  0.00           H  
ATOM    722 2HG  GLN A  42      13.264   4.916 -74.088  1.00  0.00           H  
ATOM    723 1HE2 GLN A  42      14.758   1.272 -74.016  1.00  0.00           H  
ATOM    724 2HE2 GLN A  42      13.368   1.805 -74.903  1.00  0.00           H  
ATOM    725  N   SER A  43       9.351   4.110 -70.738  1.00  0.00           N  
ATOM    726  CA  SER A  43       8.546   4.476 -69.577  1.00  0.00           C  
ATOM    727  C   SER A  43       7.983   3.193 -68.962  1.00  0.00           C  
ATOM    728  O   SER A  43       7.973   3.096 -67.737  1.00  0.00           O  
ATOM    729  CB  SER A  43       7.425   5.417 -69.972  1.00  0.00           C  
ATOM    730  OG  SER A  43       7.932   6.646 -70.414  1.00  0.00           O  
ATOM    731  H   SER A  43       9.003   4.363 -71.664  1.00  0.00           H  
ATOM    732  HA  SER A  43       9.186   4.995 -68.862  1.00  0.00           H  
ATOM    733 1HB  SER A  43       6.828   4.960 -70.762  1.00  0.00           H  
ATOM    734 2HB  SER A  43       6.767   5.578 -69.118  1.00  0.00           H  
ATOM    735  HG  SER A  43       8.212   7.116 -69.625  1.00  0.00           H  
ATOM    736  N   LEU A  44       7.565   2.214 -69.780  1.00  0.00           N  
ATOM    737  CA  LEU A  44       6.975   0.972 -69.269  1.00  0.00           C  
ATOM    738  C   LEU A  44       7.949   0.153 -68.459  1.00  0.00           C  
ATOM    739  O   LEU A  44       7.537  -0.497 -67.501  1.00  0.00           O  
ATOM    740  CB  LEU A  44       6.453   0.119 -70.432  1.00  0.00           C  
ATOM    741  CG  LEU A  44       5.514  -1.030 -70.043  1.00  0.00           C  
ATOM    742  CD1 LEU A  44       4.245  -0.463 -69.421  1.00  0.00           C  
ATOM    743  CD2 LEU A  44       5.193  -1.863 -71.276  1.00  0.00           C  
ATOM    744  H   LEU A  44       7.663   2.331 -70.773  1.00  0.00           H  
ATOM    745  HA  LEU A  44       6.135   1.229 -68.623  1.00  0.00           H  
ATOM    746 1HB  LEU A  44       5.917   0.765 -71.123  1.00  0.00           H  
ATOM    747 2HB  LEU A  44       7.306  -0.313 -70.957  1.00  0.00           H  
ATOM    748  HG  LEU A  44       5.998  -1.660 -69.297  1.00  0.00           H  
ATOM    749 1HD1 LEU A  44       3.578  -1.278 -69.146  1.00  0.00           H  
ATOM    750 2HD1 LEU A  44       4.503   0.112 -68.531  1.00  0.00           H  
ATOM    751 3HD1 LEU A  44       3.747   0.186 -70.140  1.00  0.00           H  
ATOM    752 1HD2 LEU A  44       4.526  -2.680 -71.001  1.00  0.00           H  
ATOM    753 2HD2 LEU A  44       4.707  -1.234 -72.023  1.00  0.00           H  
ATOM    754 3HD2 LEU A  44       6.115  -2.271 -71.690  1.00  0.00           H  
ATOM    755  N   GLN A  45       9.215   0.135 -68.853  1.00  0.00           N  
ATOM    756  CA  GLN A  45      10.223  -0.545 -68.071  1.00  0.00           C  
ATOM    757  C   GLN A  45      10.404   0.150 -66.735  1.00  0.00           C  
ATOM    758  O   GLN A  45      10.578  -0.525 -65.725  1.00  0.00           O  
ATOM    759  CB  GLN A  45      11.552  -0.594 -68.828  1.00  0.00           C  
ATOM    760  CG  GLN A  45      12.683  -1.258 -68.061  1.00  0.00           C  
ATOM    761  CD  GLN A  45      12.392  -2.714 -67.748  1.00  0.00           C  
ATOM    762  OE1 GLN A  45      11.600  -3.365 -68.435  1.00  0.00           O  
ATOM    763  NE2 GLN A  45      13.030  -3.233 -66.706  1.00  0.00           N  
ATOM    764  H   GLN A  45       9.480   0.595 -69.723  1.00  0.00           H  
ATOM    765  HA  GLN A  45       9.897  -1.572 -67.904  1.00  0.00           H  
ATOM    766 1HB  GLN A  45      11.419  -1.135 -69.765  1.00  0.00           H  
ATOM    767 2HB  GLN A  45      11.866   0.420 -69.079  1.00  0.00           H  
ATOM    768 1HG  GLN A  45      13.591  -1.213 -68.661  1.00  0.00           H  
ATOM    769 2HG  GLN A  45      12.829  -0.728 -67.121  1.00  0.00           H  
ATOM    770 1HE2 GLN A  45      12.879  -4.188 -66.449  1.00  0.00           H  
ATOM    771 2HE2 GLN A  45      13.663  -2.669 -66.175  1.00  0.00           H  
ATOM    772  N   LEU A  46      10.371   1.487 -66.734  1.00  0.00           N  
ATOM    773  CA  LEU A  46      10.547   2.246 -65.505  1.00  0.00           C  
ATOM    774  C   LEU A  46       9.398   1.896 -64.551  1.00  0.00           C  
ATOM    775  O   LEU A  46       9.625   1.815 -63.340  1.00  0.00           O  
ATOM    776  CB  LEU A  46      10.569   3.752 -65.792  1.00  0.00           C  
ATOM    777  CG  LEU A  46      10.780   4.659 -64.573  1.00  0.00           C  
ATOM    778  CD1 LEU A  46      12.094   4.299 -63.893  1.00  0.00           C  
ATOM    779  CD2 LEU A  46      10.775   6.115 -65.016  1.00  0.00           C  
ATOM    780  H   LEU A  46      10.255   2.004 -67.611  1.00  0.00           H  
ATOM    781  HA  LEU A  46      11.505   1.971 -65.061  1.00  0.00           H  
ATOM    782 1HB  LEU A  46      11.368   3.959 -66.501  1.00  0.00           H  
ATOM    783 2HB  LEU A  46       9.621   4.033 -66.253  1.00  0.00           H  
ATOM    784  HG  LEU A  46       9.977   4.496 -63.854  1.00  0.00           H  
ATOM    785 1HD1 LEU A  46      12.244   4.942 -63.027  1.00  0.00           H  
ATOM    786 2HD1 LEU A  46      12.063   3.259 -63.570  1.00  0.00           H  
ATOM    787 3HD1 LEU A  46      12.917   4.437 -64.595  1.00  0.00           H  
ATOM    788 1HD2 LEU A  46      10.924   6.759 -64.149  1.00  0.00           H  
ATOM    789 2HD2 LEU A  46      11.579   6.280 -65.734  1.00  0.00           H  
ATOM    790 3HD2 LEU A  46       9.817   6.350 -65.482  1.00  0.00           H  
ATOM    791  N   ILE A  47       8.187   1.723 -65.100  1.00  0.00           N  
ATOM    792  CA  ILE A  47       6.997   1.312 -64.354  1.00  0.00           C  
ATOM    793  C   ILE A  47       7.202  -0.027 -63.679  1.00  0.00           C  
ATOM    794  O   ILE A  47       6.913  -0.167 -62.491  1.00  0.00           O  
ATOM    795  CB  ILE A  47       5.767   1.230 -65.276  1.00  0.00           C  
ATOM    796  CG1 ILE A  47       5.302   2.635 -65.671  1.00  0.00           C  
ATOM    797  CG2 ILE A  47       4.642   0.465 -64.597  1.00  0.00           C  
ATOM    798  CD1 ILE A  47       4.242   2.648 -66.749  1.00  0.00           C  
ATOM    799  H   ILE A  47       8.099   1.900 -66.092  1.00  0.00           H  
ATOM    800  HA  ILE A  47       6.792   2.060 -63.588  1.00  0.00           H  
ATOM    801  HB  ILE A  47       6.037   0.718 -66.199  1.00  0.00           H  
ATOM    802 1HG1 ILE A  47       4.902   3.145 -64.795  1.00  0.00           H  
ATOM    803 2HG1 ILE A  47       6.153   3.215 -66.024  1.00  0.00           H  
ATOM    804 1HG2 ILE A  47       3.780   0.418 -65.262  1.00  0.00           H  
ATOM    805 2HG2 ILE A  47       4.978  -0.545 -64.366  1.00  0.00           H  
ATOM    806 3HG2 ILE A  47       4.361   0.973 -63.674  1.00  0.00           H  
ATOM    807 1HD1 ILE A  47       3.965   3.677 -66.975  1.00  0.00           H  
ATOM    808 2HD1 ILE A  47       4.635   2.172 -67.649  1.00  0.00           H  
ATOM    809 3HD1 ILE A  47       3.365   2.102 -66.404  1.00  0.00           H  
ATOM    810  N   ALA A  48       7.696  -1.000 -64.439  1.00  0.00           N  
ATOM    811  CA  ALA A  48       8.010  -2.324 -63.943  1.00  0.00           C  
ATOM    812  C   ALA A  48       9.002  -2.305 -62.796  1.00  0.00           C  
ATOM    813  O   ALA A  48       8.810  -3.008 -61.806  1.00  0.00           O  
ATOM    814  CB  ALA A  48       8.552  -3.196 -65.066  1.00  0.00           C  
ATOM    815  H   ALA A  48       7.875  -0.760 -65.397  1.00  0.00           H  
ATOM    816  HA  ALA A  48       7.091  -2.783 -63.576  1.00  0.00           H  
ATOM    817 1HB  ALA A  48       8.785  -4.188 -64.677  1.00  0.00           H  
ATOM    818 2HB  ALA A  48       7.805  -3.280 -65.855  1.00  0.00           H  
ATOM    819 3HB  ALA A  48       9.458  -2.745 -65.472  1.00  0.00           H  
ATOM    820  N   GLU A  49      10.056  -1.499 -62.936  1.00  0.00           N  
ATOM    821  CA  GLU A  49      11.049  -1.380 -61.882  1.00  0.00           C  
ATOM    822  C   GLU A  49      10.485  -0.674 -60.666  1.00  0.00           C  
ATOM    823  O   GLU A  49      10.854  -1.024 -59.544  1.00  0.00           O  
ATOM    824  CB  GLU A  49      12.279  -0.628 -62.394  1.00  0.00           C  
ATOM    825  CG  GLU A  49      13.063  -1.364 -63.471  1.00  0.00           C  
ATOM    826  CD  GLU A  49      14.126  -0.512 -64.106  1.00  0.00           C  
ATOM    827  OE1 GLU A  49      14.316   0.596 -63.663  1.00  0.00           O  
ATOM    828  OE2 GLU A  49      14.750  -0.968 -65.034  1.00  0.00           O  
ATOM    829  H   GLU A  49      10.164  -0.959 -63.786  1.00  0.00           H  
ATOM    830  HA  GLU A  49      11.361  -2.382 -61.588  1.00  0.00           H  
ATOM    831 1HB  GLU A  49      11.973   0.336 -62.802  1.00  0.00           H  
ATOM    832 2HB  GLU A  49      12.956  -0.430 -61.563  1.00  0.00           H  
ATOM    833 1HG  GLU A  49      13.534  -2.241 -63.027  1.00  0.00           H  
ATOM    834 2HG  GLU A  49      12.372  -1.705 -64.239  1.00  0.00           H  
ATOM    835  N   SER A  50       9.626   0.327 -60.886  1.00  0.00           N  
ATOM    836  CA  SER A  50       9.069   1.078 -59.777  1.00  0.00           C  
ATOM    837  C   SER A  50       8.260   0.117 -58.933  1.00  0.00           C  
ATOM    838  O   SER A  50       8.375   0.160 -57.709  1.00  0.00           O  
ATOM    839  CB  SER A  50       8.201   2.219 -60.269  1.00  0.00           C  
ATOM    840  OG  SER A  50       8.958   3.144 -61.002  1.00  0.00           O  
ATOM    841  H   SER A  50       9.385   0.629 -61.845  1.00  0.00           H  
ATOM    842  HA  SER A  50       9.890   1.504 -59.200  1.00  0.00           H  
ATOM    843 1HB  SER A  50       7.400   1.824 -60.894  1.00  0.00           H  
ATOM    844 2HB  SER A  50       7.738   2.716 -59.418  1.00  0.00           H  
ATOM    845  HG  SER A  50       9.314   2.660 -61.750  1.00  0.00           H  
ATOM    846  N   LEU A  51       7.500  -0.766 -59.589  1.00  0.00           N  
ATOM    847  CA  LEU A  51       6.680  -1.766 -58.923  1.00  0.00           C  
ATOM    848  C   LEU A  51       7.510  -2.803 -58.193  1.00  0.00           C  
ATOM    849  O   LEU A  51       7.056  -3.309 -57.169  1.00  0.00           O  
ATOM    850  CB  LEU A  51       5.777  -2.466 -59.947  1.00  0.00           C  
ATOM    851  CG  LEU A  51       4.636  -1.616 -60.519  1.00  0.00           C  
ATOM    852  CD1 LEU A  51       4.086  -2.280 -61.774  1.00  0.00           C  
ATOM    853  CD2 LEU A  51       3.549  -1.451 -59.466  1.00  0.00           C  
ATOM    854  H   LEU A  51       7.524  -0.731 -60.596  1.00  0.00           H  
ATOM    855  HA  LEU A  51       6.049  -1.263 -58.190  1.00  0.00           H  
ATOM    856 1HB  LEU A  51       6.392  -2.799 -60.782  1.00  0.00           H  
ATOM    857 2HB  LEU A  51       5.334  -3.343 -59.477  1.00  0.00           H  
ATOM    858  HG  LEU A  51       5.019  -0.635 -60.801  1.00  0.00           H  
ATOM    859 1HD1 LEU A  51       3.275  -1.677 -62.180  1.00  0.00           H  
ATOM    860 2HD1 LEU A  51       4.880  -2.368 -62.516  1.00  0.00           H  
ATOM    861 3HD1 LEU A  51       3.710  -3.272 -61.525  1.00  0.00           H  
ATOM    862 1HD2 LEU A  51       2.737  -0.847 -59.873  1.00  0.00           H  
ATOM    863 2HD2 LEU A  51       3.164  -2.432 -59.184  1.00  0.00           H  
ATOM    864 3HD2 LEU A  51       3.965  -0.958 -58.589  1.00  0.00           H  
ATOM    865  N   MET A  52       8.676  -3.156 -58.723  1.00  0.00           N  
ATOM    866  CA  MET A  52       9.609  -4.045 -58.047  1.00  0.00           C  
ATOM    867  C   MET A  52      10.011  -3.444 -56.706  1.00  0.00           C  
ATOM    868  O   MET A  52      10.069  -4.150 -55.698  1.00  0.00           O  
ATOM    869  CB  MET A  52      10.836  -4.298 -58.921  1.00  0.00           C  
ATOM    870  CG  MET A  52      11.897  -5.179 -58.276  1.00  0.00           C  
ATOM    871  SD  MET A  52      13.372  -5.355 -59.299  1.00  0.00           S  
ATOM    872  CE  MET A  52      14.110  -3.734 -59.111  1.00  0.00           C  
ATOM    873  H   MET A  52       8.918  -2.805 -59.649  1.00  0.00           H  
ATOM    874  HA  MET A  52       9.117  -5.005 -57.886  1.00  0.00           H  
ATOM    875 1HB  MET A  52      10.529  -4.773 -59.851  1.00  0.00           H  
ATOM    876 2HB  MET A  52      11.303  -3.347 -59.178  1.00  0.00           H  
ATOM    877 1HG  MET A  52      12.191  -4.751 -57.318  1.00  0.00           H  
ATOM    878 2HG  MET A  52      11.485  -6.171 -58.093  1.00  0.00           H  
ATOM    879 1HE  MET A  52      15.034  -3.686 -59.688  1.00  0.00           H  
ATOM    880 2HE  MET A  52      13.416  -2.974 -59.472  1.00  0.00           H  
ATOM    881 3HE  MET A  52      14.329  -3.555 -58.058  1.00  0.00           H  
ATOM    882  N   LEU A  53      10.317  -2.140 -56.730  1.00  0.00           N  
ATOM    883  CA  LEU A  53      10.693  -1.386 -55.543  1.00  0.00           C  
ATOM    884  C   LEU A  53       9.536  -1.373 -54.546  1.00  0.00           C  
ATOM    885  O   LEU A  53       9.781  -1.456 -53.341  1.00  0.00           O  
ATOM    886  CB  LEU A  53      11.081   0.050 -55.920  1.00  0.00           C  
ATOM    887  CG  LEU A  53      12.584   0.313 -56.078  1.00  0.00           C  
ATOM    888  CD1 LEU A  53      13.257   0.254 -54.714  1.00  0.00           C  
ATOM    889  CD2 LEU A  53      13.182  -0.714 -57.027  1.00  0.00           C  
ATOM    890  H   LEU A  53      10.295  -1.663 -57.627  1.00  0.00           H  
ATOM    891  HA  LEU A  53      11.560  -1.867 -55.088  1.00  0.00           H  
ATOM    892 1HB  LEU A  53      10.599   0.303 -56.863  1.00  0.00           H  
ATOM    893 2HB  LEU A  53      10.706   0.725 -55.151  1.00  0.00           H  
ATOM    894  HG  LEU A  53      12.738   1.313 -56.483  1.00  0.00           H  
ATOM    895 1HD1 LEU A  53      14.325   0.441 -54.827  1.00  0.00           H  
ATOM    896 2HD1 LEU A  53      12.823   1.012 -54.061  1.00  0.00           H  
ATOM    897 3HD1 LEU A  53      13.106  -0.732 -54.276  1.00  0.00           H  
ATOM    898 1HD2 LEU A  53      14.250  -0.527 -57.141  1.00  0.00           H  
ATOM    899 2HD2 LEU A  53      13.030  -1.715 -56.624  1.00  0.00           H  
ATOM    900 3HD2 LEU A  53      12.695  -0.638 -58.000  1.00  0.00           H  
ATOM    901  N   ILE A  54       8.309  -1.215 -55.045  1.00  0.00           N  
ATOM    902  CA  ILE A  54       7.097  -1.290 -54.242  1.00  0.00           C  
ATOM    903  C   ILE A  54       6.904  -2.668 -53.638  1.00  0.00           C  
ATOM    904  O   ILE A  54       6.581  -2.743 -52.457  1.00  0.00           O  
ATOM    905  CB  ILE A  54       5.860  -0.928 -55.086  1.00  0.00           C  
ATOM    906  CG1 ILE A  54       5.856   0.567 -55.412  1.00  0.00           C  
ATOM    907  CG2 ILE A  54       4.585  -1.321 -54.355  1.00  0.00           C  
ATOM    908  CD1 ILE A  54       4.859   0.957 -56.480  1.00  0.00           C  
ATOM    909  H   ILE A  54       8.237  -1.043 -56.037  1.00  0.00           H  
ATOM    910  HA  ILE A  54       7.175  -0.567 -53.430  1.00  0.00           H  
ATOM    911  HB  ILE A  54       5.901  -1.458 -56.037  1.00  0.00           H  
ATOM    912 1HG1 ILE A  54       5.631   1.137 -54.510  1.00  0.00           H  
ATOM    913 2HG1 ILE A  54       6.849   0.869 -55.748  1.00  0.00           H  
ATOM    914 1HG2 ILE A  54       3.721  -1.056 -54.965  1.00  0.00           H  
ATOM    915 2HG2 ILE A  54       4.586  -2.394 -54.173  1.00  0.00           H  
ATOM    916 3HG2 ILE A  54       4.533  -0.791 -53.404  1.00  0.00           H  
ATOM    917 1HD1 ILE A  54       4.915   2.031 -56.656  1.00  0.00           H  
ATOM    918 2HD1 ILE A  54       5.088   0.425 -57.403  1.00  0.00           H  
ATOM    919 3HD1 ILE A  54       3.854   0.697 -56.150  1.00  0.00           H  
ATOM    920  N   ALA A  55       7.068  -3.736 -54.421  1.00  0.00           N  
ATOM    921  CA  ALA A  55       6.924  -5.090 -53.905  1.00  0.00           C  
ATOM    922  C   ALA A  55       7.911  -5.321 -52.773  1.00  0.00           C  
ATOM    923  O   ALA A  55       7.517  -5.844 -51.727  1.00  0.00           O  
ATOM    924  CB  ALA A  55       7.125  -6.106 -55.020  1.00  0.00           C  
ATOM    925  H   ALA A  55       7.277  -3.611 -55.411  1.00  0.00           H  
ATOM    926  HA  ALA A  55       5.906  -5.213 -53.532  1.00  0.00           H  
ATOM    927 1HB  ALA A  55       7.015  -7.113 -54.620  1.00  0.00           H  
ATOM    928 2HB  ALA A  55       6.382  -5.943 -55.800  1.00  0.00           H  
ATOM    929 3HB  ALA A  55       8.123  -5.991 -55.441  1.00  0.00           H  
ATOM    930  N   GLU A  56       9.178  -4.954 -52.985  1.00  0.00           N  
ATOM    931  CA  GLU A  56      10.209  -5.116 -51.968  1.00  0.00           C  
ATOM    932  C   GLU A  56       9.884  -4.339 -50.704  1.00  0.00           C  
ATOM    933  O   GLU A  56      10.026  -4.883 -49.609  1.00  0.00           O  
ATOM    934  CB  GLU A  56      11.566  -4.667 -52.513  1.00  0.00           C  
ATOM    935  CG  GLU A  56      12.723  -4.844 -51.541  1.00  0.00           C  
ATOM    936  CD  GLU A  56      14.057  -4.514 -52.152  1.00  0.00           C  
ATOM    937  OE1 GLU A  56      14.202  -3.430 -52.665  1.00  0.00           O  
ATOM    938  OE2 GLU A  56      14.932  -5.347 -52.107  1.00  0.00           O  
ATOM    939  H   GLU A  56       9.419  -4.547 -53.874  1.00  0.00           H  
ATOM    940  HA  GLU A  56      10.278  -6.174 -51.711  1.00  0.00           H  
ATOM    941 1HB  GLU A  56      11.800  -5.230 -53.417  1.00  0.00           H  
ATOM    942 2HB  GLU A  56      11.517  -3.613 -52.788  1.00  0.00           H  
ATOM    943 1HG  GLU A  56      12.563  -4.196 -50.679  1.00  0.00           H  
ATOM    944 2HG  GLU A  56      12.736  -5.874 -51.189  1.00  0.00           H  
ATOM    945  N   SER A  57       9.479  -3.073 -50.857  1.00  0.00           N  
ATOM    946  CA  SER A  57       9.176  -2.221 -49.716  1.00  0.00           C  
ATOM    947  C   SER A  57       8.060  -2.807 -48.872  1.00  0.00           C  
ATOM    948  O   SER A  57       8.190  -2.816 -47.649  1.00  0.00           O  
ATOM    949  CB  SER A  57       8.787  -0.833 -50.190  1.00  0.00           C  
ATOM    950  OG  SER A  57       9.855  -0.207 -50.845  1.00  0.00           O  
ATOM    951  H   SER A  57       9.383  -2.699 -51.792  1.00  0.00           H  
ATOM    952  HA  SER A  57      10.072  -2.134 -49.101  1.00  0.00           H  
ATOM    953 1HB  SER A  57       7.933  -0.906 -50.865  1.00  0.00           H  
ATOM    954 2HB  SER A  57       8.476  -0.232 -49.336  1.00  0.00           H  
ATOM    955  HG  SER A  57       9.965  -0.674 -51.677  1.00  0.00           H  
ATOM    956  N   LEU A  58       7.001  -3.315 -49.506  1.00  0.00           N  
ATOM    957  CA  LEU A  58       5.873  -3.916 -48.805  1.00  0.00           C  
ATOM    958  C   LEU A  58       6.279  -5.182 -48.080  1.00  0.00           C  
ATOM    959  O   LEU A  58       5.729  -5.437 -47.005  1.00  0.00           O  
ATOM    960  CB  LEU A  58       4.742  -4.229 -49.792  1.00  0.00           C  
ATOM    961  CG  LEU A  58       4.002  -3.014 -50.364  1.00  0.00           C  
ATOM    962  CD1 LEU A  58       3.133  -3.452 -51.535  1.00  0.00           C  
ATOM    963  CD2 LEU A  58       3.161  -2.370 -49.271  1.00  0.00           C  
ATOM    964  H   LEU A  58       6.989  -3.277 -50.516  1.00  0.00           H  
ATOM    965  HA  LEU A  58       5.502  -3.200 -48.070  1.00  0.00           H  
ATOM    966 1HB  LEU A  58       5.157  -4.789 -50.629  1.00  0.00           H  
ATOM    967 2HB  LEU A  58       4.007  -4.858 -49.290  1.00  0.00           H  
ATOM    968  HG  LEU A  58       4.726  -2.290 -50.738  1.00  0.00           H  
ATOM    969 1HD1 LEU A  58       2.608  -2.589 -51.942  1.00  0.00           H  
ATOM    970 2HD1 LEU A  58       3.762  -3.892 -52.311  1.00  0.00           H  
ATOM    971 3HD1 LEU A  58       2.408  -4.190 -51.194  1.00  0.00           H  
ATOM    972 1HD2 LEU A  58       2.636  -1.506 -49.678  1.00  0.00           H  
ATOM    973 2HD2 LEU A  58       2.436  -3.092 -48.897  1.00  0.00           H  
ATOM    974 3HD2 LEU A  58       3.809  -2.050 -48.455  1.00  0.00           H  
ATOM    975  N   LEU A  59       7.166  -5.994 -48.649  1.00  0.00           N  
ATOM    976  CA  LEU A  59       7.589  -7.230 -48.005  1.00  0.00           C  
ATOM    977  C   LEU A  59       8.368  -6.873 -46.750  1.00  0.00           C  
ATOM    978  O   LEU A  59       8.235  -7.558 -45.741  1.00  0.00           O  
ATOM    979  CB  LEU A  59       8.455  -8.075 -48.949  1.00  0.00           C  
ATOM    980  CG  LEU A  59       7.714  -8.740 -50.115  1.00  0.00           C  
ATOM    981  CD1 LEU A  59       8.724  -9.333 -51.087  1.00  0.00           C  
ATOM    982  CD2 LEU A  59       6.778  -9.811 -49.577  1.00  0.00           C  
ATOM    983  H   LEU A  59       7.540  -5.788 -49.584  1.00  0.00           H  
ATOM    984  HA  LEU A  59       6.702  -7.811 -47.751  1.00  0.00           H  
ATOM    985 1HB  LEU A  59       9.232  -7.439 -49.369  1.00  0.00           H  
ATOM    986 2HB  LEU A  59       8.935  -8.863 -48.368  1.00  0.00           H  
ATOM    987  HG  LEU A  59       7.135  -7.989 -50.653  1.00  0.00           H  
ATOM    988 1HD1 LEU A  59       8.198  -9.805 -51.917  1.00  0.00           H  
ATOM    989 2HD1 LEU A  59       9.368  -8.541 -51.472  1.00  0.00           H  
ATOM    990 3HD1 LEU A  59       9.331 -10.077 -50.573  1.00  0.00           H  
ATOM    991 1HD2 LEU A  59       6.250 -10.283 -50.407  1.00  0.00           H  
ATOM    992 2HD2 LEU A  59       7.356 -10.563 -49.040  1.00  0.00           H  
ATOM    993 3HD2 LEU A  59       6.055  -9.357 -48.900  1.00  0.00           H  
ATOM    994  N   ILE A  60       9.187  -5.821 -46.836  1.00  0.00           N  
ATOM    995  CA  ILE A  60       9.919  -5.283 -45.695  1.00  0.00           C  
ATOM    996  C   ILE A  60       8.958  -4.785 -44.629  1.00  0.00           C  
ATOM    997  O   ILE A  60       9.202  -5.028 -43.449  1.00  0.00           O  
ATOM    998  CB  ILE A  60      10.853  -4.137 -46.124  1.00  0.00           C  
ATOM    999  CG1 ILE A  60      11.996  -4.675 -46.989  1.00  0.00           C  
ATOM   1000  CG2 ILE A  60      11.399  -3.412 -44.905  1.00  0.00           C  
ATOM   1001  CD1 ILE A  60      12.788  -3.597 -47.694  1.00  0.00           C  
ATOM   1002  H   ILE A  60       9.312  -5.386 -47.744  1.00  0.00           H  
ATOM   1003  HA  ILE A  60      10.537  -6.079 -45.276  1.00  0.00           H  
ATOM   1004  HB  ILE A  60      10.300  -3.429 -46.740  1.00  0.00           H  
ATOM   1005 1HG1 ILE A  60      12.682  -5.251 -46.368  1.00  0.00           H  
ATOM   1006 2HG1 ILE A  60      11.595  -5.350 -47.744  1.00  0.00           H  
ATOM   1007 1HG2 ILE A  60      12.058  -2.604 -45.226  1.00  0.00           H  
ATOM   1008 2HG2 ILE A  60      10.574  -2.997 -44.328  1.00  0.00           H  
ATOM   1009 3HG2 ILE A  60      11.960  -4.111 -44.285  1.00  0.00           H  
ATOM   1010 1HD1 ILE A  60      13.580  -4.056 -48.287  1.00  0.00           H  
ATOM   1011 2HD1 ILE A  60      12.126  -3.030 -48.349  1.00  0.00           H  
ATOM   1012 3HD1 ILE A  60      13.229  -2.929 -46.956  1.00  0.00           H  
ATOM   1013  N   ILE A  61       7.908  -4.068 -45.044  1.00  0.00           N  
ATOM   1014  CA  ILE A  61       6.823  -3.647 -44.164  1.00  0.00           C  
ATOM   1015  C   ILE A  61       6.138  -4.843 -43.541  1.00  0.00           C  
ATOM   1016  O   ILE A  61       5.858  -4.822 -42.346  1.00  0.00           O  
ATOM   1017  CB  ILE A  61       5.785  -2.802 -44.927  1.00  0.00           C  
ATOM   1018  CG1 ILE A  61       6.356  -1.420 -45.252  1.00  0.00           C  
ATOM   1019  CG2 ILE A  61       4.504  -2.677 -44.117  1.00  0.00           C  
ATOM   1020  CD1 ILE A  61       5.543  -0.646 -46.265  1.00  0.00           C  
ATOM   1021  H   ILE A  61       7.878  -3.793 -46.020  1.00  0.00           H  
ATOM   1022  HA  ILE A  61       7.242  -3.024 -43.372  1.00  0.00           H  
ATOM   1023  HB  ILE A  61       5.557  -3.281 -45.879  1.00  0.00           H  
ATOM   1024 1HG1 ILE A  61       6.416  -0.828 -44.339  1.00  0.00           H  
ATOM   1025 2HG1 ILE A  61       7.370  -1.526 -45.639  1.00  0.00           H  
ATOM   1026 1HG2 ILE A  61       3.781  -2.077 -44.671  1.00  0.00           H  
ATOM   1027 2HG2 ILE A  61       4.089  -3.668 -43.936  1.00  0.00           H  
ATOM   1028 3HG2 ILE A  61       4.721  -2.194 -43.165  1.00  0.00           H  
ATOM   1029 1HD1 ILE A  61       6.011   0.322 -46.444  1.00  0.00           H  
ATOM   1030 2HD1 ILE A  61       5.500  -1.206 -47.200  1.00  0.00           H  
ATOM   1031 3HD1 ILE A  61       4.534  -0.497 -45.884  1.00  0.00           H  
ATOM   1032  N   ALA A  62       5.860  -5.875 -44.329  1.00  0.00           N  
ATOM   1033  CA  ALA A  62       5.221  -7.085 -43.841  1.00  0.00           C  
ATOM   1034  C   ALA A  62       6.025  -7.736 -42.732  1.00  0.00           C  
ATOM   1035  O   ALA A  62       5.444  -8.210 -41.756  1.00  0.00           O  
ATOM   1036  CB  ALA A  62       5.010  -8.071 -44.981  1.00  0.00           C  
ATOM   1037  H   ALA A  62       6.117  -5.804 -45.303  1.00  0.00           H  
ATOM   1038  HA  ALA A  62       4.239  -6.822 -43.445  1.00  0.00           H  
ATOM   1039 1HB  ALA A  62       4.531  -8.971 -44.600  1.00  0.00           H  
ATOM   1040 2HB  ALA A  62       4.377  -7.615 -45.744  1.00  0.00           H  
ATOM   1041 3HB  ALA A  62       5.972  -8.330 -45.419  1.00  0.00           H  
ATOM   1042  N   ILE A  63       7.348  -7.757 -42.884  1.00  0.00           N  
ATOM   1043  CA  ILE A  63       8.228  -8.294 -41.860  1.00  0.00           C  
ATOM   1044  C   ILE A  63       8.194  -7.466 -40.589  1.00  0.00           C  
ATOM   1045  O   ILE A  63       8.142  -8.039 -39.501  1.00  0.00           O  
ATOM   1046  CB  ILE A  63       9.676  -8.375 -42.377  1.00  0.00           C  
ATOM   1047  CG1 ILE A  63       9.776  -9.372 -43.534  1.00  0.00           C  
ATOM   1048  CG2 ILE A  63      10.620  -8.765 -41.251  1.00  0.00           C  
ATOM   1049  CD1 ILE A  63      11.049  -9.249 -44.338  1.00  0.00           C  
ATOM   1050  H   ILE A  63       7.741  -7.375 -43.731  1.00  0.00           H  
ATOM   1051  HA  ILE A  63       7.898  -9.305 -41.617  1.00  0.00           H  
ATOM   1052  HB  ILE A  63       9.976  -7.404 -42.770  1.00  0.00           H  
ATOM   1053 1HG1 ILE A  63       9.714 -10.387 -43.146  1.00  0.00           H  
ATOM   1054 2HG1 ILE A  63       8.933  -9.230 -44.210  1.00  0.00           H  
ATOM   1055 1HG2 ILE A  63      11.640  -8.818 -41.633  1.00  0.00           H  
ATOM   1056 2HG2 ILE A  63      10.570  -8.020 -40.458  1.00  0.00           H  
ATOM   1057 3HG2 ILE A  63      10.331  -9.738 -40.853  1.00  0.00           H  
ATOM   1058 1HD1 ILE A  63      11.047  -9.988 -45.140  1.00  0.00           H  
ATOM   1059 2HD1 ILE A  63      11.115  -8.248 -44.766  1.00  0.00           H  
ATOM   1060 3HD1 ILE A  63      11.908  -9.423 -43.689  1.00  0.00           H  
ATOM   1061  N   SER A  64       8.251  -6.141 -40.737  1.00  0.00           N  
ATOM   1062  CA  SER A  64       8.254  -5.212 -39.618  1.00  0.00           C  
ATOM   1063  C   SER A  64       6.991  -5.426 -38.799  1.00  0.00           C  
ATOM   1064  O   SER A  64       7.053  -5.469 -37.569  1.00  0.00           O  
ATOM   1065  CB  SER A  64       8.331  -3.780 -40.109  1.00  0.00           C  
ATOM   1066  OG  SER A  64       8.348  -2.880 -39.034  1.00  0.00           O  
ATOM   1067  H   SER A  64       8.330  -5.761 -41.685  1.00  0.00           H  
ATOM   1068  HA  SER A  64       9.136  -5.409 -39.007  1.00  0.00           H  
ATOM   1069 1HB  SER A  64       9.231  -3.649 -40.710  1.00  0.00           H  
ATOM   1070 2HB  SER A  64       7.476  -3.568 -40.749  1.00  0.00           H  
ATOM   1071  HG  SER A  64       7.440  -2.587 -38.919  1.00  0.00           H  
ATOM   1072  N   LEU A  65       5.849  -5.521 -39.483  1.00  0.00           N  
ATOM   1073  CA  LEU A  65       4.557  -5.671 -38.840  1.00  0.00           C  
ATOM   1074  C   LEU A  65       4.481  -7.016 -38.155  1.00  0.00           C  
ATOM   1075  O   LEU A  65       3.885  -7.085 -37.086  1.00  0.00           O  
ATOM   1076  CB  LEU A  65       3.424  -5.541 -39.866  1.00  0.00           C  
ATOM   1077  CG  LEU A  65       3.241  -4.147 -40.481  1.00  0.00           C  
ATOM   1078  CD1 LEU A  65       2.264  -4.231 -41.646  1.00  0.00           C  
ATOM   1079  CD2 LEU A  65       2.740  -3.183 -39.415  1.00  0.00           C  
ATOM   1080  H   LEU A  65       5.887  -5.460 -40.504  1.00  0.00           H  
ATOM   1081  HA  LEU A  65       4.443  -4.877 -38.103  1.00  0.00           H  
ATOM   1082 1HB  LEU A  65       3.610  -6.240 -40.680  1.00  0.00           H  
ATOM   1083 2HB  LEU A  65       2.486  -5.817 -39.385  1.00  0.00           H  
ATOM   1084  HG  LEU A  65       4.195  -3.794 -40.871  1.00  0.00           H  
ATOM   1085 1HD1 LEU A  65       2.134  -3.240 -42.083  1.00  0.00           H  
ATOM   1086 2HD1 LEU A  65       2.656  -4.911 -42.402  1.00  0.00           H  
ATOM   1087 3HD1 LEU A  65       1.303  -4.598 -41.289  1.00  0.00           H  
ATOM   1088 1HD2 LEU A  65       2.610  -2.194 -39.852  1.00  0.00           H  
ATOM   1089 2HD2 LEU A  65       1.785  -3.536 -39.026  1.00  0.00           H  
ATOM   1090 3HD2 LEU A  65       3.466  -3.130 -38.603  1.00  0.00           H  
ATOM   1091  N   LEU A  66       5.016  -8.069 -38.785  1.00  0.00           N  
ATOM   1092  CA  LEU A  66       5.151  -9.359 -38.126  1.00  0.00           C  
ATOM   1093  C   LEU A  66       5.985  -9.216 -36.856  1.00  0.00           C  
ATOM   1094  O   LEU A  66       5.592  -9.764 -35.823  1.00  0.00           O  
ATOM   1095  CB  LEU A  66       5.800 -10.377 -39.071  1.00  0.00           C  
ATOM   1096  CG  LEU A  66       6.252 -11.692 -38.423  1.00  0.00           C  
ATOM   1097  CD1 LEU A  66       5.044 -12.416 -37.846  1.00  0.00           C  
ATOM   1098  CD2 LEU A  66       6.962 -12.551 -39.458  1.00  0.00           C  
ATOM   1099  H   LEU A  66       5.326  -7.974 -39.748  1.00  0.00           H  
ATOM   1100  HA  LEU A  66       4.155  -9.719 -37.865  1.00  0.00           H  
ATOM   1101 1HB  LEU A  66       5.089 -10.624 -39.858  1.00  0.00           H  
ATOM   1102 2HB  LEU A  66       6.674  -9.917 -39.531  1.00  0.00           H  
ATOM   1103  HG  LEU A  66       6.936 -11.476 -37.600  1.00  0.00           H  
ATOM   1104 1HD1 LEU A  66       5.365 -13.350 -37.385  1.00  0.00           H  
ATOM   1105 2HD1 LEU A  66       4.566 -11.787 -37.094  1.00  0.00           H  
ATOM   1106 3HD1 LEU A  66       4.333 -12.632 -38.644  1.00  0.00           H  
ATOM   1107 1HD2 LEU A  66       7.283 -13.486 -38.997  1.00  0.00           H  
ATOM   1108 2HD2 LEU A  66       6.279 -12.769 -40.280  1.00  0.00           H  
ATOM   1109 3HD2 LEU A  66       7.831 -12.017 -39.841  1.00  0.00           H  
ATOM   1110  N   LEU A  67       7.129  -8.524 -36.931  1.00  0.00           N  
ATOM   1111  CA  LEU A  67       7.972  -8.315 -35.757  1.00  0.00           C  
ATOM   1112  C   LEU A  67       7.150  -7.633 -34.656  1.00  0.00           C  
ATOM   1113  O   LEU A  67       7.206  -8.072 -33.511  1.00  0.00           O  
ATOM   1114  CB  LEU A  67       9.195  -7.461 -36.116  1.00  0.00           C  
ATOM   1115  CG  LEU A  67      10.307  -7.414 -35.060  1.00  0.00           C  
ATOM   1116  CD1 LEU A  67      11.664  -7.400 -35.751  1.00  0.00           C  
ATOM   1117  CD2 LEU A  67      10.126  -6.183 -34.185  1.00  0.00           C  
ATOM   1118  H   LEU A  67       7.440  -8.148 -37.824  1.00  0.00           H  
ATOM   1119  HA  LEU A  67       8.325  -9.286 -35.408  1.00  0.00           H  
ATOM   1120 1HB  LEU A  67       9.629  -7.845 -37.037  1.00  0.00           H  
ATOM   1121 2HB  LEU A  67       8.864  -6.437 -36.294  1.00  0.00           H  
ATOM   1122  HG  LEU A  67      10.258  -8.310 -34.440  1.00  0.00           H  
ATOM   1123 1HD1 LEU A  67      12.454  -7.367 -35.001  1.00  0.00           H  
ATOM   1124 2HD1 LEU A  67      11.774  -8.301 -36.355  1.00  0.00           H  
ATOM   1125 3HD1 LEU A  67      11.736  -6.522 -36.392  1.00  0.00           H  
ATOM   1126 1HD2 LEU A  67      10.915  -6.150 -33.434  1.00  0.00           H  
ATOM   1127 2HD2 LEU A  67      10.176  -5.287 -34.803  1.00  0.00           H  
ATOM   1128 3HD2 LEU A  67       9.156  -6.228 -33.690  1.00  0.00           H  
ATOM   1129  N   SER A  68       6.397  -6.572 -34.997  1.00  0.00           N  
ATOM   1130  CA  SER A  68       5.557  -5.875 -34.020  1.00  0.00           C  
ATOM   1131  C   SER A  68       4.532  -6.801 -33.369  1.00  0.00           C  
ATOM   1132  O   SER A  68       4.381  -6.757 -32.149  1.00  0.00           O  
ATOM   1133  CB  SER A  68       4.842  -4.718 -34.689  1.00  0.00           C  
ATOM   1134  OG  SER A  68       4.074  -3.999 -33.763  1.00  0.00           O  
ATOM   1135  H   SER A  68       6.400  -6.263 -35.950  1.00  0.00           H  
ATOM   1136  HA  SER A  68       6.199  -5.477 -33.233  1.00  0.00           H  
ATOM   1137 1HB  SER A  68       5.573  -4.056 -35.152  1.00  0.00           H  
ATOM   1138 2HB  SER A  68       4.198  -5.099 -35.481  1.00  0.00           H  
ATOM   1139  HG  SER A  68       3.682  -3.272 -34.253  1.00  0.00           H  
ATOM   1140  N   SER A  69       3.830  -7.616 -34.167  1.00  0.00           N  
ATOM   1141  CA  SER A  69       2.811  -8.536 -33.662  1.00  0.00           C  
ATOM   1142  C   SER A  69       3.463  -9.510 -32.687  1.00  0.00           C  
ATOM   1143  O   SER A  69       2.945  -9.742 -31.595  1.00  0.00           O  
ATOM   1144  CB  SER A  69       2.154  -9.290 -34.802  1.00  0.00           C  
ATOM   1145  OG  SER A  69       1.200 -10.196 -34.320  1.00  0.00           O  
ATOM   1146  H   SER A  69       3.980  -7.575 -35.176  1.00  0.00           H  
ATOM   1147  HA  SER A  69       2.041  -7.954 -33.154  1.00  0.00           H  
ATOM   1148 1HB  SER A  69       1.679  -8.582 -35.480  1.00  0.00           H  
ATOM   1149 2HB  SER A  69       2.914  -9.825 -35.369  1.00  0.00           H  
ATOM   1150  HG  SER A  69       0.706 -10.492 -35.088  1.00  0.00           H  
ATOM   1151  N   ALA A  70       4.592 -10.096 -33.090  1.00  0.00           N  
ATOM   1152  CA  ALA A  70       5.291 -11.065 -32.255  1.00  0.00           C  
ATOM   1153  C   ALA A  70       5.783 -10.427 -30.962  1.00  0.00           C  
ATOM   1154  O   ALA A  70       5.575 -10.965 -29.874  1.00  0.00           O  
ATOM   1155  CB  ALA A  70       6.455 -11.680 -33.019  1.00  0.00           C  
ATOM   1156  H   ALA A  70       4.971  -9.862 -33.996  1.00  0.00           H  
ATOM   1157  HA  ALA A  70       4.598 -11.870 -32.006  1.00  0.00           H  
ATOM   1158 1HB  ALA A  70       6.967 -12.402 -32.382  1.00  0.00           H  
ATOM   1159 2HB  ALA A  70       6.081 -12.183 -33.910  1.00  0.00           H  
ATOM   1160 3HB  ALA A  70       7.151 -10.895 -33.311  1.00  0.00           H  
ATOM   1161  N   GLY A  71       6.434  -9.275 -31.087  1.00  0.00           N  
ATOM   1162  CA  GLY A  71       6.879  -8.516 -29.925  1.00  0.00           C  
ATOM   1163  C   GLY A  71       8.035  -9.214 -29.221  1.00  0.00           C  
ATOM   1164  O   GLY A  71       8.354  -8.903 -28.074  1.00  0.00           O  
ATOM   1165  H   GLY A  71       6.627  -8.918 -32.013  1.00  0.00           H  
ATOM   1166 1HA  GLY A  71       7.188  -7.518 -30.239  1.00  0.00           H  
ATOM   1167 2HA  GLY A  71       6.048  -8.392 -29.233  1.00  0.00           H  
ATOM   1168  N   SER A  72       8.661 -10.160 -29.915  1.00  0.00           N  
ATOM   1169  CA  SER A  72       9.707 -10.982 -29.319  1.00  0.00           C  
ATOM   1170  C   SER A  72      10.783 -10.119 -28.673  1.00  0.00           C  
ATOM   1171  O   SER A  72      11.211  -9.112 -29.239  1.00  0.00           O  
ATOM   1172  CB  SER A  72      10.330 -11.878 -30.372  1.00  0.00           C  
ATOM   1173  OG  SER A  72      11.420 -12.585 -29.848  1.00  0.00           O  
ATOM   1174  H   SER A  72       8.405 -10.311 -30.880  1.00  0.00           H  
ATOM   1175  HA  SER A  72       9.257 -11.612 -28.552  1.00  0.00           H  
ATOM   1176 1HB  SER A  72       9.582 -12.579 -30.741  1.00  0.00           H  
ATOM   1177 2HB  SER A  72      10.656 -11.274 -31.217  1.00  0.00           H  
ATOM   1178  HG  SER A  72      11.624 -13.270 -30.489  1.00  0.00           H  
ATOM   1179  N   THR A  73      11.220 -10.520 -27.483  1.00  0.00           N  
ATOM   1180  CA  THR A  73      12.249  -9.785 -26.758  1.00  0.00           C  
ATOM   1181  C   THR A  73      13.611  -9.941 -27.424  1.00  0.00           C  
ATOM   1182  O   THR A  73      14.545  -9.197 -27.130  1.00  0.00           O  
ATOM   1183  CB  THR A  73      12.334 -10.250 -25.292  1.00  0.00           C  
ATOM   1184  OG1 THR A  73      12.652 -11.648 -25.250  1.00  0.00           O  
ATOM   1185  CG2 THR A  73      11.011 -10.013 -24.580  1.00  0.00           C  
ATOM   1186  H   THR A  73      10.828 -11.353 -27.072  1.00  0.00           H  
ATOM   1187  HA  THR A  73      11.981  -8.728 -26.753  1.00  0.00           H  
ATOM   1188  HB  THR A  73      13.121  -9.697 -24.780  1.00  0.00           H  
ATOM   1189  HG1 THR A  73      13.562 -11.776 -25.527  1.00  0.00           H  
ATOM   1190 1HG2 THR A  73      11.091 -10.348 -23.546  1.00  0.00           H  
ATOM   1191 2HG2 THR A  73      10.773  -8.950 -24.600  1.00  0.00           H  
ATOM   1192 3HG2 THR A  73      10.223 -10.572 -25.083  1.00  0.00           H  
ATOM   1193  N   GLY A  74      13.716 -10.916 -28.323  1.00  0.00           N  
ATOM   1194  CA  GLY A  74      14.943 -11.130 -29.079  1.00  0.00           C  
ATOM   1195  C   GLY A  74      14.860 -10.482 -30.456  1.00  0.00           C  
ATOM   1196  O   GLY A  74      15.719 -10.707 -31.310  1.00  0.00           O  
ATOM   1197  H   GLY A  74      12.925 -11.522 -28.484  1.00  0.00           H  
ATOM   1198 1HA  GLY A  74      15.787 -10.715 -28.529  1.00  0.00           H  
ATOM   1199 2HA  GLY A  74      15.123 -12.198 -29.187  1.00  0.00           H  
ATOM   1200  N   ALA A  75      13.823  -9.680 -30.666  1.00  0.00           N  
ATOM   1201  CA  ALA A  75      13.549  -9.109 -31.981  1.00  0.00           C  
ATOM   1202  C   ALA A  75      14.703  -8.237 -32.453  1.00  0.00           C  
ATOM   1203  O   ALA A  75      14.739  -7.810 -33.607  1.00  0.00           O  
ATOM   1204  CB  ALA A  75      12.257  -8.306 -31.949  1.00  0.00           C  
ATOM   1205  H   ALA A  75      13.208  -9.460 -29.895  1.00  0.00           H  
ATOM   1206  HA  ALA A  75      13.413  -9.925 -32.691  1.00  0.00           H  
ATOM   1207 1HB  ALA A  75      12.066  -7.887 -32.936  1.00  0.00           H  
ATOM   1208 2HB  ALA A  75      11.431  -8.957 -31.666  1.00  0.00           H  
ATOM   1209 3HB  ALA A  75      12.348  -7.499 -31.224  1.00  0.00           H  
ATOM   1210  N   GLU A  76      15.546  -7.821 -31.482  1.00  0.00           N  
ATOM   1211  CA  GLU A  76      16.692  -6.954 -31.765  1.00  0.00           C  
ATOM   1212  C   GLU A  76      17.500  -7.294 -33.003  1.00  0.00           C  
ATOM   1213  O   GLU A  76      17.952  -6.380 -33.683  1.00  0.00           O  
ATOM   1214  CB  GLU A  76      17.632  -6.956 -30.557  1.00  0.00           C  
ATOM   1215  CG  GLU A  76      18.833  -6.030 -30.695  1.00  0.00           C  
ATOM   1216  CD  GLU A  76      19.631  -5.915 -29.426  1.00  0.00           C  
ATOM   1217  OE1 GLU A  76      19.143  -6.328 -28.401  1.00  0.00           O  
ATOM   1218  OE2 GLU A  76      20.728  -5.412 -29.481  1.00  0.00           O  
ATOM   1219  H   GLU A  76      15.420  -8.220 -30.598  1.00  0.00           H  
ATOM   1220  HA  GLU A  76      16.326  -5.939 -31.923  1.00  0.00           H  
ATOM   1221 1HB  GLU A  76      17.080  -6.658 -29.666  1.00  0.00           H  
ATOM   1222 2HB  GLU A  76      18.006  -7.966 -30.389  1.00  0.00           H  
ATOM   1223 1HG  GLU A  76      19.481  -6.409 -31.485  1.00  0.00           H  
ATOM   1224 2HG  GLU A  76      18.484  -5.043 -30.991  1.00  0.00           H  
ATOM   1225  N   ASP A  77      17.711  -8.577 -33.286  1.00  0.00           N  
ATOM   1226  CA  ASP A  77      18.489  -8.968 -34.456  1.00  0.00           C  
ATOM   1227  C   ASP A  77      17.689  -8.769 -35.737  1.00  0.00           C  
ATOM   1228  O   ASP A  77      18.253  -8.384 -36.766  1.00  0.00           O  
ATOM   1229  CB  ASP A  77      18.932 -10.429 -34.345  1.00  0.00           C  
ATOM   1230  CG  ASP A  77      20.008 -10.643 -33.289  1.00  0.00           C  
ATOM   1231  OD1 ASP A  77      20.645  -9.687 -32.916  1.00  0.00           O  
ATOM   1232  OD2 ASP A  77      20.182 -11.762 -32.867  1.00  0.00           O  
ATOM   1233  H   ASP A  77      17.334  -9.298 -32.686  1.00  0.00           H  
ATOM   1234  HA  ASP A  77      19.384  -8.345 -34.501  1.00  0.00           H  
ATOM   1235 1HB  ASP A  77      18.071 -11.051 -34.099  1.00  0.00           H  
ATOM   1236 2HB  ASP A  77      19.316 -10.768 -35.308  1.00  0.00           H  
ATOM   1237  N   GLU A  78      16.381  -9.026 -35.656  1.00  0.00           N  
ATOM   1238  CA  GLU A  78      15.493  -8.908 -36.798  1.00  0.00           C  
ATOM   1239  C   GLU A  78      15.297  -7.438 -37.105  1.00  0.00           C  
ATOM   1240  O   GLU A  78      15.170  -7.094 -38.276  1.00  0.00           O  
ATOM   1241  CB  GLU A  78      14.148  -9.583 -36.523  1.00  0.00           C  
ATOM   1242  CG  GLU A  78      14.211 -11.101 -36.438  1.00  0.00           C  
ATOM   1243  CD  GLU A  78      12.870 -11.729 -36.183  1.00  0.00           C  
ATOM   1244  OE1 GLU A  78      11.960 -11.019 -35.822  1.00  0.00           O  
ATOM   1245  OE2 GLU A  78      12.752 -12.921 -36.347  1.00  0.00           O  
ATOM   1246  H   GLU A  78      15.997  -9.361 -34.767  1.00  0.00           H  
ATOM   1247  HA  GLU A  78      15.952  -9.416 -37.647  1.00  0.00           H  
ATOM   1248 1HB  GLU A  78      13.739  -9.211 -35.583  1.00  0.00           H  
ATOM   1249 2HB  GLU A  78      13.442  -9.321 -37.312  1.00  0.00           H  
ATOM   1250 1HG  GLU A  78      14.609 -11.491 -37.374  1.00  0.00           H  
ATOM   1251 2HG  GLU A  78      14.896 -11.381 -35.639  1.00  0.00           H  
ATOM   1252  N   ILE A  79      15.284  -6.592 -36.070  1.00  0.00           N  
ATOM   1253  CA  ILE A  79      15.187  -5.145 -36.227  1.00  0.00           C  
ATOM   1254  C   ILE A  79      16.383  -4.606 -36.991  1.00  0.00           C  
ATOM   1255  O   ILE A  79      16.211  -3.776 -37.881  1.00  0.00           O  
ATOM   1256  CB  ILE A  79      15.092  -4.444 -34.859  1.00  0.00           C  
ATOM   1257  CG1 ILE A  79      13.751  -4.757 -34.190  1.00  0.00           C  
ATOM   1258  CG2 ILE A  79      15.273  -2.942 -35.018  1.00  0.00           C  
ATOM   1259  CD1 ILE A  79      13.691  -4.368 -32.730  1.00  0.00           C  
ATOM   1260  H   ILE A  79      15.331  -6.979 -35.134  1.00  0.00           H  
ATOM   1261  HA  ILE A  79      14.276  -4.917 -36.783  1.00  0.00           H  
ATOM   1262  HB  ILE A  79      15.871  -4.826 -34.199  1.00  0.00           H  
ATOM   1263 1HG1 ILE A  79      12.952  -4.236 -34.715  1.00  0.00           H  
ATOM   1264 2HG1 ILE A  79      13.548  -5.825 -34.266  1.00  0.00           H  
ATOM   1265 1HG2 ILE A  79      15.203  -2.462 -34.041  1.00  0.00           H  
ATOM   1266 2HG2 ILE A  79      16.250  -2.737 -35.452  1.00  0.00           H  
ATOM   1267 3HG2 ILE A  79      14.495  -2.548 -35.672  1.00  0.00           H  
ATOM   1268 1HD1 ILE A  79      12.712  -4.622 -32.326  1.00  0.00           H  
ATOM   1269 2HD1 ILE A  79      14.463  -4.907 -32.178  1.00  0.00           H  
ATOM   1270 3HD1 ILE A  79      13.857  -3.296 -32.633  1.00  0.00           H  
ATOM   1271  N   ARG A  80      17.584  -5.057 -36.629  1.00  0.00           N  
ATOM   1272  CA  ARG A  80      18.795  -4.691 -37.345  1.00  0.00           C  
ATOM   1273  C   ARG A  80      18.722  -5.155 -38.795  1.00  0.00           C  
ATOM   1274  O   ARG A  80      19.137  -4.412 -39.684  1.00  0.00           O  
ATOM   1275  CB  ARG A  80      20.020  -5.299 -36.677  1.00  0.00           C  
ATOM   1276  CG  ARG A  80      20.359  -4.719 -35.313  1.00  0.00           C  
ATOM   1277  CD  ARG A  80      21.465  -5.462 -34.659  1.00  0.00           C  
ATOM   1278  NE  ARG A  80      21.610  -5.100 -33.259  1.00  0.00           N  
ATOM   1279  CZ  ARG A  80      22.311  -4.040 -32.810  1.00  0.00           C  
ATOM   1280  NH1 ARG A  80      22.924  -3.251 -33.664  1.00  0.00           N  
ATOM   1281  NH2 ARG A  80      22.381  -3.795 -31.514  1.00  0.00           N  
ATOM   1282  H   ARG A  80      17.652  -5.670 -35.823  1.00  0.00           H  
ATOM   1283  HA  ARG A  80      18.895  -3.606 -37.324  1.00  0.00           H  
ATOM   1284 1HB  ARG A  80      19.872  -6.371 -36.551  1.00  0.00           H  
ATOM   1285 2HB  ARG A  80      20.890  -5.163 -37.319  1.00  0.00           H  
ATOM   1286 1HG  ARG A  80      20.664  -3.678 -35.427  1.00  0.00           H  
ATOM   1287 2HG  ARG A  80      19.481  -4.772 -34.668  1.00  0.00           H  
ATOM   1288 1HD  ARG A  80      21.268  -6.533 -34.716  1.00  0.00           H  
ATOM   1289 2HD  ARG A  80      22.403  -5.239 -35.167  1.00  0.00           H  
ATOM   1290  HE  ARG A  80      21.151  -5.685 -32.572  1.00  0.00           H  
ATOM   1291 1HH1 ARG A  80      22.870  -3.438 -34.655  1.00  0.00           H  
ATOM   1292 2HH1 ARG A  80      23.450  -2.456 -33.328  1.00  0.00           H  
ATOM   1293 1HH2 ARG A  80      21.909  -4.402 -30.858  1.00  0.00           H  
ATOM   1294 2HH2 ARG A  80      22.906  -3.002 -31.178  1.00  0.00           H  
ATOM   1295  N   LYS A  81      18.213  -6.370 -39.028  1.00  0.00           N  
ATOM   1296  CA  LYS A  81      18.047  -6.863 -40.388  1.00  0.00           C  
ATOM   1297  C   LYS A  81      17.126  -5.979 -41.201  1.00  0.00           C  
ATOM   1298  O   LYS A  81      17.436  -5.685 -42.354  1.00  0.00           O  
ATOM   1299  CB  LYS A  81      17.512  -8.296 -40.374  1.00  0.00           C  
ATOM   1300  CG  LYS A  81      17.373  -8.929 -41.753  1.00  0.00           C  
ATOM   1301  CD  LYS A  81      16.926 -10.380 -41.652  1.00  0.00           C  
ATOM   1302  CE  LYS A  81      16.767 -11.008 -43.029  1.00  0.00           C  
ATOM   1303  NZ  LYS A  81      16.356 -12.435 -42.946  1.00  0.00           N  
ATOM   1304  H   LYS A  81      17.936  -6.954 -38.252  1.00  0.00           H  
ATOM   1305  HA  LYS A  81      19.024  -6.878 -40.873  1.00  0.00           H  
ATOM   1306 1HB  LYS A  81      18.175  -8.927 -39.782  1.00  0.00           H  
ATOM   1307 2HB  LYS A  81      16.532  -8.314 -39.897  1.00  0.00           H  
ATOM   1308 1HG  LYS A  81      16.638  -8.371 -42.337  1.00  0.00           H  
ATOM   1309 2HG  LYS A  81      18.330  -8.888 -42.271  1.00  0.00           H  
ATOM   1310 1HD  LYS A  81      17.663 -10.949 -41.085  1.00  0.00           H  
ATOM   1311 2HD  LYS A  81      15.972 -10.431 -41.128  1.00  0.00           H  
ATOM   1312 1HE  LYS A  81      16.015 -10.458 -43.594  1.00  0.00           H  
ATOM   1313 2HE  LYS A  81      17.712 -10.945 -43.568  1.00  0.00           H  
ATOM   1314 1HZ  LYS A  81      16.263 -12.814 -43.878  1.00  0.00           H  
ATOM   1315 2HZ  LYS A  81      17.056 -12.958 -42.439  1.00  0.00           H  
ATOM   1316 3HZ  LYS A  81      15.471 -12.504 -42.465  1.00  0.00           H  
ATOM   1317  N   LEU A  82      16.002  -5.573 -40.606  1.00  0.00           N  
ATOM   1318  CA  LEU A  82      15.052  -4.704 -41.277  1.00  0.00           C  
ATOM   1319  C   LEU A  82      15.735  -3.421 -41.682  1.00  0.00           C  
ATOM   1320  O   LEU A  82      15.536  -2.985 -42.811  1.00  0.00           O  
ATOM   1321  CB  LEU A  82      13.858  -4.397 -40.365  1.00  0.00           C  
ATOM   1322  CG  LEU A  82      12.789  -5.492 -40.278  1.00  0.00           C  
ATOM   1323  CD1 LEU A  82      11.923  -5.261 -39.046  1.00  0.00           C  
ATOM   1324  CD2 LEU A  82      11.947  -5.483 -41.545  1.00  0.00           C  
ATOM   1325  H   LEU A  82      15.783  -5.903 -39.663  1.00  0.00           H  
ATOM   1326  HA  LEU A  82      14.680  -5.219 -42.164  1.00  0.00           H  
ATOM   1327 1HB  LEU A  82      14.229  -4.215 -39.358  1.00  0.00           H  
ATOM   1328 2HB  LEU A  82      13.374  -3.488 -40.721  1.00  0.00           H  
ATOM   1329  HG  LEU A  82      13.270  -6.465 -40.168  1.00  0.00           H  
ATOM   1330 1HD1 LEU A  82      11.164  -6.040 -38.983  1.00  0.00           H  
ATOM   1331 2HD1 LEU A  82      12.548  -5.293 -38.152  1.00  0.00           H  
ATOM   1332 3HD1 LEU A  82      11.441  -4.287 -39.118  1.00  0.00           H  
ATOM   1333 1HD2 LEU A  82      11.187  -6.263 -41.483  1.00  0.00           H  
ATOM   1334 2HD2 LEU A  82      11.463  -4.513 -41.654  1.00  0.00           H  
ATOM   1335 3HD2 LEU A  82      12.587  -5.668 -42.408  1.00  0.00           H  
ATOM   1336  N   ARG A  83      16.537  -2.834 -40.797  1.00  0.00           N  
ATOM   1337  CA  ARG A  83      17.305  -1.653 -41.139  1.00  0.00           C  
ATOM   1338  C   ARG A  83      18.126  -1.880 -42.385  1.00  0.00           C  
ATOM   1339  O   ARG A  83      18.124  -1.023 -43.266  1.00  0.00           O  
ATOM   1340  CB  ARG A  83      18.226  -1.260 -39.994  1.00  0.00           C  
ATOM   1341  CG  ARG A  83      18.914   0.086 -40.160  1.00  0.00           C  
ATOM   1342  CD  ARG A  83      19.861   0.360 -39.048  1.00  0.00           C  
ATOM   1343  NE  ARG A  83      19.190   0.382 -37.758  1.00  0.00           N  
ATOM   1344  CZ  ARG A  83      18.575   1.460 -37.235  1.00  0.00           C  
ATOM   1345  NH1 ARG A  83      18.554   2.593 -37.900  1.00  0.00           N  
ATOM   1346  NH2 ARG A  83      17.992   1.378 -36.051  1.00  0.00           N  
ATOM   1347  H   ARG A  83      16.606  -3.221 -39.860  1.00  0.00           H  
ATOM   1348  HA  ARG A  83      16.611  -0.830 -41.321  1.00  0.00           H  
ATOM   1349 1HB  ARG A  83      17.658  -1.226 -39.065  1.00  0.00           H  
ATOM   1350 2HB  ARG A  83      19.002  -2.015 -39.876  1.00  0.00           H  
ATOM   1351 1HG  ARG A  83      19.473   0.097 -41.096  1.00  0.00           H  
ATOM   1352 2HG  ARG A  83      18.165   0.878 -40.175  1.00  0.00           H  
ATOM   1353 1HD  ARG A  83      20.625  -0.416 -39.022  1.00  0.00           H  
ATOM   1354 2HD  ARG A  83      20.333   1.328 -39.203  1.00  0.00           H  
ATOM   1355  HE  ARG A  83      19.185  -0.471 -37.216  1.00  0.00           H  
ATOM   1356 1HH1 ARG A  83      19.000   2.656 -38.805  1.00  0.00           H  
ATOM   1357 2HH1 ARG A  83      18.093   3.401 -37.508  1.00  0.00           H  
ATOM   1358 1HH2 ARG A  83      18.008   0.508 -35.539  1.00  0.00           H  
ATOM   1359 2HH2 ARG A  83      17.532   2.186 -35.658  1.00  0.00           H  
ATOM   1360  N   LYS A  84      18.820  -3.014 -42.458  1.00  0.00           N  
ATOM   1361  CA  LYS A  84      19.656  -3.300 -43.611  1.00  0.00           C  
ATOM   1362  C   LYS A  84      18.799  -3.451 -44.862  1.00  0.00           C  
ATOM   1363  O   LYS A  84      19.172  -2.956 -45.927  1.00  0.00           O  
ATOM   1364  CB  LYS A  84      20.485  -4.564 -43.376  1.00  0.00           C  
ATOM   1365  CG  LYS A  84      21.589  -4.409 -42.338  1.00  0.00           C  
ATOM   1366  CD  LYS A  84      22.349  -5.711 -42.142  1.00  0.00           C  
ATOM   1367  CE  LYS A  84      23.435  -5.565 -41.085  1.00  0.00           C  
ATOM   1368  NZ  LYS A  84      24.169  -6.840 -40.862  1.00  0.00           N  
ATOM   1369  H   LYS A  84      18.776  -3.688 -41.700  1.00  0.00           H  
ATOM   1370  HA  LYS A  84      20.351  -2.470 -43.749  1.00  0.00           H  
ATOM   1371 1HB  LYS A  84      19.831  -5.373 -43.051  1.00  0.00           H  
ATOM   1372 2HB  LYS A  84      20.949  -4.874 -44.313  1.00  0.00           H  
ATOM   1373 1HG  LYS A  84      22.286  -3.636 -42.662  1.00  0.00           H  
ATOM   1374 2HG  LYS A  84      21.153  -4.105 -41.387  1.00  0.00           H  
ATOM   1375 1HD  LYS A  84      21.657  -6.495 -41.832  1.00  0.00           H  
ATOM   1376 2HD  LYS A  84      22.811  -6.010 -43.084  1.00  0.00           H  
ATOM   1377 1HE  LYS A  84      24.145  -4.801 -41.397  1.00  0.00           H  
ATOM   1378 2HE  LYS A  84      22.986  -5.250 -40.144  1.00  0.00           H  
ATOM   1379 1HZ  LYS A  84      24.879  -6.701 -40.156  1.00  0.00           H  
ATOM   1380 2HZ  LYS A  84      23.523  -7.553 -40.554  1.00  0.00           H  
ATOM   1381 3HZ  LYS A  84      24.607  -7.132 -41.725  1.00  0.00           H  
ATOM   1382  N   LEU A  85      17.653  -4.122 -44.721  1.00  0.00           N  
ATOM   1383  CA  LEU A  85      16.814  -4.448 -45.860  1.00  0.00           C  
ATOM   1384  C   LEU A  85      16.339  -3.175 -46.557  1.00  0.00           C  
ATOM   1385  O   LEU A  85      16.432  -3.099 -47.779  1.00  0.00           O  
ATOM   1386  CB  LEU A  85      15.607  -5.280 -45.408  1.00  0.00           C  
ATOM   1387  CG  LEU A  85      15.905  -6.739 -45.036  1.00  0.00           C  
ATOM   1388  CD1 LEU A  85      14.679  -7.356 -44.378  1.00  0.00           C  
ATOM   1389  CD2 LEU A  85      16.302  -7.510 -46.287  1.00  0.00           C  
ATOM   1390  H   LEU A  85      17.368  -4.413 -43.792  1.00  0.00           H  
ATOM   1391  HA  LEU A  85      17.398  -5.042 -46.562  1.00  0.00           H  
ATOM   1392 1HB  LEU A  85      15.161  -4.801 -44.536  1.00  0.00           H  
ATOM   1393 2HB  LEU A  85      14.869  -5.287 -46.209  1.00  0.00           H  
ATOM   1394  HG  LEU A  85      16.723  -6.771 -44.316  1.00  0.00           H  
ATOM   1395 1HD1 LEU A  85      14.892  -8.393 -44.115  1.00  0.00           H  
ATOM   1396 2HD1 LEU A  85      14.430  -6.797 -43.476  1.00  0.00           H  
ATOM   1397 3HD1 LEU A  85      13.839  -7.324 -45.070  1.00  0.00           H  
ATOM   1398 1HD2 LEU A  85      16.515  -8.546 -46.023  1.00  0.00           H  
ATOM   1399 2HD2 LEU A  85      15.483  -7.479 -47.008  1.00  0.00           H  
ATOM   1400 3HD2 LEU A  85      17.190  -7.057 -46.728  1.00  0.00           H  
ATOM   1401  N   LEU A  86      15.847  -2.196 -45.796  1.00  0.00           N  
ATOM   1402  CA  LEU A  86      15.308  -0.954 -46.332  1.00  0.00           C  
ATOM   1403  C   LEU A  86      16.396  -0.045 -46.859  1.00  0.00           C  
ATOM   1404  O   LEU A  86      16.136   0.738 -47.770  1.00  0.00           O  
ATOM   1405  CB  LEU A  86      14.507  -0.216 -45.252  1.00  0.00           C  
ATOM   1406  CG  LEU A  86      15.337   0.448 -44.146  1.00  0.00           C  
ATOM   1407  CD1 LEU A  86      15.623   1.895 -44.525  1.00  0.00           C  
ATOM   1408  CD2 LEU A  86      14.583   0.367 -42.827  1.00  0.00           C  
ATOM   1409  H   LEU A  86      15.861  -2.339 -44.797  1.00  0.00           H  
ATOM   1410  HA  LEU A  86      14.636  -1.195 -47.156  1.00  0.00           H  
ATOM   1411 1HB  LEU A  86      13.911   0.559 -45.730  1.00  0.00           H  
ATOM   1412 2HB  LEU A  86      13.829  -0.925 -44.777  1.00  0.00           H  
ATOM   1413  HG  LEU A  86      16.293  -0.066 -44.049  1.00  0.00           H  
ATOM   1414 1HD1 LEU A  86      16.213   2.367 -43.739  1.00  0.00           H  
ATOM   1415 2HD1 LEU A  86      16.180   1.923 -45.461  1.00  0.00           H  
ATOM   1416 3HD1 LEU A  86      14.683   2.432 -44.645  1.00  0.00           H  
ATOM   1417 1HD2 LEU A  86      15.173   0.838 -42.040  1.00  0.00           H  
ATOM   1418 2HD2 LEU A  86      13.627   0.883 -42.922  1.00  0.00           H  
ATOM   1419 3HD2 LEU A  86      14.407  -0.678 -42.572  1.00  0.00           H  
ATOM   1420  N   GLU A  87      17.594  -0.129 -46.284  1.00  0.00           N  
ATOM   1421  CA  GLU A  87      18.735   0.615 -46.793  1.00  0.00           C  
ATOM   1422  C   GLU A  87      19.062   0.145 -48.207  1.00  0.00           C  
ATOM   1423  O   GLU A  87      19.394   0.964 -49.069  1.00  0.00           O  
ATOM   1424  CB  GLU A  87      19.950   0.440 -45.880  1.00  0.00           C  
ATOM   1425  CG  GLU A  87      19.876   1.223 -44.578  1.00  0.00           C  
ATOM   1426  CD  GLU A  87      21.005   0.905 -43.637  1.00  0.00           C  
ATOM   1427  OE1 GLU A  87      21.763   0.012 -43.930  1.00  0.00           O  
ATOM   1428  OE2 GLU A  87      21.111   1.556 -42.625  1.00  0.00           O  
ATOM   1429  H   GLU A  87      17.716  -0.709 -45.456  1.00  0.00           H  
ATOM   1430  HA  GLU A  87      18.478   1.675 -46.810  1.00  0.00           H  
ATOM   1431 1HB  GLU A  87      20.067  -0.615 -45.629  1.00  0.00           H  
ATOM   1432 2HB  GLU A  87      20.851   0.753 -46.408  1.00  0.00           H  
ATOM   1433 1HG  GLU A  87      19.898   2.289 -44.805  1.00  0.00           H  
ATOM   1434 2HG  GLU A  87      18.929   1.004 -44.087  1.00  0.00           H  
ATOM   1435  N   GLU A  88      18.956  -1.166 -48.446  1.00  0.00           N  
ATOM   1436  CA  GLU A  88      19.184  -1.685 -49.783  1.00  0.00           C  
ATOM   1437  C   GLU A  88      18.105  -1.194 -50.736  1.00  0.00           C  
ATOM   1438  O   GLU A  88      18.430  -0.829 -51.866  1.00  0.00           O  
ATOM   1439  CB  GLU A  88      19.217  -3.214 -49.768  1.00  0.00           C  
ATOM   1440  CG  GLU A  88      20.450  -3.810 -49.105  1.00  0.00           C  
ATOM   1441  CD  GLU A  88      21.724  -3.475 -49.830  1.00  0.00           C  
ATOM   1442  OE1 GLU A  88      21.742  -3.565 -51.034  1.00  0.00           O  
ATOM   1443  OE2 GLU A  88      22.681  -3.127 -49.178  1.00  0.00           O  
ATOM   1444  H   GLU A  88      18.724  -1.812 -47.697  1.00  0.00           H  
ATOM   1445  HA  GLU A  88      20.155  -1.329 -50.131  1.00  0.00           H  
ATOM   1446 1HB  GLU A  88      18.339  -3.592 -49.243  1.00  0.00           H  
ATOM   1447 2HB  GLU A  88      19.172  -3.589 -50.791  1.00  0.00           H  
ATOM   1448 1HG  GLU A  88      20.517  -3.437 -48.084  1.00  0.00           H  
ATOM   1449 2HG  GLU A  88      20.339  -4.893 -49.060  1.00  0.00           H  
ATOM   1450  N   ALA A  89      16.855  -1.160 -50.274  1.00  0.00           N  
ATOM   1451  CA  ALA A  89      15.728  -0.632 -51.027  1.00  0.00           C  
ATOM   1452  C   ALA A  89      15.945   0.841 -51.330  1.00  0.00           C  
ATOM   1453  O   ALA A  89      15.589   1.285 -52.418  1.00  0.00           O  
ATOM   1454  CB  ALA A  89      14.431  -0.845 -50.260  1.00  0.00           C  
ATOM   1455  H   ALA A  89      16.689  -1.542 -49.345  1.00  0.00           H  
ATOM   1456  HA  ALA A  89      15.648  -1.186 -51.964  1.00  0.00           H  
ATOM   1457 1HB  ALA A  89      13.597  -0.444 -50.837  1.00  0.00           H  
ATOM   1458 2HB  ALA A  89      14.278  -1.909 -50.092  1.00  0.00           H  
ATOM   1459 3HB  ALA A  89      14.488  -0.330 -49.301  1.00  0.00           H  
ATOM   1460  N   GLU A  90      16.487   1.592 -50.368  1.00  0.00           N  
ATOM   1461  CA  GLU A  90      16.798   3.004 -50.538  1.00  0.00           C  
ATOM   1462  C   GLU A  90      17.797   3.196 -51.655  1.00  0.00           C  
ATOM   1463  O   GLU A  90      17.630   4.098 -52.474  1.00  0.00           O  
ATOM   1464  CB  GLU A  90      17.348   3.598 -49.239  1.00  0.00           C  
ATOM   1465  CG  GLU A  90      17.644   5.090 -49.306  1.00  0.00           C  
ATOM   1466  CD  GLU A  90      18.083   5.659 -47.986  1.00  0.00           C  
ATOM   1467  OE1 GLU A  90      18.042   4.948 -47.010  1.00  0.00           O  
ATOM   1468  OE2 GLU A  90      18.458   6.808 -47.952  1.00  0.00           O  
ATOM   1469  H   GLU A  90      16.676   1.155 -49.468  1.00  0.00           H  
ATOM   1470  HA  GLU A  90      15.876   3.533 -50.786  1.00  0.00           H  
ATOM   1471 1HB  GLU A  90      16.633   3.435 -48.433  1.00  0.00           H  
ATOM   1472 2HB  GLU A  90      18.270   3.086 -48.967  1.00  0.00           H  
ATOM   1473 1HG  GLU A  90      18.429   5.262 -50.042  1.00  0.00           H  
ATOM   1474 2HG  GLU A  90      16.749   5.612 -49.642  1.00  0.00           H  
ATOM   1475  N   LYS A  91      18.857   2.393 -51.663  1.00  0.00           N  
ATOM   1476  CA  LYS A  91      19.818   2.478 -52.750  1.00  0.00           C  
ATOM   1477  C   LYS A  91      19.170   2.143 -54.093  1.00  0.00           C  
ATOM   1478  O   LYS A  91      19.444   2.820 -55.084  1.00  0.00           O  
ATOM   1479  CB  LYS A  91      21.001   1.544 -52.486  1.00  0.00           C  
ATOM   1480  CG  LYS A  91      21.942   2.015 -51.386  1.00  0.00           C  
ATOM   1481  CD  LYS A  91      23.182   1.137 -51.306  1.00  0.00           C  
ATOM   1482  CE  LYS A  91      22.883  -0.182 -50.608  1.00  0.00           C  
ATOM   1483  NZ  LYS A  91      24.120  -0.969 -50.353  1.00  0.00           N  
ATOM   1484  H   LYS A  91      18.996   1.718 -50.926  1.00  0.00           H  
ATOM   1485  HA  LYS A  91      20.202   3.498 -52.794  1.00  0.00           H  
ATOM   1486 1HB  LYS A  91      20.630   0.557 -52.209  1.00  0.00           H  
ATOM   1487 2HB  LYS A  91      21.585   1.429 -53.400  1.00  0.00           H  
ATOM   1488 1HG  LYS A  91      22.248   3.043 -51.583  1.00  0.00           H  
ATOM   1489 2HG  LYS A  91      21.424   1.986 -50.428  1.00  0.00           H  
ATOM   1490 1HD  LYS A  91      23.548   0.931 -52.312  1.00  0.00           H  
ATOM   1491 2HD  LYS A  91      23.962   1.661 -50.754  1.00  0.00           H  
ATOM   1492 1HE  LYS A  91      22.390   0.015 -49.656  1.00  0.00           H  
ATOM   1493 2HE  LYS A  91      22.209  -0.776 -51.225  1.00  0.00           H  
ATOM   1494 1HZ  LYS A  91      23.879  -1.835 -49.891  1.00  0.00           H  
ATOM   1495 2HZ  LYS A  91      24.576  -1.174 -51.231  1.00  0.00           H  
ATOM   1496 3HZ  LYS A  91      24.744  -0.436 -49.765  1.00  0.00           H  
ATOM   1497  N   LYS A  92      18.317   1.112 -54.128  1.00  0.00           N  
ATOM   1498  CA  LYS A  92      17.629   0.746 -55.358  1.00  0.00           C  
ATOM   1499  C   LYS A  92      16.712   1.869 -55.808  1.00  0.00           C  
ATOM   1500  O   LYS A  92      16.600   2.097 -57.010  1.00  0.00           O  
ATOM   1501  CB  LYS A  92      16.830  -0.546 -55.168  1.00  0.00           C  
ATOM   1502  CG  LYS A  92      17.684  -1.801 -55.051  1.00  0.00           C  
ATOM   1503  CD  LYS A  92      16.823  -3.035 -54.829  1.00  0.00           C  
ATOM   1504  CE  LYS A  92      17.677  -4.280 -54.636  1.00  0.00           C  
ATOM   1505  NZ  LYS A  92      16.849  -5.487 -54.366  1.00  0.00           N  
ATOM   1506  H   LYS A  92      18.154   0.561 -53.291  1.00  0.00           H  
ATOM   1507  HA  LYS A  92      18.376   0.561 -56.131  1.00  0.00           H  
ATOM   1508 1HB  LYS A  92      16.223  -0.469 -54.265  1.00  0.00           H  
ATOM   1509 2HB  LYS A  92      16.150  -0.680 -56.009  1.00  0.00           H  
ATOM   1510 1HG  LYS A  92      18.264  -1.933 -55.964  1.00  0.00           H  
ATOM   1511 2HG  LYS A  92      18.375  -1.696 -54.214  1.00  0.00           H  
ATOM   1512 1HD  LYS A  92      16.199  -2.892 -53.946  1.00  0.00           H  
ATOM   1513 2HD  LYS A  92      16.172  -3.185 -55.691  1.00  0.00           H  
ATOM   1514 1HE  LYS A  92      18.272  -4.455 -55.530  1.00  0.00           H  
ATOM   1515 2HE  LYS A  92      18.357  -4.127 -53.798  1.00  0.00           H  
ATOM   1516 1HZ  LYS A  92      17.452  -6.288 -54.243  1.00  0.00           H  
ATOM   1517 2HZ  LYS A  92      16.305  -5.342 -53.526  1.00  0.00           H  
ATOM   1518 3HZ  LYS A  92      16.227  -5.650 -55.145  1.00  0.00           H  
ATOM   1519  N   LEU A  93      16.049   2.536 -54.860  1.00  0.00           N  
ATOM   1520  CA  LEU A  93      15.153   3.653 -55.113  1.00  0.00           C  
ATOM   1521  C   LEU A  93      15.934   4.782 -55.756  1.00  0.00           C  
ATOM   1522  O   LEU A  93      15.432   5.423 -56.676  1.00  0.00           O  
ATOM   1523  CB  LEU A  93      14.501   4.136 -53.812  1.00  0.00           C  
ATOM   1524  CG  LEU A  93      13.542   5.326 -53.951  1.00  0.00           C  
ATOM   1525  CD1 LEU A  93      12.360   4.927 -54.825  1.00  0.00           C  
ATOM   1526  CD2 LEU A  93      13.077   5.766 -52.570  1.00  0.00           C  
ATOM   1527  H   LEU A  93      16.160   2.211 -53.895  1.00  0.00           H  
ATOM   1528  HA  LEU A  93      14.363   3.317 -55.786  1.00  0.00           H  
ATOM   1529 1HB  LEU A  93      13.942   3.309 -53.377  1.00  0.00           H  
ATOM   1530 2HB  LEU A  93      15.287   4.424 -53.115  1.00  0.00           H  
ATOM   1531  HG  LEU A  93      14.056   6.153 -54.441  1.00  0.00           H  
ATOM   1532 1HD1 LEU A  93      11.679   5.772 -54.923  1.00  0.00           H  
ATOM   1533 2HD1 LEU A  93      12.719   4.636 -55.812  1.00  0.00           H  
ATOM   1534 3HD1 LEU A  93      11.835   4.090 -54.368  1.00  0.00           H  
ATOM   1535 1HD2 LEU A  93      12.396   6.612 -52.668  1.00  0.00           H  
ATOM   1536 2HD2 LEU A  93      12.560   4.940 -52.080  1.00  0.00           H  
ATOM   1537 3HD2 LEU A  93      13.939   6.061 -51.973  1.00  0.00           H  
ATOM   1538  N   LYS A  94      17.124   5.069 -55.234  1.00  0.00           N  
ATOM   1539  CA  LYS A  94      17.997   6.072 -55.826  1.00  0.00           C  
ATOM   1540  C   LYS A  94      18.266   5.752 -57.298  1.00  0.00           C  
ATOM   1541  O   LYS A  94      18.169   6.638 -58.151  1.00  0.00           O  
ATOM   1542  CB  LYS A  94      19.312   6.164 -55.052  1.00  0.00           C  
ATOM   1543  CG  LYS A  94      20.160   7.382 -55.392  1.00  0.00           C  
ATOM   1544  CD  LYS A  94      21.215   7.048 -56.436  1.00  0.00           C  
ATOM   1545  CE  LYS A  94      22.167   8.214 -56.656  1.00  0.00           C  
ATOM   1546  NZ  LYS A  94      23.079   7.978 -57.808  1.00  0.00           N  
ATOM   1547  H   LYS A  94      17.428   4.577 -54.405  1.00  0.00           H  
ATOM   1548  HA  LYS A  94      17.503   7.043 -55.759  1.00  0.00           H  
ATOM   1549 1HB  LYS A  94      19.103   6.190 -53.982  1.00  0.00           H  
ATOM   1550 2HB  LYS A  94      19.912   5.275 -55.246  1.00  0.00           H  
ATOM   1551 1HG  LYS A  94      19.518   8.175 -55.777  1.00  0.00           H  
ATOM   1552 2HG  LYS A  94      20.655   7.744 -54.492  1.00  0.00           H  
ATOM   1553 1HD  LYS A  94      21.787   6.178 -56.111  1.00  0.00           H  
ATOM   1554 2HD  LYS A  94      20.727   6.806 -57.382  1.00  0.00           H  
ATOM   1555 1HE  LYS A  94      21.594   9.121 -56.844  1.00  0.00           H  
ATOM   1556 2HE  LYS A  94      22.767   8.368 -55.760  1.00  0.00           H  
ATOM   1557 1HZ  LYS A  94      23.693   8.772 -57.921  1.00  0.00           H  
ATOM   1558 2HZ  LYS A  94      23.630   7.148 -57.637  1.00  0.00           H  
ATOM   1559 3HZ  LYS A  94      22.535   7.853 -58.650  1.00  0.00           H  
ATOM   1560  N   LYS A  95      18.606   4.495 -57.592  1.00  0.00           N  
ATOM   1561  CA  LYS A  95      18.866   4.078 -58.961  1.00  0.00           C  
ATOM   1562  C   LYS A  95      17.639   4.288 -59.845  1.00  0.00           C  
ATOM   1563  O   LYS A  95      17.785   4.678 -61.004  1.00  0.00           O  
ATOM   1564  CB  LYS A  95      19.299   2.612 -58.999  1.00  0.00           C  
ATOM   1565  CG  LYS A  95      20.686   2.351 -58.425  1.00  0.00           C  
ATOM   1566  CD  LYS A  95      21.036   0.871 -58.479  1.00  0.00           C  
ATOM   1567  CE  LYS A  95      22.411   0.605 -57.883  1.00  0.00           C  
ATOM   1568  NZ  LYS A  95      22.757  -0.842 -57.907  1.00  0.00           N  
ATOM   1569  H   LYS A  95      18.677   3.819 -56.845  1.00  0.00           H  
ATOM   1570  HA  LYS A  95      19.687   4.678 -59.355  1.00  0.00           H  
ATOM   1571 1HB  LYS A  95      18.586   2.007 -58.438  1.00  0.00           H  
ATOM   1572 2HB  LYS A  95      19.292   2.256 -60.029  1.00  0.00           H  
ATOM   1573 1HG  LYS A  95      21.427   2.912 -58.994  1.00  0.00           H  
ATOM   1574 2HG  LYS A  95      20.719   2.685 -57.389  1.00  0.00           H  
ATOM   1575 1HD  LYS A  95      20.291   0.300 -57.923  1.00  0.00           H  
ATOM   1576 2HD  LYS A  95      21.029   0.533 -59.515  1.00  0.00           H  
ATOM   1577 1HE  LYS A  95      23.163   1.155 -58.446  1.00  0.00           H  
ATOM   1578 2HE  LYS A  95      22.434   0.954 -56.851  1.00  0.00           H  
ATOM   1579 1HZ  LYS A  95      23.673  -0.977 -57.504  1.00  0.00           H  
ATOM   1580 2HZ  LYS A  95      22.075  -1.361 -57.371  1.00  0.00           H  
ATOM   1581 3HZ  LYS A  95      22.758  -1.174 -58.861  1.00  0.00           H  
ATOM   1582  N   LEU A  96      16.451   4.029 -59.287  1.00  0.00           N  
ATOM   1583  CA  LEU A  96      15.164   4.161 -59.954  1.00  0.00           C  
ATOM   1584  C   LEU A  96      15.015   5.613 -60.392  1.00  0.00           C  
ATOM   1585  O   LEU A  96      14.626   5.862 -61.532  1.00  0.00           O  
ATOM   1586  CB  LEU A  96      14.014   3.757 -59.023  1.00  0.00           C  
ATOM   1587  CG  LEU A  96      12.608   3.824 -59.635  1.00  0.00           C  
ATOM   1588  CD1 LEU A  96      12.479   2.774 -60.729  1.00  0.00           C  
ATOM   1589  CD2 LEU A  96      11.570   3.610 -58.544  1.00  0.00           C  
ATOM   1590  H   LEU A  96      16.457   3.661 -58.325  1.00  0.00           H  
ATOM   1591  HA  LEU A  96      15.151   3.492 -60.816  1.00  0.00           H  
ATOM   1592 1HB  LEU A  96      14.181   2.734 -58.690  1.00  0.00           H  
ATOM   1593 2HB  LEU A  96      14.028   4.409 -58.150  1.00  0.00           H  
ATOM   1594  HG  LEU A  96      12.458   4.803 -60.093  1.00  0.00           H  
ATOM   1595 1HD1 LEU A  96      11.480   2.822 -61.163  1.00  0.00           H  
ATOM   1596 2HD1 LEU A  96      13.220   2.963 -61.505  1.00  0.00           H  
ATOM   1597 3HD1 LEU A  96      12.641   1.784 -60.304  1.00  0.00           H  
ATOM   1598 1HD2 LEU A  96      10.571   3.658 -58.978  1.00  0.00           H  
ATOM   1599 2HD2 LEU A  96      11.719   2.631 -58.087  1.00  0.00           H  
ATOM   1600 3HD2 LEU A  96      11.674   4.385 -57.785  1.00  0.00           H  
ATOM   1601  N   GLU A  97      15.293   6.545 -59.475  1.00  0.00           N  
ATOM   1602  CA  GLU A  97      15.240   7.984 -59.700  1.00  0.00           C  
ATOM   1603  C   GLU A  97      16.216   8.408 -60.794  1.00  0.00           C  
ATOM   1604  O   GLU A  97      15.861   9.246 -61.624  1.00  0.00           O  
ATOM   1605  CB  GLU A  97      15.550   8.737 -58.405  1.00  0.00           C  
ATOM   1606  CG  GLU A  97      15.412  10.249 -58.509  1.00  0.00           C  
ATOM   1607  CD  GLU A  97      15.554  10.942 -57.182  1.00  0.00           C  
ATOM   1608  OE1 GLU A  97      15.603  10.267 -56.183  1.00  0.00           O  
ATOM   1609  OE2 GLU A  97      15.612  12.150 -57.167  1.00  0.00           O  
ATOM   1610  H   GLU A  97      15.560   6.198 -58.566  1.00  0.00           H  
ATOM   1611  HA  GLU A  97      14.229   8.249 -60.013  1.00  0.00           H  
ATOM   1612 1HB  GLU A  97      14.882   8.394 -57.615  1.00  0.00           H  
ATOM   1613 2HB  GLU A  97      16.570   8.515 -58.089  1.00  0.00           H  
ATOM   1614 1HG  GLU A  97      16.177  10.629 -59.186  1.00  0.00           H  
ATOM   1615 2HG  GLU A  97      14.438  10.487 -58.935  1.00  0.00           H  
ATOM   1616  N   ASP A  98      17.438   7.868 -60.785  1.00  0.00           N  
ATOM   1617  CA  ASP A  98      18.391   8.147 -61.857  1.00  0.00           C  
ATOM   1618  C   ASP A  98      17.844   7.752 -63.224  1.00  0.00           C  
ATOM   1619  O   ASP A  98      17.960   8.522 -64.184  1.00  0.00           O  
ATOM   1620  CB  ASP A  98      19.707   7.409 -61.603  1.00  0.00           C  
ATOM   1621  CG  ASP A  98      20.530   8.034 -60.484  1.00  0.00           C  
ATOM   1622  OD1 ASP A  98      20.229   9.138 -60.097  1.00  0.00           O  
ATOM   1623  OD2 ASP A  98      21.452   7.402 -60.027  1.00  0.00           O  
ATOM   1624  H   ASP A  98      17.705   7.252 -60.038  1.00  0.00           H  
ATOM   1625  HA  ASP A  98      18.596   9.218 -61.868  1.00  0.00           H  
ATOM   1626 1HB  ASP A  98      19.499   6.370 -61.343  1.00  0.00           H  
ATOM   1627 2HB  ASP A  98      20.304   7.405 -62.514  1.00  0.00           H  
ATOM   1628  N   LYS A  99      17.255   6.560 -63.304  1.00  0.00           N  
ATOM   1629  CA  LYS A  99      16.603   6.095 -64.514  1.00  0.00           C  
ATOM   1630  C   LYS A  99      15.428   6.978 -64.894  1.00  0.00           C  
ATOM   1631  O   LYS A  99      15.195   7.197 -66.085  1.00  0.00           O  
ATOM   1632  CB  LYS A  99      16.137   4.647 -64.345  1.00  0.00           C  
ATOM   1633  CG  LYS A  99      17.263   3.622 -64.331  1.00  0.00           C  
ATOM   1634  CD  LYS A  99      16.725   2.215 -64.117  1.00  0.00           C  
ATOM   1635  CE  LYS A  99      17.835   1.177 -64.209  1.00  0.00           C  
ATOM   1636  NZ  LYS A  99      17.334  -0.198 -63.941  1.00  0.00           N  
ATOM   1637  H   LYS A  99      17.263   5.970 -62.482  1.00  0.00           H  
ATOM   1638  HA  LYS A  99      17.328   6.118 -65.329  1.00  0.00           H  
ATOM   1639 1HB  LYS A  99      15.584   4.550 -63.411  1.00  0.00           H  
ATOM   1640 2HB  LYS A  99      15.458   4.386 -65.157  1.00  0.00           H  
ATOM   1641 1HG  LYS A  99      17.800   3.657 -65.279  1.00  0.00           H  
ATOM   1642 2HG  LYS A  99      17.961   3.859 -63.529  1.00  0.00           H  
ATOM   1643 1HD  LYS A  99      16.257   2.148 -63.135  1.00  0.00           H  
ATOM   1644 2HD  LYS A  99      15.972   1.993 -64.874  1.00  0.00           H  
ATOM   1645 1HE  LYS A  99      18.275   1.204 -65.204  1.00  0.00           H  
ATOM   1646 2HE  LYS A  99      18.614   1.414 -63.484  1.00  0.00           H  
ATOM   1647 1HZ  LYS A  99      18.099  -0.855 -64.011  1.00  0.00           H  
ATOM   1648 2HZ  LYS A  99      16.939  -0.239 -63.012  1.00  0.00           H  
ATOM   1649 3HZ  LYS A  99      16.624  -0.437 -64.620  1.00  0.00           H  
ATOM   1650  N   THR A 100      14.698   7.465 -63.888  1.00  0.00           N  
ATOM   1651  CA  THR A 100      13.524   8.286 -64.096  1.00  0.00           C  
ATOM   1652  C   THR A 100      13.920   9.541 -64.830  1.00  0.00           C  
ATOM   1653  O   THR A 100      13.262   9.876 -65.814  1.00  0.00           O  
ATOM   1654  CB  THR A 100      12.839   8.648 -62.765  1.00  0.00           C  
ATOM   1655  OG1 THR A 100      12.407   7.451 -62.107  1.00  0.00           O  
ATOM   1656  CG2 THR A 100      11.637   9.548 -63.012  1.00  0.00           C  
ATOM   1657  H   THR A 100      14.962   7.215 -62.928  1.00  0.00           H  
ATOM   1658  HA  THR A 100      12.805   7.719 -64.688  1.00  0.00           H  
ATOM   1659  HB  THR A 100      13.546   9.167 -62.120  1.00  0.00           H  
ATOM   1660  HG1 THR A 100      13.151   6.851 -62.014  1.00  0.00           H  
ATOM   1661 1HG2 THR A 100      11.165   9.793 -62.061  1.00  0.00           H  
ATOM   1662 2HG2 THR A 100      11.963  10.464 -63.503  1.00  0.00           H  
ATOM   1663 3HG2 THR A 100      10.920   9.031 -63.650  1.00  0.00           H  
ATOM   1664  N   ARG A 101      14.975  10.209 -64.369  1.00  0.00           N  
ATOM   1665  CA  ARG A 101      15.452  11.442 -64.971  1.00  0.00           C  
ATOM   1666  C   ARG A 101      15.744  11.231 -66.453  1.00  0.00           C  
ATOM   1667  O   ARG A 101      15.429  12.091 -67.275  1.00  0.00           O  
ATOM   1668  CB  ARG A 101      16.708  11.935 -64.267  1.00  0.00           C  
ATOM   1669  CG  ARG A 101      16.492  12.427 -62.844  1.00  0.00           C  
ATOM   1670  CD  ARG A 101      17.664  13.190 -62.343  1.00  0.00           C  
ATOM   1671  NE  ARG A 101      17.676  13.274 -60.892  1.00  0.00           N  
ATOM   1672  CZ  ARG A 101      18.338  12.425 -60.081  1.00  0.00           C  
ATOM   1673  NH1 ARG A 101      19.036  11.436 -60.594  1.00  0.00           N  
ATOM   1674  NH2 ARG A 101      18.287  12.586 -58.771  1.00  0.00           N  
ATOM   1675  H   ARG A 101      15.456   9.836 -63.556  1.00  0.00           H  
ATOM   1676  HA  ARG A 101      14.677  12.202 -64.863  1.00  0.00           H  
ATOM   1677 1HB  ARG A 101      17.443  11.132 -64.230  1.00  0.00           H  
ATOM   1678 2HB  ARG A 101      17.146  12.755 -64.836  1.00  0.00           H  
ATOM   1679 1HG  ARG A 101      15.619  13.079 -62.812  1.00  0.00           H  
ATOM   1680 2HG  ARG A 101      16.331  11.572 -62.184  1.00  0.00           H  
ATOM   1681 1HD  ARG A 101      18.583  12.698 -62.664  1.00  0.00           H  
ATOM   1682 2HD  ARG A 101      17.636  14.203 -62.743  1.00  0.00           H  
ATOM   1683  HE  ARG A 101      17.150  14.022 -60.460  1.00  0.00           H  
ATOM   1684 1HH1 ARG A 101      19.075  11.312 -61.597  1.00  0.00           H  
ATOM   1685 2HH1 ARG A 101      19.531  10.799 -59.988  1.00  0.00           H  
ATOM   1686 1HH2 ARG A 101      17.750  13.346 -58.376  1.00  0.00           H  
ATOM   1687 2HH2 ARG A 101      18.782  11.951 -58.164  1.00  0.00           H  
ATOM   1688  N   ARG A 102      16.392  10.114 -66.785  1.00  0.00           N  
ATOM   1689  CA  ARG A 102      16.606   9.764 -68.183  1.00  0.00           C  
ATOM   1690  C   ARG A 102      15.285   9.657 -68.950  1.00  0.00           C  
ATOM   1691  O   ARG A 102      15.158  10.253 -70.023  1.00  0.00           O  
ATOM   1692  CB  ARG A 102      17.358   8.445 -68.287  1.00  0.00           C  
ATOM   1693  CG  ARG A 102      17.580   7.948 -69.707  1.00  0.00           C  
ATOM   1694  CD  ARG A 102      18.334   6.667 -69.728  1.00  0.00           C  
ATOM   1695  NE  ARG A 102      18.496   6.156 -71.080  1.00  0.00           N  
ATOM   1696  CZ  ARG A 102      17.599   5.380 -71.717  1.00  0.00           C  
ATOM   1697  NH1 ARG A 102      16.482   5.036 -71.114  1.00  0.00           N  
ATOM   1698  NH2 ARG A 102      17.840   4.965 -72.949  1.00  0.00           N  
ATOM   1699  H   ARG A 102      16.722   9.499 -66.062  1.00  0.00           H  
ATOM   1700  HA  ARG A 102      17.209  10.545 -68.647  1.00  0.00           H  
ATOM   1701 1HB  ARG A 102      18.335   8.545 -67.817  1.00  0.00           H  
ATOM   1702 2HB  ARG A 102      16.811   7.671 -67.748  1.00  0.00           H  
ATOM   1703 1HG  ARG A 102      16.617   7.786 -70.191  1.00  0.00           H  
ATOM   1704 2HG  ARG A 102      18.149   8.689 -70.268  1.00  0.00           H  
ATOM   1705 1HD  ARG A 102      19.324   6.821 -69.300  1.00  0.00           H  
ATOM   1706 2HD  ARG A 102      17.798   5.920 -69.143  1.00  0.00           H  
ATOM   1707  HE  ARG A 102      19.344   6.400 -71.575  1.00  0.00           H  
ATOM   1708 1HH1 ARG A 102      16.297   5.352 -70.174  1.00  0.00           H  
ATOM   1709 2HH1 ARG A 102      15.809   4.453 -71.592  1.00  0.00           H  
ATOM   1710 1HH2 ARG A 102      18.698   5.230 -73.413  1.00  0.00           H  
ATOM   1711 2HH2 ARG A 102      17.167   4.384 -73.426  1.00  0.00           H  
ATOM   1712  N   SER A 103      14.313   8.911 -68.409  1.00  0.00           N  
ATOM   1713  CA  SER A 103      13.026   8.760 -69.083  1.00  0.00           C  
ATOM   1714  C   SER A 103      12.290  10.082 -69.221  1.00  0.00           C  
ATOM   1715  O   SER A 103      11.524  10.245 -70.170  1.00  0.00           O  
ATOM   1716  CB  SER A 103      12.158   7.775 -68.326  1.00  0.00           C  
ATOM   1717  OG  SER A 103      11.725   8.319 -67.109  1.00  0.00           O  
ATOM   1718  H   SER A 103      14.459   8.458 -67.523  1.00  0.00           H  
ATOM   1719  HA  SER A 103      13.205   8.367 -70.084  1.00  0.00           H  
ATOM   1720 1HB  SER A 103      11.295   7.507 -68.935  1.00  0.00           H  
ATOM   1721 2HB  SER A 103      12.723   6.861 -68.138  1.00  0.00           H  
ATOM   1722  HG  SER A 103      12.470   8.814 -66.762  1.00  0.00           H  
ATOM   1723  N   GLU A 104      12.488  10.993 -68.265  1.00  0.00           N  
ATOM   1724  CA  GLU A 104      11.854  12.300 -68.262  1.00  0.00           C  
ATOM   1725  C   GLU A 104      12.350  13.035 -69.490  1.00  0.00           C  
ATOM   1726  O   GLU A 104      11.532  13.530 -70.268  1.00  0.00           O  
ATOM   1727  CB  GLU A 104      12.184  13.083 -66.989  1.00  0.00           C  
ATOM   1728  CG  GLU A 104      11.475  14.425 -66.875  1.00  0.00           C  
ATOM   1729  CD  GLU A 104      11.827  15.167 -65.615  1.00  0.00           C  
ATOM   1730  OE1 GLU A 104      12.650  14.687 -64.875  1.00  0.00           O  
ATOM   1731  OE2 GLU A 104      11.271  16.217 -65.394  1.00  0.00           O  
ATOM   1732  H   GLU A 104      13.071  10.741 -67.444  1.00  0.00           H  
ATOM   1733  HA  GLU A 104      10.773  12.161 -68.291  1.00  0.00           H  
ATOM   1734 1HB  GLU A 104      11.916  12.488 -66.115  1.00  0.00           H  
ATOM   1735 2HB  GLU A 104      13.257  13.267 -66.942  1.00  0.00           H  
ATOM   1736 1HG  GLU A 104      11.743  15.041 -67.732  1.00  0.00           H  
ATOM   1737 2HG  GLU A 104      10.399  14.259 -66.904  1.00  0.00           H  
ATOM   1738  N   GLU A 105      13.673  13.044 -69.678  1.00  0.00           N  
ATOM   1739  CA  GLU A 105      14.290  13.733 -70.800  1.00  0.00           C  
ATOM   1740  C   GLU A 105      13.802  13.175 -72.130  1.00  0.00           C  
ATOM   1741  O   GLU A 105      13.682  13.926 -73.098  1.00  0.00           O  
ATOM   1742  CB  GLU A 105      15.814  13.625 -70.719  1.00  0.00           C  
ATOM   1743  CG  GLU A 105      16.444  14.448 -69.605  1.00  0.00           C  
ATOM   1744  CD  GLU A 105      16.289  15.928 -69.811  1.00  0.00           C  
ATOM   1745  OE1 GLU A 105      16.553  16.389 -70.895  1.00  0.00           O  
ATOM   1746  OE2 GLU A 105      15.906  16.601 -68.882  1.00  0.00           O  
ATOM   1747  H   GLU A 105      14.257  12.550 -69.018  1.00  0.00           H  
ATOM   1748  HA  GLU A 105      14.021  14.789 -70.748  1.00  0.00           H  
ATOM   1749 1HB  GLU A 105      16.098  12.584 -70.568  1.00  0.00           H  
ATOM   1750 2HB  GLU A 105      16.253  13.950 -71.663  1.00  0.00           H  
ATOM   1751 1HG  GLU A 105      15.979  14.175 -68.657  1.00  0.00           H  
ATOM   1752 2HG  GLU A 105      17.503  14.203 -69.541  1.00  0.00           H  
ATOM   1753  N   ILE A 106      13.544  11.868 -72.191  1.00  0.00           N  
ATOM   1754  CA  ILE A 106      12.991  11.269 -73.398  1.00  0.00           C  
ATOM   1755  C   ILE A 106      11.570  11.788 -73.648  1.00  0.00           C  
ATOM   1756  O   ILE A 106      11.274  12.233 -74.764  1.00  0.00           O  
ATOM   1757  CB  ILE A 106      12.977   9.733 -73.293  1.00  0.00           C  
ATOM   1758  CG1 ILE A 106      14.406   9.185 -73.288  1.00  0.00           C  
ATOM   1759  CG2 ILE A 106      12.176   9.130 -74.438  1.00  0.00           C  
ATOM   1760  CD1 ILE A 106      14.501   7.728 -72.896  1.00  0.00           C  
ATOM   1761  H   ILE A 106      13.735  11.278 -71.392  1.00  0.00           H  
ATOM   1762  HA  ILE A 106      13.625  11.542 -74.242  1.00  0.00           H  
ATOM   1763  HB  ILE A 106      12.522   9.437 -72.348  1.00  0.00           H  
ATOM   1764 1HG1 ILE A 106      14.844   9.301 -74.279  1.00  0.00           H  
ATOM   1765 2HG1 ILE A 106      15.015   9.764 -72.593  1.00  0.00           H  
ATOM   1766 1HG2 ILE A 106      12.177   8.043 -74.349  1.00  0.00           H  
ATOM   1767 2HG2 ILE A 106      11.152   9.496 -74.397  1.00  0.00           H  
ATOM   1768 3HG2 ILE A 106      12.628   9.417 -75.388  1.00  0.00           H  
ATOM   1769 1HD1 ILE A 106      15.544   7.412 -72.915  1.00  0.00           H  
ATOM   1770 2HD1 ILE A 106      14.099   7.595 -71.890  1.00  0.00           H  
ATOM   1771 3HD1 ILE A 106      13.927   7.125 -73.599  1.00  0.00           H  
ATOM   1772  N   SER A 107      10.720  11.769 -72.613  1.00  0.00           N  
ATOM   1773  CA  SER A 107       9.331  12.210 -72.721  1.00  0.00           C  
ATOM   1774  C   SER A 107       9.192  13.675 -73.109  1.00  0.00           C  
ATOM   1775  O   SER A 107       8.127  14.082 -73.568  1.00  0.00           O  
ATOM   1776  CB  SER A 107       8.618  11.970 -71.405  1.00  0.00           C  
ATOM   1777  OG  SER A 107       9.039  12.886 -70.432  1.00  0.00           O  
ATOM   1778  H   SER A 107      11.076  11.466 -71.729  1.00  0.00           H  
ATOM   1779  HA  SER A 107       8.841  11.620 -73.496  1.00  0.00           H  
ATOM   1780 1HB  SER A 107       7.542  12.062 -71.553  1.00  0.00           H  
ATOM   1781 2HB  SER A 107       8.816  10.955 -71.063  1.00  0.00           H  
ATOM   1782  HG  SER A 107       9.991  12.964 -70.536  1.00  0.00           H  
ATOM   1783  N   LYS A 108      10.236  14.481 -72.867  1.00  0.00           N  
ATOM   1784  CA  LYS A 108      10.233  15.892 -73.237  1.00  0.00           C  
ATOM   1785  C   LYS A 108      10.173  16.096 -74.751  1.00  0.00           C  
ATOM   1786  O   LYS A 108       9.697  17.139 -75.201  1.00  0.00           O  
ATOM   1787  CB  LYS A 108      11.469  16.589 -72.665  1.00  0.00           C  
ATOM   1788  CG  LYS A 108      11.416  16.832 -71.163  1.00  0.00           C  
ATOM   1789  CD  LYS A 108      12.653  17.575 -70.680  1.00  0.00           C  
ATOM   1790  CE  LYS A 108      12.582  17.857 -69.187  1.00  0.00           C  
ATOM   1791  NZ  LYS A 108      13.820  18.513 -68.684  1.00  0.00           N  
ATOM   1792  H   LYS A 108      11.051  14.085 -72.435  1.00  0.00           H  
ATOM   1793  HA  LYS A 108       9.351  16.362 -72.799  1.00  0.00           H  
ATOM   1794 1HB  LYS A 108      12.354  15.989 -72.876  1.00  0.00           H  
ATOM   1795 2HB  LYS A 108      11.602  17.553 -73.156  1.00  0.00           H  
ATOM   1796 1HG  LYS A 108      10.531  17.422 -70.921  1.00  0.00           H  
ATOM   1797 2HG  LYS A 108      11.349  15.878 -70.642  1.00  0.00           H  
ATOM   1798 1HD  LYS A 108      13.541  16.978 -70.887  1.00  0.00           H  
ATOM   1799 2HD  LYS A 108      12.741  18.522 -71.214  1.00  0.00           H  
ATOM   1800 1HE  LYS A 108      11.732  18.505 -68.979  1.00  0.00           H  
ATOM   1801 2HE  LYS A 108      12.438  16.922 -68.646  1.00  0.00           H  
ATOM   1802 1HZ  LYS A 108      13.734  18.682 -67.692  1.00  0.00           H  
ATOM   1803 2HZ  LYS A 108      14.614  17.911 -68.856  1.00  0.00           H  
ATOM   1804 3HZ  LYS A 108      13.955  19.391 -69.165  1.00  0.00           H  
ATOM   1805  N   THR A 109      10.661  15.133 -75.540  1.00  0.00           N  
ATOM   1806  CA  THR A 109      10.725  15.314 -76.980  1.00  0.00           C  
ATOM   1807  C   THR A 109       9.544  14.606 -77.632  1.00  0.00           C  
ATOM   1808  O   THR A 109       9.090  14.991 -78.710  1.00  0.00           O  
ATOM   1809  CB  THR A 109      12.049  14.784 -77.560  1.00  0.00           C  
ATOM   1810  OG1 THR A 109      12.133  13.368 -77.345  1.00  0.00           O  
ATOM   1811  CG2 THR A 109      13.234  15.466 -76.893  1.00  0.00           C  
ATOM   1812  H   THR A 109      11.014  14.281 -75.129  1.00  0.00           H  
ATOM   1813  HA  THR A 109      10.680  16.383 -77.196  1.00  0.00           H  
ATOM   1814  HB  THR A 109      12.081  14.976 -78.631  1.00  0.00           H  
ATOM   1815  HG1 THR A 109      12.567  12.957 -78.096  1.00  0.00           H  
ATOM   1816 1HG2 THR A 109      14.162  15.078 -77.316  1.00  0.00           H  
ATOM   1817 2HG2 THR A 109      13.179  16.540 -77.065  1.00  0.00           H  
ATOM   1818 3HG2 THR A 109      13.213  15.268 -75.823  1.00  0.00           H  
ATOM   1819  N   ASP A 110       9.078  13.550 -76.970  1.00  0.00           N  
ATOM   1820  CA  ASP A 110       7.884  12.812 -77.360  1.00  0.00           C  
ATOM   1821  C   ASP A 110       6.589  13.628 -77.292  1.00  0.00           C  
ATOM   1822  O   ASP A 110       6.408  14.451 -76.396  1.00  0.00           O  
ATOM   1823  CB  ASP A 110       7.741  11.571 -76.476  1.00  0.00           C  
ATOM   1824  CG  ASP A 110       6.582  10.676 -76.893  1.00  0.00           C  
ATOM   1825  OD1 ASP A 110       6.804   9.761 -77.650  1.00  0.00           O  
ATOM   1826  OD2 ASP A 110       5.484  10.916 -76.451  1.00  0.00           O  
ATOM   1827  H   ASP A 110       9.566  13.315 -76.136  1.00  0.00           H  
ATOM   1828  HA  ASP A 110       7.998  12.490 -78.396  1.00  0.00           H  
ATOM   1829 1HB  ASP A 110       8.662  10.988 -76.514  1.00  0.00           H  
ATOM   1830 2HB  ASP A 110       7.591  11.877 -75.440  1.00  0.00           H  
ATOM   1831  N   ASP A 111       5.686  13.418 -78.246  1.00  0.00           N  
ATOM   1832  CA  ASP A 111       4.416  14.140 -78.249  1.00  0.00           C  
ATOM   1833  C   ASP A 111       3.225  13.187 -78.407  1.00  0.00           C  
ATOM   1834  O   ASP A 111       2.182  13.575 -78.938  1.00  0.00           O  
ATOM   1835  CB  ASP A 111       4.398  15.178 -79.373  1.00  0.00           C  
ATOM   1836  CG  ASP A 111       4.607  14.565 -80.751  1.00  0.00           C  
ATOM   1837  OD1 ASP A 111       4.805  13.375 -80.826  1.00  0.00           O  
ATOM   1838  OD2 ASP A 111       4.566  15.292 -81.715  1.00  0.00           O  
ATOM   1839  H   ASP A 111       5.861  12.743 -78.982  1.00  0.00           H  
ATOM   1840  HA  ASP A 111       4.312  14.664 -77.298  1.00  0.00           H  
ATOM   1841 1HB  ASP A 111       3.444  15.705 -79.366  1.00  0.00           H  
ATOM   1842 2HB  ASP A 111       5.181  15.918 -79.198  1.00  0.00           H  
ATOM   1843  N   ASP A 112       3.395  11.942 -77.960  1.00  0.00           N  
ATOM   1844  CA  ASP A 112       2.384  10.895 -78.020  1.00  0.00           C  
ATOM   1845  C   ASP A 112       1.598  10.814 -76.719  1.00  0.00           C  
ATOM   1846  O   ASP A 112       2.190  10.410 -75.720  1.00  0.00           O  
ATOM   1847  CB  ASP A 112       3.032   9.540 -78.319  1.00  0.00           C  
ATOM   1848  CG  ASP A 112       2.015   8.417 -78.466  1.00  0.00           C  
ATOM   1849  OD1 ASP A 112       0.952   8.527 -77.902  1.00  0.00           O  
ATOM   1850  OD2 ASP A 112       2.311   7.460 -79.140  1.00  0.00           O  
ATOM   1851  H   ASP A 112       4.296  11.734 -77.553  1.00  0.00           H  
ATOM   1852  HA  ASP A 112       1.693  11.127 -78.833  1.00  0.00           H  
ATOM   1853 1HB  ASP A 112       3.612   9.609 -79.239  1.00  0.00           H  
ATOM   1854 2HB  ASP A 112       3.722   9.284 -77.515  1.00  0.00           H  
ATOM   1855  N   PRO A 113       0.295  11.132 -76.689  1.00  0.00           N  
ATOM   1856  CA  PRO A 113      -0.548  11.096 -75.507  1.00  0.00           C  
ATOM   1857  C   PRO A 113      -0.490   9.826 -74.666  1.00  0.00           C  
ATOM   1858  O   PRO A 113      -0.699   9.913 -73.457  1.00  0.00           O  
ATOM   1859  CB  PRO A 113      -1.941  11.273 -76.123  1.00  0.00           C  
ATOM   1860  CG  PRO A 113      -1.710  12.155 -77.302  1.00  0.00           C  
ATOM   1861  CD  PRO A 113      -0.402  11.678 -77.876  1.00  0.00           C  
ATOM   1862  HA  PRO A 113      -0.242  11.900 -74.838  1.00  0.00           H  
ATOM   1863 1HB  PRO A 113      -2.358  10.293 -76.398  1.00  0.00           H  
ATOM   1864 2HB  PRO A 113      -2.625  11.719 -75.385  1.00  0.00           H  
ATOM   1865 1HG  PRO A 113      -2.543  12.062 -78.014  1.00  0.00           H  
ATOM   1866 2HG  PRO A 113      -1.675  13.209 -76.989  1.00  0.00           H  
ATOM   1867 1HD  PRO A 113      -0.593  10.893 -78.623  1.00  0.00           H  
ATOM   1868 2HD  PRO A 113       0.130  12.526 -78.331  1.00  0.00           H  
ATOM   1869  N   LYS A 114      -0.205   8.672 -75.268  1.00  0.00           N  
ATOM   1870  CA  LYS A 114      -0.134   7.438 -74.496  1.00  0.00           C  
ATOM   1871  C   LYS A 114       1.152   7.402 -73.707  1.00  0.00           C  
ATOM   1872  O   LYS A 114       1.151   6.979 -72.553  1.00  0.00           O  
ATOM   1873  CB  LYS A 114      -0.234   6.213 -75.406  1.00  0.00           C  
ATOM   1874  CG  LYS A 114      -1.652   5.705 -75.624  1.00  0.00           C  
ATOM   1875  CD  LYS A 114      -2.300   6.375 -76.827  1.00  0.00           C  
ATOM   1876  CE  LYS A 114      -1.804   5.769 -78.131  1.00  0.00           C  
ATOM   1877  NZ  LYS A 114      -2.490   6.358 -79.313  1.00  0.00           N  
ATOM   1878  H   LYS A 114      -0.067   8.625 -76.276  1.00  0.00           H  
ATOM   1879  HA  LYS A 114      -0.984   7.409 -73.812  1.00  0.00           H  
ATOM   1880 1HB  LYS A 114       0.191   6.450 -76.382  1.00  0.00           H  
ATOM   1881 2HB  LYS A 114       0.353   5.397 -74.983  1.00  0.00           H  
ATOM   1882 1HG  LYS A 114      -1.632   4.626 -75.785  1.00  0.00           H  
ATOM   1883 2HG  LYS A 114      -2.252   5.910 -74.737  1.00  0.00           H  
ATOM   1884 1HD  LYS A 114      -3.384   6.256 -76.770  1.00  0.00           H  
ATOM   1885 2HD  LYS A 114      -2.068   7.439 -76.819  1.00  0.00           H  
ATOM   1886 1HE  LYS A 114      -0.732   5.939 -78.226  1.00  0.00           H  
ATOM   1887 2HE  LYS A 114      -1.980   4.693 -78.124  1.00  0.00           H  
ATOM   1888 1HZ  LYS A 114      -2.133   5.931 -80.157  1.00  0.00           H  
ATOM   1889 2HZ  LYS A 114      -3.484   6.189 -79.245  1.00  0.00           H  
ATOM   1890 3HZ  LYS A 114      -2.318   7.353 -79.342  1.00  0.00           H  
ATOM   1891  N   ALA A 115       2.230   7.864 -74.338  1.00  0.00           N  
ATOM   1892  CA  ALA A 115       3.562   7.859 -73.755  1.00  0.00           C  
ATOM   1893  C   ALA A 115       3.661   8.944 -72.699  1.00  0.00           C  
ATOM   1894  O   ALA A 115       4.378   8.776 -71.716  1.00  0.00           O  
ATOM   1895  CB  ALA A 115       4.615   8.046 -74.837  1.00  0.00           C  
ATOM   1896  H   ALA A 115       2.112   8.216 -75.288  1.00  0.00           H  
ATOM   1897  HA  ALA A 115       3.735   6.884 -73.298  1.00  0.00           H  
ATOM   1898 1HB  ALA A 115       5.606   8.039 -74.385  1.00  0.00           H  
ATOM   1899 2HB  ALA A 115       4.540   7.235 -75.561  1.00  0.00           H  
ATOM   1900 3HB  ALA A 115       4.453   8.998 -75.341  1.00  0.00           H  
ATOM   1901  N   GLN A 116       2.948  10.051 -72.915  1.00  0.00           N  
ATOM   1902  CA  GLN A 116       2.961  11.161 -71.979  1.00  0.00           C  
ATOM   1903  C   GLN A 116       2.271  10.754 -70.679  1.00  0.00           C  
ATOM   1904  O   GLN A 116       2.796  11.054 -69.602  1.00  0.00           O  
ATOM   1905  CB  GLN A 116       2.276  12.388 -72.585  1.00  0.00           C  
ATOM   1906  CG  GLN A 116       2.993  12.968 -73.793  1.00  0.00           C  
ATOM   1907  CD  GLN A 116       4.363  13.518 -73.443  1.00  0.00           C  
ATOM   1908  OE1 GLN A 116       4.500  14.358 -72.549  1.00  0.00           O  
ATOM   1909  NE2 GLN A 116       5.385  13.048 -74.147  1.00  0.00           N  
ATOM   1910  H   GLN A 116       2.392  10.124 -73.763  1.00  0.00           H  
ATOM   1911  HA  GLN A 116       3.998  11.426 -71.771  1.00  0.00           H  
ATOM   1912 1HB  GLN A 116       1.263  12.127 -72.890  1.00  0.00           H  
ATOM   1913 2HB  GLN A 116       2.200  13.172 -71.831  1.00  0.00           H  
ATOM   1914 1HG  GLN A 116       3.120  12.183 -74.538  1.00  0.00           H  
ATOM   1915 2HG  GLN A 116       2.393  13.780 -74.203  1.00  0.00           H  
ATOM   1916 1HE2 GLN A 116       6.313  13.373 -73.963  1.00  0.00           H  
ATOM   1917 2HE2 GLN A 116       5.229  12.368 -74.863  1.00  0.00           H  
ATOM   1918  N   SER A 117       1.120  10.072 -70.771  1.00  0.00           N  
ATOM   1919  CA  SER A 117       0.430   9.596 -69.578  1.00  0.00           C  
ATOM   1920  C   SER A 117       1.252   8.458 -68.970  1.00  0.00           C  
ATOM   1921  O   SER A 117       1.339   8.397 -67.746  1.00  0.00           O  
ATOM   1922  CB  SER A 117      -0.970   9.119 -69.916  1.00  0.00           C  
ATOM   1923  OG  SER A 117      -1.776  10.187 -70.335  1.00  0.00           O  
ATOM   1924  H   SER A 117       0.680   9.911 -71.680  1.00  0.00           H  
ATOM   1925  HA  SER A 117       0.343  10.424 -68.873  1.00  0.00           H  
ATOM   1926 1HB  SER A 117      -0.918   8.368 -70.705  1.00  0.00           H  
ATOM   1927 2HB  SER A 117      -1.415   8.646 -69.043  1.00  0.00           H  
ATOM   1928  HG  SER A 117      -2.051  10.640 -69.535  1.00  0.00           H  
ATOM   1929  N   LEU A 118       1.877   7.599 -69.795  1.00  0.00           N  
ATOM   1930  CA  LEU A 118       2.668   6.474 -69.291  1.00  0.00           C  
ATOM   1931  C   LEU A 118       3.869   6.916 -68.490  1.00  0.00           C  
ATOM   1932  O   LEU A 118       4.237   6.237 -67.533  1.00  0.00           O  
ATOM   1933  CB  LEU A 118       3.142   5.599 -70.458  1.00  0.00           C  
ATOM   1934  CG  LEU A 118       3.670   4.210 -70.076  1.00  0.00           C  
ATOM   1935  CD1 LEU A 118       2.543   3.389 -69.463  1.00  0.00           C  
ATOM   1936  CD2 LEU A 118       4.236   3.524 -71.311  1.00  0.00           C  
ATOM   1937  H   LEU A 118       1.804   7.736 -70.787  1.00  0.00           H  
ATOM   1938  HA  LEU A 118       2.035   5.870 -68.639  1.00  0.00           H  
ATOM   1939 1HB  LEU A 118       2.310   5.458 -71.147  1.00  0.00           H  
ATOM   1940 2HB  LEU A 118       3.939   6.122 -70.985  1.00  0.00           H  
ATOM   1941  HG  LEU A 118       4.454   4.311 -69.326  1.00  0.00           H  
ATOM   1942 1HD1 LEU A 118       2.918   2.402 -69.191  1.00  0.00           H  
ATOM   1943 2HD1 LEU A 118       2.170   3.892 -68.571  1.00  0.00           H  
ATOM   1944 3HD1 LEU A 118       1.735   3.283 -70.186  1.00  0.00           H  
ATOM   1945 1HD2 LEU A 118       4.612   2.537 -71.039  1.00  0.00           H  
ATOM   1946 2HD2 LEU A 118       3.452   3.420 -72.061  1.00  0.00           H  
ATOM   1947 3HD2 LEU A 118       5.051   4.123 -71.717  1.00  0.00           H  
ATOM   1948  N   GLN A 119       4.508   8.005 -68.890  1.00  0.00           N  
ATOM   1949  CA  GLN A 119       5.596   8.552 -68.113  1.00  0.00           C  
ATOM   1950  C   GLN A 119       5.081   9.072 -66.785  1.00  0.00           C  
ATOM   1951  O   GLN A 119       5.749   8.902 -65.770  1.00  0.00           O  
ATOM   1952  CB  GLN A 119       6.305   9.669 -68.883  1.00  0.00           C  
ATOM   1953  CG  GLN A 119       7.451  10.319 -68.126  1.00  0.00           C  
ATOM   1954  CD  GLN A 119       8.572   9.342 -67.827  1.00  0.00           C  
ATOM   1955  OE1 GLN A 119       8.748   8.343 -68.528  1.00  0.00           O  
ATOM   1956  NE2 GLN A 119       9.339   9.626 -66.780  1.00  0.00           N  
ATOM   1957  H   GLN A 119       4.238   8.457 -69.763  1.00  0.00           H  
ATOM   1958  HA  GLN A 119       6.324   7.759 -67.931  1.00  0.00           H  
ATOM   1959 1HB  GLN A 119       6.701   9.273 -69.819  1.00  0.00           H  
ATOM   1960 2HB  GLN A 119       5.585  10.448 -69.137  1.00  0.00           H  
ATOM   1961 1HG  GLN A 119       7.856  11.131 -68.729  1.00  0.00           H  
ATOM   1962 2HG  GLN A 119       7.073  10.708 -67.180  1.00  0.00           H  
ATOM   1963 1HE2 GLN A 119      10.095   9.019 -66.533  1.00  0.00           H  
ATOM   1964 2HE2 GLN A 119       9.160  10.448 -66.237  1.00  0.00           H  
ATOM   1965  N   LEU A 120       3.905   9.709 -66.796  1.00  0.00           N  
ATOM   1966  CA  LEU A 120       3.327  10.250 -65.574  1.00  0.00           C  
ATOM   1967  C   LEU A 120       3.073   9.089 -64.605  1.00  0.00           C  
ATOM   1968  O   LEU A 120       3.253   9.264 -63.397  1.00  0.00           O  
ATOM   1969  CB  LEU A 120       2.021  10.998 -65.872  1.00  0.00           C  
ATOM   1970  CG  LEU A 120       1.333  11.642 -64.663  1.00  0.00           C  
ATOM   1971  CD1 LEU A 120       2.279  12.643 -64.013  1.00  0.00           C  
ATOM   1972  CD2 LEU A 120       0.045  12.319 -65.112  1.00  0.00           C  
ATOM   1973  H   LEU A 120       3.405   9.861 -67.678  1.00  0.00           H  
ATOM   1974  HA  LEU A 120       4.033  10.959 -65.140  1.00  0.00           H  
ATOM   1975 1HB  LEU A 120       2.230  11.786 -66.594  1.00  0.00           H  
ATOM   1976 2HB  LEU A 120       1.316  10.300 -66.322  1.00  0.00           H  
ATOM   1977  HG  LEU A 120       1.101  10.875 -63.924  1.00  0.00           H  
ATOM   1978 1HD1 LEU A 120       1.789  13.102 -63.153  1.00  0.00           H  
ATOM   1979 2HD1 LEU A 120       3.182  12.130 -63.684  1.00  0.00           H  
ATOM   1980 3HD1 LEU A 120       2.542  13.417 -64.735  1.00  0.00           H  
ATOM   1981 1HD2 LEU A 120      -0.445  12.776 -64.253  1.00  0.00           H  
ATOM   1982 2HD2 LEU A 120       0.277  13.087 -65.850  1.00  0.00           H  
ATOM   1983 3HD2 LEU A 120      -0.618  11.577 -65.557  1.00  0.00           H  
ATOM   1984  N   ILE A 121       2.633   7.940 -65.138  1.00  0.00           N  
ATOM   1985  CA  ILE A 121       2.419   6.708 -64.377  1.00  0.00           C  
ATOM   1986  C   ILE A 121       3.698   6.231 -63.725  1.00  0.00           C  
ATOM   1987  O   ILE A 121       3.698   5.903 -62.539  1.00  0.00           O  
ATOM   1988  CB  ILE A 121       1.861   5.591 -65.278  1.00  0.00           C  
ATOM   1989  CG1 ILE A 121       0.407   5.884 -65.654  1.00  0.00           C  
ATOM   1990  CG2 ILE A 121       1.974   4.243 -64.584  1.00  0.00           C  
ATOM   1991  CD1 ILE A 121      -0.145   4.967 -66.721  1.00  0.00           C  
ATOM   1992  H   ILE A 121       2.432   7.938 -66.129  1.00  0.00           H  
ATOM   1993  HA  ILE A 121       1.684   6.907 -63.596  1.00  0.00           H  
ATOM   1994  HB  ILE A 121       2.426   5.559 -66.209  1.00  0.00           H  
ATOM   1995 1HG1 ILE A 121      -0.223   5.796 -64.769  1.00  0.00           H  
ATOM   1996 2HG1 ILE A 121       0.323   6.911 -66.012  1.00  0.00           H  
ATOM   1997 1HG2 ILE A 121       1.575   3.465 -65.234  1.00  0.00           H  
ATOM   1998 2HG2 ILE A 121       3.020   4.032 -64.366  1.00  0.00           H  
ATOM   1999 3HG2 ILE A 121       1.407   4.264 -63.654  1.00  0.00           H  
ATOM   2000 1HD1 ILE A 121      -1.180   5.237 -66.933  1.00  0.00           H  
ATOM   2001 2HD1 ILE A 121       0.450   5.065 -67.629  1.00  0.00           H  
ATOM   2002 3HD1 ILE A 121      -0.104   3.936 -66.371  1.00  0.00           H  
ATOM   2003  N   ALA A 122       4.776   6.192 -64.501  1.00  0.00           N  
ATOM   2004  CA  ALA A 122       6.084   5.778 -64.037  1.00  0.00           C  
ATOM   2005  C   ALA A 122       6.587   6.608 -62.872  1.00  0.00           C  
ATOM   2006  O   ALA A 122       7.146   6.061 -61.923  1.00  0.00           O  
ATOM   2007  CB  ALA A 122       7.094   5.840 -65.174  1.00  0.00           C  
ATOM   2008  H   ALA A 122       4.646   6.500 -65.448  1.00  0.00           H  
ATOM   2009  HA  ALA A 122       6.020   4.742 -63.701  1.00  0.00           H  
ATOM   2010 1HB  ALA A 122       8.072   5.527 -64.810  1.00  0.00           H  
ATOM   2011 2HB  ALA A 122       6.777   5.177 -65.979  1.00  0.00           H  
ATOM   2012 3HB  ALA A 122       7.156   6.860 -65.549  1.00  0.00           H  
ATOM   2013  N   GLU A 123       6.385   7.925 -62.949  1.00  0.00           N  
ATOM   2014  CA  GLU A 123       6.824   8.809 -61.886  1.00  0.00           C  
ATOM   2015  C   GLU A 123       5.921   8.714 -60.673  1.00  0.00           C  
ATOM   2016  O   GLU A 123       6.402   8.869 -59.550  1.00  0.00           O  
ATOM   2017  CB  GLU A 123       6.870  10.256 -62.383  1.00  0.00           C  
ATOM   2018  CG  GLU A 123       7.928  10.522 -63.444  1.00  0.00           C  
ATOM   2019  CD  GLU A 123       8.067  11.981 -63.779  1.00  0.00           C  
ATOM   2020  OE1 GLU A 123       7.828  12.794 -62.918  1.00  0.00           O  
ATOM   2021  OE2 GLU A 123       8.413  12.283 -64.897  1.00  0.00           O  
ATOM   2022  H   GLU A 123       5.914   8.311 -63.758  1.00  0.00           H  
ATOM   2023  HA  GLU A 123       7.832   8.519 -61.589  1.00  0.00           H  
ATOM   2024 1HB  GLU A 123       5.901  10.528 -62.801  1.00  0.00           H  
ATOM   2025 2HB  GLU A 123       7.064  10.923 -61.543  1.00  0.00           H  
ATOM   2026 1HG  GLU A 123       8.888  10.150 -63.087  1.00  0.00           H  
ATOM   2027 2HG  GLU A 123       7.670   9.970 -64.346  1.00  0.00           H  
ATOM   2028  N   SER A 124       4.619   8.494 -60.899  1.00  0.00           N  
ATOM   2029  CA  SER A 124       3.688   8.390 -59.793  1.00  0.00           C  
ATOM   2030  C   SER A 124       4.106   7.208 -58.947  1.00  0.00           C  
ATOM   2031  O   SER A 124       4.162   7.341 -57.726  1.00  0.00           O  
ATOM   2032  CB  SER A 124       2.265   8.217 -60.291  1.00  0.00           C  
ATOM   2033  OG  SER A 124       1.849   9.337 -61.019  1.00  0.00           O  
ATOM   2034  H   SER A 124       4.241   8.450 -61.859  1.00  0.00           H  
ATOM   2035  HA  SER A 124       3.730   9.316 -59.217  1.00  0.00           H  
ATOM   2036 1HB  SER A 124       2.207   7.328 -60.918  1.00  0.00           H  
ATOM   2037 2HB  SER A 124       1.599   8.061 -59.442  1.00  0.00           H  
ATOM   2038  HG  SER A 124       2.423   9.383 -61.788  1.00  0.00           H  
ATOM   2039  N   LEU A 125       4.444   6.093 -59.601  1.00  0.00           N  
ATOM   2040  CA  LEU A 125       4.865   4.871 -58.933  1.00  0.00           C  
ATOM   2041  C   LEU A 125       6.192   5.030 -58.219  1.00  0.00           C  
ATOM   2042  O   LEU A 125       6.384   4.400 -57.180  1.00  0.00           O  
ATOM   2043  CB  LEU A 125       4.969   3.728 -59.950  1.00  0.00           C  
ATOM   2044  CG  LEU A 125       3.636   3.200 -60.497  1.00  0.00           C  
ATOM   2045  CD1 LEU A 125       3.892   2.371 -61.748  1.00  0.00           C  
ATOM   2046  CD2 LEU A 125       2.941   2.373 -59.426  1.00  0.00           C  
ATOM   2047  H   LEU A 125       4.415   6.126 -60.607  1.00  0.00           H  
ATOM   2048  HA  LEU A 125       4.113   4.606 -58.189  1.00  0.00           H  
ATOM   2049 1HB  LEU A 125       5.561   4.070 -60.797  1.00  0.00           H  
ATOM   2050 2HB  LEU A 125       5.490   2.893 -59.483  1.00  0.00           H  
ATOM   2051  HG  LEU A 125       2.999   4.040 -60.777  1.00  0.00           H  
ATOM   2052 1HD1 LEU A 125       2.945   1.996 -62.136  1.00  0.00           H  
ATOM   2053 2HD1 LEU A 125       4.373   2.992 -62.504  1.00  0.00           H  
ATOM   2054 3HD1 LEU A 125       4.541   1.532 -61.501  1.00  0.00           H  
ATOM   2055 1HD2 LEU A 125       1.993   1.998 -59.813  1.00  0.00           H  
ATOM   2056 2HD2 LEU A 125       3.576   1.532 -59.146  1.00  0.00           H  
ATOM   2057 3HD2 LEU A 125       2.754   2.994 -58.550  1.00  0.00           H  
ATOM   2058  N   MET A 126       7.114   5.809 -58.776  1.00  0.00           N  
ATOM   2059  CA  MET A 126       8.376   6.124 -58.125  1.00  0.00           C  
ATOM   2060  C   MET A 126       8.108   6.786 -56.777  1.00  0.00           C  
ATOM   2061  O   MET A 126       8.722   6.424 -55.773  1.00  0.00           O  
ATOM   2062  CB  MET A 126       9.229   7.025 -59.014  1.00  0.00           C  
ATOM   2063  CG  MET A 126      10.527   7.496 -58.373  1.00  0.00           C  
ATOM   2064  SD  MET A 126      11.375   8.748 -59.358  1.00  0.00           S  
ATOM   2065  CE  MET A 126      10.311  10.164 -59.092  1.00  0.00           C  
ATOM   2066  H   MET A 126       6.936   6.186 -59.706  1.00  0.00           H  
ATOM   2067  HA  MET A 126       8.928   5.195 -57.973  1.00  0.00           H  
ATOM   2068 1HB  MET A 126       9.483   6.495 -59.931  1.00  0.00           H  
ATOM   2069 2HB  MET A 126       8.655   7.908 -59.296  1.00  0.00           H  
ATOM   2070 1HG  MET A 126      10.315   7.915 -57.391  1.00  0.00           H  
ATOM   2071 2HG  MET A 126      11.199   6.647 -58.244  1.00  0.00           H  
ATOM   2072 1HE  MET A 126      10.704  11.022 -59.639  1.00  0.00           H  
ATOM   2073 2HE  MET A 126       9.306   9.936 -59.447  1.00  0.00           H  
ATOM   2074 3HE  MET A 126      10.276  10.397 -58.028  1.00  0.00           H  
ATOM   2075  N   LEU A 127       7.206   7.775 -56.794  1.00  0.00           N  
ATOM   2076  CA  LEU A 127       6.828   8.532 -55.609  1.00  0.00           C  
ATOM   2077  C   LEU A 127       6.160   7.608 -54.593  1.00  0.00           C  
ATOM   2078  O   LEU A 127       6.347   7.803 -53.390  1.00  0.00           O  
ATOM   2079  CB  LEU A 127       5.879   9.677 -55.984  1.00  0.00           C  
ATOM   2080  CG  LEU A 127       5.450  10.590 -54.829  1.00  0.00           C  
ATOM   2081  CD1 LEU A 127       6.683  11.210 -54.185  1.00  0.00           C  
ATOM   2082  CD2 LEU A 127       4.509  11.664 -55.352  1.00  0.00           C  
ATOM   2083  H   LEU A 127       6.780   8.014 -57.686  1.00  0.00           H  
ATOM   2084  HA  LEU A 127       7.729   8.962 -55.171  1.00  0.00           H  
ATOM   2085 1HB  LEU A 127       6.365  10.298 -56.734  1.00  0.00           H  
ATOM   2086 2HB  LEU A 127       4.977   9.252 -56.423  1.00  0.00           H  
ATOM   2087  HG  LEU A 127       4.939   9.999 -54.069  1.00  0.00           H  
ATOM   2088 1HD1 LEU A 127       6.378  11.858 -53.363  1.00  0.00           H  
ATOM   2089 2HD1 LEU A 127       7.329  10.420 -53.802  1.00  0.00           H  
ATOM   2090 3HD1 LEU A 127       7.225  11.794 -54.927  1.00  0.00           H  
ATOM   2091 1HD2 LEU A 127       4.203  12.312 -54.531  1.00  0.00           H  
ATOM   2092 2HD2 LEU A 127       5.020  12.256 -56.111  1.00  0.00           H  
ATOM   2093 3HD2 LEU A 127       3.629  11.194 -55.791  1.00  0.00           H  
ATOM   2094  N   ILE A 128       5.355   6.659 -55.076  1.00  0.00           N  
ATOM   2095  CA  ILE A 128       4.765   5.609 -54.257  1.00  0.00           C  
ATOM   2096  C   ILE A 128       5.822   4.714 -53.640  1.00  0.00           C  
ATOM   2097  O   ILE A 128       5.706   4.409 -52.457  1.00  0.00           O  
ATOM   2098  CB  ILE A 128       3.793   4.751 -55.086  1.00  0.00           C  
ATOM   2099  CG1 ILE A 128       2.531   5.548 -55.423  1.00  0.00           C  
ATOM   2100  CG2 ILE A 128       3.438   3.476 -54.338  1.00  0.00           C  
ATOM   2101  CD1 ILE A 128       1.657   4.897 -56.470  1.00  0.00           C  
ATOM   2102  H   ILE A 128       5.161   6.684 -56.065  1.00  0.00           H  
ATOM   2103  HA  ILE A 128       4.199   6.077 -53.450  1.00  0.00           H  
ATOM   2104  HB  ILE A 128       4.261   4.486 -56.034  1.00  0.00           H  
ATOM   2105 1HG1 ILE A 128       1.936   5.685 -54.519  1.00  0.00           H  
ATOM   2106 2HG1 ILE A 128       2.810   6.539 -55.782  1.00  0.00           H  
ATOM   2107 1HG2 ILE A 128       2.750   2.881 -54.938  1.00  0.00           H  
ATOM   2108 2HG2 ILE A 128       4.344   2.901 -54.148  1.00  0.00           H  
ATOM   2109 3HG2 ILE A 128       2.965   3.730 -53.389  1.00  0.00           H  
ATOM   2110 1HD1 ILE A 128       0.782   5.521 -56.654  1.00  0.00           H  
ATOM   2111 2HD1 ILE A 128       2.222   4.781 -57.395  1.00  0.00           H  
ATOM   2112 3HD1 ILE A 128       1.335   3.918 -56.117  1.00  0.00           H  
ATOM   2113  N   ALA A 129       6.816   4.273 -54.414  1.00  0.00           N  
ATOM   2114  CA  ALA A 129       7.908   3.473 -53.876  1.00  0.00           C  
ATOM   2115  C   ALA A 129       8.621   4.242 -52.775  1.00  0.00           C  
ATOM   2116  O   ALA A 129       8.955   3.650 -51.746  1.00  0.00           O  
ATOM   2117  CB  ALA A 129       8.875   3.083 -54.984  1.00  0.00           C  
ATOM   2118  H   ALA A 129       6.808   4.479 -55.412  1.00  0.00           H  
ATOM   2119  HA  ALA A 129       7.492   2.552 -53.466  1.00  0.00           H  
ATOM   2120 1HB  ALA A 129       9.685   2.486 -54.566  1.00  0.00           H  
ATOM   2121 2HB  ALA A 129       8.348   2.501 -55.739  1.00  0.00           H  
ATOM   2122 3HB  ALA A 129       9.286   3.982 -55.440  1.00  0.00           H  
ATOM   2123  N   GLU A 130       8.865   5.535 -52.997  1.00  0.00           N  
ATOM   2124  CA  GLU A 130       9.470   6.392 -51.985  1.00  0.00           C  
ATOM   2125  C   GLU A 130       8.603   6.502 -50.744  1.00  0.00           C  
ATOM   2126  O   GLU A 130       9.126   6.426 -49.634  1.00  0.00           O  
ATOM   2127  CB  GLU A 130       9.729   7.787 -52.558  1.00  0.00           C  
ATOM   2128  CG  GLU A 130      10.439   8.737 -51.602  1.00  0.00           C  
ATOM   2129  CD  GLU A 130      10.783  10.055 -52.237  1.00  0.00           C  
ATOM   2130  OE1 GLU A 130       9.886  10.727 -52.689  1.00  0.00           O  
ATOM   2131  OE2 GLU A 130      11.942  10.392 -52.269  1.00  0.00           O  
ATOM   2132  H   GLU A 130       8.615   5.927 -53.891  1.00  0.00           H  
ATOM   2133  HA  GLU A 130      10.429   5.960 -51.695  1.00  0.00           H  
ATOM   2134 1HB  GLU A 130      10.335   7.704 -53.459  1.00  0.00           H  
ATOM   2135 2HB  GLU A 130       8.783   8.245 -52.842  1.00  0.00           H  
ATOM   2136 1HG  GLU A 130       9.796   8.917 -50.741  1.00  0.00           H  
ATOM   2137 2HG  GLU A 130      11.352   8.262 -51.247  1.00  0.00           H  
ATOM   2138  N   SER A 131       7.295   6.707 -50.935  1.00  0.00           N  
ATOM   2139  CA  SER A 131       6.362   6.809 -49.822  1.00  0.00           C  
ATOM   2140  C   SER A 131       6.400   5.562 -48.957  1.00  0.00           C  
ATOM   2141  O   SER A 131       6.430   5.694 -47.736  1.00  0.00           O  
ATOM   2142  CB  SER A 131       4.955   7.033 -50.338  1.00  0.00           C  
ATOM   2143  OG  SER A 131       4.872   8.228 -51.063  1.00  0.00           O  
ATOM   2144  H   SER A 131       6.946   6.796 -51.881  1.00  0.00           H  
ATOM   2145  HA  SER A 131       6.646   7.666 -49.210  1.00  0.00           H  
ATOM   2146 1HB  SER A 131       4.662   6.197 -50.972  1.00  0.00           H  
ATOM   2147 2HB  SER A 131       4.261   7.065 -49.498  1.00  0.00           H  
ATOM   2148  HG  SER A 131       5.402   8.096 -51.853  1.00  0.00           H  
ATOM   2149  N   LEU A 132       6.426   4.377 -49.574  1.00  0.00           N  
ATOM   2150  CA  LEU A 132       6.477   3.113 -48.853  1.00  0.00           C  
ATOM   2151  C   LEU A 132       7.801   2.932 -48.138  1.00  0.00           C  
ATOM   2152  O   LEU A 132       7.801   2.326 -47.065  1.00  0.00           O  
ATOM   2153  CB  LEU A 132       6.252   1.943 -49.820  1.00  0.00           C  
ATOM   2154  CG  LEU A 132       4.839   1.827 -50.406  1.00  0.00           C  
ATOM   2155  CD1 LEU A 132       4.850   0.841 -51.566  1.00  0.00           C  
ATOM   2156  CD2 LEU A 132       3.874   1.380 -49.318  1.00  0.00           C  
ATOM   2157  H   LEU A 132       6.410   4.369 -50.584  1.00  0.00           H  
ATOM   2158  HA  LEU A 132       5.678   3.106 -48.110  1.00  0.00           H  
ATOM   2159 1HB  LEU A 132       6.949   2.041 -50.650  1.00  0.00           H  
ATOM   2160 2HB  LEU A 132       6.471   1.013 -49.296  1.00  0.00           H  
ATOM   2161  HG  LEU A 132       4.526   2.796 -50.795  1.00  0.00           H  
ATOM   2162 1HD1 LEU A 132       3.846   0.759 -51.983  1.00  0.00           H  
ATOM   2163 2HD1 LEU A 132       5.534   1.195 -52.338  1.00  0.00           H  
ATOM   2164 3HD1 LEU A 132       5.176  -0.136 -51.211  1.00  0.00           H  
ATOM   2165 1HD2 LEU A 132       2.869   1.299 -49.735  1.00  0.00           H  
ATOM   2166 2HD2 LEU A 132       4.186   0.411 -48.930  1.00  0.00           H  
ATOM   2167 3HD2 LEU A 132       3.872   2.112 -48.510  1.00  0.00           H  
ATOM   2168  N   LEU A 133       8.911   3.383 -48.715  1.00  0.00           N  
ATOM   2169  CA  LEU A 133      10.199   3.325 -48.037  1.00  0.00           C  
ATOM   2170  C   LEU A 133      10.092   4.109 -46.739  1.00  0.00           C  
ATOM   2171  O   LEU A 133      10.536   3.625 -45.704  1.00  0.00           O  
ATOM   2172  CB  LEU A 133      11.313   3.903 -48.920  1.00  0.00           C  
ATOM   2173  CG  LEU A 133      12.702   3.981 -48.273  1.00  0.00           C  
ATOM   2174  CD1 LEU A 133      13.194   2.575 -47.956  1.00  0.00           C  
ATOM   2175  CD2 LEU A 133      13.660   4.697 -49.213  1.00  0.00           C  
ATOM   2176  H   LEU A 133       8.890   3.743 -49.678  1.00  0.00           H  
ATOM   2177  HA  LEU A 133      10.436   2.281 -47.834  1.00  0.00           H  
ATOM   2178 1HB  LEU A 133      11.398   3.290 -49.816  1.00  0.00           H  
ATOM   2179 2HB  LEU A 133      11.029   4.912 -49.220  1.00  0.00           H  
ATOM   2180  HG  LEU A 133      12.635   4.531 -47.334  1.00  0.00           H  
ATOM   2181 1HD1 LEU A 133      14.180   2.631 -47.496  1.00  0.00           H  
ATOM   2182 2HD1 LEU A 133      12.499   2.094 -47.267  1.00  0.00           H  
ATOM   2183 3HD1 LEU A 133      13.254   1.995 -48.876  1.00  0.00           H  
ATOM   2184 1HD2 LEU A 133      14.647   4.753 -48.753  1.00  0.00           H  
ATOM   2185 2HD2 LEU A 133      13.728   4.147 -50.152  1.00  0.00           H  
ATOM   2186 3HD2 LEU A 133      13.293   5.705 -49.408  1.00  0.00           H  
ATOM   2187  N   ILE A 134       9.525   5.316 -46.819  1.00  0.00           N  
ATOM   2188  CA  ILE A 134       9.321   6.179 -45.660  1.00  0.00           C  
ATOM   2189  C   ILE A 134       8.443   5.489 -44.628  1.00  0.00           C  
ATOM   2190  O   ILE A 134       8.751   5.564 -43.441  1.00  0.00           O  
ATOM   2191  CB  ILE A 134       8.679   7.518 -46.070  1.00  0.00           C  
ATOM   2192  CG1 ILE A 134       9.644   8.328 -46.940  1.00  0.00           C  
ATOM   2193  CG2 ILE A 134       8.274   8.312 -44.839  1.00  0.00           C  
ATOM   2194  CD1 ILE A 134       8.993   9.490 -47.655  1.00  0.00           C  
ATOM   2195  H   ILE A 134       9.236   5.651 -47.732  1.00  0.00           H  
ATOM   2196  HA  ILE A 134      10.291   6.397 -45.215  1.00  0.00           H  
ATOM   2197  HB  ILE A 134       7.794   7.327 -46.676  1.00  0.00           H  
ATOM   2198 1HG1 ILE A 134      10.452   8.716 -46.322  1.00  0.00           H  
ATOM   2199 2HG1 ILE A 134      10.093   7.675 -47.690  1.00  0.00           H  
ATOM   2200 1HG2 ILE A 134       7.822   9.256 -45.147  1.00  0.00           H  
ATOM   2201 2HG2 ILE A 134       7.552   7.739 -44.257  1.00  0.00           H  
ATOM   2202 3HG2 ILE A 134       9.154   8.514 -44.228  1.00  0.00           H  
ATOM   2203 1HD1 ILE A 134       9.740  10.015 -48.251  1.00  0.00           H  
ATOM   2204 2HD1 ILE A 134       8.202   9.119 -48.308  1.00  0.00           H  
ATOM   2205 3HD1 ILE A 134       8.569  10.174 -46.922  1.00  0.00           H  
ATOM   2206  N   ILE A 135       7.350   4.865 -45.078  1.00  0.00           N  
ATOM   2207  CA  ILE A 135       6.452   4.095 -44.223  1.00  0.00           C  
ATOM   2208  C   ILE A 135       7.188   2.946 -43.568  1.00  0.00           C  
ATOM   2209  O   ILE A 135       7.024   2.733 -42.370  1.00  0.00           O  
ATOM   2210  CB  ILE A 135       5.257   3.548 -45.024  1.00  0.00           C  
ATOM   2211  CG1 ILE A 135       4.306   4.685 -45.407  1.00  0.00           C  
ATOM   2212  CG2 ILE A 135       4.523   2.483 -44.223  1.00  0.00           C  
ATOM   2213  CD1 ILE A 135       3.282   4.299 -46.450  1.00  0.00           C  
ATOM   2214  H   ILE A 135       7.132   4.947 -46.066  1.00  0.00           H  
ATOM   2215  HA  ILE A 135       6.062   4.754 -43.448  1.00  0.00           H  
ATOM   2216  HB  ILE A 135       5.613   3.108 -45.955  1.00  0.00           H  
ATOM   2217 1HG1 ILE A 135       3.777   5.031 -44.520  1.00  0.00           H  
ATOM   2218 2HG1 ILE A 135       4.882   5.528 -45.791  1.00  0.00           H  
ATOM   2219 1HG2 ILE A 135       3.680   2.108 -44.802  1.00  0.00           H  
ATOM   2220 2HG2 ILE A 135       5.203   1.663 -44.000  1.00  0.00           H  
ATOM   2221 3HG2 ILE A 135       4.158   2.916 -43.291  1.00  0.00           H  
ATOM   2222 1HD1 ILE A 135       2.646   5.157 -46.668  1.00  0.00           H  
ATOM   2223 2HD1 ILE A 135       3.792   3.983 -47.360  1.00  0.00           H  
ATOM   2224 3HD1 ILE A 135       2.669   3.482 -46.073  1.00  0.00           H  
ATOM   2225  N   ALA A 136       7.982   2.205 -44.332  1.00  0.00           N  
ATOM   2226  CA  ALA A 136       8.734   1.074 -43.817  1.00  0.00           C  
ATOM   2227  C   ALA A 136       9.630   1.477 -42.659  1.00  0.00           C  
ATOM   2228  O   ALA A 136       9.703   0.752 -41.666  1.00  0.00           O  
ATOM   2229  CB  ALA A 136       9.566   0.442 -44.923  1.00  0.00           C  
ATOM   2230  H   ALA A 136       8.061   2.455 -45.308  1.00  0.00           H  
ATOM   2231  HA  ALA A 136       8.029   0.322 -43.460  1.00  0.00           H  
ATOM   2232 1HB  ALA A 136      10.123  -0.404 -44.522  1.00  0.00           H  
ATOM   2233 2HB  ALA A 136       8.906   0.096 -45.720  1.00  0.00           H  
ATOM   2234 3HB  ALA A 136      10.261   1.178 -45.323  1.00  0.00           H  
ATOM   2235  N   ILE A 137      10.303   2.619 -42.792  1.00  0.00           N  
ATOM   2236  CA  ILE A 137      11.144   3.137 -41.728  1.00  0.00           C  
ATOM   2237  C   ILE A 137      10.338   3.524 -40.501  1.00  0.00           C  
ATOM   2238  O   ILE A 137      10.754   3.211 -39.387  1.00  0.00           O  
ATOM   2239  CB  ILE A 137      11.946   4.357 -42.216  1.00  0.00           C  
ATOM   2240  CG1 ILE A 137      12.968   3.935 -43.275  1.00  0.00           C  
ATOM   2241  CG2 ILE A 137      12.639   5.041 -41.047  1.00  0.00           C  
ATOM   2242  CD1 ILE A 137      13.547   5.091 -44.060  1.00  0.00           C  
ATOM   2243  H   ILE A 137      10.207   3.138 -43.651  1.00  0.00           H  
ATOM   2244  HA  ILE A 137      11.853   2.361 -41.438  1.00  0.00           H  
ATOM   2245  HB  ILE A 137      11.273   5.068 -42.694  1.00  0.00           H  
ATOM   2246 1HG1 ILE A 137      13.789   3.401 -42.797  1.00  0.00           H  
ATOM   2247 2HG1 ILE A 137      12.500   3.248 -43.979  1.00  0.00           H  
ATOM   2248 1HG2 ILE A 137      13.202   5.900 -41.409  1.00  0.00           H  
ATOM   2249 2HG2 ILE A 137      11.892   5.374 -40.327  1.00  0.00           H  
ATOM   2250 3HG2 ILE A 137      13.319   4.338 -40.565  1.00  0.00           H  
ATOM   2251 1HD1 ILE A 137      14.262   4.712 -44.790  1.00  0.00           H  
ATOM   2252 2HD1 ILE A 137      12.745   5.618 -44.576  1.00  0.00           H  
ATOM   2253 3HD1 ILE A 137      14.052   5.775 -43.379  1.00  0.00           H  
ATOM   2254  N   SER A 138       9.219   4.218 -40.716  1.00  0.00           N  
ATOM   2255  CA  SER A 138       8.344   4.674 -39.647  1.00  0.00           C  
ATOM   2256  C   SER A 138       7.861   3.465 -38.860  1.00  0.00           C  
ATOM   2257  O   SER A 138       7.908   3.473 -37.629  1.00  0.00           O  
ATOM   2258  CB  SER A 138       7.167   5.447 -40.209  1.00  0.00           C  
ATOM   2259  OG  SER A 138       6.308   5.868 -39.185  1.00  0.00           O  
ATOM   2260  H   SER A 138       8.983   4.472 -41.679  1.00  0.00           H  
ATOM   2261  HA  SER A 138       8.910   5.344 -38.999  1.00  0.00           H  
ATOM   2262 1HB  SER A 138       7.530   6.312 -40.761  1.00  0.00           H  
ATOM   2263 2HB  SER A 138       6.621   4.817 -40.909  1.00  0.00           H  
ATOM   2264  HG  SER A 138       6.845   6.399 -38.591  1.00  0.00           H  
ATOM   2265  N   LEU A 139       7.368   2.451 -39.573  1.00  0.00           N  
ATOM   2266  CA  LEU A 139       6.815   1.256 -38.965  1.00  0.00           C  
ATOM   2267  C   LEU A 139       7.904   0.503 -38.238  1.00  0.00           C  
ATOM   2268  O   LEU A 139       7.599  -0.124 -37.230  1.00  0.00           O  
ATOM   2269  CB  LEU A 139       6.172   0.356 -40.027  1.00  0.00           C  
ATOM   2270  CG  LEU A 139       4.876   0.884 -40.653  1.00  0.00           C  
ATOM   2271  CD1 LEU A 139       4.468  -0.013 -41.813  1.00  0.00           C  
ATOM   2272  CD2 LEU A 139       3.785   0.937 -39.593  1.00  0.00           C  
ATOM   2273  H   LEU A 139       7.357   2.534 -40.594  1.00  0.00           H  
ATOM   2274  HA  LEU A 139       6.040   1.555 -38.258  1.00  0.00           H  
ATOM   2275 1HB  LEU A 139       6.889   0.201 -40.831  1.00  0.00           H  
ATOM   2276 2HB  LEU A 139       5.951  -0.612 -39.575  1.00  0.00           H  
ATOM   2277  HG  LEU A 139       5.045   1.886 -41.049  1.00  0.00           H  
ATOM   2278 1HD1 LEU A 139       3.547   0.363 -42.258  1.00  0.00           H  
ATOM   2279 2HD1 LEU A 139       5.258  -0.017 -42.565  1.00  0.00           H  
ATOM   2280 3HD1 LEU A 139       4.307  -1.027 -41.449  1.00  0.00           H  
ATOM   2281 1HD2 LEU A 139       2.863   1.315 -40.037  1.00  0.00           H  
ATOM   2282 2HD2 LEU A 139       3.613  -0.064 -39.197  1.00  0.00           H  
ATOM   2283 3HD2 LEU A 139       4.095   1.599 -38.784  1.00  0.00           H  
ATOM   2284  N   LEU A 140       9.132   0.510 -38.772  1.00  0.00           N  
ATOM   2285  CA  LEU A 140      10.257  -0.119 -38.097  1.00  0.00           C  
ATOM   2286  C   LEU A 140      10.411   0.451 -36.691  1.00  0.00           C  
ATOM   2287  O   LEU A 140      10.666  -0.321 -35.762  1.00  0.00           O  
ATOM   2288  CB  LEU A 140      11.549   0.096 -38.896  1.00  0.00           C  
ATOM   2289  CG  LEU A 140      12.826  -0.463 -38.257  1.00  0.00           C  
ATOM   2290  CD1 LEU A 140      12.691  -1.970 -38.082  1.00  0.00           C  
ATOM   2291  CD2 LEU A 140      14.024  -0.119 -39.132  1.00  0.00           C  
ATOM   2292  H   LEU A 140       9.285   0.952 -39.675  1.00  0.00           H  
ATOM   2293  HA  LEU A 140      10.067  -1.191 -38.035  1.00  0.00           H  
ATOM   2294 1HB  LEU A 140      11.435  -0.371 -39.873  1.00  0.00           H  
ATOM   2295 2HB  LEU A 140      11.693   1.166 -39.044  1.00  0.00           H  
ATOM   2296  HG  LEU A 140      12.962  -0.023 -37.268  1.00  0.00           H  
ATOM   2297 1HD1 LEU A 140      13.599  -2.367 -37.629  1.00  0.00           H  
ATOM   2298 2HD1 LEU A 140      11.839  -2.186 -37.438  1.00  0.00           H  
ATOM   2299 3HD1 LEU A 140      12.538  -2.436 -39.056  1.00  0.00           H  
ATOM   2300 1HD2 LEU A 140      14.933  -0.516 -38.677  1.00  0.00           H  
ATOM   2301 2HD2 LEU A 140      13.890  -0.560 -40.121  1.00  0.00           H  
ATOM   2302 3HD2 LEU A 140      14.107   0.963 -39.225  1.00  0.00           H  
ATOM   2303  N   LEU A 141      10.292   1.776 -36.532  1.00  0.00           N  
ATOM   2304  CA  LEU A 141      10.413   2.401 -35.219  1.00  0.00           C  
ATOM   2305  C   LEU A 141       9.293   1.886 -34.306  1.00  0.00           C  
ATOM   2306  O   LEU A 141       9.564   1.565 -33.151  1.00  0.00           O  
ATOM   2307  CB  LEU A 141      10.342   3.929 -35.340  1.00  0.00           C  
ATOM   2308  CG  LEU A 141      11.480   4.586 -36.130  1.00  0.00           C  
ATOM   2309  CD1 LEU A 141      11.167   6.062 -36.338  1.00  0.00           C  
ATOM   2310  CD2 LEU A 141      12.791   4.407 -35.380  1.00  0.00           C  
ATOM   2311  H   LEU A 141      10.134   2.372 -37.341  1.00  0.00           H  
ATOM   2312  HA  LEU A 141      11.384   2.136 -34.798  1.00  0.00           H  
ATOM   2313 1HB  LEU A 141       9.404   4.196 -35.824  1.00  0.00           H  
ATOM   2314 2HB  LEU A 141      10.344   4.357 -34.337  1.00  0.00           H  
ATOM   2315  HG  LEU A 141      11.557   4.120 -37.113  1.00  0.00           H  
ATOM   2316 1HD1 LEU A 141      11.975   6.530 -36.901  1.00  0.00           H  
ATOM   2317 2HD1 LEU A 141      10.235   6.161 -36.895  1.00  0.00           H  
ATOM   2318 3HD1 LEU A 141      11.068   6.553 -35.371  1.00  0.00           H  
ATOM   2319 1HD2 LEU A 141      13.600   4.874 -35.942  1.00  0.00           H  
ATOM   2320 2HD2 LEU A 141      12.715   4.873 -34.397  1.00  0.00           H  
ATOM   2321 3HD2 LEU A 141      12.998   3.343 -35.261  1.00  0.00           H  
ATOM   2322  N   LEU A 142       8.051   1.807 -34.814  1.00  0.00           N  
ATOM   2323  CA  LEU A 142       6.928   1.284 -34.033  1.00  0.00           C  
ATOM   2324  C   LEU A 142       7.109  -0.189 -33.672  1.00  0.00           C  
ATOM   2325  O   LEU A 142       6.762  -0.616 -32.571  1.00  0.00           O  
ATOM   2326  CB  LEU A 142       5.621   1.461 -34.815  1.00  0.00           C  
ATOM   2327  CG  LEU A 142       5.097   2.899 -34.920  1.00  0.00           C  
ATOM   2328  CD1 LEU A 142       4.036   2.975 -36.010  1.00  0.00           C  
ATOM   2329  CD2 LEU A 142       4.532   3.333 -33.576  1.00  0.00           C  
ATOM   2330  H   LEU A 142       7.894   2.101 -35.759  1.00  0.00           H  
ATOM   2331  HA  LEU A 142       6.857   1.852 -33.105  1.00  0.00           H  
ATOM   2332 1HB  LEU A 142       5.769   1.087 -35.827  1.00  0.00           H  
ATOM   2333 2HB  LEU A 142       4.847   0.860 -34.338  1.00  0.00           H  
ATOM   2334  HG  LEU A 142       5.913   3.564 -35.203  1.00  0.00           H  
ATOM   2335 1HD1 LEU A 142       3.664   3.997 -36.084  1.00  0.00           H  
ATOM   2336 2HD1 LEU A 142       4.472   2.678 -36.964  1.00  0.00           H  
ATOM   2337 3HD1 LEU A 142       3.212   2.306 -35.762  1.00  0.00           H  
ATOM   2338 1HD2 LEU A 142       4.161   4.355 -33.650  1.00  0.00           H  
ATOM   2339 2HD2 LEU A 142       3.715   2.669 -33.293  1.00  0.00           H  
ATOM   2340 3HD2 LEU A 142       5.316   3.285 -32.819  1.00  0.00           H  
ATOM   2341  N   ALA A 143       7.655  -0.959 -34.607  1.00  0.00           N  
ATOM   2342  CA  ALA A 143       7.942  -2.369 -34.367  1.00  0.00           C  
ATOM   2343  C   ALA A 143       8.997  -2.539 -33.281  1.00  0.00           C  
ATOM   2344  O   ALA A 143       8.896  -3.431 -32.439  1.00  0.00           O  
ATOM   2345  CB  ALA A 143       8.394  -3.044 -35.653  1.00  0.00           C  
ATOM   2346  H   ALA A 143       7.877  -0.558 -35.507  1.00  0.00           H  
ATOM   2347  HA  ALA A 143       7.030  -2.851 -34.011  1.00  0.00           H  
ATOM   2348 1HB  ALA A 143       8.604  -4.096 -35.457  1.00  0.00           H  
ATOM   2349 2HB  ALA A 143       7.605  -2.965 -36.402  1.00  0.00           H  
ATOM   2350 3HB  ALA A 143       9.295  -2.557 -36.023  1.00  0.00           H  
ATOM   2351  N   GLU A 144      10.009  -1.678 -33.307  1.00  0.00           N  
ATOM   2352  CA  GLU A 144      11.019  -1.653 -32.256  1.00  0.00           C  
ATOM   2353  C   GLU A 144      10.394  -1.364 -30.898  1.00  0.00           C  
ATOM   2354  O   GLU A 144      10.721  -2.012 -29.903  1.00  0.00           O  
ATOM   2355  CB  GLU A 144      12.089  -0.605 -32.570  1.00  0.00           C  
ATOM   2356  CG  GLU A 144      13.157  -0.456 -31.496  1.00  0.00           C  
ATOM   2357  CD  GLU A 144      14.168   0.609 -31.819  1.00  0.00           C  
ATOM   2358  OE1 GLU A 144      14.317   0.929 -32.974  1.00  0.00           O  
ATOM   2359  OE2 GLU A 144      14.792   1.104 -30.910  1.00  0.00           O  
ATOM   2360  H   GLU A 144      10.080  -1.025 -34.073  1.00  0.00           H  
ATOM   2361  HA  GLU A 144      11.495  -2.633 -32.209  1.00  0.00           H  
ATOM   2362 1HB  GLU A 144      12.588  -0.863 -33.504  1.00  0.00           H  
ATOM   2363 2HB  GLU A 144      11.617   0.367 -32.709  1.00  0.00           H  
ATOM   2364 1HG  GLU A 144      12.675  -0.207 -30.551  1.00  0.00           H  
ATOM   2365 2HG  GLU A 144      13.668  -1.409 -31.371  1.00  0.00           H  
ATOM   2366  N   GLN A 145       9.495  -0.387 -30.862  1.00  0.00           N  
ATOM   2367  CA  GLN A 145       8.800  -0.030 -29.630  1.00  0.00           C  
ATOM   2368  C   GLN A 145       7.999  -1.207 -29.089  1.00  0.00           C  
ATOM   2369  O   GLN A 145       7.947  -1.430 -27.878  1.00  0.00           O  
ATOM   2370  CB  GLN A 145       7.876   1.168 -29.864  1.00  0.00           C  
ATOM   2371  CG  GLN A 145       8.605   2.482 -30.087  1.00  0.00           C  
ATOM   2372  CD  GLN A 145       7.661   3.612 -30.453  1.00  0.00           C  
ATOM   2373  OE1 GLN A 145       6.444   3.423 -30.531  1.00  0.00           O  
ATOM   2374  NE2 GLN A 145       8.218   4.796 -30.679  1.00  0.00           N  
ATOM   2375  H   GLN A 145       9.285   0.121 -31.709  1.00  0.00           H  
ATOM   2376  HA  GLN A 145       9.549   0.236 -28.884  1.00  0.00           H  
ATOM   2377 1HB  GLN A 145       7.249   0.979 -30.736  1.00  0.00           H  
ATOM   2378 2HB  GLN A 145       7.215   1.291 -29.006  1.00  0.00           H  
ATOM   2379 1HG  GLN A 145       9.127   2.756 -29.170  1.00  0.00           H  
ATOM   2380 2HG  GLN A 145       9.319   2.356 -30.900  1.00  0.00           H  
ATOM   2381 1HE2 GLN A 145       7.646   5.580 -30.925  1.00  0.00           H  
ATOM   2382 2HE2 GLN A 145       9.209   4.906 -30.605  1.00  0.00           H  
ATOM   2383  N   ALA A 146       7.376  -1.957 -29.990  1.00  0.00           N  
ATOM   2384  CA  ALA A 146       6.604  -3.134 -29.607  1.00  0.00           C  
ATOM   2385  C   ALA A 146       7.481  -4.163 -28.906  1.00  0.00           C  
ATOM   2386  O   ALA A 146       7.091  -4.734 -27.888  1.00  0.00           O  
ATOM   2387  CB  ALA A 146       5.937  -3.751 -30.827  1.00  0.00           C  
ATOM   2388  H   ALA A 146       7.440  -1.707 -30.967  1.00  0.00           H  
ATOM   2389  HA  ALA A 146       5.833  -2.819 -28.905  1.00  0.00           H  
ATOM   2390 1HB  ALA A 146       5.365  -4.628 -30.525  1.00  0.00           H  
ATOM   2391 2HB  ALA A 146       5.269  -3.021 -31.284  1.00  0.00           H  
ATOM   2392 3HB  ALA A 146       6.699  -4.046 -31.548  1.00  0.00           H  
ATOM   2393  N   ALA A 147       8.668  -4.396 -29.457  1.00  0.00           N  
ATOM   2394  CA  ALA A 147       9.628  -5.310 -28.851  1.00  0.00           C  
ATOM   2395  C   ALA A 147      10.066  -4.817 -27.477  1.00  0.00           C  
ATOM   2396  O   ALA A 147      10.187  -5.599 -26.535  1.00  0.00           O  
ATOM   2397  CB  ALA A 147      10.836  -5.488 -29.759  1.00  0.00           C  
ATOM   2398  H   ALA A 147       8.910  -3.928 -30.318  1.00  0.00           H  
ATOM   2399  HA  ALA A 147       9.140  -6.276 -28.718  1.00  0.00           H  
ATOM   2400 1HB  ALA A 147      11.544  -6.173 -29.293  1.00  0.00           H  
ATOM   2401 2HB  ALA A 147      10.513  -5.895 -30.717  1.00  0.00           H  
ATOM   2402 3HB  ALA A 147      11.316  -4.523 -29.919  1.00  0.00           H  
ATOM   2403  N   ARG A 148      10.303  -3.514 -27.370  1.00  0.00           N  
ATOM   2404  CA  ARG A 148      10.688  -2.906 -26.102  1.00  0.00           C  
ATOM   2405  C   ARG A 148       9.579  -3.043 -25.066  1.00  0.00           C  
ATOM   2406  O   ARG A 148       9.840  -3.324 -23.897  1.00  0.00           O  
ATOM   2407  CB  ARG A 148      11.020  -1.433 -26.293  1.00  0.00           C  
ATOM   2408  CG  ARG A 148      12.330  -1.162 -27.016  1.00  0.00           C  
ATOM   2409  CD  ARG A 148      12.566   0.293 -27.196  1.00  0.00           C  
ATOM   2410  NE  ARG A 148      13.798   0.557 -27.922  1.00  0.00           N  
ATOM   2411  CZ  ARG A 148      15.020   0.619 -27.358  1.00  0.00           C  
ATOM   2412  NH1 ARG A 148      15.157   0.434 -26.064  1.00  0.00           N  
ATOM   2413  NH2 ARG A 148      16.082   0.865 -28.106  1.00  0.00           N  
ATOM   2414  H   ARG A 148      10.215  -2.929 -28.189  1.00  0.00           H  
ATOM   2415  HA  ARG A 148      11.564  -3.435 -25.725  1.00  0.00           H  
ATOM   2416 1HB  ARG A 148      10.225  -0.952 -26.859  1.00  0.00           H  
ATOM   2417 2HB  ARG A 148      11.073  -0.943 -25.321  1.00  0.00           H  
ATOM   2418 1HG  ARG A 148      13.157  -1.575 -26.439  1.00  0.00           H  
ATOM   2419 2HG  ARG A 148      12.305  -1.630 -28.001  1.00  0.00           H  
ATOM   2420 1HD  ARG A 148      11.740   0.730 -27.757  1.00  0.00           H  
ATOM   2421 2HD  ARG A 148      12.636   0.774 -26.221  1.00  0.00           H  
ATOM   2422  HE  ARG A 148      13.734   0.704 -28.921  1.00  0.00           H  
ATOM   2423 1HH1 ARG A 148      14.346   0.246 -25.492  1.00  0.00           H  
ATOM   2424 2HH1 ARG A 148      16.073   0.480 -25.641  1.00  0.00           H  
ATOM   2425 1HH2 ARG A 148      15.977   1.007 -29.102  1.00  0.00           H  
ATOM   2426 2HH2 ARG A 148      16.997   0.911 -27.684  1.00  0.00           H  
ATOM   2427  N   GLU A 149       8.341  -2.843 -25.504  1.00  0.00           N  
ATOM   2428  CA  GLU A 149       7.186  -2.986 -24.627  1.00  0.00           C  
ATOM   2429  C   GLU A 149       7.087  -4.401 -24.072  1.00  0.00           C  
ATOM   2430  O   GLU A 149       6.747  -4.600 -22.905  1.00  0.00           O  
ATOM   2431  CB  GLU A 149       5.900  -2.630 -25.376  1.00  0.00           C  
ATOM   2432  CG  GLU A 149       4.626  -2.820 -24.564  1.00  0.00           C  
ATOM   2433  CD  GLU A 149       4.538  -1.889 -23.387  1.00  0.00           C  
ATOM   2434  OE1 GLU A 149       5.167  -0.858 -23.420  1.00  0.00           O  
ATOM   2435  OE2 GLU A 149       3.841  -2.209 -22.453  1.00  0.00           O  
ATOM   2436  H   GLU A 149       8.195  -2.586 -26.470  1.00  0.00           H  
ATOM   2437  HA  GLU A 149       7.315  -2.306 -23.783  1.00  0.00           H  
ATOM   2438 1HB  GLU A 149       5.941  -1.588 -25.695  1.00  0.00           H  
ATOM   2439 2HB  GLU A 149       5.819  -3.243 -26.273  1.00  0.00           H  
ATOM   2440 1HG  GLU A 149       3.766  -2.650 -25.212  1.00  0.00           H  
ATOM   2441 2HG  GLU A 149       4.583  -3.849 -24.211  1.00  0.00           H  
ATOM   2442  N   ALA A 150       7.384  -5.383 -24.916  1.00  0.00           N  
ATOM   2443  CA  ALA A 150       7.366  -6.781 -24.501  1.00  0.00           C  
ATOM   2444  C   ALA A 150       8.374  -7.039 -23.388  1.00  0.00           C  
ATOM   2445  O   ALA A 150       8.065  -7.705 -22.400  1.00  0.00           O  
ATOM   2446  CB  ALA A 150       7.646  -7.690 -25.689  1.00  0.00           C  
ATOM   2447  H   ALA A 150       7.630  -5.156 -25.870  1.00  0.00           H  
ATOM   2448  HA  ALA A 150       6.374  -7.007 -24.112  1.00  0.00           H  
ATOM   2449 1HB  ALA A 150       7.629  -8.730 -25.363  1.00  0.00           H  
ATOM   2450 2HB  ALA A 150       6.884  -7.537 -26.453  1.00  0.00           H  
ATOM   2451 3HB  ALA A 150       8.626  -7.456 -26.103  1.00  0.00           H  
ATOM   2452  N   ARG A 151       9.580  -6.507 -23.554  1.00  0.00           N  
ATOM   2453  CA  ARG A 151      10.619  -6.633 -22.539  1.00  0.00           C  
ATOM   2454  C   ARG A 151      10.173  -6.024 -21.216  1.00  0.00           C  
ATOM   2455  O   ARG A 151      10.402  -6.597 -20.150  1.00  0.00           O  
ATOM   2456  CB  ARG A 151      11.902  -5.956 -22.998  1.00  0.00           C  
ATOM   2457  CG  ARG A 151      12.648  -6.683 -24.105  1.00  0.00           C  
ATOM   2458  CD  ARG A 151      13.873  -5.950 -24.516  1.00  0.00           C  
ATOM   2459  NE  ARG A 151      14.619  -6.669 -25.536  1.00  0.00           N  
ATOM   2460  CZ  ARG A 151      15.775  -6.243 -26.082  1.00  0.00           C  
ATOM   2461  NH1 ARG A 151      16.302  -5.103 -25.696  1.00  0.00           N  
ATOM   2462  NH2 ARG A 151      16.378  -6.971 -27.005  1.00  0.00           N  
ATOM   2463  H   ARG A 151       9.782  -6.002 -24.405  1.00  0.00           H  
ATOM   2464  HA  ARG A 151      10.804  -7.694 -22.374  1.00  0.00           H  
ATOM   2465 1HB  ARG A 151      11.676  -4.953 -23.357  1.00  0.00           H  
ATOM   2466 2HB  ARG A 151      12.583  -5.855 -22.153  1.00  0.00           H  
ATOM   2467 1HG  ARG A 151      12.942  -7.674 -23.757  1.00  0.00           H  
ATOM   2468 2HG  ARG A 151      11.999  -6.783 -24.977  1.00  0.00           H  
ATOM   2469 1HD  ARG A 151      13.596  -4.977 -24.919  1.00  0.00           H  
ATOM   2470 2HD  ARG A 151      14.522  -5.814 -23.652  1.00  0.00           H  
ATOM   2471  HE  ARG A 151      14.244  -7.552 -25.859  1.00  0.00           H  
ATOM   2472 1HH1 ARG A 151      15.841  -4.546 -24.990  1.00  0.00           H  
ATOM   2473 2HH1 ARG A 151      17.169  -4.783 -26.105  1.00  0.00           H  
ATOM   2474 1HH2 ARG A 151      15.972  -7.849 -27.302  1.00  0.00           H  
ATOM   2475 2HH2 ARG A 151      17.244  -6.652 -27.414  1.00  0.00           H  
ATOM   2476  N   ILE A 152       9.536  -4.861 -21.290  1.00  0.00           N  
ATOM   2477  CA  ILE A 152       8.988  -4.211 -20.106  1.00  0.00           C  
ATOM   2478  C   ILE A 152       7.863  -5.036 -19.495  1.00  0.00           C  
ATOM   2479  O   ILE A 152       7.841  -5.277 -18.289  1.00  0.00           O  
ATOM   2480  CB  ILE A 152       8.466  -2.802 -20.445  1.00  0.00           C  
ATOM   2481  CG1 ILE A 152       9.626  -1.885 -20.842  1.00  0.00           C  
ATOM   2482  CG2 ILE A 152       7.703  -2.220 -19.266  1.00  0.00           C  
ATOM   2483  CD1 ILE A 152       9.187  -0.597 -21.502  1.00  0.00           C  
ATOM   2484  H   ILE A 152       9.430  -4.415 -22.191  1.00  0.00           H  
ATOM   2485  HA  ILE A 152       9.783  -4.129 -19.365  1.00  0.00           H  
ATOM   2486  HB  ILE A 152       7.800  -2.858 -21.305  1.00  0.00           H  
ATOM   2487 1HG1 ILE A 152      10.210  -1.633 -19.958  1.00  0.00           H  
ATOM   2488 2HG1 ILE A 152      10.287  -2.411 -21.531  1.00  0.00           H  
ATOM   2489 1HG2 ILE A 152       7.342  -1.224 -19.522  1.00  0.00           H  
ATOM   2490 2HG2 ILE A 152       6.856  -2.862 -19.028  1.00  0.00           H  
ATOM   2491 3HG2 ILE A 152       8.363  -2.155 -18.401  1.00  0.00           H  
ATOM   2492 1HD1 ILE A 152      10.064  -0.000 -21.754  1.00  0.00           H  
ATOM   2493 2HD1 ILE A 152       8.629  -0.825 -22.410  1.00  0.00           H  
ATOM   2494 3HD1 ILE A 152       8.553  -0.036 -20.817  1.00  0.00           H  
ATOM   2495  N   LYS A 153       6.930  -5.469 -20.337  1.00  0.00           N  
ATOM   2496  CA  LYS A 153       5.773  -6.227 -19.874  1.00  0.00           C  
ATOM   2497  C   LYS A 153       6.194  -7.385 -18.979  1.00  0.00           C  
ATOM   2498  O   LYS A 153       5.608  -7.609 -17.920  1.00  0.00           O  
ATOM   2499  CB  LYS A 153       4.963  -6.748 -21.062  1.00  0.00           C  
ATOM   2500  CG  LYS A 153       3.729  -7.554 -20.677  1.00  0.00           C  
ATOM   2501  CD  LYS A 153       2.953  -7.998 -21.908  1.00  0.00           C  
ATOM   2502  CE  LYS A 153       1.904  -9.041 -21.556  1.00  0.00           C  
ATOM   2503  NZ  LYS A 153       0.731  -8.439 -20.865  1.00  0.00           N  
ATOM   2504  H   LYS A 153       7.024  -5.268 -21.322  1.00  0.00           H  
ATOM   2505  HA  LYS A 153       5.146  -5.559 -19.283  1.00  0.00           H  
ATOM   2506 1HB  LYS A 153       4.636  -5.908 -21.676  1.00  0.00           H  
ATOM   2507 2HB  LYS A 153       5.596  -7.381 -21.684  1.00  0.00           H  
ATOM   2508 1HG  LYS A 153       4.032  -8.435 -20.111  1.00  0.00           H  
ATOM   2509 2HG  LYS A 153       3.079  -6.946 -20.049  1.00  0.00           H  
ATOM   2510 1HD  LYS A 153       2.460  -7.135 -22.359  1.00  0.00           H  
ATOM   2511 2HD  LYS A 153       3.642  -8.422 -22.639  1.00  0.00           H  
ATOM   2512 1HE  LYS A 153       1.561  -9.534 -22.464  1.00  0.00           H  
ATOM   2513 2HE  LYS A 153       2.345  -9.795 -20.904  1.00  0.00           H  
ATOM   2514 1HZ  LYS A 153       0.060  -9.163 -20.648  1.00  0.00           H  
ATOM   2515 2HZ  LYS A 153       1.034  -7.995 -20.010  1.00  0.00           H  
ATOM   2516 3HZ  LYS A 153       0.301  -7.752 -21.467  1.00  0.00           H  
ATOM   2517  N   GLU A 154       7.214  -8.118 -19.412  1.00  0.00           N  
ATOM   2518  CA  GLU A 154       7.693  -9.279 -18.669  1.00  0.00           C  
ATOM   2519  C   GLU A 154       8.203  -8.878 -17.291  1.00  0.00           C  
ATOM   2520  O   GLU A 154       7.906  -9.536 -16.294  1.00  0.00           O  
ATOM   2521  CB  GLU A 154       8.802  -9.991 -19.447  1.00  0.00           C  
ATOM   2522  CG  GLU A 154       8.324 -10.732 -20.688  1.00  0.00           C  
ATOM   2523  CD  GLU A 154       9.444 -11.393 -21.442  1.00  0.00           C  
ATOM   2524  OE1 GLU A 154      10.578 -11.196 -21.077  1.00  0.00           O  
ATOM   2525  OE2 GLU A 154       9.165 -12.098 -22.383  1.00  0.00           O  
ATOM   2526  H   GLU A 154       7.670  -7.867 -20.278  1.00  0.00           H  
ATOM   2527  HA  GLU A 154       6.854  -9.962 -18.531  1.00  0.00           H  
ATOM   2528 1HB  GLU A 154       9.552  -9.264 -19.759  1.00  0.00           H  
ATOM   2529 2HB  GLU A 154       9.297 -10.713 -18.797  1.00  0.00           H  
ATOM   2530 1HG  GLU A 154       7.603 -11.492 -20.389  1.00  0.00           H  
ATOM   2531 2HG  GLU A 154       7.816 -10.027 -21.346  1.00  0.00           H  
ATOM   2532  N   ARG A 155       8.970  -7.795 -17.241  1.00  0.00           N  
ATOM   2533  CA  ARG A 155       9.486  -7.279 -15.979  1.00  0.00           C  
ATOM   2534  C   ARG A 155       8.359  -6.785 -15.083  1.00  0.00           C  
ATOM   2535  O   ARG A 155       8.380  -6.992 -13.870  1.00  0.00           O  
ATOM   2536  CB  ARG A 155      10.468  -6.143 -16.227  1.00  0.00           C  
ATOM   2537  CG  ARG A 155      11.804  -6.570 -16.814  1.00  0.00           C  
ATOM   2538  CD  ARG A 155      12.839  -5.517 -16.645  1.00  0.00           C  
ATOM   2539  NE  ARG A 155      12.520  -4.317 -17.400  1.00  0.00           N  
ATOM   2540  CZ  ARG A 155      12.862  -4.108 -18.686  1.00  0.00           C  
ATOM   2541  NH1 ARG A 155      13.532  -5.027 -19.345  1.00  0.00           N  
ATOM   2542  NH2 ARG A 155      12.524  -2.980 -19.286  1.00  0.00           N  
ATOM   2543  H   ARG A 155       9.202  -7.317 -18.099  1.00  0.00           H  
ATOM   2544  HA  ARG A 155       9.991  -8.096 -15.461  1.00  0.00           H  
ATOM   2545 1HB  ARG A 155      10.023  -5.421 -16.910  1.00  0.00           H  
ATOM   2546 2HB  ARG A 155      10.670  -5.626 -15.289  1.00  0.00           H  
ATOM   2547 1HG  ARG A 155      12.150  -7.474 -16.313  1.00  0.00           H  
ATOM   2548 2HG  ARG A 155      11.687  -6.767 -17.880  1.00  0.00           H  
ATOM   2549 1HD  ARG A 155      12.915  -5.248 -15.592  1.00  0.00           H  
ATOM   2550 2HD  ARG A 155      13.800  -5.894 -16.993  1.00  0.00           H  
ATOM   2551  HE  ARG A 155      12.004  -3.586 -16.926  1.00  0.00           H  
ATOM   2552 1HH1 ARG A 155      13.790  -5.890 -18.887  1.00  0.00           H  
ATOM   2553 2HH1 ARG A 155      13.789  -4.871 -20.309  1.00  0.00           H  
ATOM   2554 1HH2 ARG A 155      12.008  -2.273 -18.779  1.00  0.00           H  
ATOM   2555 2HH2 ARG A 155      12.780  -2.823 -20.249  1.00  0.00           H  
ATOM   2556  N   VAL A 156       7.374  -6.129 -15.687  1.00  0.00           N  
ATOM   2557  CA  VAL A 156       6.207  -5.651 -14.954  1.00  0.00           C  
ATOM   2558  C   VAL A 156       5.431  -6.808 -14.339  1.00  0.00           C  
ATOM   2559  O   VAL A 156       5.035  -6.753 -13.174  1.00  0.00           O  
ATOM   2560  CB  VAL A 156       5.279  -4.854 -15.889  1.00  0.00           C  
ATOM   2561  CG1 VAL A 156       3.942  -4.588 -15.212  1.00  0.00           C  
ATOM   2562  CG2 VAL A 156       5.947  -3.548 -16.292  1.00  0.00           C  
ATOM   2563  H   VAL A 156       7.434  -5.958 -16.682  1.00  0.00           H  
ATOM   2564  HA  VAL A 156       6.557  -5.014 -14.141  1.00  0.00           H  
ATOM   2565  HB  VAL A 156       5.076  -5.449 -16.779  1.00  0.00           H  
ATOM   2566 1HG1 VAL A 156       3.298  -4.024 -15.887  1.00  0.00           H  
ATOM   2567 2HG1 VAL A 156       3.465  -5.537 -14.965  1.00  0.00           H  
ATOM   2568 3HG1 VAL A 156       4.104  -4.014 -14.300  1.00  0.00           H  
ATOM   2569 1HG2 VAL A 156       5.286  -2.990 -16.954  1.00  0.00           H  
ATOM   2570 2HG2 VAL A 156       6.156  -2.956 -15.401  1.00  0.00           H  
ATOM   2571 3HG2 VAL A 156       6.882  -3.763 -16.812  1.00  0.00           H  
ATOM   2572  N   LYS A 157       5.216  -7.855 -15.128  1.00  0.00           N  
ATOM   2573  CA  LYS A 157       4.516  -9.043 -14.651  1.00  0.00           C  
ATOM   2574  C   LYS A 157       5.186  -9.613 -13.408  1.00  0.00           C  
ATOM   2575  O   LYS A 157       4.518  -9.949 -12.430  1.00  0.00           O  
ATOM   2576  CB  LYS A 157       4.453 -10.105 -15.749  1.00  0.00           C  
ATOM   2577  CG  LYS A 157       3.697 -11.369 -15.359  1.00  0.00           C  
ATOM   2578  CD  LYS A 157       3.658 -12.366 -16.508  1.00  0.00           C  
ATOM   2579  CE  LYS A 157       2.817 -13.584 -16.156  1.00  0.00           C  
ATOM   2580  NZ  LYS A 157       3.441 -14.399 -15.078  1.00  0.00           N  
ATOM   2581  H   LYS A 157       5.545  -7.828 -16.083  1.00  0.00           H  
ATOM   2582  HA  LYS A 157       3.502  -8.752 -14.380  1.00  0.00           H  
ATOM   2583 1HB  LYS A 157       3.972  -9.687 -16.633  1.00  0.00           H  
ATOM   2584 2HB  LYS A 157       5.465 -10.395 -16.034  1.00  0.00           H  
ATOM   2585 1HG  LYS A 157       4.184 -11.834 -14.501  1.00  0.00           H  
ATOM   2586 2HG  LYS A 157       2.677 -11.110 -15.079  1.00  0.00           H  
ATOM   2587 1HD  LYS A 157       3.236 -11.886 -17.392  1.00  0.00           H  
ATOM   2588 2HD  LYS A 157       4.671 -12.692 -16.741  1.00  0.00           H  
ATOM   2589 1HE  LYS A 157       1.831 -13.262 -15.825  1.00  0.00           H  
ATOM   2590 2HE  LYS A 157       2.693 -14.209 -17.040  1.00  0.00           H  
ATOM   2591 1HZ  LYS A 157       2.854 -15.195 -14.875  1.00  0.00           H  
ATOM   2592 2HZ  LYS A 157       4.350 -14.719 -15.381  1.00  0.00           H  
ATOM   2593 3HZ  LYS A 157       3.543 -13.836 -14.246  1.00  0.00           H  
ATOM   2594  N   HIS A 158       6.510  -9.722 -13.452  1.00  0.00           N  
ATOM   2595  CA  HIS A 158       7.278 -10.188 -12.304  1.00  0.00           C  
ATOM   2596  C   HIS A 158       7.013  -9.325 -11.077  1.00  0.00           C  
ATOM   2597  O   HIS A 158       6.702  -9.838 -10.001  1.00  0.00           O  
ATOM   2598  CB  HIS A 158       8.777 -10.189 -12.620  1.00  0.00           C  
ATOM   2599  CG  HIS A 158       9.631 -10.666 -11.487  1.00  0.00           C  
ATOM   2600  ND1 HIS A 158       9.728 -11.997 -11.139  1.00  0.00           N  
ATOM   2601  CD2 HIS A 158      10.426  -9.992 -10.624  1.00  0.00           C  
ATOM   2602  CE1 HIS A 158      10.548 -12.120 -10.109  1.00  0.00           C  
ATOM   2603  NE2 HIS A 158      10.984 -10.919  -9.778  1.00  0.00           N  
ATOM   2604  H   HIS A 158       6.995  -9.476 -14.303  1.00  0.00           H  
ATOM   2605  HA  HIS A 158       6.961 -11.205 -12.073  1.00  0.00           H  
ATOM   2606 1HB  HIS A 158       8.967 -10.828 -13.484  1.00  0.00           H  
ATOM   2607 2HB  HIS A 158       9.094  -9.180 -12.884  1.00  0.00           H  
ATOM   2608  HD1 HIS A 158       9.320 -12.768 -11.629  1.00  0.00           H  
ATOM   2609  HD2 HIS A 158      10.665  -8.934 -10.509  1.00  0.00           H  
ATOM   2610  HE1 HIS A 158      10.759 -13.101  -9.682  1.00  0.00           H  
ATOM   2611  N   ALA A 159       7.137  -8.013 -11.244  1.00  0.00           N  
ATOM   2612  CA  ALA A 159       6.889  -7.075 -10.155  1.00  0.00           C  
ATOM   2613  C   ALA A 159       5.443  -7.150  -9.682  1.00  0.00           C  
ATOM   2614  O   ALA A 159       5.163  -7.032  -8.489  1.00  0.00           O  
ATOM   2615  CB  ALA A 159       7.230  -5.657 -10.589  1.00  0.00           C  
ATOM   2616  H   ALA A 159       7.411  -7.656 -12.148  1.00  0.00           H  
ATOM   2617  HA  ALA A 159       7.529  -7.351  -9.317  1.00  0.00           H  
ATOM   2618 1HB  ALA A 159       7.039  -4.968  -9.766  1.00  0.00           H  
ATOM   2619 2HB  ALA A 159       8.282  -5.605 -10.869  1.00  0.00           H  
ATOM   2620 3HB  ALA A 159       6.614  -5.380 -11.443  1.00  0.00           H  
ATOM   2621  N   ALA A 160       4.528  -7.348 -10.625  1.00  0.00           N  
ATOM   2622  CA  ALA A 160       3.108  -7.449 -10.305  1.00  0.00           C  
ATOM   2623  C   ALA A 160       2.831  -8.639  -9.397  1.00  0.00           C  
ATOM   2624  O   ALA A 160       2.077  -8.533  -8.429  1.00  0.00           O  
ATOM   2625  CB  ALA A 160       2.283  -7.553 -11.580  1.00  0.00           C  
ATOM   2626  H   ALA A 160       4.821  -7.430 -11.587  1.00  0.00           H  
ATOM   2627  HA  ALA A 160       2.817  -6.545  -9.769  1.00  0.00           H  
ATOM   2628 1HB  ALA A 160       1.226  -7.628 -11.324  1.00  0.00           H  
ATOM   2629 2HB  ALA A 160       2.446  -6.666 -12.192  1.00  0.00           H  
ATOM   2630 3HB  ALA A 160       2.585  -8.439 -12.136  1.00  0.00           H  
ATOM   2631  N   GLU A 161       3.445  -9.775  -9.715  1.00  0.00           N  
ATOM   2632  CA  GLU A 161       3.314 -10.972  -8.893  1.00  0.00           C  
ATOM   2633  C   GLU A 161       3.864 -10.741  -7.492  1.00  0.00           C  
ATOM   2634  O   GLU A 161       3.290 -11.202  -6.505  1.00  0.00           O  
ATOM   2635  CB  GLU A 161       4.038 -12.150  -9.548  1.00  0.00           C  
ATOM   2636  CG  GLU A 161       3.373 -12.673 -10.813  1.00  0.00           C  
ATOM   2637  CD  GLU A 161       4.199 -13.709 -11.523  1.00  0.00           C  
ATOM   2638  OE1 GLU A 161       5.251 -14.042 -11.032  1.00  0.00           O  
ATOM   2639  OE2 GLU A 161       3.777 -14.168 -12.559  1.00  0.00           O  
ATOM   2640  H   GLU A 161       4.016  -9.808 -10.546  1.00  0.00           H  
ATOM   2641  HA  GLU A 161       2.254 -11.206  -8.801  1.00  0.00           H  
ATOM   2642 1HB  GLU A 161       5.056 -11.855  -9.803  1.00  0.00           H  
ATOM   2643 2HB  GLU A 161       4.105 -12.976  -8.839  1.00  0.00           H  
ATOM   2644 1HG  GLU A 161       2.410 -13.110 -10.550  1.00  0.00           H  
ATOM   2645 2HG  GLU A 161       3.189 -11.837 -11.486  1.00  0.00           H  
ATOM   2646  N   LYS A 162       4.980 -10.025  -7.409  1.00  0.00           N  
ATOM   2647  CA  LYS A 162       5.537  -9.617  -6.125  1.00  0.00           C  
ATOM   2648  C   LYS A 162       4.597  -8.668  -5.393  1.00  0.00           C  
ATOM   2649  O   LYS A 162       4.446  -8.746  -4.175  1.00  0.00           O  
ATOM   2650  CB  LYS A 162       6.904  -8.959  -6.318  1.00  0.00           C  
ATOM   2651  CG  LYS A 162       8.018  -9.924  -6.703  1.00  0.00           C  
ATOM   2652  CD  LYS A 162       9.290  -9.178  -7.076  1.00  0.00           C  
ATOM   2653  CE  LYS A 162       9.966  -8.585  -5.849  1.00  0.00           C  
ATOM   2654  NZ  LYS A 162      11.271  -7.952  -6.183  1.00  0.00           N  
ATOM   2655  H   LYS A 162       5.456  -9.755  -8.260  1.00  0.00           H  
ATOM   2656  HA  LYS A 162       5.657 -10.510  -5.510  1.00  0.00           H  
ATOM   2657 1HB  LYS A 162       6.835  -8.200  -7.098  1.00  0.00           H  
ATOM   2658 2HB  LYS A 162       7.199  -8.457  -5.397  1.00  0.00           H  
ATOM   2659 1HG  LYS A 162       8.229 -10.588  -5.864  1.00  0.00           H  
ATOM   2660 2HG  LYS A 162       7.699 -10.528  -7.551  1.00  0.00           H  
ATOM   2661 1HD  LYS A 162       9.983  -9.863  -7.567  1.00  0.00           H  
ATOM   2662 2HD  LYS A 162       9.049  -8.373  -7.771  1.00  0.00           H  
ATOM   2663 1HE  LYS A 162       9.316  -7.834  -5.402  1.00  0.00           H  
ATOM   2664 2HE  LYS A 162      10.136  -9.370  -5.112  1.00  0.00           H  
ATOM   2665 1HZ  LYS A 162      11.686  -7.572  -5.344  1.00  0.00           H  
ATOM   2666 2HZ  LYS A 162      11.889  -8.645  -6.581  1.00  0.00           H  
ATOM   2667 3HZ  LYS A 162      11.123  -7.209  -6.851  1.00  0.00           H  
ATOM   2668  N   MET A 163       3.966  -7.772  -6.145  1.00  0.00           N  
ATOM   2669  CA  MET A 163       3.044  -6.801  -5.568  1.00  0.00           C  
ATOM   2670  C   MET A 163       1.839  -7.490  -4.942  1.00  0.00           C  
ATOM   2671  O   MET A 163       1.305  -7.031  -3.932  1.00  0.00           O  
ATOM   2672  CB  MET A 163       2.593  -5.803  -6.633  1.00  0.00           C  
ATOM   2673  CG  MET A 163       1.629  -4.738  -6.130  1.00  0.00           C  
ATOM   2674  SD  MET A 163       1.487  -3.340  -7.260  1.00  0.00           S  
ATOM   2675  CE  MET A 163       0.142  -2.430  -6.505  1.00  0.00           C  
ATOM   2676  H   MET A 163       4.129  -7.765  -7.142  1.00  0.00           H  
ATOM   2677  HA  MET A 163       3.569  -6.263  -4.778  1.00  0.00           H  
ATOM   2678 1HB  MET A 163       3.463  -5.297  -7.048  1.00  0.00           H  
ATOM   2679 2HB  MET A 163       2.105  -6.337  -7.449  1.00  0.00           H  
ATOM   2680 1HG  MET A 163       0.641  -5.176  -5.996  1.00  0.00           H  
ATOM   2681 2HG  MET A 163       1.970  -4.366  -5.164  1.00  0.00           H  
ATOM   2682 1HE  MET A 163      -0.065  -1.534  -7.091  1.00  0.00           H  
ATOM   2683 2HE  MET A 163      -0.749  -3.057  -6.472  1.00  0.00           H  
ATOM   2684 3HE  MET A 163       0.421  -2.143  -5.491  1.00  0.00           H  
ATOM   2685  N   VAL A 164       1.415  -8.595  -5.546  1.00  0.00           N  
ATOM   2686  CA  VAL A 164       0.331  -9.400  -4.997  1.00  0.00           C  
ATOM   2687  C   VAL A 164       0.693  -9.950  -3.624  1.00  0.00           C  
ATOM   2688  O   VAL A 164      -0.085  -9.843  -2.676  1.00  0.00           O  
ATOM   2689  CB  VAL A 164       0.000 -10.569  -5.944  1.00  0.00           C  
ATOM   2690  CG1 VAL A 164      -0.948 -11.549  -5.270  1.00  0.00           C  
ATOM   2691  CG2 VAL A 164      -0.603 -10.035  -7.234  1.00  0.00           C  
ATOM   2692  H   VAL A 164       1.855  -8.884  -6.407  1.00  0.00           H  
ATOM   2693  HA  VAL A 164      -0.543  -8.758  -4.879  1.00  0.00           H  
ATOM   2694  HB  VAL A 164       0.918 -11.113  -6.169  1.00  0.00           H  
ATOM   2695 1HG1 VAL A 164      -1.170 -12.369  -5.953  1.00  0.00           H  
ATOM   2696 2HG1 VAL A 164      -0.481 -11.946  -4.368  1.00  0.00           H  
ATOM   2697 3HG1 VAL A 164      -1.873 -11.037  -5.006  1.00  0.00           H  
ATOM   2698 1HG2 VAL A 164      -0.833 -10.867  -7.899  1.00  0.00           H  
ATOM   2699 2HG2 VAL A 164      -1.518  -9.487  -7.008  1.00  0.00           H  
ATOM   2700 3HG2 VAL A 164       0.109  -9.368  -7.721  1.00  0.00           H  
ATOM   2701  N   ARG A 165       1.880 -10.539  -3.522  1.00  0.00           N  
ATOM   2702  CA  ARG A 165       2.392 -11.015  -2.242  1.00  0.00           C  
ATOM   2703  C   ARG A 165       2.652  -9.857  -1.288  1.00  0.00           C  
ATOM   2704  O   ARG A 165       2.470  -9.986  -0.077  1.00  0.00           O  
ATOM   2705  CB  ARG A 165       3.678 -11.804  -2.440  1.00  0.00           C  
ATOM   2706  CG  ARG A 165       3.514 -13.118  -3.188  1.00  0.00           C  
ATOM   2707  CD  ARG A 165       2.659 -14.073  -2.438  1.00  0.00           C  
ATOM   2708  NE  ARG A 165       2.665 -15.396  -3.042  1.00  0.00           N  
ATOM   2709  CZ  ARG A 165       1.891 -16.423  -2.641  1.00  0.00           C  
ATOM   2710  NH1 ARG A 165       1.057 -16.266  -1.637  1.00  0.00           N  
ATOM   2711  NH2 ARG A 165       1.970 -17.590  -3.258  1.00  0.00           N  
ATOM   2712  H   ARG A 165       2.442 -10.659  -4.352  1.00  0.00           H  
ATOM   2713  HA  ARG A 165       1.634 -11.656  -1.793  1.00  0.00           H  
ATOM   2714 1HB  ARG A 165       4.394 -11.198  -2.993  1.00  0.00           H  
ATOM   2715 2HB  ARG A 165       4.119 -12.029  -1.469  1.00  0.00           H  
ATOM   2716 1HG  ARG A 165       3.049 -12.930  -4.156  1.00  0.00           H  
ATOM   2717 2HG  ARG A 165       4.492 -13.576  -3.337  1.00  0.00           H  
ATOM   2718 1HD  ARG A 165       3.026 -14.164  -1.416  1.00  0.00           H  
ATOM   2719 2HD  ARG A 165       1.632 -13.709  -2.423  1.00  0.00           H  
ATOM   2720  HE  ARG A 165       3.293 -15.555  -3.818  1.00  0.00           H  
ATOM   2721 1HH1 ARG A 165       0.997 -15.374  -1.166  1.00  0.00           H  
ATOM   2722 2HH1 ARG A 165       0.477 -17.036  -1.337  1.00  0.00           H  
ATOM   2723 1HH2 ARG A 165       2.611 -17.711  -4.030  1.00  0.00           H  
ATOM   2724 2HH2 ARG A 165       1.391 -18.359  -2.958  1.00  0.00           H  
ATOM   2725  N   ALA A 166       3.077  -8.725  -1.839  1.00  0.00           N  
ATOM   2726  CA  ALA A 166       3.270  -7.515  -1.050  1.00  0.00           C  
ATOM   2727  C   ALA A 166       1.972  -7.077  -0.386  1.00  0.00           C  
ATOM   2728  O   ALA A 166       1.962  -6.680   0.779  1.00  0.00           O  
ATOM   2729  CB  ALA A 166       3.820  -6.396  -1.923  1.00  0.00           C  
ATOM   2730  H   ALA A 166       3.272  -8.704  -2.829  1.00  0.00           H  
ATOM   2731  HA  ALA A 166       3.991  -7.735  -0.263  1.00  0.00           H  
ATOM   2732 1HB  ALA A 166       3.959  -5.499  -1.320  1.00  0.00           H  
ATOM   2733 2HB  ALA A 166       4.778  -6.701  -2.345  1.00  0.00           H  
ATOM   2734 3HB  ALA A 166       3.119  -6.186  -2.730  1.00  0.00           H  
ATOM   2735  N   ALA A 167       0.875  -7.152  -1.134  1.00  0.00           N  
ATOM   2736  CA  ALA A 167      -0.438  -6.803  -0.606  1.00  0.00           C  
ATOM   2737  C   ALA A 167      -0.807  -7.687   0.579  1.00  0.00           C  
ATOM   2738  O   ALA A 167      -1.337  -7.208   1.582  1.00  0.00           O  
ATOM   2739  CB  ALA A 167      -1.494  -6.912  -1.697  1.00  0.00           C  
ATOM   2740  H   ALA A 167       0.954  -7.457  -2.094  1.00  0.00           H  
ATOM   2741  HA  ALA A 167      -0.399  -5.772  -0.254  1.00  0.00           H  
ATOM   2742 1HB  ALA A 167      -2.469  -6.649  -1.287  1.00  0.00           H  
ATOM   2743 2HB  ALA A 167      -1.247  -6.231  -2.511  1.00  0.00           H  
ATOM   2744 3HB  ALA A 167      -1.523  -7.933  -2.074  1.00  0.00           H  
ATOM   2745  N   GLU A 168      -0.525  -8.980   0.456  1.00  0.00           N  
ATOM   2746  CA  GLU A 168      -0.819  -9.932   1.521  1.00  0.00           C  
ATOM   2747  C   GLU A 168      -0.058  -9.587   2.795  1.00  0.00           C  
ATOM   2748  O   GLU A 168      -0.590  -9.704   3.898  1.00  0.00           O  
ATOM   2749  CB  GLU A 168      -0.469 -11.354   1.077  1.00  0.00           C  
ATOM   2750  CG  GLU A 168      -1.379 -11.916  -0.006  1.00  0.00           C  
ATOM   2751  CD  GLU A 168      -1.007 -13.314  -0.415  1.00  0.00           C  
ATOM   2752  OE1 GLU A 168       0.046 -13.764  -0.033  1.00  0.00           O  
ATOM   2753  OE2 GLU A 168      -1.778 -13.933  -1.111  1.00  0.00           O  
ATOM   2754  H   GLU A 168      -0.096  -9.311  -0.396  1.00  0.00           H  
ATOM   2755  HA  GLU A 168      -1.884  -9.874   1.742  1.00  0.00           H  
ATOM   2756 1HB  GLU A 168       0.553 -11.376   0.699  1.00  0.00           H  
ATOM   2757 2HB  GLU A 168      -0.516 -12.025   1.935  1.00  0.00           H  
ATOM   2758 1HG  GLU A 168      -2.405 -11.918   0.361  1.00  0.00           H  
ATOM   2759 2HG  GLU A 168      -1.336 -11.264  -0.877  1.00  0.00           H  
ATOM   2760  N   ALA A 169       1.190  -9.159   2.635  1.00  0.00           N  
ATOM   2761  CA  ALA A 169       2.021  -8.780   3.771  1.00  0.00           C  
ATOM   2762  C   ALA A 169       1.412  -7.612   4.534  1.00  0.00           C  
ATOM   2763  O   ALA A 169       1.422  -7.588   5.765  1.00  0.00           O  
ATOM   2764  CB  ALA A 169       3.427  -8.432   3.306  1.00  0.00           C  
ATOM   2765  H   ALA A 169       1.572  -9.095   1.702  1.00  0.00           H  
ATOM   2766  HA  ALA A 169       2.074  -9.631   4.451  1.00  0.00           H  
ATOM   2767 1HB  ALA A 169       4.036  -8.151   4.166  1.00  0.00           H  
ATOM   2768 2HB  ALA A 169       3.872  -9.297   2.813  1.00  0.00           H  
ATOM   2769 3HB  ALA A 169       3.383  -7.599   2.606  1.00  0.00           H  
ATOM   2770  N   GLN A 170       0.882  -6.642   3.796  1.00  0.00           N  
ATOM   2771  CA  GLN A 170       0.252  -5.475   4.403  1.00  0.00           C  
ATOM   2772  C   GLN A 170      -1.008  -5.862   5.166  1.00  0.00           C  
ATOM   2773  O   GLN A 170      -1.261  -5.359   6.260  1.00  0.00           O  
ATOM   2774  CB  GLN A 170      -0.086  -4.432   3.334  1.00  0.00           C  
ATOM   2775  CG  GLN A 170       1.127  -3.744   2.730  1.00  0.00           C  
ATOM   2776  CD  GLN A 170       0.749  -2.541   1.886  1.00  0.00           C  
ATOM   2777  OE1 GLN A 170      -0.363  -2.460   1.359  1.00  0.00           O  
ATOM   2778  NE2 GLN A 170       1.676  -1.599   1.754  1.00  0.00           N  
ATOM   2779  H   GLN A 170       0.914  -6.716   2.789  1.00  0.00           H  
ATOM   2780  HA  GLN A 170       0.956  -5.043   5.115  1.00  0.00           H  
ATOM   2781 1HB  GLN A 170      -0.641  -4.906   2.525  1.00  0.00           H  
ATOM   2782 2HB  GLN A 170      -0.728  -3.664   3.765  1.00  0.00           H  
ATOM   2783 1HG  GLN A 170       1.778  -3.406   3.536  1.00  0.00           H  
ATOM   2784 2HG  GLN A 170       1.655  -4.455   2.095  1.00  0.00           H  
ATOM   2785 1HE2 GLN A 170       1.484  -0.781   1.209  1.00  0.00           H  
ATOM   2786 2HE2 GLN A 170       2.565  -1.705   2.199  1.00  0.00           H  
ATOM   2787  N   ALA A 171      -1.794  -6.761   4.584  1.00  0.00           N  
ATOM   2788  CA  ALA A 171      -3.001  -7.259   5.233  1.00  0.00           C  
ATOM   2789  C   ALA A 171      -2.671  -7.953   6.548  1.00  0.00           C  
ATOM   2790  O   ALA A 171      -3.353  -7.755   7.554  1.00  0.00           O  
ATOM   2791  CB  ALA A 171      -3.749  -8.208   4.308  1.00  0.00           C  
ATOM   2792  H   ALA A 171      -1.551  -7.107   3.666  1.00  0.00           H  
ATOM   2793  HA  ALA A 171      -3.642  -6.406   5.457  1.00  0.00           H  
ATOM   2794 1HB  ALA A 171      -4.646  -8.572   4.807  1.00  0.00           H  
ATOM   2795 2HB  ALA A 171      -4.029  -7.680   3.396  1.00  0.00           H  
ATOM   2796 3HB  ALA A 171      -3.107  -9.051   4.056  1.00  0.00           H  
ATOM   2797  N   GLU A 172      -1.623  -8.769   6.534  1.00  0.00           N  
ATOM   2798  CA  GLU A 172      -1.187  -9.478   7.732  1.00  0.00           C  
ATOM   2799  C   GLU A 172      -0.810  -8.504   8.841  1.00  0.00           C  
ATOM   2800  O   GLU A 172      -1.220  -8.670   9.990  1.00  0.00           O  
ATOM   2801  CB  GLU A 172       0.002 -10.386   7.411  1.00  0.00           C  
ATOM   2802  CG  GLU A 172       0.479 -11.234   8.582  1.00  0.00           C  
ATOM   2803  CD  GLU A 172       1.635 -12.127   8.225  1.00  0.00           C  
ATOM   2804  OE1 GLU A 172       2.193 -11.950   7.169  1.00  0.00           O  
ATOM   2805  OE2 GLU A 172       1.960 -12.986   9.009  1.00  0.00           O  
ATOM   2806  H   GLU A 172      -1.114  -8.901   5.672  1.00  0.00           H  
ATOM   2807  HA  GLU A 172      -2.019 -10.085   8.088  1.00  0.00           H  
ATOM   2808 1HB  GLU A 172      -0.264 -11.060   6.596  1.00  0.00           H  
ATOM   2809 2HB  GLU A 172       0.842  -9.780   7.073  1.00  0.00           H  
ATOM   2810 1HG  GLU A 172       0.781 -10.575   9.395  1.00  0.00           H  
ATOM   2811 2HG  GLU A 172      -0.350 -11.846   8.935  1.00  0.00           H  
ATOM   2812  N   PHE A 173      -0.028  -7.490   8.490  1.00  0.00           N  
ATOM   2813  CA  PHE A 173       0.379  -6.468   9.449  1.00  0.00           C  
ATOM   2814  C   PHE A 173      -0.832  -5.800  10.087  1.00  0.00           C  
ATOM   2815  O   PHE A 173      -0.922  -5.694  11.311  1.00  0.00           O  
ATOM   2816  CB  PHE A 173       1.251  -5.412   8.768  1.00  0.00           C  
ATOM   2817  CG  PHE A 173       1.609  -4.256   9.658  1.00  0.00           C  
ATOM   2818  CD1 PHE A 173       2.618  -4.375  10.601  1.00  0.00           C  
ATOM   2819  CD2 PHE A 173       0.937  -3.047   9.554  1.00  0.00           C  
ATOM   2820  CE1 PHE A 173       2.948  -3.312  11.421  1.00  0.00           C  
ATOM   2821  CE2 PHE A 173       1.266  -1.983  10.370  1.00  0.00           C  
ATOM   2822  CZ  PHE A 173       2.273  -2.116  11.305  1.00  0.00           C  
ATOM   2823  H   PHE A 173       0.295  -7.424   7.536  1.00  0.00           H  
ATOM   2824  HA  PHE A 173       0.948  -6.955  10.241  1.00  0.00           H  
ATOM   2825 1HB  PHE A 173       2.175  -5.872   8.420  1.00  0.00           H  
ATOM   2826 2HB  PHE A 173       0.731  -5.020   7.894  1.00  0.00           H  
ATOM   2827  HD1 PHE A 173       3.153  -5.321  10.692  1.00  0.00           H  
ATOM   2828  HD2 PHE A 173       0.141  -2.942   8.815  1.00  0.00           H  
ATOM   2829  HE1 PHE A 173       3.743  -3.420  12.158  1.00  0.00           H  
ATOM   2830  HE2 PHE A 173       0.730  -1.038  10.278  1.00  0.00           H  
ATOM   2831  HZ  PHE A 173       2.531  -1.278  11.951  1.00  0.00           H  
ATOM   2832  N   ALA A 174      -1.761  -5.349   9.251  1.00  0.00           N  
ATOM   2833  CA  ALA A 174      -2.925  -4.610   9.727  1.00  0.00           C  
ATOM   2834  C   ALA A 174      -3.706  -5.415  10.757  1.00  0.00           C  
ATOM   2835  O   ALA A 174      -4.102  -4.891  11.798  1.00  0.00           O  
ATOM   2836  CB  ALA A 174      -3.825  -4.231   8.559  1.00  0.00           C  
ATOM   2837  H   ALA A 174      -1.659  -5.522   8.262  1.00  0.00           H  
ATOM   2838  HA  ALA A 174      -2.573  -3.699  10.211  1.00  0.00           H  
ATOM   2839 1HB  ALA A 174      -4.689  -3.679   8.930  1.00  0.00           H  
ATOM   2840 2HB  ALA A 174      -3.269  -3.606   7.860  1.00  0.00           H  
ATOM   2841 3HB  ALA A 174      -4.161  -5.133   8.052  1.00  0.00           H  
ATOM   2842  N   ARG A 175      -3.925  -6.691  10.460  1.00  0.00           N  
ATOM   2843  CA  ARG A 175      -4.690  -7.563  11.344  1.00  0.00           C  
ATOM   2844  C   ARG A 175      -3.982  -7.756  12.677  1.00  0.00           C  
ATOM   2845  O   ARG A 175      -4.585  -7.605  13.740  1.00  0.00           O  
ATOM   2846  CB  ARG A 175      -4.916  -8.919  10.693  1.00  0.00           C  
ATOM   2847  CG  ARG A 175      -5.901  -8.916   9.534  1.00  0.00           C  
ATOM   2848  CD  ARG A 175      -6.356 -10.290   9.197  1.00  0.00           C  
ATOM   2849  NE  ARG A 175      -5.254 -11.138   8.775  1.00  0.00           N  
ATOM   2850  CZ  ARG A 175      -4.817 -11.249   7.505  1.00  0.00           C  
ATOM   2851  NH1 ARG A 175      -5.398 -10.561   6.547  1.00  0.00           N  
ATOM   2852  NH2 ARG A 175      -3.804 -12.050   7.222  1.00  0.00           N  
ATOM   2853  H   ARG A 175      -3.551  -7.068   9.601  1.00  0.00           H  
ATOM   2854  HA  ARG A 175      -5.650  -7.085  11.541  1.00  0.00           H  
ATOM   2855 1HB  ARG A 175      -3.969  -9.306  10.319  1.00  0.00           H  
ATOM   2856 2HB  ARG A 175      -5.286  -9.623  11.438  1.00  0.00           H  
ATOM   2857 1HG  ARG A 175      -6.775  -8.322   9.801  1.00  0.00           H  
ATOM   2858 2HG  ARG A 175      -5.425  -8.487   8.652  1.00  0.00           H  
ATOM   2859 1HD  ARG A 175      -6.820 -10.744  10.072  1.00  0.00           H  
ATOM   2860 2HD  ARG A 175      -7.081 -10.243   8.385  1.00  0.00           H  
ATOM   2861  HE  ARG A 175      -4.781 -11.683   9.484  1.00  0.00           H  
ATOM   2862 1HH1 ARG A 175      -6.172  -9.949   6.763  1.00  0.00           H  
ATOM   2863 2HH1 ARG A 175      -5.071 -10.645   5.596  1.00  0.00           H  
ATOM   2864 1HH2 ARG A 175      -3.357 -12.579   7.959  1.00  0.00           H  
ATOM   2865 2HH2 ARG A 175      -3.477 -12.133   6.271  1.00  0.00           H  
ATOM   2866  N   LEU A 176      -2.697  -8.089  12.616  1.00  0.00           N  
ATOM   2867  CA  LEU A 176      -1.927  -8.397  13.815  1.00  0.00           C  
ATOM   2868  C   LEU A 176      -1.807  -7.178  14.721  1.00  0.00           C  
ATOM   2869  O   LEU A 176      -1.894  -7.289  15.943  1.00  0.00           O  
ATOM   2870  CB  LEU A 176      -0.529  -8.898  13.433  1.00  0.00           C  
ATOM   2871  CG  LEU A 176      -0.473 -10.293  12.797  1.00  0.00           C  
ATOM   2872  CD1 LEU A 176       0.914 -10.530  12.214  1.00  0.00           C  
ATOM   2873  CD2 LEU A 176      -0.812 -11.343  13.845  1.00  0.00           C  
ATOM   2874  H   LEU A 176      -2.243  -8.132  11.716  1.00  0.00           H  
ATOM   2875  HA  LEU A 176      -2.458  -9.172  14.369  1.00  0.00           H  
ATOM   2876 1HB  LEU A 176      -0.088  -8.195  12.728  1.00  0.00           H  
ATOM   2877 2HB  LEU A 176       0.090  -8.917  14.330  1.00  0.00           H  
ATOM   2878  HG  LEU A 176      -1.192 -10.349  11.980  1.00  0.00           H  
ATOM   2879 1HD1 LEU A 176       0.953 -11.521  11.761  1.00  0.00           H  
ATOM   2880 2HD1 LEU A 176       1.122  -9.777  11.454  1.00  0.00           H  
ATOM   2881 3HD1 LEU A 176       1.658 -10.463  13.006  1.00  0.00           H  
ATOM   2882 1HD2 LEU A 176      -0.773 -12.334  13.392  1.00  0.00           H  
ATOM   2883 2HD2 LEU A 176      -0.092 -11.288  14.661  1.00  0.00           H  
ATOM   2884 3HD2 LEU A 176      -1.815 -11.160  14.232  1.00  0.00           H  
ATOM   2885  N   ARG A 177      -1.607  -6.013  14.112  1.00  0.00           N  
ATOM   2886  CA  ARG A 177      -1.450  -4.774  14.864  1.00  0.00           C  
ATOM   2887  C   ARG A 177      -2.744  -4.390  15.569  1.00  0.00           C  
ATOM   2888  O   ARG A 177      -2.729  -3.948  16.719  1.00  0.00           O  
ATOM   2889  CB  ARG A 177      -1.021  -3.640  13.944  1.00  0.00           C  
ATOM   2890  CG  ARG A 177      -0.871  -2.288  14.622  1.00  0.00           C  
ATOM   2891  CD  ARG A 177       0.181  -2.314  15.670  1.00  0.00           C  
ATOM   2892  NE  ARG A 177      -0.330  -2.804  16.940  1.00  0.00           N  
ATOM   2893  CZ  ARG A 177       0.433  -3.091  18.013  1.00  0.00           C  
ATOM   2894  NH1 ARG A 177       1.737  -2.932  17.953  1.00  0.00           N  
ATOM   2895  NH2 ARG A 177      -0.129  -3.532  19.125  1.00  0.00           N  
ATOM   2896  H   ARG A 177      -1.562  -5.986  13.104  1.00  0.00           H  
ATOM   2897  HA  ARG A 177      -0.689  -4.934  15.627  1.00  0.00           H  
ATOM   2898 1HB  ARG A 177      -0.065  -3.887  13.484  1.00  0.00           H  
ATOM   2899 2HB  ARG A 177      -1.751  -3.528  13.141  1.00  0.00           H  
ATOM   2900 1HG  ARG A 177      -0.597  -1.537  13.880  1.00  0.00           H  
ATOM   2901 2HG  ARG A 177      -1.815  -2.009  15.091  1.00  0.00           H  
ATOM   2902 1HD  ARG A 177       0.993  -2.968  15.355  1.00  0.00           H  
ATOM   2903 2HD  ARG A 177       0.566  -1.306  15.824  1.00  0.00           H  
ATOM   2904  HE  ARG A 177      -1.329  -2.938  17.024  1.00  0.00           H  
ATOM   2905 1HH1 ARG A 177       2.166  -2.595  17.103  1.00  0.00           H  
ATOM   2906 2HH1 ARG A 177       2.308  -3.148  18.757  1.00  0.00           H  
ATOM   2907 1HH2 ARG A 177      -1.132  -3.654  19.170  1.00  0.00           H  
ATOM   2908 2HH2 ARG A 177       0.442  -3.747  19.928  1.00  0.00           H  
ATOM   2909  N   ALA A 178      -3.864  -4.560  14.874  1.00  0.00           N  
ATOM   2910  CA  ALA A 178      -5.175  -4.307  15.460  1.00  0.00           C  
ATOM   2911  C   ALA A 178      -5.468  -5.279  16.596  1.00  0.00           C  
ATOM   2912  O   ALA A 178      -6.065  -4.906  17.607  1.00  0.00           O  
ATOM   2913  CB  ALA A 178      -6.257  -4.398  14.394  1.00  0.00           C  
ATOM   2914  H   ALA A 178      -3.806  -4.872  13.916  1.00  0.00           H  
ATOM   2915  HA  ALA A 178      -5.172  -3.299  15.875  1.00  0.00           H  
ATOM   2916 1HB  ALA A 178      -7.230  -4.207  14.847  1.00  0.00           H  
ATOM   2917 2HB  ALA A 178      -6.066  -3.658  13.617  1.00  0.00           H  
ATOM   2918 3HB  ALA A 178      -6.252  -5.394  13.954  1.00  0.00           H  
ATOM   2919  N   GLN A 179      -5.043  -6.526  16.426  1.00  0.00           N  
ATOM   2920  CA  GLN A 179      -5.297  -7.565  17.417  1.00  0.00           C  
ATOM   2921  C   GLN A 179      -4.982  -7.072  18.823  1.00  0.00           C  
ATOM   2922  O   GLN A 179      -4.110  -6.224  19.014  1.00  0.00           O  
ATOM   2923  OXT GLN A 179      -5.587  -7.510  19.762  1.00  0.00           O  
ATOM   2924  CB  GLN A 179      -4.472  -8.817  17.105  1.00  0.00           C  
ATOM   2925  CG  GLN A 179      -4.761  -9.996  18.017  1.00  0.00           C  
ATOM   2926  CD  GLN A 179      -3.902 -11.203  17.693  1.00  0.00           C  
ATOM   2927  OE1 GLN A 179      -2.722 -11.070  17.355  1.00  0.00           O  
ATOM   2928  NE2 GLN A 179      -4.488 -12.390  17.793  1.00  0.00           N  
ATOM   2929  H   GLN A 179      -4.532  -6.761  15.587  1.00  0.00           H  
ATOM   2930  HA  GLN A 179      -6.357  -7.816  17.380  1.00  0.00           H  
ATOM   2931 1HB  GLN A 179      -4.661  -9.131  16.078  1.00  0.00           H  
ATOM   2932 2HB  GLN A 179      -3.410  -8.582  17.184  1.00  0.00           H  
ATOM   2933 1HG  GLN A 179      -4.563  -9.702  19.048  1.00  0.00           H  
ATOM   2934 2HG  GLN A 179      -5.807 -10.281  17.904  1.00  0.00           H  
ATOM   2935 1HE2 GLN A 179      -3.971 -13.223  17.591  1.00  0.00           H  
ATOM   2936 2HE2 GLN A 179      -5.447 -12.453  18.070  1.00  0.00           H  
TER                                                                             
ATOM   2938  N   THR B   1      15.372   7.019 -31.224  1.00  0.00           N  
ATOM   2939  CA  THR B   1      14.650   7.141 -32.491  1.00  0.00           C  
ATOM   2940  C   THR B   1      14.791   8.496 -33.191  1.00  0.00           C  
ATOM   2941  O   THR B   1      14.236   8.669 -34.274  1.00  0.00           O  
ATOM   2942  CB  THR B   1      13.154   6.852 -32.272  1.00  0.00           C  
ATOM   2943  OG1 THR B   1      12.601   7.830 -31.382  1.00  0.00           O  
ATOM   2944  CG2 THR B   1      12.960   5.466 -31.679  1.00  0.00           C  
ATOM   2945 1H   THR B   1      15.224   6.108 -30.841  1.00  0.00           H  
ATOM   2946 2H   THR B   1      16.350   7.160 -31.382  1.00  0.00           H  
ATOM   2947 3H   THR B   1      15.037   7.709 -30.581  1.00  0.00           H  
ATOM   2948  HA  THR B   1      15.043   6.397 -33.185  1.00  0.00           H  
ATOM   2949  HB  THR B   1      12.629   6.911 -33.226  1.00  0.00           H  
ATOM   2950  HG1 THR B   1      11.684   7.992 -31.616  1.00  0.00           H  
ATOM   2951 1HG2 THR B   1      11.897   5.278 -31.532  1.00  0.00           H  
ATOM   2952 2HG2 THR B   1      13.369   4.717 -32.359  1.00  0.00           H  
ATOM   2953 3HG2 THR B   1      13.474   5.404 -30.721  1.00  0.00           H  
ATOM   2954  N   GLU B   2      15.545   9.421 -32.589  1.00  0.00           N  
ATOM   2955  CA  GLU B   2      15.687  10.800 -33.063  1.00  0.00           C  
ATOM   2956  C   GLU B   2      16.241  10.971 -34.466  1.00  0.00           C  
ATOM   2957  O   GLU B   2      15.852  11.917 -35.140  1.00  0.00           O  
ATOM   2958  CB  GLU B   2      16.582  11.573 -32.093  1.00  0.00           C  
ATOM   2959  CG  GLU B   2      16.028  11.685 -30.679  1.00  0.00           C  
ATOM   2960  CD  GLU B   2      16.373  10.499 -29.822  1.00  0.00           C  
ATOM   2961  OE1 GLU B   2      16.914   9.551 -30.340  1.00  0.00           O  
ATOM   2962  OE2 GLU B   2      16.095  10.540 -28.646  1.00  0.00           O  
ATOM   2963  H   GLU B   2      16.059   9.095 -31.824  1.00  0.00           H  
ATOM   2964  HA  GLU B   2      14.701  11.265 -33.077  1.00  0.00           H  
ATOM   2965 1HB  GLU B   2      17.557  11.091 -32.034  1.00  0.00           H  
ATOM   2966 2HB  GLU B   2      16.740  12.584 -32.470  1.00  0.00           H  
ATOM   2967 1HG  GLU B   2      16.428  12.584 -30.213  1.00  0.00           H  
ATOM   2968 2HG  GLU B   2      14.945  11.787 -30.731  1.00  0.00           H  
ATOM   2969  N   ASP B   3      17.150  10.102 -34.896  1.00  0.00           N  
ATOM   2970  CA  ASP B   3      17.798  10.275 -36.192  1.00  0.00           C  
ATOM   2971  C   ASP B   3      16.896   9.795 -37.323  1.00  0.00           C  
ATOM   2972  O   ASP B   3      16.870  10.406 -38.396  1.00  0.00           O  
ATOM   2973  CB  ASP B   3      19.128   9.518 -36.234  1.00  0.00           C  
ATOM   2974  CG  ASP B   3      20.155  10.069 -35.254  1.00  0.00           C  
ATOM   2975  OD1 ASP B   3      20.544  11.203 -35.407  1.00  0.00           O  
ATOM   2976  OD2 ASP B   3      20.540   9.351 -34.363  1.00  0.00           O  
ATOM   2977  H   ASP B   3      17.404   9.309 -34.324  1.00  0.00           H  
ATOM   2978  HA  ASP B   3      18.007  11.336 -36.336  1.00  0.00           H  
ATOM   2979 1HB  ASP B   3      18.955   8.466 -36.005  1.00  0.00           H  
ATOM   2980 2HB  ASP B   3      19.544   9.570 -37.241  1.00  0.00           H  
ATOM   2981  N   GLU B   4      16.160   8.711 -37.066  1.00  0.00           N  
ATOM   2982  CA  GLU B   4      15.216   8.166 -38.023  1.00  0.00           C  
ATOM   2983  C   GLU B   4      14.076   9.150 -38.184  1.00  0.00           C  
ATOM   2984  O   GLU B   4      13.641   9.366 -39.311  1.00  0.00           O  
ATOM   2985  CB  GLU B   4      14.688   6.804 -37.567  1.00  0.00           C  
ATOM   2986  CG  GLU B   4      15.733   5.697 -37.556  1.00  0.00           C  
ATOM   2987  CD  GLU B   4      16.642   5.762 -36.361  1.00  0.00           C  
ATOM   2988  OE1 GLU B   4      16.407   6.579 -35.503  1.00  0.00           O  
ATOM   2989  OE2 GLU B   4      17.573   4.993 -36.306  1.00  0.00           O  
ATOM   2990  H   GLU B   4      16.298   8.217 -36.177  1.00  0.00           H  
ATOM   2991  HA  GLU B   4      15.731   8.022 -38.973  1.00  0.00           H  
ATOM   2992 1HB  GLU B   4      14.282   6.890 -36.559  1.00  0.00           H  
ATOM   2993 2HB  GLU B   4      13.876   6.491 -38.221  1.00  0.00           H  
ATOM   2994 1HG  GLU B   4      15.225   4.732 -37.560  1.00  0.00           H  
ATOM   2995 2HG  GLU B   4      16.329   5.766 -38.465  1.00  0.00           H  
ATOM   2996  N   ILE B   5      13.613   9.739 -37.078  1.00  0.00           N  
ATOM   2997  CA  ILE B   5      12.539  10.728 -37.092  1.00  0.00           C  
ATOM   2998  C   ILE B   5      12.932  11.933 -37.929  1.00  0.00           C  
ATOM   2999  O   ILE B   5      12.129  12.399 -38.735  1.00  0.00           O  
ATOM   3000  CB  ILE B   5      12.188  11.184 -35.665  1.00  0.00           C  
ATOM   3001  CG1 ILE B   5      11.488  10.057 -34.900  1.00  0.00           C  
ATOM   3002  CG2 ILE B   5      11.313  12.428 -35.704  1.00  0.00           C  
ATOM   3003  CD1 ILE B   5      11.406  10.290 -33.409  1.00  0.00           C  
ATOM   3004  H   ILE B   5      14.020   9.474 -36.188  1.00  0.00           H  
ATOM   3005  HA  ILE B   5      11.650  10.268 -37.524  1.00  0.00           H  
ATOM   3006  HB  ILE B   5      13.103  11.413 -35.120  1.00  0.00           H  
ATOM   3007 1HG1 ILE B   5      10.475   9.933 -35.282  1.00  0.00           H  
ATOM   3008 2HG1 ILE B   5      12.017   9.120 -35.069  1.00  0.00           H  
ATOM   3009 1HG2 ILE B   5      11.074  12.737 -34.687  1.00  0.00           H  
ATOM   3010 2HG2 ILE B   5      11.846  13.231 -36.211  1.00  0.00           H  
ATOM   3011 3HG2 ILE B   5      10.391  12.207 -36.244  1.00  0.00           H  
ATOM   3012 1HD1 ILE B   5      10.898   9.449 -32.937  1.00  0.00           H  
ATOM   3013 2HD1 ILE B   5      12.413  10.383 -32.999  1.00  0.00           H  
ATOM   3014 3HD1 ILE B   5      10.849  11.205 -33.213  1.00  0.00           H  
ATOM   3015  N   ARG B   6      14.145  12.445 -37.718  1.00  0.00           N  
ATOM   3016  CA  ARG B   6      14.659  13.558 -38.499  1.00  0.00           C  
ATOM   3017  C   ARG B   6      14.654  13.219 -39.984  1.00  0.00           C  
ATOM   3018  O   ARG B   6      14.167  14.021 -40.782  1.00  0.00           O  
ATOM   3019  CB  ARG B   6      16.072  13.914 -38.061  1.00  0.00           C  
ATOM   3020  CG  ARG B   6      16.664  15.136 -38.747  1.00  0.00           C  
ATOM   3021  CD  ARG B   6      17.984  15.501 -38.173  1.00  0.00           C  
ATOM   3022  NE  ARG B   6      18.998  14.498 -38.461  1.00  0.00           N  
ATOM   3023  CZ  ARG B   6      19.523  13.657 -37.549  1.00  0.00           C  
ATOM   3024  NH1 ARG B   6      19.122  13.710 -36.298  1.00  0.00           N  
ATOM   3025  NH2 ARG B   6      20.443  12.780 -37.912  1.00  0.00           N  
ATOM   3026  H   ARG B   6      14.720  12.046 -36.986  1.00  0.00           H  
ATOM   3027  HA  ARG B   6      14.017  14.424 -38.330  1.00  0.00           H  
ATOM   3028 1HB  ARG B   6      16.084  14.100 -36.988  1.00  0.00           H  
ATOM   3029 2HB  ARG B   6      16.735  13.073 -38.255  1.00  0.00           H  
ATOM   3030 1HG  ARG B   6      16.799  14.926 -39.808  1.00  0.00           H  
ATOM   3031 2HG  ARG B   6      15.991  15.984 -38.626  1.00  0.00           H  
ATOM   3032 1HD  ARG B   6      18.314  16.450 -38.594  1.00  0.00           H  
ATOM   3033 2HD  ARG B   6      17.897  15.595 -37.090  1.00  0.00           H  
ATOM   3034  HE  ARG B   6      19.332  14.428 -39.413  1.00  0.00           H  
ATOM   3035 1HH1 ARG B   6      18.420  14.381 -36.020  1.00  0.00           H  
ATOM   3036 2HH1 ARG B   6      19.516  13.080 -35.615  1.00  0.00           H  
ATOM   3037 1HH2 ARG B   6      20.751  12.740 -38.874  1.00  0.00           H  
ATOM   3038 2HH2 ARG B   6      20.836  12.151 -37.229  1.00  0.00           H  
ATOM   3039  N   LYS B   7      15.200  12.055 -40.352  1.00  0.00           N  
ATOM   3040  CA  LYS B   7      15.252  11.663 -41.755  1.00  0.00           C  
ATOM   3041  C   LYS B   7      13.868  11.493 -42.345  1.00  0.00           C  
ATOM   3042  O   LYS B   7      13.653  11.875 -43.495  1.00  0.00           O  
ATOM   3043  CB  LYS B   7      16.049  10.368 -41.916  1.00  0.00           C  
ATOM   3044  CG  LYS B   7      16.212   9.906 -43.358  1.00  0.00           C  
ATOM   3045  CD  LYS B   7      17.243   8.792 -43.469  1.00  0.00           C  
ATOM   3046  CE  LYS B   7      17.450   8.370 -44.916  1.00  0.00           C  
ATOM   3047  NZ  LYS B   7      18.570   7.400 -45.058  1.00  0.00           N  
ATOM   3048  H   LYS B   7      15.576  11.435 -39.651  1.00  0.00           H  
ATOM   3049  HA  LYS B   7      15.770  12.444 -42.313  1.00  0.00           H  
ATOM   3050 1HB  LYS B   7      17.045  10.497 -41.492  1.00  0.00           H  
ATOM   3051 2HB  LYS B   7      15.559   9.567 -41.361  1.00  0.00           H  
ATOM   3052 1HG  LYS B   7      15.255   9.542 -43.734  1.00  0.00           H  
ATOM   3053 2HG  LYS B   7      16.529  10.745 -43.976  1.00  0.00           H  
ATOM   3054 1HD  LYS B   7      18.194   9.135 -43.059  1.00  0.00           H  
ATOM   3055 2HD  LYS B   7      16.910   7.929 -42.893  1.00  0.00           H  
ATOM   3056 1HE  LYS B   7      16.538   7.911 -45.294  1.00  0.00           H  
ATOM   3057 2HE  LYS B   7      17.668   9.248 -45.523  1.00  0.00           H  
ATOM   3058 1HZ  LYS B   7      18.674   7.145 -46.029  1.00  0.00           H  
ATOM   3059 2HZ  LYS B   7      19.426   7.821 -44.726  1.00  0.00           H  
ATOM   3060 3HZ  LYS B   7      18.370   6.573 -44.513  1.00  0.00           H  
ATOM   3061  N   LEU B   8      12.949  10.914 -41.569  1.00  0.00           N  
ATOM   3062  CA  LEU B   8      11.584  10.714 -42.020  1.00  0.00           C  
ATOM   3063  C   LEU B   8      10.967  12.042 -42.378  1.00  0.00           C  
ATOM   3064  O   LEU B   8      10.386  12.146 -43.453  1.00  0.00           O  
ATOM   3065  CB  LEU B   8      10.748  10.024 -40.935  1.00  0.00           C  
ATOM   3066  CG  LEU B   8      10.981   8.516 -40.773  1.00  0.00           C  
ATOM   3067  CD1 LEU B   8      10.378   8.047 -39.456  1.00  0.00           C  
ATOM   3068  CD2 LEU B   8      10.363   7.778 -41.952  1.00  0.00           C  
ATOM   3069  H   LEU B   8      13.215  10.571 -40.642  1.00  0.00           H  
ATOM   3070  HA  LEU B   8      11.600  10.068 -42.899  1.00  0.00           H  
ATOM   3071 1HB  LEU B   8      10.964  10.497 -39.978  1.00  0.00           H  
ATOM   3072 2HB  LEU B   8       9.693  10.174 -41.161  1.00  0.00           H  
ATOM   3073  HG  LEU B   8      12.052   8.315 -40.740  1.00  0.00           H  
ATOM   3074 1HD1 LEU B   8      10.543   6.976 -39.342  1.00  0.00           H  
ATOM   3075 2HD1 LEU B   8      10.852   8.578 -38.630  1.00  0.00           H  
ATOM   3076 3HD1 LEU B   8       9.307   8.251 -39.453  1.00  0.00           H  
ATOM   3077 1HD2 LEU B   8      10.529   6.706 -41.837  1.00  0.00           H  
ATOM   3078 2HD2 LEU B   8       9.292   7.978 -41.985  1.00  0.00           H  
ATOM   3079 3HD2 LEU B   8      10.825   8.121 -42.878  1.00  0.00           H  
ATOM   3080  N   ARG B   9      11.099  13.046 -41.514  1.00  0.00           N  
ATOM   3081  CA  ARG B   9      10.571  14.365 -41.800  1.00  0.00           C  
ATOM   3082  C   ARG B   9      11.201  14.945 -43.042  1.00  0.00           C  
ATOM   3083  O   ARG B   9      10.488  15.520 -43.861  1.00  0.00           O  
ATOM   3084  CB  ARG B   9      10.810  15.306 -40.628  1.00  0.00           C  
ATOM   3085  CG  ARG B   9       9.938  15.045 -39.410  1.00  0.00           C  
ATOM   3086  CD  ARG B   9      10.215  16.014 -38.319  1.00  0.00           C  
ATOM   3087  NE  ARG B   9       9.410  15.746 -37.138  1.00  0.00           N  
ATOM   3088  CZ  ARG B   9       8.153  16.191 -36.952  1.00  0.00           C  
ATOM   3089  NH1 ARG B   9       7.571  16.922 -37.876  1.00  0.00           N  
ATOM   3090  NH2 ARG B   9       7.503  15.891 -35.840  1.00  0.00           N  
ATOM   3091  H   ARG B   9      11.575  12.879 -40.632  1.00  0.00           H  
ATOM   3092  HA  ARG B   9       9.494  14.279 -41.958  1.00  0.00           H  
ATOM   3093 1HB  ARG B   9      11.849  15.235 -40.311  1.00  0.00           H  
ATOM   3094 2HB  ARG B   9      10.633  16.334 -40.945  1.00  0.00           H  
ATOM   3095 1HG  ARG B   9       8.887  15.133 -39.688  1.00  0.00           H  
ATOM   3096 2HG  ARG B   9      10.131  14.040 -39.033  1.00  0.00           H  
ATOM   3097 1HD  ARG B   9      11.266  15.953 -38.036  1.00  0.00           H  
ATOM   3098 2HD  ARG B   9       9.990  17.022 -38.662  1.00  0.00           H  
ATOM   3099  HE  ARG B   9       9.824  15.185 -36.404  1.00  0.00           H  
ATOM   3100 1HH1 ARG B   9       8.067  17.151 -38.726  1.00  0.00           H  
ATOM   3101 2HH1 ARG B   9       6.628  17.255 -37.738  1.00  0.00           H  
ATOM   3102 1HH2 ARG B   9       7.950  15.329 -35.129  1.00  0.00           H  
ATOM   3103 2HH2 ARG B   9       6.561  16.225 -35.701  1.00  0.00           H  
ATOM   3104  N   LYS B  10      12.516  14.800 -43.181  1.00  0.00           N  
ATOM   3105  CA  LYS B  10      13.206  15.341 -44.341  1.00  0.00           C  
ATOM   3106  C   LYS B  10      12.673  14.703 -45.619  1.00  0.00           C  
ATOM   3107  O   LYS B  10      12.355  15.411 -46.574  1.00  0.00           O  
ATOM   3108  CB  LYS B  10      14.715  15.122 -44.225  1.00  0.00           C  
ATOM   3109  CG  LYS B  10      15.529  15.726 -45.360  1.00  0.00           C  
ATOM   3110  CD  LYS B  10      17.020  15.508 -45.151  1.00  0.00           C  
ATOM   3111  CE  LYS B  10      17.844  16.284 -46.168  1.00  0.00           C  
ATOM   3112  NZ  LYS B  10      17.664  15.756 -47.548  1.00  0.00           N  
ATOM   3113  H   LYS B  10      13.055  14.315 -42.469  1.00  0.00           H  
ATOM   3114  HA  LYS B  10      13.031  16.417 -44.377  1.00  0.00           H  
ATOM   3115 1HB  LYS B  10      15.075  15.553 -43.289  1.00  0.00           H  
ATOM   3116 2HB  LYS B  10      14.927  14.053 -44.193  1.00  0.00           H  
ATOM   3117 1HG  LYS B  10      15.233  15.267 -46.304  1.00  0.00           H  
ATOM   3118 2HG  LYS B  10      15.332  16.796 -45.420  1.00  0.00           H  
ATOM   3119 1HD  LYS B  10      17.297  15.833 -44.147  1.00  0.00           H  
ATOM   3120 2HD  LYS B  10      17.249  14.446 -45.245  1.00  0.00           H  
ATOM   3121 1HE  LYS B  10      17.547  17.331 -46.152  1.00  0.00           H  
ATOM   3122 2HE  LYS B  10      18.899  16.222 -45.904  1.00  0.00           H  
ATOM   3123 1HZ  LYS B  10      18.225  16.295 -48.190  1.00  0.00           H  
ATOM   3124 2HZ  LYS B  10      17.953  14.788 -47.578  1.00  0.00           H  
ATOM   3125 3HZ  LYS B  10      16.691  15.825 -47.811  1.00  0.00           H  
ATOM   3126  N   LEU B  11      12.570  13.371 -45.620  1.00  0.00           N  
ATOM   3127  CA  LEU B  11      12.116  12.641 -46.789  1.00  0.00           C  
ATOM   3128  C   LEU B  11      10.692  13.049 -47.156  1.00  0.00           C  
ATOM   3129  O   LEU B  11      10.405  13.207 -48.340  1.00  0.00           O  
ATOM   3130  CB  LEU B  11      12.177  11.130 -46.528  1.00  0.00           C  
ATOM   3131  CG  LEU B  11      13.585  10.530 -46.422  1.00  0.00           C  
ATOM   3132  CD1 LEU B  11      13.490   9.103 -45.900  1.00  0.00           C  
ATOM   3133  CD2 LEU B  11      14.259  10.571 -47.785  1.00  0.00           C  
ATOM   3134  H   LEU B  11      12.821  12.861 -44.781  1.00  0.00           H  
ATOM   3135  HA  LEU B  11      12.779  12.873 -47.623  1.00  0.00           H  
ATOM   3136 1HB  LEU B  11      11.654  10.916 -45.598  1.00  0.00           H  
ATOM   3137 2HB  LEU B  11      11.659  10.616 -47.338  1.00  0.00           H  
ATOM   3138  HG  LEU B  11      14.173  11.107 -45.708  1.00  0.00           H  
ATOM   3139 1HD1 LEU B  11      14.492   8.677 -45.824  1.00  0.00           H  
ATOM   3140 2HD1 LEU B  11      13.022   9.105 -44.916  1.00  0.00           H  
ATOM   3141 3HD1 LEU B  11      12.893   8.504 -46.586  1.00  0.00           H  
ATOM   3142 1HD2 LEU B  11      15.261  10.146 -47.709  1.00  0.00           H  
ATOM   3143 2HD2 LEU B  11      13.672   9.993 -48.499  1.00  0.00           H  
ATOM   3144 3HD2 LEU B  11      14.330  11.604 -48.126  1.00  0.00           H  
ATOM   3145  N   LEU B  12       9.819  13.224 -46.162  1.00  0.00           N  
ATOM   3146  CA  LEU B  12       8.433  13.619 -46.367  1.00  0.00           C  
ATOM   3147  C   LEU B  12       8.322  14.994 -46.986  1.00  0.00           C  
ATOM   3148  O   LEU B  12       7.460  15.201 -47.837  1.00  0.00           O  
ATOM   3149  CB  LEU B  12       7.675  13.598 -45.034  1.00  0.00           C  
ATOM   3150  CG  LEU B  12       7.365  12.207 -44.466  1.00  0.00           C  
ATOM   3151  CD1 LEU B  12       6.964  12.333 -43.002  1.00  0.00           C  
ATOM   3152  CD2 LEU B  12       6.256  11.560 -45.283  1.00  0.00           C  
ATOM   3153  H   LEU B  12      10.156  13.075 -45.223  1.00  0.00           H  
ATOM   3154  HA  LEU B  12       7.965  12.901 -47.041  1.00  0.00           H  
ATOM   3155 1HB  LEU B  12       8.264  14.134 -44.291  1.00  0.00           H  
ATOM   3156 2HB  LEU B  12       6.728  14.121 -45.164  1.00  0.00           H  
ATOM   3157  HG  LEU B  12       8.261  11.586 -44.515  1.00  0.00           H  
ATOM   3158 1HD1 LEU B  12       6.745  11.344 -42.599  1.00  0.00           H  
ATOM   3159 2HD1 LEU B  12       7.783  12.780 -42.438  1.00  0.00           H  
ATOM   3160 3HD1 LEU B  12       6.080  12.962 -42.920  1.00  0.00           H  
ATOM   3161 1HD2 LEU B  12       6.036  10.571 -44.880  1.00  0.00           H  
ATOM   3162 2HD2 LEU B  12       5.360  12.180 -45.233  1.00  0.00           H  
ATOM   3163 3HD2 LEU B  12       6.576  11.467 -46.320  1.00  0.00           H  
ATOM   3164  N   GLU B  13       9.167  15.930 -46.555  1.00  0.00           N  
ATOM   3165  CA  GLU B  13       9.186  17.261 -47.137  1.00  0.00           C  
ATOM   3166  C   GLU B  13       9.605  17.173 -48.601  1.00  0.00           C  
ATOM   3167  O   GLU B  13       8.987  17.811 -49.459  1.00  0.00           O  
ATOM   3168  CB  GLU B  13      10.138  18.178 -46.366  1.00  0.00           C  
ATOM   3169  CG  GLU B  13       9.646  18.574 -44.981  1.00  0.00           C  
ATOM   3170  CD  GLU B  13      10.664  19.358 -44.200  1.00  0.00           C  
ATOM   3171  OE1 GLU B  13      11.766  19.501 -44.673  1.00  0.00           O  
ATOM   3172  OE2 GLU B  13      10.339  19.814 -43.129  1.00  0.00           O  
ATOM   3173  H   GLU B  13       9.802  15.721 -45.787  1.00  0.00           H  
ATOM   3174  HA  GLU B  13       8.183  17.685 -47.067  1.00  0.00           H  
ATOM   3175 1HB  GLU B  13      11.104  17.684 -46.250  1.00  0.00           H  
ATOM   3176 2HB  GLU B  13      10.306  19.092 -46.936  1.00  0.00           H  
ATOM   3177 1HG  GLU B  13       8.744  19.176 -45.086  1.00  0.00           H  
ATOM   3178 2HG  GLU B  13       9.386  17.673 -44.428  1.00  0.00           H  
ATOM   3179  N   GLU B  14      10.640  16.377 -48.885  1.00  0.00           N  
ATOM   3180  CA  GLU B  14      11.091  16.230 -50.258  1.00  0.00           C  
ATOM   3181  C   GLU B  14      10.021  15.556 -51.102  1.00  0.00           C  
ATOM   3182  O   GLU B  14       9.783  15.995 -52.226  1.00  0.00           O  
ATOM   3183  CB  GLU B  14      12.390  15.420 -50.312  1.00  0.00           C  
ATOM   3184  CG  GLU B  14      13.601  16.135 -49.729  1.00  0.00           C  
ATOM   3185  CD  GLU B  14      14.827  15.266 -49.686  1.00  0.00           C  
ATOM   3186  OE1 GLU B  14      14.727  14.112 -50.027  1.00  0.00           O  
ATOM   3187  OE2 GLU B  14      15.865  15.758 -49.310  1.00  0.00           O  
ATOM   3188  H   GLU B  14      11.126  15.878 -48.147  1.00  0.00           H  
ATOM   3189  HA  GLU B  14      11.295  17.221 -50.664  1.00  0.00           H  
ATOM   3190 1HB  GLU B  14      12.258  14.486 -49.768  1.00  0.00           H  
ATOM   3191 2HB  GLU B  14      12.617  15.166 -51.348  1.00  0.00           H  
ATOM   3192 1HG  GLU B  14      13.816  17.016 -50.334  1.00  0.00           H  
ATOM   3193 2HG  GLU B  14      13.362  16.469 -48.721  1.00  0.00           H  
ATOM   3194  N   ALA B  15       9.371  14.528 -50.552  1.00  0.00           N  
ATOM   3195  CA  ALA B  15       8.355  13.751 -51.244  1.00  0.00           C  
ATOM   3196  C   ALA B  15       7.157  14.626 -51.569  1.00  0.00           C  
ATOM   3197  O   ALA B  15       6.565  14.457 -52.630  1.00  0.00           O  
ATOM   3198  CB  ALA B  15       7.940  12.553 -50.403  1.00  0.00           C  
ATOM   3199  H   ALA B  15       9.620  14.274 -49.598  1.00  0.00           H  
ATOM   3200  HA  ALA B  15       8.784  13.368 -52.170  1.00  0.00           H  
ATOM   3201 1HB  ALA B  15       7.180  11.981 -50.935  1.00  0.00           H  
ATOM   3202 2HB  ALA B  15       8.807  11.919 -50.219  1.00  0.00           H  
ATOM   3203 3HB  ALA B  15       7.536  12.898 -49.453  1.00  0.00           H  
ATOM   3204  N   GLU B  16       6.784  15.523 -50.650  1.00  0.00           N  
ATOM   3205  CA  GLU B  16       5.677  16.448 -50.842  1.00  0.00           C  
ATOM   3206  C   GLU B  16       5.970  17.398 -51.978  1.00  0.00           C  
ATOM   3207  O   GLU B  16       5.071  17.719 -52.753  1.00  0.00           O  
ATOM   3208  CB  GLU B  16       5.404  17.238 -49.560  1.00  0.00           C  
ATOM   3209  CG  GLU B  16       4.182  18.144 -49.628  1.00  0.00           C  
ATOM   3210  CD  GLU B  16       2.891  17.379 -49.724  1.00  0.00           C  
ATOM   3211  OE1 GLU B  16       2.889  16.213 -49.409  1.00  0.00           O  
ATOM   3212  OE2 GLU B  16       1.906  17.961 -50.113  1.00  0.00           O  
ATOM   3213  H   GLU B  16       7.293  15.545 -49.768  1.00  0.00           H  
ATOM   3214  HA  GLU B  16       4.781  15.871 -51.078  1.00  0.00           H  
ATOM   3215 1HB  GLU B  16       5.262  16.547 -48.729  1.00  0.00           H  
ATOM   3216 2HB  GLU B  16       6.268  17.860 -49.324  1.00  0.00           H  
ATOM   3217 1HG  GLU B  16       4.155  18.769 -48.736  1.00  0.00           H  
ATOM   3218 2HG  GLU B  16       4.276  18.799 -50.493  1.00  0.00           H  
ATOM   3219  N   LYS B  17       7.205  17.891 -52.050  1.00  0.00           N  
ATOM   3220  CA  LYS B  17       7.587  18.709 -53.189  1.00  0.00           C  
ATOM   3221  C   LYS B  17       7.509  17.917 -54.494  1.00  0.00           C  
ATOM   3222  O   LYS B  17       7.060  18.458 -55.506  1.00  0.00           O  
ATOM   3223  CB  LYS B  17       8.997  19.267 -52.992  1.00  0.00           C  
ATOM   3224  CG  LYS B  17       9.107  20.334 -51.912  1.00  0.00           C  
ATOM   3225  CD  LYS B  17      10.543  20.807 -51.746  1.00  0.00           C  
ATOM   3226  CE  LYS B  17      10.658  21.854 -50.647  1.00  0.00           C  
ATOM   3227  NZ  LYS B  17      12.065  22.296 -50.445  1.00  0.00           N  
ATOM   3228  H   LYS B  17       7.880  17.694 -51.328  1.00  0.00           H  
ATOM   3229  HA  LYS B  17       6.901  19.554 -53.255  1.00  0.00           H  
ATOM   3230 1HB  LYS B  17       9.676  18.456 -52.731  1.00  0.00           H  
ATOM   3231 2HB  LYS B  17       9.351  19.701 -53.928  1.00  0.00           H  
ATOM   3232 1HG  LYS B  17       8.481  21.188 -52.178  1.00  0.00           H  
ATOM   3233 2HG  LYS B  17       8.754  19.930 -50.964  1.00  0.00           H  
ATOM   3234 1HD  LYS B  17      11.179  19.957 -51.494  1.00  0.00           H  
ATOM   3235 2HD  LYS B  17      10.895  21.237 -52.683  1.00  0.00           H  
ATOM   3236 1HE  LYS B  17      10.052  22.721 -50.907  1.00  0.00           H  
ATOM   3237 2HE  LYS B  17      10.282  21.443 -49.711  1.00  0.00           H  
ATOM   3238 1HZ  LYS B  17      12.098  22.989 -49.710  1.00  0.00           H  
ATOM   3239 2HZ  LYS B  17      12.634  21.502 -50.185  1.00  0.00           H  
ATOM   3240 3HZ  LYS B  17      12.419  22.698 -51.301  1.00  0.00           H  
ATOM   3241  N   LYS B  18       7.940  16.650 -54.475  1.00  0.00           N  
ATOM   3242  CA  LYS B  18       7.858  15.808 -55.661  1.00  0.00           C  
ATOM   3243  C   LYS B  18       6.407  15.588 -56.056  1.00  0.00           C  
ATOM   3244  O   LYS B  18       6.118  15.541 -57.249  1.00  0.00           O  
ATOM   3245  CB  LYS B  18       8.553  14.467 -55.423  1.00  0.00           C  
ATOM   3246  CG  LYS B  18      10.070  14.554 -55.325  1.00  0.00           C  
ATOM   3247  CD  LYS B  18      10.683  13.190 -55.037  1.00  0.00           C  
ATOM   3248  CE  LYS B  18      12.186  13.292 -54.826  1.00  0.00           C  
ATOM   3249  NZ  LYS B  18      12.797  11.969 -54.525  1.00  0.00           N  
ATOM   3250  H   LYS B  18       8.344  16.266 -53.628  1.00  0.00           H  
ATOM   3251  HA  LYS B  18       8.379  16.309 -56.478  1.00  0.00           H  
ATOM   3252 1HB  LYS B  18       8.183  14.025 -54.498  1.00  0.00           H  
ATOM   3253 2HB  LYS B  18       8.307  13.781 -56.235  1.00  0.00           H  
ATOM   3254 1HG  LYS B  18      10.474  14.933 -56.264  1.00  0.00           H  
ATOM   3255 2HG  LYS B  18      10.344  15.242 -54.527  1.00  0.00           H  
ATOM   3256 1HD  LYS B  18      10.226  12.768 -54.141  1.00  0.00           H  
ATOM   3257 2HD  LYS B  18      10.487  12.520 -55.873  1.00  0.00           H  
ATOM   3258 1HE  LYS B  18      12.653  13.699 -55.723  1.00  0.00           H  
ATOM   3259 2HE  LYS B  18      12.393  13.971 -53.999  1.00  0.00           H  
ATOM   3260 1HZ  LYS B  18      13.793  12.081 -54.393  1.00  0.00           H  
ATOM   3261 2HZ  LYS B  18      12.385  11.592 -53.683  1.00  0.00           H  
ATOM   3262 3HZ  LYS B  18      12.629  11.337 -55.295  1.00  0.00           H  
ATOM   3263  N   LEU B  19       5.522  15.424 -55.070  1.00  0.00           N  
ATOM   3264  CA  LEU B  19       4.090  15.272 -55.267  1.00  0.00           C  
ATOM   3265  C   LEU B  19       3.551  16.492 -55.986  1.00  0.00           C  
ATOM   3266  O   LEU B  19       2.763  16.353 -56.917  1.00  0.00           O  
ATOM   3267  CB  LEU B  19       3.371  15.088 -53.925  1.00  0.00           C  
ATOM   3268  CG  LEU B  19       1.846  14.940 -54.003  1.00  0.00           C  
ATOM   3269  CD1 LEU B  19       1.496  13.633 -54.700  1.00  0.00           C  
ATOM   3270  CD2 LEU B  19       1.260  14.984 -52.599  1.00  0.00           C  
ATOM   3271  H   LEU B  19       5.891  15.374 -54.115  1.00  0.00           H  
ATOM   3272  HA  LEU B  19       3.918  14.378 -55.871  1.00  0.00           H  
ATOM   3273 1HB  LEU B  19       3.765  14.197 -53.439  1.00  0.00           H  
ATOM   3274 2HB  LEU B  19       3.589  15.948 -53.293  1.00  0.00           H  
ATOM   3275  HG  LEU B  19       1.430  15.756 -54.594  1.00  0.00           H  
ATOM   3276 1HD1 LEU B  19       0.412  13.529 -54.755  1.00  0.00           H  
ATOM   3277 2HD1 LEU B  19       1.911  13.637 -55.709  1.00  0.00           H  
ATOM   3278 3HD1 LEU B  19       1.912  12.798 -54.139  1.00  0.00           H  
ATOM   3279 1HD2 LEU B  19       0.176  14.881 -52.653  1.00  0.00           H  
ATOM   3280 2HD2 LEU B  19       1.673  14.168 -52.006  1.00  0.00           H  
ATOM   3281 3HD2 LEU B  19       1.509  15.936 -52.130  1.00  0.00           H  
ATOM   3282  N   LYS B  20       3.921  17.683 -55.517  1.00  0.00           N  
ATOM   3283  CA  LYS B  20       3.504  18.920 -56.161  1.00  0.00           C  
ATOM   3284  C   LYS B  20       3.917  18.927 -57.634  1.00  0.00           C  
ATOM   3285  O   LYS B  20       3.105  19.258 -58.500  1.00  0.00           O  
ATOM   3286  CB  LYS B  20       4.098  20.128 -55.435  1.00  0.00           C  
ATOM   3287  CG  LYS B  20       3.431  21.454 -55.773  1.00  0.00           C  
ATOM   3288  CD  LYS B  20       4.182  22.186 -56.876  1.00  0.00           C  
ATOM   3289  CE  LYS B  20       3.598  23.570 -57.120  1.00  0.00           C  
ATOM   3290  NZ  LYS B  20       4.205  24.229 -58.308  1.00  0.00           N  
ATOM   3291  H   LYS B  20       4.506  17.727 -54.693  1.00  0.00           H  
ATOM   3292  HA  LYS B  20       2.418  18.994 -56.096  1.00  0.00           H  
ATOM   3293 1HB  LYS B  20       4.021  19.980 -54.358  1.00  0.00           H  
ATOM   3294 2HB  LYS B  20       5.156  20.215 -55.679  1.00  0.00           H  
ATOM   3295 1HG  LYS B  20       2.406  21.274 -56.101  1.00  0.00           H  
ATOM   3296 2HG  LYS B  20       3.402  22.085 -54.885  1.00  0.00           H  
ATOM   3297 1HD  LYS B  20       5.231  22.287 -56.597  1.00  0.00           H  
ATOM   3298 2HD  LYS B  20       4.123  21.611 -57.799  1.00  0.00           H  
ATOM   3299 1HE  LYS B  20       2.524  23.491 -57.273  1.00  0.00           H  
ATOM   3300 2HE  LYS B  20       3.773  24.198 -56.245  1.00  0.00           H  
ATOM   3301 1HZ  LYS B  20       3.793  25.143 -58.435  1.00  0.00           H  
ATOM   3302 2HZ  LYS B  20       5.201  24.325 -58.169  1.00  0.00           H  
ATOM   3303 3HZ  LYS B  20       4.033  23.666 -59.129  1.00  0.00           H  
ATOM   3304  N   LYS B  21       5.170  18.566 -57.914  1.00  0.00           N  
ATOM   3305  CA  LYS B  21       5.660  18.516 -59.283  1.00  0.00           C  
ATOM   3306  C   LYS B  21       4.857  17.523 -60.121  1.00  0.00           C  
ATOM   3307  O   LYS B  21       4.579  17.798 -61.289  1.00  0.00           O  
ATOM   3308  CB  LYS B  21       7.145  18.147 -59.306  1.00  0.00           C  
ATOM   3309  CG  LYS B  21       8.072  19.239 -58.790  1.00  0.00           C  
ATOM   3310  CD  LYS B  21       9.525  18.788 -58.817  1.00  0.00           C  
ATOM   3311  CE  LYS B  21      10.451  19.867 -58.276  1.00  0.00           C  
ATOM   3312  NZ  LYS B  21      11.872  19.428 -58.266  1.00  0.00           N  
ATOM   3313  H   LYS B  21       5.791  18.317 -57.156  1.00  0.00           H  
ATOM   3314  HA  LYS B  21       5.557  19.508 -59.724  1.00  0.00           H  
ATOM   3315 1HB  LYS B  21       7.307  17.256 -58.699  1.00  0.00           H  
ATOM   3316 2HB  LYS B  21       7.444  17.908 -60.327  1.00  0.00           H  
ATOM   3317 1HG  LYS B  21       7.966  20.130 -59.410  1.00  0.00           H  
ATOM   3318 2HG  LYS B  21       7.799  19.495 -57.767  1.00  0.00           H  
ATOM   3319 1HD  LYS B  21       9.638  17.887 -58.212  1.00  0.00           H  
ATOM   3320 2HD  LYS B  21       9.815  18.555 -59.841  1.00  0.00           H  
ATOM   3321 1HE  LYS B  21      10.363  20.762 -58.890  1.00  0.00           H  
ATOM   3322 2HE  LYS B  21      10.157  20.122 -57.258  1.00  0.00           H  
ATOM   3323 1HZ  LYS B  21      12.452  20.171 -57.901  1.00  0.00           H  
ATOM   3324 2HZ  LYS B  21      11.969  18.609 -57.684  1.00  0.00           H  
ATOM   3325 3HZ  LYS B  21      12.163  19.208 -59.208  1.00  0.00           H  
ATOM   3326  N   LEU B  22       4.498  16.387 -59.515  1.00  0.00           N  
ATOM   3327  CA  LEU B  22       3.740  15.308 -60.135  1.00  0.00           C  
ATOM   3328  C   LEU B  22       2.391  15.874 -60.558  1.00  0.00           C  
ATOM   3329  O   LEU B  22       1.950  15.608 -61.676  1.00  0.00           O  
ATOM   3330  CB  LEU B  22       3.555  14.135 -59.165  1.00  0.00           C  
ATOM   3331  CG  LEU B  22       2.818  12.914 -59.733  1.00  0.00           C  
ATOM   3332  CD1 LEU B  22       3.660  12.277 -60.830  1.00  0.00           C  
ATOM   3333  CD2 LEU B  22       2.540  11.924 -58.612  1.00  0.00           C  
ATOM   3334  H   LEU B  22       4.827  16.247 -58.548  1.00  0.00           H  
ATOM   3335  HA  LEU B  22       4.299  14.946 -60.999  1.00  0.00           H  
ATOM   3336 1HB  LEU B  22       4.536  13.802 -58.830  1.00  0.00           H  
ATOM   3337 2HB  LEU B  22       2.996  14.485 -58.298  1.00  0.00           H  
ATOM   3338  HG  LEU B  22       1.875  13.233 -60.177  1.00  0.00           H  
ATOM   3339 1HD1 LEU B  22       3.136  11.410 -61.233  1.00  0.00           H  
ATOM   3340 2HD1 LEU B  22       3.827  13.002 -61.627  1.00  0.00           H  
ATOM   3341 3HD1 LEU B  22       4.618  11.962 -60.418  1.00  0.00           H  
ATOM   3342 1HD2 LEU B  22       2.015  11.056 -59.015  1.00  0.00           H  
ATOM   3343 2HD2 LEU B  22       3.483  11.603 -58.166  1.00  0.00           H  
ATOM   3344 3HD2 LEU B  22       1.922  12.399 -57.850  1.00  0.00           H  
ATOM   3345  N   GLU B  23       1.742  16.614 -59.654  1.00  0.00           N  
ATOM   3346  CA  GLU B  23       0.460  17.271 -59.873  1.00  0.00           C  
ATOM   3347  C   GLU B  23       0.544  18.285 -61.009  1.00  0.00           C  
ATOM   3348  O   GLU B  23      -0.383  18.362 -61.815  1.00  0.00           O  
ATOM   3349  CB  GLU B  23      -0.008  17.963 -58.591  1.00  0.00           C  
ATOM   3350  CG  GLU B  23      -1.381  18.612 -58.692  1.00  0.00           C  
ATOM   3351  CD  GLU B  23      -1.878  19.139 -57.375  1.00  0.00           C  
ATOM   3352  OE1 GLU B  23      -1.226  18.916 -56.384  1.00  0.00           O  
ATOM   3353  OE2 GLU B  23      -2.912  19.767 -57.361  1.00  0.00           O  
ATOM   3354  H   GLU B  23       2.200  16.712 -58.760  1.00  0.00           H  
ATOM   3355  HA  GLU B  23      -0.277  16.511 -60.137  1.00  0.00           H  
ATOM   3356 1HB  GLU B  23      -0.040  17.238 -57.777  1.00  0.00           H  
ATOM   3357 2HB  GLU B  23       0.707  18.737 -58.312  1.00  0.00           H  
ATOM   3358 1HG  GLU B  23      -1.332  19.435 -59.405  1.00  0.00           H  
ATOM   3359 2HG  GLU B  23      -2.091  17.879 -59.075  1.00  0.00           H  
ATOM   3360  N   ASP B  24       1.622  19.075 -61.063  1.00  0.00           N  
ATOM   3361  CA  ASP B  24       1.814  20.008 -62.171  1.00  0.00           C  
ATOM   3362  C   ASP B  24       1.902  19.292 -63.513  1.00  0.00           C  
ATOM   3363  O   ASP B  24       1.302  19.741 -64.496  1.00  0.00           O  
ATOM   3364  CB  ASP B  24       3.081  20.838 -61.951  1.00  0.00           C  
ATOM   3365  CG  ASP B  24       2.904  21.922 -60.895  1.00  0.00           C  
ATOM   3366  OD1 ASP B  24       1.782  22.216 -60.556  1.00  0.00           O  
ATOM   3367  OD2 ASP B  24       3.892  22.445 -60.439  1.00  0.00           O  
ATOM   3368  H   ASP B  24       2.316  19.020 -60.339  1.00  0.00           H  
ATOM   3369  HA  ASP B  24       0.962  20.688 -62.202  1.00  0.00           H  
ATOM   3370 1HB  ASP B  24       3.897  20.183 -61.646  1.00  0.00           H  
ATOM   3371 2HB  ASP B  24       3.373  21.311 -62.890  1.00  0.00           H  
ATOM   3372  N   LYS B  25       2.649  18.189 -63.546  1.00  0.00           N  
ATOM   3373  CA  LYS B  25       2.740  17.346 -64.726  1.00  0.00           C  
ATOM   3374  C   LYS B  25       1.398  16.727 -65.075  1.00  0.00           C  
ATOM   3375  O   LYS B  25       1.083  16.593 -66.260  1.00  0.00           O  
ATOM   3376  CB  LYS B  25       3.785  16.249 -64.517  1.00  0.00           C  
ATOM   3377  CG  LYS B  25       5.226  16.745 -64.522  1.00  0.00           C  
ATOM   3378  CD  LYS B  25       6.205  15.598 -64.324  1.00  0.00           C  
ATOM   3379  CE  LYS B  25       7.644  16.094 -64.304  1.00  0.00           C  
ATOM   3380  NZ  LYS B  25       8.610  14.988 -64.069  1.00  0.00           N  
ATOM   3381  H   LYS B  25       3.159  17.936 -62.711  1.00  0.00           H  
ATOM   3382  HA  LYS B  25       3.065  17.961 -65.566  1.00  0.00           H  
ATOM   3383 1HB  LYS B  25       3.606  15.753 -63.563  1.00  0.00           H  
ATOM   3384 2HB  LYS B  25       3.688  15.499 -65.302  1.00  0.00           H  
ATOM   3385 1HG  LYS B  25       5.440  17.235 -65.472  1.00  0.00           H  
ATOM   3386 2HG  LYS B  25       5.364  17.471 -63.720  1.00  0.00           H  
ATOM   3387 1HD  LYS B  25       5.990  15.094 -63.382  1.00  0.00           H  
ATOM   3388 2HD  LYS B  25       6.092  14.878 -65.136  1.00  0.00           H  
ATOM   3389 1HE  LYS B  25       7.878  16.569 -65.255  1.00  0.00           H  
ATOM   3390 2HE  LYS B  25       7.761  16.836 -63.514  1.00  0.00           H  
ATOM   3391 1HZ  LYS B  25       9.552  15.358 -64.063  1.00  0.00           H  
ATOM   3392 2HZ  LYS B  25       8.415  14.552 -63.179  1.00  0.00           H  
ATOM   3393 3HZ  LYS B  25       8.524  14.302 -64.806  1.00  0.00           H  
ATOM   3394  N   THR B  26       0.632  16.346 -64.051  1.00  0.00           N  
ATOM   3395  CA  THR B  26      -0.681  15.760 -64.228  1.00  0.00           C  
ATOM   3396  C   THR B  26      -1.580  16.752 -64.919  1.00  0.00           C  
ATOM   3397  O   THR B  26      -2.252  16.367 -65.874  1.00  0.00           O  
ATOM   3398  CB  THR B  26      -1.300  15.332 -62.885  1.00  0.00           C  
ATOM   3399  OG1 THR B  26      -0.460  14.355 -62.257  1.00  0.00           O  
ATOM   3400  CG2 THR B  26      -2.685  14.740 -63.101  1.00  0.00           C  
ATOM   3401  H   THR B  26       1.004  16.443 -63.100  1.00  0.00           H  
ATOM   3402  HA  THR B  26      -0.578  14.862 -64.840  1.00  0.00           H  
ATOM   3403  HB  THR B  26      -1.381  16.198 -62.229  1.00  0.00           H  
ATOM   3404  HG1 THR B  26       0.391  14.750 -62.052  1.00  0.00           H  
ATOM   3405 1HG2 THR B  26      -3.107  14.444 -62.141  1.00  0.00           H  
ATOM   3406 2HG2 THR B  26      -3.330  15.484 -63.568  1.00  0.00           H  
ATOM   3407 3HG2 THR B  26      -2.610  13.867 -63.749  1.00  0.00           H  
ATOM   3408  N   ARG B  27      -1.580  17.999 -64.454  1.00  0.00           N  
ATOM   3409  CA  ARG B  27      -2.360  19.066 -65.059  1.00  0.00           C  
ATOM   3410  C   ARG B  27      -2.053  19.168 -66.548  1.00  0.00           C  
ATOM   3411  O   ARG B  27      -2.970  19.274 -67.364  1.00  0.00           O  
ATOM   3412  CB  ARG B  27      -2.067  20.397 -64.383  1.00  0.00           C  
ATOM   3413  CG  ARG B  27      -2.935  21.556 -64.848  1.00  0.00           C  
ATOM   3414  CD  ARG B  27      -2.651  22.797 -64.082  1.00  0.00           C  
ATOM   3415  NE  ARG B  27      -2.962  22.645 -62.669  1.00  0.00           N  
ATOM   3416  CZ  ARG B  27      -2.043  22.562 -61.688  1.00  0.00           C  
ATOM   3417  NH1 ARG B  27      -0.763  22.618 -61.980  1.00  0.00           N  
ATOM   3418  NH2 ARG B  27      -2.429  22.426 -60.431  1.00  0.00           N  
ATOM   3419  H   ARG B  27      -1.014  18.203 -63.635  1.00  0.00           H  
ATOM   3420  HA  ARG B  27      -3.419  18.840 -64.925  1.00  0.00           H  
ATOM   3421 1HB  ARG B  27      -2.201  20.296 -63.307  1.00  0.00           H  
ATOM   3422 2HB  ARG B  27      -1.026  20.673 -64.558  1.00  0.00           H  
ATOM   3423 1HG  ARG B  27      -2.743  21.753 -65.902  1.00  0.00           H  
ATOM   3424 2HG  ARG B  27      -3.986  21.301 -64.711  1.00  0.00           H  
ATOM   3425 1HD  ARG B  27      -1.594  23.047 -64.173  1.00  0.00           H  
ATOM   3426 2HD  ARG B  27      -3.252  23.614 -64.478  1.00  0.00           H  
ATOM   3427  HE  ARG B  27      -3.938  22.600 -62.406  1.00  0.00           H  
ATOM   3428 1HH1 ARG B  27      -0.468  22.722 -62.941  1.00  0.00           H  
ATOM   3429 2HH1 ARG B  27      -0.074  22.555 -61.244  1.00  0.00           H  
ATOM   3430 1HH2 ARG B  27      -3.414  22.384 -60.207  1.00  0.00           H  
ATOM   3431 2HH2 ARG B  27      -1.741  22.363 -59.696  1.00  0.00           H  
ATOM   3432  N   ARG B  28      -0.765  19.191 -66.897  1.00  0.00           N  
ATOM   3433  CA  ARG B  28      -0.374  19.201 -68.300  1.00  0.00           C  
ATOM   3434  C   ARG B  28      -0.917  17.983 -69.051  1.00  0.00           C  
ATOM   3435  O   ARG B  28      -1.467  18.137 -70.144  1.00  0.00           O  
ATOM   3436  CB  ARG B  28       1.142  19.235 -68.426  1.00  0.00           C  
ATOM   3437  CG  ARG B  28       1.668  19.174 -69.851  1.00  0.00           C  
ATOM   3438  CD  ARG B  28       3.151  19.235 -69.892  1.00  0.00           C  
ATOM   3439  NE  ARG B  28       3.661  19.112 -71.249  1.00  0.00           N  
ATOM   3440  CZ  ARG B  28       3.927  17.943 -71.863  1.00  0.00           C  
ATOM   3441  NH1 ARG B  28       3.727  16.807 -71.231  1.00  0.00           N  
ATOM   3442  NH2 ARG B  28       4.390  17.938 -73.101  1.00  0.00           N  
ATOM   3443  H   ARG B  28      -0.059  19.185 -66.183  1.00  0.00           H  
ATOM   3444  HA  ARG B  28      -0.781  20.099 -68.767  1.00  0.00           H  
ATOM   3445 1HB  ARG B  28       1.524  20.149 -67.972  1.00  0.00           H  
ATOM   3446 2HB  ARG B  28       1.571  18.394 -67.880  1.00  0.00           H  
ATOM   3447 1HG  ARG B  28       1.350  18.241 -70.316  1.00  0.00           H  
ATOM   3448 2HG  ARG B  28       1.273  20.017 -70.421  1.00  0.00           H  
ATOM   3449 1HD  ARG B  28       3.488  20.188 -69.486  1.00  0.00           H  
ATOM   3450 2HD  ARG B  28       3.565  18.421 -69.298  1.00  0.00           H  
ATOM   3451  HE  ARG B  28       3.828  19.965 -71.767  1.00  0.00           H  
ATOM   3452 1HH1 ARG B  28       3.373  16.812 -70.285  1.00  0.00           H  
ATOM   3453 2HH1 ARG B  28       3.926  15.932 -71.692  1.00  0.00           H  
ATOM   3454 1HH2 ARG B  28       4.543  18.811 -73.587  1.00  0.00           H  
ATOM   3455 2HH2 ARG B  28       4.589  17.062 -73.562  1.00  0.00           H  
ATOM   3456  N   SER B  29      -0.769  16.782 -68.472  1.00  0.00           N  
ATOM   3457  CA  SER B  29      -1.255  15.573 -69.131  1.00  0.00           C  
ATOM   3458  C   SER B  29      -2.765  15.578 -69.310  1.00  0.00           C  
ATOM   3459  O   SER B  29      -3.259  14.959 -70.249  1.00  0.00           O  
ATOM   3460  CB  SER B  29      -0.846  14.351 -68.333  1.00  0.00           C  
ATOM   3461  OG  SER B  29      -1.544  14.286 -67.120  1.00  0.00           O  
ATOM   3462  H   SER B  29      -0.335  16.710 -67.569  1.00  0.00           H  
ATOM   3463  HA  SER B  29      -0.798  15.511 -70.119  1.00  0.00           H  
ATOM   3464 1HB  SER B  29      -1.040  13.452 -68.918  1.00  0.00           H  
ATOM   3465 2HB  SER B  29       0.225  14.386 -68.137  1.00  0.00           H  
ATOM   3466  HG  SER B  29      -1.616  15.190 -66.807  1.00  0.00           H  
ATOM   3467  N   GLU B  30      -3.484  16.238 -68.396  1.00  0.00           N  
ATOM   3468  CA  GLU B  30      -4.930  16.357 -68.450  1.00  0.00           C  
ATOM   3469  C   GLU B  30      -5.263  17.159 -69.690  1.00  0.00           C  
ATOM   3470  O   GLU B  30      -6.073  16.709 -70.503  1.00  0.00           O  
ATOM   3471  CB  GLU B  30      -5.488  17.035 -67.197  1.00  0.00           C  
ATOM   3472  CG  GLU B  30      -7.002  17.191 -67.187  1.00  0.00           C  
ATOM   3473  CD  GLU B  30      -7.521  17.783 -65.908  1.00  0.00           C  
ATOM   3474  OE1 GLU B  30      -7.120  17.333 -64.861  1.00  0.00           O  
ATOM   3475  OE2 GLU B  30      -8.321  18.687 -65.976  1.00  0.00           O  
ATOM   3476  H   GLU B  30      -3.001  16.634 -67.566  1.00  0.00           H  
ATOM   3477  HA  GLU B  30      -5.358  15.355 -68.499  1.00  0.00           H  
ATOM   3478 1HB  GLU B  30      -5.206  16.458 -66.315  1.00  0.00           H  
ATOM   3479 2HB  GLU B  30      -5.049  18.027 -67.094  1.00  0.00           H  
ATOM   3480 1HG  GLU B  30      -7.296  17.834 -68.017  1.00  0.00           H  
ATOM   3481 2HG  GLU B  30      -7.459  16.214 -67.342  1.00  0.00           H  
ATOM   3482  N   GLU B  31      -4.593  18.304 -69.847  1.00  0.00           N  
ATOM   3483  CA  GLU B  31      -4.817  19.182 -70.987  1.00  0.00           C  
ATOM   3484  C   GLU B  31      -4.556  18.461 -72.302  1.00  0.00           C  
ATOM   3485  O   GLU B  31      -5.234  18.736 -73.292  1.00  0.00           O  
ATOM   3486  CB  GLU B  31      -3.925  20.421 -70.887  1.00  0.00           C  
ATOM   3487  CG  GLU B  31      -4.316  21.390 -69.780  1.00  0.00           C  
ATOM   3488  CD  GLU B  31      -3.358  22.540 -69.644  1.00  0.00           C  
ATOM   3489  OE1 GLU B  31      -2.360  22.542 -70.325  1.00  0.00           O  
ATOM   3490  OE2 GLU B  31      -3.622  23.419 -68.858  1.00  0.00           O  
ATOM   3491  H   GLU B  31      -3.907  18.562 -69.152  1.00  0.00           H  
ATOM   3492  HA  GLU B  31      -5.857  19.510 -70.971  1.00  0.00           H  
ATOM   3493 1HB  GLU B  31      -2.894  20.114 -70.714  1.00  0.00           H  
ATOM   3494 2HB  GLU B  31      -3.951  20.964 -71.832  1.00  0.00           H  
ATOM   3495 1HG  GLU B  31      -5.310  21.783 -69.990  1.00  0.00           H  
ATOM   3496 2HG  GLU B  31      -4.362  20.847 -68.837  1.00  0.00           H  
ATOM   3497  N   ILE B  32      -3.570  17.561 -72.325  1.00  0.00           N  
ATOM   3498  CA  ILE B  32      -3.329  16.746 -73.507  1.00  0.00           C  
ATOM   3499  C   ILE B  32      -4.485  15.763 -73.723  1.00  0.00           C  
ATOM   3500  O   ILE B  32      -5.059  15.733 -74.819  1.00  0.00           O  
ATOM   3501  CB  ILE B  32      -2.002  15.974 -73.382  1.00  0.00           C  
ATOM   3502  CG1 ILE B  32      -0.818  16.943 -73.396  1.00  0.00           C  
ATOM   3503  CG2 ILE B  32      -1.873  14.954 -74.503  1.00  0.00           C  
ATOM   3504  CD1 ILE B  32       0.490  16.316 -72.971  1.00  0.00           C  
ATOM   3505  H   ILE B  32      -2.976  17.442 -71.514  1.00  0.00           H  
ATOM   3506  HA  ILE B  32      -3.254  17.405 -74.372  1.00  0.00           H  
ATOM   3507  HB  ILE B  32      -1.972  15.454 -72.426  1.00  0.00           H  
ATOM   3508 1HG1 ILE B  32      -0.691  17.350 -74.399  1.00  0.00           H  
ATOM   3509 2HG1 ILE B  32      -1.025  17.781 -72.730  1.00  0.00           H  
ATOM   3510 1HG2 ILE B  32      -0.929  14.419 -74.400  1.00  0.00           H  
ATOM   3511 2HG2 ILE B  32      -2.700  14.247 -74.448  1.00  0.00           H  
ATOM   3512 3HG2 ILE B  32      -1.896  15.466 -75.465  1.00  0.00           H  
ATOM   3513 1HD1 ILE B  32       1.282  17.064 -73.007  1.00  0.00           H  
ATOM   3514 2HD1 ILE B  32       0.398  15.934 -71.955  1.00  0.00           H  
ATOM   3515 3HD1 ILE B  32       0.736  15.496 -73.646  1.00  0.00           H  
ATOM   3516  N   SER B  33      -4.846  15.004 -72.679  1.00  0.00           N  
ATOM   3517  CA  SER B  33      -5.925  14.021 -72.753  1.00  0.00           C  
ATOM   3518  C   SER B  33      -7.281  14.634 -73.067  1.00  0.00           C  
ATOM   3519  O   SER B  33      -8.160  13.938 -73.570  1.00  0.00           O  
ATOM   3520  CB  SER B  33      -6.010  13.263 -71.442  1.00  0.00           C  
ATOM   3521  OG  SER B  33      -6.538  14.073 -70.427  1.00  0.00           O  
ATOM   3522  H   SER B  33      -4.369  15.152 -71.813  1.00  0.00           H  
ATOM   3523  HA  SER B  33      -5.694  13.314 -73.551  1.00  0.00           H  
ATOM   3524 1HB  SER B  33      -6.638  12.382 -71.572  1.00  0.00           H  
ATOM   3525 2HB  SER B  33      -5.018  12.918 -71.156  1.00  0.00           H  
ATOM   3526  HG  SER B  33      -6.192  14.954 -70.585  1.00  0.00           H  
ATOM   3527  N   LYS B  34      -7.477  15.914 -72.713  1.00  0.00           N  
ATOM   3528  CA  LYS B  34      -8.698  16.636 -73.055  1.00  0.00           C  
ATOM   3529  C   LYS B  34      -8.906  16.741 -74.567  1.00  0.00           C  
ATOM   3530  O   LYS B  34     -10.054  16.739 -75.020  1.00  0.00           O  
ATOM   3531  CB  LYS B  34      -8.674  18.034 -72.434  1.00  0.00           C  
ATOM   3532  CG  LYS B  34      -9.955  18.833 -72.633  1.00  0.00           C  
ATOM   3533  CD  LYS B  34      -9.900  20.160 -71.889  1.00  0.00           C  
ATOM   3534  CE  LYS B  34     -11.171  20.968 -72.103  1.00  0.00           C  
ATOM   3535  NZ  LYS B  34     -11.131  22.269 -71.382  1.00  0.00           N  
ATOM   3536  H   LYS B  34      -6.745  16.388 -72.216  1.00  0.00           H  
ATOM   3537  HA  LYS B  34      -9.548  16.098 -72.635  1.00  0.00           H  
ATOM   3538 1HB  LYS B  34      -8.493  17.953 -71.363  1.00  0.00           H  
ATOM   3539 2HB  LYS B  34      -7.853  18.608 -72.863  1.00  0.00           H  
ATOM   3540 1HG  LYS B  34     -10.102  19.028 -73.695  1.00  0.00           H  
ATOM   3541 2HG  LYS B  34     -10.804  18.256 -72.266  1.00  0.00           H  
ATOM   3542 1HD  LYS B  34      -9.773  19.974 -70.821  1.00  0.00           H  
ATOM   3543 2HD  LYS B  34      -9.048  20.740 -72.243  1.00  0.00           H  
ATOM   3544 1HE  LYS B  34     -11.305  21.160 -73.167  1.00  0.00           H  
ATOM   3545 2HE  LYS B  34     -12.029  20.398 -71.750  1.00  0.00           H  
ATOM   3546 1HZ  LYS B  34     -11.991  22.774 -71.549  1.00  0.00           H  
ATOM   3547 2HZ  LYS B  34     -11.026  22.102 -70.391  1.00  0.00           H  
ATOM   3548 3HZ  LYS B  34     -10.350  22.816 -71.715  1.00  0.00           H  
ATOM   3549  N   THR B  35      -7.829  16.852 -75.349  1.00  0.00           N  
ATOM   3550  CA  THR B  35      -7.970  17.054 -76.782  1.00  0.00           C  
ATOM   3551  C   THR B  35      -7.964  15.704 -77.485  1.00  0.00           C  
ATOM   3552  O   THR B  35      -8.563  15.539 -78.549  1.00  0.00           O  
ATOM   3553  CB  THR B  35      -6.847  17.948 -77.339  1.00  0.00           C  
ATOM   3554  OG1 THR B  35      -5.582  17.296 -77.166  1.00  0.00           O  
ATOM   3555  CG2 THR B  35      -6.828  19.289 -76.622  1.00  0.00           C  
ATOM   3556  H   THR B  35      -6.907  16.822 -74.938  1.00  0.00           H  
ATOM   3557  HA  THR B  35      -8.916  17.564 -76.968  1.00  0.00           H  
ATOM   3558  HB  THR B  35      -7.011  18.115 -78.404  1.00  0.00           H  
ATOM   3559  HG1 THR B  35      -5.547  16.899 -76.292  1.00  0.00           H  
ATOM   3560 1HG2 THR B  35      -6.028  19.907 -77.030  1.00  0.00           H  
ATOM   3561 2HG2 THR B  35      -7.784  19.792 -76.763  1.00  0.00           H  
ATOM   3562 3HG2 THR B  35      -6.654  19.129 -75.559  1.00  0.00           H  
ATOM   3563  N   ASP B  36      -7.258  14.749 -76.884  1.00  0.00           N  
ATOM   3564  CA  ASP B  36      -7.196  13.370 -77.349  1.00  0.00           C  
ATOM   3565  C   ASP B  36      -8.544  12.639 -77.335  1.00  0.00           C  
ATOM   3566  O   ASP B  36      -9.355  12.830 -76.431  1.00  0.00           O  
ATOM   3567  CB  ASP B  36      -6.193  12.589 -76.495  1.00  0.00           C  
ATOM   3568  CG  ASP B  36      -6.005  11.153 -76.966  1.00  0.00           C  
ATOM   3569  OD1 ASP B  36      -5.116  10.918 -77.750  1.00  0.00           O  
ATOM   3570  OD2 ASP B  36      -6.754  10.307 -76.539  1.00  0.00           O  
ATOM   3571  H   ASP B  36      -6.805  15.018 -76.040  1.00  0.00           H  
ATOM   3572  HA  ASP B  36      -6.848  13.369 -78.383  1.00  0.00           H  
ATOM   3573 1HB  ASP B  36      -5.227  13.092 -76.517  1.00  0.00           H  
ATOM   3574 2HB  ASP B  36      -6.531  12.576 -75.459  1.00  0.00           H  
ATOM   3575  N   ASP B  37      -8.795  11.810 -78.343  1.00  0.00           N  
ATOM   3576  CA  ASP B  37     -10.048  11.062 -78.403  1.00  0.00           C  
ATOM   3577  C   ASP B  37      -9.802   9.558 -78.564  1.00  0.00           C  
ATOM   3578  O   ASP B  37     -10.625   8.850 -79.145  1.00  0.00           O  
ATOM   3579  CB  ASP B  37     -10.915  11.568 -79.559  1.00  0.00           C  
ATOM   3580  CG  ASP B  37     -10.218  11.468 -80.909  1.00  0.00           C  
ATOM   3581  OD1 ASP B  37      -9.080  11.066 -80.941  1.00  0.00           O  
ATOM   3582  OD2 ASP B  37     -10.832  11.796 -81.897  1.00  0.00           O  
ATOM   3583  H   ASP B  37      -8.114  11.676 -79.084  1.00  0.00           H  
ATOM   3584  HA  ASP B  37     -10.593  11.224 -77.472  1.00  0.00           H  
ATOM   3585 1HB  ASP B  37     -11.840  10.994 -79.600  1.00  0.00           H  
ATOM   3586 2HB  ASP B  37     -11.184  12.611 -79.382  1.00  0.00           H  
ATOM   3587  N   ASP B  38      -8.662   9.084 -78.059  1.00  0.00           N  
ATOM   3588  CA  ASP B  38      -8.259   7.685 -78.093  1.00  0.00           C  
ATOM   3589  C   ASP B  38      -8.554   6.996 -76.767  1.00  0.00           C  
ATOM   3590  O   ASP B  38      -7.863   7.306 -75.799  1.00  0.00           O  
ATOM   3591  CB  ASP B  38      -6.767   7.563 -78.418  1.00  0.00           C  
ATOM   3592  CG  ASP B  38      -6.300   6.118 -78.525  1.00  0.00           C  
ATOM   3593  OD1 ASP B  38      -6.953   5.260 -77.978  1.00  0.00           O  
ATOM   3594  OD2 ASP B  38      -5.296   5.885 -79.153  1.00  0.00           O  
ATOM   3595  H   ASP B  38      -8.050   9.763 -77.628  1.00  0.00           H  
ATOM   3596  HA  ASP B  38      -8.819   7.182 -78.882  1.00  0.00           H  
ATOM   3597 1HB  ASP B  38      -6.559   8.068 -79.361  1.00  0.00           H  
ATOM   3598 2HB  ASP B  38      -6.185   8.061 -77.643  1.00  0.00           H  
ATOM   3599  N   PRO B  39      -9.503   6.052 -76.685  1.00  0.00           N  
ATOM   3600  CA  PRO B  39      -9.865   5.332 -75.477  1.00  0.00           C  
ATOM   3601  C   PRO B  39      -8.718   4.742 -74.666  1.00  0.00           C  
ATOM   3602  O   PRO B  39      -8.851   4.639 -73.447  1.00  0.00           O  
ATOM   3603  CB  PRO B  39     -10.756   4.221 -76.042  1.00  0.00           C  
ATOM   3604  CG  PRO B  39     -11.437   4.854 -77.206  1.00  0.00           C  
ATOM   3605  CD  PRO B  39     -10.378   5.720 -77.834  1.00  0.00           C  
ATOM   3606  HA  PRO B  39     -10.371   6.022 -74.802  1.00  0.00           H  
ATOM   3607 1HB  PRO B  39     -10.141   3.354 -76.327  1.00  0.00           H  
ATOM   3608 2HB  PRO B  39     -11.461   3.875 -75.271  1.00  0.00           H  
ATOM   3609 1HG  PRO B  39     -11.813   4.081 -77.893  1.00  0.00           H  
ATOM   3610 2HG  PRO B  39     -12.310   5.431 -76.869  1.00  0.00           H  
ATOM   3611 1HD  PRO B  39      -9.832   5.142 -78.593  1.00  0.00           H  
ATOM   3612 2HD  PRO B  39     -10.847   6.607 -78.286  1.00  0.00           H  
ATOM   3613  N   LYS B  40      -7.609   4.365 -75.304  1.00  0.00           N  
ATOM   3614  CA  LYS B  40      -6.484   3.817 -74.559  1.00  0.00           C  
ATOM   3615  C   LYS B  40      -5.851   4.899 -73.718  1.00  0.00           C  
ATOM   3616  O   LYS B  40      -5.462   4.640 -72.579  1.00  0.00           O  
ATOM   3617  CB  LYS B  40      -5.447   3.204 -75.502  1.00  0.00           C  
ATOM   3618  CG  LYS B  40      -5.900   1.921 -76.185  1.00  0.00           C  
ATOM   3619  CD  LYS B  40      -4.783   1.319 -77.026  1.00  0.00           C  
ATOM   3620  CE  LYS B  40      -5.238   0.045 -77.722  1.00  0.00           C  
ATOM   3621  NZ  LYS B  40      -6.161   0.328 -78.855  1.00  0.00           N  
ATOM   3622  H   LYS B  40      -7.542   4.421 -76.318  1.00  0.00           H  
ATOM   3623  HA  LYS B  40      -6.852   3.019 -73.913  1.00  0.00           H  
ATOM   3624 1HB  LYS B  40      -5.190   3.925 -76.279  1.00  0.00           H  
ATOM   3625 2HB  LYS B  40      -4.536   2.983 -74.946  1.00  0.00           H  
ATOM   3626 1HG  LYS B  40      -6.206   1.195 -75.431  1.00  0.00           H  
ATOM   3627 2HG  LYS B  40      -6.753   2.133 -76.828  1.00  0.00           H  
ATOM   3628 1HD  LYS B  40      -4.466   2.042 -77.780  1.00  0.00           H  
ATOM   3629 2HD  LYS B  40      -3.931   1.089 -76.388  1.00  0.00           H  
ATOM   3630 1HE  LYS B  40      -4.371  -0.493 -78.101  1.00  0.00           H  
ATOM   3631 2HE  LYS B  40      -5.751  -0.597 -77.005  1.00  0.00           H  
ATOM   3632 1HZ  LYS B  40      -6.439  -0.542 -79.288  1.00  0.00           H  
ATOM   3633 2HZ  LYS B  40      -6.980   0.810 -78.512  1.00  0.00           H  
ATOM   3634 3HZ  LYS B  40      -5.690   0.907 -79.536  1.00  0.00           H  
ATOM   3635  N   ALA B  41      -5.776   6.102 -74.283  1.00  0.00           N  
ATOM   3636  CA  ALA B  41      -5.131   7.242 -73.653  1.00  0.00           C  
ATOM   3637  C   ALA B  41      -6.045   7.818 -72.588  1.00  0.00           C  
ATOM   3638  O   ALA B  41      -5.562   8.345 -71.589  1.00  0.00           O  
ATOM   3639  CB  ALA B  41      -4.772   8.290 -74.696  1.00  0.00           C  
ATOM   3640  H   ALA B  41      -6.171   6.215 -75.217  1.00  0.00           H  
ATOM   3641  HA  ALA B  41      -4.201   6.904 -73.197  1.00  0.00           H  
ATOM   3642 1HB  ALA B  41      -4.289   9.138 -74.209  1.00  0.00           H  
ATOM   3643 2HB  ALA B  41      -4.090   7.857 -75.428  1.00  0.00           H  
ATOM   3644 3HB  ALA B  41      -5.677   8.627 -75.200  1.00  0.00           H  
ATOM   3645  N   GLN B  42      -7.357   7.724 -72.814  1.00  0.00           N  
ATOM   3646  CA  GLN B  42      -8.333   8.225 -71.862  1.00  0.00           C  
ATOM   3647  C   GLN B  42      -8.311   7.374 -70.594  1.00  0.00           C  
ATOM   3648  O   GLN B  42      -8.351   7.935 -69.494  1.00  0.00           O  
ATOM   3649  CB  GLN B  42      -9.735   8.230 -72.476  1.00  0.00           C  
ATOM   3650  CG  GLN B  42      -9.872   9.114 -73.704  1.00  0.00           C  
ATOM   3651  CD  GLN B  42      -9.600  10.574 -73.400  1.00  0.00           C  
ATOM   3652  OE1 GLN B  42     -10.189  11.153 -72.483  1.00  0.00           O  
ATOM   3653  NE2 GLN B  42      -8.703  11.180 -74.169  1.00  0.00           N  
ATOM   3654  H   GLN B  42      -7.679   7.299 -73.678  1.00  0.00           H  
ATOM   3655  HA  GLN B  42      -8.074   9.254 -71.611  1.00  0.00           H  
ATOM   3656 1HB  GLN B  42     -10.011   7.214 -72.760  1.00  0.00           H  
ATOM   3657 2HB  GLN B  42     -10.456   8.571 -71.734  1.00  0.00           H  
ATOM   3658 1HG  GLN B  42      -9.159   8.782 -74.460  1.00  0.00           H  
ATOM   3659 2HG  GLN B  42     -10.889   9.029 -74.088  1.00  0.00           H  
ATOM   3660 1HE2 GLN B  42      -8.480  12.145 -74.016  1.00  0.00           H  
ATOM   3661 2HE2 GLN B  42      -8.247  10.675 -74.903  1.00  0.00           H  
ATOM   3662  N   SER B  43      -8.235   6.044 -70.738  1.00  0.00           N  
ATOM   3663  CA  SER B  43      -8.149   5.163 -69.577  1.00  0.00           C  
ATOM   3664  C   SER B  43      -6.757   5.317 -68.962  1.00  0.00           C  
ATOM   3665  O   SER B  43      -6.668   5.357 -67.737  1.00  0.00           O  
ATOM   3666  CB  SER B  43      -8.404   3.722 -69.972  1.00  0.00           C  
ATOM   3667  OG  SER B  43      -9.721   3.546 -70.414  1.00  0.00           O  
ATOM   3668  H   SER B  43      -8.280   5.615 -71.664  1.00  0.00           H  
ATOM   3669  HA  SER B  43      -8.919   5.458 -68.862  1.00  0.00           H  
ATOM   3670 1HB  SER B  43      -7.710   3.433 -70.762  1.00  0.00           H  
ATOM   3671 2HB  SER B  43      -8.215   3.072 -69.118  1.00  0.00           H  
ATOM   3672  HG  SER B  43     -10.268   3.553 -69.625  1.00  0.00           H  
ATOM   3673  N   LEU B  44      -5.699   5.444 -69.780  1.00  0.00           N  
ATOM   3674  CA  LEU B  44      -4.329   5.555 -69.269  1.00  0.00           C  
ATOM   3675  C   LEU B  44      -4.107   6.808 -68.459  1.00  0.00           C  
ATOM   3676  O   LEU B  44      -3.338   6.776 -67.501  1.00  0.00           O  
ATOM   3677  CB  LEU B  44      -3.330   5.529 -70.432  1.00  0.00           C  
ATOM   3678  CG  LEU B  44      -1.865   5.290 -70.043  1.00  0.00           C  
ATOM   3679  CD1 LEU B  44      -1.722   3.908 -69.421  1.00  0.00           C  
ATOM   3680  CD2 LEU B  44      -0.983   5.429 -71.276  1.00  0.00           C  
ATOM   3681  H   LEU B  44      -5.851   5.471 -70.773  1.00  0.00           H  
ATOM   3682  HA  LEU B  44      -4.131   4.699 -68.623  1.00  0.00           H  
ATOM   3683 1HB  LEU B  44      -3.621   4.741 -71.123  1.00  0.00           H  
ATOM   3684 2HB  LEU B  44      -3.382   6.483 -70.957  1.00  0.00           H  
ATOM   3685  HG  LEU B  44      -1.561   6.024 -69.297  1.00  0.00           H  
ATOM   3686 1HD1 LEU B  44      -0.682   3.738 -69.146  1.00  0.00           H  
ATOM   3687 2HD1 LEU B  44      -2.348   3.843 -68.531  1.00  0.00           H  
ATOM   3688 3HD1 LEU B  44      -2.034   3.152 -70.140  1.00  0.00           H  
ATOM   3689 1HD2 LEU B  44       0.058   5.260 -71.001  1.00  0.00           H  
ATOM   3690 2HD2 LEU B  44      -1.284   4.693 -72.023  1.00  0.00           H  
ATOM   3691 3HD2 LEU B  44      -1.091   6.432 -71.690  1.00  0.00           H  
ATOM   3692  N   GLN B  45      -4.724   7.913 -68.853  1.00  0.00           N  
ATOM   3693  CA  GLN B  45      -4.640   9.126 -68.071  1.00  0.00           C  
ATOM   3694  C   GLN B  45      -5.332   8.935 -66.735  1.00  0.00           C  
ATOM   3695  O   GLN B  45      -4.834   9.423 -65.725  1.00  0.00           O  
ATOM   3696  CB  GLN B  45      -5.262  10.302 -68.828  1.00  0.00           C  
ATOM   3697  CG  GLN B  45      -5.252  11.613 -68.061  1.00  0.00           C  
ATOM   3698  CD  GLN B  45      -3.846  12.088 -67.748  1.00  0.00           C  
ATOM   3699  OE1 GLN B  45      -2.886  11.729 -68.435  1.00  0.00           O  
ATOM   3700  NE2 GLN B  45      -3.715  12.901 -66.706  1.00  0.00           N  
ATOM   3701  H   GLN B  45      -5.255   7.912 -69.723  1.00  0.00           H  
ATOM   3702  HA  GLN B  45      -3.587   9.357 -67.904  1.00  0.00           H  
ATOM   3703 1HB  GLN B  45      -4.726  10.456 -69.765  1.00  0.00           H  
ATOM   3704 2HB  GLN B  45      -6.297  10.067 -69.079  1.00  0.00           H  
ATOM   3705 1HG  GLN B  45      -5.745  12.377 -68.661  1.00  0.00           H  
ATOM   3706 2HG  GLN B  45      -5.784  11.475 -67.121  1.00  0.00           H  
ATOM   3707 1HE2 GLN B  45      -2.812  13.248 -66.449  1.00  0.00           H  
ATOM   3708 2HE2 GLN B  45      -4.520  13.167 -66.175  1.00  0.00           H  
ATOM   3709  N   LEU B  46      -6.473   8.238 -66.734  1.00  0.00           N  
ATOM   3710  CA  LEU B  46      -7.218   8.011 -65.505  1.00  0.00           C  
ATOM   3711  C   LEU B  46      -6.341   7.190 -64.551  1.00  0.00           C  
ATOM   3712  O   LEU B  46      -6.385   7.428 -63.340  1.00  0.00           O  
ATOM   3713  CB  LEU B  46      -8.534   7.277 -65.792  1.00  0.00           C  
ATOM   3714  CG  LEU B  46      -9.425   7.006 -64.573  1.00  0.00           C  
ATOM   3715  CD1 LEU B  46      -9.770   8.324 -63.893  1.00  0.00           C  
ATOM   3716  CD2 LEU B  46     -10.683   6.274 -65.016  1.00  0.00           C  
ATOM   3717  H   LEU B  46      -6.863   7.880 -67.611  1.00  0.00           H  
ATOM   3718  HA  LEU B  46      -7.459   8.978 -65.061  1.00  0.00           H  
ATOM   3719 1HB  LEU B  46      -9.113   7.865 -66.501  1.00  0.00           H  
ATOM   3720 2HB  LEU B  46      -8.303   6.316 -66.253  1.00  0.00           H  
ATOM   3721  HG  LEU B  46      -8.882   6.393 -63.854  1.00  0.00           H  
ATOM   3722 1HD1 LEU B  46     -10.403   8.133 -63.027  1.00  0.00           H  
ATOM   3723 2HD1 LEU B  46      -8.853   8.817 -63.570  1.00  0.00           H  
ATOM   3724 3HD1 LEU B  46     -10.301   8.968 -64.595  1.00  0.00           H  
ATOM   3725 1HD2 LEU B  46     -11.316   6.081 -64.149  1.00  0.00           H  
ATOM   3726 2HD2 LEU B  46     -11.228   6.888 -65.734  1.00  0.00           H  
ATOM   3727 3HD2 LEU B  46     -10.408   5.327 -65.482  1.00  0.00           H  
ATOM   3728  N   ILE B  47      -5.586   6.229 -65.100  1.00  0.00           N  
ATOM   3729  CA  ILE B  47      -4.635   5.403 -64.354  1.00  0.00           C  
ATOM   3730  C   ILE B  47      -3.577   6.251 -63.679  1.00  0.00           C  
ATOM   3731  O   ILE B  47      -3.312   6.071 -62.491  1.00  0.00           O  
ATOM   3732  CB  ILE B  47      -3.949   4.379 -65.276  1.00  0.00           C  
ATOM   3733  CG1 ILE B  47      -4.933   3.274 -65.671  1.00  0.00           C  
ATOM   3734  CG2 ILE B  47      -2.723   3.788 -64.597  1.00  0.00           C  
ATOM   3735  CD1 ILE B  47      -4.414   2.350 -66.749  1.00  0.00           C  
ATOM   3736  H   ILE B  47      -5.695   6.065 -66.092  1.00  0.00           H  
ATOM   3737  HA  ILE B  47      -5.180   4.852 -63.588  1.00  0.00           H  
ATOM   3738  HB  ILE B  47      -3.640   4.869 -66.199  1.00  0.00           H  
ATOM   3739 1HG1 ILE B  47      -5.174   2.673 -64.795  1.00  0.00           H  
ATOM   3740 2HG1 ILE B  47      -5.861   3.721 -66.024  1.00  0.00           H  
ATOM   3741 1HG2 ILE B  47      -2.252   3.064 -65.262  1.00  0.00           H  
ATOM   3742 2HG2 ILE B  47      -2.017   4.584 -64.366  1.00  0.00           H  
ATOM   3743 3HG2 ILE B  47      -3.023   3.290 -63.674  1.00  0.00           H  
ATOM   3744 1HD1 ILE B  47      -5.167   1.595 -66.975  1.00  0.00           H  
ATOM   3745 2HD1 ILE B  47      -4.199   2.927 -67.649  1.00  0.00           H  
ATOM   3746 3HD1 ILE B  47      -3.503   1.863 -66.404  1.00  0.00           H  
ATOM   3747  N   ALA B  48      -2.982   7.165 -64.439  1.00  0.00           N  
ATOM   3748  CA  ALA B  48      -1.993   8.099 -63.943  1.00  0.00           C  
ATOM   3749  C   ALA B  48      -2.505   8.949 -62.796  1.00  0.00           C  
ATOM   3750  O   ALA B  48      -1.800   9.134 -61.806  1.00  0.00           O  
ATOM   3751  CB  ALA B  48      -1.508   9.005 -65.066  1.00  0.00           C  
ATOM   3752  H   ALA B  48      -3.279   7.200 -65.397  1.00  0.00           H  
ATOM   3753  HA  ALA B  48      -1.136   7.533 -63.576  1.00  0.00           H  
ATOM   3754 1HB  ALA B  48      -0.765   9.702 -64.677  1.00  0.00           H  
ATOM   3755 2HB  ALA B  48      -1.062   8.399 -65.855  1.00  0.00           H  
ATOM   3756 3HB  ALA B  48      -2.352   9.563 -65.472  1.00  0.00           H  
ATOM   3757  N   GLU B  49      -3.730   9.458 -62.936  1.00  0.00           N  
ATOM   3758  CA  GLU B  49      -4.329  10.258 -61.882  1.00  0.00           C  
ATOM   3759  C   GLU B  49      -4.658   9.417 -60.666  1.00  0.00           C  
ATOM   3760  O   GLU B  49      -4.540   9.912 -59.544  1.00  0.00           O  
ATOM   3761  CB  GLU B  49      -5.596  10.947 -62.394  1.00  0.00           C  
ATOM   3762  CG  GLU B  49      -5.350  11.995 -63.471  1.00  0.00           C  
ATOM   3763  CD  GLU B  49      -6.620  12.490 -64.106  1.00  0.00           C  
ATOM   3764  OE1 GLU B  49      -7.674  12.100 -63.663  1.00  0.00           O  
ATOM   3765  OE2 GLU B  49      -6.537  13.258 -65.034  1.00  0.00           O  
ATOM   3766  H   GLU B  49      -4.251   9.282 -63.786  1.00  0.00           H  
ATOM   3767  HA  GLU B  49      -3.618  11.030 -61.588  1.00  0.00           H  
ATOM   3768 1HB  GLU B  49      -6.277  10.201 -62.802  1.00  0.00           H  
ATOM   3769 2HB  GLU B  49      -6.105  11.435 -61.563  1.00  0.00           H  
ATOM   3770 1HG  GLU B  49      -4.827  12.841 -63.027  1.00  0.00           H  
ATOM   3771 2HG  GLU B  49      -4.709  11.567 -64.239  1.00  0.00           H  
ATOM   3772  N   SER B  50      -5.097   8.173 -60.886  1.00  0.00           N  
ATOM   3773  CA  SER B  50      -5.468   7.315 -59.777  1.00  0.00           C  
ATOM   3774  C   SER B  50      -4.231   7.095 -58.933  1.00  0.00           C  
ATOM   3775  O   SER B  50      -4.326   7.173 -57.709  1.00  0.00           O  
ATOM   3776  CB  SER B  50      -6.022   5.993 -60.269  1.00  0.00           C  
ATOM   3777  OG  SER B  50      -7.201   6.186 -61.002  1.00  0.00           O  
ATOM   3778  H   SER B  50      -5.237   7.813 -61.845  1.00  0.00           H  
ATOM   3779  HA  SER B  50      -6.248   7.813 -59.200  1.00  0.00           H  
ATOM   3780 1HB  SER B  50      -5.280   5.497 -60.894  1.00  0.00           H  
ATOM   3781 2HB  SER B  50      -6.221   5.343 -59.418  1.00  0.00           H  
ATOM   3782  HG  SER B  50      -6.961   6.736 -61.750  1.00  0.00           H  
ATOM   3783  N   LEU B  51      -3.087   6.878 -59.589  1.00  0.00           N  
ATOM   3784  CA  LEU B  51      -1.811   6.668 -58.923  1.00  0.00           C  
ATOM   3785  C   LEU B  51      -1.328   7.906 -58.193  1.00  0.00           C  
ATOM   3786  O   LEU B  51      -0.662   7.766 -57.169  1.00  0.00           O  
ATOM   3787  CB  LEU B  51      -0.753   6.236 -59.947  1.00  0.00           C  
ATOM   3788  CG  LEU B  51      -0.918   4.823 -60.519  1.00  0.00           C  
ATOM   3789  CD1 LEU B  51      -0.068   4.679 -61.774  1.00  0.00           C  
ATOM   3790  CD2 LEU B  51      -0.518   3.799 -59.466  1.00  0.00           C  
ATOM   3791  H   LEU B  51      -3.129   6.882 -60.596  1.00  0.00           H  
ATOM   3792  HA  LEU B  51      -1.931   5.870 -58.190  1.00  0.00           H  
ATOM   3793 1HB  LEU B  51      -0.772   6.936 -60.782  1.00  0.00           H  
ATOM   3794 2HB  LEU B  51       0.229   6.291 -59.477  1.00  0.00           H  
ATOM   3795  HG  LEU B  51      -1.959   4.664 -60.801  1.00  0.00           H  
ATOM   3796 1HD1 LEU B  51      -0.185   3.675 -62.180  1.00  0.00           H  
ATOM   3797 2HD1 LEU B  51      -0.389   5.410 -62.516  1.00  0.00           H  
ATOM   3798 3HD1 LEU B  51       0.979   4.849 -61.525  1.00  0.00           H  
ATOM   3799 1HD2 LEU B  51      -0.635   2.794 -59.873  1.00  0.00           H  
ATOM   3800 2HD2 LEU B  51       0.524   3.956 -59.184  1.00  0.00           H  
ATOM   3801 3HD2 LEU B  51      -1.153   3.913 -58.589  1.00  0.00           H  
ATOM   3802  N   MET B  52      -1.605   9.091 -58.723  1.00  0.00           N  
ATOM   3803  CA  MET B  52      -1.302  10.344 -58.047  1.00  0.00           C  
ATOM   3804  C   MET B  52      -2.023  10.392 -56.706  1.00  0.00           C  
ATOM   3805  O   MET B  52      -1.441  10.794 -55.698  1.00  0.00           O  
ATOM   3806  CB  MET B  52      -1.696  11.534 -58.921  1.00  0.00           C  
ATOM   3807  CG  MET B  52      -1.463  12.892 -58.276  1.00  0.00           C  
ATOM   3808  SD  MET B  52      -2.049  14.258 -59.299  1.00  0.00           S  
ATOM   3809  CE  MET B  52      -3.821  14.087 -59.111  1.00  0.00           C  
ATOM   3810  H   MET B  52      -2.030   9.126 -59.649  1.00  0.00           H  
ATOM   3811  HA  MET B  52      -0.224  10.398 -57.886  1.00  0.00           H  
ATOM   3812 1HB  MET B  52      -1.130  11.505 -59.851  1.00  0.00           H  
ATOM   3813 2HB  MET B  52      -2.753  11.462 -59.178  1.00  0.00           H  
ATOM   3814 1HG  MET B  52      -1.981  12.933 -57.318  1.00  0.00           H  
ATOM   3815 2HG  MET B  52      -0.398  13.031 -58.093  1.00  0.00           H  
ATOM   3816 1HE  MET B  52      -4.324  14.863 -59.688  1.00  0.00           H  
ATOM   3817 2HE  MET B  52      -4.133  13.105 -59.472  1.00  0.00           H  
ATOM   3818 3HE  MET B  52      -4.086  14.187 -58.058  1.00  0.00           H  
ATOM   3819  N   LEU B  53      -3.305  10.005 -56.730  1.00  0.00           N  
ATOM   3820  CA  LEU B  53      -4.146   9.953 -55.543  1.00  0.00           C  
ATOM   3821  C   LEU B  53      -3.579   8.945 -54.546  1.00  0.00           C  
ATOM   3822  O   LEU B  53      -3.630   9.199 -53.341  1.00  0.00           O  
ATOM   3823  CB  LEU B  53      -5.584   9.571 -55.920  1.00  0.00           C  
ATOM   3824  CG  LEU B  53      -6.563  10.742 -56.078  1.00  0.00           C  
ATOM   3825  CD1 LEU B  53      -6.848  11.354 -54.714  1.00  0.00           C  
ATOM   3826  CD2 LEU B  53      -5.972  11.773 -57.027  1.00  0.00           C  
ATOM   3827  H   LEU B  53      -3.707   9.747 -57.627  1.00  0.00           H  
ATOM   3828  HA  LEU B  53      -4.163  10.944 -55.088  1.00  0.00           H  
ATOM   3829 1HB  LEU B  53      -5.562   9.027 -56.863  1.00  0.00           H  
ATOM   3830 2HB  LEU B  53      -5.981   8.909 -55.151  1.00  0.00           H  
ATOM   3831  HG  LEU B  53      -7.507  10.375 -56.483  1.00  0.00           H  
ATOM   3832 1HD1 LEU B  53      -7.544  12.185 -54.827  1.00  0.00           H  
ATOM   3833 2HD1 LEU B  53      -7.288  10.599 -54.061  1.00  0.00           H  
ATOM   3834 3HD1 LEU B  53      -5.919  11.716 -54.276  1.00  0.00           H  
ATOM   3835 1HD2 LEU B  53      -6.669  12.604 -57.141  1.00  0.00           H  
ATOM   3836 2HD2 LEU B  53      -5.030  12.142 -56.624  1.00  0.00           H  
ATOM   3837 3HD2 LEU B  53      -5.795  11.313 -58.000  1.00  0.00           H  
ATOM   3838  N   ILE B  54      -3.102   7.803 -55.045  1.00  0.00           N  
ATOM   3839  CA  ILE B  54      -2.431   6.791 -54.242  1.00  0.00           C  
ATOM   3840  C   ILE B  54      -1.142   7.313 -53.638  1.00  0.00           C  
ATOM   3841  O   ILE B  54      -0.914   7.071 -52.457  1.00  0.00           O  
ATOM   3842  CB  ILE B  54      -2.126   5.539 -55.086  1.00  0.00           C  
ATOM   3843  CG1 ILE B  54      -3.419   4.788 -55.412  1.00  0.00           C  
ATOM   3844  CG2 ILE B  54      -1.149   4.631 -54.355  1.00  0.00           C  
ATOM   3845  CD1 ILE B  54      -3.258   3.730 -56.480  1.00  0.00           C  
ATOM   3846  H   ILE B  54      -3.216   7.655 -56.037  1.00  0.00           H  
ATOM   3847  HA  ILE B  54      -3.096   6.497 -53.430  1.00  0.00           H  
ATOM   3848  HB  ILE B  54      -1.688   5.839 -56.037  1.00  0.00           H  
ATOM   3849 1HG1 ILE B  54      -3.800   4.308 -54.510  1.00  0.00           H  
ATOM   3850 2HG1 ILE B  54      -4.177   5.497 -55.748  1.00  0.00           H  
ATOM   3851 1HG2 ILE B  54      -0.946   3.751 -54.965  1.00  0.00           H  
ATOM   3852 2HG2 ILE B  54      -0.220   5.169 -54.173  1.00  0.00           H  
ATOM   3853 3HG2 ILE B  54      -1.582   4.321 -53.404  1.00  0.00           H  
ATOM   3854 1HD1 ILE B  54      -4.217   3.241 -56.656  1.00  0.00           H  
ATOM   3855 2HD1 ILE B  54      -2.912   4.194 -57.403  1.00  0.00           H  
ATOM   3856 3HD1 ILE B  54      -2.531   2.989 -56.150  1.00  0.00           H  
ATOM   3857  N   ALA B  55      -0.299   7.989 -54.421  1.00  0.00           N  
ATOM   3858  CA  ALA B  55       0.946   8.541 -53.905  1.00  0.00           C  
ATOM   3859  C   ALA B  55       0.652   9.511 -52.773  1.00  0.00           C  
ATOM   3860  O   ALA B  55       1.303   9.432 -51.727  1.00  0.00           O  
ATOM   3861  CB  ALA B  55       1.725   9.224 -55.020  1.00  0.00           C  
ATOM   3862  H   ALA B  55      -0.512   8.108 -55.411  1.00  0.00           H  
ATOM   3863  HA  ALA B  55       1.561   7.721 -53.532  1.00  0.00           H  
ATOM   3864 1HB  ALA B  55       2.653   9.631 -54.620  1.00  0.00           H  
ATOM   3865 2HB  ALA B  55       1.956   8.498 -55.800  1.00  0.00           H  
ATOM   3866 3HB  ALA B  55       1.126  10.030 -55.441  1.00  0.00           H  
ATOM   3867  N   GLU B  56      -0.299  10.425 -52.985  1.00  0.00           N  
ATOM   3868  CA  GLU B  56      -0.673  11.399 -51.968  1.00  0.00           C  
ATOM   3869  C   GLU B  56      -1.184  10.729 -50.704  1.00  0.00           C  
ATOM   3870  O   GLU B  56      -0.784  11.125 -49.609  1.00  0.00           O  
ATOM   3871  CB  GLU B  56      -1.742  12.350 -52.513  1.00  0.00           C  
ATOM   3872  CG  GLU B  56      -2.167  13.441 -51.541  1.00  0.00           C  
ATOM   3873  CD  GLU B  56      -3.120  14.430 -52.152  1.00  0.00           C  
ATOM   3874  OE1 GLU B  56      -4.131  14.014 -52.665  1.00  0.00           O  
ATOM   3875  OE2 GLU B  56      -2.835  15.605 -52.107  1.00  0.00           O  
ATOM   3876  H   GLU B  56      -0.772  10.430 -53.874  1.00  0.00           H  
ATOM   3877  HA  GLU B  56       0.208  11.988 -51.711  1.00  0.00           H  
ATOM   3878 1HB  GLU B  56      -1.370  12.834 -53.417  1.00  0.00           H  
ATOM   3879 2HB  GLU B  56      -2.629  11.781 -52.788  1.00  0.00           H  
ATOM   3880 1HG  GLU B  56      -2.647  12.978 -50.679  1.00  0.00           H  
ATOM   3881 2HG  GLU B  56      -1.281  13.966 -51.189  1.00  0.00           H  
ATOM   3882  N   SER B  57      -2.079   9.746 -50.857  1.00  0.00           N  
ATOM   3883  CA  SER B  57      -2.665   9.057 -49.716  1.00  0.00           C  
ATOM   3884  C   SER B  57      -1.599   8.384 -48.872  1.00  0.00           C  
ATOM   3885  O   SER B  57      -1.657   8.501 -47.649  1.00  0.00           O  
ATOM   3886  CB  SER B  57      -3.672   8.026 -50.190  1.00  0.00           C  
ATOM   3887  OG  SER B  57      -4.748   8.638 -50.845  1.00  0.00           O  
ATOM   3888  H   SER B  57      -2.355   9.475 -51.792  1.00  0.00           H  
ATOM   3889  HA  SER B  57      -3.188   9.790 -49.101  1.00  0.00           H  
ATOM   3890 1HB  SER B  57      -3.182   7.324 -50.865  1.00  0.00           H  
ATOM   3891 2HB  SER B  57      -4.038   7.456 -49.336  1.00  0.00           H  
ATOM   3892  HG  SER B  57      -4.399   8.967 -51.677  1.00  0.00           H  
ATOM   3893  N   LEU B  58      -0.629   7.721 -49.506  1.00  0.00           N  
ATOM   3894  CA  LEU B  58       0.455   7.044 -48.805  1.00  0.00           C  
ATOM   3895  C   LEU B  58       1.349   8.029 -48.080  1.00  0.00           C  
ATOM   3896  O   LEU B  58       1.844   7.680 -47.005  1.00  0.00           O  
ATOM   3897  CB  LEU B  58       1.291   6.221 -49.792  1.00  0.00           C  
ATOM   3898  CG  LEU B  58       0.609   4.973 -50.364  1.00  0.00           C  
ATOM   3899  CD1 LEU B  58       1.423   4.439 -51.535  1.00  0.00           C  
ATOM   3900  CD2 LEU B  58       0.472   3.923 -49.271  1.00  0.00           C  
ATOM   3901  H   LEU B  58      -0.657   7.691 -50.516  1.00  0.00           H  
ATOM   3902  HA  LEU B  58       0.020   6.365 -48.070  1.00  0.00           H  
ATOM   3903 1HB  LEU B  58       1.569   6.861 -50.629  1.00  0.00           H  
ATOM   3904 2HB  LEU B  58       2.204   5.900 -49.290  1.00  0.00           H  
ATOM   3905  HG  LEU B  58      -0.380   5.238 -50.738  1.00  0.00           H  
ATOM   3906 1HD1 LEU B  58       0.938   3.553 -51.942  1.00  0.00           H  
ATOM   3907 2HD1 LEU B  58       1.490   5.204 -52.311  1.00  0.00           H  
ATOM   3908 3HD1 LEU B  58       2.425   4.180 -51.194  1.00  0.00           H  
ATOM   3909 1HD2 LEU B  58      -0.014   3.036 -49.678  1.00  0.00           H  
ATOM   3910 2HD2 LEU B  58       1.460   3.656 -48.897  1.00  0.00           H  
ATOM   3911 3HD2 LEU B  58      -0.129   4.324 -48.455  1.00  0.00           H  
ATOM   3912  N   LEU B  59       1.608   9.203 -48.649  1.00  0.00           N  
ATOM   3913  CA  LEU B  59       2.467  10.188 -48.005  1.00  0.00           C  
ATOM   3914  C   LEU B  59       1.768  10.683 -46.750  1.00  0.00           C  
ATOM   3915  O   LEU B  59       2.428  10.910 -45.741  1.00  0.00           O  
ATOM   3916  CB  LEU B  59       2.766  11.360 -48.949  1.00  0.00           C  
ATOM   3917  CG  LEU B  59       3.712  11.050 -50.115  1.00  0.00           C  
ATOM   3918  CD1 LEU B  59       3.720  12.222 -51.087  1.00  0.00           C  
ATOM   3919  CD2 LEU B  59       5.108  10.776 -49.577  1.00  0.00           C  
ATOM   3920  H   LEU B  59       1.243   9.423 -49.584  1.00  0.00           H  
ATOM   3921  HA  LEU B  59       3.413   9.709 -47.751  1.00  0.00           H  
ATOM   3922 1HB  LEU B  59       1.826  11.714 -49.369  1.00  0.00           H  
ATOM   3923 2HB  LEU B  59       3.208  12.169 -48.368  1.00  0.00           H  
ATOM   3924  HG  LEU B  59       3.351  10.174 -50.653  1.00  0.00           H  
ATOM   3925 1HD1 LEU B  59       4.392  12.002 -51.917  1.00  0.00           H  
ATOM   3926 2HD1 LEU B  59       2.713  12.383 -51.472  1.00  0.00           H  
ATOM   3927 3HD1 LEU B  59       4.061  13.119 -50.573  1.00  0.00           H  
ATOM   3928 1HD2 LEU B  59       5.780  10.554 -50.407  1.00  0.00           H  
ATOM   3929 2HD2 LEU B  59       5.470  11.652 -49.040  1.00  0.00           H  
ATOM   3930 3HD2 LEU B  59       5.076   9.922 -48.900  1.00  0.00           H  
ATOM   3931  N   ILE B  60       0.448  10.866 -46.836  1.00  0.00           N  
ATOM   3932  CA  ILE B  60      -0.384  11.232 -45.695  1.00  0.00           C  
ATOM   3933  C   ILE B  60      -0.335  10.150 -44.629  1.00  0.00           C  
ATOM   3934  O   ILE B  60      -0.247  10.483 -43.449  1.00  0.00           O  
ATOM   3935  CB  ILE B  60      -1.843  11.467 -46.124  1.00  0.00           C  
ATOM   3936  CG1 ILE B  60      -1.949  12.727 -46.989  1.00  0.00           C  
ATOM   3937  CG2 ILE B  60      -2.745  11.578 -44.905  1.00  0.00           C  
ATOM   3938  CD1 ILE B  60      -3.279  12.873 -47.694  1.00  0.00           C  
ATOM   3939  H   ILE B  60       0.008  10.757 -47.744  1.00  0.00           H  
ATOM   3940  HA  ILE B  60      -0.004  12.165 -45.276  1.00  0.00           H  
ATOM   3941  HB  ILE B  60      -2.181  10.634 -46.740  1.00  0.00           H  
ATOM   3942 1HG1 ILE B  60      -1.794  13.608 -46.368  1.00  0.00           H  
ATOM   3943 2HG1 ILE B  60      -1.164  12.716 -47.744  1.00  0.00           H  
ATOM   3944 1HG2 ILE B  60      -3.774  11.745 -45.226  1.00  0.00           H  
ATOM   3945 2HG2 ILE B  60      -2.691  10.656 -44.328  1.00  0.00           H  
ATOM   3946 3HG2 ILE B  60      -2.420  12.413 -44.285  1.00  0.00           H  
ATOM   3947 1HD1 ILE B  60      -3.278  13.788 -48.287  1.00  0.00           H  
ATOM   3948 2HD1 ILE B  60      -3.439  12.017 -48.349  1.00  0.00           H  
ATOM   3949 3HD1 ILE B  60      -4.078  12.922 -46.956  1.00  0.00           H  
ATOM   3950  N   ILE B  61      -0.431   8.882 -45.044  1.00  0.00           N  
ATOM   3951  CA  ILE B  61      -0.253   7.732 -44.164  1.00  0.00           C  
ATOM   3952  C   ILE B  61       1.125   7.738 -43.541  1.00  0.00           C  
ATOM   3953  O   ILE B  61       1.247   7.484 -42.346  1.00  0.00           O  
ATOM   3954  CB  ILE B  61      -0.466   6.411 -44.927  1.00  0.00           C  
ATOM   3955  CG1 ILE B  61      -1.948   6.214 -45.252  1.00  0.00           C  
ATOM   3956  CG2 ILE B  61       0.066   5.239 -44.117  1.00  0.00           C  
ATOM   3957  CD1 ILE B  61      -2.212   5.123 -46.265  1.00  0.00           C  
ATOM   3958  H   ILE B  61      -0.654   8.719 -46.020  1.00  0.00           H  
ATOM   3959  HA  ILE B  61      -1.002   7.784 -43.372  1.00  0.00           H  
ATOM   3960  HB  ILE B  61       0.063   6.452 -45.879  1.00  0.00           H  
ATOM   3961 1HG1 ILE B  61      -2.491   5.970 -44.339  1.00  0.00           H  
ATOM   3962 2HG1 ILE B  61      -2.363   7.146 -45.639  1.00  0.00           H  
ATOM   3963 1HG2 ILE B  61      -0.092   4.313 -44.671  1.00  0.00           H  
ATOM   3964 2HG2 ILE B  61       1.132   5.375 -43.936  1.00  0.00           H  
ATOM   3965 3HG2 ILE B  61      -0.461   5.185 -43.165  1.00  0.00           H  
ATOM   3966 1HD1 ILE B  61      -3.284   5.045 -46.444  1.00  0.00           H  
ATOM   3967 2HD1 ILE B  61      -1.706   5.366 -47.200  1.00  0.00           H  
ATOM   3968 3HD1 ILE B  61      -1.837   4.175 -45.884  1.00  0.00           H  
ATOM   3969  N   ALA B  62       2.158   8.012 -44.329  1.00  0.00           N  
ATOM   3970  CA  ALA B  62       3.525   8.063 -43.841  1.00  0.00           C  
ATOM   3971  C   ALA B  62       3.687   9.086 -42.732  1.00  0.00           C  
ATOM   3972  O   ALA B  62       4.388   8.819 -41.756  1.00  0.00           O  
ATOM   3973  CB  ALA B  62       4.484   8.374 -44.981  1.00  0.00           C  
ATOM   3974  H   ALA B  62       1.968   8.199 -45.303  1.00  0.00           H  
ATOM   3975  HA  ALA B  62       3.788   7.081 -43.445  1.00  0.00           H  
ATOM   3976 1HB  ALA B  62       5.504   8.409 -44.600  1.00  0.00           H  
ATOM   3977 2HB  ALA B  62       4.407   7.598 -45.744  1.00  0.00           H  
ATOM   3978 3HB  ALA B  62       4.228   9.337 -45.419  1.00  0.00           H  
ATOM   3979  N   ILE B  63       3.043  10.242 -42.884  1.00  0.00           N  
ATOM   3980  CA  ILE B  63       3.069  11.272 -41.860  1.00  0.00           C  
ATOM   3981  C   ILE B  63       2.369  10.829 -40.589  1.00  0.00           C  
ATOM   3982  O   ILE B  63       2.891  11.071 -39.501  1.00  0.00           O  
ATOM   3983  CB  ILE B  63       2.415  12.567 -42.377  1.00  0.00           C  
ATOM   3984  CG1 ILE B  63       3.228  13.152 -43.534  1.00  0.00           C  
ATOM   3985  CG2 ILE B  63       2.281  13.580 -41.251  1.00  0.00           C  
ATOM   3986  CD1 ILE B  63       2.485  14.194 -44.338  1.00  0.00           C  
ATOM   3987  H   ILE B  63       2.517  10.392 -43.731  1.00  0.00           H  
ATOM   3988  HA  ILE B  63       4.109  11.493 -41.617  1.00  0.00           H  
ATOM   3989  HB  ILE B  63       1.424  12.342 -42.770  1.00  0.00           H  
ATOM   3990 1HG1 ILE B  63       4.139  13.606 -43.146  1.00  0.00           H  
ATOM   3991 2HG1 ILE B  63       3.527  12.351 -44.210  1.00  0.00           H  
ATOM   3992 1HG2 ILE B  63       1.817  14.489 -41.633  1.00  0.00           H  
ATOM   3993 2HG2 ILE B  63       1.661  13.164 -40.458  1.00  0.00           H  
ATOM   3994 3HG2 ILE B  63       3.268  13.816 -40.853  1.00  0.00           H  
ATOM   3995 1HD1 ILE B  63       3.126  14.561 -45.140  1.00  0.00           H  
ATOM   3996 2HD1 ILE B  63       1.586  13.750 -44.766  1.00  0.00           H  
ATOM   3997 3HD1 ILE B  63       2.206  15.024 -43.689  1.00  0.00           H  
ATOM   3998  N   SER B  64       1.193  10.216 -40.737  1.00  0.00           N  
ATOM   3999  CA  SER B  64       0.387   9.755 -39.618  1.00  0.00           C  
ATOM   4000  C   SER B  64       1.204   8.767 -38.799  1.00  0.00           C  
ATOM   4001  O   SER B  64       1.210   8.843 -37.569  1.00  0.00           O  
ATOM   4002  CB  SER B  64      -0.892   9.105 -40.109  1.00  0.00           C  
ATOM   4003  OG  SER B  64      -1.680   8.670 -39.034  1.00  0.00           O  
ATOM   4004  H   SER B  64       0.824  10.095 -41.685  1.00  0.00           H  
ATOM   4005  HA  SER B  64       0.116  10.616 -39.007  1.00  0.00           H  
ATOM   4006 1HB  SER B  64      -1.455   9.818 -40.710  1.00  0.00           H  
ATOM   4007 2HB  SER B  64      -0.648   8.258 -40.749  1.00  0.00           H  
ATOM   4008  HG  SER B  64      -1.480   7.737 -38.919  1.00  0.00           H  
ATOM   4009  N   LEU B  65       1.857   7.826 -39.483  1.00  0.00           N  
ATOM   4010  CA  LEU B  65       2.633   6.782 -38.840  1.00  0.00           C  
ATOM   4011  C   LEU B  65       3.835   7.389 -38.155  1.00  0.00           C  
ATOM   4012  O   LEU B  65       4.194   6.907 -37.086  1.00  0.00           O  
ATOM   4013  CB  LEU B  65       3.086   5.736 -39.866  1.00  0.00           C  
ATOM   4014  CG  LEU B  65       1.972   4.880 -40.481  1.00  0.00           C  
ATOM   4015  CD1 LEU B  65       2.532   4.076 -41.646  1.00  0.00           C  
ATOM   4016  CD2 LEU B  65       1.387   3.965 -39.415  1.00  0.00           C  
ATOM   4017  H   LEU B  65       1.785   7.828 -40.504  1.00  0.00           H  
ATOM   4018  HA  LEU B  65       2.002   6.286 -38.103  1.00  0.00           H  
ATOM   4019 1HB  LEU B  65       3.600   6.246 -40.680  1.00  0.00           H  
ATOM   4020 2HB  LEU B  65       3.794   5.061 -39.385  1.00  0.00           H  
ATOM   4021  HG  LEU B  65       1.188   5.530 -40.871  1.00  0.00           H  
ATOM   4022 1HD1 LEU B  65       1.739   3.468 -42.083  1.00  0.00           H  
ATOM   4023 2HD1 LEU B  65       2.925   4.755 -42.402  1.00  0.00           H  
ATOM   4024 3HD1 LEU B  65       3.331   3.427 -41.289  1.00  0.00           H  
ATOM   4025 1HD2 LEU B  65       0.594   3.357 -39.852  1.00  0.00           H  
ATOM   4026 2HD2 LEU B  65       2.170   3.314 -39.026  1.00  0.00           H  
ATOM   4027 3HD2 LEU B  65       0.978   4.567 -38.603  1.00  0.00           H  
ATOM   4028  N   LEU B  66       4.480   8.378 -38.785  1.00  0.00           N  
ATOM   4029  CA  LEU B  66       5.530   9.140 -38.126  1.00  0.00           C  
ATOM   4030  C   LEU B  66       4.989   9.791 -36.856  1.00  0.00           C  
ATOM   4031  O   LEU B  66       5.660   9.725 -35.823  1.00  0.00           O  
ATOM   4032  CB  LEU B  66       6.086  10.212 -39.071  1.00  0.00           C  
ATOM   4033  CG  LEU B  66       6.999  11.261 -38.423  1.00  0.00           C  
ATOM   4034  CD1 LEU B  66       8.231  10.576 -37.846  1.00  0.00           C  
ATOM   4035  CD2 LEU B  66       7.389  12.304 -39.458  1.00  0.00           C  
ATOM   4036  H   LEU B  66       4.242   8.600 -39.748  1.00  0.00           H  
ATOM   4037  HA  LEU B  66       6.340   8.458 -37.865  1.00  0.00           H  
ATOM   4038 1HB  LEU B  66       6.656   9.719 -39.858  1.00  0.00           H  
ATOM   4039 2HB  LEU B  66       5.251  10.738 -39.531  1.00  0.00           H  
ATOM   4040  HG  LEU B  66       6.471  11.744 -37.600  1.00  0.00           H  
ATOM   4041 1HD1 LEU B  66       8.879  11.321 -37.385  1.00  0.00           H  
ATOM   4042 2HD1 LEU B  66       7.925   9.848 -37.094  1.00  0.00           H  
ATOM   4043 3HD1 LEU B  66       8.773  10.069 -38.644  1.00  0.00           H  
ATOM   4044 1HD2 LEU B  66       8.037  13.050 -38.997  1.00  0.00           H  
ATOM   4045 2HD2 LEU B  66       7.919  11.822 -40.280  1.00  0.00           H  
ATOM   4046 3HD2 LEU B  66       6.492  12.791 -39.841  1.00  0.00           H  
ATOM   4047  N   LEU B  67       3.817  10.436 -36.931  1.00  0.00           N  
ATOM   4048  CA  LEU B  67       3.215  11.062 -35.757  1.00  0.00           C  
ATOM   4049  C   LEU B  67       3.035  10.009 -34.656  1.00  0.00           C  
ATOM   4050  O   LEU B  67       3.388  10.277 -33.511  1.00  0.00           O  
ATOM   4051  CB  LEU B  67       1.864  11.693 -36.116  1.00  0.00           C  
ATOM   4052  CG  LEU B  67       1.268  12.633 -35.060  1.00  0.00           C  
ATOM   4053  CD1 LEU B  67       0.577  13.801 -35.751  1.00  0.00           C  
ATOM   4054  CD2 LEU B  67       0.292  11.861 -34.185  1.00  0.00           C  
ATOM   4055  H   LEU B  67       3.337  10.517 -37.824  1.00  0.00           H  
ATOM   4056  HA  LEU B  67       3.879  11.853 -35.408  1.00  0.00           H  
ATOM   4057 1HB  LEU B  67       1.979  12.261 -37.037  1.00  0.00           H  
ATOM   4058 2HB  LEU B  67       1.143  10.895 -36.294  1.00  0.00           H  
ATOM   4059  HG  LEU B  67       2.067  13.039 -34.440  1.00  0.00           H  
ATOM   4060 1HD1 LEU B  67       0.153  14.469 -35.001  1.00  0.00           H  
ATOM   4061 2HD1 LEU B  67       1.302  14.348 -36.355  1.00  0.00           H  
ATOM   4062 3HD1 LEU B  67      -0.220  13.424 -36.392  1.00  0.00           H  
ATOM   4063 1HD2 LEU B  67      -0.131  12.528 -33.434  1.00  0.00           H  
ATOM   4064 2HD2 LEU B  67      -0.509  11.456 -34.803  1.00  0.00           H  
ATOM   4065 3HD2 LEU B  67       0.816  11.043 -33.690  1.00  0.00           H  
ATOM   4066  N   SER B  68       2.493   8.826 -34.997  1.00  0.00           N  
ATOM   4067  CA  SER B  68       2.310   7.750 -34.020  1.00  0.00           C  
ATOM   4068  C   SER B  68       3.624   7.326 -33.369  1.00  0.00           C  
ATOM   4069  O   SER B  68       3.662   7.173 -32.149  1.00  0.00           O  
ATOM   4070  CB  SER B  68       1.665   6.553 -34.689  1.00  0.00           C  
ATOM   4071  OG  SER B  68       1.426   5.528 -33.763  1.00  0.00           O  
ATOM   4072  H   SER B  68       2.224   8.674 -35.950  1.00  0.00           H  
ATOM   4073  HA  SER B  68       1.643   8.107 -33.233  1.00  0.00           H  
ATOM   4074 1HB  SER B  68       0.726   6.855 -35.152  1.00  0.00           H  
ATOM   4075 2HB  SER B  68       2.317   6.185 -35.481  1.00  0.00           H  
ATOM   4076  HG  SER B  68       0.993   4.825 -34.253  1.00  0.00           H  
ATOM   4077  N   SER B  69       4.681   7.126 -34.167  1.00  0.00           N  
ATOM   4078  CA  SER B  69       5.987   6.702 -33.662  1.00  0.00           C  
ATOM   4079  C   SER B  69       6.504   7.755 -32.687  1.00  0.00           C  
ATOM   4080  O   SER B  69       6.965   7.422 -31.595  1.00  0.00           O  
ATOM   4081  CB  SER B  69       6.968   6.510 -34.802  1.00  0.00           C  
ATOM   4082  OG  SER B  69       8.230   6.137 -34.320  1.00  0.00           O  
ATOM   4083  H   SER B  69       4.570   7.234 -35.176  1.00  0.00           H  
ATOM   4084  HA  SER B  69       5.868   5.745 -33.154  1.00  0.00           H  
ATOM   4085 1HB  SER B  69       6.593   5.745 -35.480  1.00  0.00           H  
ATOM   4086 2HB  SER B  69       7.052   7.436 -35.369  1.00  0.00           H  
ATOM   4087  HG  SER B  69       8.733   5.858 -35.088  1.00  0.00           H  
ATOM   4088  N   ALA B  70       6.447   9.024 -33.090  1.00  0.00           N  
ATOM   4089  CA  ALA B  70       6.938  10.115 -32.255  1.00  0.00           C  
ATOM   4090  C   ALA B  70       6.139  10.221 -30.962  1.00  0.00           C  
ATOM   4091  O   ALA B  70       6.708  10.310 -29.874  1.00  0.00           O  
ATOM   4092  CB  ALA B  70       6.887  11.430 -33.019  1.00  0.00           C  
ATOM   4093  H   ALA B  70       6.055   9.236 -33.996  1.00  0.00           H  
ATOM   4094  HA  ALA B  70       7.981   9.917 -32.006  1.00  0.00           H  
ATOM   4095 1HB  ALA B  70       7.257  12.235 -32.382  1.00  0.00           H  
ATOM   4096 2HB  ALA B  70       7.510  11.358 -33.910  1.00  0.00           H  
ATOM   4097 3HB  ALA B  70       5.860  11.641 -33.311  1.00  0.00           H  
ATOM   4098  N   GLY B  71       4.815  10.210 -31.087  1.00  0.00           N  
ATOM   4099  CA  GLY B  71       3.936  10.215 -29.925  1.00  0.00           C  
ATOM   4100  C   GLY B  71       3.962  11.566 -29.221  1.00  0.00           C  
ATOM   4101  O   GLY B  71       3.533  11.686 -28.074  1.00  0.00           O  
ATOM   4102  H   GLY B  71       4.410  10.199 -32.013  1.00  0.00           H  
ATOM   4103 1HA  GLY B  71       2.917   9.984 -30.239  1.00  0.00           H  
ATOM   4104 2HA  GLY B  71       4.244   9.434 -29.233  1.00  0.00           H  
ATOM   4105  N   SER B  72       4.468  12.580 -29.915  1.00  0.00           N  
ATOM   4106  CA  SER B  72       4.657  13.897 -29.319  1.00  0.00           C  
ATOM   4107  C   SER B  72       3.372  14.398 -28.673  1.00  0.00           C  
ATOM   4108  O   SER B  72       2.286  14.265 -29.239  1.00  0.00           O  
ATOM   4109  CB  SER B  72       5.122  14.885 -30.372  1.00  0.00           C  
ATOM   4110  OG  SER B  72       5.189  16.182 -29.848  1.00  0.00           O  
ATOM   4111  H   SER B  72       4.727  12.434 -30.880  1.00  0.00           H  
ATOM   4112  HA  SER B  72       5.428  13.823 -28.552  1.00  0.00           H  
ATOM   4113 1HB  SER B  72       6.103  14.587 -30.741  1.00  0.00           H  
ATOM   4114 2HB  SER B  72       4.436  14.865 -31.217  1.00  0.00           H  
ATOM   4115  HG  SER B  72       5.681  16.702 -30.489  1.00  0.00           H  
ATOM   4116  N   THR B  73       3.500  14.977 -27.483  1.00  0.00           N  
ATOM   4117  CA  THR B  73       2.349  15.501 -26.758  1.00  0.00           C  
ATOM   4118  C   THR B  73       1.804  16.758 -27.424  1.00  0.00           C  
ATOM   4119  O   THR B  73       0.692  17.195 -27.130  1.00  0.00           O  
ATOM   4120  CB  THR B  73       2.710  15.806 -25.292  1.00  0.00           C  
ATOM   4121  OG1 THR B  73       3.761  16.781 -25.250  1.00  0.00           O  
ATOM   4122  CG2 THR B  73       3.166  14.542 -24.580  1.00  0.00           C  
ATOM   4123  H   THR B  73       4.418  15.054 -27.072  1.00  0.00           H  
ATOM   4124  HA  THR B  73       1.568  14.740 -26.753  1.00  0.00           H  
ATOM   4125  HB  THR B  73       1.838  16.211 -24.780  1.00  0.00           H  
ATOM   4126  HG1 THR B  73       3.418  17.634 -25.527  1.00  0.00           H  
ATOM   4127 1HG2 THR B  73       3.416  14.779 -23.546  1.00  0.00           H  
ATOM   4128 2HG2 THR B  73       2.364  13.805 -24.600  1.00  0.00           H  
ATOM   4129 3HG2 THR B  73       4.044  14.139 -25.083  1.00  0.00           H  
ATOM   4130  N   GLY B  74       2.596  17.336 -28.323  1.00  0.00           N  
ATOM   4131  CA  GLY B  74       2.167  18.506 -29.079  1.00  0.00           C  
ATOM   4132  C   GLY B  74       1.648  18.110 -30.456  1.00  0.00           C  
ATOM   4133  O   GLY B  74       1.413  18.966 -31.310  1.00  0.00           O  
ATOM   4134  H   GLY B  74       3.516  16.954 -28.484  1.00  0.00           H  
ATOM   4135 1HA  GLY B  74       1.385  19.030 -28.529  1.00  0.00           H  
ATOM   4136 2HA  GLY B  74       3.003  19.196 -29.187  1.00  0.00           H  
ATOM   4137  N   ALA B  75       1.472  16.811 -30.666  1.00  0.00           N  
ATOM   4138  CA  ALA B  75       1.115  16.288 -31.981  1.00  0.00           C  
ATOM   4139  C   ALA B  75      -0.218  16.852 -32.453  1.00  0.00           C  
ATOM   4140  O   ALA B  75      -0.606  16.669 -33.607  1.00  0.00           O  
ATOM   4141  CB  ALA B  75       1.065  14.768 -31.949  1.00  0.00           C  
ATOM   4142  H   ALA B  75       1.588  16.168 -29.895  1.00  0.00           H  
ATOM   4143  HA  ALA B  75       1.889  16.579 -32.691  1.00  0.00           H  
ATOM   4144 1HB  ALA B  75       0.797  14.393 -32.936  1.00  0.00           H  
ATOM   4145 2HB  ALA B  75       2.042  14.378 -31.666  1.00  0.00           H  
ATOM   4146 3HB  ALA B  75       0.321  14.443 -31.224  1.00  0.00           H  
ATOM   4147  N   GLU B  76      -1.000  17.373 -31.482  1.00  0.00           N  
ATOM   4148  CA  GLU B  76      -2.323  17.933 -31.765  1.00  0.00           C  
ATOM   4149  C   GLU B  76      -2.433  18.803 -33.003  1.00  0.00           C  
ATOM   4150  O   GLU B  76      -3.451  18.737 -33.683  1.00  0.00           O  
ATOM   4151  CB  GLU B  76      -2.792  18.748 -30.557  1.00  0.00           C  
ATOM   4152  CG  GLU B  76      -4.194  19.324 -30.695  1.00  0.00           C  
ATOM   4153  CD  GLU B  76      -4.693  19.959 -29.426  1.00  0.00           C  
ATOM   4154  OE1 GLU B  76      -4.091  19.742 -28.401  1.00  0.00           O  
ATOM   4155  OE2 GLU B  76      -5.677  20.657 -29.481  1.00  0.00           O  
ATOM   4156  H   GLU B  76      -0.591  17.464 -30.598  1.00  0.00           H  
ATOM   4157  HA  GLU B  76      -3.020  17.108 -31.923  1.00  0.00           H  
ATOM   4158 1HB  GLU B  76      -2.774  18.121 -29.666  1.00  0.00           H  
ATOM   4159 2HB  GLU B  76      -2.104  19.577 -30.389  1.00  0.00           H  
ATOM   4160 1HG  GLU B  76      -4.190  20.076 -31.485  1.00  0.00           H  
ATOM   4161 2HG  GLU B  76      -4.875  18.529 -30.991  1.00  0.00           H  
ATOM   4162  N   ASP B  77      -1.428  19.627 -33.286  1.00  0.00           N  
ATOM   4163  CA  ASP B  77      -1.478  20.496 -34.456  1.00  0.00           C  
ATOM   4164  C   ASP B  77      -1.251  19.703 -35.737  1.00  0.00           C  
ATOM   4165  O   ASP B  77      -1.866  20.000 -36.766  1.00  0.00           O  
ATOM   4166  CB  ASP B  77      -0.434  21.610 -34.345  1.00  0.00           C  
ATOM   4167  CG  ASP B  77      -0.787  22.649 -33.289  1.00  0.00           C  
ATOM   4168  OD1 ASP B  77      -1.933  22.723 -32.916  1.00  0.00           O  
ATOM   4169  OD2 ASP B  77       0.095  23.359 -32.867  1.00  0.00           O  
ATOM   4170  H   ASP B  77      -0.615  19.660 -32.686  1.00  0.00           H  
ATOM   4171  HA  ASP B  77      -2.466  20.960 -34.501  1.00  0.00           H  
ATOM   4172 1HB  ASP B  77       0.535  21.176 -34.099  1.00  0.00           H  
ATOM   4173 2HB  ASP B  77      -0.333  22.112 -35.308  1.00  0.00           H  
ATOM   4174  N   GLU B  78      -0.374  18.699 -35.656  1.00  0.00           N  
ATOM   4175  CA  GLU B  78      -0.032  17.872 -36.798  1.00  0.00           C  
ATOM   4176  C   GLU B  78      -1.207  16.967 -37.105  1.00  0.00           C  
ATOM   4177  O   GLU B  78      -1.442  16.685 -38.276  1.00  0.00           O  
ATOM   4178  CB  GLU B  78       1.225  17.044 -36.523  1.00  0.00           C  
ATOM   4179  CG  GLU B  78       2.508  17.857 -36.438  1.00  0.00           C  
ATOM   4180  CD  GLU B  78       3.723  17.010 -36.183  1.00  0.00           C  
ATOM   4181  OE1 GLU B  78       3.563  15.868 -35.822  1.00  0.00           O  
ATOM   4182  OE2 GLU B  78       4.814  17.504 -36.347  1.00  0.00           O  
ATOM   4183  H   GLU B  78       0.109  18.534 -34.767  1.00  0.00           H  
ATOM   4184  HA  GLU B  78       0.178  18.523 -37.647  1.00  0.00           H  
ATOM   4185 1HB  GLU B  78       1.108  16.504 -35.583  1.00  0.00           H  
ATOM   4186 2HB  GLU B  78       1.352  16.302 -37.312  1.00  0.00           H  
ATOM   4187 1HG  GLU B  78       2.647  18.397 -37.374  1.00  0.00           H  
ATOM   4188 2HG  GLU B  78       2.408  18.590 -35.639  1.00  0.00           H  
ATOM   4189  N   ILE B  79      -1.934  16.532 -36.070  1.00  0.00           N  
ATOM   4190  CA  ILE B  79      -3.138  15.725 -36.227  1.00  0.00           C  
ATOM   4191  C   ILE B  79      -4.202  16.492 -36.991  1.00  0.00           C  
ATOM   4192  O   ILE B  79      -4.835  15.927 -37.881  1.00  0.00           O  
ATOM   4193  CB  ILE B  79      -3.698  15.292 -34.859  1.00  0.00           C  
ATOM   4194  CG1 ILE B  79      -2.756  14.287 -34.190  1.00  0.00           C  
ATOM   4195  CG2 ILE B  79      -5.089  14.698 -35.018  1.00  0.00           C  
ATOM   4196  CD1 ILE B  79      -3.063  14.041 -32.730  1.00  0.00           C  
ATOM   4197  H   ILE B  79      -1.622  16.767 -35.134  1.00  0.00           H  
ATOM   4198  HA  ILE B  79      -2.880  14.822 -36.783  1.00  0.00           H  
ATOM   4199  HB  ILE B  79      -3.756  16.157 -34.199  1.00  0.00           H  
ATOM   4200 1HG1 ILE B  79      -2.808  13.335 -34.715  1.00  0.00           H  
ATOM   4201 2HG1 ILE B  79      -1.729  14.645 -34.266  1.00  0.00           H  
ATOM   4202 1HG2 ILE B  79      -5.469  14.398 -34.041  1.00  0.00           H  
ATOM   4203 2HG2 ILE B  79      -5.755  15.442 -35.452  1.00  0.00           H  
ATOM   4204 3HG2 ILE B  79      -5.041  13.827 -35.672  1.00  0.00           H  
ATOM   4205 1HD1 ILE B  79      -2.353  13.319 -32.326  1.00  0.00           H  
ATOM   4206 2HD1 ILE B  79      -2.982  14.979 -32.178  1.00  0.00           H  
ATOM   4207 3HD1 ILE B  79      -4.074  13.649 -32.633  1.00  0.00           H  
ATOM   4208  N   ARG B  80      -4.413  17.757 -36.629  1.00  0.00           N  
ATOM   4209  CA  ARG B  80      -5.335  18.623 -37.345  1.00  0.00           C  
ATOM   4210  C   ARG B  80      -4.896  18.791 -38.795  1.00  0.00           C  
ATOM   4211  O   ARG B  80      -5.747  18.779 -39.684  1.00  0.00           O  
ATOM   4212  CB  ARG B  80      -5.421  19.987 -36.677  1.00  0.00           C  
ATOM   4213  CG  ARG B  80      -6.093  19.991 -35.313  1.00  0.00           C  
ATOM   4214  CD  ARG B  80      -6.002  21.321 -34.659  1.00  0.00           C  
ATOM   4215  NE  ARG B  80      -6.388  21.265 -33.259  1.00  0.00           N  
ATOM   4216  CZ  ARG B  80      -7.656  21.342 -32.810  1.00  0.00           C  
ATOM   4217  NH1 ARG B  80      -8.647  21.478 -33.664  1.00  0.00           N  
ATOM   4218  NH2 ARG B  80      -7.904  21.280 -31.514  1.00  0.00           N  
ATOM   4219  H   ARG B  80      -3.916  18.122 -35.823  1.00  0.00           H  
ATOM   4220  HA  ARG B  80      -6.325  18.166 -37.324  1.00  0.00           H  
ATOM   4221 1HB  ARG B  80      -4.419  20.395 -36.551  1.00  0.00           H  
ATOM   4222 2HB  ARG B  80      -5.974  20.673 -37.319  1.00  0.00           H  
ATOM   4223 1HG  ARG B  80      -7.147  19.735 -35.427  1.00  0.00           H  
ATOM   4224 2HG  ARG B  80      -5.608  19.257 -34.668  1.00  0.00           H  
ATOM   4225 1HD  ARG B  80      -4.976  21.685 -34.716  1.00  0.00           H  
ATOM   4226 2HD  ARG B  80      -6.664  22.021 -35.167  1.00  0.00           H  
ATOM   4227  HE  ARG B  80      -5.652  21.160 -32.572  1.00  0.00           H  
ATOM   4228 1HH1 ARG B  80      -8.458  21.525 -34.655  1.00  0.00           H  
ATOM   4229 2HH1 ARG B  80      -9.598  21.536 -33.328  1.00  0.00           H  
ATOM   4230 1HH2 ARG B  80      -7.142  21.175 -30.858  1.00  0.00           H  
ATOM   4231 2HH2 ARG B  80      -8.854  21.338 -31.178  1.00  0.00           H  
ATOM   4232  N   LYS B  81      -3.590  18.958 -39.028  1.00  0.00           N  
ATOM   4233  CA  LYS B  81      -3.080  19.061 -40.388  1.00  0.00           C  
ATOM   4234  C   LYS B  81      -3.385  17.821 -41.201  1.00  0.00           C  
ATOM   4235  O   LYS B  81      -3.795  17.943 -42.354  1.00  0.00           O  
ATOM   4236  CB  LYS B  81      -1.572  19.314 -40.374  1.00  0.00           C  
ATOM   4237  CG  LYS B  81      -0.954  19.510 -41.753  1.00  0.00           C  
ATOM   4238  CD  LYS B  81       0.526  19.848 -41.652  1.00  0.00           C  
ATOM   4239  CE  LYS B  81       1.149  20.025 -43.029  1.00  0.00           C  
ATOM   4240  NZ  LYS B  81       2.591  20.382 -42.946  1.00  0.00           N  
ATOM   4241  H   LYS B  81      -2.946  19.010 -38.252  1.00  0.00           H  
ATOM   4242  HA  LYS B  81      -3.555  19.914 -40.873  1.00  0.00           H  
ATOM   4243 1HB  LYS B  81      -1.356  20.203 -39.782  1.00  0.00           H  
ATOM   4244 2HB  LYS B  81      -1.066  18.474 -39.897  1.00  0.00           H  
ATOM   4245 1HG  LYS B  81      -1.069  18.595 -42.337  1.00  0.00           H  
ATOM   4246 2HG  LYS B  81      -1.468  20.318 -42.271  1.00  0.00           H  
ATOM   4247 1HD  LYS B  81       0.651  20.772 -41.085  1.00  0.00           H  
ATOM   4248 2HD  LYS B  81       1.048  19.048 -41.128  1.00  0.00           H  
ATOM   4249 1HE  LYS B  81       1.050  19.099 -43.594  1.00  0.00           H  
ATOM   4250 2HE  LYS B  81       0.623  20.812 -43.568  1.00  0.00           H  
ATOM   4251 1HZ  LYS B  81       2.966  20.491 -43.878  1.00  0.00           H  
ATOM   4252 2HZ  LYS B  81       2.694  21.250 -42.439  1.00  0.00           H  
ATOM   4253 3HZ  LYS B  81       3.094  19.650 -42.465  1.00  0.00           H  
ATOM   4254  N   LEU B  82      -3.175  16.645 -40.606  1.00  0.00           N  
ATOM   4255  CA  LEU B  82      -3.452  15.387 -41.277  1.00  0.00           C  
ATOM   4256  C   LEU B  82      -4.905  15.338 -41.682  1.00  0.00           C  
ATOM   4257  O   LEU B  82      -5.183  14.947 -42.811  1.00  0.00           O  
ATOM   4258  CB  LEU B  82      -3.122  14.200 -40.365  1.00  0.00           C  
ATOM   4259  CG  LEU B  82      -1.638  13.821 -40.278  1.00  0.00           C  
ATOM   4260  CD1 LEU B  82      -1.405  12.957 -39.046  1.00  0.00           C  
ATOM   4261  CD2 LEU B  82      -1.225  13.088 -41.545  1.00  0.00           C  
ATOM   4262  H   LEU B  82      -2.779  16.620 -39.663  1.00  0.00           H  
ATOM   4263  HA  LEU B  82      -2.821  15.323 -42.164  1.00  0.00           H  
ATOM   4264 1HB  LEU B  82      -3.464  14.430 -39.358  1.00  0.00           H  
ATOM   4265 2HB  LEU B  82      -3.667  13.326 -40.721  1.00  0.00           H  
ATOM   4266  HG  LEU B  82      -1.037  14.725 -40.168  1.00  0.00           H  
ATOM   4267 1HD1 LEU B  82      -0.351  12.689 -38.983  1.00  0.00           H  
ATOM   4268 2HD1 LEU B  82      -1.690  13.513 -38.152  1.00  0.00           H  
ATOM   4269 3HD1 LEU B  82      -2.007  12.051 -39.118  1.00  0.00           H  
ATOM   4270 1HD2 LEU B  82      -0.170  12.820 -41.483  1.00  0.00           H  
ATOM   4271 2HD2 LEU B  82      -1.823  12.184 -41.654  1.00  0.00           H  
ATOM   4272 3HD2 LEU B  82      -1.385  13.735 -42.408  1.00  0.00           H  
ATOM   4273  N   ARG B  83      -5.814  15.738 -40.797  1.00  0.00           N  
ATOM   4274  CA  ARG B  83      -7.221  15.812 -41.139  1.00  0.00           C  
ATOM   4275  C   ARG B  83      -7.435  16.638 -42.385  1.00  0.00           C  
ATOM   4276  O   ARG B  83      -8.176  16.207 -43.266  1.00  0.00           O  
ATOM   4277  CB  ARG B  83      -8.022  16.414 -39.994  1.00  0.00           C  
ATOM   4278  CG  ARG B  83      -9.531  16.337 -40.160  1.00  0.00           C  
ATOM   4279  CD  ARG B  83     -10.242  17.020 -39.048  1.00  0.00           C  
ATOM   4280  NE  ARG B  83      -9.926  16.428 -37.758  1.00  0.00           N  
ATOM   4281  CZ  ARG B  83     -10.552  15.356 -37.235  1.00  0.00           C  
ATOM   4282  NH1 ARG B  83     -11.523  14.772 -37.900  1.00  0.00           N  
ATOM   4283  NH2 ARG B  83     -10.190  14.892 -36.051  1.00  0.00           N  
ATOM   4284  H   ARG B  83      -5.514  15.992 -39.860  1.00  0.00           H  
ATOM   4285  HA  ARG B  83      -7.587  14.801 -41.321  1.00  0.00           H  
ATOM   4286 1HB  ARG B  83      -7.767  15.905 -39.065  1.00  0.00           H  
ATOM   4287 2HB  ARG B  83      -7.756  17.464 -39.876  1.00  0.00           H  
ATOM   4288 1HG  ARG B  83      -9.820  16.816 -41.096  1.00  0.00           H  
ATOM   4289 2HG  ARG B  83      -9.843  15.292 -40.175  1.00  0.00           H  
ATOM   4290 1HD  ARG B  83      -9.952  18.070 -39.022  1.00  0.00           H  
ATOM   4291 2HD  ARG B  83     -11.317  16.945 -39.203  1.00  0.00           H  
ATOM   4292  HE  ARG B  83      -9.184  16.850 -37.216  1.00  0.00           H  
ATOM   4293 1HH1 ARG B  83     -11.800  15.126 -38.805  1.00  0.00           H  
ATOM   4294 2HH1 ARG B  83     -11.992  13.968 -37.508  1.00  0.00           H  
ATOM   4295 1HH2 ARG B  83      -9.444  15.342 -35.539  1.00  0.00           H  
ATOM   4296 2HH2 ARG B  83     -10.659  14.090 -35.658  1.00  0.00           H  
ATOM   4297  N   LYS B  84      -6.800  17.805 -42.458  1.00  0.00           N  
ATOM   4298  CA  LYS B  84      -6.970  18.673 -43.611  1.00  0.00           C  
ATOM   4299  C   LYS B  84      -6.411  18.006 -44.862  1.00  0.00           C  
ATOM   4300  O   LYS B  84      -7.026  18.081 -45.927  1.00  0.00           O  
ATOM   4301  CB  LYS B  84      -6.290  20.023 -43.376  1.00  0.00           C  
ATOM   4302  CG  LYS B  84      -6.976  20.901 -42.338  1.00  0.00           C  
ATOM   4303  CD  LYS B  84      -6.228  22.211 -42.142  1.00  0.00           C  
ATOM   4304  CE  LYS B  84      -6.898  23.078 -41.085  1.00  0.00           C  
ATOM   4305  NZ  LYS B  84      -6.161  24.351 -40.862  1.00  0.00           N  
ATOM   4306  H   LYS B  84      -6.194  18.104 -41.700  1.00  0.00           H  
ATOM   4307  HA  LYS B  84      -8.036  18.859 -43.749  1.00  0.00           H  
ATOM   4308 1HB  LYS B  84      -5.262  19.861 -43.051  1.00  0.00           H  
ATOM   4309 2HB  LYS B  84      -6.253  20.579 -44.313  1.00  0.00           H  
ATOM   4310 1HG  LYS B  84      -7.995  21.119 -42.662  1.00  0.00           H  
ATOM   4311 2HG  LYS B  84      -7.021  20.372 -41.387  1.00  0.00           H  
ATOM   4312 1HD  LYS B  84      -5.204  22.003 -41.832  1.00  0.00           H  
ATOM   4313 2HD  LYS B  84      -6.201  22.760 -43.084  1.00  0.00           H  
ATOM   4314 1HE  LYS B  84      -7.914  23.311 -41.397  1.00  0.00           H  
ATOM   4315 2HE  LYS B  84      -6.946  22.531 -40.144  1.00  0.00           H  
ATOM   4316 1HZ  LYS B  84      -6.636  24.896 -40.156  1.00  0.00           H  
ATOM   4317 2HZ  LYS B  84      -5.220  24.148 -40.554  1.00  0.00           H  
ATOM   4318 3HZ  LYS B  84      -6.126  24.876 -41.725  1.00  0.00           H  
ATOM   4319  N   LEU B  85      -5.257  17.349 -44.721  1.00  0.00           N  
ATOM   4320  CA  LEU B  85      -4.555  16.785 -45.860  1.00  0.00           C  
ATOM   4321  C   LEU B  85      -5.420  15.738 -46.557  1.00  0.00           C  
ATOM   4322  O   LEU B  85      -5.533  15.780 -47.779  1.00  0.00           O  
ATOM   4323  CB  LEU B  85      -3.231  16.156 -45.408  1.00  0.00           C  
ATOM   4324  CG  LEU B  85      -2.117  17.143 -45.036  1.00  0.00           C  
ATOM   4325  CD1 LEU B  85      -0.969  16.391 -44.378  1.00  0.00           C  
ATOM   4326  CD2 LEU B  85      -1.647  17.873 -46.287  1.00  0.00           C  
ATOM   4327  H   LEU B  85      -4.862  17.247 -43.792  1.00  0.00           H  
ATOM   4328  HA  LEU B  85      -4.332  17.588 -46.562  1.00  0.00           H  
ATOM   4329 1HB  LEU B  85      -3.423  15.531 -44.536  1.00  0.00           H  
ATOM   4330 2HB  LEU B  85      -2.856  15.521 -46.209  1.00  0.00           H  
ATOM   4331  HG  LEU B  85      -2.498  17.868 -44.316  1.00  0.00           H  
ATOM   4332 1HD1 LEU B  85      -0.177  17.093 -44.115  1.00  0.00           H  
ATOM   4333 2HD1 LEU B  85      -1.328  15.895 -43.476  1.00  0.00           H  
ATOM   4334 3HD1 LEU B  85      -0.577  15.647 -45.070  1.00  0.00           H  
ATOM   4335 1HD2 LEU B  85      -0.856  18.575 -46.023  1.00  0.00           H  
ATOM   4336 2HD2 LEU B  85      -1.265  17.149 -47.008  1.00  0.00           H  
ATOM   4337 3HD2 LEU B  85      -2.483  18.415 -46.728  1.00  0.00           H  
ATOM   4338  N   LEU B  86      -6.021  14.822 -45.796  1.00  0.00           N  
ATOM   4339  CA  LEU B  86      -6.828  13.734 -46.332  1.00  0.00           C  
ATOM   4340  C   LEU B  86      -8.159  14.222 -46.859  1.00  0.00           C  
ATOM   4341  O   LEU B  86      -8.707  13.605 -47.770  1.00  0.00           O  
ATOM   4342  CB  LEU B  86      -7.067  12.672 -45.252  1.00  0.00           C  
ATOM   4343  CG  LEU B  86      -8.057  13.058 -44.146  1.00  0.00           C  
ATOM   4344  CD1 LEU B  86      -9.453  12.582 -44.525  1.00  0.00           C  
ATOM   4345  CD2 LEU B  86      -7.609  12.445 -42.827  1.00  0.00           C  
ATOM   4346  H   LEU B  86      -5.905  14.905 -44.797  1.00  0.00           H  
ATOM   4347  HA  LEU B  86      -6.283  13.272 -47.156  1.00  0.00           H  
ATOM   4348 1HB  LEU B  86      -7.440  11.768 -45.730  1.00  0.00           H  
ATOM   4349 2HB  LEU B  86      -6.113  12.438 -44.777  1.00  0.00           H  
ATOM   4350  HG  LEU B  86      -8.089  14.143 -44.049  1.00  0.00           H  
ATOM   4351 1HD1 LEU B  86     -10.157  12.857 -43.739  1.00  0.00           H  
ATOM   4352 2HD1 LEU B  86      -9.755  13.051 -45.461  1.00  0.00           H  
ATOM   4353 3HD1 LEU B  86      -9.448  11.499 -44.645  1.00  0.00           H  
ATOM   4354 1HD2 LEU B  86      -8.313  12.721 -42.040  1.00  0.00           H  
ATOM   4355 2HD2 LEU B  86      -7.578  11.360 -42.922  1.00  0.00           H  
ATOM   4356 3HD2 LEU B  86      -6.617  12.816 -42.572  1.00  0.00           H  
ATOM   4357  N   GLU B  87      -8.685  15.302 -46.284  1.00  0.00           N  
ATOM   4358  CA  GLU B  87      -9.900  15.917 -46.793  1.00  0.00           C  
ATOM   4359  C   GLU B  87      -9.656  16.436 -48.207  1.00  0.00           C  
ATOM   4360  O   GLU B  87     -10.532  16.313 -49.069  1.00  0.00           O  
ATOM   4361  CB  GLU B  87     -10.356  17.057 -45.880  1.00  0.00           C  
ATOM   4362  CG  GLU B  87     -10.997  16.601 -44.578  1.00  0.00           C  
ATOM   4363  CD  GLU B  87     -11.286  17.738 -43.637  1.00  0.00           C  
ATOM   4364  OE1 GLU B  87     -10.891  18.841 -43.930  1.00  0.00           O  
ATOM   4365  OE2 GLU B  87     -11.903  17.504 -42.625  1.00  0.00           O  
ATOM   4366  H   GLU B  87      -8.244  15.697 -45.456  1.00  0.00           H  
ATOM   4367  HA  GLU B  87     -10.690  15.165 -46.810  1.00  0.00           H  
ATOM   4368 1HB  GLU B  87      -9.501  17.686 -45.629  1.00  0.00           H  
ATOM   4369 2HB  GLU B  87     -11.077  17.681 -46.408  1.00  0.00           H  
ATOM   4370 1HG  GLU B  87     -11.931  16.087 -44.805  1.00  0.00           H  
ATOM   4371 2HG  GLU B  87     -10.334  15.891 -44.087  1.00  0.00           H  
ATOM   4372  N   GLU B  88      -8.468  16.999 -48.446  1.00  0.00           N  
ATOM   4373  CA  GLU B  88      -8.133  17.456 -49.783  1.00  0.00           C  
ATOM   4374  C   GLU B  88      -8.018  16.277 -50.736  1.00  0.00           C  
ATOM   4375  O   GLU B  88      -8.497  16.375 -51.866  1.00  0.00           O  
ATOM   4376  CB  GLU B  88      -6.825  18.249 -49.768  1.00  0.00           C  
ATOM   4377  CG  GLU B  88      -6.925  19.616 -49.105  1.00  0.00           C  
ATOM   4378  CD  GLU B  88      -7.853  20.551 -49.830  1.00  0.00           C  
ATOM   4379  OE1 GLU B  88      -7.784  20.611 -51.034  1.00  0.00           O  
ATOM   4380  OE2 GLU B  88      -8.633  21.206 -49.178  1.00  0.00           O  
ATOM   4381  H   GLU B  88      -7.793  17.121 -47.697  1.00  0.00           H  
ATOM   4382  HA  GLU B  88      -8.927  18.119 -50.131  1.00  0.00           H  
ATOM   4383 1HB  GLU B  88      -6.059  17.678 -49.243  1.00  0.00           H  
ATOM   4384 2HB  GLU B  88      -6.478  18.398 -50.791  1.00  0.00           H  
ATOM   4385 1HG  GLU B  88      -7.283  19.487 -48.084  1.00  0.00           H  
ATOM   4386 2HG  GLU B  88      -5.932  20.061 -49.060  1.00  0.00           H  
ATOM   4387  N   ALA B  89      -7.423  15.177 -50.274  1.00  0.00           N  
ATOM   4388  CA  ALA B  89      -7.316  13.937 -51.027  1.00  0.00           C  
ATOM   4389  C   ALA B  89      -8.701  13.388 -51.330  1.00  0.00           C  
ATOM   4390  O   ALA B  89      -8.907  12.858 -52.418  1.00  0.00           O  
ATOM   4391  CB  ALA B  89      -6.484  12.920 -50.260  1.00  0.00           C  
ATOM   4392  H   ALA B  89      -7.009  15.224 -49.345  1.00  0.00           H  
ATOM   4393  HA  ALA B  89      -6.797  14.145 -51.964  1.00  0.00           H  
ATOM   4394 1HB  ALA B  89      -6.414  11.997 -50.837  1.00  0.00           H  
ATOM   4395 2HB  ALA B  89      -5.486  13.319 -50.092  1.00  0.00           H  
ATOM   4396 3HB  ALA B  89      -6.958  12.712 -49.301  1.00  0.00           H  
ATOM   4397  N   GLU B  90      -9.623  13.482 -50.368  1.00  0.00           N  
ATOM   4398  CA  GLU B  90     -11.001  13.045 -50.538  1.00  0.00           C  
ATOM   4399  C   GLU B  90     -11.666  13.815 -51.655  1.00  0.00           C  
ATOM   4400  O   GLU B  90     -12.364  13.219 -52.474  1.00  0.00           O  
ATOM   4401  CB  GLU B  90     -11.790  13.224 -49.239  1.00  0.00           C  
ATOM   4402  CG  GLU B  90     -13.230  12.735 -49.306  1.00  0.00           C  
ATOM   4403  CD  GLU B  90     -13.942  12.830 -47.986  1.00  0.00           C  
ATOM   4404  OE1 GLU B  90     -13.306  13.151 -47.010  1.00  0.00           O  
ATOM   4405  OE2 GLU B  90     -15.124  12.581 -47.952  1.00  0.00           O  
ATOM   4406  H   GLU B  90      -9.338  13.865 -49.468  1.00  0.00           H  
ATOM   4407  HA  GLU B  90     -10.998  11.983 -50.786  1.00  0.00           H  
ATOM   4408 1HB  GLU B  90     -11.292  12.687 -48.433  1.00  0.00           H  
ATOM   4409 2HB  GLU B  90     -11.808  14.280 -48.967  1.00  0.00           H  
ATOM   4410 1HG  GLU B  90     -13.771  13.330 -50.042  1.00  0.00           H  
ATOM   4411 2HG  GLU B  90     -13.235  11.699 -49.642  1.00  0.00           H  
ATOM   4412  N   LYS B  91     -11.501  15.134 -51.663  1.00  0.00           N  
ATOM   4413  CA  LYS B  91     -12.055  15.924 -52.750  1.00  0.00           C  
ATOM   4414  C   LYS B  91     -11.441  15.530 -54.093  1.00  0.00           C  
ATOM   4415  O   LYS B  91     -12.164  15.429 -55.084  1.00  0.00           O  
ATOM   4416  CB  LYS B  91     -11.837  17.415 -52.486  1.00  0.00           C  
ATOM   4417  CG  LYS B  91     -12.716  17.994 -51.386  1.00  0.00           C  
ATOM   4418  CD  LYS B  91     -12.576  19.507 -51.306  1.00  0.00           C  
ATOM   4419  CE  LYS B  91     -11.284  19.908 -50.608  1.00  0.00           C  
ATOM   4420  NZ  LYS B  91     -11.221  21.373 -50.353  1.00  0.00           N  
ATOM   4421  H   LYS B  91     -10.986  15.592 -50.926  1.00  0.00           H  
ATOM   4422  HA  LYS B  91     -13.130  15.747 -52.794  1.00  0.00           H  
ATOM   4423 1HB  LYS B  91     -10.797  17.588 -52.209  1.00  0.00           H  
ATOM   4424 2HB  LYS B  91     -12.030  17.978 -53.400  1.00  0.00           H  
ATOM   4425 1HG  LYS B  91     -13.759  17.745 -51.583  1.00  0.00           H  
ATOM   4426 2HG  LYS B  91     -12.432  17.561 -50.428  1.00  0.00           H  
ATOM   4427 1HD  LYS B  91     -12.580  19.928 -52.312  1.00  0.00           H  
ATOM   4428 2HD  LYS B  91     -13.419  19.922 -50.754  1.00  0.00           H  
ATOM   4429 1HE  LYS B  91     -11.208  19.383 -49.656  1.00  0.00           H  
ATOM   4430 2HE  LYS B  91     -10.433  19.622 -51.225  1.00  0.00           H  
ATOM   4431 1HZ  LYS B  91     -10.351  21.597 -49.891  1.00  0.00           H  
ATOM   4432 2HZ  LYS B  91     -11.272  21.870 -51.231  1.00  0.00           H  
ATOM   4433 3HZ  LYS B  91     -11.995  21.647 -49.765  1.00  0.00           H  
ATOM   4434  N   LYS B  92     -10.122  15.307 -54.128  1.00  0.00           N  
ATOM   4435  CA  LYS B  92      -9.461  14.894 -55.358  1.00  0.00           C  
ATOM   4436  C   LYS B  92      -9.975  13.539 -55.808  1.00  0.00           C  
ATOM   4437  O   LYS B  92     -10.116  13.328 -57.010  1.00  0.00           O  
ATOM   4438  CB  LYS B  92      -7.942  14.849 -55.168  1.00  0.00           C  
ATOM   4439  CG  LYS B  92      -7.282  16.216 -55.051  1.00  0.00           C  
ATOM   4440  CD  LYS B  92      -5.783  16.087 -54.829  1.00  0.00           C  
ATOM   4441  CE  LYS B  92      -5.132  17.448 -54.636  1.00  0.00           C  
ATOM   4442  NZ  LYS B  92      -3.673  17.335 -54.366  1.00  0.00           N  
ATOM   4443  H   LYS B  92      -9.563  15.441 -53.291  1.00  0.00           H  
ATOM   4444  HA  LYS B  92      -9.673  15.633 -56.131  1.00  0.00           H  
ATOM   4445 1HB  LYS B  92      -7.706  14.284 -54.265  1.00  0.00           H  
ATOM   4446 2HB  LYS B  92      -7.486  14.327 -56.009  1.00  0.00           H  
ATOM   4447 1HG  LYS B  92      -7.458  16.784 -55.964  1.00  0.00           H  
ATOM   4448 2HG  LYS B  92      -7.719  16.761 -54.214  1.00  0.00           H  
ATOM   4449 1HD  LYS B  92      -5.595  15.475 -53.946  1.00  0.00           H  
ATOM   4450 2HD  LYS B  92      -5.328  15.598 -55.691  1.00  0.00           H  
ATOM   4451 1HE  LYS B  92      -5.277  18.051 -55.530  1.00  0.00           H  
ATOM   4452 2HE  LYS B  92      -5.604  17.962 -53.798  1.00  0.00           H  
ATOM   4453 1HZ  LYS B  92      -3.280  18.258 -54.243  1.00  0.00           H  
ATOM   4454 2HZ  LYS B  92      -3.526  16.792 -53.526  1.00  0.00           H  
ATOM   4455 3HZ  LYS B  92      -3.221  16.878 -55.145  1.00  0.00           H  
ATOM   4456  N   LEU B  93     -10.221  12.631 -54.860  1.00  0.00           N  
ATOM   4457  CA  LEU B  93     -10.741  11.296 -55.113  1.00  0.00           C  
ATOM   4458  C   LEU B  93     -12.109  11.408 -55.756  1.00  0.00           C  
ATOM   4459  O   LEU B  93     -12.412  10.653 -56.676  1.00  0.00           O  
ATOM   4460  CB  LEU B  93     -10.833  10.490 -53.812  1.00  0.00           C  
ATOM   4461  CG  LEU B  93     -11.383   9.065 -53.951  1.00  0.00           C  
ATOM   4462  CD1 LEU B  93     -10.447   8.241 -54.825  1.00  0.00           C  
ATOM   4463  CD2 LEU B  93     -11.532   8.442 -52.570  1.00  0.00           C  
ATOM   4464  H   LEU B  93      -9.994  12.890 -53.895  1.00  0.00           H  
ATOM   4465  HA  LEU B  93     -10.054  10.780 -55.786  1.00  0.00           H  
ATOM   4466 1HB  LEU B  93      -9.837  10.420 -53.377  1.00  0.00           H  
ATOM   4467 2HB  LEU B  93     -11.474  11.027 -53.115  1.00  0.00           H  
ATOM   4468  HG  LEU B  93     -12.356   9.097 -54.441  1.00  0.00           H  
ATOM   4469 1HD1 LEU B  93     -10.838   7.228 -54.923  1.00  0.00           H  
ATOM   4470 2HD1 LEU B  93     -10.375   8.697 -55.812  1.00  0.00           H  
ATOM   4471 3HD1 LEU B  93      -9.460   8.205 -54.368  1.00  0.00           H  
ATOM   4472 1HD2 LEU B  93     -11.924   7.429 -52.668  1.00  0.00           H  
ATOM   4473 2HD2 LEU B  93     -10.559   8.407 -52.080  1.00  0.00           H  
ATOM   4474 3HD2 LEU B  93     -12.219   9.041 -51.973  1.00  0.00           H  
ATOM   4475  N   LYS B  94     -12.952  12.296 -55.234  1.00  0.00           N  
ATOM   4476  CA  LYS B  94     -14.257  12.549 -55.826  1.00  0.00           C  
ATOM   4477  C   LYS B  94     -14.114  12.943 -57.298  1.00  0.00           C  
ATOM   4478  O   LYS B  94     -14.833  12.416 -58.151  1.00  0.00           O  
ATOM   4479  CB  LYS B  94     -14.994  13.643 -55.052  1.00  0.00           C  
ATOM   4480  CG  LYS B  94     -16.473  13.768 -55.392  1.00  0.00           C  
ATOM   4481  CD  LYS B  94     -16.711  14.849 -56.436  1.00  0.00           C  
ATOM   4482  CE  LYS B  94     -18.197  15.090 -56.656  1.00  0.00           C  
ATOM   4483  NZ  LYS B  94     -18.448  15.998 -57.808  1.00  0.00           N  
ATOM   4484  H   LYS B  94     -12.678  12.805 -54.405  1.00  0.00           H  
ATOM   4485  HA  LYS B  94     -14.851  11.637 -55.759  1.00  0.00           H  
ATOM   4486 1HB  LYS B  94     -14.913  13.449 -53.982  1.00  0.00           H  
ATOM   4487 2HB  LYS B  94     -14.524  14.607 -55.246  1.00  0.00           H  
ATOM   4488 1HG  LYS B  94     -16.839  12.816 -55.777  1.00  0.00           H  
ATOM   4489 2HG  LYS B  94     -17.034  14.015 -54.492  1.00  0.00           H  
ATOM   4490 1HD  LYS B  94     -16.244  15.779 -56.111  1.00  0.00           H  
ATOM   4491 2HD  LYS B  94     -16.257  14.547 -57.382  1.00  0.00           H  
ATOM   4492 1HE  LYS B  94     -18.696  14.140 -56.844  1.00  0.00           H  
ATOM   4493 2HE  LYS B  94     -18.630  15.533 -55.760  1.00  0.00           H  
ATOM   4494 1HZ  LYS B  94     -19.443  16.133 -57.921  1.00  0.00           H  
ATOM   4495 2HZ  LYS B  94     -18.005  16.890 -57.637  1.00  0.00           H  
ATOM   4496 3HZ  LYS B  94     -18.068  15.589 -58.650  1.00  0.00           H  
ATOM   4497  N   LYS B  95     -13.196  13.865 -57.592  1.00  0.00           N  
ATOM   4498  CA  LYS B  95     -12.965  14.299 -58.961  1.00  0.00           C  
ATOM   4499  C   LYS B  95     -12.533  13.132 -59.845  1.00  0.00           C  
ATOM   4500  O   LYS B  95     -12.943  13.063 -61.004  1.00  0.00           O  
ATOM   4501  CB  LYS B  95     -11.911  15.408 -58.999  1.00  0.00           C  
ATOM   4502  CG  LYS B  95     -12.379  16.739 -58.425  1.00  0.00           C  
ATOM   4503  CD  LYS B  95     -11.272  17.782 -58.479  1.00  0.00           C  
ATOM   4504  CE  LYS B  95     -11.729  19.106 -57.883  1.00  0.00           C  
ATOM   4505  NZ  LYS B  95     -10.649  20.129 -57.907  1.00  0.00           N  
ATOM   4506  H   LYS B  95     -12.646  14.265 -56.845  1.00  0.00           H  
ATOM   4507  HA  LYS B  95     -13.895  14.710 -59.355  1.00  0.00           H  
ATOM   4508 1HB  LYS B  95     -11.031  15.093 -58.438  1.00  0.00           H  
ATOM   4509 2HB  LYS B  95     -11.600  15.579 -60.029  1.00  0.00           H  
ATOM   4510 1HG  LYS B  95     -13.235  17.100 -58.994  1.00  0.00           H  
ATOM   4511 2HG  LYS B  95     -12.685  16.600 -57.389  1.00  0.00           H  
ATOM   4512 1HD  LYS B  95     -10.405  17.423 -57.923  1.00  0.00           H  
ATOM   4513 2HD  LYS B  95     -10.976  17.945 -59.515  1.00  0.00           H  
ATOM   4514 1HE  LYS B  95     -12.582  19.483 -58.446  1.00  0.00           H  
ATOM   4515 2HE  LYS B  95     -12.043  18.951 -56.851  1.00  0.00           H  
ATOM   4516 1HZ  LYS B  95     -10.991  20.990 -57.504  1.00  0.00           H  
ATOM   4517 2HZ  LYS B  95      -9.859  19.798 -57.371  1.00  0.00           H  
ATOM   4518 3HZ  LYS B  95     -10.362  20.296 -58.861  1.00  0.00           H  
ATOM   4519  N   LEU B  96     -11.715  12.233 -59.287  1.00  0.00           N  
ATOM   4520  CA  LEU B  96     -11.186  11.052 -59.954  1.00  0.00           C  
ATOM   4521  C   LEU B  96     -12.368  10.197 -60.392  1.00  0.00           C  
ATOM   4522  O   LEU B  96     -12.390   9.735 -61.532  1.00  0.00           O  
ATOM   4523  CB  LEU B  96     -10.261  10.258 -59.023  1.00  0.00           C  
ATOM   4524  CG  LEU B  96      -9.616   9.007 -59.635  1.00  0.00           C  
ATOM   4525  CD1 LEU B  96      -8.641   9.420 -60.729  1.00  0.00           C  
ATOM   4526  CD2 LEU B  96      -8.912   8.215 -58.544  1.00  0.00           C  
ATOM   4527  H   LEU B  96     -11.399  12.421 -58.325  1.00  0.00           H  
ATOM   4528  HA  LEU B  96     -10.600  11.375 -60.816  1.00  0.00           H  
ATOM   4529 1HB  LEU B  96      -9.458  10.914 -58.690  1.00  0.00           H  
ATOM   4530 2HB  LEU B  96     -10.832   9.944 -58.150  1.00  0.00           H  
ATOM   4531  HG  LEU B  96     -10.388   8.387 -60.093  1.00  0.00           H  
ATOM   4532 1HD1 LEU B  96      -8.184   8.531 -61.163  1.00  0.00           H  
ATOM   4533 2HD1 LEU B  96      -9.176   9.967 -61.505  1.00  0.00           H  
ATOM   4534 3HD1 LEU B  96      -7.866  10.056 -60.304  1.00  0.00           H  
ATOM   4535 1HD2 LEU B  96      -8.454   7.325 -58.978  1.00  0.00           H  
ATOM   4536 2HD2 LEU B  96      -8.138   8.834 -58.087  1.00  0.00           H  
ATOM   4537 3HD2 LEU B  96      -9.634   7.917 -57.785  1.00  0.00           H  
ATOM   4538  N   GLU B  97     -13.315   9.972 -59.475  1.00  0.00           N  
ATOM   4539  CA  GLU B  97     -14.534   9.206 -59.700  1.00  0.00           C  
ATOM   4540  C   GLU B  97     -15.390   9.839 -60.794  1.00  0.00           C  
ATOM   4541  O   GLU B  97     -15.938   9.112 -61.624  1.00  0.00           O  
ATOM   4542  CB  GLU B  97     -15.342   9.098 -58.405  1.00  0.00           C  
ATOM   4543  CG  GLU B  97     -16.582   8.223 -58.509  1.00  0.00           C  
ATOM   4544  CD  GLU B  97     -17.253   7.999 -57.182  1.00  0.00           C  
ATOM   4545  OE1 GLU B  97     -16.692   8.379 -56.183  1.00  0.00           O  
ATOM   4546  OE2 GLU B  97     -18.328   7.445 -57.167  1.00  0.00           O  
ATOM   4547  H   GLU B  97     -13.148  10.376 -58.566  1.00  0.00           H  
ATOM   4548  HA  GLU B  97     -14.258   8.199 -60.013  1.00  0.00           H  
ATOM   4549 1HB  GLU B  97     -14.710   8.691 -57.615  1.00  0.00           H  
ATOM   4550 2HB  GLU B  97     -15.659  10.092 -58.089  1.00  0.00           H  
ATOM   4551 1HG  GLU B  97     -17.293   8.696 -59.186  1.00  0.00           H  
ATOM   4552 2HG  GLU B  97     -16.301   7.261 -58.935  1.00  0.00           H  
ATOM   4553  N   ASP B  98     -15.533  11.168 -60.785  1.00  0.00           N  
ATOM   4554  CA  ASP B  98     -16.251  11.853 -61.857  1.00  0.00           C  
ATOM   4555  C   ASP B  98     -15.636  11.577 -63.224  1.00  0.00           C  
ATOM   4556  O   ASP B  98     -16.361  11.293 -64.184  1.00  0.00           O  
ATOM   4557  CB  ASP B  98     -16.270  13.362 -61.603  1.00  0.00           C  
ATOM   4558  CG  ASP B  98     -17.223  13.763 -60.484  1.00  0.00           C  
ATOM   4559  OD1 ASP B  98     -18.028  12.950 -60.097  1.00  0.00           O  
ATOM   4560  OD2 ASP B  98     -17.136  14.878 -60.027  1.00  0.00           O  
ATOM   4561  H   ASP B  98     -15.133  11.707 -60.038  1.00  0.00           H  
ATOM   4562  HA  ASP B  98     -17.280  11.495 -61.868  1.00  0.00           H  
ATOM   4563 1HB  ASP B  98     -15.266  13.701 -61.343  1.00  0.00           H  
ATOM   4564 2HB  ASP B  98     -16.565  13.882 -62.514  1.00  0.00           H  
ATOM   4565  N   LYS B  99     -14.308  11.663 -63.304  1.00  0.00           N  
ATOM   4566  CA  LYS B  99     -13.580  11.332 -64.514  1.00  0.00           C  
ATOM   4567  C   LYS B  99     -13.757   9.872 -64.894  1.00  0.00           C  
ATOM   4568  O   LYS B  99     -13.830   9.561 -66.085  1.00  0.00           O  
ATOM   4569  CB  LYS B  99     -12.093  11.652 -64.345  1.00  0.00           C  
ATOM   4570  CG  LYS B  99     -11.768  13.139 -64.331  1.00  0.00           C  
ATOM   4571  CD  LYS B  99     -10.281  13.377 -64.117  1.00  0.00           C  
ATOM   4572  CE  LYS B  99      -9.937  14.857 -64.209  1.00  0.00           C  
ATOM   4573  NZ  LYS B  99      -8.496  15.111 -63.941  1.00  0.00           N  
ATOM   4574  H   LYS B  99     -13.802  11.965 -62.482  1.00  0.00           H  
ATOM   4575  HA  LYS B  99     -13.962  11.948 -65.329  1.00  0.00           H  
ATOM   4576 1HB  LYS B  99     -11.732  11.221 -63.411  1.00  0.00           H  
ATOM   4577 2HB  LYS B  99     -11.527  11.194 -65.157  1.00  0.00           H  
ATOM   4578 1HG  LYS B  99     -12.067  13.586 -65.279  1.00  0.00           H  
ATOM   4579 2HG  LYS B  99     -12.323  13.625 -63.529  1.00  0.00           H  
ATOM   4580 1HD  LYS B  99      -9.989  13.005 -63.135  1.00  0.00           H  
ATOM   4581 2HD  LYS B  99      -9.712  12.836 -64.874  1.00  0.00           H  
ATOM   4582 1HE  LYS B  99     -10.180  15.225 -65.204  1.00  0.00           H  
ATOM   4583 2HE  LYS B  99     -10.532  15.413 -63.484  1.00  0.00           H  
ATOM   4584 1HZ  LYS B  99      -8.309  16.101 -64.011  1.00  0.00           H  
ATOM   4585 2HZ  LYS B  99      -8.262  14.790 -63.012  1.00  0.00           H  
ATOM   4586 3HZ  LYS B  99      -7.934  14.615 -64.620  1.00  0.00           H  
ATOM   4587  N   THR B 100     -13.813   8.996 -63.888  1.00  0.00           N  
ATOM   4588  CA  THR B 100     -13.938   7.569 -64.096  1.00  0.00           C  
ATOM   4589  C   THR B 100     -15.222   7.285 -64.830  1.00  0.00           C  
ATOM   4590  O   THR B 100     -15.184   6.547 -65.814  1.00  0.00           O  
ATOM   4591  CB  THR B 100     -13.909   6.795 -62.765  1.00  0.00           C  
ATOM   4592  OG1 THR B 100     -12.656   7.019 -62.107  1.00  0.00           O  
ATOM   4593  CG2 THR B 100     -14.087   5.304 -63.012  1.00  0.00           C  
ATOM   4594  H   THR B 100     -13.729   9.350 -62.928  1.00  0.00           H  
ATOM   4595  HA  THR B 100     -13.088   7.230 -64.688  1.00  0.00           H  
ATOM   4596  HB  THR B 100     -14.712   7.148 -62.120  1.00  0.00           H  
ATOM   4597  HG1 THR B 100     -12.509   7.963 -62.014  1.00  0.00           H  
ATOM   4598 1HG2 THR B 100     -14.064   4.772 -62.061  1.00  0.00           H  
ATOM   4599 2HG2 THR B 100     -15.044   5.128 -63.503  1.00  0.00           H  
ATOM   4600 3HG2 THR B 100     -13.281   4.942 -63.650  1.00  0.00           H  
ATOM   4601  N   ARG B 101     -16.329   7.865 -64.369  1.00  0.00           N  
ATOM   4602  CA  ARG B 101     -17.635   7.661 -64.971  1.00  0.00           C  
ATOM   4603  C   ARG B 101     -17.598   8.020 -66.453  1.00  0.00           C  
ATOM   4604  O   ARG B 101     -18.186   7.316 -67.275  1.00  0.00           O  
ATOM   4605  CB  ARG B 101     -18.690   8.502 -64.267  1.00  0.00           C  
ATOM   4606  CG  ARG B 101     -19.008   8.069 -62.844  1.00  0.00           C  
ATOM   4607  CD  ARG B 101     -20.255   8.702 -62.343  1.00  0.00           C  
ATOM   4608  NE  ARG B 101     -20.333   8.671 -60.892  1.00  0.00           N  
ATOM   4609  CZ  ARG B 101     -19.929   9.669 -60.081  1.00  0.00           C  
ATOM   4610  NH1 ARG B 101     -19.422  10.767 -60.594  1.00  0.00           N  
ATOM   4611  NH2 ARG B 101     -20.043   9.544 -58.771  1.00  0.00           N  
ATOM   4612  H   ARG B 101     -16.246   8.468 -63.556  1.00  0.00           H  
ATOM   4613  HA  ARG B 101     -17.906   6.610 -64.863  1.00  0.00           H  
ATOM   4614 1HB  ARG B 101     -18.363   9.540 -64.230  1.00  0.00           H  
ATOM   4615 2HB  ARG B 101     -19.619   8.471 -64.836  1.00  0.00           H  
ATOM   4616 1HG  ARG B 101     -19.136   6.988 -62.812  1.00  0.00           H  
ATOM   4617 2HG  ARG B 101     -18.187   8.357 -62.184  1.00  0.00           H  
ATOM   4618 1HD  ARG B 101     -20.288   9.744 -62.664  1.00  0.00           H  
ATOM   4619 2HD  ARG B 101     -21.118   8.172 -62.743  1.00  0.00           H  
ATOM   4620  HE  ARG B 101     -20.719   7.841 -60.460  1.00  0.00           H  
ATOM   4621 1HH1 ARG B 101     -19.334  10.863 -61.597  1.00  0.00           H  
ATOM   4622 2HH1 ARG B 101     -19.118  11.515 -59.988  1.00  0.00           H  
ATOM   4623 1HH2 ARG B 101     -20.433   8.699 -58.376  1.00  0.00           H  
ATOM   4624 2HH2 ARG B 101     -19.740  10.290 -58.164  1.00  0.00           H  
ATOM   4625  N   ARG B 102     -16.955   9.139 -66.785  1.00  0.00           N  
ATOM   4626  CA  ARG B 102     -16.759   9.499 -68.183  1.00  0.00           C  
ATOM   4627  C   ARG B 102     -16.006   8.409 -68.950  1.00  0.00           C  
ATOM   4628  O   ARG B 102     -16.458   8.000 -70.023  1.00  0.00           O  
ATOM   4629  CB  ARG B 102     -15.993  10.810 -68.287  1.00  0.00           C  
ATOM   4630  CG  ARG B 102     -15.673  11.251 -69.707  1.00  0.00           C  
ATOM   4631  CD  ARG B 102     -14.941  12.545 -69.728  1.00  0.00           C  
ATOM   4632  NE  ARG B 102     -14.579  12.941 -71.080  1.00  0.00           N  
ATOM   4633  CZ  ARG B 102     -13.459  12.551 -71.717  1.00  0.00           C  
ATOM   4634  NH1 ARG B 102     -12.602  11.756 -71.114  1.00  0.00           N  
ATOM   4635  NH2 ARG B 102     -13.220  12.967 -72.949  1.00  0.00           N  
ATOM   4636  H   ARG B 102     -16.588   9.732 -66.062  1.00  0.00           H  
ATOM   4637  HA  ARG B 102     -17.736   9.631 -68.647  1.00  0.00           H  
ATOM   4638 1HB  ARG B 102     -16.568  11.606 -67.817  1.00  0.00           H  
ATOM   4639 2HB  ARG B 102     -15.049  10.723 -67.748  1.00  0.00           H  
ATOM   4640 1HG  ARG B 102     -15.051  10.498 -70.191  1.00  0.00           H  
ATOM   4641 2HG  ARG B 102     -16.600  11.373 -70.268  1.00  0.00           H  
ATOM   4642 1HD  ARG B 102     -15.570  13.325 -69.300  1.00  0.00           H  
ATOM   4643 2HD  ARG B 102     -14.026  12.453 -69.143  1.00  0.00           H  
ATOM   4644  HE  ARG B 102     -15.215  13.552 -71.575  1.00  0.00           H  
ATOM   4645 1HH1 ARG B 102     -12.784  11.438 -70.174  1.00  0.00           H  
ATOM   4646 2HH1 ARG B 102     -11.761  11.465 -71.592  1.00  0.00           H  
ATOM   4647 1HH2 ARG B 102     -13.879  13.578 -73.413  1.00  0.00           H  
ATOM   4648 2HH2 ARG B 102     -12.380  12.676 -73.426  1.00  0.00           H  
ATOM   4649  N   SER B 103     -14.874   7.940 -68.409  1.00  0.00           N  
ATOM   4650  CA  SER B 103     -14.100   6.901 -69.083  1.00  0.00           C  
ATOM   4651  C   SER B 103     -14.876   5.602 -69.221  1.00  0.00           C  
ATOM   4652  O   SER B 103     -14.635   4.858 -70.170  1.00  0.00           O  
ATOM   4653  CB  SER B 103     -12.813   6.642 -68.326  1.00  0.00           C  
ATOM   4654  OG  SER B 103     -13.067   5.995 -67.109  1.00  0.00           O  
ATOM   4655  H   SER B 103     -14.554   8.293 -67.523  1.00  0.00           H  
ATOM   4656  HA  SER B 103     -13.848   7.252 -70.084  1.00  0.00           H  
ATOM   4657 1HB  SER B 103     -12.149   6.029 -68.935  1.00  0.00           H  
ATOM   4658 2HB  SER B 103     -12.304   7.588 -68.138  1.00  0.00           H  
ATOM   4659  HG  SER B 103     -13.868   6.392 -66.762  1.00  0.00           H  
ATOM   4660  N   GLU B 104     -15.764   5.318 -68.265  1.00  0.00           N  
ATOM   4661  CA  GLU B 104     -16.580   4.116 -68.262  1.00  0.00           C  
ATOM   4662  C   GLU B 104     -17.464   4.178 -69.490  1.00  0.00           C  
ATOM   4663  O   GLU B 104     -17.484   3.222 -70.268  1.00  0.00           O  
ATOM   4664  CB  GLU B 104     -17.422   4.010 -66.989  1.00  0.00           C  
ATOM   4665  CG  GLU B 104     -18.229   2.725 -66.875  1.00  0.00           C  
ATOM   4666  CD  GLU B 104     -19.049   2.659 -65.615  1.00  0.00           C  
ATOM   4667  OE1 GLU B 104     -19.044   3.612 -64.875  1.00  0.00           O  
ATOM   4668  OE2 GLU B 104     -19.680   1.652 -65.394  1.00  0.00           O  
ATOM   4669  H   GLU B 104     -15.838   5.949 -67.444  1.00  0.00           H  
ATOM   4670  HA  GLU B 104     -15.918   3.250 -68.291  1.00  0.00           H  
ATOM   4671 1HB  GLU B 104     -16.773   4.076 -66.115  1.00  0.00           H  
ATOM   4672 2HB  GLU B 104     -18.118   4.847 -66.942  1.00  0.00           H  
ATOM   4673 1HG  GLU B 104     -18.897   2.650 -67.732  1.00  0.00           H  
ATOM   4674 2HG  GLU B 104     -17.548   1.876 -66.904  1.00  0.00           H  
ATOM   4675  N   GLU B 105     -18.133   5.320 -69.678  1.00  0.00           N  
ATOM   4676  CA  GLU B 105     -19.038   5.508 -70.800  1.00  0.00           C  
ATOM   4677  C   GLU B 105     -18.311   5.366 -72.130  1.00  0.00           C  
ATOM   4678  O   GLU B 105     -18.902   4.885 -73.098  1.00  0.00           O  
ATOM   4679  CB  GLU B 105     -19.707   6.883 -70.719  1.00  0.00           C  
ATOM   4680  CG  GLU B 105     -20.734   7.017 -69.605  1.00  0.00           C  
ATOM   4681  CD  GLU B 105     -21.939   6.143 -69.811  1.00  0.00           C  
ATOM   4682  OE1 GLU B 105     -22.470   6.141 -70.895  1.00  0.00           O  
ATOM   4683  OE2 GLU B 105     -22.330   5.475 -68.882  1.00  0.00           O  
ATOM   4684  H   GLU B 105     -17.997   6.072 -69.018  1.00  0.00           H  
ATOM   4685  HA  GLU B 105     -19.818   4.748 -70.748  1.00  0.00           H  
ATOM   4686 1HB  GLU B 105     -18.947   7.649 -70.568  1.00  0.00           H  
ATOM   4687 2HB  GLU B 105     -20.207   7.101 -71.663  1.00  0.00           H  
ATOM   4688 1HG  GLU B 105     -20.265   6.751 -68.657  1.00  0.00           H  
ATOM   4689 2HG  GLU B 105     -21.052   8.057 -69.541  1.00  0.00           H  
ATOM   4690  N   ILE B 106     -17.050   5.795 -72.191  1.00  0.00           N  
ATOM   4691  CA  ILE B 106     -16.255   5.616 -73.398  1.00  0.00           C  
ATOM   4692  C   ILE B 106     -15.994   4.126 -73.648  1.00  0.00           C  
ATOM   4693  O   ILE B 106     -16.231   3.647 -74.764  1.00  0.00           O  
ATOM   4694  CB  ILE B 106     -14.917   6.372 -73.293  1.00  0.00           C  
ATOM   4695  CG1 ILE B 106     -15.157   7.884 -73.288  1.00  0.00           C  
ATOM   4696  CG2 ILE B 106     -13.995   5.980 -74.438  1.00  0.00           C  
ATOM   4697  CD1 ILE B 106     -13.943   8.694 -72.896  1.00  0.00           C  
ATOM   4698  H   ILE B 106     -16.635   6.256 -71.392  1.00  0.00           H  
ATOM   4699  HA  ILE B 106     -16.808   6.029 -74.242  1.00  0.00           H  
ATOM   4700  HB  ILE B 106     -14.433   6.126 -72.348  1.00  0.00           H  
ATOM   4701 1HG1 ILE B 106     -15.477   8.205 -74.279  1.00  0.00           H  
ATOM   4702 2HG1 ILE B 106     -15.964   8.121 -72.593  1.00  0.00           H  
ATOM   4703 1HG2 ILE B 106     -13.054   6.524 -74.349  1.00  0.00           H  
ATOM   4704 2HG2 ILE B 106     -13.800   4.910 -74.397  1.00  0.00           H  
ATOM   4705 3HG2 ILE B 106     -14.469   6.228 -75.388  1.00  0.00           H  
ATOM   4706 1HD1 ILE B 106     -14.191   9.755 -72.915  1.00  0.00           H  
ATOM   4707 2HD1 ILE B 106     -13.627   8.412 -71.890  1.00  0.00           H  
ATOM   4708 3HD1 ILE B 106     -13.134   8.499 -73.599  1.00  0.00           H  
ATOM   4709  N   SER B 107     -15.552   3.400 -72.613  1.00  0.00           N  
ATOM   4710  CA  SER B 107     -15.240   1.976 -72.721  1.00  0.00           C  
ATOM   4711  C   SER B 107     -16.439   1.123 -73.109  1.00  0.00           C  
ATOM   4712  O   SER B 107     -16.259  -0.003 -73.568  1.00  0.00           O  
ATOM   4713  CB  SER B 107     -14.676   1.479 -71.405  1.00  0.00           C  
ATOM   4714  OG  SER B 107     -15.679   1.385 -70.432  1.00  0.00           O  
ATOM   4715  H   SER B 107     -15.468   3.859 -71.729  1.00  0.00           H  
ATOM   4716  HA  SER B 107     -14.483   1.847 -73.496  1.00  0.00           H  
ATOM   4717 1HB  SER B 107     -14.217   0.500 -71.553  1.00  0.00           H  
ATOM   4718 2HB  SER B 107     -13.896   2.157 -71.063  1.00  0.00           H  
ATOM   4719  HG  SER B 107     -16.223   2.170 -70.536  1.00  0.00           H  
ATOM   4720  N   LYS B 108     -17.659   1.624 -72.867  1.00  0.00           N  
ATOM   4721  CA  LYS B 108     -18.879   0.916 -73.237  1.00  0.00           C  
ATOM   4722  C   LYS B 108     -19.026   0.762 -74.751  1.00  0.00           C  
ATOM   4723  O   LYS B 108     -19.691  -0.172 -75.201  1.00  0.00           O  
ATOM   4724  CB  LYS B 108     -20.101   1.637 -72.665  1.00  0.00           C  
ATOM   4725  CG  LYS B 108     -20.285   1.471 -71.163  1.00  0.00           C  
ATOM   4726  CD  LYS B 108     -21.547   2.170 -70.680  1.00  0.00           C  
ATOM   4727  CE  LYS B 108     -21.755   1.968 -69.187  1.00  0.00           C  
ATOM   4728  NZ  LYS B 108     -22.943   2.712 -68.684  1.00  0.00           N  
ATOM   4729  H   LYS B 108     -17.723   2.529 -72.435  1.00  0.00           H  
ATOM   4730  HA  LYS B 108     -18.845  -0.083 -72.799  1.00  0.00           H  
ATOM   4731 1HB  LYS B 108     -20.024   2.704 -72.876  1.00  0.00           H  
ATOM   4732 2HB  LYS B 108     -21.003   1.271 -73.156  1.00  0.00           H  
ATOM   4733 1HG  LYS B 108     -20.353   0.409 -70.921  1.00  0.00           H  
ATOM   4734 2HG  LYS B 108     -19.425   1.890 -70.642  1.00  0.00           H  
ATOM   4735 1HD  LYS B 108     -21.473   3.238 -70.887  1.00  0.00           H  
ATOM   4736 2HD  LYS B 108     -22.411   1.773 -71.214  1.00  0.00           H  
ATOM   4737 1HE  LYS B 108     -21.892   0.908 -68.979  1.00  0.00           H  
ATOM   4738 2HE  LYS B 108     -20.874   2.311 -68.646  1.00  0.00           H  
ATOM   4739 1HZ  LYS B 108     -23.046   2.553 -67.692  1.00  0.00           H  
ATOM   4740 2HZ  LYS B 108     -22.819   3.700 -68.856  1.00  0.00           H  
ATOM   4741 3HZ  LYS B 108     -23.771   2.389 -69.165  1.00  0.00           H  
ATOM   4742  N   THR B 109     -18.436   1.667 -75.540  1.00  0.00           N  
ATOM   4743  CA  THR B 109     -18.625   1.631 -76.980  1.00  0.00           C  
ATOM   4744  C   THR B 109     -17.421   0.962 -77.632  1.00  0.00           C  
ATOM   4745  O   THR B 109     -17.528   0.377 -78.710  1.00  0.00           O  
ATOM   4746  CB  THR B 109     -18.828   3.043 -77.560  1.00  0.00           C  
ATOM   4747  OG1 THR B 109     -17.644   3.824 -77.345  1.00  0.00           O  
ATOM   4748  CG2 THR B 109     -20.011   3.728 -76.893  1.00  0.00           C  
ATOM   4749  H   THR B 109     -17.874   2.398 -75.129  1.00  0.00           H  
ATOM   4750  HA  THR B 109     -19.527   1.057 -77.196  1.00  0.00           H  
ATOM   4751  HB  THR B 109     -19.010   2.974 -78.631  1.00  0.00           H  
ATOM   4752  HG1 THR B 109     -17.504   4.405 -78.096  1.00  0.00           H  
ATOM   4753 1HG2 THR B 109     -20.139   4.726 -77.316  1.00  0.00           H  
ATOM   4754 2HG2 THR B 109     -20.914   3.143 -77.065  1.00  0.00           H  
ATOM   4755 3HG2 THR B 109     -19.829   3.808 -75.823  1.00  0.00           H  
ATOM   4756  N   ASP B 110     -16.273   1.087 -76.970  1.00  0.00           N  
ATOM   4757  CA  ASP B 110     -15.037   0.422 -77.360  1.00  0.00           C  
ATOM   4758  C   ASP B 110     -15.097  -1.108 -77.292  1.00  0.00           C  
ATOM   4759  O   ASP B 110     -15.719  -1.677 -76.396  1.00  0.00           O  
ATOM   4760  CB  ASP B 110     -13.891   0.918 -76.476  1.00  0.00           C  
ATOM   4761  CG  ASP B 110     -12.536   0.362 -76.893  1.00  0.00           C  
ATOM   4762  OD1 ASP B 110     -11.855   1.012 -77.650  1.00  0.00           O  
ATOM   4763  OD2 ASP B 110     -12.196  -0.709 -76.451  1.00  0.00           O  
ATOM   4764  H   ASP B 110     -16.315   1.627 -76.136  1.00  0.00           H  
ATOM   4765  HA  ASP B 110     -14.816   0.681 -78.396  1.00  0.00           H  
ATOM   4766 1HB  ASP B 110     -13.847   2.007 -76.514  1.00  0.00           H  
ATOM   4767 2HB  ASP B 110     -14.081   0.635 -75.440  1.00  0.00           H  
ATOM   4768  N   ASP B 111     -14.463  -1.785 -78.246  1.00  0.00           N  
ATOM   4769  CA  ASP B 111     -14.454  -3.246 -78.249  1.00  0.00           C  
ATOM   4770  C   ASP B 111     -13.032  -3.800 -78.407  1.00  0.00           C  
ATOM   4771  O   ASP B 111     -12.847  -4.898 -78.938  1.00  0.00           O  
ATOM   4772  CB  ASP B 111     -15.344  -3.781 -79.373  1.00  0.00           C  
ATOM   4773  CG  ASP B 111     -14.917  -3.293 -80.751  1.00  0.00           C  
ATOM   4774  OD1 ASP B 111     -13.986  -2.526 -80.826  1.00  0.00           O  
ATOM   4775  OD2 ASP B 111     -15.526  -3.691 -81.715  1.00  0.00           O  
ATOM   4776  H   ASP B 111     -13.966  -1.296 -78.982  1.00  0.00           H  
ATOM   4777  HA  ASP B 111     -14.855  -3.597 -77.298  1.00  0.00           H  
ATOM   4778 1HB  ASP B 111     -15.323  -4.870 -79.366  1.00  0.00           H  
ATOM   4779 2HB  ASP B 111     -16.376  -3.472 -79.198  1.00  0.00           H  
ATOM   4780  N   ASP B 112     -12.040  -3.031 -77.960  1.00  0.00           N  
ATOM   4781  CA  ASP B 112     -10.627  -3.383 -78.020  1.00  0.00           C  
ATOM   4782  C   ASP B 112     -10.164  -4.023 -76.719  1.00  0.00           C  
ATOM   4783  O   ASP B 112     -10.110  -3.309 -75.720  1.00  0.00           O  
ATOM   4784  CB  ASP B 112      -9.778  -2.145 -78.319  1.00  0.00           C  
ATOM   4785  CG  ASP B 112      -8.297  -2.463 -78.466  1.00  0.00           C  
ATOM   4786  OD1 ASP B 112      -7.860  -3.439 -77.902  1.00  0.00           O  
ATOM   4787  OD2 ASP B 112      -7.616  -1.729 -79.140  1.00  0.00           O  
ATOM   4788  H   ASP B 112     -12.310  -2.146 -77.553  1.00  0.00           H  
ATOM   4789  HA  ASP B 112     -10.483  -4.097 -78.833  1.00  0.00           H  
ATOM   4790 1HB  ASP B 112     -10.128  -1.677 -79.239  1.00  0.00           H  
ATOM   4791 2HB  ASP B 112      -9.901  -1.418 -77.515  1.00  0.00           H  
ATOM   4792  N   PRO B 113      -9.788  -5.310 -76.689  1.00  0.00           N  
ATOM   4793  CA  PRO B 113      -9.335  -6.023 -75.507  1.00  0.00           C  
ATOM   4794  C   PRO B 113      -8.265  -5.337 -74.666  1.00  0.00           C  
ATOM   4795  O   PRO B 113      -8.235  -5.562 -73.457  1.00  0.00           O  
ATOM   4796  CB  PRO B 113      -8.793  -7.317 -76.123  1.00  0.00           C  
ATOM   4797  CG  PRO B 113      -9.672  -7.558 -77.302  1.00  0.00           C  
ATOM   4798  CD  PRO B 113      -9.912  -6.187 -77.876  1.00  0.00           C  
ATOM   4799  HA  PRO B 113     -10.185  -6.159 -74.838  1.00  0.00           H  
ATOM   4800 1HB  PRO B 113      -7.735  -7.189 -76.398  1.00  0.00           H  
ATOM   4801 2HB  PRO B 113      -8.836  -8.132 -75.385  1.00  0.00           H  
ATOM   4802 1HG  PRO B 113      -9.175  -8.234 -78.014  1.00  0.00           H  
ATOM   4803 2HG  PRO B 113     -10.602  -8.055 -76.989  1.00  0.00           H  
ATOM   4804 1HD  PRO B 113      -9.137  -5.960 -78.623  1.00  0.00           H  
ATOM   4805 2HD  PRO B 113     -10.913  -6.150 -78.331  1.00  0.00           H  
ATOM   4806  N   LYS B 114      -7.407  -4.514 -75.268  1.00  0.00           N  
ATOM   4807  CA  LYS B 114      -6.375  -3.835 -74.496  1.00  0.00           C  
ATOM   4808  C   LYS B 114      -6.986  -2.703 -73.707  1.00  0.00           C  
ATOM   4809  O   LYS B 114      -6.620  -2.493 -72.553  1.00  0.00           O  
ATOM   4810  CB  LYS B 114      -5.264  -3.309 -75.406  1.00  0.00           C  
ATOM   4811  CG  LYS B 114      -4.114  -4.283 -75.624  1.00  0.00           C  
ATOM   4812  CD  LYS B 114      -4.371  -5.179 -76.827  1.00  0.00           C  
ATOM   4813  CE  LYS B 114      -4.094  -4.447 -78.131  1.00  0.00           C  
ATOM   4814  NZ  LYS B 114      -4.261  -5.335 -79.313  1.00  0.00           N  
ATOM   4815  H   LYS B 114      -7.436  -4.371 -76.276  1.00  0.00           H  
ATOM   4816  HA  LYS B 114      -5.925  -4.556 -73.812  1.00  0.00           H  
ATOM   4817 1HB  LYS B 114      -5.681  -3.060 -76.382  1.00  0.00           H  
ATOM   4818 2HB  LYS B 114      -4.850  -2.393 -74.983  1.00  0.00           H  
ATOM   4819 1HG  LYS B 114      -3.190  -3.727 -75.785  1.00  0.00           H  
ATOM   4820 2HG  LYS B 114      -3.992  -4.905 -74.737  1.00  0.00           H  
ATOM   4821 1HD  LYS B 114      -3.726  -6.058 -76.770  1.00  0.00           H  
ATOM   4822 2HD  LYS B 114      -5.408  -5.511 -76.819  1.00  0.00           H  
ATOM   4823 1HE  LYS B 114      -4.777  -3.604 -78.226  1.00  0.00           H  
ATOM   4824 2HE  LYS B 114      -3.074  -4.062 -78.124  1.00  0.00           H  
ATOM   4825 1HZ  LYS B 114      -4.070  -4.813 -80.157  1.00  0.00           H  
ATOM   4826 2HZ  LYS B 114      -3.618  -6.112 -79.245  1.00  0.00           H  
ATOM   4827 3HZ  LYS B 114      -5.209  -5.684 -79.342  1.00  0.00           H  
ATOM   4828  N   ALA B 115      -7.926  -2.001 -74.338  1.00  0.00           N  
ATOM   4829  CA  ALA B 115      -8.587  -0.845 -73.755  1.00  0.00           C  
ATOM   4830  C   ALA B 115      -9.576  -1.301 -72.699  1.00  0.00           C  
ATOM   4831  O   ALA B 115      -9.789  -0.597 -71.716  1.00  0.00           O  
ATOM   4832  CB  ALA B 115      -9.275  -0.027 -74.837  1.00  0.00           C  
ATOM   4833  H   ALA B 115      -8.171  -2.279 -75.288  1.00  0.00           H  
ATOM   4834  HA  ALA B 115      -7.829  -0.208 -73.298  1.00  0.00           H  
ATOM   4835 1HB  ALA B 115      -9.765   0.835 -74.385  1.00  0.00           H  
ATOM   4836 2HB  ALA B 115      -8.536   0.315 -75.561  1.00  0.00           H  
ATOM   4837 3HB  ALA B 115     -10.019  -0.643 -75.341  1.00  0.00           H  
ATOM   4838  N   GLN B 116     -10.178  -2.472 -72.915  1.00  0.00           N  
ATOM   4839  CA  GLN B 116     -11.146  -3.016 -71.979  1.00  0.00           C  
ATOM   4840  C   GLN B 116     -10.448  -3.411 -70.679  1.00  0.00           C  
ATOM   4841  O   GLN B 116     -10.971  -3.106 -69.602  1.00  0.00           O  
ATOM   4842  CB  GLN B 116     -11.867  -4.223 -72.585  1.00  0.00           C  
ATOM   4843  CG  GLN B 116     -12.727  -3.892 -73.793  1.00  0.00           C  
ATOM   4844  CD  GLN B 116     -13.889  -2.981 -73.443  1.00  0.00           C  
ATOM   4845  OE1 GLN B 116     -14.685  -3.282 -72.549  1.00  0.00           O  
ATOM   4846  NE2 GLN B 116     -13.992  -1.860 -74.147  1.00  0.00           N  
ATOM   4847  H   GLN B 116      -9.963  -2.991 -73.763  1.00  0.00           H  
ATOM   4848  HA  GLN B 116     -11.894  -2.250 -71.771  1.00  0.00           H  
ATOM   4849 1HB  GLN B 116     -11.133  -4.969 -72.890  1.00  0.00           H  
ATOM   4850 2HB  GLN B 116     -12.507  -4.681 -71.831  1.00  0.00           H  
ATOM   4851 1HG  GLN B 116     -12.111  -3.389 -74.538  1.00  0.00           H  
ATOM   4852 2HG  GLN B 116     -13.130  -4.818 -74.203  1.00  0.00           H  
ATOM   4853 1HE2 GLN B 116     -14.738  -1.219 -73.963  1.00  0.00           H  
ATOM   4854 2HE2 GLN B 116     -13.326  -1.656 -74.863  1.00  0.00           H  
ATOM   4855  N   SER B 117      -9.282  -4.066 -70.771  1.00  0.00           N  
ATOM   4856  CA  SER B 117      -8.525  -4.426 -69.578  1.00  0.00           C  
ATOM   4857  C   SER B 117      -7.951  -3.145 -68.970  1.00  0.00           C  
ATOM   4858  O   SER B 117      -7.942  -3.039 -67.746  1.00  0.00           O  
ATOM   4859  CB  SER B 117      -7.412  -5.400 -69.916  1.00  0.00           C  
ATOM   4860  OG  SER B 117      -7.934  -6.631 -70.335  1.00  0.00           O  
ATOM   4861  H   SER B 117      -8.923  -4.366 -71.680  1.00  0.00           H  
ATOM   4862  HA  SER B 117      -9.199  -4.915 -68.873  1.00  0.00           H  
ATOM   4863 1HB  SER B 117      -6.788  -4.979 -70.705  1.00  0.00           H  
ATOM   4864 2HB  SER B 117      -6.780  -5.548 -69.043  1.00  0.00           H  
ATOM   4865  HG  SER B 117      -8.189  -7.096 -69.535  1.00  0.00           H  
ATOM   4866  N   LEU B 118      -7.519  -2.174 -69.795  1.00  0.00           N  
ATOM   4867  CA  LEU B 118      -6.941  -0.926 -69.291  1.00  0.00           C  
ATOM   4868  C   LEU B 118      -7.924  -0.107 -68.490  1.00  0.00           C  
ATOM   4869  O   LEU B 118      -7.520   0.551 -67.533  1.00  0.00           O  
ATOM   4870  CB  LEU B 118      -6.420  -0.078 -70.458  1.00  0.00           C  
ATOM   4871  CG  LEU B 118      -5.481   1.073 -70.076  1.00  0.00           C  
ATOM   4872  CD1 LEU B 118      -4.206   0.508 -69.463  1.00  0.00           C  
ATOM   4873  CD2 LEU B 118      -5.170   1.906 -71.311  1.00  0.00           C  
ATOM   4874  H   LEU B 118      -7.602  -2.306 -70.787  1.00  0.00           H  
ATOM   4875  HA  LEU B 118      -6.101  -1.172 -68.639  1.00  0.00           H  
ATOM   4876 1HB  LEU B 118      -5.882  -0.728 -71.147  1.00  0.00           H  
ATOM   4877 2HB  LEU B 118      -7.271   0.350 -70.985  1.00  0.00           H  
ATOM   4878  HG  LEU B 118      -5.961   1.701 -69.326  1.00  0.00           H  
ATOM   4879 1HD1 LEU B 118      -3.539   1.326 -69.191  1.00  0.00           H  
ATOM   4880 2HD1 LEU B 118      -4.456  -0.067 -68.571  1.00  0.00           H  
ATOM   4881 3HD1 LEU B 118      -3.711  -0.138 -70.186  1.00  0.00           H  
ATOM   4882 1HD2 LEU B 118      -4.503   2.726 -71.039  1.00  0.00           H  
ATOM   4883 2HD2 LEU B 118      -4.688   1.279 -72.061  1.00  0.00           H  
ATOM   4884 3HD2 LEU B 118      -6.096   2.313 -71.717  1.00  0.00           H  
ATOM   4885  N   GLN B 119      -9.187  -0.098 -68.890  1.00  0.00           N  
ATOM   4886  CA  GLN B 119     -10.204   0.571 -68.113  1.00  0.00           C  
ATOM   4887  C   GLN B 119     -10.397  -0.136 -66.785  1.00  0.00           C  
ATOM   4888  O   GLN B 119     -10.584   0.528 -65.770  1.00  0.00           O  
ATOM   4889  CB  GLN B 119     -11.526   0.625 -68.883  1.00  0.00           C  
ATOM   4890  CG  GLN B 119     -12.661   1.293 -68.126  1.00  0.00           C  
ATOM   4891  CD  GLN B 119     -12.377   2.753 -67.827  1.00  0.00           C  
ATOM   4892  OE1 GLN B 119     -11.599   3.405 -68.528  1.00  0.00           O  
ATOM   4893  NE2 GLN B 119     -13.006   3.275 -66.780  1.00  0.00           N  
ATOM   4894  H   GLN B 119      -9.443  -0.559 -69.763  1.00  0.00           H  
ATOM   4895  HA  GLN B 119      -9.882   1.597 -67.931  1.00  0.00           H  
ATOM   4896 1HB  GLN B 119     -11.381   1.167 -69.819  1.00  0.00           H  
ATOM   4897 2HB  GLN B 119     -11.841  -0.387 -69.137  1.00  0.00           H  
ATOM   4898 1HG  GLN B 119     -13.567   1.239 -68.729  1.00  0.00           H  
ATOM   4899 2HG  GLN B 119     -12.810   0.772 -67.180  1.00  0.00           H  
ATOM   4900 1HE2 GLN B 119     -12.858   4.233 -66.533  1.00  0.00           H  
ATOM   4901 2HE2 GLN B 119     -13.628   2.709 -66.237  1.00  0.00           H  
ATOM   4902  N   LEU B 120     -10.361  -1.473 -66.796  1.00  0.00           N  
ATOM   4903  CA  LEU B 120     -10.540  -2.244 -65.574  1.00  0.00           C  
ATOM   4904  C   LEU B 120      -9.408  -1.883 -64.605  1.00  0.00           C  
ATOM   4905  O   LEU B 120      -9.649  -1.814 -63.397  1.00  0.00           O  
ATOM   4906  CB  LEU B 120     -10.535  -3.749 -65.872  1.00  0.00           C  
ATOM   4907  CG  LEU B 120     -10.749  -4.667 -64.663  1.00  0.00           C  
ATOM   4908  CD1 LEU B 120     -12.089  -4.348 -64.013  1.00  0.00           C  
ATOM   4909  CD2 LEU B 120     -10.691  -6.120 -65.112  1.00  0.00           C  
ATOM   4910  H   LEU B 120     -10.242  -1.981 -67.678  1.00  0.00           H  
ATOM   4911  HA  LEU B 120     -11.508  -1.987 -65.140  1.00  0.00           H  
ATOM   4912 1HB  LEU B 120     -11.322  -3.962 -66.594  1.00  0.00           H  
ATOM   4913 2HB  LEU B 120      -9.578  -4.010 -66.322  1.00  0.00           H  
ATOM   4914  HG  LEU B 120      -9.969  -4.484 -63.924  1.00  0.00           H  
ATOM   4915 1HD1 LEU B 120     -12.241  -5.002 -63.153  1.00  0.00           H  
ATOM   4916 2HD1 LEU B 120     -12.096  -3.309 -63.684  1.00  0.00           H  
ATOM   4917 3HD1 LEU B 120     -12.890  -4.507 -64.735  1.00  0.00           H  
ATOM   4918 1HD2 LEU B 120     -10.842  -6.773 -64.253  1.00  0.00           H  
ATOM   4919 2HD2 LEU B 120     -11.472  -6.304 -65.850  1.00  0.00           H  
ATOM   4920 3HD2 LEU B 120      -9.717  -6.324 -65.557  1.00  0.00           H  
ATOM   4921  N   ILE B 121      -8.192  -1.690 -65.138  1.00  0.00           N  
ATOM   4922  CA  ILE B 121      -7.019  -1.259 -64.377  1.00  0.00           C  
ATOM   4923  C   ILE B 121      -7.245   0.087 -63.725  1.00  0.00           C  
ATOM   4924  O   ILE B 121      -6.961   0.251 -62.539  1.00  0.00           O  
ATOM   4925  CB  ILE B 121      -5.773  -1.184 -65.278  1.00  0.00           C  
ATOM   4926  CG1 ILE B 121      -5.299  -2.590 -65.654  1.00  0.00           C  
ATOM   4927  CG2 ILE B 121      -4.661  -0.412 -64.584  1.00  0.00           C  
ATOM   4928  CD1 ILE B 121      -4.229  -2.609 -66.721  1.00  0.00           C  
ATOM   4929  H   ILE B 121      -8.090  -1.863 -66.129  1.00  0.00           H  
ATOM   4930  HA  ILE B 121      -6.824  -1.996 -63.596  1.00  0.00           H  
ATOM   4931  HB  ILE B 121      -6.027  -0.678 -66.209  1.00  0.00           H  
ATOM   4932 1HG1 ILE B 121      -4.908  -3.091 -64.769  1.00  0.00           H  
ATOM   4933 2HG1 ILE B 121      -6.147  -3.176 -66.012  1.00  0.00           H  
ATOM   4934 1HG2 ILE B 121      -3.788  -0.368 -65.234  1.00  0.00           H  
ATOM   4935 2HG2 ILE B 121      -5.002   0.599 -64.366  1.00  0.00           H  
ATOM   4936 3HG2 ILE B 121      -4.396  -0.913 -63.654  1.00  0.00           H  
ATOM   4937 1HD1 ILE B 121      -3.945  -3.640 -66.933  1.00  0.00           H  
ATOM   4938 2HD1 ILE B 121      -4.612  -2.143 -67.629  1.00  0.00           H
[truncated: 1,027,404 more chars]
