# Supplementary material for: Computational design of mechanically coupled axle-rotor protein assemblies
Source: Science. Author manuscript; Available in PMC 2023 Dec 11. (PMC10712554; doi:10.1126/science.abm1183)
Supplement: Data S5 [file NIHMS1871500-supplement-Data_S5.zip › pdbs/C3-C1_1.pdb]

ATOM      1  N   HIS A   1       6.743  11.953  14.440  1.00  0.00           N  
ATOM      2  CA  HIS A   1       6.876  11.966  12.989  1.00  0.00           C  
ATOM      3  C   HIS A   1       6.479  10.632  12.370  1.00  0.00           C  
ATOM      4  O   HIS A   1       7.336   9.888  11.897  1.00  0.00           O  
ATOM      5  CB  HIS A   1       8.314  12.298  12.625  1.00  0.00           C  
ATOM      6  CG  HIS A   1       8.691  13.637  13.094  1.00  0.00           C  
ATOM      7  CD2 HIS A   1       8.851  14.809  12.436  1.00  0.00           C  
ATOM      8  ND1 HIS A   1       8.967  13.895  14.418  1.00  0.00           N  
ATOM      9  CE1 HIS A   1       9.284  15.176  14.555  1.00  0.00           C  
ATOM     10  NE2 HIS A   1       9.219  15.749  13.367  1.00  0.00           N  
ATOM     11 1H   HIS A   1       7.476  12.539  14.828  1.00  0.00           H  
ATOM     12 2H   HIS A   1       5.843  12.320  14.711  1.00  0.00           H  
ATOM     13 3H   HIS A   1       6.847  11.010  14.785  1.00  0.00           H  
ATOM     14  HA  HIS A   1       6.229  12.735  12.570  1.00  0.00           H  
ATOM     15 1HB  HIS A   1       8.991  11.567  13.070  1.00  0.00           H  
ATOM     16 2HB  HIS A   1       8.442  12.257  11.543  1.00  0.00           H  
ATOM     17  HD2 HIS A   1       8.716  14.977  11.367  1.00  0.00           H  
ATOM     18  HE1 HIS A   1       9.551  15.671  15.488  1.00  0.00           H  
ATOM     19  HE2 HIS A   1       9.410  16.722  13.169  1.00  0.00           H  
ATOM     20  N   MET A   2       5.174  10.322  12.382  1.00  0.00           N  
ATOM     21  CA  MET A   2       4.695   9.052  11.816  1.00  0.00           C  
ATOM     22  C   MET A   2       4.769   9.010  10.285  1.00  0.00           C  
ATOM     23  O   MET A   2       4.889   7.937   9.699  1.00  0.00           O  
ATOM     24  CB  MET A   2       3.266   8.759  12.276  1.00  0.00           C  
ATOM     25  CG  MET A   2       3.128   8.474  13.776  1.00  0.00           C  
ATOM     26  SD  MET A   2       4.197   7.142  14.383  1.00  0.00           S  
ATOM     27  CE  MET A   2       3.543   5.662  13.641  1.00  0.00           C  
ATOM     28  H   MET A   2       4.503  10.966  12.776  1.00  0.00           H  
ATOM     29  HA  MET A   2       5.342   8.255  12.181  1.00  0.00           H  
ATOM     30 1HB  MET A   2       2.626   9.608  12.041  1.00  0.00           H  
ATOM     31 2HB  MET A   2       2.873   7.904  11.726  1.00  0.00           H  
ATOM     32 1HG  MET A   2       3.356   9.375  14.337  1.00  0.00           H  
ATOM     33 2HG  MET A   2       2.101   8.201  13.987  1.00  0.00           H  
ATOM     34 1HE  MET A   2       4.134   4.828  13.973  1.00  0.00           H  
ATOM     35 2HE  MET A   2       2.520   5.520  13.950  1.00  0.00           H  
ATOM     36 3HE  MET A   2       3.594   5.732  12.556  1.00  0.00           H  
ATOM     37  N   GLY A   3       4.698  10.177   9.631  1.00  0.00           N  
ATOM     38  CA  GLY A   3       4.758  10.255   8.169  1.00  0.00           C  
ATOM     39  C   GLY A   3       3.399  10.255   7.460  1.00  0.00           C  
ATOM     40  O   GLY A   3       3.349  10.235   6.225  1.00  0.00           O  
ATOM     41  H   GLY A   3       4.577  11.036  10.145  1.00  0.00           H  
ATOM     42 1HA  GLY A   3       5.303  11.159   7.889  1.00  0.00           H  
ATOM     43 2HA  GLY A   3       5.353   9.420   7.798  1.00  0.00           H  
ATOM     44  N   THR A   4       2.301  10.359   8.213  1.00  0.00           N  
ATOM     45  CA  THR A   4       0.953  10.369   7.648  1.00  0.00           C  
ATOM     46  C   THR A   4       0.826  11.444   6.572  1.00  0.00           C  
ATOM     47  O   THR A   4       0.181  11.229   5.541  1.00  0.00           O  
ATOM     48  CB  THR A   4      -0.118  10.628   8.734  1.00  0.00           C  
ATOM     49  CG2 THR A   4      -1.521  10.577   8.095  1.00  0.00           C  
ATOM     50  OG1 THR A   4      -0.047   9.613   9.749  1.00  0.00           O  
ATOM     51  H   THR A   4       2.389  10.394   9.217  1.00  0.00           H  
ATOM     52  HA  THR A   4       0.760   9.398   7.191  1.00  0.00           H  
ATOM     53  HB  THR A   4       0.049  11.609   9.190  1.00  0.00           H  
ATOM     54  HG1 THR A   4      -0.607   9.877  10.486  1.00  0.00           H  
ATOM     55 1HG2 THR A   4      -2.272  10.750   8.864  1.00  0.00           H  
ATOM     56 2HG2 THR A   4      -1.621  11.341   7.328  1.00  0.00           H  
ATOM     57 3HG2 THR A   4      -1.679   9.594   7.649  1.00  0.00           H  
ATOM     58  N   GLU A   5       1.391  12.620   6.835  1.00  0.00           N  
ATOM     59  CA  GLU A   5       1.341  13.746   5.916  1.00  0.00           C  
ATOM     60  C   GLU A   5       2.018  13.477   4.562  1.00  0.00           C  
ATOM     61  O   GLU A   5       1.561  13.985   3.532  1.00  0.00           O  
ATOM     62  CB  GLU A   5       1.976  14.964   6.584  1.00  0.00           C  
ATOM     63  CG  GLU A   5       1.216  15.457   7.825  1.00  0.00           C  
ATOM     64  CD  GLU A   5       1.566  14.687   9.091  1.00  0.00           C  
ATOM     65  OE1 GLU A   5       1.015  14.983  10.116  1.00  0.00           O  
ATOM     66  OE2 GLU A   5       2.389  13.787   9.014  1.00  0.00           O1-
ATOM     67  H   GLU A   5       1.892  12.737   7.719  1.00  0.00           H  
ATOM     68  HA  GLU A   5       0.292  13.970   5.722  1.00  0.00           H  
ATOM     69 1HB  GLU A   5       3.001  14.728   6.874  1.00  0.00           H  
ATOM     70 2HB  GLU A   5       2.022  15.786   5.869  1.00  0.00           H  
ATOM     71 1HG  GLU A   5       1.440  16.512   7.981  1.00  0.00           H  
ATOM     72 2HG  GLU A   5       0.147  15.365   7.638  1.00  0.00           H  
ATOM     73  N   ASP A   6       3.081  12.658   4.545  1.00  0.00           N  
ATOM     74  CA  ASP A   6       3.806  12.396   3.311  1.00  0.00           C  
ATOM     75  C   ASP A   6       3.076  11.296   2.575  1.00  0.00           C  
ATOM     76  O   ASP A   6       3.021  11.269   1.338  1.00  0.00           O  
ATOM     77  CB  ASP A   6       5.239  11.984   3.626  1.00  0.00           C  
ATOM     78  CG  ASP A   6       6.033  13.112   4.291  1.00  0.00           C  
ATOM     79  OD1 ASP A   6       6.182  14.157   3.698  1.00  0.00           O  
ATOM     80  OD2 ASP A   6       6.474  12.917   5.403  1.00  0.00           O1-
ATOM     81  H   ASP A   6       3.412  12.217   5.401  1.00  0.00           H  
ATOM     82  HA  ASP A   6       3.816  13.296   2.699  1.00  0.00           H  
ATOM     83 1HB  ASP A   6       5.230  11.112   4.288  1.00  0.00           H  
ATOM     84 2HB  ASP A   6       5.746  11.685   2.709  1.00  0.00           H  
ATOM     85  N   LEU A   7       2.462  10.414   3.351  1.00  0.00           N  
ATOM     86  CA  LEU A   7       1.683   9.338   2.798  1.00  0.00           C  
ATOM     87  C   LEU A   7       0.482   9.940   2.062  1.00  0.00           C  
ATOM     88  O   LEU A   7       0.221   9.590   0.903  1.00  0.00           O  
ATOM     89  CB  LEU A   7       1.257   8.406   3.939  1.00  0.00           C  
ATOM     90  CG  LEU A   7       0.417   7.214   3.604  1.00  0.00           C  
ATOM     91  CD1 LEU A   7       1.154   6.331   2.662  1.00  0.00           C  
ATOM     92  CD2 LEU A   7       0.106   6.452   4.893  1.00  0.00           C  
ATOM     93  H   LEU A   7       2.598  10.474   4.364  1.00  0.00           H  
ATOM     94  HA  LEU A   7       2.297   8.806   2.084  1.00  0.00           H  
ATOM     95 1HB  LEU A   7       2.162   8.052   4.436  1.00  0.00           H  
ATOM     96 2HB  LEU A   7       0.697   8.987   4.655  1.00  0.00           H  
ATOM     97  HG  LEU A   7      -0.506   7.536   3.132  1.00  0.00           H  
ATOM     98 1HD1 LEU A   7       0.553   5.492   2.457  1.00  0.00           H  
ATOM     99 2HD1 LEU A   7       1.377   6.837   1.728  1.00  0.00           H  
ATOM    100 3HD1 LEU A   7       2.068   6.021   3.133  1.00  0.00           H  
ATOM    101 1HD2 LEU A   7      -0.501   5.578   4.668  1.00  0.00           H  
ATOM    102 2HD2 LEU A   7       1.037   6.133   5.352  1.00  0.00           H  
ATOM    103 3HD2 LEU A   7      -0.435   7.102   5.584  1.00  0.00           H  
ATOM    104  N   LYS A   8      -0.209  10.888   2.722  1.00  0.00           N  
ATOM    105  CA  LYS A   8      -1.350  11.586   2.143  1.00  0.00           C  
ATOM    106  C   LYS A   8      -0.938  12.311   0.871  1.00  0.00           C  
ATOM    107  O   LYS A   8      -1.644  12.234  -0.139  1.00  0.00           O  
ATOM    108  CB  LYS A   8      -1.950  12.564   3.159  1.00  0.00           C  
ATOM    109  CG  LYS A   8      -3.322  13.179   2.775  1.00  0.00           C  
ATOM    110  CD  LYS A   8      -3.211  14.582   2.158  1.00  0.00           C  
ATOM    111  CE  LYS A   8      -4.601  15.224   2.029  1.00  0.00           C  
ATOM    112  NZ  LYS A   8      -4.541  16.618   1.495  1.00  0.00           N1+
ATOM    113  H   LYS A   8       0.050  11.101   3.689  1.00  0.00           H  
ATOM    114  HA  LYS A   8      -2.107  10.849   1.880  1.00  0.00           H  
ATOM    115 1HB  LYS A   8      -2.063  12.055   4.118  1.00  0.00           H  
ATOM    116 2HB  LYS A   8      -1.247  13.383   3.319  1.00  0.00           H  
ATOM    117 1HG  LYS A   8      -3.812  12.526   2.048  1.00  0.00           H  
ATOM    118 2HG  LYS A   8      -3.946  13.238   3.664  1.00  0.00           H  
ATOM    119 1HD  LYS A   8      -2.575  15.213   2.778  1.00  0.00           H  
ATOM    120 2HD  LYS A   8      -2.769  14.515   1.162  1.00  0.00           H  
ATOM    121 1HE  LYS A   8      -5.207  14.616   1.354  1.00  0.00           H  
ATOM    122 2HE  LYS A   8      -5.075  15.243   3.009  1.00  0.00           H  
ATOM    123 1HZ  LYS A   8      -5.479  16.990   1.427  1.00  0.00           H  
ATOM    124 2HZ  LYS A   8      -3.993  17.197   2.116  1.00  0.00           H  
ATOM    125 3HZ  LYS A   8      -4.118  16.613   0.579  1.00  0.00           H  
ATOM    126  N   TYR A   9       0.195  13.021   0.911  1.00  0.00           N  
ATOM    127  CA  TYR A   9       0.680  13.724  -0.261  1.00  0.00           C  
ATOM    128  C   TYR A   9       0.846  12.793  -1.452  1.00  0.00           C  
ATOM    129  O   TYR A   9       0.344  13.089  -2.543  1.00  0.00           O  
ATOM    130  CB  TYR A   9       2.018  14.396   0.052  1.00  0.00           C  
ATOM    131  CG  TYR A   9       2.701  15.055  -1.128  1.00  0.00           C  
ATOM    132  CD1 TYR A   9       3.716  14.377  -1.796  1.00  0.00           C  
ATOM    133  CD2 TYR A   9       2.340  16.326  -1.532  1.00  0.00           C  
ATOM    134  CE1 TYR A   9       4.359  14.967  -2.858  1.00  0.00           C  
ATOM    135  CE2 TYR A   9       2.989  16.920  -2.601  1.00  0.00           C  
ATOM    136  CZ  TYR A   9       3.997  16.243  -3.260  1.00  0.00           C  
ATOM    137  OH  TYR A   9       4.655  16.834  -4.320  1.00  0.00           O  
ATOM    138  H   TYR A   9       0.721  13.111   1.786  1.00  0.00           H  
ATOM    139  HA  TYR A   9      -0.050  14.485  -0.530  1.00  0.00           H  
ATOM    140 1HB  TYR A   9       1.869  15.148   0.828  1.00  0.00           H  
ATOM    141 2HB  TYR A   9       2.698  13.658   0.459  1.00  0.00           H  
ATOM    142  HD1 TYR A   9       4.005  13.376  -1.476  1.00  0.00           H  
ATOM    143  HD2 TYR A   9       1.549  16.861  -1.007  1.00  0.00           H  
ATOM    144  HE1 TYR A   9       5.154  14.434  -3.377  1.00  0.00           H  
ATOM    145  HE2 TYR A   9       2.708  17.925  -2.919  1.00  0.00           H  
ATOM    146  HH  TYR A   9       4.264  17.692  -4.505  1.00  0.00           H  
ATOM    147  N   SER A  10       1.559  11.674  -1.265  1.00  0.00           N  
ATOM    148  CA  SER A  10       1.778  10.777  -2.394  1.00  0.00           C  
ATOM    149  C   SER A  10       0.473  10.177  -2.925  1.00  0.00           C  
ATOM    150  O   SER A  10       0.319  10.028  -4.145  1.00  0.00           O  
ATOM    151  CB  SER A  10       2.730   9.665  -2.000  1.00  0.00           C  
ATOM    152  OG  SER A  10       2.145   8.819  -1.049  1.00  0.00           O  
ATOM    153  H   SER A  10       1.964  11.475  -0.345  1.00  0.00           H  
ATOM    154  HA  SER A  10       2.237  11.354  -3.196  1.00  0.00           H  
ATOM    155 1HB  SER A  10       3.005   9.090  -2.883  1.00  0.00           H  
ATOM    156 2HB  SER A  10       3.642  10.098  -1.592  1.00  0.00           H  
ATOM    157  HG  SER A  10       2.062   9.342  -0.236  1.00  0.00           H  
ATOM    158  N   LEU A  11      -0.511   9.931  -2.042  1.00  0.00           N  
ATOM    159  CA  LEU A  11      -1.785   9.386  -2.497  1.00  0.00           C  
ATOM    160  C   LEU A  11      -2.521  10.406  -3.351  1.00  0.00           C  
ATOM    161  O   LEU A  11      -3.087  10.047  -4.389  1.00  0.00           O  
ATOM    162  CB  LEU A  11      -2.686   8.962  -1.325  1.00  0.00           C  
ATOM    163  CG  LEU A  11      -4.103   8.329  -1.706  1.00  0.00           C  
ATOM    164  CD1 LEU A  11      -3.933   7.019  -2.554  1.00  0.00           C  
ATOM    165  CD2 LEU A  11      -4.876   8.045  -0.427  1.00  0.00           C  
ATOM    166  H   LEU A  11      -0.319  10.032  -1.039  1.00  0.00           H  
ATOM    167  HA  LEU A  11      -1.569   8.513  -3.105  1.00  0.00           H  
ATOM    168 1HB  LEU A  11      -2.141   8.240  -0.720  1.00  0.00           H  
ATOM    169 2HB  LEU A  11      -2.870   9.845  -0.708  1.00  0.00           H  
ATOM    170  HG  LEU A  11      -4.664   9.045  -2.307  1.00  0.00           H  
ATOM    171 1HD1 LEU A  11      -4.916   6.613  -2.802  1.00  0.00           H  
ATOM    172 2HD1 LEU A  11      -3.402   7.235  -3.478  1.00  0.00           H  
ATOM    173 3HD1 LEU A  11      -3.374   6.279  -1.980  1.00  0.00           H  
ATOM    174 1HD2 LEU A  11      -5.846   7.643  -0.678  1.00  0.00           H  
ATOM    175 2HD2 LEU A  11      -4.337   7.333   0.173  1.00  0.00           H  
ATOM    176 3HD2 LEU A  11      -5.002   8.972   0.132  1.00  0.00           H  
ATOM    177  N   GLU A  12      -2.539  11.675  -2.926  1.00  0.00           N  
ATOM    178  CA  GLU A  12      -3.234  12.681  -3.716  1.00  0.00           C  
ATOM    179  C   GLU A  12      -2.594  12.874  -5.084  1.00  0.00           C  
ATOM    180  O   GLU A  12      -3.313  13.027  -6.076  1.00  0.00           O  
ATOM    181  CB  GLU A  12      -3.287  14.018  -2.978  1.00  0.00           C  
ATOM    182  CG  GLU A  12      -4.234  14.040  -1.782  1.00  0.00           C  
ATOM    183  CD  GLU A  12      -5.680  13.881  -2.188  1.00  0.00           C  
ATOM    184  OE1 GLU A  12      -6.112  14.597  -3.055  1.00  0.00           O  
ATOM    185  OE2 GLU A  12      -6.348  13.041  -1.634  1.00  0.00           O1-
ATOM    186  H   GLU A  12      -2.102  11.921  -2.029  1.00  0.00           H  
ATOM    187  HA  GLU A  12      -4.257  12.344  -3.867  1.00  0.00           H  
ATOM    188 1HB  GLU A  12      -2.285  14.262  -2.612  1.00  0.00           H  
ATOM    189 2HB  GLU A  12      -3.585  14.806  -3.670  1.00  0.00           H  
ATOM    190 1HG  GLU A  12      -3.965  13.226  -1.105  1.00  0.00           H  
ATOM    191 2HG  GLU A  12      -4.104  14.977  -1.250  1.00  0.00           H  
ATOM    192  N   ARG A  13      -1.255  12.829  -5.162  1.00  0.00           N  
ATOM    193  CA  ARG A  13      -0.607  12.999  -6.461  1.00  0.00           C  
ATOM    194  C   ARG A  13      -0.977  11.820  -7.360  1.00  0.00           C  
ATOM    195  O   ARG A  13      -1.252  11.999  -8.552  1.00  0.00           O  
ATOM    196  CB  ARG A  13       0.899  13.125  -6.301  1.00  0.00           C  
ATOM    197  CG  ARG A  13       1.365  14.337  -5.445  1.00  0.00           C  
ATOM    198  CD  ARG A  13       1.214  15.705  -6.098  1.00  0.00           C  
ATOM    199  NE  ARG A  13      -0.172  16.262  -6.062  1.00  0.00           N  
ATOM    200  CZ  ARG A  13      -0.806  16.777  -4.965  1.00  0.00           C  
ATOM    201  NH1 ARG A  13      -0.231  16.776  -3.782  1.00  0.00           N1+
ATOM    202  NH2 ARG A  13      -2.018  17.292  -5.082  1.00  0.00           N  
ATOM    203  H   ARG A  13      -0.703  12.731  -4.301  1.00  0.00           H  
ATOM    204  HA  ARG A  13      -0.988  13.903  -6.929  1.00  0.00           H  
ATOM    205 1HB  ARG A  13       1.281  12.224  -5.818  1.00  0.00           H  
ATOM    206 2HB  ARG A  13       1.367  13.200  -7.280  1.00  0.00           H  
ATOM    207 1HG  ARG A  13       0.788  14.352  -4.542  1.00  0.00           H  
ATOM    208 2HG  ARG A  13       2.414  14.204  -5.186  1.00  0.00           H  
ATOM    209 1HD  ARG A  13       1.877  16.409  -5.601  1.00  0.00           H  
ATOM    210 2HD  ARG A  13       1.510  15.623  -7.144  1.00  0.00           H  
ATOM    211  HE  ARG A  13      -0.685  16.316  -6.968  1.00  0.00           H  
ATOM    212 1HH1 ARG A  13       0.692  16.383  -3.663  1.00  0.00           H  
ATOM    213 2HH1 ARG A  13      -0.717  17.164  -2.987  1.00  0.00           H  
ATOM    214 1HH2 ARG A  13      -2.486  17.325  -6.003  1.00  0.00           H  
ATOM    215 2HH2 ARG A  13      -2.492  17.670  -4.282  1.00  0.00           H  
ATOM    216  N   LEU A  14      -1.016  10.615  -6.785  1.00  0.00           N  
ATOM    217  CA  LEU A  14      -1.402   9.427  -7.522  1.00  0.00           C  
ATOM    218  C   LEU A  14      -2.824   9.554  -8.063  1.00  0.00           C  
ATOM    219  O   LEU A  14      -3.082   9.205  -9.221  1.00  0.00           O  
ATOM    220  CB  LEU A  14      -1.238   8.194  -6.631  1.00  0.00           C  
ATOM    221  CG  LEU A  14      -1.727   6.880  -7.187  1.00  0.00           C  
ATOM    222  CD1 LEU A  14      -1.032   6.533  -8.497  1.00  0.00           C  
ATOM    223  CD2 LEU A  14      -1.455   5.773  -6.124  1.00  0.00           C  
ATOM    224  H   LEU A  14      -0.727  10.510  -5.807  1.00  0.00           H  
ATOM    225  HA  LEU A  14      -0.726   9.333  -8.366  1.00  0.00           H  
ATOM    226 1HB  LEU A  14      -0.182   8.088  -6.381  1.00  0.00           H  
ATOM    227 2HB  LEU A  14      -1.777   8.371  -5.707  1.00  0.00           H  
ATOM    228  HG  LEU A  14      -2.786   6.966  -7.378  1.00  0.00           H  
ATOM    229 1HD1 LEU A  14      -1.425   5.593  -8.864  1.00  0.00           H  
ATOM    230 2HD1 LEU A  14      -1.212   7.294  -9.251  1.00  0.00           H  
ATOM    231 3HD1 LEU A  14       0.022   6.441  -8.321  1.00  0.00           H  
ATOM    232 1HD2 LEU A  14      -1.813   4.813  -6.483  1.00  0.00           H  
ATOM    233 2HD2 LEU A  14      -0.385   5.712  -5.935  1.00  0.00           H  
ATOM    234 3HD2 LEU A  14      -1.970   6.026  -5.196  1.00  0.00           H  
ATOM    235  N   ARG A  15      -3.750  10.036  -7.228  1.00  0.00           N  
ATOM    236  CA  ARG A  15      -5.124  10.247  -7.662  1.00  0.00           C  
ATOM    237  C   ARG A  15      -5.209  11.240  -8.832  1.00  0.00           C  
ATOM    238  O   ARG A  15      -5.977  11.003  -9.776  1.00  0.00           O  
ATOM    239  CB  ARG A  15      -5.967  10.736  -6.492  1.00  0.00           C  
ATOM    240  CG  ARG A  15      -6.304   9.675  -5.441  1.00  0.00           C  
ATOM    241  CD  ARG A  15      -6.968  10.269  -4.242  1.00  0.00           C  
ATOM    242  NE  ARG A  15      -7.517   9.239  -3.371  1.00  0.00           N  
ATOM    243  CZ  ARG A  15      -7.939   9.408  -2.095  1.00  0.00           C  
ATOM    244  NH1 ARG A  15      -7.834  10.565  -1.463  1.00  0.00           N1+
ATOM    245  NH2 ARG A  15      -8.483   8.385  -1.467  1.00  0.00           N  
ATOM    246  H   ARG A  15      -3.484  10.236  -6.259  1.00  0.00           H  
ATOM    247  HA  ARG A  15      -5.523   9.290  -7.989  1.00  0.00           H  
ATOM    248 1HB  ARG A  15      -5.444  11.541  -5.983  1.00  0.00           H  
ATOM    249 2HB  ARG A  15      -6.904  11.145  -6.867  1.00  0.00           H  
ATOM    250 1HG  ARG A  15      -6.979   8.939  -5.874  1.00  0.00           H  
ATOM    251 2HG  ARG A  15      -5.390   9.177  -5.116  1.00  0.00           H  
ATOM    252 1HD  ARG A  15      -6.228  10.839  -3.676  1.00  0.00           H  
ATOM    253 2HD  ARG A  15      -7.776  10.928  -4.553  1.00  0.00           H  
ATOM    254  HE  ARG A  15      -7.640   8.321  -3.776  1.00  0.00           H  
ATOM    255 1HH1 ARG A  15      -7.401  11.395  -1.896  1.00  0.00           H  
ATOM    256 2HH1 ARG A  15      -8.162  10.651  -0.517  1.00  0.00           H  
ATOM    257 1HH2 ARG A  15      -8.580   7.496  -1.941  1.00  0.00           H  
ATOM    258 2HH2 ARG A  15      -8.811   8.491  -0.518  1.00  0.00           H  
ATOM    259  N   GLU A  16      -4.431  12.333  -8.801  1.00  0.00           N  
ATOM    260  CA  GLU A  16      -4.428  13.290  -9.914  1.00  0.00           C  
ATOM    261  C   GLU A  16      -3.944  12.642 -11.215  1.00  0.00           C  
ATOM    262  O   GLU A  16      -4.507  12.870 -12.292  1.00  0.00           O  
ATOM    263  CB  GLU A  16      -3.543  14.495  -9.607  1.00  0.00           C  
ATOM    264  CG  GLU A  16      -4.058  15.444  -8.541  1.00  0.00           C  
ATOM    265  CD  GLU A  16      -3.078  16.547  -8.244  1.00  0.00           C  
ATOM    266  OE1 GLU A  16      -1.934  16.423  -8.623  1.00  0.00           O  
ATOM    267  OE2 GLU A  16      -3.455  17.504  -7.617  1.00  0.00           O1-
ATOM    268  H   GLU A  16      -3.867  12.519  -7.959  1.00  0.00           H  
ATOM    269  HA  GLU A  16      -5.454  13.635 -10.067  1.00  0.00           H  
ATOM    270 1HB  GLU A  16      -2.566  14.139  -9.277  1.00  0.00           H  
ATOM    271 2HB  GLU A  16      -3.385  15.069 -10.518  1.00  0.00           H  
ATOM    272 1HG  GLU A  16      -4.997  15.880  -8.879  1.00  0.00           H  
ATOM    273 2HG  GLU A  16      -4.256  14.881  -7.630  1.00  0.00           H  
ATOM    274  N   ILE A  17      -2.912  11.801 -11.100  1.00  0.00           N  
ATOM    275  CA  ILE A  17      -2.367  11.097 -12.249  1.00  0.00           C  
ATOM    276  C   ILE A  17      -3.418  10.164 -12.816  1.00  0.00           C  
ATOM    277  O   ILE A  17      -3.569  10.080 -14.036  1.00  0.00           O  
ATOM    278  CB  ILE A  17      -1.084  10.352 -11.902  1.00  0.00           C  
ATOM    279  CG1 ILE A  17      -0.002  11.375 -11.570  1.00  0.00           C  
ATOM    280  CG2 ILE A  17      -0.655   9.521 -13.135  1.00  0.00           C  
ATOM    281  CD1 ILE A  17       1.186  10.823 -10.878  1.00  0.00           C  
ATOM    282  H   ILE A  17      -2.466  11.704 -10.179  1.00  0.00           H  
ATOM    283  HA  ILE A  17      -2.124  11.833 -13.017  1.00  0.00           H  
ATOM    284  HB  ILE A  17      -1.231   9.707 -11.032  1.00  0.00           H  
ATOM    285 1HG1 ILE A  17       0.346  11.807 -12.505  1.00  0.00           H  
ATOM    286 2HG1 ILE A  17      -0.426  12.166 -10.957  1.00  0.00           H  
ATOM    287 1HG2 ILE A  17       0.256   9.025 -12.931  1.00  0.00           H  
ATOM    288 2HG2 ILE A  17      -1.410   8.785 -13.388  1.00  0.00           H  
ATOM    289 3HG2 ILE A  17      -0.508  10.186 -13.993  1.00  0.00           H  
ATOM    290 1HD1 ILE A  17       1.901  11.623 -10.699  1.00  0.00           H  
ATOM    291 2HD1 ILE A  17       0.858  10.412  -9.929  1.00  0.00           H  
ATOM    292 3HD1 ILE A  17       1.655  10.052 -11.466  1.00  0.00           H  
ATOM    293  N   LEU A  18      -4.114   9.421 -11.940  1.00  0.00           N  
ATOM    294  CA  LEU A  18      -5.172   8.537 -12.393  1.00  0.00           C  
ATOM    295  C   LEU A  18      -6.220   9.324 -13.162  1.00  0.00           C  
ATOM    296  O   LEU A  18      -6.618   8.920 -14.251  1.00  0.00           O  
ATOM    297  CB  LEU A  18      -5.857   7.833 -11.218  1.00  0.00           C  
ATOM    298  CG  LEU A  18      -7.088   6.916 -11.567  1.00  0.00           C  
ATOM    299  CD1 LEU A  18      -6.671   5.747 -12.467  1.00  0.00           C  
ATOM    300  CD2 LEU A  18      -7.698   6.418 -10.283  1.00  0.00           C  
ATOM    301  H   LEU A  18      -3.889   9.481 -10.943  1.00  0.00           H  
ATOM    302  HA  LEU A  18      -4.728   7.794 -13.047  1.00  0.00           H  
ATOM    303 1HB  LEU A  18      -5.114   7.233 -10.709  1.00  0.00           H  
ATOM    304 2HB  LEU A  18      -6.203   8.591 -10.522  1.00  0.00           H  
ATOM    305  HG  LEU A  18      -7.833   7.504 -12.110  1.00  0.00           H  
ATOM    306 1HD1 LEU A  18      -7.546   5.136 -12.699  1.00  0.00           H  
ATOM    307 2HD1 LEU A  18      -6.253   6.116 -13.396  1.00  0.00           H  
ATOM    308 3HD1 LEU A  18      -5.943   5.148 -11.952  1.00  0.00           H  
ATOM    309 1HD2 LEU A  18      -8.556   5.815 -10.509  1.00  0.00           H  
ATOM    310 2HD2 LEU A  18      -6.979   5.831  -9.748  1.00  0.00           H  
ATOM    311 3HD2 LEU A  18      -8.004   7.266  -9.672  1.00  0.00           H  
ATOM    312  N   GLU A  19      -6.663  10.476 -12.650  1.00  0.00           N  
ATOM    313  CA  GLU A  19      -7.680  11.213 -13.394  1.00  0.00           C  
ATOM    314  C   GLU A  19      -7.191  11.492 -14.823  1.00  0.00           C  
ATOM    315  O   GLU A  19      -7.941  11.313 -15.792  1.00  0.00           O  
ATOM    316  CB  GLU A  19      -8.014  12.528 -12.683  1.00  0.00           C  
ATOM    317  CG  GLU A  19      -9.156  13.345 -13.308  1.00  0.00           C  
ATOM    318  CD  GLU A  19     -10.505  12.683 -13.161  1.00  0.00           C  
ATOM    319  OE1 GLU A  19     -10.640  11.835 -12.310  1.00  0.00           O  
ATOM    320  OE2 GLU A  19     -11.398  13.033 -13.889  1.00  0.00           O1-
ATOM    321  H   GLU A  19      -6.336  10.797 -11.731  1.00  0.00           H  
ATOM    322  HA  GLU A  19      -8.582  10.602 -13.447  1.00  0.00           H  
ATOM    323 1HB  GLU A  19      -8.271  12.319 -11.644  1.00  0.00           H  
ATOM    324 2HB  GLU A  19      -7.125  13.161 -12.669  1.00  0.00           H  
ATOM    325 1HG  GLU A  19      -9.189  14.321 -12.828  1.00  0.00           H  
ATOM    326 2HG  GLU A  19      -8.947  13.501 -14.366  1.00  0.00           H  
ATOM    327  N   ARG A  20      -5.915  11.885 -14.965  1.00  0.00           N  
ATOM    328  CA  ARG A  20      -5.357  12.122 -16.292  1.00  0.00           C  
ATOM    329  C   ARG A  20      -5.329  10.834 -17.134  1.00  0.00           C  
ATOM    330  O   ARG A  20      -5.673  10.862 -18.316  1.00  0.00           O  
ATOM    331  CB  ARG A  20      -3.972  12.747 -16.198  1.00  0.00           C  
ATOM    332  CG  ARG A  20      -3.997  14.201 -15.717  1.00  0.00           C  
ATOM    333  CD  ARG A  20      -2.703  14.920 -15.921  1.00  0.00           C  
ATOM    334  NE  ARG A  20      -1.604  14.435 -15.070  1.00  0.00           N  
ATOM    335  CZ  ARG A  20      -1.318  14.880 -13.820  1.00  0.00           C  
ATOM    336  NH1 ARG A  20      -2.062  15.802 -13.237  1.00  0.00           N1+
ATOM    337  NH2 ARG A  20      -0.268  14.395 -13.184  1.00  0.00           N  
ATOM    338  H   ARG A  20      -5.357  12.061 -14.120  1.00  0.00           H  
ATOM    339  HA  ARG A  20      -6.001  12.838 -16.802  1.00  0.00           H  
ATOM    340 1HB  ARG A  20      -3.357  12.176 -15.506  1.00  0.00           H  
ATOM    341 2HB  ARG A  20      -3.488  12.716 -17.172  1.00  0.00           H  
ATOM    342 1HG  ARG A  20      -4.775  14.740 -16.253  1.00  0.00           H  
ATOM    343 2HG  ARG A  20      -4.227  14.207 -14.650  1.00  0.00           H  
ATOM    344 1HD  ARG A  20      -2.398  14.788 -16.960  1.00  0.00           H  
ATOM    345 2HD  ARG A  20      -2.845  15.981 -15.733  1.00  0.00           H  
ATOM    346  HE  ARG A  20      -0.991  13.724 -15.453  1.00  0.00           H  
ATOM    347 1HH1 ARG A  20      -2.865  16.183 -13.710  1.00  0.00           H  
ATOM    348 2HH1 ARG A  20      -1.818  16.140 -12.313  1.00  0.00           H  
ATOM    349 1HH2 ARG A  20       0.331  13.701 -13.642  1.00  0.00           H  
ATOM    350 2HH2 ARG A  20      -0.042  14.719 -12.253  1.00  0.00           H  
ATOM    351  N   LEU A  21      -4.964   9.703 -16.513  1.00  0.00           N  
ATOM    352  CA  LEU A  21      -4.926   8.402 -17.187  1.00  0.00           C  
ATOM    353  C   LEU A  21      -6.302   7.989 -17.696  1.00  0.00           C  
ATOM    354  O   LEU A  21      -6.428   7.459 -18.795  1.00  0.00           O  
ATOM    355  CB  LEU A  21      -4.415   7.313 -16.215  1.00  0.00           C  
ATOM    356  CG  LEU A  21      -4.331   5.843 -16.736  1.00  0.00           C  
ATOM    357  CD1 LEU A  21      -3.379   5.737 -17.873  1.00  0.00           C  
ATOM    358  CD2 LEU A  21      -3.882   4.937 -15.603  1.00  0.00           C  
ATOM    359  H   LEU A  21      -4.633   9.772 -15.545  1.00  0.00           H  
ATOM    360  HA  LEU A  21      -4.261   8.490 -18.037  1.00  0.00           H  
ATOM    361 1HB  LEU A  21      -3.428   7.609 -15.855  1.00  0.00           H  
ATOM    362 2HB  LEU A  21      -5.082   7.295 -15.368  1.00  0.00           H  
ATOM    363  HG  LEU A  21      -5.311   5.534 -17.089  1.00  0.00           H  
ATOM    364 1HD1 LEU A  21      -3.340   4.725 -18.215  1.00  0.00           H  
ATOM    365 2HD1 LEU A  21      -3.691   6.364 -18.678  1.00  0.00           H  
ATOM    366 3HD1 LEU A  21      -2.415   6.032 -17.531  1.00  0.00           H  
ATOM    367 1HD2 LEU A  21      -3.831   3.910 -15.955  1.00  0.00           H  
ATOM    368 2HD2 LEU A  21      -2.897   5.250 -15.259  1.00  0.00           H  
ATOM    369 3HD2 LEU A  21      -4.593   5.002 -14.784  1.00  0.00           H  
ATOM    370  N   GLU A  22      -7.327   8.178 -16.870  1.00  0.00           N  
ATOM    371  CA  GLU A  22      -8.695   7.816 -17.221  1.00  0.00           C  
ATOM    372  C   GLU A  22      -9.257   8.656 -18.373  1.00  0.00           C  
ATOM    373  O   GLU A  22      -9.903   8.115 -19.275  1.00  0.00           O  
ATOM    374  CB  GLU A  22      -9.596   8.017 -15.994  1.00  0.00           C  
ATOM    375  CG  GLU A  22      -9.422   7.018 -14.840  1.00  0.00           C  
ATOM    376  CD  GLU A  22     -10.013   5.683 -15.111  1.00  0.00           C  
ATOM    377  OE1 GLU A  22      -9.396   4.685 -14.824  1.00  0.00           O  
ATOM    378  OE2 GLU A  22     -11.111   5.660 -15.615  1.00  0.00           O1-
ATOM    379  H   GLU A  22      -7.128   8.568 -15.949  1.00  0.00           H  
ATOM    380  HA  GLU A  22      -8.707   6.768 -17.517  1.00  0.00           H  
ATOM    381 1HB  GLU A  22      -9.411   9.012 -15.582  1.00  0.00           H  
ATOM    382 2HB  GLU A  22     -10.638   7.989 -16.308  1.00  0.00           H  
ATOM    383 1HG  GLU A  22      -8.356   6.893 -14.666  1.00  0.00           H  
ATOM    384 2HG  GLU A  22      -9.860   7.437 -13.935  1.00  0.00           H  
ATOM    385  N   GLU A  23      -8.983   9.968 -18.357  1.00  0.00           N  
ATOM    386  CA  GLU A  23      -9.480  10.880 -19.389  1.00  0.00           C  
ATOM    387  C   GLU A  23      -8.698  10.781 -20.703  1.00  0.00           C  
ATOM    388  O   GLU A  23      -9.280  10.803 -21.793  1.00  0.00           O  
ATOM    389  CB  GLU A  23      -9.433  12.326 -18.874  1.00  0.00           C  
ATOM    390  CG  GLU A  23     -10.059  13.392 -19.808  1.00  0.00           C  
ATOM    391  CD  GLU A  23     -11.557  13.255 -19.967  1.00  0.00           C  
ATOM    392  OE1 GLU A  23     -12.165  12.606 -19.150  1.00  0.00           O  
ATOM    393  OE2 GLU A  23     -12.092  13.810 -20.898  1.00  0.00           O1-
ATOM    394  H   GLU A  23      -8.477  10.349 -17.551  1.00  0.00           H  
ATOM    395  HA  GLU A  23     -10.518  10.624 -19.594  1.00  0.00           H  
ATOM    396 1HB  GLU A  23      -9.934  12.381 -17.907  1.00  0.00           H  
ATOM    397 2HB  GLU A  23      -8.388  12.607 -18.709  1.00  0.00           H  
ATOM    398 1HG  GLU A  23      -9.838  14.378 -19.403  1.00  0.00           H  
ATOM    399 2HG  GLU A  23      -9.591  13.328 -20.788  1.00  0.00           H  
ATOM    400  N   ASN A  24      -7.376  10.666 -20.610  1.00  0.00           N  
ATOM    401  CA  ASN A  24      -6.507  10.648 -21.770  1.00  0.00           C  
ATOM    402  C   ASN A  24      -5.486   9.518 -21.687  1.00  0.00           C  
ATOM    403  O   ASN A  24      -4.289   9.792 -21.590  1.00  0.00           O  
ATOM    404  CB  ASN A  24      -5.777  11.973 -21.876  1.00  0.00           C  
ATOM    405  CG  ASN A  24      -6.703  13.141 -22.019  1.00  0.00           C  
ATOM    406  ND2 ASN A  24      -7.294  13.287 -23.179  1.00  0.00           N  
ATOM    407  OD1 ASN A  24      -6.886  13.921 -21.073  1.00  0.00           O  
ATOM    408  H   ASN A  24      -6.928  10.643 -19.690  1.00  0.00           H  
ATOM    409  HA  ASN A  24      -7.109  10.515 -22.665  1.00  0.00           H  
ATOM    410 1HB  ASN A  24      -5.170  12.117 -20.977  1.00  0.00           H  
ATOM    411 2HB  ASN A  24      -5.101  11.950 -22.729  1.00  0.00           H  
ATOM    412 1HD2 ASN A  24      -7.122  12.634 -23.915  1.00  0.00           H  
ATOM    413 2HD2 ASN A  24      -7.926  14.048 -23.324  1.00  0.00           H  
ATOM    414  N   PRO A  25      -5.901   8.243 -21.704  1.00  0.00           N  
ATOM    415  CA  PRO A  25      -5.021   7.110 -21.531  1.00  0.00           C  
ATOM    416  C   PRO A  25      -3.978   7.069 -22.631  1.00  0.00           C  
ATOM    417  O   PRO A  25      -4.282   7.327 -23.798  1.00  0.00           O  
ATOM    418  CB  PRO A  25      -5.980   5.912 -21.602  1.00  0.00           C  
ATOM    419  CG  PRO A  25      -7.204   6.433 -22.340  1.00  0.00           C  
ATOM    420  CD  PRO A  25      -7.313   7.890 -21.937  1.00  0.00           C  
ATOM    421  HA  PRO A  25      -4.546   7.184 -20.550  1.00  0.00           H  
ATOM    422 1HB  PRO A  25      -5.491   5.068 -22.115  1.00  0.00           H  
ATOM    423 2HB  PRO A  25      -6.219   5.576 -20.582  1.00  0.00           H  
ATOM    424 1HG  PRO A  25      -7.070   6.309 -23.424  1.00  0.00           H  
ATOM    425 2HG  PRO A  25      -8.095   5.853 -22.057  1.00  0.00           H  
ATOM    426 1HD  PRO A  25      -7.761   8.456 -22.754  1.00  0.00           H  
ATOM    427 2HD  PRO A  25      -7.889   7.974 -21.004  1.00  0.00           H  
ATOM    428  N   SER A  26      -2.766   6.711 -22.242  1.00  0.00           N  
ATOM    429  CA  SER A  26      -1.603   6.596 -23.110  1.00  0.00           C  
ATOM    430  C   SER A  26      -0.534   5.828 -22.359  1.00  0.00           C  
ATOM    431  O   SER A  26      -0.618   5.720 -21.134  1.00  0.00           O  
ATOM    432  CB  SER A  26      -1.079   7.975 -23.470  1.00  0.00           C  
ATOM    433  OG  SER A  26      -0.512   8.615 -22.343  1.00  0.00           O  
ATOM    434  H   SER A  26      -2.639   6.530 -21.261  1.00  0.00           H  
ATOM    435  HA  SER A  26      -1.877   6.047 -24.014  1.00  0.00           H  
ATOM    436 1HB  SER A  26      -0.336   7.895 -24.261  1.00  0.00           H  
ATOM    437 2HB  SER A  26      -1.900   8.580 -23.854  1.00  0.00           H  
ATOM    438  HG  SER A  26      -0.438   9.551 -22.579  1.00  0.00           H  
ATOM    439  N   GLU A  27       0.492   5.327 -23.056  1.00  0.00           N  
ATOM    440  CA  GLU A  27       1.591   4.660 -22.352  1.00  0.00           C  
ATOM    441  C   GLU A  27       2.274   5.610 -21.381  1.00  0.00           C  
ATOM    442  O   GLU A  27       2.716   5.196 -20.309  1.00  0.00           O  
ATOM    443  CB  GLU A  27       2.618   4.091 -23.323  1.00  0.00           C  
ATOM    444  CG  GLU A  27       2.130   2.890 -24.114  1.00  0.00           C  
ATOM    445  CD  GLU A  27       3.163   2.377 -25.075  1.00  0.00           C  
ATOM    446  OE1 GLU A  27       4.182   3.012 -25.206  1.00  0.00           O  
ATOM    447  OE2 GLU A  27       2.936   1.357 -25.678  1.00  0.00           O1-
ATOM    448  H   GLU A  27       0.509   5.409 -24.064  1.00  0.00           H  
ATOM    449  HA  GLU A  27       1.187   3.833 -21.779  1.00  0.00           H  
ATOM    450 1HB  GLU A  27       2.918   4.864 -24.030  1.00  0.00           H  
ATOM    451 2HB  GLU A  27       3.509   3.788 -22.772  1.00  0.00           H  
ATOM    452 1HG  GLU A  27       1.868   2.094 -23.416  1.00  0.00           H  
ATOM    453 2HG  GLU A  27       1.230   3.165 -24.662  1.00  0.00           H  
ATOM    454  N   LYS A  28       2.371   6.886 -21.756  1.00  0.00           N  
ATOM    455  CA  LYS A  28       2.994   7.877 -20.894  1.00  0.00           C  
ATOM    456  C   LYS A  28       2.249   7.952 -19.566  1.00  0.00           C  
ATOM    457  O   LYS A  28       2.877   7.902 -18.502  1.00  0.00           O  
ATOM    458  CB  LYS A  28       3.024   9.246 -21.587  1.00  0.00           C  
ATOM    459  CG  LYS A  28       3.937  10.304 -20.926  1.00  0.00           C  
ATOM    460  CD  LYS A  28       3.189  11.236 -19.944  1.00  0.00           C  
ATOM    461  CE  LYS A  28       4.111  12.370 -19.464  1.00  0.00           C  
ATOM    462  NZ  LYS A  28       3.440  13.282 -18.480  1.00  0.00           N1+
ATOM    463  H   LYS A  28       2.016   7.158 -22.660  1.00  0.00           H  
ATOM    464  HA  LYS A  28       4.017   7.565 -20.688  1.00  0.00           H  
ATOM    465 1HB  LYS A  28       3.359   9.119 -22.615  1.00  0.00           H  
ATOM    466 2HB  LYS A  28       2.016   9.653 -21.623  1.00  0.00           H  
ATOM    467 1HG  LYS A  28       4.730   9.794 -20.376  1.00  0.00           H  
ATOM    468 2HG  LYS A  28       4.398  10.911 -21.703  1.00  0.00           H  
ATOM    469 1HD  LYS A  28       2.310  11.661 -20.426  1.00  0.00           H  
ATOM    470 2HD  LYS A  28       2.862  10.677 -19.061  1.00  0.00           H  
ATOM    471 1HE  LYS A  28       4.984  11.927 -18.987  1.00  0.00           H  
ATOM    472 2HE  LYS A  28       4.434  12.955 -20.323  1.00  0.00           H  
ATOM    473 1HZ  LYS A  28       4.084  13.996 -18.185  1.00  0.00           H  
ATOM    474 2HZ  LYS A  28       2.638  13.713 -18.898  1.00  0.00           H  
ATOM    475 3HZ  LYS A  28       3.145  12.730 -17.649  1.00  0.00           H  
ATOM    476  N   GLN A  29       0.912   8.069 -19.622  1.00  0.00           N  
ATOM    477  CA  GLN A  29       0.122   8.159 -18.394  1.00  0.00           C  
ATOM    478  C   GLN A  29       0.186   6.863 -17.584  1.00  0.00           C  
ATOM    479  O   GLN A  29       0.153   6.895 -16.353  1.00  0.00           O  
ATOM    480  CB  GLN A  29      -1.346   8.480 -18.688  1.00  0.00           C  
ATOM    481  CG  GLN A  29      -1.631   9.843 -19.281  1.00  0.00           C  
ATOM    482  CD  GLN A  29      -1.178  10.977 -18.420  1.00  0.00           C  
ATOM    483  NE2 GLN A  29      -0.678  12.010 -19.079  1.00  0.00           N  
ATOM    484  OE1 GLN A  29      -1.262  10.954 -17.189  1.00  0.00           O  
ATOM    485  H   GLN A  29       0.460   8.126 -20.536  1.00  0.00           H  
ATOM    486  HA  GLN A  29       0.538   8.957 -17.778  1.00  0.00           H  
ATOM    487 1HB  GLN A  29      -1.737   7.741 -19.384  1.00  0.00           H  
ATOM    488 2HB  GLN A  29      -1.909   8.407 -17.769  1.00  0.00           H  
ATOM    489 1HG  GLN A  29      -1.116   9.923 -20.229  1.00  0.00           H  
ATOM    490 2HG  GLN A  29      -2.710   9.941 -19.440  1.00  0.00           H  
ATOM    491 1HE2 GLN A  29      -0.355  12.814 -18.582  1.00  0.00           H  
ATOM    492 2HE2 GLN A  29      -0.631  11.981 -20.084  1.00  0.00           H  
ATOM    493  N   ILE A  30       0.269   5.716 -18.273  1.00  0.00           N  
ATOM    494  CA  ILE A  30       0.337   4.431 -17.585  1.00  0.00           C  
ATOM    495  C   ILE A  30       1.630   4.332 -16.795  1.00  0.00           C  
ATOM    496  O   ILE A  30       1.601   3.949 -15.618  1.00  0.00           O  
ATOM    497  CB  ILE A  30       0.278   3.259 -18.599  1.00  0.00           C  
ATOM    498  CG1 ILE A  30      -1.144   3.179 -19.217  1.00  0.00           C  
ATOM    499  CG2 ILE A  30       0.650   1.966 -17.907  1.00  0.00           C  
ATOM    500  CD1 ILE A  30      -1.286   2.299 -20.474  1.00  0.00           C  
ATOM    501  H   ILE A  30       0.220   5.754 -19.294  1.00  0.00           H  
ATOM    502  HA  ILE A  30      -0.493   4.348 -16.902  1.00  0.00           H  
ATOM    503  HB  ILE A  30       0.973   3.438 -19.406  1.00  0.00           H  
ATOM    504 1HG1 ILE A  30      -1.819   2.789 -18.456  1.00  0.00           H  
ATOM    505 2HG1 ILE A  30      -1.459   4.175 -19.473  1.00  0.00           H  
ATOM    506 1HG2 ILE A  30       0.603   1.185 -18.606  1.00  0.00           H  
ATOM    507 2HG2 ILE A  30       1.656   2.009 -17.508  1.00  0.00           H  
ATOM    508 3HG2 ILE A  30      -0.037   1.772 -17.111  1.00  0.00           H  
ATOM    509 1HD1 ILE A  30      -2.326   2.325 -20.809  1.00  0.00           H  
ATOM    510 2HD1 ILE A  30      -0.657   2.685 -21.261  1.00  0.00           H  
ATOM    511 3HD1 ILE A  30      -1.010   1.285 -20.282  1.00  0.00           H  
ATOM    512  N   VAL A  31       2.753   4.666 -17.420  1.00  0.00           N  
ATOM    513  CA  VAL A  31       4.031   4.589 -16.739  1.00  0.00           C  
ATOM    514  C   VAL A  31       4.067   5.595 -15.594  1.00  0.00           C  
ATOM    515  O   VAL A  31       4.595   5.283 -14.523  1.00  0.00           O  
ATOM    516  CB  VAL A  31       5.200   4.769 -17.721  1.00  0.00           C  
ATOM    517  CG1 VAL A  31       6.554   4.845 -16.953  1.00  0.00           C  
ATOM    518  CG2 VAL A  31       5.194   3.590 -18.689  1.00  0.00           C  
ATOM    519  H   VAL A  31       2.708   4.967 -18.401  1.00  0.00           H  
ATOM    520  HA  VAL A  31       4.123   3.590 -16.313  1.00  0.00           H  
ATOM    521  HB  VAL A  31       5.069   5.703 -18.277  1.00  0.00           H  
ATOM    522 1HG1 VAL A  31       7.374   4.965 -17.661  1.00  0.00           H  
ATOM    523 2HG1 VAL A  31       6.559   5.692 -16.267  1.00  0.00           H  
ATOM    524 3HG1 VAL A  31       6.709   3.937 -16.381  1.00  0.00           H  
ATOM    525 1HG2 VAL A  31       6.007   3.693 -19.402  1.00  0.00           H  
ATOM    526 2HG2 VAL A  31       5.314   2.692 -18.128  1.00  0.00           H  
ATOM    527 3HG2 VAL A  31       4.249   3.550 -19.224  1.00  0.00           H  
ATOM    528  N   GLU A  32       3.589   6.829 -15.821  1.00  0.00           N  
ATOM    529  CA  GLU A  32       3.558   7.828 -14.762  1.00  0.00           C  
ATOM    530  C   GLU A  32       2.711   7.357 -13.578  1.00  0.00           C  
ATOM    531  O   GLU A  32       3.106   7.549 -12.425  1.00  0.00           O  
ATOM    532  CB  GLU A  32       3.077   9.170 -15.315  1.00  0.00           C  
ATOM    533  CG  GLU A  32       3.030  10.340 -14.320  1.00  0.00           C  
ATOM    534  CD  GLU A  32       2.772  11.658 -15.021  1.00  0.00           C  
ATOM    535  OE1 GLU A  32       2.732  11.634 -16.230  1.00  0.00           O  
ATOM    536  OE2 GLU A  32       2.660  12.682 -14.383  1.00  0.00           O1-
ATOM    537  H   GLU A  32       3.222   7.081 -16.747  1.00  0.00           H  
ATOM    538  HA  GLU A  32       4.574   7.966 -14.401  1.00  0.00           H  
ATOM    539 1HB  GLU A  32       3.714   9.459 -16.151  1.00  0.00           H  
ATOM    540 2HB  GLU A  32       2.068   9.044 -15.713  1.00  0.00           H  
ATOM    541 1HG  GLU A  32       2.222  10.160 -13.644  1.00  0.00           H  
ATOM    542 2HG  GLU A  32       3.942  10.385 -13.742  1.00  0.00           H  
ATOM    543  N   ALA A  33       1.546   6.734 -13.848  1.00  0.00           N  
ATOM    544  CA  ALA A  33       0.726   6.224 -12.758  1.00  0.00           C  
ATOM    545  C   ALA A  33       1.474   5.152 -11.999  1.00  0.00           C  
ATOM    546  O   ALA A  33       1.462   5.174 -10.769  1.00  0.00           O  
ATOM    547  CB  ALA A  33      -0.568   5.661 -13.294  1.00  0.00           C  
ATOM    548  H   ALA A  33       1.210   6.658 -14.808  1.00  0.00           H  
ATOM    549  HA  ALA A  33       0.511   7.027 -12.069  1.00  0.00           H  
ATOM    550 1HB  ALA A  33      -1.157   5.301 -12.462  1.00  0.00           H  
ATOM    551 2HB  ALA A  33      -1.113   6.437 -13.827  1.00  0.00           H  
ATOM    552 3HB  ALA A  33      -0.342   4.851 -13.976  1.00  0.00           H  
ATOM    553  N   ILE A  34       2.181   4.264 -12.701  1.00  0.00           N  
ATOM    554  CA  ILE A  34       2.945   3.222 -12.038  1.00  0.00           C  
ATOM    555  C   ILE A  34       4.043   3.819 -11.190  1.00  0.00           C  
ATOM    556  O   ILE A  34       4.238   3.380 -10.058  1.00  0.00           O  
ATOM    557  CB  ILE A  34       3.476   2.178 -13.034  1.00  0.00           C  
ATOM    558  CG1 ILE A  34       2.247   1.382 -13.585  1.00  0.00           C  
ATOM    559  CG2 ILE A  34       4.513   1.264 -12.358  1.00  0.00           C  
ATOM    560  CD1 ILE A  34       2.509   0.514 -14.785  1.00  0.00           C  
ATOM    561  H   ILE A  34       2.133   4.284 -13.727  1.00  0.00           H  
ATOM    562  HA  ILE A  34       2.281   2.689 -11.373  1.00  0.00           H  
ATOM    563  HB  ILE A  34       3.938   2.693 -13.878  1.00  0.00           H  
ATOM    564 1HG1 ILE A  34       1.867   0.745 -12.785  1.00  0.00           H  
ATOM    565 2HG1 ILE A  34       1.468   2.095 -13.853  1.00  0.00           H  
ATOM    566 1HG2 ILE A  34       4.873   0.550 -13.067  1.00  0.00           H  
ATOM    567 2HG2 ILE A  34       5.343   1.841 -11.999  1.00  0.00           H  
ATOM    568 3HG2 ILE A  34       4.066   0.756 -11.536  1.00  0.00           H  
ATOM    569 1HD1 ILE A  34       1.579   0.027 -15.056  1.00  0.00           H  
ATOM    570 2HD1 ILE A  34       2.855   1.131 -15.611  1.00  0.00           H  
ATOM    571 3HD1 ILE A  34       3.248  -0.236 -14.565  1.00  0.00           H  
ATOM    572  N   ARG A  35       4.782   4.791 -11.719  1.00  0.00           N  
ATOM    573  CA  ARG A  35       5.834   5.429 -10.948  1.00  0.00           C  
ATOM    574  C   ARG A  35       5.260   6.020  -9.662  1.00  0.00           C  
ATOM    575  O   ARG A  35       5.843   5.855  -8.577  1.00  0.00           O  
ATOM    576  CB  ARG A  35       6.514   6.507 -11.784  1.00  0.00           C  
ATOM    577  CG  ARG A  35       7.692   7.200 -11.128  1.00  0.00           C  
ATOM    578  CD  ARG A  35       8.482   8.027 -12.097  1.00  0.00           C  
ATOM    579  NE  ARG A  35       7.740   9.183 -12.627  1.00  0.00           N  
ATOM    580  CZ  ARG A  35       7.245   9.333 -13.894  1.00  0.00           C  
ATOM    581  NH1 ARG A  35       7.362   8.396 -14.825  1.00  0.00           N1+
ATOM    582  NH2 ARG A  35       6.631  10.468 -14.198  1.00  0.00           N  
ATOM    583  H   ARG A  35       4.613   5.084 -12.686  1.00  0.00           H  
ATOM    584  HA  ARG A  35       6.574   4.679 -10.685  1.00  0.00           H  
ATOM    585 1HB  ARG A  35       6.860   6.069 -12.722  1.00  0.00           H  
ATOM    586 2HB  ARG A  35       5.781   7.271 -12.040  1.00  0.00           H  
ATOM    587 1HG  ARG A  35       7.320   7.866 -10.351  1.00  0.00           H  
ATOM    588 2HG  ARG A  35       8.348   6.476 -10.685  1.00  0.00           H  
ATOM    589 1HD  ARG A  35       9.369   8.404 -11.588  1.00  0.00           H  
ATOM    590 2HD  ARG A  35       8.797   7.404 -12.921  1.00  0.00           H  
ATOM    591  HE  ARG A  35       7.604   9.958 -11.990  1.00  0.00           H  
ATOM    592 1HH1 ARG A  35       7.838   7.498 -14.640  1.00  0.00           H  
ATOM    593 2HH1 ARG A  35       6.989   8.553 -15.748  1.00  0.00           H  
ATOM    594 1HH2 ARG A  35       6.529  11.194 -13.502  1.00  0.00           H  
ATOM    595 2HH2 ARG A  35       6.259  10.614 -15.127  1.00  0.00           H  
ATOM    596  N   ALA A  36       4.126   6.727  -9.767  1.00  0.00           N  
ATOM    597  CA  ALA A  36       3.451   7.301  -8.615  1.00  0.00           C  
ATOM    598  C   ALA A  36       3.029   6.228  -7.619  1.00  0.00           C  
ATOM    599  O   ALA A  36       3.156   6.419  -6.416  1.00  0.00           O  
ATOM    600  CB  ALA A  36       2.279   8.118  -9.054  1.00  0.00           C  
ATOM    601  H   ALA A  36       3.710   6.873 -10.699  1.00  0.00           H  
ATOM    602  HA  ALA A  36       4.168   7.954  -8.103  1.00  0.00           H  
ATOM    603 1HB  ALA A  36       1.794   8.581  -8.196  1.00  0.00           H  
ATOM    604 2HB  ALA A  36       2.654   8.869  -9.720  1.00  0.00           H  
ATOM    605 3HB  ALA A  36       1.573   7.490  -9.581  1.00  0.00           H  
ATOM    606  N   ILE A  37       2.555   5.078  -8.124  1.00  0.00           N  
ATOM    607  CA  ILE A  37       2.168   3.981  -7.258  1.00  0.00           C  
ATOM    608  C   ILE A  37       3.348   3.485  -6.474  1.00  0.00           C  
ATOM    609  O   ILE A  37       3.216   3.237  -5.278  1.00  0.00           O  
ATOM    610  CB  ILE A  37       1.556   2.793  -8.019  1.00  0.00           C  
ATOM    611  CG1 ILE A  37       0.207   3.197  -8.595  1.00  0.00           C  
ATOM    612  CG2 ILE A  37       1.411   1.632  -7.019  1.00  0.00           C  
ATOM    613  CD1 ILE A  37      -0.370   2.292  -9.664  1.00  0.00           C  
ATOM    614  H   ILE A  37       2.411   5.010  -9.136  1.00  0.00           H  
ATOM    615  HA  ILE A  37       1.423   4.346  -6.557  1.00  0.00           H  
ATOM    616  HB  ILE A  37       2.195   2.497  -8.845  1.00  0.00           H  
ATOM    617 1HG1 ILE A  37      -0.502   3.225  -7.775  1.00  0.00           H  
ATOM    618 2HG1 ILE A  37       0.296   4.164  -8.997  1.00  0.00           H  
ATOM    619 1HG2 ILE A  37       0.983   0.818  -7.494  1.00  0.00           H  
ATOM    620 2HG2 ILE A  37       2.370   1.318  -6.627  1.00  0.00           H  
ATOM    621 3HG2 ILE A  37       0.774   1.934  -6.194  1.00  0.00           H  
ATOM    622 1HD1 ILE A  37      -1.319   2.689  -9.952  1.00  0.00           H  
ATOM    623 2HD1 ILE A  37       0.282   2.266 -10.520  1.00  0.00           H  
ATOM    624 3HD1 ILE A  37      -0.502   1.307  -9.313  1.00  0.00           H  
ATOM    625  N   VAL A  38       4.484   3.302  -7.133  1.00  0.00           N  
ATOM    626  CA  VAL A  38       5.664   2.800  -6.458  1.00  0.00           C  
ATOM    627  C   VAL A  38       6.067   3.765  -5.339  1.00  0.00           C  
ATOM    628  O   VAL A  38       6.408   3.316  -4.243  1.00  0.00           O  
ATOM    629  CB  VAL A  38       6.820   2.569  -7.439  1.00  0.00           C  
ATOM    630  CG1 VAL A  38       8.120   2.173  -6.672  1.00  0.00           C  
ATOM    631  CG2 VAL A  38       6.407   1.495  -8.433  1.00  0.00           C  
ATOM    632  H   VAL A  38       4.495   3.491  -8.146  1.00  0.00           H  
ATOM    633  HA  VAL A  38       5.407   1.838  -6.004  1.00  0.00           H  
ATOM    634  HB  VAL A  38       7.024   3.499  -7.973  1.00  0.00           H  
ATOM    635 1HG1 VAL A  38       8.926   2.025  -7.388  1.00  0.00           H  
ATOM    636 2HG1 VAL A  38       8.406   2.961  -5.976  1.00  0.00           H  
ATOM    637 3HG1 VAL A  38       7.953   1.246  -6.119  1.00  0.00           H  
ATOM    638 1HG2 VAL A  38       7.197   1.311  -9.143  1.00  0.00           H  
ATOM    639 2HG2 VAL A  38       6.194   0.621  -7.907  1.00  0.00           H  
ATOM    640 3HG2 VAL A  38       5.529   1.789  -8.958  1.00  0.00           H  
ATOM    641  N   GLU A  39       6.047   5.087  -5.615  1.00  0.00           N  
ATOM    642  CA  GLU A  39       6.375   6.051  -4.565  1.00  0.00           C  
ATOM    643  C   GLU A  39       5.325   6.029  -3.451  1.00  0.00           C  
ATOM    644  O   GLU A  39       5.677   6.133  -2.270  1.00  0.00           O  
ATOM    645  CB  GLU A  39       6.496   7.470  -5.131  1.00  0.00           C  
ATOM    646  CG  GLU A  39       6.827   8.561  -4.074  1.00  0.00           C  
ATOM    647  CD  GLU A  39       8.161   8.365  -3.373  1.00  0.00           C  
ATOM    648  OE1 GLU A  39       8.973   7.615  -3.870  1.00  0.00           O  
ATOM    649  OE2 GLU A  39       8.370   8.986  -2.345  1.00  0.00           O1-
ATOM    650  H   GLU A  39       5.816   5.403  -6.561  1.00  0.00           H  
ATOM    651  HA  GLU A  39       7.334   5.777  -4.139  1.00  0.00           H  
ATOM    652 1HB  GLU A  39       7.271   7.487  -5.896  1.00  0.00           H  
ATOM    653 2HB  GLU A  39       5.556   7.743  -5.615  1.00  0.00           H  
ATOM    654 1HG  GLU A  39       6.841   9.526  -4.577  1.00  0.00           H  
ATOM    655 2HG  GLU A  39       6.031   8.592  -3.329  1.00  0.00           H  
ATOM    656  N   ASN A  40       4.043   5.893  -3.795  1.00  0.00           N  
ATOM    657  CA  ASN A  40       3.015   5.809  -2.778  1.00  0.00           C  
ATOM    658  C   ASN A  40       3.264   4.582  -1.911  1.00  0.00           C  
ATOM    659  O   ASN A  40       3.152   4.670  -0.689  1.00  0.00           O  
ATOM    660  CB  ASN A  40       1.626   5.832  -3.399  1.00  0.00           C  
ATOM    661  CG  ASN A  40       0.492   5.774  -2.393  1.00  0.00           C  
ATOM    662  ND2 ASN A  40       0.477   6.623  -1.402  1.00  0.00           N  
ATOM    663  OD1 ASN A  40      -0.364   4.907  -2.533  1.00  0.00           O  
ATOM    664  H   ASN A  40       3.774   5.879  -4.782  1.00  0.00           H  
ATOM    665  HA  ASN A  40       3.104   6.677  -2.128  1.00  0.00           H  
ATOM    666 1HB  ASN A  40       1.516   6.740  -4.000  1.00  0.00           H  
ATOM    667 2HB  ASN A  40       1.529   4.987  -4.078  1.00  0.00           H  
ATOM    668 1HD2 ASN A  40       1.202   7.317  -1.304  1.00  0.00           H  
ATOM    669 2HD2 ASN A  40      -0.248   6.573  -0.717  1.00  0.00           H  
ATOM    670  N   ASN A  41       3.628   3.450  -2.532  1.00  0.00           N  
ATOM    671  CA  ASN A  41       3.912   2.241  -1.785  1.00  0.00           C  
ATOM    672  C   ASN A  41       5.112   2.462  -0.895  1.00  0.00           C  
ATOM    673  O   ASN A  41       5.115   2.072   0.268  1.00  0.00           O  
ATOM    674  CB  ASN A  41       4.141   1.068  -2.696  1.00  0.00           C  
ATOM    675  CG  ASN A  41       2.877   0.587  -3.343  1.00  0.00           C  
ATOM    676  ND2 ASN A  41       3.027  -0.249  -4.323  1.00  0.00           N  
ATOM    677  OD1 ASN A  41       1.765   0.947  -2.946  1.00  0.00           O  
ATOM    678  H   ASN A  41       3.659   3.432  -3.549  1.00  0.00           H  
ATOM    679  HA  ASN A  41       3.076   2.012  -1.149  1.00  0.00           H  
ATOM    680 1HB  ASN A  41       4.851   1.342  -3.475  1.00  0.00           H  
ATOM    681 2HB  ASN A  41       4.583   0.269  -2.121  1.00  0.00           H  
ATOM    682 1HD2 ASN A  41       3.943  -0.533  -4.599  1.00  0.00           H  
ATOM    683 2HD2 ASN A  41       2.226  -0.629  -4.780  1.00  0.00           H  
ATOM    684  N   ALA A  42       6.122   3.172  -1.383  1.00  0.00           N  
ATOM    685  CA  ALA A  42       7.263   3.430  -0.532  1.00  0.00           C  
ATOM    686  C   ALA A  42       6.848   4.196   0.725  1.00  0.00           C  
ATOM    687  O   ALA A  42       7.306   3.868   1.825  1.00  0.00           O  
ATOM    688  CB  ALA A  42       8.311   4.207  -1.295  1.00  0.00           C  
ATOM    689  H   ALA A  42       6.125   3.456  -2.367  1.00  0.00           H  
ATOM    690  HA  ALA A  42       7.668   2.474  -0.219  1.00  0.00           H  
ATOM    691 1HB  ALA A  42       9.164   4.378  -0.653  1.00  0.00           H  
ATOM    692 2HB  ALA A  42       8.606   3.639  -2.177  1.00  0.00           H  
ATOM    693 3HB  ALA A  42       7.900   5.167  -1.607  1.00  0.00           H  
ATOM    694  N   GLN A  43       5.939   5.176   0.575  1.00  0.00           N  
ATOM    695  CA  GLN A  43       5.467   5.934   1.731  1.00  0.00           C  
ATOM    696  C   GLN A  43       4.624   5.045   2.656  1.00  0.00           C  
ATOM    697  O   GLN A  43       4.710   5.168   3.882  1.00  0.00           O  
ATOM    698  CB  GLN A  43       4.652   7.152   1.299  1.00  0.00           C  
ATOM    699  CG  GLN A  43       5.433   8.226   0.531  1.00  0.00           C  
ATOM    700  CD  GLN A  43       6.586   8.785   1.306  1.00  0.00           C  
ATOM    701  NE2 GLN A  43       7.693   9.115   0.627  1.00  0.00           N  
ATOM    702  OE1 GLN A  43       6.490   8.930   2.527  1.00  0.00           O  
ATOM    703  H   GLN A  43       5.650   5.432  -0.378  1.00  0.00           H  
ATOM    704  HA  GLN A  43       6.332   6.273   2.297  1.00  0.00           H  
ATOM    705 1HB  GLN A  43       3.821   6.829   0.671  1.00  0.00           H  
ATOM    706 2HB  GLN A  43       4.236   7.620   2.184  1.00  0.00           H  
ATOM    707 1HG  GLN A  43       5.822   7.799  -0.392  1.00  0.00           H  
ATOM    708 2HG  GLN A  43       4.754   9.045   0.305  1.00  0.00           H  
ATOM    709 1HE2 GLN A  43       8.481   9.492   1.111  1.00  0.00           H  
ATOM    710 2HE2 GLN A  43       7.757   8.998  -0.401  1.00  0.00           H  
ATOM    711  N   ILE A  44       3.852   4.124   2.070  1.00  0.00           N  
ATOM    712  CA  ILE A  44       3.042   3.171   2.824  1.00  0.00           C  
ATOM    713  C   ILE A  44       3.937   2.294   3.676  1.00  0.00           C  
ATOM    714  O   ILE A  44       3.671   2.090   4.864  1.00  0.00           O  
ATOM    715  CB  ILE A  44       2.185   2.290   1.882  1.00  0.00           C  
ATOM    716  CG1 ILE A  44       1.036   3.135   1.188  1.00  0.00           C  
ATOM    717  CG2 ILE A  44       1.650   1.148   2.629  1.00  0.00           C  
ATOM    718  CD1 ILE A  44       0.305   2.499  -0.034  1.00  0.00           C  
ATOM    719  H   ILE A  44       3.792   4.138   1.045  1.00  0.00           H  
ATOM    720  HA  ILE A  44       2.378   3.720   3.489  1.00  0.00           H  
ATOM    721  HB  ILE A  44       2.806   1.907   1.101  1.00  0.00           H  
ATOM    722 1HG1 ILE A  44       0.275   3.316   1.942  1.00  0.00           H  
ATOM    723 2HG1 ILE A  44       1.443   4.077   0.870  1.00  0.00           H  
ATOM    724 1HG2 ILE A  44       1.112   0.574   1.965  1.00  0.00           H  
ATOM    725 2HG2 ILE A  44       2.433   0.538   3.054  1.00  0.00           H  
ATOM    726 3HG2 ILE A  44       1.015   1.498   3.403  1.00  0.00           H  
ATOM    727 1HD1 ILE A  44      -0.467   3.188  -0.379  1.00  0.00           H  
ATOM    728 2HD1 ILE A  44       0.988   2.330  -0.839  1.00  0.00           H  
ATOM    729 3HD1 ILE A  44      -0.153   1.569   0.213  1.00  0.00           H  
ATOM    730  N   VAL A  45       4.995   1.769   3.069  1.00  0.00           N  
ATOM    731  CA  VAL A  45       5.927   0.910   3.762  1.00  0.00           C  
ATOM    732  C   VAL A  45       6.609   1.662   4.893  1.00  0.00           C  
ATOM    733  O   VAL A  45       6.764   1.107   5.984  1.00  0.00           O  
ATOM    734  CB  VAL A  45       6.940   0.295   2.781  1.00  0.00           C  
ATOM    735  CG1 VAL A  45       8.058  -0.468   3.547  1.00  0.00           C  
ATOM    736  CG2 VAL A  45       6.170  -0.652   1.843  1.00  0.00           C  
ATOM    737  H   VAL A  45       5.129   1.975   2.077  1.00  0.00           H  
ATOM    738  HA  VAL A  45       5.360   0.088   4.198  1.00  0.00           H  
ATOM    739  HB  VAL A  45       7.415   1.089   2.198  1.00  0.00           H  
ATOM    740 1HG1 VAL A  45       8.757  -0.898   2.832  1.00  0.00           H  
ATOM    741 2HG1 VAL A  45       8.594   0.218   4.200  1.00  0.00           H  
ATOM    742 3HG1 VAL A  45       7.621  -1.260   4.146  1.00  0.00           H  
ATOM    743 1HG2 VAL A  45       6.839  -1.115   1.129  1.00  0.00           H  
ATOM    744 2HG2 VAL A  45       5.710  -1.395   2.433  1.00  0.00           H  
ATOM    745 3HG2 VAL A  45       5.403  -0.108   1.310  1.00  0.00           H  
ATOM    746  N   GLU A  46       7.047   2.905   4.650  1.00  0.00           N  
ATOM    747  CA  GLU A  46       7.696   3.646   5.718  1.00  0.00           C  
ATOM    748  C   GLU A  46       6.716   3.895   6.868  1.00  0.00           C  
ATOM    749  O   GLU A  46       7.107   3.819   8.039  1.00  0.00           O  
ATOM    750  CB  GLU A  46       8.264   4.972   5.217  1.00  0.00           C  
ATOM    751  CG  GLU A  46       9.132   5.718   6.254  1.00  0.00           C  
ATOM    752  CD  GLU A  46      10.425   4.966   6.594  1.00  0.00           C  
ATOM    753  OE1 GLU A  46      10.852   4.156   5.788  1.00  0.00           O  
ATOM    754  OE2 GLU A  46      10.967   5.196   7.647  1.00  0.00           O1-
ATOM    755  H   GLU A  46       6.954   3.319   3.714  1.00  0.00           H  
ATOM    756  HA  GLU A  46       8.518   3.049   6.095  1.00  0.00           H  
ATOM    757 1HB  GLU A  46       8.865   4.794   4.325  1.00  0.00           H  
ATOM    758 2HB  GLU A  46       7.439   5.628   4.925  1.00  0.00           H  
ATOM    759 1HG  GLU A  46       9.390   6.697   5.851  1.00  0.00           H  
ATOM    760 2HG  GLU A  46       8.555   5.876   7.166  1.00  0.00           H  
ATOM    761  N   ALA A  47       5.442   4.195   6.559  1.00  0.00           N  
ATOM    762  CA  ALA A  47       4.456   4.401   7.615  1.00  0.00           C  
ATOM    763  C   ALA A  47       4.326   3.139   8.464  1.00  0.00           C  
ATOM    764  O   ALA A  47       4.306   3.214   9.692  1.00  0.00           O  
ATOM    765  CB  ALA A  47       3.123   4.787   7.030  1.00  0.00           C  
ATOM    766  H   ALA A  47       5.170   4.324   5.577  1.00  0.00           H  
ATOM    767  HA  ALA A  47       4.815   5.212   8.259  1.00  0.00           H  
ATOM    768 1HB  ALA A  47       2.419   4.953   7.834  1.00  0.00           H  
ATOM    769 2HB  ALA A  47       3.237   5.698   6.442  1.00  0.00           H  
ATOM    770 3HB  ALA A  47       2.777   3.987   6.391  1.00  0.00           H  
ATOM    771  N   ILE A  48       4.317   1.974   7.805  1.00  0.00           N  
ATOM    772  CA  ILE A  48       4.249   0.692   8.492  1.00  0.00           C  
ATOM    773  C   ILE A  48       5.454   0.482   9.387  1.00  0.00           C  
ATOM    774  O   ILE A  48       5.301   0.015  10.516  1.00  0.00           O  
ATOM    775  CB  ILE A  48       4.045  -0.458   7.491  1.00  0.00           C  
ATOM    776  CG1 ILE A  48       2.600  -0.327   6.922  1.00  0.00           C  
ATOM    777  CG2 ILE A  48       4.340  -1.827   8.121  1.00  0.00           C  
ATOM    778  CD1 ILE A  48       2.287  -1.165   5.722  1.00  0.00           C  
ATOM    779  H   ILE A  48       4.299   1.997   6.778  1.00  0.00           H  
ATOM    780  HA  ILE A  48       3.372   0.701   9.131  1.00  0.00           H  
ATOM    781  HB  ILE A  48       4.723  -0.311   6.653  1.00  0.00           H  
ATOM    782 1HG1 ILE A  48       1.898  -0.597   7.712  1.00  0.00           H  
ATOM    783 2HG1 ILE A  48       2.429   0.715   6.655  1.00  0.00           H  
ATOM    784 1HG2 ILE A  48       4.201  -2.592   7.385  1.00  0.00           H  
ATOM    785 2HG2 ILE A  48       5.369  -1.871   8.476  1.00  0.00           H  
ATOM    786 3HG2 ILE A  48       3.684  -1.999   8.936  1.00  0.00           H  
ATOM    787 1HD1 ILE A  48       1.259  -0.969   5.445  1.00  0.00           H  
ATOM    788 2HD1 ILE A  48       2.951  -0.890   4.905  1.00  0.00           H  
ATOM    789 3HD1 ILE A  48       2.403  -2.210   5.940  1.00  0.00           H  
ATOM    790  N   ARG A  49       6.652   0.781   8.885  1.00  0.00           N  
ATOM    791  CA  ARG A  49       7.844   0.640   9.707  1.00  0.00           C  
ATOM    792  C   ARG A  49       7.745   1.520  10.960  1.00  0.00           C  
ATOM    793  O   ARG A  49       8.079   1.065  12.062  1.00  0.00           O  
ATOM    794  CB  ARG A  49       9.075   1.055   8.918  1.00  0.00           C  
ATOM    795  CG  ARG A  49       9.491   0.117   7.804  1.00  0.00           C  
ATOM    796  CD  ARG A  49      10.578   0.718   7.001  1.00  0.00           C  
ATOM    797  NE  ARG A  49      10.993  -0.130   5.909  1.00  0.00           N  
ATOM    798  CZ  ARG A  49      11.662   0.289   4.809  1.00  0.00           C  
ATOM    799  NH1 ARG A  49      11.977   1.566   4.629  1.00  0.00           N1+
ATOM    800  NH2 ARG A  49      12.002  -0.595   3.894  1.00  0.00           N  
ATOM    801  H   ARG A  49       6.720   1.094   7.912  1.00  0.00           H  
ATOM    802  HA  ARG A  49       7.940  -0.402  10.007  1.00  0.00           H  
ATOM    803 1HB  ARG A  49       8.902   2.031   8.469  1.00  0.00           H  
ATOM    804 2HB  ARG A  49       9.920   1.159   9.597  1.00  0.00           H  
ATOM    805 1HG  ARG A  49       9.854  -0.814   8.231  1.00  0.00           H  
ATOM    806 2HG  ARG A  49       8.647  -0.088   7.151  1.00  0.00           H  
ATOM    807 1HD  ARG A  49      10.234   1.658   6.592  1.00  0.00           H  
ATOM    808 2HD  ARG A  49      11.441   0.901   7.639  1.00  0.00           H  
ATOM    809  HE  ARG A  49      10.784  -1.118   5.983  1.00  0.00           H  
ATOM    810 1HH1 ARG A  49      11.704   2.300   5.306  1.00  0.00           H  
ATOM    811 2HH1 ARG A  49      12.474   1.848   3.800  1.00  0.00           H  
ATOM    812 1HH2 ARG A  49      11.764  -1.570   4.026  1.00  0.00           H  
ATOM    813 2HH2 ARG A  49      12.501  -0.304   3.066  1.00  0.00           H  
ATOM    814  N   ALA A  50       7.271   2.773  10.802  1.00  0.00           N  
ATOM    815  CA  ALA A  50       7.122   3.679  11.938  1.00  0.00           C  
ATOM    816  C   ALA A  50       6.154   3.100  12.963  1.00  0.00           C  
ATOM    817  O   ALA A  50       6.416   3.147  14.167  1.00  0.00           O  
ATOM    818  CB  ALA A  50       6.636   5.045  11.473  1.00  0.00           C  
ATOM    819  H   ALA A  50       7.058   3.112   9.854  1.00  0.00           H  
ATOM    820  HA  ALA A  50       8.098   3.785  12.415  1.00  0.00           H  
ATOM    821 1HB  ALA A  50       6.551   5.718  12.324  1.00  0.00           H  
ATOM    822 2HB  ALA A  50       7.345   5.456  10.752  1.00  0.00           H  
ATOM    823 3HB  ALA A  50       5.663   4.946  10.995  1.00  0.00           H  
ATOM    824  N   ILE A  51       5.066   2.499  12.480  1.00  0.00           N  
ATOM    825  CA  ILE A  51       4.087   1.873  13.352  1.00  0.00           C  
ATOM    826  C   ILE A  51       4.691   0.751  14.139  1.00  0.00           C  
ATOM    827  O   ILE A  51       4.455   0.652  15.343  1.00  0.00           O  
ATOM    828  CB  ILE A  51       2.884   1.351  12.572  1.00  0.00           C  
ATOM    829  CG1 ILE A  51       2.065   2.552  12.010  1.00  0.00           C  
ATOM    830  CG2 ILE A  51       2.062   0.433  13.513  1.00  0.00           C  
ATOM    831  CD1 ILE A  51       1.063   2.203  10.912  1.00  0.00           C  
ATOM    832  H   ILE A  51       4.896   2.540  11.468  1.00  0.00           H  
ATOM    833  HA  ILE A  51       3.732   2.616  14.062  1.00  0.00           H  
ATOM    834  HB  ILE A  51       3.219   0.776  11.715  1.00  0.00           H  
ATOM    835 1HG1 ILE A  51       1.505   2.983  12.833  1.00  0.00           H  
ATOM    836 2HG1 ILE A  51       2.745   3.309  11.632  1.00  0.00           H  
ATOM    837 1HG2 ILE A  51       1.251   0.081  13.000  1.00  0.00           H  
ATOM    838 2HG2 ILE A  51       2.640  -0.418  13.851  1.00  0.00           H  
ATOM    839 3HG2 ILE A  51       1.717   0.969  14.372  1.00  0.00           H  
ATOM    840 1HD1 ILE A  51       0.548   3.099  10.640  1.00  0.00           H  
ATOM    841 2HD1 ILE A  51       1.590   1.810  10.051  1.00  0.00           H  
ATOM    842 3HD1 ILE A  51       0.361   1.484  11.229  1.00  0.00           H  
ATOM    843  N   VAL A  52       5.448  -0.117  13.472  1.00  0.00           N  
ATOM    844  CA  VAL A  52       6.043  -1.231  14.173  1.00  0.00           C  
ATOM    845  C   VAL A  52       6.985  -0.739  15.270  1.00  0.00           C  
ATOM    846  O   VAL A  52       6.979  -1.313  16.364  1.00  0.00           O  
ATOM    847  CB  VAL A  52       6.744  -2.196  13.205  1.00  0.00           C  
ATOM    848  CG1 VAL A  52       7.546  -3.248  13.995  1.00  0.00           C  
ATOM    849  CG2 VAL A  52       5.665  -2.881  12.340  1.00  0.00           C  
ATOM    850  H   VAL A  52       5.561  -0.002  12.458  1.00  0.00           H  
ATOM    851  HA  VAL A  52       5.251  -1.789  14.646  1.00  0.00           H  
ATOM    852  HB  VAL A  52       7.435  -1.638  12.565  1.00  0.00           H  
ATOM    853 1HG1 VAL A  52       8.026  -3.933  13.298  1.00  0.00           H  
ATOM    854 2HG1 VAL A  52       8.312  -2.766  14.600  1.00  0.00           H  
ATOM    855 3HG1 VAL A  52       6.871  -3.802  14.646  1.00  0.00           H  
ATOM    856 1HG2 VAL A  52       6.138  -3.569  11.637  1.00  0.00           H  
ATOM    857 2HG2 VAL A  52       4.988  -3.428  12.980  1.00  0.00           H  
ATOM    858 3HG2 VAL A  52       5.106  -2.132  11.786  1.00  0.00           H  
ATOM    859  N   ASP A  53       7.804   0.296  14.995  1.00  0.00           N  
ATOM    860  CA  ASP A  53       8.663   0.813  16.061  1.00  0.00           C  
ATOM    861  C   ASP A  53       7.838   1.319  17.240  1.00  0.00           C  
ATOM    862  O   ASP A  53       8.191   1.051  18.399  1.00  0.00           O  
ATOM    863  CB  ASP A  53       9.550   1.967  15.572  1.00  0.00           C  
ATOM    864  CG  ASP A  53      10.765   1.569  14.689  1.00  0.00           C  
ATOM    865  OD1 ASP A  53      11.152   0.406  14.642  1.00  0.00           O  
ATOM    866  OD2 ASP A  53      11.319   2.460  14.096  1.00  0.00           O1-
ATOM    867  H   ASP A  53       7.834   0.692  14.050  1.00  0.00           H  
ATOM    868  HA  ASP A  53       9.294   0.014  16.413  1.00  0.00           H  
ATOM    869 1HB  ASP A  53       8.931   2.656  14.992  1.00  0.00           H  
ATOM    870 2HB  ASP A  53       9.919   2.522  16.434  1.00  0.00           H  
ATOM    871  N   ILE A  54       6.716   1.990  16.982  1.00  0.00           N  
ATOM    872  CA  ILE A  54       5.889   2.452  18.082  1.00  0.00           C  
ATOM    873  C   ILE A  54       5.306   1.273  18.852  1.00  0.00           C  
ATOM    874  O   ILE A  54       5.279   1.312  20.079  1.00  0.00           O  
ATOM    875  CB  ILE A  54       4.762   3.411  17.657  1.00  0.00           C  
ATOM    876  CG1 ILE A  54       5.335   4.705  16.996  1.00  0.00           C  
ATOM    877  CG2 ILE A  54       3.900   3.790  18.893  1.00  0.00           C  
ATOM    878  CD1 ILE A  54       6.286   5.556  17.832  1.00  0.00           C  
ATOM    879  H   ILE A  54       6.484   2.226  16.005  1.00  0.00           H  
ATOM    880  HA  ILE A  54       6.533   2.985  18.782  1.00  0.00           H  
ATOM    881  HB  ILE A  54       4.144   2.914  16.908  1.00  0.00           H  
ATOM    882 1HG1 ILE A  54       5.853   4.426  16.101  1.00  0.00           H  
ATOM    883 2HG1 ILE A  54       4.489   5.326  16.728  1.00  0.00           H  
ATOM    884 1HG2 ILE A  54       3.100   4.453  18.584  1.00  0.00           H  
ATOM    885 2HG2 ILE A  54       3.468   2.905  19.325  1.00  0.00           H  
ATOM    886 3HG2 ILE A  54       4.503   4.279  19.644  1.00  0.00           H  
ATOM    887 1HD1 ILE A  54       6.586   6.420  17.237  1.00  0.00           H  
ATOM    888 2HD1 ILE A  54       5.799   5.903  18.735  1.00  0.00           H  
ATOM    889 3HD1 ILE A  54       7.172   4.989  18.091  1.00  0.00           H  
ATOM    890  N   LEU A  55       4.823   0.233  18.147  1.00  0.00           N  
ATOM    891  CA  LEU A  55       4.235  -0.910  18.847  1.00  0.00           C  
ATOM    892  C   LEU A  55       5.273  -1.553  19.759  1.00  0.00           C  
ATOM    893  O   LEU A  55       4.948  -1.934  20.893  1.00  0.00           O  
ATOM    894  CB  LEU A  55       3.815  -2.005  17.847  1.00  0.00           C  
ATOM    895  CG  LEU A  55       2.640  -1.732  16.893  1.00  0.00           C  
ATOM    896  CD1 LEU A  55       2.587  -2.880  15.892  1.00  0.00           C  
ATOM    897  CD2 LEU A  55       1.329  -1.622  17.636  1.00  0.00           C  
ATOM    898  H   LEU A  55       4.833   0.274  17.127  1.00  0.00           H  
ATOM    899  HA  LEU A  55       3.399  -0.583  19.441  1.00  0.00           H  
ATOM    900 1HB  LEU A  55       4.677  -2.233  17.225  1.00  0.00           H  
ATOM    901 2HB  LEU A  55       3.572  -2.895  18.417  1.00  0.00           H  
ATOM    902  HG  LEU A  55       2.815  -0.811  16.359  1.00  0.00           H  
ATOM    903 1HD1 LEU A  55       1.802  -2.720  15.203  1.00  0.00           H  
ATOM    904 2HD1 LEU A  55       3.514  -2.941  15.356  1.00  0.00           H  
ATOM    905 3HD1 LEU A  55       2.421  -3.812  16.405  1.00  0.00           H  
ATOM    906 1HD2 LEU A  55       0.538  -1.440  16.915  1.00  0.00           H  
ATOM    907 2HD2 LEU A  55       1.127  -2.532  18.160  1.00  0.00           H  
ATOM    908 3HD2 LEU A  55       1.368  -0.803  18.345  1.00  0.00           H  
ATOM    909  N   ARG A  56       6.523  -1.660  19.293  1.00  0.00           N  
ATOM    910  CA  ARG A  56       7.593  -2.221  20.105  1.00  0.00           C  
ATOM    911  C   ARG A  56       7.825  -1.381  21.351  1.00  0.00           C  
ATOM    912  O   ARG A  56       7.971  -1.926  22.453  1.00  0.00           O  
ATOM    913  CB  ARG A  56       8.894  -2.321  19.332  1.00  0.00           C  
ATOM    914  CG  ARG A  56      10.056  -2.993  20.099  1.00  0.00           C  
ATOM    915  CD  ARG A  56      11.258  -3.173  19.242  1.00  0.00           C  
ATOM    916  NE  ARG A  56      11.828  -1.884  18.823  1.00  0.00           N  
ATOM    917  CZ  ARG A  56      11.753  -1.334  17.578  1.00  0.00           C  
ATOM    918  NH1 ARG A  56      11.122  -1.920  16.580  1.00  0.00           N1+
ATOM    919  NH2 ARG A  56      12.311  -0.169  17.334  1.00  0.00           N  
ATOM    920  H   ARG A  56       6.716  -1.376  18.322  1.00  0.00           H  
ATOM    921  HA  ARG A  56       7.299  -3.222  20.414  1.00  0.00           H  
ATOM    922 1HB  ARG A  56       8.726  -2.870  18.408  1.00  0.00           H  
ATOM    923 2HB  ARG A  56       9.211  -1.315  19.056  1.00  0.00           H  
ATOM    924 1HG  ARG A  56      10.345  -2.368  20.948  1.00  0.00           H  
ATOM    925 2HG  ARG A  56       9.739  -3.970  20.463  1.00  0.00           H  
ATOM    926 1HD  ARG A  56      12.018  -3.704  19.820  1.00  0.00           H  
ATOM    927 2HD  ARG A  56      11.006  -3.761  18.365  1.00  0.00           H  
ATOM    928  HE  ARG A  56      12.333  -1.357  19.531  1.00  0.00           H  
ATOM    929 1HH1 ARG A  56      10.665  -2.807  16.699  1.00  0.00           H  
ATOM    930 2HH1 ARG A  56      11.092  -1.422  15.669  1.00  0.00           H  
ATOM    931 1HH2 ARG A  56      12.803   0.333  18.060  1.00  0.00           H  
ATOM    932 2HH2 ARG A  56      12.207   0.217  16.382  1.00  0.00           H  
ATOM    933  N   LEU A  57       7.876  -0.049  21.179  1.00  0.00           N  
ATOM    934  CA  LEU A  57       8.099   0.814  22.328  1.00  0.00           C  
ATOM    935  C   LEU A  57       6.933   0.699  23.306  1.00  0.00           C  
ATOM    936  O   LEU A  57       7.162   0.684  24.525  1.00  0.00           O  
ATOM    937  CB  LEU A  57       8.276   2.280  21.900  1.00  0.00           C  
ATOM    938  CG  LEU A  57       9.556   2.630  21.071  1.00  0.00           C  
ATOM    939  CD1 LEU A  57       9.482   4.114  20.702  1.00  0.00           C  
ATOM    940  CD2 LEU A  57      10.841   2.258  21.833  1.00  0.00           C  
ATOM    941  H   LEU A  57       7.807   0.347  20.236  1.00  0.00           H  
ATOM    942  HA  LEU A  57       8.986   0.480  22.845  1.00  0.00           H  
ATOM    943 1HB  LEU A  57       7.411   2.554  21.289  1.00  0.00           H  
ATOM    944 2HB  LEU A  57       8.275   2.903  22.791  1.00  0.00           H  
ATOM    945  HG  LEU A  57       9.549   2.076  20.143  1.00  0.00           H  
ATOM    946 1HD1 LEU A  57      10.343   4.384  20.091  1.00  0.00           H  
ATOM    947 2HD1 LEU A  57       8.569   4.302  20.137  1.00  0.00           H  
ATOM    948 3HD1 LEU A  57       9.476   4.726  21.601  1.00  0.00           H  
ATOM    949 1HD2 LEU A  57      11.711   2.516  21.230  1.00  0.00           H  
ATOM    950 2HD2 LEU A  57      10.892   2.778  22.763  1.00  0.00           H  
ATOM    951 3HD2 LEU A  57      10.864   1.194  22.025  1.00  0.00           H  
ATOM    952  N   ILE A  58       5.703   0.552  22.798  1.00  0.00           N  
ATOM    953  CA  ILE A  58       4.560   0.403  23.683  1.00  0.00           C  
ATOM    954  C   ILE A  58       4.726  -0.867  24.499  1.00  0.00           C  
ATOM    955  O   ILE A  58       4.555  -0.819  25.721  1.00  0.00           O  
ATOM    956  CB  ILE A  58       3.218   0.334  22.925  1.00  0.00           C  
ATOM    957  CG1 ILE A  58       2.865   1.718  22.284  1.00  0.00           C  
ATOM    958  CG2 ILE A  58       2.141  -0.084  23.922  1.00  0.00           C  
ATOM    959  CD1 ILE A  58       1.723   1.670  21.235  1.00  0.00           C  
ATOM    960  H   ILE A  58       5.570   0.620  21.784  1.00  0.00           H  
ATOM    961  HA  ILE A  58       4.525   1.245  24.356  1.00  0.00           H  
ATOM    962  HB  ILE A  58       3.274  -0.390  22.121  1.00  0.00           H  
ATOM    963 1HG1 ILE A  58       2.562   2.398  23.081  1.00  0.00           H  
ATOM    964 2HG1 ILE A  58       3.754   2.124  21.814  1.00  0.00           H  
ATOM    965 1HG2 ILE A  58       1.239  -0.132  23.427  1.00  0.00           H  
ATOM    966 2HG2 ILE A  58       2.344  -1.062  24.348  1.00  0.00           H  
ATOM    967 3HG2 ILE A  58       2.074   0.647  24.732  1.00  0.00           H  
ATOM    968 1HD1 ILE A  58       1.538   2.676  20.851  1.00  0.00           H  
ATOM    969 2HD1 ILE A  58       2.012   1.022  20.418  1.00  0.00           H  
ATOM    970 3HD1 ILE A  58       0.822   1.299  21.665  1.00  0.00           H  
ATOM    971  N   VAL A  59       5.098  -1.980  23.881  1.00  0.00           N  
ATOM    972  CA  VAL A  59       5.283  -3.213  24.633  1.00  0.00           C  
ATOM    973  C   VAL A  59       6.311  -3.031  25.730  1.00  0.00           C  
ATOM    974  O   VAL A  59       6.103  -3.531  26.836  1.00  0.00           O  
ATOM    975  CB  VAL A  59       5.645  -4.408  23.736  1.00  0.00           C  
ATOM    976  CG1 VAL A  59       6.059  -5.669  24.612  1.00  0.00           C  
ATOM    977  CG2 VAL A  59       4.426  -4.743  22.858  1.00  0.00           C  
ATOM    978  H   VAL A  59       5.220  -1.964  22.857  1.00  0.00           H  
ATOM    979  HA  VAL A  59       4.322  -3.446  25.112  1.00  0.00           H  
ATOM    980  HB  VAL A  59       6.493  -4.138  23.101  1.00  0.00           H  
ATOM    981 1HG1 VAL A  59       6.312  -6.503  23.956  1.00  0.00           H  
ATOM    982 2HG1 VAL A  59       6.929  -5.438  25.229  1.00  0.00           H  
ATOM    983 3HG1 VAL A  59       5.234  -5.954  25.258  1.00  0.00           H  
ATOM    984 1HG2 VAL A  59       4.665  -5.576  22.200  1.00  0.00           H  
ATOM    985 2HG2 VAL A  59       3.584  -5.011  23.494  1.00  0.00           H  
ATOM    986 3HG2 VAL A  59       4.160  -3.876  22.259  1.00  0.00           H  
ATOM    987  N   SER A  60       7.443  -2.366  25.431  1.00  0.00           N  
ATOM    988  CA  SER A  60       8.451  -2.164  26.468  1.00  0.00           C  
ATOM    989  C   SER A  60       7.888  -1.321  27.631  1.00  0.00           C  
ATOM    990  O   SER A  60       8.312  -1.472  28.782  1.00  0.00           O  
ATOM    991  CB  SER A  60       9.655  -1.439  25.918  1.00  0.00           C  
ATOM    992  OG  SER A  60       9.413  -0.069  25.783  1.00  0.00           O  
ATOM    993  H   SER A  60       7.598  -2.037  24.469  1.00  0.00           H  
ATOM    994  HA  SER A  60       8.754  -3.141  26.850  1.00  0.00           H  
ATOM    995 1HB  SER A  60      10.486  -1.593  26.567  1.00  0.00           H  
ATOM    996 2HB  SER A  60       9.908  -1.855  24.947  1.00  0.00           H  
ATOM    997  HG  SER A  60       8.660   0.034  25.174  1.00  0.00           H  
ATOM    998  N   ASN A  61       6.901  -0.452  27.360  1.00  0.00           N  
ATOM    999  CA  ASN A  61       6.320   0.346  28.424  1.00  0.00           C  
ATOM   1000  C   ASN A  61       5.337  -0.520  29.203  1.00  0.00           C  
ATOM   1001  O   ASN A  61       5.319  -0.487  30.430  1.00  0.00           O  
ATOM   1002  CB  ASN A  61       5.671   1.615  27.908  1.00  0.00           C  
ATOM   1003  CG  ASN A  61       5.313   2.548  29.040  1.00  0.00           C  
ATOM   1004  ND2 ASN A  61       6.289   3.269  29.522  1.00  0.00           N  
ATOM   1005  OD1 ASN A  61       4.163   2.623  29.471  1.00  0.00           O  
ATOM   1006  H   ASN A  61       6.606  -0.287  26.392  1.00  0.00           H  
ATOM   1007  HA  ASN A  61       7.115   0.640  29.110  1.00  0.00           H  
ATOM   1008 1HB  ASN A  61       6.365   2.118  27.229  1.00  0.00           H  
ATOM   1009 2HB  ASN A  61       4.781   1.364  27.341  1.00  0.00           H  
ATOM   1010 1HD2 ASN A  61       7.218   3.183  29.117  1.00  0.00           H  
ATOM   1011 2HD2 ASN A  61       6.116   3.913  30.266  1.00  0.00           H  
ATOM   1012  N   ASN A  62       4.528  -1.324  28.510  1.00  0.00           N  
ATOM   1013  CA  ASN A  62       3.608  -2.201  29.220  1.00  0.00           C  
ATOM   1014  C   ASN A  62       4.401  -3.143  30.120  1.00  0.00           C  
ATOM   1015  O   ASN A  62       3.991  -3.454  31.242  1.00  0.00           O  
ATOM   1016  CB  ASN A  62       2.726  -2.951  28.251  1.00  0.00           C  
ATOM   1017  CG  ASN A  62       1.618  -2.085  27.701  1.00  0.00           C  
ATOM   1018  ND2 ASN A  62       0.414  -2.452  28.006  1.00  0.00           N  
ATOM   1019  OD1 ASN A  62       1.839  -1.093  27.007  1.00  0.00           O  
ATOM   1020  H   ASN A  62       4.555  -1.301  27.488  1.00  0.00           H  
ATOM   1021  HA  ASN A  62       2.970  -1.604  29.859  1.00  0.00           H  
ATOM   1022 1HB  ASN A  62       3.326  -3.302  27.424  1.00  0.00           H  
ATOM   1023 2HB  ASN A  62       2.304  -3.819  28.738  1.00  0.00           H  
ATOM   1024 1HD2 ASN A  62       0.264  -3.300  28.552  1.00  0.00           H  
ATOM   1025 2HD2 ASN A  62      -0.369  -1.911  27.671  1.00  0.00           H  
ATOM   1026  N   ALA A  63       5.557  -3.587  29.623  1.00  0.00           N  
ATOM   1027  CA  ALA A  63       6.460  -4.434  30.372  1.00  0.00           C  
ATOM   1028  C   ALA A  63       6.960  -3.701  31.611  1.00  0.00           C  
ATOM   1029  O   ALA A  63       6.977  -4.265  32.714  1.00  0.00           O  
ATOM   1030  CB  ALA A  63       7.608  -4.817  29.464  1.00  0.00           C  
ATOM   1031  H   ALA A  63       5.810  -3.332  28.665  1.00  0.00           H  
ATOM   1032  HA  ALA A  63       5.931  -5.318  30.706  1.00  0.00           H  
ATOM   1033 1HB  ALA A  63       8.315  -5.452  29.977  1.00  0.00           H  
ATOM   1034 2HB  ALA A  63       7.231  -5.322  28.594  1.00  0.00           H  
ATOM   1035 3HB  ALA A  63       8.084  -3.922  29.155  1.00  0.00           H  
ATOM   1036  N   ALA A  64       7.307  -2.417  31.444  1.00  0.00           N  
ATOM   1037  CA  ALA A  64       7.744  -1.590  32.554  1.00  0.00           C  
ATOM   1038  C   ALA A  64       6.677  -1.459  33.603  1.00  0.00           C  
ATOM   1039  O   ALA A  64       6.954  -1.575  34.804  1.00  0.00           O  
ATOM   1040  CB  ALA A  64       8.110  -0.198  32.038  1.00  0.00           C  
ATOM   1041  H   ALA A  64       7.358  -2.028  30.498  1.00  0.00           H  
ATOM   1042  HA  ALA A  64       8.587  -2.081  33.011  1.00  0.00           H  
ATOM   1043 1HB  ALA A  64       8.467   0.420  32.861  1.00  0.00           H  
ATOM   1044 2HB  ALA A  64       8.881  -0.269  31.273  1.00  0.00           H  
ATOM   1045 3HB  ALA A  64       7.249   0.275  31.604  1.00  0.00           H  
ATOM   1046  N   ILE A  65       5.441  -1.280  33.166  1.00  0.00           N  
ATOM   1047  CA  ILE A  65       4.308  -1.162  34.043  1.00  0.00           C  
ATOM   1048  C   ILE A  65       4.116  -2.400  34.862  1.00  0.00           C  
ATOM   1049  O   ILE A  65       3.918  -2.316  36.068  1.00  0.00           O  
ATOM   1050  CB  ILE A  65       3.036  -0.823  33.280  1.00  0.00           C  
ATOM   1051  CG1 ILE A  65       3.152   0.628  32.676  1.00  0.00           C  
ATOM   1052  CG2 ILE A  65       1.840  -1.009  34.240  1.00  0.00           C  
ATOM   1053  CD1 ILE A  65       2.141   0.989  31.562  1.00  0.00           C  
ATOM   1054  H   ILE A  65       5.312  -1.180  32.150  1.00  0.00           H  
ATOM   1055  HA  ILE A  65       4.515  -0.332  34.738  1.00  0.00           H  
ATOM   1056  HB  ILE A  65       2.924  -1.504  32.440  1.00  0.00           H  
ATOM   1057 1HG1 ILE A  65       3.004   1.335  33.491  1.00  0.00           H  
ATOM   1058 2HG1 ILE A  65       4.156   0.773  32.282  1.00  0.00           H  
ATOM   1059 1HG2 ILE A  65       0.976  -0.792  33.739  1.00  0.00           H  
ATOM   1060 2HG2 ILE A  65       1.771  -2.029  34.601  1.00  0.00           H  
ATOM   1061 3HG2 ILE A  65       1.926  -0.354  35.085  1.00  0.00           H  
ATOM   1062 1HD1 ILE A  65       2.314   2.022  31.245  1.00  0.00           H  
ATOM   1063 2HD1 ILE A  65       2.291   0.337  30.715  1.00  0.00           H  
ATOM   1064 3HD1 ILE A  65       1.141   0.894  31.879  1.00  0.00           H  
ATOM   1065  N   VAL A  66       4.149  -3.561  34.207  1.00  0.00           N  
ATOM   1066  CA  VAL A  66       3.957  -4.793  34.935  1.00  0.00           C  
ATOM   1067  C   VAL A  66       5.057  -4.985  35.971  1.00  0.00           C  
ATOM   1068  O   VAL A  66       4.757  -5.429  37.084  1.00  0.00           O  
ATOM   1069  CB  VAL A  66       3.817  -5.991  33.986  1.00  0.00           C  
ATOM   1070  CG1 VAL A  66       3.820  -7.314  34.790  1.00  0.00           C  
ATOM   1071  CG2 VAL A  66       2.496  -5.830  33.212  1.00  0.00           C  
ATOM   1072  H   VAL A  66       4.282  -3.560  33.191  1.00  0.00           H  
ATOM   1073  HA  VAL A  66       3.022  -4.717  35.468  1.00  0.00           H  
ATOM   1074  HB  VAL A  66       4.649  -6.002  33.288  1.00  0.00           H  
ATOM   1075 1HG1 VAL A  66       3.710  -8.160  34.110  1.00  0.00           H  
ATOM   1076 2HG1 VAL A  66       4.751  -7.410  35.334  1.00  0.00           H  
ATOM   1077 3HG1 VAL A  66       2.989  -7.311  35.498  1.00  0.00           H  
ATOM   1078 1HG2 VAL A  66       2.366  -6.655  32.523  1.00  0.00           H  
ATOM   1079 2HG2 VAL A  66       1.663  -5.810  33.913  1.00  0.00           H  
ATOM   1080 3HG2 VAL A  66       2.509  -4.896  32.652  1.00  0.00           H  
ATOM   1081  N   ALA A  67       6.323  -4.703  35.629  1.00  0.00           N  
ATOM   1082  CA  ALA A  67       7.376  -4.842  36.629  1.00  0.00           C  
ATOM   1083  C   ALA A  67       7.091  -3.923  37.836  1.00  0.00           C  
ATOM   1084  O   ALA A  67       7.243  -4.346  38.988  1.00  0.00           O  
ATOM   1085  CB  ALA A  67       8.735  -4.525  36.022  1.00  0.00           C  
ATOM   1086  H   ALA A  67       6.545  -4.398  34.672  1.00  0.00           H  
ATOM   1087  HA  ALA A  67       7.370  -5.874  36.981  1.00  0.00           H  
ATOM   1088 1HB  ALA A  67       9.510  -4.652  36.775  1.00  0.00           H  
ATOM   1089 2HB  ALA A  67       8.928  -5.192  35.183  1.00  0.00           H  
ATOM   1090 3HB  ALA A  67       8.734  -3.493  35.667  1.00  0.00           H  
ATOM   1091  N   ILE A  68       6.617  -2.689  37.589  1.00  0.00           N  
ATOM   1092  CA  ILE A  68       6.299  -1.790  38.697  1.00  0.00           C  
ATOM   1093  C   ILE A  68       5.124  -2.328  39.508  1.00  0.00           C  
ATOM   1094  O   ILE A  68       5.147  -2.244  40.739  1.00  0.00           O  
ATOM   1095  CB  ILE A  68       6.023  -0.330  38.267  1.00  0.00           C  
ATOM   1096  CG1 ILE A  68       7.303   0.325  37.583  1.00  0.00           C  
ATOM   1097  CG2 ILE A  68       5.569   0.509  39.511  1.00  0.00           C  
ATOM   1098  CD1 ILE A  68       8.598   0.394  38.417  1.00  0.00           C  
ATOM   1099  H   ILE A  68       6.546  -2.362  36.617  1.00  0.00           H  
ATOM   1100  HA  ILE A  68       7.150  -1.773  39.367  1.00  0.00           H  
ATOM   1101  HB  ILE A  68       5.228  -0.327  37.517  1.00  0.00           H  
ATOM   1102 1HG1 ILE A  68       7.528  -0.227  36.688  1.00  0.00           H  
ATOM   1103 2HG1 ILE A  68       7.038   1.344  37.301  1.00  0.00           H  
ATOM   1104 1HG2 ILE A  68       5.361   1.530  39.208  1.00  0.00           H  
ATOM   1105 2HG2 ILE A  68       4.672   0.086  39.942  1.00  0.00           H  
ATOM   1106 3HG2 ILE A  68       6.349   0.512  40.268  1.00  0.00           H  
ATOM   1107 1HD1 ILE A  68       9.377   0.872  37.819  1.00  0.00           H  
ATOM   1108 2HD1 ILE A  68       8.440   0.975  39.321  1.00  0.00           H  
ATOM   1109 3HD1 ILE A  68       8.926  -0.602  38.678  1.00  0.00           H  
ATOM   1110  N   LEU A  69       4.082  -2.847  38.843  1.00  0.00           N  
ATOM   1111  CA  LEU A  69       2.938  -3.379  39.570  1.00  0.00           C  
ATOM   1112  C   LEU A  69       3.392  -4.505  40.485  1.00  0.00           C  
ATOM   1113  O   LEU A  69       2.924  -4.596  41.624  1.00  0.00           O  
ATOM   1114  CB  LEU A  69       1.882  -3.958  38.609  1.00  0.00           C  
ATOM   1115  CG  LEU A  69       1.091  -2.983  37.690  1.00  0.00           C  
ATOM   1116  CD1 LEU A  69       0.279  -3.809  36.686  1.00  0.00           C  
ATOM   1117  CD2 LEU A  69       0.163  -2.112  38.495  1.00  0.00           C  
ATOM   1118  H   LEU A  69       4.089  -2.842  37.820  1.00  0.00           H  
ATOM   1119  HA  LEU A  69       2.508  -2.592  40.182  1.00  0.00           H  
ATOM   1120 1HB  LEU A  69       2.392  -4.665  37.955  1.00  0.00           H  
ATOM   1121 2HB  LEU A  69       1.157  -4.516  39.198  1.00  0.00           H  
ATOM   1122  HG  LEU A  69       1.780  -2.355  37.151  1.00  0.00           H  
ATOM   1123 1HD1 LEU A  69      -0.262  -3.159  36.038  1.00  0.00           H  
ATOM   1124 2HD1 LEU A  69       0.933  -4.424  36.095  1.00  0.00           H  
ATOM   1125 3HD1 LEU A  69      -0.416  -4.444  37.212  1.00  0.00           H  
ATOM   1126 1HD2 LEU A  69      -0.370  -1.456  37.814  1.00  0.00           H  
ATOM   1127 2HD2 LEU A  69      -0.543  -2.729  39.025  1.00  0.00           H  
ATOM   1128 3HD2 LEU A  69       0.725  -1.515  39.205  1.00  0.00           H  
ATOM   1129  N   ALA A  70       4.311  -5.358  40.000  1.00  0.00           N  
ATOM   1130  CA  ALA A  70       4.830  -6.461  40.804  1.00  0.00           C  
ATOM   1131  C   ALA A  70       5.520  -5.949  42.067  1.00  0.00           C  
ATOM   1132  O   ALA A  70       5.320  -6.489  43.167  1.00  0.00           O  
ATOM   1133  CB  ALA A  70       5.809  -7.285  39.975  1.00  0.00           C  
ATOM   1134  H   ALA A  70       4.610  -5.268  39.022  1.00  0.00           H  
ATOM   1135  HA  ALA A  70       3.989  -7.085  41.103  1.00  0.00           H  
ATOM   1136 1HB  ALA A  70       6.172  -8.125  40.559  1.00  0.00           H  
ATOM   1137 2HB  ALA A  70       5.295  -7.655  39.087  1.00  0.00           H  
ATOM   1138 3HB  ALA A  70       6.647  -6.668  39.673  1.00  0.00           H  
ATOM   1139  N   LEU A  71       6.294  -4.869  41.925  1.00  0.00           N  
ATOM   1140  CA  LEU A  71       6.973  -4.268  43.062  1.00  0.00           C  
ATOM   1141  C   LEU A  71       5.975  -3.682  44.053  1.00  0.00           C  
ATOM   1142  O   LEU A  71       6.155  -3.812  45.265  1.00  0.00           O  
ATOM   1143  CB  LEU A  71       7.939  -3.190  42.583  1.00  0.00           C  
ATOM   1144  CG  LEU A  71       9.142  -3.686  41.760  1.00  0.00           C  
ATOM   1145  CD1 LEU A  71       9.854  -2.508  41.195  1.00  0.00           C  
ATOM   1146  CD2 LEU A  71      10.102  -4.520  42.616  1.00  0.00           C  
ATOM   1147  H   LEU A  71       6.462  -4.510  40.975  1.00  0.00           H  
ATOM   1148  HA  LEU A  71       7.519  -5.050  43.583  1.00  0.00           H  
ATOM   1149 1HB  LEU A  71       7.382  -2.490  41.963  1.00  0.00           H  
ATOM   1150 2HB  LEU A  71       8.317  -2.651  43.450  1.00  0.00           H  
ATOM   1151  HG  LEU A  71       8.784  -4.286  40.935  1.00  0.00           H  
ATOM   1152 1HD1 LEU A  71      10.682  -2.870  40.592  1.00  0.00           H  
ATOM   1153 2HD1 LEU A  71       9.177  -1.939  40.579  1.00  0.00           H  
ATOM   1154 3HD1 LEU A  71      10.231  -1.878  41.997  1.00  0.00           H  
ATOM   1155 1HD2 LEU A  71      10.940  -4.840  41.992  1.00  0.00           H  
ATOM   1156 2HD2 LEU A  71      10.477  -3.915  43.441  1.00  0.00           H  
ATOM   1157 3HD2 LEU A  71       9.606  -5.398  43.013  1.00  0.00           H  
ATOM   1158  N   ILE A  72       4.903  -3.062  43.539  1.00  0.00           N  
ATOM   1159  CA  ILE A  72       3.878  -2.490  44.407  1.00  0.00           C  
ATOM   1160  C   ILE A  72       3.215  -3.579  45.227  1.00  0.00           C  
ATOM   1161  O   ILE A  72       2.976  -3.391  46.421  1.00  0.00           O  
ATOM   1162  CB  ILE A  72       2.781  -1.734  43.631  1.00  0.00           C  
ATOM   1163  CG1 ILE A  72       3.357  -0.436  42.986  1.00  0.00           C  
ATOM   1164  CG2 ILE A  72       1.639  -1.399  44.613  1.00  0.00           C  
ATOM   1165  CD1 ILE A  72       2.441   0.220  41.931  1.00  0.00           C  
ATOM   1166  H   ILE A  72       4.852  -2.942  42.522  1.00  0.00           H  
ATOM   1167  HA  ILE A  72       4.353  -1.791  45.088  1.00  0.00           H  
ATOM   1168  HB  ILE A  72       2.399  -2.356  42.825  1.00  0.00           H  
ATOM   1169 1HG1 ILE A  72       3.536   0.291  43.778  1.00  0.00           H  
ATOM   1170 2HG1 ILE A  72       4.309  -0.672  42.517  1.00  0.00           H  
ATOM   1171 1HG2 ILE A  72       0.895  -0.890  44.096  1.00  0.00           H  
ATOM   1172 2HG2 ILE A  72       1.197  -2.294  45.042  1.00  0.00           H  
ATOM   1173 3HG2 ILE A  72       2.017  -0.767  45.422  1.00  0.00           H  
ATOM   1174 1HD1 ILE A  72       2.928   1.118  41.545  1.00  0.00           H  
ATOM   1175 2HD1 ILE A  72       2.273  -0.474  41.118  1.00  0.00           H  
ATOM   1176 3HD1 ILE A  72       1.500   0.494  42.351  1.00  0.00           H  
ATOM   1177  N   VAL A  73       2.870  -4.695  44.590  1.00  0.00           N  
ATOM   1178  CA  VAL A  73       2.228  -5.767  45.323  1.00  0.00           C  
ATOM   1179  C   VAL A  73       3.154  -6.302  46.415  1.00  0.00           C  
ATOM   1180  O   VAL A  73       2.691  -6.547  47.536  1.00  0.00           O  
ATOM   1181  CB  VAL A  73       1.779  -6.892  44.370  1.00  0.00           C  
ATOM   1182  CG1 VAL A  73       1.291  -8.114  45.176  1.00  0.00           C  
ATOM   1183  CG2 VAL A  73       0.647  -6.350  43.466  1.00  0.00           C  
ATOM   1184  H   VAL A  73       3.043  -4.767  43.582  1.00  0.00           H  
ATOM   1185  HA  VAL A  73       1.336  -5.367  45.797  1.00  0.00           H  
ATOM   1186  HB  VAL A  73       2.628  -7.206  43.751  1.00  0.00           H  
ATOM   1187 1HG1 VAL A  73       0.976  -8.896  44.486  1.00  0.00           H  
ATOM   1188 2HG1 VAL A  73       2.089  -8.502  45.807  1.00  0.00           H  
ATOM   1189 3HG1 VAL A  73       0.447  -7.821  45.804  1.00  0.00           H  
ATOM   1190 1HG2 VAL A  73       0.328  -7.133  42.778  1.00  0.00           H  
ATOM   1191 2HG2 VAL A  73      -0.195  -6.040  44.083  1.00  0.00           H  
ATOM   1192 3HG2 VAL A  73       1.005  -5.498  42.898  1.00  0.00           H  
ATOM   1193  N   ASP A  74       4.445  -6.507  46.109  1.00  0.00           N  
ATOM   1194  CA  ASP A  74       5.382  -6.976  47.128  1.00  0.00           C  
ATOM   1195  C   ASP A  74       5.506  -5.948  48.265  1.00  0.00           C  
ATOM   1196  O   ASP A  74       5.613  -6.312  49.443  1.00  0.00           O  
ATOM   1197  CB  ASP A  74       6.748  -7.276  46.502  1.00  0.00           C  
ATOM   1198  CG  ASP A  74       7.722  -7.961  47.473  1.00  0.00           C  
ATOM   1199  OD1 ASP A  74       7.386  -9.009  47.999  1.00  0.00           O  
ATOM   1200  OD2 ASP A  74       8.796  -7.449  47.674  1.00  0.00           O1-
ATOM   1201  H   ASP A  74       4.778  -6.346  45.150  1.00  0.00           H  
ATOM   1202  HA  ASP A  74       4.994  -7.902  47.547  1.00  0.00           H  
ATOM   1203 1HB  ASP A  74       6.608  -7.912  45.625  1.00  0.00           H  
ATOM   1204 2HB  ASP A  74       7.192  -6.339  46.149  1.00  0.00           H  
ATOM   1205  N   ASN A  75       5.454  -4.656  47.923  1.00  0.00           N  
ATOM   1206  CA  ASN A  75       5.516  -3.613  48.928  1.00  0.00           C  
ATOM   1207  C   ASN A  75       4.297  -3.708  49.843  1.00  0.00           C  
ATOM   1208  O   ASN A  75       4.443  -3.640  51.067  1.00  0.00           O  
ATOM   1209  CB  ASN A  75       5.632  -2.244  48.277  1.00  0.00           C  
ATOM   1210  CG  ASN A  75       5.908  -1.140  49.253  1.00  0.00           C  
ATOM   1211  ND2 ASN A  75       7.057  -1.212  49.883  1.00  0.00           N  
ATOM   1212  OD1 ASN A  75       5.108  -0.215  49.447  1.00  0.00           O  
ATOM   1213  H   ASN A  75       5.439  -4.399  46.933  1.00  0.00           H  
ATOM   1214  HA  ASN A  75       6.399  -3.782  49.543  1.00  0.00           H  
ATOM   1215 1HB  ASN A  75       6.421  -2.267  47.526  1.00  0.00           H  
ATOM   1216 2HB  ASN A  75       4.702  -2.018  47.758  1.00  0.00           H  
ATOM   1217 1HD2 ASN A  75       7.684  -1.971  49.699  1.00  0.00           H  
ATOM   1218 2HD2 ASN A  75       7.309  -0.508  50.546  1.00  0.00           H  
ATOM   1219  N   ASN A  76       3.098  -3.897  49.268  1.00  0.00           N  
ATOM   1220  CA  ASN A  76       1.907  -4.007  50.097  1.00  0.00           C  
ATOM   1221  C   ASN A  76       1.957  -5.232  50.984  1.00  0.00           C  
ATOM   1222  O   ASN A  76       1.469  -5.196  52.117  1.00  0.00           O  
ATOM   1223  CB  ASN A  76       0.642  -4.001  49.288  1.00  0.00           C  
ATOM   1224  CG  ASN A  76       0.374  -2.665  48.762  1.00  0.00           C  
ATOM   1225  ND2 ASN A  76      -0.839  -2.408  48.431  1.00  0.00           N  
ATOM   1226  OD1 ASN A  76       1.284  -1.836  48.732  1.00  0.00           O  
ATOM   1227  H   ASN A  76       3.025  -3.896  48.244  1.00  0.00           H  
ATOM   1228  HA  ASN A  76       1.873  -3.149  50.753  1.00  0.00           H  
ATOM   1229 1HB  ASN A  76       0.735  -4.704  48.456  1.00  0.00           H  
ATOM   1230 2HB  ASN A  76      -0.191  -4.322  49.907  1.00  0.00           H  
ATOM   1231 1HD2 ASN A  76      -1.551  -3.115  48.556  1.00  0.00           H  
ATOM   1232 2HD2 ASN A  76      -1.101  -1.482  48.161  1.00  0.00           H  
ATOM   1233  N   ARG A  77       2.553  -6.315  50.487  1.00  0.00           N  
ATOM   1234  CA  ARG A  77       2.705  -7.516  51.285  1.00  0.00           C  
ATOM   1235  C   ARG A  77       3.496  -7.175  52.541  1.00  0.00           C  
ATOM   1236  O   ARG A  77       3.086  -7.532  53.651  1.00  0.00           O  
ATOM   1237  CB  ARG A  77       3.424  -8.599  50.500  1.00  0.00           C  
ATOM   1238  CG  ARG A  77       3.633  -9.911  51.227  1.00  0.00           C  
ATOM   1239  CD  ARG A  77       4.493 -10.836  50.427  1.00  0.00           C  
ATOM   1240  NE  ARG A  77       5.849 -10.291  50.207  1.00  0.00           N  
ATOM   1241  CZ  ARG A  77       6.859 -10.267  51.106  1.00  0.00           C  
ATOM   1242  NH1 ARG A  77       6.717 -10.738  52.335  1.00  0.00           N1+
ATOM   1243  NH2 ARG A  77       8.005  -9.754  50.713  1.00  0.00           N  
ATOM   1244  H   ARG A  77       2.859  -6.302  49.507  1.00  0.00           H  
ATOM   1245  HA  ARG A  77       1.719  -7.877  51.572  1.00  0.00           H  
ATOM   1246 1HB  ARG A  77       2.881  -8.799  49.579  1.00  0.00           H  
ATOM   1247 2HB  ARG A  77       4.399  -8.243  50.219  1.00  0.00           H  
ATOM   1248 1HG  ARG A  77       4.109  -9.729  52.190  1.00  0.00           H  
ATOM   1249 2HG  ARG A  77       2.670 -10.392  51.388  1.00  0.00           H  
ATOM   1250 1HD  ARG A  77       4.581 -11.796  50.933  1.00  0.00           H  
ATOM   1251 2HD  ARG A  77       4.033 -10.986  49.450  1.00  0.00           H  
ATOM   1252  HE  ARG A  77       6.083  -9.893  49.273  1.00  0.00           H  
ATOM   1253 1HH1 ARG A  77       5.837 -11.134  52.640  1.00  0.00           H  
ATOM   1254 2HH1 ARG A  77       7.496 -10.708  52.986  1.00  0.00           H  
ATOM   1255 1HH2 ARG A  77       8.069  -9.401  49.736  1.00  0.00           H  
ATOM   1256 2HH2 ARG A  77       8.790  -9.703  51.335  1.00  0.00           H  
ATOM   1257  N   ALA A  78       4.637  -6.488  52.352  1.00  0.00           N  
ATOM   1258  CA  ALA A  78       5.494  -6.077  53.460  1.00  0.00           C  
ATOM   1259  C   ALA A  78       4.743  -5.158  54.436  1.00  0.00           C  
ATOM   1260  O   ALA A  78       4.925  -5.268  55.653  1.00  0.00           O  
ATOM   1261  CB  ALA A  78       6.725  -5.381  52.922  1.00  0.00           C  
ATOM   1262  H   ALA A  78       4.924  -6.280  51.387  1.00  0.00           H  
ATOM   1263  HA  ALA A  78       5.799  -6.973  54.001  1.00  0.00           H  
ATOM   1264 1HB  ALA A  78       7.376  -5.104  53.748  1.00  0.00           H  
ATOM   1265 2HB  ALA A  78       7.252  -6.058  52.248  1.00  0.00           H  
ATOM   1266 3HB  ALA A  78       6.427  -4.489  52.377  1.00  0.00           H  
ATOM   1267  N   ILE A  79       3.885  -4.275  53.909  1.00  0.00           N  
ATOM   1268  CA  ILE A  79       3.071  -3.403  54.753  1.00  0.00           C  
ATOM   1269  C   ILE A  79       2.172  -4.230  55.640  1.00  0.00           C  
ATOM   1270  O   ILE A  79       2.045  -3.938  56.832  1.00  0.00           O  
ATOM   1271  CB  ILE A  79       2.230  -2.401  53.939  1.00  0.00           C  
ATOM   1272  CG1 ILE A  79       3.181  -1.334  53.271  1.00  0.00           C  
ATOM   1273  CG2 ILE A  79       1.120  -1.792  54.827  1.00  0.00           C  
ATOM   1274  CD1 ILE A  79       2.549  -0.448  52.165  1.00  0.00           C  
ATOM   1275  H   ILE A  79       3.845  -4.194  52.885  1.00  0.00           H  
ATOM   1276  HA  ILE A  79       3.744  -2.832  55.396  1.00  0.00           H  
ATOM   1277  HB  ILE A  79       1.751  -2.927  53.128  1.00  0.00           H  
ATOM   1278 1HG1 ILE A  79       3.545  -0.672  54.056  1.00  0.00           H  
ATOM   1279 2HG1 ILE A  79       4.033  -1.853  52.837  1.00  0.00           H  
ATOM   1280 1HG2 ILE A  79       0.557  -1.142  54.240  1.00  0.00           H  
ATOM   1281 2HG2 ILE A  79       0.457  -2.561  55.218  1.00  0.00           H  
ATOM   1282 3HG2 ILE A  79       1.533  -1.254  55.648  1.00  0.00           H  
ATOM   1283 1HD1 ILE A  79       3.304   0.247  51.793  1.00  0.00           H  
ATOM   1284 2HD1 ILE A  79       2.207  -1.057  51.344  1.00  0.00           H  
ATOM   1285 3HD1 ILE A  79       1.723   0.108  52.542  1.00  0.00           H  
ATOM   1286  N   VAL A  80       1.515  -5.231  55.057  1.00  0.00           N  
ATOM   1287  CA  VAL A  80       0.648  -6.093  55.833  1.00  0.00           C  
ATOM   1288  C   VAL A  80       1.436  -6.826  56.903  1.00  0.00           C  
ATOM   1289  O   VAL A  80       0.934  -6.968  58.020  1.00  0.00           O  
ATOM   1290  CB  VAL A  80      -0.153  -7.058  54.951  1.00  0.00           C  
ATOM   1291  CG1 VAL A  80      -0.901  -8.090  55.838  1.00  0.00           C  
ATOM   1292  CG2 VAL A  80      -1.156  -6.231  54.128  1.00  0.00           C  
ATOM   1293  H   VAL A  80       1.618  -5.360  54.044  1.00  0.00           H  
ATOM   1294  HA  VAL A  80      -0.071  -5.468  56.333  1.00  0.00           H  
ATOM   1295  HB  VAL A  80       0.523  -7.599  54.285  1.00  0.00           H  
ATOM   1296 1HG1 VAL A  80      -1.477  -8.762  55.204  1.00  0.00           H  
ATOM   1297 2HG1 VAL A  80      -0.194  -8.679  56.422  1.00  0.00           H  
ATOM   1298 3HG1 VAL A  80      -1.574  -7.565  56.513  1.00  0.00           H  
ATOM   1299 1HG2 VAL A  80      -1.737  -6.892  53.487  1.00  0.00           H  
ATOM   1300 2HG2 VAL A  80      -1.823  -5.696  54.799  1.00  0.00           H  
ATOM   1301 3HG2 VAL A  80      -0.619  -5.513  53.510  1.00  0.00           H  
ATOM   1302  N   GLU A  81       2.643  -7.321  56.590  1.00  0.00           N  
ATOM   1303  CA  GLU A  81       3.414  -7.984  57.634  1.00  0.00           C  
ATOM   1304  C   GLU A  81       3.668  -7.025  58.803  1.00  0.00           C  
ATOM   1305  O   GLU A  81       3.534  -7.433  59.960  1.00  0.00           O  
ATOM   1306  CB  GLU A  81       4.759  -8.502  57.116  1.00  0.00           C  
ATOM   1307  CG  GLU A  81       4.684  -9.699  56.176  1.00  0.00           C  
ATOM   1308  CD  GLU A  81       6.056 -10.157  55.723  1.00  0.00           C  
ATOM   1309  OE1 GLU A  81       6.996  -9.426  55.919  1.00  0.00           O  
ATOM   1310  OE2 GLU A  81       6.165 -11.244  55.198  1.00  0.00           O1-
ATOM   1311  H   GLU A  81       2.987  -7.252  55.625  1.00  0.00           H  
ATOM   1312  HA  GLU A  81       2.838  -8.831  58.003  1.00  0.00           H  
ATOM   1313 1HB  GLU A  81       5.271  -7.699  56.586  1.00  0.00           H  
ATOM   1314 2HB  GLU A  81       5.387  -8.783  57.960  1.00  0.00           H  
ATOM   1315 1HG  GLU A  81       4.187 -10.516  56.691  1.00  0.00           H  
ATOM   1316 2HG  GLU A  81       4.081  -9.429  55.304  1.00  0.00           H  
ATOM   1317  N   ILE A  82       3.962  -5.743  58.514  1.00  0.00           N  
ATOM   1318  CA  ILE A  82       4.180  -4.801  59.611  1.00  0.00           C  
ATOM   1319  C   ILE A  82       2.877  -4.608  60.374  1.00  0.00           C  
ATOM   1320  O   ILE A  82       2.905  -4.576  61.608  1.00  0.00           O  
ATOM   1321  CB  ILE A  82       4.651  -3.401  59.156  1.00  0.00           C  
ATOM   1322  CG1 ILE A  82       6.017  -3.450  58.432  1.00  0.00           C  
ATOM   1323  CG2 ILE A  82       4.772  -2.479  60.427  1.00  0.00           C  
ATOM   1324  CD1 ILE A  82       7.183  -3.957  59.211  1.00  0.00           C  
ATOM   1325  H   ILE A  82       4.117  -5.483  57.534  1.00  0.00           H  
ATOM   1326  HA  ILE A  82       4.903  -5.213  60.294  1.00  0.00           H  
ATOM   1327  HB  ILE A  82       3.927  -2.984  58.458  1.00  0.00           H  
ATOM   1328 1HG1 ILE A  82       5.911  -4.076  57.557  1.00  0.00           H  
ATOM   1329 2HG1 ILE A  82       6.250  -2.448  58.103  1.00  0.00           H  
ATOM   1330 1HG2 ILE A  82       5.095  -1.499  60.135  1.00  0.00           H  
ATOM   1331 2HG2 ILE A  82       3.824  -2.394  60.921  1.00  0.00           H  
ATOM   1332 3HG2 ILE A  82       5.482  -2.888  61.127  1.00  0.00           H  
ATOM   1333 1HD1 ILE A  82       8.043  -3.914  58.555  1.00  0.00           H  
ATOM   1334 2HD1 ILE A  82       7.380  -3.351  60.086  1.00  0.00           H  
ATOM   1335 3HD1 ILE A  82       7.014  -4.982  59.516  1.00  0.00           H  
ATOM   1336  N   LEU A  83       1.743  -4.471  59.678  1.00  0.00           N  
ATOM   1337  CA  LEU A  83       0.485  -4.271  60.384  1.00  0.00           C  
ATOM   1338  C   LEU A  83       0.220  -5.449  61.303  1.00  0.00           C  
ATOM   1339  O   LEU A  83      -0.210  -5.263  62.440  1.00  0.00           O  
ATOM   1340  CB  LEU A  83      -0.697  -4.210  59.406  1.00  0.00           C  
ATOM   1341  CG  LEU A  83      -0.811  -3.015  58.441  1.00  0.00           C  
ATOM   1342  CD1 LEU A  83      -1.931  -3.312  57.438  1.00  0.00           C  
ATOM   1343  CD2 LEU A  83      -1.116  -1.746  59.187  1.00  0.00           C  
ATOM   1344  H   LEU A  83       1.777  -4.468  58.653  1.00  0.00           H  
ATOM   1345  HA  LEU A  83       0.549  -3.367  60.983  1.00  0.00           H  
ATOM   1346 1HB  LEU A  83      -0.674  -5.112  58.801  1.00  0.00           H  
ATOM   1347 2HB  LEU A  83      -1.599  -4.233  59.997  1.00  0.00           H  
ATOM   1348  HG  LEU A  83       0.119  -2.894  57.902  1.00  0.00           H  
ATOM   1349 1HD1 LEU A  83      -2.027  -2.509  56.752  1.00  0.00           H  
ATOM   1350 2HD1 LEU A  83      -1.723  -4.208  56.895  1.00  0.00           H  
ATOM   1351 3HD1 LEU A  83      -2.855  -3.438  57.959  1.00  0.00           H  
ATOM   1352 1HD2 LEU A  83      -1.195  -0.938  58.467  1.00  0.00           H  
ATOM   1353 2HD2 LEU A  83      -2.042  -1.839  59.715  1.00  0.00           H  
ATOM   1354 3HD2 LEU A  83      -0.327  -1.526  59.895  1.00  0.00           H  
ATOM   1355  N   ALA A  84       0.482  -6.669  60.821  1.00  0.00           N  
ATOM   1356  CA  ALA A  84       0.280  -7.858  61.629  1.00  0.00           C  
ATOM   1357  C   ALA A  84       1.190  -7.863  62.855  1.00  0.00           C  
ATOM   1358  O   ALA A  84       0.736  -8.207  63.952  1.00  0.00           O  
ATOM   1359  CB  ALA A  84       0.514  -9.092  60.784  1.00  0.00           C  
ATOM   1360  H   ALA A  84       0.795  -6.765  59.851  1.00  0.00           H  
ATOM   1361  HA  ALA A  84      -0.743  -7.856  61.984  1.00  0.00           H  
ATOM   1362 1HB  ALA A  84       0.335  -9.983  61.379  1.00  0.00           H  
ATOM   1363 2HB  ALA A  84      -0.165  -9.074  59.930  1.00  0.00           H  
ATOM   1364 3HB  ALA A  84       1.543  -9.091  60.427  1.00  0.00           H  
ATOM   1365  N   LEU A  85       2.457  -7.443  62.691  1.00  0.00           N  
ATOM   1366  CA  LEU A  85       3.378  -7.365  63.819  1.00  0.00           C  
ATOM   1367  C   LEU A  85       2.890  -6.339  64.833  1.00  0.00           C  
ATOM   1368  O   LEU A  85       2.995  -6.563  66.044  1.00  0.00           O  
ATOM   1369  CB  LEU A  85       4.796  -6.972  63.373  1.00  0.00           C  
ATOM   1370  CG  LEU A  85       5.658  -7.955  62.569  1.00  0.00           C  
ATOM   1371  CD1 LEU A  85       6.941  -7.199  62.097  1.00  0.00           C  
ATOM   1372  CD2 LEU A  85       6.036  -9.146  63.438  1.00  0.00           C  
ATOM   1373  H   LEU A  85       2.795  -7.233  61.743  1.00  0.00           H  
ATOM   1374  HA  LEU A  85       3.401  -8.335  64.309  1.00  0.00           H  
ATOM   1375 1HB  LEU A  85       4.685  -6.107  62.736  1.00  0.00           H  
ATOM   1376 2HB  LEU A  85       5.362  -6.691  64.255  1.00  0.00           H  
ATOM   1377  HG  LEU A  85       5.113  -8.300  61.695  1.00  0.00           H  
ATOM   1378 1HD1 LEU A  85       7.571  -7.871  61.517  1.00  0.00           H  
ATOM   1379 2HD1 LEU A  85       6.658  -6.354  61.480  1.00  0.00           H  
ATOM   1380 3HD1 LEU A  85       7.496  -6.842  62.965  1.00  0.00           H  
ATOM   1381 1HD2 LEU A  85       6.659  -9.828  62.861  1.00  0.00           H  
ATOM   1382 2HD2 LEU A  85       6.590  -8.800  64.313  1.00  0.00           H  
ATOM   1383 3HD2 LEU A  85       5.142  -9.673  63.761  1.00  0.00           H  
ATOM   1384  N   ILE A  86       2.349  -5.216  64.356  1.00  0.00           N  
ATOM   1385  CA  ILE A  86       1.823  -4.186  65.236  1.00  0.00           C  
ATOM   1386  C   ILE A  86       0.675  -4.738  66.044  1.00  0.00           C  
ATOM   1387  O   ILE A  86       0.579  -4.482  67.241  1.00  0.00           O  
ATOM   1388  CB  ILE A  86       1.367  -2.910  64.522  1.00  0.00           C  
ATOM   1389  CG1 ILE A  86       2.560  -2.162  63.876  1.00  0.00           C  
ATOM   1390  CG2 ILE A  86       0.689  -2.021  65.549  1.00  0.00           C  
ATOM   1391  CD1 ILE A  86       2.182  -1.056  62.878  1.00  0.00           C  
ATOM   1392  H   ILE A  86       2.342  -5.072  63.335  1.00  0.00           H  
ATOM   1393  HA  ILE A  86       2.622  -3.907  65.936  1.00  0.00           H  
ATOM   1394  HB  ILE A  86       0.665  -3.166  63.723  1.00  0.00           H  
ATOM   1395 1HG1 ILE A  86       3.159  -1.716  64.673  1.00  0.00           H  
ATOM   1396 2HG1 ILE A  86       3.162  -2.874  63.355  1.00  0.00           H  
ATOM   1397 1HG2 ILE A  86       0.379  -1.169  65.073  1.00  0.00           H  
ATOM   1398 2HG2 ILE A  86      -0.181  -2.494  65.995  1.00  0.00           H  
ATOM   1399 3HG2 ILE A  86       1.397  -1.762  66.341  1.00  0.00           H  
ATOM   1400 1HD1 ILE A  86       3.092  -0.599  62.482  1.00  0.00           H  
ATOM   1401 2HD1 ILE A  86       1.614  -1.489  62.061  1.00  0.00           H  
ATOM   1402 3HD1 ILE A  86       1.595  -0.299  63.344  1.00  0.00           H  
ATOM   1403  N   VAL A  87      -0.244  -5.437  65.379  1.00  0.00           N  
ATOM   1404  CA  VAL A  87      -1.393  -6.005  66.056  1.00  0.00           C  
ATOM   1405  C   VAL A  87      -0.927  -6.997  67.138  1.00  0.00           C  
ATOM   1406  O   VAL A  87      -1.477  -6.988  68.239  1.00  0.00           O  
ATOM   1407  CB  VAL A  87      -2.376  -6.605  65.038  1.00  0.00           C  
ATOM   1408  CG1 VAL A  87      -3.510  -7.360  65.733  1.00  0.00           C  
ATOM   1409  CG2 VAL A  87      -2.951  -5.461  64.199  1.00  0.00           C  
ATOM   1410  H   VAL A  87      -0.133  -5.562  64.365  1.00  0.00           H  
ATOM   1411  HA  VAL A  87      -1.917  -5.186  66.560  1.00  0.00           H  
ATOM   1412  HB  VAL A  87      -1.842  -7.309  64.395  1.00  0.00           H  
ATOM   1413 1HG1 VAL A  87      -4.189  -7.767  64.984  1.00  0.00           H  
ATOM   1414 2HG1 VAL A  87      -3.109  -8.168  66.334  1.00  0.00           H  
ATOM   1415 3HG1 VAL A  87      -4.052  -6.671  66.371  1.00  0.00           H  
ATOM   1416 1HG2 VAL A  87      -3.640  -5.848  63.469  1.00  0.00           H  
ATOM   1417 2HG2 VAL A  87      -3.457  -4.786  64.840  1.00  0.00           H  
ATOM   1418 3HG2 VAL A  87      -2.167  -4.928  63.699  1.00  0.00           H  
ATOM   1419  N   GLU A  88       0.067  -7.863  66.824  1.00  0.00           N  
ATOM   1420  CA  GLU A  88       0.626  -8.780  67.834  1.00  0.00           C  
ATOM   1421  C   GLU A  88       1.270  -8.014  68.989  1.00  0.00           C  
ATOM   1422  O   GLU A  88       1.144  -8.410  70.156  1.00  0.00           O  
ATOM   1423  CB  GLU A  88       1.679  -9.710  67.215  1.00  0.00           C  
ATOM   1424  CG  GLU A  88       1.142 -10.850  66.371  1.00  0.00           C  
ATOM   1425  CD  GLU A  88       0.538 -11.935  67.248  1.00  0.00           C  
ATOM   1426  OE1 GLU A  88      -0.578 -12.348  67.020  1.00  0.00           O  
ATOM   1427  OE2 GLU A  88       1.225 -12.359  68.154  1.00  0.00           O1-
ATOM   1428  H   GLU A  88       0.437  -7.879  65.870  1.00  0.00           H  
ATOM   1429  HA  GLU A  88      -0.184  -9.388  68.233  1.00  0.00           H  
ATOM   1430 1HB  GLU A  88       2.338  -9.120  66.578  1.00  0.00           H  
ATOM   1431 2HB  GLU A  88       2.295 -10.134  68.008  1.00  0.00           H  
ATOM   1432 1HG  GLU A  88       0.378 -10.458  65.697  1.00  0.00           H  
ATOM   1433 2HG  GLU A  88       1.949 -11.263  65.768  1.00  0.00           H  
ATOM   1434  N   ASN A  89       1.936  -6.902  68.678  1.00  0.00           N  
ATOM   1435  CA  ASN A  89       2.538  -6.087  69.710  1.00  0.00           C  
ATOM   1436  C   ASN A  89       1.454  -5.496  70.595  1.00  0.00           C  
ATOM   1437  O   ASN A  89       1.590  -5.510  71.823  1.00  0.00           O  
ATOM   1438  CB  ASN A  89       3.451  -5.039  69.101  1.00  0.00           C  
ATOM   1439  CG  ASN A  89       4.233  -4.253  70.105  1.00  0.00           C  
ATOM   1440  ND2 ASN A  89       4.994  -4.917  70.941  1.00  0.00           N  
ATOM   1441  OD1 ASN A  89       4.136  -3.018  70.149  1.00  0.00           O  
ATOM   1442  H   ASN A  89       2.080  -6.660  67.695  1.00  0.00           H  
ATOM   1443  HA  ASN A  89       3.128  -6.726  70.338  1.00  0.00           H  
ATOM   1444 1HB  ASN A  89       4.144  -5.527  68.415  1.00  0.00           H  
ATOM   1445 2HB  ASN A  89       2.852  -4.347  68.514  1.00  0.00           H  
ATOM   1446 1HD2 ASN A  89       5.050  -5.937  70.925  1.00  0.00           H  
ATOM   1447 2HD2 ASN A  89       5.511  -4.408  71.626  1.00  0.00           H  
ATOM   1448  N   ASN A  90       0.357  -5.020  69.996  1.00  0.00           N  
ATOM   1449  CA  ASN A  90      -0.716  -4.482  70.800  1.00  0.00           C  
ATOM   1450  C   ASN A  90      -1.337  -5.585  71.631  1.00  0.00           C  
ATOM   1451  O   ASN A  90      -1.639  -5.378  72.801  1.00  0.00           O  
ATOM   1452  CB  ASN A  90      -1.746  -3.759  69.978  1.00  0.00           C  
ATOM   1453  CG  ASN A  90      -1.194  -2.464  69.493  1.00  0.00           C  
ATOM   1454  ND2 ASN A  90      -2.048  -1.546  69.200  1.00  0.00           N  
ATOM   1455  OD1 ASN A  90       0.031  -2.298  69.465  1.00  0.00           O  
ATOM   1456  H   ASN A  90       0.315  -4.981  68.975  1.00  0.00           H  
ATOM   1457  HA  ASN A  90      -0.298  -3.760  71.488  1.00  0.00           H  
ATOM   1458 1HB  ASN A  90      -2.037  -4.375  69.122  1.00  0.00           H  
ATOM   1459 2HB  ASN A  90      -2.633  -3.577  70.579  1.00  0.00           H  
ATOM   1460 1HD2 ASN A  90      -3.035  -1.726  69.310  1.00  0.00           H  
ATOM   1461 2HD2 ASN A  90      -1.738  -0.620  68.967  1.00  0.00           H  
ATOM   1462  N   ARG A  91      -1.427  -6.802  71.099  1.00  0.00           N  
ATOM   1463  CA  ARG A  91      -1.962  -7.895  71.888  1.00  0.00           C  
ATOM   1464  C   ARG A  91      -1.163  -8.024  73.177  1.00  0.00           C  
ATOM   1465  O   ARG A  91      -1.744  -8.130  74.257  1.00  0.00           O  
ATOM   1466  CB  ARG A  91      -1.916  -9.213  71.121  1.00  0.00           C  
ATOM   1467  CG  ARG A  91      -2.571 -10.426  71.809  1.00  0.00           C  
ATOM   1468  CD  ARG A  91      -1.597 -11.324  72.501  1.00  0.00           C  
ATOM   1469  NE  ARG A  91      -0.665 -11.958  71.564  1.00  0.00           N  
ATOM   1470  CZ  ARG A  91       0.372 -12.742  71.924  1.00  0.00           C  
ATOM   1471  NH1 ARG A  91       0.606 -12.994  73.200  1.00  0.00           N1+
ATOM   1472  NH2 ARG A  91       1.161 -13.271  71.001  1.00  0.00           N  
ATOM   1473  H   ARG A  91      -1.197  -6.940  70.110  1.00  0.00           H  
ATOM   1474  HA  ARG A  91      -2.994  -7.666  72.141  1.00  0.00           H  
ATOM   1475 1HB  ARG A  91      -2.372  -9.086  70.146  1.00  0.00           H  
ATOM   1476 2HB  ARG A  91      -0.887  -9.481  70.950  1.00  0.00           H  
ATOM   1477 1HG  ARG A  91      -3.267 -10.073  72.569  1.00  0.00           H  
ATOM   1478 2HG  ARG A  91      -3.109 -11.013  71.066  1.00  0.00           H  
ATOM   1479 1HD  ARG A  91      -1.023 -10.770  73.234  1.00  0.00           H  
ATOM   1480 2HD  ARG A  91      -2.155 -12.110  73.008  1.00  0.00           H  
ATOM   1481  HE  ARG A  91      -0.811 -11.801  70.570  1.00  0.00           H  
ATOM   1482 1HH1 ARG A  91       0.017 -12.602  73.918  1.00  0.00           H  
ATOM   1483 2HH1 ARG A  91       1.388 -13.589  73.457  1.00  0.00           H  
ATOM   1484 1HH2 ARG A  91       1.006 -13.073  69.995  1.00  0.00           H  
ATOM   1485 2HH2 ARG A  91       1.932 -13.859  71.282  1.00  0.00           H  
ATOM   1486  N   ALA A  92       0.179  -8.045  73.060  1.00  0.00           N  
ATOM   1487  CA  ALA A  92       1.039  -8.167  74.243  1.00  0.00           C  
ATOM   1488  C   ALA A  92       0.840  -6.983  75.211  1.00  0.00           C  
ATOM   1489  O   ALA A  92       0.757  -7.204  76.423  1.00  0.00           O  
ATOM   1490  CB  ALA A  92       2.494  -8.235  73.807  1.00  0.00           C  
ATOM   1491  H   ALA A  92       0.585  -8.012  72.120  1.00  0.00           H  
ATOM   1492  HA  ALA A  92       0.778  -9.078  74.762  1.00  0.00           H  
ATOM   1493 1HB  ALA A  92       3.136  -8.353  74.680  1.00  0.00           H  
ATOM   1494 2HB  ALA A  92       2.632  -9.084  73.145  1.00  0.00           H  
ATOM   1495 3HB  ALA A  92       2.765  -7.320  73.280  1.00  0.00           H  
ATOM   1496  N   ILE A  93       0.667  -5.771  74.680  1.00  0.00           N  
ATOM   1497  CA  ILE A  93       0.434  -4.577  75.498  1.00  0.00           C  
ATOM   1498  C   ILE A  93      -0.901  -4.685  76.249  1.00  0.00           C  
ATOM   1499  O   ILE A  93      -0.962  -4.379  77.443  1.00  0.00           O  
ATOM   1500  CB  ILE A  93       0.416  -3.315  74.605  1.00  0.00           C  
ATOM   1501  CG1 ILE A  93       1.876  -3.050  74.066  1.00  0.00           C  
ATOM   1502  CG2 ILE A  93      -0.156  -2.119  75.371  1.00  0.00           C  
ATOM   1503  CD1 ILE A  93       1.984  -2.042  72.901  1.00  0.00           C  
ATOM   1504  H   ILE A  93       0.792  -5.677  73.665  1.00  0.00           H  
ATOM   1505  HA  ILE A  93       1.228  -4.482  76.220  1.00  0.00           H  
ATOM   1506  HB  ILE A  93      -0.208  -3.496  73.751  1.00  0.00           H  
ATOM   1507 1HG1 ILE A  93       2.479  -2.676  74.891  1.00  0.00           H  
ATOM   1508 2HG1 ILE A  93       2.302  -3.996  73.733  1.00  0.00           H  
ATOM   1509 1HG2 ILE A  93      -0.162  -1.285  74.727  1.00  0.00           H  
ATOM   1510 2HG2 ILE A  93      -1.178  -2.309  75.700  1.00  0.00           H  
ATOM   1511 3HG2 ILE A  93       0.443  -1.904  76.217  1.00  0.00           H  
ATOM   1512 1HD1 ILE A  93       3.031  -1.938  72.615  1.00  0.00           H  
ATOM   1513 2HD1 ILE A  93       1.425  -2.400  72.044  1.00  0.00           H  
ATOM   1514 3HD1 ILE A  93       1.606  -1.081  73.184  1.00  0.00           H  
ATOM   1515  N   ILE A  94      -1.939  -5.105  75.552  1.00  0.00           N  
ATOM   1516  CA  ILE A  94      -3.263  -5.255  76.114  1.00  0.00           C  
ATOM   1517  C   ILE A  94      -3.236  -6.330  77.197  1.00  0.00           C  
ATOM   1518  O   ILE A  94      -3.836  -6.134  78.253  1.00  0.00           O  
ATOM   1519  CB  ILE A  94      -4.292  -5.568  75.006  1.00  0.00           C  
ATOM   1520  CG1 ILE A  94      -4.406  -4.303  74.112  1.00  0.00           C  
ATOM   1521  CG2 ILE A  94      -5.680  -5.943  75.626  1.00  0.00           C  
ATOM   1522  CD1 ILE A  94      -5.101  -4.518  72.802  1.00  0.00           C  
ATOM   1523  H   ILE A  94      -1.793  -5.305  74.564  1.00  0.00           H  
ATOM   1524  HA  ILE A  94      -3.557  -4.316  76.576  1.00  0.00           H  
ATOM   1525  HB  ILE A  94      -3.921  -6.390  74.388  1.00  0.00           H  
ATOM   1526 1HG1 ILE A  94      -4.931  -3.533  74.666  1.00  0.00           H  
ATOM   1527 2HG1 ILE A  94      -3.406  -3.937  73.902  1.00  0.00           H  
ATOM   1528 1HG2 ILE A  94      -6.401  -6.146  74.841  1.00  0.00           H  
ATOM   1529 2HG2 ILE A  94      -5.585  -6.829  76.253  1.00  0.00           H  
ATOM   1530 3HG2 ILE A  94      -6.041  -5.110  76.238  1.00  0.00           H  
ATOM   1531 1HD1 ILE A  94      -5.103  -3.590  72.264  1.00  0.00           H  
ATOM   1532 2HD1 ILE A  94      -4.553  -5.261  72.227  1.00  0.00           H  
ATOM   1533 3HD1 ILE A  94      -6.122  -4.852  72.949  1.00  0.00           H  
ATOM   1534  N   GLU A  95      -2.561  -7.459  76.931  1.00  0.00           N  
ATOM   1535  CA  GLU A  95      -2.451  -8.520  77.925  1.00  0.00           C  
ATOM   1536  C   GLU A  95      -1.671  -7.997  79.139  1.00  0.00           C  
ATOM   1537  O   GLU A  95      -2.018  -8.328  80.284  1.00  0.00           O  
ATOM   1538  CB  GLU A  95      -1.741  -9.745  77.326  1.00  0.00           C  
ATOM   1539  CG  GLU A  95      -1.670 -10.983  78.242  1.00  0.00           C  
ATOM   1540  CD  GLU A  95      -3.029 -11.598  78.526  1.00  0.00           C  
ATOM   1541  OE1 GLU A  95      -3.951 -11.347  77.785  1.00  0.00           O  
ATOM   1542  OE2 GLU A  95      -3.132 -12.326  79.487  1.00  0.00           O1-
ATOM   1543  H   GLU A  95      -2.137  -7.594  76.011  1.00  0.00           H  
ATOM   1544  HA  GLU A  95      -3.448  -8.814  78.241  1.00  0.00           H  
ATOM   1545 1HB  GLU A  95      -2.242 -10.032  76.401  1.00  0.00           H  
ATOM   1546 2HB  GLU A  95      -0.718  -9.469  77.062  1.00  0.00           H  
ATOM   1547 1HG  GLU A  95      -1.044 -11.730  77.758  1.00  0.00           H  
ATOM   1548 2HG  GLU A  95      -1.197 -10.707  79.182  1.00  0.00           H  
ATOM   1549  N   ALA A  96      -0.624  -7.184  78.917  1.00  0.00           N  
ATOM   1550  CA  ALA A  96       0.119  -6.614  80.030  1.00  0.00           C  
ATOM   1551  C   ALA A  96      -0.808  -5.742  80.871  1.00  0.00           C  
ATOM   1552  O   ALA A  96      -0.776  -5.829  82.102  1.00  0.00           O  
ATOM   1553  CB  ALA A  96       1.298  -5.781  79.538  1.00  0.00           C  
ATOM   1554  H   ALA A  96      -0.312  -7.008  77.957  1.00  0.00           H  
ATOM   1555  HA  ALA A  96       0.487  -7.431  80.646  1.00  0.00           H  
ATOM   1556 1HB  ALA A  96       1.843  -5.380  80.389  1.00  0.00           H  
ATOM   1557 2HB  ALA A  96       1.959  -6.396  78.938  1.00  0.00           H  
ATOM   1558 3HB  ALA A  96       0.932  -4.963  78.929  1.00  0.00           H  
ATOM   1559  N   LEU A  97      -1.664  -4.941  80.223  1.00  0.00           N  
ATOM   1560  CA  LEU A  97      -2.615  -4.103  80.945  1.00  0.00           C  
ATOM   1561  C   LEU A  97      -3.627  -4.942  81.706  1.00  0.00           C  
ATOM   1562  O   LEU A  97      -3.998  -4.585  82.826  1.00  0.00           O  
ATOM   1563  CB  LEU A  97      -3.310  -3.117  79.992  1.00  0.00           C  
ATOM   1564  CG  LEU A  97      -2.402  -1.968  79.411  1.00  0.00           C  
ATOM   1565  CD1 LEU A  97      -3.141  -1.225  78.329  1.00  0.00           C  
ATOM   1566  CD2 LEU A  97      -2.035  -0.975  80.500  1.00  0.00           C  
ATOM   1567  H   LEU A  97      -1.603  -4.877  79.199  1.00  0.00           H  
ATOM   1568  HA  LEU A  97      -2.060  -3.536  81.679  1.00  0.00           H  
ATOM   1569 1HB  LEU A  97      -3.708  -3.683  79.153  1.00  0.00           H  
ATOM   1570 2HB  LEU A  97      -4.143  -2.657  80.522  1.00  0.00           H  
ATOM   1571  HG  LEU A  97      -1.494  -2.401  78.984  1.00  0.00           H  
ATOM   1572 1HD1 LEU A  97      -2.504  -0.454  77.962  1.00  0.00           H  
ATOM   1573 2HD1 LEU A  97      -3.402  -1.909  77.521  1.00  0.00           H  
ATOM   1574 3HD1 LEU A  97      -4.039  -0.781  78.736  1.00  0.00           H  
ATOM   1575 1HD2 LEU A  97      -1.424  -0.191  80.067  1.00  0.00           H  
ATOM   1576 2HD2 LEU A  97      -2.946  -0.543  80.900  1.00  0.00           H  
ATOM   1577 3HD2 LEU A  97      -1.481  -1.452  81.298  1.00  0.00           H  
ATOM   1578  N   GLU A  98      -4.098  -6.056  81.130  1.00  0.00           N  
ATOM   1579  CA  GLU A  98      -5.024  -6.936  81.833  1.00  0.00           C  
ATOM   1580  C   GLU A  98      -4.375  -7.432  83.128  1.00  0.00           C  
ATOM   1581  O   GLU A  98      -4.985  -7.423  84.193  1.00  0.00           O  
ATOM   1582  CB  GLU A  98      -5.389  -8.151  80.972  1.00  0.00           C  
ATOM   1583  CG  GLU A  98      -6.430  -9.120  81.565  1.00  0.00           C  
ATOM   1584  CD  GLU A  98      -7.856  -8.656  81.460  1.00  0.00           C  
ATOM   1585  OE1 GLU A  98      -8.183  -8.029  80.468  1.00  0.00           O  
ATOM   1586  OE2 GLU A  98      -8.627  -8.944  82.331  1.00  0.00           O1-
ATOM   1587  H   GLU A  98      -3.825  -6.265  80.159  1.00  0.00           H  
ATOM   1588  HA  GLU A  98      -5.921  -6.383  82.101  1.00  0.00           H  
ATOM   1589 1HB  GLU A  98      -5.754  -7.810  80.001  1.00  0.00           H  
ATOM   1590 2HB  GLU A  98      -4.491  -8.736  80.781  1.00  0.00           H  
ATOM   1591 1HG  GLU A  98      -6.337 -10.075  81.049  1.00  0.00           H  
ATOM   1592 2HG  GLU A  98      -6.196  -9.292  82.614  1.00  0.00           H  
ATOM   1593  N   ALA A  99      -3.105  -7.874  83.014  1.00  0.00           N  
ATOM   1594  CA  ALA A  99      -2.349  -8.378  84.159  1.00  0.00           C  
ATOM   1595  C   ALA A  99      -2.152  -7.308  85.244  1.00  0.00           C  
ATOM   1596  O   ALA A  99      -2.253  -7.607  86.436  1.00  0.00           O  
ATOM   1597  CB  ALA A  99      -1.002  -8.891  83.686  1.00  0.00           C  
ATOM   1598  H   ALA A  99      -2.674  -7.893  82.088  1.00  0.00           H  
ATOM   1599  HA  ALA A  99      -2.912  -9.199  84.599  1.00  0.00           H  
ATOM   1600 1HB  ALA A  99      -0.449  -9.302  84.530  1.00  0.00           H  
ATOM   1601 2HB  ALA A  99      -1.160  -9.671  82.937  1.00  0.00           H  
ATOM   1602 3HB  ALA A  99      -0.437  -8.077  83.244  1.00  0.00           H  
ATOM   1603  N   ILE A 100      -1.896  -6.064  84.815  1.00  0.00           N  
ATOM   1604  CA  ILE A 100      -1.734  -4.920  85.715  1.00  0.00           C  
ATOM   1605  C   ILE A 100      -3.054  -4.616  86.417  1.00  0.00           C  
ATOM   1606  O   ILE A 100      -3.089  -4.376  87.629  1.00  0.00           O  
ATOM   1607  CB  ILE A 100      -1.250  -3.670  84.937  1.00  0.00           C  
ATOM   1608  CG1 ILE A 100       0.208  -3.907  84.458  1.00  0.00           C  
ATOM   1609  CG2 ILE A 100      -1.365  -2.375  85.795  1.00  0.00           C  
ATOM   1610  CD1 ILE A 100       0.712  -2.927  83.411  1.00  0.00           C  
ATOM   1611  H   ILE A 100      -1.761  -5.928  83.814  1.00  0.00           H  
ATOM   1612  HA  ILE A 100      -1.000  -5.170  86.471  1.00  0.00           H  
ATOM   1613  HB  ILE A 100      -1.863  -3.551  84.049  1.00  0.00           H  
ATOM   1614 1HG1 ILE A 100       0.867  -3.848  85.323  1.00  0.00           H  
ATOM   1615 2HG1 ILE A 100       0.282  -4.913  84.055  1.00  0.00           H  
ATOM   1616 1HG2 ILE A 100      -1.035  -1.519  85.225  1.00  0.00           H  
ATOM   1617 2HG2 ILE A 100      -2.405  -2.212  86.092  1.00  0.00           H  
ATOM   1618 3HG2 ILE A 100      -0.749  -2.476  86.688  1.00  0.00           H  
ATOM   1619 1HD1 ILE A 100       1.739  -3.190  83.155  1.00  0.00           H  
ATOM   1620 2HD1 ILE A 100       0.090  -2.996  82.523  1.00  0.00           H  
ATOM   1621 3HD1 ILE A 100       0.691  -1.914  83.789  1.00  0.00           H  
ATOM   1622  N   GLY A 101      -4.125  -4.589  85.637  1.00  0.00           N  
ATOM   1623  CA  GLY A 101      -5.456  -4.314  86.110  1.00  0.00           C  
ATOM   1624  C   GLY A 101      -5.999  -3.030  85.504  1.00  0.00           C  
ATOM   1625  O   GLY A 101      -5.255  -2.147  85.067  1.00  0.00           O  
ATOM   1626  H   GLY A 101      -4.012  -4.760  84.639  1.00  0.00           H  
ATOM   1627 1HA  GLY A 101      -6.105  -5.147  85.837  1.00  0.00           H  
ATOM   1628 2HA  GLY A 101      -5.457  -4.244  87.192  1.00  0.00           H  
ATOM   1629  N   GLY A 102      -7.316  -2.917  85.509  1.00  0.00           N  
ATOM   1630  CA  GLY A 102      -8.011  -1.762  84.974  1.00  0.00           C  
ATOM   1631  C   GLY A 102      -9.495  -2.024  85.071  1.00  0.00           C  
ATOM   1632  O   GLY A 102      -9.902  -3.116  85.469  1.00  0.00           O  
ATOM   1633  H   GLY A 102      -7.863  -3.677  85.887  1.00  0.00           H  
ATOM   1634 1HA  GLY A 102      -7.743  -0.868  85.537  1.00  0.00           H  
ATOM   1635 2HA  GLY A 102      -7.725  -1.606  83.934  1.00  0.00           H  
ATOM   1636  N   GLY A 103     -10.306  -1.031  84.740  1.00  0.00           N  
ATOM   1637  CA  GLY A 103     -11.744  -1.214  84.805  1.00  0.00           C  
ATOM   1638  C   GLY A 103     -12.175  -2.199  83.739  1.00  0.00           C  
ATOM   1639  O   GLY A 103     -11.577  -2.251  82.659  1.00  0.00           O  
ATOM   1640  H   GLY A 103      -9.921  -0.146  84.438  1.00  0.00           H  
ATOM   1641 1HA  GLY A 103     -12.025  -1.587  85.792  1.00  0.00           H  
ATOM   1642 2HA  GLY A 103     -12.249  -0.259  84.658  1.00  0.00           H  
ATOM   1643  N   THR A 104     -13.267  -2.911  83.992  1.00  0.00           N  
ATOM   1644  CA  THR A 104     -13.753  -3.884  83.034  1.00  0.00           C  
ATOM   1645  C   THR A 104     -14.000  -3.267  81.674  1.00  0.00           C  
ATOM   1646  O   THR A 104     -13.595  -3.828  80.659  1.00  0.00           O  
ATOM   1647  CB  THR A 104     -15.062  -4.538  83.535  1.00  0.00           C  
ATOM   1648  CG2 THR A 104     -15.569  -5.541  82.501  1.00  0.00           C  
ATOM   1649  OG1 THR A 104     -14.815  -5.221  84.774  1.00  0.00           O  
ATOM   1650  H   THR A 104     -13.730  -2.834  84.888  1.00  0.00           H  
ATOM   1651  HA  THR A 104     -12.996  -4.662  82.921  1.00  0.00           H  
ATOM   1652  HB  THR A 104     -15.818  -3.772  83.695  1.00  0.00           H  
ATOM   1653  HG1 THR A 104     -15.651  -5.511  85.155  1.00  0.00           H  
ATOM   1654 1HG2 THR A 104     -16.486  -6.003  82.860  1.00  0.00           H  
ATOM   1655 2HG2 THR A 104     -15.777  -5.040  81.559  1.00  0.00           H  
ATOM   1656 3HG2 THR A 104     -14.819  -6.312  82.337  1.00  0.00           H  
ATOM   1657  N   LYS A 105     -14.646  -2.104  81.642  1.00  0.00           N  
ATOM   1658  CA  LYS A 105     -15.007  -1.495  80.370  1.00  0.00           C  
ATOM   1659  C   LYS A 105     -13.825  -1.186  79.450  1.00  0.00           C  
ATOM   1660  O   LYS A 105     -13.936  -1.396  78.240  1.00  0.00           O  
ATOM   1661  CB  LYS A 105     -15.816  -0.225  80.617  1.00  0.00           C  
ATOM   1662  CG  LYS A 105     -17.225  -0.487  81.154  1.00  0.00           C  
ATOM   1663  CD  LYS A 105     -17.984   0.813  81.413  1.00  0.00           C  
ATOM   1664  CE  LYS A 105     -19.387   0.542  81.960  1.00  0.00           C  
ATOM   1665  NZ  LYS A 105     -20.124   1.804  82.260  1.00  0.00           N1+
ATOM   1666  H   LYS A 105     -14.908  -1.673  82.515  1.00  0.00           H  
ATOM   1667  HA  LYS A 105     -15.647  -2.203  79.839  1.00  0.00           H  
ATOM   1668 1HB  LYS A 105     -15.291   0.408  81.332  1.00  0.00           H  
ATOM   1669 2HB  LYS A 105     -15.906   0.335  79.686  1.00  0.00           H  
ATOM   1670 1HG  LYS A 105     -17.777  -1.085  80.424  1.00  0.00           H  
ATOM   1671 2HG  LYS A 105     -17.160  -1.055  82.079  1.00  0.00           H  
ATOM   1672 1HD  LYS A 105     -17.434   1.418  82.135  1.00  0.00           H  
ATOM   1673 2HD  LYS A 105     -18.070   1.376  80.484  1.00  0.00           H  
ATOM   1674 1HE  LYS A 105     -19.951  -0.030  81.224  1.00  0.00           H  
ATOM   1675 2HE  LYS A 105     -19.305  -0.044  82.875  1.00  0.00           H  
ATOM   1676 1HZ  LYS A 105     -21.042   1.580  82.618  1.00  0.00           H  
ATOM   1677 2HZ  LYS A 105     -19.615   2.337  82.951  1.00  0.00           H  
ATOM   1678 3HZ  LYS A 105     -20.217   2.351  81.416  1.00  0.00           H  
ATOM   1679  N   ILE A 106     -12.700  -0.699  79.993  1.00  0.00           N  
ATOM   1680  CA  ILE A 106     -11.572  -0.387  79.121  1.00  0.00           C  
ATOM   1681  C   ILE A 106     -10.910  -1.670  78.677  1.00  0.00           C  
ATOM   1682  O   ILE A 106     -10.447  -1.769  77.540  1.00  0.00           O  
ATOM   1683  CB  ILE A 106     -10.534   0.590  79.767  1.00  0.00           C  
ATOM   1684  CG1 ILE A 106      -9.531   1.169  78.681  1.00  0.00           C  
ATOM   1685  CG2 ILE A 106      -9.686  -0.085  80.886  1.00  0.00           C  
ATOM   1686  CD1 ILE A 106     -10.116   2.059  77.589  1.00  0.00           C  
ATOM   1687  H   ILE A 106     -12.645  -0.551  80.991  1.00  0.00           H  
ATOM   1688  HA  ILE A 106     -11.972   0.098  78.238  1.00  0.00           H  
ATOM   1689  HB  ILE A 106     -11.079   1.427  80.199  1.00  0.00           H  
ATOM   1690 1HG1 ILE A 106      -8.794   1.759  79.208  1.00  0.00           H  
ATOM   1691 2HG1 ILE A 106      -9.033   0.350  78.188  1.00  0.00           H  
ATOM   1692 1HG2 ILE A 106      -9.007   0.653  81.307  1.00  0.00           H  
ATOM   1693 2HG2 ILE A 106     -10.335  -0.452  81.662  1.00  0.00           H  
ATOM   1694 3HG2 ILE A 106      -9.098  -0.906  80.488  1.00  0.00           H  
ATOM   1695 1HD1 ILE A 106      -9.305   2.395  76.942  1.00  0.00           H  
ATOM   1696 2HD1 ILE A 106     -10.845   1.514  76.986  1.00  0.00           H  
ATOM   1697 3HD1 ILE A 106     -10.597   2.923  78.042  1.00  0.00           H  
ATOM   1698  N   LEU A 107     -10.832  -2.654  79.568  1.00  0.00           N  
ATOM   1699  CA  LEU A 107     -10.202  -3.891  79.185  1.00  0.00           C  
ATOM   1700  C   LEU A 107     -11.019  -4.577  78.077  1.00  0.00           C  
ATOM   1701  O   LEU A 107     -10.447  -5.058  77.089  1.00  0.00           O  
ATOM   1702  CB  LEU A 107     -10.061  -4.771  80.433  1.00  0.00           C  
ATOM   1703  CG  LEU A 107      -9.059  -4.241  81.555  1.00  0.00           C  
ATOM   1704  CD1 LEU A 107      -9.206  -5.100  82.786  1.00  0.00           C  
ATOM   1705  CD2 LEU A 107      -7.617  -4.276  81.066  1.00  0.00           C  
ATOM   1706  H   LEU A 107     -11.192  -2.530  80.523  1.00  0.00           H  
ATOM   1707  HA  LEU A 107      -9.223  -3.672  78.781  1.00  0.00           H  
ATOM   1708 1HB  LEU A 107     -11.046  -4.865  80.893  1.00  0.00           H  
ATOM   1709 2HB  LEU A 107      -9.727  -5.766  80.129  1.00  0.00           H  
ATOM   1710  HG  LEU A 107      -9.324  -3.221  81.829  1.00  0.00           H  
ATOM   1711 1HD1 LEU A 107      -8.541  -4.737  83.563  1.00  0.00           H  
ATOM   1712 2HD1 LEU A 107     -10.239  -5.049  83.143  1.00  0.00           H  
ATOM   1713 3HD1 LEU A 107      -8.951  -6.134  82.545  1.00  0.00           H  
ATOM   1714 1HD2 LEU A 107      -6.952  -3.923  81.860  1.00  0.00           H  
ATOM   1715 2HD2 LEU A 107      -7.362  -5.298  80.796  1.00  0.00           H  
ATOM   1716 3HD2 LEU A 107      -7.499  -3.648  80.210  1.00  0.00           H  
ATOM   1717  N   GLU A 108     -12.361  -4.568  78.196  1.00  0.00           N  
ATOM   1718  CA  GLU A 108     -13.201  -5.163  77.160  1.00  0.00           C  
ATOM   1719  C   GLU A 108     -13.108  -4.397  75.846  1.00  0.00           C  
ATOM   1720  O   GLU A 108     -13.074  -5.021  74.779  1.00  0.00           O  
ATOM   1721  CB  GLU A 108     -14.671  -5.252  77.589  1.00  0.00           C  
ATOM   1722  CG  GLU A 108     -14.978  -6.295  78.665  1.00  0.00           C  
ATOM   1723  CD  GLU A 108     -16.438  -6.329  79.050  1.00  0.00           C  
ATOM   1724  OE1 GLU A 108     -17.174  -5.488  78.589  1.00  0.00           O  
ATOM   1725  OE2 GLU A 108     -16.815  -7.194  79.805  1.00  0.00           O1-
ATOM   1726  H   GLU A 108     -12.800  -4.179  79.034  1.00  0.00           H  
ATOM   1727  HA  GLU A 108     -12.847  -6.176  76.982  1.00  0.00           H  
ATOM   1728 1HB  GLU A 108     -14.984  -4.280  77.980  1.00  0.00           H  
ATOM   1729 2HB  GLU A 108     -15.291  -5.471  76.721  1.00  0.00           H  
ATOM   1730 1HG  GLU A 108     -14.687  -7.277  78.296  1.00  0.00           H  
ATOM   1731 2HG  GLU A 108     -14.376  -6.078  79.545  1.00  0.00           H  
ATOM   1732  N   GLU A 109     -13.068  -3.055  75.903  1.00  0.00           N  
ATOM   1733  CA  GLU A 109     -12.967  -2.268  74.685  1.00  0.00           C  
ATOM   1734  C   GLU A 109     -11.676  -2.582  73.951  1.00  0.00           C  
ATOM   1735  O   GLU A 109     -11.690  -2.741  72.727  1.00  0.00           O  
ATOM   1736  CB  GLU A 109     -13.077  -0.772  74.975  1.00  0.00           C  
ATOM   1737  CG  GLU A 109     -13.072   0.105  73.723  1.00  0.00           C  
ATOM   1738  CD  GLU A 109     -13.377   1.545  74.014  1.00  0.00           C  
ATOM   1739  OE1 GLU A 109     -13.434   1.896  75.164  1.00  0.00           O  
ATOM   1740  OE2 GLU A 109     -13.626   2.282  73.088  1.00  0.00           O1-
ATOM   1741  H   GLU A 109     -13.163  -2.577  76.803  1.00  0.00           H  
ATOM   1742  HA  GLU A 109     -13.798  -2.539  74.036  1.00  0.00           H  
ATOM   1743 1HB  GLU A 109     -13.992  -0.576  75.534  1.00  0.00           H  
ATOM   1744 2HB  GLU A 109     -12.239  -0.467  75.607  1.00  0.00           H  
ATOM   1745 1HG  GLU A 109     -12.084   0.045  73.276  1.00  0.00           H  
ATOM   1746 2HG  GLU A 109     -13.791  -0.287  73.005  1.00  0.00           H  
ATOM   1747  N   MET A 110     -10.558  -2.685  74.687  1.00  0.00           N  
ATOM   1748  CA  MET A 110      -9.293  -3.002  74.051  1.00  0.00           C  
ATOM   1749  C   MET A 110      -9.344  -4.381  73.400  1.00  0.00           C  
ATOM   1750  O   MET A 110      -8.855  -4.541  72.276  1.00  0.00           O  
ATOM   1751  CB  MET A 110      -8.155  -2.898  75.053  1.00  0.00           C  
ATOM   1752  CG  MET A 110      -7.830  -1.457  75.460  1.00  0.00           C  
ATOM   1753  SD  MET A 110      -6.345  -1.290  76.466  1.00  0.00           S  
ATOM   1754  CE  MET A 110      -6.873  -1.996  78.018  1.00  0.00           C  
ATOM   1755  H   MET A 110     -10.593  -2.503  75.696  1.00  0.00           H  
ATOM   1756  HA  MET A 110      -9.118  -2.272  73.261  1.00  0.00           H  
ATOM   1757 1HB  MET A 110      -8.430  -3.458  75.946  1.00  0.00           H  
ATOM   1758 2HB  MET A 110      -7.271  -3.348  74.638  1.00  0.00           H  
ATOM   1759 1HG  MET A 110      -7.686  -0.877  74.552  1.00  0.00           H  
ATOM   1760 2HG  MET A 110      -8.668  -1.024  75.998  1.00  0.00           H  
ATOM   1761 1HE  MET A 110      -6.069  -1.950  78.739  1.00  0.00           H  
ATOM   1762 2HE  MET A 110      -7.726  -1.454  78.399  1.00  0.00           H  
ATOM   1763 3HE  MET A 110      -7.146  -3.033  77.864  1.00  0.00           H  
ATOM   1764  N   LYS A 111      -9.958  -5.373  74.072  1.00  0.00           N  
ATOM   1765  CA  LYS A 111     -10.082  -6.696  73.472  1.00  0.00           C  
ATOM   1766  C   LYS A 111     -10.922  -6.665  72.199  1.00  0.00           C  
ATOM   1767  O   LYS A 111     -10.568  -7.320  71.216  1.00  0.00           O  
ATOM   1768  CB  LYS A 111     -10.694  -7.712  74.436  1.00  0.00           C  
ATOM   1769  CG  LYS A 111      -9.788  -8.231  75.556  1.00  0.00           C  
ATOM   1770  CD  LYS A 111     -10.553  -9.301  76.361  1.00  0.00           C  
ATOM   1771  CE  LYS A 111      -9.651 -10.207  77.224  1.00  0.00           C  
ATOM   1772  NZ  LYS A 111      -9.051  -9.546  78.421  1.00  0.00           N1+
ATOM   1773  H   LYS A 111     -10.306  -5.207  75.024  1.00  0.00           H  
ATOM   1774  HA  LYS A 111      -9.084  -7.039  73.202  1.00  0.00           H  
ATOM   1775 1HB  LYS A 111     -11.565  -7.259  74.912  1.00  0.00           H  
ATOM   1776 2HB  LYS A 111     -11.049  -8.570  73.868  1.00  0.00           H  
ATOM   1777 1HG  LYS A 111      -8.883  -8.661  75.127  1.00  0.00           H  
ATOM   1778 2HG  LYS A 111      -9.511  -7.403  76.209  1.00  0.00           H  
ATOM   1779 1HD  LYS A 111     -11.263  -8.795  77.021  1.00  0.00           H  
ATOM   1780 2HD  LYS A 111     -11.118  -9.930  75.675  1.00  0.00           H  
ATOM   1781 1HE  LYS A 111     -10.253 -11.050  77.561  1.00  0.00           H  
ATOM   1782 2HE  LYS A 111      -8.843 -10.583  76.597  1.00  0.00           H  
ATOM   1783 1HZ  LYS A 111      -8.455  -8.770  78.164  1.00  0.00           H  
ATOM   1784 2HZ  LYS A 111      -9.774  -9.206  79.048  1.00  0.00           H  
ATOM   1785 3HZ  LYS A 111      -8.501 -10.253  78.891  1.00  0.00           H  
ATOM   1786  N   LYS A 112     -12.023  -5.905  72.198  1.00  0.00           N  
ATOM   1787  CA  LYS A 112     -12.862  -5.815  71.010  1.00  0.00           C  
ATOM   1788  C   LYS A 112     -12.100  -5.212  69.843  1.00  0.00           C  
ATOM   1789  O   LYS A 112     -12.191  -5.708  68.717  1.00  0.00           O  
ATOM   1790  CB  LYS A 112     -14.122  -4.992  71.292  1.00  0.00           C  
ATOM   1791  CG  LYS A 112     -15.075  -4.789  70.082  1.00  0.00           C  
ATOM   1792  CD  LYS A 112     -15.646  -6.103  69.549  1.00  0.00           C  
ATOM   1793  CE  LYS A 112     -16.854  -5.867  68.617  1.00  0.00           C  
ATOM   1794  NZ  LYS A 112     -16.501  -5.063  67.388  1.00  0.00           N1+
ATOM   1795  H   LYS A 112     -12.304  -5.426  73.061  1.00  0.00           H  
ATOM   1796  HA  LYS A 112     -13.158  -6.825  70.730  1.00  0.00           H  
ATOM   1797 1HB  LYS A 112     -14.686  -5.464  72.097  1.00  0.00           H  
ATOM   1798 2HB  LYS A 112     -13.825  -4.004  71.650  1.00  0.00           H  
ATOM   1799 1HG  LYS A 112     -15.897  -4.146  70.388  1.00  0.00           H  
ATOM   1800 2HG  LYS A 112     -14.532  -4.289  69.275  1.00  0.00           H  
ATOM   1801 1HD  LYS A 112     -14.873  -6.620  68.968  1.00  0.00           H  
ATOM   1802 2HD  LYS A 112     -15.947  -6.742  70.377  1.00  0.00           H  
ATOM   1803 1HE  LYS A 112     -17.244  -6.832  68.301  1.00  0.00           H  
ATOM   1804 2HE  LYS A 112     -17.628  -5.337  69.171  1.00  0.00           H  
ATOM   1805 1HZ  LYS A 112     -17.315  -4.940  66.814  1.00  0.00           H  
ATOM   1806 2HZ  LYS A 112     -16.145  -4.154  67.651  1.00  0.00           H  
ATOM   1807 3HZ  LYS A 112     -15.769  -5.546  66.822  1.00  0.00           H  
ATOM   1808  N   GLN A 113     -11.342  -4.146  70.109  1.00  0.00           N  
ATOM   1809  CA  GLN A 113     -10.573  -3.488  69.065  1.00  0.00           C  
ATOM   1810  C   GLN A 113      -9.522  -4.438  68.505  1.00  0.00           C  
ATOM   1811  O   GLN A 113      -9.316  -4.491  67.286  1.00  0.00           O  
ATOM   1812  CB  GLN A 113      -9.921  -2.252  69.654  1.00  0.00           C  
ATOM   1813  CG  GLN A 113     -10.902  -1.149  69.986  1.00  0.00           C  
ATOM   1814  CD  GLN A 113     -10.276  -0.093  70.831  1.00  0.00           C  
ATOM   1815  NE2 GLN A 113     -10.909   1.061  70.928  1.00  0.00           N  
ATOM   1816  OE1 GLN A 113      -9.198  -0.323  71.387  1.00  0.00           O  
ATOM   1817  H   GLN A 113     -11.336  -3.762  71.061  1.00  0.00           H  
ATOM   1818  HA  GLN A 113     -11.249  -3.200  68.262  1.00  0.00           H  
ATOM   1819 1HB  GLN A 113      -9.424  -2.538  70.575  1.00  0.00           H  
ATOM   1820 2HB  GLN A 113      -9.170  -1.865  68.968  1.00  0.00           H  
ATOM   1821 1HG  GLN A 113     -11.233  -0.689  69.058  1.00  0.00           H  
ATOM   1822 2HG  GLN A 113     -11.754  -1.562  70.520  1.00  0.00           H  
ATOM   1823 1HE2 GLN A 113     -10.525   1.801  71.481  1.00  0.00           H  
ATOM   1824 2HE2 GLN A 113     -11.783   1.203  70.459  1.00  0.00           H  
ATOM   1825  N   LEU A 114      -8.894  -5.220  69.387  1.00  0.00           N  
ATOM   1826  CA  LEU A 114      -7.880  -6.170  68.983  1.00  0.00           C  
ATOM   1827  C   LEU A 114      -8.501  -7.236  68.079  1.00  0.00           C  
ATOM   1828  O   LEU A 114      -7.910  -7.612  67.058  1.00  0.00           O  
ATOM   1829  CB  LEU A 114      -7.255  -6.801  70.230  1.00  0.00           C  
ATOM   1830  CG  LEU A 114      -6.102  -7.788  70.044  1.00  0.00           C  
ATOM   1831  CD1 LEU A 114      -4.894  -7.082  69.363  1.00  0.00           C  
ATOM   1832  CD2 LEU A 114      -5.735  -8.338  71.414  1.00  0.00           C  
ATOM   1833  H   LEU A 114      -9.082  -5.096  70.389  1.00  0.00           H  
ATOM   1834  HA  LEU A 114      -7.124  -5.635  68.426  1.00  0.00           H  
ATOM   1835 1HB  LEU A 114      -6.909  -5.997  70.872  1.00  0.00           H  
ATOM   1836 2HB  LEU A 114      -8.043  -7.328  70.762  1.00  0.00           H  
ATOM   1837  HG  LEU A 114      -6.420  -8.610  69.398  1.00  0.00           H  
ATOM   1838 1HD1 LEU A 114      -4.080  -7.788  69.233  1.00  0.00           H  
ATOM   1839 2HD1 LEU A 114      -5.183  -6.710  68.392  1.00  0.00           H  
ATOM   1840 3HD1 LEU A 114      -4.552  -6.253  69.980  1.00  0.00           H  
ATOM   1841 1HD2 LEU A 114      -4.942  -9.046  71.300  1.00  0.00           H  
ATOM   1842 2HD2 LEU A 114      -5.419  -7.530  72.069  1.00  0.00           H  
ATOM   1843 3HD2 LEU A 114      -6.604  -8.832  71.850  1.00  0.00           H  
ATOM   1844  N   LYS A 115      -9.692  -7.733  68.453  1.00  0.00           N  
ATOM   1845  CA  LYS A 115     -10.384  -8.716  67.633  1.00  0.00           C  
ATOM   1846  C   LYS A 115     -10.727  -8.143  66.262  1.00  0.00           C  
ATOM   1847  O   LYS A 115     -10.567  -8.841  65.256  1.00  0.00           O  
ATOM   1848  CB  LYS A 115     -11.658  -9.215  68.317  1.00  0.00           C  
ATOM   1849  CG  LYS A 115     -11.427 -10.123  69.521  1.00  0.00           C  
ATOM   1850  CD  LYS A 115     -12.750 -10.535  70.165  1.00  0.00           C  
ATOM   1851  CE  LYS A 115     -12.530 -11.432  71.380  1.00  0.00           C  
ATOM   1852  NZ  LYS A 115     -13.820 -11.823  72.026  1.00  0.00           N1+
ATOM   1853  H   LYS A 115     -10.099  -7.435  69.345  1.00  0.00           H  
ATOM   1854  HA  LYS A 115      -9.719  -9.565  67.484  1.00  0.00           H  
ATOM   1855 1HB  LYS A 115     -12.235  -8.355  68.659  1.00  0.00           H  
ATOM   1856 2HB  LYS A 115     -12.271  -9.751  67.594  1.00  0.00           H  
ATOM   1857 1HG  LYS A 115     -10.896 -11.017  69.195  1.00  0.00           H  
ATOM   1858 2HG  LYS A 115     -10.811  -9.610  70.253  1.00  0.00           H  
ATOM   1859 1HD  LYS A 115     -13.287  -9.638  70.482  1.00  0.00           H  
ATOM   1860 2HD  LYS A 115     -13.360 -11.066  69.436  1.00  0.00           H  
ATOM   1861 1HE  LYS A 115     -12.004 -12.333  71.067  1.00  0.00           H  
ATOM   1862 2HE  LYS A 115     -11.917 -10.899  72.110  1.00  0.00           H  
ATOM   1863 1HZ  LYS A 115     -13.634 -12.415  72.824  1.00  0.00           H  
ATOM   1864 2HZ  LYS A 115     -14.312 -10.994  72.331  1.00  0.00           H  
ATOM   1865 3HZ  LYS A 115     -14.392 -12.326  71.362  1.00  0.00           H  
ATOM   1866  N   ASP A 116     -11.176  -6.873  66.203  1.00  0.00           N  
ATOM   1867  CA  ASP A 116     -11.503  -6.256  64.919  1.00  0.00           C  
ATOM   1868  C   ASP A 116     -10.268  -6.164  64.027  1.00  0.00           C  
ATOM   1869  O   ASP A 116     -10.367  -6.426  62.822  1.00  0.00           O  
ATOM   1870  CB  ASP A 116     -12.102  -4.856  65.101  1.00  0.00           C  
ATOM   1871  CG  ASP A 116     -13.575  -4.811  65.685  1.00  0.00           C  
ATOM   1872  OD1 ASP A 116     -14.297  -5.819  65.742  1.00  0.00           O  
ATOM   1873  OD2 ASP A 116     -13.975  -3.733  66.062  1.00  0.00           O1-
ATOM   1874  H   ASP A 116     -11.351  -6.361  67.076  1.00  0.00           H  
ATOM   1875  HA  ASP A 116     -12.230  -6.879  64.415  1.00  0.00           H  
ATOM   1876 1HB  ASP A 116     -11.456  -4.287  65.771  1.00  0.00           H  
ATOM   1877 2HB  ASP A 116     -12.095  -4.339  64.142  1.00  0.00           H  
ATOM   1878  N   LEU A 117      -9.107  -5.829  64.619  1.00  0.00           N  
ATOM   1879  CA  LEU A 117      -7.845  -5.760  63.882  1.00  0.00           C  
ATOM   1880  C   LEU A 117      -7.461  -7.101  63.293  1.00  0.00           C  
ATOM   1881  O   LEU A 117      -7.072  -7.178  62.120  1.00  0.00           O  
ATOM   1882  CB  LEU A 117      -6.721  -5.271  64.820  1.00  0.00           C  
ATOM   1883  CG  LEU A 117      -6.716  -3.777  65.177  1.00  0.00           C  
ATOM   1884  CD1 LEU A 117      -5.785  -3.458  66.387  1.00  0.00           C  
ATOM   1885  CD2 LEU A 117      -6.173  -3.055  63.981  1.00  0.00           C  
ATOM   1886  H   LEU A 117      -9.128  -5.566  65.612  1.00  0.00           H  
ATOM   1887  HA  LEU A 117      -7.976  -5.066  63.060  1.00  0.00           H  
ATOM   1888 1HB  LEU A 117      -6.787  -5.824  65.748  1.00  0.00           H  
ATOM   1889 2HB  LEU A 117      -5.785  -5.510  64.359  1.00  0.00           H  
ATOM   1890  HG  LEU A 117      -7.728  -3.441  65.416  1.00  0.00           H  
ATOM   1891 1HD1 LEU A 117      -5.804  -2.386  66.574  1.00  0.00           H  
ATOM   1892 2HD1 LEU A 117      -6.143  -3.973  67.265  1.00  0.00           H  
ATOM   1893 3HD1 LEU A 117      -4.779  -3.759  66.192  1.00  0.00           H  
ATOM   1894 1HD2 LEU A 117      -6.140  -2.022  64.203  1.00  0.00           H  
ATOM   1895 2HD2 LEU A 117      -5.171  -3.405  63.770  1.00  0.00           H  
ATOM   1896 3HD2 LEU A 117      -6.790  -3.216  63.111  1.00  0.00           H  
ATOM   1897  N   LYS A 118      -7.611  -8.170  64.078  1.00  0.00           N  
ATOM   1898  CA  LYS A 118      -7.288  -9.489  63.568  1.00  0.00           C  
ATOM   1899  C   LYS A 118      -8.260  -9.947  62.506  1.00  0.00           C  
ATOM   1900  O   LYS A 118      -7.839 -10.440  61.459  1.00  0.00           O  
ATOM   1901  CB  LYS A 118      -7.293 -10.526  64.689  1.00  0.00           C  
ATOM   1902  CG  LYS A 118      -6.106 -10.527  65.620  1.00  0.00           C  
ATOM   1903  CD  LYS A 118      -4.882 -11.076  64.886  1.00  0.00           C  
ATOM   1904  CE  LYS A 118      -3.742 -11.368  65.816  1.00  0.00           C  
ATOM   1905  NZ  LYS A 118      -2.568 -11.877  65.077  1.00  0.00           N1+
ATOM   1906  H   LYS A 118      -7.899  -8.040  65.057  1.00  0.00           H  
ATOM   1907  HA  LYS A 118      -6.305  -9.443  63.109  1.00  0.00           H  
ATOM   1908 1HB  LYS A 118      -8.181 -10.364  65.307  1.00  0.00           H  
ATOM   1909 2HB  LYS A 118      -7.382 -11.525  64.254  1.00  0.00           H  
ATOM   1910 1HG  LYS A 118      -5.912  -9.503  65.955  1.00  0.00           H  
ATOM   1911 2HG  LYS A 118      -6.323 -11.142  66.491  1.00  0.00           H  
ATOM   1912 1HD  LYS A 118      -5.155 -11.994  64.352  1.00  0.00           H  
ATOM   1913 2HD  LYS A 118      -4.528 -10.349  64.160  1.00  0.00           H  
ATOM   1914 1HE  LYS A 118      -3.460 -10.466  66.346  1.00  0.00           H  
ATOM   1915 2HE  LYS A 118      -4.052 -12.119  66.541  1.00  0.00           H  
ATOM   1916 1HZ  LYS A 118      -1.812 -12.064  65.748  1.00  0.00           H  
ATOM   1917 2HZ  LYS A 118      -2.805 -12.727  64.588  1.00  0.00           H  
ATOM   1918 3HZ  LYS A 118      -2.255 -11.192  64.415  1.00  0.00           H  
ATOM   1919  N   ARG A 119      -9.556  -9.765  62.748  1.00  0.00           N  
ATOM   1920  CA  ARG A 119     -10.541 -10.220  61.792  1.00  0.00           C  
ATOM   1921  C   ARG A 119     -10.296  -9.570  60.455  1.00  0.00           C  
ATOM   1922  O   ARG A 119     -10.349 -10.226  59.414  1.00  0.00           O  
ATOM   1923  CB  ARG A 119     -11.946  -9.878  62.238  1.00  0.00           C  
ATOM   1924  CG  ARG A 119     -13.064 -10.455  61.351  1.00  0.00           C  
ATOM   1925  CD  ARG A 119     -14.413 -10.034  61.805  1.00  0.00           C  
ATOM   1926  NE  ARG A 119     -14.701 -10.430  63.192  1.00  0.00           N  
ATOM   1927  CZ  ARG A 119     -14.743  -9.587  64.264  1.00  0.00           C  
ATOM   1928  NH1 ARG A 119     -14.479  -8.297  64.115  1.00  0.00           N1+
ATOM   1929  NH2 ARG A 119     -15.043 -10.070  65.460  1.00  0.00           N  
ATOM   1930  H   ARG A 119      -9.863  -9.341  63.627  1.00  0.00           H  
ATOM   1931  HA  ARG A 119     -10.451 -11.301  61.684  1.00  0.00           H  
ATOM   1932 1HB  ARG A 119     -12.083 -10.248  63.250  1.00  0.00           H  
ATOM   1933 2HB  ARG A 119     -12.060  -8.793  62.272  1.00  0.00           H  
ATOM   1934 1HG  ARG A 119     -12.935 -10.114  60.322  1.00  0.00           H  
ATOM   1935 2HG  ARG A 119     -13.019 -11.543  61.377  1.00  0.00           H  
ATOM   1936 1HD  ARG A 119     -14.510  -8.960  61.706  1.00  0.00           H  
ATOM   1937 2HD  ARG A 119     -15.154 -10.512  61.163  1.00  0.00           H  
ATOM   1938  HE  ARG A 119     -14.912 -11.408  63.358  1.00  0.00           H  
ATOM   1939 1HH1 ARG A 119     -14.222  -7.930  63.215  1.00  0.00           H  
ATOM   1940 2HH1 ARG A 119     -14.504  -7.643  64.916  1.00  0.00           H  
ATOM   1941 1HH2 ARG A 119     -15.241 -11.053  65.573  1.00  0.00           H  
ATOM   1942 2HH2 ARG A 119     -15.070  -9.456  66.260  1.00  0.00           H  
ATOM   1943  N   ALA A 120     -10.071  -8.258  60.467  1.00  0.00           N  
ATOM   1944  CA  ALA A 120      -9.846  -7.554  59.231  1.00  0.00           C  
ATOM   1945  C   ALA A 120      -8.557  -8.017  58.528  1.00  0.00           C  
ATOM   1946  O   ALA A 120      -8.586  -8.291  57.329  1.00  0.00           O  
ATOM   1947  CB  ALA A 120      -9.825  -6.077  59.528  1.00  0.00           C  
ATOM   1948  H   ALA A 120     -10.069  -7.734  61.348  1.00  0.00           H  
ATOM   1949  HA  ALA A 120     -10.678  -7.768  58.563  1.00  0.00           H  
ATOM   1950 1HB  ALA A 120      -9.697  -5.519  58.608  1.00  0.00           H  
ATOM   1951 2HB  ALA A 120     -10.764  -5.792  60.000  1.00  0.00           H  
ATOM   1952 3HB  ALA A 120      -9.008  -5.875  60.216  1.00  0.00           H  
ATOM   1953  N   LEU A 121      -7.443  -8.195  59.257  1.00  0.00           N  
ATOM   1954  CA  LEU A 121      -6.204  -8.638  58.603  1.00  0.00           C  
ATOM   1955  C   LEU A 121      -6.307 -10.027  57.997  1.00  0.00           C  
ATOM   1956  O   LEU A 121      -5.716 -10.303  56.951  1.00  0.00           O  
ATOM   1957  CB  LEU A 121      -5.007  -8.618  59.571  1.00  0.00           C  
ATOM   1958  CG  LEU A 121      -4.434  -7.239  59.983  1.00  0.00           C  
ATOM   1959  CD1 LEU A 121      -3.439  -7.430  61.091  1.00  0.00           C  
ATOM   1960  CD2 LEU A 121      -3.703  -6.600  58.790  1.00  0.00           C  
ATOM   1961  H   LEU A 121      -7.431  -7.978  60.260  1.00  0.00           H  
ATOM   1962  HA  LEU A 121      -6.005  -7.951  57.789  1.00  0.00           H  
ATOM   1963 1HB  LEU A 121      -5.325  -9.121  60.489  1.00  0.00           H  
ATOM   1964 2HB  LEU A 121      -4.201  -9.200  59.129  1.00  0.00           H  
ATOM   1965  HG  LEU A 121      -5.233  -6.593  60.330  1.00  0.00           H  
ATOM   1966 1HD1 LEU A 121      -3.019  -6.465  61.368  1.00  0.00           H  
ATOM   1967 2HD1 LEU A 121      -3.931  -7.883  61.956  1.00  0.00           H  
ATOM   1968 3HD1 LEU A 121      -2.649  -8.080  60.737  1.00  0.00           H  
ATOM   1969 1HD2 LEU A 121      -3.294  -5.656  59.093  1.00  0.00           H  
ATOM   1970 2HD2 LEU A 121      -2.897  -7.254  58.469  1.00  0.00           H  
ATOM   1971 3HD2 LEU A 121      -4.383  -6.440  57.964  1.00  0.00           H  
ATOM   1972  N   GLU A 122      -7.064 -10.898  58.646  1.00  0.00           N  
ATOM   1973  CA  GLU A 122      -7.233 -12.276  58.215  1.00  0.00           C  
ATOM   1974  C   GLU A 122      -8.317 -12.489  57.146  1.00  0.00           C  
ATOM   1975  O   GLU A 122      -8.532 -13.634  56.733  1.00  0.00           O  
ATOM   1976  CB  GLU A 122      -7.549 -13.158  59.432  1.00  0.00           C  
ATOM   1977  CG  GLU A 122      -6.406 -13.280  60.465  1.00  0.00           C  
ATOM   1978  CD  GLU A 122      -6.789 -14.102  61.690  1.00  0.00           C  
ATOM   1979  OE1 GLU A 122      -7.912 -14.547  61.758  1.00  0.00           O  
ATOM   1980  OE2 GLU A 122      -5.954 -14.288  62.550  1.00  0.00           O1-
ATOM   1981  H   GLU A 122      -7.496 -10.609  59.532  1.00  0.00           H  
ATOM   1982  HA  GLU A 122      -6.285 -12.606  57.793  1.00  0.00           H  
ATOM   1983 1HB  GLU A 122      -8.419 -12.744  59.950  1.00  0.00           H  
ATOM   1984 2HB  GLU A 122      -7.813 -14.160  59.099  1.00  0.00           H  
ATOM   1985 1HG  GLU A 122      -5.547 -13.743  59.985  1.00  0.00           H  
ATOM   1986 2HG  GLU A 122      -6.111 -12.281  60.785  1.00  0.00           H  
ATOM   1987  N   THR A 123      -9.019 -11.428  56.721  1.00  0.00           N  
ATOM   1988  CA  THR A 123     -10.091 -11.583  55.738  1.00  0.00           C  
ATOM   1989  C   THR A 123      -9.597 -11.276  54.323  1.00  0.00           C  
ATOM   1990  O   THR A 123      -9.421 -12.192  53.519  1.00  0.00           O  
ATOM   1991  CB  THR A 123     -11.313 -10.690  56.078  1.00  0.00           C  
ATOM   1992  CG2 THR A 123     -12.416 -10.883  55.023  1.00  0.00           C  
ATOM   1993  OG1 THR A 123     -11.848 -11.064  57.364  1.00  0.00           O  
ATOM   1994  OXT THR A 123      -9.668 -10.121  53.902  1.00  0.00           O1-
ATOM   1995  H   THR A 123      -8.801 -10.488  57.068  1.00  0.00           H  
ATOM   1996  HA  THR A 123     -10.426 -12.618  55.757  1.00  0.00           H  
ATOM   1997  HB  THR A 123     -11.002  -9.642  56.110  1.00  0.00           H  
ATOM   1998  HG1 THR A 123     -11.215 -10.797  58.066  1.00  0.00           H  
ATOM   1999 1HG2 THR A 123     -13.268 -10.260  55.280  1.00  0.00           H  
ATOM   2000 2HG2 THR A 123     -12.055 -10.604  54.037  1.00  0.00           H  
ATOM   2001 3HG2 THR A 123     -12.720 -11.927  55.011  1.00  0.00           H  
TER   
ATOM   2002  N   VAL B   1       0.258 -16.528  38.923  1.00  0.00           N  
ATOM   2003  CA  VAL B   1       0.530 -16.627  37.497  1.00  0.00           C  
ATOM   2004  C   VAL B   1       1.397 -15.399  37.138  1.00  0.00           C  
ATOM   2005  O   VAL B   1       1.778 -15.189  35.980  1.00  0.00           O  
ATOM   2006  CB  VAL B   1      -0.799 -16.634  36.677  1.00  0.00           C  
ATOM   2007  CG1 VAL B   1      -0.542 -16.562  35.159  1.00  0.00           C  
ATOM   2008  CG2 VAL B   1      -1.617 -17.901  36.979  1.00  0.00           C  
ATOM   2009 1H   VAL B   1       1.139 -16.259  39.379  1.00  0.00           H  
ATOM   2010 2H   VAL B   1      -0.076 -17.398  39.315  1.00  0.00           H  
ATOM   2011 3H   VAL B   1      -0.424 -15.801  39.064  1.00  0.00           H  
ATOM   2012  HA  VAL B   1       1.081 -17.551  37.258  1.00  0.00           H  
ATOM   2013  HB  VAL B   1      -1.378 -15.781  36.951  1.00  0.00           H  
ATOM   2014 1HG1 VAL B   1      -1.484 -16.570  34.676  1.00  0.00           H  
ATOM   2015 2HG1 VAL B   1      -0.040 -15.680  34.833  1.00  0.00           H  
ATOM   2016 3HG1 VAL B   1       0.043 -17.433  34.863  1.00  0.00           H  
ATOM   2017 1HG2 VAL B   1      -2.549 -17.866  36.415  1.00  0.00           H  
ATOM   2018 2HG2 VAL B   1      -1.046 -18.790  36.722  1.00  0.00           H  
ATOM   2019 3HG2 VAL B   1      -1.843 -17.938  38.043  1.00  0.00           H  
ATOM   2020  N   GLU B   2       1.687 -14.567  38.140  1.00  0.00           N  
ATOM   2021  CA  GLU B   2       2.419 -13.325  37.898  1.00  0.00           C  
ATOM   2022  C   GLU B   2       3.825 -13.556  37.328  1.00  0.00           C  
ATOM   2023  O   GLU B   2       4.248 -12.838  36.423  1.00  0.00           O  
ATOM   2024  CB  GLU B   2       2.521 -12.523  39.197  1.00  0.00           C  
ATOM   2025  CG  GLU B   2       3.016 -11.095  39.016  1.00  0.00           C  
ATOM   2026  CD  GLU B   2       3.042 -10.318  40.303  1.00  0.00           C  
ATOM   2027  OE1 GLU B   2       3.179 -10.924  41.339  1.00  0.00           O  
ATOM   2028  OE2 GLU B   2       2.923  -9.116  40.250  1.00  0.00           O1-
ATOM   2029  H   GLU B   2       1.439 -14.790  39.108  1.00  0.00           H  
ATOM   2030  HA  GLU B   2       1.870 -12.763  37.139  1.00  0.00           H  
ATOM   2031 1HB  GLU B   2       1.542 -12.479  39.675  1.00  0.00           H  
ATOM   2032 2HB  GLU B   2       3.199 -13.028  39.885  1.00  0.00           H  
ATOM   2033 1HG  GLU B   2       4.023 -11.121  38.601  1.00  0.00           H  
ATOM   2034 2HG  GLU B   2       2.371 -10.585  38.302  1.00  0.00           H  
ATOM   2035  N   GLU B   3       4.564 -14.539  37.868  1.00  0.00           N  
ATOM   2036  CA  GLU B   3       5.907 -14.775  37.363  1.00  0.00           C  
ATOM   2037  C   GLU B   3       5.862 -15.286  35.930  1.00  0.00           C  
ATOM   2038  O   GLU B   3       6.688 -14.865  35.119  1.00  0.00           O  
ATOM   2039  CB  GLU B   3       6.703 -15.733  38.240  1.00  0.00           C  
ATOM   2040  CG  GLU B   3       7.114 -15.161  39.598  1.00  0.00           C  
ATOM   2041  CD  GLU B   3       7.930 -16.126  40.422  1.00  0.00           C  
ATOM   2042  OE1 GLU B   3       8.062 -17.255  40.010  1.00  0.00           O  
ATOM   2043  OE2 GLU B   3       8.445 -15.737  41.443  1.00  0.00           O1-
ATOM   2044  H   GLU B   3       4.166 -15.134  38.597  1.00  0.00           H  
ATOM   2045  HA  GLU B   3       6.438 -13.830  37.360  1.00  0.00           H  
ATOM   2046 1HB  GLU B   3       6.119 -16.624  38.415  1.00  0.00           H  
ATOM   2047 2HB  GLU B   3       7.587 -16.034  37.731  1.00  0.00           H  
ATOM   2048 1HG  GLU B   3       7.687 -14.236  39.446  1.00  0.00           H  
ATOM   2049 2HG  GLU B   3       6.182 -14.921  40.153  1.00  0.00           H  
ATOM   2050  N   LEU B   4       4.897 -16.162  35.596  1.00  0.00           N  
ATOM   2051  CA  LEU B   4       4.852 -16.629  34.208  1.00  0.00           C  
ATOM   2052  C   LEU B   4       4.602 -15.467  33.290  1.00  0.00           C  
ATOM   2053  O   LEU B   4       5.233 -15.366  32.232  1.00  0.00           O  
ATOM   2054  CB  LEU B   4       3.757 -17.662  33.912  1.00  0.00           C  
ATOM   2055  CG  LEU B   4       3.716 -18.127  32.389  1.00  0.00           C  
ATOM   2056  CD1 LEU B   4       5.006 -18.854  32.012  1.00  0.00           C  
ATOM   2057  CD2 LEU B   4       2.540 -18.970  32.137  1.00  0.00           C  
ATOM   2058  H   LEU B   4       4.249 -16.539  36.301  1.00  0.00           H  
ATOM   2059  HA  LEU B   4       5.823 -17.045  33.968  1.00  0.00           H  
ATOM   2060 1HB  LEU B   4       3.923 -18.543  34.534  1.00  0.00           H  
ATOM   2061 2HB  LEU B   4       2.784 -17.240  34.170  1.00  0.00           H  
ATOM   2062  HG  LEU B   4       3.644 -17.253  31.761  1.00  0.00           H  
ATOM   2063 1HD1 LEU B   4       4.957 -19.132  30.975  1.00  0.00           H  
ATOM   2064 2HD1 LEU B   4       5.882 -18.226  32.153  1.00  0.00           H  
ATOM   2065 3HD1 LEU B   4       5.112 -19.754  32.620  1.00  0.00           H  
ATOM   2066 1HD2 LEU B   4       2.519 -19.244  31.087  1.00  0.00           H  
ATOM   2067 2HD2 LEU B   4       2.597 -19.848  32.719  1.00  0.00           H  
ATOM   2068 3HD2 LEU B   4       1.629 -18.420  32.388  1.00  0.00           H  
ATOM   2069  N   LEU B   5       3.654 -14.599  33.662  1.00  0.00           N  
ATOM   2070  CA  LEU B   5       3.369 -13.469  32.818  1.00  0.00           C  
ATOM   2071  C   LEU B   5       4.581 -12.589  32.653  1.00  0.00           C  
ATOM   2072  O   LEU B   5       4.888 -12.174  31.536  1.00  0.00           O  
ATOM   2073  CB  LEU B   5       2.220 -12.618  33.365  1.00  0.00           C  
ATOM   2074  CG  LEU B   5       1.909 -11.319  32.553  1.00  0.00           C  
ATOM   2075  CD1 LEU B   5       1.543 -11.675  31.144  1.00  0.00           C  
ATOM   2076  CD2 LEU B   5       0.771 -10.585  33.211  1.00  0.00           C  
ATOM   2077  H   LEU B   5       3.133 -14.736  34.539  1.00  0.00           H  
ATOM   2078  HA  LEU B   5       3.101 -13.857  31.846  1.00  0.00           H  
ATOM   2079 1HB  LEU B   5       1.315 -13.230  33.386  1.00  0.00           H  
ATOM   2080 2HB  LEU B   5       2.461 -12.330  34.389  1.00  0.00           H  
ATOM   2081  HG  LEU B   5       2.782 -10.682  32.534  1.00  0.00           H  
ATOM   2082 1HD1 LEU B   5       1.319 -10.776  30.591  1.00  0.00           H  
ATOM   2083 2HD1 LEU B   5       2.351 -12.188  30.648  1.00  0.00           H  
ATOM   2084 3HD1 LEU B   5       0.681 -12.314  31.192  1.00  0.00           H  
ATOM   2085 1HD2 LEU B   5       0.545  -9.677  32.653  1.00  0.00           H  
ATOM   2086 2HD2 LEU B   5      -0.099 -11.226  33.223  1.00  0.00           H  
ATOM   2087 3HD2 LEU B   5       1.049 -10.327  34.236  1.00  0.00           H  
ATOM   2088  N   MET B   6       5.284 -12.290  33.750  1.00  0.00           N  
ATOM   2089  CA  MET B   6       6.436 -11.426  33.597  1.00  0.00           C  
ATOM   2090  C   MET B   6       7.467 -12.059  32.672  1.00  0.00           C  
ATOM   2091  O   MET B   6       8.028 -11.362  31.826  1.00  0.00           O  
ATOM   2092  CB  MET B   6       7.054 -11.111  34.950  1.00  0.00           C  
ATOM   2093  CG  MET B   6       6.223 -10.182  35.830  1.00  0.00           C  
ATOM   2094  SD  MET B   6       7.086  -9.611  37.308  1.00  0.00           S  
ATOM   2095  CE  MET B   6       7.147 -11.055  38.391  1.00  0.00           C  
ATOM   2096  H   MET B   6       4.996 -12.629  34.672  1.00  0.00           H  
ATOM   2097  HA  MET B   6       6.101 -10.503  33.141  1.00  0.00           H  
ATOM   2098 1HB  MET B   6       7.160 -12.041  35.488  1.00  0.00           H  
ATOM   2099 2HB  MET B   6       8.046 -10.681  34.809  1.00  0.00           H  
ATOM   2100 1HG  MET B   6       5.933  -9.330  35.258  1.00  0.00           H  
ATOM   2101 2HG  MET B   6       5.320 -10.685  36.140  1.00  0.00           H  
ATOM   2102 1HE  MET B   6       7.648 -10.791  39.322  1.00  0.00           H  
ATOM   2103 2HE  MET B   6       6.154 -11.392  38.614  1.00  0.00           H  
ATOM   2104 3HE  MET B   6       7.680 -11.846  37.919  1.00  0.00           H  
ATOM   2105  N   LEU B   7       7.699 -13.372  32.779  1.00  0.00           N  
ATOM   2106  CA  LEU B   7       8.642 -14.012  31.879  1.00  0.00           C  
ATOM   2107  C   LEU B   7       8.155 -13.957  30.439  1.00  0.00           C  
ATOM   2108  O   LEU B   7       8.962 -13.721  29.541  1.00  0.00           O  
ATOM   2109  CB  LEU B   7       8.888 -15.470  32.277  1.00  0.00           C  
ATOM   2110  CG  LEU B   7       9.662 -15.714  33.589  1.00  0.00           C  
ATOM   2111  CD1 LEU B   7       9.603 -17.182  33.921  1.00  0.00           C  
ATOM   2112  CD2 LEU B   7      11.130 -15.254  33.423  1.00  0.00           C  
ATOM   2113  H   LEU B   7       7.233 -13.916  33.518  1.00  0.00           H  
ATOM   2114  HA  LEU B   7       9.577 -13.466  31.929  1.00  0.00           H  
ATOM   2115 1HB  LEU B   7       7.916 -15.964  32.363  1.00  0.00           H  
ATOM   2116 2HB  LEU B   7       9.445 -15.951  31.476  1.00  0.00           H  
ATOM   2117  HG  LEU B   7       9.186 -15.174  34.396  1.00  0.00           H  
ATOM   2118 1HD1 LEU B   7      10.131 -17.359  34.857  1.00  0.00           H  
ATOM   2119 2HD1 LEU B   7       8.568 -17.469  34.028  1.00  0.00           H  
ATOM   2120 3HD1 LEU B   7      10.057 -17.760  33.124  1.00  0.00           H  
ATOM   2121 1HD2 LEU B   7      11.682 -15.441  34.333  1.00  0.00           H  
ATOM   2122 2HD2 LEU B   7      11.565 -15.805  32.617  1.00  0.00           H  
ATOM   2123 3HD2 LEU B   7      11.183 -14.199  33.198  1.00  0.00           H  
ATOM   2124  N   ALA B   8       6.856 -14.169  30.202  1.00  0.00           N  
ATOM   2125  CA  ALA B   8       6.320 -14.104  28.846  1.00  0.00           C  
ATOM   2126  C   ALA B   8       6.483 -12.719  28.241  1.00  0.00           C  
ATOM   2127  O   ALA B   8       6.841 -12.596  27.065  1.00  0.00           O  
ATOM   2128  CB  ALA B   8       4.861 -14.502  28.854  1.00  0.00           C  
ATOM   2129  H   ALA B   8       6.237 -14.422  30.973  1.00  0.00           H  
ATOM   2130  HA  ALA B   8       6.869 -14.786  28.223  1.00  0.00           H  
ATOM   2131 1HB  ALA B   8       4.470 -14.480  27.845  1.00  0.00           H  
ATOM   2132 2HB  ALA B   8       4.763 -15.507  29.261  1.00  0.00           H  
ATOM   2133 3HB  ALA B   8       4.312 -13.802  29.477  1.00  0.00           H  
ATOM   2134  N   ILE B   9       6.272 -11.675  29.043  1.00  0.00           N  
ATOM   2135  CA  ILE B   9       6.427 -10.318  28.557  1.00  0.00           C  
ATOM   2136  C   ILE B   9       7.900 -10.076  28.298  1.00  0.00           C  
ATOM   2137  O   ILE B   9       8.262  -9.452  27.306  1.00  0.00           O  
ATOM   2138  CB  ILE B   9       5.896  -9.263  29.518  1.00  0.00           C  
ATOM   2139  CG1 ILE B   9       4.428  -9.373  29.698  1.00  0.00           C  
ATOM   2140  CG2 ILE B   9       6.172  -7.900  28.853  1.00  0.00           C  
ATOM   2141  CD1 ILE B   9       3.901  -8.587  30.877  1.00  0.00           C  
ATOM   2142  H   ILE B   9       5.933 -11.845  30.000  1.00  0.00           H  
ATOM   2143  HA  ILE B   9       5.886 -10.222  27.608  1.00  0.00           H  
ATOM   2144  HB  ILE B   9       6.357  -9.361  30.488  1.00  0.00           H  
ATOM   2145 1HG1 ILE B   9       3.972  -8.995  28.818  1.00  0.00           H  
ATOM   2146 2HG1 ILE B   9       4.157 -10.414  29.811  1.00  0.00           H  
ATOM   2147 1HG2 ILE B   9       5.802  -7.122  29.462  1.00  0.00           H  
ATOM   2148 2HG2 ILE B   9       7.231  -7.745  28.702  1.00  0.00           H  
ATOM   2149 3HG2 ILE B   9       5.672  -7.859  27.888  1.00  0.00           H  
ATOM   2150 1HD1 ILE B   9       2.824  -8.709  30.929  1.00  0.00           H  
ATOM   2151 2HD1 ILE B   9       4.362  -8.974  31.782  1.00  0.00           H  
ATOM   2152 3HD1 ILE B   9       4.123  -7.535  30.785  1.00  0.00           H  
ATOM   2153  N   ALA B  10       8.759 -10.494  29.249  1.00  0.00           N  
ATOM   2154  CA  ALA B  10      10.190 -10.315  29.128  1.00  0.00           C  
ATOM   2155  C   ALA B  10      10.695 -10.992  27.872  1.00  0.00           C  
ATOM   2156  O   ALA B  10      11.579 -10.461  27.191  1.00  0.00           O  
ATOM   2157  CB  ALA B  10      10.896 -10.933  30.324  1.00  0.00           C  
ATOM   2158  H   ALA B  10       8.403 -10.956  30.084  1.00  0.00           H  
ATOM   2159  HA  ALA B  10      10.401  -9.255  29.073  1.00  0.00           H  
ATOM   2160 1HB  ALA B  10      11.969 -10.785  30.234  1.00  0.00           H  
ATOM   2161 2HB  ALA B  10      10.539 -10.491  31.230  1.00  0.00           H  
ATOM   2162 3HB  ALA B  10      10.684 -11.993  30.349  1.00  0.00           H  
ATOM   2163  N   ALA B  11      10.151 -12.171  27.583  1.00  0.00           N  
ATOM   2164  CA  ALA B  11      10.498 -12.933  26.403  1.00  0.00           C  
ATOM   2165  C   ALA B  11      10.087 -12.138  25.161  1.00  0.00           C  
ATOM   2166  O   ALA B  11      10.856 -11.979  24.202  1.00  0.00           O  
ATOM   2167  CB  ALA B  11       9.806 -14.291  26.467  1.00  0.00           C  
ATOM   2168  H   ALA B  11       9.486 -12.579  28.237  1.00  0.00           H  
ATOM   2169  HA  ALA B  11      11.573 -13.084  26.386  1.00  0.00           H  
ATOM   2170 1HB  ALA B  11      10.056 -14.869  25.621  1.00  0.00           H  
ATOM   2171 2HB  ALA B  11      10.119 -14.811  27.364  1.00  0.00           H  
ATOM   2172 3HB  ALA B  11       8.736 -14.150  26.497  1.00  0.00           H  
ATOM   2173  N   ALA B  12       8.880 -11.565  25.191  1.00  0.00           N  
ATOM   2174  CA  ALA B  12       8.420 -10.787  24.058  1.00  0.00           C  
ATOM   2175  C   ALA B  12       9.287  -9.552  23.823  1.00  0.00           C  
ATOM   2176  O   ALA B  12       9.666  -9.264  22.684  1.00  0.00           O  
ATOM   2177  CB  ALA B  12       6.976 -10.366  24.278  1.00  0.00           C  
ATOM   2178  H   ALA B  12       8.245 -11.751  25.975  1.00  0.00           H  
ATOM   2179  HA  ALA B  12       8.477 -11.422  23.171  1.00  0.00           H  
ATOM   2180 1HB  ALA B  12       6.621  -9.812  23.416  1.00  0.00           H  
ATOM   2181 2HB  ALA B  12       6.364 -11.262  24.422  1.00  0.00           H  
ATOM   2182 3HB  ALA B  12       6.913  -9.742  25.165  1.00  0.00           H  
ATOM   2183  N   ALA B  13       9.623  -8.831  24.901  1.00  0.00           N  
ATOM   2184  CA  ALA B  13      10.442  -7.629  24.818  1.00  0.00           C  
ATOM   2185  C   ALA B  13      11.867  -7.957  24.364  1.00  0.00           C  
ATOM   2186  O   ALA B  13      12.454  -7.233  23.560  1.00  0.00           O  
ATOM   2187  CB  ALA B  13      10.436  -6.891  26.155  1.00  0.00           C  
ATOM   2188  H   ALA B  13       9.266  -9.128  25.811  1.00  0.00           H  
ATOM   2189  HA  ALA B  13      10.003  -6.978  24.061  1.00  0.00           H  
ATOM   2190 1HB  ALA B  13      11.025  -5.982  26.072  1.00  0.00           H  
ATOM   2191 2HB  ALA B  13       9.409  -6.643  26.423  1.00  0.00           H  
ATOM   2192 3HB  ALA B  13      10.855  -7.529  26.917  1.00  0.00           H  
ATOM   2193  N   SER B  14      12.418  -9.074  24.867  1.00  0.00           N  
ATOM   2194  CA  SER B  14      13.771  -9.493  24.528  1.00  0.00           C  
ATOM   2195  C   SER B  14      13.916 -10.266  23.208  1.00  0.00           C  
ATOM   2196  O   SER B  14      15.027 -10.352  22.678  1.00  0.00           O  
ATOM   2197  CB  SER B  14      14.356 -10.312  25.662  1.00  0.00           C  
ATOM   2198  OG  SER B  14      13.641 -11.495  25.862  1.00  0.00           O  
ATOM   2199  H   SER B  14      11.907  -9.633  25.547  1.00  0.00           H  
ATOM   2200  HA  SER B  14      14.369  -8.587  24.439  1.00  0.00           H  
ATOM   2201 1HB  SER B  14      15.390 -10.556  25.423  1.00  0.00           H  
ATOM   2202 2HB  SER B  14      14.360  -9.731  26.575  1.00  0.00           H  
ATOM   2203  HG  SER B  14      12.875 -11.230  26.408  1.00  0.00           H  
ATOM   2204  N   GLY B  15      12.815 -10.774  22.631  1.00  0.00           N  
ATOM   2205  CA  GLY B  15      12.907 -11.535  21.390  1.00  0.00           C  
ATOM   2206  C   GLY B  15      13.351 -12.977  21.635  1.00  0.00           C  
ATOM   2207  O   GLY B  15      14.056 -13.574  20.817  1.00  0.00           O  
ATOM   2208  H   GLY B  15      11.907 -10.722  23.096  1.00  0.00           H  
ATOM   2209 1HA  GLY B  15      11.932 -11.534  20.904  1.00  0.00           H  
ATOM   2210 2HA  GLY B  15      13.601 -11.046  20.712  1.00  0.00           H  
ATOM   2211  N   THR B  16      12.965 -13.511  22.792  1.00  0.00           N  
ATOM   2212  CA  THR B  16      13.318 -14.863  23.228  1.00  0.00           C  
ATOM   2213  C   THR B  16      12.069 -15.666  23.598  1.00  0.00           C  
ATOM   2214  O   THR B  16      10.946 -15.167  23.487  1.00  0.00           O  
ATOM   2215  CB  THR B  16      14.319 -14.817  24.409  1.00  0.00           C  
ATOM   2216  CG2 THR B  16      15.581 -14.061  24.045  1.00  0.00           C  
ATOM   2217  OG1 THR B  16      13.720 -14.213  25.568  1.00  0.00           O  
ATOM   2218  H   THR B  16      12.350 -12.955  23.387  1.00  0.00           H  
ATOM   2219  HA  THR B  16      13.807 -15.382  22.404  1.00  0.00           H  
ATOM   2220  HB  THR B  16      14.595 -15.825  24.657  1.00  0.00           H  
ATOM   2221  HG1 THR B  16      13.611 -13.255  25.418  1.00  0.00           H  
ATOM   2222 1HG2 THR B  16      16.267 -14.075  24.889  1.00  0.00           H  
ATOM   2223 2HG2 THR B  16      16.048 -14.537  23.184  1.00  0.00           H  
ATOM   2224 3HG2 THR B  16      15.332 -13.029  23.801  1.00  0.00           H  
ATOM   2225  N   THR B  17      12.246 -16.944  23.939  1.00  0.00           N  
ATOM   2226  CA  THR B  17      11.119 -17.788  24.360  1.00  0.00           C  
ATOM   2227  C   THR B  17      10.942 -17.683  25.873  1.00  0.00           C  
ATOM   2228  O   THR B  17      11.797 -17.126  26.567  1.00  0.00           O  
ATOM   2229  CB  THR B  17      11.331 -19.272  23.998  1.00  0.00           C  
ATOM   2230  CG2 THR B  17      11.728 -19.368  22.532  1.00  0.00           C  
ATOM   2231  OG1 THR B  17      12.393 -19.823  24.793  1.00  0.00           O  
ATOM   2232  H   THR B  17      13.202 -17.329  23.937  1.00  0.00           H  
ATOM   2233  HA  THR B  17      10.207 -17.434  23.878  1.00  0.00           H  
ATOM   2234  HB  THR B  17      10.415 -19.836  24.169  1.00  0.00           H  
ATOM   2235  HG1 THR B  17      12.489 -20.762  24.575  1.00  0.00           H  
ATOM   2236 1HG2 THR B  17      11.887 -20.409  22.262  1.00  0.00           H  
ATOM   2237 2HG2 THR B  17      10.937 -18.948  21.912  1.00  0.00           H  
ATOM   2238 3HG2 THR B  17      12.650 -18.812  22.364  1.00  0.00           H  
ATOM   2239  N   VAL B  18       9.846 -18.226  26.409  1.00  0.00           N  
ATOM   2240  CA  VAL B  18       9.675 -18.178  27.860  1.00  0.00           C  
ATOM   2241  C   VAL B  18      10.746 -18.978  28.581  1.00  0.00           C  
ATOM   2242  O   VAL B  18      11.239 -18.534  29.618  1.00  0.00           O  
ATOM   2243  CB  VAL B  18       8.298 -18.671  28.314  1.00  0.00           C  
ATOM   2244  CG1 VAL B  18       8.263 -18.770  29.844  1.00  0.00           C  
ATOM   2245  CG2 VAL B  18       7.278 -17.704  27.869  1.00  0.00           C  
ATOM   2246  H   VAL B  18       9.157 -18.664  25.812  1.00  0.00           H  
ATOM   2247  HA  VAL B  18       9.766 -17.137  28.175  1.00  0.00           H  
ATOM   2248  HB  VAL B  18       8.103 -19.657  27.896  1.00  0.00           H  
ATOM   2249 1HG1 VAL B  18       7.287 -19.105  30.163  1.00  0.00           H  
ATOM   2250 2HG1 VAL B  18       9.002 -19.468  30.199  1.00  0.00           H  
ATOM   2251 3HG1 VAL B  18       8.462 -17.791  30.273  1.00  0.00           H  
ATOM   2252 1HG2 VAL B  18       6.290 -18.029  28.196  1.00  0.00           H  
ATOM   2253 2HG2 VAL B  18       7.521 -16.771  28.318  1.00  0.00           H  
ATOM   2254 3HG2 VAL B  18       7.298 -17.613  26.789  1.00  0.00           H  
ATOM   2255  N   GLU B  19      11.063 -20.179  28.090  1.00  0.00           N  
ATOM   2256  CA  GLU B  19      12.083 -20.979  28.754  1.00  0.00           C  
ATOM   2257  C   GLU B  19      13.407 -20.237  28.738  1.00  0.00           C  
ATOM   2258  O   GLU B  19      14.150 -20.271  29.722  1.00  0.00           O  
ATOM   2259  CB  GLU B  19      12.243 -22.346  28.095  1.00  0.00           C  
ATOM   2260  CG  GLU B  19      11.081 -23.311  28.319  1.00  0.00           C  
ATOM   2261  CD  GLU B  19      11.271 -24.612  27.584  1.00  0.00           C  
ATOM   2262  OE1 GLU B  19      12.194 -24.691  26.807  1.00  0.00           O  
ATOM   2263  OE2 GLU B  19      10.507 -25.522  27.800  1.00  0.00           O1-
ATOM   2264  H   GLU B  19      10.617 -20.511  27.247  1.00  0.00           H  
ATOM   2265  HA  GLU B  19      11.786 -21.129  29.792  1.00  0.00           H  
ATOM   2266 1HB  GLU B  19      12.363 -22.212  27.018  1.00  0.00           H  
ATOM   2267 2HB  GLU B  19      13.150 -22.822  28.466  1.00  0.00           H  
ATOM   2268 1HG  GLU B  19      11.015 -23.528  29.379  1.00  0.00           H  
ATOM   2269 2HG  GLU B  19      10.147 -22.842  28.011  1.00  0.00           H  
ATOM   2270  N   GLU B  20      13.711 -19.554  27.627  1.00  0.00           N  
ATOM   2271  CA  GLU B  20      14.937 -18.784  27.580  1.00  0.00           C  
ATOM   2272  C   GLU B  20      14.905 -17.643  28.595  1.00  0.00           C  
ATOM   2273  O   GLU B  20      15.912 -17.407  29.259  1.00  0.00           O  
ATOM   2274  CB  GLU B  20      15.184 -18.257  26.172  1.00  0.00           C  
ATOM   2275  CG  GLU B  20      15.597 -19.334  25.170  1.00  0.00           C  
ATOM   2276  CD  GLU B  20      15.695 -18.839  23.758  1.00  0.00           C  
ATOM   2277  OE1 GLU B  20      14.952 -17.950  23.395  1.00  0.00           O  
ATOM   2278  OE2 GLU B  20      16.517 -19.346  23.035  1.00  0.00           O1-
ATOM   2279  H   GLU B  20      13.097 -19.593  26.813  1.00  0.00           H  
ATOM   2280  HA  GLU B  20      15.763 -19.443  27.842  1.00  0.00           H  
ATOM   2281 1HB  GLU B  20      14.266 -17.809  25.813  1.00  0.00           H  
ATOM   2282 2HB  GLU B  20      15.947 -17.481  26.195  1.00  0.00           H  
ATOM   2283 1HG  GLU B  20      16.567 -19.731  25.472  1.00  0.00           H  
ATOM   2284 2HG  GLU B  20      14.883 -20.147  25.217  1.00  0.00           H  
ATOM   2285  N   ALA B  21      13.760 -16.948  28.743  1.00  0.00           N  
ATOM   2286  CA  ALA B  21      13.642 -15.863  29.719  1.00  0.00           C  
ATOM   2287  C   ALA B  21      13.843 -16.393  31.141  1.00  0.00           C  
ATOM   2288  O   ALA B  21      14.500 -15.759  31.967  1.00  0.00           O  
ATOM   2289  CB  ALA B  21      12.285 -15.178  29.599  1.00  0.00           C  
ATOM   2290  H   ALA B  21      12.978 -17.147  28.111  1.00  0.00           H  
ATOM   2291  HA  ALA B  21      14.425 -15.135  29.509  1.00  0.00           H  
ATOM   2292 1HB  ALA B  21      12.213 -14.359  30.307  1.00  0.00           H  
ATOM   2293 2HB  ALA B  21      12.177 -14.795  28.586  1.00  0.00           H  
ATOM   2294 3HB  ALA B  21      11.493 -15.896  29.800  1.00  0.00           H  
ATOM   2295  N   TYR B  22      13.291 -17.573  31.421  1.00  0.00           N  
ATOM   2296  CA  TYR B  22      13.433 -18.208  32.723  1.00  0.00           C  
ATOM   2297  C   TYR B  22      14.918 -18.400  33.015  1.00  0.00           C  
ATOM   2298  O   TYR B  22      15.445 -17.940  34.043  1.00  0.00           O  
ATOM   2299  CB  TYR B  22      12.681 -19.549  32.693  1.00  0.00           C  
ATOM   2300  CG  TYR B  22      12.761 -20.428  33.904  1.00  0.00           C  
ATOM   2301  CD1 TYR B  22      11.900 -20.250  34.976  1.00  0.00           C  
ATOM   2302  CD2 TYR B  22      13.697 -21.450  33.929  1.00  0.00           C  
ATOM   2303  CE1 TYR B  22      11.977 -21.102  36.053  1.00  0.00           C  
ATOM   2304  CE2 TYR B  22      13.771 -22.291  35.007  1.00  0.00           C  
ATOM   2305  CZ  TYR B  22      12.910 -22.125  36.062  1.00  0.00           C  
ATOM   2306  OH  TYR B  22      12.965 -22.983  37.136  1.00  0.00           O  
ATOM   2307  H   TYR B  22      12.713 -18.025  30.706  1.00  0.00           H  
ATOM   2308  HA  TYR B  22      13.010 -17.563  33.489  1.00  0.00           H  
ATOM   2309 1HB  TYR B  22      11.629 -19.360  32.487  1.00  0.00           H  
ATOM   2310 2HB  TYR B  22      13.039 -20.128  31.864  1.00  0.00           H  
ATOM   2311  HD1 TYR B  22      11.164 -19.459  34.967  1.00  0.00           H  
ATOM   2312  HD2 TYR B  22      14.371 -21.592  33.088  1.00  0.00           H  
ATOM   2313  HE1 TYR B  22      11.304 -20.983  36.895  1.00  0.00           H  
ATOM   2314  HE2 TYR B  22      14.505 -23.098  35.022  1.00  0.00           H  
ATOM   2315  HH  TYR B  22      12.174 -22.863  37.686  1.00  0.00           H  
ATOM   2316  N   LYS B  23      15.600 -19.051  32.064  1.00  0.00           N  
ATOM   2317  CA  LYS B  23      17.013 -19.347  32.183  1.00  0.00           C  
ATOM   2318  C   LYS B  23      17.860 -18.083  32.252  1.00  0.00           C  
ATOM   2319  O   LYS B  23      18.831 -18.043  33.004  1.00  0.00           O  
ATOM   2320  CB  LYS B  23      17.453 -20.240  31.024  1.00  0.00           C  
ATOM   2321  CG  LYS B  23      16.909 -21.674  31.103  1.00  0.00           C  
ATOM   2322  CD  LYS B  23      17.327 -22.501  29.891  1.00  0.00           C  
ATOM   2323  CE  LYS B  23      16.751 -23.916  29.951  1.00  0.00           C  
ATOM   2324  NZ  LYS B  23      17.095 -24.715  28.731  1.00  0.00           N1+
ATOM   2325  H   LYS B  23      15.093 -19.370  31.231  1.00  0.00           H  
ATOM   2326  HA  LYS B  23      17.167 -19.891  33.110  1.00  0.00           H  
ATOM   2327 1HB  LYS B  23      17.105 -19.801  30.089  1.00  0.00           H  
ATOM   2328 2HB  LYS B  23      18.539 -20.282  30.989  1.00  0.00           H  
ATOM   2329 1HG  LYS B  23      17.275 -22.143  32.017  1.00  0.00           H  
ATOM   2330 2HG  LYS B  23      15.823 -21.634  31.150  1.00  0.00           H  
ATOM   2331 1HD  LYS B  23      16.967 -22.007  28.984  1.00  0.00           H  
ATOM   2332 2HD  LYS B  23      18.413 -22.558  29.848  1.00  0.00           H  
ATOM   2333 1HE  LYS B  23      17.145 -24.424  30.830  1.00  0.00           H  
ATOM   2334 2HE  LYS B  23      15.664 -23.853  30.037  1.00  0.00           H  
ATOM   2335 1HZ  LYS B  23      16.694 -25.641  28.810  1.00  0.00           H  
ATOM   2336 2HZ  LYS B  23      16.719 -24.257  27.911  1.00  0.00           H  
ATOM   2337 3HZ  LYS B  23      18.099 -24.791  28.643  1.00  0.00           H  
ATOM   2338  N   LEU B  24      17.495 -17.055  31.487  1.00  0.00           N  
ATOM   2339  CA  LEU B  24      18.229 -15.805  31.450  1.00  0.00           C  
ATOM   2340  C   LEU B  24      18.172 -15.087  32.789  1.00  0.00           C  
ATOM   2341  O   LEU B  24      19.204 -14.614  33.278  1.00  0.00           O  
ATOM   2342  CB  LEU B  24      17.681 -14.930  30.318  1.00  0.00           C  
ATOM   2343  CG  LEU B  24      18.313 -13.543  30.075  1.00  0.00           C  
ATOM   2344  CD1 LEU B  24      19.817 -13.660  29.783  1.00  0.00           C  
ATOM   2345  CD2 LEU B  24      17.588 -12.923  28.876  1.00  0.00           C  
ATOM   2346  H   LEU B  24      16.701 -17.167  30.862  1.00  0.00           H  
ATOM   2347  HA  LEU B  24      19.260 -16.044  31.227  1.00  0.00           H  
ATOM   2348 1HB  LEU B  24      17.752 -15.495  29.389  1.00  0.00           H  
ATOM   2349 2HB  LEU B  24      16.627 -14.765  30.520  1.00  0.00           H  
ATOM   2350  HG  LEU B  24      18.185 -12.917  30.953  1.00  0.00           H  
ATOM   2351 1HD1 LEU B  24      20.230 -12.666  29.598  1.00  0.00           H  
ATOM   2352 2HD1 LEU B  24      20.334 -14.100  30.633  1.00  0.00           H  
ATOM   2353 3HD1 LEU B  24      19.975 -14.283  28.904  1.00  0.00           H  
ATOM   2354 1HD2 LEU B  24      17.994 -11.948  28.674  1.00  0.00           H  
ATOM   2355 2HD2 LEU B  24      17.723 -13.556  27.999  1.00  0.00           H  
ATOM   2356 3HD2 LEU B  24      16.525 -12.839  29.091  1.00  0.00           H  
ATOM   2357  N   ALA B  25      16.993 -15.031  33.425  1.00  0.00           N  
ATOM   2358  CA  ALA B  25      16.946 -14.379  34.730  1.00  0.00           C  
ATOM   2359  C   ALA B  25      17.901 -15.110  35.671  1.00  0.00           C  
ATOM   2360  O   ALA B  25      18.640 -14.491  36.447  1.00  0.00           O  
ATOM   2361  CB  ALA B  25      15.537 -14.389  35.318  1.00  0.00           C  
ATOM   2362  H   ALA B  25      16.148 -15.419  32.982  1.00  0.00           H  
ATOM   2363  HA  ALA B  25      17.285 -13.352  34.612  1.00  0.00           H  
ATOM   2364 1HB  ALA B  25      15.550 -13.893  36.294  1.00  0.00           H  
ATOM   2365 2HB  ALA B  25      14.848 -13.877  34.672  1.00  0.00           H  
ATOM   2366 3HB  ALA B  25      15.208 -15.422  35.439  1.00  0.00           H  
ATOM   2367  N   LEU B  26      17.936 -16.447  35.575  1.00  0.00           N  
ATOM   2368  CA  LEU B  26      18.836 -17.197  36.429  1.00  0.00           C  
ATOM   2369  C   LEU B  26      20.312 -16.904  36.087  1.00  0.00           C  
ATOM   2370  O   LEU B  26      21.112 -16.630  36.982  1.00  0.00           O  
ATOM   2371  CB  LEU B  26      18.537 -18.705  36.285  1.00  0.00           C  
ATOM   2372  CG  LEU B  26      17.143 -19.203  36.828  1.00  0.00           C  
ATOM   2373  CD1 LEU B  26      16.898 -20.652  36.373  1.00  0.00           C  
ATOM   2374  CD2 LEU B  26      17.110 -19.126  38.352  1.00  0.00           C  
ATOM   2375  H   LEU B  26      17.278 -16.930  34.946  1.00  0.00           H  
ATOM   2376  HA  LEU B  26      18.669 -16.884  37.456  1.00  0.00           H  
ATOM   2377 1HB  LEU B  26      18.588 -18.968  35.240  1.00  0.00           H  
ATOM   2378 2HB  LEU B  26      19.314 -19.259  36.808  1.00  0.00           H  
ATOM   2379  HG  LEU B  26      16.349 -18.579  36.415  1.00  0.00           H  
ATOM   2380 1HD1 LEU B  26      15.928 -20.985  36.742  1.00  0.00           H  
ATOM   2381 2HD1 LEU B  26      16.902 -20.703  35.289  1.00  0.00           H  
ATOM   2382 3HD1 LEU B  26      17.675 -21.301  36.768  1.00  0.00           H  
ATOM   2383 1HD2 LEU B  26      16.139 -19.477  38.704  1.00  0.00           H  
ATOM   2384 2HD2 LEU B  26      17.896 -19.758  38.769  1.00  0.00           H  
ATOM   2385 3HD2 LEU B  26      17.257 -18.104  38.685  1.00  0.00           H  
ATOM   2386  N   LYS B  27      20.661 -16.851  34.791  1.00  0.00           N  
ATOM   2387  CA  LYS B  27      22.047 -16.602  34.352  1.00  0.00           C  
ATOM   2388  C   LYS B  27      22.607 -15.277  34.831  1.00  0.00           C  
ATOM   2389  O   LYS B  27      23.773 -15.180  35.217  1.00  0.00           O  
ATOM   2390  CB  LYS B  27      22.173 -16.616  32.825  1.00  0.00           C  
ATOM   2391  CG  LYS B  27      22.051 -17.970  32.151  1.00  0.00           C  
ATOM   2392  CD  LYS B  27      22.146 -17.821  30.633  1.00  0.00           C  
ATOM   2393  CE  LYS B  27      22.001 -19.161  29.925  1.00  0.00           C  
ATOM   2394  NZ  LYS B  27      22.064 -19.018  28.435  1.00  0.00           N1+
ATOM   2395  H   LYS B  27      19.949 -17.070  34.094  1.00  0.00           H  
ATOM   2396  HA  LYS B  27      22.676 -17.392  34.761  1.00  0.00           H  
ATOM   2397 1HB  LYS B  27      21.403 -15.967  32.406  1.00  0.00           H  
ATOM   2398 2HB  LYS B  27      23.133 -16.187  32.546  1.00  0.00           H  
ATOM   2399 1HG  LYS B  27      22.861 -18.613  32.495  1.00  0.00           H  
ATOM   2400 2HG  LYS B  27      21.119 -18.437  32.411  1.00  0.00           H  
ATOM   2401 1HD  LYS B  27      21.356 -17.153  30.288  1.00  0.00           H  
ATOM   2402 2HD  LYS B  27      23.108 -17.383  30.372  1.00  0.00           H  
ATOM   2403 1HE  LYS B  27      22.801 -19.823  30.252  1.00  0.00           H  
ATOM   2404 2HE  LYS B  27      21.042 -19.605  30.199  1.00  0.00           H  
ATOM   2405 1HZ  LYS B  27      21.965 -19.926  28.004  1.00  0.00           H  
ATOM   2406 2HZ  LYS B  27      21.318 -18.414  28.118  1.00  0.00           H  
ATOM   2407 3HZ  LYS B  27      22.953 -18.618  28.170  1.00  0.00           H  
ATOM   2408  N   LEU B  28      21.760 -14.258  34.829  1.00  0.00           N  
ATOM   2409  CA  LEU B  28      22.160 -12.921  35.232  1.00  0.00           C  
ATOM   2410  C   LEU B  28      22.124 -12.726  36.751  1.00  0.00           C  
ATOM   2411  O   LEU B  28      22.511 -11.661  37.242  1.00  0.00           O  
ATOM   2412  CB  LEU B  28      21.219 -11.910  34.562  1.00  0.00           C  
ATOM   2413  CG  LEU B  28      21.243 -11.809  33.017  1.00  0.00           C  
ATOM   2414  CD1 LEU B  28      20.119 -10.919  32.583  1.00  0.00           C  
ATOM   2415  CD2 LEU B  28      22.566 -11.229  32.515  1.00  0.00           C  
ATOM   2416  H   LEU B  28      20.816 -14.418  34.458  1.00  0.00           H  
ATOM   2417  HA  LEU B  28      23.180 -12.753  34.902  1.00  0.00           H  
ATOM   2418 1HB  LEU B  28      20.220 -12.213  34.812  1.00  0.00           H  
ATOM   2419 2HB  LEU B  28      21.395 -10.932  34.976  1.00  0.00           H  
ATOM   2420  HG  LEU B  28      21.089 -12.799  32.590  1.00  0.00           H  
ATOM   2421 1HD1 LEU B  28      20.129 -10.873  31.509  1.00  0.00           H  
ATOM   2422 2HD1 LEU B  28      19.178 -11.340  32.921  1.00  0.00           H  
ATOM   2423 3HD1 LEU B  28      20.251  -9.923  32.999  1.00  0.00           H  
ATOM   2424 1HD2 LEU B  28      22.529 -11.165  31.433  1.00  0.00           H  
ATOM   2425 2HD2 LEU B  28      22.716 -10.239  32.926  1.00  0.00           H  
ATOM   2426 3HD2 LEU B  28      23.394 -11.868  32.804  1.00  0.00           H  
ATOM   2427  N   GLY B  29      21.649 -13.732  37.505  1.00  0.00           N  
ATOM   2428  CA  GLY B  29      21.542 -13.616  38.950  1.00  0.00           C  
ATOM   2429  C   GLY B  29      20.445 -12.649  39.388  1.00  0.00           C  
ATOM   2430  O   GLY B  29      20.615 -11.950  40.390  1.00  0.00           O  
ATOM   2431  H   GLY B  29      21.397 -14.628  37.083  1.00  0.00           H  
ATOM   2432 1HA  GLY B  29      21.338 -14.604  39.362  1.00  0.00           H  
ATOM   2433 2HA  GLY B  29      22.497 -13.298  39.358  1.00  0.00           H  
ATOM   2434  N   ILE B  30      19.347 -12.563  38.631  1.00  0.00           N  
ATOM   2435  CA  ILE B  30      18.300 -11.593  38.946  1.00  0.00           C  
ATOM   2436  C   ILE B  30      16.916 -12.225  39.101  1.00  0.00           C  
ATOM   2437  O   ILE B  30      16.695 -13.382  38.739  1.00  0.00           O  
ATOM   2438  CB  ILE B  30      18.276 -10.512  37.851  1.00  0.00           C  
ATOM   2439  CG1 ILE B  30      17.911 -11.164  36.515  1.00  0.00           C  
ATOM   2440  CG2 ILE B  30      19.615  -9.774  37.803  1.00  0.00           C  
ATOM   2441  CD1 ILE B  30      17.745 -10.237  35.394  1.00  0.00           C  
ATOM   2442  H   ILE B  30      19.225 -13.195  37.831  1.00  0.00           H  
ATOM   2443  HA  ILE B  30      18.543 -11.108  39.891  1.00  0.00           H  
ATOM   2444  HB  ILE B  30      17.515  -9.809  38.086  1.00  0.00           H  
ATOM   2445 1HG1 ILE B  30      18.646 -11.896  36.270  1.00  0.00           H  
ATOM   2446 2HG1 ILE B  30      16.950 -11.669  36.638  1.00  0.00           H  
ATOM   2447 1HG2 ILE B  30      19.606  -8.986  37.067  1.00  0.00           H  
ATOM   2448 2HG2 ILE B  30      19.808  -9.336  38.783  1.00  0.00           H  
ATOM   2449 3HG2 ILE B  30      20.396 -10.471  37.566  1.00  0.00           H  
ATOM   2450 1HD1 ILE B  30      17.457 -10.791  34.515  1.00  0.00           H  
ATOM   2451 2HD1 ILE B  30      16.986  -9.518  35.641  1.00  0.00           H  
ATOM   2452 3HD1 ILE B  30      18.677  -9.730  35.199  1.00  0.00           H  
ATOM   2453  N   SER B  31      15.984 -11.458  39.663  1.00  0.00           N  
ATOM   2454  CA  SER B  31      14.612 -11.925  39.826  1.00  0.00           C  
ATOM   2455  C   SER B  31      13.852 -11.849  38.512  1.00  0.00           C  
ATOM   2456  O   SER B  31      14.317 -11.253  37.534  1.00  0.00           O  
ATOM   2457  CB  SER B  31      13.876 -11.104  40.875  1.00  0.00           C  
ATOM   2458  OG  SER B  31      13.605  -9.794  40.426  1.00  0.00           O  
ATOM   2459  H   SER B  31      16.233 -10.505  39.964  1.00  0.00           H  
ATOM   2460  HA  SER B  31      14.635 -12.967  40.150  1.00  0.00           H  
ATOM   2461 1HB  SER B  31      12.942 -11.595  41.136  1.00  0.00           H  
ATOM   2462 2HB  SER B  31      14.483 -11.058  41.776  1.00  0.00           H  
ATOM   2463  HG  SER B  31      13.292  -9.315  41.207  1.00  0.00           H  
ATOM   2464  N   VAL B  32      12.662 -12.447  38.491  1.00  0.00           N  
ATOM   2465  CA  VAL B  32      11.817 -12.387  37.309  1.00  0.00           C  
ATOM   2466  C   VAL B  32      11.412 -10.937  37.019  1.00  0.00           C  
ATOM   2467  O   VAL B  32      11.390 -10.524  35.851  1.00  0.00           O  
ATOM   2468  CB  VAL B  32      10.576 -13.286  37.472  1.00  0.00           C  
ATOM   2469  CG1 VAL B  32       9.636 -13.060  36.323  1.00  0.00           C  
ATOM   2470  CG2 VAL B  32      11.005 -14.743  37.516  1.00  0.00           C  
ATOM   2471  H   VAL B  32      12.347 -12.942  39.313  1.00  0.00           H  
ATOM   2472  HA  VAL B  32      12.388 -12.761  36.460  1.00  0.00           H  
ATOM   2473  HB  VAL B  32      10.054 -13.030  38.395  1.00  0.00           H  
ATOM   2474 1HG1 VAL B  32       8.758 -13.696  36.432  1.00  0.00           H  
ATOM   2475 2HG1 VAL B  32       9.330 -12.026  36.309  1.00  0.00           H  
ATOM   2476 3HG1 VAL B  32      10.139 -13.296  35.388  1.00  0.00           H  
ATOM   2477 1HG2 VAL B  32      10.128 -15.382  37.632  1.00  0.00           H  
ATOM   2478 2HG2 VAL B  32      11.515 -14.998  36.595  1.00  0.00           H  
ATOM   2479 3HG2 VAL B  32      11.675 -14.903  38.354  1.00  0.00           H  
ATOM   2480  N   THR B  33      11.071 -10.181  38.074  1.00  0.00           N  
ATOM   2481  CA  THR B  33      10.691  -8.780  37.944  1.00  0.00           C  
ATOM   2482  C   THR B  33      11.848  -7.999  37.319  1.00  0.00           C  
ATOM   2483  O   THR B  33      11.645  -7.200  36.396  1.00  0.00           O  
ATOM   2484  CB  THR B  33      10.356  -8.149  39.323  1.00  0.00           C  
ATOM   2485  CG2 THR B  33       9.964  -6.686  39.139  1.00  0.00           C  
ATOM   2486  OG1 THR B  33       9.253  -8.834  39.935  1.00  0.00           O  
ATOM   2487  H   THR B  33      11.091 -10.593  38.994  1.00  0.00           H  
ATOM   2488  HA  THR B  33       9.833  -8.697  37.282  1.00  0.00           H  
ATOM   2489  HB  THR B  33      11.227  -8.213  39.974  1.00  0.00           H  
ATOM   2490  HG1 THR B  33       9.142  -8.515  40.838  1.00  0.00           H  
ATOM   2491 1HG2 THR B  33       9.734  -6.259  40.103  1.00  0.00           H  
ATOM   2492 2HG2 THR B  33      10.785  -6.124  38.689  1.00  0.00           H  
ATOM   2493 3HG2 THR B  33       9.093  -6.624  38.499  1.00  0.00           H  
ATOM   2494  N   GLU B  34      13.070  -8.235  37.825  1.00  0.00           N  
ATOM   2495  CA  GLU B  34      14.242  -7.560  37.284  1.00  0.00           C  
ATOM   2496  C   GLU B  34      14.488  -7.920  35.827  1.00  0.00           C  
ATOM   2497  O   GLU B  34      14.820  -7.037  35.035  1.00  0.00           O  
ATOM   2498  CB  GLU B  34      15.484  -7.876  38.115  1.00  0.00           C  
ATOM   2499  CG  GLU B  34      15.539  -7.194  39.470  1.00  0.00           C  
ATOM   2500  CD  GLU B  34      16.711  -7.628  40.333  1.00  0.00           C  
ATOM   2501  OE1 GLU B  34      16.935  -8.821  40.499  1.00  0.00           O  
ATOM   2502  OE2 GLU B  34      17.393  -6.757  40.828  1.00  0.00           O1-
ATOM   2503  H   GLU B  34      13.173  -8.879  38.606  1.00  0.00           H  
ATOM   2504  HA  GLU B  34      14.067  -6.488  37.342  1.00  0.00           H  
ATOM   2505 1HB  GLU B  34      15.493  -8.941  38.298  1.00  0.00           H  
ATOM   2506 2HB  GLU B  34      16.383  -7.622  37.553  1.00  0.00           H  
ATOM   2507 1HG  GLU B  34      15.610  -6.118  39.301  1.00  0.00           H  
ATOM   2508 2HG  GLU B  34      14.611  -7.383  39.997  1.00  0.00           H  
ATOM   2509  N   LEU B  35      14.291  -9.194  35.447  1.00  0.00           N  
ATOM   2510  CA  LEU B  35      14.496  -9.527  34.049  1.00  0.00           C  
ATOM   2511  C   LEU B  35      13.510  -8.804  33.177  1.00  0.00           C  
ATOM   2512  O   LEU B  35      13.885  -8.322  32.106  1.00  0.00           O  
ATOM   2513  CB  LEU B  35      14.363 -11.016  33.738  1.00  0.00           C  
ATOM   2514  CG  LEU B  35      14.558 -11.353  32.194  1.00  0.00           C  
ATOM   2515  CD1 LEU B  35      15.954 -10.952  31.726  1.00  0.00           C  
ATOM   2516  CD2 LEU B  35      14.336 -12.793  31.942  1.00  0.00           C  
ATOM   2517  H   LEU B  35      14.080  -9.917  36.141  1.00  0.00           H  
ATOM   2518  HA  LEU B  35      15.492  -9.197  33.786  1.00  0.00           H  
ATOM   2519 1HB  LEU B  35      15.108 -11.551  34.313  1.00  0.00           H  
ATOM   2520 2HB  LEU B  35      13.372 -11.352  34.053  1.00  0.00           H  
ATOM   2521  HG  LEU B  35      13.839 -10.790  31.617  1.00  0.00           H  
ATOM   2522 1HD1 LEU B  35      16.035 -11.180  30.675  1.00  0.00           H  
ATOM   2523 2HD1 LEU B  35      16.130  -9.892  31.855  1.00  0.00           H  
ATOM   2524 3HD1 LEU B  35      16.698 -11.514  32.282  1.00  0.00           H  
ATOM   2525 1HD2 LEU B  35      14.452 -12.993  30.881  1.00  0.00           H  
ATOM   2526 2HD2 LEU B  35      15.054 -13.364  32.485  1.00  0.00           H  
ATOM   2527 3HD2 LEU B  35      13.330 -13.075  32.254  1.00  0.00           H  
ATOM   2528  N   LEU B  36      12.249  -8.746  33.592  1.00  0.00           N  
ATOM   2529  CA  LEU B  36      11.265  -8.060  32.791  1.00  0.00           C  
ATOM   2530  C   LEU B  36      11.650  -6.626  32.578  1.00  0.00           C  
ATOM   2531  O   LEU B  36      11.565  -6.118  31.450  1.00  0.00           O  
ATOM   2532  CB  LEU B  36       9.887  -8.125  33.452  1.00  0.00           C  
ATOM   2533  CG  LEU B  36       8.756  -7.353  32.739  1.00  0.00           C  
ATOM   2534  CD1 LEU B  36       8.582  -7.876  31.388  1.00  0.00           C  
ATOM   2535  CD2 LEU B  36       7.472  -7.529  33.487  1.00  0.00           C  
ATOM   2536  H   LEU B  36      11.971  -9.220  34.461  1.00  0.00           H  
ATOM   2537  HA  LEU B  36      11.240  -8.538  31.828  1.00  0.00           H  
ATOM   2538 1HB  LEU B  36       9.591  -9.173  33.526  1.00  0.00           H  
ATOM   2539 2HB  LEU B  36       9.973  -7.727  34.460  1.00  0.00           H  
ATOM   2540  HG  LEU B  36       8.997  -6.288  32.680  1.00  0.00           H  
ATOM   2541 1HD1 LEU B  36       7.782  -7.348  30.947  1.00  0.00           H  
ATOM   2542 2HD1 LEU B  36       9.470  -7.746  30.785  1.00  0.00           H  
ATOM   2543 3HD1 LEU B  36       8.338  -8.917  31.457  1.00  0.00           H  
ATOM   2544 1HD2 LEU B  36       6.683  -6.991  32.972  1.00  0.00           H  
ATOM   2545 2HD2 LEU B  36       7.241  -8.567  33.511  1.00  0.00           H  
ATOM   2546 3HD2 LEU B  36       7.571  -7.152  34.497  1.00  0.00           H  
ATOM   2547  N   ALA B  37      12.054  -5.957  33.649  1.00  0.00           N  
ATOM   2548  CA  ALA B  37      12.461  -4.591  33.527  1.00  0.00           C  
ATOM   2549  C   ALA B  37      13.670  -4.437  32.588  1.00  0.00           C  
ATOM   2550  O   ALA B  37      13.693  -3.535  31.754  1.00  0.00           O  
ATOM   2551  CB  ALA B  37      12.771  -4.039  34.890  1.00  0.00           C  
ATOM   2552  H   ALA B  37      12.060  -6.414  34.566  1.00  0.00           H  
ATOM   2553  HA  ALA B  37      11.629  -4.052  33.092  1.00  0.00           H  
ATOM   2554 1HB  ALA B  37      13.068  -2.992  34.827  1.00  0.00           H  
ATOM   2555 2HB  ALA B  37      11.903  -4.129  35.534  1.00  0.00           H  
ATOM   2556 3HB  ALA B  37      13.571  -4.633  35.287  1.00  0.00           H  
ATOM   2557  N   LEU B  38      14.658  -5.342  32.677  1.00  0.00           N  
ATOM   2558  CA  LEU B  38      15.807  -5.239  31.782  1.00  0.00           C  
ATOM   2559  C   LEU B  38      15.420  -5.501  30.338  1.00  0.00           C  
ATOM   2560  O   LEU B  38      15.937  -4.833  29.443  1.00  0.00           O  
ATOM   2561  CB  LEU B  38      16.915  -6.211  32.177  1.00  0.00           C  
ATOM   2562  CG  LEU B  38      17.653  -5.931  33.496  1.00  0.00           C  
ATOM   2563  CD1 LEU B  38      18.557  -7.084  33.781  1.00  0.00           C  
ATOM   2564  CD2 LEU B  38      18.466  -4.617  33.398  1.00  0.00           C  
ATOM   2565  H   LEU B  38      14.630  -6.060  33.404  1.00  0.00           H  
ATOM   2566  HA  LEU B  38      16.183  -4.231  31.837  1.00  0.00           H  
ATOM   2567 1HB  LEU B  38      16.489  -7.211  32.240  1.00  0.00           H  
ATOM   2568 2HB  LEU B  38      17.666  -6.211  31.386  1.00  0.00           H  
ATOM   2569  HG  LEU B  38      16.936  -5.869  34.301  1.00  0.00           H  
ATOM   2570 1HD1 LEU B  38      19.062  -6.911  34.730  1.00  0.00           H  
ATOM   2571 2HD1 LEU B  38      17.964  -7.978  33.840  1.00  0.00           H  
ATOM   2572 3HD1 LEU B  38      19.282  -7.182  32.985  1.00  0.00           H  
ATOM   2573 1HD2 LEU B  38      18.994  -4.447  34.327  1.00  0.00           H  
ATOM   2574 2HD2 LEU B  38      19.167  -4.711  32.599  1.00  0.00           H  
ATOM   2575 3HD2 LEU B  38      17.820  -3.771  33.208  1.00  0.00           H  
ATOM   2576  N   ALA B  39      14.538  -6.475  30.098  1.00  0.00           N  
ATOM   2577  CA  ALA B  39      14.077  -6.782  28.753  1.00  0.00           C  
ATOM   2578  C   ALA B  39      13.365  -5.580  28.172  1.00  0.00           C  
ATOM   2579  O   ALA B  39      13.558  -5.234  27.001  1.00  0.00           O  
ATOM   2580  CB  ALA B  39      13.168  -7.987  28.784  1.00  0.00           C  
ATOM   2581  H   ALA B  39      14.186  -7.030  30.881  1.00  0.00           H  
ATOM   2582  HA  ALA B  39      14.933  -6.981  28.122  1.00  0.00           H  
ATOM   2583 1HB  ALA B  39      12.828  -8.231  27.781  1.00  0.00           H  
ATOM   2584 2HB  ALA B  39      13.709  -8.844  29.191  1.00  0.00           H  
ATOM   2585 3HB  ALA B  39      12.311  -7.775  29.412  1.00  0.00           H  
ATOM   2586  N   ALA B  40      12.563  -4.917  29.005  1.00  0.00           N  
ATOM   2587  CA  ALA B  40      11.879  -3.717  28.597  1.00  0.00           C  
ATOM   2588  C   ALA B  40      12.877  -2.600  28.283  1.00  0.00           C  
ATOM   2589  O   ALA B  40      12.744  -1.900  27.277  1.00  0.00           O  
ATOM   2590  CB  ALA B  40      10.937  -3.289  29.693  1.00  0.00           C  
ATOM   2591  H   ALA B  40      12.396  -5.280  29.950  1.00  0.00           H  
ATOM   2592  HA  ALA B  40      11.316  -3.936  27.688  1.00  0.00           H  
ATOM   2593 1HB  ALA B  40      10.396  -2.405  29.389  1.00  0.00           H  
ATOM   2594 2HB  ALA B  40      10.272  -4.073  29.895  1.00  0.00           H  
ATOM   2595 3HB  ALA B  40      11.485  -3.084  30.591  1.00  0.00           H  
ATOM   2596  N   ALA B  41      13.903  -2.447  29.141  1.00  0.00           N  
ATOM   2597  CA  ALA B  41      14.913  -1.422  28.962  1.00  0.00           C  
ATOM   2598  C   ALA B  41      15.655  -1.644  27.673  1.00  0.00           C  
ATOM   2599  O   ALA B  41      15.971  -0.698  26.955  1.00  0.00           O  
ATOM   2600  CB  ALA B  41      15.894  -1.417  30.124  1.00  0.00           C  
ATOM   2601  H   ALA B  41      13.939  -3.037  29.978  1.00  0.00           H  
ATOM   2602  HA  ALA B  41      14.410  -0.458  28.902  1.00  0.00           H  
ATOM   2603 1HB  ALA B  41      16.632  -0.632  29.976  1.00  0.00           H  
ATOM   2604 2HB  ALA B  41      15.365  -1.250  31.052  1.00  0.00           H  
ATOM   2605 3HB  ALA B  41      16.393  -2.373  30.168  1.00  0.00           H  
ATOM   2606  N   ALA B  42      15.960  -2.915  27.404  1.00  0.00           N  
ATOM   2607  CA  ALA B  42      16.669  -3.315  26.212  1.00  0.00           C  
ATOM   2608  C   ALA B  42      15.834  -2.998  24.974  1.00  0.00           C  
ATOM   2609  O   ALA B  42      16.315  -2.405  23.997  1.00  0.00           O  
ATOM   2610  CB  ALA B  42      16.969  -4.805  26.310  1.00  0.00           C  
ATOM   2611  H   ALA B  42      15.713  -3.633  28.083  1.00  0.00           H  
ATOM   2612  HA  ALA B  42      17.602  -2.767  26.153  1.00  0.00           H  
ATOM   2613 1HB  ALA B  42      17.505  -5.126  25.452  1.00  0.00           H  
ATOM   2614 2HB  ALA B  42      17.565  -4.986  27.196  1.00  0.00           H  
ATOM   2615 3HB  ALA B  42      16.042  -5.358  26.377  1.00  0.00           H  
ATOM   2616  N   ALA B  43      14.542  -3.327  25.018  1.00  0.00           N  
ATOM   2617  CA  ALA B  43      13.706  -3.066  23.864  1.00  0.00           C  
ATOM   2618  C   ALA B  43      13.611  -1.572  23.568  1.00  0.00           C  
ATOM   2619  O   ALA B  43      13.773  -1.155  22.415  1.00  0.00           O  
ATOM   2620  CB  ALA B  43      12.321  -3.639  24.101  1.00  0.00           C  
ATOM   2621  H   ALA B  43      14.158  -3.831  25.822  1.00  0.00           H  
ATOM   2622  HA  ALA B  43      14.154  -3.557  23.003  1.00  0.00           H  
ATOM   2623 1HB  ALA B  43      11.697  -3.467  23.226  1.00  0.00           H  
ATOM   2624 2HB  ALA B  43      12.404  -4.708  24.288  1.00  0.00           H  
ATOM   2625 3HB  ALA B  43      11.885  -3.157  24.962  1.00  0.00           H  
ATOM   2626  N   ALA B  44      13.406  -0.765  24.617  1.00  0.00           N  
ATOM   2627  CA  ALA B  44      13.280   0.680  24.480  1.00  0.00           C  
ATOM   2628  C   ALA B  44      14.579   1.339  24.032  1.00  0.00           C  
ATOM   2629  O   ALA B  44      14.567   2.242  23.188  1.00  0.00           O  
ATOM   2630  CB  ALA B  44      12.813   1.259  25.795  1.00  0.00           C  
ATOM   2631  H   ALA B  44      13.294  -1.183  25.544  1.00  0.00           H  
ATOM   2632  HA  ALA B  44      12.530   0.879  23.726  1.00  0.00           H  
ATOM   2633 1HB  ALA B  44      12.670   2.325  25.711  1.00  0.00           H  
ATOM   2634 2HB  ALA B  44      11.885   0.785  26.035  1.00  0.00           H  
ATOM   2635 3HB  ALA B  44      13.537   1.044  26.560  1.00  0.00           H  
ATOM   2636  N   SER B  45      15.707   0.874  24.575  1.00  0.00           N  
ATOM   2637  CA  SER B  45      17.012   1.421  24.244  1.00  0.00           C  
ATOM   2638  C   SER B  45      17.616   0.885  22.939  1.00  0.00           C  
ATOM   2639  O   SER B  45      18.524   1.512  22.388  1.00  0.00           O  
ATOM   2640  CB  SER B  45      17.966   1.197  25.403  1.00  0.00           C  
ATOM   2641  OG  SER B  45      18.191  -0.167  25.620  1.00  0.00           O  
ATOM   2642  H   SER B  45      15.669   0.140  25.284  1.00  0.00           H  
ATOM   2643  HA  SER B  45      16.890   2.500  24.129  1.00  0.00           H  
ATOM   2644 1HB  SER B  45      18.914   1.691  25.191  1.00  0.00           H  
ATOM   2645 2HB  SER B  45      17.552   1.645  26.308  1.00  0.00           H  
ATOM   2646  HG  SER B  45      17.442  -0.450  26.181  1.00  0.00           H  
ATOM   2647  N   GLY B  46      17.087  -0.225  22.396  1.00  0.00           N  
ATOM   2648  CA  GLY B  46      17.622  -0.793  21.163  1.00  0.00           C  
ATOM   2649  C   GLY B  46      18.884  -1.614  21.418  1.00  0.00           C  
ATOM   2650  O   GLY B  46      19.800  -1.645  20.592  1.00  0.00           O  
ATOM   2651  H   GLY B  46      16.357  -0.751  22.884  1.00  0.00           H  
ATOM   2652 1HA  GLY B  46      16.860  -1.429  20.712  1.00  0.00           H  
ATOM   2653 2HA  GLY B  46      17.834   0.005  20.455  1.00  0.00           H  
ATOM   2654  N   THR B  47      18.934  -2.240  22.590  1.00  0.00           N  
ATOM   2655  CA  THR B  47      20.069  -3.041  23.041  1.00  0.00           C  
ATOM   2656  C   THR B  47      19.617  -4.445  23.455  1.00  0.00           C  
ATOM   2657  O   THR B  47      18.439  -4.788  23.332  1.00  0.00           O  
ATOM   2658  CB  THR B  47      20.826  -2.323  24.186  1.00  0.00           C  
ATOM   2659  CG2 THR B  47      21.312  -0.947  23.756  1.00  0.00           C  
ATOM   2660  OG1 THR B  47      19.996  -2.192  25.356  1.00  0.00           O  
ATOM   2661  H   THR B  47      18.108  -2.192  23.188  1.00  0.00           H  
ATOM   2662  HA  THR B  47      20.768  -3.156  22.214  1.00  0.00           H  
ATOM   2663  HB  THR B  47      21.683  -2.911  24.443  1.00  0.00           H  
ATOM   2664  HG1 THR B  47      19.292  -1.537  25.190  1.00  0.00           H  
ATOM   2665 1HG2 THR B  47      21.865  -0.487  24.572  1.00  0.00           H  
ATOM   2666 2HG2 THR B  47      21.961  -1.053  22.888  1.00  0.00           H  
ATOM   2667 3HG2 THR B  47      20.461  -0.318  23.500  1.00  0.00           H  
ATOM   2668  N   THR B  48      20.566  -5.300  23.841  1.00  0.00           N  
ATOM   2669  CA  THR B  48      20.228  -6.652  24.301  1.00  0.00           C  
ATOM   2670  C   THR B  48      19.991  -6.639  25.808  1.00  0.00           C  
ATOM   2671  O   THR B  48      20.277  -5.647  26.483  1.00  0.00           O  
ATOM   2672  CB  THR B  48      21.341  -7.674  23.984  1.00  0.00           C  
ATOM   2673  CG2 THR B  48      21.708  -7.556  22.512  1.00  0.00           C  
ATOM   2674  OG1 THR B  48      22.508  -7.390  24.773  1.00  0.00           O  
ATOM   2675  H   THR B  48      21.547  -4.989  23.848  1.00  0.00           H  
ATOM   2676  HA  THR B  48      19.309  -6.976  23.812  1.00  0.00           H  
ATOM   2677  HB  THR B  48      20.997  -8.684  24.197  1.00  0.00           H  
ATOM   2678  HG1 THR B  48      23.192  -8.045  24.568  1.00  0.00           H  
ATOM   2679 1HG2 THR B  48      22.493  -8.267  22.270  1.00  0.00           H  
ATOM   2680 2HG2 THR B  48      20.829  -7.764  21.903  1.00  0.00           H  
ATOM   2681 3HG2 THR B  48      22.060  -6.547  22.299  1.00  0.00           H  
ATOM   2682  N   VAL B  49      19.478  -7.744  26.357  1.00  0.00           N  
ATOM   2683  CA  VAL B  49      19.282  -7.796  27.802  1.00  0.00           C  
ATOM   2684  C   VAL B  49      20.603  -7.709  28.546  1.00  0.00           C  
ATOM   2685  O   VAL B  49      20.678  -7.037  29.576  1.00  0.00           O  
ATOM   2686  CB  VAL B  49      18.554  -9.069  28.249  1.00  0.00           C  
ATOM   2687  CG1 VAL B  49      18.569  -9.154  29.783  1.00  0.00           C  
ATOM   2688  CG2 VAL B  49      17.131  -9.018  27.766  1.00  0.00           C  
ATOM   2689  H   VAL B  49      19.239  -8.527  25.768  1.00  0.00           H  
ATOM   2690  HA  VAL B  49      18.670  -6.945  28.096  1.00  0.00           H  
ATOM   2691  HB  VAL B  49      19.065  -9.942  27.848  1.00  0.00           H  
ATOM   2692 1HG1 VAL B  49      18.058 -10.044  30.096  1.00  0.00           H  
ATOM   2693 2HG1 VAL B  49      19.580  -9.191  30.154  1.00  0.00           H  
ATOM   2694 3HG1 VAL B  49      18.068  -8.285  30.198  1.00  0.00           H  
ATOM   2695 1HG2 VAL B  49      16.596  -9.911  28.087  1.00  0.00           H  
ATOM   2696 2HG2 VAL B  49      16.682  -8.150  28.199  1.00  0.00           H  
ATOM   2697 3HG2 VAL B  49      17.105  -8.948  26.683  1.00  0.00           H  
ATOM   2698  N   GLU B  50      21.626  -8.426  28.078  1.00  0.00           N  
ATOM   2699  CA  GLU B  50      22.908  -8.381  28.762  1.00  0.00           C  
ATOM   2700  C   GLU B  50      23.451  -6.963  28.739  1.00  0.00           C  
ATOM   2701  O   GLU B  50      24.030  -6.503  29.727  1.00  0.00           O  
ATOM   2702  CB  GLU B  50      23.910  -9.338  28.123  1.00  0.00           C  
ATOM   2703  CG  GLU B  50      23.614 -10.817  28.353  1.00  0.00           C  
ATOM   2704  CD  GLU B  50      24.603 -11.715  27.660  1.00  0.00           C  
ATOM   2705  OE1 GLU B  50      25.385 -11.209  26.888  1.00  0.00           O  
ATOM   2706  OE2 GLU B  50      24.587 -12.897  27.905  1.00  0.00           O1-
ATOM   2707  H   GLU B  50      21.509  -8.972  27.237  1.00  0.00           H  
ATOM   2708  HA  GLU B  50      22.761  -8.677  29.800  1.00  0.00           H  
ATOM   2709 1HB  GLU B  50      23.938  -9.163  27.046  1.00  0.00           H  
ATOM   2710 2HB  GLU B  50      24.906  -9.131  28.513  1.00  0.00           H  
ATOM   2711 1HG  GLU B  50      23.655 -11.017  29.416  1.00  0.00           H  
ATOM   2712 2HG  GLU B  50      22.605 -11.043  28.006  1.00  0.00           H  
ATOM   2713  N   GLU B  51      23.262  -6.255  27.620  1.00  0.00           N  
ATOM   2714  CA  GLU B  51      23.707  -4.876  27.563  1.00  0.00           C  
ATOM   2715  C   GLU B  51      22.933  -4.011  28.564  1.00  0.00           C  
ATOM   2716  O   GLU B  51      23.543  -3.178  29.231  1.00  0.00           O  
ATOM   2717  CB  GLU B  51      23.584  -4.338  26.141  1.00  0.00           C  
ATOM   2718  CG  GLU B  51      24.617  -4.923  25.170  1.00  0.00           C  
ATOM   2719  CD  GLU B  51      24.411  -4.533  23.733  1.00  0.00           C  
ATOM   2720  OE1 GLU B  51      23.281  -4.380  23.316  1.00  0.00           O  
ATOM   2721  OE2 GLU B  51      25.388  -4.377  23.045  1.00  0.00           O1-
ATOM   2722  H   GLU B  51      22.832  -6.691  26.803  1.00  0.00           H  
ATOM   2723  HA  GLU B  51      24.759  -4.847  27.842  1.00  0.00           H  
ATOM   2724 1HB  GLU B  51      22.598  -4.583  25.768  1.00  0.00           H  
ATOM   2725 2HB  GLU B  51      23.680  -3.253  26.147  1.00  0.00           H  
ATOM   2726 1HG  GLU B  51      25.607  -4.590  25.482  1.00  0.00           H  
ATOM   2727 2HG  GLU B  51      24.598  -6.005  25.253  1.00  0.00           H  
ATOM   2728  N   ALA B  52      21.606  -4.215  28.698  1.00  0.00           N  
ATOM   2729  CA  ALA B  52      20.809  -3.454  29.664  1.00  0.00           C  
ATOM   2730  C   ALA B  52      21.290  -3.724  31.092  1.00  0.00           C  
ATOM   2731  O   ALA B  52      21.379  -2.812  31.915  1.00  0.00           O  
ATOM   2732  CB  ALA B  52      19.331  -3.806  29.536  1.00  0.00           C  
ATOM   2733  H   ALA B  52      21.143  -4.873  28.062  1.00  0.00           H  
ATOM   2734  HA  ALA B  52      20.941  -2.394  29.451  1.00  0.00           H  
ATOM   2735 1HB  ALA B  52      18.747  -3.223  30.241  1.00  0.00           H  
ATOM   2736 2HB  ALA B  52      19.002  -3.588  28.523  1.00  0.00           H  
ATOM   2737 3HB  ALA B  52      19.186  -4.865  29.742  1.00  0.00           H  
ATOM   2738  N   TYR B  53      21.621  -4.980  31.381  1.00  0.00           N  
ATOM   2739  CA  TYR B  53      22.116  -5.376  32.692  1.00  0.00           C  
ATOM   2740  C   TYR B  53      23.370  -4.562  33.002  1.00  0.00           C  
ATOM   2741  O   TYR B  53      23.462  -3.874  34.033  1.00  0.00           O  
ATOM   2742  CB  TYR B  53      22.412  -6.884  32.657  1.00  0.00           C  
ATOM   2743  CG  TYR B  53      22.989  -7.521  33.875  1.00  0.00           C  
ATOM   2744  CD1 TYR B  53      22.175  -7.983  34.894  1.00  0.00           C  
ATOM   2745  CD2 TYR B  53      24.359  -7.675  33.960  1.00  0.00           C  
ATOM   2746  CE1 TYR B  53      22.738  -8.604  35.979  1.00  0.00           C  
ATOM   2747  CE2 TYR B  53      24.915  -8.290  35.048  1.00  0.00           C  
ATOM   2748  CZ  TYR B  53      24.108  -8.762  36.052  1.00  0.00           C  
ATOM   2749  OH  TYR B  53      24.662  -9.398  37.139  1.00  0.00           O  
ATOM   2750  H   TYR B  53      21.475  -5.699  30.667  1.00  0.00           H  
ATOM   2751  HA  TYR B  53      21.367  -5.159  33.448  1.00  0.00           H  
ATOM   2752 1HB  TYR B  53      21.502  -7.418  32.399  1.00  0.00           H  
ATOM   2753 2HB  TYR B  53      23.097  -7.078  31.857  1.00  0.00           H  
ATOM   2754  HD1 TYR B  53      21.105  -7.876  34.834  1.00  0.00           H  
ATOM   2755  HD2 TYR B  53      24.998  -7.312  33.158  1.00  0.00           H  
ATOM   2756  HE1 TYR B  53      22.113  -8.984  36.779  1.00  0.00           H  
ATOM   2757  HE2 TYR B  53      25.996  -8.414  35.111  1.00  0.00           H  
ATOM   2758  HH  TYR B  53      23.956  -9.807  37.670  1.00  0.00           H  
ATOM   2759  N   LYS B  54      24.321  -4.619  32.061  1.00  0.00           N  
ATOM   2760  CA  LYS B  54      25.593  -3.937  32.189  1.00  0.00           C  
ATOM   2761  C   LYS B  54      25.436  -2.422  32.249  1.00  0.00           C  
ATOM   2762  O   LYS B  54      26.153  -1.769  33.007  1.00  0.00           O  
ATOM   2763  CB  LYS B  54      26.513  -4.346  31.037  1.00  0.00           C  
ATOM   2764  CG  LYS B  54      27.019  -5.798  31.124  1.00  0.00           C  
ATOM   2765  CD  LYS B  54      27.874  -6.174  29.912  1.00  0.00           C  
ATOM   2766  CE  LYS B  54      28.325  -7.638  29.972  1.00  0.00           C  
ATOM   2767  NZ  LYS B  54      29.098  -8.044  28.751  1.00  0.00           N1+
ATOM   2768  H   LYS B  54      24.149  -5.191  31.228  1.00  0.00           H  
ATOM   2769  HA  LYS B  54      26.052  -4.252  33.121  1.00  0.00           H  
ATOM   2770 1HB  LYS B  54      25.972  -4.237  30.097  1.00  0.00           H  
ATOM   2771 2HB  LYS B  54      27.373  -3.682  31.006  1.00  0.00           H  
ATOM   2772 1HG  LYS B  54      27.604  -5.913  32.037  1.00  0.00           H  
ATOM   2773 2HG  LYS B  54      26.163  -6.468  31.182  1.00  0.00           H  
ATOM   2774 1HD  LYS B  54      27.293  -6.017  29.000  1.00  0.00           H  
ATOM   2775 2HD  LYS B  54      28.754  -5.533  29.877  1.00  0.00           H  
ATOM   2776 1HE  LYS B  54      28.953  -7.782  30.850  1.00  0.00           H  
ATOM   2777 2HE  LYS B  54      27.443  -8.276  30.059  1.00  0.00           H  
ATOM   2778 1HZ  LYS B  54      29.370  -9.016  28.831  1.00  0.00           H  
ATOM   2779 2HZ  LYS B  54      28.516  -7.928  27.931  1.00  0.00           H  
ATOM   2780 3HZ  LYS B  54      29.924  -7.470  28.660  1.00  0.00           H  
ATOM   2781  N   LEU B  55      24.508  -1.861  31.472  1.00  0.00           N  
ATOM   2782  CA  LEU B  55      24.303  -0.426  31.439  1.00  0.00           C  
ATOM   2783  C   LEU B  55      23.782   0.090  32.774  1.00  0.00           C  
ATOM   2784  O   LEU B  55      24.247   1.126  33.261  1.00  0.00           O  
ATOM   2785  CB  LEU B  55      23.375  -0.056  30.273  1.00  0.00           C  
ATOM   2786  CG  LEU B  55      23.071   1.451  30.018  1.00  0.00           C  
ATOM   2787  CD1 LEU B  55      24.371   2.242  29.777  1.00  0.00           C  
ATOM   2788  CD2 LEU B  55      22.169   1.537  28.776  1.00  0.00           C  
ATOM   2789  H   LEU B  55      23.970  -2.449  30.837  1.00  0.00           H  
ATOM   2790  HA  LEU B  55      25.266   0.028  31.251  1.00  0.00           H  
ATOM   2791 1HB  LEU B  55      23.803  -0.468  29.359  1.00  0.00           H  
ATOM   2792 2HB  LEU B  55      22.421  -0.554  30.442  1.00  0.00           H  
ATOM   2793  HG  LEU B  55      22.566   1.882  30.875  1.00  0.00           H  
ATOM   2794 1HD1 LEU B  55      24.130   3.290  29.582  1.00  0.00           H  
ATOM   2795 2HD1 LEU B  55      25.013   2.192  30.652  1.00  0.00           H  
ATOM   2796 3HD1 LEU B  55      24.898   1.830  28.918  1.00  0.00           H  
ATOM   2797 1HD2 LEU B  55      21.937   2.573  28.569  1.00  0.00           H  
ATOM   2798 2HD2 LEU B  55      22.686   1.108  27.916  1.00  0.00           H  
ATOM   2799 3HD2 LEU B  55      21.249   0.985  28.945  1.00  0.00           H  
ATOM   2800  N   ALA B  56      22.841  -0.630  33.408  1.00  0.00           N  
ATOM   2801  CA  ALA B  56      22.381  -0.156  34.712  1.00  0.00           C  
ATOM   2802  C   ALA B  56      23.581  -0.093  35.654  1.00  0.00           C  
ATOM   2803  O   ALA B  56      23.752   0.867  36.417  1.00  0.00           O  
ATOM   2804  CB  ALA B  56      21.321  -1.078  35.308  1.00  0.00           C  
ATOM   2805  H   ALA B  56      22.449  -1.474  32.967  1.00  0.00           H  
ATOM   2806  HA  ALA B  56      21.973   0.846  34.590  1.00  0.00           H  
ATOM   2807 1HB  ALA B  56      21.011  -0.687  36.282  1.00  0.00           H  
ATOM   2808 2HB  ALA B  56      20.463  -1.145  34.668  1.00  0.00           H  
ATOM   2809 3HB  ALA B  56      21.745  -2.074  35.434  1.00  0.00           H  
ATOM   2810  N   LEU B  57      24.465  -1.095  35.570  1.00  0.00           N  
ATOM   2811  CA  LEU B  57      25.634  -1.089  36.425  1.00  0.00           C  
ATOM   2812  C   LEU B  57      26.578   0.081  36.073  1.00  0.00           C  
ATOM   2813  O   LEU B  57      27.025   0.807  36.961  1.00  0.00           O  
ATOM   2814  CB  LEU B  57      26.364  -2.444  36.296  1.00  0.00           C  
ATOM   2815  CG  LEU B  57      25.594  -3.711  36.843  1.00  0.00           C  
ATOM   2816  CD1 LEU B  57      26.323  -4.991  36.407  1.00  0.00           C  
ATOM   2817  CD2 LEU B  57      25.502  -3.659  38.368  1.00  0.00           C  
ATOM   2818  H   LEU B  57      24.268  -1.892  34.951  1.00  0.00           H  
ATOM   2819  HA  LEU B  57      25.304  -0.946  37.451  1.00  0.00           H  
ATOM   2820 1HB  LEU B  57      26.586  -2.620  35.254  1.00  0.00           H  
ATOM   2821 2HB  LEU B  57      27.308  -2.375  36.833  1.00  0.00           H  
ATOM   2822  HG  LEU B  57      24.588  -3.733  36.419  1.00  0.00           H  
ATOM   2823 1HD1 LEU B  57      25.776  -5.860  36.776  1.00  0.00           H  
ATOM   2824 2HD1 LEU B  57      26.369  -5.035  35.323  1.00  0.00           H  
ATOM   2825 3HD1 LEU B  57      27.331  -5.001  36.813  1.00  0.00           H  
ATOM   2826 1HD2 LEU B  57      24.967  -4.542  38.721  1.00  0.00           H  
ATOM   2827 2HD2 LEU B  57      26.505  -3.648  38.796  1.00  0.00           H  
ATOM   2828 3HD2 LEU B  57      24.964  -2.773  38.687  1.00  0.00           H  
ATOM   2829  N   LYS B  58      26.800   0.345  34.774  1.00  0.00           N  
ATOM   2830  CA  LYS B  58      27.699   1.429  34.330  1.00  0.00           C  
ATOM   2831  C   LYS B  58      27.276   2.802  34.822  1.00  0.00           C  
ATOM   2832  O   LYS B  58      28.108   3.625  35.207  1.00  0.00           O  
ATOM   2833  CB  LYS B  58      27.783   1.510  32.803  1.00  0.00           C  
ATOM   2834  CG  LYS B  58      28.543   0.395  32.110  1.00  0.00           C  
ATOM   2835  CD  LYS B  58      28.499   0.581  30.593  1.00  0.00           C  
ATOM   2836  CE  LYS B  58      29.205  -0.554  29.864  1.00  0.00           C  
ATOM   2837  NZ  LYS B  58      29.123  -0.401  28.375  1.00  0.00           N1+
ATOM   2838  H   LYS B  58      26.391  -0.283  34.080  1.00  0.00           H  
ATOM   2839  HA  LYS B  58      28.693   1.228  34.727  1.00  0.00           H  
ATOM   2840 1HB  LYS B  58      26.773   1.523  32.400  1.00  0.00           H  
ATOM   2841 2HB  LYS B  58      28.245   2.455  32.525  1.00  0.00           H  
ATOM   2842 1HG  LYS B  58      29.582   0.415  32.439  1.00  0.00           H  
ATOM   2843 2HG  LYS B  58      28.128  -0.561  32.370  1.00  0.00           H  
ATOM   2844 1HD  LYS B  58      27.462   0.625  30.261  1.00  0.00           H  
ATOM   2845 2HD  LYS B  58      28.984   1.520  30.332  1.00  0.00           H  
ATOM   2846 1HE  LYS B  58      30.251  -0.571  30.162  1.00  0.00           H  
ATOM   2847 2HE  LYS B  58      28.741  -1.500  30.150  1.00  0.00           H  
ATOM   2848 1HZ  LYS B  58      29.600  -1.173  27.930  1.00  0.00           H  
ATOM   2849 2HZ  LYS B  58      28.154  -0.397  28.086  1.00  0.00           H  
ATOM   2850 3HZ  LYS B  58      29.559   0.467  28.097  1.00  0.00           H  
ATOM   2851  N   LEU B  59      25.971   3.035  34.833  1.00  0.00           N  
ATOM   2852  CA  LEU B  59      25.414   4.309  35.254  1.00  0.00           C  
ATOM   2853  C   LEU B  59      25.278   4.428  36.779  1.00  0.00           C  
ATOM   2854  O   LEU B  59      24.882   5.486  37.279  1.00  0.00           O  
ATOM   2855  CB  LEU B  59      24.045   4.488  34.574  1.00  0.00           C  
ATOM   2856  CG  LEU B  59      24.021   4.632  33.023  1.00  0.00           C  
ATOM   2857  CD1 LEU B  59      22.602   4.583  32.558  1.00  0.00           C  
ATOM   2858  CD2 LEU B  59      24.628   5.960  32.589  1.00  0.00           C  
ATOM   2859  H   LEU B  59      25.351   2.306  34.460  1.00  0.00           H  
ATOM   2860  HA  LEU B  59      26.085   5.097  34.927  1.00  0.00           H  
ATOM   2861 1HB  LEU B  59      23.485   3.594  34.776  1.00  0.00           H  
ATOM   2862 2HB  LEU B  59      23.530   5.332  35.014  1.00  0.00           H  
ATOM   2863  HG  LEU B  59      24.568   3.804  32.571  1.00  0.00           H  
ATOM   2864 1HD1 LEU B  59      22.593   4.670  31.480  1.00  0.00           H  
ATOM   2865 2HD1 LEU B  59      22.163   3.636  32.849  1.00  0.00           H  
ATOM   2866 3HD1 LEU B  59      22.045   5.403  33.001  1.00  0.00           H  
ATOM   2867 1HD2 LEU B  59      24.576   6.031  31.511  1.00  0.00           H  
ATOM   2868 2HD2 LEU B  59      24.070   6.781  33.029  1.00  0.00           H  
ATOM   2869 3HD2 LEU B  59      25.665   6.023  32.898  1.00  0.00           H  
ATOM   2870  N   GLY B  60      25.596   3.352  37.526  1.00  0.00           N  
ATOM   2871  CA  GLY B  60      25.477   3.348  38.979  1.00  0.00           C  
ATOM   2872  C   GLY B  60      24.029   3.349  39.453  1.00  0.00           C  
ATOM   2873  O   GLY B  60      23.718   3.954  40.482  1.00  0.00           O  
ATOM   2874  H   GLY B  60      25.975   2.511  37.088  1.00  0.00           H  
ATOM   2875 1HA  GLY B  60      25.986   2.466  39.367  1.00  0.00           H  
ATOM   2876 2HA  GLY B  60      25.996   4.212  39.383  1.00  0.00           H  
ATOM   2877  N   ILE B  61      23.132   2.722  38.691  1.00  0.00           N  
ATOM   2878  CA  ILE B  61      21.710   2.753  39.014  1.00  0.00           C  
ATOM   2879  C   ILE B  61      21.057   1.377  39.105  1.00  0.00           C  
ATOM   2880  O   ILE B  61      21.640   0.360  38.723  1.00  0.00           O  
ATOM   2881  CB  ILE B  61      20.991   3.616  37.970  1.00  0.00           C  
ATOM   2882  CG1 ILE B  61      21.162   2.960  36.602  1.00  0.00           C  
ATOM   2883  CG2 ILE B  61      21.501   5.059  38.014  1.00  0.00           C  
ATOM   2884  CD1 ILE B  61      20.447   3.609  35.505  1.00  0.00           C  
ATOM   2885  H   ILE B  61      23.442   2.188  37.871  1.00  0.00           H  
ATOM   2886  HA  ILE B  61      21.587   3.232  39.984  1.00  0.00           H  
ATOM   2887  HB  ILE B  61      19.948   3.620  38.196  1.00  0.00           H  
ATOM   2888 1HG1 ILE B  61      22.201   2.907  36.373  1.00  0.00           H  
ATOM   2889 2HG1 ILE B  61      20.772   1.942  36.668  1.00  0.00           H  
ATOM   2890 1HG2 ILE B  61      20.975   5.679  37.307  1.00  0.00           H  
ATOM   2891 2HG2 ILE B  61      21.344   5.455  39.018  1.00  0.00           H  
ATOM   2892 3HG2 ILE B  61      22.547   5.076  37.787  1.00  0.00           H  
ATOM   2893 1HD1 ILE B  61      20.607   3.045  34.595  1.00  0.00           H  
ATOM   2894 2HD1 ILE B  61      19.403   3.638  35.741  1.00  0.00           H  
ATOM   2895 3HD1 ILE B  61      20.814   4.612  35.366  1.00  0.00           H  
ATOM   2896  N   SER B  62      19.836   1.355  39.631  1.00  0.00           N  
ATOM   2897  CA  SER B  62      19.075   0.117  39.747  1.00  0.00           C  
ATOM   2898  C   SER B  62      18.484  -0.300  38.411  1.00  0.00           C  
ATOM   2899  O   SER B  62      18.494   0.459  37.432  1.00  0.00           O  
ATOM   2900  CB  SER B  62      17.942   0.260  40.747  1.00  0.00           C  
ATOM   2901  OG  SER B  62      16.929   1.099  40.259  1.00  0.00           O  
ATOM   2902  H   SER B  62      19.407   2.243  39.935  1.00  0.00           H  
ATOM   2903  HA  SER B  62      19.749  -0.670  40.088  1.00  0.00           H  
ATOM   2904 1HB  SER B  62      17.519  -0.715  40.969  1.00  0.00           H  
ATOM   2905 2HB  SER B  62      18.332   0.668  41.674  1.00  0.00           H  
ATOM   2906  HG  SER B  62      16.294   1.188  40.985  1.00  0.00           H  
ATOM   2907  N   VAL B  63      17.949  -1.513  38.373  1.00  0.00           N  
ATOM   2908  CA  VAL B  63      17.298  -2.017  37.181  1.00  0.00           C  
ATOM   2909  C   VAL B  63      16.096  -1.154  36.799  1.00  0.00           C  
ATOM   2910  O   VAL B  63      15.918  -0.824  35.620  1.00  0.00           O  
ATOM   2911  CB  VAL B  63      16.866  -3.476  37.406  1.00  0.00           C  
ATOM   2912  CG1 VAL B  63      16.007  -3.932  36.285  1.00  0.00           C  
ATOM   2913  CG2 VAL B  63      18.103  -4.363  37.511  1.00  0.00           C  
ATOM   2914  H   VAL B  63      17.975  -2.088  39.206  1.00  0.00           H  
ATOM   2915  HA  VAL B  63      18.022  -1.990  36.361  1.00  0.00           H  
ATOM   2916  HB  VAL B  63      16.280  -3.546  38.329  1.00  0.00           H  
ATOM   2917 1HG1 VAL B  63      15.711  -4.961  36.453  1.00  0.00           H  
ATOM   2918 2HG1 VAL B  63      15.129  -3.312  36.234  1.00  0.00           H  
ATOM   2919 3HG1 VAL B  63      16.544  -3.860  35.358  1.00  0.00           H  
ATOM   2920 1HG2 VAL B  63      17.796  -5.397  37.678  1.00  0.00           H  
ATOM   2921 2HG2 VAL B  63      18.671  -4.299  36.595  1.00  0.00           H  
ATOM   2922 3HG2 VAL B  63      18.718  -4.031  38.341  1.00  0.00           H  
ATOM   2923  N   GLU B  64      15.274  -0.802  37.783  1.00  0.00           N  
ATOM   2924  CA  GLU B  64      14.111   0.033  37.556  1.00  0.00           C  
ATOM   2925  C   GLU B  64      14.507   1.420  37.092  1.00  0.00           C  
ATOM   2926  O   GLU B  64      13.859   1.982  36.210  1.00  0.00           O  
ATOM   2927  CB  GLU B  64      13.278   0.096  38.819  1.00  0.00           C  
ATOM   2928  CG  GLU B  64      12.651  -1.227  39.168  1.00  0.00           C  
ATOM   2929  CD  GLU B  64      13.626  -2.207  39.801  1.00  0.00           C  
ATOM   2930  OE1 GLU B  64      14.707  -1.790  40.180  1.00  0.00           O  
ATOM   2931  OE2 GLU B  64      13.316  -3.364  39.865  1.00  0.00           O1-
ATOM   2932  H   GLU B  64      15.459  -1.133  38.734  1.00  0.00           H  
ATOM   2933  HA  GLU B  64      13.515  -0.431  36.764  1.00  0.00           H  
ATOM   2934 1HB  GLU B  64      13.917   0.403  39.647  1.00  0.00           H  
ATOM   2935 2HB  GLU B  64      12.492   0.845  38.713  1.00  0.00           H  
ATOM   2936 1HG  GLU B  64      11.846  -1.027  39.859  1.00  0.00           H  
ATOM   2937 2HG  GLU B  64      12.227  -1.670  38.266  1.00  0.00           H  
ATOM   2938  N   GLU B  65      15.561   1.986  37.683  1.00  0.00           N  
ATOM   2939  CA  GLU B  65      16.011   3.292  37.247  1.00  0.00           C  
ATOM   2940  C   GLU B  65      16.463   3.244  35.797  1.00  0.00           C  
ATOM   2941  O   GLU B  65      16.113   4.134  35.023  1.00  0.00           O  
ATOM   2942  CB  GLU B  65      17.098   3.804  38.168  1.00  0.00           C  
ATOM   2943  CG  GLU B  65      16.573   4.231  39.523  1.00  0.00           C  
ATOM   2944  CD  GLU B  65      17.642   4.572  40.528  1.00  0.00           C  
ATOM   2945  OE1 GLU B  65      18.731   4.022  40.466  1.00  0.00           O  
ATOM   2946  OE2 GLU B  65      17.373   5.406  41.362  1.00  0.00           O1-
ATOM   2947  H   GLU B  65      16.036   1.505  38.447  1.00  0.00           H  
ATOM   2948  HA  GLU B  65      15.172   3.983  37.314  1.00  0.00           H  
ATOM   2949 1HB  GLU B  65      17.804   2.998  38.339  1.00  0.00           H  
ATOM   2950 2HB  GLU B  65      17.627   4.632  37.705  1.00  0.00           H  
ATOM   2951 1HG  GLU B  65      15.944   5.112  39.369  1.00  0.00           H  
ATOM   2952 2HG  GLU B  65      15.939   3.446  39.921  1.00  0.00           H  
ATOM   2953  N   LEU B  66      17.183   2.180  35.397  1.00  0.00           N  
ATOM   2954  CA  LEU B  66      17.610   2.086  34.009  1.00  0.00           C  
ATOM   2955  C   LEU B  66      16.437   2.068  33.097  1.00  0.00           C  
ATOM   2956  O   LEU B  66      16.444   2.725  32.054  1.00  0.00           O  
ATOM   2957  CB  LEU B  66      18.406   0.830  33.697  1.00  0.00           C  
ATOM   2958  CG  LEU B  66      18.793   0.688  32.171  1.00  0.00           C  
ATOM   2959  CD1 LEU B  66      19.711   1.810  31.762  1.00  0.00           C  
ATOM   2960  CD2 LEU B  66      19.409  -0.615  31.918  1.00  0.00           C  
ATOM   2961  H   LEU B  66      17.488   1.480  36.080  1.00  0.00           H  
ATOM   2962  HA  LEU B  66      18.196   2.964  33.788  1.00  0.00           H  
ATOM   2963 1HB  LEU B  66      19.314   0.858  34.282  1.00  0.00           H  
ATOM   2964 2HB  LEU B  66      17.829  -0.047  33.996  1.00  0.00           H  
ATOM   2965  HG  LEU B  66      17.901   0.756  31.566  1.00  0.00           H  
ATOM   2966 1HD1 LEU B  66      19.936   1.689  30.717  1.00  0.00           H  
ATOM   2967 2HD1 LEU B  66      19.245   2.777  31.902  1.00  0.00           H  
ATOM   2968 3HD1 LEU B  66      20.626   1.759  32.344  1.00  0.00           H  
ATOM   2969 1HD2 LEU B  66      19.647  -0.703  30.862  1.00  0.00           H  
ATOM   2970 2HD2 LEU B  66      20.300  -0.697  32.485  1.00  0.00           H  
ATOM   2971 3HD2 LEU B  66      18.717  -1.410  32.199  1.00  0.00           H  
ATOM   2972  N   LEU B  67      15.444   1.275  33.449  1.00  0.00           N  
ATOM   2973  CA  LEU B  67      14.279   1.195  32.624  1.00  0.00           C  
ATOM   2974  C   LEU B  67      13.585   2.522  32.515  1.00  0.00           C  
ATOM   2975  O   LEU B  67      13.231   2.944  31.418  1.00  0.00           O  
ATOM   2976  CB  LEU B  67      13.315   0.192  33.189  1.00  0.00           C  
ATOM   2977  CG  LEU B  67      12.012   0.043  32.479  1.00  0.00           C  
ATOM   2978  CD1 LEU B  67      12.214  -0.329  31.059  1.00  0.00           C  
ATOM   2979  CD2 LEU B  67      11.334  -1.021  33.145  1.00  0.00           C  
ATOM   2980  H   LEU B  67      15.520   0.700  34.294  1.00  0.00           H  
ATOM   2981  HA  LEU B  67      14.592   0.881  31.642  1.00  0.00           H  
ATOM   2982 1HB  LEU B  67      13.807  -0.775  33.222  1.00  0.00           H  
ATOM   2983 2HB  LEU B  67      13.087   0.486  34.211  1.00  0.00           H  
ATOM   2984  HG  LEU B  67      11.434   0.958  32.516  1.00  0.00           H  
ATOM   2985 1HD1 LEU B  67      11.253  -0.483  30.576  1.00  0.00           H  
ATOM   2986 2HD1 LEU B  67      12.736   0.432  30.516  1.00  0.00           H  
ATOM   2987 3HD1 LEU B  67      12.771  -1.228  31.054  1.00  0.00           H  
ATOM   2988 1HD2 LEU B  67      10.453  -1.198  32.668  1.00  0.00           H  
ATOM   2989 2HD2 LEU B  67      11.937  -1.865  33.077  1.00  0.00           H  
ATOM   2990 3HD2 LEU B  67      11.160  -0.762  34.194  1.00  0.00           H  
ATOM   2991  N   MET B  68      13.409   3.221  33.621  1.00  0.00           N  
ATOM   2992  CA  MET B  68      12.743   4.496  33.532  1.00  0.00           C  
ATOM   2993  C   MET B  68      13.532   5.441  32.624  1.00  0.00           C  
ATOM   2994  O   MET B  68      12.925   6.236  31.909  1.00  0.00           O  
ATOM   2995  CB  MET B  68      12.495   5.047  34.922  1.00  0.00           C  
ATOM   2996  CG  MET B  68      11.412   4.290  35.702  1.00  0.00           C  
ATOM   2997  SD  MET B  68      10.968   5.071  37.254  1.00  0.00           S  
ATOM   2998  CE  MET B  68      12.372   4.638  38.281  1.00  0.00           C  
ATOM   2999  H   MET B  68      13.706   2.844  34.526  1.00  0.00           H  
ATOM   3000  HA  MET B  68      11.771   4.335  33.070  1.00  0.00           H  
ATOM   3001 1HB  MET B  68      13.424   4.996  35.481  1.00  0.00           H  
ATOM   3002 2HB  MET B  68      12.180   6.078  34.862  1.00  0.00           H  
ATOM   3003 1HG  MET B  68      10.521   4.228  35.092  1.00  0.00           H  
ATOM   3004 2HG  MET B  68      11.741   3.275  35.908  1.00  0.00           H  
ATOM   3005 1HE  MET B  68      12.231   5.045  39.277  1.00  0.00           H  
ATOM   3006 2HE  MET B  68      12.457   3.548  38.339  1.00  0.00           H  
ATOM   3007 3HE  MET B  68      13.262   5.037  37.858  1.00  0.00           H  
ATOM   3008  N   LEU B  69      14.881   5.354  32.627  1.00  0.00           N  
ATOM   3009  CA  LEU B  69      15.683   6.180  31.729  1.00  0.00           C  
ATOM   3010  C   LEU B  69      15.466   5.738  30.283  1.00  0.00           C  
ATOM   3011  O   LEU B  69      15.319   6.580  29.404  1.00  0.00           O  
ATOM   3012  CB  LEU B  69      17.186   6.051  32.017  1.00  0.00           C  
ATOM   3013  CG  LEU B  69      17.712   6.589  33.327  1.00  0.00           C  
ATOM   3014  CD1 LEU B  69      19.147   6.159  33.472  1.00  0.00           C  
ATOM   3015  CD2 LEU B  69      17.602   8.094  33.357  1.00  0.00           C  
ATOM   3016  H   LEU B  69      15.332   4.730  33.305  1.00  0.00           H  
ATOM   3017  HA  LEU B  69      15.362   7.210  31.822  1.00  0.00           H  
ATOM   3018 1HB  LEU B  69      17.457   5.005  31.961  1.00  0.00           H  
ATOM   3019 2HB  LEU B  69      17.721   6.579  31.230  1.00  0.00           H  
ATOM   3020  HG  LEU B  69      17.156   6.166  34.136  1.00  0.00           H  
ATOM   3021 1HD1 LEU B  69      19.523   6.514  34.415  1.00  0.00           H  
ATOM   3022 2HD1 LEU B  69      19.209   5.084  33.439  1.00  0.00           H  
ATOM   3023 3HD1 LEU B  69      19.731   6.567  32.660  1.00  0.00           H  
ATOM   3024 1HD2 LEU B  69      17.989   8.466  34.297  1.00  0.00           H  
ATOM   3025 2HD2 LEU B  69      18.166   8.471  32.556  1.00  0.00           H  
ATOM   3026 3HD2 LEU B  69      16.592   8.420  33.246  1.00  0.00           H  
ATOM   3027  N   ALA B  70      15.434   4.409  30.045  1.00  0.00           N  
ATOM   3028  CA  ALA B  70      15.225   3.836  28.713  1.00  0.00           C  
ATOM   3029  C   ALA B  70      13.871   4.231  28.161  1.00  0.00           C  
ATOM   3030  O   ALA B  70      13.728   4.462  26.957  1.00  0.00           O  
ATOM   3031  CB  ALA B  70      15.349   2.323  28.764  1.00  0.00           C  
ATOM   3032  H   ALA B  70      15.618   3.775  30.825  1.00  0.00           H  
ATOM   3033  HA  ALA B  70      15.974   4.235  28.047  1.00  0.00           H  
ATOM   3034 1HB  ALA B  70      15.223   1.910  27.772  1.00  0.00           H  
ATOM   3035 2HB  ALA B  70      16.330   2.047  29.147  1.00  0.00           H  
ATOM   3036 3HB  ALA B  70      14.582   1.932  29.422  1.00  0.00           H  
ATOM   3037  N   GLN B  71      12.881   4.294  29.041  1.00  0.00           N  
ATOM   3038  CA  GLN B  71      11.550   4.682  28.657  1.00  0.00           C  
ATOM   3039  C   GLN B  71      11.536   6.184  28.439  1.00  0.00           C  
ATOM   3040  O   GLN B  71      11.072   6.652  27.404  1.00  0.00           O  
ATOM   3041  CB  GLN B  71      10.529   4.252  29.725  1.00  0.00           C  
ATOM   3042  CG  GLN B  71      10.316   2.765  29.846  1.00  0.00           C  
ATOM   3043  CD  GLN B  71       9.760   2.248  28.620  1.00  0.00           C  
ATOM   3044  NE2 GLN B  71      10.378   1.250  28.079  1.00  0.00           N  
ATOM   3045  OE1 GLN B  71       8.749   2.765  28.141  1.00  0.00           O  
ATOM   3046  H   GLN B  71      13.076   4.027  30.004  1.00  0.00           H  
ATOM   3047  HA  GLN B  71      11.298   4.199  27.715  1.00  0.00           H  
ATOM   3048 1HB  GLN B  71      10.869   4.593  30.700  1.00  0.00           H  
ATOM   3049 2HB  GLN B  71       9.576   4.707  29.522  1.00  0.00           H  
ATOM   3050 1HG  GLN B  71      11.265   2.282  30.010  1.00  0.00           H  
ATOM   3051 2HG  GLN B  71       9.631   2.550  30.671  1.00  0.00           H  
ATOM   3052 1HE2 GLN B  71      10.048   0.858  27.204  1.00  0.00           H  
ATOM   3053 2HE2 GLN B  71      11.204   0.881  28.503  1.00  0.00           H  
ATOM   3054  N   ALA B  72      12.169   6.953  29.331  1.00  0.00           N  
ATOM   3055  CA  ALA B  72      12.191   8.392  29.172  1.00  0.00           C  
ATOM   3056  C   ALA B  72      12.839   8.736  27.853  1.00  0.00           C  
ATOM   3057  O   ALA B  72      12.421   9.677  27.177  1.00  0.00           O  
ATOM   3058  CB  ALA B  72      12.947   9.055  30.313  1.00  0.00           C  
ATOM   3059  H   ALA B  72      12.572   6.552  30.175  1.00  0.00           H  
ATOM   3060  HA  ALA B  72      11.168   8.747  29.160  1.00  0.00           H  
ATOM   3061 1HB  ALA B  72      12.935  10.128  30.169  1.00  0.00           H  
ATOM   3062 2HB  ALA B  72      12.485   8.803  31.259  1.00  0.00           H  
ATOM   3063 3HB  ALA B  72      13.972   8.701  30.320  1.00  0.00           H  
ATOM   3064  N   ALA B  73      13.879   7.981  27.497  1.00  0.00           N  
ATOM   3065  CA  ALA B  73      14.606   8.127  26.256  1.00  0.00           C  
ATOM   3066  C   ALA B  73      13.684   7.799  25.069  1.00  0.00           C  
ATOM   3067  O   ALA B  73      13.592   8.564  24.096  1.00  0.00           O  
ATOM   3068  CB  ALA B  73      15.830   7.228  26.317  1.00  0.00           C  
ATOM   3069  H   ALA B  73      14.197   7.261  28.145  1.00  0.00           H  
ATOM   3070  HA  ALA B  73      14.933   9.158  26.159  1.00  0.00           H  
ATOM   3071 1HB  ALA B  73      16.403   7.312  25.435  1.00  0.00           H  
ATOM   3072 2HB  ALA B  73      16.441   7.511  27.168  1.00  0.00           H  
ATOM   3073 3HB  ALA B  73      15.516   6.202  26.430  1.00  0.00           H  
ATOM   3074  N   ALA B  74      12.927   6.692  25.165  1.00  0.00           N  
ATOM   3075  CA  ALA B  74      11.991   6.306  24.116  1.00  0.00           C  
ATOM   3076  C   ALA B  74      10.933   7.371  23.848  1.00  0.00           C  
ATOM   3077  O   ALA B  74      10.604   7.659  22.699  1.00  0.00           O  
ATOM   3078  CB  ALA B  74      11.309   5.008  24.480  1.00  0.00           C  
ATOM   3079  H   ALA B  74      13.062   6.048  25.955  1.00  0.00           H  
ATOM   3080  HA  ALA B  74      12.565   6.168  23.192  1.00  0.00           H  
ATOM   3081 1HB  ALA B  74      10.643   4.737  23.687  1.00  0.00           H  
ATOM   3082 2HB  ALA B  74      12.061   4.241  24.625  1.00  0.00           H  
ATOM   3083 3HB  ALA B  74      10.740   5.140  25.395  1.00  0.00           H  
ATOM   3084  N   PHE B  75      10.432   7.990  24.922  1.00  0.00           N  
ATOM   3085  CA  PHE B  75       9.403   9.015  24.799  1.00  0.00           C  
ATOM   3086  C   PHE B  75       9.978  10.372  24.384  1.00  0.00           C  
ATOM   3087  O   PHE B  75       9.381  11.078  23.565  1.00  0.00           O  
ATOM   3088  CB  PHE B  75       8.612   9.146  26.102  1.00  0.00           C  
ATOM   3089  CG  PHE B  75       7.688   7.988  26.382  1.00  0.00           C  
ATOM   3090  CD1 PHE B  75       8.025   7.058  27.331  1.00  0.00           C  
ATOM   3091  CD2 PHE B  75       6.488   7.818  25.689  1.00  0.00           C  
ATOM   3092  CE1 PHE B  75       7.229   5.980  27.594  1.00  0.00           C  
ATOM   3093  CE2 PHE B  75       5.667   6.735  25.956  1.00  0.00           C  
ATOM   3094  CZ  PHE B  75       6.043   5.811  26.910  1.00  0.00           C  
ATOM   3095  H   PHE B  75      10.744   7.672  25.842  1.00  0.00           H  
ATOM   3096  HA  PHE B  75       8.710   8.701  24.023  1.00  0.00           H  
ATOM   3097 1HB  PHE B  75       9.309   9.221  26.931  1.00  0.00           H  
ATOM   3098 2HB  PHE B  75       8.032  10.049  26.073  1.00  0.00           H  
ATOM   3099  HD1 PHE B  75       8.933   7.185  27.881  1.00  0.00           H  
ATOM   3100  HD2 PHE B  75       6.199   8.541  24.928  1.00  0.00           H  
ATOM   3101  HE1 PHE B  75       7.536   5.267  28.343  1.00  0.00           H  
ATOM   3102  HE2 PHE B  75       4.733   6.604  25.410  1.00  0.00           H  
ATOM   3103  HZ  PHE B  75       5.407   4.954  27.122  1.00  0.00           H  
ATOM   3104  N   SER B  76      11.137  10.748  24.943  1.00  0.00           N  
ATOM   3105  CA  SER B  76      11.760  12.033  24.648  1.00  0.00           C  
ATOM   3106  C   SER B  76      12.540  12.103  23.329  1.00  0.00           C  
ATOM   3107  O   SER B  76      12.775  13.204  22.824  1.00  0.00           O  
ATOM   3108  CB  SER B  76      12.679  12.440  25.786  1.00  0.00           C  
ATOM   3109  OG  SER B  76      13.763  11.568  25.917  1.00  0.00           O  
ATOM   3110  H   SER B  76      11.603  10.150  25.620  1.00  0.00           H  
ATOM   3111  HA  SER B  76      10.963  12.773  24.593  1.00  0.00           H  
ATOM   3112 1HB  SER B  76      13.049  13.444  25.600  1.00  0.00           H  
ATOM   3113 2HB  SER B  76      12.120  12.460  26.713  1.00  0.00           H  
ATOM   3114  HG  SER B  76      13.414  10.820  26.437  1.00  0.00           H  
ATOM   3115  N   GLY B  77      12.884  10.957  22.719  1.00  0.00           N  
ATOM   3116  CA  GLY B  77      13.634  10.975  21.466  1.00  0.00           C  
ATOM   3117  C   GLY B  77      15.132  11.153  21.706  1.00  0.00           C  
ATOM   3118  O   GLY B  77      15.832  11.797  20.921  1.00  0.00           O  
ATOM   3119  H   GLY B  77      12.716  10.053  23.165  1.00  0.00           H  
ATOM   3120 1HA  GLY B  77      13.458  10.040  20.935  1.00  0.00           H  
ATOM   3121 2HA  GLY B  77      13.264  11.778  20.834  1.00  0.00           H  
ATOM   3122  N   THR B  78      15.597  10.609  22.828  1.00  0.00           N  
ATOM   3123  CA  THR B  78      16.992  10.697  23.266  1.00  0.00           C  
ATOM   3124  C   THR B  78      17.560   9.311  23.587  1.00  0.00           C  
ATOM   3125  O   THR B  78      16.877   8.300  23.411  1.00  0.00           O  
ATOM   3126  CB  THR B  78      17.128  11.651  24.476  1.00  0.00           C  
ATOM   3127  CG2 THR B  78      16.615  13.040  24.157  1.00  0.00           C  
ATOM   3128  OG1 THR B  78      16.424  11.133  25.614  1.00  0.00           O  
ATOM   3129  H   THR B  78      14.939  10.064  23.386  1.00  0.00           H  
ATOM   3130  HA  THR B  78      17.590  11.113  22.454  1.00  0.00           H  
ATOM   3131  HB  THR B  78      18.167  11.733  24.727  1.00  0.00           H  
ATOM   3132  HG1 THR B  78      15.465  11.191  25.452  1.00  0.00           H  
ATOM   3133 1HG2 THR B  78      16.752  13.684  25.021  1.00  0.00           H  
ATOM   3134 2HG2 THR B  78      17.171  13.438  23.308  1.00  0.00           H  
ATOM   3135 3HG2 THR B  78      15.556  12.992  23.909  1.00  0.00           H  
ATOM   3136  N   THR B  79      18.838   9.246  23.975  1.00  0.00           N  
ATOM   3137  CA  THR B  79      19.458   7.971  24.369  1.00  0.00           C  
ATOM   3138  C   THR B  79      19.367   7.798  25.887  1.00  0.00           C  
ATOM   3139  O   THR B  79      18.975   8.725  26.601  1.00  0.00           O  
ATOM   3140  CB  THR B  79      20.943   7.881  23.961  1.00  0.00           C  
ATOM   3141  CG2 THR B  79      21.076   8.254  22.491  1.00  0.00           C  
ATOM   3142  OG1 THR B  79      21.726   8.800  24.744  1.00  0.00           O  
ATOM   3143  H   THR B  79      19.387  10.116  24.015  1.00  0.00           H  
ATOM   3144  HA  THR B  79      18.918   7.151  23.896  1.00  0.00           H  
ATOM   3145  HB  THR B  79      21.312   6.869  24.115  1.00  0.00           H  
ATOM   3146  HG1 THR B  79      22.659   8.697  24.505  1.00  0.00           H  
ATOM   3147 1HG2 THR B  79      22.120   8.195  22.190  1.00  0.00           H  
ATOM   3148 2HG2 THR B  79      20.485   7.565  21.888  1.00  0.00           H  
ATOM   3149 3HG2 THR B  79      20.716   9.270  22.333  1.00  0.00           H  
ATOM   3150  N   VAL B  80      19.740   6.619  26.397  1.00  0.00           N  
ATOM   3151  CA  VAL B  80      19.678   6.396  27.846  1.00  0.00           C  
ATOM   3152  C   VAL B  80      20.613   7.327  28.605  1.00  0.00           C  
ATOM   3153  O   VAL B  80      20.229   7.884  29.637  1.00  0.00           O  
ATOM   3154  CB  VAL B  80      20.064   4.952  28.211  1.00  0.00           C  
ATOM   3155  CG1 VAL B  80      20.180   4.817  29.731  1.00  0.00           C  
ATOM   3156  CG2 VAL B  80      19.018   4.001  27.698  1.00  0.00           C  
ATOM   3157  H   VAL B  80      20.054   5.891  25.773  1.00  0.00           H  
ATOM   3158  HA  VAL B  80      18.655   6.582  28.178  1.00  0.00           H  
ATOM   3159  HB  VAL B  80      21.035   4.717  27.775  1.00  0.00           H  
ATOM   3160 1HG1 VAL B  80      20.456   3.811  29.970  1.00  0.00           H  
ATOM   3161 2HG1 VAL B  80      20.930   5.483  30.133  1.00  0.00           H  
ATOM   3162 3HG1 VAL B  80      19.227   5.046  30.184  1.00  0.00           H  
ATOM   3163 1HG2 VAL B  80      19.290   2.979  27.962  1.00  0.00           H  
ATOM   3164 2HG2 VAL B  80      18.097   4.256  28.160  1.00  0.00           H  
ATOM   3165 3HG2 VAL B  80      18.927   4.086  26.622  1.00  0.00           H  
ATOM   3166  N   GLU B  81      21.849   7.465  28.119  1.00  0.00           N  
ATOM   3167  CA  GLU B  81      22.815   8.332  28.773  1.00  0.00           C  
ATOM   3168  C   GLU B  81      22.327   9.774  28.738  1.00  0.00           C  
ATOM   3169  O   GLU B  81      22.510  10.518  29.708  1.00  0.00           O  
ATOM   3170  CB  GLU B  81      24.185   8.211  28.113  1.00  0.00           C  
ATOM   3171  CG  GLU B  81      24.877   6.867  28.348  1.00  0.00           C  
ATOM   3172  CD  GLU B  81      26.208   6.774  27.666  1.00  0.00           C  
ATOM   3173  OE1 GLU B  81      26.526   7.670  26.920  1.00  0.00           O  
ATOM   3174  OE2 GLU B  81      26.908   5.815  27.887  1.00  0.00           O1-
ATOM   3175  H   GLU B  81      22.105   6.970  27.278  1.00  0.00           H  
ATOM   3176  HA  GLU B  81      22.907   8.027  29.816  1.00  0.00           H  
ATOM   3177 1HB  GLU B  81      24.080   8.353  27.035  1.00  0.00           H  
ATOM   3178 2HB  GLU B  81      24.840   8.999  28.485  1.00  0.00           H  
ATOM   3179 1HG  GLU B  81      25.023   6.730  29.408  1.00  0.00           H  
ATOM   3180 2HG  GLU B  81      24.230   6.062  27.994  1.00  0.00           H  
ATOM   3181  N   GLU B  82      21.703  10.180  27.627  1.00  0.00           N  
ATOM   3182  CA  GLU B  82      21.166  11.526  27.563  1.00  0.00           C  
ATOM   3183  C   GLU B  82      20.046  11.710  28.583  1.00  0.00           C  
ATOM   3184  O   GLU B  82      19.992  12.756  29.226  1.00  0.00           O  
ATOM   3185  CB  GLU B  82      20.691  11.854  26.157  1.00  0.00           C  
ATOM   3186  CG  GLU B  82      21.817  12.052  25.153  1.00  0.00           C  
ATOM   3187  CD  GLU B  82      21.339  12.235  23.750  1.00  0.00           C  
ATOM   3188  OE1 GLU B  82      20.317  11.684  23.408  1.00  0.00           O  
ATOM   3189  OE2 GLU B  82      21.991  12.930  23.012  1.00  0.00           O1-
ATOM   3190  H   GLU B  82      21.622   9.555  26.822  1.00  0.00           H  
ATOM   3191  HA  GLU B  82      21.964  12.224  27.815  1.00  0.00           H  
ATOM   3192 1HB  GLU B  82      20.077  11.035  25.809  1.00  0.00           H  
ATOM   3193 2HB  GLU B  82      20.073  12.751  26.174  1.00  0.00           H  
ATOM   3194 1HG  GLU B  82      22.386  12.933  25.448  1.00  0.00           H  
ATOM   3195 2HG  GLU B  82      22.483  11.200  25.203  1.00  0.00           H  
ATOM   3196  N   ALA B  83      19.167  10.702  28.756  1.00  0.00           N  
ATOM   3197  CA  ALA B  83      18.085  10.784  29.739  1.00  0.00           C  
ATOM   3198  C   ALA B  83      18.658  10.941  31.151  1.00  0.00           C  
ATOM   3199  O   ALA B  83      18.156  11.724  31.958  1.00  0.00           O  
ATOM   3200  CB  ALA B  83      17.196   9.544  29.662  1.00  0.00           C  
ATOM   3201  H   ALA B  83      19.222   9.889  28.135  1.00  0.00           H  
ATOM   3202  HA  ALA B  83      17.486  11.665  29.508  1.00  0.00           H  
ATOM   3203 1HB  ALA B  83      16.387   9.612  30.375  1.00  0.00           H  
ATOM   3204 2HB  ALA B  83      16.785   9.457  28.656  1.00  0.00           H  
ATOM   3205 3HB  ALA B  83      17.786   8.661  29.882  1.00  0.00           H  
ATOM   3206  N   TYR B  84      19.742  10.220  31.437  1.00  0.00           N  
ATOM   3207  CA  TYR B  84      20.410  10.282  32.734  1.00  0.00           C  
ATOM   3208  C   TYR B  84      20.846  11.723  32.999  1.00  0.00           C  
ATOM   3209  O   TYR B  84      20.494  12.329  34.024  1.00  0.00           O  
ATOM   3210  CB  TYR B  84      21.596   9.302  32.694  1.00  0.00           C  
ATOM   3211  CG  TYR B  84      22.479   9.159  33.890  1.00  0.00           C  
ATOM   3212  CD1 TYR B  84      22.169   8.260  34.904  1.00  0.00           C  
ATOM   3213  CD2 TYR B  84      23.636   9.900  33.956  1.00  0.00           C  
ATOM   3214  CE1 TYR B  84      23.026   8.104  35.962  1.00  0.00           C  
ATOM   3215  CE2 TYR B  84      24.486   9.750  35.017  1.00  0.00           C  
ATOM   3216  CZ  TYR B  84      24.190   8.848  36.015  1.00  0.00           C  
ATOM   3217  OH  TYR B  84      25.057   8.682  37.073  1.00  0.00           O  
ATOM   3218  H   TYR B  84      20.075   9.549  30.734  1.00  0.00           H  
ATOM   3219  HA  TYR B  84      19.718   9.999  33.520  1.00  0.00           H  
ATOM   3220 1HB  TYR B  84      21.218   8.317  32.450  1.00  0.00           H  
ATOM   3221 2HB  TYR B  84      22.232   9.576  31.881  1.00  0.00           H  
ATOM   3222  HD1 TYR B  84      21.273   7.675  34.858  1.00  0.00           H  
ATOM   3223  HD2 TYR B  84      23.878  10.601  33.159  1.00  0.00           H  
ATOM   3224  HE1 TYR B  84      22.798   7.391  36.753  1.00  0.00           H  
ATOM   3225  HE2 TYR B  84      25.403  10.334  35.064  1.00  0.00           H  
ATOM   3226  HH  TYR B  84      24.775   7.921  37.609  1.00  0.00           H  
ATOM   3227  N   LYS B  85      21.583  12.278  32.029  1.00  0.00           N  
ATOM   3228  CA  LYS B  85      22.099  13.633  32.114  1.00  0.00           C  
ATOM   3229  C   LYS B  85      20.989  14.677  32.153  1.00  0.00           C  
ATOM   3230  O   LYS B  85      21.115  15.675  32.865  1.00  0.00           O  
ATOM   3231  CB  LYS B  85      23.046  13.884  30.949  1.00  0.00           C  
ATOM   3232  CG  LYS B  85      24.356  13.106  31.063  1.00  0.00           C  
ATOM   3233  CD  LYS B  85      25.243  13.324  29.846  1.00  0.00           C  
ATOM   3234  CE  LYS B  85      26.530  12.498  29.929  1.00  0.00           C  
ATOM   3235  NZ  LYS B  85      27.359  12.620  28.687  1.00  0.00           N1+
ATOM   3236  H   LYS B  85      21.805  11.712  31.202  1.00  0.00           H  
ATOM   3237  HA  LYS B  85      22.664  13.724  33.037  1.00  0.00           H  
ATOM   3238 1HB  LYS B  85      22.553  13.588  30.022  1.00  0.00           H  
ATOM   3239 2HB  LYS B  85      23.273  14.947  30.883  1.00  0.00           H  
ATOM   3240 1HG  LYS B  85      24.883  13.416  31.967  1.00  0.00           H  
ATOM   3241 2HG  LYS B  85      24.127  12.044  31.150  1.00  0.00           H  
ATOM   3242 1HD  LYS B  85      24.693  13.033  28.949  1.00  0.00           H  
ATOM   3243 2HD  LYS B  85      25.502  14.378  29.772  1.00  0.00           H  
ATOM   3244 1HE  LYS B  85      27.120  12.840  30.779  1.00  0.00           H  
ATOM   3245 2HE  LYS B  85      26.270  11.448  30.078  1.00  0.00           H  
ATOM   3246 1HZ  LYS B  85      28.194  12.057  28.782  1.00  0.00           H  
ATOM   3247 2HZ  LYS B  85      26.823  12.289  27.895  1.00  0.00           H  
ATOM   3248 3HZ  LYS B  85      27.618  13.584  28.539  1.00  0.00           H  
ATOM   3249  N   LEU B  86      19.914  14.457  31.398  1.00  0.00           N  
ATOM   3250  CA  LEU B  86      18.783  15.363  31.343  1.00  0.00           C  
ATOM   3251  C   LEU B  86      18.102  15.464  32.694  1.00  0.00           C  
ATOM   3252  O   LEU B  86      17.827  16.570  33.165  1.00  0.00           O  
ATOM   3253  CB  LEU B  86      17.809  14.897  30.260  1.00  0.00           C  
ATOM   3254  CG  LEU B  86      16.497  15.677  30.060  1.00  0.00           C  
ATOM   3255  CD1 LEU B  86      16.755  17.150  29.722  1.00  0.00           C  
ATOM   3256  CD2 LEU B  86      15.741  14.990  28.918  1.00  0.00           C  
ATOM   3257  H   LEU B  86      19.902  13.633  30.799  1.00  0.00           H  
ATOM   3258  HA  LEU B  86      19.160  16.343  31.066  1.00  0.00           H  
ATOM   3259 1HB  LEU B  86      18.342  14.886  29.310  1.00  0.00           H  
ATOM   3260 2HB  LEU B  86      17.534  13.875  30.494  1.00  0.00           H  
ATOM   3261  HG  LEU B  86      15.908  15.642  30.972  1.00  0.00           H  
ATOM   3262 1HD1 LEU B  86      15.799  17.659  29.577  1.00  0.00           H  
ATOM   3263 2HD1 LEU B  86      17.292  17.637  30.535  1.00  0.00           H  
ATOM   3264 3HD1 LEU B  86      17.341  17.221  28.810  1.00  0.00           H  
ATOM   3265 1HD2 LEU B  86      14.802  15.491  28.754  1.00  0.00           H  
ATOM   3266 2HD2 LEU B  86      16.336  15.033  28.008  1.00  0.00           H  
ATOM   3267 3HD2 LEU B  86      15.561  13.949  29.176  1.00  0.00           H  
ATOM   3268  N   ALA B  87      17.869  14.326  33.363  1.00  0.00           N  
ATOM   3269  CA  ALA B  87      17.248  14.415  34.681  1.00  0.00           C  
ATOM   3270  C   ALA B  87      18.119  15.281  35.586  1.00  0.00           C  
ATOM   3271  O   ALA B  87      17.622  16.122  36.345  1.00  0.00           O  
ATOM   3272  CB  ALA B  87      17.095  13.044  35.325  1.00  0.00           C  
ATOM   3273  H   ALA B  87      18.096  13.423  32.930  1.00  0.00           H  
ATOM   3274  HA  ALA B  87      16.273  14.882  34.570  1.00  0.00           H  
ATOM   3275 1HB  ALA B  87      16.637  13.161  36.307  1.00  0.00           H  
ATOM   3276 2HB  ALA B  87      16.486  12.398  34.737  1.00  0.00           H  
ATOM   3277 3HB  ALA B  87      18.081  12.594  35.429  1.00  0.00           H  
ATOM   3278  N   LEU B  88      19.442  15.119  35.477  1.00  0.00           N  
ATOM   3279  CA  LEU B  88      20.326  15.922  36.297  1.00  0.00           C  
ATOM   3280  C   LEU B  88      20.245  17.413  35.912  1.00  0.00           C  
ATOM   3281  O   LEU B  88      20.089  18.272  36.781  1.00  0.00           O  
ATOM   3282  CB  LEU B  88      21.763  15.382  36.165  1.00  0.00           C  
ATOM   3283  CG  LEU B  88      22.021  13.940  36.759  1.00  0.00           C  
ATOM   3284  CD1 LEU B  88      23.397  13.438  36.308  1.00  0.00           C  
ATOM   3285  CD2 LEU B  88      21.961  13.979  38.289  1.00  0.00           C  
ATOM   3286  H   LEU B  88      19.814  14.383  34.859  1.00  0.00           H  
ATOM   3287  HA  LEU B  88      20.005  15.839  37.332  1.00  0.00           H  
ATOM   3288 1HB  LEU B  88      22.036  15.361  35.122  1.00  0.00           H  
ATOM   3289 2HB  LEU B  88      22.434  16.070  36.676  1.00  0.00           H  
ATOM   3290  HG  LEU B  88      21.265  13.251  36.382  1.00  0.00           H  
ATOM   3291 1HD1 LEU B  88      23.570  12.437  36.707  1.00  0.00           H  
ATOM   3292 2HD1 LEU B  88      23.430  13.398  35.223  1.00  0.00           H  
ATOM   3293 3HD1 LEU B  88      24.171  14.111  36.669  1.00  0.00           H  
ATOM   3294 1HD2 LEU B  88      22.146  12.977  38.678  1.00  0.00           H  
ATOM   3295 2HD2 LEU B  88      22.726  14.658  38.668  1.00  0.00           H  
ATOM   3296 3HD2 LEU B  88      20.987  14.313  38.625  1.00  0.00           H  
ATOM   3297  N   LYS B  89      20.222  17.724  34.605  1.00  0.00           N  
ATOM   3298  CA  LYS B  89      20.141  19.115  34.120  1.00  0.00           C  
ATOM   3299  C   LYS B  89      18.887  19.836  34.600  1.00  0.00           C  
ATOM   3300  O   LYS B  89      18.927  21.025  34.924  1.00  0.00           O  
ATOM   3301  CB  LYS B  89      20.178  19.172  32.588  1.00  0.00           C  
ATOM   3302  CG  LYS B  89      21.530  18.853  31.944  1.00  0.00           C  
ATOM   3303  CD  LYS B  89      21.421  18.850  30.403  1.00  0.00           C  
ATOM   3304  CE  LYS B  89      22.737  18.444  29.725  1.00  0.00           C  
ATOM   3305  NZ  LYS B  89      22.604  18.390  28.222  1.00  0.00           N1+
ATOM   3306  H   LYS B  89      20.345  16.971  33.928  1.00  0.00           H  
ATOM   3307  HA  LYS B  89      21.001  19.659  34.503  1.00  0.00           H  
ATOM   3308 1HB  LYS B  89      19.450  18.469  32.199  1.00  0.00           H  
ATOM   3309 2HB  LYS B  89      19.873  20.165  32.259  1.00  0.00           H  
ATOM   3310 1HG  LYS B  89      22.237  19.630  32.245  1.00  0.00           H  
ATOM   3311 2HG  LYS B  89      21.904  17.904  32.304  1.00  0.00           H  
ATOM   3312 1HD  LYS B  89      20.638  18.157  30.097  1.00  0.00           H  
ATOM   3313 2HD  LYS B  89      21.152  19.848  30.063  1.00  0.00           H  
ATOM   3314 1HE  LYS B  89      23.509  19.165  29.986  1.00  0.00           H  
ATOM   3315 2HE  LYS B  89      23.035  17.460  30.089  1.00  0.00           H  
ATOM   3316 1HZ  LYS B  89      23.489  18.120  27.813  1.00  0.00           H  
ATOM   3317 2HZ  LYS B  89      21.897  17.714  27.966  1.00  0.00           H  
ATOM   3318 3HZ  LYS B  89      22.338  19.299  27.870  1.00  0.00           H  
ATOM   3319  N   LEU B  90      17.784  19.100  34.684  1.00  0.00           N  
ATOM   3320  CA  LEU B  90      16.512  19.670  35.105  1.00  0.00           C  
ATOM   3321  C   LEU B  90      16.371  19.745  36.627  1.00  0.00           C  
ATOM   3322  O   LEU B  90      15.375  20.280  37.121  1.00  0.00           O  
ATOM   3323  CB  LEU B  90      15.366  18.819  34.530  1.00  0.00           C  
ATOM   3324  CG  LEU B  90      15.221  18.787  32.990  1.00  0.00           C  
ATOM   3325  CD1 LEU B  90      14.156  17.799  32.617  1.00  0.00           C  
ATOM   3326  CD2 LEU B  90      14.869  20.170  32.446  1.00  0.00           C  
ATOM   3327  H   LEU B  90      17.831  18.127  34.358  1.00  0.00           H  
ATOM   3328  HA  LEU B  90      16.450  20.676  34.726  1.00  0.00           H  
ATOM   3329 1HB  LEU B  90      15.547  17.799  34.835  1.00  0.00           H  
ATOM   3330 2HB  LEU B  90      14.428  19.147  34.966  1.00  0.00           H  
ATOM   3331  HG  LEU B  90      16.158  18.455  32.553  1.00  0.00           H  
ATOM   3332 1HD1 LEU B  90      14.098  17.779  31.542  1.00  0.00           H  
ATOM   3333 2HD1 LEU B  90      14.425  16.813  32.984  1.00  0.00           H  
ATOM   3334 3HD1 LEU B  90      13.198  18.100  33.034  1.00  0.00           H  
ATOM   3335 1HD2 LEU B  90      14.776  20.110  31.372  1.00  0.00           H  
ATOM   3336 2HD2 LEU B  90      13.935  20.511  32.876  1.00  0.00           H  
ATOM   3337 3HD2 LEU B  90      15.655  20.880  32.690  1.00  0.00           H  
ATOM   3338  N   GLY B  91      17.341  19.196  37.372  1.00  0.00           N  
ATOM   3339  CA  GLY B  91      17.292  19.176  38.824  1.00  0.00           C  
ATOM   3340  C   GLY B  91      16.219  18.211  39.351  1.00  0.00           C  
ATOM   3341  O   GLY B  91      15.620  18.482  40.397  1.00  0.00           O  
ATOM   3342  H   GLY B  91      18.183  18.810  36.930  1.00  0.00           H  
ATOM   3343 1HA  GLY B  91      18.276  18.883  39.206  1.00  0.00           H  
ATOM   3344 2HA  GLY B  91      17.097  20.182  39.200  1.00  0.00           H  
ATOM   3345  N   ILE B  92      15.936  17.127  38.633  1.00  0.00           N  
ATOM   3346  CA  ILE B  92      14.864  16.210  39.043  1.00  0.00           C  
ATOM   3347  C   ILE B  92      15.321  14.771  39.143  1.00  0.00           C  
ATOM   3348  O   ILE B  92      16.406  14.398  38.648  1.00  0.00           O  
ATOM   3349  CB  ILE B  92      13.685  16.246  38.047  1.00  0.00           C  
ATOM   3350  CG1 ILE B  92      14.179  15.711  36.664  1.00  0.00           C  
ATOM   3351  CG2 ILE B  92      13.108  17.657  37.917  1.00  0.00           C  
ATOM   3352  CD1 ILE B  92      13.144  15.601  35.598  1.00  0.00           C  
ATOM   3353  H   ILE B  92      16.498  16.918  37.798  1.00  0.00           H  
ATOM   3354  HA  ILE B  92      14.508  16.512  40.041  1.00  0.00           H  
ATOM   3355  HB  ILE B  92      12.924  15.571  38.390  1.00  0.00           H  
ATOM   3356 1HG1 ILE B  92      15.010  16.308  36.325  1.00  0.00           H  
ATOM   3357 2HG1 ILE B  92      14.546  14.686  36.816  1.00  0.00           H  
ATOM   3358 1HG2 ILE B  92      12.277  17.654  37.240  1.00  0.00           H  
ATOM   3359 2HG2 ILE B  92      12.775  17.991  38.897  1.00  0.00           H  
ATOM   3360 3HG2 ILE B  92      13.876  18.329  37.542  1.00  0.00           H  
ATOM   3361 1HD1 ILE B  92      13.596  15.175  34.714  1.00  0.00           H  
ATOM   3362 2HD1 ILE B  92      12.343  14.967  35.947  1.00  0.00           H  
ATOM   3363 3HD1 ILE B  92      12.747  16.569  35.348  1.00  0.00           H  
ATOM   3364  N   SER B  93      14.478  13.964  39.760  1.00  0.00           N  
ATOM   3365  CA  SER B  93      14.683  12.536  39.850  1.00  0.00           C  
ATOM   3366  C   SER B  93      13.609  11.859  39.001  1.00  0.00           C  
ATOM   3367  O   SER B  93      13.727  11.865  37.756  1.00  0.00           O  
ATOM   3368  CB  SER B  93      14.675  12.102  41.313  1.00  0.00           C  
ATOM   3369  OG  SER B  93      13.479  12.440  41.977  1.00  0.00           O  
ATOM   3370  OXT SER B  93      12.732  11.117  39.539  1.00  0.00           O1-
ATOM   3371  H   SER B  93      13.641  14.350  40.184  1.00  0.00           H  
ATOM   3372  HA  SER B  93      15.662  12.297  39.419  1.00  0.00           H  
ATOM   3373 1HB  SER B  93      14.817  11.032  41.376  1.00  0.00           H  
ATOM   3374 2HB  SER B  93      15.538  12.608  41.810  1.00  0.00           H  
ATOM   3375  HG  SER B  93      13.590  12.137  42.870  1.00  0.00           H  
ATOM   3376  N   VAL B  94      14.185   8.488  38.923  1.00  0.00           N  
ATOM   3377  CA  VAL B  94      14.134   8.772  37.497  1.00  0.00           C  
ATOM   3378  C   VAL B  94      12.637   8.910  37.138  1.00  0.00           C  
ATOM   3379  O   VAL B  94      12.265   9.135  35.980  1.00  0.00           O  
ATOM   3380  CB  VAL B  94      14.805   7.625  36.677  1.00  0.00           C  
ATOM   3381  CG1 VAL B  94      14.614   7.812  35.159  1.00  0.00           C  
ATOM   3382  CG2 VAL B  94      16.311   7.550  36.979  1.00  0.00           C  
ATOM   3383 1H   VAL B  94      13.511   9.116  39.379  1.00  0.00           H  
ATOM   3384 2H   VAL B  94      15.105   8.634  39.315  1.00  0.00           H  
ATOM   3385 3H   VAL B  94      13.896   7.534  39.064  1.00  0.00           H  
ATOM   3386  HA  VAL B  94      14.660   9.712  37.258  1.00  0.00           H  
ATOM   3387  HB  VAL B  94      14.356   6.697  36.951  1.00  0.00           H  
ATOM   3388 1HG1 VAL B  94      15.092   6.999  34.676  1.00  0.00           H  
ATOM   3389 2HG1 VAL B  94      13.599   7.805  34.833  1.00  0.00           H  
ATOM   3390 3HG1 VAL B  94      15.076   8.754  34.863  1.00  0.00           H  
ATOM   3391 1HG2 VAL B  94      16.747   6.726  36.415  1.00  0.00           H  
ATOM   3392 2HG2 VAL B  94      16.795   8.489  36.722  1.00  0.00           H  
ATOM   3393 3HG2 VAL B  94      16.456   7.373  38.043  1.00  0.00           H  
ATOM   3394  N   GLU B  95      11.772   8.745  38.140  1.00  0.00           N  
ATOM   3395  CA  GLU B  95      10.330   8.758  37.898  1.00  0.00           C  
ATOM   3396  C   GLU B  95       9.828  10.091  37.328  1.00  0.00           C  
ATOM   3397  O   GLU B  95       8.994  10.098  36.423  1.00  0.00           O  
ATOM   3398  CB  GLU B  95       9.585   8.444  39.197  1.00  0.00           C  
ATOM   3399  CG  GLU B  95       8.100   8.160  39.016  1.00  0.00           C  
ATOM   3400  CD  GLU B  95       7.414   7.793  40.303  1.00  0.00           C  
ATOM   3401  OE1 GLU B  95       7.870   8.215  41.339  1.00  0.00           O  
ATOM   3402  OE2 GLU B  95       6.433   7.089  40.250  1.00  0.00           O1-
ATOM   3403  H   GLU B  95      12.089   8.641  39.108  1.00  0.00           H  
ATOM   3404  HA  GLU B  95      10.118   8.001  37.139  1.00  0.00           H  
ATOM   3405 1HB  GLU B  95      10.036   7.575  39.675  1.00  0.00           H  
ATOM   3406 2HB  GLU B  95       9.683   9.284  39.885  1.00  0.00           H  
ATOM   3407 1HG  GLU B  95       7.619   9.045  38.601  1.00  0.00           H  
ATOM   3408 2HG  GLU B  95       7.981   7.346  38.302  1.00  0.00           H  
ATOM   3409  N   GLU B  96      10.309  11.222  37.868  1.00  0.00           N  
ATOM   3410  CA  GLU B  96       9.842  12.503  37.363  1.00  0.00           C  
ATOM   3411  C   GLU B  96      10.307  12.720  35.930  1.00  0.00           C  
ATOM   3412  O   GLU B  96       9.530  13.224  35.119  1.00  0.00           O  
ATOM   3413  CB  GLU B  96      10.273  13.671  38.240  1.00  0.00           C  
ATOM   3414  CG  GLU B  96       9.573  13.741  39.598  1.00  0.00           C  
ATOM   3415  CD  GLU B  96      10.001  14.930  40.422  1.00  0.00           C  
ATOM   3416  OE1 GLU B  96      10.912  15.609  40.010  1.00  0.00           O  
ATOM   3417  OE2 GLU B  96       9.406  15.182  41.443  1.00  0.00           O1-
ATOM   3418  H   GLU B  96      11.023  11.174  38.597  1.00  0.00           H  
ATOM   3419  HA  GLU B  96       8.758  12.490  37.360  1.00  0.00           H  
ATOM   3420 1HB  GLU B  96      11.337  13.611  38.415  1.00  0.00           H  
ATOM   3421 2HB  GLU B  96      10.092  14.587  37.731  1.00  0.00           H  
ATOM   3422 1HG  GLU B  96       8.485  13.775  39.446  1.00  0.00           H  
ATOM   3423 2HG  GLU B  96       9.831  12.814  40.153  1.00  0.00           H  
ATOM   3424  N   LEU B  97      11.548  12.322  35.596  1.00  0.00           N  
ATOM   3425  CA  LEU B  97      11.975  12.517  34.208  1.00  0.00           C  
ATOM   3426  C   LEU B  97      11.094  11.719  33.290  1.00  0.00           C  
ATOM   3427  O   LEU B  97      10.690  12.215  32.232  1.00  0.00           O  
ATOM   3428  CB  LEU B  97      13.418  12.085  33.912  1.00  0.00           C  
ATOM   3429  CG  LEU B  97      13.840  12.282  32.389  1.00  0.00           C  
ATOM   3430  CD1 LEU B  97      13.825  13.763  32.012  1.00  0.00           C  
ATOM   3431  CD2 LEU B  97      15.158  11.685  32.137  1.00  0.00           C  
ATOM   3432  H   LEU B  97      12.199  11.949  36.301  1.00  0.00           H  
ATOM   3433  HA  LEU B  97      11.850  13.565  33.968  1.00  0.00           H  
ATOM   3434 1HB  LEU B  97      14.097  12.669  34.534  1.00  0.00           H  
ATOM   3435 2HB  LEU B  97      13.538  11.031  34.170  1.00  0.00           H  
ATOM   3436  HG  LEU B  97      13.120  11.782  31.761  1.00  0.00           H  
ATOM   3437 1HD1 LEU B  97      14.090  13.859  30.975  1.00  0.00           H  
ATOM   3438 2HD1 LEU B  97      12.843  14.207  32.153  1.00  0.00           H  
ATOM   3439 3HD1 LEU B  97      14.552  14.304  32.620  1.00  0.00           H  
ATOM   3440 1HD2 LEU B  97      15.407  11.803  31.087  1.00  0.00           H  
ATOM   3441 2HD2 LEU B  97      15.890  12.173  32.719  1.00  0.00           H  
ATOM   3442 3HD2 LEU B  97      15.137  10.621  32.388  1.00  0.00           H  
ATOM   3443  N   LEU B  98      10.816  10.464  33.662  1.00  0.00           N  
ATOM   3444  CA  LEU B  98       9.980   9.652  32.818  1.00  0.00           C  
ATOM   3445  C   LEU B  98       8.612  10.262  32.653  1.00  0.00           C  
ATOM   3446  O   LEU B  98       8.098  10.320  31.536  1.00  0.00           O  
ATOM   3447  CB  LEU B  98       9.818   8.231  33.365  1.00  0.00           C  
ATOM   3448  CG  LEU B  98       8.848   7.312  32.553  1.00  0.00           C  
ATOM   3449  CD1 LEU B  98       9.340   7.173  31.144  1.00  0.00           C  
ATOM   3450  CD2 LEU B  98       8.781   5.960  33.211  1.00  0.00           C  
ATOM   3451  H   LEU B  98      11.195  10.081  34.539  1.00  0.00           H  
ATOM   3452  HA  LEU B  98      10.450   9.614  31.846  1.00  0.00           H  
ATOM   3453 1HB  LEU B  98      10.800   7.754  33.386  1.00  0.00           H  
ATOM   3454 2HB  LEU B  98       9.448   8.296  34.389  1.00  0.00           H  
ATOM   3455  HG  LEU B  98       7.860   7.751  32.534  1.00  0.00           H  
ATOM   3456 1HD1 LEU B  98       8.673   6.530  30.591  1.00  0.00           H  
ATOM   3457 2HD1 LEU B  98       9.380   8.130  30.648  1.00  0.00           H  
ATOM   3458 3HD1 LEU B  98      10.324   6.746  31.192  1.00  0.00           H  
ATOM   3459 1HD2 LEU B  98       8.108   5.311  32.653  1.00  0.00           H  
ATOM   3460 2HD2 LEU B  98       9.772   5.528  33.223  1.00  0.00           H  
ATOM   3461 3HD2 LEU B  98       8.419   6.072  34.236  1.00  0.00           H  
ATOM   3462  N   MET B  99       8.002  10.721  33.750  1.00  0.00           N  
ATOM   3463  CA  MET B  99       6.678  11.286  33.597  1.00  0.00           C  
ATOM   3464  C   MET B  99       6.709  12.496  32.672  1.00  0.00           C  
ATOM   3465  O   MET B  99       5.826  12.633  31.826  1.00  0.00           O  
ATOM   3466  CB  MET B  99       6.096  11.664  34.950  1.00  0.00           C  
ATOM   3467  CG  MET B  99       5.707  10.481  35.830  1.00  0.00           C  
ATOM   3468  SD  MET B  99       4.780  10.942  37.308  1.00  0.00           S  
ATOM   3469  CE  MET B  99       6.001  11.717  38.391  1.00  0.00           C  
ATOM   3470  H   MET B  99       8.439  10.641  34.672  1.00  0.00           H  
ATOM   3471  HA  MET B  99       6.046  10.535  33.141  1.00  0.00           H  
ATOM   3472 1HB  MET B  99       6.848  12.221  35.488  1.00  0.00           H  
ATOM   3473 2HB  MET B  99       5.227  12.308  34.809  1.00  0.00           H  
ATOM   3474 1HG  MET B  99       5.113   9.803  35.258  1.00  0.00           H  
ATOM   3475 2HG  MET B  99       6.593   9.950  36.140  1.00  0.00           H  
ATOM   3476 1HE  MET B  99       5.521  12.019  39.322  1.00  0.00           H  
ATOM   3477 2HE  MET B  99       6.789  11.026  38.614  1.00  0.00           H  
ATOM   3478 3HE  MET B  99       6.419  12.574  37.919  1.00  0.00           H  
ATOM   3479  N   LEU B 100       7.731  13.353  32.779  1.00  0.00           N  
ATOM   3480  CA  LEU B 100       7.814  14.491  31.879  1.00  0.00           C  
ATOM   3481  C   LEU B 100       8.010  14.041  30.439  1.00  0.00           C  
ATOM   3482  O   LEU B 100       7.402  14.622  29.541  1.00  0.00           O  
ATOM   3483  CB  LEU B 100       8.954  15.433  32.277  1.00  0.00           C  
ATOM   3484  CG  LEU B 100       8.778  16.224  33.589  1.00  0.00           C  
ATOM   3485  CD1 LEU B 100      10.079  16.908  33.921  1.00  0.00           C  
ATOM   3486  CD2 LEU B 100       7.645  17.266  33.423  1.00  0.00           C  
ATOM   3487  H   LEU B 100       8.435  13.222  33.518  1.00  0.00           H  
ATOM   3488  HA  LEU B 100       6.873  15.027  31.929  1.00  0.00           H  
ATOM   3489 1HB  LEU B 100       9.868  14.838  32.363  1.00  0.00           H  
ATOM   3490 2HB  LEU B 100       9.092  16.156  31.476  1.00  0.00           H  
ATOM   3491  HG  LEU B 100       8.548  15.543  34.396  1.00  0.00           H  
ATOM   3492 1HD1 LEU B 100       9.968  17.453  34.857  1.00  0.00           H  
ATOM   3493 2HD1 LEU B 100      10.845  16.154  34.028  1.00  0.00           H  
ATOM   3494 3HD1 LEU B 100      10.352  17.590  33.124  1.00  0.00           H  
ATOM   3495 1HD2 LEU B 100       7.532  17.837  34.333  1.00  0.00           H  
ATOM   3496 2HD2 LEU B 100       7.905  17.918  32.617  1.00  0.00           H  
ATOM   3497 3HD2 LEU B 100       6.705  16.785  33.198  1.00  0.00           H  
ATOM   3498  N   ALA B 101       8.843  13.022  30.202  1.00  0.00           N  
ATOM   3499  CA  ALA B 101       9.055  12.525  28.846  1.00  0.00           C  
ATOM   3500  C   ALA B 101       7.774  11.974  28.241  1.00  0.00           C  
ATOM   3501  O   ALA B 101       7.488  12.223  27.065  1.00  0.00           O  
ATOM   3502  CB  ALA B 101      10.128  11.460  28.854  1.00  0.00           C  
ATOM   3503  H   ALA B 101       9.371  12.613  30.973  1.00  0.00           H  
ATOM   3504  HA  ALA B 101       9.371  13.341  28.223  1.00  0.00           H  
ATOM   3505 1HB  ALA B 101      10.305  11.112  27.845  1.00  0.00           H  
ATOM   3506 2HB  ALA B 101      11.048  11.879  29.261  1.00  0.00           H  
ATOM   3507 3HB  ALA B 101       9.797  10.635  29.477  1.00  0.00           H  
ATOM   3508  N   ILE B 102       6.975  11.269  29.043  1.00  0.00           N  
ATOM   3509  CA  ILE B 102       5.722  10.725  28.557  1.00  0.00           C  
ATOM   3510  C   ILE B 102       4.776  11.880  28.298  1.00  0.00           C  
ATOM   3511  O   ILE B 102       4.055  11.881  27.306  1.00  0.00           O  
ATOM   3512  CB  ILE B 102       5.074   9.738  29.518  1.00  0.00           C  
ATOM   3513  CG1 ILE B 102       5.903   8.522  29.698  1.00  0.00           C  
ATOM   3514  CG2 ILE B 102       3.755   9.295  28.853  1.00  0.00           C  
ATOM   3515  CD1 ILE B 102       5.486   7.672  30.877  1.00  0.00           C  
ATOM   3516  H   ILE B 102       7.291  11.060  30.000  1.00  0.00           H  
ATOM   3517  HA  ILE B 102       5.909  10.208  27.608  1.00  0.00           H  
ATOM   3518  HB  ILE B 102       4.928  10.186  30.488  1.00  0.00           H  
ATOM   3519 1HG1 ILE B 102       5.804   7.937  28.818  1.00  0.00           H  
ATOM   3520 2HG1 ILE B 102       6.940   8.807  29.811  1.00  0.00           H  
ATOM   3521 1HG2 ILE B 102       3.266   8.586  29.462  1.00  0.00           H  
ATOM   3522 2HG2 ILE B 102       3.092  10.135  28.702  1.00  0.00           H  
ATOM   3523 3HG2 ILE B 102       3.970   8.842  27.888  1.00  0.00           H  
ATOM   3524 1HD1 ILE B 102       6.130   6.800  30.929  1.00  0.00           H  
ATOM   3525 2HD1 ILE B 102       5.590   8.264  31.782  1.00  0.00           H  
ATOM   3526 3HD1 ILE B 102       4.464   7.338  30.785  1.00  0.00           H  
ATOM   3527  N   ALA B 103       4.708  12.833  29.249  1.00  0.00           N  
ATOM   3528  CA  ALA B 103       3.838  13.982  29.128  1.00  0.00           C  
ATOM   3529  C   ALA B 103       4.172  14.758  27.872  1.00  0.00           C  
ATOM   3530  O   ALA B 103       3.270  15.258  27.191  1.00  0.00           O  
ATOM   3531  CB  ALA B 103       4.020  14.903  30.324  1.00  0.00           C  
ATOM   3532  H   ALA B 103       5.286  12.755  30.084  1.00  0.00           H  
ATOM   3533  HA  ALA B 103       2.815  13.635  29.073  1.00  0.00           H  
ATOM   3534 1HB  ALA B 103       3.356  15.758  30.234  1.00  0.00           H  
ATOM   3535 2HB  ALA B 103       3.816  14.372  31.230  1.00  0.00           H  
ATOM   3536 3HB  ALA B 103       5.045  15.249  30.349  1.00  0.00           H  
ATOM   3537  N   ALA B 104       5.465  14.876  27.583  1.00  0.00           N  
ATOM   3538  CA  ALA B 104       5.951  15.558  26.403  1.00  0.00           C  
ATOM   3539  C   ALA B 104       5.468  14.805  25.161  1.00  0.00           C  
ATOM   3540  O   ALA B 104       4.946  15.391  24.202  1.00  0.00           O  
ATOM   3541  CB  ALA B 104       7.474  15.638  26.467  1.00  0.00           C  
ATOM   3542  H   ALA B 104       6.151  14.504  28.237  1.00  0.00           H  
ATOM   3543  HA  ALA B 104       5.544  16.565  26.386  1.00  0.00           H  
ATOM   3544 1HB  ALA B 104       7.849  16.143  25.621  1.00  0.00           H  
ATOM   3545 2HB  ALA B 104       7.767  16.169  27.364  1.00  0.00           H  
ATOM   3546 3HB  ALA B 104       7.886  14.641  26.497  1.00  0.00           H  
ATOM   3547  N   ALA B 105       5.575  13.473  25.191  1.00  0.00           N  
ATOM   3548  CA  ALA B 105       5.132  12.685  24.058  1.00  0.00           C  
ATOM   3549  C   ALA B 105       3.628  12.819  23.823  1.00  0.00           C  
ATOM   3550  O   ALA B 105       3.190  13.003  22.684  1.00  0.00           O  
ATOM   3551  CB  ALA B 105       5.489  11.224  24.278  1.00  0.00           C  
ATOM   3552  H   ALA B 105       6.054  13.015  25.975  1.00  0.00           H  
ATOM   3553  HA  ALA B 105       5.653  13.052  23.171  1.00  0.00           H  
ATOM   3554 1HB  ALA B 105       5.187  10.640  23.416  1.00  0.00           H  
ATOM   3555 2HB  ALA B 105       6.571  11.142  24.422  1.00  0.00           H  
ATOM   3556 3HB  ALA B 105       4.980  10.858  25.165  1.00  0.00           H  
ATOM   3557  N   ALA B 106       2.836  12.749  24.901  1.00  0.00           N  
ATOM   3558  CA  ALA B 106       1.385  12.858  24.818  1.00  0.00           C  
ATOM   3559  C   ALA B 106       0.957  14.255  24.364  1.00  0.00           C  
ATOM   3560  O   ALA B 106       0.037  14.402  23.560  1.00  0.00           O  
ATOM   3561  CB  ALA B 106       0.750  12.483  26.155  1.00  0.00           C  
ATOM   3562  H   ALA B 106       3.273  12.588  25.811  1.00  0.00           H  
ATOM   3563  HA  ALA B 106       1.041  12.152  24.061  1.00  0.00           H  
ATOM   3564 1HB  ALA B 106      -0.332  12.539  26.072  1.00  0.00           H  
ATOM   3565 2HB  ALA B 106       1.048  11.470  26.423  1.00  0.00           H  
ATOM   3566 3HB  ALA B 106       1.093  13.165  26.917  1.00  0.00           H  
ATOM   3567  N   SER B 107       1.649  15.291  24.867  1.00  0.00           N  
ATOM   3568  CA  SER B 107       1.336  16.673  24.528  1.00  0.00           C  
ATOM   3569  C   SER B 107       1.932  17.185  23.208  1.00  0.00           C  
ATOM   3570  O   SER B 107       1.452  18.190  22.678  1.00  0.00           O  
ATOM   3571  CB  SER B 107       1.753  17.589  25.662  1.00  0.00           C  
ATOM   3572  OG  SER B 107       3.135  17.561  25.862  1.00  0.00           O  
ATOM   3573  H   SER B 107       2.389  15.128  25.547  1.00  0.00           H  
ATOM   3574  HA  SER B 107       0.252  16.738  24.439  1.00  0.00           H  
ATOM   3575 1HB  SER B 107       1.446  18.606  25.423  1.00  0.00           H  
ATOM   3576 2HB  SER B 107       1.247  17.302  26.575  1.00  0.00           H  
ATOM   3577  HG  SER B 107       3.288  16.765  26.408  1.00  0.00           H  
ATOM   3578  N   GLY B 108       2.923  16.485  22.631  1.00  0.00           N  
ATOM   3579  CA  GLY B 108       3.536  16.945  21.390  1.00  0.00           C  
ATOM   3580  C   GLY B 108       4.563  18.051  21.635  1.00  0.00           C  
ATOM   3581  O   GLY B 108       4.727  18.960  20.817  1.00  0.00           O  
ATOM   3582  H   GLY B 108       3.332  15.673  23.096  1.00  0.00           H  
ATOM   3583 1HA  GLY B 108       4.023  16.100  20.904  1.00  0.00           H  
ATOM   3584 2HA  GLY B 108       2.765  17.302  20.712  1.00  0.00           H  
ATOM   3585  N   THR B 109       5.219  17.983  22.792  1.00  0.00           N  
ATOM   3586  CA  THR B 109       6.212  18.965  23.228  1.00  0.00           C  
ATOM   3587  C   THR B 109       7.533  18.285  23.598  1.00  0.00           C  
ATOM   3588  O   THR B 109       7.662  17.063  23.487  1.00  0.00           O  
ATOM   3589  CB  THR B 109       5.673  19.809  24.409  1.00  0.00           C  
ATOM   3590  CG2 THR B 109       4.386  20.524  24.045  1.00  0.00           C  
ATOM   3591  OG1 THR B 109       5.449  18.988  25.568  1.00  0.00           O  
ATOM   3592  H   THR B 109       5.045  17.173  23.387  1.00  0.00           H  
ATOM   3593  HA  THR B 109       6.418  19.648  22.404  1.00  0.00           H  
ATOM   3594  HB  THR B 109       6.407  20.552  24.657  1.00  0.00           H  
ATOM   3595  HG1 THR B 109       4.674  18.415  25.418  1.00  0.00           H  
ATOM   3596 1HG2 THR B 109       4.056  21.125  24.889  1.00  0.00           H  
ATOM   3597 2HG2 THR B 109       4.565  21.167  23.184  1.00  0.00           H  
ATOM   3598 3HG2 THR B 109       3.618  19.793  23.801  1.00  0.00           H  
ATOM   3599  N   THR B 110       8.551  19.077  23.939  1.00  0.00           N  
ATOM   3600  CA  THR B 110       9.845  18.524  24.360  1.00  0.00           C  
ATOM   3601  C   THR B 110       9.843  18.317  25.873  1.00  0.00           C  
ATOM   3602  O   THR B 110       8.933  18.780  26.567  1.00  0.00           O  
ATOM   3603  CB  THR B 110      11.025  19.449  23.998  1.00  0.00           C  
ATOM   3604  CG2 THR B 110      10.909  19.841  22.532  1.00  0.00           C  
ATOM   3605  OG1 THR B 110      10.971  20.644  24.793  1.00  0.00           O  
ATOM   3606  H   THR B 110       8.407  20.098  23.937  1.00  0.00           H  
ATOM   3607  HA  THR B 110       9.995  17.556  23.878  1.00  0.00           H  
ATOM   3608  HB  THR B 110      11.971  18.938  24.169  1.00  0.00           H  
ATOM   3609  HG1 THR B 110      11.736  21.197  24.575  1.00  0.00           H  
ATOM   3610 1HG2 THR B 110      11.731  20.499  22.262  1.00  0.00           H  
ATOM   3611 2HG2 THR B 110      10.941  18.946  21.912  1.00  0.00           H  
ATOM   3612 3HG2 THR B 110       9.966  20.361  22.364  1.00  0.00           H  
ATOM   3613  N   VAL B 111      10.861  17.639  26.409  1.00  0.00           N  
ATOM   3614  CA  VAL B 111      10.905  17.467  27.860  1.00  0.00           C  
ATOM   3615  C   VAL B 111      11.063  18.796  28.581  1.00  0.00           C  
ATOM   3616  O   VAL B 111      10.432  19.001  29.618  1.00  0.00           O  
ATOM   3617  CB  VAL B 111      12.020  16.522  28.314  1.00  0.00           C  
ATOM   3618  CG1 VAL B 111      12.124  16.541  29.844  1.00  0.00           C  
ATOM   3619  CG2 VAL B 111      11.694  15.155  27.869  1.00  0.00           C  
ATOM   3620  H   VAL B 111      11.585  17.262  25.812  1.00  0.00           H  
ATOM   3621  HA  VAL B 111       9.958  17.026  28.175  1.00  0.00           H  
ATOM   3622  HB  VAL B 111      12.972  16.846  27.896  1.00  0.00           H  
ATOM   3623 1HG1 VAL B 111      12.902  15.863  30.163  1.00  0.00           H  
ATOM   3624 2HG1 VAL B 111      12.358  17.530  30.199  1.00  0.00           H  
ATOM   3625 3HG1 VAL B 111      11.176  16.224  30.273  1.00  0.00           H  
ATOM   3626 1HG2 VAL B 111      12.469  14.462  28.196  1.00  0.00           H  
ATOM   3627 2HG2 VAL B 111      10.764  14.899  28.318  1.00  0.00           H  
ATOM   3628 3HG2 VAL B 111      11.604  15.127  26.789  1.00  0.00           H  
ATOM   3629  N   GLU B 112      11.944  19.671  28.090  1.00  0.00           N  
ATOM   3630  CA  GLU B 112      12.127  20.953  28.754  1.00  0.00           C  
ATOM   3631  C   GLU B 112      10.822  21.729  28.738  1.00  0.00           C  
ATOM   3632  O   GLU B 112      10.481  22.390  29.722  1.00  0.00           O  
ATOM   3633  CB  GLU B 112      13.231  21.776  28.095  1.00  0.00           C  
ATOM   3634  CG  GLU B 112      14.647  21.252  28.319  1.00  0.00           C  
ATOM   3635  CD  GLU B 112      15.679  22.067  27.584  1.00  0.00           C  
ATOM   3636  OE1 GLU B 112      15.287  22.906  26.807  1.00  0.00           O  
ATOM   3637  OE2 GLU B 112      16.849  21.860  27.800  1.00  0.00           O1-
ATOM   3638  H   GLU B 112      12.454  19.450  27.247  1.00  0.00           H  
ATOM   3639  HA  GLU B 112      12.405  20.772  29.792  1.00  0.00           H  
ATOM   3640 1HB  GLU B 112      13.055  21.813  27.018  1.00  0.00           H  
ATOM   3641 2HB  GLU B 112      13.189  22.800  28.466  1.00  0.00           H  
ATOM   3642 1HG  GLU B 112      14.869  21.303  29.379  1.00  0.00           H  
ATOM   3643 2HG  GLU B 112      14.708  20.209  28.011  1.00  0.00           H  
ATOM   3644  N   GLU B 113      10.079  21.651  27.627  1.00  0.00           N  
ATOM   3645  CA  GLU B 113       8.799  22.327  27.580  1.00  0.00           C  
ATOM   3646  C   GLU B 113       7.826  21.730  28.595  1.00  0.00           C  
ATOM   3647  O   GLU B 113       7.119  22.484  29.259  1.00  0.00           O  
ATOM   3648  CB  GLU B 113       8.219  22.278  26.172  1.00  0.00           C  
ATOM   3649  CG  GLU B 113       8.945  23.175  25.170  1.00  0.00           C  
ATOM   3650  CD  GLU B 113       8.468  23.012  23.758  1.00  0.00           C  
ATOM   3651  OE1 GLU B 113       8.069  21.924  23.395  1.00  0.00           O  
ATOM   3652  OE2 GLU B 113       8.495  23.977  23.035  1.00  0.00           O1-
ATOM   3653  H   GLU B 113      10.420  21.139  26.813  1.00  0.00           H  
ATOM   3654  HA  GLU B 113       8.957  23.372  27.842  1.00  0.00           H  
ATOM   3655 1HB  GLU B 113       8.290  21.259  25.813  1.00  0.00           H  
ATOM   3656 2HB  GLU B 113       7.165  22.551  26.195  1.00  0.00           H  
ATOM   3657 1HG  GLU B 113       8.804  24.213  25.472  1.00  0.00           H  
ATOM   3658 2HG  GLU B 113      10.006  22.963  25.217  1.00  0.00           H  
ATOM   3659  N   ALA B 114       7.797  20.390  28.743  1.00  0.00           N  
ATOM   3660  CA  ALA B 114       6.917  19.746  29.719  1.00  0.00           C  
ATOM   3661  C   ALA B 114       7.275  20.185  31.141  1.00  0.00           C  
ATOM   3662  O   ALA B 114       6.398  20.437  31.967  1.00  0.00           O  
ATOM   3663  CB  ALA B 114       7.002  18.229  29.599  1.00  0.00           C  
ATOM   3664  H   ALA B 114       8.361  19.813  28.111  1.00  0.00           H  
ATOM   3665  HA  ALA B 114       5.895  20.060  29.509  1.00  0.00           H  
ATOM   3666 1HB  ALA B 114       6.328  17.756  30.307  1.00  0.00           H  
ATOM   3667 2HB  ALA B 114       6.725  17.943  28.586  1.00  0.00           H  
ATOM   3668 3HB  ALA B 114       8.020  17.902  29.800  1.00  0.00           H  
ATOM   3669  N   TYR B 115       8.573  20.297  31.421  1.00  0.00           N  
ATOM   3670  CA  TYR B 115       9.052  20.737  32.723  1.00  0.00           C  
ATOM   3671  C   TYR B 115       8.475  22.120  33.015  1.00  0.00           C  
ATOM   3672  O   TYR B 115       7.814  22.345  34.043  1.00  0.00           O  
ATOM   3673  CB  TYR B 115      10.590  20.756  32.693  1.00  0.00           C  
ATOM   3674  CG  TYR B 115      11.310  21.265  33.904  1.00  0.00           C  
ATOM   3675  CD1 TYR B 115      11.587  20.431  34.976  1.00  0.00           C  
ATOM   3676  CD2 TYR B 115      11.728  22.587  33.929  1.00  0.00           C  
ATOM   3677  CE1 TYR B 115      12.286  20.924  36.053  1.00  0.00           C  
ATOM   3678  CE2 TYR B 115      12.419  23.071  35.007  1.00  0.00           C  
ATOM   3679  CZ  TYR B 115      12.706  22.243  36.062  1.00  0.00           C  
ATOM   3680  OH  TYR B 115      13.421  22.720  37.136  1.00  0.00           O  
ATOM   3681  H   TYR B 115       9.254  20.022  30.706  1.00  0.00           H  
ATOM   3682  HA  TYR B 115       8.705  20.049  33.489  1.00  0.00           H  
ATOM   3683 1HB  TYR B 115      10.952  19.751  32.487  1.00  0.00           H  
ATOM   3684 2HB  TYR B 115      10.912  21.356  31.864  1.00  0.00           H  
ATOM   3685  HD1 TYR B 115      11.270  19.398  34.967  1.00  0.00           H  
ATOM   3686  HD2 TYR B 115      11.514  23.242  33.088  1.00  0.00           H  
ATOM   3687  HE1 TYR B 115      12.520  20.281  36.895  1.00  0.00           H  
ATOM   3688  HE2 TYR B 115      12.751  24.111  35.022  1.00  0.00           H  
ATOM   3689  HH  TYR B 115      13.713  21.974  37.686  1.00  0.00           H  
ATOM   3690  N   LYS B 116       8.698  23.035  32.064  1.00  0.00           N  
ATOM   3691  CA  LYS B 116       8.248  24.407  32.183  1.00  0.00           C  
ATOM   3692  C   LYS B 116       6.730  24.509  32.252  1.00  0.00           C  
ATOM   3693  O   LYS B 116       6.210  25.330  33.004  1.00  0.00           O  
ATOM   3694  CB  LYS B 116       8.802  25.235  31.024  1.00  0.00           C  
ATOM   3695  CG  LYS B 116      10.316  25.481  31.103  1.00  0.00           C  
ATOM   3696  CD  LYS B 116      10.823  26.256  29.891  1.00  0.00           C  
ATOM   3697  CE  LYS B 116      12.336  26.464  29.951  1.00  0.00           C  
ATOM   3698  NZ  LYS B 116      12.856  27.163  28.731  1.00  0.00           N1+
ATOM   3699  H   LYS B 116       9.229  22.756  31.231  1.00  0.00           H  
ATOM   3700  HA  LYS B 116       8.643  24.813  33.110  1.00  0.00           H  
ATOM   3701 1HB  LYS B 116       8.595  24.713  30.089  1.00  0.00           H  
ATOM   3702 2HB  LYS B 116       8.295  26.197  30.989  1.00  0.00           H  
ATOM   3703 1HG  LYS B 116      10.539  26.032  32.017  1.00  0.00           H  
ATOM   3704 2HG  LYS B 116      10.824  24.520  31.150  1.00  0.00           H  
ATOM   3705 1HD  LYS B 116      10.575  25.698  28.984  1.00  0.00           H  
ATOM   3706 2HD  LYS B 116      10.329  27.225  29.848  1.00  0.00           H  
ATOM   3707 1HE  LYS B 116      12.579  27.060  30.830  1.00  0.00           H  
ATOM   3708 2HE  LYS B 116      12.826  25.492  30.037  1.00  0.00           H  
ATOM   3709 1HZ  LYS B 116      13.859  27.278  28.810  1.00  0.00           H  
ATOM   3710 2HZ  LYS B 116      12.648  26.608  27.911  1.00  0.00           H  
ATOM   3711 3HZ  LYS B 116      12.420  28.070  28.643  1.00  0.00           H  
ATOM   3712  N   LEU B 117       6.022  23.678  31.487  1.00  0.00           N  
ATOM   3713  CA  LEU B 117       4.573  23.689  31.450  1.00  0.00           C  
ATOM   3714  C   LEU B 117       3.980  23.282  32.789  1.00  0.00           C  
ATOM   3715  O   LEU B 117       3.054  23.938  33.278  1.00  0.00           O  
ATOM   3716  CB  LEU B 117       4.090  22.777  30.318  1.00  0.00           C  
ATOM   3717  CG  LEU B 117       2.572  22.631  30.075  1.00  0.00           C  
ATOM   3718  CD1 LEU B 117       1.921  23.992  29.783  1.00  0.00           C  
ATOM   3719  CD2 LEU B 117       2.398  21.693  28.876  1.00  0.00           C  
ATOM   3720  H   LEU B 117       6.516  23.047  30.862  1.00  0.00           H  
ATOM   3721  HA  LEU B 117       4.264  24.701  31.227  1.00  0.00           H  
ATOM   3722 1HB  LEU B 117       4.543  23.121  29.389  1.00  0.00           H  
ATOM   3723 2HB  LEU B 117       4.473  21.782  30.520  1.00  0.00           H  
ATOM   3724  HG  LEU B 117       2.094  22.207  30.953  1.00  0.00           H  
ATOM   3725 1HD1 LEU B 117       0.854  23.852  29.598  1.00  0.00           H  
ATOM   3726 2HD1 LEU B 117       2.044  24.660  30.633  1.00  0.00           H  
ATOM   3727 3HD1 LEU B 117       2.382  24.440  28.904  1.00  0.00           H  
ATOM   3728 1HD2 LEU B 117       1.351  21.557  28.674  1.00  0.00           H  
ATOM   3729 2HD2 LEU B 117       2.879  22.126  27.999  1.00  0.00           H  
ATOM   3730 3HD2 LEU B 117       2.856  20.731  29.091  1.00  0.00           H  
ATOM   3731  N   ALA B 118       4.521  22.232  33.425  1.00  0.00           N  
ATOM   3732  CA  ALA B 118       3.980  21.865  34.730  1.00  0.00           C  
ATOM   3733  C   ALA B 118       4.135  23.058  35.671  1.00  0.00           C  
ATOM   3734  O   ALA B 118       3.230  23.389  36.447  1.00  0.00           O  
ATOM   3735  CB  ALA B 118       4.693  20.650  35.318  1.00  0.00           C  
ATOM   3736  H   ALA B 118       5.279  21.694  32.982  1.00  0.00           H  
ATOM   3737  HA  ALA B 118       2.920  21.645  34.612  1.00  0.00           H  
ATOM   3738 1HB  ALA B 118       4.257  20.413  36.294  1.00  0.00           H  
ATOM   3739 2HB  ALA B 118       4.594  19.797  34.672  1.00  0.00           H  
ATOM   3740 3HB  ALA B 118       5.752  20.882  35.439  1.00  0.00           H  
ATOM   3741  N   LEU B 119       5.276  23.756  35.575  1.00  0.00           N  
ATOM   3742  CA  LEU B 119       5.475  24.911  36.429  1.00  0.00           C  
ATOM   3743  C   LEU B 119       4.483  26.042  36.087  1.00  0.00           C  
ATOM   3744  O   LEU B 119       3.846  26.599  36.982  1.00  0.00           O  
ATOM   3745  CB  LEU B 119       6.931  25.406  36.285  1.00  0.00           C  
ATOM   3746  CG  LEU B 119       8.059  24.448  36.828  1.00  0.00           C  
ATOM   3747  CD1 LEU B 119       9.436  24.960  36.373  1.00  0.00           C  
ATOM   3748  CD2 LEU B 119       8.009  24.381  38.352  1.00  0.00           C  
ATOM   3749  H   LEU B 119       6.022  23.428  34.946  1.00  0.00           H  
ATOM   3750  HA  LEU B 119       5.288  24.610  37.456  1.00  0.00           H  
ATOM   3751 1HB  LEU B 119       7.132  25.582  35.240  1.00  0.00           H  
ATOM   3752 2HB  LEU B 119       7.022  26.356  36.808  1.00  0.00           H  
ATOM   3753  HG  LEU B 119       7.915  23.448  36.415  1.00  0.00           H  
ATOM   3754 1HD1 LEU B 119      10.210  24.286  36.742  1.00  0.00           H  
ATOM   3755 2HD1 LEU B 119       9.478  24.989  35.289  1.00  0.00           H  
ATOM   3756 3HD1 LEU B 119       9.609  25.958  36.768  1.00  0.00           H  
ATOM   3757 1HD2 LEU B 119       8.797  23.715  38.704  1.00  0.00           H  
ATOM   3758 2HD2 LEU B 119       8.163  25.378  38.769  1.00  0.00           H  
ATOM   3759 3HD2 LEU B 119       7.051  23.997  38.685  1.00  0.00           H  
ATOM   3760  N   LYS B 120       4.263  26.318  34.791  1.00  0.00           N  
ATOM   3761  CA  LYS B 120       3.354  27.394  34.352  1.00  0.00           C  
ATOM   3762  C   LYS B 120       1.926  27.217  34.831  1.00  0.00           C  
ATOM   3763  O   LYS B 120       1.260  28.178  35.217  1.00  0.00           O  
ATOM   3764  CB  LYS B 120       3.303  27.510  32.825  1.00  0.00           C  
ATOM   3765  CG  LYS B 120       4.537  28.082  32.151  1.00  0.00           C  
ATOM   3766  CD  LYS B 120       4.360  28.090  30.633  1.00  0.00           C  
ATOM   3767  CE  LYS B 120       5.593  28.634  29.925  1.00  0.00           C  
ATOM   3768  NZ  LYS B 120       5.437  28.617  28.435  1.00  0.00           N1+
ATOM   3769  H   LYS B 120       4.808  25.811  34.094  1.00  0.00           H  
ATOM   3770  HA  LYS B 120       3.724  28.334  34.761  1.00  0.00           H  
ATOM   3771 1HB  LYS B 120       3.126  26.519  32.406  1.00  0.00           H  
ATOM   3772 2HB  LYS B 120       2.452  28.127  32.546  1.00  0.00           H  
ATOM   3773 1HG  LYS B 120       4.689  29.104  32.495  1.00  0.00           H  
ATOM   3774 2HG  LYS B 120       5.407  27.508  32.411  1.00  0.00           H  
ATOM   3775 1HD  LYS B 120       4.177  27.072  30.288  1.00  0.00           H  
ATOM   3776 2HD  LYS B 120       3.500  28.704  30.372  1.00  0.00           H  
ATOM   3777 1HE  LYS B 120       5.767  29.658  30.252  1.00  0.00           H  
ATOM   3778 2HE  LYS B 120       6.458  28.026  30.199  1.00  0.00           H  
ATOM   3779 1HZ  LYS B 120       6.274  28.985  28.004  1.00  0.00           H  
ATOM   3780 2HZ  LYS B 120       5.288  27.669  28.118  1.00  0.00           H  
ATOM   3781 3HZ  LYS B 120       4.647  29.187  28.170  1.00  0.00           H  
ATOM   3782  N   LEU B 121       1.468  25.974  34.829  1.00  0.00           N  
ATOM   3783  CA  LEU B 121       0.110  25.651  35.232  1.00  0.00           C  
ATOM   3784  C   LEU B 121      -0.041  25.523  36.751  1.00  0.00           C  
ATOM   3785  O   LEU B 121      -1.157  25.326  37.242  1.00  0.00           O  
ATOM   3786  CB  LEU B 121      -0.295  24.331  34.562  1.00  0.00           C  
ATOM   3787  CG  LEU B 121      -0.394  24.302  33.017  1.00  0.00           C  
ATOM   3788  CD1 LEU B 121      -0.603  22.883  32.583  1.00  0.00           C  
ATOM   3789  CD2 LEU B 121      -1.558  25.157  32.515  1.00  0.00           C  
ATOM   3790  H   LEU B 121       2.078  25.237  34.458  1.00  0.00           H  
ATOM   3791  HA  LEU B 121      -0.545  26.451  34.902  1.00  0.00           H  
ATOM   3792 1HB  LEU B 121       0.467  23.618  34.812  1.00  0.00           H  
ATOM   3793 2HB  LEU B 121      -1.230  23.995  34.976  1.00  0.00           H  
ATOM   3794  HG  LEU B 121       0.540  24.663  32.590  1.00  0.00           H  
ATOM   3795 1HD1 LEU B 121      -0.648  22.869  31.509  1.00  0.00           H  
ATOM   3796 2HD1 LEU B 121       0.231  22.279  32.921  1.00  0.00           H  
ATOM   3797 3HD1 LEU B 121      -1.532  22.499  32.999  1.00  0.00           H  
ATOM   3798 1HD2 LEU B 121      -1.596  25.094  31.433  1.00  0.00           H  
ATOM   3799 2HD2 LEU B 121      -2.491  24.792  32.926  1.00  0.00           H  
ATOM   3800 3HD2 LEU B 121      -1.419  26.193  32.804  1.00  0.00           H  
ATOM   3801  N   GLY B 122       1.068  25.615  37.505  1.00  0.00           N  
ATOM   3802  CA  GLY B 122       1.021  25.463  38.950  1.00  0.00           C  
ATOM   3803  C   GLY B 122       0.732  24.031  39.388  1.00  0.00           C  
ATOM   3804  O   GLY B 122       0.042  23.828  40.390  1.00  0.00           O  
ATOM   3805  H   GLY B 122       1.969  25.844  37.083  1.00  0.00           H  
ATOM   3806 1HA  GLY B 122       1.978  25.781  39.362  1.00  0.00           H  
ATOM   3807 2HA  GLY B 122       0.268  26.132  39.358  1.00  0.00           H  
ATOM   3808  N   ILE B 123       1.206  23.037  38.631  1.00  0.00           N  
ATOM   3809  CA  ILE B 123       0.890  21.645  38.946  1.00  0.00           C  
ATOM   3810  C   ILE B 123       2.129  20.762  39.101  1.00  0.00           C  
ATOM   3811  O   ILE B 123       3.242  21.149  38.739  1.00  0.00           O  
ATOM   3812  CB  ILE B 123      -0.035  21.084  37.851  1.00  0.00           C  
ATOM   3813  CG1 ILE B 123       0.713  21.093  36.515  1.00  0.00           C  
ATOM   3814  CG2 ILE B 123      -1.343  21.874  37.803  1.00  0.00           C  
ATOM   3815  CD1 ILE B 123      -0.007  20.486  35.394  1.00  0.00           C  
ATOM   3816  H   ILE B 123       1.814  23.247  37.831  1.00  0.00           H  
ATOM   3817  HA  ILE B 123       0.348  21.613  39.891  1.00  0.00           H  
ATOM   3818  HB  ILE B 123      -0.263  20.073  38.086  1.00  0.00           H  
ATOM   3819 1HG1 ILE B 123       0.979  22.096  36.270  1.00  0.00           H  
ATOM   3820 2HG1 ILE B 123       1.631  20.514  36.638  1.00  0.00           H  
ATOM   3821 1HG2 ILE B 123      -2.021  21.472  37.067  1.00  0.00           H  
ATOM   3822 2HG2 ILE B 123      -1.819  21.823  38.783  1.00  0.00           H  
ATOM   3823 3HG2 ILE B 123      -1.129  22.899  37.566  1.00  0.00           H  
ATOM   3824 1HD1 ILE B 123       0.617  20.513  34.515  1.00  0.00           H  
ATOM   3825 2HD1 ILE B 123      -0.250  19.469  35.641  1.00  0.00           H  
ATOM   3826 3HD1 ILE B 123      -0.912  21.040  35.199  1.00  0.00           H  
ATOM   3827  N   SER B 124       1.931  19.572  39.663  1.00  0.00           N  
ATOM   3828  CA  SER B 124       3.022  18.617  39.826  1.00  0.00           C  
ATOM   3829  C   SER B 124       3.336  17.921  38.512  1.00  0.00           C  
ATOM   3830  O   SER B 124       2.587  18.025  37.534  1.00  0.00           O  
ATOM   3831  CB  SER B 124       2.678  17.569  40.875  1.00  0.00           C  
ATOM   3832  OG  SER B 124       1.679  16.679  40.426  1.00  0.00           O  
ATOM   3833  H   SER B 124       0.981  19.310  39.964  1.00  0.00           H  
ATOM   3834  HA  SER B 124       3.912  19.158  40.150  1.00  0.00           H  
ATOM   3835 1HB  SER B 124       3.570  17.006  41.136  1.00  0.00           H  
ATOM   3836 2HB  SER B 124       2.335  18.071  41.776  1.00  0.00           H  
ATOM   3837  HG  SER B 124       1.421  16.169  41.207  1.00  0.00           H  
ATOM   3838  N   VAL B 125       4.448  17.189  38.491  1.00  0.00           N  
ATOM   3839  CA  VAL B 125       4.819  16.427  37.309  1.00  0.00           C  
ATOM   3840  C   VAL B 125       3.766  15.351  37.019  1.00  0.00           C  
ATOM   3841  O   VAL B 125       3.419  15.126  35.851  1.00  0.00           O  
ATOM   3842  CB  VAL B 125       6.217  15.802  37.472  1.00  0.00           C  
ATOM   3843  CG1 VAL B 125       6.493  14.875  36.323  1.00  0.00           C  
ATOM   3844  CG2 VAL B 125       7.265  16.902  37.516  1.00  0.00           C  
ATOM   3845  H   VAL B 125       5.034  17.164  39.313  1.00  0.00           H  
ATOM   3846  HA  VAL B 125       4.858  17.109  36.460  1.00  0.00           H  
ATOM   3847  HB  VAL B 125       6.257  15.222  38.395  1.00  0.00           H  
ATOM   3848 1HG1 VAL B 125       7.482  14.433  36.432  1.00  0.00           H  
ATOM   3849 2HG1 VAL B 125       5.749  14.093  36.309  1.00  0.00           H  
ATOM   3850 3HG1 VAL B 125       6.445  15.429  35.388  1.00  0.00           H  
ATOM   3851 1HG2 VAL B 125       8.258  16.462  37.632  1.00  0.00           H  
ATOM   3852 2HG2 VAL B 125       7.231  17.471  36.595  1.00  0.00           H  
ATOM   3853 3HG2 VAL B 125       7.069  17.563  38.354  1.00  0.00           H  
ATOM   3854  N   THR B 126       3.281  14.679  38.074  1.00  0.00           N  
ATOM   3855  CA  THR B 126       2.258  13.648  37.944  1.00  0.00           C  
ATOM   3856  C   THR B 126       1.004  14.260  37.319  1.00  0.00           C  
ATOM   3857  O   THR B 126       0.413  13.685  36.396  1.00  0.00           O  
ATOM   3858  CB  THR B 126       1.879  13.043  39.323  1.00  0.00           C  
ATOM   3859  CG2 THR B 126       0.808  11.972  39.139  1.00  0.00           C  
ATOM   3860  OG1 THR B 126       3.024  12.430  39.935  1.00  0.00           O  
ATOM   3861  H   THR B 126       3.628  14.901  38.994  1.00  0.00           H  
ATOM   3862  HA  THR B 126       2.616  12.864  37.282  1.00  0.00           H  
ATOM   3863  HB  THR B 126       1.500  13.829  39.974  1.00  0.00           H  
ATOM   3864  HG1 THR B 126       2.803  12.174  40.838  1.00  0.00           H  
ATOM   3865 1HG2 THR B 126       0.553  11.559  40.103  1.00  0.00           H  
ATOM   3866 2HG2 THR B 126      -0.089  12.402  38.689  1.00  0.00           H  
ATOM   3867 3HG2 THR B 126       1.190  11.187  38.499  1.00  0.00           H  
ATOM   3868  N   GLU B 127       0.596  15.436  37.825  1.00  0.00           N  
ATOM   3869  CA  GLU B 127      -0.574  16.114  37.284  1.00  0.00           C  
ATOM   3870  C   GLU B 127      -0.385  16.507  35.827  1.00  0.00           C  
ATOM   3871  O   GLU B 127      -1.316  16.353  35.035  1.00  0.00           O  
ATOM   3872  CB  GLU B 127      -0.921  17.348  38.115  1.00  0.00           C  
ATOM   3873  CG  GLU B 127      -1.539  17.054  39.470  1.00  0.00           C  
ATOM   3874  CD  GLU B 127      -1.749  18.287  40.333  1.00  0.00           C  
ATOM   3875  OE1 GLU B 127      -0.828  19.076  40.499  1.00  0.00           O  
ATOM   3876  OE2 GLU B 127      -2.845  18.442  40.828  1.00  0.00           O1-
ATOM   3877  H   GLU B 127       1.103  15.847  38.606  1.00  0.00           H  
ATOM   3878  HA  GLU B 127      -1.415  15.427  37.342  1.00  0.00           H  
ATOM   3879 1HB  GLU B 127      -0.003  17.888  38.298  1.00  0.00           H  
ATOM   3880 2HB  GLU B 127      -1.591  17.999  37.553  1.00  0.00           H  
ATOM   3881 1HG  GLU B 127      -2.507  16.577  39.301  1.00  0.00           H  
ATOM   3882 2HG  GLU B 127      -0.911  16.345  39.997  1.00  0.00           H  
ATOM   3883  N   LEU B 128       0.816  16.973  35.447  1.00  0.00           N  
ATOM   3884  CA  LEU B 128       1.002  17.318  34.049  1.00  0.00           C  
ATOM   3885  C   LEU B 128       0.870  16.102  33.177  1.00  0.00           C  
ATOM   3886  O   LEU B 128       0.264  16.186  32.106  1.00  0.00           O  
ATOM   3887  CB  LEU B 128       2.359  17.947  33.738  1.00  0.00           C  
ATOM   3888  CG  LEU B 128       2.553  18.284  32.194  1.00  0.00           C  
ATOM   3889  CD1 LEU B 128       1.507  19.292  31.726  1.00  0.00           C  
ATOM   3890  CD2 LEU B 128       3.911  18.812  31.942  1.00  0.00           C  
ATOM   3891  H   LEU B 128       1.548  17.152  36.141  1.00  0.00           H  
ATOM   3892  HA  LEU B 128       0.219  18.015  33.786  1.00  0.00           H  
ATOM   3893 1HB  LEU B 128       2.450  18.859  34.313  1.00  0.00           H  
ATOM   3894 2HB  LEU B 128       3.145  17.257  34.053  1.00  0.00           H  
ATOM   3895  HG  LEU B 128       2.425  17.380  31.617  1.00  0.00           H  
ATOM   3896 1HD1 LEU B 128       1.664  19.477  30.675  1.00  0.00           H  
ATOM   3897 2HD1 LEU B 128       0.502  18.915  31.855  1.00  0.00           H  
ATOM   3898 3HD1 LEU B 128       1.622  20.218  32.282  1.00  0.00           H  
ATOM   3899 1HD2 LEU B 128       4.026  19.012  30.881  1.00  0.00           H  
ATOM   3900 2HD2 LEU B 128       4.047  19.719  32.485  1.00  0.00           H  
ATOM   3901 3HD2 LEU B 128       4.659  18.082  32.254  1.00  0.00           H  
ATOM   3902  N   LEU B 129       1.450  14.981  33.592  1.00  0.00           N  
ATOM   3903  CA  LEU B 129       1.348  13.786  32.791  1.00  0.00           C  
ATOM   3904  C   LEU B 129      -0.087  13.402  32.578  1.00  0.00           C  
ATOM   3905  O   LEU B 129      -0.484  13.074  31.450  1.00  0.00           O  
ATOM   3906  CB  LEU B 129       2.093  12.625  33.452  1.00  0.00           C  
ATOM   3907  CG  LEU B 129       1.989  11.259  32.739  1.00  0.00           C  
ATOM   3908  CD1 LEU B 129       2.530  11.370  31.388  1.00  0.00           C  
ATOM   3909  CD2 LEU B 129       2.785  10.235  33.487  1.00  0.00           C  
ATOM   3910  H   LEU B 129       1.999  14.977  34.461  1.00  0.00           H  
ATOM   3911  HA  LEU B 129       1.774  14.003  31.828  1.00  0.00           H  
ATOM   3912 1HB  LEU B 129       3.149  12.892  33.526  1.00  0.00           H  
ATOM   3913 2HB  LEU B 129       1.705  12.500  34.460  1.00  0.00           H  
ATOM   3914  HG  LEU B 129       0.947  10.936  32.680  1.00  0.00           H  
ATOM   3915 1HD1 LEU B 129       2.472  10.413  30.947  1.00  0.00           H  
ATOM   3916 2HD1 LEU B 129       1.973  12.074  30.785  1.00  0.00           H  
ATOM   3917 3HD1 LEU B 129       3.553  11.680  31.457  1.00  0.00           H  
ATOM   3918 1HD2 LEU B 129       2.713   9.283  32.972  1.00  0.00           H  
ATOM   3919 2HD2 LEU B 129       3.799  10.555  33.511  1.00  0.00           H  
ATOM   3920 3HD2 LEU B 129       2.408  10.133  34.497  1.00  0.00           H  
ATOM   3921  N   ALA B 130      -0.868  13.417  33.649  1.00  0.00           N  
ATOM   3922  CA  ALA B 130      -2.255  13.087  33.527  1.00  0.00           C  
ATOM   3923  C   ALA B 130      -2.993  14.057  32.588  1.00  0.00           C  
ATOM   3924  O   ALA B 130      -3.786  13.626  31.754  1.00  0.00           O  
ATOM   3925  CB  ALA B 130      -2.888  13.080  34.890  1.00  0.00           C  
ATOM   3926  H   ALA B 130      -0.475  13.652  34.566  1.00  0.00           H  
ATOM   3927  HA  ALA B 130      -2.305  12.097  33.092  1.00  0.00           H  
ATOM   3928 1HB  ALA B 130      -3.943  12.813  34.827  1.00  0.00           H  
ATOM   3929 2HB  ALA B 130      -2.376  12.373  35.534  1.00  0.00           H  
ATOM   3930 3HB  ALA B 130      -2.773  14.069  35.287  1.00  0.00           H  
ATOM   3931  N   LEU B 131      -2.703  15.365  32.677  1.00  0.00           N  
ATOM   3932  CA  LEU B 131      -3.367  16.308  31.782  1.00  0.00           C  
ATOM   3933  C   LEU B 131      -2.946  16.105  30.338  1.00  0.00           C  
ATOM   3934  O   LEU B 131      -3.783  16.218  29.443  1.00  0.00           O  
ATOM   3935  CB  LEU B 131      -3.078  17.754  32.177  1.00  0.00           C  
ATOM   3936  CG  LEU B 131      -3.691  18.254  33.496  1.00  0.00           C  
ATOM   3937  CD1 LEU B 131      -3.144  19.612  33.781  1.00  0.00           C  
ATOM   3938  CD2 LEU B 131      -5.235  18.300  33.398  1.00  0.00           C  
ATOM   3939  H   LEU B 131      -2.067  15.699  33.404  1.00  0.00           H  
ATOM   3940  HA  LEU B 131      -4.427  16.131  31.837  1.00  0.00           H  
ATOM   3941 1HB  LEU B 131      -1.999  17.885  32.240  1.00  0.00           H  
ATOM   3942 2HB  LEU B 131      -3.454  18.405  31.386  1.00  0.00           H  
ATOM   3943  HG  LEU B 131      -3.385  17.602  34.301  1.00  0.00           H  
ATOM   3944 1HD1 LEU B 131      -3.546  19.964  34.730  1.00  0.00           H  
ATOM   3945 2HD1 LEU B 131      -2.073  19.546  33.840  1.00  0.00           H  
ATOM   3946 3HD1 LEU B 131      -3.422  20.290  32.985  1.00  0.00           H  
ATOM   3947 1HD2 LEU B 131      -5.646  18.673  34.327  1.00  0.00           H  
ATOM   3948 2HD2 LEU B 131      -5.503  18.955  32.599  1.00  0.00           H  
ATOM   3949 3HD2 LEU B 131      -5.644  17.319  33.208  1.00  0.00           H  
ATOM   3950  N   ALA B 132      -1.662  15.827  30.098  1.00  0.00           N  
ATOM   3951  CA  ALA B 132      -1.165  15.582  28.753  1.00  0.00           C  
ATOM   3952  C   ALA B 132      -1.850  14.365  28.172  1.00  0.00           C  
ATOM   3953  O   ALA B 132      -2.247  14.359  27.001  1.00  0.00           O  
ATOM   3954  CB  ALA B 132       0.333  15.397  28.784  1.00  0.00           C  
ATOM   3955  H   ALA B 132      -1.005  15.801  30.881  1.00  0.00           H  
ATOM   3956  HA  ALA B 132      -1.421  16.423  28.122  1.00  0.00           H  
ATOM   3957 1HB  ALA B 132       0.714  15.225  27.781  1.00  0.00           H  
ATOM   3958 2HB  ALA B 132       0.804  16.294  29.191  1.00  0.00           H  
ATOM   3959 3HB  ALA B 132       0.578  14.549  29.412  1.00  0.00           H  
ATOM   3960  N   ALA B 133      -2.023  13.338  29.005  1.00  0.00           N  
ATOM   3961  CA  ALA B 133      -2.721  12.146  28.597  1.00  0.00           C  
ATOM   3962  C   ALA B 133      -4.186  12.452  28.283  1.00  0.00           C  
ATOM   3963  O   ALA B 133      -4.727  11.986  27.277  1.00  0.00           O  
ATOM   3964  CB  ALA B 133      -2.620  11.116  29.693  1.00  0.00           C  
ATOM   3965  H   ALA B 133      -1.625  13.375  29.950  1.00  0.00           H  
ATOM   3966  HA  ALA B 133      -2.250  11.768  27.688  1.00  0.00           H  
ATOM   3967 1HB  ALA B 133      -3.116  10.206  29.389  1.00  0.00           H  
ATOM   3968 2HB  ALA B 133      -1.609  10.932  29.895  1.00  0.00           H  
ATOM   3969 3HB  ALA B 133      -3.071  11.488  30.591  1.00  0.00           H  
ATOM   3970  N   ALA B 134      -4.832  13.264  29.141  1.00  0.00           N  
ATOM   3971  CA  ALA B 134      -6.225  13.626  28.962  1.00  0.00           C  
ATOM   3972  C   ALA B 134      -6.404  14.379  27.673  1.00  0.00           C  
ATOM   3973  O   ALA B 134      -7.382  14.181  26.955  1.00  0.00           O  
ATOM   3974  CB  ALA B 134      -6.720  14.473  30.124  1.00  0.00           C  
ATOM   3975  H   ALA B 134      -4.340  13.590  29.978  1.00  0.00           H  
ATOM   3976  HA  ALA B 134      -6.809  12.708  28.902  1.00  0.00           H  
ATOM   3977 1HB  ALA B 134      -7.769  14.720  29.976  1.00  0.00           H  
ATOM   3978 2HB  ALA B 134      -6.600  13.931  31.052  1.00  0.00           H  
ATOM   3979 3HB  ALA B 134      -6.142  15.383  30.168  1.00  0.00           H  
ATOM   3980  N   ALA B 135      -5.456  15.279  27.404  1.00  0.00           N  
ATOM   3981  CA  ALA B 135      -5.464  16.094  26.212  1.00  0.00           C  
ATOM   3982  C   ALA B 135      -5.321  15.212  24.974  1.00  0.00           C  
ATOM   3983  O   ALA B 135      -6.075  15.332  23.997  1.00  0.00           O  
ATOM   3984  CB  ALA B 135      -4.324  17.098  26.310  1.00  0.00           C  
ATOM   3985  H   ALA B 135      -4.710  15.424  28.083  1.00  0.00           H  
ATOM   3986  HA  ALA B 135      -6.405  16.628  26.153  1.00  0.00           H  
ATOM   3987 1HB  ALA B 135      -4.314  17.723  25.452  1.00  0.00           H  
ATOM   3988 2HB  ALA B 135      -4.465  17.704  27.196  1.00  0.00           H  
ATOM   3989 3HB  ALA B 135      -3.381  16.572  26.377  1.00  0.00           H  
ATOM   3990  N   ALA B 136      -4.390  14.257  25.018  1.00  0.00           N  
ATOM   3991  CA  ALA B 136      -4.198  13.403  23.864  1.00  0.00           C  
ATOM   3992  C   ALA B 136      -5.444  12.574  23.568  1.00  0.00           C  
ATOM   3993  O   ALA B 136      -5.886  12.505  22.415  1.00  0.00           O  
ATOM   3994  CB  ALA B 136      -3.009  12.490  24.101  1.00  0.00           C  
ATOM   3995  H   ALA B 136      -3.762  14.177  25.822  1.00  0.00           H  
ATOM   3996  HA  ALA B 136      -3.997  14.037  23.003  1.00  0.00           H  
ATOM   3997 1HB  ALA B 136      -2.846  11.863  23.226  1.00  0.00           H  
ATOM   3998 2HB  ALA B 136      -2.125  13.096  24.288  1.00  0.00           H  
ATOM   3999 3HB  ALA B 136      -3.209  11.872  24.962  1.00  0.00           H  
ATOM   4000  N   ALA B 137      -6.040  11.993  24.617  1.00  0.00           N  
ATOM   4001  CA  ALA B 137      -7.228  11.161  24.480  1.00  0.00           C  
ATOM   4002  C   ALA B 137      -8.449  11.956  24.032  1.00  0.00           C  
ATOM   4003  O   ALA B 137      -9.225  11.495  23.188  1.00  0.00           O  
ATOM   4004  CB  ALA B 137      -7.497  10.467  25.795  1.00  0.00           C  
ATOM   4005  H   ALA B 137      -5.622  12.105  25.544  1.00  0.00           H  
ATOM   4006  HA  ALA B 137      -7.026  10.412  23.726  1.00  0.00           H  
ATOM   4007 1HB  ALA B 137      -8.349   9.809  25.711  1.00  0.00           H  
ATOM   4008 2HB  ALA B 137      -6.622   9.900  26.035  1.00  0.00           H  
ATOM   4009 3HB  ALA B 137      -7.673  11.201  26.560  1.00  0.00           H  
ATOM   4010  N   SER B 138      -8.610  13.166  24.575  1.00  0.00           N  
ATOM   4011  CA  SER B 138      -9.737  14.022  24.244  1.00  0.00           C  
ATOM   4012  C   SER B 138      -9.574  14.813  22.939  1.00  0.00           C  
ATOM   4013  O   SER B 138     -10.571  15.287  22.388  1.00  0.00           O  
ATOM   4014  CB  SER B 138     -10.020  14.961  25.403  1.00  0.00           C  
ATOM   4015  OG  SER B 138      -8.951  15.837  25.620  1.00  0.00           O  
ATOM   4016  H   SER B 138      -7.956  13.499  25.284  1.00  0.00           H  
ATOM   4017  HA  SER B 138     -10.610  13.377  24.129  1.00  0.00           H  
ATOM   4018 1HB  SER B 138     -10.922  15.535  25.191  1.00  0.00           H  
ATOM   4019 2HB  SER B 138     -10.201  14.378  26.308  1.00  0.00           H  
ATOM   4020  HG  SER B 138      -8.332  15.330  26.181  1.00  0.00           H  
ATOM   4021  N   GLY B 139      -8.348  14.910  22.396  1.00  0.00           N  
ATOM   4022  CA  GLY B 139      -8.125  15.658  21.163  1.00  0.00           C  
ATOM   4023  C   GLY B 139      -8.044  17.161  21.418  1.00  0.00           C  
ATOM   4024  O   GLY B 139      -8.476  17.970  20.592  1.00  0.00           O  
ATOM   4025  H   GLY B 139      -7.528  14.541  22.884  1.00  0.00           H  
ATOM   4026 1HA  GLY B 139      -7.193  15.316  20.712  1.00  0.00           H  
ATOM   4027 2HA  GLY B 139      -8.921  15.442  20.455  1.00  0.00           H  
ATOM   4028  N   THR B 140      -7.527  17.517  22.590  1.00  0.00           N  
ATOM   4029  CA  THR B 140      -7.401  18.900  23.041  1.00  0.00           C  
ATOM   4030  C   THR B 140      -5.959  19.212  23.455  1.00  0.00           C  
ATOM   4031  O   THR B 140      -5.073  18.363  23.332  1.00  0.00           O  
ATOM   4032  CB  THR B 140      -8.401  19.197  24.186  1.00  0.00           C  
ATOM   4033  CG2 THR B 140      -9.836  18.931  23.756  1.00  0.00           C  
ATOM   4034  OG1 THR B 140      -8.099  18.413  25.356  1.00  0.00           O  
ATOM   4035  H   THR B 140      -7.156  16.778  23.188  1.00  0.00           H  
ATOM   4036  HA  THR B 140      -7.650  19.564  22.214  1.00  0.00           H  
ATOM   4037  HB  THR B 140      -8.321  20.234  24.443  1.00  0.00           H  
ATOM   4038  HG1 THR B 140      -8.315  17.476  25.190  1.00  0.00           H  
ATOM   4039 1HG2 THR B 140     -10.511  19.179  24.572  1.00  0.00           H  
ATOM   4040 2HG2 THR B 140     -10.068  19.546  22.888  1.00  0.00           H  
ATOM   4041 3HG2 THR B 140      -9.955  17.879  23.500  1.00  0.00           H  
ATOM   4042  N   THR B 141      -5.693  20.460  23.841  1.00  0.00           N  
ATOM   4043  CA  THR B 141      -4.353  20.844  24.301  1.00  0.00           C  
ATOM   4044  C   THR B 141      -4.246  20.632  25.808  1.00  0.00           C  
ATOM   4045  O   THR B 141      -5.249  20.384  26.483  1.00  0.00           O  
ATOM   4046  CB  THR B 141      -4.025  22.319  23.984  1.00  0.00           C  
ATOM   4047  CG2 THR B 141      -4.310  22.577  22.512  1.00  0.00           C  
ATOM   4048  OG1 THR B 141      -4.854  23.187  24.773  1.00  0.00           O  
ATOM   4049  H   THR B 141      -6.453  21.155  23.848  1.00  0.00           H  
ATOM   4050  HA  THR B 141      -3.614  20.210  23.812  1.00  0.00           H  
ATOM   4051  HB  THR B 141      -2.978  22.526  24.197  1.00  0.00           H  
ATOM   4052  HG1 THR B 141      -4.628  24.107  24.568  1.00  0.00           H  
ATOM   4053 1HG2 THR B 141      -4.087  23.613  22.270  1.00  0.00           H  
ATOM   4054 2HG2 THR B 141      -3.690  21.920  21.903  1.00  0.00           H  
ATOM   4055 3HG2 THR B 141      -5.360  22.378  22.299  1.00  0.00           H  
ATOM   4056  N   VAL B 142      -3.033  20.741  26.357  1.00  0.00           N  
ATOM   4057  CA  VAL B 142      -2.890  20.597  27.802  1.00  0.00           C  
ATOM   4058  C   VAL B 142      -3.625  21.697  28.546  1.00  0.00           C  
ATOM   4059  O   VAL B 142      -4.245  21.426  29.576  1.00  0.00           O  
ATOM   4060  CB  VAL B 142      -1.423  20.602  28.249  1.00  0.00           C  
ATOM   4061  CG1 VAL B 142      -1.357  20.658  29.783  1.00  0.00           C  
ATOM   4062  CG2 VAL B 142      -0.756  19.345  27.766  1.00  0.00           C  
ATOM   4063  H   VAL B 142      -2.235  20.925  25.768  1.00  0.00           H  
ATOM   4064  HA  VAL B 142      -3.321  19.641  28.096  1.00  0.00           H  
ATOM   4065  HB  VAL B 142      -0.923  21.482  27.848  1.00  0.00           H  
ATOM   4066 1HG1 VAL B 142      -0.331  20.660  30.096  1.00  0.00           H  
ATOM   4067 2HG1 VAL B 142      -1.830  21.552  30.154  1.00  0.00           H  
ATOM   4068 3HG1 VAL B 142      -1.859  19.790  30.198  1.00  0.00           H  
ATOM   4069 1HG2 VAL B 142       0.286  19.328  28.087  1.00  0.00           H  
ATOM   4070 2HG2 VAL B 142      -1.283  18.522  28.199  1.00  0.00           H  
ATOM   4071 3HG2 VAL B 142      -0.803  19.287  26.683  1.00  0.00           H  
ATOM   4072  N   GLU B 143      -3.516  22.941  28.078  1.00  0.00           N  
ATOM   4073  CA  GLU B 143      -4.195  24.030  28.762  1.00  0.00           C  
ATOM   4074  C   GLU B 143      -5.696  23.790  28.739  1.00  0.00           C  
ATOM   4075  O   GLU B 143      -6.383  24.062  29.727  1.00  0.00           O  
ATOM   4076  CB  GLU B 143      -3.868  25.376  28.123  1.00  0.00           C  
ATOM   4077  CG  GLU B 143      -2.439  25.858  28.353  1.00  0.00           C  
ATOM   4078  CD  GLU B 143      -2.156  27.165  27.660  1.00  0.00           C  
ATOM   4079  OE1 GLU B 143      -2.986  27.588  26.888  1.00  0.00           O  
ATOM   4080  OE2 GLU B 143      -1.124  27.741  27.905  1.00  0.00           O1-
ATOM   4081  H   GLU B 143      -2.985  23.114  27.237  1.00  0.00           H  
ATOM   4082  HA  GLU B 143      -3.866  24.050  29.800  1.00  0.00           H  
ATOM   4083 1HB  GLU B 143      -4.034  25.312  27.046  1.00  0.00           H  
ATOM   4084 2HB  GLU B 143      -4.546  26.135  28.513  1.00  0.00           H  
ATOM   4085 1HG  GLU B 143      -2.286  25.995  29.416  1.00  0.00           H  
ATOM   4086 2HG  GLU B 143      -1.739  25.098  28.006  1.00  0.00           H  
ATOM   4087  N   GLU B 144      -6.214  23.272  27.620  1.00  0.00           N  
ATOM   4088  CA  GLU B 144      -7.630  22.969  27.563  1.00  0.00           C  
ATOM   4089  C   GLU B 144      -7.993  21.866  28.564  1.00  0.00           C  
ATOM   4090  O   GLU B 144      -9.019  21.978  29.231  1.00  0.00           O  
ATOM   4091  CB  GLU B 144      -8.036  22.593  26.141  1.00  0.00           C  
ATOM   4092  CG  GLU B 144      -8.045  23.781  25.170  1.00  0.00           C  
ATOM   4093  CD  GLU B 144      -8.280  23.406  23.733  1.00  0.00           C  
ATOM   4094  OE1 GLU B 144      -7.847  22.352  23.316  1.00  0.00           O  
ATOM   4095  OE2 GLU B 144      -8.903  24.175  23.045  1.00  0.00           O1-
ATOM   4096  H   GLU B 144      -5.621  23.118  26.803  1.00  0.00           H  
ATOM   4097  HA  GLU B 144      -8.182  23.865  27.842  1.00  0.00           H  
ATOM   4098 1HB  GLU B 144      -7.331  21.862  25.768  1.00  0.00           H  
ATOM   4099 2HB  GLU B 144      -9.023  22.134  26.147  1.00  0.00           H  
ATOM   4100 1HG  GLU B 144      -8.828  24.471  25.482  1.00  0.00           H  
ATOM   4101 2HG  GLU B 144      -7.099  24.305  25.253  1.00  0.00           H  
ATOM   4102  N   ALA B 145      -7.153  20.819  28.698  1.00  0.00           N  
ATOM   4103  CA  ALA B 145      -7.413  19.748  29.664  1.00  0.00           C  
ATOM   4104  C   ALA B 145      -7.420  20.299  31.092  1.00  0.00           C  
ATOM   4105  O   ALA B 145      -8.255  19.921  31.915  1.00  0.00           O  
ATOM   4106  CB  ALA B 145      -6.369  18.644  29.536  1.00  0.00           C  
ATOM   4107  H   ALA B 145      -6.352  20.747  28.062  1.00  0.00           H  
ATOM   4108  HA  ALA B 145      -8.397  19.332  29.451  1.00  0.00           H  
ATOM   4109 1HB  ALA B 145      -6.582  17.846  30.241  1.00  0.00           H  
ATOM   4110 2HB  ALA B 145      -6.394  18.250  28.523  1.00  0.00           H  
ATOM   4111 3HB  ALA B 145      -5.380  19.048  29.742  1.00  0.00           H  
ATOM   4112  N   TYR B 146      -6.498  21.214  31.381  1.00  0.00           N  
ATOM   4113  CA  TYR B 146      -6.402  21.840  32.692  1.00  0.00           C  
ATOM   4114  C   TYR B 146      -7.734  22.520  33.002  1.00  0.00           C  
ATOM   4115  O   TYR B 146      -8.376  22.255  34.033  1.00  0.00           O  
ATOM   4116  CB  TYR B 146      -5.244  22.851  32.657  1.00  0.00           C  
ATOM   4117  CG  TYR B 146      -4.981  23.669  33.875  1.00  0.00           C  
ATOM   4118  CD1 TYR B 146      -4.174  23.195  34.894  1.00  0.00           C  
ATOM   4119  CD2 TYR B 146      -5.533  24.933  33.960  1.00  0.00           C  
ATOM   4120  CE1 TYR B 146      -3.918  23.994  35.979  1.00  0.00           C  
ATOM   4121  CE2 TYR B 146      -5.279  25.722  35.048  1.00  0.00           C  
ATOM   4122  CZ  TYR B 146      -4.466  25.259  36.052  1.00  0.00           C  
ATOM   4123  OH  TYR B 146      -4.192  26.057  37.139  1.00  0.00           O  
ATOM   4124  H   TYR B 146      -5.803  21.447  30.667  1.00  0.00           H  
ATOM   4125  HA  TYR B 146      -6.216  21.084  33.448  1.00  0.00           H  
ATOM   4126 1HB  TYR B 146      -4.326  22.330  32.399  1.00  0.00           H  
ATOM   4127 2HB  TYR B 146      -5.419  23.541  31.857  1.00  0.00           H  
ATOM   4128  HD1 TYR B 146      -3.732  22.215  34.834  1.00  0.00           H  
ATOM   4129  HD2 TYR B 146      -6.167  25.305  33.158  1.00  0.00           H  
ATOM   4130  HE1 TYR B 146      -3.276  23.643  36.779  1.00  0.00           H  
ATOM   4131  HE2 TYR B 146      -5.712  26.720  35.111  1.00  0.00           H  
ATOM   4132  HH  TYR B 146      -3.485  25.650  37.670  1.00  0.00           H  
ATOM   4133  N   LYS B 147      -8.161  23.372  32.061  1.00  0.00           N  
ATOM   4134  CA  LYS B 147      -9.387  24.132  32.189  1.00  0.00           C  
ATOM   4135  C   LYS B 147     -10.621  23.239  32.249  1.00  0.00           C  
ATOM   4136  O   LYS B 147     -11.544  23.534  33.007  1.00  0.00           O  
ATOM   4137  CB  LYS B 147      -9.493  25.134  31.037  1.00  0.00           C  
ATOM   4138  CG  LYS B 147      -8.488  26.298  31.124  1.00  0.00           C  
ATOM   4139  CD  LYS B 147      -8.590  27.227  29.912  1.00  0.00           C  
ATOM   4140  CE  LYS B 147      -7.548  28.349  29.972  1.00  0.00           C  
ATOM   4141  NZ  LYS B 147      -7.583  29.221  28.751  1.00  0.00           N1+
ATOM   4142  H   LYS B 147      -7.579  23.509  31.228  1.00  0.00           H  
ATOM   4143  HA  LYS B 147      -9.344  24.688  33.121  1.00  0.00           H  
ATOM   4144 1HB  LYS B 147      -9.316  24.611  30.097  1.00  0.00           H  
ATOM   4145 2HB  LYS B 147     -10.498  25.547  31.006  1.00  0.00           H  
ATOM   4146 1HG  LYS B 147      -8.682  26.862  32.037  1.00  0.00           H  
ATOM   4147 2HG  LYS B 147      -7.480  25.892  31.182  1.00  0.00           H  
ATOM   4148 1HD  LYS B 147      -8.436  26.644  29.000  1.00  0.00           H  
ATOM   4149 2HD  LYS B 147      -9.586  27.668  29.877  1.00  0.00           H  
ATOM   4150 1HE  LYS B 147      -7.737  28.965  30.850  1.00  0.00           H  
ATOM   4151 2HE  LYS B 147      -6.554  27.904  30.059  1.00  0.00           H  
ATOM   4152 1HZ  LYS B 147      -6.877  29.943  28.831  1.00  0.00           H  
ATOM   4153 2HZ  LYS B 147      -7.392  28.660  27.931  1.00  0.00           H  
ATOM   4154 3HZ  LYS B 147      -8.492  29.650  28.660  1.00  0.00           H  
ATOM   4155  N   LEU B 148     -10.643  22.155  31.472  1.00  0.00           N  
ATOM   4156  CA  LEU B 148     -11.783  21.259  31.439  1.00  0.00           C  
ATOM   4157  C   LEU B 148     -11.969  20.551  32.774  1.00  0.00           C  
ATOM   4158  O   LEU B 148     -13.098  20.436  33.261  1.00  0.00           O  
ATOM   4159  CB  LEU B 148     -11.639  20.272  30.273  1.00  0.00           C  
ATOM   4160  CG  LEU B 148     -12.792  19.254  30.018  1.00  0.00           C  
ATOM   4161  CD1 LEU B 148     -14.127  19.985  29.777  1.00  0.00           C  
ATOM   4162  CD2 LEU B 148     -12.416  18.430  28.776  1.00  0.00           C  
ATOM   4163  H   LEU B 148      -9.864  21.983  30.837  1.00  0.00           H  
ATOM   4164  HA  LEU B 148     -12.657  21.867  31.251  1.00  0.00           H  
ATOM   4165 1HB  LEU B 148     -11.496  20.848  29.359  1.00  0.00           H  
ATOM   4166 2HB  LEU B 148     -10.731  19.695  30.442  1.00  0.00           H  
ATOM   4167  HG  LEU B 148     -12.912  18.602  30.875  1.00  0.00           H  
ATOM   4168 1HD1 LEU B 148     -14.915  19.252  29.582  1.00  0.00           H  
ATOM   4169 2HD1 LEU B 148     -14.405  20.566  30.652  1.00  0.00           H  
ATOM   4170 3HD1 LEU B 148     -14.034  20.648  28.918  1.00  0.00           H  
ATOM   4171 1HD2 LEU B 148     -13.197  17.711  28.569  1.00  0.00           H  
ATOM   4172 2HD2 LEU B 148     -12.303  19.092  27.916  1.00  0.00           H  
ATOM   4173 3HD2 LEU B 148     -11.477  17.910  28.945  1.00  0.00           H  
ATOM   4174  N   ALA B 149     -10.875  20.096  33.408  1.00  0.00           N  
ATOM   4175  CA  ALA B 149     -11.056  19.461  34.712  1.00  0.00           C  
ATOM   4176  C   ALA B 149     -11.710  20.468  35.654  1.00  0.00           C  
ATOM   4177  O   ALA B 149     -12.627  20.137  36.417  1.00  0.00           O  
ATOM   4178  CB  ALA B 149      -9.727  19.003  35.308  1.00  0.00           C  
ATOM   4179  H   ALA B 149      -9.948  20.178  32.967  1.00  0.00           H  
ATOM   4180  HA  ALA B 149     -11.719  18.606  34.590  1.00  0.00           H  
ATOM   4181 1HB  ALA B 149      -9.911  18.539  36.282  1.00  0.00           H  
ATOM   4182 2HB  ALA B 149      -9.240  18.293  34.668  1.00  0.00           H  
ATOM   4183 3HB  ALA B 149      -9.076  19.869  35.434  1.00  0.00           H  
ATOM   4184  N   LEU B 150     -11.284  21.734  35.570  1.00  0.00           N  
ATOM   4185  CA  LEU B 150     -11.874  22.745  36.425  1.00  0.00           C  
ATOM   4186  C   LEU B 150     -13.359  22.977  36.073  1.00  0.00           C  
ATOM   4187  O   LEU B 150     -14.212  23.001  36.961  1.00  0.00           O  
ATOM   4188  CB  LEU B 150     -11.066  24.054  36.296  1.00  0.00           C  
ATOM   4189  CG  LEU B 150      -9.583  24.020  36.843  1.00  0.00           C  
ATOM   4190  CD1 LEU B 150      -8.839  25.292  36.407  1.00  0.00           C  
ATOM   4191  CD2 LEU B 150      -9.582  23.915  38.368  1.00  0.00           C  
ATOM   4192  H   LEU B 150     -10.495  21.962  34.951  1.00  0.00           H  
ATOM   4193  HA  LEU B 150     -11.833  22.387  37.451  1.00  0.00           H  
ATOM   4194 1HB  LEU B 150     -11.024  24.334  35.254  1.00  0.00           H  
ATOM   4195 2HB  LEU B 150     -11.597  24.837  36.833  1.00  0.00           H  
ATOM   4196  HG  LEU B 150      -9.061  23.160  36.419  1.00  0.00           H  
ATOM   4197 1HD1 LEU B 150      -7.813  25.253  36.776  1.00  0.00           H  
ATOM   4198 2HD1 LEU B 150      -8.824  25.354  35.323  1.00  0.00           H  
ATOM   4199 3HD1 LEU B 150      -9.334  26.170  36.813  1.00  0.00           H  
ATOM   4200 1HD2 LEU B 150      -8.550  23.893  38.721  1.00  0.00           H  
ATOM   4201 2HD2 LEU B 150     -10.093  24.778  38.796  1.00  0.00           H  
ATOM   4202 3HD2 LEU B 150     -10.081  23.006  38.687  1.00  0.00           H  
ATOM   4203  N   LYS B 151     -13.699  23.037  34.774  1.00  0.00           N  
ATOM   4204  CA  LYS B 151     -15.087  23.273  34.330  1.00  0.00           C  
ATOM   4205  C   LYS B 151     -16.064  22.221  34.822  1.00  0.00           C  
ATOM   4206  O   LYS B 151     -17.193  22.530  35.207  1.00  0.00           O  
ATOM   4207  CB  LYS B 151     -15.200  23.306  32.803  1.00  0.00           C  
ATOM   4208  CG  LYS B 151     -14.614  24.521  32.110  1.00  0.00           C  
ATOM   4209  CD  LYS B 151     -14.753  24.390  30.593  1.00  0.00           C  
ATOM   4210  CE  LYS B 151     -14.123  25.569  29.864  1.00  0.00           C  
ATOM   4211  NZ  LYS B 151     -14.214  25.422  28.375  1.00  0.00           N1+
ATOM   4212  H   LYS B 151     -12.951  22.997  34.080  1.00  0.00           H  
ATOM   4213  HA  LYS B 151     -15.409  24.235  34.727  1.00  0.00           H  
ATOM   4214 1HB  LYS B 151     -14.706  22.424  32.400  1.00  0.00           H  
ATOM   4215 2HB  LYS B 151     -16.249  23.234  32.525  1.00  0.00           H  
ATOM   4216 1HG  LYS B 151     -15.150  25.411  32.439  1.00  0.00           H  
ATOM   4217 2HG  LYS B 151     -13.578  24.640  32.370  1.00  0.00           H  
ATOM   4218 1HD  LYS B 151     -14.273  23.470  30.261  1.00  0.00           H  
ATOM   4219 2HD  LYS B 151     -15.809  24.341  30.332  1.00  0.00           H  
ATOM   4220 1HE  LYS B 151     -14.631  26.484  30.162  1.00  0.00           H  
ATOM   4221 2HE  LYS B 151     -13.071  25.641  30.150  1.00  0.00           H  
ATOM   4222 1HZ  LYS B 151     -13.785  26.221  27.930  1.00  0.00           H  
ATOM   4223 2HZ  LYS B 151     -13.733  24.580  28.086  1.00  0.00           H  
ATOM   4224 3HZ  LYS B 151     -15.184  25.365  28.097  1.00  0.00           H  
ATOM   4225  N   LEU B 152     -15.614  20.974  34.833  1.00  0.00           N  
ATOM   4226  CA  LEU B 152     -16.439  19.855  35.254  1.00  0.00           C  
ATOM   4227  C   LEU B 152     -16.473  19.678  36.779  1.00  0.00           C  
ATOM   4228  O   LEU B 152     -17.192  18.806  37.279  1.00  0.00           O  
ATOM   4229  CB  LEU B 152     -15.909  18.579  34.574  1.00  0.00           C  
ATOM   4230  CG  LEU B 152     -16.022  18.487  33.023  1.00  0.00           C  
ATOM   4231  CD1 LEU B 152     -15.270  17.283  32.558  1.00  0.00           C  
ATOM   4232  CD2 LEU B 152     -17.475  18.348  32.589  1.00  0.00           C  
ATOM   4233  H   LEU B 152     -14.673  20.802  34.460  1.00  0.00           H  
ATOM   4234  HA  LEU B 152     -17.456  20.042  34.927  1.00  0.00           H  
ATOM   4235 1HB  LEU B 152     -14.855  18.541  34.776  1.00  0.00           H  
ATOM   4236 2HB  LEU B 152     -16.383  17.711  35.014  1.00  0.00           H  
ATOM   4237  HG  LEU B 152     -15.578  19.375  32.571  1.00  0.00           H  
ATOM   4238 1HD1 LEU B 152     -15.341  17.231  31.480  1.00  0.00           H  
ATOM   4239 2HD1 LEU B 152     -14.230  17.375  32.849  1.00  0.00           H  
ATOM   4240 3HD1 LEU B 152     -15.702  16.390  33.001  1.00  0.00           H  
ATOM   4241 1HD2 LEU B 152     -17.511  18.268  31.511  1.00  0.00           H  
ATOM   4242 2HD2 LEU B 152     -17.907  17.455  33.029  1.00  0.00           H  
ATOM   4243 3HD2 LEU B 152     -18.049  19.215  32.898  1.00  0.00           H  
ATOM   4244  N   GLY B 153     -15.701  20.491  37.526  1.00  0.00           N  
ATOM   4245  CA  GLY B 153     -15.638  20.390  38.979  1.00  0.00           C  
ATOM   4246  C   GLY B 153     -14.915  19.135  39.453  1.00  0.00           C  
ATOM   4247  O   GLY B 153     -15.284  18.563  40.482  1.00  0.00           O  
ATOM   4248  H   GLY B 153     -15.162  21.240  37.088  1.00  0.00           H  
ATOM   4249 1HA  GLY B 153     -15.129  21.272  39.367  1.00  0.00           H  
ATOM   4250 2HA  GLY B 153     -16.646  20.408  39.383  1.00  0.00           H  
ATOM   4251  N   ILE B 154     -13.924  18.672  38.691  1.00  0.00           N  
ATOM   4252  CA  ILE B 154     -13.239  17.425  39.014  1.00  0.00           C  
ATOM   4253  C   ILE B 154     -11.721  17.547  39.105  1.00  0.00           C  
ATOM   4254  O   ILE B 154     -11.132  18.561  38.723  1.00  0.00           O  
ATOM   4255  CB  ILE B 154     -13.627  16.370  37.970  1.00  0.00           C  
ATOM   4256  CG1 ILE B 154     -13.145  16.846  36.602  1.00  0.00           C  
ATOM   4257  CG2 ILE B 154     -15.132  16.091  38.014  1.00  0.00           C  
ATOM   4258  CD1 ILE B 154     -13.349  15.903  35.505  1.00  0.00           C  
ATOM   4259  H   ILE B 154     -13.616  19.207  37.871  1.00  0.00           H  
ATOM   4260  HA  ILE B 154     -13.593  17.079  39.984  1.00  0.00           H  
ATOM   4261  HB  ILE B 154     -13.109  15.465  38.196  1.00  0.00           H  
ATOM   4262 1HG1 ILE B 154     -13.618  17.773  36.373  1.00  0.00           H  
ATOM   4263 2HG1 ILE B 154     -12.068  17.018  36.668  1.00  0.00           H  
ATOM   4264 1HG2 ILE B 154     -15.406  15.326  37.307  1.00  0.00           H  
ATOM   4265 2HG2 ILE B 154     -15.396  15.756  39.018  1.00  0.00           H  
ATOM   4266 3HG2 ILE B 154     -15.670  16.989  37.787  1.00  0.00           H  
ATOM   4267 1HD1 ILE B 154     -12.940  16.324  34.595  1.00  0.00           H  
ATOM   4268 2HD1 ILE B 154     -12.852  14.984  35.741  1.00  0.00           H  
ATOM   4269 3HD1 ILE B 154     -14.401  15.720  35.366  1.00  0.00           H  
ATOM   4270  N   SER B 155     -11.092  16.501  39.631  1.00  0.00           N  
ATOM   4271  CA  SER B 155      -9.639  16.461  39.747  1.00  0.00           C  
ATOM   4272  C   SER B 155      -8.983  16.158  38.411  1.00  0.00           C  
ATOM   4273  O   SER B 155      -9.645  15.787  37.432  1.00  0.00           O  
ATOM   4274  CB  SER B 155      -9.196  15.408  40.747  1.00  0.00           C  
ATOM   4275  OG  SER B 155      -9.416  14.112  40.259  1.00  0.00           O  
ATOM   4276  H   SER B 155     -11.646  15.685  39.935  1.00  0.00           H  
ATOM   4277  HA  SER B 155      -9.294  17.438  40.088  1.00  0.00           H  
ATOM   4278 1HB  SER B 155      -8.140  15.530  40.969  1.00  0.00           H  
ATOM   4279 2HB  SER B 155      -9.745  15.542  41.674  1.00  0.00           H  
ATOM   4280  HG  SER B 155      -9.176  13.517  40.985  1.00  0.00           H  
ATOM   4281  N   VAL B 156      -7.664  16.301  38.373  1.00  0.00           N  
ATOM   4282  CA  VAL B 156      -6.902  15.989  37.181  1.00  0.00           C  
ATOM   4283  C   VAL B 156      -7.049  14.517  36.799  1.00  0.00           C  
ATOM   4284  O   VAL B 156      -7.245  14.197  35.620  1.00  0.00           O  
ATOM   4285  CB  VAL B 156      -5.423  16.344  37.406  1.00  0.00           C  
ATOM   4286  CG1 VAL B 156      -4.598  15.829  36.285  1.00  0.00           C  
ATOM   4287  CG2 VAL B 156      -5.273  17.859  37.511  1.00  0.00           C  
ATOM   4288  H   VAL B 156      -7.180  16.611  39.206  1.00  0.00           H  
ATOM   4289  HA  VAL B 156      -7.288  16.602  36.361  1.00  0.00           H  
ATOM   4290  HB  VAL B 156      -5.068  15.872  38.329  1.00  0.00           H  
ATOM   4291 1HG1 VAL B 156      -3.559  16.086  36.453  1.00  0.00           H  
ATOM   4292 2HG1 VAL B 156      -4.696  14.758  36.234  1.00  0.00           H  
ATOM   4293 3HG1 VAL B 156      -4.930  16.258  35.358  1.00  0.00           H  
ATOM   4294 1HG2 VAL B 156      -4.224  18.111  37.678  1.00  0.00           H  
ATOM   4295 2HG2 VAL B 156      -5.612  18.319  36.595  1.00  0.00           H  
ATOM   4296 3HG2 VAL B 156      -5.868  18.226  38.341  1.00  0.00           H  
ATOM   4297  N   GLU B 157      -6.942  13.629  37.783  1.00  0.00           N  
ATOM   4298  CA  GLU B 157      -7.085  12.204  37.556  1.00  0.00           C  
ATOM   4299  C   GLU B 157      -8.483  11.854  37.092  1.00  0.00           C  
ATOM   4300  O   GLU B 157      -8.646  11.012  36.210  1.00  0.00           O  
ATOM   4301  CB  GLU B 157      -6.722  11.451  38.819  1.00  0.00           C  
ATOM   4302  CG  GLU B 157      -5.263  11.570  39.168  1.00  0.00           C  
ATOM   4303  CD  GLU B 157      -4.902  12.904  39.801  1.00  0.00           C  
ATOM   4304  OE1 GLU B 157      -5.803  13.632  40.180  1.00  0.00           O  
ATOM   4305  OE2 GLU B 157      -3.745  13.213  39.865  1.00  0.00           O1-
ATOM   4306  H   GLU B 157      -6.748  13.954  38.734  1.00  0.00           H  
ATOM   4307  HA  GLU B 157      -6.384  11.920  36.764  1.00  0.00           H  
ATOM   4308 1HB  GLU B 157      -7.307  11.851  39.647  1.00  0.00           H  
ATOM   4309 2HB  GLU B 157      -6.978  10.397  38.713  1.00  0.00           H  
ATOM   4310 1HG  GLU B 157      -5.034  10.772  39.859  1.00  0.00           H  
ATOM   4311 2HG  GLU B 157      -4.668  11.424  38.266  1.00  0.00           H  
ATOM   4312  N   GLU B 158      -9.501  12.483  37.683  1.00  0.00           N  
ATOM   4313  CA  GLU B 158     -10.857  12.220  37.247  1.00  0.00           C  
ATOM   4314  C   GLU B 158     -11.041  12.635  35.797  1.00  0.00           C  
ATOM   4315  O   GLU B 158     -11.637  11.887  35.023  1.00  0.00           O  
ATOM   4316  CB  GLU B 158     -11.844  12.905  38.168  1.00  0.00           C  
ATOM   4317  CG  GLU B 158     -11.951  12.237  39.523  1.00  0.00           C  
ATOM   4318  CD  GLU B 158     -12.780  12.992  40.528  1.00  0.00           C  
ATOM   4319  OE1 GLU B 158     -12.849  14.211  40.466  1.00  0.00           O  
ATOM   4320  OE2 GLU B 158     -13.368  12.343  41.362  1.00  0.00           O1-
ATOM   4321  H   GLU B 158      -9.321  13.136  38.447  1.00  0.00           H  
ATOM   4322  HA  GLU B 158     -11.036  11.148  37.314  1.00  0.00           H  
ATOM   4323 1HB  GLU B 158     -11.498  13.920  38.339  1.00  0.00           H  
ATOM   4324 2HB  GLU B 158     -12.825  12.949  37.705  1.00  0.00           H  
ATOM   4325 1HG  GLU B 158     -12.399  11.251  39.369  1.00  0.00           H  
ATOM   4326 2HG  GLU B 158     -10.954  12.080  39.921  1.00  0.00           H  
ATOM   4327  N   LEU B 159     -10.480  13.791  35.397  1.00  0.00           N  
ATOM   4328  CA  LEU B 159     -10.612  14.208  34.009  1.00  0.00           C  
ATOM   4329  C   LEU B 159     -10.010  13.201  33.097  1.00  0.00           C  
ATOM   4330  O   LEU B 159     -10.582  12.878  32.054  1.00  0.00           O  
ATOM   4331  CB  LEU B 159      -9.922  15.525  33.697  1.00  0.00           C  
ATOM   4332  CG  LEU B 159      -9.993  15.931  32.171  1.00  0.00           C  
ATOM   4333  CD1 LEU B 159     -11.423  16.165  31.762  1.00  0.00           C  
ATOM   4334  CD2 LEU B 159      -9.171  17.116  31.918  1.00  0.00           C  
ATOM   4335  H   LEU B 159     -10.026  14.405  36.080  1.00  0.00           H  
ATOM   4336  HA  LEU B 159     -11.665  14.277  33.788  1.00  0.00           H  
ATOM   4337 1HB  LEU B 159     -10.400  16.298  34.282  1.00  0.00           H  
ATOM   4338 2HB  LEU B 159      -8.874  15.464  33.996  1.00  0.00           H  
ATOM   4339  HG  LEU B 159      -9.605  15.125  31.566  1.00  0.00           H  
ATOM   4340 1HD1 LEU B 159     -11.431  16.421  30.717  1.00  0.00           H  
ATOM   4341 2HD1 LEU B 159     -12.027  15.278  31.902  1.00  0.00           H  
ATOM   4342 3HD1 LEU B 159     -11.837  16.983  32.344  1.00  0.00           H  
ATOM   4343 1HD2 LEU B 159      -9.215  17.366  30.862  1.00  0.00           H  
ATOM   4344 2HD2 LEU B 159      -9.546  17.929  32.485  1.00  0.00           H  
ATOM   4345 3HD2 LEU B 159      -8.138  16.914  32.199  1.00  0.00           H  
ATOM   4346  N   LEU B 160      -8.826  12.737  33.449  1.00  0.00           N  
ATOM   4347  CA  LEU B 160      -8.174  11.768  32.624  1.00  0.00           C  
ATOM   4348  C   LEU B 160      -8.977  10.504  32.515  1.00  0.00           C  
ATOM   4349  O   LEU B 160      -9.165   9.986  31.418  1.00  0.00           O  
ATOM   4350  CB  LEU B 160      -6.824  11.435  33.189  1.00  0.00           C  
ATOM   4351  CG  LEU B 160      -6.043  10.382  32.479  1.00  0.00           C  
ATOM   4352  CD1 LEU B 160      -5.822  10.742  31.059  1.00  0.00           C  
ATOM   4353  CD2 LEU B 160      -4.783  10.326  33.145  1.00  0.00           C  
ATOM   4354  H   LEU B 160      -8.367  13.091  34.294  1.00  0.00           H  
ATOM   4355  HA  LEU B 160      -8.059  12.196  31.642  1.00  0.00           H  
ATOM   4356 1HB  LEU B 160      -6.232  12.345  33.222  1.00  0.00           H  
ATOM   4357 2HB  LEU B 160      -6.964  11.091  34.211  1.00  0.00           H  
ATOM   4358  HG  LEU B 160      -6.546   9.423  32.516  1.00  0.00           H  
ATOM   4359 1HD1 LEU B 160      -5.209   9.987  30.576  1.00  0.00           H  
ATOM   4360 2HD1 LEU B 160      -6.742  10.813  30.516  1.00  0.00           H  
ATOM   4361 3HD1 LEU B 160      -5.322  11.674  31.054  1.00  0.00           H  
ATOM   4362 1HD2 LEU B 160      -4.189   9.652  32.668  1.00  0.00           H  
ATOM   4363 2HD2 LEU B 160      -4.354  11.270  33.077  1.00  0.00           H  
ATOM   4364 3HD2 LEU B 160      -4.920  10.046  34.194  1.00  0.00           H  
ATOM   4365  N   MET B 161      -9.494  10.002  33.621  1.00  0.00           N  
ATOM   4366  CA  MET B 161     -10.265   8.788  33.532  1.00  0.00           C  
ATOM   4367  C   MET B 161     -11.478   8.999  32.624  1.00  0.00           C  
ATOM   4368  O   MET B 161     -11.863   8.075  31.909  1.00  0.00           O  
ATOM   4369  CB  MET B 161     -10.618   8.297  34.922  1.00  0.00           C  
ATOM   4370  CG  MET B 161      -9.422   7.738  35.702  1.00  0.00           C  
ATOM   4371  SD  MET B 161      -9.875   6.963  37.254  1.00  0.00           S  
ATOM   4372  CE  MET B 161     -10.202   8.395  38.281  1.00  0.00           C  
ATOM   4373  H   MET B 161      -9.316  10.448  34.526  1.00  0.00           H  
ATOM   4374  HA  MET B 161      -9.639   8.027  33.070  1.00  0.00           H  
ATOM   4375 1HB  MET B 161     -11.039   9.128  35.481  1.00  0.00           H  
ATOM   4376 2HB  MET B 161     -11.354   7.509  34.862  1.00  0.00           H  
ATOM   4377 1HG  MET B 161      -8.922   6.997  35.092  1.00  0.00           H  
ATOM   4378 2HG  MET B 161      -8.706   8.531  35.908  1.00  0.00           H  
ATOM   4379 1HE  MET B 161     -10.485   8.069  39.277  1.00  0.00           H  
ATOM   4380 2HE  MET B 161      -9.301   9.014  38.339  1.00  0.00           H  
ATOM   4381 3HE  MET B 161     -10.993   8.967  37.858  1.00  0.00           H  
ATOM   4382  N   LEU B 162     -12.077  10.210  32.627  1.00  0.00           N  
ATOM   4383  CA  LEU B 162     -13.193  10.492  31.729  1.00  0.00           C  
ATOM   4384  C   LEU B 162     -12.702  10.525  30.283  1.00  0.00           C  
ATOM   4385  O   LEU B 162     -13.358   9.977  29.404  1.00  0.00           O  
ATOM   4386  CB  LEU B 162     -13.833  11.857  32.017  1.00  0.00           C  
ATOM   4387  CG  LEU B 162     -14.562  12.045  33.327  1.00  0.00           C  
ATOM   4388  CD1 LEU B 162     -14.908  13.502  33.472  1.00  0.00           C  
ATOM   4389  CD2 LEU B 162     -15.810  11.197  33.357  1.00  0.00           C  
ATOM   4390  H   LEU B 162     -11.763  10.913  33.305  1.00  0.00           H  
ATOM   4391  HA  LEU B 162     -13.925   9.699  31.822  1.00  0.00           H  
ATOM   4392 1HB  LEU B 162     -13.062  12.616  31.961  1.00  0.00           H  
ATOM   4393 2HB  LEU B 162     -14.558  12.057  31.230  1.00  0.00           H  
ATOM   4394  HG  LEU B 162     -13.918  11.775  34.136  1.00  0.00           H  
ATOM   4395 1HD1 LEU B 162     -15.403  13.650  34.415  1.00  0.00           H  
ATOM   4396 2HD1 LEU B 162     -14.007  14.094  33.439  1.00  0.00           H  
ATOM   4397 3HD1 LEU B 162     -15.553  13.804  32.660  1.00  0.00           H  
ATOM   4398 1HD2 LEU B 162     -16.326  11.346  34.297  1.00  0.00           H  
ATOM   4399 2HD2 LEU B 162     -16.419  11.497  32.556  1.00  0.00           H  
ATOM   4400 3HD2 LEU B 162     -15.588  10.159  33.246  1.00  0.00           H  
ATOM   4401  N   ALA B 163     -11.536  11.162  30.045  1.00  0.00           N  
ATOM   4402  CA  ALA B 163     -10.935  11.267  28.713  1.00  0.00           C  
ATOM   4403  C   ALA B 163     -10.600   9.897  28.161  1.00  0.00           C  
ATOM   4404  O   ALA B 163     -10.728   9.658  26.957  1.00  0.00           O  
ATOM   4405  CB  ALA B 163      -9.686  12.131  28.764  1.00  0.00           C  
ATOM   4406  H   ALA B 163     -11.078  11.638  30.825  1.00  0.00           H  
ATOM   4407  HA  ALA B 163     -11.654  11.716  28.047  1.00  0.00           H  
ATOM   4408 1HB  ALA B 163      -9.266  12.229  27.772  1.00  0.00           H  
ATOM   4409 2HB  ALA B 163      -9.938  13.118  29.147  1.00  0.00           H  
ATOM   4410 3HB  ALA B 163      -8.964  11.663  29.422  1.00  0.00           H  
ATOM   4411  N   GLN B 164     -10.159   9.008  29.041  1.00  0.00           N  
ATOM   4412  CA  GLN B 164      -9.830   7.662  28.657  1.00  0.00           C  
ATOM   4413  C   GLN B 164     -11.123   6.898  28.439  1.00  0.00           C  
ATOM   4414  O   GLN B 164     -11.297   6.262  27.404  1.00  0.00           O  
ATOM   4415  CB  GLN B 164      -8.947   6.993  29.725  1.00  0.00           C  
ATOM   4416  CG  GLN B 164      -7.553   7.551  29.846  1.00  0.00           C  
ATOM   4417  CD  GLN B 164      -6.827   7.328  28.620  1.00  0.00           C  
ATOM   4418  NE2 GLN B 164      -6.272   8.363  28.079  1.00  0.00           N  
ATOM   4419  OE1 GLN B 164      -6.769   6.194  28.141  1.00  0.00           O  
ATOM   4420  H   GLN B 164     -10.025   9.311  30.004  1.00  0.00           H  
ATOM   4421  HA  GLN B 164      -9.286   7.685  27.715  1.00  0.00           H  
ATOM   4422 1HB  GLN B 164      -9.412   7.116  30.700  1.00  0.00           H  
ATOM   4423 2HB  GLN B 164      -8.864   5.940  29.522  1.00  0.00           H  
ATOM   4424 1HG  GLN B 164      -7.609   8.615  30.010  1.00  0.00           H  
ATOM   4425 2HG  GLN B 164      -7.024   7.066  30.671  1.00  0.00           H  
ATOM   4426 1HE2 GLN B 164      -5.767   8.273  27.204  1.00  0.00           H  
ATOM   4427 2HE2 GLN B 164      -6.365   9.262  28.503  1.00  0.00           H  
ATOM   4428  N   ALA B 165     -12.106   7.062  29.331  1.00  0.00           N  
ATOM   4429  CA  ALA B 165     -13.363   6.362  29.172  1.00  0.00           C  
ATOM   4430  C   ALA B 165     -13.985   6.751  27.853  1.00  0.00           C  
ATOM   4431  O   ALA B 165     -14.591   5.918  27.177  1.00  0.00           O  
ATOM   4432  CB  ALA B 165     -14.316   6.685  30.313  1.00  0.00           C  
ATOM   4433  H   ALA B 165     -11.960   7.611  30.175  1.00  0.00           H  
ATOM   4434  HA  ALA B 165     -13.159   5.298  29.160  1.00  0.00           H  
ATOM   4435 1HB  ALA B 165     -15.238   6.138  30.169  1.00  0.00           H  
ATOM   4436 2HB  ALA B 165     -13.866   6.410  31.259  1.00  0.00           H  
ATOM   4437 3HB  ALA B 165     -14.521   7.750  30.320  1.00  0.00           H  
ATOM   4438  N   ALA B 166     -13.852   8.029  27.497  1.00  0.00           N  
ATOM   4439  CA  ALA B 166     -14.341   8.586  26.256  1.00  0.00           C  
ATOM   4440  C   ALA B 166     -13.596   7.951  25.069  1.00  0.00           C  
ATOM   4441  O   ALA B 166     -14.213   7.489  24.096  1.00  0.00           O  
ATOM   4442  CB  ALA B 166     -14.174  10.095  26.317  1.00  0.00           C  
ATOM   4443  H   ALA B 166     -13.387   8.664  28.145  1.00  0.00           H  
ATOM   4444  HA  ALA B 166     -15.397   8.353  26.159  1.00  0.00           H  
ATOM   4445 1HB  ALA B 166     -14.533  10.549  25.435  1.00  0.00           H  
ATOM   4446 2HB  ALA B 166     -14.726  10.483  27.168  1.00  0.00           H  
ATOM   4447 3HB  ALA B 166     -13.129  10.336  26.430  1.00  0.00           H  
ATOM   4448  N   ALA B 167     -12.259   7.849  25.165  1.00  0.00           N  
ATOM   4449  CA  ALA B 167     -11.457   7.231  24.116  1.00  0.00           C  
ATOM   4450  C   ALA B 167     -11.850   5.783  23.848  1.00  0.00           C  
ATOM   4451  O   ALA B 167     -11.935   5.354  22.699  1.00  0.00           O  
ATOM   4452  CB  ALA B 167      -9.992   7.290  24.480  1.00  0.00           C  
ATOM   4453  H   ALA B 167     -11.769   8.288  25.955  1.00  0.00           H  
ATOM   4454  HA  ALA B 167     -11.625   7.798  23.192  1.00  0.00           H  
ATOM   4455 1HB  ALA B 167      -9.424   6.849  23.687  1.00  0.00           H  
ATOM   4456 2HB  ALA B 167      -9.704   8.325  24.625  1.00  0.00           H  
ATOM   4457 3HB  ALA B 167      -9.821   6.731  25.395  1.00  0.00           H  
ATOM   4458  N   PHE B 168     -12.135   5.039  24.922  1.00  0.00           N  
ATOM   4459  CA  PHE B 168     -12.509   3.636  24.799  1.00  0.00           C  
ATOM   4460  C   PHE B 168     -13.972   3.455  24.384  1.00  0.00           C  
ATOM   4461  O   PHE B 168     -14.285   2.585  23.565  1.00  0.00           O  
ATOM   4462  CB  PHE B 168     -12.226   2.886  26.102  1.00  0.00           C  
ATOM   4463  CG  PHE B 168     -10.761   2.664  26.382  1.00  0.00           C  
ATOM   4464  CD1 PHE B 168     -10.125   3.421  27.331  1.00  0.00           C  
ATOM   4465  CD2 PHE B 168     -10.015   1.709  25.689  1.00  0.00           C  
ATOM   4466  CE1 PHE B 168      -8.794   3.271  27.594  1.00  0.00           C  
ATOM   4467  CE2 PHE B 168      -8.666   1.541  25.956  1.00  0.00           C  
ATOM   4468  CZ  PHE B 168      -8.054   2.328  26.910  1.00  0.00           C  
ATOM   4469  H   PHE B 168     -12.016   5.468  25.842  1.00  0.00           H  
ATOM   4470  HA  PHE B 168     -11.890   3.193  24.023  1.00  0.00           H  
ATOM   4471 1HB  PHE B 168     -12.640   3.451  26.931  1.00  0.00           H  
ATOM   4472 2HB  PHE B 168     -12.719   1.931  26.073  1.00  0.00           H  
ATOM   4473  HD1 PHE B 168     -10.689   4.144  27.881  1.00  0.00           H  
ATOM   4474  HD2 PHE B 168     -10.496   1.097  24.928  1.00  0.00           H  
ATOM   4475  HE1 PHE B 168      -8.330   3.893  28.343  1.00  0.00           H  
ATOM   4476  HE2 PHE B 168      -8.086   0.797  25.410  1.00  0.00           H  
ATOM   4477  HZ  PHE B 168      -6.994   2.205  27.122  1.00  0.00           H  
ATOM   4478  N   SER B 169     -14.877   4.271  24.943  1.00  0.00           N  
ATOM   4479  CA  SER B 169     -16.301   4.168  24.648  1.00  0.00           C  
ATOM   4480  C   SER B 169     -16.751   4.808  23.329  1.00  0.00           C  
ATOM   4481  O   SER B 169     -17.823   4.462  22.824  1.00  0.00           O  
ATOM   4482  CB  SER B 169     -17.112   4.760  25.786  1.00  0.00           C  
ATOM   4483  OG  SER B 169     -16.899   6.135  25.917  1.00  0.00           O  
ATOM   4484  H   SER B 169     -14.591   4.973  25.620  1.00  0.00           H  
ATOM   4485  HA  SER B 169     -16.543   3.107  24.593  1.00  0.00           H  
ATOM   4486 1HB  SER B 169     -18.168   4.579  25.600  1.00  0.00           H  
ATOM   4487 2HB  SER B 169     -16.851   4.266  26.713  1.00  0.00           H  
ATOM   4488  HG  SER B 169     -16.077   6.207  26.437  1.00  0.00           H  
ATOM   4489  N   GLY B 170     -15.930   5.679  22.719  1.00  0.00           N  
ATOM   4490  CA  GLY B 170     -16.322   6.320  21.466  1.00  0.00           C  
ATOM   4491  C   GLY B 170     -17.224   7.528  21.706  1.00  0.00           C  
ATOM   4492  O   GLY B 170     -18.132   7.812  20.921  1.00  0.00           O  
ATOM   4493  H   GLY B 170     -15.064   5.985  23.165  1.00  0.00           H  
ATOM   4494 1HA  GLY B 170     -15.424   6.635  20.935  1.00  0.00           H  
ATOM   4495 2HA  GLY B 170     -16.832   5.598  20.834  1.00  0.00           H  
ATOM   4496  N   THR B 171     -16.986   8.203  22.828  1.00  0.00           N  
ATOM   4497  CA  THR B 171     -17.760   9.367  23.266  1.00  0.00           C  
ATOM   4498  C   THR B 171     -16.843  10.552  23.587  1.00  0.00           C  
ATOM   4499  O   THR B 171     -15.627  10.466  23.411  1.00  0.00           O  
ATOM   4500  CB  THR B 171     -18.655   9.008  24.476  1.00  0.00           C  
ATOM   4501  CG2 THR B 171     -19.600   7.869  24.157  1.00  0.00           C  
ATOM   4502  OG1 THR B 171     -17.853   8.657  25.614  1.00  0.00           O  
ATOM   4503  H   THR B 171     -16.185   7.906  23.386  1.00  0.00           H  
ATOM   4504  HA  THR B 171     -18.420   9.677  22.454  1.00  0.00           H  
ATOM   4505  HB  THR B 171     -19.245   9.867  24.727  1.00  0.00           H  
ATOM   4506  HG1 THR B 171     -17.424   7.798  25.452  1.00  0.00           H  
ATOM   4507 1HG2 THR B 171     -20.227   7.666  25.021  1.00  0.00           H  
ATOM   4508 2HG2 THR B 171     -20.223   8.151  23.308  1.00  0.00           H  
ATOM   4509 3HG2 THR B 171     -19.029   6.976  23.909  1.00  0.00           H  
ATOM   4510  N   THR B 172     -17.426  11.691  23.975  1.00  0.00           N  
ATOM   4511  CA  THR B 172     -16.632  12.866  24.369  1.00  0.00           C  
ATOM   4512  C   THR B 172     -16.437  12.873  25.887  1.00  0.00           C  
ATOM   4513  O   THR B 172     -17.043  12.070  26.601  1.00  0.00           O  
ATOM   4514  CB  THR B 172     -17.297  14.197  23.961  1.00  0.00           C  
ATOM   4515  CG2 THR B 172     -17.686  14.125  22.491  1.00  0.00           C  
ATOM   4516  OG1 THR B 172     -18.484  14.415  24.744  1.00  0.00           O  
ATOM   4517  H   THR B 172     -18.454  11.731  24.015  1.00  0.00           H  
ATOM   4518  HA  THR B 172     -15.652  12.808  23.896  1.00  0.00           H  
ATOM   4519  HB  THR B 172     -16.604  15.022  24.115  1.00  0.00           H  
ATOM   4520  HG1 THR B 172     -18.861  15.275  24.505  1.00  0.00           H  
ATOM   4521 1HG2 THR B 172     -18.157  15.059  22.190  1.00  0.00           H  
ATOM   4522 2HG2 THR B 172     -16.794  13.958  21.888  1.00  0.00           H  
ATOM   4523 3HG2 THR B 172     -18.386  13.305  22.333  1.00  0.00           H  
ATOM   4524  N   VAL B 173     -15.602  13.786  26.397  1.00  0.00           N  
ATOM   4525  CA  VAL B 173     -15.378  13.844  27.846  1.00  0.00           C  
ATOM   4526  C   VAL B 173     -16.652  14.188  28.605  1.00  0.00           C  
ATOM   4527  O   VAL B 173     -16.942  13.577  29.637  1.00  0.00           O  
ATOM   4528  CB  VAL B 173     -14.320  14.900  28.211  1.00  0.00           C  
ATOM   4529  CG1 VAL B 173     -14.262  15.068  29.731  1.00  0.00           C  
ATOM   4530  CG2 VAL B 173     -12.974  14.469  27.698  1.00  0.00           C  
ATOM   4531  H   VAL B 173     -15.129  14.422  25.773  1.00  0.00           H  
ATOM   4532  HA  VAL B 173     -15.028  12.865  28.178  1.00  0.00           H  
ATOM   4533  HB  VAL B 173     -14.603  15.858  27.775  1.00  0.00           H  
ATOM   4534 1HG1 VAL B 173     -13.528  15.810  29.970  1.00  0.00           H  
ATOM   4535 2HG1 VAL B 173     -15.213  15.385  30.133  1.00  0.00           H  
ATOM   4536 3HG1 VAL B 173     -13.983  14.128  30.184  1.00  0.00           H  
ATOM   4537 1HG2 VAL B 173     -12.225  15.216  27.962  1.00  0.00           H  
ATOM   4538 2HG2 VAL B 173     -12.734  13.544  28.160  1.00  0.00           H  
ATOM   4539 3HG2 VAL B 173     -13.002  14.348  26.622  1.00  0.00           H  
ATOM   4540  N   GLU B 174     -17.390  15.189  28.119  1.00  0.00           N  
ATOM   4541  CA  GLU B 174     -18.623  15.592  28.773  1.00  0.00           C  
ATOM   4542  C   GLU B 174     -19.628  14.449  28.738  1.00  0.00           C  
ATOM   4543  O   GLU B 174     -20.364  14.235  29.708  1.00  0.00           O  
ATOM   4544  CB  GLU B 174     -19.203  16.839  28.113  1.00  0.00           C  
ATOM   4545  CG  GLU B 174     -18.385  18.110  28.348  1.00  0.00           C  
ATOM   4546  CD  GLU B 174     -18.971  19.310  27.666  1.00  0.00           C  
ATOM   4547  OE1 GLU B 174     -19.906  19.137  26.920  1.00  0.00           O  
ATOM   4548  OE2 GLU B 174     -18.489  20.395  27.887  1.00  0.00           O1-
ATOM   4549  H   GLU B 174     -17.089  15.658  27.278  1.00  0.00           H  
ATOM   4550  HA  GLU B 174     -18.405  15.824  29.816  1.00  0.00           H  
ATOM   4551 1HB  GLU B 174     -19.274  16.677  27.035  1.00  0.00           H  
ATOM   4552 2HB  GLU B 174     -20.213  17.012  28.485  1.00  0.00           H  
ATOM   4553 1HG  GLU B 174     -18.340  18.306  29.408  1.00  0.00           H  
ATOM   4554 2HG  GLU B 174     -17.365  17.953  27.994  1.00  0.00           H  
ATOM   4555  N   GLU B 175     -19.668  13.705  27.627  1.00  0.00           N  
ATOM   4556  CA  GLU B 175     -20.565  12.568  27.563  1.00  0.00           C  
ATOM   4557  C   GLU B 175     -20.164  11.505  28.583  1.00  0.00           C  
ATOM   4558  O   GLU B 175     -21.043  10.936  29.226  1.00  0.00           O  
ATOM   4559  CB  GLU B 175     -20.611  11.992  26.157  1.00  0.00           C  
ATOM   4560  CG  GLU B 175     -21.346  12.868  25.153  1.00  0.00           C  
ATOM   4561  CD  GLU B 175     -21.266  12.363  23.750  1.00  0.00           C  
ATOM   4562  OE1 GLU B 175     -20.277  11.753  23.408  1.00  0.00           O  
ATOM   4563  OE2 GLU B 175     -22.193  12.580  23.012  1.00  0.00           O1-
ATOM   4564  H   GLU B 175     -19.086  13.948  26.822  1.00  0.00           H  
ATOM   4565  HA  GLU B 175     -21.568  12.910  27.815  1.00  0.00           H  
ATOM   4566 1HB  GLU B 175     -19.595  11.870  25.809  1.00  0.00           H  
ATOM   4567 2HB  GLU B 175     -21.079  11.008  26.174  1.00  0.00           H  
ATOM   4568 1HG  GLU B 175     -22.393  12.920  25.448  1.00  0.00           H  
ATOM   4569 2HG  GLU B 175     -20.941  13.871  25.203  1.00  0.00           H  
ATOM   4570  N   ALA B 176     -18.852  11.248  28.756  1.00  0.00           N  
ATOM   4571  CA  ALA B 176     -18.382  10.269  29.739  1.00  0.00           C  
ATOM   4572  C   ALA B 176     -18.805  10.688  31.151  1.00  0.00           C  
ATOM   4573  O   ALA B 176     -19.231   9.862  31.958  1.00  0.00           O  
ATOM   4574  CB  ALA B 176     -16.863  10.120  29.662  1.00  0.00           C  
ATOM   4575  H   ALA B 176     -18.175  11.703  28.135  1.00  0.00           H  
ATOM   4576  HA  ALA B 176     -18.845   9.311  29.508  1.00  0.00           H  
ATOM   4577 1HB  ALA B 176     -16.518   9.385  30.375  1.00  0.00           H  
ATOM   4578 2HB  ALA B 176     -16.582   9.807  28.656  1.00  0.00           H  
ATOM   4579 3HB  ALA B 176     -16.393  11.073  29.882  1.00  0.00           H  
ATOM   4580  N   TYR B 177     -18.721  11.987  31.437  1.00  0.00           N  
ATOM   4581  CA  TYR B 177     -19.110  12.535  32.734  1.00  0.00           C  
ATOM   4582  C   TYR B 177     -20.575  12.192  32.999  1.00  0.00           C  
ATOM   4583  O   TYR B 177     -20.924  11.584  34.024  1.00  0.00           O  
ATOM   4584  CB  TYR B 177     -18.854  14.052  32.694  1.00  0.00           C  
ATOM   4585  CG  TYR B 177     -19.171  14.888  33.890  1.00  0.00           C  
ATOM   4586  CD1 TYR B 177     -18.238  15.069  34.904  1.00  0.00           C  
ATOM   4587  CD2 TYR B 177     -20.392  15.519  33.956  1.00  0.00           C  
ATOM   4588  CE1 TYR B 177     -18.532  15.889  35.962  1.00  0.00           C  
ATOM   4589  CE2 TYR B 177     -20.687  16.331  35.017  1.00  0.00           C  
ATOM   4590  CZ  TYR B 177     -19.758  16.525  36.015  1.00  0.00           C  
ATOM   4591  OH  TYR B 177     -20.048  17.359  37.073  1.00  0.00           O  
ATOM   4592  H   TYR B 177     -18.307  12.611  30.734  1.00  0.00           H  
ATOM   4593  HA  TYR B 177     -18.518  12.077  33.520  1.00  0.00           H  
ATOM   4594 1HB  TYR B 177     -17.812  14.217  32.450  1.00  0.00           H  
ATOM   4595 2HB  TYR B 177     -19.410  14.466  31.881  1.00  0.00           H  
ATOM   4596  HD1 TYR B 177     -17.283  14.586  34.858  1.00  0.00           H  
ATOM   4597  HD2 TYR B 177     -21.120  15.378  33.159  1.00  0.00           H  
ATOM   4598  HE1 TYR B 177     -17.800  16.048  36.753  1.00  0.00           H  
ATOM   4599  HE2 TYR B 177     -21.651  16.833  35.064  1.00  0.00           H  
ATOM   4600  HH  TYR B 177     -19.248  17.496  37.609  1.00  0.00           H  
ATOM   4601  N   LYS B 178     -21.424  12.552  32.029  1.00  0.00           N  
ATOM   4602  CA  LYS B 178     -22.856  12.322  32.114  1.00  0.00           C  
ATOM   4603  C   LYS B 178     -23.206  10.838  32.153  1.00  0.00           C  
ATOM   4604  O   LYS B 178     -24.132  10.449  32.865  1.00  0.00           O  
ATOM   4605  CB  LYS B 178     -23.547  13.016  30.949  1.00  0.00           C  
ATOM   4606  CG  LYS B 178     -23.528  14.540  31.063  1.00  0.00           C  
ATOM   4607  CD  LYS B 178     -24.160  15.199  29.846  1.00  0.00           C  
ATOM   4608  CE  LYS B 178     -24.088  16.727  29.929  1.00  0.00           C  
ATOM   4609  NZ  LYS B 178     -24.608  17.383  28.687  1.00  0.00           N1+
ATOM   4610  H   LYS B 178     -21.046  13.027  31.202  1.00  0.00           H  
ATOM   4611  HA  LYS B 178     -23.217  12.766  33.037  1.00  0.00           H  
ATOM   4612 1HB  LYS B 178     -23.044  12.738  30.022  1.00  0.00           H  
ATOM   4613 2HB  LYS B 178     -24.581  12.681  30.883  1.00  0.00           H  
ATOM   4614 1HG  LYS B 178     -24.060  14.841  31.967  1.00  0.00           H  
ATOM   4615 2HG  LYS B 178     -22.494  14.873  31.150  1.00  0.00           H  
ATOM   4616 1HD  LYS B 178     -23.634  14.868  28.949  1.00  0.00           H  
ATOM   4617 2HD  LYS B 178     -25.202  14.896  29.772  1.00  0.00           H  
ATOM   4618 1HE  LYS B 178     -24.679  17.067  30.779  1.00  0.00           H  
ATOM   4619 2HE  LYS B 178     -23.049  17.026  30.078  1.00  0.00           H  
ATOM   4620 1HZ  LYS B 178     -24.539  18.388  28.782  1.00  0.00           H  
ATOM   4621 2HZ  LYS B 178     -24.054  17.085  27.895  1.00  0.00           H  
ATOM   4622 3HZ  LYS B 178     -25.574  17.126  28.539  1.00  0.00           H  
ATOM   4623  N   LEU B 179     -22.477  10.017  31.398  1.00  0.00           N  
ATOM   4624  CA  LEU B 179     -22.696   8.585  31.343  1.00  0.00           C  
ATOM   4625  C   LEU B 179     -22.443   7.945  32.694  1.00  0.00           C  
ATOM   4626  O   LEU B 179     -23.264   7.153  33.165  1.00  0.00           O  
ATOM   4627  CB  LEU B 179     -21.805   7.974  30.260  1.00  0.00           C  
ATOM   4628  CG  LEU B 179     -21.825   6.448  30.060  1.00  0.00           C  
ATOM   4629  CD1 LEU B 179     -23.230   5.935  29.722  1.00  0.00           C  
ATOM   4630  CD2 LEU B 179     -20.853   6.137  28.918  1.00  0.00           C  
ATOM   4631  H   LEU B 179     -21.758  10.419  30.799  1.00  0.00           H  
ATOM   4632  HA  LEU B 179     -23.734   8.422  31.066  1.00  0.00           H  
ATOM   4633 1HB  LEU B 179     -22.062   8.441  29.310  1.00  0.00           H  
ATOM   4634 2HB  LEU B 179     -20.783   8.248  30.494  1.00  0.00           H  
ATOM   4635  HG  LEU B 179     -21.500   5.956  30.972  1.00  0.00           H  
ATOM   4636 1HD1 LEU B 179     -23.193   4.853  29.577  1.00  0.00           H  
ATOM   4637 2HD1 LEU B 179     -23.920   6.157  30.535  1.00  0.00           H  
ATOM   4638 3HD1 LEU B 179     -23.585   6.407  28.810  1.00  0.00           H  
ATOM   4639 1HD2 LEU B 179     -20.817   5.073  28.754  1.00  0.00           H  
ATOM   4640 2HD2 LEU B 179     -21.187   6.631  28.008  1.00  0.00           H  
ATOM   4641 3HD2 LEU B 179     -19.861   6.501  29.176  1.00  0.00           H  
ATOM   4642  N   ALA B 180     -21.342   8.312  33.363  1.00  0.00           N  
ATOM   4643  CA  ALA B 180     -21.108   7.729  34.681  1.00  0.00           C  
ATOM   4644  C   ALA B 180     -22.294   8.051  35.586  1.00  0.00           C  
ATOM   4645  O   ALA B 180     -22.773   7.200  36.345  1.00  0.00           O  
ATOM   4646  CB  ALA B 180     -19.844   8.283  35.325  1.00  0.00           C  
ATOM   4647  H   ALA B 180     -20.672   8.960  32.930  1.00  0.00           H  
ATOM   4648  HA  ALA B 180     -21.025   6.652  34.570  1.00  0.00           H  
ATOM   4649 1HB  ALA B 180     -19.716   7.828  36.307  1.00  0.00           H  
ATOM   4650 2HB  ALA B 180     -18.980   8.078  34.737  1.00  0.00           H  
ATOM   4651 3HB  ALA B 180     -19.947   9.362  35.429  1.00  0.00           H  
ATOM   4652  N   LEU B 181     -22.814   9.278  35.477  1.00  0.00           N  
ATOM   4653  CA  LEU B 181     -23.952   9.642  36.297  1.00  0.00           C  
ATOM   4654  C   LEU B 181     -25.203   8.826  35.912  1.00  0.00           C  
ATOM   4655  O   LEU B 181     -25.868   8.261  36.781  1.00  0.00           O  
ATOM   4656  CB  LEU B 181     -24.203  11.156  36.165  1.00  0.00           C  
ATOM   4657  CG  LEU B 181     -23.083  12.101  36.759  1.00  0.00           C  
ATOM   4658  CD1 LEU B 181     -23.336  13.543  36.308  1.00  0.00           C  
ATOM   4659  CD2 LEU B 181     -23.087  12.030  38.289  1.00  0.00           C  
ATOM   4660  H   LEU B 181     -22.363   9.968  34.859  1.00  0.00           H  
ATOM   4661  HA  LEU B 181     -23.719   9.405  37.332  1.00  0.00           H  
ATOM   4662 1HB  LEU B 181     -24.321  11.403  35.122  1.00  0.00           H  
ATOM   4663 2HB  LEU B 181     -25.134  11.393  36.676  1.00  0.00           H  
ATOM   4664  HG  LEU B 181     -22.109  11.791  36.382  1.00  0.00           H  
ATOM   4665 1HD1 LEU B 181     -22.556  14.193  36.707  1.00  0.00           H  
ATOM   4666 2HD1 LEU B 181     -23.318  13.592  35.223  1.00  0.00           H  
ATOM   4667 3HD1 LEU B 181     -24.306  13.877  36.669  1.00  0.00           H  
ATOM   4668 1HD2 LEU B 181     -22.311  12.691  38.678  1.00  0.00           H  
ATOM   4669 2HD2 LEU B 181     -24.057  12.352  38.668  1.00  0.00           H  
ATOM   4670 3HD2 LEU B 181     -22.888  11.019  38.625  1.00  0.00           H  
ATOM   4671  N   LYS B 182     -25.460   8.651  34.605  1.00  0.00           N  
ATOM   4672  CA  LYS B 182     -26.625   7.885  34.120  1.00  0.00           C  
ATOM   4673  C   LYS B 182     -26.622   6.438  34.600  1.00  0.00           C  
ATOM   4674  O   LYS B 182     -27.672   5.878  34.924  1.00  0.00           O  
ATOM   4675  CB  LYS B 182     -26.693   7.889  32.588  1.00  0.00           C  
ATOM   4676  CG  LYS B 182     -27.092   9.220  31.944  1.00  0.00           C  
ATOM   4677  CD  LYS B 182     -27.035   9.126  30.403  1.00  0.00           C  
ATOM   4678  CE  LYS B 182     -27.342  10.469  29.725  1.00  0.00           C  
ATOM   4679  NZ  LYS B 182     -27.229  10.381  28.222  1.00  0.00           N1+
ATOM   4680  H   LYS B 182     -24.870   9.133  33.928  1.00  0.00           H  
ATOM   4681  HA  LYS B 182     -27.526   8.358  34.503  1.00  0.00           H  
ATOM   4682 1HB  LYS B 182     -25.720   7.610  32.199  1.00  0.00           H  
ATOM   4683 2HB  LYS B 182     -27.400   7.127  32.259  1.00  0.00           H  
ATOM   4684 1HG  LYS B 182     -28.118   9.443  32.245  1.00  0.00           H  
ATOM   4685 2HG  LYS B 182     -26.457  10.017  32.304  1.00  0.00           H  
ATOM   4686 1HD  LYS B 182     -26.044   8.795  30.097  1.00  0.00           H  
ATOM   4687 2HD  LYS B 182     -27.765   8.394  30.063  1.00  0.00           H  
ATOM   4688 1HE  LYS B 182     -28.352  10.777  29.986  1.00  0.00           H  
ATOM   4689 2HE  LYS B 182     -26.638  11.219  30.089  1.00  0.00           H  
ATOM   4690 1HZ  LYS B 182     -27.437  11.282  27.813  1.00  0.00           H  
ATOM   4691 2HZ  LYS B 182     -26.289  10.106  27.966  1.00  0.00           H  
ATOM   4692 3HZ  LYS B 182     -27.882   9.696  27.870  1.00  0.00           H  
ATOM   4693  N   LEU B 183     -25.433   5.851  34.684  1.00  0.00           N  
ATOM   4694  CA  LEU B 183     -25.291   4.465  35.105  1.00  0.00           C  
ATOM   4695  C   LEU B 183     -25.285   4.305  36.627  1.00  0.00           C  
ATOM   4696  O   LEU B 183     -25.250   3.175  37.121  1.00  0.00           O  
ATOM   4697  CB  LEU B 183     -23.981   3.898  34.530  1.00  0.00           C  
ATOM   4698  CG  LEU B 183     -23.881   3.788  32.990  1.00  0.00           C  
ATOM   4699  CD1 LEU B 183     -22.493   3.360  32.617  1.00  0.00           C  
ATOM   4700  CD2 LEU B 183     -24.902   2.791  32.446  1.00  0.00           C  
ATOM   4701  H   LEU B 183     -24.613   6.379  34.358  1.00  0.00           H  
ATOM   4702  HA  LEU B 183     -26.131   3.909  34.726  1.00  0.00           H  
ATOM   4703 1HB  LEU B 183     -23.188   4.565  34.835  1.00  0.00           H  
ATOM   4704 2HB  LEU B 183     -23.796   2.922  34.966  1.00  0.00           H  
ATOM   4705  HG  LEU B 183     -24.062   4.766  32.553  1.00  0.00           H  
ATOM   4706 1HD1 LEU B 183     -22.446   3.320  31.542  1.00  0.00           H  
ATOM   4707 2HD1 LEU B 183     -21.774   4.086  32.984  1.00  0.00           H  
ATOM   4708 3HD1 LEU B 183     -22.274   2.380  33.034  1.00  0.00           H  
ATOM   4709 1HD2 LEU B 183     -24.804   2.741  31.372  1.00  0.00           H  
ATOM   4710 2HD2 LEU B 183     -24.731   1.813  32.876  1.00  0.00           H  
ATOM   4711 3HD2 LEU B 183     -25.910   3.118  32.690  1.00  0.00           H  
ATOM   4712  N   GLY B 184     -25.295   5.420  37.372  1.00  0.00           N  
ATOM   4713  CA  GLY B 184     -25.253   5.387  38.824  1.00  0.00           C  
ATOM   4714  C   GLY B 184     -23.881   4.941  39.351  1.00  0.00           C  
ATOM   4715  O   GLY B 184     -23.816   4.286  40.397  1.00  0.00           O  
ATOM   4716  H   GLY B 184     -25.382   6.342  36.930  1.00  0.00           H  
ATOM   4717 1HA  GLY B 184     -25.491   6.386  39.206  1.00  0.00           H  
ATOM   4718 2HA  GLY B 184     -26.026   4.715  39.200  1.00  0.00           H  
ATOM   4719  N   ILE B 185     -22.800   5.237  38.633  1.00  0.00           N  
ATOM   4720  CA  ILE B 185     -21.471   4.768  39.043  1.00  0.00           C  
ATOM   4721  C   ILE B 185     -20.453   5.883  39.143  1.00  0.00           C  
ATOM   4722  O   ILE B 185     -20.672   7.009  38.648  1.00  0.00           O  
ATOM   4723  CB  ILE B 185     -20.912   3.729  38.047  1.00  0.00           C  
ATOM   4724  CG1 ILE B 185     -20.695   4.424  36.664  1.00  0.00           C  
ATOM   4725  CG2 ILE B 185     -21.845   2.523  37.917  1.00  0.00           C  
ATOM   4726  CD1 ILE B 185     -20.083   3.582  35.598  1.00  0.00           C  
ATOM   4727  H   ILE B 185     -22.901   5.829  37.798  1.00  0.00           H  
ATOM   4728  HA  ILE B 185     -21.554   4.308  40.041  1.00  0.00           H  
ATOM   4729  HB  ILE B 185     -19.947   3.407  38.390  1.00  0.00           H  
ATOM   4730 1HG1 ILE B 185     -21.628   4.845  36.325  1.00  0.00           H  
ATOM   4731 2HG1 ILE B 185     -19.991   5.254  36.816  1.00  0.00           H  
ATOM   4732 1HG2 ILE B 185     -21.427   1.806  37.240  1.00  0.00           H  
ATOM   4733 2HG2 ILE B 185     -21.968   2.068  38.897  1.00  0.00           H  
ATOM   4734 3HG2 ILE B 185     -22.812   2.852  37.542  1.00  0.00           H  
ATOM   4735 1HD1 ILE B 185     -19.940   4.187  34.714  1.00  0.00           H  
ATOM   4736 2HD1 ILE B 185     -19.134   3.206  35.947  1.00  0.00           H  
ATOM   4737 3HD1 ILE B 185     -20.723   2.755  35.348  1.00  0.00           H  
ATOM   4738  N   SER B 186     -19.333   5.557  39.760  1.00  0.00           N  
ATOM   4739  CA  SER B 186     -18.198   6.448  39.850  1.00  0.00           C  
ATOM   4740  C   SER B 186     -17.075   5.856  39.001  1.00  0.00           C  
ATOM   4741  O   SER B 186     -17.139   5.956  37.756  1.00  0.00           O  
ATOM   4742  CB  SER B 186     -17.818   6.658  41.313  1.00  0.00           C  
ATOM   4743  OG  SER B 186     -17.512   5.453  41.977  1.00  0.00           O  
ATOM   4744  OXT SER B 186     -15.994   5.468  39.539  1.00  0.00           O1-
ATOM   4745  H   SER B 186     -19.248   4.639  40.184  1.00  0.00           H  
ATOM   4746  HA  SER B 186     -18.481   7.415  39.419  1.00  0.00           H  
ATOM   4747 1HB  SER B 186     -16.963   7.316  41.376  1.00  0.00           H  
ATOM   4748 2HB  SER B 186     -18.688   7.152  41.810  1.00  0.00           H  
ATOM   4749  HG  SER B 186     -17.306   5.701  42.870  1.00  0.00           H  
ATOM   4750  N   VAL B 187     -14.443   8.041  38.923  1.00  0.00           N  
ATOM   4751  CA  VAL B 187     -14.664   7.855  37.497  1.00  0.00           C  
ATOM   4752  C   VAL B 187     -14.035   6.489  37.138  1.00  0.00           C  
ATOM   4753  O   VAL B 187     -14.044   6.054  35.980  1.00  0.00           O  
ATOM   4754  CB  VAL B 187     -14.005   9.009  36.677  1.00  0.00           C  
ATOM   4755  CG1 VAL B 187     -14.072   8.750  35.159  1.00  0.00           C  
ATOM   4756  CG2 VAL B 187     -14.694  10.351  36.979  1.00  0.00           C  
ATOM   4757 1H   VAL B 187     -14.650   7.143  39.379  1.00  0.00           H  
ATOM   4758 2H   VAL B 187     -15.029   8.765  39.315  1.00  0.00           H  
ATOM   4759 3H   VAL B 187     -13.472   8.267  39.064  1.00  0.00           H  
ATOM   4760  HA  VAL B 187     -15.740   7.840  37.258  1.00  0.00           H  
ATOM   4761  HB  VAL B 187     -12.978   9.084  36.951  1.00  0.00           H  
ATOM   4762 1HG1 VAL B 187     -13.608   9.571  34.676  1.00  0.00           H  
ATOM   4763 2HG1 VAL B 187     -13.559   7.875  34.833  1.00  0.00           H  
ATOM   4764 3HG1 VAL B 187     -15.119   8.679  34.863  1.00  0.00           H  
ATOM   4765 1HG2 VAL B 187     -14.198  11.141  36.415  1.00  0.00           H  
ATOM   4766 2HG2 VAL B 187     -15.749  10.300  36.722  1.00  0.00           H  
ATOM   4767 3HG2 VAL B 187     -14.613  10.565  38.043  1.00  0.00           H  
ATOM   4768  N   GLU B 188     -13.459   5.823  38.140  1.00  0.00           N  
ATOM   4769  CA  GLU B 188     -12.750   4.567  37.898  1.00  0.00           C  
ATOM   4770  C   GLU B 188     -13.653   3.466  37.328  1.00  0.00           C  
ATOM   4771  O   GLU B 188     -13.242   2.740  36.423  1.00  0.00           O  
ATOM   4772  CB  GLU B 188     -12.105   4.078  39.197  1.00  0.00           C  
ATOM   4773  CG  GLU B 188     -11.116   2.935  39.016  1.00  0.00           C  
ATOM   4774  CD  GLU B 188     -10.456   2.525  40.303  1.00  0.00           C  
ATOM   4775  OE1 GLU B 188     -11.050   2.708  41.339  1.00  0.00           O  
ATOM   4776  OE2 GLU B 188      -9.356   2.027  40.250  1.00  0.00           O1-
ATOM   4777  H   GLU B 188     -13.528   6.149  39.108  1.00  0.00           H  
ATOM   4778  HA  GLU B 188     -11.988   4.762  37.139  1.00  0.00           H  
ATOM   4779 1HB  GLU B 188     -11.578   4.904  39.675  1.00  0.00           H  
ATOM   4780 2HB  GLU B 188     -12.882   3.744  39.885  1.00  0.00           H  
ATOM   4781 1HG  GLU B 188     -11.642   2.076  38.601  1.00  0.00           H  
ATOM   4782 2HG  GLU B 188     -10.352   3.239  38.302  1.00  0.00           H  
ATOM   4783  N   GLU B 189     -14.873   3.317  37.868  1.00  0.00           N  
ATOM   4784  CA  GLU B 189     -15.749   2.272  37.363  1.00  0.00           C  
ATOM   4785  C   GLU B 189     -16.169   2.566  35.930  1.00  0.00           C  
ATOM   4786  O   GLU B 189     -16.218   1.641  35.119  1.00  0.00           O  
ATOM   4787  CB  GLU B 189     -16.976   2.061  38.240  1.00  0.00           C  
ATOM   4788  CG  GLU B 189     -16.687   1.420  39.598  1.00  0.00           C  
ATOM   4789  CD  GLU B 189     -17.930   1.196  40.422  1.00  0.00           C  
ATOM   4790  OE1 GLU B 189     -18.974   1.645  40.010  1.00  0.00           O  
ATOM   4791  OE2 GLU B 189     -17.851   0.555  41.443  1.00  0.00           O1-
ATOM   4792  H   GLU B 189     -15.189   3.959  38.597  1.00  0.00           H  
ATOM   4793  HA  GLU B 189     -15.196   1.340  37.360  1.00  0.00           H  
ATOM   4794 1HB  GLU B 189     -17.456   3.013  38.415  1.00  0.00           H  
ATOM   4795 2HB  GLU B 189     -17.679   1.447  37.731  1.00  0.00           H  
ATOM   4796 1HG  GLU B 189     -16.172   0.461  39.446  1.00  0.00           H  
ATOM   4797 2HG  GLU B 189     -16.013   2.107  40.153  1.00  0.00           H  
ATOM   4798  N   LEU B 190     -16.445   3.840  35.596  1.00  0.00           N  
ATOM   4799  CA  LEU B 190     -16.827   4.112  34.208  1.00  0.00           C  
ATOM   4800  C   LEU B 190     -15.696   3.748  33.290  1.00  0.00           C  
ATOM   4801  O   LEU B 190     -15.924   3.151  32.232  1.00  0.00           O  
ATOM   4802  CB  LEU B 190     -17.174   5.578  33.912  1.00  0.00           C  
ATOM   4803  CG  LEU B 190     -17.556   5.845  32.389  1.00  0.00           C  
ATOM   4804  CD1 LEU B 190     -18.832   5.092  32.012  1.00  0.00           C  
ATOM   4805  CD2 LEU B 190     -17.699   7.285  32.137  1.00  0.00           C  
ATOM   4806  H   LEU B 190     -16.448   4.590  36.301  1.00  0.00           H  
ATOM   4807  HA  LEU B 190     -17.673   3.480  33.968  1.00  0.00           H  
ATOM   4808 1HB  LEU B 190     -18.020   5.874  34.534  1.00  0.00           H  
ATOM   4809 2HB  LEU B 190     -16.323   6.209  34.170  1.00  0.00           H  
ATOM   4810  HG  LEU B 190     -16.764   5.471  31.761  1.00  0.00           H  
ATOM   4811 1HD1 LEU B 190     -19.047   5.273  30.975  1.00  0.00           H  
ATOM   4812 2HD1 LEU B 190     -18.725   4.019  32.153  1.00  0.00           H  
ATOM   4813 3HD1 LEU B 190     -19.664   5.450  32.620  1.00  0.00           H  
ATOM   4814 1HD2 LEU B 190     -17.925   7.441  31.087  1.00  0.00           H  
ATOM   4815 2HD2 LEU B 190     -18.487   7.675  32.719  1.00  0.00           H  
ATOM   4816 3HD2 LEU B 190     -16.767   7.799  32.388  1.00  0.00           H  
ATOM   4817  N   LEU B 191     -14.470   4.135  33.662  1.00  0.00           N  
ATOM   4818  CA  LEU B 191     -13.349   3.817  32.818  1.00  0.00           C  
ATOM   4819  C   LEU B 191     -13.193   2.327  32.653  1.00  0.00           C  
ATOM   4820  O   LEU B 191     -12.987   1.853  31.536  1.00  0.00           O  
ATOM   4821  CB  LEU B 191     -12.038   4.387  33.365  1.00  0.00           C  
ATOM   4822  CG  LEU B 191     -10.757   4.007  32.553  1.00  0.00           C  
ATOM   4823  CD1 LEU B 191     -10.882   4.502  31.144  1.00  0.00           C  
ATOM   4824  CD2 LEU B 191      -9.552   4.625  33.211  1.00  0.00           C  
ATOM   4825  H   LEU B 191     -14.328   4.654  34.539  1.00  0.00           H  
ATOM   4826  HA  LEU B 191     -13.551   4.243  31.846  1.00  0.00           H  
ATOM   4827 1HB  LEU B 191     -12.116   5.476  33.386  1.00  0.00           H  
ATOM   4828 2HB  LEU B 191     -11.909   4.034  34.389  1.00  0.00           H  
ATOM   4829  HG  LEU B 191     -10.642   2.931  32.534  1.00  0.00           H  
ATOM   4830 1HD1 LEU B 191      -9.992   4.246  30.591  1.00  0.00           H  
ATOM   4831 2HD1 LEU B 191     -11.731   4.058  30.648  1.00  0.00           H  
ATOM   4832 3HD1 LEU B 191     -11.004   5.567  31.192  1.00  0.00           H  
ATOM   4833 1HD2 LEU B 191      -8.653   4.367  32.653  1.00  0.00           H  
ATOM   4834 2HD2 LEU B 191      -9.673   5.699  33.223  1.00  0.00           H  
ATOM   4835 3HD2 LEU B 191      -9.467   4.255  34.236  1.00  0.00           H  
ATOM   4836  N   MET B 192     -13.285   1.569  33.750  1.00  0.00           N  
ATOM   4837  CA  MET B 192     -13.113   0.140  33.597  1.00  0.00           C  
ATOM   4838  C   MET B 192     -14.177  -0.438  32.672  1.00  0.00           C  
ATOM   4839  O   MET B 192     -13.854  -1.271  31.826  1.00  0.00           O  
ATOM   4840  CB  MET B 192     -13.150  -0.553  34.950  1.00  0.00           C  
ATOM   4841  CG  MET B 192     -11.930  -0.298  35.830  1.00  0.00           C  
ATOM   4842  SD  MET B 192     -11.866  -1.331  37.308  1.00  0.00           S  
ATOM   4843  CE  MET B 192     -13.148  -0.662  38.391  1.00  0.00           C  
ATOM   4844  H   MET B 192     -13.435   1.987  34.672  1.00  0.00           H  
ATOM   4845  HA  MET B 192     -12.146  -0.032  33.141  1.00  0.00           H  
ATOM   4846 1HB  MET B 192     -14.008  -0.180  35.488  1.00  0.00           H  
ATOM   4847 2HB  MET B 192     -13.273  -1.627  34.809  1.00  0.00           H  
ATOM   4848 1HG  MET B 192     -11.046  -0.473  35.258  1.00  0.00           H  
ATOM   4849 2HG  MET B 192     -11.914   0.735  36.140  1.00  0.00           H  
ATOM   4850 1HE  MET B 192     -13.169  -1.228  39.322  1.00  0.00           H  
ATOM   4851 2HE  MET B 192     -12.943   0.366  38.614  1.00  0.00           H  
ATOM   4852 3HE  MET B 192     -14.099  -0.728  37.919  1.00  0.00           H  
ATOM   4853  N   LEU B 193     -15.430   0.018  32.779  1.00  0.00           N  
ATOM   4854  CA  LEU B 193     -16.456  -0.478  31.879  1.00  0.00           C  
ATOM   4855  C   LEU B 193     -16.165  -0.084  30.439  1.00  0.00           C  
ATOM   4856  O   LEU B 193     -16.364  -0.900  29.541  1.00  0.00           O  
ATOM   4857  CB  LEU B 193     -17.842   0.038  32.277  1.00  0.00           C  
ATOM   4858  CG  LEU B 193     -18.439  -0.511  33.589  1.00  0.00           C  
ATOM   4859  CD1 LEU B 193     -19.682   0.275  33.921  1.00  0.00           C  
ATOM   4860  CD2 LEU B 193     -18.775  -2.012  33.423  1.00  0.00           C  
ATOM   4861  H   LEU B 193     -15.668   0.694  33.518  1.00  0.00           H  
ATOM   4862  HA  LEU B 193     -16.450  -1.561  31.929  1.00  0.00           H  
ATOM   4863 1HB  LEU B 193     -17.784   1.127  32.363  1.00  0.00           H  
ATOM   4864 2HB  LEU B 193     -18.537  -0.204  31.476  1.00  0.00           H  
ATOM   4865  HG  LEU B 193     -17.735  -0.368  34.396  1.00  0.00           H  
ATOM   4866 1HD1 LEU B 193     -20.099  -0.094  34.857  1.00  0.00           H  
ATOM   4867 2HD1 LEU B 193     -19.413   1.315  34.028  1.00  0.00           H  
ATOM   4868 3HD1 LEU B 193     -20.409   0.170  33.124  1.00  0.00           H  
ATOM   4869 1HD2 LEU B 193     -19.213  -2.396  34.333  1.00  0.00           H  
ATOM   4870 2HD2 LEU B 193     -19.470  -2.113  32.617  1.00  0.00           H  
ATOM   4871 3HD2 LEU B 193     -17.888  -2.586  33.198  1.00  0.00           H  
ATOM   4872  N   ALA B 194     -15.699   1.148  30.202  1.00  0.00           N  
ATOM   4873  CA  ALA B 194     -15.375   1.579  28.846  1.00  0.00           C  
ATOM   4874  C   ALA B 194     -14.256   0.745  28.241  1.00  0.00           C  
ATOM   4875  O   ALA B 194     -14.329   0.373  27.065  1.00  0.00           O  
ATOM   4876  CB  ALA B 194     -14.989   3.041  28.854  1.00  0.00           C  
ATOM   4877  H   ALA B 194     -15.608   1.809  30.973  1.00  0.00           H  
ATOM   4878  HA  ALA B 194     -16.239   1.444  28.223  1.00  0.00           H  
ATOM   4879 1HB  ALA B 194     -14.776   3.369  27.845  1.00  0.00           H  
ATOM   4880 2HB  ALA B 194     -15.811   3.629  29.261  1.00  0.00           H  
ATOM   4881 3HB  ALA B 194     -14.109   3.166  29.477  1.00  0.00           H  
ATOM   4882  N   ILE B 195     -13.247   0.406  29.043  1.00  0.00           N  
ATOM   4883  CA  ILE B 195     -12.149  -0.407  28.557  1.00  0.00           C  
ATOM   4884  C   ILE B 195     -12.676  -1.804  28.298  1.00  0.00           C  
ATOM   4885  O   ILE B 195     -12.317  -2.429  27.306  1.00  0.00           O  
ATOM   4886  CB  ILE B 195     -10.970  -0.475  29.518  1.00  0.00           C  
ATOM   4887  CG1 ILE B 195     -10.332   0.852  29.698  1.00  0.00           C  
ATOM   4888  CG2 ILE B 195      -9.927  -1.395  28.853  1.00  0.00           C  
ATOM   4889  CD1 ILE B 195      -9.387   0.915  30.877  1.00  0.00           C  
ATOM   4890  H   ILE B 195     -13.224   0.784  30.000  1.00  0.00           H  
ATOM   4891  HA  ILE B 195     -11.795   0.014  27.608  1.00  0.00           H  
ATOM   4892  HB  ILE B 195     -11.285  -0.825  30.488  1.00  0.00           H  
ATOM   4893 1HG1 ILE B 195      -9.776   1.057  28.818  1.00  0.00           H  
ATOM   4894 2HG1 ILE B 195     -11.097   1.607  29.811  1.00  0.00           H  
ATOM   4895 1HG2 ILE B 195      -9.069  -1.464  29.462  1.00  0.00           H  
ATOM   4896 2HG2 ILE B 195     -10.323  -2.390  28.702  1.00  0.00           H  
ATOM   4897 3HG2 ILE B 195      -9.642  -0.983  27.888  1.00  0.00           H  
ATOM   4898 1HD1 ILE B 195      -8.954   1.909  30.929  1.00  0.00           H  
ATOM   4899 2HD1 ILE B 195      -9.952   0.709  31.782  1.00  0.00           H  
ATOM   4900 3HD1 ILE B 195      -8.587   0.197  30.785  1.00  0.00           H  
ATOM   4901  N   ALA B 196     -13.468  -2.339  29.249  1.00  0.00           N  
ATOM   4902  CA  ALA B 196     -14.028  -3.667  29.128  1.00  0.00           C  
ATOM   4903  C   ALA B 196     -14.867  -3.766  27.872  1.00  0.00           C  
ATOM   4904  O   ALA B 196     -14.849  -4.797  27.191  1.00  0.00           O  
ATOM   4905  CB  ALA B 196     -14.916  -3.970  30.324  1.00  0.00           C  
ATOM   4906  H   ALA B 196     -13.689  -1.799  30.084  1.00  0.00           H  
ATOM   4907  HA  ALA B 196     -13.216  -4.380  29.073  1.00  0.00           H  
ATOM   4908 1HB  ALA B 196     -15.325  -4.973  30.234  1.00  0.00           H  
ATOM   4909 2HB  ALA B 196     -14.355  -3.881  31.230  1.00  0.00           H  
ATOM   4910 3HB  ALA B 196     -15.729  -3.256  30.349  1.00  0.00           H  
ATOM   4911  N   ALA B 197     -15.616  -2.705  27.583  1.00  0.00           N  
ATOM   4912  CA  ALA B 197     -16.450  -2.625  26.403  1.00  0.00           C  
ATOM   4913  C   ALA B 197     -15.556  -2.667  25.161  1.00  0.00           C  
ATOM   4914  O   ALA B 197     -15.802  -3.412  24.202  1.00  0.00           O  
ATOM   4915  CB  ALA B 197     -17.279  -1.346  26.467  1.00  0.00           C  
ATOM   4916  H   ALA B 197     -15.637  -1.925  28.237  1.00  0.00           H  
ATOM   4917  HA  ALA B 197     -17.118  -3.481  26.386  1.00  0.00           H  
ATOM   4918 1HB  ALA B 197     -17.905  -1.274  25.621  1.00  0.00           H  
ATOM   4919 2HB  ALA B 197     -17.886  -1.358  27.364  1.00  0.00           H  
ATOM   4920 3HB  ALA B 197     -16.623  -0.491  26.497  1.00  0.00           H  
ATOM   4921  N   ALA B 198     -14.455  -1.908  25.191  1.00  0.00           N  
ATOM   4922  CA  ALA B 198     -13.552  -1.898  24.058  1.00  0.00           C  
ATOM   4923  C   ALA B 198     -12.916  -3.267  23.823  1.00  0.00           C  
ATOM   4924  O   ALA B 198     -12.856  -3.739  22.684  1.00  0.00           O  
ATOM   4925  CB  ALA B 198     -12.465  -0.859  24.278  1.00  0.00           C  
ATOM   4926  H   ALA B 198     -14.299  -1.265  25.975  1.00  0.00           H  
ATOM   4927  HA  ALA B 198     -14.130  -1.631  23.171  1.00  0.00           H  
ATOM   4928 1HB  ALA B 198     -11.808  -0.828  23.416  1.00  0.00           H  
ATOM   4929 2HB  ALA B 198     -12.935   0.119  24.422  1.00  0.00           H  
ATOM   4930 3HB  ALA B 198     -11.893  -1.116  25.165  1.00  0.00           H  
ATOM   4931  N   ALA B 199     -12.459  -3.918  24.901  1.00  0.00           N  
ATOM   4932  CA  ALA B 199     -11.828  -5.229  24.818  1.00  0.00           C  
ATOM   4933  C   ALA B 199     -12.824  -6.299  24.364  1.00  0.00           C  
ATOM   4934  O   ALA B 199     -12.491  -7.169  23.560  1.00  0.00           O  
ATOM   4935  CB  ALA B 199     -11.185  -5.592  26.155  1.00  0.00           C  
ATOM   4936  H   ALA B 199     -12.538  -3.460  25.811  1.00  0.00           H  
ATOM   4937  HA  ALA B 199     -11.045  -5.174  24.061  1.00  0.00           H  
ATOM   4938 1HB  ALA B 199     -10.693  -6.557  26.072  1.00  0.00           H
[truncated: 420,173 more chars]
