# Supplementary material for: Computational design of mechanically coupled axle-rotor protein assemblies
Source: Science. Author manuscript; Available in PMC 2023 Dec 11. (PMC10712554; doi:10.1126/science.abm1183)
Supplement: Data S5 [file NIHMS1871500-supplement-Data_S5.zip › pdbs/tor12x.pdb]

ATOM      1  N   VAL A   1       5.102  23.638  -7.183  1.00  0.00           N  
ATOM      2  CA  VAL A   1       4.390  22.950  -6.112  1.00  0.00           C  
ATOM      3  C   VAL A   1       4.889  21.520  -5.950  1.00  0.00           C  
ATOM      4  O   VAL A   1       5.086  21.045  -4.831  1.00  0.00           O  
ATOM      5  CB  VAL A   1       2.877  22.933  -6.402  1.00  0.00           C  
ATOM      6  CG1 VAL A   1       2.155  22.031  -5.412  1.00  0.00           C  
ATOM      7  CG2 VAL A   1       2.323  24.349  -6.346  1.00  0.00           C  
ATOM      8  H   VAL A   1       4.584  23.971  -7.984  1.00  0.00           H  
ATOM      9  HA  VAL A   1       4.562  23.489  -5.180  1.00  0.00           H  
ATOM     10  HB  VAL A   1       2.711  22.516  -7.396  1.00  0.00           H  
ATOM     11 1HG1 VAL A   1       1.088  22.030  -5.630  1.00  0.00           H  
ATOM     12 2HG1 VAL A   1       2.543  21.015  -5.495  1.00  0.00           H  
ATOM     13 3HG1 VAL A   1       2.317  22.401  -4.399  1.00  0.00           H  
ATOM     14 1HG2 VAL A   1       1.254  24.329  -6.552  1.00  0.00           H  
ATOM     15 2HG2 VAL A   1       2.495  24.767  -5.353  1.00  0.00           H  
ATOM     16 3HG2 VAL A   1       2.824  24.966  -7.091  1.00  0.00           H  
ATOM     17  N   GLU A   2       5.091  20.837  -7.071  1.00  0.00           N  
ATOM     18  CA  GLU A   2       5.532  19.447  -7.054  1.00  0.00           C  
ATOM     19  C   GLU A   2       6.966  19.330  -6.552  1.00  0.00           C  
ATOM     20  O   GLU A   2       7.303  18.402  -5.818  1.00  0.00           O  
ATOM     21  CB  GLU A   2       5.418  18.834  -8.451  1.00  0.00           C  
ATOM     22  CG  GLU A   2       3.989  18.627  -8.932  1.00  0.00           C  
ATOM     23  CD  GLU A   2       3.917  18.049 -10.318  1.00  0.00           C  
ATOM     24  OE1 GLU A   2       4.943  17.923 -10.943  1.00  0.00           O  
ATOM     25  OE2 GLU A   2       2.836  17.733 -10.753  1.00  0.00           O1-
ATOM     26  H   GLU A   2       4.937  21.293  -7.959  1.00  0.00           H  
ATOM     27  HA  GLU A   2       4.888  18.889  -6.373  1.00  0.00           H  
ATOM     28 1HB  GLU A   2       5.925  19.476  -9.172  1.00  0.00           H  
ATOM     29 2HB  GLU A   2       5.920  17.866  -8.465  1.00  0.00           H  
ATOM     30 1HG  GLU A   2       3.479  17.956  -8.244  1.00  0.00           H  
ATOM     31 2HG  GLU A   2       3.470  19.585  -8.916  1.00  0.00           H  
ATOM     32  N   GLU A   3       7.806  20.278  -6.952  1.00  0.00           N  
ATOM     33  CA  GLU A   3       9.186  20.327  -6.481  1.00  0.00           C  
ATOM     34  C   GLU A   3       9.246  20.550  -4.976  1.00  0.00           C  
ATOM     35  O   GLU A   3      10.063  19.946  -4.281  1.00  0.00           O  
ATOM     36  CB  GLU A   3       9.956  21.436  -7.202  1.00  0.00           C  
ATOM     37  CG  GLU A   3      10.307  21.119  -8.649  1.00  0.00           C  
ATOM     38  CD  GLU A   3      10.948  22.276  -9.362  1.00  0.00           C  
ATOM     39  OE1 GLU A   3      10.600  23.395  -9.071  1.00  0.00           O  
ATOM     40  OE2 GLU A   3      11.788  22.041 -10.199  1.00  0.00           O1-
ATOM     41  H   GLU A   3       7.482  20.983  -7.599  1.00  0.00           H  
ATOM     42  HA  GLU A   3       9.661  19.371  -6.702  1.00  0.00           H  
ATOM     43 1HB  GLU A   3       9.367  22.353  -7.194  1.00  0.00           H  
ATOM     44 2HB  GLU A   3      10.885  21.639  -6.669  1.00  0.00           H  
ATOM     45 1HG  GLU A   3      10.991  20.271  -8.668  1.00  0.00           H  
ATOM     46 2HG  GLU A   3       9.399  20.831  -9.177  1.00  0.00           H  
ATOM     47  N   LEU A   4       8.377  21.423  -4.476  1.00  0.00           N  
ATOM     48  CA  LEU A   4       8.249  21.641  -3.040  1.00  0.00           C  
ATOM     49  C   LEU A   4       7.857  20.357  -2.321  1.00  0.00           C  
ATOM     50  O   LEU A   4       8.458  19.991  -1.311  1.00  0.00           O  
ATOM     51  CB  LEU A   4       7.206  22.730  -2.760  1.00  0.00           C  
ATOM     52  CG  LEU A   4       6.925  23.017  -1.280  1.00  0.00           C  
ATOM     53  CD1 LEU A   4       8.187  23.550  -0.617  1.00  0.00           C  
ATOM     54  CD2 LEU A   4       5.783  24.016  -1.165  1.00  0.00           C  
ATOM     55  H   LEU A   4       7.790  21.949  -5.108  1.00  0.00           H  
ATOM     56  HA  LEU A   4       9.213  21.971  -2.654  1.00  0.00           H  
ATOM     57 1HB  LEU A   4       7.542  23.659  -3.220  1.00  0.00           H  
ATOM     58 2HB  LEU A   4       6.265  22.438  -3.226  1.00  0.00           H  
ATOM     59  HG  LEU A   4       6.649  22.091  -0.776  1.00  0.00           H  
ATOM     60 1HD1 LEU A   4       7.987  23.754   0.436  1.00  0.00           H  
ATOM     61 2HD1 LEU A   4       8.982  22.808  -0.697  1.00  0.00           H  
ATOM     62 3HD1 LEU A   4       8.497  24.470  -1.111  1.00  0.00           H  
ATOM     63 1HD2 LEU A   4       5.582  24.218  -0.112  1.00  0.00           H  
ATOM     64 2HD2 LEU A   4       6.057  24.943  -1.667  1.00  0.00           H  
ATOM     65 3HD2 LEU A   4       4.889  23.601  -1.631  1.00  0.00           H  
ATOM     66  N   LEU A   5       6.844  19.676  -2.848  1.00  0.00           N  
ATOM     67  CA  LEU A   5       6.386  18.417  -2.271  1.00  0.00           C  
ATOM     68  C   LEU A   5       7.520  17.405  -2.183  1.00  0.00           C  
ATOM     69  O   LEU A   5       7.705  16.752  -1.157  1.00  0.00           O  
ATOM     70  CB  LEU A   5       5.239  17.838  -3.107  1.00  0.00           C  
ATOM     71  CG  LEU A   5       4.722  16.463  -2.666  1.00  0.00           C  
ATOM     72  CD1 LEU A   5       4.234  16.541  -1.226  1.00  0.00           C  
ATOM     73  CD2 LEU A   5       3.605  16.017  -3.598  1.00  0.00           C  
ATOM     74  H   LEU A   5       6.380  20.039  -3.667  1.00  0.00           H  
ATOM     75  HA  LEU A   5       6.021  18.612  -1.263  1.00  0.00           H  
ATOM     76 1HB  LEU A   5       4.400  18.533  -3.076  1.00  0.00           H  
ATOM     77 2HB  LEU A   5       5.572  17.750  -4.142  1.00  0.00           H  
ATOM     78  HG  LEU A   5       5.536  15.740  -2.703  1.00  0.00           H  
ATOM     79 1HD1 LEU A   5       3.867  15.563  -0.912  1.00  0.00           H  
ATOM     80 2HD1 LEU A   5       5.057  16.844  -0.578  1.00  0.00           H  
ATOM     81 3HD1 LEU A   5       3.428  17.271  -1.155  1.00  0.00           H  
ATOM     82 1HD2 LEU A   5       3.239  15.039  -3.285  1.00  0.00           H  
ATOM     83 2HD2 LEU A   5       2.789  16.740  -3.561  1.00  0.00           H  
ATOM     84 3HD2 LEU A   5       3.986  15.953  -4.618  1.00  0.00           H  
ATOM     85  N   LYS A   6       8.280  17.280  -3.267  1.00  0.00           N  
ATOM     86  CA  LYS A   6       9.399  16.348  -3.315  1.00  0.00           C  
ATOM     87  C   LYS A   6      10.476  16.729  -2.308  1.00  0.00           C  
ATOM     88  O   LYS A   6      11.084  15.864  -1.676  1.00  0.00           O  
ATOM     89  CB  LYS A   6       9.992  16.293  -4.723  1.00  0.00           C  
ATOM     90  CG  LYS A   6       9.094  15.629  -5.759  1.00  0.00           C  
ATOM     91  CD  LYS A   6       9.686  15.737  -7.156  1.00  0.00           C  
ATOM     92  CE  LYS A   6       8.721  15.214  -8.209  1.00  0.00           C  
ATOM     93  NZ  LYS A   6       9.234  15.428  -9.589  1.00  0.00           N1+
ATOM     94  H   LYS A   6       8.075  17.846  -4.079  1.00  0.00           H  
ATOM     95  HA  LYS A   6       9.034  15.354  -3.052  1.00  0.00           H  
ATOM     96 1HB  LYS A   6      10.206  17.306  -5.067  1.00  0.00           H  
ATOM     97 2HB  LYS A   6      10.935  15.748  -4.701  1.00  0.00           H  
ATOM     98 1HG  LYS A   6       8.967  14.575  -5.508  1.00  0.00           H  
ATOM     99 2HG  LYS A   6       8.114  16.106  -5.751  1.00  0.00           H  
ATOM    100 1HD  LYS A   6       9.917  16.781  -7.373  1.00  0.00           H  
ATOM    101 2HD  LYS A   6      10.610  15.161  -7.205  1.00  0.00           H  
ATOM    102 1HE  LYS A   6       8.559  14.148  -8.056  1.00  0.00           H  
ATOM    103 2HE  LYS A   6       7.762  15.722  -8.109  1.00  0.00           H  
ATOM    104 1HZ  LYS A   6       8.567  15.069 -10.257  1.00  0.00           H  
ATOM    105 2HZ  LYS A   6       9.371  16.416  -9.749  1.00  0.00           H  
ATOM    106 3HZ  LYS A   6      10.114  14.945  -9.700  1.00  0.00           H  
ATOM    107  N   LEU A   7      10.710  18.029  -2.161  1.00  0.00           N  
ATOM    108  CA  LEU A   7      11.634  18.533  -1.153  1.00  0.00           C  
ATOM    109  C   LEU A   7      11.109  18.271   0.253  1.00  0.00           C  
ATOM    110  O   LEU A   7      11.875  17.952   1.163  1.00  0.00           O  
ATOM    111  CB  LEU A   7      11.863  20.037  -1.348  1.00  0.00           C  
ATOM    112  CG  LEU A   7      12.718  20.428  -2.560  1.00  0.00           C  
ATOM    113  CD1 LEU A   7      12.662  21.937  -2.756  1.00  0.00           C  
ATOM    114  CD2 LEU A   7      14.149  19.957  -2.344  1.00  0.00           C  
ATOM    115  H   LEU A   7      10.235  18.684  -2.765  1.00  0.00           H  
ATOM    116  HA  LEU A   7      12.586  18.016  -1.265  1.00  0.00           H  
ATOM    117 1HB  LEU A   7      10.895  20.525  -1.454  1.00  0.00           H  
ATOM    118 2HB  LEU A   7      12.350  20.433  -0.457  1.00  0.00           H  
ATOM    119  HG  LEU A   7      12.313  19.959  -3.458  1.00  0.00           H  
ATOM    120 1HD1 LEU A   7      13.270  22.214  -3.618  1.00  0.00           H  
ATOM    121 2HD1 LEU A   7      11.630  22.243  -2.927  1.00  0.00           H  
ATOM    122 3HD1 LEU A   7      13.046  22.433  -1.866  1.00  0.00           H  
ATOM    123 1HD2 LEU A   7      14.757  20.234  -3.206  1.00  0.00           H  
ATOM    124 2HD2 LEU A   7      14.555  20.426  -1.447  1.00  0.00           H  
ATOM    125 3HD2 LEU A   7      14.161  18.874  -2.225  1.00  0.00           H  
ATOM    126  N   ALA A   8       9.799  18.407   0.426  1.00  0.00           N  
ATOM    127  CA  ALA A   8       9.164  18.145   1.712  1.00  0.00           C  
ATOM    128  C   ALA A   8       9.292  16.678   2.100  1.00  0.00           C  
ATOM    129  O   ALA A   8       9.518  16.351   3.265  1.00  0.00           O  
ATOM    130  CB  ALA A   8       7.699  18.556   1.672  1.00  0.00           C  
ATOM    131  H   ALA A   8       9.228  18.701  -0.354  1.00  0.00           H  
ATOM    132  HA  ALA A   8       9.676  18.737   2.470  1.00  0.00           H  
ATOM    133 1HB  ALA A   8       7.239  18.352   2.639  1.00  0.00           H  
ATOM    134 2HB  ALA A   8       7.625  19.620   1.452  1.00  0.00           H  
ATOM    135 3HB  ALA A   8       7.182  17.988   0.900  1.00  0.00           H  
ATOM    136  N   LYS A   9       9.147  15.796   1.116  1.00  0.00           N  
ATOM    137  CA  LYS A   9       9.360  14.369   1.329  1.00  0.00           C  
ATOM    138  C   LYS A   9      10.811  14.077   1.694  1.00  0.00           C  
ATOM    139  O   LYS A   9      11.087  13.269   2.580  1.00  0.00           O  
ATOM    140  CB  LYS A   9       8.962  13.577   0.083  1.00  0.00           C  
ATOM    141  CG  LYS A   9       7.463  13.525  -0.177  1.00  0.00           C  
ATOM    142  CD  LYS A   9       7.147  12.746  -1.445  1.00  0.00           C  
ATOM    143  CE  LYS A   9       5.648  12.680  -1.697  1.00  0.00           C  
ATOM    144  NZ  LYS A   9       5.326  11.930  -2.942  1.00  0.00           N1+
ATOM    145  H   LYS A   9       8.883  16.122   0.198  1.00  0.00           H  
ATOM    146  HA  LYS A   9       8.736  14.046   2.163  1.00  0.00           H  
ATOM    147 1HB  LYS A   9       9.440  14.014  -0.794  1.00  0.00           H  
ATOM    148 2HB  LYS A   9       9.321  12.551   0.174  1.00  0.00           H  
ATOM    149 1HG  LYS A   9       6.963  13.048   0.667  1.00  0.00           H  
ATOM    150 2HG  LYS A   9       7.077  14.540  -0.279  1.00  0.00           H  
ATOM    151 1HD  LYS A   9       7.630  13.227  -2.297  1.00  0.00           H  
ATOM    152 2HD  LYS A   9       7.536  11.732  -1.355  1.00  0.00           H  
ATOM    153 1HE  LYS A   9       5.160  12.190  -0.856  1.00  0.00           H  
ATOM    154 2HE  LYS A   9       5.250  13.690  -1.783  1.00  0.00           H  
ATOM    155 1HZ  LYS A   9       4.325  11.910  -3.073  1.00  0.00           H  
ATOM    156 2HZ  LYS A   9       5.760  12.387  -3.733  1.00  0.00           H  
ATOM    157 3HZ  LYS A   9       5.675  10.986  -2.867  1.00  0.00           H  
ATOM    158  N   ALA A  10      11.733  14.741   1.006  1.00  0.00           N  
ATOM    159  CA  ALA A  10      13.152  14.640   1.331  1.00  0.00           C  
ATOM    160  C   ALA A  10      13.427  15.126   2.747  1.00  0.00           C  
ATOM    161  O   ALA A  10      14.208  14.520   3.482  1.00  0.00           O  
ATOM    162  CB  ALA A  10      13.982  15.429   0.329  1.00  0.00           C  
ATOM    163  H   ALA A  10      11.445  15.330   0.238  1.00  0.00           H  
ATOM    164  HA  ALA A  10      13.437  13.590   1.277  1.00  0.00           H  
ATOM    165 1HB  ALA A  10      15.038  15.344   0.586  1.00  0.00           H  
ATOM    166 2HB  ALA A  10      13.819  15.031  -0.672  1.00  0.00           H  
ATOM    167 3HB  ALA A  10      13.685  16.477   0.357  1.00  0.00           H  
ATOM    168  N   ALA A  11      12.782  16.225   3.127  1.00  0.00           N  
ATOM    169  CA  ALA A  11      12.874  16.735   4.490  1.00  0.00           C  
ATOM    170  C   ALA A  11      12.329  15.726   5.493  1.00  0.00           C  
ATOM    171  O   ALA A  11      12.894  15.543   6.572  1.00  0.00           O  
ATOM    172  CB  ALA A  11      12.130  18.057   4.612  1.00  0.00           C  
ATOM    173  H   ALA A  11      12.215  16.719   2.454  1.00  0.00           H  
ATOM    174  HA  ALA A  11      13.927  16.899   4.719  1.00  0.00           H  
ATOM    175 1HB  ALA A  11      12.208  18.424   5.635  1.00  0.00           H  
ATOM    176 2HB  ALA A  11      12.569  18.785   3.930  1.00  0.00           H  
ATOM    177 3HB  ALA A  11      11.083  17.908   4.358  1.00  0.00           H  
ATOM    178  N   TYR A  12      11.229  15.075   5.131  1.00  0.00           N  
ATOM    179  CA  TYR A  12      10.625  14.059   5.985  1.00  0.00           C  
ATOM    180  C   TYR A  12      11.599  12.921   6.261  1.00  0.00           C  
ATOM    181  O   TYR A  12      11.813  12.538   7.411  1.00  0.00           O  
ATOM    182  CB  TYR A  12       9.343  13.518   5.348  1.00  0.00           C  
ATOM    183  CG  TYR A  12       8.745  12.340   6.085  1.00  0.00           C  
ATOM    184  CD1 TYR A  12       7.997  12.547   7.234  1.00  0.00           C  
ATOM    185  CD2 TYR A  12       8.945  11.052   5.610  1.00  0.00           C  
ATOM    186  CE1 TYR A  12       7.452  11.471   7.907  1.00  0.00           C  
ATOM    187  CE2 TYR A  12       8.399   9.975   6.283  1.00  0.00           C  
ATOM    188  CZ  TYR A  12       7.655  10.182   7.426  1.00  0.00           C  
ATOM    189  OH  TYR A  12       7.112   9.110   8.097  1.00  0.00           O  
ATOM    190  H   TYR A  12      10.800  15.289   4.243  1.00  0.00           H  
ATOM    191  HA  TYR A  12      10.372  14.516   6.942  1.00  0.00           H  
ATOM    192 1HB  TYR A  12       8.594  14.310   5.308  1.00  0.00           H  
ATOM    193 2HB  TYR A  12       9.548  13.210   4.323  1.00  0.00           H  
ATOM    194  HD1 TYR A  12       7.841  13.560   7.607  1.00  0.00           H  
ATOM    195  HD2 TYR A  12       9.533  10.888   4.707  1.00  0.00           H  
ATOM    196  HE1 TYR A  12       6.864  11.634   8.810  1.00  0.00           H  
ATOM    197  HE2 TYR A  12       8.557   8.963   5.911  1.00  0.00           H  
ATOM    198  HH  TYR A  12       7.346   8.298   7.642  1.00  0.00           H  
ATOM    199  N   TYR A  13      12.187  12.381   5.198  1.00  0.00           N  
ATOM    200  CA  TYR A  13      13.057  11.217   5.311  1.00  0.00           C  
ATOM    201  C   TYR A  13      14.385  11.584   5.961  1.00  0.00           C  
ATOM    202  O   TYR A  13      14.978  10.780   6.681  1.00  0.00           O  
ATOM    203  CB  TYR A  13      13.294  10.589   3.936  1.00  0.00           C  
ATOM    204  CG  TYR A  13      12.096   9.842   3.392  1.00  0.00           C  
ATOM    205  CD1 TYR A  13      11.478  10.276   2.228  1.00  0.00           C  
ATOM    206  CD2 TYR A  13      11.616   8.723   4.056  1.00  0.00           C  
ATOM    207  CE1 TYR A  13      10.385   9.594   1.731  1.00  0.00           C  
ATOM    208  CE2 TYR A  13      10.522   8.041   3.558  1.00  0.00           C  
ATOM    209  CZ  TYR A  13       9.908   8.473   2.402  1.00  0.00           C  
ATOM    210  OH  TYR A  13       8.819   7.794   1.906  1.00  0.00           O  
ATOM    211  H   TYR A  13      12.027  12.789   4.287  1.00  0.00           H  
ATOM    212  HA  TYR A  13      12.568  10.482   5.951  1.00  0.00           H  
ATOM    213 1HB  TYR A  13      13.562  11.368   3.221  1.00  0.00           H  
ATOM    214 2HB  TYR A  13      14.131   9.895   3.993  1.00  0.00           H  
ATOM    215  HD1 TYR A  13      11.856  11.156   1.706  1.00  0.00           H  
ATOM    216  HD2 TYR A  13      12.101   8.384   4.971  1.00  0.00           H  
ATOM    217  HE1 TYR A  13       9.899   9.935   0.817  1.00  0.00           H  
ATOM    218  HE2 TYR A  13      10.145   7.163   4.082  1.00  0.00           H  
ATOM    219  HH  TYR A  13       8.616   7.054   2.483  1.00  0.00           H  
ATOM    220  N   SER A  14      14.849  12.801   5.701  1.00  0.00           N  
ATOM    221  CA  SER A  14      16.129  13.262   6.226  1.00  0.00           C  
ATOM    222  C   SER A  14      15.993  13.747   7.663  1.00  0.00           C  
ATOM    223  O   SER A  14      16.958  13.733   8.427  1.00  0.00           O  
ATOM    224  CB  SER A  14      16.679  14.376   5.357  1.00  0.00           C  
ATOM    225  OG  SER A  14      15.841  15.499   5.391  1.00  0.00           O  
ATOM    226  H   SER A  14      14.301  13.423   5.124  1.00  0.00           H  
ATOM    227  HA  SER A  14      16.830  12.425   6.211  1.00  0.00           H  
ATOM    228 1HB  SER A  14      17.674  14.651   5.705  1.00  0.00           H  
ATOM    229 2HB  SER A  14      16.777  14.023   4.332  1.00  0.00           H  
ATOM    230  HG  SER A  14      15.118  15.307   4.790  1.00  0.00           H  
ATOM    231  N   GLY A  15      14.788  14.172   8.027  1.00  0.00           N  
ATOM    232  CA  GLY A  15      14.530  14.692   9.364  1.00  0.00           C  
ATOM    233  C   GLY A  15      14.951  16.152   9.478  1.00  0.00           C  
ATOM    234  O   GLY A  15      15.367  16.607  10.544  1.00  0.00           O  
ATOM    235  H   GLY A  15      14.030  14.135   7.359  1.00  0.00           H  
ATOM    236 1HA  GLY A  15      13.468  14.597   9.593  1.00  0.00           H  
ATOM    237 2HA  GLY A  15      15.072  14.096  10.097  1.00  0.00           H  
ATOM    238  N   THR A  16      14.842  16.882   8.373  1.00  0.00           N  
ATOM    239  CA  THR A  16      15.268  18.276   8.330  1.00  0.00           C  
ATOM    240  C   THR A  16      14.136  19.185   7.871  1.00  0.00           C  
ATOM    241  O   THR A  16      13.000  18.741   7.703  1.00  0.00           O  
ATOM    242  CB  THR A  16      16.484  18.454   7.401  1.00  0.00           C  
ATOM    243  CG2 THR A  16      17.614  17.524   7.817  1.00  0.00           C  
ATOM    244  OG1 THR A  16      16.103  18.165   6.051  1.00  0.00           O  
ATOM    245  H   THR A  16      14.452  16.460   7.542  1.00  0.00           H  
ATOM    246  HA  THR A  16      15.557  18.581   9.337  1.00  0.00           H  
ATOM    247  HB  THR A  16      16.832  19.486   7.453  1.00  0.00           H  
ATOM    248  HG1 THR A  16      16.104  17.214   5.914  1.00  0.00           H  
ATOM    249 1HG2 THR A  16      18.464  17.665   7.149  1.00  0.00           H  
ATOM    250 2HG2 THR A  16      17.913  17.749   8.840  1.00  0.00           H  
ATOM    251 3HG2 THR A  16      17.274  16.491   7.757  1.00  0.00           H  
ATOM    252  N   THR A  17      14.452  20.460   7.670  1.00  0.00           N  
ATOM    253  CA  THR A  17      13.496  21.407   7.109  1.00  0.00           C  
ATOM    254  C   THR A  17      13.594  21.454   5.590  1.00  0.00           C  
ATOM    255  O   THR A  17      14.574  20.991   5.007  1.00  0.00           O  
ATOM    256  CB  THR A  17      13.710  22.818   7.687  1.00  0.00           C  
ATOM    257  CG2 THR A  17      13.605  22.796   9.204  1.00  0.00           C  
ATOM    258  OG1 THR A  17      15.006  23.301   7.308  1.00  0.00           O  
ATOM    259  H   THR A  17      15.378  20.781   7.912  1.00  0.00           H  
ATOM    260  HA  THR A  17      12.489  21.078   7.371  1.00  0.00           H  
ATOM    261  HB  THR A  17      12.954  23.494   7.285  1.00  0.00           H  
ATOM    262  HG1 THR A  17      15.681  22.770   7.735  1.00  0.00           H  
ATOM    263 1HG2 THR A  17      13.759  23.802   9.594  1.00  0.00           H  
ATOM    264 2HG2 THR A  17      12.616  22.440   9.495  1.00  0.00           H  
ATOM    265 3HG2 THR A  17      14.364  22.130   9.611  1.00  0.00           H  
ATOM    266  N   VAL A  18      12.573  22.018   4.954  1.00  0.00           N  
ATOM    267  CA  VAL A  18      12.554  22.150   3.501  1.00  0.00           C  
ATOM    268  C   VAL A  18      13.610  23.139   3.025  1.00  0.00           C  
ATOM    269  O   VAL A  18      14.241  22.936   1.988  1.00  0.00           O  
ATOM    270  CB  VAL A  18      11.165  22.617   3.025  1.00  0.00           C  
ATOM    271  CG1 VAL A  18      11.189  22.924   1.535  1.00  0.00           C  
ATOM    272  CG2 VAL A  18      10.125  21.552   3.340  1.00  0.00           C  
ATOM    273  H   VAL A  18      11.789  22.363   5.489  1.00  0.00           H  
ATOM    274  HA  VAL A  18      12.765  21.174   3.062  1.00  0.00           H  
ATOM    275  HB  VAL A  18      10.907  23.542   3.540  1.00  0.00           H  
ATOM    276 1HG1 VAL A  18      10.200  23.253   1.217  1.00  0.00           H  
ATOM    277 2HG1 VAL A  18      11.914  23.714   1.338  1.00  0.00           H  
ATOM    278 3HG1 VAL A  18      11.469  22.027   0.983  1.00  0.00           H  
ATOM    279 1HG2 VAL A  18       9.147  21.889   3.001  1.00  0.00           H  
ATOM    280 2HG2 VAL A  18      10.387  20.625   2.830  1.00  0.00           H  
ATOM    281 3HG2 VAL A  18      10.097  21.379   4.416  1.00  0.00           H  
ATOM    282  N   GLU A  19      13.798  24.210   3.788  1.00  0.00           N  
ATOM    283  CA  GLU A  19      14.854  25.175   3.508  1.00  0.00           C  
ATOM    284  C   GLU A  19      16.217  24.498   3.448  1.00  0.00           C  
ATOM    285  O   GLU A  19      16.984  24.708   2.507  1.00  0.00           O  
ATOM    286  CB  GLU A  19      14.867  26.276   4.571  1.00  0.00           C  
ATOM    287  CG  GLU A  19      15.963  27.316   4.386  1.00  0.00           C  
ATOM    288  CD  GLU A  19      15.972  28.355   5.471  1.00  0.00           C  
ATOM    289  OE1 GLU A  19      15.024  28.417   6.217  1.00  0.00           O  
ATOM    290  OE2 GLU A  19      16.928  29.089   5.556  1.00  0.00           O1-
ATOM    291  H   GLU A  19      13.194  24.359   4.584  1.00  0.00           H  
ATOM    292  HA  GLU A  19      14.658  25.630   2.537  1.00  0.00           H  
ATOM    293 1HB  GLU A  19      13.909  26.796   4.568  1.00  0.00           H  
ATOM    294 2HB  GLU A  19      14.993  25.829   5.556  1.00  0.00           H  
ATOM    295 1HG  GLU A  19      16.929  26.812   4.372  1.00  0.00           H  
ATOM    296 2HG  GLU A  19      15.826  27.805   3.423  1.00  0.00           H  
ATOM    297  N   GLU A  20      16.514  23.686   4.456  1.00  0.00           N  
ATOM    298  CA  GLU A  20      17.770  22.947   4.501  1.00  0.00           C  
ATOM    299  C   GLU A  20      17.896  22.002   3.312  1.00  0.00           C  
ATOM    300  O   GLU A  20      18.951  21.918   2.683  1.00  0.00           O  
ATOM    301  CB  GLU A  20      17.877  22.155   5.806  1.00  0.00           C  
ATOM    302  CG  GLU A  20      18.171  23.005   7.034  1.00  0.00           C  
ATOM    303  CD  GLU A  20      18.035  22.240   8.321  1.00  0.00           C  
ATOM    304  OE1 GLU A  20      16.976  21.716   8.570  1.00  0.00           O  
ATOM    305  OE2 GLU A  20      18.992  22.180   9.057  1.00  0.00           O1-
ATOM    306  H   GLU A  20      15.852  23.578   5.212  1.00  0.00           H  
ATOM    307  HA  GLU A  20      18.593  23.660   4.456  1.00  0.00           H  
ATOM    308 1HB  GLU A  20      16.944  21.621   5.986  1.00  0.00           H  
ATOM    309 2HB  GLU A  20      18.668  21.411   5.716  1.00  0.00           H  
ATOM    310 1HG  GLU A  20      19.188  23.392   6.960  1.00  0.00           H  
ATOM    311 2HG  GLU A  20      17.489  23.853   7.048  1.00  0.00           H  
ATOM    312  N   ALA A  21      16.814  21.294   3.008  1.00  0.00           N  
ATOM    313  CA  ALA A  21      16.789  20.381   1.872  1.00  0.00           C  
ATOM    314  C   ALA A  21      17.060  21.119   0.567  1.00  0.00           C  
ATOM    315  O   ALA A  21      17.872  20.681  -0.248  1.00  0.00           O  
ATOM    316  CB  ALA A  21      15.453  19.657   1.802  1.00  0.00           C  
ATOM    317  H   ALA A  21      15.986  21.391   3.579  1.00  0.00           H  
ATOM    318  HA  ALA A  21      17.582  19.647   2.010  1.00  0.00           H  
ATOM    319 1HB  ALA A  21      15.451  18.979   0.949  1.00  0.00           H  
ATOM    320 2HB  ALA A  21      15.300  19.086   2.719  1.00  0.00           H  
ATOM    321 3HB  ALA A  21      14.651  20.384   1.690  1.00  0.00           H  
ATOM    322  N   TYR A  22      16.374  22.241   0.374  1.00  0.00           N  
ATOM    323  CA  TYR A  22      16.542  23.044  -0.832  1.00  0.00           C  
ATOM    324  C   TYR A  22      17.986  23.507  -0.988  1.00  0.00           C  
ATOM    325  O   TYR A  22      18.600  23.309  -2.037  1.00  0.00           O  
ATOM    326  CB  TYR A  22      15.599  24.249  -0.808  1.00  0.00           C  
ATOM    327  CG  TYR A  22      15.779  25.189  -1.979  1.00  0.00           C  
ATOM    328  CD1 TYR A  22      15.182  24.901  -3.197  1.00  0.00           C  
ATOM    329  CD2 TYR A  22      16.543  26.338  -1.835  1.00  0.00           C  
ATOM    330  CE1 TYR A  22      15.347  25.759  -4.267  1.00  0.00           C  
ATOM    331  CE2 TYR A  22      16.707  27.196  -2.905  1.00  0.00           C  
ATOM    332  CZ  TYR A  22      16.113  26.910  -4.116  1.00  0.00           C  
ATOM    333  OH  TYR A  22      16.277  27.765  -5.183  1.00  0.00           O  
ATOM    334  H   TYR A  22      15.720  22.546   1.081  1.00  0.00           H  
ATOM    335  HA  TYR A  22      16.298  22.426  -1.696  1.00  0.00           H  
ATOM    336 1HB  TYR A  22      14.565  23.902  -0.806  1.00  0.00           H  
ATOM    337 2HB  TYR A  22      15.755  24.815   0.110  1.00  0.00           H  
ATOM    338  HD1 TYR A  22      14.583  23.997  -3.311  1.00  0.00           H  
ATOM    339  HD2 TYR A  22      17.012  26.564  -0.878  1.00  0.00           H  
ATOM    340  HE1 TYR A  22      14.878  25.533  -5.224  1.00  0.00           H  
ATOM    341  HE2 TYR A  22      17.308  28.100  -2.791  1.00  0.00           H  
ATOM    342  HH  TYR A  22      15.483  28.296  -5.291  1.00  0.00           H  
ATOM    343  N   LYS A  23      18.522  24.123   0.059  1.00  0.00           N  
ATOM    344  CA  LYS A  23      19.872  24.673   0.018  1.00  0.00           C  
ATOM    345  C   LYS A  23      20.915  23.565  -0.058  1.00  0.00           C  
ATOM    346  O   LYS A  23      21.964  23.730  -0.680  1.00  0.00           O  
ATOM    347  CB  LYS A  23      20.129  25.554   1.241  1.00  0.00           C  
ATOM    348  CG  LYS A  23      19.359  26.869   1.243  1.00  0.00           C  
ATOM    349  CD  LYS A  23      19.576  27.634   2.538  1.00  0.00           C  
ATOM    350  CE  LYS A  23      18.906  29.000   2.494  1.00  0.00           C  
ATOM    351  NZ  LYS A  23      18.989  29.704   3.803  1.00  0.00           N1+
ATOM    352  H   LYS A  23      17.980  24.214   0.907  1.00  0.00           H  
ATOM    353  HA  LYS A  23      19.968  25.285  -0.880  1.00  0.00           H  
ATOM    354 1HB  LYS A  23      19.861  25.009   2.146  1.00  0.00           H  
ATOM    355 2HB  LYS A  23      21.192  25.789   1.303  1.00  0.00           H  
ATOM    356 1HG  LYS A  23      19.691  27.486   0.406  1.00  0.00           H  
ATOM    357 2HG  LYS A  23      18.295  26.667   1.122  1.00  0.00           H  
ATOM    358 1HD  LYS A  23      19.164  27.063   3.372  1.00  0.00           H  
ATOM    359 2HD  LYS A  23      20.644  27.770   2.707  1.00  0.00           H  
ATOM    360 1HE  LYS A  23      19.384  29.615   1.734  1.00  0.00           H  
ATOM    361 2HE  LYS A  23      17.856  28.882   2.226  1.00  0.00           H  
ATOM    362 1HZ  LYS A  23      18.534  30.602   3.732  1.00  0.00           H  
ATOM    363 2HZ  LYS A  23      18.531  29.150   4.513  1.00  0.00           H  
ATOM    364 3HZ  LYS A  23      19.958  29.836   4.053  1.00  0.00           H  
ATOM    365  N   LEU A  24      20.619  22.437   0.578  1.00  0.00           N  
ATOM    366  CA  LEU A  24      21.513  21.286   0.550  1.00  0.00           C  
ATOM    367  C   LEU A  24      21.724  20.787  -0.874  1.00  0.00           C  
ATOM    368  O   LEU A  24      22.854  20.536  -1.293  1.00  0.00           O  
ATOM    369  CB  LEU A  24      20.947  20.153   1.415  1.00  0.00           C  
ATOM    370  CG  LEU A  24      21.772  18.860   1.445  1.00  0.00           C  
ATOM    371  CD1 LEU A  24      23.166  19.159   1.982  1.00  0.00           C  
ATOM    372  CD2 LEU A  24      21.064  17.824   2.304  1.00  0.00           C  
ATOM    373  H   LEU A  24      19.754  22.375   1.095  1.00  0.00           H  
ATOM    374  HA  LEU A  24      22.479  21.587   0.955  1.00  0.00           H  
ATOM    375 1HB  LEU A  24      20.856  20.511   2.440  1.00  0.00           H  
ATOM    376 2HB  LEU A  24      19.951  19.902   1.050  1.00  0.00           H  
ATOM    377  HG  LEU A  24      21.883  18.476   0.430  1.00  0.00           H  
ATOM    378 1HD1 LEU A  24      23.752  18.241   2.002  1.00  0.00           H  
ATOM    379 2HD1 LEU A  24      23.656  19.888   1.338  1.00  0.00           H  
ATOM    380 3HD1 LEU A  24      23.086  19.561   2.992  1.00  0.00           H  
ATOM    381 1HD2 LEU A  24      21.651  16.906   2.323  1.00  0.00           H  
ATOM    382 2HD2 LEU A  24      20.955  18.207   3.319  1.00  0.00           H  
ATOM    383 3HD2 LEU A  24      20.079  17.617   1.886  1.00  0.00           H  
ATOM    384  N   ALA A  25      20.630  20.646  -1.615  1.00  0.00           N  
ATOM    385  CA  ALA A  25      20.698  20.226  -3.009  1.00  0.00           C  
ATOM    386  C   ALA A  25      21.614  21.139  -3.815  1.00  0.00           C  
ATOM    387  O   ALA A  25      22.392  20.675  -4.649  1.00  0.00           O  
ATOM    388  CB  ALA A  25      19.306  20.200  -3.623  1.00  0.00           C  
ATOM    389  H   ALA A  25      19.729  20.833  -1.201  1.00  0.00           H  
ATOM    390  HA  ALA A  25      21.118  19.221  -3.040  1.00  0.00           H  
ATOM    391 1HB  ALA A  25      19.374  19.885  -4.665  1.00  0.00           H  
ATOM    392 2HB  ALA A  25      18.679  19.499  -3.072  1.00  0.00           H  
ATOM    393 3HB  ALA A  25      18.867  21.196  -3.572  1.00  0.00           H  
ATOM    394  N   LEU A  26      21.518  22.439  -3.560  1.00  0.00           N  
ATOM    395  CA  LEU A  26      22.373  23.416  -4.225  1.00  0.00           C  
ATOM    396  C   LEU A  26      23.834  23.224  -3.836  1.00  0.00           C  
ATOM    397  O   LEU A  26      24.731  23.375  -4.665  1.00  0.00           O  
ATOM    398  CB  LEU A  26      21.927  24.840  -3.871  1.00  0.00           C  
ATOM    399  CG  LEU A  26      20.556  25.262  -4.416  1.00  0.00           C  
ATOM    400  CD1 LEU A  26      20.178  26.621  -3.842  1.00  0.00           C  
ATOM    401  CD2 LEU A  26      20.606  25.306  -5.936  1.00  0.00           C  
ATOM    402  H   LEU A  26      20.835  22.760  -2.889  1.00  0.00           H  
ATOM    403  HA  LEU A  26      22.283  23.278  -5.302  1.00  0.00           H  
ATOM    404 1HB  LEU A  26      21.895  24.934  -2.786  1.00  0.00           H  
ATOM    405 2HB  LEU A  26      22.666  25.542  -4.255  1.00  0.00           H  
ATOM    406  HG  LEU A  26      19.801  24.543  -4.099  1.00  0.00           H  
ATOM    407 1HD1 LEU A  26      19.204  26.920  -4.229  1.00  0.00           H  
ATOM    408 2HD1 LEU A  26      20.130  26.556  -2.755  1.00  0.00           H  
ATOM    409 3HD1 LEU A  26      20.925  27.359  -4.130  1.00  0.00           H  
ATOM    410 1HD2 LEU A  26      19.632  25.605  -6.324  1.00  0.00           H  
ATOM    411 2HD2 LEU A  26      21.360  26.026  -6.255  1.00  0.00           H  
ATOM    412 3HD2 LEU A  26      20.861  24.318  -6.320  1.00  0.00           H  
ATOM    413  N   LYS A  27      24.064  22.890  -2.571  1.00  0.00           N  
ATOM    414  CA  LYS A  27      25.418  22.684  -2.068  1.00  0.00           C  
ATOM    415  C   LYS A  27      26.029  21.410  -2.639  1.00  0.00           C  
ATOM    416  O   LYS A  27      27.221  21.363  -2.939  1.00  0.00           O  
ATOM    417  CB  LYS A  27      25.419  22.630  -0.540  1.00  0.00           C  
ATOM    418  CG  LYS A  27      25.145  23.966   0.137  1.00  0.00           C  
ATOM    419  CD  LYS A  27      25.111  23.821   1.651  1.00  0.00           C  
ATOM    420  CE  LYS A  27      24.829  25.153   2.329  1.00  0.00           C  
ATOM    421  NZ  LYS A  27      24.780  25.025   3.811  1.00  0.00           N1+
ATOM    422  H   LYS A  27      23.283  22.777  -1.942  1.00  0.00           H  
ATOM    423  HA  LYS A  27      26.037  23.523  -2.388  1.00  0.00           H  
ATOM    424 1HB  LYS A  27      24.662  21.921  -0.201  1.00  0.00           H  
ATOM    425 2HB  LYS A  27      26.386  22.268  -0.189  1.00  0.00           H  
ATOM    426 1HG  LYS A  27      25.925  24.677  -0.134  1.00  0.00           H  
ATOM    427 2HG  LYS A  27      24.187  24.356  -0.203  1.00  0.00           H  
ATOM    428 1HD  LYS A  27      24.335  23.108   1.932  1.00  0.00           H  
ATOM    429 2HD  LYS A  27      26.071  23.442   2.002  1.00  0.00           H  
ATOM    430 1HE  LYS A  27      25.606  25.868   2.064  1.00  0.00           H  
ATOM    431 2HE  LYS A  27      23.872  25.544   1.980  1.00  0.00           H  
ATOM    432 1HZ  LYS A  27      24.591  25.928   4.222  1.00  0.00           H  
ATOM    433 2HZ  LYS A  27      24.050  24.377   4.070  1.00  0.00           H  
ATOM    434 3HZ  LYS A  27      25.668  24.682   4.148  1.00  0.00           H  
ATOM    435  N   LEU A  28      25.204  20.379  -2.785  1.00  0.00           N  
ATOM    436  CA  LEU A  28      25.679  19.076  -3.237  1.00  0.00           C  
ATOM    437  C   LEU A  28      25.761  19.016  -4.756  1.00  0.00           C  
ATOM    438  O   LEU A  28      26.499  18.206  -5.316  1.00  0.00           O  
ATOM    439  CB  LEU A  28      24.752  17.967  -2.724  1.00  0.00           C  
ATOM    440  CG  LEU A  28      24.635  17.850  -1.199  1.00  0.00           C  
ATOM    441  CD1 LEU A  28      23.696  16.704  -0.848  1.00  0.00           C  
ATOM    442  CD2 LEU A  28      26.015  17.629  -0.598  1.00  0.00           C  
ATOM    443  H   LEU A  28      24.223  20.500  -2.579  1.00  0.00           H  
ATOM    444  HA  LEU A  28      26.677  18.913  -2.832  1.00  0.00           H  
ATOM    445 1HB  LEU A  28      23.753  18.139  -3.120  1.00  0.00           H  
ATOM    446 2HB  LEU A  28      25.111  17.010  -3.103  1.00  0.00           H  
ATOM    447  HG  LEU A  28      24.206  18.768  -0.796  1.00  0.00           H  
ATOM    448 1HD1 LEU A  28      23.613  16.621   0.236  1.00  0.00           H  
ATOM    449 2HD1 LEU A  28      22.711  16.897  -1.272  1.00  0.00           H  
ATOM    450 3HD1 LEU A  28      24.091  15.773  -1.252  1.00  0.00           H  
ATOM    451 1HD2 LEU A  28      25.932  17.548   0.485  1.00  0.00           H  
ATOM    452 2HD2 LEU A  28      26.445  16.712  -1.000  1.00  0.00           H  
ATOM    453 3HD2 LEU A  28      26.660  18.472  -0.850  1.00  0.00           H  
ATOM    454  N   GLY A  29      24.997  19.877  -5.420  1.00  0.00           N  
ATOM    455  CA  GLY A  29      24.977  19.920  -6.877  1.00  0.00           C  
ATOM    456  C   GLY A  29      24.051  18.852  -7.447  1.00  0.00           C  
ATOM    457  O   GLY A  29      24.362  18.223  -8.458  1.00  0.00           O  
ATOM    458  H   GLY A  29      24.415  20.519  -4.901  1.00  0.00           H  
ATOM    459 1HA  GLY A  29      24.649  20.904  -7.208  1.00  0.00           H  
ATOM    460 2HA  GLY A  29      25.986  19.772  -7.259  1.00  0.00           H  
ATOM    461  N   ILE A  30      22.913  18.652  -6.791  1.00  0.00           N  
ATOM    462  CA  ILE A  30      21.986  17.593  -7.170  1.00  0.00           C  
ATOM    463  C   ILE A  30      20.587  18.146  -7.413  1.00  0.00           C  
ATOM    464  O   ILE A  30      20.274  19.267  -7.013  1.00  0.00           O  
ATOM    465  CB  ILE A  30      21.926  16.502  -6.086  1.00  0.00           C  
ATOM    466  CG1 ILE A  30      21.422  17.088  -4.766  1.00  0.00           C  
ATOM    467  CG2 ILE A  30      23.292  15.860  -5.901  1.00  0.00           C  
ATOM    468  CD1 ILE A  30      21.205  16.056  -3.682  1.00  0.00           C  
ATOM    469  H   ILE A  30      22.683  19.250  -6.009  1.00  0.00           H  
ATOM    470  HA  ILE A  30      22.339  17.140  -8.096  1.00  0.00           H  
ATOM    471  HB  ILE A  30      21.212  15.734  -6.383  1.00  0.00           H  
ATOM    472 1HG1 ILE A  30      22.136  17.824  -4.398  1.00  0.00           H  
ATOM    473 2HG1 ILE A  30      20.477  17.606  -4.934  1.00  0.00           H  
ATOM    474 1HG2 ILE A  30      23.232  15.092  -5.131  1.00  0.00           H  
ATOM    475 2HG2 ILE A  30      23.613  15.410  -6.839  1.00  0.00           H  
ATOM    476 3HG2 ILE A  30      24.013  16.621  -5.599  1.00  0.00           H  
ATOM    477 1HD1 ILE A  30      20.848  16.548  -2.777  1.00  0.00           H  
ATOM    478 2HD1 ILE A  30      20.465  15.328  -4.016  1.00  0.00           H  
ATOM    479 3HD1 ILE A  30      22.146  15.548  -3.471  1.00  0.00           H  
ATOM    480  N   SER A  31      19.750  17.352  -8.072  1.00  0.00           N  
ATOM    481  CA  SER A  31      18.368  17.741  -8.329  1.00  0.00           C  
ATOM    482  C   SER A  31      17.479  17.443  -7.129  1.00  0.00           C  
ATOM    483  O   SER A  31      17.908  16.795  -6.173  1.00  0.00           O  
ATOM    484  CB  SER A  31      17.841  17.018  -9.552  1.00  0.00           C  
ATOM    485  OG  SER A  31      17.658  15.653  -9.289  1.00  0.00           O  
ATOM    486  H   SER A  31      20.078  16.456  -8.404  1.00  0.00           H  
ATOM    487  HA  SER A  31      18.341  18.815  -8.517  1.00  0.00           H  
ATOM    488 1HB  SER A  31      16.894  17.461  -9.858  1.00  0.00           H  
ATOM    489 2HB  SER A  31      18.541  17.140 -10.378  1.00  0.00           H  
ATOM    490  HG  SER A  31      18.223  15.186  -9.908  1.00  0.00           H  
ATOM    491  N   VAL A  32      16.240  17.917  -7.183  1.00  0.00           N  
ATOM    492  CA  VAL A  32      15.279  17.678  -6.113  1.00  0.00           C  
ATOM    493  C   VAL A  32      14.997  16.190  -5.949  1.00  0.00           C  
ATOM    494  O   VAL A  32      14.930  15.681  -4.831  1.00  0.00           O  
ATOM    495  CB  VAL A  32      13.961  18.420  -6.402  1.00  0.00           C  
ATOM    496  CG1 VAL A  32      12.885  17.999  -5.411  1.00  0.00           C  
ATOM    497  CG2 VAL A  32      14.189  19.922  -6.345  1.00  0.00           C  
ATOM    498  H   VAL A  32      15.955  18.459  -7.987  1.00  0.00           H  
ATOM    499  HA  VAL A  32      15.699  18.059  -5.180  1.00  0.00           H  
ATOM    500  HB  VAL A  32      13.609  18.142  -7.396  1.00  0.00           H  
ATOM    501 1HG1 VAL A  32      11.960  18.533  -5.631  1.00  0.00           H  
ATOM    502 2HG1 VAL A  32      12.713  16.927  -5.495  1.00  0.00           H  
ATOM    503 3HG1 VAL A  32      13.210  18.239  -4.399  1.00  0.00           H  
ATOM    504 1HG2 VAL A  32      13.253  20.441  -6.551  1.00  0.00           H  
ATOM    505 2HG2 VAL A  32      14.546  20.199  -5.353  1.00  0.00           H  
ATOM    506 3HG2 VAL A  32      14.932  20.206  -7.092  1.00  0.00           H  
ATOM    507  N   GLU A  33      14.831  15.498  -7.071  1.00  0.00           N  
ATOM    508  CA  GLU A  33      14.517  14.074  -7.054  1.00  0.00           C  
ATOM    509  C   GLU A  33      15.699  13.255  -6.552  1.00  0.00           C  
ATOM    510  O   GLU A  33      15.528  12.283  -5.817  1.00  0.00           O  
ATOM    511  CB  GLU A  33      14.113  13.600  -8.451  1.00  0.00           C  
ATOM    512  CG  GLU A  33      12.772  14.135  -8.933  1.00  0.00           C  
ATOM    513  CD  GLU A  33      12.420  13.670 -10.318  1.00  0.00           C  
ATOM    514  OE1 GLU A  33      13.245  13.048 -10.943  1.00  0.00           O  
ATOM    515  OE2 GLU A  33      11.325  13.938 -10.753  1.00  0.00           O1-
ATOM    516  H   GLU A  33      14.924  15.970  -7.959  1.00  0.00           H  
ATOM    517  HA  GLU A  33      13.680  13.912  -6.374  1.00  0.00           H  
ATOM    518 1HB  GLU A  33      14.872  13.901  -9.171  1.00  0.00           H  
ATOM    519 2HB  GLU A  33      14.062  12.510  -8.464  1.00  0.00           H  
ATOM    520 1HG  GLU A  33      11.993  13.808  -8.244  1.00  0.00           H  
ATOM    521 2HG  GLU A  33      12.800  15.224  -8.916  1.00  0.00           H  
ATOM    522  N   GLU A  34      16.902  13.656  -6.952  1.00  0.00           N  
ATOM    523  CA  GLU A  34      18.121  13.009  -6.480  1.00  0.00           C  
ATOM    524  C   GLU A  34      18.285  13.172  -4.975  1.00  0.00           C  
ATOM    525  O   GLU A  34      18.689  12.239  -4.281  1.00  0.00           O  
ATOM    526  CB  GLU A  34      19.342  13.583  -7.202  1.00  0.00           C  
ATOM    527  CG  GLU A  34      19.487  13.133  -8.649  1.00  0.00           C  
ATOM    528  CD  GLU A  34      20.622  13.815  -9.362  1.00  0.00           C  
ATOM    529  OE1 GLU A  34      20.880  14.958  -9.071  1.00  0.00           O  
ATOM    530  OE2 GLU A  34      21.230  13.191 -10.199  1.00  0.00           O1-
ATOM    531  H   GLU A  34      16.973  14.428  -7.599  1.00  0.00           H  
ATOM    532  HA  GLU A  34      18.055  11.943  -6.702  1.00  0.00           H  
ATOM    533 1HB  GLU A  34      19.291  14.673  -7.194  1.00  0.00           H  
ATOM    534 2HB  GLU A  34      20.248  13.294  -6.669  1.00  0.00           H  
ATOM    535 1HG  GLU A  34      19.656  12.056  -8.668  1.00  0.00           H  
ATOM    536 2HG  GLU A  34      18.558  13.337  -9.177  1.00  0.00           H  
ATOM    537  N   LEU A  35      17.969  14.362  -4.476  1.00  0.00           N  
ATOM    538  CA  LEU A  35      17.967  14.615  -3.040  1.00  0.00           C  
ATOM    539  C   LEU A  35      16.985  13.698  -2.321  1.00  0.00           C  
ATOM    540  O   LEU A  35      17.322  13.082  -1.311  1.00  0.00           O  
ATOM    541  CB  LEU A  35      17.609  16.080  -2.761  1.00  0.00           C  
ATOM    542  CG  LEU A  35      17.508  16.469  -1.280  1.00  0.00           C  
ATOM    543  CD1 LEU A  35      18.868  16.299  -0.616  1.00  0.00           C  
ATOM    544  CD2 LEU A  35      17.018  17.904  -1.164  1.00  0.00           C  
ATOM    545  H   LEU A  35      17.723  15.111  -5.107  1.00  0.00           H  
ATOM    546  HA  LEU A  35      18.967  14.418  -2.653  1.00  0.00           H  
ATOM    547 1HB  LEU A  35      18.364  16.715  -3.219  1.00  0.00           H  
ATOM    548 2HB  LEU A  35      16.648  16.298  -3.226  1.00  0.00           H  
ATOM    549  HG  LEU A  35      16.807  15.804  -0.776  1.00  0.00           H  
ATOM    550 1HD1 LEU A  35      18.797  16.575   0.435  1.00  0.00           H  
ATOM    551 2HD1 LEU A  35      19.185  15.260  -0.697  1.00  0.00           H  
ATOM    552 3HD1 LEU A  35      19.596  16.941  -1.111  1.00  0.00           H  
ATOM    553 1HD2 LEU A  35      16.946  18.181  -0.112  1.00  0.00           H  
ATOM    554 2HD2 LEU A  35      17.720  18.570  -1.666  1.00  0.00           H  
ATOM    555 3HD2 LEU A  35      16.036  17.993  -1.631  1.00  0.00           H  
ATOM    556  N   LEU A  36      15.768  13.615  -2.847  1.00  0.00           N  
ATOM    557  CA  LEU A  36      14.741  12.756  -2.270  1.00  0.00           C  
ATOM    558  C   LEU A  36      15.218  11.311  -2.183  1.00  0.00           C  
ATOM    559  O   LEU A  36      15.050  10.653  -1.157  1.00  0.00           O  
ATOM    560  CB  LEU A  36      13.458  12.827  -3.108  1.00  0.00           C  
ATOM    561  CG  LEU A  36      12.322  11.894  -2.666  1.00  0.00           C  
ATOM    562  CD1 LEU A  36      11.939  12.206  -1.226  1.00  0.00           C  
ATOM    563  CD2 LEU A  36      11.132  12.066  -3.598  1.00  0.00           C  
ATOM    564  H   LEU A  36      15.548  14.162  -3.668  1.00  0.00           H  
ATOM    565  HA  LEU A  36      14.523  13.106  -1.262  1.00  0.00           H  
ATOM    566 1HB  LEU A  36      13.079  13.847  -3.076  1.00  0.00           H  
ATOM    567 2HB  LEU A  36      13.703  12.584  -4.142  1.00  0.00           H  
ATOM    568  HG  LEU A  36      12.666  10.860  -2.703  1.00  0.00           H  
ATOM    569 1HD1 LEU A  36      11.133  11.543  -0.912  1.00  0.00           H  
ATOM    570 2HD1 LEU A  36      12.803  12.056  -0.579  1.00  0.00           H  
ATOM    571 3HD1 LEU A  36      11.607  13.241  -1.154  1.00  0.00           H  
ATOM    572 1HD2 LEU A  36      10.326  11.403  -3.285  1.00  0.00           H  
ATOM    573 2HD2 LEU A  36      10.787  13.100  -3.561  1.00  0.00           H  
ATOM    574 3HD2 LEU A  36      11.431  11.820  -4.617  1.00  0.00           H  
ATOM    575  N   LYS A  37      15.812  10.823  -3.267  1.00  0.00           N  
ATOM    576  CA  LYS A  37      16.316   9.455  -3.314  1.00  0.00           C  
ATOM    577  C   LYS A  37      17.439   9.247  -2.307  1.00  0.00           C  
ATOM    578  O   LYS A  37      17.533   8.194  -1.676  1.00  0.00           O  
ATOM    579  CB  LYS A  37      16.802   9.113  -4.723  1.00  0.00           C  
ATOM    580  CG  LYS A  37      15.691   8.986  -5.758  1.00  0.00           C  
ATOM    581  CD  LYS A  37      16.259   8.783  -7.155  1.00  0.00           C  
ATOM    582  CE  LYS A  37      15.161   8.813  -8.209  1.00  0.00           C  
ATOM    583  NZ  LYS A  37      15.713   8.742  -9.589  1.00  0.00           N1+
ATOM    584  H   LYS A  37      15.919  11.415  -4.078  1.00  0.00           H  
ATOM    585  HA  LYS A  37      15.503   8.779  -3.052  1.00  0.00           H  
ATOM    586 1HB  LYS A  37      17.494   9.882  -5.067  1.00  0.00           H  
ATOM    587 2HB  LYS A  37      17.347   8.169  -4.701  1.00  0.00           H  
ATOM    588 1HG  LYS A  37      15.055   8.137  -5.508  1.00  0.00           H  
ATOM    589 2HG  LYS A  37      15.082   9.889  -5.750  1.00  0.00           H  
ATOM    590 1HD  LYS A  37      16.981   9.572  -7.373  1.00  0.00           H  
ATOM    591 2HD  LYS A  37      16.771   7.823  -7.204  1.00  0.00           H  
ATOM    592 1HE  LYS A  37      14.488   7.971  -8.056  1.00  0.00           H  
ATOM    593 2HE  LYS A  37      14.586   9.733  -8.109  1.00  0.00           H  
ATOM    594 1HZ  LYS A  37      14.955   8.764 -10.256  1.00  0.00           H  
ATOM    595 2HZ  LYS A  37      16.325   9.529  -9.749  1.00  0.00           H  
ATOM    596 3HZ  LYS A  37      16.233   7.883  -9.701  1.00  0.00           H  
ATOM    597  N   LEU A  38      18.292  10.256  -2.162  1.00  0.00           N  
ATOM    598  CA  LEU A  38      19.343  10.231  -1.152  1.00  0.00           C  
ATOM    599  C   LEU A  38      18.758  10.266   0.254  1.00  0.00           C  
ATOM    600  O   LEU A  38      19.263   9.607   1.164  1.00  0.00           O  
ATOM    601  CB  LEU A  38      20.294  11.419  -1.347  1.00  0.00           C  
ATOM    602  CG  LEU A  38      21.230  11.329  -2.559  1.00  0.00           C  
ATOM    603  CD1 LEU A  38      21.936  12.664  -2.755  1.00  0.00           C  
ATOM    604  CD2 LEU A  38      22.234  10.207  -2.344  1.00  0.00           C  
ATOM    605  H   LEU A  38      18.208  11.061  -2.765  1.00  0.00           H  
ATOM    606  HA  LEU A  38      19.909   9.307  -1.265  1.00  0.00           H  
ATOM    607 1HB  LEU A  38      19.699  12.325  -1.455  1.00  0.00           H  
ATOM    608 2HB  LEU A  38      20.914  11.519  -0.456  1.00  0.00           H  
ATOM    609  HG  LEU A  38      20.645  11.126  -3.456  1.00  0.00           H  
ATOM    610 1HD1 LEU A  38      22.602  12.601  -3.617  1.00  0.00           H  
ATOM    611 2HD1 LEU A  38      21.196  13.445  -2.927  1.00  0.00           H  
ATOM    612 3HD1 LEU A  38      22.517  12.903  -1.866  1.00  0.00           H  
ATOM    613 1HD2 LEU A  38      22.899  10.143  -3.206  1.00  0.00           H  
ATOM    614 2HD2 LEU A  38      22.821  10.410  -1.448  1.00  0.00           H  
ATOM    615 3HD2 LEU A  38      21.703   9.262  -2.224  1.00  0.00           H  
ATOM    616  N   ALA A  39      17.691  11.040   0.426  1.00  0.00           N  
ATOM    617  CA  ALA A  39      17.010  11.130   1.712  1.00  0.00           C  
ATOM    618  C   ALA A  39      16.389   9.795   2.100  1.00  0.00           C  
ATOM    619  O   ALA A  39      16.421   9.400   3.266  1.00  0.00           O  
ATOM    620  CB  ALA A  39      15.947  12.218   1.673  1.00  0.00           C  
ATOM    621  H   ALA A  39      17.345  11.579  -0.354  1.00  0.00           H  
ATOM    622  HA  ALA A  39      17.750  11.386   2.470  1.00  0.00           H  
ATOM    623 1HB  ALA A  39      15.447  12.272   2.640  1.00  0.00           H  
ATOM    624 2HB  ALA A  39      16.416  13.177   1.452  1.00  0.00           H  
ATOM    625 3HB  ALA A  39      15.217  11.984   0.900  1.00  0.00           H  
ATOM    626  N   LYS A  40      15.822   9.104   1.116  1.00  0.00           N  
ATOM    627  CA  LYS A  40      15.293   7.762   1.330  1.00  0.00           C  
ATOM    628  C   LYS A  40      16.403   6.784   1.694  1.00  0.00           C  
ATOM    629  O   LYS A  40      16.238   5.946   2.580  1.00  0.00           O  
ATOM    630  CB  LYS A  40      14.551   7.274   0.084  1.00  0.00           C  
ATOM    631  CG  LYS A  40      13.227   7.980  -0.177  1.00  0.00           C  
ATOM    632  CD  LYS A  40      12.565   7.463  -1.444  1.00  0.00           C  
ATOM    633  CE  LYS A  40      11.233   8.155  -1.697  1.00  0.00           C  
ATOM    634  NZ  LYS A  40      10.580   7.668  -2.942  1.00  0.00           N1+
ATOM    635  H   LYS A  40      15.755   9.519   0.198  1.00  0.00           H  
ATOM    636  HA  LYS A  40      14.590   7.795   2.163  1.00  0.00           H  
ATOM    637 1HB  LYS A  40      15.183   7.414  -0.794  1.00  0.00           H  
ATOM    638 2HB  LYS A  40      14.349   6.208   0.175  1.00  0.00           H  
ATOM    639 1HG  LYS A  40      12.556   7.817   0.667  1.00  0.00           H  
ATOM    640 2HG  LYS A  40      13.400   9.052  -0.278  1.00  0.00           H  
ATOM    641 1HD  LYS A  40      13.223   7.637  -2.297  1.00  0.00           H  
ATOM    642 2HD  LYS A  40      12.394   6.390  -1.354  1.00  0.00           H  
ATOM    643 1HE  LYS A  40      10.565   7.975  -0.856  1.00  0.00           H  
ATOM    644 2HE  LYS A  40      11.393   9.230  -1.784  1.00  0.00           H  
ATOM    645 1HZ  LYS A  40       9.703   8.151  -3.074  1.00  0.00           H  
ATOM    646 2HZ  LYS A  40      11.184   7.846  -3.732  1.00  0.00           H  
ATOM    647 3HZ  LYS A  40      10.409   6.675  -2.866  1.00  0.00           H  
ATOM    648  N   ALA A  41      17.533   6.897   1.006  1.00  0.00           N  
ATOM    649  CA  ALA A  41      18.711   6.100   1.331  1.00  0.00           C  
ATOM    650  C   ALA A  41      19.194   6.384   2.748  1.00  0.00           C  
ATOM    651  O   ALA A  41      19.566   5.469   3.481  1.00  0.00           O  
ATOM    652  CB  ALA A  41      19.825   6.369   0.330  1.00  0.00           C  
ATOM    653  H   ALA A  41      17.579   7.551   0.238  1.00  0.00           H  
ATOM    654  HA  ALA A  41      18.434   5.047   1.277  1.00  0.00           H  
ATOM    655 1HB  ALA A  41      20.697   5.767   0.586  1.00  0.00           H  
ATOM    656 2HB  ALA A  41      19.485   6.106  -0.672  1.00  0.00           H  
ATOM    657 3HB  ALA A  41      20.092   7.424   0.357  1.00  0.00           H  
ATOM    658  N   ALA A  42      19.184   7.657   3.127  1.00  0.00           N  
ATOM    659  CA  ALA A  42      19.518   8.054   4.490  1.00  0.00           C  
ATOM    660  C   ALA A  42      18.542   7.453   5.494  1.00  0.00           C  
ATOM    661  O   ALA A  42      18.939   7.011   6.573  1.00  0.00           O  
ATOM    662  CB  ALA A  42      19.535   9.570   4.613  1.00  0.00           C  
ATOM    663  H   ALA A  42      18.939   8.369   2.454  1.00  0.00           H  
ATOM    664  HA  ALA A  42      20.512   7.669   4.720  1.00  0.00           H  
ATOM    665 1HB  ALA A  42      19.787   9.850   5.636  1.00  0.00           H  
ATOM    666 2HB  ALA A  42      20.280   9.982   3.930  1.00  0.00           H  
ATOM    667 3HB  ALA A  42      18.553   9.966   4.358  1.00  0.00           H  
ATOM    668  N   TYR A  43      17.264   7.439   5.131  1.00  0.00           N  
ATOM    669  CA  TYR A  43      16.232   6.861   5.985  1.00  0.00           C  
ATOM    670  C   TYR A  43      16.506   5.388   6.260  1.00  0.00           C  
ATOM    671  O   TYR A  43      16.501   4.950   7.411  1.00  0.00           O  
ATOM    672  CB  TYR A  43      14.852   7.034   5.348  1.00  0.00           C  
ATOM    673  CG  TYR A  43      13.745   6.312   6.085  1.00  0.00           C  
ATOM    674  CD1 TYR A  43      13.201   6.866   7.234  1.00  0.00           C  
ATOM    675  CD2 TYR A  43      13.275   5.097   5.611  1.00  0.00           C  
ATOM    676  CE1 TYR A  43      12.191   6.207   7.908  1.00  0.00           C  
ATOM    677  CE2 TYR A  43      12.263   4.438   6.284  1.00  0.00           C  
ATOM    678  CZ  TYR A  43      11.723   4.989   7.427  1.00  0.00           C  
ATOM    679  OH  TYR A  43      10.716   4.332   8.098  1.00  0.00           O  
ATOM    680  H   TYR A  43      17.000   7.838   4.243  1.00  0.00           H  
ATOM    681  HA  TYR A  43      16.242   7.383   6.942  1.00  0.00           H  
ATOM    682 1HB  TYR A  43      14.599   8.094   5.308  1.00  0.00           H  
ATOM    683 2HB  TYR A  43      14.875   6.664   4.323  1.00  0.00           H  
ATOM    684  HD1 TYR A  43      13.572   7.821   7.607  1.00  0.00           H  
ATOM    685  HD2 TYR A  43      13.702   4.660   4.708  1.00  0.00           H  
ATOM    686  HE1 TYR A  43      11.763   6.641   8.811  1.00  0.00           H  
ATOM    687  HE2 TYR A  43      11.894   3.481   5.911  1.00  0.00           H  
ATOM    688  HH  TYR A  43      10.512   3.511   7.643  1.00  0.00           H  
ATOM    689  N   TYR A  44      16.746   4.627   5.198  1.00  0.00           N  
ATOM    690  CA  TYR A  44      16.917   3.183   5.312  1.00  0.00           C  
ATOM    691  C   TYR A  44      18.251   2.837   5.961  1.00  0.00           C  
ATOM    692  O   TYR A  44      18.362   1.845   6.682  1.00  0.00           O  
ATOM    693  CB  TYR A  44      16.809   2.522   3.936  1.00  0.00           C  
ATOM    694  CG  TYR A  44      15.398   2.474   3.392  1.00  0.00           C  
ATOM    695  CD1 TYR A  44      15.080   3.158   2.229  1.00  0.00           C  
ATOM    696  CD2 TYR A  44      14.424   1.745   4.056  1.00  0.00           C  
ATOM    697  CE1 TYR A  44      13.792   3.114   1.731  1.00  0.00           C  
ATOM    698  CE2 TYR A  44      13.135   1.701   3.559  1.00  0.00           C  
ATOM    699  CZ  TYR A  44      12.818   2.382   2.401  1.00  0.00           C  
ATOM    700  OH  TYR A  44      11.535   2.339   1.906  1.00  0.00           O  
ATOM    701  H   TYR A  44      16.813   5.060   4.288  1.00  0.00           H  
ATOM    702  HA  TYR A  44      16.126   2.792   5.951  1.00  0.00           H  
ATOM    703 1HB  TYR A  44      17.432   3.062   3.222  1.00  0.00           H  
ATOM    704 2HB  TYR A  44      17.186   1.501   3.993  1.00  0.00           H  
ATOM    705  HD1 TYR A  44      15.847   3.731   1.706  1.00  0.00           H  
ATOM    706  HD2 TYR A  44      14.673   1.207   4.971  1.00  0.00           H  
ATOM    707  HE1 TYR A  44      13.542   3.652   0.818  1.00  0.00           H  
ATOM    708  HE2 TYR A  44      12.368   1.129   4.082  1.00  0.00           H  
ATOM    709  HH  TYR A  44      10.989   1.798   2.483  1.00  0.00           H  
ATOM    710  N   SER A  45      19.262   3.659   5.701  1.00  0.00           N  
ATOM    711  CA  SER A  45      20.601   3.418   6.227  1.00  0.00           C  
ATOM    712  C   SER A  45      20.725   3.905   7.663  1.00  0.00           C  
ATOM    713  O   SER A  45      21.554   3.412   8.428  1.00  0.00           O  
ATOM    714  CB  SER A  45      21.634   4.109   5.358  1.00  0.00           C  
ATOM    715  OG  SER A  45      21.470   5.499   5.391  1.00  0.00           O  
ATOM    716  H   SER A  45      19.099   4.472   5.124  1.00  0.00           H  
ATOM    717  HA  SER A  45      20.790   2.343   6.211  1.00  0.00           H  
ATOM    718 1HB  SER A  45      22.633   3.849   5.706  1.00  0.00           H  
ATOM    719 2HB  SER A  45      21.543   3.753   4.332  1.00  0.00           H  
ATOM    720  HG  SER A  45      20.748   5.695   4.790  1.00  0.00           H  
ATOM    721  N   GLY A  46      19.894   4.878   8.027  1.00  0.00           N  
ATOM    722  CA  GLY A  46      19.931   5.456   9.365  1.00  0.00           C  
ATOM    723  C   GLY A  46      21.025   6.510   9.478  1.00  0.00           C  
ATOM    724  O   GLY A  46      21.613   6.697  10.544  1.00  0.00           O  
ATOM    725  H   GLY A  46      19.220   5.224   7.360  1.00  0.00           H  
ATOM    726 1HA  GLY A  46      18.965   5.905   9.594  1.00  0.00           H  
ATOM    727 2HA  GLY A  46      20.102   4.669  10.097  1.00  0.00           H  
ATOM    728  N   THR A  47      21.296   7.197   8.373  1.00  0.00           N  
ATOM    729  CA  THR A  47      22.362   8.190   8.331  1.00  0.00           C  
ATOM    730  C   THR A  47      21.836   9.544   7.872  1.00  0.00           C  
ATOM    731  O   THR A  47      20.631   9.728   7.704  1.00  0.00           O  
ATOM    732  CB  THR A  47      23.505   7.737   7.402  1.00  0.00           C  
ATOM    733  CG2 THR A  47      24.018   6.367   7.817  1.00  0.00           C  
ATOM    734  OG1 THR A  47      23.029   7.677   6.051  1.00  0.00           O  
ATOM    735  H   THR A  47      20.749   7.027   7.542  1.00  0.00           H  
ATOM    736  HA  THR A  47      22.765   8.309   9.337  1.00  0.00           H  
ATOM    737  HB  THR A  47      24.322   8.456   7.453  1.00  0.00           H  
ATOM    738  HG1 THR A  47      22.555   6.853   5.914  1.00  0.00           H  
ATOM    739 1HG2 THR A  47      24.824   6.063   7.150  1.00  0.00           H  
ATOM    740 2HG2 THR A  47      24.390   6.412   8.840  1.00  0.00           H  
ATOM    741 3HG2 THR A  47      23.207   5.643   7.758  1.00  0.00           H  
ATOM    742  N   THR A  48      22.747  10.490   7.670  1.00  0.00           N  
ATOM    743  CA  THR A  48      22.393  11.788   7.110  1.00  0.00           C  
ATOM    744  C   THR A  48      22.502  11.780   5.590  1.00  0.00           C  
ATOM    745  O   THR A  48      23.120  10.889   5.007  1.00  0.00           O  
ATOM    746  CB  THR A  48      23.284  12.903   7.687  1.00  0.00           C  
ATOM    747  CG2 THR A  48      23.183  12.936   9.204  1.00  0.00           C  
ATOM    748  OG1 THR A  48      24.647  12.674   7.308  1.00  0.00           O  
ATOM    749  H   THR A  48      23.711  10.305   7.913  1.00  0.00           H  
ATOM    750  HA  THR A  48      21.358  12.007   7.371  1.00  0.00           H  
ATOM    751  HB  THR A  48      22.968  13.867   7.286  1.00  0.00           H  
ATOM    752  HG1 THR A  48      24.967  11.875   7.735  1.00  0.00           H  
ATOM    753 1HG2 THR A  48      23.818  13.731   9.594  1.00  0.00           H  
ATOM    754 2HG2 THR A  48      22.149  13.123   9.495  1.00  0.00           H  
ATOM    755 3HG2 THR A  48      23.506  11.979   9.611  1.00  0.00           H  
ATOM    756  N   VAL A  49      21.900  12.779   4.954  1.00  0.00           N  
ATOM    757  CA  VAL A  49      21.949  12.903   3.502  1.00  0.00           C  
ATOM    758  C   VAL A  49      23.358  13.232   3.025  1.00  0.00           C  
ATOM    759  O   VAL A  49      23.803  12.740   1.988  1.00  0.00           O  
ATOM    760  CB  VAL A  49      20.981  14.001   3.025  1.00  0.00           C  
ATOM    761  CG1 VAL A  49      21.155  14.256   1.536  1.00  0.00           C  
ATOM    762  CG2 VAL A  49      19.547  13.599   3.340  1.00  0.00           C  
ATOM    763  H   VAL A  49      21.393  13.470   5.490  1.00  0.00           H  
ATOM    764  HA  VAL A  49      21.645  11.952   3.063  1.00  0.00           H  
ATOM    765  HB  VAL A  49      21.219  14.932   3.541  1.00  0.00           H  
ATOM    766 1HG1 VAL A  49      20.461  15.035   1.216  1.00  0.00           H  
ATOM    767 2HG1 VAL A  49      22.177  14.577   1.339  1.00  0.00           H  
ATOM    768 3HG1 VAL A  49      20.947  13.339   0.984  1.00  0.00           H  
ATOM    769 1HG2 VAL A  49      18.868  14.381   3.002  1.00  0.00           H  
ATOM    770 2HG2 VAL A  49      19.310  12.666   2.830  1.00  0.00           H  
ATOM    771 3HG2 VAL A  49      19.436  13.463   4.416  1.00  0.00           H  
ATOM    772  N   GLU A  50      24.056  14.065   3.789  1.00  0.00           N  
ATOM    773  CA  GLU A  50      25.454  14.372   3.508  1.00  0.00           C  
ATOM    774  C   GLU A  50      26.296  13.104   3.448  1.00  0.00           C  
ATOM    775  O   GLU A  50      27.064  12.902   2.508  1.00  0.00           O  
ATOM    776  CB  GLU A  50      26.015  15.319   4.571  1.00  0.00           C  
ATOM    777  CG  GLU A  50      27.484  15.672   4.386  1.00  0.00           C  
ATOM    778  CD  GLU A  50      28.012  16.568   5.472  1.00  0.00           C  
ATOM    779  OE1 GLU A  50      27.222  17.096   6.217  1.00  0.00           O  
ATOM    780  OE2 GLU A  50      29.207  16.724   5.556  1.00  0.00           O1-
ATOM    781  H   GLU A  50      23.608  14.496   4.584  1.00  0.00           H  
ATOM    782  HA  GLU A  50      25.511  14.865   2.537  1.00  0.00           H  
ATOM    783 1HB  GLU A  50      25.445  16.249   4.569  1.00  0.00           H  
ATOM    784 2HB  GLU A  50      25.901  14.869   5.556  1.00  0.00           H  
ATOM    785 1HG  GLU A  50      28.069  14.753   4.373  1.00  0.00           H  
ATOM    786 2HG  GLU A  50      27.611  16.164   3.423  1.00  0.00           H  
ATOM    787  N   GLU A  51      26.146  12.252   4.457  1.00  0.00           N  
ATOM    788  CA  GLU A  51      26.864  10.985   4.501  1.00  0.00           C  
ATOM    789  C   GLU A  51      26.501  10.105   3.312  1.00  0.00           C  
ATOM    790  O   GLU A  51      27.373   9.503   2.684  1.00  0.00           O  
ATOM    791  CB  GLU A  51      26.561  10.246   5.807  1.00  0.00           C  
ATOM    792  CG  GLU A  51      27.241  10.833   7.035  1.00  0.00           C  
ATOM    793  CD  GLU A  51      26.741  10.240   8.322  1.00  0.00           C  
ATOM    794  OE1 GLU A  51      25.561  10.316   8.570  1.00  0.00           O  
ATOM    795  OE2 GLU A  51      27.539   9.708   9.058  1.00  0.00           O1-
ATOM    796  H   GLU A  51      25.520  12.490   5.212  1.00  0.00           H  
ATOM    797  HA  GLU A  51      27.934  11.191   4.457  1.00  0.00           H  
ATOM    798 1HB  GLU A  51      25.486  10.250   5.986  1.00  0.00           H  
ATOM    799 2HB  GLU A  51      26.875   9.206   5.716  1.00  0.00           H  
ATOM    800 1HG  GLU A  51      28.314  10.661   6.961  1.00  0.00           H  
ATOM    801 2HG  GLU A  51      27.075  11.910   7.049  1.00  0.00           H  
ATOM    802  N   ALA A  52      25.211  10.032   3.008  1.00  0.00           N  
ATOM    803  CA  ALA A  52      24.732   9.253   1.871  1.00  0.00           C  
ATOM    804  C   ALA A  52      25.335   9.757   0.567  1.00  0.00           C  
ATOM    805  O   ALA A  52      25.820   8.971  -0.248  1.00  0.00           O  
ATOM    806  CB  ALA A  52      23.213   9.294   1.803  1.00  0.00           C  
ATOM    807  H   ALA A  52      24.542  10.529   3.580  1.00  0.00           H  
ATOM    808  HA  ALA A  52      25.052   8.220   2.011  1.00  0.00           H  
ATOM    809 1HB  ALA A  52      22.872   8.708   0.949  1.00  0.00           H  
ATOM    810 2HB  ALA A  52      22.796   8.877   2.719  1.00  0.00           H  
ATOM    811 3HB  ALA A  52      22.882  10.325   1.690  1.00  0.00           H  
ATOM    812  N   TYR A  53      25.303  11.071   0.374  1.00  0.00           N  
ATOM    813  CA  TYR A  53      25.851  11.683  -0.831  1.00  0.00           C  
ATOM    814  C   TYR A  53      27.332  11.362  -0.988  1.00  0.00           C  
ATOM    815  O   TYR A  53      27.765  10.884  -2.036  1.00  0.00           O  
ATOM    816  CB  TYR A  53      25.636  13.198  -0.807  1.00  0.00           C  
ATOM    817  CG  TYR A  53      26.262  13.922  -1.979  1.00  0.00           C  
ATOM    818  CD1 TYR A  53      25.601  13.971  -3.197  1.00  0.00           C  
ATOM    819  CD2 TYR A  53      27.498  14.535  -1.834  1.00  0.00           C  
ATOM    820  CE1 TYR A  53      26.174  14.632  -4.267  1.00  0.00           C  
ATOM    821  CE2 TYR A  53      28.069  15.196  -2.905  1.00  0.00           C  
ATOM    822  CZ  TYR A  53      27.412  15.245  -4.117  1.00  0.00           C  
ATOM    823  OH  TYR A  53      27.982  15.904  -5.182  1.00  0.00           O  
ATOM    824  H   TYR A  53      24.890  11.663   1.081  1.00  0.00           H  
ATOM    825  HA  TYR A  53      25.330  11.270  -1.695  1.00  0.00           H  
ATOM    826 1HB  TYR A  53      24.567  13.414  -0.806  1.00  0.00           H  
ATOM    827 2HB  TYR A  53      26.054  13.610   0.111  1.00  0.00           H  
ATOM    828  HD1 TYR A  53      24.630  13.488  -3.310  1.00  0.00           H  
ATOM    829  HD2 TYR A  53      28.017  14.496  -0.877  1.00  0.00           H  
ATOM    830  HE1 TYR A  53      25.654  14.671  -5.224  1.00  0.00           H  
ATOM    831  HE2 TYR A  53      29.041  15.678  -2.791  1.00  0.00           H  
ATOM    832  HH  TYR A  53      27.560  16.760  -5.291  1.00  0.00           H  
ATOM    833  N   LYS A  54      28.104  11.628   0.061  1.00  0.00           N  
ATOM    834  CA  LYS A  54      29.547  11.428   0.018  1.00  0.00           C  
ATOM    835  C   LYS A  54      29.897   9.948  -0.058  1.00  0.00           C  
ATOM    836  O   LYS A  54      30.888   9.565  -0.680  1.00  0.00           O  
ATOM    837  CB  LYS A  54      30.211  12.063   1.241  1.00  0.00           C  
ATOM    838  CG  LYS A  54      30.202  13.586   1.242  1.00  0.00           C  
ATOM    839  CD  LYS A  54      30.773  14.142   2.539  1.00  0.00           C  
ATOM    840  CE  LYS A  54      30.875  15.658   2.495  1.00  0.00           C  
ATOM    841  NZ  LYS A  54      31.300  16.226   3.804  1.00  0.00           N1+
ATOM    842  H   LYS A  54      27.680  11.977   0.908  1.00  0.00           H  
ATOM    843  HA  LYS A  54      29.938  11.910  -0.879  1.00  0.00           H  
ATOM    844 1HB  LYS A  54      29.706  11.725   2.146  1.00  0.00           H  
ATOM    845 2HB  LYS A  54      31.249  11.735   1.303  1.00  0.00           H  
ATOM    846 1HG  LYS A  54      30.798  13.954   0.406  1.00  0.00           H  
ATOM    847 2HG  LYS A  54      29.180  13.944   1.122  1.00  0.00           H  
ATOM    848 1HD  LYS A  54      30.130  13.853   3.372  1.00  0.00           H  
ATOM    849 2HD  LYS A  54      31.766  13.725   2.708  1.00  0.00           H  
ATOM    850 1HE  LYS A  54      31.597  15.952   1.735  1.00  0.00           H  
ATOM    851 2HE  LYS A  54      29.907  16.081   2.227  1.00  0.00           H  
ATOM    852 1HZ  LYS A  54      31.354  17.232   3.732  1.00  0.00           H  
ATOM    853 2HZ  LYS A  54      30.625  15.976   4.514  1.00  0.00           H  
ATOM    854 3HZ  LYS A  54      32.204  15.856   4.054  1.00  0.00           H  
ATOM    855  N   LEU A  55      29.077   9.118   0.578  1.00  0.00           N  
ATOM    856  CA  LEU A  55      29.276   7.673   0.550  1.00  0.00           C  
ATOM    857  C   LEU A  55      29.210   7.137  -0.874  1.00  0.00           C  
ATOM    858  O   LEU A  55      30.062   6.353  -1.293  1.00  0.00           O  
ATOM    859  CB  LEU A  55      28.219   6.976   1.416  1.00  0.00           C  
ATOM    860  CG  LEU A  55      28.287   5.444   1.444  1.00  0.00           C  
ATOM    861  CD1 LEU A  55      29.643   5.006   1.983  1.00  0.00           C  
ATOM    862  CD2 LEU A  55      27.156   4.902   2.304  1.00  0.00           C  
ATOM    863  H   LEU A  55      28.297   9.497   1.096  1.00  0.00           H  
ATOM    864  HA  LEU A  55      30.263   7.452   0.955  1.00  0.00           H  
ATOM    865 1HB  LEU A  55      28.319   7.331   2.440  1.00  0.00           H  
ATOM    866 2HB  LEU A  55      27.230   7.257   1.052  1.00  0.00           H  
ATOM    867  HG  LEU A  55      28.191   5.057   0.429  1.00  0.00           H  
ATOM    868 1HD1 LEU A  55      29.692   3.918   2.003  1.00  0.00           H  
ATOM    869 2HD1 LEU A  55      30.432   5.392   1.338  1.00  0.00           H  
ATOM    870 3HD1 LEU A  55      29.776   5.394   2.993  1.00  0.00           H  
ATOM    871 1HD2 LEU A  55      27.205   3.812   2.324  1.00  0.00           H  
ATOM    872 2HD2 LEU A  55      27.252   5.288   3.319  1.00  0.00           H  
ATOM    873 3HD2 LEU A  55      26.199   5.215   1.887  1.00  0.00           H  
ATOM    874  N   ALA A  56      28.192   7.561  -1.614  1.00  0.00           N  
ATOM    875  CA  ALA A  56      28.041   7.164  -3.010  1.00  0.00           C  
ATOM    876  C   ALA A  56      29.290   7.497  -3.815  1.00  0.00           C  
ATOM    877  O   ALA A  56      29.731   6.707  -4.648  1.00  0.00           O  
ATOM    878  CB  ALA A  56      26.821   7.838  -3.622  1.00  0.00           C  
ATOM    879  H   ALA A  56      27.505   8.175  -1.200  1.00  0.00           H  
ATOM    880  HA  ALA A  56      27.900   6.084  -3.041  1.00  0.00           H  
ATOM    881 1HB  ALA A  56      26.722   7.532  -4.665  1.00  0.00           H  
ATOM    882 2HB  ALA A  56      25.928   7.544  -3.072  1.00  0.00           H  
ATOM    883 3HB  ALA A  56      26.939   8.919  -3.572  1.00  0.00           H  
ATOM    884  N   LEU A  57      29.857   8.672  -3.560  1.00  0.00           N  
ATOM    885  CA  LEU A  57      31.086   9.089  -4.225  1.00  0.00           C  
ATOM    886  C   LEU A  57      32.255   8.192  -3.836  1.00  0.00           C  
ATOM    887  O   LEU A  57      33.107   7.874  -4.665  1.00  0.00           O  
ATOM    888  CB  LEU A  57      31.411  10.545  -3.870  1.00  0.00           C  
ATOM    889  CG  LEU A  57      30.436  11.596  -4.416  1.00  0.00           C  
ATOM    890  CD1 LEU A  57      30.786  12.962  -3.842  1.00  0.00           C  
ATOM    891  CD2 LEU A  57      30.501  11.609  -5.936  1.00  0.00           C  
ATOM    892  H   LEU A  57      29.426   9.290  -2.889  1.00  0.00           H  
ATOM    893  HA  LEU A  57      30.939   9.014  -5.302  1.00  0.00           H  
ATOM    894 1HB  LEU A  57      31.431  10.643  -2.786  1.00  0.00           H  
ATOM    895 2HB  LEU A  57      32.403  10.784  -4.254  1.00  0.00           H  
ATOM    896  HG  LEU A  57      29.422  11.351  -4.098  1.00  0.00           H  
ATOM    897 1HD1 LEU A  57      30.093  13.709  -4.229  1.00  0.00           H  
ATOM    898 2HD1 LEU A  57      30.713  12.929  -2.754  1.00  0.00           H  
ATOM    899 3HD1 LEU A  57      31.803  13.227  -4.129  1.00  0.00           H  
ATOM    900 1HD2 LEU A  57      29.807  12.356  -6.324  1.00  0.00           H  
ATOM    901 2HD2 LEU A  57      31.514  11.855  -6.255  1.00  0.00           H  
ATOM    902 3HD2 LEU A  57      30.228  10.627  -6.320  1.00  0.00           H  
ATOM    903  N   LYS A  58      32.288   7.788  -2.570  1.00  0.00           N  
ATOM    904  CA  LYS A  58      33.356   6.933  -2.068  1.00  0.00           C  
ATOM    905  C   LYS A  58      33.248   5.524  -2.638  1.00  0.00           C  
ATOM    906  O   LYS A  58      34.258   4.886  -2.938  1.00  0.00           O  
ATOM    907  CB  LYS A  58      33.330   6.885  -0.539  1.00  0.00           C  
ATOM    908  CG  LYS A  58      33.761   8.179   0.138  1.00  0.00           C  
ATOM    909  CD  LYS A  58      33.660   8.071   1.652  1.00  0.00           C  
ATOM    910  CE  LYS A  58      34.081   9.366   2.330  1.00  0.00           C  
ATOM    911  NZ  LYS A  58      33.975   9.278   3.812  1.00  0.00           N1+
ATOM    912  H   LYS A  58      31.555   8.080  -1.941  1.00  0.00           H  
ATOM    913  HA  LYS A  58      34.312   7.349  -2.387  1.00  0.00           H  
ATOM    914 1HB  LYS A  58      32.321   6.649  -0.200  1.00  0.00           H  
ATOM    915 2HB  LYS A  58      33.987   6.088  -0.189  1.00  0.00           H  
ATOM    916 1HG  LYS A  58      34.793   8.406  -0.133  1.00  0.00           H  
ATOM    917 2HG  LYS A  58      33.126   8.996  -0.203  1.00  0.00           H  
ATOM    918 1HD  LYS A  58      32.631   7.841   1.933  1.00  0.00           H  
ATOM    919 2HD  LYS A  58      34.302   7.262   2.003  1.00  0.00           H  
ATOM    920 1HE  LYS A  58      35.111   9.596   2.064  1.00  0.00           H  
ATOM    921 2HE  LYS A  58      33.448  10.182   1.981  1.00  0.00           H  
ATOM    922 1HZ  LYS A  58      34.262  10.155   4.222  1.00  0.00           H  
ATOM    923 2HZ  LYS A  58      33.018   9.083   4.070  1.00  0.00           H  
ATOM    924 3HZ  LYS A  58      34.573   8.537   4.149  1.00  0.00           H  
ATOM    925  N   LEU A  59      32.018   5.043  -2.784  1.00  0.00           N  
ATOM    926  CA  LEU A  59      31.778   3.677  -3.236  1.00  0.00           C  
ATOM    927  C   LEU A  59      31.818   3.584  -4.756  1.00  0.00           C  
ATOM    928  O   LEU A  59      32.055   2.514  -5.316  1.00  0.00           O  
ATOM    929  CB  LEU A  59      30.421   3.181  -2.723  1.00  0.00           C  
ATOM    930  CG  LEU A  59      30.261   3.138  -1.198  1.00  0.00           C  
ATOM    931  CD1 LEU A  59      28.875   2.615  -0.847  1.00  0.00           C  
ATOM    932  CD2 LEU A  59      31.347   2.257  -0.598  1.00  0.00           C  
ATOM    933  H   LEU A  59      31.229   5.638  -2.578  1.00  0.00           H  
ATOM    934  HA  LEU A  59      32.562   3.037  -2.832  1.00  0.00           H  
ATOM    935 1HB  LEU A  59      29.641   3.830  -3.120  1.00  0.00           H  
ATOM    936 2HB  LEU A  59      30.254   2.173  -3.102  1.00  0.00           H  
ATOM    937  HG  LEU A  59      30.348   4.147  -0.795  1.00  0.00           H  
ATOM    938 1HD1 LEU A  59      28.761   2.585   0.237  1.00  0.00           H  
ATOM    939 2HD1 LEU A  59      28.118   3.275  -1.272  1.00  0.00           H  
ATOM    940 3HD1 LEU A  59      28.752   1.611  -1.252  1.00  0.00           H  
ATOM    941 1HD2 LEU A  59      31.233   2.227   0.486  1.00  0.00           H  
ATOM    942 2HD2 LEU A  59      31.258   1.247  -0.999  1.00  0.00           H  
ATOM    943 3HD2 LEU A  59      32.326   2.663  -0.850  1.00  0.00           H  
ATOM    944  N   GLY A  60      31.588   4.713  -5.419  1.00  0.00           N  
ATOM    945  CA  GLY A  60      31.592   4.759  -6.877  1.00  0.00           C  
ATOM    946  C   GLY A  60      30.256   4.298  -7.446  1.00  0.00           C  
ATOM    947  O   GLY A  60      30.211   3.598  -8.457  1.00  0.00           O  
ATOM    948  H   GLY A  60      31.404   5.559  -4.900  1.00  0.00           H  
ATOM    949 1HA  GLY A  60      31.801   5.777  -7.207  1.00  0.00           H  
ATOM    950 2HA  GLY A  60      32.392   4.126  -7.258  1.00  0.00           H  
ATOM    951  N   ILE A  61      29.171   4.694  -6.791  1.00  0.00           N  
ATOM    952  CA  ILE A  61      27.838   4.240  -7.170  1.00  0.00           C  
ATOM    953  C   ILE A  61      26.904   5.418  -7.413  1.00  0.00           C  
ATOM    954  O   ILE A  61      27.193   6.545  -7.013  1.00  0.00           O  
ATOM    955  CB  ILE A  61      27.241   3.324  -6.086  1.00  0.00           C  
ATOM    956  CG1 ILE A  61      27.097   4.085  -4.765  1.00  0.00           C  
ATOM    957  CG2 ILE A  61      28.104   2.086  -5.900  1.00  0.00           C  
ATOM    958  CD1 ILE A  61      26.394   3.299  -3.681  1.00  0.00           C  
ATOM    959  H   ILE A  61      29.272   5.326  -6.009  1.00  0.00           H  
ATOM    960  HA  ILE A  61      27.917   3.671  -8.095  1.00  0.00           H  
ATOM    961  HB  ILE A  61      26.238   3.017  -6.382  1.00  0.00           H  
ATOM    962 1HG1 ILE A  61      28.084   4.365  -4.397  1.00  0.00           H  
ATOM    963 2HG1 ILE A  61      26.539   5.006  -4.934  1.00  0.00           H  
ATOM    964 1HG2 ILE A  61      27.667   1.451  -5.130  1.00  0.00           H  
ATOM    965 2HG2 ILE A  61      28.155   1.535  -6.838  1.00  0.00           H  
ATOM    966 3HG2 ILE A  61      29.108   2.384  -5.598  1.00  0.00           H  
ATOM    967 1HD1 ILE A  61      26.330   3.904  -2.776  1.00  0.00           H  
ATOM    968 2HD1 ILE A  61      25.389   3.038  -4.015  1.00  0.00           H  
ATOM    969 3HD1 ILE A  61      26.954   2.389  -3.471  1.00  0.00           H  
ATOM    970  N   SER A  62      25.782   5.150  -8.072  1.00  0.00           N  
ATOM    971  CA  SER A  62      24.779   6.177  -8.329  1.00  0.00           C  
ATOM    972  C   SER A  62      23.861   6.363  -7.128  1.00  0.00           C  
ATOM    973  O   SER A  62      23.907   5.588  -6.172  1.00  0.00           O  
ATOM    974  CB  SER A  62      23.961   5.814  -9.553  1.00  0.00           C  
ATOM    975  OG  SER A  62      23.120   4.725  -9.288  1.00  0.00           O  
ATOM    976  H   SER A  62      25.618   4.210  -8.403  1.00  0.00           H  
ATOM    977  HA  SER A  62      25.292   7.121  -8.516  1.00  0.00           H  
ATOM    978 1HB  SER A  62      23.363   6.673  -9.858  1.00  0.00           H  
ATOM    979 2HB  SER A  62      24.628   5.570 -10.377  1.00  0.00           H  
ATOM    980  HG  SER A  62      23.375   4.037  -9.908  1.00  0.00           H  
ATOM    981  N   VAL A  63      23.025   7.395  -7.183  1.00  0.00           N  
ATOM    982  CA  VAL A  63      22.074   7.667  -6.113  1.00  0.00           C  
ATOM    983  C   VAL A  63      21.084   6.520  -5.949  1.00  0.00           C  
ATOM    984  O   VAL A  63      20.772   6.113  -4.831  1.00  0.00           O  
ATOM    985  CB  VAL A  63      21.302   8.969  -6.402  1.00  0.00           C  
ATOM    986  CG1 VAL A  63      20.161   9.143  -5.412  1.00  0.00           C  
ATOM    987  CG2 VAL A  63      22.251  10.156  -6.345  1.00  0.00           C  
ATOM    988  H   VAL A  63      23.049   8.005  -7.987  1.00  0.00           H  
ATOM    989  HA  VAL A  63      22.626   7.788  -5.180  1.00  0.00           H  
ATOM    990  HB  VAL A  63      20.859   8.904  -7.395  1.00  0.00           H  
ATOM    991 1HG1 VAL A  63      19.626  10.067  -5.631  1.00  0.00           H  
ATOM    992 2HG1 VAL A  63      19.475   8.300  -5.495  1.00  0.00           H  
ATOM    993 3HG1 VAL A  63      20.561   9.188  -4.398  1.00  0.00           H  
ATOM    994 1HG2 VAL A  63      21.699  11.073  -6.552  1.00  0.00           H  
ATOM    995 2HG2 VAL A  63      22.699  10.217  -5.353  1.00  0.00           H  
ATOM    996 3HG2 VAL A  63      23.037  10.030  -7.091  1.00  0.00           H  
ATOM    997  N   GLU A  64      20.594   6.003  -7.071  1.00  0.00           N  
ATOM    998  CA  GLU A  64      19.611   4.927  -7.053  1.00  0.00           C  
ATOM    999  C   GLU A  64      20.226   3.627  -6.552  1.00  0.00           C  
ATOM   1000  O   GLU A  64      19.590   2.871  -5.818  1.00  0.00           O  
ATOM   1001  CB  GLU A  64      19.023   4.718  -8.451  1.00  0.00           C  
ATOM   1002  CG  GLU A  64      18.130   5.853  -8.933  1.00  0.00           C  
ATOM   1003  CD  GLU A  64      17.593   5.627 -10.318  1.00  0.00           C  
ATOM   1004  OE1 GLU A  64      17.997   4.675 -10.942  1.00  0.00           O  
ATOM   1005  OE2 GLU A  64      16.778   6.406 -10.752  1.00  0.00           O1-
ATOM   1006  H   GLU A  64      20.912   6.365  -7.958  1.00  0.00           H  
ATOM   1007  HA  GLU A  64      18.805   5.206  -6.373  1.00  0.00           H  
ATOM   1008 1HB  GLU A  64      19.832   4.600  -9.171  1.00  0.00           H  
ATOM   1009 2HB  GLU A  64      18.435   3.801  -8.464  1.00  0.00           H  
ATOM   1010 1HG  GLU A  64      17.292   5.960  -8.244  1.00  0.00           H  
ATOM   1011 2HG  GLU A  64      18.699   6.782  -8.915  1.00  0.00           H  
ATOM   1012  N   GLU A  65      21.467   3.373  -6.951  1.00  0.00           N  
ATOM   1013  CA  GLU A  65      22.199   2.203  -6.480  1.00  0.00           C  
ATOM   1014  C   GLU A  65      22.423   2.261  -4.975  1.00  0.00           C  
ATOM   1015  O   GLU A  65      22.307   1.252  -4.281  1.00  0.00           O  
ATOM   1016  CB  GLU A  65      23.544   2.090  -7.201  1.00  0.00           C  
ATOM   1017  CG  GLU A  65      23.445   1.628  -8.648  1.00  0.00           C  
ATOM   1018  CD  GLU A  65      24.768   1.650  -9.361  1.00  0.00           C  
ATOM   1019  OE1 GLU A  65      25.564   2.511  -9.071  1.00  0.00           O  
ATOM   1020  OE2 GLU A  65      24.984   0.806 -10.198  1.00  0.00           O1-
ATOM   1021  H   GLU A  65      21.915   4.006  -7.598  1.00  0.00           H  
ATOM   1022  HA  GLU A  65      21.608   1.313  -6.701  1.00  0.00           H  
ATOM   1023 1HB  GLU A  65      24.045   3.058  -7.193  1.00  0.00           H  
ATOM   1024 2HB  GLU A  65      24.185   1.386  -6.668  1.00  0.00           H  
ATOM   1025 1HG  GLU A  65      23.053   0.611  -8.668  1.00  0.00           H  
ATOM   1026 2HG  GLU A  65      22.741   2.269  -9.176  1.00  0.00           H  
ATOM   1027  N   LEU A  66      22.744   3.451  -4.476  1.00  0.00           N  
ATOM   1028  CA  LEU A  66      22.869   3.670  -3.040  1.00  0.00           C  
ATOM   1029  C   LEU A  66      21.560   3.369  -2.321  1.00  0.00           C  
ATOM   1030  O   LEU A  66      21.544   2.665  -1.311  1.00  0.00           O  
ATOM   1031  CB  LEU A  66      23.291   5.118  -2.760  1.00  0.00           C  
ATOM   1032  CG  LEU A  66      23.399   5.505  -1.279  1.00  0.00           C  
ATOM   1033  CD1 LEU A  66      24.492   4.679  -0.616  1.00  0.00           C  
ATOM   1034  CD2 LEU A  66      23.692   6.994  -1.164  1.00  0.00           C  
ATOM   1035  H   LEU A  66      22.905   4.222  -5.108  1.00  0.00           H  
ATOM   1036  HA  LEU A  66      23.636   3.000  -2.653  1.00  0.00           H  
ATOM   1037 1HB  LEU A  66      24.263   5.292  -3.219  1.00  0.00           H  
ATOM   1038 2HB  LEU A  66      22.568   5.788  -3.226  1.00  0.00           H  
ATOM   1039  HG  LEU A  66      22.458   5.281  -0.776  1.00  0.00           H  
ATOM   1040 1HD1 LEU A  66      24.568   4.954   0.436  1.00  0.00           H  
ATOM   1041 2HD1 LEU A  66      24.246   3.619  -0.696  1.00  0.00           H  
ATOM   1042 3HD1 LEU A  66      25.443   4.871  -1.110  1.00  0.00           H  
ATOM   1043 1HD2 LEU A  66      23.768   7.269  -0.112  1.00  0.00           H  
ATOM   1044 2HD2 LEU A  66      24.633   7.220  -1.666  1.00  0.00           H  
ATOM   1045 3HD2 LEU A  66      22.886   7.561  -1.631  1.00  0.00           H  
ATOM   1046  N   LEU A  67      20.465   3.905  -2.847  1.00  0.00           N  
ATOM   1047  CA  LEU A  67      19.145   3.673  -2.270  1.00  0.00           C  
ATOM   1048  C   LEU A  67      18.836   2.184  -2.184  1.00  0.00           C  
ATOM   1049  O   LEU A  67      18.362   1.698  -1.156  1.00  0.00           O  
ATOM   1050  CB  LEU A  67      18.070   4.377  -3.107  1.00  0.00           C  
ATOM   1051  CG  LEU A  67      16.621   4.137  -2.665  1.00  0.00           C  
ATOM   1052  CD1 LEU A  67      16.445   4.599  -1.225  1.00  0.00           C  
ATOM   1053  CD2 LEU A  67      15.676   4.881  -3.598  1.00  0.00           C  
ATOM   1054  H   LEU A  67      20.547   4.488  -3.668  1.00  0.00           H  
ATOM   1055  HA  LEU A  67      19.131   4.087  -1.262  1.00  0.00           H  
ATOM   1056 1HB  LEU A  67      18.253   5.450  -3.075  1.00  0.00           H  
ATOM   1057 2HB  LEU A  67      18.161   4.044  -4.141  1.00  0.00           H  
ATOM   1058  HG  LEU A  67      16.401   3.070  -2.703  1.00  0.00           H  
ATOM   1059 1HD1 LEU A  67      15.414   4.428  -0.912  1.00  0.00           H  
ATOM   1060 2HD1 LEU A  67      17.118   4.037  -0.578  1.00  0.00           H  
ATOM   1061 3HD1 LEU A  67      16.674   5.661  -1.154  1.00  0.00           H  
ATOM   1062 1HD2 LEU A  67      14.646   4.710  -3.285  1.00  0.00           H  
ATOM   1063 2HD2 LEU A  67      15.894   5.949  -3.560  1.00  0.00           H  
ATOM   1064 3HD2 LEU A  67      15.810   4.519  -4.617  1.00  0.00           H  
ATOM   1065  N   LYS A  68      19.108   1.464  -3.266  1.00  0.00           N  
ATOM   1066  CA  LYS A  68      18.859   0.028  -3.314  1.00  0.00           C  
ATOM   1067  C   LYS A  68      19.728  -0.715  -2.307  1.00  0.00           C  
ATOM   1068  O   LYS A  68      19.282  -1.672  -1.676  1.00  0.00           O  
ATOM   1069  CB  LYS A  68      19.109  -0.512  -4.723  1.00  0.00           C  
ATOM   1070  CG  LYS A  68      18.084  -0.066  -5.758  1.00  0.00           C  
ATOM   1071  CD  LYS A  68      18.474  -0.525  -7.155  1.00  0.00           C  
ATOM   1072  CE  LYS A  68      17.538   0.049  -8.209  1.00  0.00           C  
ATOM   1073  NZ  LYS A  68      17.980  -0.289  -9.588  1.00  0.00           N1+
ATOM   1074  H   LYS A  68      19.495   1.924  -4.078  1.00  0.00           H  
ATOM   1075  HA  LYS A  68      17.816  -0.151  -3.051  1.00  0.00           H  
ATOM   1076 1HB  LYS A  68      20.092  -0.191  -5.067  1.00  0.00           H  
ATOM   1077 2HB  LYS A  68      19.109  -1.601  -4.699  1.00  0.00           H  
ATOM   1078 1HG  LYS A  68      17.107  -0.483  -5.507  1.00  0.00           H  
ATOM   1079 2HG  LYS A  68      18.008   1.020  -5.750  1.00  0.00           H  
ATOM   1080 1HD  LYS A  68      19.494  -0.204  -7.372  1.00  0.00           H  
ATOM   1081 2HD  LYS A  68      18.437  -1.613  -7.204  1.00  0.00           H  
ATOM   1082 1HE  LYS A  68      16.534  -0.344  -8.055  1.00  0.00           H  
ATOM   1083 2HE  LYS A  68      17.499   1.134  -8.108  1.00  0.00           H  
ATOM   1084 1HZ  LYS A  68      17.335   0.110 -10.257  1.00  0.00           H  
ATOM   1085 2HZ  LYS A  68      18.904   0.088  -9.749  1.00  0.00           H  
ATOM   1086 3HZ  LYS A  68      18.002  -1.292  -9.700  1.00  0.00           H  
ATOM   1087  N   LEU A  69      20.971  -0.267  -2.161  1.00  0.00           N  
ATOM   1088  CA  LEU A  69      21.868  -0.814  -1.151  1.00  0.00           C  
ATOM   1089  C   LEU A  69      21.380  -0.491   0.254  1.00  0.00           C  
ATOM   1090  O   LEU A  69      21.487  -1.314   1.163  1.00  0.00           O  
ATOM   1091  CB  LEU A  69      23.286  -0.261  -1.348  1.00  0.00           C  
ATOM   1092  CG  LEU A  69      24.052  -0.807  -2.559  1.00  0.00           C  
ATOM   1093  CD1 LEU A  69      25.331  -0.003  -2.756  1.00  0.00           C  
ATOM   1094  CD2 LEU A  69      24.360  -2.280  -2.344  1.00  0.00           C  
ATOM   1095  H   LEU A  69      21.301   0.472  -2.766  1.00  0.00           H  
ATOM   1096  HA  LEU A  69      21.897  -1.897  -1.265  1.00  0.00           H  
ATOM   1097 1HB  LEU A  69      23.224   0.821  -1.454  1.00  0.00           H  
ATOM   1098 2HB  LEU A  69      23.873  -0.484  -0.456  1.00  0.00           H  
ATOM   1099  HG  LEU A  69      23.444  -0.690  -3.457  1.00  0.00           H  
ATOM   1100 1HD1 LEU A  69      25.876  -0.391  -3.617  1.00  0.00           H  
ATOM   1101 2HD1 LEU A  69      25.080   1.044  -2.927  1.00  0.00           H  
ATOM   1102 3HD1 LEU A  69      25.954  -0.088  -1.865  1.00  0.00           H  
ATOM   1103 1HD2 LEU A  69      24.903  -2.669  -3.205  1.00  0.00           H  
ATOM   1104 2HD2 LEU A  69      24.969  -2.398  -1.447  1.00  0.00           H  
ATOM   1105 3HD2 LEU A  69      23.427  -2.833  -2.224  1.00  0.00           H  
ATOM   1106  N   ALA A  70      20.843   0.712   0.427  1.00  0.00           N  
ATOM   1107  CA  ALA A  70      20.298   1.131   1.713  1.00  0.00           C  
ATOM   1108  C   ALA A  70      19.091   0.286   2.100  1.00  0.00           C  
ATOM   1109  O   ALA A  70      18.922  -0.072   3.266  1.00  0.00           O  
ATOM   1110  CB  ALA A  70      19.921   2.605   1.673  1.00  0.00           C  
ATOM   1111  H   ALA A  70      20.812   1.354  -0.354  1.00  0.00           H  
ATOM   1112  HA  ALA A  70      21.067   0.984   2.471  1.00  0.00           H  
ATOM   1113 1HB  ALA A  70      19.516   2.903   2.640  1.00  0.00           H  
ATOM   1114 2HB  ALA A  70      20.806   3.201   1.452  1.00  0.00           H  
ATOM   1115 3HB  ALA A  70      19.172   2.769   0.900  1.00  0.00           H  
ATOM   1116  N   LYS A  71      18.256  -0.029   1.117  1.00  0.00           N  
ATOM   1117  CA  LYS A  71      17.127  -0.927   1.330  1.00  0.00           C  
ATOM   1118  C   LYS A  71      17.598  -2.328   1.694  1.00  0.00           C  
ATOM   1119  O   LYS A  71      17.036  -2.972   2.580  1.00  0.00           O  
ATOM   1120  CB  LYS A  71      16.240  -0.978   0.084  1.00  0.00           C  
ATOM   1121  CG  LYS A  71      15.447   0.296  -0.177  1.00  0.00           C  
ATOM   1122  CD  LYS A  71      14.614   0.179  -1.444  1.00  0.00           C  
ATOM   1123  CE  LYS A  71      13.807   1.443  -1.697  1.00  0.00           C  
ATOM   1124  NZ  LYS A  71      12.998   1.349  -2.941  1.00  0.00           N1+
ATOM   1125  H   LYS A  71      18.406   0.363   0.198  1.00  0.00           H  
ATOM   1126  HA  LYS A  71      16.533  -0.547   2.163  1.00  0.00           H  
ATOM   1127 1HB  LYS A  71      16.858  -1.173  -0.794  1.00  0.00           H  
ATOM   1128 2HB  LYS A  71      15.531  -1.802   0.175  1.00  0.00           H  
ATOM   1129 1HG  LYS A  71      14.784   0.490   0.666  1.00  0.00           H  
ATOM   1130 2HG  LYS A  71      16.132   1.136  -0.278  1.00  0.00           H  
ATOM   1131 1HD  LYS A  71      15.272  -0.000  -2.297  1.00  0.00           H  
ATOM   1132 2HD  LYS A  71      13.930  -0.664  -1.354  1.00  0.00           H  
ATOM   1133 1HE  LYS A  71      13.139   1.622  -0.856  1.00  0.00           H  
ATOM   1134 2HE  LYS A  71      14.483   2.295  -1.782  1.00  0.00           H  
ATOM   1135 1HZ  LYS A  71      12.479   2.205  -3.073  1.00  0.00           H  
ATOM   1136 2HZ  LYS A  71      13.610   1.201  -3.732  1.00  0.00           H  
ATOM   1137 3HZ  LYS A  71      12.354   0.574  -2.867  1.00  0.00           H  
ATOM   1138  N   ALA A  72      18.635  -2.796   1.006  1.00  0.00           N  
ATOM   1139  CA  ALA A  72      19.256  -4.075   1.332  1.00  0.00           C  
ATOM   1140  C   ALA A  72      19.815  -4.071   2.748  1.00  0.00           C  
ATOM   1141  O   ALA A  72      19.680  -5.050   3.482  1.00  0.00           O  
ATOM   1142  CB  ALA A  72      20.355  -4.400   0.330  1.00  0.00           C  
ATOM   1143  H   ALA A  72      19.001  -2.252   0.238  1.00  0.00           H  
ATOM   1144  HA  ALA A  72      18.488  -4.847   1.277  1.00  0.00           H  
ATOM   1145 1HB  ALA A  72      20.808  -5.357   0.586  1.00  0.00           H  
ATOM   1146 2HB  ALA A  72      19.928  -4.456  -0.671  1.00  0.00           H  
ATOM   1147 3HB  ALA A  72      21.114  -3.619   0.358  1.00  0.00           H  
ATOM   1148  N   ALA A  73      20.444  -2.963   3.128  1.00  0.00           N  
ATOM   1149  CA  ALA A  73      20.931  -2.788   4.491  1.00  0.00           C  
ATOM   1150  C   ALA A  73      19.785  -2.819   5.494  1.00  0.00           C  
ATOM   1151  O   ALA A  73      19.908  -3.400   6.572  1.00  0.00           O  
ATOM   1152  CB  ALA A  73      21.705  -1.482   4.612  1.00  0.00           C  
ATOM   1153  H   ALA A  73      20.587  -2.224   2.455  1.00  0.00           H  
ATOM   1154  HA  ALA A  73      21.600  -3.617   4.721  1.00  0.00           H  
ATOM   1155 1HB  ALA A  73      22.062  -1.365   5.635  1.00  0.00           H  
ATOM   1156 2HB  ALA A  73      22.555  -1.498   3.931  1.00  0.00           H  
ATOM   1157 3HB  ALA A  73      21.053  -0.648   4.359  1.00  0.00           H  
ATOM   1158  N   TYR A  74      18.671  -2.192   5.132  1.00  0.00           N  
ATOM   1159  CA  TYR A  74      17.489  -2.177   5.986  1.00  0.00           C  
ATOM   1160  C   TYR A  74      16.990  -3.590   6.261  1.00  0.00           C  
ATOM   1161  O   TYR A  74      16.766  -3.966   7.411  1.00  0.00           O  
ATOM   1162  CB  TYR A  74      16.380  -1.337   5.348  1.00  0.00           C  
ATOM   1163  CG  TYR A  74      15.061  -1.408   6.085  1.00  0.00           C  
ATOM   1164  CD1 TYR A  74      14.867  -0.657   7.235  1.00  0.00           C  
ATOM   1165  CD2 TYR A  74      14.045  -2.225   5.611  1.00  0.00           C  
ATOM   1166  CE1 TYR A  74      13.661  -0.722   7.907  1.00  0.00           C  
ATOM   1167  CE2 TYR A  74      12.840  -2.290   6.284  1.00  0.00           C  
ATOM   1168  CZ  TYR A  74      12.647  -1.543   7.427  1.00  0.00           C  
ATOM   1169  OH  TYR A  74      11.447  -1.608   8.098  1.00  0.00           O  
ATOM   1170  H   TYR A  74      18.643  -1.714   4.244  1.00  0.00           H  
ATOM   1171  HA  TYR A  74      17.759  -1.729   6.943  1.00  0.00           H  
ATOM   1172 1HB  TYR A  74      16.691  -0.292   5.309  1.00  0.00           H  
ATOM   1173 2HB  TYR A  74      16.215  -1.668   4.323  1.00  0.00           H  
ATOM   1174  HD1 TYR A  74      15.664  -0.015   7.608  1.00  0.00           H  
ATOM   1175  HD2 TYR A  74      14.198  -2.817   4.708  1.00  0.00           H  
ATOM   1176  HE1 TYR A  74      13.509  -0.132   8.811  1.00  0.00           H  
ATOM   1177  HE2 TYR A  74      12.043  -2.933   5.911  1.00  0.00           H  
ATOM   1178  HH  TYR A  74      10.860  -2.217   7.642  1.00  0.00           H  
ATOM   1179  N   TYR A  75      16.818  -4.368   5.199  1.00  0.00           N  
ATOM   1180  CA  TYR A  75      16.244  -5.703   5.312  1.00  0.00           C  
ATOM   1181  C   TYR A  75      17.225  -6.671   5.961  1.00  0.00           C  
ATOM   1182  O   TYR A  75      16.826  -7.585   6.682  1.00  0.00           O  
ATOM   1183  CB  TYR A  75      15.818  -6.223   3.937  1.00  0.00           C  
ATOM   1184  CG  TYR A  75      14.573  -5.559   3.393  1.00  0.00           C  
ATOM   1185  CD1 TYR A  75      14.640  -4.807   2.229  1.00  0.00           C  
ATOM   1186  CD2 TYR A  75      13.364  -5.702   4.057  1.00  0.00           C  
ATOM   1187  CE1 TYR A  75      13.502  -4.201   1.732  1.00  0.00           C  
ATOM   1188  CE2 TYR A  75      12.227  -5.096   3.559  1.00  0.00           C  
ATOM   1189  CZ  TYR A  75      12.293  -4.348   2.402  1.00  0.00           C  
ATOM   1190  OH  TYR A  75      11.161  -3.744   1.906  1.00  0.00           O  
ATOM   1191  H   TYR A  75      17.090  -4.026   4.288  1.00  0.00           H  
ATOM   1192  HA  TYR A  75      15.363  -5.648   5.951  1.00  0.00           H  
ATOM   1193 1HB  TYR A  75      16.627  -6.066   3.222  1.00  0.00           H  
ATOM   1194 2HB  TYR A  75      15.635  -7.295   3.994  1.00  0.00           H  
ATOM   1195  HD1 TYR A  75      15.590  -4.694   1.706  1.00  0.00           H  
ATOM   1196  HD2 TYR A  75      13.312  -6.292   4.971  1.00  0.00           H  
ATOM   1197  HE1 TYR A  75      13.555  -3.610   0.818  1.00  0.00           H  
ATOM   1198  HE2 TYR A  75      11.276  -5.208   4.082  1.00  0.00           H  
ATOM   1199  HH  TYR A  75      10.417  -3.939   2.484  1.00  0.00           H  
ATOM   1200  N   SER A  76      18.512  -6.464   5.701  1.00  0.00           N  
ATOM   1201  CA  SER A  76      19.550  -7.343   6.226  1.00  0.00           C  
ATOM   1202  C   SER A  76      19.901  -6.982   7.665  1.00  0.00           C  
ATOM   1203  O   SER A  76      20.373  -7.824   8.428  1.00  0.00           O  
ATOM   1204  CB  SER A  76      20.791  -7.262   5.358  1.00  0.00           C  
ATOM   1205  OG  SER A  76      21.344  -5.976   5.391  1.00  0.00           O  
ATOM   1206  H   SER A  76      18.777  -5.678   5.125  1.00  0.00           H  
ATOM   1207  HA  SER A  76      19.177  -8.367   6.212  1.00  0.00           H  
ATOM   1208 1HB  SER A  76      21.526  -7.987   5.706  1.00  0.00           H  
ATOM   1209 2HB  SER A  76      20.533  -7.523   4.333  1.00  0.00           H  
ATOM   1210  HG  SER A  76      20.817  -5.445   4.790  1.00  0.00           H  
ATOM   1211  N   GLY A  77      19.669  -5.726   8.027  1.00  0.00           N  
ATOM   1212  CA  GLY A  77      19.991  -5.243   9.365  1.00  0.00           C  
ATOM   1213  C   GLY A  77      21.465  -4.877   9.479  1.00  0.00           C  
ATOM   1214  O   GLY A  77      22.066  -5.010  10.545  1.00  0.00           O  
ATOM   1215  H   GLY A  77      19.258  -5.088   7.360  1.00  0.00           H  
ATOM   1216 1HA  GLY A  77      19.377  -4.371   9.594  1.00  0.00           H  
ATOM   1217 2HA  GLY A  77      19.744  -6.010  10.098  1.00  0.00           H  
ATOM   1218  N   THR A  78      22.043  -4.417   8.375  1.00  0.00           N  
ATOM   1219  CA  THR A  78      23.463  -4.091   8.331  1.00  0.00           C  
ATOM   1220  C   THR A  78      23.684  -2.655   7.873  1.00  0.00           C  
ATOM   1221  O   THR A  78      22.731  -1.893   7.705  1.00  0.00           O  
ATOM   1222  CB  THR A  78      24.225  -5.053   7.403  1.00  0.00           C  
ATOM   1223  CG2 THR A  78      23.984  -6.497   7.817  1.00  0.00           C  
ATOM   1224  OG1 THR A  78      23.784  -4.868   6.051  1.00  0.00           O  
ATOM   1225  H   THR A  78      21.483  -4.291   7.543  1.00  0.00           H  
ATOM   1226  HA  THR A  78      23.870  -4.189   9.337  1.00  0.00           H  
ATOM   1227  HB  THR A  78      25.292  -4.840   7.455  1.00  0.00           H  
ATOM   1228  HG1 THR A  78      22.961  -5.345   5.916  1.00  0.00           H  
ATOM   1229 1HG2 THR A  78      24.531  -7.164   7.150  1.00  0.00           H  
ATOM   1230 2HG2 THR A  78      24.329  -6.644   8.840  1.00  0.00           H  
ATOM   1231 3HG2 THR A  78      22.920  -6.719   7.758  1.00  0.00           H  
ATOM   1232  N   THR A  79      24.946  -2.292   7.671  1.00  0.00           N  
ATOM   1233  CA  THR A  79      25.288  -0.990   7.110  1.00  0.00           C  
ATOM   1234  C   THR A  79      25.379  -1.052   5.591  1.00  0.00           C  
ATOM   1235  O   THR A  79      25.468  -2.132   5.008  1.00  0.00           O  
ATOM   1236  CB  THR A  79      26.618  -0.470   7.687  1.00  0.00           C  
ATOM   1237  CG2 THR A  79      26.546  -0.391   9.204  1.00  0.00           C  
ATOM   1238  OG1 THR A  79      27.683  -1.351   7.308  1.00  0.00           O  
ATOM   1239  H   THR A  79      25.688  -2.933   7.912  1.00  0.00           H  
ATOM   1240  HA  THR A  79      24.501  -0.283   7.372  1.00  0.00           H  
ATOM   1241  HB  THR A  79      26.825   0.522   7.286  1.00  0.00           H  
ATOM   1242  HG1 THR A  79      27.561  -2.203   7.736  1.00  0.00           H  
ATOM   1243 1HG2 THR A  79      27.494  -0.020   9.595  1.00  0.00           H  
ATOM   1244 2HG2 THR A  79      25.744   0.287   9.495  1.00  0.00           H  
ATOM   1245 3HG2 THR A  79      26.349  -1.381   9.612  1.00  0.00           H  
ATOM   1246  N   VAL A  80      25.356   0.114   4.954  1.00  0.00           N  
ATOM   1247  CA  VAL A  80      25.461   0.197   3.502  1.00  0.00           C  
ATOM   1248  C   VAL A  80      26.845  -0.223   3.026  1.00  0.00           C  
ATOM   1249  O   VAL A  80      26.985  -0.872   1.988  1.00  0.00           O  
ATOM   1250  CB  VAL A  80      25.171   1.632   3.026  1.00  0.00           C  
ATOM   1251  CG1 VAL A  80      25.450   1.766   1.536  1.00  0.00           C  
ATOM   1252  CG2 VAL A  80      23.729   2.001   3.341  1.00  0.00           C  
ATOM   1253  H   VAL A  80      25.263   0.966   5.490  1.00  0.00           H  
ATOM   1254  HA  VAL A  80      24.721  -0.473   3.063  1.00  0.00           H  
ATOM   1255  HB  VAL A  80      25.844   2.319   3.542  1.00  0.00           H  
ATOM   1256 1HG1 VAL A  80      25.240   2.787   1.217  1.00  0.00           H  
ATOM   1257 2HG1 VAL A  80      26.496   1.532   1.340  1.00  0.00           H  
ATOM   1258 3HG1 VAL A  80      24.812   1.076   0.984  1.00  0.00           H  
ATOM   1259 1HG2 VAL A  80      23.532   3.018   3.002  1.00  0.00           H  
ATOM   1260 2HG2 VAL A  80      23.058   1.311   2.831  1.00  0.00           H  
ATOM   1261 3HG2 VAL A  80      23.565   1.939   4.417  1.00  0.00           H  
ATOM   1262  N   GLU A  81      27.867   0.149   3.789  1.00  0.00           N  
ATOM   1263  CA  GLU A  81      29.231  -0.284   3.509  1.00  0.00           C  
ATOM   1264  C   GLU A  81      29.326  -1.802   3.448  1.00  0.00           C  
ATOM   1265  O   GLU A  81      29.891  -2.362   2.509  1.00  0.00           O  
ATOM   1266  CB  GLU A  81      30.191   0.256   4.572  1.00  0.00           C  
ATOM   1267  CG  GLU A  81      31.639  -0.173   4.387  1.00  0.00           C  
ATOM   1268  CD  GLU A  81      32.545   0.338   5.472  1.00  0.00           C  
ATOM   1269  OE1 GLU A  81      32.124   1.191   6.218  1.00  0.00           O  
ATOM   1270  OE2 GLU A  81      33.658  -0.123   5.557  1.00  0.00           O1-
ATOM   1271  H   GLU A  81      27.694   0.747   4.584  1.00  0.00           H  
ATOM   1272  HA  GLU A  81      29.527   0.114   2.537  1.00  0.00           H  
ATOM   1273 1HB  GLU A  81      30.163   1.346   4.569  1.00  0.00           H  
ATOM   1274 2HB  GLU A  81      29.867  -0.077   5.558  1.00  0.00           H  
ATOM   1275 1HG  GLU A  81      31.686  -1.261   4.374  1.00  0.00           H  
ATOM   1276 2HG  GLU A  81      31.995   0.190   3.423  1.00  0.00           H  
ATOM   1277  N   GLU A  82      28.771  -2.465   4.457  1.00  0.00           N  
ATOM   1278  CA  GLU A  82      28.758  -3.922   4.502  1.00  0.00           C  
ATOM   1279  C   GLU A  82      28.004  -4.503   3.313  1.00  0.00           C  
ATOM   1280  O   GLU A  82      28.458  -5.459   2.684  1.00  0.00           O  
ATOM   1281  CB  GLU A  82      28.127  -4.410   5.807  1.00  0.00           C  
ATOM   1282  CG  GLU A  82      29.010  -4.241   7.035  1.00  0.00           C  
ATOM   1283  CD  GLU A  82      28.279  -4.506   8.322  1.00  0.00           C  
ATOM   1284  OE1 GLU A  82      27.296  -3.850   8.571  1.00  0.00           O  
ATOM   1285  OE2 GLU A  82      28.704  -5.364   9.058  1.00  0.00           O1-
ATOM   1286  H   GLU A  82      28.347  -1.946   5.212  1.00  0.00           H  
ATOM   1287  HA  GLU A  82      29.788  -4.279   4.458  1.00  0.00           H  
ATOM   1288 1HB  GLU A  82      27.198  -3.870   5.987  1.00  0.00           H  
ATOM   1289 2HB  GLU A  82      27.878  -5.468   5.717  1.00  0.00           H  
ATOM   1290 1HG  GLU A  82      29.852  -4.928   6.961  1.00  0.00           H  
ATOM   1291 2HG  GLU A  82      29.404  -3.226   7.049  1.00  0.00           H  
ATOM   1292  N   ALA A  83      26.850  -3.920   3.009  1.00  0.00           N  
ATOM   1293  CA  ALA A  83      26.046  -4.356   1.872  1.00  0.00           C  
ATOM   1294  C   ALA A  83      26.820  -4.221   0.568  1.00  0.00           C  
ATOM   1295  O   ALA A  83      26.847  -5.143  -0.248  1.00  0.00           O  
ATOM   1296  CB  ALA A  83      24.752  -3.560   1.803  1.00  0.00           C  
ATOM   1297  H   ALA A  83      26.519  -3.155   3.580  1.00  0.00           H  
ATOM   1298  HA  ALA A  83      25.807  -5.409   2.012  1.00  0.00           H  
ATOM   1299 1HB  ALA A  83      24.162  -3.897   0.950  1.00  0.00           H  
ATOM   1300 2HB  ALA A  83      24.181  -3.713   2.719  1.00  0.00           H  
ATOM   1301 3HB  ALA A  83      24.980  -2.501   1.690  1.00  0.00           H  
ATOM   1302  N   TYR A  84      27.451  -3.067   0.375  1.00  0.00           N  
ATOM   1303  CA  TYR A  84      28.229  -2.811  -0.830  1.00  0.00           C  
ATOM   1304  C   TYR A  84      29.352  -3.829  -0.987  1.00  0.00           C  
ATOM   1305  O   TYR A  84      29.488  -4.460  -2.035  1.00  0.00           O  
ATOM   1306  CB  TYR A  84      28.802  -1.392  -0.807  1.00  0.00           C  
ATOM   1307  CG  TYR A  84      29.705  -1.078  -1.978  1.00  0.00           C  
ATOM   1308  CD1 TYR A  84      29.158  -0.705  -3.196  1.00  0.00           C  
ATOM   1309  CD2 TYR A  84      31.082  -1.164  -1.834  1.00  0.00           C  
ATOM   1310  CE1 TYR A  84      29.984  -0.418  -4.266  1.00  0.00           C  
ATOM   1311  CE2 TYR A  84      31.908  -0.878  -2.903  1.00  0.00           C  
ATOM   1312  CZ  TYR A  84      31.364  -0.506  -4.116  1.00  0.00           C  
ATOM   1313  OH  TYR A  84      32.185  -0.221  -5.181  1.00  0.00           O  
ATOM   1314  H   TYR A  84      27.388  -2.348   1.082  1.00  0.00           H  
ATOM   1315  HA  TYR A  84      27.572  -2.908  -1.695  1.00  0.00           H  
ATOM   1316 1HB  TYR A  84      27.983  -0.670  -0.805  1.00  0.00           H  
ATOM   1317 2HB  TYR A  84      29.370  -1.243   0.110  1.00  0.00           H  
ATOM   1318  HD1 TYR A  84      28.076  -0.637  -3.310  1.00  0.00           H  
ATOM   1319  HD2 TYR A  84      31.513  -1.459  -0.876  1.00  0.00           H  
ATOM   1320  HE1 TYR A  84      29.554  -0.124  -5.224  1.00  0.00           H  
ATOM   1321  HE2 TYR A  84      32.990  -0.946  -2.790  1.00  0.00           H  
ATOM   1322  HH  TYR A  84      32.249   0.731  -5.290  1.00  0.00           H  
ATOM   1323  N   LYS A  85      30.153  -3.985   0.061  1.00  0.00           N  
ATOM   1324  CA  LYS A  85      31.304  -4.879   0.019  1.00  0.00           C  
ATOM   1325  C   LYS A  85      30.867  -6.337  -0.057  1.00  0.00           C  
ATOM   1326  O   LYS A  85      31.533  -7.163  -0.680  1.00  0.00           O  
ATOM   1327  CB  LYS A  85      32.196  -4.662   1.242  1.00  0.00           C  
ATOM   1328  CG  LYS A  85      32.950  -3.339   1.243  1.00  0.00           C  
ATOM   1329  CD  LYS A  85      33.722  -3.144   2.539  1.00  0.00           C  
ATOM   1330  CE  LYS A  85      34.570  -1.880   2.496  1.00  0.00           C  
ATOM   1331  NZ  LYS A  85      35.220  -1.601   3.804  1.00  0.00           N1+
ATOM   1332  H   LYS A  85      29.961  -3.471   0.908  1.00  0.00           H  
ATOM   1333  HA  LYS A  85      31.882  -4.657  -0.879  1.00  0.00           H  
ATOM   1334 1HB  LYS A  85      31.590  -4.702   2.147  1.00  0.00           H  
ATOM   1335 2HB  LYS A  85      32.931  -5.465   1.304  1.00  0.00           H  
ATOM   1336 1HG  LYS A  85      33.650  -3.318   0.407  1.00  0.00           H  
ATOM   1337 2HG  LYS A  85      32.244  -2.518   1.123  1.00  0.00           H  
ATOM   1338 1HD  LYS A  85      33.022  -3.072   3.373  1.00  0.00           H  
ATOM   1339 2HD  LYS A  85      34.373  -4.000   2.708  1.00  0.00           H  
ATOM   1340 1HE  LYS A  85      35.342  -1.988   1.735  1.00  0.00           H  
ATOM   1341 2HE  LYS A  85      33.942  -1.030   2.227  1.00  0.00           H  
ATOM   1342 1HZ  LYS A  85      35.771  -0.757   3.734  1.00  0.00           H  
ATOM   1343 2HZ  LYS A  85      34.512  -1.481   4.514  1.00  0.00           H  
ATOM   1344 3HZ  LYS A  85      35.820  -2.374   4.055  1.00  0.00           H  
ATOM   1345  N   LEU A  86      29.742  -6.645   0.579  1.00  0.00           N  
ATOM   1346  CA  LEU A  86      29.191  -7.996   0.550  1.00  0.00           C  
ATOM   1347  C   LEU A  86      28.865  -8.427  -0.873  1.00  0.00           C  
ATOM   1348  O   LEU A  86      29.212  -9.532  -1.292  1.00  0.00           O  
ATOM   1349  CB  LEU A  86      27.928  -8.070   1.416  1.00  0.00           C  
ATOM   1350  CG  LEU A  86      27.221  -9.432   1.445  1.00  0.00           C  
ATOM   1351  CD1 LEU A  86      28.175 -10.489   1.984  1.00  0.00           C  
ATOM   1352  CD2 LEU A  86      25.969  -9.337   2.305  1.00  0.00           C  
ATOM   1353  H   LEU A  86      29.255  -5.927   1.095  1.00  0.00           H  
ATOM   1354  HA  LEU A  86      29.935  -8.681   0.956  1.00  0.00           H  
ATOM   1355 1HB  LEU A  86      28.192  -7.814   2.441  1.00  0.00           H  
ATOM   1356 2HB  LEU A  86      27.212  -7.333   1.052  1.00  0.00           H  
ATOM   1357  HG  LEU A  86      26.943  -9.719   0.430  1.00  0.00           H  
ATOM   1358 1HD1 LEU A  86      27.673 -11.456   2.004  1.00  0.00           H  
ATOM   1359 2HD1 LEU A  86      29.052 -10.549   1.339  1.00  0.00           H  
ATOM   1360 3HD1 LEU A  86      28.483 -10.220   2.993  1.00  0.00           H  
ATOM   1361 1HD2 LEU A  86      25.466 -10.304   2.325  1.00  0.00           H  
ATOM   1362 2HD2 LEU A  86      26.245  -9.051   3.320  1.00  0.00           H  
ATOM   1363 3HD2 LEU A  86      25.297  -8.586   1.887  1.00  0.00           H  
ATOM   1364  N   ALA A  87      28.196  -7.551  -1.613  1.00  0.00           N  
ATOM   1365  CA  ALA A  87      27.867  -7.819  -3.009  1.00  0.00           C  
ATOM   1366  C   ALA A  87      29.115  -8.155  -3.814  1.00  0.00           C  
ATOM   1367  O   ALA A  87      29.102  -9.061  -4.648  1.00  0.00           O  
ATOM   1368  CB  ALA A  87      27.148  -6.626  -3.622  1.00  0.00           C  
ATOM   1369  H   ALA A  87      27.907  -6.675  -1.200  1.00  0.00           H  
ATOM   1370  HA  ALA A  87      27.205  -8.684  -3.040  1.00  0.00           H  
ATOM   1371 1HB  ALA A  87      26.909  -6.842  -4.663  1.00  0.00           H  
ATOM   1372 2HB  ALA A  87      26.227  -6.434  -3.071  1.00  0.00           H  
ATOM   1373 3HB  ALA A  87      27.791  -5.749  -3.572  1.00  0.00           H  
ATOM   1374  N   LEU A  88      30.193  -7.422  -3.559  1.00  0.00           N  
ATOM   1375  CA  LEU A  88      31.466  -7.675  -4.224  1.00  0.00           C  
ATOM   1376  C   LEU A  88      32.030  -9.035  -3.836  1.00  0.00           C  
ATOM   1377  O   LEU A  88      32.609  -9.738  -4.664  1.00  0.00           O  
ATOM   1378  CB  LEU A  88      32.476  -6.576  -3.870  1.00  0.00           C  
ATOM   1379  CG  LEU A  88      32.157  -5.179  -4.415  1.00  0.00           C  
ATOM   1380  CD1 LEU A  88      33.144  -4.171  -3.841  1.00  0.00           C  
ATOM   1381  CD2 LEU A  88      32.220  -5.200  -5.935  1.00  0.00           C  
ATOM   1382  H   LEU A  88      30.129  -6.670  -2.888  1.00  0.00           H  
ATOM   1383  HA  LEU A  88      31.302  -7.666  -5.300  1.00  0.00           H  
ATOM   1384 1HB  LEU A  88      32.542  -6.502  -2.786  1.00  0.00           H  
ATOM   1385 2HB  LEU A  88      33.455  -6.866  -4.254  1.00  0.00           H  
ATOM   1386  HG  LEU A  88      31.157  -4.883  -4.098  1.00  0.00           H  
ATOM   1387 1HD1 LEU A  88      32.918  -3.178  -4.228  1.00  0.00           H  
ATOM   1388 2HD1 LEU A  88      33.064  -4.162  -2.754  1.00  0.00           H  
ATOM   1389 3HD1 LEU A  88      34.157  -4.450  -4.129  1.00  0.00           H  
ATOM   1390 1HD2 LEU A  88      31.993  -4.207  -6.323  1.00  0.00           H  
ATOM   1391 2HD2 LEU A  88      33.221  -5.493  -6.254  1.00  0.00           H  
ATOM   1392 3HD2 LEU A  88      31.492  -5.915  -6.319  1.00  0.00           H  
ATOM   1393  N   LYS A  89      31.857  -9.403  -2.570  1.00  0.00           N  
ATOM   1394  CA  LYS A  89      32.355 -10.678  -2.068  1.00  0.00           C  
ATOM   1395  C   LYS A  89      31.557 -11.844  -2.637  1.00  0.00           C  
ATOM   1396  O   LYS A  89      32.112 -12.901  -2.938  1.00  0.00           O  
ATOM   1397  CB  LYS A  89      32.307 -10.706  -0.539  1.00  0.00           C  
ATOM   1398  CG  LYS A  89      33.328  -9.801   0.138  1.00  0.00           C  
ATOM   1399  CD  LYS A  89      33.186  -9.844   1.653  1.00  0.00           C  
ATOM   1400  CE  LYS A  89      34.198  -8.933   2.331  1.00  0.00           C  
ATOM   1401  NZ  LYS A  89      34.063  -8.955   3.813  1.00  0.00           N1+
ATOM   1402  H   LYS A  89      31.367  -8.783  -1.940  1.00  0.00           H  
ATOM   1403  HA  LYS A  89      33.390 -10.795  -2.387  1.00  0.00           H  
ATOM   1404 1HB  LYS A  89      31.316 -10.405  -0.200  1.00  0.00           H  
ATOM   1405 2HB  LYS A  89      32.478 -11.724  -0.188  1.00  0.00           H  
ATOM   1406 1HG  LYS A  89      34.335 -10.121  -0.132  1.00  0.00           H  
ATOM   1407 2HG  LYS A  89      33.188  -8.775  -0.203  1.00  0.00           H  
ATOM   1408 1HD  LYS A  89      32.180  -9.527   1.933  1.00  0.00           H  
ATOM   1409 2HD  LYS A  89      33.338 -10.865   2.004  1.00  0.00           H  
ATOM   1410 1HE  LYS A  89      35.207  -9.249   2.065  1.00  0.00           H  
ATOM   1411 2HE  LYS A  89      34.059  -7.910   1.981  1.00  0.00           H  
ATOM   1412 1HZ  LYS A  89      34.751  -8.340   4.223  1.00  0.00           H  
ATOM   1413 2HZ  LYS A  89      33.137  -8.647   4.071  1.00  0.00           H  
ATOM   1414 3HZ  LYS A  89      34.210  -9.897   4.150  1.00  0.00           H  
ATOM   1415  N   LEU A  90      30.251 -11.645  -2.784  1.00  0.00           N  
ATOM   1416  CA  LEU A  90      29.360 -12.707  -3.235  1.00  0.00           C  
ATOM   1417  C   LEU A  90      29.349 -12.808  -4.755  1.00  0.00           C  
ATOM   1418  O   LEU A  90      29.017 -13.853  -5.315  1.00  0.00           O  
ATOM   1419  CB  LEU A  90      27.936 -12.459  -2.722  1.00  0.00           C  
ATOM   1420  CG  LEU A  90      27.776 -12.416  -1.197  1.00  0.00           C  
ATOM   1421  CD1 LEU A  90      26.314 -12.176  -0.846  1.00  0.00           C  
ATOM   1422  CD2 LEU A  90      28.275 -13.722  -0.597  1.00  0.00           C  
ATOM   1423  H   LEU A  90      29.865 -10.735  -2.577  1.00  0.00           H  
ATOM   1424  HA  LEU A  90      29.719 -13.653  -2.831  1.00  0.00           H  
ATOM   1425 1HB  LEU A  90      27.585 -11.508  -3.120  1.00  0.00           H  
ATOM   1426 2HB  LEU A  90      27.287 -13.248  -3.101  1.00  0.00           H  
ATOM   1427  HG  LEU A  90      28.357 -11.586  -0.794  1.00  0.00           H  
ATOM   1428 1HD1 LEU A  90      26.201 -12.145   0.237  1.00  0.00           H  
ATOM   1429 2HD1 LEU A  90      25.989 -11.226  -1.272  1.00  0.00           H  
ATOM   1430 3HD1 LEU A  90      25.705 -12.983  -1.252  1.00  0.00           H  
ATOM   1431 1HD2 LEU A  90      28.163 -13.691   0.487  1.00  0.00           H  
ATOM   1432 2HD2 LEU A  90      27.695 -14.552  -0.999  1.00  0.00           H  
ATOM   1433 3HD2 LEU A  90      29.328 -13.860  -0.849  1.00  0.00           H  
ATOM   1434  N   GLY A  91      29.713 -11.716  -5.419  1.00  0.00           N  
ATOM   1435  CA  GLY A  91      29.740 -11.678  -6.876  1.00  0.00           C  
ATOM   1436  C   GLY A  91      28.353 -11.409  -7.445  1.00  0.00           C  
ATOM   1437  O   GLY A  91      27.963 -11.992  -8.458  1.00  0.00           O  
ATOM   1438  H   GLY A  91      29.977 -10.891  -4.900  1.00  0.00           H  
ATOM   1439 1HA  GLY A  91      30.429 -10.901  -7.207  1.00  0.00           H  
ATOM   1440 2HA  GLY A  91      30.117 -12.626  -7.257  1.00  0.00           H  
ATOM   1441  N   ILE A  92      27.610 -10.524  -6.790  1.00  0.00           N  
ATOM   1442  CA  ILE A  92      26.229 -10.250  -7.169  1.00  0.00           C  
ATOM   1443  C   ILE A  92      26.009  -8.763  -7.413  1.00  0.00           C  
ATOM   1444  O   ILE A  92      26.823  -7.931  -7.012  1.00  0.00           O  
ATOM   1445  CB  ILE A  92      25.254 -10.744  -6.085  1.00  0.00           C  
ATOM   1446  CG1 ILE A  92      25.510 -10.014  -4.764  1.00  0.00           C  
ATOM   1447  CG2 ILE A  92      25.382 -12.248  -5.899  1.00  0.00           C  
ATOM   1448  CD1 ILE A  92      24.508 -10.342  -3.681  1.00  0.00           C  
ATOM   1449  H   ILE A  92      28.013 -10.026  -6.008  1.00  0.00           H  
ATOM   1450  HA  ILE A  92      26.014 -10.782  -8.095  1.00  0.00           H  
ATOM   1451  HB  ILE A  92      24.232 -10.509  -6.382  1.00  0.00           H  
ATOM   1452 1HG1 ILE A  92      26.505 -10.265  -4.397  1.00  0.00           H  
ATOM   1453 2HG1 ILE A  92      25.488  -8.937  -4.933  1.00  0.00           H  
ATOM   1454 1HG2 ILE A  92      24.686 -12.580  -5.130  1.00  0.00           H  
ATOM   1455 2HG2 ILE A  92      25.152 -12.751  -6.837  1.00  0.00           H  
ATOM   1456 3HG2 ILE A  92      26.401 -12.493  -5.598  1.00  0.00           H  
ATOM   1457 1HD1 ILE A  92      24.756  -9.788  -2.776  1.00  0.00           H  
ATOM   1458 2HD1 ILE A  92      23.507 -10.066  -4.014  1.00  0.00           H  
ATOM   1459 3HD1 ILE A  92      24.538 -11.411  -3.470  1.00  0.00           H  
ATOM   1460  N   SER A  93      24.903  -8.433  -8.071  1.00  0.00           N  
ATOM   1461  CA  SER A  93      24.549  -7.042  -8.328  1.00  0.00           C  
ATOM   1462  C   SER A  93      23.847  -6.422  -7.127  1.00  0.00           C  
ATOM   1463  O   SER A  93      23.500  -7.117  -6.172  1.00  0.00           O  
ATOM   1464  CB  SER A  93      23.659  -6.948  -9.552  1.00  0.00           C  
ATOM   1465  OG  SER A  93      22.386  -7.471  -9.288  1.00  0.00           O  
ATOM   1466  H   SER A  93      24.292  -9.166  -8.403  1.00  0.00           H  
ATOM   1467  HA  SER A  93      25.467  -6.482  -8.516  1.00  0.00           H  
ATOM   1468 1HB  SER A  93      23.570  -5.906  -9.858  1.00  0.00           H  
ATOM   1469 2HB  SER A  93      24.115  -7.493 -10.376  1.00  0.00           H  
ATOM   1470  HG  SER A  93      22.263  -8.195  -9.907  1.00  0.00           H  
ATOM   1471  N   VAL A  94      23.639  -5.111  -7.182  1.00  0.00           N  
ATOM   1472  CA  VAL A  94      22.951  -4.399  -6.112  1.00  0.00           C  
ATOM   1473  C   VAL A  94      21.521  -4.898  -5.948  1.00  0.00           C  
ATOM   1474  O   VAL A  94      21.046  -5.095  -4.830  1.00  0.00           O  
ATOM   1475  CB  VAL A  94      22.934  -2.887  -6.401  1.00  0.00           C  
ATOM   1476  CG1 VAL A  94      22.032  -2.165  -5.411  1.00  0.00           C  
ATOM   1477  CG2 VAL A  94      24.350  -2.333  -6.345  1.00  0.00           C  
ATOM   1478  H   VAL A  94      23.965  -4.595  -7.986  1.00  0.00           H  
ATOM   1479  HA  VAL A  94      23.490  -4.571  -5.180  1.00  0.00           H  
ATOM   1480  HB  VAL A  94      22.517  -2.721  -7.395  1.00  0.00           H  
ATOM   1481 1HG1 VAL A  94      22.032  -1.097  -5.630  1.00  0.00           H  
ATOM   1482 2HG1 VAL A  94      21.017  -2.552  -5.494  1.00  0.00           H  
ATOM   1483 3HG1 VAL A  94      22.402  -2.326  -4.399  1.00  0.00           H  
ATOM   1484 1HG2 VAL A  94      24.330  -1.263  -6.551  1.00  0.00           H  
ATOM   1485 2HG2 VAL A  94      24.768  -2.505  -5.353  1.00  0.00           H  
ATOM   1486 3HG2 VAL A  94      24.966  -2.834  -7.090  1.00  0.00           H  
ATOM   1487  N   GLU A  95      20.838  -5.100  -7.070  1.00  0.00           N  
ATOM   1488  CA  GLU A  95      19.449  -5.541  -7.052  1.00  0.00           C  
ATOM   1489  C   GLU A  95      19.330  -6.974  -6.550  1.00  0.00           C  
ATOM   1490  O   GLU A  95      18.402  -7.311  -5.817  1.00  0.00           O  
ATOM   1491  CB  GLU A  95      18.835  -5.428  -8.449  1.00  0.00           C  
ATOM   1492  CG  GLU A  95      18.629  -3.998  -8.932  1.00  0.00           C  
ATOM   1493  CD  GLU A  95      18.050  -3.926 -10.318  1.00  0.00           C  
ATOM   1494  OE1 GLU A  95      17.924  -4.952 -10.943  1.00  0.00           O  
ATOM   1495  OE2 GLU A  95      17.734  -2.844 -10.752  1.00  0.00           O1-
ATOM   1496  H   GLU A  95      21.294  -4.945  -7.958  1.00  0.00           H  
ATOM   1497  HA  GLU A  95      18.890  -4.897  -6.373  1.00  0.00           H  
ATOM   1498 1HB  GLU A  95      19.477  -5.934  -9.171  1.00  0.00           H  
ATOM   1499 2HB  GLU A  95      17.866  -5.928  -8.464  1.00  0.00           H  
ATOM   1500 1HG  GLU A  95      17.958  -3.487  -8.243  1.00  0.00           H  
ATOM   1501 2HG  GLU A  95      19.586  -3.479  -8.915  1.00  0.00           H  
ATOM   1502  N   GLU A  96      20.278  -7.815  -6.951  1.00  0.00           N  
ATOM   1503  CA  GLU A  96      20.327  -9.194  -6.480  1.00  0.00           C  
ATOM   1504  C   GLU A  96      20.550  -9.254  -4.974  1.00  0.00           C  
ATOM   1505  O   GLU A  96      19.945 -10.071  -4.280  1.00  0.00           O  
ATOM   1506  CB  GLU A  96      21.435  -9.966  -7.201  1.00  0.00           C  
ATOM   1507  CG  GLU A  96      21.119 -10.316  -8.648  1.00  0.00           C  
ATOM   1508  CD  GLU A  96      22.276 -10.958  -9.361  1.00  0.00           C  
ATOM   1509  OE1 GLU A  96      23.395 -10.610  -9.071  1.00  0.00           O  
ATOM   1510  OE2 GLU A  96      22.040 -11.797 -10.198  1.00  0.00           O1-
ATOM   1511  H   GLU A  96      20.983  -7.491  -7.598  1.00  0.00           H  
ATOM   1512  HA  GLU A  96      19.371  -9.669  -6.701  1.00  0.00           H  
ATOM   1513 1HB  GLU A  96      22.353  -9.376  -7.193  1.00  0.00           H  
ATOM   1514 2HB  GLU A  96      21.639 -10.894  -6.668  1.00  0.00           H  
ATOM   1515 1HG  GLU A  96      20.270 -11.000  -8.667  1.00  0.00           H  
ATOM   1516 2HG  GLU A  96      20.830  -9.408  -9.176  1.00  0.00           H  
ATOM   1517  N   LEU A  97      21.423  -8.386  -4.475  1.00  0.00           N  
ATOM   1518  CA  LEU A  97      21.641  -8.259  -3.039  1.00  0.00           C  
ATOM   1519  C   LEU A  97      20.357  -7.866  -2.320  1.00  0.00           C  
ATOM   1520  O   LEU A  97      19.991  -8.467  -1.310  1.00  0.00           O  
ATOM   1521  CB  LEU A  97      22.731  -7.216  -2.759  1.00  0.00           C  
ATOM   1522  CG  LEU A  97      23.017  -6.934  -1.279  1.00  0.00           C  
ATOM   1523  CD1 LEU A  97      23.550  -8.197  -0.615  1.00  0.00           C  
ATOM   1524  CD2 LEU A  97      24.015  -5.792  -1.163  1.00  0.00           C  
ATOM   1525  H   LEU A  97      21.950  -7.799  -5.107  1.00  0.00           H  
ATOM   1526  HA  LEU A  97      21.970  -9.221  -2.653  1.00  0.00           H  
ATOM   1527 1HB  LEU A  97      23.660  -7.552  -3.218  1.00  0.00           H  
ATOM   1528 2HB  LEU A  97      22.439  -6.275  -3.226  1.00  0.00           H  
ATOM   1529  HG  LEU A  97      22.091  -6.659  -0.775  1.00  0.00           H  
ATOM   1530 1HD1 LEU A  97      23.754  -7.996   0.437  1.00  0.00           H  
ATOM   1531 2HD1 LEU A  97      22.809  -8.991  -0.695  1.00  0.00           H  
ATOM   1532 3HD1 LEU A  97      24.470  -8.506  -1.110  1.00  0.00           H  
ATOM   1533 1HD2 LEU A  97      24.219  -5.591  -0.111  1.00  0.00           H  
ATOM   1534 2HD2 LEU A  97      24.943  -6.067  -1.666  1.00  0.00           H  
ATOM   1535 3HD2 LEU A  97      23.602  -4.898  -1.630  1.00  0.00           H  
ATOM   1536  N   LEU A  98      19.676  -6.853  -2.846  1.00  0.00           N  
ATOM   1537  CA  LEU A  98      18.418  -6.394  -2.270  1.00  0.00           C  
ATOM   1538  C   LEU A  98      17.406  -7.529  -2.182  1.00  0.00           C  
ATOM   1539  O   LEU A  98      16.752  -7.713  -1.156  1.00  0.00           O  
ATOM   1540  CB  LEU A  98      17.838  -5.247  -3.107  1.00  0.00           C  
ATOM   1541  CG  LEU A  98      16.463  -4.730  -2.665  1.00  0.00           C  
ATOM   1542  CD1 LEU A  98      16.542  -4.241  -1.225  1.00  0.00           C  
ATOM   1543  CD2 LEU A  98      16.018  -3.613  -3.598  1.00  0.00           C  
ATOM   1544  H   LEU A  98      20.039  -6.389  -3.667  1.00  0.00           H  
ATOM   1545  HA  LEU A  98      18.612  -6.028  -1.262  1.00  0.00           H  
ATOM   1546 1HB  LEU A  98      18.533  -4.408  -3.076  1.00  0.00           H  
ATOM   1547 2HB  LEU A  98      17.752  -5.580  -4.140  1.00  0.00           H  
ATOM   1548  HG  LEU A  98      15.739  -5.544  -2.703  1.00  0.00           H  
ATOM   1549 1HD1 LEU A  98      15.565  -3.875  -0.912  1.00  0.00           H  
ATOM   1550 2HD1 LEU A  98      16.844  -5.065  -0.578  1.00  0.00           H  
ATOM   1551 3HD1 LEU A  98      17.273  -3.436  -1.154  1.00  0.00           H  
ATOM   1552 1HD2 LEU A  98      15.040  -3.246  -3.284  1.00  0.00           H  
ATOM   1553 2HD2 LEU A  98      16.740  -2.797  -3.560  1.00  0.00           H  
ATOM   1554 3HD2 LEU A  98      15.953  -3.994  -4.617  1.00  0.00           H  
ATOM   1555  N   LYS A  99      17.280  -8.288  -3.266  1.00  0.00           N  
ATOM   1556  CA  LYS A  99      16.348  -9.407  -3.314  1.00  0.00           C  
ATOM   1557  C   LYS A  99      16.728 -10.485  -2.307  1.00  0.00           C  
ATOM   1558  O   LYS A  99      15.863 -11.091  -1.675  1.00  0.00           O  
ATOM   1559  CB  LYS A  99      16.293  -9.999  -4.723  1.00  0.00           C  
ATOM   1560  CG  LYS A  99      15.629  -9.102  -5.758  1.00  0.00           C  
ATOM   1561  CD  LYS A  99      15.737  -9.694  -7.154  1.00  0.00           C  
ATOM   1562  CE  LYS A  99      15.214  -8.728  -8.209  1.00  0.00           C  
ATOM   1563  NZ  LYS A  99      15.428  -9.242  -9.588  1.00  0.00           N1+
ATOM   1564  H   LYS A  99      17.846  -8.084  -4.077  1.00  0.00           H  
ATOM   1565  HA  LYS A  99      15.355  -9.042  -3.051  1.00  0.00           H  
ATOM   1566 1HB  LYS A  99      17.306 -10.214  -5.066  1.00  0.00           H  
ATOM   1567 2HB  LYS A  99      15.748 -10.944  -4.700  1.00  0.00           H  
ATOM   1568 1HG  LYS A  99      14.575  -8.974  -5.507  1.00  0.00           H  
ATOM   1569 2HG  LYS A  99      16.107  -8.122  -5.750  1.00  0.00           H  
ATOM   1570 1HD  LYS A  99      16.781  -9.926  -7.372  1.00  0.00           H  
ATOM   1571 2HD  LYS A  99      15.160 -10.617  -7.204  1.00  0.00           H  
ATOM   1572 1HE  LYS A  99      14.148  -8.566  -8.055  1.00  0.00           H  
ATOM   1573 2HE  LYS A  99      15.723  -7.770  -8.108  1.00  0.00           H  
ATOM   1574 1HZ  LYS A  99      15.069  -8.575 -10.256  1.00  0.00           H  
ATOM   1575 2HZ  LYS A  99      16.417  -9.379  -9.748  1.00  0.00           H  
ATOM   1576 3HZ  LYS A  99      14.945 -10.122  -9.699  1.00  0.00           H  
ATOM   1577  N   LEU A 100      18.028 -10.719  -2.160  1.00  0.00           N  
ATOM   1578  CA  LEU A 100      18.533 -11.642  -1.152  1.00  0.00           C  
ATOM   1579  C   LEU A 100      18.271 -11.117   0.255  1.00  0.00           C  
ATOM   1580  O   LEU A 100      17.952 -11.883   1.164  1.00  0.00           O  
ATOM   1581  CB  LEU A 100      20.036 -11.871  -1.347  1.00  0.00           C  
ATOM   1582  CG  LEU A 100      20.427 -12.727  -2.558  1.00  0.00           C  
ATOM   1583  CD1 LEU A 100      21.936 -12.671  -2.755  1.00  0.00           C  
ATOM   1584  CD2 LEU A 100      19.956 -14.157  -2.343  1.00  0.00           C  
ATOM   1585  H   LEU A 100      18.684 -10.244  -2.765  1.00  0.00           H  
ATOM   1586  HA  LEU A 100      18.015 -12.594  -1.264  1.00  0.00           H  
ATOM   1587 1HB  LEU A 100      20.524 -10.904  -1.454  1.00  0.00           H  
ATOM   1588 2HB  LEU A 100      20.433 -12.358  -0.455  1.00  0.00           H  
ATOM   1589  HG  LEU A 100      19.958 -12.322  -3.456  1.00  0.00           H  
ATOM   1590 1HD1 LEU A 100      22.213 -13.278  -3.616  1.00  0.00           H  
ATOM   1591 2HD1 LEU A 100      22.242 -11.639  -2.926  1.00  0.00           H  
ATOM   1592 3HD1 LEU A 100      22.433 -13.055  -1.865  1.00  0.00           H  
ATOM   1593 1HD2 LEU A 100      20.233 -14.766  -3.204  1.00  0.00           H  
ATOM   1594 2HD2 LEU A 100      20.425 -14.564  -1.447  1.00  0.00           H  
ATOM   1595 3HD2 LEU A 100      18.872 -14.170  -2.223  1.00  0.00           H  
ATOM   1596  N   ALA A 101      18.407  -9.807   0.426  1.00  0.00           N  
ATOM   1597  CA  ALA A 101      18.145  -9.171   1.713  1.00  0.00           C  
ATOM   1598  C   ALA A 101      16.678  -9.300   2.101  1.00  0.00           C  
ATOM   1599  O   ALA A 101      16.351  -9.526   3.266  1.00  0.00           O  
ATOM   1600  CB  ALA A 101      18.555  -7.707   1.674  1.00  0.00           C  
ATOM   1601  H   ALA A 101      18.701  -9.237  -0.353  1.00  0.00           H  
ATOM   1602  HA  ALA A 101      18.737  -9.684   2.471  1.00  0.00           H  
ATOM   1603 1HB  ALA A 101      18.353  -7.247   2.640  1.00  0.00           H  
ATOM   1604 2HB  ALA A 101      19.620  -7.633   1.452  1.00  0.00           H  
ATOM   1605 3HB  ALA A 101      17.988  -7.191   0.901  1.00  0.00           H  
ATOM   1606  N   LYS A 102      15.796  -9.155   1.118  1.00  0.00           N  
ATOM   1607  CA  LYS A 102      14.369  -9.368   1.330  1.00  0.00           C  
ATOM   1608  C   LYS A 102      14.077 -10.817   1.695  1.00  0.00           C  
ATOM   1609  O   LYS A 102      13.269 -11.094   2.580  1.00  0.00           O  
ATOM   1610  CB  LYS A 102      13.576  -8.969   0.084  1.00  0.00           C  
ATOM   1611  CG  LYS A 102      13.526  -7.470  -0.176  1.00  0.00           C  
ATOM   1612  CD  LYS A 102      12.746  -7.154  -1.445  1.00  0.00           C  
ATOM   1613  CE  LYS A 102      12.681  -5.656  -1.697  1.00  0.00           C  
ATOM   1614  NZ  LYS A 102      11.932  -5.333  -2.942  1.00  0.00           N1+
ATOM   1615  H   LYS A 102      16.123  -8.890   0.199  1.00  0.00           H  
ATOM   1616  HA  LYS A 102      14.047  -8.743   2.163  1.00  0.00           H  
ATOM   1617 1HB  LYS A 102      14.013  -9.446  -0.793  1.00  0.00           H  
ATOM   1618 2HB  LYS A 102      12.551  -9.327   0.175  1.00  0.00           H  
ATOM   1619 1HG  LYS A 102      13.049  -6.969   0.667  1.00  0.00           H  
ATOM   1620 2HG  LYS A 102      14.540  -7.083  -0.278  1.00  0.00           H  
ATOM   1621 1HD  LYS A 102      13.226  -7.638  -2.296  1.00  0.00           H  
ATOM   1622 2HD  LYS A 102      11.732  -7.543  -1.353  1.00  0.00           H  
ATOM   1623 1HE  LYS A 102      12.191  -5.167  -0.855  1.00  0.00           H  
ATOM   1624 2HE  LYS A 102      13.691  -5.257  -1.782  1.00  0.00           H  
ATOM   1625 1HZ  LYS A 102      11.911  -4.332  -3.072  1.00  0.00           H  
ATOM   1626 2HZ  LYS A 102      12.388  -5.767  -3.732  1.00  0.00           H  
ATOM   1627 3HZ  LYS A 102      10.986  -5.682  -2.867  1.00  0.00           H  
ATOM   1628  N   ALA A 103      14.740 -11.741   1.007  1.00  0.00           N  
ATOM   1629  CA  ALA A 103      14.639 -13.159   1.332  1.00  0.00           C  
ATOM   1630  C   ALA A 103      15.126 -13.435   2.749  1.00  0.00           C  
ATOM   1631  O   ALA A 103      14.519 -14.215   3.482  1.00  0.00           O  
ATOM   1632  CB  ALA A 103      15.428 -13.990   0.331  1.00  0.00           C  
ATOM   1633  H   ALA A 103      15.329 -11.453   0.239  1.00  0.00           H  
ATOM   1634  HA  ALA A 103      13.589 -13.445   1.278  1.00  0.00           H  
ATOM   1635 1HB  ALA A 103      15.343 -15.046   0.587  1.00  0.00           H  
ATOM   1636 2HB  ALA A 103      15.031 -13.826  -0.671  1.00  0.00           H  
ATOM   1637 3HB  ALA A 103      16.476 -13.693   0.358  1.00  0.00           H  
ATOM   1638  N   ALA A 104      16.223 -12.790   3.128  1.00  0.00           N  
ATOM   1639  CA  ALA A 104      16.733 -12.882   4.491  1.00  0.00           C  
ATOM   1640  C   ALA A 104      15.725 -12.336   5.494  1.00  0.00           C  
ATOM   1641  O   ALA A 104      15.542 -12.900   6.573  1.00  0.00           O  
ATOM   1642  CB  ALA A 104      18.055 -12.138   4.613  1.00  0.00           C  
ATOM   1643  H   ALA A 104      16.718 -12.222   2.455  1.00  0.00           H  
ATOM   1644  HA  ALA A 104      16.898 -13.934   4.721  1.00  0.00           H  
ATOM   1645 1HB  ALA A 104      18.424 -12.217   5.636  1.00  0.00           H  
ATOM   1646 2HB  ALA A 104      18.784 -12.577   3.931  1.00  0.00           H  
ATOM   1647 3HB  ALA A 104      17.908 -11.090   4.359  1.00  0.00           H  
ATOM   1648  N   TYR A 105      15.074 -11.236   5.132  1.00  0.00           N  
ATOM   1649  CA  TYR A 105      14.058 -10.632   5.986  1.00  0.00           C  
ATOM   1650  C   TYR A 105      12.919 -11.606   6.262  1.00  0.00           C  
ATOM   1651  O   TYR A 105      12.537 -11.820   7.411  1.00  0.00           O  
ATOM   1652  CB  TYR A 105      13.518  -9.350   5.349  1.00  0.00           C  
ATOM   1653  CG  TYR A 105      12.339  -8.752   6.085  1.00  0.00           C  
ATOM   1654  CD1 TYR A 105      12.547  -8.004   7.235  1.00  0.00           C  
ATOM   1655  CD2 TYR A 105      11.051  -8.951   5.612  1.00  0.00           C  
ATOM   1656  CE1 TYR A 105      11.471  -7.457   7.908  1.00  0.00           C  
ATOM   1657  CE2 TYR A 105       9.975  -8.406   6.284  1.00  0.00           C  
ATOM   1658  CZ  TYR A 105      10.182  -7.661   7.428  1.00  0.00           C  
ATOM   1659  OH  TYR A 105       9.111  -7.117   8.097  1.00  0.00           O  
ATOM   1660  H   TYR A 105      15.289 -10.808   4.244  1.00  0.00           H  
ATOM   1661  HA  TYR A 105      14.516 -10.380   6.943  1.00  0.00           H  
ATOM   1662 1HB  TYR A 105      14.310  -8.601   5.309  1.00  0.00           H  
ATOM   1663 2HB  TYR A 105      13.209  -9.555   4.323  1.00  0.00           H  
ATOM   1664  HD1 TYR A 105      13.559  -7.848   7.608  1.00  0.00           H  
ATOM   1665  HD2 TYR A 105      10.889  -9.540   4.708  1.00  0.00           H  
ATOM   1666  HE1 TYR A 105      11.634  -6.870   8.811  1.00  0.00           H  
ATOM   1667  HE2 TYR A 105       8.963  -8.563   5.911  1.00  0.00           H  
ATOM   1668  HH  TYR A 105       8.298  -7.352   7.643  1.00  0.00           H  
ATOM   1669  N   TYR A 106      12.380 -12.194   5.199  1.00  0.00           N  
ATOM   1670  CA  TYR A 106      11.216 -13.063   5.313  1.00  0.00           C  
ATOM   1671  C   TYR A 106      11.582 -14.392   5.962  1.00  0.00           C  
ATOM   1672  O   TYR A 106      10.779 -14.983   6.682  1.00  0.00           O  
ATOM   1673  CB  TYR A 106      10.588 -13.300   3.937  1.00  0.00           C  
ATOM   1674  CG  TYR A 106       9.842 -12.102   3.392  1.00  0.00           C  
ATOM   1675  CD1 TYR A 106      10.276 -11.485   2.229  1.00  0.00           C  
ATOM   1676  CD2 TYR A 106       8.723 -11.622   4.057  1.00  0.00           C  
ATOM   1677  CE1 TYR A 106       9.594 -10.390   1.732  1.00  0.00           C  
ATOM   1678  CE2 TYR A 106       8.041 -10.529   3.559  1.00  0.00           C  
ATOM   1679  CZ  TYR A 106       8.473  -9.914   2.402  1.00  0.00           C  
ATOM   1680  OH  TYR A 106       7.794  -8.824   1.907  1.00  0.00           O  
ATOM   1681  H   TYR A 106      12.789 -12.034   4.288  1.00  0.00           H  
ATOM   1682  HA  TYR A 106      10.480 -12.574   5.952  1.00  0.00           H  
ATOM   1683 1HB  TYR A 106      11.368 -13.569   3.223  1.00  0.00           H  
ATOM   1684 2HB  TYR A 106       9.893 -14.137   3.993  1.00  0.00           H  
ATOM   1685  HD1 TYR A 106      11.155 -11.862   1.707  1.00  0.00           H  
ATOM   1686  HD2 TYR A 106       8.382 -12.107   4.972  1.00  0.00           H  
ATOM   1687  HE1 TYR A 106       9.935  -9.906   0.818  1.00  0.00           H  
ATOM   1688  HE2 TYR A 106       7.162 -10.150   4.082  1.00  0.00           H  
ATOM   1689  HH  TYR A 106       7.053  -8.621   2.483  1.00  0.00           H  
ATOM   1690  N   SER A 107      12.800 -14.856   5.701  1.00  0.00           N  
ATOM   1691  CA  SER A 107      13.260 -16.136   6.227  1.00  0.00           C  
ATOM   1692  C   SER A 107      13.744 -15.999   7.664  1.00  0.00           C  
ATOM   1693  O   SER A 107      13.731 -16.964   8.429  1.00  0.00           O  
ATOM   1694  CB  SER A 107      14.374 -16.687   5.359  1.00  0.00           C  
ATOM   1695  OG  SER A 107      15.497 -15.848   5.392  1.00  0.00           O  
ATOM   1696  H   SER A 107      13.423 -14.308   5.126  1.00  0.00           H  
ATOM   1697  HA  SER A 107      12.424 -16.837   6.212  1.00  0.00           H  
ATOM   1698 1HB  SER A 107      14.649 -17.681   5.707  1.00  0.00           H  
ATOM   1699 2HB  SER A 107      14.021 -16.784   4.333  1.00  0.00           H  
ATOM   1700  HG  SER A 107      15.305 -15.125   4.791  1.00  0.00           H  
ATOM   1701  N   GLY A 108      14.171 -14.795   8.028  1.00  0.00           N  
ATOM   1702  CA  GLY A 108      14.691 -14.537   9.366  1.00  0.00           C  
ATOM   1703  C   GLY A 108      16.150 -14.959   9.480  1.00  0.00           C  
ATOM   1704  O   GLY A 108      16.606 -15.374  10.545  1.00  0.00           O  
ATOM   1705  H   GLY A 108      14.134 -14.038   7.360  1.00  0.00           H  
ATOM   1706 1HA  GLY A 108      14.596 -13.476   9.594  1.00  0.00           H  
ATOM   1707 2HA  GLY A 108      14.094 -15.079  10.098  1.00  0.00           H  
ATOM   1708  N   THR A 109      16.881 -14.850   8.374  1.00  0.00           N  
ATOM   1709  CA  THR A 109      18.274 -15.276   8.332  1.00  0.00           C  
ATOM   1710  C   THR A 109      19.184 -14.144   7.873  1.00  0.00           C  
ATOM   1711  O   THR A 109      18.740 -13.008   7.705  1.00  0.00           O  
ATOM   1712  CB  THR A 109      18.453 -16.492   7.403  1.00  0.00           C  
ATOM   1713  CG2 THR A 109      17.522 -17.621   7.818  1.00  0.00           C  
ATOM   1714  OG1 THR A 109      18.163 -16.110   6.052  1.00  0.00           O  
ATOM   1715  H   THR A 109      16.459 -14.459   7.543  1.00  0.00           H  
ATOM   1716  HA  THR A 109      18.579 -15.565   9.338  1.00  0.00           H  
ATOM   1717  HB  THR A 109      19.484 -16.840   7.455  1.00  0.00           H  
ATOM   1718  HG1 THR A 109      17.213 -16.111   5.916  1.00  0.00           H  
ATOM   1719 1HG2 THR A 109      17.662 -18.472   7.151  1.00  0.00           H  
ATOM   1720 2HG2 THR A 109      17.747 -17.921   8.841  1.00  0.00           H  
ATOM   1721 3HG2 THR A 109      16.489 -17.281   7.759  1.00  0.00           H  
ATOM   1722  N   THR A 110      20.458 -14.460   7.671  1.00  0.00           N  
ATOM   1723  CA  THR A 110      21.405 -13.504   7.110  1.00  0.00           C  
ATOM   1724  C   THR A 110      21.453 -13.603   5.592  1.00  0.00           C  
ATOM   1725  O   THR A 110      20.990 -14.583   5.008  1.00  0.00           O  
ATOM   1726  CB  THR A 110      22.817 -13.719   7.688  1.00  0.00           C  
ATOM   1727  CG2 THR A 110      22.794 -13.614   9.205  1.00  0.00           C  
ATOM   1728  OG1 THR A 110      23.299 -15.014   7.309  1.00  0.00           O  
ATOM   1729  H   THR A 110      20.779 -15.387   7.914  1.00  0.00           H  
ATOM   1730  HA  THR A 110      21.077 -12.497   7.372  1.00  0.00           H  
ATOM   1731  HB  THR A 110      23.493 -12.963   7.287  1.00  0.00           H  
ATOM   1732  HG1 THR A 110      22.768 -15.691   7.736  1.00  0.00           H  
ATOM   1733 1HG2 THR A 110      23.801 -13.767   9.596  1.00  0.00           H  
ATOM   1734 2HG2 THR A 110      22.439 -12.625   9.496  1.00  0.00           H  
ATOM   1735 3HG2 THR A 110      22.128 -14.372   9.613  1.00  0.00           H  
ATOM   1736  N   VAL A 111      22.017 -12.581   4.955  1.00  0.00           N  
ATOM   1737  CA  VAL A 111      22.149 -12.562   3.502  1.00  0.00           C  
ATOM   1738  C   VAL A 111      23.138 -13.619   3.026  1.00  0.00           C  
ATOM   1739  O   VAL A 111      22.934 -14.250   1.989  1.00  0.00           O  
ATOM   1740  CB  VAL A 111      22.616 -11.175   3.026  1.00  0.00           C  
ATOM   1741  CG1 VAL A 111      22.924 -11.198   1.537  1.00  0.00           C  
ATOM   1742  CG2 VAL A 111      21.552 -10.134   3.342  1.00  0.00           C  
ATOM   1743  H   VAL A 111      22.362 -11.798   5.491  1.00  0.00           H  
ATOM   1744  HA  VAL A 111      21.173 -12.774   3.064  1.00  0.00           H  
ATOM   1745  HB  VAL A 111      23.541 -10.916   3.542  1.00  0.00           H  
ATOM   1746 1HG1 VAL A 111      23.253 -10.209   1.218  1.00  0.00           H  
ATOM   1747 2HG1 VAL A 111      23.713 -11.923   1.340  1.00  0.00           H  
ATOM   1748 3HG1 VAL A 111      22.026 -11.477   0.985  1.00  0.00           H  
ATOM   1749 1HG2 VAL A 111      21.889  -9.155   3.003  1.00  0.00           H  
ATOM   1750 2HG2 VAL A 111      20.625 -10.396   2.830  1.00  0.00           H  
ATOM   1751 3HG2 VAL A 111      21.378 -10.106   4.417  1.00  0.00           H  
ATOM   1752  N   GLU A 112      24.208 -13.807   3.790  1.00  0.00           N  
ATOM   1753  CA  GLU A 112      25.174 -14.864   3.509  1.00  0.00           C  
ATOM   1754  C   GLU A 112      24.496 -16.226   3.449  1.00  0.00           C  
ATOM   1755  O   GLU A 112      24.705 -16.993   2.509  1.00  0.00           O  
ATOM   1756  CB  GLU A 112      26.274 -14.877   4.572  1.00  0.00           C  
ATOM   1757  CG  GLU A 112      27.314 -15.972   4.387  1.00  0.00           C  
ATOM   1758  CD  GLU A 112      28.354 -15.982   5.474  1.00  0.00           C  
ATOM   1759  OE1 GLU A 112      28.415 -15.034   6.219  1.00  0.00           O  
ATOM   1760  OE2 GLU A 112      29.087 -16.939   5.557  1.00  0.00           O1-
ATOM   1761  H   GLU A 112      24.358 -13.202   4.585  1.00  0.00           H  
ATOM   1762  HA  GLU A 112      25.628 -14.667   2.537  1.00  0.00           H  
ATOM   1763 1HB  GLU A 112      26.794 -13.917   4.569  1.00  0.00           H  
ATOM   1764 2HB  GLU A 112      25.826 -15.003   5.558  1.00  0.00           H  
ATOM   1765 1HG  GLU A 112      26.810 -16.938   4.374  1.00  0.00           H  
ATOM   1766 2HG  GLU A 112      27.803 -15.836   3.423  1.00  0.00           H  
ATOM   1767  N   GLU A 113      23.684 -16.523   4.458  1.00  0.00           N  
ATOM   1768  CA  GLU A 113      22.945 -17.779   4.502  1.00  0.00           C  
ATOM   1769  C   GLU A 113      22.001 -17.904   3.313  1.00  0.00           C  
ATOM   1770  O   GLU A 113      21.916 -18.959   2.684  1.00  0.00           O  
ATOM   1771  CB  GLU A 113      22.153 -17.886   5.808  1.00  0.00           C  
ATOM   1772  CG  GLU A 113      23.002 -18.180   7.036  1.00  0.00           C  
ATOM   1773  CD  GLU A 113      22.237 -18.044   8.323  1.00  0.00           C  
ATOM   1774  OE1 GLU A 113      21.714 -16.985   8.571  1.00  0.00           O  
ATOM   1775  OE2 GLU A 113      22.177 -19.001   9.059  1.00  0.00           O1-
ATOM   1776  H   GLU A 113      23.576 -15.861   5.214  1.00  0.00           H  
ATOM   1777  HA  GLU A 113      23.658 -18.602   4.458  1.00  0.00           H  
ATOM   1778 1HB  GLU A 113      21.619 -16.952   5.987  1.00  0.00           H  
ATOM   1779 2HB  GLU A 113      21.408 -18.677   5.718  1.00  0.00           H  
ATOM   1780 1HG  GLU A 113      23.389 -19.197   6.962  1.00  0.00           H  
ATOM   1781 2HG  GLU A 113      23.851 -17.498   7.049  1.00  0.00           H  
ATOM   1782  N   ALA A 114      21.292 -16.822   3.009  1.00  0.00           N  
ATOM   1783  CA  ALA A 114      20.380 -16.797   1.873  1.00  0.00           C  
ATOM   1784  C   ALA A 114      21.118 -17.068   0.568  1.00  0.00           C  
ATOM   1785  O   ALA A 114      20.679 -17.880  -0.247  1.00  0.00           O  
ATOM   1786  CB  ALA A 114      19.655 -15.461   1.803  1.00  0.00           C  
ATOM   1787  H   ALA A 114      21.389 -15.994   3.581  1.00  0.00           H  
ATOM   1788  HA  ALA A 114      19.645 -17.590   2.012  1.00  0.00           H  
ATOM   1789 1HB  ALA A 114      18.977 -15.459   0.950  1.00  0.00           H  
ATOM   1790 2HB  ALA A 114      19.085 -15.308   2.720  1.00  0.00           H  
ATOM   1791 3HB  ALA A 114      20.383 -14.659   1.691  1.00  0.00           H  
ATOM   1792  N   TYR A 115      22.240 -16.384   0.376  1.00  0.00           N  
ATOM   1793  CA  TYR A 115      23.043 -16.551  -0.829  1.00  0.00           C  
ATOM   1794  C   TYR A 115      23.505 -17.995  -0.987  1.00  0.00           C  
ATOM   1795  O   TYR A 115      23.308 -18.609  -2.035  1.00  0.00           O  
ATOM   1796  CB  TYR A 115      24.247 -15.608  -0.806  1.00  0.00           C  
ATOM   1797  CG  TYR A 115      25.187 -15.790  -1.977  1.00  0.00           C  
ATOM   1798  CD1 TYR A 115      24.900 -15.191  -3.196  1.00  0.00           C  
ATOM   1799  CD2 TYR A 115      26.337 -16.552  -1.833  1.00  0.00           C  
ATOM   1800  CE1 TYR A 115      25.759 -15.357  -4.266  1.00  0.00           C  
ATOM   1801  CE2 TYR A 115      27.195 -16.717  -2.903  1.00  0.00           C  
ATOM   1802  CZ  TYR A 115      26.909 -16.123  -4.115  1.00  0.00           C  
ATOM   1803  OH  TYR A 115      27.763 -16.288  -5.181  1.00  0.00           O  
ATOM   1804  H   TYR A 115      22.545 -15.730   1.082  1.00  0.00           H  
ATOM   1805  HA  TYR A 115      22.425 -16.307  -1.694  1.00  0.00           H  
ATOM   1806 1HB  TYR A 115      23.900 -14.574  -0.804  1.00  0.00           H  
ATOM   1807 2HB  TYR A 115      24.814 -15.764   0.112  1.00  0.00           H  
ATOM   1808  HD1 TYR A 115      23.997 -14.592  -3.309  1.00  0.00           H  
ATOM   1809  HD2 TYR A 115      26.562 -17.022  -0.876  1.00  0.00           H  
ATOM   1810  HE1 TYR A 115      25.532 -14.888  -5.223  1.00  0.00           H  
ATOM   1811  HE2 TYR A 115      28.098 -17.318  -2.789  1.00  0.00           H  
ATOM   1812  HH  TYR A 115      28.294 -15.494  -5.289  1.00  0.00           H  
ATOM   1813  N   LYS A 116      24.121 -18.531   0.061  1.00  0.00           N  
ATOM   1814  CA  LYS A 116      24.670 -19.881   0.019  1.00  0.00           C  
ATOM   1815  C   LYS A 116      23.563 -20.924  -0.056  1.00  0.00           C  
ATOM   1816  O   LYS A 116      23.727 -21.973  -0.679  1.00  0.00           O  
ATOM   1817  CB  LYS A 116      25.552 -20.139   1.242  1.00  0.00           C  
ATOM   1818  CG  LYS A 116      26.867 -19.369   1.244  1.00  0.00           C  
ATOM   1819  CD  LYS A 116      27.632 -19.585   2.541  1.00  0.00           C  
ATOM   1820  CE  LYS A 116      28.998 -18.916   2.496  1.00  0.00           C  
ATOM   1821  NZ  LYS A 116      29.701 -18.999   3.805  1.00  0.00           N1+
ATOM   1822  H   LYS A 116      24.212 -17.989   0.909  1.00  0.00           H  
ATOM   1823  HA  LYS A 116      25.282 -19.977  -0.878  1.00  0.00           H  
ATOM   1824 1HB  LYS A 116      25.007 -19.870   2.148  1.00  0.00           H  
ATOM   1825 2HB  LYS A 116      25.786 -21.201   1.304  1.00  0.00           H  
ATOM   1826 1HG  LYS A 116      27.483 -19.701   0.407  1.00  0.00           H  
ATOM   1827 2HG  LYS A 116      26.665 -18.306   1.124  1.00  0.00           H  
ATOM   1828 1HD  LYS A 116      27.061 -19.174   3.373  1.00  0.00           H  
ATOM   1829 2HD  LYS A 116      27.768 -20.654   2.709  1.00  0.00           H  
ATOM   1830 1HE  LYS A 116      29.613 -19.395   1.736  1.00  0.00           H  
ATOM   1831 2HE  LYS A 116      28.879 -17.866   2.228  1.00  0.00           H  
ATOM   1832 1HZ  LYS A 116      30.601 -18.545   3.734  1.00  0.00           H  
ATOM   1833 2HZ  LYS A 116      29.147 -18.541   4.515  1.00  0.00           H  
ATOM   1834 3HZ  LYS A 116      29.833 -19.968   4.055  1.00  0.00           H  
ATOM   1835  N   LEU A 117      22.434 -20.628   0.580  1.00  0.00           N  
ATOM   1836  CA  LEU A 117      21.282 -21.522   0.551  1.00  0.00           C  
ATOM   1837  C   LEU A 117      20.784 -21.733  -0.872  1.00  0.00           C  
ATOM   1838  O   LEU A 117      20.532 -22.864  -1.291  1.00  0.00           O  
ATOM   1839  CB  LEU A 117      20.151 -20.956   1.417  1.00  0.00           C  
ATOM   1840  CG  LEU A 117      18.858 -21.781   1.446  1.00  0.00           C  
ATOM   1841  CD1 LEU A 117      19.156 -23.174   1.984  1.00  0.00           C  
ATOM   1842  CD2 LEU A 117      17.822 -21.072   2.305  1.00  0.00           C  
ATOM   1843  H   LEU A 117      22.373 -19.763   1.097  1.00  0.00           H  
ATOM   1844  HA  LEU A 117      21.584 -22.487   0.956  1.00  0.00           H  
ATOM   1845 1HB  LEU A 117      20.508 -20.865   2.441  1.00  0.00           H  
ATOM   1846 2HB  LEU A 117      19.899 -19.959   1.052  1.00  0.00           H  
ATOM   1847  HG  LEU A 117      18.474 -21.891   0.431  1.00  0.00           H  
ATOM   1848 1HD1 LEU A 117      18.237 -23.760   2.004  1.00  0.00           H  
ATOM   1849 2HD1 LEU A 117      19.885 -23.664   1.340  1.00  0.00           H  
ATOM   1850 3HD1 LEU A 117      19.558 -23.094   2.993  1.00  0.00           H  
ATOM   1851 1HD2 LEU A 117      16.903 -21.659   2.325  1.00  0.00           H  
ATOM   1852 2HD2 LEU A 117      18.204 -20.963   3.320  1.00  0.00           H  
ATOM   1853 3HD2 LEU A 117      17.615 -20.087   1.888  1.00  0.00           H  
ATOM   1854  N   ALA A 118      20.643 -20.639  -1.613  1.00  0.00           N  
ATOM   1855  CA  ALA A 118      20.224 -20.707  -3.008  1.00  0.00           C  
ATOM   1856  C   ALA A 118      21.137 -21.623  -3.813  1.00  0.00           C  
ATOM   1857  O   ALA A 118      20.673 -22.401  -4.647  1.00  0.00           O  
ATOM   1858  CB  ALA A 118      20.198 -19.315  -3.621  1.00  0.00           C  
ATOM   1859  H   ALA A 118      20.831 -19.737  -1.199  1.00  0.00           H  
ATOM   1860  HA  ALA A 118      19.218 -21.126  -3.040  1.00  0.00           H  
ATOM   1861 1HB  ALA A 118      19.883 -19.382  -4.663  1.00  0.00           H  
ATOM   1862 2HB  ALA A 118      19.498 -18.688  -3.070  1.00  0.00           H  
ATOM   1863 3HB  ALA A 118      21.193 -18.877  -3.572  1.00  0.00           H  
ATOM   1864  N   LEU A 119      22.437 -21.527  -3.559  1.00  0.00           N  
ATOM   1865  CA  LEU A 119      23.413 -22.383  -4.223  1.00  0.00           C  
ATOM   1866  C   LEU A 119      23.220 -23.842  -3.835  1.00  0.00           C  
ATOM   1867  O   LEU A 119      23.371 -24.741  -4.663  1.00  0.00           O  
ATOM   1868  CB  LEU A 119      24.837 -21.936  -3.870  1.00  0.00           C  
ATOM   1869  CG  LEU A 119      25.260 -20.566  -4.414  1.00  0.00           C  
ATOM   1870  CD1 LEU A 119      26.618 -20.187  -3.840  1.00  0.00           C  
ATOM   1871  CD2 LEU A 119      25.304 -20.616  -5.934  1.00  0.00           C  
ATOM   1872  H   LEU A 119      22.758 -20.844  -2.888  1.00  0.00           H  
ATOM   1873  HA  LEU A 119      23.275 -22.292  -5.300  1.00  0.00           H  
ATOM   1874 1HB  LEU A 119      24.931 -21.904  -2.785  1.00  0.00           H  
ATOM   1875 2HB  LEU A 119      25.539 -22.676  -4.253  1.00  0.00           H  
ATOM   1876  HG  LEU A 119      24.541 -19.810  -4.097  1.00  0.00           H  
ATOM   1877 1HD1 LEU A 119      26.919 -19.214  -4.228  1.00  0.00           H  
ATOM   1878 2HD1 LEU A 119      26.553 -20.140  -2.753  1.00  0.00           H  
ATOM   1879 3HD1 LEU A 119      27.356 -20.936  -4.128  1.00  0.00           H  
ATOM   1880 1HD2 LEU A 119      25.603 -19.641  -6.322  1.00  0.00           H  
ATOM   1881 2HD2 LEU A 119      26.023 -21.370  -6.253  1.00  0.00           H  
ATOM   1882 3HD2 LEU A 119      24.316 -20.871  -6.319  1.00  0.00           H  
ATOM   1883  N   LYS A 120      22.887 -24.074  -2.569  1.00  0.00           N  
ATOM   1884  CA  LYS A 120      22.680 -25.427  -2.066  1.00  0.00           C  
ATOM   1885  C   LYS A 120      21.406 -26.038  -2.637  1.00  0.00           C  
ATOM   1886  O   LYS A 120      21.359 -27.230  -2.937  1.00  0.00           O  
ATOM   1887  CB  LYS A 120      22.625 -25.428  -0.539  1.00  0.00           C  
ATOM   1888  CG  LYS A 120      23.961 -25.155   0.139  1.00  0.00           C  
ATOM   1889  CD  LYS A 120      23.817 -25.120   1.653  1.00  0.00           C  
ATOM   1890  CE  LYS A 120      25.150 -24.838   2.331  1.00  0.00           C  
ATOM   1891  NZ  LYS A 120      25.021 -24.790   3.813  1.00  0.00           N1+
ATOM   1892  H   LYS A 120      22.773 -23.292  -1.940  1.00  0.00           H  
ATOM   1893  HA  LYS A 120      23.518 -26.047  -2.386  1.00  0.00           H  
ATOM   1894 1HB  LYS A 120      21.917 -24.671  -0.199  1.00  0.00           H  
ATOM   1895 2HB  LYS A 120      22.264 -26.395  -0.187  1.00  0.00           H  
ATOM   1896 1HG  LYS A 120      24.674 -25.935  -0.132  1.00  0.00           H  
ATOM   1897 2HG  LYS A 120      24.353 -24.196  -0.201  1.00  0.00           H  
ATOM   1898 1HD  LYS A 120      23.104 -24.344   1.934  1.00  0.00           H  
ATOM   1899 2HD  LYS A 120      23.438 -26.081   2.004  1.00  0.00           H  
ATOM   1900 1HE  LYS A 120      25.865 -25.616   2.066  1.00  0.00           H  
ATOM   1901 2HE  LYS A 120      25.540 -23.882   1.983  1.00  0.00           H  
ATOM   1902 1HZ  LYS A 120      25.924 -24.601   4.224  1.00  0.00           H  
ATOM   1903 2HZ  LYS A 120      24.373 -24.059   4.072  1.00  0.00           H  
ATOM   1904 3HZ  LYS A 120      24.678 -25.678   4.151  1.00  0.00           H  
ATOM   1905  N   LEU A 121      20.376 -25.213  -2.784  1.00  0.00           N  
ATOM   1906  CA  LEU A 121      19.073 -25.688  -3.234  1.00  0.00           C  
ATOM   1907  C   LEU A 121      19.013 -25.769  -4.754  1.00  0.00           C  
ATOM   1908  O   LEU A 121      18.202 -26.509  -5.315  1.00  0.00           O  
ATOM   1909  CB  LEU A 121      17.964 -24.760  -2.722  1.00  0.00           C  
ATOM   1910  CG  LEU A 121      17.846 -24.643  -1.197  1.00  0.00           C  
ATOM   1911  CD1 LEU A 121      16.701 -23.704  -0.846  1.00  0.00           C  
ATOM   1912  CD2 LEU A 121      17.626 -26.024  -0.596  1.00  0.00           C  
ATOM   1913  H   LEU A 121      20.497 -24.232  -2.577  1.00  0.00           H  
ATOM   1914  HA  LEU A 121      18.910 -26.686  -2.830  1.00  0.00           H  
ATOM   1915 1HB  LEU A 121      18.135 -23.761  -3.118  1.00  0.00           H  
ATOM   1916 2HB  LEU A 121      17.007 -25.119  -3.101  1.00  0.00           H  
ATOM   1917  HG  LEU A 121      18.764 -24.214  -0.794  1.00  0.00           H  
ATOM   1918 1HD1 LEU A 121      16.617 -23.620   0.238  1.00  0.00           H  
ATOM   1919 2HD1 LEU A 121      16.894 -22.718  -1.271  1.00  0.00           H  
ATOM   1920 3HD1 LEU A 121      15.769 -24.099  -1.251  1.00  0.00           H  
ATOM   1921 1HD2 LEU A 121      17.544 -25.941   0.487  1.00  0.00           H  
ATOM   1922 2HD2 LEU A 121      16.707 -26.452  -0.998  1.00  0.00           H  
ATOM   1923 3HD2 LEU A 121      18.468 -26.668  -0.849  1.00  0.00           H  
ATOM   1924  N   GLY A 122      19.874 -25.006  -5.418  1.00  0.00           N  
ATOM   1925  CA  GLY A 122      19.916 -24.985  -6.875  1.00  0.00           C  
ATOM   1926  C   GLY A 122      18.849 -24.059  -7.444  1.00  0.00           C  
ATOM   1927  O   GLY A 122      18.220 -24.370  -8.456  1.00  0.00           O  
ATOM   1928  H   GLY A 122      20.516 -24.424  -4.899  1.00  0.00           H  
ATOM   1929 1HA  GLY A 122      20.902 -24.658  -7.206  1.00  0.00           H  
ATOM   1930 2HA  GLY A 122      19.768 -25.995  -7.257  1.00  0.00           H  
ATOM   1931  N   ILE A 123      18.649 -22.921  -6.789  1.00  0.00           N  
ATOM   1932  CA  ILE A 123      17.590 -21.994  -7.169  1.00  0.00           C  
ATOM   1933  C   ILE A 123      18.142 -20.596  -7.412  1.00  0.00           C  
ATOM   1934  O   ILE A 123      19.264 -20.283  -7.011  1.00  0.00           O  
ATOM   1935  CB  ILE A 123      16.499 -21.934  -6.085  1.00  0.00           C  
ATOM   1936  CG1 ILE A 123      17.085 -21.430  -4.764  1.00  0.00           C  
ATOM   1937  CG2 ILE A 123      15.857 -23.301  -5.899  1.00  0.00           C  
ATOM   1938  CD1 ILE A 123      16.053 -21.213  -3.681  1.00  0.00           C  
ATOM   1939  H   ILE A 123      19.247 -22.692  -6.008  1.00  0.00           H  
ATOM   1940  HA  ILE A 123      17.137 -22.347  -8.095  1.00  0.00           H  
ATOM   1941  HB  ILE A 123      15.731 -21.220  -6.381  1.00  0.00           H  
ATOM   1942 1HG1 ILE A 123      17.821 -22.144  -4.396  1.00  0.00           H  
ATOM   1943 2HG1 ILE A 123      17.604 -20.486  -4.933  1.00  0.00           H  
ATOM   1944 1HG2 ILE A 123      15.089 -23.240  -5.129  1.00  0.00           H  
ATOM   1945 2HG2 ILE A 123      15.406 -23.621  -6.838  1.00  0.00           H  
ATOM   1946 3HG2 ILE A 123      16.618 -24.021  -5.597  1.00  0.00           H  
ATOM   1947 1HD1 ILE A 123      16.545 -20.856  -2.775  1.00  0.00           H  
ATOM   1948 2HD1 ILE A 123      15.325 -20.473  -4.013  1.00  0.00           H  
ATOM   1949 3HD1 ILE A 123      15.545 -22.153  -3.469  1.00  0.00           H  
ATOM   1950  N   SER A 124      17.350 -19.758  -8.071  1.00  0.00           N  
ATOM   1951  CA  SER A 124      17.739 -18.377  -8.327  1.00  0.00           C  
ATOM   1952  C   SER A 124      17.440 -17.487  -7.127  1.00  0.00           C  
ATOM   1953  O   SER A 124      16.793 -17.916  -6.172  1.00  0.00           O  
ATOM   1954  CB  SER A 124      17.015 -17.849  -9.551  1.00  0.00           C  
ATOM   1955  OG  SER A 124      15.651 -17.665  -9.287  1.00  0.00           O  
ATOM   1956  H   SER A 124      16.455 -20.086  -8.402  1.00  0.00           H  
ATOM   1957  HA  SER A 124      18.814 -18.349  -8.516  1.00  0.00           H  
ATOM   1958 1HB  SER A 124      17.460 -16.902  -9.857  1.00  0.00           H  
ATOM   1959 2HB  SER A 124      17.138 -18.550 -10.376  1.00  0.00           H  
ATOM   1960  HG  SER A 124      15.184 -18.230  -9.907  1.00  0.00           H  
ATOM   1961  N   VAL A 125      17.915 -16.248  -7.183  1.00  0.00           N  
ATOM   1962  CA  VAL A 125      17.677 -15.287  -6.112  1.00  0.00           C  
ATOM   1963  C   VAL A 125      16.189 -15.004  -5.947  1.00  0.00           C  
ATOM   1964  O   VAL A 125      15.679 -14.937  -4.829  1.00  0.00           O  
ATOM   1965  CB  VAL A 125      18.419 -13.969  -6.401  1.00  0.00           C  
ATOM   1966  CG1 VAL A 125      17.998 -12.893  -5.410  1.00  0.00           C  
ATOM   1967  CG2 VAL A 125      19.921 -14.198  -6.345  1.00  0.00           C  
ATOM   1968  H   VAL A 125      18.457 -15.964  -7.986  1.00  0.00           H  
ATOM   1969  HA  VAL A 125      18.058 -15.707  -5.179  1.00  0.00           H  
ATOM   1970  HB  VAL A 125      18.140 -13.617  -7.394  1.00  0.00           H  
ATOM   1971 1HG1 VAL A 125      18.533 -11.969  -5.630  1.00  0.00           H  
ATOM   1972 2HG1 VAL A 125      16.926 -12.721  -5.493  1.00  0.00           H  
ATOM   1973 3HG1 VAL A 125      18.237 -13.218  -4.398  1.00  0.00           H  
ATOM   1974 1HG2 VAL A 125      20.440 -13.262  -6.550  1.00  0.00           H  
ATOM   1975 2HG2 VAL A 125      20.198 -14.555  -5.352  1.00  0.00           H  
ATOM   1976 3HG2 VAL A 125      20.205 -14.941  -7.090  1.00  0.00           H  
ATOM   1977  N   GLU A 126      15.497 -14.838  -7.070  1.00  0.00           N  
ATOM   1978  CA  GLU A 126      14.073 -14.525  -7.051  1.00  0.00           C  
ATOM   1979  C   GLU A 126      13.254 -15.707  -6.550  1.00  0.00           C  
ATOM   1980  O   GLU A 126      12.281 -15.534  -5.816  1.00  0.00           O  
ATOM   1981  CB  GLU A 126      13.599 -14.120  -8.449  1.00  0.00           C  
ATOM   1982  CG  GLU A 126      14.135 -12.779  -8.931  1.00  0.00           C  
ATOM   1983  CD  GLU A 126      13.670 -12.427 -10.318  1.00  0.00           C  
ATOM   1984  OE1 GLU A 126      13.047 -13.253 -10.942  1.00  0.00           O  
ATOM   1985  OE2 GLU A 126      13.937 -11.332 -10.752  1.00  0.00           O1-
ATOM   1986  H   GLU A 126      15.969 -14.932  -7.958  1.00  0.00           H  
ATOM   1987  HA  GLU A 126      13.911 -13.687  -6.372  1.00  0.00           H  
ATOM   1988 1HB  GLU A 126      13.900 -14.879  -9.170  1.00  0.00           H  
ATOM   1989 2HB  GLU A 126      12.510 -14.069  -8.464  1.00  0.00           H  
ATOM   1990 1HG  GLU A 126      13.808 -12.000  -8.243  1.00  0.00           H  
ATOM   1991 2HG  GLU A 126      15.223 -12.808  -8.915  1.00  0.00           H  
ATOM   1992  N   GLU A 127      13.654 -16.910  -6.950  1.00  0.00           N  
ATOM   1993  CA  GLU A 127      13.007 -18.129  -6.480  1.00  0.00           C  
ATOM   1994  C   GLU A 127      13.170 -18.292  -4.973  1.00  0.00           C  
ATOM   1995  O   GLU A 127      12.238 -18.696  -4.279  1.00  0.00           O  
ATOM   1996  CB  GLU A 127      13.581 -19.350  -7.200  1.00  0.00           C  
ATOM   1997  CG  GLU A 127      13.131 -19.495  -8.647  1.00  0.00           C  
ATOM   1998  CD  GLU A 127      13.812 -20.630  -9.361  1.00  0.00           C  
ATOM   1999  OE1 GLU A 127      14.956 -20.888  -9.070  1.00  0.00           O  
ATOM   2000  OE2 GLU A 127      13.189 -21.238 -10.198  1.00  0.00           O1-
ATOM   2001  H   GLU A 127      14.427 -16.981  -7.597  1.00  0.00           H  
ATOM   2002  HA  GLU A 127      11.941 -18.061  -6.701  1.00  0.00           H  
ATOM   2003 1HB  GLU A 127      14.670 -19.298  -7.192  1.00  0.00           H  
ATOM   2004 2HB  GLU A 127      13.292 -20.256  -6.667  1.00  0.00           H  
ATOM   2005 1HG  GLU A 127      12.055 -19.663  -8.667  1.00  0.00           H  
ATOM   2006 2HG  GLU A 127      13.336 -18.565  -9.175  1.00  0.00           H  
ATOM   2007  N   LEU A 128      14.360 -17.976  -4.475  1.00  0.00           N  
ATOM   2008  CA  LEU A 128      14.613 -17.975  -3.039  1.00  0.00           C  
ATOM   2009  C   LEU A 128      13.697 -16.992  -2.319  1.00  0.00           C  
ATOM   2010  O   LEU A 128      13.079 -17.330  -1.310  1.00  0.00           O  
ATOM   2011  CB  LEU A 128      16.078 -17.617  -2.759  1.00  0.00           C  
ATOM   2012  CG  LEU A 128      16.467 -17.516  -1.278  1.00  0.00           C  
ATOM   2013  CD1 LEU A 128      16.297 -18.875  -0.615  1.00  0.00           C  
ATOM   2014  CD2 LEU A 128      17.903 -17.026  -1.163  1.00  0.00           C  
ATOM   2015  H   LEU A 128      15.109 -17.730  -5.106  1.00  0.00           H  
ATOM   2016  HA  LEU A 128      14.416 -18.974  -2.652  1.00  0.00           H  
ATOM   2017 1HB  LEU A 128      16.714 -18.372  -3.217  1.00  0.00           H  
ATOM   2018 2HB  LEU A 128      16.296 -16.656  -3.225  1.00  0.00           H  
ATOM   2019  HG  LEU A 128      15.802 -16.814  -0.775  1.00  0.00           H  
ATOM   2020 1HD1 LEU A 128      16.573 -18.804   0.437  1.00  0.00           H  
ATOM   2021 2HD1 LEU A 128      15.257 -19.192  -0.696  1.00  0.00           H  
ATOM   2022 3HD1 LEU A 128      16.939 -19.604  -1.109  1.00  0.00           H  
ATOM   2023 1HD2 LEU A 128      18.179 -16.954  -0.111  1.00  0.00           H  
ATOM   2024 2HD2 LEU A 128      18.568 -17.728  -1.665  1.00  0.00           H  
ATOM   2025 3HD2 LEU A 128      17.991 -16.045  -1.629  1.00  0.00           H  
ATOM   2026  N   LEU A 129      13.613 -15.775  -2.846  1.00  0.00           N  
ATOM   2027  CA  LEU A 129      12.754 -14.748  -2.269  1.00  0.00           C  
ATOM   2028  C   LEU A 129      11.310 -15.225  -2.182  1.00  0.00           C  
ATOM   2029  O   LEU A 129      10.652 -15.057  -1.155  1.00  0.00           O  
ATOM   2030  CB  LEU A 129      12.826 -13.466  -3.106  1.00  0.00           C  
ATOM   2031  CG  LEU A 129      11.893 -12.330  -2.666  1.00  0.00           C  
ATOM   2032  CD1 LEU A 129      12.205 -11.946  -1.225  1.00  0.00           C  
ATOM   2033  CD2 LEU A 129      12.066 -11.140  -3.597  1.00  0.00           C  
ATOM   2034  H   LEU A 129      14.161 -15.555  -3.666  1.00  0.00           H  
ATOM   2035  HA  LEU A 129      13.105 -14.530  -1.261  1.00  0.00           H  
ATOM   2036 1HB  LEU A 129      13.846 -13.086  -3.075  1.00  0.00           H  
ATOM   2037 2HB  LEU A 129      12.583 -13.710  -4.141  1.00  0.00           H  
ATOM   2038  HG  LEU A 129      10.860 -12.672  -2.702  1.00  0.00           H  
ATOM   2039 1HD1 LEU A 129      11.542 -11.140  -0.911  1.00  0.00           H  
ATOM   2040 2HD1 LEU A 129      12.055 -12.811  -0.578  1.00  0.00           H  
ATOM   2041 3HD1 LEU A 129      13.241 -11.614  -1.153  1.00  0.00           H  
ATOM   2042 1HD2 LEU A 129      11.403 -10.332  -3.284  1.00  0.00           H  
ATOM   2043 2HD2 LEU A 129      13.100 -10.795  -3.560  1.00  0.00           H  
ATOM   2044 3HD2 LEU A 129      11.819 -11.438  -4.616  1.00  0.00           H  
ATOM   2045  N   LYS A 130      10.822 -15.820  -3.265  1.00  0.00           N  
ATOM   2046  CA  LYS A 130       9.454 -16.323  -3.313  1.00  0.00           C  
ATOM   2047  C   LYS A 130       9.245 -17.446  -2.306  1.00  0.00           C  
ATOM   2048  O   LYS A 130       8.193 -17.538  -1.675  1.00  0.00           O  
ATOM   2049  CB  LYS A 130       9.110 -16.809  -4.722  1.00  0.00           C  
ATOM   2050  CG  LYS A 130       8.985 -15.698  -5.757  1.00  0.00           C  
ATOM   2051  CD  LYS A 130       8.782 -16.265  -7.154  1.00  0.00           C  
ATOM   2052  CE  LYS A 130       8.812 -15.168  -8.208  1.00  0.00           C  
ATOM   2053  NZ  LYS A 130       8.740 -15.720  -9.588  1.00  0.00           N1+
ATOM   2054  H   LYS A 130      11.414 -15.925  -4.077  1.00  0.00           H  
ATOM   2055  HA  LYS A 130       8.777 -15.509  -3.051  1.00  0.00           H  
ATOM   2056 1HB  LYS A 130       9.880 -17.500  -5.066  1.00  0.00           H  
ATOM   2057 2HB  LYS A 130       8.167 -17.353  -4.700  1.00  0.00           H  
ATOM   2058 1HG  LYS A 130       8.136 -15.062  -5.506  1.00  0.00           H  
ATOM   2059 2HG  LYS A 130       9.888 -15.090  -5.749  1.00  0.00           H  
ATOM   2060 1HD  LYS A 130       9.571 -16.987  -7.371  1.00  0.00           H  
ATOM   2061 2HD  LYS A 130       7.821 -16.777  -7.203  1.00  0.00           H  
ATOM   2062 1HE  LYS A 130       7.970 -14.495  -8.054  1.00  0.00           H  
ATOM   2063 2HE  LYS A 130       9.732 -14.592  -8.107  1.00  0.00           H  
ATOM   2064 1HZ  LYS A 130       8.763 -14.962 -10.256  1.00  0.00           H  
ATOM   2065 2HZ  LYS A 130       9.528 -16.332  -9.747  1.00  0.00           H  
ATOM   2066 3HZ  LYS A 130       7.882 -16.240  -9.699  1.00  0.00           H  
ATOM   2067  N   LEU A 131      10.254 -18.298  -2.161  1.00  0.00           N  
ATOM   2068  CA  LEU A 131      10.229 -19.350  -1.151  1.00  0.00           C  
ATOM   2069  C   LEU A 131      10.264 -18.765   0.255  1.00  0.00           C  
ATOM   2070  O   LEU A 131       9.605 -19.269   1.165  1.00  0.00           O  
ATOM   2071  CB  LEU A 131      11.416 -20.301  -1.346  1.00  0.00           C  
ATOM   2072  CG  LEU A 131      11.327 -21.237  -2.557  1.00  0.00           C  
ATOM   2073  CD1 LEU A 131      12.661 -21.944  -2.755  1.00  0.00           C  
ATOM   2074  CD2 LEU A 131      10.203 -22.241  -2.342  1.00  0.00           C  
ATOM   2075  H   LEU A 131      11.059 -18.216  -2.765  1.00  0.00           H  
ATOM   2076  HA  LEU A 131       9.305 -19.916  -1.264  1.00  0.00           H  
ATOM   2077 1HB  LEU A 131      12.323 -19.707  -1.453  1.00  0.00           H  
ATOM   2078 2HB  LEU A 131      11.515 -20.920  -0.455  1.00  0.00           H  
ATOM   2079  HG  LEU A 131      11.124 -20.652  -3.455  1.00  0.00           H  
ATOM   2080 1HD1 LEU A 131      12.598 -22.608  -3.616  1.00  0.00           H  
ATOM   2081 2HD1 LEU A 131      13.443 -21.204  -2.926  1.00  0.00           H  
ATOM   2082 3HD1 LEU A 131      12.900 -22.525  -1.865  1.00  0.00           H  
ATOM   2083 1HD2 LEU A 131      10.139 -22.905  -3.204  1.00  0.00           H  
ATOM   2084 2HD2 LEU A 131      10.406 -22.827  -1.446  1.00  0.00           H  
ATOM   2085 3HD2 LEU A 131       9.259 -21.709  -2.222  1.00  0.00           H  
ATOM   2086  N   ALA A 132      11.038 -17.698   0.428  1.00  0.00           N  
ATOM   2087  CA  ALA A 132      11.128 -17.017   1.712  1.00  0.00           C  
ATOM   2088  C   ALA A 132       9.793 -16.395   2.101  1.00  0.00           C  
ATOM   2089  O   ALA A 132       9.398 -16.427   3.267  1.00  0.00           O  
ATOM   2090  CB  ALA A 132      12.216 -15.954   1.674  1.00  0.00           C  
ATOM   2091  H   ALA A 132      11.578 -17.351  -0.352  1.00  0.00           H  
ATOM   2092  HA  ALA A 132      11.385 -17.757   2.472  1.00  0.00           H  
ATOM   2093 1HB  ALA A 132      12.271 -15.454   2.641  1.00  0.00           H  
ATOM   2094 2HB  ALA A 132      13.175 -16.423   1.453  1.00  0.00           H  
ATOM   2095 3HB  ALA A 132      11.983 -15.224   0.901  1.00  0.00           H  
ATOM   2096  N   LYS A 133       9.102 -15.827   1.118  1.00  0.00           N  
ATOM   2097  CA  LYS A 133       7.760 -15.298   1.330  1.00  0.00           C  
ATOM   2098  C   LYS A 133       6.783 -16.409   1.695  1.00  0.00           C  
ATOM   2099  O   LYS A 133       5.944 -16.243   2.582  1.00  0.00           O  
ATOM   2100  CB  LYS A 133       7.273 -14.558   0.084  1.00  0.00           C  
ATOM   2101  CG  LYS A 133       7.980 -13.234  -0.176  1.00  0.00           C  
ATOM   2102  CD  LYS A 133       7.462 -12.571  -1.444  1.00  0.00           C  
ATOM   2103  CE  LYS A 133       8.155 -11.240  -1.696  1.00  0.00           C  
ATOM   2104  NZ  LYS A 133       7.667 -10.586  -2.941  1.00  0.00           N1+
ATOM   2105  H   LYS A 133       9.517 -15.762   0.199  1.00  0.00           H  
ATOM   2106  HA  LYS A 133       7.793 -14.596   2.163  1.00  0.00           H  
ATOM   2107 1HB  LYS A 133       7.412 -15.189  -0.793  1.00  0.00           H  
ATOM   2108 2HB  LYS A 133       6.206 -14.355   0.176  1.00  0.00           H  
ATOM   2109 1HG  LYS A 133       7.816 -12.562   0.667  1.00  0.00           H  
ATOM   2110 2HG  LYS A 133       9.050 -13.407  -0.278  1.00  0.00           H  
ATOM   2111 1HD  LYS A 133       7.636 -13.229  -2.296  1.00  0.00           H  
ATOM   2112 2HD  LYS A 133       6.389 -12.400  -1.353  1.00  0.00           H  
ATOM   2113 1HE  LYS A 133       7.976 -10.572  -0.855  1.00  0.00           H  
ATOM   2114 2HE  LYS A 133       9.229 -11.400  -1.782  1.00  0.00           H  
ATOM   2115 1HZ  LYS A 133       8.150  -9.709  -3.073  1.00  0.00           H  
ATOM   2116 2HZ  LYS A 133       7.845 -11.190  -3.732  1.00  0.00           H  
ATOM   2117 3HZ  LYS A 133       6.674 -10.415  -2.866  1.00  0.00           H  
ATOM   2118  N   ALA A 134       6.894 -17.539   1.007  1.00  0.00           N  
ATOM   2119  CA  ALA A 134       6.098 -18.717   1.332  1.00  0.00           C  
ATOM   2120  C   ALA A 134       6.381 -19.199   2.750  1.00  0.00           C  
ATOM   2121  O   ALA A 134       5.466 -19.571   3.483  1.00  0.00           O  
ATOM   2122  CB  ALA A 134       6.367 -19.830   0.331  1.00  0.00           C  
ATOM   2123  H   ALA A 134       7.549 -17.585   0.239  1.00  0.00           H  
ATOM   2124  HA  ALA A 134       5.045 -18.439   1.278  1.00  0.00           H  
ATOM   2125 1HB  ALA A 134       5.764 -20.703   0.587  1.00  0.00           H  
ATOM   2126 2HB  ALA A 134       6.104 -19.490  -0.671  1.00  0.00           H  
ATOM   2127 3HB  ALA A 134       7.421 -20.098   0.358  1.00  0.00           H  
ATOM   2128  N   ALA A 135       7.655 -19.190   3.129  1.00  0.00           N  
ATOM   2129  CA  ALA A 135       8.051 -19.525   4.492  1.00  0.00           C  
ATOM   2130  C   ALA A 135       7.450 -18.548   5.495  1.00  0.00           C  
ATOM   2131  O   ALA A 135       7.009 -18.945   6.573  1.00  0.00           O  
ATOM   2132  CB  ALA A 135       9.567 -19.541   4.614  1.00  0.00           C  
ATOM   2133  H   ALA A 135       8.367 -18.945   2.455  1.00  0.00           H  
ATOM   2134  HA  ALA A 135       7.667 -20.518   4.722  1.00  0.00           H  
ATOM   2135 1HB  ALA A 135       9.847 -19.793   5.637  1.00  0.00           H  
ATOM   2136 2HB  ALA A 135       9.979 -20.286   3.932  1.00  0.00           H  
ATOM   2137 3HB  ALA A 135       9.964 -18.560   4.360  1.00  0.00           H  
ATOM   2138  N   TYR A 136       7.437 -17.270   5.133  1.00  0.00           N  
ATOM   2139  CA  TYR A 136       6.859 -16.238   5.986  1.00  0.00           C  
ATOM   2140  C   TYR A 136       5.386 -16.511   6.262  1.00  0.00           C  
ATOM   2141  O   TYR A 136       4.948 -16.506   7.412  1.00  0.00           O  
ATOM   2142  CB  TYR A 136       7.032 -14.858   5.350  1.00  0.00           C  
ATOM   2143  CG  TYR A 136       6.310 -13.751   6.085  1.00  0.00           C  
ATOM   2144  CD1 TYR A 136       6.865 -13.206   7.235  1.00  0.00           C  
ATOM   2145  CD2 TYR A 136       5.096 -13.279   5.612  1.00  0.00           C  
ATOM   2146  CE1 TYR A 136       6.206 -12.196   7.908  1.00  0.00           C  
ATOM   2147  CE2 TYR A 136       4.436 -12.269   6.284  1.00  0.00           C  
ATOM   2148  CZ  TYR A 136       4.988 -11.727   7.428  1.00  0.00           C  
ATOM   2149  OH  TYR A 136       4.331 -10.720   8.098  1.00  0.00           O  
ATOM   2150  H   TYR A 136       7.836 -17.005   4.244  1.00  0.00           H  
ATOM   2151  HA  TYR A 136       7.382 -16.248   6.943  1.00  0.00           H  
ATOM   2152 1HB  TYR A 136       8.092 -14.605   5.309  1.00  0.00           H  
ATOM   2153 2HB  TYR A 136       6.662 -14.881   4.324  1.00  0.00           H  
ATOM   2154  HD1 TYR A 136       7.819 -13.577   7.608  1.00  0.00           H  
ATOM   2155  HD2 TYR A 136       4.660 -13.707   4.708  1.00  0.00           H  
ATOM   2156  HE1 TYR A 136       6.641 -11.769   8.811  1.00  0.00           H  
ATOM   2157  HE2 TYR A 136       3.481 -11.898   5.912  1.00  0.00           H  
ATOM   2158  HH  TYR A 136       3.511 -10.517   7.642  1.00  0.00           H  
ATOM   2159  N   TYR A 137       4.626 -16.752   5.199  1.00  0.00           N  
ATOM   2160  CA  TYR A 137       3.182 -16.922   5.313  1.00  0.00           C  
ATOM   2161  C   TYR A 137       2.835 -18.256   5.962  1.00  0.00           C  
ATOM   2162  O   TYR A 137       1.843 -18.367   6.682  1.00  0.00           O  
ATOM   2163  CB  TYR A 137       2.520 -16.814   3.937  1.00  0.00           C  
ATOM   2164  CG  TYR A 137       2.472 -15.403   3.393  1.00  0.00           C  
ATOM   2165  CD1 TYR A 137       3.157 -15.085   2.230  1.00  0.00           C  
ATOM   2166  CD2 TYR A 137       1.744 -14.427   4.058  1.00  0.00           C  
ATOM   2167  CE1 TYR A 137       3.114 -13.797   1.732  1.00  0.00           C  
ATOM   2168  CE2 TYR A 137       1.700 -13.140   3.560  1.00  0.00           C  
ATOM   2169  CZ  TYR A 137       2.381 -12.824   2.403  1.00  0.00           C  
ATOM   2170  OH  TYR A 137       2.338 -11.540   1.907  1.00  0.00           O  
ATOM   2171  H   TYR A 137       5.058 -16.817   4.289  1.00  0.00           H  
ATOM   2172  HA  TYR A 137       2.789 -16.131   5.952  1.00  0.00           H  
ATOM   2173 1HB  TYR A 137       3.060 -17.436   3.223  1.00  0.00           H  
ATOM   2174 2HB  TYR A 137       1.499 -17.190   3.994  1.00  0.00           H  
ATOM   2175  HD1 TYR A 137       3.730 -15.852   1.707  1.00  0.00           H  
ATOM   2176  HD2 TYR A 137       1.205 -14.677   4.972  1.00  0.00           H  
ATOM   2177  HE1 TYR A 137       3.651 -13.547   0.818  1.00  0.00           H  
ATOM   2178  HE2 TYR A 137       1.128 -12.372   4.083  1.00  0.00           H  
ATOM   2179  HH  TYR A 137       1.798 -10.994   2.484  1.00  0.00           H  
ATOM   2180  N   SER A 138       3.657 -19.267   5.702  1.00  0.00           N  
ATOM   2181  CA  SER A 138       3.415 -20.605   6.227  1.00  0.00           C  
ATOM   2182  C   SER A 138       3.903 -20.729   7.665  1.00  0.00           C  
ATOM   2183  O   SER A 138       3.410 -21.559   8.429  1.00  0.00           O  
ATOM   2184  CB  SER A 138       4.105 -21.639   5.359  1.00  0.00           C  
ATOM   2185  OG  SER A 138       5.496 -21.475   5.393  1.00  0.00           O  
ATOM   2186  H   SER A 138       4.470 -19.104   5.126  1.00  0.00           H  
ATOM   2187  HA  SER A 138       2.340 -20.794   6.213  1.00  0.00           H  
ATOM   2188 1HB  SER A 138       3.846 -22.638   5.708  1.00  0.00           H  
ATOM   2189 2HB  SER A 138       3.750 -21.548   4.333  1.00  0.00           H  
ATOM   2190  HG  SER A 138       5.692 -20.753   4.792  1.00  0.00           H  
ATOM   2191  N   GLY A 139       4.875 -19.899   8.028  1.00  0.00           N  
ATOM   2192  CA  GLY A 139       5.455 -19.936   9.366  1.00  0.00           C  
ATOM   2193  C   GLY A 139       6.507 -21.031   9.480  1.00  0.00           C  
ATOM   2194  O   GLY A 139       6.694 -21.619  10.546  1.00  0.00           O  
ATOM   2195  H   GLY A 139       5.221 -19.225   7.361  1.00  0.00           H  
ATOM   2196 1HA  GLY A 139       5.902 -18.970   9.595  1.00  0.00           H  
ATOM   2197 2HA  GLY A 139       4.667 -20.107  10.099  1.00  0.00           H  
ATOM   2198  N   THR A 140       7.194 -21.301   8.376  1.00  0.00           N  
ATOM   2199  CA  THR A 140       8.188 -22.368   8.332  1.00  0.00           C  
ATOM   2200  C   THR A 140       9.541 -21.842   7.873  1.00  0.00           C  
ATOM   2201  O   THR A 140       9.725 -20.636   7.705  1.00  0.00           O  
ATOM   2202  CB  THR A 140       7.734 -23.510   7.403  1.00  0.00           C  
ATOM   2203  CG2 THR A 140       6.364 -24.022   7.818  1.00  0.00           C  
ATOM   2204  OG1 THR A 140       7.674 -23.035   6.053  1.00  0.00           O  
ATOM   2205  H   THR A 140       7.024 -20.754   7.544  1.00  0.00           H  
ATOM   2206  HA  THR A 140       8.306 -22.771   9.339  1.00  0.00           H  
ATOM   2207  HB  THR A 140       8.453 -24.328   7.456  1.00  0.00           H  
ATOM   2208  HG1 THR A 140       6.850 -22.560   5.917  1.00  0.00           H  
ATOM   2209 1HG2 THR A 140       6.060 -24.829   7.151  1.00  0.00           H  
ATOM   2210 2HG2 THR A 140       6.409 -24.395   8.841  1.00  0.00           H  
ATOM   2211 3HG2 THR A 140       5.639 -23.211   7.759  1.00  0.00           H  
ATOM   2212  N   THR A 141      10.487 -22.754   7.672  1.00  0.00           N  
ATOM   2213  CA  THR A 141      11.785 -22.399   7.111  1.00  0.00           C  
ATOM   2214  C   THR A 141      11.778 -22.509   5.592  1.00  0.00           C  
ATOM   2215  O   THR A 141      10.887 -23.126   5.009  1.00  0.00           O  
ATOM   2216  CB  THR A 141      12.900 -23.291   7.688  1.00  0.00           C  
ATOM   2217  CG2 THR A 141      12.933 -23.189   9.206  1.00  0.00           C  
ATOM   2218  OG1 THR A 141      12.670 -24.654   7.310  1.00  0.00           O  
ATOM   2219  H   THR A 141      10.302 -23.716   7.914  1.00  0.00           H  
ATOM   2220  HA  THR A 141      12.004 -21.364   7.373  1.00  0.00           H  
ATOM   2221  HB  THR A 141      13.863 -22.975   7.287  1.00  0.00           H  
ATOM   2222  HG1 THR A 141      11.871 -24.974   7.738  1.00  0.00           H  
ATOM   2223 1HG2 THR A 141      13.727 -23.825   9.596  1.00  0.00           H  
ATOM   2224 2HG2 THR A 141      13.120 -22.155   9.497  1.00  0.00           H  
ATOM   2225 3HG2 THR A 141      11.977 -23.512   9.612  1.00  0.00           H  
ATOM   2226  N   VAL A 142      12.776 -21.906   4.955  1.00  0.00           N  
ATOM   2227  CA  VAL A 142      12.900 -21.957   3.504  1.00  0.00           C  
ATOM   2228  C   VAL A 142      13.228 -23.365   3.026  1.00  0.00           C  
ATOM   2229  O   VAL A 142      12.737 -23.810   1.989  1.00  0.00           O  
ATOM   2230  CB  VAL A 142      13.999 -20.987   3.027  1.00  0.00           C  
ATOM   2231  CG1 VAL A 142      14.253 -21.161   1.538  1.00  0.00           C  
ATOM   2232  CG2 VAL A 142      13.597 -19.555   3.342  1.00  0.00           C  
ATOM   2233  H   VAL A 142      13.467 -21.400   5.491  1.00  0.00           H  
ATOM   2234  HA  VAL A 142      11.949 -21.651   3.064  1.00  0.00           H  
ATOM   2235  HB  VAL A 142      14.929 -21.227   3.542  1.00  0.00           H  
ATOM   2236 1HG1 VAL A 142      15.033 -20.470   1.218  1.00  0.00           H  
ATOM   2237 2HG1 VAL A 142      14.574 -22.185   1.340  1.00  0.00           H  
ATOM   2238 3HG1 VAL A 142      13.337 -20.955   0.985  1.00  0.00           H  
ATOM   2239 1HG2 VAL A 142      14.379 -18.875   3.003  1.00  0.00           H  
ATOM   2240 2HG2 VAL A 142      12.664 -19.318   2.831  1.00  0.00           H  
ATOM   2241 3HG2 VAL A 142      13.461 -19.442   4.418  1.00  0.00           H  
ATOM   2242  N   GLU A 143      14.061 -24.063   3.790  1.00  0.00           N  
ATOM   2243  CA  GLU A 143      14.369 -25.461   3.510  1.00  0.00           C  
ATOM   2244  C   GLU A 143      13.101 -26.302   3.449  1.00  0.00           C  
ATOM   2245  O   GLU A 143      12.898 -27.071   2.510  1.00  0.00           O  
ATOM   2246  CB  GLU A 143      15.316 -26.022   4.572  1.00  0.00           C  
ATOM   2247  CG  GLU A 143      15.668 -27.492   4.388  1.00  0.00           C  
ATOM   2248  CD  GLU A 143      16.563 -28.020   5.473  1.00  0.00           C  
ATOM   2249  OE1 GLU A 143      17.091 -27.230   6.219  1.00  0.00           O  
ATOM   2250  OE2 GLU A 143      16.720 -29.215   5.558  1.00  0.00           O1-
ATOM   2251  H   GLU A 143      14.493 -23.615   4.586  1.00  0.00           H  
ATOM   2252  HA  GLU A 143      14.861 -25.519   2.538  1.00  0.00           H  
ATOM   2253 1HB  GLU A 143      16.245 -25.453   4.570  1.00  0.00           H  
ATOM   2254 2HB  GLU A 143      14.865 -25.909   5.559  1.00  0.00           H  
ATOM   2255 1HG  GLU A 143      14.749 -28.076   4.375  1.00  0.00           H  
ATOM   2256 2HG  GLU A 143      16.160 -27.618   3.424  1.00  0.00           H  
ATOM   2257  N   GLU A 144      12.249 -26.153   4.459  1.00  0.00           N  
ATOM   2258  CA  GLU A 144      10.980 -26.871   4.503  1.00  0.00           C  
ATOM   2259  C   GLU A 144      10.101 -26.507   3.314  1.00  0.00           C  
ATOM   2260  O   GLU A 144       9.499 -27.379   2.685  1.00  0.00           O  
ATOM   2261  CB  GLU A 144      10.242 -26.567   5.808  1.00  0.00           C  
ATOM   2262  CG  GLU A 144      10.830 -27.248   7.036  1.00  0.00           C  
ATOM   2263  CD  GLU A 144      10.235 -26.747   8.323  1.00  0.00           C  
ATOM   2264  OE1 GLU A 144      10.312 -25.567   8.572  1.00  0.00           O  
ATOM   2265  OE2 GLU A 144       9.705 -27.545   9.059  1.00  0.00           O1-
ATOM   2266  H   GLU A 144      12.487 -25.526   5.214  1.00  0.00           H  
ATOM   2267  HA  GLU A 144      11.187 -27.940   4.458  1.00  0.00           H  
ATOM   2268 1HB  GLU A 144      10.245 -25.492   5.988  1.00  0.00           H  
ATOM   2269 2HB  GLU A 144       9.201 -26.881   5.719  1.00  0.00           H  
ATOM   2270 1HG  GLU A 144      10.656 -28.321   6.962  1.00  0.00           H  
ATOM   2271 2HG  GLU A 144      11.906 -27.082   7.050  1.00  0.00           H  
ATOM   2272  N   ALA A 145      10.029 -25.216   3.010  1.00  0.00           N  
ATOM   2273  CA  ALA A 145       9.250 -24.738   1.873  1.00  0.00           C  
ATOM   2274  C   ALA A 145       9.753 -25.342   0.569  1.00  0.00           C  
ATOM   2275  O   ALA A 145       8.968 -25.826  -0.247  1.00  0.00           O  
ATOM   2276  CB  ALA A 145       9.290 -23.219   1.804  1.00  0.00           C  
ATOM   2277  H   ALA A 145      10.526 -24.548   3.581  1.00  0.00           H  
ATOM   2278  HA  ALA A 145       8.217 -25.058   2.013  1.00  0.00           H  
ATOM   2279 1HB  ALA A 145       8.706 -22.878   0.951  1.00  0.00           H  
ATOM   2280 2HB  ALA A 145       8.873 -22.801   2.720  1.00  0.00           H  
ATOM   2281 3HB  ALA A 145      10.322 -22.888   1.692  1.00  0.00           H  
ATOM   2282  N   TYR A 146      11.068 -25.311   0.376  1.00  0.00           N  
ATOM   2283  CA  TYR A 146      11.679 -25.857  -0.829  1.00  0.00           C  
ATOM   2284  C   TYR A 146      11.358 -27.338  -0.986  1.00  0.00           C  
ATOM   2285  O   TYR A 146      10.880 -27.772  -2.034  1.00  0.00           O  
ATOM   2286  CB  TYR A 146      13.195 -25.643  -0.806  1.00  0.00           C  
ATOM   2287  CG  TYR A 146      13.917 -26.270  -1.977  1.00  0.00           C  
ATOM   2288  CD1 TYR A 146      13.968 -25.609  -3.195  1.00  0.00           C  
ATOM   2289  CD2 TYR A 146      14.531 -27.505  -1.833  1.00  0.00           C  
ATOM   2290  CE1 TYR A 146      14.628 -26.181  -4.265  1.00  0.00           C  
ATOM   2291  CE2 TYR A 146      15.192 -28.077  -2.903  1.00  0.00           C  
ATOM   2292  CZ  TYR A 146      15.242 -27.420  -4.114  1.00  0.00           C  
ATOM   2293  OH  TYR A 146      15.899 -27.989  -5.180  1.00  0.00           O  
ATOM   2294  H   TYR A 146      11.659 -24.896   1.083  1.00  0.00           H  
ATOM   2295  HA  TYR A 146      11.266 -25.336  -1.693  1.00  0.00           H  
ATOM   2296 1HB  TYR A 146      13.411 -24.573  -0.804  1.00  0.00           H  
ATOM   2297 2HB  TYR A 146      13.606 -26.062   0.113  1.00  0.00           H  
ATOM   2298  HD1 TYR A 146      13.485 -24.638  -3.309  1.00  0.00           H  
ATOM   2299  HD2 TYR A 146      14.491 -28.025  -0.875  1.00  0.00           H  
ATOM   2300  HE1 TYR A 146      14.668 -25.661  -5.222  1.00  0.00           H  
ATOM   2301  HE2 TYR A 146      15.674 -29.048  -2.789  1.00  0.00           H  
ATOM   2302  HH  TYR A 146      16.756 -27.567  -5.288  1.00  0.00           H  
ATOM   2303  N   LYS A 147      11.624 -28.111   0.062  1.00  0.00           N  
ATOM   2304  CA  LYS A 147      11.424 -29.554   0.021  1.00  0.00           C  
ATOM   2305  C   LYS A 147       9.944 -29.903  -0.056  1.00  0.00           C  
ATOM   2306  O   LYS A 147       9.561 -30.894  -0.678  1.00  0.00           O  
ATOM   2307  CB  LYS A 147      12.058 -30.218   1.243  1.00  0.00           C  
ATOM   2308  CG  LYS A 147      13.581 -30.209   1.244  1.00  0.00           C  
ATOM   2309  CD  LYS A 147      14.136 -30.780   2.541  1.00  0.00           C  
ATOM   2310  CE  LYS A 147      15.654 -30.883   2.497  1.00  0.00           C  
ATOM   2311  NZ  LYS A 147      16.222 -31.306   3.805  1.00  0.00           N1+
ATOM   2312  H   LYS A 147      11.973 -27.687   0.909  1.00  0.00           H  
ATOM   2313  HA  LYS A 147      11.905 -29.944  -0.877  1.00  0.00           H  
ATOM   2314 1HB  LYS A 147      11.720 -29.714   2.148  1.00  0.00           H  
ATOM   2315 2HB  LYS A 147      11.730 -31.256   1.305  1.00  0.00           H  
ATOM   2316 1HG  LYS A 147      13.950 -30.805   0.408  1.00  0.00           H  
ATOM   2317 2HG  LYS A 147      13.939 -29.188   1.125  1.00  0.00           H  
ATOM   2318 1HD  LYS A 147      13.848 -30.138   3.374  1.00  0.00           H  
ATOM   2319 2HD  LYS A 147      13.720 -31.773   2.710  1.00  0.00           H  
ATOM   2320 1HE  LYS A 147      15.947 -31.605   1.736  1.00  0.00           H  
ATOM   2321 2HE  LYS A 147      16.077 -29.915   2.228  1.00  0.00           H  
ATOM   2322 1HZ  LYS A 147      17.227 -31.362   3.735  1.00  0.00           H  
ATOM   2323 2HZ  LYS A 147      15.971 -30.632   4.516  1.00  0.00           H  
ATOM   2324 3HZ  LYS A 147      15.851 -32.212   4.056  1.00  0.00           H  
ATOM   2325  N   LEU A 148       9.113 -29.084   0.580  1.00  0.00           N  
ATOM   2326  CA  LEU A 148       7.669 -29.282   0.552  1.00  0.00           C  
ATOM   2327  C   LEU A 148       7.132 -29.215  -0.872  1.00  0.00           C  
ATOM   2328  O   LEU A 148       6.350 -30.068  -1.290  1.00  0.00           O  
ATOM   2329  CB  LEU A 148       6.973 -28.225   1.417  1.00  0.00           C  
ATOM   2330  CG  LEU A 148       5.440 -28.293   1.446  1.00  0.00           C  
ATOM   2331  CD1 LEU A 148       5.002 -29.648   1.985  1.00  0.00           C  
ATOM   2332  CD2 LEU A 148       4.897 -27.161   2.306  1.00  0.00           C  
ATOM   2333  H   LEU A 148       9.493 -28.303   1.097  1.00  0.00           H  
ATOM   2334  HA  LEU A 148       7.447 -30.269   0.956  1.00  0.00           H  
ATOM   2335 1HB  LEU A 148       7.328 -28.325   2.442  1.00  0.00           H  
ATOM   2336 2HB  LEU A 148       7.253 -27.236   1.053  1.00  0.00           H  
ATOM   2337  HG  LEU A 148       5.053 -28.196   0.432  1.00  0.00           H  
ATOM   2338 1HD1 LEU A 148       3.913 -29.697   2.004  1.00  0.00           H  
ATOM   2339 2HD1 LEU A 148       5.388 -30.437   1.340  1.00  0.00           H  
ATOM   2340 3HD1 LEU A 148       5.388 -29.781   2.994  1.00  0.00           H  
ATOM   2341 1HD2 LEU A 148       3.808 -27.209   2.325  1.00  0.00           H  
ATOM   2342 2HD2 LEU A 148       5.283 -27.258   3.321  1.00  0.00           H  
ATOM   2343 3HD2 LEU A 148       5.211 -26.204   1.889  1.00  0.00           H  
ATOM   2344  N   ALA A 149       7.557 -28.198  -1.612  1.00  0.00           N  
ATOM   2345  CA  ALA A 149       7.161 -28.046  -3.007  1.00  0.00           C  
ATOM   2346  C   ALA A 149       7.493 -29.296  -3.813  1.00  0.00           C  
ATOM   2347  O   ALA A 149       6.702 -29.737  -4.646  1.00  0.00           O  
ATOM   2348  CB  ALA A 149       7.834 -26.828  -3.621  1.00  0.00           C  
ATOM   2349  H   ALA A 149       8.171 -27.511  -1.198  1.00  0.00           H  
ATOM   2350  HA  ALA A 149       6.080 -27.906  -3.039  1.00  0.00           H  
ATOM   2351 1HB  ALA A 149       7.528 -26.729  -4.662  1.00  0.00           H  
ATOM   2352 2HB  ALA A 149       7.541 -25.933  -3.070  1.00  0.00           H  
ATOM   2353 3HB  ALA A 149       8.916 -26.946  -3.570  1.00  0.00           H  
ATOM   2354  N   LEU A 150       8.667 -29.864  -3.558  1.00  0.00           N  
ATOM   2355  CA  LEU A 150       9.085 -31.092  -4.222  1.00  0.00           C  
ATOM   2356  C   LEU A 150       8.188 -32.261  -3.834  1.00  0.00           C  
ATOM   2357  O   LEU A 150       7.869 -33.114  -4.663  1.00  0.00           O  
ATOM   2358  CB  LEU A 150      10.541 -31.417  -3.868  1.00  0.00           C  
ATOM   2359  CG  LEU A 150      11.592 -30.443  -4.414  1.00  0.00           C  
ATOM   2360  CD1 LEU A 150      12.958 -30.794  -3.839  1.00  0.00           C  
ATOM   2361  CD2 LEU A 150      11.605 -30.508  -5.934  1.00  0.00           C  
ATOM   2362  H   LEU A 150       9.286 -29.432  -2.887  1.00  0.00           H  
ATOM   2363  HA  LEU A 150       9.010 -30.945  -5.299  1.00  0.00           H  
ATOM   2364 1HB  LEU A 150      10.639 -31.438  -2.784  1.00  0.00           H  
ATOM   2365 2HB  LEU A 150      10.778 -32.410  -4.252  1.00  0.00           H  
ATOM   2366  HG  LEU A 150      11.347 -29.428  -4.096  1.00  0.00           H  
ATOM   2367 1HD1 LEU A 150      13.705 -30.100  -4.227  1.00  0.00           H  
ATOM   2368 2HD1 LEU A 150      12.925 -30.720  -2.753  1.00  0.00           H  
ATOM   2369 3HD1 LEU A 150      13.222 -31.810  -4.127  1.00  0.00           H  
ATOM   2370 1HD2 LEU A 150      12.352 -29.814  -6.322  1.00  0.00           H  
ATOM   2371 2HD2 LEU A 150      11.851 -31.520  -6.253  1.00  0.00           H  
ATOM   2372 3HD2 LEU A 150      10.622 -30.235  -6.318  1.00  0.00           H  
ATOM   2373  N   LYS A 151       7.782 -32.294  -2.569  1.00  0.00           N  
ATOM   2374  CA  LYS A 151       6.927 -33.361  -2.066  1.00  0.00           C  
ATOM   2375  C   LYS A 151       5.519 -33.254  -2.636  1.00  0.00           C  
ATOM   2376  O   LYS A 151       4.881 -34.263  -2.936  1.00  0.00           O  
ATOM   2377  CB  LYS A 151       6.880 -33.336  -0.537  1.00  0.00           C  
ATOM   2378  CG  LYS A 151       8.173 -33.767   0.140  1.00  0.00           C  
ATOM   2379  CD  LYS A 151       8.065 -33.665   1.654  1.00  0.00           C  
ATOM   2380  CE  LYS A 151       9.360 -34.087   2.332  1.00  0.00           C  
ATOM   2381  NZ  LYS A 151       9.273 -33.982   3.814  1.00  0.00           N1+
ATOM   2382  H   LYS A 151       8.076 -31.560  -1.940  1.00  0.00           H  
ATOM   2383  HA  LYS A 151       7.343 -34.318  -2.385  1.00  0.00           H  
ATOM   2384 1HB  LYS A 151       6.644 -32.326  -0.198  1.00  0.00           H  
ATOM   2385 2HB  LYS A 151       6.083 -33.992  -0.187  1.00  0.00           H  
ATOM   2386 1HG  LYS A 151       8.400 -34.798  -0.132  1.00  0.00           H  
ATOM   2387 2HG  LYS A 151       8.991 -33.133  -0.200  1.00  0.00           H  
ATOM   2388 1HD  LYS A 151       7.836 -32.636   1.934  1.00  0.00           H  
ATOM   2389 2HD  LYS A 151       7.257 -34.307   2.005  1.00  0.00           H  
ATOM   2390 1HE  LYS A 151       9.590 -35.118   2.066  1.00  0.00           H  
ATOM   2391 2HE  LYS A 151      10.177 -33.454   1.983  1.00  0.00           H  
ATOM   2392 1HZ  LYS A 151      10.150 -34.269   4.224  1.00  0.00           H  
ATOM   2393 2HZ  LYS A 151       9.078 -33.025   4.072  1.00  0.00           H  
ATOM   2394 3HZ  LYS A 151       8.532 -34.579   4.151  1.00  0.00           H  
ATOM   2395  N   LEU A 152       5.038 -32.024  -2.783  1.00  0.00           N  
ATOM   2396  CA  LEU A 152       3.673 -31.784  -3.234  1.00  0.00           C  
ATOM   2397  C   LEU A 152       3.579 -31.824  -4.754  1.00  0.00           C  
ATOM   2398  O   LEU A 152       2.509 -32.059  -5.314  1.00  0.00           O  
ATOM   2399  CB  LEU A 152       3.176 -30.426  -2.721  1.00  0.00           C  
ATOM   2400  CG  LEU A 152       3.133 -30.266  -1.196  1.00  0.00           C  
ATOM   2401  CD1 LEU A 152       2.611 -28.880  -0.845  1.00  0.00           C  
ATOM   2402  CD2 LEU A 152       2.252 -31.351  -0.596  1.00  0.00           C  
ATOM   2403  H   LEU A 152       5.634 -31.235  -2.576  1.00  0.00           H  
ATOM   2404  HA  LEU A 152       3.032 -32.567  -2.830  1.00  0.00           H  
ATOM   2405 1HB  LEU A 152       3.824 -29.647  -3.119  1.00  0.00           H  
ATOM   2406 2HB  LEU A 152       2.168 -30.259  -3.100  1.00  0.00           H  
ATOM   2407  HG  LEU A 152       4.142 -30.354  -0.793  1.00  0.00           H  
ATOM   2408 1HD1 LEU A 152       2.581 -28.766   0.239  1.00  0.00           H  
ATOM   2409 2HD1 LEU A 152       3.271 -28.124  -1.270  1.00  0.00           H  
ATOM   2410 3HD1 LEU A 152       1.608 -28.756  -1.250  1.00  0.00           H  
ATOM   2411 1HD2 LEU A 152       2.222 -31.238   0.487  1.00  0.00           H  
ATOM   2412 2HD2 LEU A 152       1.243 -31.263  -0.998  1.00  0.00           H  
ATOM   2413 3HD2 LEU A 152       2.659 -32.331  -0.848  1.00  0.00           H  
ATOM   2414  N   GLY A 153       4.708 -31.593  -5.417  1.00  0.00           N  
ATOM   2415  CA  GLY A 153       4.755 -31.598  -6.874  1.00  0.00           C  
ATOM   2416  C   GLY A 153       4.293 -30.262  -7.445  1.00  0.00           C  
ATOM   2417  O   GLY A 153       3.594 -30.217  -8.456  1.00  0.00           O  
ATOM   2418  H   GLY A 153       5.555 -31.411  -4.898  1.00  0.00           H  
ATOM   2419 1HA  GLY A 153       5.772 -31.807  -7.205  1.00  0.00           H  
ATOM   2420 2HA  GLY A 153       4.122 -32.397  -7.256  1.00  0.00           H  
ATOM   2421  N   ILE A 154       4.690 -29.177  -6.789  1.00  0.00           N  
ATOM   2422  CA  ILE A 154       4.236 -27.844  -7.168  1.00  0.00           C  
ATOM   2423  C   ILE A 154       5.414 -26.909  -7.411  1.00  0.00           C  
ATOM   2424  O   ILE A 154       6.541 -27.199  -7.011  1.00  0.00           O  
ATOM   2425  CB  ILE A 154       3.321 -27.246  -6.084  1.00  0.00           C  
ATOM   2426  CG1 ILE A 154       4.081 -27.103  -4.763  1.00  0.00           C  
ATOM   2427  CG2 ILE A 154       2.082 -28.109  -5.899  1.00  0.00           C  
ATOM   2428  CD1 ILE A 154       3.296 -26.399  -3.680  1.00  0.00           C  
ATOM   2429  H   ILE A 154       5.321 -29.277  -6.007  1.00  0.00           H  
ATOM   2430  HA  ILE A 154       3.667 -27.923  -8.094  1.00  0.00           H  
ATOM   2431  HB  ILE A 154       3.013 -26.244  -6.381  1.00  0.00           H  
ATOM   2432 1HG1 ILE A 154       4.361 -28.090  -4.395  1.00  0.00           H  
ATOM   2433 2HG1 ILE A 154       5.003 -26.545  -4.932  1.00  0.00           H  
ATOM   2434 1HG2 ILE A 154       1.447 -27.671  -5.128  1.00  0.00           H  
ATOM   2435 2HG2 ILE A 154       1.531 -28.161  -6.837  1.00  0.00           H  
ATOM   2436 3HG2 ILE A 154       2.380 -29.113  -5.597  1.00  0.00           H  
ATOM   2437 1HD1 ILE A 154       3.900 -26.335  -2.775  1.00  0.00           H  
ATOM   2438 2HD1 ILE A 154       3.035 -25.394  -4.014  1.00  0.00           H  
ATOM   2439 3HD1 ILE A 154       2.386 -26.959  -3.469  1.00  0.00           H  
ATOM   2440  N   SER A 155       5.146 -25.787  -8.071  1.00  0.00           N  
ATOM   2441  CA  SER A 155       6.174 -24.785  -8.327  1.00  0.00           C  
ATOM   2442  C   SER A 155       6.360 -23.867  -7.126  1.00  0.00           C  
ATOM   2443  O   SER A 155       5.585 -23.913  -6.171  1.00  0.00           O  
ATOM   2444  CB  SER A 155       5.812 -23.967  -9.551  1.00  0.00           C  
ATOM   2445  OG  SER A 155       4.722 -23.126  -9.287  1.00  0.00           O  
ATOM   2446  H   SER A 155       4.206 -25.624  -8.402  1.00  0.00           H  
ATOM   2447  HA  SER A 155       7.118 -25.299  -8.515  1.00  0.00           H  
ATOM   2448 1HB  SER A 155       6.670 -23.370  -9.857  1.00  0.00           H  
ATOM   2449 2HB  SER A 155       5.566 -24.635 -10.376  1.00  0.00           H  
ATOM   2450  HG  SER A 155       4.035 -23.381  -9.907  1.00  0.00           H  
ATOM   2451  N   VAL A 156       7.391 -23.030  -7.182  1.00  0.00           N  
ATOM   2452  CA  VAL A 156       7.665 -22.080  -6.111  1.00  0.00           C  
ATOM   2453  C   VAL A 156       6.518 -21.090  -5.947  1.00  0.00           C  
ATOM   2454  O   VAL A 156       6.110 -20.777  -4.829  1.00  0.00           O  
ATOM   2455  CB  VAL A 156       8.966 -21.310  -6.400  1.00  0.00           C  
ATOM   2456  CG1 VAL A 156       9.140 -20.168  -5.410  1.00  0.00           C  
ATOM   2457  CG2 VAL A 156      10.153 -22.258  -6.344  1.00  0.00           C  
ATOM   2458  H   VAL A 156       8.002 -23.056  -7.986  1.00  0.00           H  
ATOM   2459  HA  VAL A 156       7.785 -22.632  -5.179  1.00  0.00           H  
ATOM   2460  HB  VAL A 156       8.901 -20.866  -7.394  1.00  0.00           H  
ATOM   2461 1HG1 VAL A 156      10.065 -19.633  -5.629  1.00  0.00           H  
ATOM   2462 2HG1 VAL A 156       8.298 -19.482  -5.493  1.00  0.00           H  
ATOM   2463 3HG1 VAL A 156       9.185 -20.568  -4.397  1.00  0.00           H  
ATOM   2464 1HG2 VAL A 156      11.070 -21.706  -6.550  1.00  0.00           H  
ATOM   2465 2HG2 VAL A 156      10.214 -22.706  -5.351  1.00  0.00           H  
ATOM   2466 3HG2 VAL A 156      10.027 -23.043  -7.089  1.00  0.00           H  
ATOM   2467  N   GLU A 157       6.001 -20.601  -7.069  1.00  0.00           N  
ATOM   2468  CA  GLU A 157       4.925 -19.617  -7.051  1.00  0.00           C  
ATOM   2469  C   GLU A 157       3.625 -20.232  -6.550  1.00  0.00           C  
ATOM   2470  O   GLU A 157       2.868 -19.595  -5.816  1.00  0.00           O  
ATOM   2471  CB  GLU A 157       4.717 -19.029  -8.449  1.00  0.00           C  
ATOM   2472  CG  GLU A 157       5.851 -18.136  -8.932  1.00  0.00           C  
ATOM   2473  CD  GLU A 157       5.625 -17.599 -10.317  1.00  0.00           C  
ATOM   2474  OE1 GLU A 157       4.673 -18.002 -10.941  1.00  0.00           O  
ATOM   2475  OE2 GLU A 157       6.404 -16.784 -10.751  1.00  0.00           O1-
ATOM   2476  H   GLU A 157       6.363 -20.917  -7.957  1.00  0.00           H  
ATOM   2477  HA  GLU A 157       5.204 -18.811  -6.372  1.00  0.00           H  
ATOM   2478 1HB  GLU A 157       4.598 -19.838  -9.170  1.00  0.00           H  
ATOM   2479 2HB  GLU A 157       3.799 -18.441  -8.463  1.00  0.00           H  
ATOM   2480 1HG  GLU A 157       5.958 -17.299  -8.242  1.00  0.00           H  
ATOM   2481 2HG  GLU A 157       6.780 -18.705  -8.914  1.00  0.00           H  
ATOM   2482  N   GLU A 158       3.370 -21.473  -6.950  1.00  0.00           N  
ATOM   2483  CA  GLU A 158       2.200 -22.204  -6.479  1.00  0.00           C  
ATOM   2484  C   GLU A 158       2.259 -22.428  -4.974  1.00  0.00           C  
ATOM   2485  O   GLU A 158       1.250 -22.311  -4.279  1.00  0.00           O  
ATOM   2486  CB  GLU A 158       2.086 -23.550  -7.200  1.00  0.00           C  
ATOM   2487  CG  GLU A 158       1.624 -23.450  -8.647  1.00  0.00           C  
ATOM   2488  CD  GLU A 158       1.647 -24.773  -9.360  1.00  0.00           C  
ATOM   2489  OE1 GLU A 158       2.508 -25.568  -9.070  1.00  0.00           O  
ATOM   2490  OE2 GLU A 158       0.803 -24.989 -10.197  1.00  0.00           O1-
ATOM   2491  H   GLU A 158       4.003 -21.921  -7.596  1.00  0.00           H  
ATOM   2492  HA  GLU A 158       1.311 -21.613  -6.699  1.00  0.00           H  
ATOM   2493 1HB  GLU A 158       3.056 -24.049  -7.192  1.00  0.00           H  
ATOM   2494 2HB  GLU A 158       1.384 -24.189  -6.668  1.00  0.00           H  
ATOM   2495 1HG  GLU A 158       0.608 -23.057  -8.667  1.00  0.00           H  
ATOM   2496 2HG  GLU A 158       2.266 -22.747  -9.175  1.00  0.00           H  
ATOM   2497  N   LEU A 159       3.448 -22.749  -4.474  1.00  0.00           N  
ATOM   2498  CA  LEU A 159       3.667 -22.873  -3.038  1.00  0.00           C  
ATOM   2499  C   LEU A 159       3.366 -21.566  -2.319  1.00  0.00           C  
ATOM   2500  O   LEU A 159       2.662 -21.549  -1.309  1.00  0.00           O  
ATOM   2501  CB  LEU A 159       5.115 -23.297  -2.758  1.00  0.00           C  
ATOM   2502  CG  LEU A 159       5.502 -23.404  -1.278  1.00  0.00           C  
ATOM   2503  CD1 LEU A 159       4.676 -24.497  -0.614  1.00  0.00           C  
ATOM   2504  CD2 LEU A 159       6.990 -23.698  -1.163  1.00  0.00           C  
ATOM   2505  H   LEU A 159       4.219 -22.911  -5.105  1.00  0.00           H  
ATOM   2506  HA  LEU A 159       2.997 -23.641  -2.652  1.00  0.00           H  
ATOM   2507 1HB  LEU A 159       5.288 -24.269  -3.217  1.00  0.00           H  
ATOM   2508 2HB  LEU A 159       5.785 -22.574  -3.224  1.00  0.00           H  
ATOM   2509  HG  LEU A 159       5.278 -22.464  -0.774  1.00  0.00           H  
ATOM   2510 1HD1 LEU A 159       4.951 -24.573   0.438  1.00  0.00           H  
ATOM   2511 2HD1 LEU A 159       3.617 -24.251  -0.695  1.00  0.00           H  
ATOM   2512 3HD1 LEU A 159       4.867 -25.449  -1.109  1.00  0.00           H  
ATOM   2513 1HD2 LEU A 159       7.266 -23.774  -0.110  1.00  0.00           H  
ATOM   2514 2HD2 LEU A 159       7.216 -24.639  -1.665  1.00  0.00           H  
ATOM   2515 3HD2 LEU A 159       7.558 -22.892  -1.628  1.00  0.00           H  
ATOM   2516  N   LEU A 160       3.902 -20.470  -2.845  1.00  0.00           N  
ATOM   2517  CA  LEU A 160       3.671 -19.151  -2.269  1.00  0.00           C  
ATOM   2518  C   LEU A 160       2.182 -18.842  -2.182  1.00  0.00           C  
ATOM   2519  O   LEU A 160       1.696 -18.367  -1.155  1.00  0.00           O  
ATOM   2520  CB  LEU A 160       4.375 -18.076  -3.106  1.00  0.00           C  
ATOM   2521  CG  LEU A 160       4.136 -16.626  -2.664  1.00  0.00           C  
ATOM   2522  CD1 LEU A 160       4.597 -16.450  -1.224  1.00  0.00           C  
ATOM   2523  CD2 LEU A 160       4.880 -15.682  -3.597  1.00  0.00           C  
ATOM   2524  H   LEU A 160       4.486 -20.553  -3.666  1.00  0.00           H  
ATOM   2525  HA  LEU A 160       4.085 -19.137  -1.261  1.00  0.00           H  
ATOM   2526 1HB  LEU A 160       5.448 -18.259  -3.074  1.00  0.00           H  
ATOM   2527 2HB  LEU A 160       4.042 -18.167  -4.140  1.00  0.00           H  
ATOM   2528  HG  LEU A 160       3.068 -16.406  -2.701  1.00  0.00           H  
ATOM   2529 1HD1 LEU A 160       4.427 -15.421  -0.911  1.00  0.00           H  
ATOM   2530 2HD1 LEU A 160       4.035 -17.123  -0.577  1.00  0.00           H  
ATOM   2531 3HD1 LEU A 160       5.660 -16.680  -1.152  1.00  0.00           H  
ATOM   2532 1HD2 LEU A 160       4.709 -14.651  -3.283  1.00  0.00           H  
ATOM   2533 2HD2 LEU A 160       5.947 -15.900  -3.559  1.00  0.00           H  
ATOM   2534 3HD2 LEU A 160       4.517 -15.816  -4.616  1.00  0.00           H  
ATOM   2535  N   LYS A 161       1.462 -19.112  -3.265  1.00  0.00           N  
ATOM   2536  CA  LYS A 161       0.027 -18.864  -3.313  1.00  0.00           C  
ATOM   2537  C   LYS A 161      -0.717 -19.732  -2.306  1.00  0.00           C  
ATOM   2538  O   LYS A 161      -1.675 -19.286  -1.674  1.00  0.00           O  
ATOM   2539  CB  LYS A 161      -0.514 -19.113  -4.722  1.00  0.00           C  
ATOM   2540  CG  LYS A 161      -0.068 -18.088  -5.757  1.00  0.00           C  
ATOM   2541  CD  LYS A 161      -0.527 -18.479  -7.154  1.00  0.00           C  
ATOM   2542  CE  LYS A 161       0.048 -17.543  -8.207  1.00  0.00           C  
ATOM   2543  NZ  LYS A 161      -0.290 -17.985  -9.588  1.00  0.00           N1+
ATOM   2544  H   LYS A 161       1.922 -19.499  -4.077  1.00  0.00           H  
ATOM   2545  HA  LYS A 161      -0.153 -17.821  -3.050  1.00  0.00           H  
ATOM   2546 1HB  LYS A 161      -0.194 -20.097  -5.066  1.00  0.00           H  
ATOM   2547 2HB  LYS A 161      -1.604 -19.112  -4.699  1.00  0.00           H  
ATOM   2548 1HG  LYS A 161      -0.485 -17.112  -5.506  1.00  0.00           H  
ATOM   2549 2HG  LYS A 161       1.019 -18.013  -5.748  1.00  0.00           H  
ATOM   2550 1HD  LYS A 161      -0.206 -19.498  -7.372  1.00  0.00           H  
ATOM   2551 2HD  LYS A 161      -1.615 -18.441  -7.203  1.00  0.00           H  
ATOM   2552 1HE  LYS A 161      -0.345 -16.539  -8.055  1.00  0.00           H  
ATOM   2553 2HE  LYS A 161       1.132 -17.504  -8.107  1.00  0.00           H  
ATOM   2554 1HZ  LYS A 161       0.108 -17.339 -10.255  1.00  0.00           H  
ATOM   2555 2HZ  LYS A 161       0.085 -18.910  -9.747  1.00  0.00           H  
ATOM   2556 3HZ  LYS A 161      -1.294 -18.006  -9.699  1.00  0.00           H  
ATOM   2557  N   LEU A 162      -0.270 -20.975  -2.160  1.00  0.00           N  
ATOM   2558  CA  LEU A 162      -0.817 -21.873  -1.151  1.00  0.00           C  
ATOM   2559  C   LEU A 162      -0.493 -21.385   0.256  1.00  0.00           C  
ATOM   2560  O   LEU A 162      -1.316 -21.491   1.165  1.00  0.00           O  
ATOM   2561  CB  LEU A 162      -0.264 -23.290  -1.346  1.00  0.00           C  
ATOM   2562  CG  LEU A 162      -0.810 -24.056  -2.558  1.00  0.00           C  
ATOM   2563  CD1 LEU A 162      -0.007 -25.335  -2.754  1.00  0.00           C  
ATOM   2564  CD2 LEU A 162      -2.285 -24.364  -2.342  1.00  0.00           C  
ATOM   2565  H   LEU A 162       0.470 -21.306  -2.764  1.00  0.00           H  
ATOM   2566  HA  LEU A 162      -1.900 -21.900  -1.264  1.00  0.00           H  
ATOM   2567 1HB  LEU A 162       0.819 -23.229  -1.452  1.00  0.00           H  
ATOM   2568 2HB  LEU A 162      -0.488 -23.876  -0.455  1.00  0.00           H  
ATOM   2569  HG  LEU A 162      -0.693 -23.448  -3.455  1.00  0.00           H  
ATOM   2570 1HD1 LEU A 162      -0.395 -25.879  -3.616  1.00  0.00           H  
ATOM   2571 2HD1 LEU A 162       1.040 -25.086  -2.925  1.00  0.00           H  
ATOM   2572 3HD1 LEU A 162      -0.092 -25.958  -1.864  1.00  0.00           H  
ATOM   2573 1HD2 LEU A 162      -2.672 -24.907  -3.204  1.00  0.00           H  
ATOM   2574 2HD2 LEU A 162      -2.402 -24.972  -1.446  1.00  0.00           H  
ATOM   2575 3HD2 LEU A 162      -2.836 -23.431  -2.222  1.00  0.00           H  
ATOM   2576  N   ALA A 163       0.710 -20.848   0.428  1.00  0.00           N  
ATOM   2577  CA  ALA A 163       1.129 -20.302   1.713  1.00  0.00           C  
ATOM   2578  C   ALA A 163       0.284 -19.096   2.101  1.00  0.00           C  
ATOM   2579  O   ALA A 163      -0.074 -18.926   3.267  1.00  0.00           O  
ATOM   2580  CB  ALA A 163       2.603 -19.925   1.674  1.00  0.00           C  
ATOM   2581  H   ALA A 163       1.351 -20.817  -0.352  1.00  0.00           H  
ATOM   2582  HA  ALA A 163       0.981 -21.071   2.472  1.00  0.00           H  
ATOM   2583 1HB  ALA A 163       2.900 -19.521   2.641  1.00  0.00           H  
ATOM   2584 2HB  ALA A 163       3.198 -20.811   1.452  1.00  0.00           H  
ATOM   2585 3HB  ALA A 163       2.766 -19.177   0.901  1.00  0.00           H  
ATOM   2586  N   LYS A 164      -0.031 -18.260   1.118  1.00  0.00           N  
ATOM   2587  CA  LYS A 164      -0.929 -17.130   1.331  1.00  0.00           C  
ATOM   2588  C   LYS A 164      -2.330 -17.602   1.696  1.00  0.00           C  
ATOM   2589  O   LYS A 164      -2.974 -17.040   2.581  1.00  0.00           O  
ATOM   2590  CB  LYS A 164      -0.980 -16.244   0.085  1.00  0.00           C  
ATOM   2591  CG  LYS A 164       0.294 -15.451  -0.176  1.00  0.00           C  
ATOM   2592  CD  LYS A 164       0.177 -14.618  -1.444  1.00  0.00           C  
ATOM   2593  CE  LYS A 164       1.442 -13.813  -1.696  1.00  0.00           C  
ATOM   2594  NZ  LYS A 164       1.348 -13.003  -2.941  1.00  0.00           N1+
ATOM   2595  H   LYS A 164       0.361 -18.410   0.200  1.00  0.00           H  
ATOM   2596  HA  LYS A 164      -0.549 -16.538   2.164  1.00  0.00           H  
ATOM   2597 1HB  LYS A 164      -1.175 -16.861  -0.793  1.00  0.00           H  
ATOM   2598 2HB  LYS A 164      -1.803 -15.536   0.176  1.00  0.00           H  
ATOM   2599 1HG  LYS A 164       0.489 -14.788   0.668  1.00  0.00           H  
ATOM   2600 2HG  LYS A 164       1.135 -16.136  -0.278  1.00  0.00           H  
ATOM   2601 1HD  LYS A 164      -0.002 -15.276  -2.295  1.00  0.00           H  
ATOM   2602 2HD  LYS A 164      -0.666 -13.934  -1.352  1.00  0.00           H  
ATOM   2603 1HE  LYS A 164       1.621 -13.144  -0.855  1.00  0.00           H  
ATOM   2604 2HE  LYS A 164       2.294 -14.488  -1.782  1.00  0.00           H  
ATOM   2605 1HZ  LYS A 164       2.204 -12.484  -3.072  1.00  0.00           H  
ATOM   2606 2HZ  LYS A 164       1.200 -13.615  -3.731  1.00  0.00           H  
ATOM   2607 3HZ  LYS A 164       0.573 -12.359  -2.866  1.00  0.00           H  
ATOM   2608  N   ALA A 165      -2.798 -18.638   1.008  1.00  0.00           N  
ATOM   2609  CA  ALA A 165      -4.077 -19.259   1.333  1.00  0.00           C  
ATOM   2610  C   ALA A 165      -4.073 -19.819   2.750  1.00  0.00           C  
ATOM   2611  O   ALA A 165      -5.052 -19.683   3.484  1.00  0.00           O  
ATOM   2612  CB  ALA A 165      -4.402 -20.358   0.331  1.00  0.00           C  
ATOM   2613  H   ALA A 165      -2.254 -19.005   0.240  1.00  0.00           H  
ATOM   2614  HA  ALA A 165      -4.849 -18.492   1.278  1.00  0.00           H  
ATOM   2615 1HB  ALA A 165      -5.359 -20.812   0.587  1.00  0.00           H  
ATOM   2616 2HB  ALA A 165      -4.459 -19.932  -0.671  1.00  0.00           H  
ATOM   2617 3HB  ALA A 165      -3.622 -21.117   0.359  1.00  0.00           H  
ATOM   2618  N   ALA A 166      -2.966 -20.447   3.129  1.00  0.00           N  
ATOM   2619  CA  ALA A 166      -2.790 -20.934   4.492  1.00  0.00           C  
ATOM   2620  C   ALA A 166      -2.822 -19.789   5.495  1.00  0.00           C  
ATOM   2621  O   ALA A 166      -3.403 -19.912   6.574  1.00  0.00           O  
ATOM   2622  CB  ALA A 166      -1.486 -21.709   4.613  1.00  0.00           C  
ATOM   2623  H   ALA A 166      -2.226 -20.591   2.456  1.00  0.00           H  
ATOM   2624  HA  ALA A 166      -3.620 -21.604   4.722  1.00  0.00           H  
ATOM   2625 1HB  ALA A 166      -1.368 -22.066   5.637  1.00  0.00           H  
ATOM   2626 2HB  ALA A 166      -1.502 -22.558   3.932  1.00  0.00           H  
ATOM   2627 3HB  ALA A 166      -0.651 -21.057   4.360  1.00  0.00           H  
ATOM   2628  N   TYR A 167      -2.195 -18.675   5.134  1.00  0.00           N  
ATOM   2629  CA  TYR A 167      -2.179 -17.493   5.986  1.00  0.00           C  
ATOM   2630  C   TYR A 167      -3.591 -16.993   6.261  1.00  0.00           C  
ATOM   2631  O   TYR A 167      -3.968 -16.769   7.412  1.00  0.00           O  
ATOM   2632  CB  TYR A 167      -1.339 -16.384   5.349  1.00  0.00           C  
ATOM   2633  CG  TYR A 167      -1.410 -15.064   6.085  1.00  0.00           C  
ATOM   2634  CD1 TYR A 167      -0.658 -14.871   7.235  1.00  0.00           C  
ATOM   2635  CD2 TYR A 167      -2.227 -14.048   5.611  1.00  0.00           C  
ATOM   2636  CE1 TYR A 167      -0.724 -13.665   7.908  1.00  0.00           C  
ATOM   2637  CE2 TYR A 167      -2.292 -12.844   6.285  1.00  0.00           C  
ATOM   2638  CZ  TYR A 167      -1.544 -12.651   7.428  1.00  0.00           C  
ATOM   2639  OH  TYR A 167      -1.608 -11.451   8.098  1.00  0.00           O  
ATOM   2640  H   TYR A 167      -1.716 -18.646   4.244  1.00  0.00           H  
ATOM   2641  HA  TYR A 167      -1.731 -17.763   6.943  1.00  0.00           H  
ATOM   2642 1HB  TYR A 167      -0.294 -16.695   5.309  1.00  0.00           H  
ATOM   2643 2HB  TYR A 167      -1.670 -16.219   4.325  1.00  0.00           H  
ATOM   2644  HD1 TYR A 167      -0.017 -15.669   7.608  1.00  0.00           H  
ATOM   2645  HD2 TYR A 167      -2.817 -14.201   4.709  1.00  0.00           H  
ATOM   2646  HE1 TYR A 167      -0.133 -13.513   8.812  1.00  0.00           H  
ATOM   2647  HE2 TYR A 167      -2.934 -12.046   5.912  1.00  0.00           H  
ATOM   2648  HH  TYR A 167      -2.217 -10.864   7.643  1.00  0.00           H  
ATOM   2649  N   TYR A 168      -4.370 -16.821   5.200  1.00  0.00           N  
ATOM   2650  CA  TYR A 168      -5.706 -16.246   5.313  1.00  0.00           C  
ATOM   2651  C   TYR A 168      -6.673 -17.228   5.963  1.00  0.00           C  
ATOM   2652  O   TYR A 168      -7.587 -16.827   6.683  1.00  0.00           O  
ATOM   2653  CB  TYR A 168      -6.224 -15.821   3.938  1.00  0.00           C  
ATOM   2654  CG  TYR A 168      -5.561 -14.576   3.393  1.00  0.00           C  
ATOM   2655  CD1 TYR A 168      -4.808 -14.643   2.229  1.00  0.00           C  
ATOM   2656  CD2 TYR A 168      -5.704 -13.367   4.058  1.00  0.00           C  
ATOM   2657  CE1 TYR A 168      -4.202 -13.506   1.732  1.00  0.00           C  
ATOM   2658  CE2 TYR A 168      -5.097 -12.230   3.560  1.00  0.00           C  
ATOM   2659  CZ  TYR A 168      -4.349 -12.296   2.403  1.00  0.00           C  
ATOM   2660  OH  TYR A 168      -3.745 -11.164   1.907  1.00  0.00           O  
ATOM   2661  H   TYR A 168      -4.028 -17.094   4.289  1.00  0.00           H  
ATOM   2662  HA  TYR A 168      -5.650 -15.366   5.953  1.00  0.00           H  
ATOM   2663 1HB  TYR A 168      -6.068 -16.630   3.223  1.00  0.00           H  
ATOM   2664 2HB  TYR A 168      -7.297 -15.638   3.994  1.00  0.00           H  
ATOM   2665  HD1 TYR A 168      -4.696 -15.594   1.707  1.00  0.00           H  
ATOM   2666  HD2 TYR A 168      -6.294 -13.314   4.973  1.00  0.00           H  
ATOM   2667  HE1 TYR A 168      -3.611 -13.559   0.818  1.00  0.00           H  
ATOM   2668  HE2 TYR A 168      -5.209 -11.279   4.083  1.00  0.00           H  
ATOM   2669  HH  TYR A 168      -3.938 -10.421   2.484  1.00  0.00           H  
ATOM   2670  N   SER A 169      -6.467 -18.514   5.702  1.00  0.00           N  
ATOM   2671  CA  SER A 169      -7.345 -19.552   6.227  1.00  0.00           C  
ATOM   2672  C   SER A 169      -6.985 -19.903   7.665  1.00  0.00           C  
ATOM   2673  O   SER A 169      -7.827 -20.376   8.429  1.00  0.00           O  
ATOM   2674  CB  SER A 169      -7.265 -20.793   5.359  1.00  0.00           C  
ATOM   2675  OG  SER A 169      -5.978 -21.347   5.393  1.00  0.00           O  
ATOM   2676  H   SER A 169      -5.681 -18.780   5.126  1.00  0.00           H  
ATOM   2677  HA  SER A 169      -8.370 -19.179   6.213  1.00  0.00           H  
ATOM   2678 1HB  SER A 169      -7.989 -21.528   5.707  1.00  0.00           H  
ATOM   2679 2HB  SER A 169      -7.526 -20.536   4.334  1.00  0.00           H  
ATOM   2680  HG  SER A 169      -5.447 -20.819   4.791  1.00  0.00           H  
ATOM   2681  N   GLY A 170      -5.728 -19.671   8.029  1.00  0.00           N  
ATOM   2682  CA  GLY A 170      -5.245 -19.993   9.366  1.00  0.00           C  
ATOM   2683  C   GLY A 170      -4.880 -21.467   9.479  1.00  0.00           C  
ATOM   2684  O   GLY A 170      -5.013 -22.069  10.546  1.00  0.00           O  
ATOM   2685  H   GLY A 170      -5.091 -19.261   7.361  1.00  0.00           H  
ATOM   2686 1HA  GLY A 170      -4.373 -19.380   9.595  1.00  0.00           H  
ATOM   2687 2HA  GLY A 170      -6.013 -19.747  10.098  1.00  0.00           H  
ATOM   2688  N   THR A 171      -4.420 -22.045   8.375  1.00  0.00           N  
ATOM   2689  CA  THR A 171      -4.095 -23.465   8.332  1.00  0.00           C  
ATOM   2690  C   THR A 171      -2.659 -23.688   7.873  1.00  0.00           C  
ATOM   2691  O   THR A 171      -1.896 -22.735   7.705  1.00  0.00           O  
ATOM   2692  CB  THR A 171      -5.057 -24.228   7.403  1.00  0.00           C  
ATOM   2693  CG2 THR A 171      -6.500 -23.987   7.818  1.00  0.00           C  
ATOM   2694  OG1 THR A 171      -4.871 -23.787   6.052  1.00  0.00           O  
ATOM   2695  H   THR A 171      -4.294 -21.486   7.544  1.00  0.00           H  
ATOM   2696  HA  THR A 171      -4.192 -23.874   9.338  1.00  0.00           H  
ATOM   2697  HB  THR A 171      -4.844 -25.295   7.456  1.00  0.00           H  
ATOM   2698  HG1 THR A 171      -5.348 -22.964   5.917  1.00  0.00           H  
ATOM   2699 1HG2 THR A 171      -7.167 -24.533   7.151  1.00  0.00           H  
ATOM   2700 2HG2 THR A 171      -6.649 -24.331   8.841  1.00  0.00           H  
ATOM   2701 3HG2 THR A 171      -6.723 -22.922   7.759  1.00  0.00           H  
ATOM   2702  N   THR A 172      -2.296 -24.950   7.672  1.00  0.00           N  
ATOM   2703  CA  THR A 172      -0.994 -25.292   7.112  1.00  0.00           C  
ATOM   2704  C   THR A 172      -1.055 -25.383   5.592  1.00  0.00           C  
ATOM   2705  O   THR A 172      -2.136 -25.472   5.009  1.00  0.00           O  
ATOM   2706  CB  THR A 172      -0.474 -26.622   7.689  1.00  0.00           C  
ATOM   2707  CG2 THR A 172      -0.395 -26.550   9.206  1.00  0.00           C  
ATOM   2708  OG1 THR A 172      -1.356 -27.687   7.310  1.00  0.00           O  
ATOM   2709  H   THR A 172      -2.937 -25.690   7.914  1.00  0.00           H  
ATOM   2710  HA  THR A 172      -0.287 -24.505   7.373  1.00  0.00           H  
ATOM   2711  HB  THR A 172       0.518 -26.829   7.288  1.00  0.00           H  
ATOM   2712  HG1 THR A 172      -2.206 -27.564   7.738  1.00  0.00           H  
ATOM   2713 1HG2 THR A 172      -0.024 -27.498   9.596  1.00  0.00           H  
ATOM   2714 2HG2 THR A 172       0.285 -25.748   9.497  1.00  0.00           H  
ATOM   2715 3HG2 THR A 172      -1.385 -26.351   9.613  1.00  0.00           H  
ATOM   2716  N   VAL A 173       0.111 -25.360   4.956  1.00  0.00           N  
ATOM   2717  CA  VAL A 173       0.193 -25.465   3.504  1.00  0.00           C  
ATOM   2718  C   VAL A 173      -0.228 -26.850   3.027  1.00  0.00           C  
ATOM   2719  O   VAL A 173      -0.876 -26.990   1.990  1.00  0.00           O  
ATOM   2720  CB  VAL A 173       1.629 -25.176   3.027  1.00  0.00           C  
ATOM   2721  CG1 VAL A 173       1.763 -25.455   1.538  1.00  0.00           C  
ATOM   2722  CG2 VAL A 173       1.998 -23.735   3.342  1.00  0.00           C  
ATOM   2723  H   VAL A 173       0.962 -25.268   5.492  1.00  0.00           H  
ATOM   2724  HA  VAL A 173      -0.477 -24.726   3.064  1.00  0.00           H  
ATOM   2725  HB  VAL A 173       2.315 -25.848   3.542  1.00  0.00           H  
ATOM   2726 1HG1 VAL A 173       2.783 -25.245   1.218  1.00  0.00           H  
ATOM   2727 2HG1 VAL A 173       1.528 -26.501   1.341  1.00  0.00           H  
ATOM   2728 3HG1 VAL A 173       1.072 -24.816   0.986  1.00  0.00           H  
ATOM   2729 1HG2 VAL A 173       3.015 -23.537   3.003  1.00  0.00           H  
ATOM   2730 2HG2 VAL A 173       1.308 -23.062   2.832  1.00  0.00           H  
ATOM   2731 3HG2 VAL A 173       1.936 -23.570   4.418  1.00  0.00           H  
ATOM   2732  N   GLU A 174       0.145 -27.871   3.791  1.00  0.00           N  
ATOM   2733  CA  GLU A 174      -0.287 -29.236   3.510  1.00  0.00           C  
ATOM   2734  C   GLU A 174      -1.807 -29.330   3.450  1.00  0.00           C  
ATOM   2735  O   GLU A 174      -2.366 -29.894   2.510  1.00  0.00           O  
ATOM   2736  CB  GLU A 174       0.252 -30.195   4.574  1.00  0.00           C  
ATOM   2737  CG  GLU A 174      -0.178 -31.643   4.388  1.00  0.00           C  
ATOM   2738  CD  GLU A 174       0.334 -32.548   5.474  1.00  0.00           C  
ATOM   2739  OE1 GLU A 174       1.185 -32.128   6.219  1.00  0.00           O  
ATOM   2740  OE2 GLU A 174      -0.129 -33.662   5.558  1.00  0.00           O1-
ATOM   2741  H   GLU A 174       0.744 -27.698   4.586  1.00  0.00           H  
ATOM   2742  HA  GLU A 174       0.110 -29.531   2.538  1.00  0.00           H  
ATOM   2743 1HB  GLU A 174       1.341 -30.166   4.570  1.00  0.00           H  
ATOM   2744 2HB  GLU A 174      -0.081 -29.870   5.559  1.00  0.00           H  
ATOM   2745 1HG  GLU A 174      -1.267 -31.690   4.376  1.00  0.00           H  
ATOM   2746 2HG  GLU A 174       0.185 -31.998   3.425  1.00  0.00           H  
ATOM   2747  N   GLU A 175      -2.470 -28.775   4.459  1.00  0.00           N  
ATOM   2748  CA  GLU A 175      -3.927 -28.762   4.504  1.00  0.00           C  
ATOM   2749  C   GLU A 175      -4.507 -28.007   3.315  1.00  0.00           C  
ATOM   2750  O   GLU A 175      -5.463 -28.460   2.686  1.00  0.00           O  
ATOM   2751  CB  GLU A 175      -4.415 -28.129   5.808  1.00  0.00           C  
ATOM   2752  CG  GLU A 175      -4.245 -29.013   7.037  1.00  0.00           C  
ATOM   2753  CD  GLU A 175      -4.510 -28.282   8.323  1.00  0.00           C  
ATOM   2754  OE1 GLU A 175      -3.854 -27.299   8.572  1.00  0.00           O  
ATOM   2755  OE2 GLU A 175      -5.369 -28.708   9.059  1.00  0.00           O1-
ATOM   2756  H   GLU A 175      -1.950 -28.350   5.215  1.00  0.00           H  
ATOM   2757  HA  GLU A 175      -4.283 -29.791   4.459  1.00  0.00           H  
ATOM   2758 1HB  GLU A 175      -3.873 -27.200   5.987  1.00  0.00           H  
ATOM   2759 2HB  GLU A 175      -5.472 -27.880   5.719  1.00  0.00           H  
ATOM   2760 1HG  GLU A 175      -4.932 -29.856   6.963  1.00  0.00           H  
ATOM   2761 2HG  GLU A 175      -3.231 -29.407   7.051  1.00  0.00           H  
ATOM   2762  N   ALA A 176      -3.923 -26.852   3.010  1.00  0.00           N  
ATOM   2763  CA  ALA A 176      -4.359 -26.050   1.873  1.00  0.00           C  
ATOM   2764  C   ALA A 176      -4.225 -26.825   0.569  1.00  0.00           C  
ATOM   2765  O   ALA A 176      -5.147 -26.850  -0.246  1.00  0.00           O  
ATOM   2766  CB  ALA A 176      -3.564 -24.755   1.805  1.00  0.00           C  
ATOM   2767  H   ALA A 176      -3.159 -26.523   3.582  1.00  0.00           H  
ATOM   2768  HA  ALA A 176      -5.413 -25.810   2.013  1.00  0.00           H  
ATOM   2769 1HB  ALA A 176      -3.901 -24.166   0.950  1.00  0.00           H  
ATOM   2770 2HB  ALA A 176      -3.716 -24.184   2.721  1.00  0.00           H  
ATOM   2771 3HB  ALA A 176      -2.506 -24.984   1.691  1.00  0.00           H  
ATOM   2772  N   TYR A 177      -3.071 -27.455   0.376  1.00  0.00           N  
ATOM   2773  CA  TYR A 177      -2.815 -28.234  -0.828  1.00  0.00           C  
ATOM   2774  C   TYR A 177      -3.834 -29.355  -0.986  1.00  0.00           C  
ATOM   2775  O   TYR A 177      -4.464 -29.492  -2.034  1.00  0.00           O  
ATOM   2776  CB  TYR A 177      -1.396 -28.806  -0.805  1.00  0.00           C  
ATOM   2777  CG  TYR A 177      -1.083 -29.710  -1.977  1.00  0.00           C  
ATOM   2778  CD1 TYR A 177      -0.709 -29.162  -3.195  1.00  0.00           C  
ATOM   2779  CD2 TYR A 177      -1.169 -31.087  -1.832  1.00  0.00           C  
ATOM   2780  CE1 TYR A 177      -0.423 -29.989  -4.265  1.00  0.00           C  
ATOM   2781  CE2 TYR A 177      -0.883 -31.912  -2.902  1.00  0.00           C  
ATOM   2782  CZ  TYR A 177      -0.511 -31.368  -4.114  1.00  0.00           C  
ATOM   2783  OH  TYR A 177      -0.226 -32.190  -5.179  1.00  0.00           O  
ATOM   2784  H   TYR A 177      -2.352 -27.391   1.084  1.00  0.00           H  
ATOM   2785  HA  TYR A 177      -2.912 -27.577  -1.693  1.00  0.00           H  
ATOM   2786 1HB  TYR A 177      -0.673 -27.988  -0.804  1.00  0.00           H  
ATOM   2787 2HB  TYR A 177      -1.248 -29.374   0.113  1.00  0.00           H  
ATOM   2788  HD1 TYR A 177      -0.641 -28.081  -3.309  1.00  0.00           H  
ATOM   2789  HD2 TYR A 177      -1.463 -31.516  -0.875  1.00  0.00           H  
ATOM   2790  HE1 TYR A 177      -0.129 -29.558  -5.222  1.00  0.00           H  
ATOM   2791  HE2 TYR A 177      -0.952 -32.995  -2.789  1.00  0.00           H  
ATOM   2792  HH  TYR A 177       0.726 -32.253  -5.288  1.00  0.00           H  
ATOM   2793  N   LYS A 178      -3.990 -30.158   0.062  1.00  0.00           N  
ATOM   2794  CA  LYS A 178      -4.885 -31.307   0.021  1.00  0.00           C  
ATOM   2795  C   LYS A 178      -6.341 -30.869  -0.056  1.00  0.00           C  
ATOM   2796  O   LYS A 178      -7.168 -31.536  -0.678  1.00  0.00           O  
ATOM   2797  CB  LYS A 178      -4.667 -32.200   1.244  1.00  0.00           C  
ATOM   2798  CG  LYS A 178      -3.344 -32.954   1.245  1.00  0.00           C  
ATOM   2799  CD  LYS A 178      -3.148 -33.725   2.541  1.00  0.00           C  
ATOM   2800  CE  LYS A 178      -1.886 -34.573   2.498  1.00  0.00           C  
ATOM   2801  NZ  LYS A 178      -1.606 -35.223   3.806  1.00  0.00           N1+
ATOM   2802  H   LYS A 178      -3.475 -29.964   0.910  1.00  0.00           H  
ATOM   2803  HA  LYS A 178      -4.663 -31.886  -0.877  1.00  0.00           H  
ATOM   2804 1HB  LYS A 178      -4.707 -31.593   2.149  1.00  0.00           H  
ATOM   2805 2HB  LYS A 178      -5.470 -32.935   1.305  1.00  0.00           H  
ATOM   2806 1HG  LYS A 178      -3.323 -33.653   0.408  1.00  0.00           H  
ATOM   2807 2HG  LYS A 178      -2.522 -32.248   1.125  1.00  0.00           H  
ATOM   2808 1HD  LYS A 178      -3.077 -33.024   3.375  1.00  0.00           H  
ATOM   2809 2HD  LYS A 178      -4.006 -34.376   2.710  1.00  0.00           H  
ATOM   2810 1HE  LYS A 178      -1.993 -35.345   1.737  1.00  0.00           H  
ATOM   2811 2HE  LYS A 178      -1.035 -33.946   2.229  1.00  0.00           H  
ATOM   2812 1HZ  LYS A 178      -0.763 -35.775   3.735  1.00  0.00           H  
ATOM   2813 2HZ  LYS A 178      -1.486 -34.515   4.516  1.00  0.00           H  
ATOM   2814 3HZ  LYS A 178      -2.380 -35.823   4.057  1.00  0.00           H  
ATOM   2815  N   LEU A 179      -6.650 -29.744   0.581  1.00  0.00           N  
ATOM   2816  CA  LEU A 179      -8.000 -29.194   0.552  1.00  0.00           C  
ATOM   2817  C   LEU A 179      -8.432 -28.868  -0.872  1.00  0.00           C  
ATOM   2818  O   LEU A 179      -9.536 -29.215  -1.291  1.00  0.00           O  
ATOM   2819  CB  LEU A 179      -8.075 -27.929   1.418  1.00  0.00           C  
ATOM   2820  CG  LEU A 179      -9.436 -27.223   1.447  1.00  0.00           C  
ATOM   2821  CD1 LEU A 179     -10.493 -28.177   1.985  1.00  0.00           C  
ATOM   2822  CD2 LEU A 179      -9.340 -25.971   2.306  1.00  0.00           C  
ATOM   2823  H   LEU A 179      -5.931 -29.259   1.097  1.00  0.00           H  
ATOM   2824  HA  LEU A 179      -8.685 -29.938   0.957  1.00  0.00           H  
ATOM   2825 1HB  LEU A 179      -7.817 -28.195   2.442  1.00  0.00           H  
ATOM   2826 2HB  LEU A 179      -7.337 -27.215   1.054  1.00  0.00           H  
ATOM   2827  HG  LEU A 179      -9.723 -26.945   0.432  1.00  0.00           H  
ATOM   2828 1HD1 LEU A 179     -11.460 -27.675   2.005  1.00  0.00           H  
ATOM   2829 2HD1 LEU A 179     -10.553 -29.054   1.340  1.00  0.00           H  
ATOM   2830 3HD1 LEU A 179     -10.224 -28.486   2.994  1.00  0.00           H  
ATOM   2831 1HD2 LEU A 179     -10.308 -25.468   2.326  1.00  0.00           H  
ATOM   2832 2HD2 LEU A 179      -9.053 -26.248   3.321  1.00  0.00           H  
ATOM   2833 3HD2 LEU A 179      -8.590 -25.299   1.888  1.00  0.00           H  
ATOM   2834  N   ALA A 180      -7.555 -28.198  -1.613  1.00  0.00           N  
ATOM   2835  CA  ALA A 180      -7.823 -27.869  -3.007  1.00  0.00           C  
ATOM   2836  C   ALA A 180      -8.160 -29.118  -3.812  1.00  0.00           C  
ATOM   2837  O   ALA A 180      -9.065 -29.104  -4.646  1.00  0.00           O  
ATOM   2838  CB  ALA A 180      -6.629 -27.151  -3.621  1.00  0.00           C  
ATOM   2839  H   ALA A 180      -6.679 -27.910  -1.199  1.00  0.00           H  
ATOM   2840  HA  ALA A 180      -8.688 -27.208  -3.039  1.00  0.00           H  
ATOM   2841 1HB  ALA A 180      -6.845 -26.912  -4.662  1.00  0.00           H  
ATOM   2842 2HB  ALA A 180      -6.437 -26.230  -3.070  1.00  0.00           H  
ATOM   2843 3HB  ALA A 180      -5.753 -27.794  -3.571  1.00  0.00           H  
ATOM   2844  N   LEU A 181      -7.427 -30.196  -3.558  1.00  0.00           N  
ATOM   2845  CA  LEU A 181      -7.680 -31.470  -4.223  1.00  0.00           C  
ATOM   2846  C   LEU A 181      -9.041 -32.033  -3.833  1.00  0.00           C  
ATOM   2847  O   LEU A 181      -9.743 -32.612  -4.662  1.00  0.00           O  
ATOM   2848  CB  LEU A 181      -6.581 -32.479  -3.868  1.00  0.00           C  
ATOM   2849  CG  LEU A 181      -5.183 -32.161  -4.413  1.00  0.00           C  
ATOM   2850  CD1 LEU A 181      -4.176 -33.148  -3.839  1.00  0.00           C  
ATOM   2851  CD2 LEU A 181      -5.205 -32.224  -5.934  1.00  0.00           C  
ATOM   2852  H   LEU A 181      -6.674 -30.133  -2.886  1.00  0.00           H  
ATOM   2853  HA  LEU A 181      -7.670 -31.304  -5.300  1.00  0.00           H  
ATOM   2854 1HB  LEU A 181      -6.507 -32.546  -2.784  1.00  0.00           H  
ATOM   2855 2HB  LEU A 181      -6.871 -33.458  -4.252  1.00  0.00           H  
ATOM   2856  HG  LEU A 181      -4.888 -31.160  -4.096  1.00  0.00           H  
ATOM   2857 1HD1 LEU A 181      -3.183 -32.921  -4.226  1.00  0.00           H  
ATOM   2858 2HD1 LEU A 181      -4.168 -33.068  -2.752  1.00  0.00           H  
ATOM   2859 3HD1 LEU A 181      -4.455 -34.161  -4.127  1.00  0.00           H  
ATOM   2860 1HD2 LEU A 181      -4.211 -31.997  -6.321  1.00  0.00           H  
ATOM   2861 2HD2 LEU A 181      -5.498 -33.224  -6.252  1.00  0.00           H  
ATOM   2862 3HD2 LEU A 181      -5.920 -31.496  -6.318  1.00  0.00           H  
ATOM   2863  N   LYS A 182      -9.407 -31.860  -2.569  1.00  0.00           N  
ATOM   2864  CA  LYS A 182     -10.683 -32.356  -2.066  1.00  0.00           C  
ATOM   2865  C   LYS A 182     -11.849 -31.559  -2.636  1.00  0.00           C  
ATOM   2866  O   LYS A 182     -12.906 -32.114  -2.937  1.00  0.00           O  
ATOM   2867  CB  LYS A 182     -10.711 -32.309  -0.538  1.00  0.00           C  
ATOM   2868  CG  LYS A 182      -9.806 -33.330   0.140  1.00  0.00           C  
ATOM   2869  CD  LYS A 182      -9.849 -33.188   1.654  1.00  0.00           C  
ATOM   2870  CE  LYS A 182      -8.938 -34.201   2.332  1.00  0.00           C  
ATOM   2871  NZ  LYS A 182      -8.961 -34.066   3.814  1.00  0.00           N1+
ATOM   2872  H   LYS A 182      -8.787 -31.371  -1.939  1.00  0.00           H  
ATOM   2873  HA  LYS A 182     -10.800 -33.392  -2.385  1.00  0.00           H  
ATOM   2874 1HB  LYS A 182     -10.410 -31.319  -0.198  1.00  0.00           H  
ATOM   2875 2HB  LYS A 182     -11.729 -32.480  -0.186  1.00  0.00           H  
ATOM   2876 1HG  LYS A 182     -10.125 -34.337  -0.131  1.00  0.00           H  
ATOM   2877 2HG  LYS A 182      -8.781 -33.190  -0.200  1.00  0.00           H  
ATOM   2878 1HD  LYS A 182      -9.533 -32.182   1.935  1.00  0.00           H  
ATOM   2879 2HD  LYS A 182     -10.870 -33.340   2.005  1.00  0.00           H  
ATOM   2880 1HE  LYS A 182      -9.254 -35.208   2.067  1.00  0.00           H  
ATOM   2881 2HE  LYS A 182      -7.916 -34.061   1.983  1.00  0.00           H  
ATOM   2882 1HZ  LYS A 182      -8.346 -34.753   4.225  1.00  0.00           H  
ATOM   2883 2HZ  LYS A 182      -8.651 -33.139   4.073  1.00  0.00           H  
ATOM   2884 3HZ  LYS A 182      -9.902 -34.212   4.151  1.00  0.00           H  
ATOM   2885  N   LEU A 183     -11.650 -30.253  -2.783  1.00  0.00           N  
ATOM   2886  CA  LEU A 183     -12.712 -29.362  -3.233  1.00  0.00           C  
ATOM   2887  C   LEU A 183     -12.813 -29.351  -4.754  1.00  0.00           C  
ATOM   2888  O   LEU A 183     -13.858 -29.019  -5.314  1.00  0.00           O  
ATOM   2889  CB  LEU A 183     -12.463 -27.938  -2.722  1.00  0.00           C  
ATOM   2890  CG  LEU A 183     -12.420 -27.778  -1.195  1.00  0.00           C  
ATOM   2891  CD1 LEU A 183     -12.179 -26.316  -0.845  1.00  0.00           C  
ATOM   2892  CD2 LEU A 183     -13.726 -28.277  -0.596  1.00  0.00           C  
ATOM   2893  H   LEU A 183     -10.739 -29.867  -2.576  1.00  0.00           H  
ATOM   2894  HA  LEU A 183     -13.658 -29.720  -2.830  1.00  0.00           H  
ATOM   2895 1HB  LEU A 183     -11.512 -27.587  -3.118  1.00  0.00           H  
ATOM   2896 2HB  LEU A 183     -13.252 -27.289  -3.100  1.00  0.00           H  
ATOM   2897  HG  LEU A 183     -11.590 -28.359  -0.792  1.00  0.00           H  
ATOM   2898 1HD1 LEU A 183     -12.149 -26.202   0.239  1.00  0.00           H  
ATOM   2899 2HD1 LEU A 183     -11.230 -25.991  -1.270  1.00  0.00           H  
ATOM   2900 3HD1 LEU A 183     -12.987 -25.708  -1.250  1.00  0.00           H  
ATOM   2901 1HD2 LEU A 183     -13.696 -28.164   0.488  1.00  0.00           H  
ATOM   2902 2HD2 LEU A 183     -14.556 -27.696  -0.998  1.00  0.00           H  
ATOM   2903 3HD2 LEU A 183     -13.864 -29.329  -0.848  1.00  0.00           H  
ATOM   2904  N   GLY A 184     -11.720 -29.715  -5.416  1.00  0.00           N  
ATOM   2905  CA  GLY A 184     -11.682 -29.742  -6.874  1.00  0.00           C  
ATOM   2906  C   GLY A 184     -11.413 -28.355  -7.444  1.00  0.00           C  
ATOM   2907  O   GLY A 184     -11.996 -27.966  -8.456  1.00  0.00           O  
ATOM   2908  H   GLY A 184     -10.895 -29.979  -4.898  1.00  0.00           H  
ATOM   2909 1HA  GLY A 184     -10.905 -30.432  -7.205  1.00  0.00           H  
ATOM   2910 2HA  GLY A 184     -12.630 -30.118  -7.256  1.00  0.00           H  
ATOM   2911  N   ILE A 185     -10.527 -27.612  -6.789  1.00  0.00           N  
ATOM   2912  CA  ILE A 185     -10.254 -26.233  -7.168  1.00  0.00           C  
ATOM   2913  C   ILE A 185      -8.767 -26.012  -7.411  1.00  0.00           C  
ATOM   2914  O   ILE A 185      -7.936 -26.826  -7.011  1.00  0.00           O  
ATOM   2915  CB  ILE A 185     -10.747 -25.257  -6.084  1.00  0.00           C  
ATOM   2916  CG1 ILE A 185     -10.018 -25.512  -4.763  1.00  0.00           C  
ATOM   2917  CG2 ILE A 185     -12.252 -25.384  -5.898  1.00  0.00           C  
ATOM   2918  CD1 ILE A 185     -10.346 -24.510  -3.680  1.00  0.00           C  
ATOM   2919  H   ILE A 185     -10.031 -28.016  -6.006  1.00  0.00           H  
ATOM   2920  HA  ILE A 185     -10.786 -26.016  -8.094  1.00  0.00           H  
ATOM   2921  HB  ILE A 185     -10.512 -24.235  -6.380  1.00  0.00           H  
ATOM   2922 1HG1 ILE A 185     -10.268 -26.507  -4.395  1.00  0.00           H  
ATOM   2923 2HG1 ILE A 185      -8.940 -25.490  -4.932  1.00  0.00           H  
ATOM   2924 1HG2 ILE A 185     -12.583 -24.688  -5.129  1.00  0.00           H  
ATOM   2925 2HG2 ILE A 185     -12.755 -25.153  -6.837  1.00  0.00           H  
ATOM   2926 3HG2 ILE A 185     -12.495 -26.403  -5.596  1.00  0.00           H  
ATOM   2927 1HD1 ILE A 185      -9.790 -24.758  -2.775  1.00  0.00           H  
ATOM   2928 2HD1 ILE A 185     -10.069 -23.509  -4.013  1.00  0.00           H  
ATOM   2929 3HD1 ILE A 185     -11.413 -24.540  -3.468  1.00  0.00           H  
ATOM   2930  N   SER A 186      -8.438 -24.906  -8.071  1.00  0.00           N  
ATOM   2931  CA  SER A 186      -7.046 -24.553  -8.328  1.00  0.00           C  
ATOM   2932  C   SER A 186      -6.425 -23.850  -7.126  1.00  0.00           C  
ATOM   2933  O   SER A 186      -7.120 -23.502  -6.171  1.00  0.00           O  
ATOM   2934  CB  SER A 186      -6.951 -23.662  -9.550  1.00  0.00           C  
ATOM   2935  OG  SER A 186      -7.474 -22.389  -9.287  1.00  0.00           O  
ATOM   2936  H   SER A 186      -9.169 -24.294  -8.402  1.00  0.00           H  
ATOM   2937  HA  SER A 186      -6.485 -25.469  -8.514  1.00  0.00           H  
ATOM   2938 1HB  SER A 186      -5.909 -23.574  -9.856  1.00  0.00           H  
ATOM   2939 2HB  SER A 186      -7.496 -24.119 -10.376  1.00  0.00           H  
ATOM   2940  HG  SER A 186      -8.198 -22.267  -9.907  1.00  0.00           H  
ATOM   2941  N   VAL A 187      -5.114 -23.642  -7.182  1.00  0.00           N  
ATOM   2942  CA  VAL A 187      -4.402 -22.955  -6.111  1.00  0.00           C  
ATOM   2943  C   VAL A 187      -4.901 -21.525  -5.948  1.00  0.00           C  
ATOM   2944  O   VAL A 187      -5.097 -21.049  -4.829  1.00  0.00           O  
ATOM   2945  CB  VAL A 187      -2.889 -22.938  -6.400  1.00  0.00           C  
ATOM   2946  CG1 VAL A 187      -2.168 -22.037  -5.410  1.00  0.00           C  
ATOM   2947  CG2 VAL A 187      -2.337 -24.353  -6.343  1.00  0.00           C  
ATOM   2948  H   VAL A 187      -4.598 -23.968  -7.985  1.00  0.00           H  
ATOM   2949  HA  VAL A 187      -4.575 -23.494  -5.178  1.00  0.00           H  
ATOM   2950  HB  VAL A 187      -2.723 -22.522  -7.394  1.00  0.00           H  
ATOM   2951 1HG1 VAL A 187      -1.100 -22.036  -5.629  1.00  0.00           H  
ATOM   2952 2HG1 VAL A 187      -2.555 -21.021  -5.493  1.00  0.00           H  
ATOM   2953 3HG1 VAL A 187      -2.329 -22.405  -4.397  1.00  0.00           H  
ATOM   2954 1HG2 VAL A 187      -1.267 -24.335  -6.550  1.00  0.00           H  
ATOM   2955 2HG2 VAL A 187      -2.507 -24.772  -5.352  1.00  0.00           H  
ATOM   2956 3HG2 VAL A 187      -2.838 -24.970  -7.089  1.00  0.00           H  
ATOM   2957  N   GLU A 188      -5.103 -20.841  -7.069  1.00  0.00           N  
ATOM   2958  CA  GLU A 188      -5.543 -19.451  -7.052  1.00  0.00           C  
ATOM   2959  C   GLU A 188      -6.977 -19.334  -6.549  1.00  0.00           C  
ATOM   2960  O   GLU A 188      -7.313 -18.405  -5.815  1.00  0.00           O  
ATOM   2961  CB  GLU A 188      -5.430 -18.838  -8.449  1.00  0.00           C  
ATOM   2962  CG  GLU A 188      -4.000 -18.632  -8.931  1.00  0.00           C  
ATOM   2963  CD  GLU A 188      -3.928 -18.055 -10.317  1.00  0.00           C  
ATOM   2964  OE1 GLU A 188      -4.953 -17.927 -10.941  1.00  0.00           O  
ATOM   2965  OE2 GLU A 188      -2.846 -17.739 -10.752  1.00  0.00           O1-
ATOM   2966  H   GLU A 188      -4.949 -21.298  -7.957  1.00  0.00           H  
ATOM   2967  HA  GLU A 188      -4.898 -18.893  -6.372  1.00  0.00           H  
ATOM   2968 1HB  GLU A 188      -5.936 -19.480  -9.170  1.00  0.00           H  
ATOM   2969 2HB  GLU A 188      -5.930 -17.870  -8.462  1.00  0.00           H  
ATOM   2970 1HG  GLU A 188      -3.488 -17.961  -8.242  1.00  0.00           H  
ATOM   2971 2HG  GLU A 188      -3.481 -19.590  -8.914  1.00  0.00           H  
ATOM   2972  N   GLU A 189      -7.817 -20.281  -6.950  1.00  0.00           N  
ATOM   2973  CA  GLU A 189      -9.197 -20.330  -6.479  1.00  0.00           C  
ATOM   2974  C   GLU A 189      -9.257 -20.553  -4.973  1.00  0.00           C  
ATOM   2975  O   GLU A 189     -10.074 -19.947  -4.279  1.00  0.00           O  
ATOM   2976  CB  GLU A 189      -9.968 -21.438  -7.200  1.00  0.00           C  
ATOM   2977  CG  GLU A 189     -10.318 -21.121  -8.646  1.00  0.00           C  
ATOM   2978  CD  GLU A 189     -10.960 -22.278  -9.360  1.00  0.00           C  
ATOM   2979  OE1 GLU A 189     -10.612 -23.397  -9.069  1.00  0.00           O  
ATOM   2980  OE2 GLU A 189     -11.800 -22.042 -10.197  1.00  0.00           O1-
ATOM   2981  H   GLU A 189      -7.494 -20.986  -7.597  1.00  0.00           H  
ATOM   2982  HA  GLU A 189      -9.672 -19.373  -6.700  1.00  0.00           H  
ATOM   2983 1HB  GLU A 189      -9.379 -22.356  -7.192  1.00  0.00           H  
ATOM   2984 2HB  GLU A 189     -10.897 -21.640  -6.667  1.00  0.00           H  
ATOM   2985 1HG  GLU A 189     -11.002 -20.273  -8.666  1.00  0.00           H  
ATOM   2986 2HG  GLU A 189      -9.411 -20.833  -9.175  1.00  0.00           H  
ATOM   2987  N   LEU A 190      -8.389 -21.426  -4.474  1.00  0.00           N  
ATOM   2988  CA  LEU A 190      -8.261 -21.643  -3.039  1.00  0.00           C  
ATOM   2989  C   LEU A 190      -7.868 -20.359  -2.319  1.00  0.00           C  
ATOM   2990  O   LEU A 190      -8.469 -19.994  -1.309  1.00  0.00           O  
ATOM   2991  CB  LEU A 190      -7.219 -22.733  -2.758  1.00  0.00           C  
ATOM   2992  CG  LEU A 190      -6.937 -23.020  -1.278  1.00  0.00           C  
ATOM   2993  CD1 LEU A 190      -8.199 -23.553  -0.614  1.00  0.00           C  
ATOM   2994  CD2 LEU A 190      -5.795 -24.019  -1.162  1.00  0.00           C  
ATOM   2995  H   LEU A 190      -7.802 -21.952  -5.106  1.00  0.00           H  
ATOM   2996  HA  LEU A 190      -9.224 -21.973  -2.651  1.00  0.00           H  
ATOM   2997 1HB  LEU A 190      -7.555 -23.661  -3.217  1.00  0.00           H  
ATOM   2998 2HB  LEU A 190      -6.277 -22.442  -3.224  1.00  0.00           H  
ATOM   2999  HG  LEU A 190      -6.661 -22.093  -0.773  1.00  0.00           H  
ATOM   3000 1HD1 LEU A 190      -8.000 -23.757   0.438  1.00  0.00           H  
ATOM   3001 2HD1 LEU A 190      -8.994 -22.811  -0.694  1.00  0.00           H  
ATOM   3002 3HD1 LEU A 190      -8.510 -24.474  -1.109  1.00  0.00           H  
ATOM   3003 1HD2 LEU A 190      -5.595 -24.222  -0.109  1.00  0.00           H  
ATOM   3004 2HD2 LEU A 190      -6.070 -24.946  -1.664  1.00  0.00           H  
ATOM   3005 3HD2 LEU A 190      -4.901 -23.605  -1.629  1.00  0.00           H  
ATOM   3006  N   LEU A 191      -6.855 -19.679  -2.845  1.00  0.00           N  
ATOM   3007  CA  LEU A 191      -6.396 -18.421  -2.269  1.00  0.00           C  
ATOM   3008  C   LEU A 191      -7.530 -17.408  -2.182  1.00  0.00           C  
ATOM   3009  O   LEU A 191      -7.715 -16.755  -1.155  1.00  0.00           O  
ATOM   3010  CB  LEU A 191      -5.249 -17.842  -3.106  1.00  0.00           C  
ATOM   3011  CG  LEU A 191      -4.732 -16.467  -2.664  1.00  0.00           C  
ATOM   3012  CD1 LEU A 191      -4.243 -16.545  -1.224  1.00  0.00           C  
ATOM   3013  CD2 LEU A 191      -3.615 -16.022  -3.597  1.00  0.00           C  
ATOM   3014  H   LEU A 191      -6.392 -20.042  -3.665  1.00  0.00           H  
ATOM   3015  HA  LEU A 191      -6.031 -18.615  -1.261  1.00  0.00           H  
ATOM   3016 1HB  LEU A 191      -4.411 -18.537  -3.074  1.00  0.00           H  
ATOM   3017 2HB  LEU A 191      -5.582 -17.755  -4.140  1.00  0.00           H  
ATOM   3018  HG  LEU A 191      -5.545 -15.743  -2.701  1.00  0.00           H  
ATOM   3019 1HD1 LEU A 191      -3.876 -15.568  -0.911  1.00  0.00           H  
ATOM   3020 2HD1 LEU A 191      -5.067 -16.848  -0.578  1.00  0.00           H  
ATOM   3021 3HD1 LEU A 191      -3.438 -17.275  -1.152  1.00  0.00           H  
ATOM   3022 1HD2 LEU A 191      -3.247 -15.043  -3.284  1.00  0.00           H  
ATOM   3023 2HD2 LEU A 191      -2.799 -16.744  -3.559  1.00  0.00           H  
ATOM   3024 3HD2 LEU A 191      -3.996 -15.956  -4.616  1.00  0.00           H  
ATOM   3025  N   LYS A 192      -8.289 -17.283  -3.265  1.00  0.00           N  
ATOM   3026  CA  LYS A 192      -9.408 -16.350  -3.313  1.00  0.00           C  
ATOM   3027  C   LYS A 192     -10.486 -16.730  -2.306  1.00  0.00           C  
ATOM   3028  O   LYS A 192     -11.093 -15.866  -1.675  1.00  0.00           O  
ATOM   3029  CB  LYS A 192     -10.001 -16.296  -4.722  1.00  0.00           C  
ATOM   3030  CG  LYS A 192      -9.103 -15.631  -5.757  1.00  0.00           C  
ATOM   3031  CD  LYS A 192      -9.695 -15.740  -7.154  1.00  0.00           C  
ATOM   3032  CE  LYS A 192      -8.730 -15.217  -8.208  1.00  0.00           C  
ATOM   3033  NZ  LYS A 192      -9.244 -15.431  -9.588  1.00  0.00           N1+
ATOM   3034  H   LYS A 192      -8.086 -17.849  -4.077  1.00  0.00           H  
ATOM   3035  HA  LYS A 192      -9.042 -15.357  -3.050  1.00  0.00           H  
ATOM   3036 1HB  LYS A 192     -10.216 -17.308  -5.066  1.00  0.00           H  
ATOM   3037 2HB  LYS A 192     -10.945 -15.751  -4.699  1.00  0.00           H  
ATOM   3038 1HG  LYS A 192      -8.976 -14.578  -5.506  1.00  0.00           H  
ATOM   3039 2HG  LYS A 192      -8.124 -16.109  -5.748  1.00  0.00           H  
ATOM   3040 1HD  LYS A 192      -9.927 -16.783  -7.371  1.00  0.00           H  
ATOM   3041 2HD  LYS A 192     -10.619 -15.163  -7.203  1.00  0.00           H  
ATOM   3042 1HE  LYS A 192      -8.568 -14.151  -8.055  1.00  0.00           H  
ATOM   3043 2HE  LYS A 192      -7.772 -15.726  -8.107  1.00  0.00           H  
ATOM   3044 1HZ  LYS A 192      -8.576 -15.071 -10.255  1.00  0.00           H  
ATOM   3045 2HZ  LYS A 192      -9.380 -16.419  -9.748  1.00  0.00           H  
ATOM   3046 3HZ  LYS A 192     -10.123 -14.948  -9.699  1.00  0.00           H  
ATOM   3047  N   LEU A 193     -10.720 -18.030  -2.160  1.00  0.00           N  
ATOM   3048  CA  LEU A 193     -11.644 -18.534  -1.151  1.00  0.00           C  
ATOM   3049  C   LEU A 193     -11.120 -18.273   0.256  1.00  0.00           C  
ATOM   3050  O   LEU A 193     -11.885 -17.954   1.165  1.00  0.00           O  
ATOM   3051  CB  LEU A 193     -11.873 -20.038  -1.346  1.00  0.00           C  
ATOM   3052  CG  LEU A 193     -12.730 -20.429  -2.557  1.00  0.00           C  
ATOM   3053  CD1 LEU A 193     -12.674 -21.938  -2.754  1.00  0.00           C  
ATOM   3054  CD2 LEU A 193     -14.160 -19.958  -2.342  1.00  0.00           C  
ATOM   3055  H   LEU A 193     -10.246 -18.686  -2.764  1.00  0.00           H  
ATOM   3056  HA  LEU A 193     -12.596 -18.017  -1.264  1.00  0.00           H  
ATOM   3057 1HB  LEU A 193     -10.906 -20.526  -1.452  1.00  0.00           H  
ATOM   3058 2HB  LEU A 193     -12.361 -20.434  -0.455  1.00  0.00           H  
ATOM   3059  HG  LEU A 193     -12.324 -19.961  -3.455  1.00  0.00           H  
ATOM   3060 1HD1 LEU A 193     -13.281 -22.215  -3.615  1.00  0.00           H  
ATOM   3061 2HD1 LEU A 193     -11.642 -22.245  -2.925  1.00  0.00           H  
ATOM   3062 3HD1 LEU A 193     -13.058 -22.434  -1.864  1.00  0.00           H  
ATOM   3063 1HD2 LEU A 193     -14.768 -20.235  -3.204  1.00  0.00           H  
ATOM   3064 2HD2 LEU A 193     -14.566 -20.426  -1.446  1.00  0.00           H  
ATOM   3065 3HD2 LEU A 193     -14.172 -18.874  -2.223  1.00  0.00           H  
ATOM   3066  N   ALA A 194      -9.809 -18.409   0.428  1.00  0.00           N  
ATOM   3067  CA  ALA A 194      -9.173 -18.147   1.713  1.00  0.00           C  
ATOM   3068  C   ALA A 194      -9.301 -16.679   2.101  1.00  0.00           C  
ATOM   3069  O   ALA A 194      -9.527 -16.354   3.267  1.00  0.00           O  
ATOM   3070  CB  ALA A 194      -7.710 -18.557   1.674  1.00  0.00           C  
ATOM   3071  H   ALA A 194      -9.238 -18.703  -0.352  1.00  0.00           H  
ATOM   3072  HA  ALA A 194      -9.686 -18.739   2.472  1.00  0.00           H  
ATOM   3073 1HB  ALA A 194      -7.248 -18.355   2.642  1.00  0.00           H  
ATOM   3074 2HB  ALA A 194      -7.635 -19.623   1.453  1.00  0.00           H  
ATOM   3075 3HB  ALA A 194      -7.193 -17.991   0.901  1.00  0.00           H  
ATOM   3076  N   LYS A 195      -9.157 -15.798   1.118  1.00  0.00           N  
ATOM   3077  CA  LYS A 195      -9.369 -14.371   1.331  1.00  0.00           C  
ATOM   3078  C   LYS A 195     -10.819 -14.079   1.696  1.00  0.00           C  
ATOM   3079  O   LYS A 195     -11.095 -13.270   2.582  1.00  0.00           O  
ATOM   3080  CB  LYS A 195      -8.970 -13.579   0.084  1.00  0.00           C  
ATOM   3081  CG  LYS A 195      -7.471 -13.529  -0.176  1.00  0.00           C  
ATOM   3082  CD  LYS A 195      -7.156 -12.749  -1.444  1.00  0.00           C  
ATOM   3083  CE  LYS A 195      -5.656 -12.683  -1.696  1.00  0.00           C  
ATOM   3084  NZ  LYS A 195      -5.334 -11.935  -2.941  1.00  0.00           N1+
ATOM   3085  H   LYS A 195      -8.892 -16.125   0.200  1.00  0.00           H  
ATOM   3086  HA  LYS A 195      -8.744 -14.049   2.164  1.00  0.00           H  
ATOM   3087 1HB  LYS A 195      -9.448 -14.016  -0.792  1.00  0.00           H  
ATOM   3088 2HB  LYS A 195      -9.328 -12.553   0.176  1.00  0.00           H  
ATOM   3089 1HG  LYS A 195      -6.971 -13.051   0.668  1.00  0.00           H  
ATOM   3090 2HG  LYS A 195      -7.085 -14.542  -0.278  1.00  0.00           H  
ATOM   3091 1HD  LYS A 195      -7.639 -13.229  -2.296  1.00  0.00           H  
ATOM   3092 2HD  LYS A 195      -7.543 -11.734  -1.353  1.00  0.00           H  
ATOM   3093 1HE  LYS A 195      -5.168 -12.194  -0.856  1.00  0.00           H  
ATOM   3094 2HE  LYS A 195      -5.257 -13.694  -1.782  1.00  0.00           H  
ATOM   3095 1HZ  LYS A 195      -4.332 -11.915  -3.072  1.00  0.00           H  
ATOM   3096 2HZ  LYS A 195      -5.768 -12.391  -3.731  1.00  0.00           H  
ATOM   3097 3HZ  LYS A 195      -5.682 -10.990  -2.866  1.00  0.00           H  
ATOM   3098  N   ALA A 196     -11.743 -14.742   1.008  1.00  0.00           N  
ATOM   3099  CA  ALA A 196     -13.160 -14.640   1.332  1.00  0.00           C  
ATOM   3100  C   ALA A 196     -13.436 -15.127   2.749  1.00  0.00           C  
ATOM   3101  O   ALA A 196     -14.217 -14.520   3.483  1.00  0.00           O  
ATOM   3102  CB  ALA A 196     -13.991 -15.429   0.331  1.00  0.00           C  
ATOM   3103  H   ALA A 196     -11.454 -15.332   0.239  1.00  0.00           H  
ATOM   3104  HA  ALA A 196     -13.446 -13.590   1.278  1.00  0.00           H  
ATOM   3105 1HB  ALA A 196     -15.047 -15.343   0.587  1.00  0.00           H  
ATOM   3106 2HB  ALA A 196     -13.827 -15.032  -0.671  1.00  0.00           H  
ATOM   3107 3HB  ALA A 196     -13.695 -16.477   0.358  1.00  0.00           H  
ATOM   3108  N   ALA A 197     -12.792 -16.225   3.129  1.00  0.00           N  
ATOM   3109  CA  ALA A 197     -12.883 -16.735   4.492  1.00  0.00           C  
ATOM   3110  C   ALA A 197     -12.338 -15.727   5.495  1.00  0.00           C  
ATOM   3111  O   ALA A 197     -12.902 -15.542   6.573  1.00  0.00           O  
ATOM   3112  CB  ALA A 197     -12.141 -18.057   4.614  1.00  0.00           C  
ATOM   3113  H   ALA A 197     -12.224 -16.719   2.455  1.00  0.00           H  
ATOM   3114  HA  ALA A 197     -13.936 -16.899   4.722  1.00  0.00           H  
ATOM   3115 1HB  ALA A 197     -12.219 -18.425   5.637  1.00  0.00           H  
ATOM   3116 2HB  ALA A 197     -12.579 -18.786   3.932  1.00  0.00           H  
ATOM   3117 3HB  ALA A 197     -11.092 -17.910   4.360  1.00  0.00           H  
ATOM   3118  N   TYR A 198     -11.238 -15.076   5.133  1.00  0.00           N  
ATOM   3119  CA  TYR A 198     -10.633 -14.060   5.987  1.00  0.00           C  
ATOM   3120  C   TYR A 198     -11.607 -12.921   6.262  1.00  0.00           C  
ATOM   3121  O   TYR A 198     -11.821 -12.539   7.412  1.00  0.00           O  
ATOM   3122  CB  TYR A 198      -9.351 -13.520   5.350  1.00  0.00           C  
ATOM   3123  CG  TYR A 198      -8.753 -12.341   6.086  1.00  0.00           C  
ATOM   3124  CD1 TYR A 198      -8.005 -12.549   7.236  1.00  0.00           C  
ATOM   3125  CD2 TYR A 198      -8.952 -11.054   5.611  1.00  0.00           C  
ATOM   3126  CE1 TYR A 198      -7.459 -11.473   7.908  1.00  0.00           C  
ATOM   3127  CE2 TYR A 198      -8.405  -9.977   6.284  1.00  0.00           C  
ATOM   3128  CZ  TYR A 198      -7.662 -10.184   7.428  1.00  0.00           C  
ATOM   3129  OH  TYR A 198      -7.118  -9.113   8.098  1.00  0.00           O  
ATOM   3130  H   TYR A 198     -10.810 -15.290   4.244  1.00  0.00           H  
ATOM   3131  HA  TYR A 198     -10.381 -14.518   6.943  1.00  0.00           H  
ATOM   3132 1HB  TYR A 198      -8.602 -14.312   5.310  1.00  0.00           H  
ATOM   3133 2HB  TYR A 198      -9.556 -13.211   4.325  1.00  0.00           H  
ATOM   3134  HD1 TYR A 198      -7.849 -13.562   7.609  1.00  0.00           H  
ATOM   3135  HD2 TYR A 198      -9.540 -10.890   4.709  1.00  0.00           H  
ATOM   3136  HE1 TYR A 198      -6.871 -11.637   8.811  1.00  0.00           H  
ATOM   3137  HE2 TYR A 198      -8.563  -8.965   5.912  1.00  0.00           H  
ATOM   3138  HH  TYR A 198      -7.352  -8.300   7.642  1.00  0.00           H  
ATOM   3139  N   TYR A 199     -12.194 -12.382   5.199  1.00  0.00           N  
ATOM   3140  CA  TYR A 199     -13.064 -11.217   5.313  1.00  0.00           C  
ATOM   3141  C   TYR A 199     -14.392 -11.583   5.962  1.00  0.00           C  
ATOM   3142  O   TYR A 199     -14.985 -10.780   6.683  1.00  0.00           O  
ATOM   3143  CB  TYR A 199     -13.300 -10.590   3.938  1.00  0.00           C  
ATOM   3144  CG  TYR A 199     -12.103  -9.843   3.394  1.00  0.00           C  
ATOM   3145  CD1 TYR A 199     -11.485 -10.278   2.230  1.00  0.00           C  
ATOM   3146  CD2 TYR A 199     -11.622  -8.724   4.058  1.00  0.00           C  
ATOM   3147  CE1 TYR A 199     -10.391  -9.596   1.731  1.00  0.00           C  
ATOM   3148  CE2 TYR A 199     -10.528  -8.043   3.559  1.00  0.00           C  
ATOM   3149  CZ  TYR A 199      -9.914  -8.475   2.403  1.00  0.00           C  
ATOM   3150  OH  TYR A 199      -8.824  -7.796   1.907  1.00  0.00           O  
ATOM   3151  H   TYR A 199     -12.035 -12.790   4.289  1.00  0.00           H  
ATOM   3152  HA  TYR A 199     -12.575 -10.482   5.953  1.00  0.00           H  
ATOM   3153 1HB  TYR A 199     -13.570 -11.368   3.223  1.00  0.00           H  
ATOM   3154 2HB  TYR A 199     -14.137  -9.895   3.994  1.00  0.00           H  
ATOM   3155  HD1 TYR A 199     -11.862 -11.157   1.707  1.00  0.00           H  
ATOM   3156  HD2 TYR A 199     -12.107  -8.384   4.972  1.00  0.00           H  
ATOM   3157  HE1 TYR A 199      -9.906  -9.937   0.818  1.00  0.00           H  
ATOM   3158  HE2 TYR A 199     -10.150  -7.164   4.083  1.00  0.00           H  
ATOM   3159  HH  TYR A 199      -8.621  -7.055   2.484  1.00  0.00           H  
ATOM   3160  N   SER A 200     -14.857 -12.800   5.703  1.00  0.00           N  
ATOM   3161  CA  SER A 200     -16.138 -13.260   6.227  1.00  0.00           C  
ATOM   3162  C   SER A 200     -16.001 -13.744   7.665  1.00  0.00           C  
ATOM   3163  O   SER A 200     -16.966 -13.732   8.429  1.00  0.00           O  
ATOM   3164  CB  SER A 200     -16.688 -14.375   5.358  1.00  0.00           C  
ATOM   3165  OG  SER A 200     -15.851 -15.498   5.393  1.00  0.00           O  
ATOM   3166  H   SER A 200     -14.309 -13.423   5.126  1.00  0.00           H  
ATOM   3167  HA  SER A 200     -16.838 -12.424   6.212  1.00  0.00           H  
ATOM   3168 1HB  SER A 200     -17.682 -14.649   5.707  1.00  0.00           H  
ATOM   3169 2HB  SER A 200     -16.786 -14.022   4.333  1.00  0.00           H  
ATOM   3170  HG  SER A 200     -15.127 -15.306   4.792  1.00  0.00           H  
ATOM   3171  N   GLY A 201     -14.796 -14.171   8.029  1.00  0.00           N  
ATOM   3172  CA  GLY A 201     -14.538 -14.692   9.366  1.00  0.00           C  
ATOM   3173  C   GLY A 201     -14.960 -16.151   9.480  1.00  0.00           C  
ATOM   3174  O   GLY A 201     -15.376 -16.606  10.546  1.00  0.00           O  
ATOM   3175  H   GLY A 201     -14.039 -14.134   7.361  1.00  0.00           H  
ATOM   3176 1HA  GLY A 201     -13.477 -14.597   9.596  1.00  0.00           H  
ATOM   3177 2HA  GLY A 201     -15.079 -14.095  10.099  1.00  0.00           H  
ATOM   3178  N   THR A 202     -14.851 -16.881   8.375  1.00  0.00           N  
ATOM   3179  CA  THR A 202     -15.279 -18.275   8.333  1.00  0.00           C  
ATOM   3180  C   THR A 202     -14.147 -19.185   7.874  1.00  0.00           C  
ATOM   3181  O   THR A 202     -13.010 -18.742   7.706  1.00  0.00           O  
ATOM   3182  CB  THR A 202     -16.494 -18.453   7.403  1.00  0.00           C  
ATOM   3183  CG2 THR A 202     -17.623 -17.523   7.818  1.00  0.00           C  
ATOM   3184  OG1 THR A 202     -16.112 -18.164   6.053  1.00  0.00           O  
ATOM   3185  H   THR A 202     -14.462 -16.460   7.544  1.00  0.00           H  
ATOM   3186  HA  THR A 202     -15.568 -18.579   9.338  1.00  0.00           H  
ATOM   3187  HB  THR A 202     -16.843 -19.484   7.455  1.00  0.00           H  
ATOM   3188  HG1 THR A 202     -16.113 -17.214   5.917  1.00  0.00           H  
ATOM   3189 1HG2 THR A 202     -18.474 -17.662   7.151  1.00  0.00           H  
ATOM   3190 2HG2 THR A 202     -17.924 -17.747   8.841  1.00  0.00           H  
ATOM   3191 3HG2 THR A 202     -17.283 -16.489   7.759  1.00  0.00           H  
ATOM   3192  N   THR A 203     -14.463 -20.460   7.672  1.00  0.00           N  
ATOM   3193  CA  THR A 203     -13.507 -21.407   7.112  1.00  0.00           C  
ATOM   3194  C   THR A 203     -13.605 -21.454   5.593  1.00  0.00           C  
ATOM   3195  O   THR A 203     -14.586 -20.991   5.009  1.00  0.00           O  
ATOM   3196  CB  THR A 203     -13.721 -22.818   7.689  1.00  0.00           C  
ATOM   3197  CG2 THR A 203     -13.617 -22.795   9.206  1.00  0.00           C  
ATOM   3198  OG1 THR A 203     -15.017 -23.300   7.310  1.00  0.00           O  
ATOM   3199  H   THR A 203     -15.390 -20.780   7.914  1.00  0.00           H  
ATOM   3200  HA  THR A 203     -12.501 -21.078   7.373  1.00  0.00           H  
ATOM   3201  HB  THR A 203     -12.966 -23.494   7.288  1.00  0.00           H  
ATOM   3202  HG1 THR A 203     -15.693 -22.768   7.738  1.00  0.00           H  
ATOM   3203 1HG2 THR A 203     -13.771 -23.802   9.597  1.00  0.00           H  
ATOM   3204 2HG2 THR A 203     -12.629 -22.440   9.497  1.00  0.00           H  
ATOM   3205 3HG2 THR A 203     -14.375 -22.129   9.613  1.00  0.00           H  
ATOM   3206  N   VAL A 204     -12.585 -22.018   4.956  1.00  0.00           N  
ATOM   3207  CA  VAL A 204     -12.566 -22.150   3.504  1.00  0.00           C  
ATOM   3208  C   VAL A 204     -13.623 -23.139   3.028  1.00  0.00           C  
ATOM   3209  O   VAL A 204     -14.254 -22.936   1.990  1.00  0.00           O  
ATOM   3210  CB  VAL A 204     -11.178 -22.618   3.028  1.00  0.00           C  
ATOM   3211  CG1 VAL A 204     -11.201 -22.925   1.538  1.00  0.00           C  
ATOM   3212  CG2 VAL A 204     -10.137 -21.553   3.342  1.00  0.00           C  
ATOM   3213  H   VAL A 204     -11.801 -22.364   5.491  1.00  0.00           H  
ATOM   3214  HA  VAL A 204     -12.777 -21.175   3.065  1.00  0.00           H  
ATOM   3215  HB  VAL A 204     -10.920 -23.543   3.543  1.00  0.00           H  
ATOM   3216 1HG1 VAL A 204     -10.213 -23.255   1.219  1.00  0.00           H  
ATOM   3217 2HG1 VAL A 204     -11.927 -23.714   1.340  1.00  0.00           H  
ATOM   3218 3HG1 VAL A 204     -11.480 -22.029   0.985  1.00  0.00           H  
ATOM   3219 1HG2 VAL A 204      -9.158 -21.891   3.004  1.00  0.00           H  
ATOM   3220 2HG2 VAL A 204     -10.399 -20.626   2.832  1.00  0.00           H  
ATOM   3221 3HG2 VAL A 204     -10.108 -21.380   4.418  1.00  0.00           H  
ATOM   3222  N   GLU A 205     -13.811 -24.210   3.790  1.00  0.00           N  
ATOM   3223  CA  GLU A 205     -14.867 -25.175   3.510  1.00  0.00           C  
ATOM   3224  C   GLU A 205     -16.230 -24.497   3.450  1.00  0.00           C  
ATOM   3225  O   GLU A 205     -16.997 -24.706   2.510  1.00  0.00           O  
ATOM   3226  CB  GLU A 205     -14.880 -26.276   4.573  1.00  0.00           C  
ATOM   3227  CG  GLU A 205     -15.976 -27.315   4.388  1.00  0.00           C  
ATOM   3228  CD  GLU A 205     -15.986 -28.354   5.474  1.00  0.00           C  
ATOM   3229  OE1 GLU A 205     -15.038 -28.417   6.220  1.00  0.00           O  
ATOM   3230  OE2 GLU A 205     -16.944 -29.087   5.559  1.00  0.00           O1-
ATOM   3231  H   GLU A 205     -13.206 -24.359   4.587  1.00  0.00           H  
ATOM   3232  HA  GLU A 205     -14.671 -25.630   2.539  1.00  0.00           H  
ATOM   3233 1HB  GLU A 205     -13.922 -26.795   4.571  1.00  0.00           H  
ATOM   3234 2HB  GLU A 205     -15.006 -25.828   5.559  1.00  0.00           H  
ATOM   3235 1HG  GLU A 205     -16.942 -26.811   4.375  1.00  0.00           H  
ATOM   3236 2HG  GLU A 205     -15.840 -27.804   3.425  1.00  0.00           H  
ATOM   3237  N   GLU A 206     -16.526 -23.685   4.459  1.00  0.00           N  
ATOM   3238  CA  GLU A 206     -17.782 -22.945   4.503  1.00  0.00           C  
ATOM   3239  C   GLU A 206     -17.908 -22.001   3.314  1.00  0.00           C  
ATOM   3240  O   GLU A 206     -18.962 -21.915   2.685  1.00  0.00           O  
ATOM   3241  CB  GLU A 206     -17.888 -22.154   5.809  1.00  0.00           C  
ATOM   3242  CG  GLU A 206     -18.183 -23.003   7.036  1.00  0.00           C  
ATOM   3243  CD  GLU A 206     -18.047 -22.237   8.324  1.00  0.00           C  
ATOM   3244  OE1 GLU A 206     -16.987 -21.715   8.572  1.00  0.00           O  
ATOM   3245  OE2 GLU A 206     -19.005 -22.176   9.059  1.00  0.00           O1-
ATOM   3246  H   GLU A 206     -15.865 -23.577   5.215  1.00  0.00           H  
ATOM   3247  HA  GLU A 206     -18.605 -23.658   4.460  1.00  0.00           H  
ATOM   3248 1HB  GLU A 206     -16.955 -21.619   5.988  1.00  0.00           H  
ATOM   3249 2HB  GLU A 206     -18.680 -21.409   5.719  1.00  0.00           H  
ATOM   3250 1HG  GLU A 206     -19.200 -23.389   6.963  1.00  0.00           H  
ATOM   3251 2HG  GLU A 206     -17.501 -23.852   7.050  1.00  0.00           H  
ATOM   3252  N   ALA A 207     -16.825 -21.294   3.011  1.00  0.00           N  
ATOM   3253  CA  ALA A 207     -16.800 -20.380   1.874  1.00  0.00           C  
ATOM   3254  C   ALA A 207     -17.071 -21.118   0.569  1.00  0.00           C  
ATOM   3255  O   ALA A 207     -17.883 -20.680  -0.246  1.00  0.00           O  
ATOM   3256  CB  ALA A 207     -15.463 -19.656   1.805  1.00  0.00           C  
ATOM   3257  H   ALA A 207     -15.997 -21.390   3.582  1.00  0.00           H  
ATOM   3258  HA  ALA A 207     -17.593 -19.645   2.013  1.00  0.00           H  
ATOM   3259 1HB  ALA A 207     -15.461 -18.979   0.950  1.00  0.00           H  
ATOM   3260 2HB  ALA A 207     -15.310 -19.086   2.720  1.00  0.00           H  
ATOM   3261 3HB  ALA A 207     -14.662 -20.384   1.692  1.00  0.00           H  
ATOM   3262  N   TYR A 208     -16.386 -22.240   0.376  1.00  0.00           N  
ATOM   3263  CA  TYR A 208     -16.555 -23.044  -0.828  1.00  0.00           C  
ATOM   3264  C   TYR A 208     -17.998 -23.506  -0.986  1.00  0.00           C  
ATOM   3265  O   TYR A 208     -18.613 -23.308  -2.033  1.00  0.00           O  
ATOM   3266  CB  TYR A 208     -15.612 -24.249  -0.805  1.00  0.00           C  
ATOM   3267  CG  TYR A 208     -15.793 -25.188  -1.976  1.00  0.00           C  
ATOM   3268  CD1 TYR A 208     -15.195 -24.901  -3.195  1.00  0.00           C  
ATOM   3269  CD2 TYR A 208     -16.556 -26.337  -1.832  1.00  0.00           C  
ATOM   3270  CE1 TYR A 208     -15.361 -25.760  -4.264  1.00  0.00           C  
ATOM   3271  CE2 TYR A 208     -16.721 -27.196  -2.902  1.00  0.00           C  
ATOM   3272  CZ  TYR A 208     -16.127 -26.910  -4.114  1.00  0.00           C  
ATOM   3273  OH  TYR A 208     -16.291 -27.765  -5.179  1.00  0.00           O  
ATOM   3274  H   TYR A 208     -15.733 -22.545   1.084  1.00  0.00           H  
ATOM   3275  HA  TYR A 208     -16.310 -22.426  -1.692  1.00  0.00           H  
ATOM   3276 1HB  TYR A 208     -14.578 -23.901  -0.803  1.00  0.00           H  
ATOM   3277 2HB  TYR A 208     -15.769 -24.815   0.113  1.00  0.00           H  
ATOM   3278  HD1 TYR A 208     -14.595 -23.998  -3.308  1.00  0.00           H  
ATOM   3279  HD2 TYR A 208     -17.027 -26.563  -0.875  1.00  0.00           H  
ATOM   3280  HE1 TYR A 208     -14.892 -25.534  -5.221  1.00  0.00           H  
ATOM   3281  HE2 TYR A 208     -17.322 -28.098  -2.789  1.00  0.00           H  
ATOM   3282  HH  TYR A 208     -15.499 -28.295  -5.288  1.00  0.00           H  
ATOM   3283  N   LYS A 209     -18.534 -24.121   0.062  1.00  0.00           N  
ATOM   3284  CA  LYS A 209     -19.884 -24.670   0.021  1.00  0.00           C  
ATOM   3285  C   LYS A 209     -20.927 -23.563  -0.056  1.00  0.00           C  
ATOM   3286  O   LYS A 209     -21.976 -23.727  -0.678  1.00  0.00           O  
ATOM   3287  CB  LYS A 209     -20.141 -25.552   1.244  1.00  0.00           C  
ATOM   3288  CG  LYS A 209     -19.373 -26.867   1.244  1.00  0.00           C  
ATOM   3289  CD  LYS A 209     -19.590 -27.633   2.541  1.00  0.00           C  
ATOM   3290  CE  LYS A 209     -18.921 -28.998   2.497  1.00  0.00           C  
ATOM   3291  NZ  LYS A 209     -19.003 -29.701   3.806  1.00  0.00           N1+
ATOM   3292  H   LYS A 209     -17.993 -24.212   0.910  1.00  0.00           H  
ATOM   3293  HA  LYS A 209     -19.982 -25.282  -0.877  1.00  0.00           H  
ATOM   3294 1HB  LYS A 209     -19.874 -25.007   2.149  1.00  0.00           H  
ATOM   3295 2HB  LYS A 209     -21.205 -25.786   1.306  1.00  0.00           H  
ATOM   3296 1HG  LYS A 209     -19.705 -27.484   0.409  1.00  0.00           H  
ATOM   3297 2HG  LYS A 209     -18.309 -26.665   1.125  1.00  0.00           H  
ATOM   3298 1HD  LYS A 209     -19.177 -27.061   3.374  1.00  0.00           H  
ATOM   3299 2HD  LYS A 209     -20.659 -27.767   2.710  1.00  0.00           H  
ATOM   3300 1HE  LYS A 209     -19.399 -29.613   1.737  1.00  0.00           H  
ATOM   3301 2HE  LYS A 209     -17.870 -28.880   2.229  1.00  0.00           H  
ATOM   3302 1HZ  LYS A 209     -18.549 -30.601   3.736  1.00  0.00           H  
ATOM   3303 2HZ  LYS A 209     -18.546 -29.147   4.516  1.00  0.00           H  
ATOM   3304 3HZ  LYS A 209     -19.973 -29.833   4.056  1.00  0.00           H  
ATOM   3305  N   LEU A 210     -20.632 -22.434   0.581  1.00  0.00           N  
ATOM   3306  CA  LEU A 210     -21.525 -21.282   0.552  1.00  0.00           C  
ATOM   3307  C   LEU A 210     -21.736 -20.784  -0.873  1.00  0.00           C  
ATOM   3308  O   LEU A 210     -22.866 -20.533  -1.291  1.00  0.00           O  
ATOM   3309  CB  LEU A 210     -20.958 -20.150   1.418  1.00  0.00           C  
ATOM   3310  CG  LEU A 210     -21.783 -18.857   1.446  1.00  0.00           C  
ATOM   3311  CD1 LEU A 210     -23.176 -19.154   1.985  1.00  0.00           C  
ATOM   3312  CD2 LEU A 210     -21.075 -17.821   2.306  1.00  0.00           C  
ATOM   3313  H   LEU A 210     -19.766 -22.373   1.097  1.00  0.00           H  
ATOM   3314  HA  LEU A 210     -22.490 -21.583   0.958  1.00  0.00           H  
ATOM   3315 1HB  LEU A 210     -20.868 -20.508   2.442  1.00  0.00           H  
ATOM   3316 2HB  LEU A 210     -19.962 -19.899   1.054  1.00  0.00           H  
ATOM   3317  HG  LEU A 210     -21.894 -18.473   0.432  1.00  0.00           H  
ATOM   3318 1HD1 LEU A 210     -23.763 -18.236   2.005  1.00  0.00           H  
ATOM   3319 2HD1 LEU A 210     -23.667 -19.884   1.340  1.00  0.00           H  
ATOM   3320 3HD1 LEU A 210     -23.097 -19.556   2.994  1.00  0.00           H  
ATOM   3321 1HD2 LEU A 210     -21.661 -16.902   2.326  1.00  0.00           H  
ATOM   3322 2HD2 LEU A 210     -20.965 -18.204   3.321  1.00  0.00           H  
ATOM   3323 3HD2 LEU A 210     -20.089 -17.614   1.888  1.00  0.00           H  
ATOM   3324  N   ALA A 211     -20.642 -20.643  -1.613  1.00  0.00           N  
ATOM   3325  CA  ALA A 211     -20.710 -20.225  -3.007  1.00  0.00           C  
ATOM   3326  C   ALA A 211     -21.626 -21.137  -3.813  1.00  0.00           C  
ATOM   3327  O   ALA A 211     -22.403 -20.672  -4.647  1.00  0.00           O  
ATOM   3328  CB  ALA A 211     -19.318 -20.198  -3.621  1.00  0.00           C  
ATOM   3329  H   ALA A 211     -19.740 -20.832  -1.199  1.00  0.00           H  
ATOM   3330  HA  ALA A 211     -21.128 -19.218  -3.039  1.00  0.00           H  
ATOM   3331 1HB  ALA A 211     -19.384 -19.884  -4.662  1.00  0.00           H  
ATOM   3332 2HB  ALA A 211     -18.690 -19.497  -3.070  1.00  0.00           H  
ATOM   3333 3HB  ALA A 211     -18.879 -21.194  -3.570  1.00  0.00           H  
ATOM   3334  N   LEU A 212     -21.531 -22.437  -3.558  1.00  0.00           N  
ATOM   3335  CA  LEU A 212     -22.386 -23.413  -4.223  1.00  0.00           C  
ATOM   3336  C   LEU A 212     -23.846 -23.220  -3.834  1.00  0.00           C  
ATOM   3337  O   LEU A 212     -24.744 -23.370  -4.662  1.00  0.00           O  
ATOM   3338  CB  LEU A 212     -21.939 -24.837  -3.868  1.00  0.00           C  
ATOM   3339  CG  LEU A 212     -20.569 -25.260  -4.414  1.00  0.00           C  
ATOM   3340  CD1 LEU A 212     -20.191 -26.618  -3.839  1.00  0.00           C  
ATOM   3341  CD2 LEU A 212     -20.620 -25.304  -5.934  1.00  0.00           C  
ATOM   3342  H   LEU A 212     -20.847 -22.758  -2.887  1.00  0.00           H  
ATOM   3343  HA  LEU A 212     -22.295 -23.275  -5.299  1.00  0.00           H  
ATOM   3344 1HB  LEU A 212     -21.908 -24.932  -2.784  1.00  0.00           H  
ATOM   3345 2HB  LEU A 212     -22.680 -25.539  -4.252  1.00  0.00           H  
ATOM   3346  HG  LEU A 212     -19.814 -24.541  -4.096  1.00  0.00           H  
ATOM   3347 1HD1 LEU A 212     -19.217 -26.919  -4.226  1.00  0.00           H  
ATOM   3348 2HD1 LEU A 212     -20.143 -26.554  -2.752  1.00  0.00           H  
ATOM   3349 3HD1 LEU A 212     -20.939 -27.356  -4.127  1.00  0.00           H  
ATOM   3350 1HD2 LEU A 212     -19.645 -25.603  -6.321  1.00  0.00           H  
ATOM   3351 2HD2 LEU A 212     -21.374 -26.023  -6.252  1.00  0.00           H  
ATOM   3352 3HD2 LEU A 212     -20.875 -24.317  -6.318  1.00  0.00           H  
ATOM   3353  N   LYS A 213     -24.076 -22.886  -2.569  1.00  0.00           N  
ATOM   3354  CA  LYS A 213     -25.430 -22.679  -2.066  1.00  0.00           C  
ATOM   3355  C   LYS A 213     -26.040 -21.405  -2.635  1.00  0.00           C  
ATOM   3356  O   LYS A 213     -27.233 -21.358  -2.937  1.00  0.00           O  
ATOM   3357  CB  LYS A 213     -25.431 -22.624  -0.537  1.00  0.00           C  
ATOM   3358  CG  LYS A 213     -25.158 -23.961   0.140  1.00  0.00           C  
ATOM   3359  CD  LYS A 213     -25.124 -23.816   1.654  1.00  0.00           C  
ATOM   3360  CE  LYS A 213     -24.842 -25.148   2.332  1.00  0.00           C  
ATOM   3361  NZ  LYS A 213     -24.794 -25.021   3.814  1.00  0.00           N1+
ATOM   3362  H   LYS A 213     -23.296 -22.773  -1.939  1.00  0.00           H  
ATOM   3363  HA  LYS A 213     -26.050 -23.518  -2.385  1.00  0.00           H  
ATOM   3364 1HB  LYS A 213     -24.674 -21.916  -0.198  1.00  0.00           H  
ATOM   3365 2HB  LYS A 213     -26.398 -22.264  -0.187  1.00  0.00           H  
ATOM   3366 1HG  LYS A 213     -25.939 -24.673  -0.131  1.00  0.00           H  
ATOM   3367 2HG  LYS A 213     -24.200 -24.353  -0.201  1.00  0.00           H  
ATOM   3368 1HD  LYS A 213     -24.347 -23.103   1.935  1.00  0.00           H  
ATOM   3369 2HD  LYS A 213     -26.084 -23.437   2.005  1.00  0.00           H  
ATOM   3370 1HE  LYS A 213     -25.619 -25.864   2.066  1.00  0.00           H  
ATOM   3371 2HE  LYS A 213     -23.886 -25.540   1.983  1.00  0.00           H  
ATOM   3372 1HZ  LYS A 213     -24.605 -25.924   4.224  1.00  0.00           H  
ATOM   3373 2HZ  LYS A 213     -24.063 -24.373   4.073  1.00  0.00           H  
ATOM   3374 3HZ  LYS A 213     -25.682 -24.677   4.152  1.00  0.00           H  
ATOM   3375  N   LEU A 214     -25.216 -20.374  -2.783  1.00  0.00           N  
ATOM   3376  CA  LEU A 214     -25.690 -19.072  -3.234  1.00  0.00           C  
ATOM   3377  C   LEU A 214     -25.771 -19.011  -4.754  1.00  0.00           C  
ATOM   3378  O   LEU A 214     -26.510 -18.201  -5.314  1.00  0.00           O  
ATOM   3379  CB  LEU A 214     -24.763 -17.963  -2.721  1.00  0.00           C  
ATOM   3380  CG  LEU A 214     -24.645 -17.846  -1.196  1.00  0.00           C  
ATOM   3381  CD1 LEU A 214     -23.706 -16.700  -0.845  1.00  0.00           C  
ATOM   3382  CD2 LEU A 214     -26.025 -17.625  -0.596  1.00  0.00           C  
ATOM   3383  H   LEU A 214     -24.234 -20.496  -2.577  1.00  0.00           H  
ATOM   3384  HA  LEU A 214     -26.688 -18.908  -2.830  1.00  0.00           H  
ATOM   3385 1HB  LEU A 214     -23.763 -18.135  -3.118  1.00  0.00           H  
ATOM   3386 2HB  LEU A 214     -25.121 -17.006  -3.101  1.00  0.00           H  
ATOM   3387  HG  LEU A 214     -24.216 -18.763  -0.793  1.00  0.00           H  
ATOM   3388 1HD1 LEU A 214     -23.622 -16.617   0.239  1.00  0.00           H  
ATOM   3389 2HD1 LEU A 214     -22.721 -16.894  -1.270  1.00  0.00           H  
ATOM   3390 3HD1 LEU A 214     -24.100 -15.769  -1.251  1.00  0.00           H  
ATOM   3391 1HD2 LEU A 214     -25.942 -17.542   0.488  1.00  0.00           H  
ATOM   3392 2HD2 LEU A 214     -26.454 -16.707  -0.998  1.00  0.00           H  
ATOM   3393 3HD2 LEU A 214     -26.670 -18.466  -0.848  1.00  0.00           H  
ATOM   3394  N   GLY A 215     -25.008 -19.873  -5.418  1.00  0.00           N  
ATOM   3395  CA  GLY A 215     -24.988 -19.915  -6.875  1.00  0.00           C  
ATOM   3396  C   GLY A 215     -24.062 -18.849  -7.444  1.00  0.00           C  
ATOM   3397  O   GLY A 215     -24.372 -18.220  -8.456  1.00  0.00           O  
ATOM   3398  H   GLY A 215     -24.426 -20.515  -4.898  1.00  0.00           H  
ATOM   3399 1HA  GLY A 215     -24.660 -20.901  -7.206  1.00  0.00           H  
ATOM   3400 2HA  GLY A 215     -25.998 -19.768  -7.256  1.00  0.00           H  
ATOM   3401  N   ILE A 216     -22.924 -18.649  -6.788  1.00  0.00           N  
ATOM   3402  CA  ILE A 216     -21.996 -17.590  -7.168  1.00  0.00           C  
ATOM   3403  C   ILE A 216     -20.598 -18.144  -7.411  1.00  0.00           C  
ATOM   3404  O   ILE A 216     -20.285 -19.265  -7.010  1.00  0.00           O  
ATOM   3405  CB  ILE A 216     -21.936 -16.499  -6.084  1.00  0.00           C  
ATOM   3406  CG1 ILE A 216     -21.432 -17.085  -4.763  1.00  0.00           C  
ATOM   3407  CG2 ILE A 216     -23.302 -15.857  -5.899  1.00  0.00           C  
ATOM   3408  CD1 ILE A 216     -21.215 -16.054  -3.680  1.00  0.00           C  
ATOM   3409  H   ILE A 216     -22.694 -19.247  -6.007  1.00  0.00           H  
ATOM   3410  HA  ILE A 216     -22.349 -17.138  -8.094  1.00  0.00           H  
ATOM   3411  HB  ILE A 216     -21.221 -15.731  -6.381  1.00  0.00           H  
ATOM   3412 1HG1 ILE A 216     -22.146 -17.821  -4.396  1.00  0.00           H  
ATOM   3413 2HG1 ILE A 216     -20.488 -17.604  -4.932  1.00  0.00           H  
ATOM   3414 1HG2 ILE A 216     -23.240 -15.088  -5.128  1.00  0.00           H  
ATOM   3415 2HG2 ILE A 216     -23.622 -15.406  -6.837  1.00  0.00           H  
ATOM   3416 3HG2 ILE A 216     -24.023 -16.617  -5.596  1.00  0.00           H  
ATOM   3417 1HD1 ILE A 216     -20.857 -16.546  -2.775  1.00  0.00           H  
ATOM   3418 2HD1 ILE A 216     -20.474 -15.326  -4.014  1.00  0.00           H  
ATOM   3419 3HD1 ILE A 216     -22.154 -15.545  -3.468  1.00  0.00           H  
ATOM   3420  N   SER A 217     -19.760 -17.351  -8.071  1.00  0.00           N  
ATOM   3421  CA  SER A 217     -18.378 -17.740  -8.327  1.00  0.00           C  
ATOM   3422  C   SER A 217     -17.489 -17.441  -7.126  1.00  0.00           C  
ATOM   3423  O   SER A 217     -17.918 -16.794  -6.171  1.00  0.00           O  
ATOM   3424  CB  SER A 217     -17.851 -17.017  -9.551  1.00  0.00           C  
ATOM   3425  OG  SER A 217     -17.666 -15.653  -9.287  1.00  0.00           O  
ATOM   3426  H   SER A 217     -20.088 -16.455  -8.402  1.00  0.00           H  
ATOM   3427  HA  SER A 217     -18.350 -18.814  -8.514  1.00  0.00           H  
ATOM   3428 1HB  SER A 217     -16.904 -17.461  -9.856  1.00  0.00           H  
ATOM   3429 2HB  SER A 217     -18.551 -17.138 -10.376  1.00  0.00           H  
ATOM   3430  HG  SER A 217     -18.231 -15.185  -9.906  1.00  0.00           H  
ATOM   3431  N   VAL A 218     -16.251 -17.917  -7.181  1.00  0.00           N  
ATOM   3432  CA  VAL A 218     -15.290 -17.678  -6.111  1.00  0.00           C  
ATOM   3433  C   VAL A 218     -15.006 -16.191  -5.947  1.00  0.00           C  
ATOM   3434  O   VAL A 218     -14.939 -15.681  -4.829  1.00  0.00           O  
ATOM   3435  CB  VAL A 218     -13.971 -18.420  -6.400  1.00  0.00           C  
ATOM   3436  CG1 VAL A 218     -12.896 -18.001  -5.410  1.00  0.00           C  
ATOM   3437  CG2 VAL A 218     -14.200 -19.923  -6.344  1.00  0.00           C  
ATOM   3438  H   VAL A 218     -15.966 -18.459  -7.986  1.00  0.00           H  
ATOM   3439  HA  VAL A 218     -15.708 -18.059  -5.178  1.00  0.00           H  
ATOM   3440  HB  VAL A 218     -13.619 -18.142  -7.393  1.00  0.00           H  
ATOM   3441 1HG1 VAL A 218     -11.971 -18.534  -5.629  1.00  0.00           H  
ATOM   3442 2HG1 VAL A 218     -12.723 -16.928  -5.493  1.00  0.00           H  
ATOM   3443 3HG1 VAL A 218     -13.220 -18.239  -4.397  1.00  0.00           H  
ATOM   3444 1HG2 VAL A 218     -13.264 -20.441  -6.550  1.00  0.00           H  
ATOM   3445 2HG2 VAL A 218     -14.558 -20.199  -5.351  1.00  0.00           H  
ATOM   3446 3HG2 VAL A 218     -14.943 -20.206  -7.089  1.00  0.00           H  
ATOM   3447  N   GLU A 219     -14.840 -15.498  -7.069  1.00  0.00           N  
ATOM   3448  CA  GLU A 219     -14.526 -14.074  -7.051  1.00  0.00           C  
ATOM   3449  C   GLU A 219     -15.708 -13.256  -6.550  1.00  0.00           C  
ATOM   3450  O   GLU A 219     -15.535 -12.282  -5.816  1.00  0.00           O  
ATOM   3451  CB  GLU A 219     -14.121 -13.600  -8.448  1.00  0.00           C  
ATOM   3452  CG  GLU A 219     -12.780 -14.137  -8.931  1.00  0.00           C  
ATOM   3453  CD  GLU A 219     -12.429 -13.672 -10.316  1.00  0.00           C  
ATOM   3454  OE1 GLU A 219     -13.253 -13.049 -10.941  1.00  0.00           O  
ATOM   3455  OE2 GLU A 219     -11.333 -13.939 -10.751  1.00  0.00           O1-
ATOM   3456  H   GLU A 219     -14.934 -15.970  -7.957  1.00  0.00           H  
ATOM   3457  HA  GLU A 219     -13.688 -13.913  -6.371  1.00  0.00           H  
ATOM   3458 1HB  GLU A 219     -14.881 -13.901  -9.170  1.00  0.00           H  
ATOM   3459 2HB  GLU A 219     -14.070 -12.511  -8.463  1.00  0.00           H  
ATOM   3460 1HG  GLU A 219     -12.002 -13.810  -8.242  1.00  0.00           H  
ATOM   3461 2HG  GLU A 219     -12.810 -15.225  -8.914  1.00  0.00           H  
ATOM   3462  N   GLU A 220     -16.911 -13.655  -6.950  1.00  0.00           N  
ATOM   3463  CA  GLU A 220     -18.129 -13.008  -6.479  1.00  0.00           C  
ATOM   3464  C   GLU A 220     -18.293 -13.171  -4.974  1.00  0.00           C  
ATOM   3465  O   GLU A 220     -18.697 -12.238  -4.279  1.00  0.00           O  
ATOM   3466  CB  GLU A 220     -19.350 -13.582  -7.200  1.00  0.00           C  
ATOM   3467  CG  GLU A 220     -19.496 -13.132  -8.647  1.00  0.00           C  
ATOM   3468  CD  GLU A 220     -20.630 -13.813  -9.361  1.00  0.00           C  
ATOM   3469  OE1 GLU A 220     -20.889 -14.956  -9.069  1.00  0.00           O  
ATOM   3470  OE2 GLU A 220     -21.239 -13.189 -10.197  1.00  0.00           O1-
ATOM   3471  H   GLU A 220     -16.982 -14.428  -7.597  1.00  0.00           H  
ATOM   3472  HA  GLU A 220     -18.062 -11.942  -6.700  1.00  0.00           H  
ATOM   3473 1HB  GLU A 220     -19.300 -14.670  -7.192  1.00  0.00           H  
ATOM   3474 2HB  GLU A 220     -20.257 -13.293  -6.668  1.00  0.00           H  
ATOM   3475 1HG  GLU A 220     -19.664 -12.055  -8.667  1.00  0.00           H  
ATOM   3476 2HG  GLU A 220     -18.566 -13.337  -9.175  1.00  0.00           H  
ATOM   3477  N   LEU A 221     -17.978 -14.361  -4.474  1.00  0.00           N  
ATOM   3478  CA  LEU A 221     -17.976 -14.614  -3.038  1.00  0.00           C  
ATOM   3479  C   LEU A 221     -16.993 -13.698  -2.319  1.00  0.00           C  
ATOM   3480  O   LEU A 221     -17.331 -13.080  -1.309  1.00  0.00           O  
ATOM   3481  CB  LEU A 221     -17.618 -16.078  -2.759  1.00  0.00           C  
ATOM   3482  CG  LEU A 221     -17.518 -16.467  -1.278  1.00  0.00           C  
ATOM   3483  CD1 LEU A 221     -18.878 -16.298  -0.614  1.00  0.00           C  
ATOM   3484  CD2 LEU A 221     -17.028 -17.903  -1.162  1.00  0.00           C  
ATOM   3485  H   LEU A 221     -17.732 -15.110  -5.106  1.00  0.00           H  
ATOM   3486  HA  LEU A 221     -18.975 -14.416  -2.652  1.00  0.00           H  
ATOM   3487 1HB  LEU A 221     -18.374 -16.713  -3.217  1.00  0.00           H  
ATOM   3488 2HB  LEU A 221     -16.657 -16.297  -3.224  1.00  0.00           H  
ATOM   3489  HG  LEU A 221     -16.815 -15.803  -0.774  1.00  0.00           H  
ATOM   3490 1HD1 LEU A 221     -18.806 -16.573   0.438  1.00  0.00           H  
ATOM   3491 2HD1 LEU A 221     -19.194 -15.258  -0.695  1.00  0.00           H  
ATOM   3492 3HD1 LEU A 221     -19.606 -16.939  -1.109  1.00  0.00           H  
ATOM   3493 1HD2 LEU A 221     -16.956 -18.179  -0.109  1.00  0.00           H  
ATOM   3494 2HD2 LEU A 221     -17.731 -18.569  -1.664  1.00  0.00           H  
ATOM   3495 3HD2 LEU A 221     -16.047 -17.992  -1.628  1.00  0.00           H  
ATOM   3496  N   LEU A 222     -15.776 -13.615  -2.845  1.00  0.00           N  
ATOM   3497  CA  LEU A 222     -14.749 -12.756  -2.269  1.00  0.00           C  
ATOM   3498  C   LEU A 222     -15.226 -11.311  -2.182  1.00  0.00           C  
ATOM   3499  O   LEU A 222     -15.058 -10.653  -1.155  1.00  0.00           O  
ATOM   3500  CB  LEU A 222     -13.467 -12.827  -3.106  1.00  0.00           C  
ATOM   3501  CG  LEU A 222     -12.330 -11.896  -2.665  1.00  0.00           C  
ATOM   3502  CD1 LEU A 222     -11.947 -12.208  -1.224  1.00  0.00           C  
ATOM   3503  CD2 LEU A 222     -11.140 -12.068  -3.597  1.00  0.00           C  
ATOM   3504  H   LEU A 222     -15.556 -14.162  -3.666  1.00  0.00           H  
ATOM   3505  HA  LEU A 222     -14.531 -13.105  -1.261  1.00  0.00           H  
ATOM   3506 1HB  LEU A 222     -13.087 -13.848  -3.074  1.00  0.00           H  
ATOM   3507 2HB  LEU A 222     -13.711 -12.585  -4.139  1.00  0.00           H  
ATOM   3508  HG  LEU A 222     -12.673 -10.861  -2.702  1.00  0.00           H  
ATOM   3509 1HD1 LEU A 222     -11.140 -11.545  -0.910  1.00  0.00           H  
ATOM   3510 2HD1 LEU A 222     -12.812 -12.057  -0.577  1.00  0.00           H  
ATOM   3511 3HD1 LEU A 222     -11.615 -13.242  -1.153  1.00  0.00           H  
ATOM   3512 1HD2 LEU A 222     -10.333 -11.405  -3.283  1.00  0.00           H  
ATOM   3513 2HD2 LEU A 222     -10.796 -13.101  -3.559  1.00  0.00           H  
ATOM   3514 3HD2 LEU A 222     -11.437 -11.821  -4.616  1.00  0.00           H  
ATOM   3515  N   LYS A 223     -15.820 -10.822  -3.265  1.00  0.00           N  
ATOM   3516  CA  LYS A 223     -16.322  -9.455  -3.313  1.00  0.00           C  
ATOM   3517  C   LYS A 223     -17.446  -9.246  -2.306  1.00  0.00           C  
ATOM   3518  O   LYS A 223     -17.539  -8.193  -1.674  1.00  0.00           O  
ATOM   3519  CB  LYS A 223     -16.808  -9.112  -4.722  1.00  0.00           C  
ATOM   3520  CG  LYS A 223     -15.699  -8.986  -5.757  1.00  0.00           C  
ATOM   3521  CD  LYS A 223     -16.265  -8.784  -7.154  1.00  0.00           C  
ATOM   3522  CE  LYS A 223     -15.168  -8.813  -8.208  1.00  0.00           C  
ATOM   3523  NZ  LYS A 223     -15.719  -8.742  -9.587  1.00  0.00           N1+
ATOM   3524  H   LYS A 223     -15.926 -11.415  -4.077  1.00  0.00           H  
ATOM   3525  HA  LYS A 223     -15.509  -8.778  -3.050  1.00  0.00           H  
ATOM   3526 1HB  LYS A 223     -17.501  -9.881  -5.066  1.00  0.00           H  
ATOM   3527 2HB  LYS A 223     -17.353  -8.168  -4.700  1.00  0.00           H  
ATOM   3528 1HG  LYS A 223     -15.061  -8.137  -5.506  1.00  0.00           H  
ATOM   3529 2HG  LYS A 223     -15.089  -9.889  -5.748  1.00  0.00           H  
ATOM   3530 1HD  LYS A 223     -16.988  -9.571  -7.371  1.00  0.00           H  
ATOM   3531 2HD  LYS A 223     -16.776  -7.822  -7.204  1.00  0.00           H  
ATOM   3532 1HE  LYS A 223     -14.494  -7.971  -8.055  1.00  0.00           H  
ATOM   3533 2HE  LYS A 223     -14.592  -9.733  -8.108  1.00  0.00           H  
ATOM   3534 1HZ  LYS A 223     -14.962  -8.764 -10.255  1.00  0.00           H  
ATOM   3535 2HZ  LYS A 223     -16.332  -9.530  -9.748  1.00  0.00           H  
ATOM   3536 3HZ  LYS A 223     -16.240  -7.883  -9.699  1.00  0.00           H  
ATOM   3537  N   LEU A 224     -18.298 -10.255  -2.160  1.00  0.00           N  
ATOM   3538  CA  LEU A 224     -19.350 -10.229  -1.151  1.00  0.00           C  
ATOM   3539  C   LEU A 224     -18.766 -10.265   0.256  1.00  0.00           C  
ATOM   3540  O   LEU A 224     -19.269  -9.605   1.165  1.00  0.00           O  
ATOM   3541  CB  LEU A 224     -20.301 -11.417  -1.346  1.00  0.00           C  
ATOM   3542  CG  LEU A 224     -21.238 -11.326  -2.558  1.00  0.00           C  
ATOM   3543  CD1 LEU A 224     -21.945 -12.661  -2.754  1.00  0.00           C  
ATOM   3544  CD2 LEU A 224     -22.240 -10.203  -2.342  1.00  0.00           C  
ATOM   3545  H   LEU A 224     -18.217 -11.060  -2.764  1.00  0.00           H  
ATOM   3546  HA  LEU A 224     -19.915  -9.305  -1.264  1.00  0.00           H  
ATOM   3547 1HB  LEU A 224     -19.708 -12.323  -1.452  1.00  0.00           H  
ATOM   3548 2HB  LEU A 224     -20.921 -11.515  -0.455  1.00  0.00           H  
ATOM   3549  HG  LEU A 224     -20.653 -11.124  -3.455  1.00  0.00           H  
ATOM   3550 1HD1 LEU A 224     -22.609 -12.597  -3.616  1.00  0.00           H  
ATOM   3551 2HD1 LEU A 224     -21.204 -13.443  -2.926  1.00  0.00           H  
ATOM   3552 3HD1 LEU A 224     -22.525 -12.899  -1.864  1.00  0.00           H  
ATOM   3553 1HD2 LEU A 224     -22.906 -10.139  -3.204  1.00  0.00           H  
ATOM   3554 2HD2 LEU A 224     -22.827 -10.406  -1.446  1.00  0.00           H  
ATOM   3555 3HD2 LEU A 224     -21.710  -9.258  -2.223  1.00  0.00           H  
ATOM   3556  N   ALA A 225     -17.699 -11.038   0.427  1.00  0.00           N  
ATOM   3557  CA  ALA A 225     -17.018 -11.129   1.714  1.00  0.00           C  
ATOM   3558  C   ALA A 225     -16.395  -9.794   2.102  1.00  0.00           C  
ATOM   3559  O   ALA A 225     -16.426  -9.398   3.267  1.00  0.00           O  
ATOM   3560  CB  ALA A 225     -15.955 -12.218   1.674  1.00  0.00           C  
ATOM   3561  H   ALA A 225     -17.352 -11.578  -0.353  1.00  0.00           H  
ATOM   3562  HA  ALA A 225     -17.757 -11.385   2.472  1.00  0.00           H  
ATOM   3563 1HB  ALA A 225     -15.455 -12.272   2.642  1.00  0.00           H  
ATOM   3564 2HB  ALA A 225     -16.423 -13.176   1.453  1.00  0.00           H  
ATOM   3565 3HB  ALA A 225     -15.225 -11.984   0.901  1.00  0.00           H  
ATOM   3566  N   LYS A 226     -15.828  -9.103   1.118  1.00  0.00           N  
ATOM   3567  CA  LYS A 226     -15.299  -7.761   1.330  1.00  0.00           C  
ATOM   3568  C   LYS A 226     -16.408  -6.783   1.696  1.00  0.00           C  
ATOM   3569  O   LYS A 226     -16.243  -5.945   2.581  1.00  0.00           O  
ATOM   3570  CB  LYS A 226     -14.557  -7.274   0.085  1.00  0.00           C  
ATOM   3571  CG  LYS A 226     -13.233  -7.981  -0.176  1.00  0.00           C  
ATOM   3572  CD  LYS A 226     -12.570  -7.463  -1.443  1.00  0.00           C  
ATOM   3573  CE  LYS A 226     -11.239  -8.157  -1.696  1.00  0.00           C  
ATOM   3574  NZ  LYS A 226     -10.586  -7.669  -2.941  1.00  0.00           N1+
ATOM   3575  H   LYS A 226     -15.762  -9.518   0.199  1.00  0.00           H  
ATOM   3576  HA  LYS A 226     -14.597  -7.794   2.164  1.00  0.00           H  
ATOM   3577 1HB  LYS A 226     -15.189  -7.414  -0.793  1.00  0.00           H  
ATOM   3578 2HB  LYS A 226     -14.354  -6.207   0.176  1.00  0.00           H  
ATOM   3579 1HG  LYS A 226     -12.561  -7.818   0.668  1.00  0.00           H  
ATOM   3580 2HG  LYS A 226     -13.407  -9.052  -0.277  1.00  0.00           H  
ATOM   3581 1HD  LYS A 226     -13.229  -7.638  -2.296  1.00  0.00           H  
ATOM   3582 2HD  LYS A 226     -12.399  -6.391  -1.353  1.00  0.00           H  
ATOM   3583 1HE  LYS A 226     -10.571  -7.977  -0.855  1.00  0.00           H  
ATOM   3584 2HE  LYS A 226     -11.399  -9.231  -1.781  1.00  0.00           H  
ATOM   3585 1HZ  LYS A 226      -9.708  -8.153  -3.072  1.00  0.00           H  
ATOM   3586 2HZ  LYS A 226     -11.190  -7.848  -3.731  1.00  0.00           H  
ATOM   3587 3HZ  LYS A 226     -10.415  -6.677  -2.865  1.00  0.00           H  
ATOM   3588  N   ALA A 227     -17.539  -6.896   1.007  1.00  0.00           N  
ATOM   3589  CA  ALA A 227     -18.716  -6.099   1.332  1.00  0.00           C  
ATOM   3590  C   ALA A 227     -19.198  -6.382   2.749  1.00  0.00           C  
ATOM   3591  O   ALA A 227     -19.571  -5.466   3.483  1.00  0.00           O  
ATOM   3592  CB  ALA A 227     -19.830  -6.366   0.331  1.00  0.00           C  
ATOM   3593  H   ALA A 227     -17.585  -7.550   0.239  1.00  0.00           H  
ATOM   3594  HA  ALA A 227     -18.438  -5.046   1.278  1.00  0.00           H  
ATOM   3595 1HB  ALA A 227     -20.702  -5.764   0.587  1.00  0.00           H  
ATOM   3596 2HB  ALA A 227     -19.489  -6.104  -0.671  1.00  0.00           H  
ATOM   3597 3HB  ALA A 227     -20.098  -7.422   0.358  1.00  0.00           H  
ATOM   3598  N   ALA A 228     -19.190  -7.655   3.129  1.00  0.00           N  
ATOM   3599  CA  ALA A 228     -19.525  -8.051   4.491  1.00  0.00           C  
ATOM   3600  C   ALA A 228     -18.548  -7.450   5.495  1.00  0.00           C  
ATOM   3601  O   ALA A 228     -18.944  -7.009   6.573  1.00  0.00           O  
ATOM   3602  CB  ALA A 228     -19.542  -9.568   4.613  1.00  0.00           C  
ATOM   3603  H   ALA A 228     -18.945  -8.367   2.456  1.00  0.00           H  
ATOM   3604  HA  ALA A 228     -20.518  -7.666   4.722  1.00  0.00           H  
ATOM   3605 1HB  ALA A 228     -19.793  -9.847   5.637  1.00  0.00           H  
ATOM   3606 2HB  ALA A 228     -20.287  -9.979   3.932  1.00  0.00           H  
ATOM   3607 3HB  ALA A 228     -18.560  -9.964   4.360  1.00  0.00           H  
ATOM   3608  N   TYR A 229     -17.269  -7.437   5.133  1.00  0.00           N  
ATOM   3609  CA  TYR A 229     -16.238  -6.859   5.987  1.00  0.00           C  
ATOM   3610  C   TYR A 229     -16.511  -5.387   6.262  1.00  0.00           C  
ATOM   3611  O   TYR A 229     -16.505  -4.949   7.412  1.00  0.00           O  
ATOM   3612  CB  TYR A 229     -14.857  -7.032   5.350  1.00  0.00           C  
ATOM   3613  CG  TYR A 229     -13.750  -6.311   6.086  1.00  0.00           C  
ATOM   3614  CD1 TYR A 229     -13.207  -6.866   7.236  1.00  0.00           C  
ATOM   3615  CD2 TYR A 229     -13.278  -5.097   5.612  1.00  0.00           C  
ATOM   3616  CE1 TYR A 229     -12.195  -6.207   7.908  1.00  0.00           C  
ATOM   3617  CE2 TYR A 229     -12.268  -4.438   6.284  1.00  0.00           C  
ATOM   3618  CZ  TYR A 229     -11.727  -4.989   7.428  1.00  0.00           C  
ATOM   3619  OH  TYR A 229     -10.720  -4.333   8.098  1.00  0.00           O  
ATOM   3620  H   TYR A 229     -17.005  -7.837   4.244  1.00  0.00           H  
ATOM   3621  HA  TYR A 229     -16.248  -7.382   6.943  1.00  0.00           H  
ATOM   3622 1HB  TYR A 229     -14.605  -8.094   5.309  1.00  0.00           H  
ATOM   3623 2HB  TYR A 229     -14.881  -6.663   4.324  1.00  0.00           H  
ATOM   3624  HD1 TYR A 229     -13.577  -7.821   7.609  1.00  0.00           H  
ATOM   3625  HD2 TYR A 229     -13.707  -4.661   4.709  1.00  0.00           H  
ATOM   3626  HE1 TYR A 229     -11.769  -6.641   8.811  1.00  0.00           H  
ATOM   3627  HE2 TYR A 229     -11.898  -3.483   5.912  1.00  0.00           H  
ATOM   3628  HH  TYR A 229     -10.516  -3.513   7.643  1.00  0.00           H  
ATOM   3629  N   TYR A 230     -16.751  -4.626   5.199  1.00  0.00           N  
ATOM   3630  CA  TYR A 230     -16.921  -3.182   5.313  1.00  0.00           C  
ATOM   3631  C   TYR A 230     -18.254  -2.834   5.962  1.00  0.00           C  
ATOM   3632  O   TYR A 230     -18.365  -1.842   6.682  1.00  0.00           O  
ATOM   3633  CB  TYR A 230     -16.812  -2.520   3.937  1.00  0.00           C  
ATOM   3634  CG  TYR A 230     -15.402  -2.473   3.393  1.00  0.00           C  
ATOM   3635  CD1 TYR A 230     -15.084  -3.158   2.229  1.00  0.00           C  
ATOM   3636  CD2 TYR A 230     -14.426  -1.744   4.057  1.00  0.00           C  
ATOM   3637  CE1 TYR A 230     -13.796  -3.114   1.732  1.00  0.00           C  
ATOM   3638  CE2 TYR A 230     -13.138  -1.701   3.559  1.00  0.00           C  
ATOM   3639  CZ  TYR A 230     -12.821  -2.383   2.403  1.00  0.00           C  
ATOM   3640  OH  TYR A 230     -11.539  -2.340   1.907  1.00  0.00           O  
ATOM   3641  H   TYR A 230     -16.817  -5.058   4.289  1.00  0.00           H  
ATOM   3642  HA  TYR A 230     -16.130  -2.789   5.953  1.00  0.00           H  
ATOM   3643 1HB  TYR A 230     -17.435  -3.061   3.223  1.00  0.00           H  
ATOM   3644 2HB  TYR A 230     -17.190  -1.499   3.994  1.00  0.00           H  
ATOM   3645  HD1 TYR A 230     -15.851  -3.731   1.707  1.00  0.00           H  
ATOM   3646  HD2 TYR A 230     -14.676  -1.207   4.972  1.00  0.00           H  
ATOM   3647  HE1 TYR A 230     -13.547  -3.653   0.818  1.00  0.00           H  
ATOM   3648  HE2 TYR A 230     -12.372  -1.129   4.083  1.00  0.00           H  
ATOM   3649  HH  TYR A 230     -10.992  -1.800   2.484  1.00  0.00           H  
ATOM   3650  N   SER A 231     -19.266  -3.657   5.702  1.00  0.00           N  
ATOM   3651  CA  SER A 231     -20.604  -3.415   6.227  1.00  0.00           C  
ATOM   3652  C   SER A 231     -20.728  -3.902   7.665  1.00  0.00           C  
ATOM   3653  O   SER A 231     -21.558  -3.409   8.429  1.00  0.00           O  
ATOM   3654  CB  SER A 231     -21.638  -4.105   5.359  1.00  0.00           C  
ATOM   3655  OG  SER A 231     -21.475  -5.496   5.392  1.00  0.00           O  
ATOM   3656  H   SER A 231     -19.103  -4.470   5.126  1.00  0.00           H  
ATOM   3657  HA  SER A 231     -20.793  -2.340   6.212  1.00  0.00           H  
ATOM   3658 1HB  SER A 231     -22.638  -3.845   5.707  1.00  0.00           H  
ATOM   3659 2HB  SER A 231     -21.547  -3.749   4.333  1.00  0.00           H  
ATOM   3660  HG  SER A 231     -20.752  -5.692   4.790  1.00  0.00           H  
ATOM   3661  N   GLY A 232     -19.898  -4.874   8.028  1.00  0.00           N  
ATOM   3662  CA  GLY A 232     -19.936  -5.454   9.366  1.00  0.00           C  
ATOM   3663  C   GLY A 232     -21.031  -6.507   9.480  1.00  0.00           C  
ATOM   3664  O   GLY A 232     -21.618  -6.693  10.546  1.00  0.00           O  
ATOM   3665  H   GLY A 232     -19.225  -5.221   7.361  1.00  0.00           H  
ATOM   3666 1HA  GLY A 232     -18.969  -5.903   9.595  1.00  0.00           H  
ATOM   3667 2HA  GLY A 232     -20.107  -4.666  10.098  1.00  0.00           H  
ATOM   3668  N   THR A 233     -21.301  -7.193   8.375  1.00  0.00           N  
ATOM   3669  CA  THR A 233     -22.368  -8.187   8.332  1.00  0.00           C  
ATOM   3670  C   THR A 233     -21.843  -9.541   7.874  1.00  0.00           C  
ATOM   3671  O   THR A 233     -20.637  -9.725   7.706  1.00  0.00           O  
ATOM   3672  CB  THR A 233     -23.510  -7.733   7.403  1.00  0.00           C  
ATOM   3673  CG2 THR A 233     -24.022  -6.362   7.818  1.00  0.00           C  
ATOM   3674  OG1 THR A 233     -23.035  -7.673   6.053  1.00  0.00           O  
ATOM   3675  H   THR A 233     -20.753  -7.024   7.543  1.00  0.00           H  
ATOM   3676  HA  THR A 233     -22.771  -8.305   9.338  1.00  0.00           H  
ATOM   3677  HB  THR A 233     -24.328  -8.452   7.455  1.00  0.00           H  
ATOM   3678  HG1 THR A 233     -22.560  -6.850   5.916  1.00  0.00           H  
ATOM   3679 1HG2 THR A 233     -24.829  -6.059   7.150  1.00  0.00           H  
ATOM   3680 2HG2 THR A 233     -24.394  -6.407   8.841  1.00  0.00           H  
ATOM   3681 3HG2 THR A 233     -23.211  -5.638   7.758  1.00  0.00           H  
ATOM   3682  N   THR A 234     -22.754 -10.486   7.672  1.00  0.00           N  
ATOM   3683  CA  THR A 234     -22.400 -11.784   7.111  1.00  0.00           C  
ATOM   3684  C   THR A 234     -22.510 -11.777   5.592  1.00  0.00           C  
ATOM   3685  O   THR A 234     -23.126 -10.885   5.009  1.00  0.00           O  
ATOM   3686  CB  THR A 234     -23.292 -12.899   7.689  1.00  0.00           C  
ATOM   3687  CG2 THR A 234     -23.190 -12.933   9.206  1.00  0.00           C  
ATOM   3688  OG1 THR A 234     -24.655 -12.669   7.310  1.00  0.00           O  
ATOM   3689  H   THR A 234     -23.717 -10.300   7.914  1.00  0.00           H  
ATOM   3690  HA  THR A 234     -21.364 -12.003   7.373  1.00  0.00           H  
ATOM   3691  HB  THR A 234     -22.976 -13.862   7.288  1.00  0.00           H  
ATOM   3692  HG1 THR A 234     -24.974 -11.870   7.737  1.00  0.00           H  
ATOM   3693 1HG2 THR A 234     -23.826 -13.726   9.596  1.00  0.00           H  
ATOM   3694 2HG2 THR A 234     -22.157 -13.119   9.497  1.00  0.00           H  
ATOM   3695 3HG2 THR A 234     -23.514 -11.975   9.613  1.00  0.00           H  
ATOM   3696  N   VAL A 235     -21.907 -12.775   4.956  1.00  0.00           N  
ATOM   3697  CA  VAL A 235     -21.957 -12.900   3.504  1.00  0.00           C  
ATOM   3698  C   VAL A 235     -23.366 -13.227   3.027  1.00  0.00           C  
ATOM   3699  O   VAL A 235     -23.811 -12.736   1.990  1.00  0.00           O  
ATOM   3700  CB  VAL A 235     -20.988 -13.999   3.028  1.00  0.00           C  
ATOM   3701  CG1 VAL A 235     -21.163 -14.254   1.538  1.00  0.00           C  
ATOM   3702  CG2 VAL A 235     -19.556 -13.597   3.342  1.00  0.00           C  
ATOM   3703  H   VAL A 235     -21.402 -13.466   5.491  1.00  0.00           H  
ATOM   3704  HA  VAL A 235     -21.652 -11.949   3.065  1.00  0.00           H  
ATOM   3705  HB  VAL A 235     -21.227 -14.929   3.543  1.00  0.00           H  
ATOM   3706 1HG1 VAL A 235     -20.472 -15.033   1.219  1.00  0.00           H  
ATOM   3707 2HG1 VAL A 235     -22.186 -14.573   1.341  1.00  0.00           H  
ATOM   3708 3HG1 VAL A 235     -20.956 -13.336   0.986  1.00  0.00           H  
ATOM   3709 1HG2 VAL A 235     -18.876 -14.379   3.004  1.00  0.00           H  
ATOM   3710 2HG2 VAL A 235     -19.319 -12.664   2.832  1.00  0.00           H  
ATOM   3711 3HG2 VAL A 235     -19.443 -13.461   4.418  1.00  0.00           H  
ATOM   3712  N   GLU A 236     -24.064 -14.060   3.790  1.00  0.00           N  
ATOM   3713  CA  GLU A 236     -25.462 -14.368   3.509  1.00  0.00           C  
ATOM   3714  C   GLU A 236     -26.304 -13.099   3.450  1.00  0.00           C  
ATOM   3715  O   GLU A 236     -27.072 -12.897   2.510  1.00  0.00           O  
ATOM   3716  CB  GLU A 236     -26.024 -15.314   4.574  1.00  0.00           C  
ATOM   3717  CG  GLU A 236     -27.493 -15.666   4.388  1.00  0.00           C  
ATOM   3718  CD  GLU A 236     -28.022 -16.561   5.474  1.00  0.00           C  
ATOM   3719  OE1 GLU A 236     -27.231 -17.089   6.220  1.00  0.00           O  
ATOM   3720  OE2 GLU A 236     -29.217 -16.718   5.559  1.00  0.00           O1-
ATOM   3721  H   GLU A 236     -23.617 -14.492   4.586  1.00  0.00           H  
ATOM   3722  HA  GLU A 236     -25.521 -14.859   2.538  1.00  0.00           H  
ATOM   3723 1HB  GLU A 236     -25.455 -16.244   4.570  1.00  0.00           H  
ATOM   3724 2HB  GLU A 236     -25.910 -14.864   5.559  1.00  0.00           H  
ATOM   3725 1HG  GLU A 236     -28.078 -14.747   4.375  1.00  0.00           H  
ATOM   3726 2HG  GLU A 236     -27.620 -16.158   3.425  1.00  0.00           H  
ATOM   3727  N   GLU A 237     -26.154 -12.248   4.458  1.00  0.00           N  
ATOM   3728  CA  GLU A 237     -26.871 -10.979   4.503  1.00  0.00           C  
ATOM   3729  C   GLU A 237     -26.508 -10.099   3.314  1.00  0.00           C  
ATOM   3730  O   GLU A 237     -27.380  -9.498   2.685  1.00  0.00           O  
ATOM   3731  CB  GLU A 237     -26.568 -10.240   5.808  1.00  0.00           C  
ATOM   3732  CG  GLU A 237     -27.248 -10.829   7.037  1.00  0.00           C  
ATOM   3733  CD  GLU A 237     -26.748 -10.234   8.323  1.00  0.00           C  
ATOM   3734  OE1 GLU A 237     -25.568 -10.310   8.572  1.00  0.00           O  
ATOM   3735  OE2 GLU A 237     -27.546  -9.703   9.059  1.00  0.00           O1-
ATOM   3736  H   GLU A 237     -25.527 -12.485   5.215  1.00  0.00           H  
ATOM   3737  HA  GLU A 237     -27.941 -11.184   4.459  1.00  0.00           H  
ATOM   3738 1HB  GLU A 237     -25.492 -10.244   5.987  1.00  0.00           H  
ATOM   3739 2HB  GLU A 237     -26.881  -9.200   5.719  1.00  0.00           H  
ATOM   3740 1HG  GLU A 237     -28.321 -10.654   6.963  1.00  0.00           H  
ATOM   3741 2HG  GLU A 237     -27.082 -11.905   7.050  1.00  0.00           H  
ATOM   3742  N   ALA A 238     -25.217 -10.028   3.011  1.00  0.00           N  
ATOM   3743  CA  ALA A 238     -24.739  -9.248   1.874  1.00  0.00           C  
ATOM   3744  C   ALA A 238     -25.342  -9.752   0.569  1.00  0.00           C  
ATOM   3745  O   ALA A 238     -25.826  -8.967  -0.246  1.00  0.00           O  
ATOM   3746  CB  ALA A 238     -23.220  -9.290   1.804  1.00  0.00           C  
ATOM   3747  H   ALA A 238     -24.548 -10.525   3.581  1.00  0.00           H  
ATOM   3748  HA  ALA A 238     -25.058  -8.215   2.012  1.00  0.00           H  
ATOM   3749 1HB  ALA A 238     -22.878  -8.705   0.950  1.00  0.00           H  
ATOM   3750 2HB  ALA A 238     -22.802  -8.873   2.721  1.00  0.00           H  
ATOM   3751 3HB  ALA A 238     -22.889 -10.321   1.692  1.00  0.00           H  
ATOM   3752  N   TYR A 239     -25.310 -11.067   0.376  1.00  0.00           N  
ATOM   3753  CA  TYR A 239     -25.858 -11.678  -0.829  1.00  0.00           C  
ATOM   3754  C   TYR A 239     -27.339 -11.356  -0.986  1.00  0.00           C  
ATOM   3755  O   TYR A 239     -27.773 -10.878  -2.035  1.00  0.00           O  
ATOM   3756  CB  TYR A 239     -25.644 -13.193  -0.805  1.00  0.00           C  
ATOM   3757  CG  TYR A 239     -26.270 -13.917  -1.977  1.00  0.00           C  
ATOM   3758  CD1 TYR A 239     -25.609 -13.966  -3.195  1.00  0.00           C  
ATOM   3759  CD2 TYR A 239     -27.507 -14.530  -1.832  1.00  0.00           C  
ATOM   3760  CE1 TYR A 239     -26.182 -14.627  -4.266  1.00  0.00           C  
ATOM   3761  CE2 TYR A 239     -28.078 -15.191  -2.902  1.00  0.00           C  
ATOM   3762  CZ  TYR A 239     -27.421 -15.240  -4.114  1.00  0.00           C  
ATOM   3763  OH  TYR A 239     -27.991 -15.899  -5.179  1.00  0.00           O  
ATOM   3764  H   TYR A 239     -24.897 -11.658   1.083  1.00  0.00           H  
ATOM   3765  HA  TYR A 239     -25.337 -11.266  -1.693  1.00  0.00           H  
ATOM   3766 1HB  TYR A 239     -24.575 -13.409  -0.804  1.00  0.00           H  
ATOM   3767 2HB  TYR A 239     -26.062 -13.605   0.113  1.00  0.00           H  
ATOM   3768  HD1 TYR A 239     -24.639 -13.485  -3.308  1.00  0.00           H  
ATOM   3769  HD2 TYR A 239     -28.026 -14.490  -0.876  1.00  0.00           H  
ATOM   3770  HE1 TYR A 239     -25.662 -14.666  -5.223  1.00  0.00           H  
ATOM   3771  HE2 TYR A 239     -29.051 -15.672  -2.789  1.00  0.00           H  
ATOM   3772  HH  TYR A 239     -27.569 -16.754  -5.288  1.00  0.00           H  
ATOM   3773  N   LYS A 240     -28.112 -11.622   0.062  1.00  0.00           N  
ATOM   3774  CA  LYS A 240     -29.555 -11.422   0.020  1.00  0.00           C  
ATOM   3775  C   LYS A 240     -29.904  -9.941  -0.056  1.00  0.00           C  
ATOM   3776  O   LYS A 240     -30.895  -9.558  -0.678  1.00  0.00           O  
ATOM   3777  CB  LYS A 240     -30.219 -12.057   1.243  1.00  0.00           C  
ATOM   3778  CG  LYS A 240     -30.211 -13.580   1.245  1.00  0.00           C  
ATOM   3779  CD  LYS A 240     -30.782 -14.134   2.541  1.00  0.00           C  
ATOM   3780  CE  LYS A 240     -30.885 -15.651   2.497  1.00  0.00           C  
ATOM   3781  NZ  LYS A 240     -31.308 -16.219   3.806  1.00  0.00           N1+
ATOM   3782  H   LYS A 240     -27.687 -11.971   0.910  1.00  0.00           H  
ATOM   3783  HA  LYS A 240     -29.946 -11.903  -0.877  1.00  0.00           H  
ATOM   3784 1HB  LYS A 240     -29.714 -11.718   2.149  1.00  0.00           H  
ATOM   3785 2HB  LYS A 240     -31.257 -11.728   1.305  1.00  0.00           H  
ATOM   3786 1HG  LYS A 240     -30.806 -13.947   0.408  1.00  0.00           H  
ATOM   3787 2HG  LYS A 240     -29.189 -13.938   1.125  1.00  0.00           H  
ATOM   3788 1HD  LYS A 240     -30.139 -13.845   3.374  1.00  0.00           H  
ATOM   3789 2HD  LYS A 240     -31.775 -13.717   2.710  1.00  0.00           H  
ATOM   3790 1HE  LYS A 240     -31.607 -15.945   1.737  1.00  0.00           H  
ATOM   3791 2HE  LYS A 240     -29.917 -16.074   2.229  1.00  0.00           H  
ATOM   3792 1HZ  LYS A 240     -31.364 -17.225   3.735  1.00  0.00           H  
ATOM   3793 2HZ  LYS A 240     -30.634 -15.969   4.516  1.00  0.00           H  
ATOM   3794 3HZ  LYS A 240     -32.214 -15.848   4.056  1.00  0.00           H  
ATOM   3795  N   LEU A 241     -29.083  -9.112   0.580  1.00  0.00           N  
ATOM   3796  CA  LEU A 241     -29.282  -7.667   0.552  1.00  0.00           C  
ATOM   3797  C   LEU A 241     -29.215  -7.131  -0.872  1.00  0.00           C  
ATOM   3798  O   LEU A 241     -30.068  -6.347  -1.291  1.00  0.00           O  
ATOM   3799  CB  LEU A 241     -28.224  -6.970   1.417  1.00  0.00           C  
ATOM   3800  CG  LEU A 241     -28.292  -5.438   1.446  1.00  0.00           C  
ATOM   3801  CD1 LEU A 241     -29.647  -4.999   1.984  1.00  0.00           C  
ATOM   3802  CD2 LEU A 241     -27.161  -4.896   2.305  1.00  0.00           C  
ATOM   3803  H   LEU A 241     -28.304  -9.491   1.097  1.00  0.00           H  
ATOM   3804  HA  LEU A 241     -30.268  -7.445   0.956  1.00  0.00           H  
ATOM   3805 1HB  LEU A 241     -28.325  -7.326   2.441  1.00  0.00           H  
ATOM   3806 2HB  LEU A 241     -27.237  -7.252   1.053  1.00  0.00           H  
ATOM   3807  HG  LEU A 241     -28.195  -5.050   0.431  1.00  0.00           H  
ATOM   3808 1HD1 LEU A 241     -29.696  -3.911   2.005  1.00  0.00           H  
ATOM   3809 2HD1 LEU A 241     -30.437  -5.385   1.340  1.00  0.00           H  
ATOM   3810 3HD1 LEU A 241     -29.781  -5.387   2.994  1.00  0.00           H  
ATOM   3811 1HD2 LEU A 241     -27.208  -3.806   2.325  1.00  0.00           H  
ATOM   3812 2HD2 LEU A 241     -27.257  -5.281   3.321  1.00  0.00           H  
ATOM   3813 3HD2 LEU A 241     -26.204  -5.209   1.888  1.00  0.00           H  
ATOM   3814  N   ALA A 242     -28.197  -7.556  -1.613  1.00  0.00           N  
ATOM   3815  CA  ALA A 242     -28.046  -7.159  -3.008  1.00  0.00           C  
ATOM   3816  C   ALA A 242     -29.296  -7.491  -3.813  1.00  0.00           C  
ATOM   3817  O   ALA A 242     -29.736  -6.700  -4.647  1.00  0.00           O  
ATOM   3818  CB  ALA A 242     -26.828  -7.833  -3.621  1.00  0.00           C  
ATOM   3819  H   ALA A 242     -27.511  -8.169  -1.199  1.00  0.00           H  
ATOM   3820  HA  ALA A 242     -27.905  -6.079  -3.039  1.00  0.00           H  
ATOM   3821 1HB  ALA A 242     -26.729  -7.527  -4.662  1.00  0.00           H  
ATOM   3822 2HB  ALA A 242     -25.934  -7.539  -3.070  1.00  0.00           H  
ATOM   3823 3HB  ALA A 242     -26.946  -8.914  -3.570  1.00  0.00           H  
ATOM   3824  N   LEU A 243     -29.864  -8.665  -3.559  1.00  0.00           N  
ATOM   3825  CA  LEU A 243     -31.092  -9.082  -4.223  1.00  0.00           C  
ATOM   3826  C   LEU A 243     -32.260  -8.185  -3.835  1.00  0.00           C  
ATOM   3827  O   LEU A 243     -33.113  -7.867  -4.663  1.00  0.00           O  
ATOM   3828  CB  LEU A 243     -31.418 -10.539  -3.869  1.00  0.00           C  
ATOM   3829  CG  LEU A 243     -30.443 -11.590  -4.414  1.00  0.00           C  
ATOM   3830  CD1 LEU A 243     -30.795 -12.956  -3.839  1.00  0.00           C  
ATOM   3831  CD2 LEU A 243     -30.508 -11.603  -5.934  1.00  0.00           C  
ATOM   3832  H   LEU A 243     -29.432  -9.284  -2.888  1.00  0.00           H  
ATOM   3833  HA  LEU A 243     -30.946  -9.008  -5.300  1.00  0.00           H  
ATOM   3834 1HB  LEU A 243     -31.438 -10.636  -2.785  1.00  0.00           H  
ATOM   3835 2HB  LEU A 243     -32.410 -10.776  -4.252  1.00  0.00           H  
ATOM   3836  HG  LEU A 243     -29.429 -11.345  -4.097  1.00  0.00           H  
ATOM   3837 1HD1 LEU A 243     -30.102 -13.703  -4.227  1.00  0.00           H  
ATOM   3838 2HD1 LEU A 243     -30.721 -12.923  -2.752  1.00  0.00           H  
ATOM   3839 3HD1 LEU A 243     -31.812 -13.220  -4.127  1.00  0.00           H  
ATOM   3840 1HD2 LEU A 243     -29.815 -12.349  -6.321  1.00  0.00           H  
ATOM   3841 2HD2 LEU A 243     -31.522 -11.849  -6.252  1.00  0.00           H  
ATOM   3842 3HD2 LEU A 243     -30.235 -10.620  -6.319  1.00  0.00           H  
ATOM   3843  N   LYS A 244     -32.293  -7.781  -2.569  1.00  0.00           N  
ATOM   3844  CA  LYS A 244     -33.362  -6.924  -2.066  1.00  0.00           C  
ATOM   3845  C   LYS A 244     -33.253  -5.516  -2.637  1.00  0.00           C  
ATOM   3846  O   LYS A 244     -34.263  -4.878  -2.937  1.00  0.00           O  
ATOM   3847  CB  LYS A 244     -33.335  -6.876  -0.538  1.00  0.00           C  
ATOM   3848  CG  LYS A 244     -33.767  -8.170   0.140  1.00  0.00           C  
ATOM   3849  CD  LYS A 244     -33.666  -8.062   1.654  1.00  0.00           C  
ATOM   3850  CE  LYS A 244     -34.088  -9.357   2.332  1.00  0.00           C  
ATOM   3851  NZ  LYS A 244     -33.982  -9.270   3.814  1.00  0.00           N1+
ATOM   3852  H   LYS A 244     -31.560  -8.074  -1.940  1.00  0.00           H  
ATOM   3853  HA  LYS A 244     -34.318  -7.341  -2.386  1.00  0.00           H  
ATOM   3854 1HB  LYS A 244     -32.326  -6.642  -0.198  1.00  0.00           H  
ATOM   3855 2HB  LYS A 244     -33.991  -6.080  -0.187  1.00  0.00           H  
ATOM   3856 1HG  LYS A 244     -34.799  -8.396  -0.131  1.00  0.00           H  
ATOM   3857 2HG  LYS A 244     -33.133  -8.989  -0.201  1.00  0.00           H  
ATOM   3858 1HD  LYS A 244     -32.636  -7.833   1.934  1.00  0.00           H  
ATOM   3859 2HD  LYS A 244     -34.306  -7.254   2.004  1.00  0.00           H  
ATOM   3860 1HE  LYS A 244     -35.118  -9.587   2.067  1.00  0.00           H  
ATOM   3861 2HE  LYS A 244     -33.454 -10.173   1.983  1.00  0.00           H  
ATOM   3862 1HZ  LYS A 244     -34.269 -10.146   4.225  1.00  0.00           H  
ATOM   3863 2HZ  LYS A 244     -33.025  -9.075   4.073  1.00  0.00           H  
ATOM   3864 3HZ  LYS A 244     -34.579  -8.529   4.151  1.00  0.00           H  
ATOM   3865  N   LEU A 245     -32.023  -5.035  -2.783  1.00  0.00           N  
ATOM   3866  CA  LEU A 245     -31.783  -3.670  -3.234  1.00  0.00           C  
ATOM   3867  C   LEU A 245     -31.823  -3.578  -4.754  1.00  0.00           C  
ATOM   3868  O   LEU A 245     -32.058  -2.507  -5.314  1.00  0.00           O  
ATOM   3869  CB  LEU A 245     -30.425  -3.174  -2.722  1.00  0.00           C  
ATOM   3870  CG  LEU A 245     -30.265  -3.131  -1.197  1.00  0.00           C  
ATOM   3871  CD1 LEU A 245     -28.878  -2.609  -0.845  1.00  0.00           C  
ATOM   3872  CD2 LEU A 245     -31.350  -2.249  -0.597  1.00  0.00           C  
ATOM   3873  H   LEU A 245     -31.234  -5.632  -2.577  1.00  0.00           H  
ATOM   3874  HA  LEU A 245     -32.565  -3.030  -2.830  1.00  0.00           H  
ATOM   3875 1HB  LEU A 245     -29.645  -3.822  -3.119  1.00  0.00           H  
ATOM   3876 2HB  LEU A 245     -30.257  -2.166  -3.101  1.00  0.00           H  
ATOM   3877  HG  LEU A 245     -30.353  -4.141  -0.794  1.00  0.00           H  
ATOM   3878 1HD1 LEU A 245     -28.765  -2.579   0.238  1.00  0.00           H  
ATOM   3879 2HD1 LEU A 245     -28.122  -3.269  -1.270  1.00  0.00           H  
ATOM   3880 3HD1 LEU A 245     -28.755  -1.606  -1.250  1.00  0.00           H  
ATOM   3881 1HD2 LEU A 245     -31.237  -2.220   0.487  1.00  0.00           H  
ATOM   3882 2HD2 LEU A 245     -31.262  -1.240  -0.999  1.00  0.00           H  
ATOM   3883 3HD2 LEU A 245     -32.330  -2.656  -0.848  1.00  0.00           H  
ATOM   3884  N   GLY A 246     -31.593  -4.705  -5.418  1.00  0.00           N  
ATOM   3885  CA  GLY A 246     -31.596  -4.753  -6.875  1.00  0.00           C  
ATOM   3886  C   GLY A 246     -30.261  -4.292  -7.444  1.00  0.00           C  
ATOM   3887  O   GLY A 246     -30.215  -3.592  -8.457  1.00  0.00           O  
ATOM   3888  H   GLY A 246     -31.410  -5.553  -4.899  1.00  0.00           H  
ATOM   3889 1HA  GLY A 246     -31.807  -5.770  -7.205  1.00  0.00           H  
ATOM   3890 2HA  GLY A 246     -32.397  -4.119  -7.257  1.00  0.00           H  
ATOM   3891  N   ILE A 247     -29.176  -4.688  -6.789  1.00  0.00           N  
ATOM   3892  CA  ILE A 247     -27.843  -4.234  -7.168  1.00  0.00           C  
ATOM   3893  C   ILE A 247     -26.909  -5.413  -7.411  1.00  0.00           C  
ATOM   3894  O   ILE A 247     -27.199  -6.541  -7.011  1.00  0.00           O  
ATOM   3895  CB  ILE A 247     -27.244  -3.320  -6.084  1.00  0.00           C  
ATOM   3896  CG1 ILE A 247     -27.102  -4.080  -4.764  1.00  0.00           C  
ATOM   3897  CG2 ILE A 247     -28.107  -2.080  -5.899  1.00  0.00           C  
ATOM   3898  CD1 ILE A 247     -26.398  -3.294  -3.680  1.00  0.00           C  
ATOM   3899  H   ILE A 247     -29.276  -5.320  -6.007  1.00  0.00           H  
ATOM   3900  HA  ILE A 247     -27.921  -3.666  -8.094  1.00  0.00           H  
ATOM   3901  HB  ILE A 247     -26.242  -3.012  -6.381  1.00  0.00           H  
ATOM   3902 1HG1 ILE A 247     -28.089  -4.359  -4.397  1.00  0.00           H  
ATOM   3903 2HG1 ILE A 247     -26.544  -5.001  -4.932  1.00  0.00           H  
ATOM   3904 1HG2 ILE A 247     -27.670  -1.445  -5.129  1.00  0.00           H  
ATOM   3905 2HG2 ILE A 247     -28.158  -1.530  -6.837  1.00  0.00           H  
ATOM   3906 3HG2 ILE A 247     -29.112  -2.378  -5.597  1.00  0.00           H  
ATOM   3907 1HD1 ILE A 247     -26.334  -3.899  -2.775  1.00  0.00           H  
ATOM   3908 2HD1 ILE A 247     -25.393  -3.034  -4.014  1.00  0.00           H  
ATOM   3909 3HD1 ILE A 247     -26.958  -2.384  -3.469  1.00  0.00           H  
ATOM   3910  N   SER A 248     -25.786  -5.146  -8.070  1.00  0.00           N  
ATOM   3911  CA  SER A 248     -24.785  -6.174  -8.328  1.00  0.00           C  
ATOM   3912  C   SER A 248     -23.866  -6.359  -7.127  1.00  0.00           C  
ATOM   3913  O   SER A 248     -23.913  -5.585  -6.172  1.00  0.00           O  
ATOM   3914  CB  SER A 248     -23.966  -5.811  -9.552  1.00  0.00           C  
ATOM   3915  OG  SER A 248     -23.125  -4.721  -9.287  1.00  0.00           O  
ATOM   3916  H   SER A 248     -25.623  -4.206  -8.403  1.00  0.00           H  
ATOM   3917  HA  SER A 248     -25.298  -7.118  -8.515  1.00  0.00           H  
ATOM   3918 1HB  SER A 248     -23.368  -6.670  -9.857  1.00  0.00           H  
ATOM   3919 2HB  SER A 248     -24.634  -5.566 -10.375  1.00  0.00           H  
ATOM   3920  HG  SER A 248     -23.381  -4.034  -9.907  1.00  0.00           H  
ATOM   3921  N   VAL A 249     -23.030  -7.391  -7.182  1.00  0.00           N  
ATOM   3922  CA  VAL A 249     -22.079  -7.664  -6.111  1.00  0.00           C  
ATOM   3923  C   VAL A 249     -21.090  -6.518  -5.948  1.00  0.00           C  
ATOM   3924  O   VAL A 249     -20.777  -6.110  -4.829  1.00  0.00           O  
ATOM   3925  CB  VAL A 249     -21.309  -8.966  -6.401  1.00  0.00           C  
ATOM   3926  CG1 VAL A 249     -20.167  -9.141  -5.410  1.00  0.00           C  
ATOM   3927  CG2 VAL A 249     -22.258 -10.153  -6.344  1.00  0.00           C  
ATOM   3928  H   VAL A 249     -23.055  -8.002  -7.985  1.00  0.00           H  
ATOM   3929  HA  VAL A 249     -22.633  -7.784  -5.179  1.00  0.00           H  
ATOM   3930  HB  VAL A 249     -20.865  -8.902  -7.394  1.00  0.00           H  
ATOM   3931 1HG1 VAL A 249     -19.633 -10.066  -5.630  1.00  0.00           H  
ATOM   3932 2HG1 VAL A 249     -19.481  -8.299  -5.493  1.00  0.00           H  
ATOM   3933 3HG1 VAL A 249     -20.567  -9.186  -4.397  1.00  0.00           H  
ATOM   3934 1HG2 VAL A 249     -21.707 -11.070  -6.550  1.00  0.00           H  
ATOM   3935 2HG2 VAL A 249     -22.706 -10.214  -5.352  1.00  0.00           H  
ATOM   3936 3HG2 VAL A 249     -23.044 -10.027  -7.089  1.00  0.00           H  
ATOM   3937  N   GLU A 250     -20.600  -6.002  -7.070  1.00  0.00           N  
ATOM   3938  CA  GLU A 250     -19.616  -4.926  -7.051  1.00  0.00           C  
ATOM   3939  C   GLU A 250     -20.230  -3.625  -6.550  1.00  0.00           C  
ATOM   3940  O   GLU A 250     -19.594  -2.869  -5.817  1.00  0.00           O  
ATOM   3941  CB  GLU A 250     -19.028  -4.717  -8.449  1.00  0.00           C  
ATOM   3942  CG  GLU A 250     -18.135  -5.853  -8.931  1.00  0.00           C  
ATOM   3943  CD  GLU A 250     -17.598  -5.625 -10.317  1.00  0.00           C  
ATOM   3944  OE1 GLU A 250     -18.001  -4.674 -10.941  1.00  0.00           O  
ATOM   3945  OE2 GLU A 250     -16.783  -6.405 -10.751  1.00  0.00           O1-
ATOM   3946  H   GLU A 250     -20.916  -6.363  -7.957  1.00  0.00           H  
ATOM   3947  HA  GLU A 250     -18.811  -5.205  -6.372  1.00  0.00           H  
ATOM   3948 1HB  GLU A 250     -19.837  -4.599  -9.170  1.00  0.00           H  
ATOM   3949 2HB  GLU A 250     -18.440  -3.800  -8.463  1.00  0.00           H  
ATOM   3950 1HG  GLU A 250     -17.298  -5.959  -8.242  1.00  0.00           H  
ATOM   3951 2HG  GLU A 250     -18.705  -6.781  -8.915  1.00  0.00           H  
ATOM   3952  N   GLU A 251     -21.471  -3.370  -6.950  1.00  0.00           N  
ATOM   3953  CA  GLU A 251     -22.203  -2.200  -6.480  1.00  0.00           C  
ATOM   3954  C   GLU A 251     -22.426  -2.259  -4.974  1.00  0.00           C  
ATOM   3955  O   GLU A 251     -22.310  -1.249  -4.279  1.00  0.00           O  
ATOM   3956  CB  GLU A 251     -23.548  -2.086  -7.200  1.00  0.00           C  
ATOM   3957  CG  GLU A 251     -23.449  -1.623  -8.647  1.00  0.00           C  
ATOM   3958  CD  GLU A 251     -24.771  -1.647  -9.361  1.00  0.00           C  
ATOM   3959  OE1 GLU A 251     -25.568  -2.507  -9.069  1.00  0.00           O  
ATOM   3960  OE2 GLU A 251     -24.987  -0.802 -10.198  1.00  0.00           O1-
ATOM   3961  H   GLU A 251     -21.920  -4.004  -7.597  1.00  0.00           H  
ATOM   3962  HA  GLU A 251     -21.612  -1.310  -6.700  1.00  0.00           H  
ATOM   3963 1HB  GLU A 251     -24.048  -3.055  -7.192  1.00  0.00           H  
ATOM   3964 2HB  GLU A 251     -24.188  -1.383  -6.667  1.00  0.00           H  
ATOM   3965 1HG  GLU A 251     -23.055  -0.608  -8.667  1.00  0.00           H  
ATOM   3966 2HG  GLU A 251     -22.745  -2.267  -9.175  1.00  0.00           H  
ATOM   3967  N   LEU A 252     -22.748  -3.448  -4.475  1.00  0.00           N  
ATOM   3968  CA  LEU A 252     -22.873  -3.667  -3.039  1.00  0.00           C  
ATOM   3969  C   LEU A 252     -21.564  -3.365  -2.319  1.00  0.00           C  
ATOM   3970  O   LEU A 252     -21.548  -2.662  -1.310  1.00  0.00           O  
ATOM   3971  CB  LEU A 252     -23.295  -5.115  -2.759  1.00  0.00           C  
ATOM   3972  CG  LEU A 252     -23.403  -5.502  -1.279  1.00  0.00           C  
ATOM   3973  CD1 LEU A 252     -24.496  -4.675  -0.614  1.00  0.00           C  
ATOM   3974  CD2 LEU A 252     -23.698  -6.990  -1.162  1.00  0.00           C  
ATOM   3975  H   LEU A 252     -22.910  -4.219  -5.106  1.00  0.00           H  
ATOM   3976  HA  LEU A 252     -23.640  -2.997  -2.652  1.00  0.00           H  
ATOM   3977 1HB  LEU A 252     -24.268  -5.288  -3.218  1.00  0.00           H  
ATOM   3978 2HB  LEU A 252     -22.573  -5.784  -3.224  1.00  0.00           H  
ATOM   3979  HG  LEU A 252     -22.463  -5.278  -0.774  1.00  0.00           H  
ATOM   3980 1HD1 LEU A 252     -24.573  -4.950   0.438  1.00  0.00           H  
ATOM   3981 2HD1 LEU A 252     -24.250  -3.616  -0.695  1.00  0.00           H  
ATOM   3982 3HD1 LEU A 252     -25.448  -4.865  -1.109  1.00  0.00           H  
ATOM   3983 1HD2 LEU A 252     -23.773  -7.266  -0.110  1.00  0.00           H  
ATOM   3984 2HD2 LEU A 252     -24.638  -7.215  -1.665  1.00  0.00           H  
ATOM   3985 3HD2 LEU A 252     -22.892  -7.558  -1.629  1.00  0.00           H  
ATOM   3986  N   LEU A 253     -20.469  -3.903  -2.846  1.00  0.00           N  
ATOM   3987  CA  LEU A 253     -19.149  -3.672  -2.269  1.00  0.00           C  
ATOM   3988  C   LEU A 253     -18.840  -2.183  -2.182  1.00  0.00           C  
ATOM   3989  O   LEU A 253     -18.365  -1.697  -1.155  1.00  0.00           O  
ATOM   3990  CB  LEU A 253     -18.074  -4.376  -3.106  1.00  0.00           C  
ATOM   3991  CG  LEU A 253     -16.625  -4.136  -2.665  1.00  0.00           C  
ATOM   3992  CD1 LEU A 253     -16.449  -4.598  -1.225  1.00  0.00           C  
ATOM   3993  CD2 LEU A 253     -15.681  -4.881  -3.597  1.00  0.00           C  
ATOM   3994  H   LEU A 253     -20.552  -4.486  -3.666  1.00  0.00           H  
ATOM   3995  HA  LEU A 253     -19.136  -4.085  -1.261  1.00  0.00           H  
ATOM   3996 1HB  LEU A 253     -18.257  -5.449  -3.074  1.00  0.00           H  
ATOM   3997 2HB  LEU A 253     -18.165  -4.043  -4.140  1.00  0.00           H  
ATOM   3998  HG  LEU A 253     -16.405  -3.069  -2.702  1.00  0.00           H  
ATOM   3999 1HD1 LEU A 253     -15.420  -4.428  -0.911  1.00  0.00           H  
ATOM   4000 2HD1 LEU A 253     -17.122  -4.036  -0.577  1.00  0.00           H  
ATOM   4001 3HD1 LEU A 253     -16.679  -5.661  -1.152  1.00  0.00           H  
ATOM   4002 1HD2 LEU A 253     -14.650  -4.710  -3.284  1.00  0.00           H  
ATOM   4003 2HD2 LEU A 253     -15.900  -5.948  -3.559  1.00  0.00           H  
ATOM   4004 3HD2 LEU A 253     -15.815  -4.519  -4.616  1.00  0.00           H  
ATOM   4005  N   LYS A 254     -19.110  -1.463  -3.265  1.00  0.00           N  
ATOM   4006  CA  LYS A 254     -18.862  -0.027  -3.313  1.00  0.00           C  
ATOM   4007  C   LYS A 254     -19.730   0.716  -2.307  1.00  0.00           C  
ATOM   4008  O   LYS A 254     -19.284   1.674  -1.675  1.00  0.00           O  
ATOM   4009  CB  LYS A 254     -19.111   0.514  -4.722  1.00  0.00           C  
ATOM   4010  CG  LYS A 254     -18.087   0.067  -5.757  1.00  0.00           C  
ATOM   4011  CD  LYS A 254     -18.476   0.526  -7.154  1.00  0.00           C  
ATOM   4012  CE  LYS A 254     -17.541  -0.048  -8.208  1.00  0.00           C  
ATOM   4013  NZ  LYS A 254     -17.983   0.289  -9.588  1.00  0.00           N1+
ATOM   4014  H   LYS A 254     -19.498  -1.922  -4.077  1.00  0.00           H  
ATOM   4015  HA  LYS A 254     -17.819   0.153  -3.050  1.00  0.00           H  
ATOM   4016 1HB  LYS A 254     -20.095   0.193  -5.066  1.00  0.00           H  
ATOM   4017 2HB  LYS A 254     -19.111   1.603  -4.700  1.00  0.00           H  
ATOM   4018 1HG  LYS A 254     -17.110   0.483  -5.506  1.00  0.00           H  
ATOM   4019 2HG  LYS A 254     -18.010  -1.020  -5.749  1.00  0.00           H  
ATOM   4020 1HD  LYS A 254     -19.497   0.205  -7.372  1.00  0.00           H  
ATOM   4021 2HD  LYS A 254     -18.438   1.614  -7.203  1.00  0.00           H  
ATOM   4022 1HE  LYS A 254     -16.536   0.344  -8.055  1.00  0.00           H  
ATOM   4023 2HE  LYS A 254     -17.502  -1.133  -8.108  1.00  0.00           H  
ATOM   4024 1HZ  LYS A 254     -17.338  -0.110 -10.255  1.00  0.00           H  
ATOM   4025 2HZ  LYS A 254     -18.907  -0.087  -9.748  1.00  0.00           H  
ATOM   4026 3HZ  LYS A 254     -18.004   1.293  -9.699  1.00  0.00           H  
ATOM   4027  N   LEU A 255     -20.973   0.269  -2.160  1.00  0.00           N  
ATOM   4028  CA  LEU A 255     -21.871   0.817  -1.151  1.00  0.00           C  
ATOM   4029  C   LEU A 255     -21.382   0.494   0.254  1.00  0.00           C  
ATOM   4030  O   LEU A 255     -21.489   1.317   1.164  1.00  0.00           O  
ATOM   4031  CB  LEU A 255     -23.288   0.264  -1.346  1.00  0.00           C  
ATOM   4032  CG  LEU A 255     -24.054   0.810  -2.558  1.00  0.00           C  
ATOM   4033  CD1 LEU A 255     -25.334   0.008  -2.754  1.00  0.00           C  
ATOM   4034  CD2 LEU A 255     -24.361   2.285  -2.343  1.00  0.00           C  
ATOM   4035  H   LEU A 255     -21.304  -0.469  -2.765  1.00  0.00           H  
ATOM   4036  HA  LEU A 255     -21.899   1.901  -1.265  1.00  0.00           H  
ATOM   4037 1HB  LEU A 255     -23.227  -0.817  -1.453  1.00  0.00           H  
ATOM   4038 2HB  LEU A 255     -23.875   0.489  -0.455  1.00  0.00           H  
ATOM   4039  HG  LEU A 255     -23.446   0.694  -3.456  1.00  0.00           H  
ATOM   4040 1HD1 LEU A 255     -25.878   0.396  -3.615  1.00  0.00           H  
ATOM   4041 2HD1 LEU A 255     -25.083  -1.039  -2.925  1.00  0.00           H  
ATOM   4042 3HD1 LEU A 255     -25.956   0.092  -1.864  1.00  0.00           H  
ATOM   4043 1HD2 LEU A 255     -24.905   2.673  -3.205  1.00  0.00           H  
ATOM   4044 2HD2 LEU A 255     -24.970   2.402  -1.446  1.00  0.00           H  
ATOM   4045 3HD2 LEU A 255     -23.429   2.837  -2.223  1.00  0.00           H  
ATOM   4046  N   ALA A 256     -20.846  -0.710   0.427  1.00  0.00           N  
ATOM   4047  CA  ALA A 256     -20.301  -1.129   1.713  1.00  0.00           C  
ATOM   4048  C   ALA A 256     -19.094  -0.283   2.101  1.00  0.00           C  
ATOM   4049  O   ALA A 256     -18.924   0.075   3.266  1.00  0.00           O  
ATOM   4050  CB  ALA A 256     -19.925  -2.602   1.674  1.00  0.00           C  
ATOM   4051  H   ALA A 256     -20.815  -1.350  -0.352  1.00  0.00           H  
ATOM   4052  HA  ALA A 256     -21.070  -0.981   2.471  1.00  0.00           H  
ATOM   4053 1HB  ALA A 256     -19.519  -2.900   2.641  1.00  0.00           H  
ATOM   4054 2HB  ALA A 256     -20.810  -3.198   1.453  1.00  0.00           H  
ATOM   4055 3HB  ALA A 256     -19.175  -2.766   0.901  1.00  0.00           H  
ATOM   4056  N   LYS A 257     -18.258   0.031   1.118  1.00  0.00           N  
ATOM   4057  CA  LYS A 257     -17.129   0.928   1.330  1.00  0.00           C  
ATOM   4058  C   LYS A 257     -17.600   2.330   1.695  1.00  0.00           C  
ATOM   4059  O   LYS A 257     -17.038   2.973   2.581  1.00  0.00           O  
ATOM   4060  CB  LYS A 257     -16.243   0.979   0.084  1.00  0.00           C  
ATOM   4061  CG  LYS A 257     -15.449  -0.296  -0.176  1.00  0.00           C  
ATOM   4062  CD  LYS A 257     -14.617  -0.178  -1.444  1.00  0.00           C  
ATOM   4063  CE  LYS A 257     -13.811  -1.443  -1.696  1.00  0.00           C  
ATOM   4064  NZ  LYS A 257     -13.001  -1.349  -2.941  1.00  0.00           N1+
ATOM   4065  H   LYS A 257     -18.408  -0.361   0.199  1.00  0.00           H  
ATOM   4066  HA  LYS A 257     -16.536   0.548   2.163  1.00  0.00           H  
ATOM   4067 1HB  LYS A 257     -16.860   1.173  -0.793  1.00  0.00           H  
ATOM   4068 2HB  LYS A 257     -15.533   1.802   0.175  1.00  0.00           H  
ATOM   4069 1HG  LYS A 257     -14.786  -0.490   0.667  1.00  0.00           H  
ATOM   4070 2HG  LYS A 257     -16.135  -1.136  -0.278  1.00  0.00           H  
ATOM   4071 1HD  LYS A 257     -15.274  -0.000  -2.296  1.00  0.00           H  
ATOM   4072 2HD  LYS A 257     -13.932   0.665  -1.353  1.00  0.00           H  
ATOM   4073 1HE  LYS A 257     -13.143  -1.623  -0.855  1.00  0.00           H  
ATOM   4074 2HE  LYS A 257     -14.487  -2.295  -1.782  1.00  0.00           H  
ATOM   4075 1HZ  LYS A 257     -12.483  -2.206  -3.072  1.00  0.00           H  
ATOM   4076 2HZ  LYS A 257     -13.613  -1.202  -3.731  1.00  0.00           H  
ATOM   4077 3HZ  LYS A 257     -12.357  -0.575  -2.866  1.00  0.00           H  
ATOM   4078  N   ALA A 258     -18.635   2.798   1.007  1.00  0.00           N  
ATOM   4079  CA  ALA A 258     -19.256   4.077   1.332  1.00  0.00           C  
ATOM   4080  C   ALA A 258     -19.815   4.073   2.749  1.00  0.00           C  
ATOM   4081  O   ALA A 258     -19.680   5.052   3.483  1.00  0.00           O  
ATOM   4082  CB  ALA A 258     -20.356   4.402   0.331  1.00  0.00           C  
ATOM   4083  H   ALA A 258     -19.002   2.254   0.239  1.00  0.00           H  
ATOM   4084  HA  ALA A 258     -18.490   4.849   1.278  1.00  0.00           H  
ATOM   4085 1HB  ALA A 258     -20.809   5.360   0.587  1.00  0.00           H  
ATOM   4086 2HB  ALA A 258     -19.929   4.459  -0.671  1.00  0.00           H  
ATOM   4087 3HB  ALA A 258     -21.114   3.622   0.357  1.00  0.00           H  
ATOM   4088  N   ALA A 259     -20.445   2.966   3.129  1.00  0.00           N  
ATOM   4089  CA  ALA A 259     -20.933   2.791   4.491  1.00  0.00           C  
ATOM   4090  C   ALA A 259     -19.786   2.822   5.495  1.00  0.00           C  
ATOM   4091  O   ALA A 259     -19.909   3.403   6.573  1.00  0.00           O  
ATOM   4092  CB  ALA A 259     -21.706   1.486   4.613  1.00  0.00           C  
ATOM   4093  H   ALA A 259     -20.589   2.227   2.455  1.00  0.00           H  
ATOM   4094  HA  ALA A 259     -21.601   3.620   4.721  1.00  0.00           H  
ATOM   4095 1HB  ALA A 259     -22.064   1.369   5.636  1.00  0.00           H  
ATOM   4096 2HB  ALA A 259     -22.556   1.502   3.932  1.00  0.00           H  
ATOM   4097 3HB  ALA A 259     -21.055   0.651   4.360  1.00  0.00           H  
ATOM   4098  N   TYR A 260     -18.673   2.194   5.133  1.00  0.00           N  
ATOM   4099  CA  TYR A 260     -17.491   2.178   5.986  1.00  0.00           C  
ATOM   4100  C   TYR A 260     -16.991   3.591   6.261  1.00  0.00           C  
ATOM   4101  O   TYR A 260     -16.767   3.967   7.412  1.00  0.00           O  
ATOM   4102  CB  TYR A 260     -16.381   1.339   5.348  1.00  0.00           C  
ATOM   4103  CG  TYR A 260     -15.063   1.409   6.086  1.00  0.00           C  
ATOM   4104  CD1 TYR A 260     -14.869   0.657   7.235  1.00  0.00           C  
ATOM   4105  CD2 TYR A 260     -14.047   2.226   5.611  1.00  0.00           C  
ATOM   4106  CE1 TYR A 260     -13.664   0.722   7.908  1.00  0.00           C  
ATOM   4107  CE2 TYR A 260     -12.841   2.290   6.284  1.00  0.00           C  
ATOM   4108  CZ  TYR A 260     -12.649   1.543   7.427  1.00  0.00           C  
ATOM   4109  OH  TYR A 260     -11.449   1.607   8.097  1.00  0.00           O  
ATOM   4110  H   TYR A 260     -18.644   1.716   4.244  1.00  0.00           H  
ATOM   4111  HA  TYR A 260     -17.761   1.731   6.943  1.00  0.00           H  
ATOM   4112 1HB  TYR A 260     -16.694   0.293   5.309  1.00  0.00           H  
ATOM   4113 2HB  TYR A 260     -16.218   1.670   4.324  1.00  0.00           H  
ATOM   4114  HD1 TYR A 260     -15.667   0.016   7.608  1.00  0.00           H  
ATOM   4115  HD2 TYR A 260     -14.199   2.817   4.708  1.00  0.00           H  
ATOM   4116  HE1 TYR A 260     -13.512   0.132   8.811  1.00  0.00           H  
ATOM   4117  HE2 TYR A 260     -12.043   2.932   5.911  1.00  0.00           H  
ATOM   4118  HH  TYR A 260     -10.862   2.216   7.643  1.00  0.00           H  
ATOM   4119  N   TYR A 261     -16.818   4.369   5.198  1.00  0.00           N  
ATOM   4120  CA  TYR A 261     -16.244   5.705   5.313  1.00  0.00           C  
ATOM   4121  C   TYR A 261     -17.225   6.673   5.962  1.00  0.00           C  
ATOM   4122  O   TYR A 261     -16.824   7.587   6.682  1.00  0.00           O  
ATOM   4123  CB  TYR A 261     -15.818   6.224   3.937  1.00  0.00           C  
ATOM   4124  CG  TYR A 261     -14.573   5.559   3.393  1.00  0.00           C  
ATOM   4125  CD1 TYR A 261     -14.641   4.807   2.229  1.00  0.00           C  
ATOM   4126  CD2 TYR A 261     -13.364   5.702   4.056  1.00  0.00           C  
ATOM   4127  CE1 TYR A 261     -13.503   4.201   1.732  1.00  0.00           C  
ATOM   4128  CE2 TYR A 261     -12.227   5.095   3.560  1.00  0.00           C  
ATOM   4129  CZ  TYR A 261     -12.293   4.347   2.402  1.00  0.00           C  
ATOM   4130  OH  TYR A 261     -11.161   3.743   1.907  1.00  0.00           O  
ATOM   4131  H   TYR A 261     -17.092   4.028   4.288  1.00  0.00           H  
ATOM   4132  HA  TYR A 261     -15.363   5.649   5.952  1.00  0.00           H  
ATOM   4133 1HB  TYR A 261     -16.628   6.067   3.223  1.00  0.00           H  
ATOM   4134 2HB  TYR A 261     -15.634   7.296   3.994  1.00  0.00           H  
ATOM   4135  HD1 TYR A 261     -15.591   4.695   1.707  1.00  0.00           H  
ATOM   4136  HD2 TYR A 261     -13.311   6.292   4.972  1.00  0.00           H  
ATOM   4137  HE1 TYR A 261     -13.557   3.610   0.818  1.00  0.00           H  
ATOM   4138  HE2 TYR A 261     -11.276   5.207   4.082  1.00  0.00           H  
ATOM   4139  HH  TYR A 261     -10.418   3.936   2.484  1.00  0.00           H  
ATOM   4140  N   SER A 262     -18.511   6.466   5.702  1.00  0.00           N  
ATOM   4141  CA  SER A 262     -19.550   7.345   6.227  1.00  0.00           C  
ATOM   4142  C   SER A 262     -19.901   6.985   7.665  1.00  0.00           C  
ATOM   4143  O   SER A 262     -20.372   7.827   8.428  1.00  0.00           O  
ATOM   4144  CB  SER A 262     -20.790   7.265   5.358  1.00  0.00           C  
ATOM   4145  OG  SER A 262     -21.344   5.978   5.392  1.00  0.00           O  
ATOM   4146  H   SER A 262     -18.777   5.681   5.125  1.00  0.00           H  
ATOM   4147  HA  SER A 262     -19.176   8.370   6.213  1.00  0.00           H  
ATOM   4148 1HB  SER A 262     -21.525   7.990   5.706  1.00  0.00           H  
ATOM   4149 2HB  SER A 262     -20.533   7.527   4.333  1.00  0.00           H  
ATOM   4150  HG  SER A 262     -20.816   5.447   4.790  1.00  0.00           H  
ATOM   4151  N   GLY A 263     -19.668   5.728   8.028  1.00  0.00           N  
ATOM   4152  CA  GLY A 263     -19.990   5.245   9.366  1.00  0.00           C  
ATOM   4153  C   GLY A 263     -21.465   4.882   9.480  1.00  0.00           C  
ATOM   4154  O   GLY A 263     -22.067   5.014  10.545  1.00  0.00           O  
ATOM   4155  H   GLY A 263     -19.258   5.091   7.360  1.00  0.00           H  
ATOM   4156 1HA  GLY A 263     -19.377   4.373   9.595  1.00  0.00           H  
ATOM   4157 2HA  GLY A 263     -19.744   6.013  10.098  1.00  0.00           H  
ATOM   4158  N   THR A 264     -22.043   4.421   8.374  1.00  0.00           N  
ATOM   4159  CA  THR A 264     -23.463   4.096   8.332  1.00  0.00           C  
ATOM   4160  C   THR A 264     -23.686   2.660   7.873  1.00  0.00           C  
ATOM   4161  O   THR A 264     -22.733   1.897   7.705  1.00  0.00           O  
ATOM   4162  CB  THR A 264     -24.225   5.059   7.404  1.00  0.00           C  
ATOM   4163  CG2 THR A 264     -23.984   6.502   7.818  1.00  0.00           C  
ATOM   4164  OG1 THR A 264     -23.785   4.873   6.052  1.00  0.00           O  
ATOM   4165  H   THR A 264     -21.483   4.294   7.544  1.00  0.00           H  
ATOM   4166  HA  THR A 264     -23.871   4.193   9.338  1.00  0.00           H  
ATOM   4167  HB  THR A 264     -25.293   4.845   7.455  1.00  0.00           H  
ATOM   4168  HG1 THR A 264     -22.962   5.349   5.916  1.00  0.00           H  
ATOM   4169 1HG2 THR A 264     -24.530   7.168   7.151  1.00  0.00           H  
ATOM   4170 2HG2 THR A 264     -24.329   6.649   8.841  1.00  0.00           H  
ATOM   4171 3HG2 THR A 264     -22.919   6.723   7.759  1.00  0.00           H  
ATOM   4172  N   THR A 265     -24.948   2.296   7.672  1.00  0.00           N  
ATOM   4173  CA  THR A 265     -25.290   0.995   7.111  1.00  0.00           C  
ATOM   4174  C   THR A 265     -25.381   1.057   5.591  1.00  0.00           C  
ATOM   4175  O   THR A 265     -25.470   2.138   5.009  1.00  0.00           O  
ATOM   4176  CB  THR A 265     -26.620   0.475   7.688  1.00  0.00           C  
ATOM   4177  CG2 THR A 265     -26.548   0.396   9.206  1.00  0.00           C  
ATOM   4178  OG1 THR A 265     -27.685   1.357   7.310  1.00  0.00           O  
ATOM   4179  H   THR A 265     -25.688   2.939   7.914  1.00  0.00           H  
ATOM   4180  HA  THR A 265     -24.503   0.288   7.372  1.00  0.00           H  
ATOM   4181  HB  THR A 265     -26.827  -0.516   7.288  1.00  0.00           H  
ATOM   4182  HG1 THR A 265     -27.562   2.208   7.737  1.00  0.00           H  
ATOM   4183 1HG2 THR A 265     -27.496   0.027   9.596  1.00  0.00           H  
ATOM   4184 2HG2 THR A 265     -25.747  -0.283   9.496  1.00  0.00           H  
ATOM   4185 3HG2 THR A 265     -26.350   1.388   9.613  1.00  0.00           H  
ATOM   4186  N   VAL A 266     -25.358  -0.109   4.956  1.00  0.00           N  
ATOM   4187  CA  VAL A 266     -25.464  -0.191   3.503  1.00  0.00           C  
ATOM   4188  C   VAL A 266     -26.848   0.229   3.026  1.00  0.00           C  
ATOM   4189  O   VAL A 266     -26.987   0.877   1.989  1.00  0.00           O  
ATOM   4190  CB  VAL A 266     -25.175  -1.628   3.027  1.00  0.00           C  
ATOM   4191  CG1 VAL A 266     -25.453  -1.761   1.538  1.00  0.00           C  
ATOM   4192  CG2 VAL A 266     -23.733  -1.998   3.342  1.00  0.00           C  
ATOM   4193  H   VAL A 266     -25.266  -0.961   5.491  1.00  0.00           H  
ATOM   4194  HA  VAL A 266     -24.724   0.479   3.064  1.00  0.00           H  
ATOM   4195  HB  VAL A 266     -25.847  -2.314   3.542  1.00  0.00           H  
ATOM   4196 1HG1 VAL A 266     -25.244  -2.782   1.218  1.00  0.00           H  
ATOM   4197 2HG1 VAL A 266     -26.499  -1.528   1.340  1.00  0.00           H  
ATOM   4198 3HG1 VAL A 266     -24.815  -1.071   0.985  1.00  0.00           H  
ATOM   4199 1HG2 VAL A 266     -23.536  -3.014   3.004  1.00  0.00           H  
ATOM   4200 2HG2 VAL A 266     -23.061  -1.307   2.831  1.00  0.00           H  
ATOM   4201 3HG2 VAL A 266     -23.568  -1.935   4.418  1.00  0.00           H  
ATOM   4202  N   GLU A 267     -27.870  -0.143   3.791  1.00  0.00           N  
ATOM   4203  CA  GLU A 267     -29.233   0.289   3.510  1.00  0.00           C  
ATOM   4204  C   GLU A 267     -29.328   1.808   3.450  1.00  0.00           C  
ATOM   4205  O   GLU A 267     -29.892   2.368   2.509  1.00  0.00           O  
ATOM   4206  CB  GLU A 267     -30.194  -0.249   4.573  1.00  0.00           C  
ATOM   4207  CG  GLU A 267     -31.641   0.181   4.387  1.00  0.00           C  
ATOM   4208  CD  GLU A 267     -32.547  -0.331   5.474  1.00  0.00           C  
ATOM   4209  OE1 GLU A 267     -32.127  -1.182   6.219  1.00  0.00           O  
ATOM   4210  OE2 GLU A 267     -33.660   0.131   5.558  1.00  0.00           O1-
ATOM   4211  H   GLU A 267     -27.697  -0.741   4.586  1.00  0.00           H  
ATOM   4212  HA  GLU A 267     -29.529  -0.108   2.538  1.00  0.00           H  
ATOM   4213 1HB  GLU A 267     -30.165  -1.339   4.570  1.00  0.00           H  
ATOM   4214 2HB  GLU A 267     -29.869   0.084   5.558  1.00  0.00           H  
ATOM   4215 1HG  GLU A 267     -31.688   1.269   4.375  1.00  0.00           H  
ATOM   4216 2HG  GLU A 267     -31.997  -0.182   3.425  1.00  0.00           H  
ATOM   4217  N   GLU A 268     -28.773   2.472   4.458  1.00  0.00           N  
ATOM   4218  CA  GLU A 268     -28.759   3.928   4.503  1.00  0.00           C  
ATOM   4219  C   GLU A 268     -28.004   4.509   3.313  1.00  0.00           C  
ATOM   4220  O   GLU A 268     -28.458   5.465   2.685  1.00  0.00           O  
ATOM   4221  CB  GLU A 268     -28.127   4.417   5.808  1.00  0.00           C  
ATOM   4222  CG  GLU A 268     -29.010   4.248   7.037  1.00  0.00           C  
ATOM   4223  CD  GLU A 268     -28.279   4.512   8.323  1.00  0.00           C  
ATOM   4224  OE1 GLU A 268     -27.296   3.856   8.571  1.00  0.00           O  
ATOM   4225  OE2 GLU A 268     -28.705   5.371   9.059  1.00  0.00           O1-
ATOM   4226  H   GLU A 268     -28.348   1.952   5.214  1.00  0.00           H  
ATOM   4227  HA  GLU A 268     -29.789   4.285   4.458  1.00  0.00           H  
ATOM   4228 1HB  GLU A 268     -27.197   3.875   5.987  1.00  0.00           H  
ATOM   4229 2HB  GLU A 268     -27.878   5.474   5.718  1.00  0.00           H  
ATOM   4230 1HG  GLU A 268     -29.852   4.935   6.962  1.00  0.00           H  
ATOM   4231 2HG  GLU A 268     -29.405   3.233   7.050  1.00  0.00           H  
ATOM   4232  N   ALA A 269     -26.850   3.925   3.009  1.00  0.00           N  
ATOM   4233  CA  ALA A 269     -26.048   4.360   1.873  1.00  0.00           C  
ATOM   4234  C   ALA A 269     -26.822   4.226   0.568  1.00  0.00           C  
ATOM   4235  O   ALA A 269     -26.848   5.148  -0.247  1.00  0.00           O  
ATOM   4236  CB  ALA A 269     -24.752   3.565   1.804  1.00  0.00           C  
ATOM   4237  H   ALA A 269     -26.520   3.160   3.581  1.00  0.00           H  
ATOM   4238  HA  ALA A 269     -25.807   5.415   2.012  1.00  0.00           H  
ATOM   4239 1HB  ALA A 269     -24.164   3.901   0.950  1.00  0.00           H  
ATOM   4240 2HB  ALA A 269     -24.182   3.718   2.721  1.00  0.00           H  
ATOM   4241 3HB  ALA A 269     -24.981   2.506   1.691  1.00  0.00           H  
ATOM   4242  N   TYR A 270     -27.452   3.072   0.376  1.00  0.00           N  
ATOM   4243  CA  TYR A 270     -28.232   2.817  -0.829  1.00  0.00           C  
ATOM   4244  C   TYR A 270     -29.353   3.835  -0.987  1.00  0.00           C  
ATOM   4245  O   TYR A 270     -29.489   4.466  -2.035  1.00  0.00           O  
ATOM   4246  CB  TYR A 270     -28.803   1.398  -0.806  1.00  0.00           C  
ATOM   4247  CG  TYR A 270     -29.708   1.084  -1.977  1.00  0.00           C  
ATOM   4248  CD1 TYR A 270     -29.161   0.711  -3.196  1.00  0.00           C  
ATOM   4249  CD2 TYR A 270     -31.084   1.171  -1.833  1.00  0.00           C  
ATOM   4250  CE1 TYR A 270     -29.987   0.424  -4.265  1.00  0.00           C  
ATOM   4251  CE2 TYR A 270     -31.911   0.885  -2.902  1.00  0.00           C  
ATOM   4252  CZ  TYR A 270     -31.366   0.513  -4.115  1.00  0.00           C  
ATOM   4253  OH  TYR A 270     -32.188   0.228  -5.180  1.00  0.00           O  
ATOM   4254  H   TYR A 270     -27.389   2.354   1.083  1.00  0.00           H  
ATOM   4255  HA  TYR A 270     -27.573   2.913  -1.694  1.00  0.00           H  
ATOM   4256 1HB  TYR A 270     -27.986   0.675  -0.804  1.00  0.00           H  
ATOM   4257 2HB  TYR A 270     -29.372   1.250   0.112  1.00  0.00           H  
ATOM   4258  HD1 TYR A 270     -28.078   0.643  -3.309  1.00  0.00           H  
ATOM   4259  HD2 TYR A 270     -31.514   1.466  -0.876  1.00  0.00           H  
ATOM   4260  HE1 TYR A 270     -29.557   0.131  -5.223  1.00  0.00           H  
ATOM   4261  HE2 TYR A 270     -32.993   0.954  -2.789  1.00  0.00           H  
ATOM   4262  HH  TYR A 270     -32.251  -0.724  -5.289  1.00  0.00           H  
ATOM   4263  N   LYS A 271     -30.155   3.992   0.061  1.00  0.00           N  
ATOM   4264  CA  LYS A 271     -31.305   4.887   0.019  1.00  0.00           C  
ATOM   4265  C   LYS A 271     -30.867   6.344  -0.056  1.00  0.00           C  
ATOM   4266  O   LYS A 271     -31.533   7.170  -0.679  1.00  0.00           O  
ATOM   4267  CB  LYS A 271     -32.197   4.670   1.243  1.00  0.00           C  
ATOM   4268  CG  LYS A 271     -32.952   3.347   1.244  1.00  0.00           C  
ATOM   4269  CD  LYS A 271     -33.723   3.152   2.540  1.00  0.00           C  
ATOM   4270  CE  LYS A 271     -34.571   1.889   2.496  1.00  0.00           C  
ATOM   4271  NZ  LYS A 271     -35.222   1.610   3.805  1.00  0.00           N1+
ATOM   4272  H   LYS A 271     -29.962   3.478   0.909  1.00  0.00           H  
ATOM   4273  HA  LYS A 271     -31.883   4.665  -0.878  1.00  0.00           H  
ATOM   4274 1HB  LYS A 271     -31.591   4.710   2.147  1.00  0.00           H  
ATOM   4275 2HB  LYS A 271     -32.931   5.473   1.305  1.00  0.00           H  
ATOM   4276 1HG  LYS A 271     -33.651   3.325   0.408  1.00  0.00           H  
ATOM   4277 2HG  LYS A 271     -32.245   2.525   1.124  1.00  0.00           H  
ATOM   4278 1HD  LYS A 271     -33.023   3.080   3.374  1.00  0.00           H  
ATOM   4279 2HD  LYS A 271     -34.374   4.010   2.709  1.00  0.00           H  
ATOM   4280 1HE  LYS A 271     -35.343   1.996   1.736  1.00  0.00           H  
ATOM   4281 2HE  LYS A 271     -33.944   1.039   2.229  1.00  0.00           H  
ATOM   4282 1HZ  LYS A 271     -35.774   0.767   3.734  1.00  0.00           H  
ATOM   4283 2HZ  LYS A 271     -34.513   1.489   4.515  1.00  0.00           H  
ATOM   4284 3HZ  LYS A 271     -35.821   2.383   4.056  1.00  0.00           H  
ATOM   4285  N   LEU A 272     -29.741   6.651   0.579  1.00  0.00           N  
ATOM   4286  CA  LEU A 272     -29.191   8.001   0.551  1.00  0.00           C  
ATOM   4287  C   LEU A 272     -28.865   8.434  -0.873  1.00  0.00           C  
ATOM   4288  O   LEU A 272     -29.212   9.538  -1.292  1.00  0.00           O  
ATOM   4289  CB  LEU A 272     -27.926   8.076   1.417  1.00  0.00           C  
ATOM   4290  CG  LEU A 272     -27.219   9.437   1.446  1.00  0.00           C  
ATOM   4291  CD1 LEU A 272     -28.173  10.495   1.984  1.00  0.00           C  
ATOM   4292  CD2 LEU A 272     -25.967   9.341   2.305  1.00  0.00           C  
ATOM   4293  H   LEU A 272     -29.255   5.933   1.096  1.00  0.00           H  
ATOM   4294  HA  LEU A 272     -29.934   8.688   0.956  1.00  0.00           H  
ATOM   4295 1HB  LEU A 272     -28.192   7.820   2.441  1.00  0.00           H  
ATOM   4296 2HB  LEU A 272     -27.212   7.339   1.053  1.00  0.00           H  
ATOM   4297  HG  LEU A 272     -26.941   9.725   0.431  1.00  0.00           H  
ATOM   4298 1HD1 LEU A 272     -27.670  11.462   2.003  1.00  0.00           H  
ATOM   4299 2HD1 LEU A 272     -29.050  10.555   1.340  1.00  0.00           H  
ATOM   4300 3HD1 LEU A 272     -28.482  10.225   2.993  1.00  0.00           H  
ATOM   4301 1HD2 LEU A 272     -25.465  10.308   2.324  1.00  0.00           H  
ATOM   4302 2HD2 LEU A 272     -26.244   9.056   3.320  1.00  0.00           H  
ATOM   4303 3HD2 LEU A 272     -25.296   8.591   1.887  1.00  0.00           H  
ATOM   4304  N   ALA A 273     -28.195   7.556  -1.613  1.00  0.00           N  
ATOM   4305  CA  ALA A 273     -27.867   7.824  -3.008  1.00  0.00           C  
ATOM   4306  C   ALA A 273     -29.114   8.162  -3.814  1.00  0.00           C  
ATOM   4307  O   ALA A 273     -29.101   9.067  -4.648  1.00  0.00           O  
ATOM   4308  CB  ALA A 273     -27.147   6.631  -3.622  1.00  0.00           C  
ATOM   4309  H   ALA A 273     -27.908   6.681  -1.199  1.00  0.00           H  
ATOM   4310  HA  ALA A 273     -27.204   8.689  -3.039  1.00  0.00           H  
ATOM   4311 1HB  ALA A 273     -26.909   6.846  -4.663  1.00  0.00           H  
ATOM   4312 2HB  ALA A 273     -26.227   6.438  -3.071  1.00  0.00           H  
ATOM   4313 3HB  ALA A 273     -27.791   5.754  -3.571  1.00  0.00           H  
ATOM   4314  N   LEU A 274     -30.193   7.428  -3.559  1.00  0.00           N  
ATOM   4315  CA  LEU A 274     -31.465   7.682  -4.224  1.00  0.00           C  
ATOM   4316  C   LEU A 274     -32.029   9.043  -3.835  1.00  0.00           C  
ATOM   4317  O   LEU A 274     -32.607   9.745  -4.664  1.00  0.00           O  
ATOM   4318  CB  LEU A 274     -32.476   6.583  -3.870  1.00  0.00           C  
ATOM   4319  CG  LEU A 274     -32.158   5.185  -4.414  1.00  0.00           C  
ATOM   4320  CD1 LEU A 274     -33.145   4.179  -3.840  1.00  0.00           C  
ATOM   4321  CD2 LEU A 274     -32.221   5.207  -5.935  1.00  0.00           C  
ATOM   4322  H   LEU A 274     -30.130   6.677  -2.888  1.00  0.00           H  
ATOM   4323  HA  LEU A 274     -31.301   7.673  -5.300  1.00  0.00           H  
ATOM   4324 1HB  LEU A 274     -32.543   6.508  -2.785  1.00  0.00           H  
ATOM   4325 2HB  LEU A 274     -33.454   6.874  -4.253  1.00  0.00           H  
ATOM   4326  HG  LEU A 274     -31.158   4.890  -4.097  1.00  0.00           H  
ATOM   4327 1HD1 LEU A 274     -32.919   3.185  -4.227  1.00  0.00           H  
ATOM   4328 2HD1 LEU A 274     -33.065   4.170  -2.753  1.00  0.00           H  
ATOM   4329 3HD1 LEU A 274     -34.158   4.458  -4.128  1.00  0.00           H  
ATOM   4330 1HD2 LEU A 274     -31.994   4.213  -6.322  1.00  0.00           H  
ATOM   4331 2HD2 LEU A 274     -33.221   5.500  -6.254  1.00  0.00           H  
ATOM   4332 3HD2 LEU A 274     -31.493   5.921  -6.318  1.00  0.00           H  
ATOM   4333  N   LYS A 275     -31.856   9.410  -2.570  1.00  0.00           N  
ATOM   4334  CA  LYS A 275     -32.352  10.685  -2.067  1.00  0.00           C  
ATOM   4335  C   LYS A 275     -31.554  11.851  -2.637  1.00  0.00           C  
ATOM   4336  O   LYS A 275     -32.109  12.908  -2.938  1.00  0.00           O  
ATOM   4337  CB  LYS A 275     -32.305  10.713  -0.538  1.00  0.00           C  
ATOM   4338  CG  LYS A 275     -33.326   9.809   0.139  1.00  0.00           C  
ATOM   4339  CD  LYS A 275     -33.184   9.851   1.653  1.00  0.00           C  
ATOM   4340  CE  LYS A 275     -34.197   8.942   2.331  1.00  0.00           C  
ATOM   4341  NZ  LYS A 275     -34.062   8.964   3.812  1.00  0.00           N1+
ATOM   4342  H   LYS A 275     -31.367   8.790  -1.939  1.00  0.00           H  
ATOM   4343  HA  LYS A 275     -33.389  10.803  -2.386  1.00  0.00           H  
ATOM   4344 1HB  LYS A 275     -31.315  10.412  -0.199  1.00  0.00           H  
ATOM   4345 2HB  LYS A 275     -32.475  11.732  -0.188  1.00  0.00           H  
ATOM   4346 1HG  LYS A 275     -34.333  10.129  -0.132  1.00  0.00           H  
ATOM   4347 2HG  LYS A 275     -33.186   8.784  -0.202  1.00  0.00           H  
ATOM   4348 1HD  LYS A 275     -32.179   9.535   1.933  1.00  0.00           H  
ATOM   4349 2HD  LYS A 275     -33.336  10.873   2.004  1.00  0.00           H  
ATOM   4350 1HE  LYS A 275     -35.204   9.258   2.066  1.00  0.00           H  
ATOM   4351 2HE  LYS A 275     -34.058   7.918   1.983  1.00  0.00           H  
ATOM   4352 1HZ  LYS A 275     -34.750   8.349   4.224  1.00  0.00           H  
ATOM   4353 2HZ  LYS A 275     -33.135   8.654   4.072  1.00  0.00           H  
ATOM   4354 3HZ  LYS A 275     -34.208   9.905   4.150  1.00  0.00           H  
ATOM   4355  N   LEU A 276     -30.249  11.652  -2.784  1.00  0.00           N  
ATOM   4356  CA  LEU A 276     -29.357  12.714  -3.235  1.00  0.00           C  
ATOM   4357  C   LEU A 276     -29.346  12.815  -4.755  1.00  0.00           C  
ATOM   4358  O   LEU A 276     -29.015  13.859  -5.315  1.00  0.00           O  
ATOM   4359  CB  LEU A 276     -27.933  12.464  -2.723  1.00  0.00           C  
ATOM   4360  CG  LEU A 276     -27.773  12.421  -1.198  1.00  0.00           C  
ATOM   4361  CD1 LEU A 276     -26.311  12.180  -0.846  1.00  0.00           C  
ATOM   4362  CD2 LEU A 276     -28.272  13.728  -0.597  1.00  0.00           C  
ATOM   4363  H   LEU A 276     -29.863  10.741  -2.577  1.00  0.00           H  
ATOM   4364  HA  LEU A 276     -29.715  13.660  -2.831  1.00  0.00           H  
ATOM   4365 1HB  LEU A 276     -27.583  11.513  -3.119  1.00  0.00           H  
ATOM   4366 2HB  LEU A 276     -27.285  13.254  -3.102  1.00  0.00           H  
ATOM   4367  HG  LEU A 276     -28.355  11.592  -0.794  1.00  0.00           H  
ATOM   4368 1HD1 LEU A 276     -26.198  12.150   0.237  1.00  0.00           H  
ATOM   4369 2HD1 LEU A 276     -25.987  11.231  -1.272  1.00  0.00           H  
ATOM   4370 3HD1 LEU A 276     -25.703  12.988  -1.252  1.00  0.00           H  
ATOM   4371 1HD2 LEU A 276     -28.159  13.697   0.487  1.00  0.00           H  
ATOM   4372 2HD2 LEU A 276     -27.691  14.558  -0.999  1.00  0.00           H  
ATOM   4373 3HD2 LEU A 276     -29.324  13.865  -0.849  1.00  0.00           H  
ATOM   4374  N   GLY A 277     -29.711  11.722  -5.419  1.00  0.00           N  
ATOM   4375  CA  GLY A 277     -29.737  11.683  -6.875  1.00  0.00           C  
ATOM   4376  C   GLY A 277     -28.350  11.415  -7.445  1.00  0.00           C  
ATOM   4377  O   GLY A 277     -27.961  11.997  -8.456  1.00  0.00           O  
ATOM   4378  H   GLY A 277     -29.976  10.897  -4.900  1.00  0.00           H  
ATOM   4379 1HA  GLY A 277     -30.428  10.908  -7.206  1.00  0.00           H  
ATOM   4380 2HA  GLY A 277     -30.114  12.632  -7.257  1.00  0.00           H  
ATOM   4381  N   ILE A 278     -27.609  10.529  -6.789  1.00  0.00           N  
ATOM   4382  CA  ILE A 278     -26.228  10.255  -7.170  1.00  0.00           C  
ATOM   4383  C   ILE A 278     -26.008   8.767  -7.412  1.00  0.00           C  
ATOM   4384  O   ILE A 278     -26.823   7.936  -7.011  1.00  0.00           O  
ATOM   4385  CB  ILE A 278     -25.252  10.748  -6.085  1.00  0.00           C  
ATOM   4386  CG1 ILE A 278     -25.509  10.018  -4.764  1.00  0.00           C  
ATOM   4387  CG2 ILE A 278     -25.380  12.252  -5.899  1.00  0.00           C  
ATOM   4388  CD1 ILE A 278     -24.506  10.346  -3.681  1.00  0.00           C  
ATOM   4389  H   ILE A 278     -28.012  10.032  -6.008  1.00  0.00           H  
ATOM   4390  HA  ILE A 278     -26.012  10.787  -8.094  1.00  0.00           H  
ATOM   4391  HB  ILE A 278     -24.230  10.514  -6.382  1.00  0.00           H  
ATOM   4392 1HG1 ILE A 278     -26.502  10.270  -4.397  1.00  0.00           H  
ATOM   4393 2HG1 ILE A 278     -25.486   8.941  -4.932  1.00  0.00           H  
ATOM   4394 1HG2 ILE A 278     -24.684  12.584  -5.129  1.00  0.00           H  
ATOM   4395 2HG2 ILE A 278     -25.149  12.755  -6.838  1.00  0.00           H  
ATOM   4396 3HG2 ILE A 278     -26.398  12.497  -5.597  1.00  0.00           H  
ATOM   4397 1HD1 ILE A 278     -24.754   9.791  -2.776  1.00  0.00           H  
ATOM   4398 2HD1 ILE A 278     -23.506  10.069  -4.014  1.00  0.00           H  
ATOM   4399 3HD1 ILE A 278     -24.537  11.415  -3.469  1.00  0.00           H  
ATOM   4400  N   SER A 279     -24.902   8.438  -8.071  1.00  0.00           N  
ATOM   4401  CA  SER A 279     -24.549   7.046  -8.328  1.00  0.00           C  
ATOM   4402  C   SER A 279     -23.847   6.426  -7.127  1.00  0.00           C  
ATOM   4403  O   SER A 279     -23.500   7.120  -6.171  1.00  0.00           O  
ATOM   4404  CB  SER A 279     -23.659   6.951  -9.551  1.00  0.00           C  
ATOM   4405  OG  SER A 279     -22.386   7.473  -9.288  1.00  0.00           O  
ATOM   4406  H   SER A 279     -24.290   9.170  -8.403  1.00  0.00           H  
ATOM   4407  HA  SER A 279     -25.466   6.486  -8.515  1.00  0.00           H  
ATOM   4408 1HB  SER A 279     -23.571   5.909  -9.857  1.00  0.00           H  
ATOM   4409 2HB  SER A 279     -24.115   7.497 -10.377  1.00  0.00           H  
ATOM   4410  HG  SER A 279     -22.263   8.197  -9.907  1.00  0.00           H  
ATOM   4411  N   VAL A 280     -23.639   5.115  -7.182  1.00  0.00           N  
ATOM   4412  CA  VAL A 280     -22.951   4.402  -6.112  1.00  0.00           C  
ATOM   4413  C   VAL A 280     -21.521   4.901  -5.948  1.00  0.00           C  
ATOM   4414  O   VAL A 280     -21.047   5.097  -4.829  1.00  0.00           O  
ATOM   4415  CB  VAL A 280     -22.935   2.890  -6.400  1.00  0.00           C  
ATOM   4416  CG1 VAL A 280     -22.034   2.168  -5.410  1.00  0.00           C  
ATOM   4417  CG2 VAL A 280     -24.352   2.337  -6.344  1.00  0.00           C  
ATOM   4418  H   VAL A 280     -23.965   4.598  -7.986  1.00  0.00           H  
ATOM   4419  HA  VAL A 280     -23.491   4.575  -5.179  1.00  0.00           H  
ATOM   4420  HB  VAL A 280     -22.519   2.724  -7.395  1.00  0.00           H  
ATOM   4421 1HG1 VAL A 280     -22.035   1.100  -5.629  1.00  0.00           H  
ATOM   4422 2HG1 VAL A 280     -21.019   2.555  -5.493  1.00  0.00           H  
ATOM   4423 3HG1 VAL A 280     -22.403   2.330  -4.398  1.00  0.00           H  
ATOM   4424 1HG2 VAL A 280     -24.332   1.267  -6.550  1.00  0.00           H  
ATOM   4425 2HG2 VAL A 280     -24.770   2.508  -5.352  1.00  0.00           H  
ATOM   4426 3HG2 VAL A 280     -24.968   2.839  -7.090  1.00  0.00           H  
ATOM   4427  N   GLU A 281     -20.839   5.103  -7.070  1.00  0.00           N  
ATOM   4428  CA  GLU A 281     -19.448   5.542  -7.052  1.00  0.00           C  
ATOM   4429  C   GLU A 281     -19.330   6.976  -6.551  1.00  0.00           C  
ATOM   4430  O   GLU A 281     -18.401   7.313  -5.816  1.00  0.00           O  
ATOM   4431  CB  GLU A 281     -18.836   5.428  -8.450  1.00  0.00           C  
ATOM   4432  CG  GLU A 281     -18.630   3.999  -8.931  1.00  0.00           C  
ATOM   4433  CD  GLU A 281     -18.052   3.927 -10.318  1.00  0.00           C  
ATOM   4434  OE1 GLU A 281     -17.925   4.953 -10.942  1.00  0.00           O  
ATOM   4435  OE2 GLU A 281     -17.736   2.844 -10.751  1.00  0.00           O1-
ATOM   4436  H   GLU A 281     -21.294   4.948  -7.957  1.00  0.00           H  
ATOM   4437  HA  GLU A 281     -18.891   4.898  -6.372  1.00  0.00           H  
ATOM   4438 1HB  GLU A 281     -19.477   5.936  -9.171  1.00  0.00           H  
ATOM   4439 2HB  GLU A 281     -17.868   5.929  -8.463  1.00  0.00           H  
ATOM   4440 1HG  GLU A 281     -17.958   3.488  -8.243  1.00  0.00           H  
ATOM   4441 2HG  GLU A 281     -19.587   3.480  -8.915  1.00  0.00           H  
ATOM   4442  N   GLU A 282     -20.278   7.817  -6.951  1.00  0.00           N  
ATOM   4443  CA  GLU A 282     -20.327   9.196  -6.480  1.00  0.00           C  
ATOM   4444  C   GLU A 282     -20.549   9.257  -4.974  1.00  0.00           C  
ATOM   4445  O   GLU A 282     -19.943  10.073  -4.280  1.00  0.00           O  
ATOM   4446  CB  GLU A 282     -21.434   9.968  -7.201  1.00  0.00           C  
ATOM   4447  CG  GLU A 282     -21.117  10.318  -8.648  1.00  0.00           C  
ATOM   4448  CD  GLU A 282     -22.274  10.960  -9.361  1.00  0.00           C  
ATOM   4449  OE1 GLU A 282     -23.393  10.613  -9.070  1.00  0.00           O  
ATOM   4450  OE2 GLU A 282     -22.038  11.800 -10.198  1.00  0.00           O1-
ATOM   4451  H   GLU A 282     -20.983   7.493  -7.597  1.00  0.00           H  
ATOM   4452  HA  GLU A 282     -19.370   9.671  -6.701  1.00  0.00           H  
ATOM   4453 1HB  GLU A 282     -22.352   9.378  -7.193  1.00  0.00           H  
ATOM   4454 2HB  GLU A 282     -21.637  10.897  -6.667  1.00  0.00           H  
ATOM   4455 1HG  GLU A 282     -20.269  11.001  -8.667  1.00  0.00           H  
ATOM   4456 2HG  GLU A 282     -20.829   9.410  -9.176  1.00  0.00           H  
ATOM   4457  N   LEU A 283     -21.422   8.389  -4.475  1.00  0.00           N  
ATOM   4458  CA  LEU A 283     -21.640   8.261  -3.040  1.00  0.00           C  
ATOM   4459  C   LEU A 283     -20.356   7.868  -2.319  1.00  0.00           C  
ATOM   4460  O   LEU A 283     -19.990   8.469  -1.310  1.00  0.00           O  
ATOM   4461  CB  LEU A 283     -22.730   7.219  -2.759  1.00  0.00           C  
ATOM   4462  CG  LEU A 283     -23.017   6.937  -1.278  1.00  0.00           C  
ATOM   4463  CD1 LEU A 283     -23.550   8.200  -0.616  1.00  0.00           C  
ATOM   4464  CD2 LEU A 283     -24.016   5.796  -1.163  1.00  0.00           C  
ATOM   4465  H   LEU A 283     -21.948   7.802  -5.106  1.00  0.00           H  
ATOM   4466  HA  LEU A 283     -21.969   9.224  -2.652  1.00  0.00           H  
ATOM   4467 1HB  LEU A 283     -23.659   7.556  -3.218  1.00  0.00           H  
ATOM   4468 2HB  LEU A 283     -22.439   6.277  -3.225  1.00  0.00           H  
ATOM   4469  HG  LEU A 283     -22.091   6.661  -0.774  1.00  0.00           H  
ATOM   4470 1HD1 LEU A 283     -23.753   8.000   0.437  1.00  0.00           H  
ATOM   4471 2HD1 LEU A 283     -22.807   8.995  -0.696  1.00  0.00           H  
ATOM   4472 3HD1 LEU A 283     -24.469   8.511  -1.109  1.00  0.00           H  
ATOM   4473 1HD2 LEU A 283     -24.219   5.595  -0.110  1.00  0.00           H  
ATOM   4474 2HD2 LEU A 283     -24.944   6.071  -1.665  1.00  0.00           H  
ATOM   4475 3HD2 LEU A 283     -23.603   4.902  -1.629  1.00  0.00           H  
ATOM   4476  N   LEU A 284     -19.675   6.855  -2.846  1.00  0.00           N  
ATOM   4477  CA  LEU A 284     -18.418   6.396  -2.270  1.00  0.00           C  
ATOM   4478  C   LEU A 284     -17.405   7.530  -2.183  1.00  0.00           C  
ATOM   4479  O   LEU A 284     -16.751   7.713  -1.156  1.00  0.00           O  
ATOM   4480  CB  LEU A 284     -17.839   5.247  -3.106  1.00  0.00           C  
ATOM   4481  CG  LEU A 284     -16.464   4.730  -2.665  1.00  0.00           C  
ATOM   4482  CD1 LEU A 284     -16.542   4.242  -1.225  1.00  0.00           C  
ATOM   4483  CD2 LEU A 284     -16.019   3.613  -3.597  1.00  0.00           C  
ATOM   4484  H   LEU A 284     -20.039   6.392  -3.666  1.00  0.00           H  
ATOM   4485  HA  LEU A 284     -18.613   6.031  -1.261  1.00  0.00           H  
ATOM   4486 1HB  LEU A 284     -18.534   4.410  -3.074  1.00  0.00           H  
ATOM   4487 2HB  LEU A 284     -17.751   5.582  -4.140  1.00  0.00           H  
ATOM   4488  HG  LEU A 284     -15.740   5.544  -2.702  1.00  0.00           H  
ATOM   4489 1HD1 LEU A 284     -15.566   3.875  -0.912  1.00  0.00           H  
ATOM   4490 2HD1 LEU A 284     -16.845   5.066  -0.578  1.00  0.00           H  
ATOM   4491 3HD1 LEU A 284     -17.273   3.438  -1.153  1.00  0.00           H  
ATOM   4492 1HD2 LEU A 284     -15.041   3.246  -3.284  1.00  0.00           H  
ATOM   4493 2HD2 LEU A 284     -16.741   2.798  -3.560  1.00  0.00           H  
ATOM   4494 3HD2 LEU A 284     -15.954   3.994  -4.617  1.00  0.00           H  
ATOM   4495  N   LYS A 285     -17.279   8.289  -3.266  1.00  0.00           N  
ATOM   4496  CA  LYS A 285     -16.347   9.408  -3.314  1.00  0.00           C  
ATOM   4497  C   LYS A 285     -16.727  10.486  -2.307  1.00  0.00           C  
ATOM   4498  O   LYS A 285     -15.861  11.091  -1.675  1.00  0.00           O  
ATOM   4499  CB  LYS A 285     -16.292  10.000  -4.722  1.00  0.00           C  
ATOM   4500  CG  LYS A 285     -15.628   9.101  -5.757  1.00  0.00           C  
ATOM   4501  CD  LYS A 285     -15.736   9.694  -7.155  1.00  0.00           C  
ATOM   4502  CE  LYS A 285     -15.213   8.728  -8.208  1.00  0.00           C  
ATOM   4503  NZ  LYS A 285     -15.427   9.242  -9.588  1.00  0.00           N1+
ATOM   4504  H   LYS A 285     -17.845   8.085  -4.077  1.00  0.00           H  
ATOM   4505  HA  LYS A 285     -15.353   9.041  -3.051  1.00  0.00           H  
ATOM   4506 1HB  LYS A 285     -17.304  10.215  -5.067  1.00  0.00           H  
ATOM   4507 2HB  LYS A 285     -15.746  10.943  -4.700  1.00  0.00           H  
ATOM   4508 1HG  LYS A 285     -14.574   8.974  -5.506  1.00  0.00           H  
ATOM   4509 2HG  LYS A 285     -16.106   8.122  -5.750  1.00  0.00           H  
ATOM   4510 1HD  LYS A 285     -16.779   9.926  -7.372  1.00  0.00           H  
ATOM   4511 2HD  LYS A 285     -15.159  10.617  -7.204  1.00  0.00           H  
ATOM   4512 1HE  LYS A 285     -14.147   8.566  -8.055  1.00  0.00           H  
ATOM   4513 2HE  LYS A 285     -15.722   7.770  -8.108  1.00  0.00           H  
ATOM   4514 1HZ  LYS A 285     -15.068   8.575 -10.256  1.00  0.00           H  
ATOM   4515 2HZ  LYS A 285     -16.416   9.378  -9.748  1.00  0.00           H  
ATOM   4516 3HZ  LYS A 285     -14.943  10.122  -9.700  1.00  0.00           H  
ATOM   4517  N   LEU A 286     -18.026  10.720  -2.161  1.00  0.00           N  
ATOM   4518  CA  LEU A 286     -18.530  11.644  -1.151  1.00  0.00           C  
ATOM   4519  C   LEU A 286     -18.268  11.119   0.254  1.00  0.00           C  
ATOM   4520  O   LEU A 286     -17.949  11.885   1.163  1.00  0.00           O  
ATOM   4521  CB  LEU A 286     -20.033  11.873  -1.347  1.00  0.00           C  
ATOM   4522  CG  LEU A 286     -20.424  12.729  -2.559  1.00  0.00           C  
ATOM   4523  CD1 LEU A 286     -21.933  12.674  -2.755  1.00  0.00           C  
ATOM   4524  CD2 LEU A 286     -19.953  14.160  -2.344  1.00  0.00           C  
ATOM   4525  H   LEU A 286     -18.683  10.245  -2.765  1.00  0.00           H  
ATOM   4526  HA  LEU A 286     -18.012  12.596  -1.265  1.00  0.00           H  
ATOM   4527 1HB  LEU A 286     -20.522  10.906  -1.453  1.00  0.00           H  
ATOM   4528 2HB  LEU A 286     -20.430  12.361  -0.456  1.00  0.00           H  
ATOM   4529  HG  LEU A 286     -19.956  12.324  -3.456  1.00  0.00           H  
ATOM   4530 1HD1 LEU A 286     -22.210  13.282  -3.616  1.00  0.00           H  
ATOM   4531 2HD1 LEU A 286     -22.240  11.642  -2.926  1.00  0.00           H  
ATOM   4532 3HD1 LEU A 286     -22.430  13.058  -1.865  1.00  0.00           H  
ATOM   4533 1HD2 LEU A 286     -20.229  14.768  -3.205  1.00  0.00           H  
ATOM   4534 2HD2 LEU A 286     -20.421  14.567  -1.447  1.00  0.00           H  
ATOM   4535 3HD2 LEU A 286     -18.869  14.172  -2.223  1.00  0.00           H  
ATOM   4536  N   ALA A 287     -18.406   9.809   0.427  1.00  0.00           N  
ATOM   4537  CA  ALA A 287     -18.143   9.173   1.712  1.00  0.00           C  
ATOM   4538  C   ALA A 287     -16.676   9.301   2.101  1.00  0.00           C  
ATOM   4539  O   ALA A 287     -16.349   9.527   3.266  1.00  0.00           O  
ATOM   4540  CB  ALA A 287     -18.555   7.709   1.674  1.00  0.00           C  
ATOM   4541  H   ALA A 287     -18.699   9.238  -0.353  1.00  0.00           H  
ATOM   4542  HA  ALA A 287     -18.736   9.686   2.471  1.00  0.00           H  
ATOM   4543 1HB  ALA A 287     -18.353   7.248   2.641  1.00  0.00           H  
ATOM   4544 2HB  ALA A 287     -19.619   7.635   1.452  1.00  0.00           H  
ATOM   4545 3HB  ALA A 287     -17.988   7.192   0.901  1.00  0.00           H  
ATOM   4546  N   LYS A 288     -15.794   9.156   1.118  1.00  0.00           N  
ATOM   4547  CA  LYS A 288     -14.368   9.368   1.330  1.00  0.00           C  
ATOM   4548  C   LYS A 288     -14.075  10.818   1.695  1.00  0.00           C  
ATOM   4549  O   LYS A 288     -13.266  11.093   2.581  1.00  0.00           O  
ATOM   4550  CB  LYS A 288     -13.575   8.969   0.084  1.00  0.00           C  
ATOM   4551  CG  LYS A 288     -13.526   7.469  -0.176  1.00  0.00           C  
ATOM   4552  CD  LYS A 288     -12.746   7.153  -1.444  1.00  0.00           C  
ATOM   4553  CE  LYS A 288     -12.680   5.655  -1.696  1.00  0.00           C  
ATOM   4554  NZ  LYS A 288     -11.932   5.332  -2.941  1.00  0.00           N1+
ATOM   4555  H   LYS A 288     -16.121   8.891   0.199  1.00  0.00           H  
ATOM   4556  HA  LYS A 288     -14.045   8.742   2.164  1.00  0.00           H  
ATOM   4557 1HB  LYS A 288     -14.012   9.446  -0.793  1.00  0.00           H  
ATOM   4558 2HB  LYS A 288     -12.549   9.327   0.175  1.00  0.00           H  
ATOM   4559 1HG  LYS A 288     -13.049   6.969   0.667  1.00  0.00           H  
ATOM   4560 2HG  LYS A 288     -14.539   7.084  -0.278  1.00  0.00           H  
ATOM   4561 1HD  LYS A 288     -13.226   7.636  -2.296  1.00  0.00           H  
ATOM   4562 2HD  LYS A 288     -11.732   7.542  -1.354  1.00  0.00           H  
ATOM   4563 1HE  LYS A 288     -12.192   5.166  -0.855  1.00  0.00           H  
ATOM   4564 2HE  LYS A 288     -13.691   5.256  -1.781  1.00  0.00           H  
ATOM   4565 1HZ  LYS A 288     -11.912   4.331  -3.072  1.00  0.00           H  
ATOM   4566 2HZ  LYS A 288     -12.388   5.766  -3.731  1.00  0.00           H  
ATOM   4567 3HZ  LYS A 288     -10.987   5.679  -2.866  1.00  0.00           H  
ATOM   4568  N   ALA A 289     -14.737  11.741   1.006  1.00  0.00           N  
ATOM   4569  CA  ALA A 289     -14.636  13.159   1.331  1.00  0.00           C  
ATOM   4570  C   ALA A 289     -15.123  13.436   2.749  1.00  0.00           C  
ATOM   4571  O   ALA A 289     -14.515  14.215   3.482  1.00  0.00           O  
ATOM   4572  CB  ALA A 289     -15.424  13.990   0.330  1.00  0.00           C  
ATOM   4573  H   ALA A 289     -15.327  11.453   0.239  1.00  0.00           H  
ATOM   4574  HA  ALA A 289     -13.585  13.444   1.278  1.00  0.00           H  
ATOM   4575 1HB  ALA A 289     -15.339  15.046   0.586  1.00  0.00           H  
ATOM   4576 2HB  ALA A 289     -15.027  13.826  -0.671  1.00  0.00           H  
ATOM   4577 3HB  ALA A 289     -16.472  13.694   0.357  1.00  0.00           H  
ATOM   4578  N   ALA A 290     -16.220  12.791   3.128  1.00  0.00           N  
ATOM   4579  CA  ALA A 290     -16.730  12.883   4.491  1.00  0.00           C  
ATOM   4580  C   ALA A 290     -15.722  12.338   5.495  1.00  0.00           C  
ATOM   4581  O   ALA A 290     -15.538  12.902   6.573  1.00  0.00           O  
ATOM   4582  CB  ALA A 290     -18.054  12.141   4.613  1.00  0.00           C  
ATOM   4583  H   ALA A 290     -16.716  12.223   2.455  1.00  0.00           H  
ATOM   4584  HA  ALA A 290     -16.894  13.936   4.721  1.00  0.00           H  
ATOM   4585 1HB  ALA A 290     -18.421  12.218   5.637  1.00  0.00           H  
ATOM   4586 2HB  ALA A 290     -18.781  12.580   3.931  1.00  0.00           H  
ATOM   4587 3HB  ALA A 290     -17.906  11.092   4.359  1.00  0.00           H  
ATOM   4588  N   TYR A 291     -15.072  11.236   5.133  1.00  0.00           N  
ATOM   4589  CA  TYR A 291     -14.056  10.632   5.986  1.00  0.00           C  
ATOM   4590  C   TYR A 291     -12.917  11.606   6.261  1.00  0.00           C  
ATOM   4591  O   TYR A 291     -12.535  11.819   7.411  1.00  0.00           O  
ATOM   4592  CB  TYR A 291     -13.515   9.350   5.349  1.00  0.00           C  
ATOM   4593  CG  TYR A 291     -12.338   8.752   6.085  1.00  0.00           C  
ATOM   4594  CD1 TYR A 291     -12.546   8.004   7.235  1.00  0.00           C  
ATOM   4595  CD2 TYR A 291     -11.050   8.950   5.611  1.00  0.00           C  
ATOM   4596  CE1 TYR A 291     -11.470   7.457   7.907  1.00  0.00           C  
ATOM   4597  CE2 TYR A 291      -9.974   8.404   6.284  1.00  0.00           C  
ATOM   4598  CZ  TYR A 291     -10.181   7.660   7.428  1.00  0.00           C  
ATOM   4599  OH  TYR A 291      -9.110   7.116   8.098  1.00  0.00           O  
ATOM   4600  H   TYR A 291     -15.286  10.808   4.244  1.00  0.00           H  
ATOM   4601  HA  TYR A 291     -14.514  10.379   6.943  1.00  0.00           H  
ATOM   4602 1HB  TYR A 291     -14.308   8.601   5.309  1.00  0.00           H  
ATOM   4603 2HB  TYR A 291     -13.207   9.555   4.324  1.00  0.00           H  
ATOM   4604  HD1 TYR A 291     -13.559   7.848   7.608  1.00  0.00           H  
ATOM   4605  HD2 TYR A 291     -10.886   9.539   4.708  1.00  0.00           H  
ATOM   4606  HE1 TYR A 291     -11.634   6.870   8.811  1.00  0.00           H  
ATOM   4607  HE2 TYR A 291      -8.962   8.561   5.911  1.00  0.00           H  
ATOM   4608  HH  TYR A 291      -8.296   7.349   7.643  1.00  0.00           H  
ATOM   4609  N   TYR A 292     -12.378  12.193   5.198  1.00  0.00           N  
ATOM   4610  CA  TYR A 292     -11.213  13.063   5.312  1.00  0.00           C  
ATOM   4611  C   TYR A 292     -11.578  14.391   5.961  1.00  0.00           C  
ATOM   4612  O   TYR A 292     -10.774  14.983   6.682  1.00  0.00           O  
ATOM   4613  CB  TYR A 292     -10.585  13.299   3.936  1.00  0.00           C  
ATOM   4614  CG  TYR A 292      -9.839  12.100   3.392  1.00  0.00           C  
ATOM   4615  CD1 TYR A 292     -10.274  11.483   2.229  1.00  0.00           C  
ATOM   4616  CD2 TYR A 292      -8.720  11.620   4.056  1.00  0.00           C  
ATOM   4617  CE1 TYR A 292      -9.592  10.389   1.731  1.00  0.00           C  
ATOM   4618  CE2 TYR A 292      -8.039  10.526   3.560  1.00  0.00           C  
ATOM   4619  CZ  TYR A 292      -8.471   9.911   2.402  1.00  0.00           C  
ATOM   4620  OH  TYR A 292      -7.793   8.822   1.907  1.00  0.00           O  
ATOM   4621  H   TYR A 292     -12.786  12.034   4.288  1.00  0.00           H  
ATOM   4622  HA  TYR A 292     -10.477  12.574   5.951  1.00  0.00           H  
ATOM   4623 1HB  TYR A 292     -11.364  13.568   3.223  1.00  0.00           H  
ATOM   4624 2HB  TYR A 292      -9.889  14.136   3.994  1.00  0.00           H  
ATOM   4625  HD1 TYR A 292     -11.153  11.861   1.707  1.00  0.00           H  
ATOM   4626  HD2 TYR A 292      -8.380  12.105   4.971  1.00  0.00           H  
ATOM   4627  HE1 TYR A 292      -9.932   9.904   0.817  1.00  0.00           H  
ATOM   4628  HE2 TYR A 292      -7.160  10.147   4.082  1.00  0.00           H  
ATOM   4629  HH  TYR A 292      -7.052   8.618   2.484  1.00  0.00           H  
ATOM   4630  N   SER A 293     -12.796  14.856   5.701  1.00  0.00           N  
ATOM   4631  CA  SER A 293     -13.256  16.136   6.226  1.00  0.00           C  
ATOM   4632  C   SER A 293     -13.740  16.000   7.664  1.00  0.00           C  
ATOM   4633  O   SER A 293     -13.727  16.965   8.428  1.00  0.00           O  
ATOM   4634  CB  SER A 293     -14.370  16.686   5.358  1.00  0.00           C  
ATOM   4635  OG  SER A 293     -15.492  15.850   5.392  1.00  0.00           O  
ATOM   4636  H   SER A 293     -13.418  14.308   5.125  1.00  0.00           H  
ATOM   4637  HA  SER A 293     -12.419  16.836   6.212  1.00  0.00           H  
ATOM   4638 1HB  SER A 293     -14.643  17.682   5.706  1.00  0.00           H  
ATOM   4639 2HB  SER A 293     -14.016  16.785   4.333  1.00  0.00           H  
ATOM   4640  HG  SER A 293     -15.301  15.126   4.790  1.00  0.00           H  
ATOM   4641  N   GLY A 294     -14.167  14.794   8.027  1.00  0.00           N  
ATOM   4642  CA  GLY A 294     -14.687  14.537   9.365  1.00  0.00           C  
ATOM   4643  C   GLY A 294     -16.146  14.960   9.478  1.00  0.00           C  
ATOM   4644  O   GLY A 294     -16.601  15.376  10.545  1.00  0.00           O  
ATOM   4645  H   GLY A 294     -14.130  14.038   7.360  1.00  0.00           H  
ATOM   4646 1HA  GLY A 294     -14.593  13.477   9.595  1.00  0.00           H  
ATOM   4647 2HA  GLY A 294     -14.090  15.079  10.098  1.00  0.00           H  
ATOM   4648  N   THR A 295     -16.877  14.850   8.374  1.00  0.00           N  
ATOM   4649  CA  THR A 295     -18.270  15.278   8.331  1.00  0.00           C  
ATOM   4650  C   THR A 295     -19.180  14.146   7.873  1.00  0.00           C  
ATOM   4651  O   THR A 295     -18.737  13.010   7.705  1.00  0.00           O  
ATOM   4652  CB  THR A 295     -18.448  16.494   7.402  1.00  0.00           C  
ATOM   4653  CG2 THR A 295     -17.517  17.623   7.817  1.00  0.00           C  
ATOM   4654  OG1 THR A 295     -18.159  16.112   6.051  1.00  0.00           O  
ATOM   4655  H   THR A 295     -16.456  14.461   7.543  1.00  0.00           H  
ATOM   4656  HA  THR A 295     -18.574  15.568   9.338  1.00  0.00           H  
ATOM   4657  HB  THR A 295     -19.479  16.843   7.455  1.00  0.00           H  
ATOM   4658  HG1 THR A 295     -17.208  16.113   5.915  1.00  0.00           H  
ATOM   4659 1HG2 THR A 295     -17.657  18.473   7.150  1.00  0.00           H  
ATOM   4660 2HG2 THR A 295     -17.742  17.923   8.840  1.00  0.00           H  
ATOM   4661 3HG2 THR A 295     -16.484  17.283   7.758  1.00  0.00           H  
ATOM   4662  N   THR A 296     -20.454  14.463   7.671  1.00  0.00           N  
ATOM   4663  CA  THR A 296     -21.402  13.507   7.111  1.00  0.00           C  
ATOM   4664  C   THR A 296     -21.450  13.606   5.591  1.00  0.00           C  
ATOM   4665  O   THR A 296     -20.987  14.586   5.008  1.00  0.00           O  
ATOM   4666  CB  THR A 296     -22.813  13.722   7.688  1.00  0.00           C  
ATOM   4667  CG2 THR A 296     -22.791  13.617   9.205  1.00  0.00           C  
ATOM   4668  OG1 THR A 296     -23.295  15.019   7.309  1.00  0.00           O  
ATOM   4669  H   THR A 296     -20.775  15.390   7.913  1.00  0.00           H  
ATOM   4670  HA  THR A 296     -21.074  12.501   7.372  1.00  0.00           H  
ATOM   4671  HB  THR A 296     -23.490  12.967   7.287  1.00  0.00           H  
ATOM   4672  HG1 THR A 296     -22.764  15.694   7.736  1.00  0.00           H  
ATOM   4673 1HG2 THR A 296     -23.797  13.772   9.595  1.00  0.00           H  
ATOM   4674 2HG2 THR A 296     -22.437  12.629   9.496  1.00  0.00           H  
ATOM   4675 3HG2 THR A 296     -22.124  14.377   9.612  1.00  0.00           H  
ATOM   4676  N   VAL A 297     -22.014  12.585   4.955  1.00  0.00           N  
ATOM   4677  CA  VAL A 297     -22.147  12.566   3.503  1.00  0.00           C  
ATOM   4678  C   VAL A 297     -23.134  13.623   3.026  1.00  0.00           C  
ATOM   4679  O   VAL A 297     -22.931  14.253   1.989  1.00  0.00           O  
ATOM   4680  CB  VAL A 297     -22.614  11.178   3.026  1.00  0.00           C  
ATOM   4681  CG1 VAL A 297     -22.921  11.202   1.537  1.00  0.00           C  
ATOM   4682  CG2 VAL A 297     -21.550  10.137   3.342  1.00  0.00           C  
ATOM   4683  H   VAL A 297     -22.360  11.802   5.490  1.00  0.00           H  
ATOM   4684  HA  VAL A 297     -21.171  12.776   3.063  1.00  0.00           H  
ATOM   4685  HB  VAL A 297     -23.539  10.921   3.542  1.00  0.00           H  
ATOM   4686 1HG1 VAL A 297     -23.251  10.212   1.218  1.00  0.00           H  
ATOM   4687 2HG1 VAL A 297     -23.710  11.928   1.339  1.00  0.00           H  
ATOM   4688 3HG1 VAL A 297     -22.024  11.481   0.985  1.00  0.00           H  
ATOM   4689 1HG2 VAL A 297     -21.888   9.159   3.003  1.00  0.00           H  
ATOM   4690 2HG2 VAL A 297     -20.623  10.398   2.831  1.00  0.00           H  
ATOM   4691 3HG2 VAL A 297     -21.376  10.108   4.417  1.00  0.00           H  
ATOM   4692  N   GLU A 298     -24.206  13.811   3.790  1.00  0.00           N  
ATOM   4693  CA  GLU A 298     -25.170  14.868   3.509  1.00  0.00           C  
ATOM   4694  C   GLU A 298     -24.492  16.231   3.449  1.00  0.00           C  
ATOM   4695  O   GLU A 298     -24.700  16.998   2.509  1.00  0.00           O  
ATOM   4696  CB  GLU A 298     -26.271  14.881   4.572  1.00  0.00           C  
ATOM   4697  CG  GLU A 298     -27.310  15.978   4.387  1.00  0.00           C  
ATOM   4698  CD  GLU A 298     -28.350  15.988   5.473  1.00  0.00           C  
ATOM   4699  OE1 GLU A 298     -28.412  15.040   6.218  1.00  0.00           O  
ATOM   4700  OE2 GLU A 298     -29.082  16.945   5.558  1.00  0.00           O1-
ATOM   4701  H   GLU A 298     -24.355  13.208   4.586  1.00  0.00           H  
ATOM   4702  HA  GLU A 298     -25.625  14.672   2.538  1.00  0.00           H  
ATOM   4703 1HB  GLU A 298     -26.791  13.924   4.569  1.00  0.00           H  
ATOM   4704 2HB  GLU A 298     -25.824  15.008   5.558  1.00  0.00           H  
ATOM   4705 1HG  GLU A 298     -26.806  16.944   4.374  1.00  0.00           H  
ATOM   4706 2HG  GLU A 298     -27.799  15.842   3.423  1.00  0.00           H  
ATOM   4707  N   GLU A 299     -23.679  16.527   4.458  1.00  0.00           N  
ATOM   4708  CA  GLU A 299     -22.940  17.782   4.502  1.00  0.00           C  
ATOM   4709  C   GLU A 299     -21.995  17.908   3.313  1.00  0.00           C  
ATOM   4710  O   GLU A 299     -21.910  18.963   2.684  1.00  0.00           O  
ATOM   4711  CB  GLU A 299     -22.147  17.889   5.808  1.00  0.00           C  
ATOM   4712  CG  GLU A 299     -22.997  18.184   7.035  1.00  0.00           C  
ATOM   4713  CD  GLU A 299     -22.232  18.048   8.322  1.00  0.00           C  
ATOM   4714  OE1 GLU A 299     -21.709  16.989   8.571  1.00  0.00           O  
ATOM   4715  OE2 GLU A 299     -22.172  19.005   9.058  1.00  0.00           O1-
ATOM   4716  H   GLU A 299     -23.572  15.866   5.213  1.00  0.00           H  
ATOM   4717  HA  GLU A 299     -23.653  18.607   4.458  1.00  0.00           H  
ATOM   4718 1HB  GLU A 299     -21.614  16.955   5.986  1.00  0.00           H  
ATOM   4719 2HB  GLU A 299     -21.403  18.680   5.717  1.00  0.00           H  
ATOM   4720 1HG  GLU A 299     -23.383  19.200   6.961  1.00  0.00           H  
ATOM   4721 2HG  GLU A 299     -23.847  17.502   7.049  1.00  0.00           H  
ATOM   4722  N   ALA A 300     -21.288  16.825   3.009  1.00  0.00           N  
ATOM   4723  CA  ALA A 300     -20.375  16.801   1.873  1.00  0.00           C  
ATOM   4724  C   ALA A 300     -21.113  17.072   0.568  1.00  0.00           C  
ATOM   4725  O   ALA A 300     -20.674  17.883  -0.247  1.00  0.00           O  
ATOM   4726  CB  ALA A 300     -19.651  15.463   1.803  1.00  0.00           C  
ATOM   4727  H   ALA A 300     -21.385  15.997   3.580  1.00  0.00           H  
ATOM   4728  HA  ALA A 300     -19.639  17.593   2.012  1.00  0.00           H  
ATOM   4729 1HB  ALA A 300     -18.974  15.460   0.950  1.00  0.00           H  
ATOM   4730 2HB  ALA A 300     -19.081  15.310   2.720  1.00  0.00           H  
ATOM   4731 3HB  ALA A 300     -20.379  14.661   1.691  1.00  0.00           H  
ATOM   4732  N   TYR A 301     -22.235  16.387   0.375  1.00  0.00           N  
ATOM   4733  CA  TYR A 301     -23.038  16.555  -0.830  1.00  0.00           C  
ATOM   4734  C   TYR A 301     -23.500  17.998  -0.987  1.00  0.00           C  
ATOM   4735  O   TYR A 301     -23.303  18.613  -2.035  1.00  0.00           O  
ATOM   4736  CB  TYR A 301     -24.243  15.613  -0.806  1.00  0.00           C  
ATOM   4737  CG  TYR A 301     -25.183  15.794  -1.977  1.00  0.00           C  
ATOM   4738  CD1 TYR A 301     -24.896  15.196  -3.197  1.00  0.00           C  
ATOM   4739  CD2 TYR A 301     -26.332  16.557  -1.833  1.00  0.00           C  
ATOM   4740  CE1 TYR A 301     -25.754  15.362  -4.265  1.00  0.00           C  
ATOM   4741  CE2 TYR A 301     -27.190  16.723  -2.903  1.00  0.00           C  
ATOM   4742  CZ  TYR A 301     -26.904  16.128  -4.115  1.00  0.00           C  
ATOM   4743  OH  TYR A 301     -27.759  16.293  -5.180  1.00  0.00           O  
ATOM   4744  H   TYR A 301     -22.540  15.733   1.083  1.00  0.00           H  
ATOM   4745  HA  TYR A 301     -22.421  16.311  -1.694  1.00  0.00           H  
ATOM   4746 1HB  TYR A 301     -23.896  14.579  -0.805  1.00  0.00           H  
ATOM   4747 2HB  TYR A 301     -24.810  15.769   0.111  1.00  0.00           H  
ATOM   4748  HD1 TYR A 301     -23.993  14.596  -3.309  1.00  0.00           H  
ATOM   4749  HD2 TYR A 301     -26.557  17.027  -0.877  1.00  0.00           H  
ATOM   4750  HE1 TYR A 301     -25.529  14.892  -5.223  1.00  0.00           H  
ATOM   4751  HE2 TYR A 301     -28.093  17.323  -2.789  1.00  0.00           H  
ATOM   4752  HH  TYR A 301     -28.290  15.500  -5.289  1.00  0.00           H  
ATOM   4753  N   LYS A 302     -24.116  18.534   0.061  1.00  0.00           N  
ATOM   4754  CA  LYS A 302     -24.664  19.885   0.019  1.00  0.00           C  
ATOM   4755  C   LYS A 302     -23.556  20.927  -0.057  1.00  0.00           C  
ATOM   4756  O   LYS A 302     -23.720  21.977  -0.680  1.00  0.00           O  
ATOM   4757  CB  LYS A 302     -25.546  20.143   1.242  1.00  0.00           C  
ATOM   4758  CG  LYS A 302     -26.861  19.374   1.243  1.00  0.00           C  
ATOM   4759  CD  LYS A 302     -27.626  19.591   2.540  1.00  0.00           C  
ATOM   4760  CE  LYS A 302     -28.993  18.923   2.496  1.00  0.00           C  
ATOM   4761  NZ  LYS A 302     -29.695  19.006   3.805  1.00  0.00           N1+
ATOM   4762  H   LYS A 302     -24.207  17.993   0.908  1.00  0.00           H  
ATOM   4763  HA  LYS A 302     -25.276  19.982  -0.878  1.00  0.00           H  
ATOM   4764 1HB  LYS A 302     -25.001  19.875   2.147  1.00  0.00           H  
ATOM   4765 2HB  LYS A 302     -25.781  21.207   1.304  1.00  0.00           H  
ATOM   4766 1HG  LYS A 302     -27.477  19.707   0.407  1.00  0.00           H  
ATOM   4767 2HG  LYS A 302     -26.660  18.310   1.124  1.00  0.00           H  
ATOM   4768 1HD  LYS A 302     -27.056  19.179   3.374  1.00  0.00           H  
ATOM   4769 2HD  LYS A 302     -27.762  20.660   2.708  1.00  0.00           H  
ATOM   4770 1HE  LYS A 302     -29.607  19.402   1.735  1.00  0.00           H  
ATOM   4771 2HE  LYS A 302     -28.875  17.872   2.228  1.00  0.00           H  
ATOM   4772 1HZ  LYS A 302     -30.594  18.551   3.734  1.00  0.00           H  
ATOM   4773 2HZ  LYS A 302     -29.142  18.548   4.515  1.00  0.00           H  
ATOM   4774 3HZ  LYS A 302     -29.827  19.975   4.055  1.00  0.00           H  
ATOM   4775  N   LEU A 303     -22.428  20.632   0.579  1.00  0.00           N  
ATOM   4776  CA  LEU A 303     -21.276  21.525   0.551  1.00  0.00           C  
ATOM   4777  C   LEU A 303     -20.777  21.736  -0.873  1.00  0.00           C  
ATOM   4778  O   LEU A 303     -20.526  22.866  -1.292  1.00  0.00           O  
ATOM   4779  CB  LEU A 303     -20.144  20.958   1.416  1.00  0.00           C  
ATOM   4780  CG  LEU A 303     -18.851  21.782   1.445  1.00  0.00           C  
ATOM   4781  CD1 LEU A 303     -19.149  23.175   1.983  1.00  0.00           C  
ATOM   4782  CD2 LEU A 303     -17.815  21.074   2.304  1.00  0.00           C  
ATOM   4783  H   LEU A 303     -22.367  19.767   1.095  1.00  0.00           H  
ATOM   4784  HA  LEU A 303     -21.577  22.490   0.956  1.00  0.00           H  
ATOM   4785 1HB  LEU A 303     -20.502  20.868   2.441  1.00  0.00           H  
ATOM   4786 2HB  LEU A 303     -19.894  19.962   1.052  1.00  0.00           H  
ATOM   4787  HG  LEU A 303     -18.467  21.893   0.430  1.00  0.00           H  
ATOM   4788 1HD1 LEU A 303     -18.230  23.762   2.004  1.00  0.00           H  
ATOM   4789 2HD1 LEU A 303     -19.877  23.667   1.339  1.00  0.00           H  
ATOM   4790 3HD1 LEU A 303     -19.551  23.097   2.993  1.00  0.00           H  
ATOM   4791 1HD2 LEU A 303     -16.896  21.659   2.324  1.00  0.00           H  
ATOM   4792 2HD2 LEU A 303     -18.197  20.965   3.319  1.00  0.00           H  
ATOM   4793 3HD2 LEU A 303     -17.609  20.088   1.887  1.00  0.00           H  
ATOM   4794  N   ALA A 304     -20.637  20.641  -1.614  1.00  0.00           N  
ATOM   4795  CA  ALA A 304     -20.218  20.710  -3.009  1.00  0.00           C  
ATOM   4796  C   ALA A 304     -21.130  21.625  -3.814  1.00  0.00           C  
ATOM   4797  O   ALA A 304     -20.665  22.403  -4.648  1.00  0.00           O  
ATOM   4798  CB  ALA A 304     -20.193  19.317  -3.622  1.00  0.00           C  
ATOM   4799  H   ALA A 304     -20.826  19.740  -1.199  1.00  0.00           H  
ATOM   4800  HA  ALA A 304     -19.212  21.127  -3.041  1.00  0.00           H  
ATOM   4801 1HB  ALA A 304     -19.878  19.383  -4.664  1.00  0.00           H  
ATOM   4802 2HB  ALA A 304     -19.491  18.689  -3.071  1.00  0.00           H  
ATOM   4803 3HB  ALA A 304     -21.188  18.879  -3.572  1.00  0.00           H  
ATOM   4804  N   LEU A 305     -22.431  21.530  -3.560  1.00  0.00           N  
ATOM   4805  CA  LEU A 305     -23.406  22.386  -4.224  1.00  0.00           C  
ATOM   4806  C   LEU A 305     -23.213  23.846  -3.836  1.00  0.00           C  
ATOM   4807  O   LEU A 305     -23.363  24.744  -4.664  1.00  0.00           O  
ATOM   4808  CB  LEU A 305     -24.831  21.940  -3.870  1.00  0.00           C  
ATOM   4809  CG  LEU A 305     -25.254  20.571  -4.415  1.00  0.00           C  
ATOM   4810  CD1 LEU A 305     -26.613  20.192  -3.841  1.00  0.00           C  
ATOM   4811  CD2 LEU A 305     -25.298  20.620  -5.935  1.00  0.00           C  
ATOM   4812  H   LEU A 305     -22.752  20.847  -2.888  1.00  0.00           H  
ATOM   4813  HA  LEU A 305     -23.269  22.296  -5.301  1.00  0.00           H  
ATOM   4814 1HB  LEU A 305     -24.926  21.909  -2.786  1.00  0.00           H  
ATOM   4815 2HB  LEU A 305     -25.532  22.681  -4.254  1.00  0.00           H  
ATOM   4816  HG  LEU A 305     -24.535  19.814  -4.097  1.00  0.00           H  
ATOM   4817 1HD1 LEU A 305     -26.913  19.218  -4.228  1.00  0.00           H  
ATOM   4818 2HD1 LEU A 305     -26.548  20.144  -2.753  1.00  0.00           H  
ATOM   4819 3HD1 LEU A 305     -27.350  20.941  -4.129  1.00  0.00           H  
ATOM   4820 1HD2 LEU A 305     -25.598  19.646  -6.323  1.00  0.00           H  
ATOM   4821 2HD2 LEU A 305     -26.017  21.375  -6.254  1.00  0.00           H  
ATOM   4822 3HD2 LEU A 305     -24.310  20.875  -6.320  1.00  0.00           H  
ATOM   4823  N   LYS A 306     -22.880  24.078  -2.571  1.00  0.00           N  
ATOM   4824  CA  LYS A 306     -22.672  25.431  -2.068  1.00  0.00           C  
ATOM   4825  C   LYS A 306     -21.398  26.040  -2.637  1.00  0.00           C  
ATOM   4826  O   LYS A 306     -21.350  27.233  -2.938  1.00  0.00           O  
ATOM   4827  CB  LYS A 306     -22.617  25.431  -0.539  1.00  0.00           C  
ATOM   4828  CG  LYS A 306     -23.954  25.158   0.138  1.00  0.00           C  
ATOM   4829  CD  LYS A 306     -23.810  25.125   1.652  1.00  0.00           C  
ATOM   4830  CE  LYS A 306     -25.142  24.843   2.330  1.00  0.00           C  
ATOM   4831  NZ  LYS A 306     -25.013  24.796   3.812  1.00  0.00           N1+
ATOM   4832  H   LYS A 306     -22.767  23.296  -1.940  1.00  0.00           H  
ATOM   4833  HA  LYS A 306     -23.511  26.050  -2.386  1.00  0.00           H  
ATOM   4834 1HB  LYS A 306     -21.909  24.674  -0.200  1.00  0.00           H  
ATOM   4835 2HB  LYS A 306     -22.256  26.398  -0.189  1.00  0.00           H  
ATOM   4836 1HG  LYS A 306     -24.665  25.939  -0.133  1.00  0.00           H  
ATOM   4837 2HG  LYS A 306     -24.345  24.200  -0.203  1.00  0.00           H  
ATOM   4838 1HD  LYS A 306     -23.097  24.347   1.933  1.00  0.00           H  
ATOM   4839 2HD  LYS A 306     -23.430  26.085   2.003  1.00  0.00           H  
ATOM   4840 1HE  LYS A 306     -25.856  25.621   2.065  1.00  0.00           H  
ATOM   4841 2HE  LYS A 306     -25.532  23.887   1.981  1.00  0.00           H  
ATOM   4842 1HZ  LYS A 306     -25.916  24.607   4.223  1.00  0.00           H  
ATOM   4843 2HZ  LYS A 306     -24.366  24.063   4.071  1.00  0.00           H  
ATOM   4844 3HZ  LYS A 306     -24.670  25.683   4.150  1.00  0.00           H  
ATOM   4845  N   LEU A 307     -20.367  25.216  -2.784  1.00  0.00           N  
ATOM   4846  CA  LEU A 307     -19.064  25.689  -3.236  1.00  0.00           C  
ATOM   4847  C   LEU A 307     -19.004  25.770  -4.755  1.00  0.00           C  
ATOM   4848  O   LEU A 307     -18.194  26.510  -5.316  1.00  0.00           O  
ATOM   4849  CB  LEU A 307     -17.955  24.762  -2.723  1.00  0.00           C  
ATOM   4850  CG  LEU A 307     -17.839  24.645  -1.198  1.00  0.00           C  
ATOM   4851  CD1 LEU A 307     -16.693  23.705  -0.846  1.00  0.00           C  
ATOM   4852  CD2 LEU A 307     -17.617  26.025  -0.598  1.00  0.00           C  
ATOM   4853  H   LEU A 307     -20.489  24.234  -2.578  1.00  0.00           H  
ATOM   4854  HA  LEU A 307     -18.901  26.688  -2.831  1.00  0.00           H  
ATOM   4855 1HB  LEU A 307     -18.128  23.763  -3.119  1.00  0.00           H  
ATOM   4856 2HB  LEU A 307     -16.999  25.120  -3.101  1.00  0.00           H  
ATOM   4857  HG  LEU A 307     -18.757  24.217  -0.795  1.00  0.00           H  
ATOM   4858 1HD1 LEU A 307     -16.610  23.622   0.237  1.00  0.00           H  
ATOM   4859 2HD1 LEU A 307     -16.887  22.719  -1.271  1.00  0.00           H  
ATOM   4860 3HD1 LEU A 307     -15.762  24.099  -1.252  1.00  0.00           H  
ATOM   4861 1HD2 LEU A 307     -17.535  25.942   0.487  1.00  0.00           H  
ATOM   4862 2HD2 LEU A 307     -16.699  26.453  -0.999  1.00  0.00           H  
ATOM   4863 3HD2 LEU A 307     -18.459  26.670  -0.850  1.00  0.00           H  
ATOM   4864  N   GLY A 308     -19.866  25.007  -5.419  1.00  0.00           N  
ATOM   4865  CA  GLY A 308     -19.908  24.987  -6.876  1.00  0.00           C  
ATOM   4866  C   GLY A 308     -18.842  24.061  -7.446  1.00  0.00           C  
ATOM   4867  O   GLY A 308     -18.213  24.371  -8.457  1.00  0.00           O  
ATOM   4868  H   GLY A 308     -20.508  24.425  -4.900  1.00  0.00           H  
ATOM   4869 1HA  GLY A 308     -20.893  24.660  -7.207  1.00  0.00           H  
ATOM   4870 2HA  GLY A 308     -19.760  25.996  -7.258  1.00  0.00           H  
ATOM   4871  N   ILE A 309     -18.643  22.922  -6.789  1.00  0.00           N  
ATOM   4872  CA  ILE A 309     -17.584  21.995  -7.170  1.00  0.00           C  
ATOM   4873  C   ILE A 309     -18.137  20.597  -7.412  1.00  0.00           C  
ATOM   4874  O   ILE A 309     -19.258  20.285  -7.012  1.00  0.00           O  
ATOM   4875  CB  ILE A 309     -16.492  21.934  -6.085  1.00  0.00           C  
ATOM   4876  CG1 ILE A 309     -17.079  21.431  -4.764  1.00  0.00           C  
ATOM   4877  CG2 ILE A 309     -15.850  23.300  -5.900  1.00  0.00           C  
ATOM   4878  CD1 ILE A 309     -16.047  21.214  -3.681  1.00  0.00           C  
ATOM   4879  H   ILE A 309     -19.240  22.694  -6.009  1.00  0.00           H  
ATOM   4880  HA  ILE A 309     -17.130  22.348  -8.096  1.00  0.00           H  
ATOM   4881  HB  ILE A 309     -15.724  21.220  -6.382  1.00  0.00           H  
ATOM   4882 1HG1 ILE A 309     -17.814  22.146  -4.397  1.00  0.00           H  
ATOM   4883 2HG1 ILE A 309     -17.598  20.486  -4.933  1.00  0.00           H  
ATOM   4884 1HG2 ILE A 309     -15.081  23.240  -5.130  1.00  0.00           H  
ATOM   4885 2HG2 ILE A 309     -15.399  23.620  -6.838  1.00  0.00           H  
ATOM   4886 3HG2 ILE A 309     -16.609  24.022  -5.598  1.00  0.00           H  
ATOM   4887 1HD1 ILE A 309     -16.540  20.857  -2.776  1.00  0.00           H  
ATOM   4888 2HD1 ILE A 309     -15.319  20.473  -4.015  1.00  0.00           H  
ATOM   4889 3HD1 ILE A 309     -15.539  22.153  -3.470  1.00  0.00           H  
ATOM   4890  N   SER A 310     -17.344  19.758  -8.072  1.00  0.00           N  
ATOM   4891  CA  SER A 310     -17.734  18.377  -8.329  1.00  0.00           C  
ATOM   4892  C   SER A 310     -17.436  17.489  -7.127  1.00  0.00           C  
ATOM   4893  O   SER A 310     -16.788  17.916  -6.173  1.00  0.00           O  
ATOM   4894  CB  SER A 310     -17.010  17.850  -9.552  1.00  0.00           C  
ATOM   4895  OG  SER A 310     -15.647  17.665  -9.288  1.00  0.00           O  
ATOM   4896  H   SER A 310     -16.449  20.087  -8.403  1.00  0.00           H  
ATOM   4897  HA  SER A 310     -18.808  18.350  -8.516  1.00  0.00           H  
ATOM   4898 1HB  SER A 310     -17.455  16.903  -9.857  1.00  0.00           H  
ATOM   4899 2HB  SER A 310     -17.132  18.550 -10.377  1.00  0.00           H  
ATOM   4900  HG  SER A 310     -15.179  18.230  -9.908  1.00  0.00           H  
ATOM   4901  N   VAL A 311     -17.912  16.249  -7.182  1.00  0.00           N  
ATOM   4902  CA  VAL A 311     -17.673  15.289  -6.112  1.00  0.00           C  
ATOM   4903  C   VAL A 311     -16.185  15.005  -5.948  1.00  0.00           C  
ATOM   4904  O   VAL A 311     -15.676  14.938  -4.830  1.00  0.00           O  
ATOM   4905  CB  VAL A 311     -18.416  13.971  -6.401  1.00  0.00           C  
ATOM   4906  CG1 VAL A 311     -17.995  12.895  -5.411  1.00  0.00           C  
ATOM   4907  CG2 VAL A 311     -19.918  14.199  -6.345  1.00  0.00           C  
ATOM   4908  H   VAL A 311     -18.453  15.965  -7.986  1.00  0.00           H  
ATOM   4909  HA  VAL A 311     -18.053  15.708  -5.180  1.00  0.00           H  
ATOM   4910  HB  VAL A 311     -18.138  13.618  -7.395  1.00  0.00           H  
ATOM   4911 1HG1 VAL A 311     -18.530  11.969  -5.630  1.00  0.00           H  
ATOM   4912 2HG1 VAL A 311     -16.923  12.721  -5.493  1.00  0.00           H  
ATOM   4913 3HG1 VAL A 311     -18.235  13.219  -4.398  1.00  0.00           H  
ATOM   4914 1HG2 VAL A 311     -20.436  13.264  -6.551  1.00  0.00           H  
ATOM   4915 2HG2 VAL A 311     -20.195  14.557  -5.353  1.00  0.00           H  
ATOM   4916 3HG2 VAL A 311     -20.201  14.943  -7.091  1.00  0.00           H  
ATOM   4917  N   GLU A 312     -15.493  14.839  -7.070  1.00  0.00           N  
ATOM   4918  CA  GLU A 312     -14.069  14.524  -7.052  1.00  0.00           C  
ATOM   4919  C   GLU A 312     -13.250  15.706  -6.551  1.00  0.00           C  
ATOM   4920  O   GLU A 312     -12.277  15.533  -5.817  1.00  0.00           O  
ATOM   4921  CB  GLU A 312     -13.595  14.119  -8.450  1.00  0.00           C  
ATOM   4922  CG  GLU A 312     -14.132  12.779  -8.932  1.00  0.00           C  
ATOM   4923  CD  GLU A 312     -13.668  12.427 -10.317  1.00  0.00           C  
ATOM   4924  OE1 GLU A 312     -13.044  13.251 -10.942  1.00  0.00           O  
ATOM   4925  OE2 GLU A 312     -13.935  11.332 -10.752  1.00  0.00           O1-
ATOM   4926  H   GLU A 312     -15.966  14.932  -7.958  1.00  0.00           H  
ATOM   4927  HA  GLU A 312     -13.909  13.687  -6.372  1.00  0.00           H  
ATOM   4928 1HB  GLU A 312     -13.897  14.879  -9.171  1.00  0.00           H  
ATOM   4929 2HB  GLU A 312     -12.506  14.068  -8.464  1.00  0.00           H  
ATOM   4930 1HG  GLU A 312     -13.806  11.999  -8.243  1.00  0.00           H  
ATOM   4931 2HG  GLU A 312     -15.220  12.807  -8.915  1.00  0.00           H  
ATOM   4932  N   GLU A 313     -13.650  16.909  -6.951  1.00  0.00           N  
ATOM   4933  CA  GLU A 313     -13.002  18.127  -6.481  1.00  0.00           C  
ATOM   4934  C   GLU A 313     -13.165  18.291  -4.975  1.00  0.00           C  
ATOM   4935  O   GLU A 313     -12.232  18.695  -4.280  1.00  0.00           O  
ATOM   4936  CB  GLU A 313     -13.576  19.349  -7.201  1.00  0.00           C  
ATOM   4937  CG  GLU A 313     -13.126  19.494  -8.648  1.00  0.00           C  
ATOM   4938  CD  GLU A 313     -13.807  20.629  -9.362  1.00  0.00           C
[truncated: 76,307 more chars]
