# Supplementary material for: Computational design of mechanically coupled axle-rotor protein assemblies
Source: Science. Author manuscript; Available in PMC 2023 Dec 11. (PMC10712554; doi:10.1126/science.abm1183)
Supplement: Data S5 [file NIHMS1871500-supplement-Data_S5.zip › pdbs/C3-C3_3.pdb]

ATOM      1  N   ASP A   1       7.281   9.844  43.962  1.00  0.00           N  
ATOM      2  CA  ASP A   1       7.615   8.787  43.008  1.00  0.00           C  
ATOM      3  C   ASP A   1       6.502   8.550  41.983  1.00  0.00           C  
ATOM      4  O   ASP A   1       6.780   8.204  40.834  1.00  0.00           O  
ATOM      5  CB  ASP A   1       7.949   7.522  43.764  1.00  0.00           C  
ATOM      6  CG  ASP A   1       9.154   7.768  44.658  1.00  0.00           C  
ATOM      7  OD1 ASP A   1      10.216   8.056  44.171  1.00  0.00           O  
ATOM      8  OD2 ASP A   1       8.974   7.699  45.858  1.00  0.00           O1-
ATOM      9 1H   ASP A   1       8.086  10.016  44.553  1.00  0.00           H  
ATOM     10 2H   ASP A   1       7.080  10.675  43.425  1.00  0.00           H  
ATOM     11 3H   ASP A   1       6.494   9.593  44.532  1.00  0.00           H  
ATOM     12  HA  ASP A   1       8.507   9.097  42.462  1.00  0.00           H  
ATOM     13 1HB  ASP A   1       7.098   7.212  44.368  1.00  0.00           H  
ATOM     14 2HB  ASP A   1       8.175   6.719  43.062  1.00  0.00           H  
ATOM     15  N   ILE A   2       5.234   8.712  42.392  1.00  0.00           N  
ATOM     16  CA  ILE A   2       4.127   8.512  41.455  1.00  0.00           C  
ATOM     17  C   ILE A   2       4.121   9.635  40.423  1.00  0.00           C  
ATOM     18  O   ILE A   2       3.939   9.389  39.227  1.00  0.00           O  
ATOM     19  CB  ILE A   2       2.761   8.446  42.171  1.00  0.00           C  
ATOM     20  CG1 ILE A   2       2.721   7.188  43.066  1.00  0.00           C  
ATOM     21  CG2 ILE A   2       1.620   8.380  41.105  1.00  0.00           C  
ATOM     22  CD1 ILE A   2       1.580   7.144  44.021  1.00  0.00           C  
ATOM     23  H   ILE A   2       5.018   8.996  43.337  1.00  0.00           H  
ATOM     24  HA  ILE A   2       4.278   7.575  40.928  1.00  0.00           H  
ATOM     25  HB  ILE A   2       2.624   9.326  42.805  1.00  0.00           H  
ATOM     26 1HG1 ILE A   2       2.653   6.317  42.441  1.00  0.00           H  
ATOM     27 2HG1 ILE A   2       3.641   7.140  43.635  1.00  0.00           H  
ATOM     28 1HG2 ILE A   2       0.649   8.329  41.578  1.00  0.00           H  
ATOM     29 2HG2 ILE A   2       1.644   9.271  40.480  1.00  0.00           H  
ATOM     30 3HG2 ILE A   2       1.760   7.501  40.477  1.00  0.00           H  
ATOM     31 1HD1 ILE A   2       1.612   6.233  44.610  1.00  0.00           H  
ATOM     32 2HD1 ILE A   2       1.620   8.005  44.687  1.00  0.00           H  
ATOM     33 3HD1 ILE A   2       0.686   7.158  43.472  1.00  0.00           H  
ATOM     34  N   GLU A   3       4.257  10.871  40.896  1.00  0.00           N  
ATOM     35  CA  GLU A   3       4.281  12.054  40.049  1.00  0.00           C  
ATOM     36  C   GLU A   3       5.475  12.026  39.094  1.00  0.00           C  
ATOM     37  O   GLU A   3       5.374  12.471  37.950  1.00  0.00           O  
ATOM     38  CB  GLU A   3       4.326  13.320  40.907  1.00  0.00           C  
ATOM     39  CG  GLU A   3       3.077  13.559  41.742  1.00  0.00           C  
ATOM     40  CD  GLU A   3       3.047  12.735  42.999  1.00  0.00           C  
ATOM     41  OE1 GLU A   3       3.974  11.995  43.224  1.00  0.00           O  
ATOM     42  OE2 GLU A   3       2.095  12.846  43.735  1.00  0.00           O1-
ATOM     43  H   GLU A   3       4.360  11.006  41.902  1.00  0.00           H  
ATOM     44  HA  GLU A   3       3.369  12.061  39.453  1.00  0.00           H  
ATOM     45 1HB  GLU A   3       5.177  13.269  41.586  1.00  0.00           H  
ATOM     46 2HB  GLU A   3       4.471  14.189  40.265  1.00  0.00           H  
ATOM     47 1HG  GLU A   3       3.029  14.614  42.011  1.00  0.00           H  
ATOM     48 2HG  GLU A   3       2.200  13.327  41.140  1.00  0.00           H  
ATOM     49  N   GLU A   4       6.614  11.515  39.570  1.00  0.00           N  
ATOM     50  CA  GLU A   4       7.780  11.387  38.720  1.00  0.00           C  
ATOM     51  C   GLU A   4       7.485  10.379  37.615  1.00  0.00           C  
ATOM     52  O   GLU A   4       7.830  10.617  36.453  1.00  0.00           O  
ATOM     53  CB  GLU A   4       9.004  10.946  39.516  1.00  0.00           C  
ATOM     54  CG  GLU A   4       9.532  11.955  40.540  1.00  0.00           C  
ATOM     55  CD  GLU A   4       8.832  11.909  41.879  1.00  0.00           C  
ATOM     56  OE1 GLU A   4       7.657  11.602  41.942  1.00  0.00           O  
ATOM     57  OE2 GLU A   4       9.502  12.103  42.869  1.00  0.00           O1-
ATOM     58  H   GLU A   4       6.662  11.250  40.550  1.00  0.00           H  
ATOM     59  HA  GLU A   4       7.991  12.354  38.261  1.00  0.00           H  
ATOM     60 1HB  GLU A   4       8.771  10.022  40.045  1.00  0.00           H  
ATOM     61 2HB  GLU A   4       9.816  10.721  38.824  1.00  0.00           H  
ATOM     62 1HG  GLU A   4      10.596  11.783  40.688  1.00  0.00           H  
ATOM     63 2HG  GLU A   4       9.414  12.954  40.120  1.00  0.00           H  
ATOM     64  N   ALA A   5       6.829   9.255  37.968  1.00  0.00           N  
ATOM     65  CA  ALA A   5       6.440   8.267  36.974  1.00  0.00           C  
ATOM     66  C   ALA A   5       5.483   8.906  35.977  1.00  0.00           C  
ATOM     67  O   ALA A   5       5.532   8.604  34.786  1.00  0.00           O  
ATOM     68  CB  ALA A   5       5.799   7.055  37.625  1.00  0.00           C  
ATOM     69  H   ALA A   5       6.640   9.061  38.957  1.00  0.00           H  
ATOM     70  HA  ALA A   5       7.333   7.956  36.440  1.00  0.00           H  
ATOM     71 1HB  ALA A   5       5.533   6.327  36.861  1.00  0.00           H  
ATOM     72 2HB  ALA A   5       6.502   6.606  38.328  1.00  0.00           H  
ATOM     73 3HB  ALA A   5       4.904   7.358  38.159  1.00  0.00           H  
ATOM     74  N   LYS A   6       4.609   9.794  36.451  1.00  0.00           N  
ATOM     75  CA  LYS A   6       3.672  10.472  35.572  1.00  0.00           C  
ATOM     76  C   LYS A   6       4.416  11.315  34.542  1.00  0.00           C  
ATOM     77  O   LYS A   6       4.096  11.255  33.348  1.00  0.00           O  
ATOM     78  CB  LYS A   6       2.680  11.303  36.395  1.00  0.00           C  
ATOM     79  CG  LYS A   6       1.535  11.976  35.620  1.00  0.00           C  
ATOM     80  CD  LYS A   6       0.506  12.604  36.602  1.00  0.00           C  
ATOM     81  CE  LYS A   6      -0.659  13.267  35.871  1.00  0.00           C  
ATOM     82  NZ  LYS A   6      -1.732  13.755  36.822  1.00  0.00           N1+
ATOM     83  H   LYS A   6       4.561   9.938  37.465  1.00  0.00           H  
ATOM     84  HA  LYS A   6       3.137   9.723  35.018  1.00  0.00           H  
ATOM     85 1HB  LYS A   6       2.284  10.697  37.199  1.00  0.00           H  
ATOM     86 2HB  LYS A   6       3.220  12.113  36.861  1.00  0.00           H  
ATOM     87 1HG  LYS A   6       1.946  12.762  34.978  1.00  0.00           H  
ATOM     88 2HG  LYS A   6       1.033  11.247  34.990  1.00  0.00           H  
ATOM     89 1HD  LYS A   6       0.108  11.844  37.268  1.00  0.00           H  
ATOM     90 2HD  LYS A   6       1.006  13.359  37.211  1.00  0.00           H  
ATOM     91 1HE  LYS A   6      -0.273  14.118  35.314  1.00  0.00           H  
ATOM     92 2HE  LYS A   6      -1.102  12.557  35.172  1.00  0.00           H  
ATOM     93 1HZ  LYS A   6      -2.468  14.195  36.294  1.00  0.00           H  
ATOM     94 2HZ  LYS A   6      -2.152  12.963  37.358  1.00  0.00           H  
ATOM     95 3HZ  LYS A   6      -1.345  14.421  37.471  1.00  0.00           H  
ATOM     96  N   GLU A   7       5.422  12.075  34.983  1.00  0.00           N  
ATOM     97  CA  GLU A   7       6.204  12.863  34.037  1.00  0.00           C  
ATOM     98  C   GLU A   7       7.001  11.981  33.081  1.00  0.00           C  
ATOM     99  O   GLU A   7       7.086  12.286  31.889  1.00  0.00           O  
ATOM    100  CB  GLU A   7       7.137  13.827  34.769  1.00  0.00           C  
ATOM    101  CG  GLU A   7       6.426  15.001  35.423  1.00  0.00           C  
ATOM    102  CD  GLU A   7       5.742  15.867  34.386  1.00  0.00           C  
ATOM    103  OE1 GLU A   7       6.349  16.098  33.360  1.00  0.00           O  
ATOM    104  OE2 GLU A   7       4.631  16.279  34.600  1.00  0.00           O1-
ATOM    105  H   GLU A   7       5.601  12.131  35.991  1.00  0.00           H  
ATOM    106  HA  GLU A   7       5.512  13.458  33.441  1.00  0.00           H  
ATOM    107 1HB  GLU A   7       7.672  13.283  35.553  1.00  0.00           H  
ATOM    108 2HB  GLU A   7       7.879  14.216  34.074  1.00  0.00           H  
ATOM    109 1HG  GLU A   7       5.677  14.619  36.121  1.00  0.00           H  
ATOM    110 2HG  GLU A   7       7.144  15.595  35.985  1.00  0.00           H  
ATOM    111  N   GLU A   8       7.541  10.859  33.574  1.00  0.00           N  
ATOM    112  CA  GLU A   8       8.298   9.972  32.703  1.00  0.00           C  
ATOM    113  C   GLU A   8       7.351   9.353  31.682  1.00  0.00           C  
ATOM    114  O   GLU A   8       7.700   9.220  30.508  1.00  0.00           O  
ATOM    115  CB  GLU A   8       9.019   8.893  33.515  1.00  0.00           C  
ATOM    116  CG  GLU A   8       9.920   7.931  32.708  1.00  0.00           C  
ATOM    117  CD  GLU A   8      11.127   8.590  32.058  1.00  0.00           C  
ATOM    118  OE1 GLU A   8      11.468   9.699  32.415  1.00  0.00           O  
ATOM    119  OE2 GLU A   8      11.738   7.958  31.230  1.00  0.00           O1-
ATOM    120  H   GLU A   8       7.473  10.661  34.577  1.00  0.00           H  
ATOM    121  HA  GLU A   8       9.044  10.558  32.170  1.00  0.00           H  
ATOM    122 1HB  GLU A   8       9.639   9.374  34.272  1.00  0.00           H  
ATOM    123 2HB  GLU A   8       8.285   8.301  34.044  1.00  0.00           H  
ATOM    124 1HG  GLU A   8      10.263   7.141  33.371  1.00  0.00           H  
ATOM    125 2HG  GLU A   8       9.316   7.470  31.931  1.00  0.00           H  
ATOM    126  N   SER A   9       6.138   8.999  32.121  1.00  0.00           N  
ATOM    127  CA  SER A   9       5.150   8.397  31.249  1.00  0.00           C  
ATOM    128  C   SER A   9       4.791   9.362  30.133  1.00  0.00           C  
ATOM    129  O   SER A   9       4.674   8.963  28.968  1.00  0.00           O  
ATOM    130  CB  SER A   9       3.896   8.045  32.033  1.00  0.00           C  
ATOM    131  OG  SER A   9       4.149   7.051  32.992  1.00  0.00           O  
ATOM    132  H   SER A   9       5.919   9.103  33.107  1.00  0.00           H  
ATOM    133  HA  SER A   9       5.581   7.503  30.820  1.00  0.00           H  
ATOM    134 1HB  SER A   9       3.509   8.931  32.522  1.00  0.00           H  
ATOM    135 2HB  SER A   9       3.136   7.702  31.342  1.00  0.00           H  
ATOM    136  HG  SER A   9       4.640   7.502  33.719  1.00  0.00           H  
ATOM    137  N   ARG A  10       4.641  10.644  30.486  1.00  0.00           N  
ATOM    138  CA  ARG A  10       4.348  11.682  29.516  1.00  0.00           C  
ATOM    139  C   ARG A  10       5.472  11.753  28.485  1.00  0.00           C  
ATOM    140  O   ARG A  10       5.212  11.724  27.283  1.00  0.00           O  
ATOM    141  CB  ARG A  10       4.176  13.029  30.208  1.00  0.00           C  
ATOM    142  CG  ARG A  10       3.816  14.189  29.296  1.00  0.00           C  
ATOM    143  CD  ARG A  10       3.684  15.491  30.049  1.00  0.00           C  
ATOM    144  NE  ARG A  10       4.956  15.978  30.631  1.00  0.00           N  
ATOM    145  CZ  ARG A  10       5.947  16.589  29.951  1.00  0.00           C  
ATOM    146  NH1 ARG A  10       5.881  16.783  28.640  1.00  0.00           N1+
ATOM    147  NH2 ARG A  10       6.990  16.999  30.643  1.00  0.00           N  
ATOM    148  H   ARG A  10       4.682  10.888  31.481  1.00  0.00           H  
ATOM    149  HA  ARG A  10       3.420  11.434  29.005  1.00  0.00           H  
ATOM    150 1HB  ARG A  10       3.410  12.947  30.977  1.00  0.00           H  
ATOM    151 2HB  ARG A  10       5.103  13.295  30.710  1.00  0.00           H  
ATOM    152 1HG  ARG A  10       4.585  14.301  28.526  1.00  0.00           H  
ATOM    153 2HG  ARG A  10       2.862  13.979  28.813  1.00  0.00           H  
ATOM    154 1HD  ARG A  10       3.293  16.258  29.385  1.00  0.00           H  
ATOM    155 2HD  ARG A  10       2.981  15.344  30.872  1.00  0.00           H  
ATOM    156  HE  ARG A  10       5.107  15.900  31.657  1.00  0.00           H  
ATOM    157 1HH1 ARG A  10       5.072  16.462  28.109  1.00  0.00           H  
ATOM    158 2HH1 ARG A  10       6.636  17.243  28.154  1.00  0.00           H  
ATOM    159 1HH2 ARG A  10       6.982  16.832  31.664  1.00  0.00           H  
ATOM    160 2HH2 ARG A  10       7.760  17.467  30.194  1.00  0.00           H  
ATOM    161  N   LYS A  11       6.730  11.784  28.952  1.00  0.00           N  
ATOM    162  CA  LYS A  11       7.874  11.864  28.047  1.00  0.00           C  
ATOM    163  C   LYS A  11       7.896  10.687  27.079  1.00  0.00           C  
ATOM    164  O   LYS A  11       8.171  10.876  25.890  1.00  0.00           O  
ATOM    165  CB  LYS A  11       9.176  11.894  28.854  1.00  0.00           C  
ATOM    166  CG  LYS A  11       9.436  13.197  29.608  1.00  0.00           C  
ATOM    167  CD  LYS A  11      10.718  13.102  30.440  1.00  0.00           C  
ATOM    168  CE  LYS A  11      10.965  14.368  31.241  1.00  0.00           C  
ATOM    169  NZ  LYS A  11      12.144  14.226  32.141  1.00  0.00           N1+
ATOM    170  H   LYS A  11       6.883  11.803  29.967  1.00  0.00           H  
ATOM    171  HA  LYS A  11       7.792  12.780  27.468  1.00  0.00           H  
ATOM    172 1HB  LYS A  11       9.167  11.088  29.584  1.00  0.00           H  
ATOM    173 2HB  LYS A  11      10.015  11.717  28.186  1.00  0.00           H  
ATOM    174 1HG  LYS A  11       9.530  14.014  28.893  1.00  0.00           H  
ATOM    175 2HG  LYS A  11       8.596  13.415  30.263  1.00  0.00           H  
ATOM    176 1HD  LYS A  11      10.645  12.255  31.129  1.00  0.00           H  
ATOM    177 2HD  LYS A  11      11.566  12.931  29.779  1.00  0.00           H  
ATOM    178 1HE  LYS A  11      11.144  15.193  30.554  1.00  0.00           H  
ATOM    179 2HE  LYS A  11      10.082  14.591  31.844  1.00  0.00           H  
ATOM    180 1HZ  LYS A  11      12.284  15.081  32.658  1.00  0.00           H  
ATOM    181 2HZ  LYS A  11      11.963  13.463  32.788  1.00  0.00           H  
ATOM    182 3HZ  LYS A  11      12.971  14.021  31.598  1.00  0.00           H  
ATOM    183  N   ILE A  12       7.573   9.484  27.567  1.00  0.00           N  
ATOM    184  CA  ILE A  12       7.535   8.305  26.719  1.00  0.00           C  
ATOM    185  C   ILE A  12       6.438   8.464  25.666  1.00  0.00           C  
ATOM    186  O   ILE A  12       6.657   8.226  24.480  1.00  0.00           O  
ATOM    187  CB  ILE A  12       7.293   7.026  27.561  1.00  0.00           C  
ATOM    188  CG1 ILE A  12       8.535   6.755  28.474  1.00  0.00           C  
ATOM    189  CG2 ILE A  12       7.025   5.803  26.611  1.00  0.00           C  
ATOM    190  CD1 ILE A  12       8.296   5.743  29.602  1.00  0.00           C  
ATOM    191  H   ILE A  12       7.407   9.400  28.576  1.00  0.00           H  
ATOM    192  HA  ILE A  12       8.492   8.211  26.210  1.00  0.00           H  
ATOM    193  HB  ILE A  12       6.445   7.179  28.213  1.00  0.00           H  
ATOM    194 1HG1 ILE A  12       9.339   6.375  27.843  1.00  0.00           H  
ATOM    195 2HG1 ILE A  12       8.867   7.693  28.919  1.00  0.00           H  
ATOM    196 1HG2 ILE A  12       6.865   4.906  27.185  1.00  0.00           H  
ATOM    197 2HG2 ILE A  12       6.147   5.984  25.998  1.00  0.00           H  
ATOM    198 3HG2 ILE A  12       7.890   5.653  25.960  1.00  0.00           H  
ATOM    199 1HD1 ILE A  12       9.220   5.618  30.169  1.00  0.00           H  
ATOM    200 2HD1 ILE A  12       7.527   6.126  30.260  1.00  0.00           H  
ATOM    201 3HD1 ILE A  12       7.989   4.789  29.202  1.00  0.00           H  
ATOM    202  N   ALA A  13       5.236   8.871  26.098  1.00  0.00           N  
ATOM    203  CA  ALA A  13       4.140   9.040  25.149  1.00  0.00           C  
ATOM    204  C   ALA A  13       4.461  10.104  24.092  1.00  0.00           C  
ATOM    205  O   ALA A  13       4.091   9.939  22.918  1.00  0.00           O  
ATOM    206  CB  ALA A  13       2.879   9.452  25.902  1.00  0.00           C  
ATOM    207  H   ALA A  13       5.082   9.031  27.094  1.00  0.00           H  
ATOM    208  HA  ALA A  13       3.969   8.098  24.651  1.00  0.00           H  
ATOM    209 1HB  ALA A  13       2.056   9.555  25.198  1.00  0.00           H  
ATOM    210 2HB  ALA A  13       2.640   8.687  26.642  1.00  0.00           H  
ATOM    211 3HB  ALA A  13       3.058  10.403  26.404  1.00  0.00           H  
ATOM    212  N   ASP A  14       5.157  11.175  24.464  1.00  0.00           N  
ATOM    213  CA  ASP A  14       5.506  12.216  23.507  1.00  0.00           C  
ATOM    214  C   ASP A  14       6.630  11.808  22.549  1.00  0.00           C  
ATOM    215  O   ASP A  14       6.604  12.175  21.373  1.00  0.00           O  
ATOM    216  CB  ASP A  14       5.917  13.508  24.224  1.00  0.00           C  
ATOM    217  CG  ASP A  14       4.769  14.282  24.917  1.00  0.00           C  
ATOM    218  OD1 ASP A  14       3.614  14.023  24.664  1.00  0.00           O  
ATOM    219  OD2 ASP A  14       5.084  15.171  25.682  1.00  0.00           O1-
ATOM    220  H   ASP A  14       5.382  11.296  25.459  1.00  0.00           H  
ATOM    221  HA  ASP A  14       4.620  12.431  22.911  1.00  0.00           H  
ATOM    222 1HB  ASP A  14       6.656  13.251  24.988  1.00  0.00           H  
ATOM    223 2HB  ASP A  14       6.408  14.171  23.514  1.00  0.00           H  
ATOM    224  N   HIS A  15       7.648  11.023  23.034  1.00  0.00           N  
ATOM    225  CA  HIS A  15       8.794  10.685  22.194  1.00  0.00           C  
ATOM    226  C   HIS A  15       8.535   9.422  21.409  1.00  0.00           C  
ATOM    227  O   HIS A  15       9.097   9.334  20.268  1.00  0.00           O  
ATOM    228  CB  HIS A  15       9.985  10.489  23.146  1.00  0.00           C  
ATOM    229  CG  HIS A  15      11.267  10.233  22.409  1.00  0.00           C  
ATOM    230  CD2 HIS A  15      11.910   9.003  22.428  1.00  0.00           C  
ATOM    231  ND1 HIS A  15      11.963  11.160  21.634  1.00  0.00           N  
ATOM    232  CE1 HIS A  15      13.000  10.399  21.240  1.00  0.00           C  
ATOM    233  NE2 HIS A  15      13.044   9.106  21.663  1.00  0.00           N  
ATOM    234  H   HIS A  15       7.604  10.677  23.982  1.00  0.00           H  
ATOM    235  HA  HIS A  15       8.918  11.495  21.456  1.00  0.00           H  
ATOM    236 1HB  HIS A  15      10.104  11.377  23.767  1.00  0.00           H  
ATOM    237 2HB  HIS A  15       9.813   9.638  23.834  1.00  0.00           H  
ATOM    238  HD2 HIS A  15      11.566   8.115  22.959  1.00  0.00           H  
ATOM    239  HE1 HIS A  15      13.822  10.722  20.602  1.00  0.00           H  
ATOM    240  HE2 HIS A  15      13.764   8.434  21.436  1.00  0.00           H  
ATOM    241  N   GLY A  16       7.904   8.382  21.911  1.00  0.00           N  
ATOM    242  CA  GLY A  16       7.754   7.138  21.173  1.00  0.00           C  
ATOM    243  C   GLY A  16       6.730   7.279  20.052  1.00  0.00           C  
ATOM    244  O   GLY A  16       5.742   7.998  20.183  1.00  0.00           O  
ATOM    245  H   GLY A  16       7.484   8.453  22.841  1.00  0.00           H  
ATOM    246 1HA  GLY A  16       8.716   6.836  20.760  1.00  0.00           H  
ATOM    247 2HA  GLY A  16       7.442   6.351  21.864  1.00  0.00           H  
ATOM    248  N   HIS A  17       6.955   6.584  18.955  1.00  0.00           N  
ATOM    249  CA  HIS A  17       5.978   6.468  17.876  1.00  0.00           C  
ATOM    250  C   HIS A  17       5.636   5.022  17.608  1.00  0.00           C  
ATOM    251  O   HIS A  17       4.739   4.663  16.928  1.00  0.00           O  
ATOM    252  CB  HIS A  17       6.627   7.104  16.636  1.00  0.00           C  
ATOM    253  CG  HIS A  17       5.693   7.145  15.461  1.00  0.00           C  
ATOM    254  CD2 HIS A  17       5.860   6.342  14.342  1.00  0.00           C  
ATOM    255  ND1 HIS A  17       4.574   7.964  15.338  1.00  0.00           N  
ATOM    256  CE1 HIS A  17       4.143   7.586  14.121  1.00  0.00           C  
ATOM    257  NE2 HIS A  17       4.847   6.626  13.463  1.00  0.00           N  
ATOM    258  H   HIS A  17       7.842   6.110  18.857  1.00  0.00           H  
ATOM    259  HA  HIS A  17       5.048   6.955  18.214  1.00  0.00           H  
ATOM    260 1HB  HIS A  17       6.944   8.120  16.872  1.00  0.00           H  
ATOM    261 2HB  HIS A  17       7.535   6.547  16.329  1.00  0.00           H  
ATOM    262  HD2 HIS A  17       6.658   5.613  14.197  1.00  0.00           H  
ATOM    263  HE1 HIS A  17       3.270   7.981  13.602  1.00  0.00           H  
ATOM    264  HE2 HIS A  17       4.627   6.253  12.550  1.00  0.00           H  
ATOM    265  N   ASP A  18       6.486   4.241  18.308  1.00  0.00           N  
ATOM    266  CA  ASP A  18       6.381   2.791  18.266  1.00  0.00           C  
ATOM    267  C   ASP A  18       5.526   2.299  19.404  1.00  0.00           C  
ATOM    268  O   ASP A  18       5.950   2.332  20.560  1.00  0.00           O  
ATOM    269  CB  ASP A  18       7.722   2.071  18.359  1.00  0.00           C  
ATOM    270  CG  ASP A  18       7.526   0.511  18.327  1.00  0.00           C  
ATOM    271  OD1 ASP A  18       6.382   0.057  18.227  1.00  0.00           O  
ATOM    272  OD2 ASP A  18       8.484  -0.191  18.472  1.00  0.00           O1-
ATOM    273  H   ASP A  18       7.202   4.703  18.854  1.00  0.00           H  
ATOM    274  HA  ASP A  18       5.904   2.504  17.333  1.00  0.00           H  
ATOM    275 1HB  ASP A  18       8.350   2.359  17.521  1.00  0.00           H  
ATOM    276 2HB  ASP A  18       8.238   2.361  19.272  1.00  0.00           H  
ATOM    277  N   GLY A  19       4.311   1.879  19.101  1.00  0.00           N  
ATOM    278  CA  GLY A  19       3.391   1.438  20.130  1.00  0.00           C  
ATOM    279  C   GLY A  19       3.947   0.273  20.956  1.00  0.00           C  
ATOM    280  O   GLY A  19       3.640   0.160  22.143  1.00  0.00           O  
ATOM    281  H   GLY A  19       4.030   1.880  18.130  1.00  0.00           H  
ATOM    282 1HA  GLY A  19       3.157   2.273  20.787  1.00  0.00           H  
ATOM    283 2HA  GLY A  19       2.456   1.139  19.660  1.00  0.00           H  
ATOM    284  N   HIS A  20       4.779  -0.598  20.367  1.00  0.00           N  
ATOM    285  CA  HIS A  20       5.287  -1.723  21.141  1.00  0.00           C  
ATOM    286  C   HIS A  20       6.285  -1.258  22.180  1.00  0.00           C  
ATOM    287  O   HIS A  20       6.128  -1.532  23.378  1.00  0.00           O  
ATOM    288  CB  HIS A  20       5.948  -2.761  20.234  1.00  0.00           C  
ATOM    289  CG  HIS A  20       6.427  -3.971  20.966  1.00  0.00           C  
ATOM    290  CD2 HIS A  20       5.826  -5.161  21.191  1.00  0.00           C  
ATOM    291  ND1 HIS A  20       7.667  -4.045  21.580  1.00  0.00           N  
ATOM    292  CE1 HIS A  20       7.794  -5.227  22.153  1.00  0.00           C  
ATOM    293  NE2 HIS A  20       6.695  -5.918  21.923  1.00  0.00           N  
ATOM    294  H   HIS A  20       5.088  -0.490  19.387  1.00  0.00           H  
ATOM    295  HA  HIS A  20       4.462  -2.205  21.668  1.00  0.00           H  
ATOM    296 1HB  HIS A  20       5.245  -3.074  19.464  1.00  0.00           H  
ATOM    297 2HB  HIS A  20       6.802  -2.303  19.724  1.00  0.00           H  
ATOM    298  HD2 HIS A  20       4.832  -5.464  20.853  1.00  0.00           H  
ATOM    299  HE1 HIS A  20       8.661  -5.581  22.709  1.00  0.00           H  
ATOM    300  HE2 HIS A  20       6.518  -6.881  22.244  1.00  0.00           H  
ATOM    301  N   LYS A  21       7.301  -0.525  21.732  1.00  0.00           N  
ATOM    302  CA  LYS A  21       8.331  -0.065  22.635  1.00  0.00           C  
ATOM    303  C   LYS A  21       7.765   0.903  23.665  1.00  0.00           C  
ATOM    304  O   LYS A  21       8.077   0.793  24.849  1.00  0.00           O  
ATOM    305  CB  LYS A  21       9.470   0.584  21.853  1.00  0.00           C  
ATOM    306  CG  LYS A  21      10.660   1.084  22.693  1.00  0.00           C  
ATOM    307  CD  LYS A  21      11.355  -0.086  23.413  1.00  0.00           C  
ATOM    308  CE  LYS A  21      12.795   0.247  23.828  1.00  0.00           C  
ATOM    309  NZ  LYS A  21      12.870   1.375  24.800  1.00  0.00           N1+
ATOM    310  H   LYS A  21       7.377  -0.336  20.735  1.00  0.00           H  
ATOM    311  HA  LYS A  21       8.723  -0.932  23.164  1.00  0.00           H  
ATOM    312 1HB  LYS A  21       9.846  -0.128  21.113  1.00  0.00           H  
ATOM    313 2HB  LYS A  21       9.081   1.436  21.302  1.00  0.00           H  
ATOM    314 1HG  LYS A  21      11.372   1.581  22.037  1.00  0.00           H  
ATOM    315 2HG  LYS A  21      10.309   1.804  23.440  1.00  0.00           H  
ATOM    316 1HD  LYS A  21      10.793  -0.310  24.326  1.00  0.00           H  
ATOM    317 2HD  LYS A  21      11.355  -0.971  22.779  1.00  0.00           H  
ATOM    318 1HE  LYS A  21      13.237  -0.636  24.282  1.00  0.00           H  
ATOM    319 2HE  LYS A  21      13.364   0.510  22.939  1.00  0.00           H  
ATOM    320 1HZ  LYS A  21      13.825   1.554  25.048  1.00  0.00           H  
ATOM    321 2HZ  LYS A  21      12.470   2.216  24.401  1.00  0.00           H  
ATOM    322 3HZ  LYS A  21      12.338   1.142  25.664  1.00  0.00           H  
ATOM    323  N   ALA A  22       6.891   1.833  23.246  1.00  0.00           N  
ATOM    324  CA  ALA A  22       6.354   2.782  24.211  1.00  0.00           C  
ATOM    325  C   ALA A  22       5.633   2.045  25.329  1.00  0.00           C  
ATOM    326  O   ALA A  22       5.830   2.361  26.508  1.00  0.00           O  
ATOM    327  CB  ALA A  22       5.399   3.742  23.524  1.00  0.00           C  
ATOM    328  H   ALA A  22       6.631   1.916  22.260  1.00  0.00           H  
ATOM    329  HA  ALA A  22       7.182   3.341  24.641  1.00  0.00           H  
ATOM    330 1HB  ALA A  22       5.013   4.457  24.248  1.00  0.00           H  
ATOM    331 2HB  ALA A  22       5.926   4.272  22.730  1.00  0.00           H  
ATOM    332 3HB  ALA A  22       4.572   3.176  23.089  1.00  0.00           H  
ATOM    333  N   VAL A  23       4.867   1.010  24.988  1.00  0.00           N  
ATOM    334  CA  VAL A  23       4.197   0.226  26.003  1.00  0.00           C  
ATOM    335  C   VAL A  23       5.195  -0.500  26.874  1.00  0.00           C  
ATOM    336  O   VAL A  23       5.026  -0.533  28.088  1.00  0.00           O  
ATOM    337  CB  VAL A  23       3.210  -0.753  25.382  1.00  0.00           C  
ATOM    338  CG1 VAL A  23       2.659  -1.732  26.430  1.00  0.00           C  
ATOM    339  CG2 VAL A  23       2.091   0.033  24.819  1.00  0.00           C  
ATOM    340  H   VAL A  23       4.703   0.792  23.997  1.00  0.00           H  
ATOM    341  HA  VAL A  23       3.629   0.910  26.635  1.00  0.00           H  
ATOM    342  HB  VAL A  23       3.714  -1.317  24.590  1.00  0.00           H  
ATOM    343 1HG1 VAL A  23       1.952  -2.403  25.947  1.00  0.00           H  
ATOM    344 2HG1 VAL A  23       3.466  -2.321  26.863  1.00  0.00           H  
ATOM    345 3HG1 VAL A  23       2.154  -1.178  27.225  1.00  0.00           H  
ATOM    346 1HG2 VAL A  23       1.391  -0.628  24.344  1.00  0.00           H  
ATOM    347 2HG2 VAL A  23       1.608   0.568  25.627  1.00  0.00           H  
ATOM    348 3HG2 VAL A  23       2.453   0.743  24.093  1.00  0.00           H  
ATOM    349  N   ALA A  24       6.211  -1.128  26.273  1.00  0.00           N  
ATOM    350  CA  ALA A  24       7.191  -1.862  27.058  1.00  0.00           C  
ATOM    351  C   ALA A  24       7.879  -0.963  28.087  1.00  0.00           C  
ATOM    352  O   ALA A  24       8.102  -1.388  29.228  1.00  0.00           O  
ATOM    353  CB  ALA A  24       8.229  -2.473  26.136  1.00  0.00           C  
ATOM    354  H   ALA A  24       6.282  -1.117  25.250  1.00  0.00           H  
ATOM    355  HA  ALA A  24       6.668  -2.654  27.593  1.00  0.00           H  
ATOM    356 1HB  ALA A  24       8.945  -3.041  26.722  1.00  0.00           H  
ATOM    357 2HB  ALA A  24       7.736  -3.128  25.415  1.00  0.00           H  
ATOM    358 3HB  ALA A  24       8.744  -1.673  25.606  1.00  0.00           H  
ATOM    359  N   ASP A  25       8.187   0.285  27.707  1.00  0.00           N  
ATOM    360  CA  ASP A  25       8.834   1.196  28.640  1.00  0.00           C  
ATOM    361  C   ASP A  25       7.864   1.657  29.723  1.00  0.00           C  
ATOM    362  O   ASP A  25       8.236   1.719  30.901  1.00  0.00           O  
ATOM    363  CB  ASP A  25       9.421   2.408  27.916  1.00  0.00           C  
ATOM    364  CG  ASP A  25      10.722   2.135  27.064  1.00  0.00           C  
ATOM    365  OD1 ASP A  25      11.409   1.113  27.206  1.00  0.00           O  
ATOM    366  OD2 ASP A  25      11.051   2.993  26.279  1.00  0.00           O1-
ATOM    367  H   ASP A  25       8.030   0.561  26.731  1.00  0.00           H  
ATOM    368  HA  ASP A  25       9.645   0.668  29.128  1.00  0.00           H  
ATOM    369 1HB  ASP A  25       8.653   2.810  27.244  1.00  0.00           H  
ATOM    370 2HB  ASP A  25       9.651   3.179  28.641  1.00  0.00           H  
ATOM    371  N   LEU A  26       6.609   1.940  29.355  1.00  0.00           N  
ATOM    372  CA  LEU A  26       5.631   2.355  30.351  1.00  0.00           C  
ATOM    373  C   LEU A  26       5.350   1.231  31.324  1.00  0.00           C  
ATOM    374  O   LEU A  26       5.206   1.469  32.523  1.00  0.00           O  
ATOM    375  CB  LEU A  26       4.311   2.758  29.691  1.00  0.00           C  
ATOM    376  CG  LEU A  26       4.321   4.032  28.857  1.00  0.00           C  
ATOM    377  CD1 LEU A  26       3.026   4.142  28.120  1.00  0.00           C  
ATOM    378  CD2 LEU A  26       4.528   5.227  29.738  1.00  0.00           C  
ATOM    379  H   LEU A  26       6.346   1.906  28.365  1.00  0.00           H  
ATOM    380  HA  LEU A  26       6.043   3.181  30.918  1.00  0.00           H  
ATOM    381 1HB  LEU A  26       4.001   1.941  29.038  1.00  0.00           H  
ATOM    382 2HB  LEU A  26       3.557   2.873  30.471  1.00  0.00           H  
ATOM    383  HG  LEU A  26       5.106   3.985  28.139  1.00  0.00           H  
ATOM    384 1HD1 LEU A  26       3.031   5.044  27.507  1.00  0.00           H  
ATOM    385 2HD1 LEU A  26       2.917   3.271  27.482  1.00  0.00           H  
ATOM    386 3HD1 LEU A  26       2.201   4.186  28.827  1.00  0.00           H  
ATOM    387 1HD2 LEU A  26       4.522   6.124  29.121  1.00  0.00           H  
ATOM    388 2HD2 LEU A  26       3.748   5.284  30.464  1.00  0.00           H  
ATOM    389 3HD2 LEU A  26       5.464   5.156  30.246  1.00  0.00           H  
ATOM    390  N   GLN A  27       5.302   0.001  30.817  1.00  0.00           N  
ATOM    391  CA  GLN A  27       5.025  -1.141  31.651  1.00  0.00           C  
ATOM    392  C   GLN A  27       6.162  -1.357  32.636  1.00  0.00           C  
ATOM    393  O   GLN A  27       5.913  -1.556  33.826  1.00  0.00           O  
ATOM    394  CB  GLN A  27       4.784  -2.355  30.752  1.00  0.00           C  
ATOM    395  CG  GLN A  27       4.388  -3.617  31.438  1.00  0.00           C  
ATOM    396  CD  GLN A  27       3.080  -3.483  32.189  1.00  0.00           C  
ATOM    397  NE2 GLN A  27       2.844  -4.398  33.104  1.00  0.00           N  
ATOM    398  OE1 GLN A  27       2.282  -2.559  31.943  1.00  0.00           O  
ATOM    399  H   GLN A  27       5.416  -0.135  29.813  1.00  0.00           H  
ATOM    400  HA  GLN A  27       4.123  -0.934  32.219  1.00  0.00           H  
ATOM    401 1HB  GLN A  27       4.002  -2.109  30.031  1.00  0.00           H  
ATOM    402 2HB  GLN A  27       5.688  -2.556  30.177  1.00  0.00           H  
ATOM    403 1HG  GLN A  27       4.292  -4.376  30.684  1.00  0.00           H  
ATOM    404 2HG  GLN A  27       5.161  -3.892  32.142  1.00  0.00           H  
ATOM    405 1HE2 GLN A  27       2.009  -4.339  33.668  1.00  0.00           H  
ATOM    406 2HE2 GLN A  27       3.488  -5.158  33.257  1.00  0.00           H  
ATOM    407  N   ARG A  28       7.414  -1.238  32.184  1.00  0.00           N  
ATOM    408  CA  ARG A  28       8.536  -1.398  33.096  1.00  0.00           C  
ATOM    409  C   ARG A  28       8.439  -0.358  34.208  1.00  0.00           C  
ATOM    410  O   ARG A  28       8.665  -0.667  35.382  1.00  0.00           O  
ATOM    411  CB  ARG A  28       9.851  -1.277  32.358  1.00  0.00           C  
ATOM    412  CG  ARG A  28      11.106  -1.571  33.190  1.00  0.00           C  
ATOM    413  CD  ARG A  28      12.329  -1.628  32.324  1.00  0.00           C  
ATOM    414  NE  ARG A  28      12.619  -0.335  31.685  1.00  0.00           N  
ATOM    415  CZ  ARG A  28      12.392  -0.013  30.376  1.00  0.00           C  
ATOM    416  NH1 ARG A  28      11.843  -0.854  29.526  1.00  0.00           N1+
ATOM    417  NH2 ARG A  28      12.706   1.179  29.921  1.00  0.00           N  
ATOM    418  H   ARG A  28       7.595  -1.093  31.184  1.00  0.00           H  
ATOM    419  HA  ARG A  28       8.487  -2.388  33.540  1.00  0.00           H  
ATOM    420 1HB  ARG A  28       9.842  -1.954  31.507  1.00  0.00           H  
ATOM    421 2HB  ARG A  28       9.935  -0.263  31.962  1.00  0.00           H  
ATOM    422 1HG  ARG A  28      11.245  -0.779  33.928  1.00  0.00           H  
ATOM    423 2HG  ARG A  28      10.991  -2.527  33.703  1.00  0.00           H  
ATOM    424 1HD  ARG A  28      13.185  -1.891  32.951  1.00  0.00           H  
ATOM    425 2HD  ARG A  28      12.207  -2.389  31.559  1.00  0.00           H  
ATOM    426  HE  ARG A  28      13.043   0.377  32.268  1.00  0.00           H  
ATOM    427 1HH1 ARG A  28      11.565  -1.779  29.807  1.00  0.00           H  
ATOM    428 2HH1 ARG A  28      11.673  -0.517  28.561  1.00  0.00           H  
ATOM    429 1HH2 ARG A  28      13.121   1.875  30.522  1.00  0.00           H  
ATOM    430 2HH2 ARG A  28      12.491   1.373  28.930  1.00  0.00           H  
ATOM    431  N   LEU A  29       8.082   0.873  33.839  1.00  0.00           N  
ATOM    432  CA  LEU A  29       7.926   1.953  34.796  1.00  0.00           C  
ATOM    433  C   LEU A  29       6.828   1.635  35.817  1.00  0.00           C  
ATOM    434  O   LEU A  29       7.037   1.820  37.021  1.00  0.00           O  
ATOM    435  CB  LEU A  29       7.607   3.248  34.022  1.00  0.00           C  
ATOM    436  CG  LEU A  29       7.360   4.546  34.797  1.00  0.00           C  
ATOM    437  CD1 LEU A  29       8.598   4.943  35.601  1.00  0.00           C  
ATOM    438  CD2 LEU A  29       6.989   5.630  33.767  1.00  0.00           C  
ATOM    439  H   LEU A  29       7.953   1.078  32.842  1.00  0.00           H  
ATOM    440  HA  LEU A  29       8.869   2.070  35.323  1.00  0.00           H  
ATOM    441 1HB  LEU A  29       8.421   3.428  33.321  1.00  0.00           H  
ATOM    442 2HB  LEU A  29       6.719   3.075  33.441  1.00  0.00           H  
ATOM    443  HG  LEU A  29       6.532   4.408  35.493  1.00  0.00           H  
ATOM    444 1HD1 LEU A  29       8.408   5.865  36.134  1.00  0.00           H  
ATOM    445 2HD1 LEU A  29       8.837   4.161  36.325  1.00  0.00           H  
ATOM    446 3HD1 LEU A  29       9.440   5.084  34.926  1.00  0.00           H  
ATOM    447 1HD2 LEU A  29       6.788   6.556  34.274  1.00  0.00           H  
ATOM    448 2HD2 LEU A  29       7.808   5.772  33.064  1.00  0.00           H  
ATOM    449 3HD2 LEU A  29       6.098   5.317  33.220  1.00  0.00           H  
ATOM    450  N   ASN A  30       5.670   1.134  35.350  1.00  0.00           N  
ATOM    451  CA  ASN A  30       4.540   0.801  36.221  1.00  0.00           C  
ATOM    452  C   ASN A  30       4.917  -0.276  37.238  1.00  0.00           C  
ATOM    453  O   ASN A  30       4.468  -0.250  38.392  1.00  0.00           O  
ATOM    454  CB  ASN A  30       3.383   0.305  35.373  1.00  0.00           C  
ATOM    455  CG  ASN A  30       2.781   1.395  34.563  1.00  0.00           C  
ATOM    456  ND2 ASN A  30       2.091   1.044  33.507  1.00  0.00           N  
ATOM    457  OD1 ASN A  30       2.954   2.579  34.889  1.00  0.00           O  
ATOM    458  H   ASN A  30       5.554   1.056  34.334  1.00  0.00           H  
ATOM    459  HA  ASN A  30       4.245   1.695  36.771  1.00  0.00           H  
ATOM    460 1HB  ASN A  30       3.735  -0.477  34.700  1.00  0.00           H  
ATOM    461 2HB  ASN A  30       2.617  -0.135  36.010  1.00  0.00           H  
ATOM    462 1HD2 ASN A  30       1.675   1.760  32.921  1.00  0.00           H  
ATOM    463 2HD2 ASN A  30       1.989   0.078  33.261  1.00  0.00           H  
ATOM    464  N   ILE A  31       5.734  -1.222  36.794  1.00  0.00           N  
ATOM    465  CA  ILE A  31       6.219  -2.315  37.617  1.00  0.00           C  
ATOM    466  C   ILE A  31       7.163  -1.821  38.698  1.00  0.00           C  
ATOM    467  O   ILE A  31       7.026  -2.205  39.864  1.00  0.00           O  
ATOM    468  CB  ILE A  31       6.909  -3.349  36.731  1.00  0.00           C  
ATOM    469  CG1 ILE A  31       5.845  -4.015  35.825  1.00  0.00           C  
ATOM    470  CG2 ILE A  31       7.656  -4.380  37.592  1.00  0.00           C  
ATOM    471  CD1 ILE A  31       6.417  -4.767  34.670  1.00  0.00           C  
ATOM    472  H   ILE A  31       5.991  -1.189  35.800  1.00  0.00           H  
ATOM    473  HA  ILE A  31       5.366  -2.787  38.098  1.00  0.00           H  
ATOM    474  HB  ILE A  31       7.617  -2.846  36.081  1.00  0.00           H  
ATOM    475 1HG1 ILE A  31       5.283  -4.723  36.437  1.00  0.00           H  
ATOM    476 2HG1 ILE A  31       5.152  -3.266  35.448  1.00  0.00           H  
ATOM    477 1HG2 ILE A  31       8.135  -5.074  36.952  1.00  0.00           H  
ATOM    478 2HG2 ILE A  31       8.419  -3.902  38.209  1.00  0.00           H  
ATOM    479 3HG2 ILE A  31       6.951  -4.902  38.237  1.00  0.00           H  
ATOM    480 1HD1 ILE A  31       5.614  -5.225  34.108  1.00  0.00           H  
ATOM    481 2HD1 ILE A  31       6.960  -4.081  34.029  1.00  0.00           H  
ATOM    482 3HD1 ILE A  31       7.075  -5.498  35.019  1.00  0.00           H  
ATOM    483  N   GLU A  32       8.131  -0.990  38.313  1.00  0.00           N  
ATOM    484  CA  GLU A  32       9.075  -0.468  39.282  1.00  0.00           C  
ATOM    485  C   GLU A  32       8.355   0.451  40.274  1.00  0.00           C  
ATOM    486  O   GLU A  32       8.728   0.502  41.452  1.00  0.00           O  
ATOM    487  CB  GLU A  32      10.237   0.226  38.576  1.00  0.00           C  
ATOM    488  CG  GLU A  32      11.147  -0.752  37.757  1.00  0.00           C  
ATOM    489  CD  GLU A  32      11.811  -1.855  38.589  1.00  0.00           C  
ATOM    490  OE1 GLU A  32      12.281  -1.564  39.655  1.00  0.00           O  
ATOM    491  OE2 GLU A  32      11.850  -2.997  38.135  1.00  0.00           O1-
ATOM    492  H   GLU A  32       8.227  -0.745  37.323  1.00  0.00           H  
ATOM    493  HA  GLU A  32       9.489  -1.306  39.841  1.00  0.00           H  
ATOM    494 1HB  GLU A  32       9.841   0.972  37.882  1.00  0.00           H  
ATOM    495 2HB  GLU A  32      10.857   0.743  39.306  1.00  0.00           H  
ATOM    496 1HG  GLU A  32      10.537  -1.227  36.990  1.00  0.00           H  
ATOM    497 2HG  GLU A  32      11.915  -0.171  37.252  1.00  0.00           H  
ATOM    498  N   LEU A  33       7.317   1.171  39.820  1.00  0.00           N  
ATOM    499  CA  LEU A  33       6.541   2.011  40.719  1.00  0.00           C  
ATOM    500  C   LEU A  33       5.832   1.118  41.735  1.00  0.00           C  
ATOM    501  O   LEU A  33       5.865   1.400  42.930  1.00  0.00           O  
ATOM    502  CB  LEU A  33       5.522   2.879  39.962  1.00  0.00           C  
ATOM    503  CG  LEU A  33       4.599   3.839  40.832  1.00  0.00           C  
ATOM    504  CD1 LEU A  33       5.459   4.865  41.617  1.00  0.00           C  
ATOM    505  CD2 LEU A  33       3.601   4.552  39.903  1.00  0.00           C  
ATOM    506  H   LEU A  33       7.084   1.153  38.821  1.00  0.00           H  
ATOM    507  HA  LEU A  33       7.235   2.659  41.249  1.00  0.00           H  
ATOM    508 1HB  LEU A  33       6.064   3.493  39.239  1.00  0.00           H  
ATOM    509 2HB  LEU A  33       4.865   2.212  39.402  1.00  0.00           H  
ATOM    510  HG  LEU A  33       4.050   3.244  41.554  1.00  0.00           H  
ATOM    511 1HD1 LEU A  33       4.820   5.494  42.207  1.00  0.00           H  
ATOM    512 2HD1 LEU A  33       6.143   4.350  42.284  1.00  0.00           H  
ATOM    513 3HD1 LEU A  33       6.027   5.483  40.916  1.00  0.00           H  
ATOM    514 1HD2 LEU A  33       2.949   5.197  40.476  1.00  0.00           H  
ATOM    515 2HD2 LEU A  33       4.146   5.147  39.177  1.00  0.00           H  
ATOM    516 3HD2 LEU A  33       2.998   3.806  39.381  1.00  0.00           H  
ATOM    517  N   ALA A  34       5.230   0.001  41.280  1.00  0.00           N  
ATOM    518  CA  ALA A  34       4.554  -0.907  42.206  1.00  0.00           C  
ATOM    519  C   ALA A  34       5.522  -1.394  43.281  1.00  0.00           C  
ATOM    520  O   ALA A  34       5.151  -1.495  44.458  1.00  0.00           O  
ATOM    521  CB  ALA A  34       3.993  -2.099  41.450  1.00  0.00           C  
ATOM    522  H   ALA A  34       5.183  -0.184  40.273  1.00  0.00           H  
ATOM    523  HA  ALA A  34       3.744  -0.362  42.688  1.00  0.00           H  
ATOM    524 1HB  ALA A  34       3.487  -2.756  42.132  1.00  0.00           H  
ATOM    525 2HB  ALA A  34       3.295  -1.750  40.689  1.00  0.00           H  
ATOM    526 3HB  ALA A  34       4.805  -2.638  40.970  1.00  0.00           H  
ATOM    527  N   HIS A  35       6.773  -1.665  42.880  1.00  0.00           N  
ATOM    528  CA  HIS A  35       7.819  -2.100  43.796  1.00  0.00           C  
ATOM    529  C   HIS A  35       8.096  -1.009  44.825  1.00  0.00           C  
ATOM    530  O   HIS A  35       8.136  -1.272  46.031  1.00  0.00           O  
ATOM    531  CB  HIS A  35       9.095  -2.470  43.035  1.00  0.00           C  
ATOM    532  CG  HIS A  35      10.182  -2.996  43.900  1.00  0.00           C  
ATOM    533  CD2 HIS A  35      11.326  -2.421  44.333  1.00  0.00           C  
ATOM    534  ND1 HIS A  35      10.164  -4.272  44.432  1.00  0.00           N  
ATOM    535  CE1 HIS A  35      11.253  -4.452  45.157  1.00  0.00           C  
ATOM    536  NE2 HIS A  35      11.976  -3.347  45.112  1.00  0.00           N  
ATOM    537  H   HIS A  35       6.971  -1.616  41.873  1.00  0.00           H  
ATOM    538  HA  HIS A  35       7.499  -2.976  44.349  1.00  0.00           H  
ATOM    539 1HB  HIS A  35       8.862  -3.212  42.271  1.00  0.00           H  
ATOM    540 2HB  HIS A  35       9.479  -1.597  42.523  1.00  0.00           H  
ATOM    541  HD1 HIS A  35       9.639  -5.051  44.070  1.00  0.00           H  
ATOM    542  HD2 HIS A  35      11.760  -1.434  44.173  1.00  0.00           H  
ATOM    543  HE1 HIS A  35      11.423  -5.403  45.663  1.00  0.00           H  
ATOM    544  N   LYS A  36       8.290   0.225  44.351  1.00  0.00           N  
ATOM    545  CA  LYS A  36       8.554   1.345  45.238  1.00  0.00           C  
ATOM    546  C   LYS A  36       7.411   1.592  46.214  1.00  0.00           C  
ATOM    547  O   LYS A  36       7.652   1.906  47.383  1.00  0.00           O  
ATOM    548  CB  LYS A  36       8.803   2.607  44.420  1.00  0.00           C  
ATOM    549  CG  LYS A  36       9.096   3.872  45.220  1.00  0.00           C  
ATOM    550  CD  LYS A  36      10.342   3.749  46.108  1.00  0.00           C  
ATOM    551  CE  LYS A  36      10.871   5.132  46.425  1.00  0.00           C  
ATOM    552  NZ  LYS A  36       9.906   5.970  47.255  1.00  0.00           N1+
ATOM    553  H   LYS A  36       8.282   0.375  43.335  1.00  0.00           H  
ATOM    554  HA  LYS A  36       9.448   1.113  45.814  1.00  0.00           H  
ATOM    555 1HB  LYS A  36       9.632   2.433  43.734  1.00  0.00           H  
ATOM    556 2HB  LYS A  36       7.923   2.808  43.808  1.00  0.00           H  
ATOM    557 1HG  LYS A  36       9.254   4.687  44.515  1.00  0.00           H  
ATOM    558 2HG  LYS A  36       8.235   4.127  45.838  1.00  0.00           H  
ATOM    559 1HD  LYS A  36      10.081   3.253  47.048  1.00  0.00           H  
ATOM    560 2HD  LYS A  36      11.112   3.172  45.603  1.00  0.00           H  
ATOM    561 1HE  LYS A  36      11.825   5.070  46.940  1.00  0.00           H  
ATOM    562 2HE  LYS A  36      11.027   5.622  45.475  1.00  0.00           H  
ATOM    563 1HZ  LYS A  36      10.294   6.901  47.363  1.00  0.00           H  
ATOM    564 2HZ  LYS A  36       8.991   6.051  46.817  1.00  0.00           H  
ATOM    565 3HZ  LYS A  36       9.728   5.586  48.199  1.00  0.00           H  
ATOM    566  N   LEU A  37       6.172   1.512  45.742  1.00  0.00           N  
ATOM    567  CA  LEU A  37       5.049   1.749  46.626  1.00  0.00           C  
ATOM    568  C   LEU A  37       4.951   0.650  47.674  1.00  0.00           C  
ATOM    569  O   LEU A  37       4.639   0.936  48.835  1.00  0.00           O  
ATOM    570  CB  LEU A  37       3.767   1.908  45.810  1.00  0.00           C  
ATOM    571  CG  LEU A  37       3.717   3.199  44.917  1.00  0.00           C  
ATOM    572  CD1 LEU A  37       2.496   3.154  44.028  1.00  0.00           C  
ATOM    573  CD2 LEU A  37       3.692   4.460  45.781  1.00  0.00           C  
ATOM    574  H   LEU A  37       6.022   1.304  44.751  1.00  0.00           H  
ATOM    575  HA  LEU A  37       5.237   2.665  47.168  1.00  0.00           H  
ATOM    576 1HB  LEU A  37       3.680   1.043  45.148  1.00  0.00           H  
ATOM    577 2HB  LEU A  37       2.914   1.919  46.486  1.00  0.00           H  
ATOM    578  HG  LEU A  37       4.601   3.222  44.278  1.00  0.00           H  
ATOM    579 1HD1 LEU A  37       2.492   4.038  43.405  1.00  0.00           H  
ATOM    580 2HD1 LEU A  37       2.535   2.265  43.399  1.00  0.00           H  
ATOM    581 3HD1 LEU A  37       1.592   3.133  44.637  1.00  0.00           H  
ATOM    582 1HD2 LEU A  37       3.667   5.319  45.138  1.00  0.00           H  
ATOM    583 2HD2 LEU A  37       2.804   4.447  46.408  1.00  0.00           H  
ATOM    584 3HD2 LEU A  37       4.570   4.534  46.404  1.00  0.00           H  
ATOM    585  N   LEU A  38       5.237  -0.602  47.298  1.00  0.00           N  
ATOM    586  CA  LEU A  38       5.222  -1.665  48.287  1.00  0.00           C  
ATOM    587  C   LEU A  38       6.324  -1.400  49.314  1.00  0.00           C  
ATOM    588  O   LEU A  38       6.128  -1.643  50.507  1.00  0.00           O  
ATOM    589  CB  LEU A  38       5.385  -3.044  47.637  1.00  0.00           C  
ATOM    590  CG  LEU A  38       5.328  -4.294  48.602  1.00  0.00           C  
ATOM    591  CD1 LEU A  38       3.966  -4.349  49.350  1.00  0.00           C  
ATOM    592  CD2 LEU A  38       5.532  -5.557  47.769  1.00  0.00           C  
ATOM    593  H   LEU A  38       5.415  -0.827  46.312  1.00  0.00           H  
ATOM    594  HA  LEU A  38       4.264  -1.627  48.792  1.00  0.00           H  
ATOM    595 1HB  LEU A  38       4.608  -3.160  46.884  1.00  0.00           H  
ATOM    596 2HB  LEU A  38       6.352  -3.062  47.124  1.00  0.00           H  
ATOM    597  HG  LEU A  38       6.127  -4.224  49.354  1.00  0.00           H  
ATOM    598 1HD1 LEU A  38       3.952  -5.226  50.002  1.00  0.00           H  
ATOM    599 2HD1 LEU A  38       3.835  -3.462  49.963  1.00  0.00           H  
ATOM    600 3HD1 LEU A  38       3.151  -4.421  48.639  1.00  0.00           H  
ATOM    601 1HD2 LEU A  38       5.507  -6.433  48.420  1.00  0.00           H  
ATOM    602 2HD2 LEU A  38       4.744  -5.636  47.027  1.00  0.00           H  
ATOM    603 3HD2 LEU A  38       6.498  -5.505  47.268  1.00  0.00           H  
ATOM    604  N   ASP A  39       7.500  -0.927  48.857  1.00  0.00           N  
ATOM    605  CA  ASP A  39       8.600  -0.615  49.767  1.00  0.00           C  
ATOM    606  C   ASP A  39       8.183   0.458  50.782  1.00  0.00           C  
ATOM    607  O   ASP A  39       8.527   0.343  51.965  1.00  0.00           O  
ATOM    608  CB  ASP A  39       9.844  -0.146  48.991  1.00  0.00           C  
ATOM    609  CG  ASP A  39      11.113   0.017  49.878  1.00  0.00           C  
ATOM    610  OD1 ASP A  39      11.653  -0.966  50.353  1.00  0.00           O  
ATOM    611  OD2 ASP A  39      11.524   1.137  50.079  1.00  0.00           O1-
ATOM    612  H   ASP A  39       7.639  -0.819  47.848  1.00  0.00           H  
ATOM    613  HA  ASP A  39       8.858  -1.525  50.312  1.00  0.00           H  
ATOM    614 1HB  ASP A  39      10.051  -0.852  48.179  1.00  0.00           H  
ATOM    615 2HB  ASP A  39       9.630   0.815  48.532  1.00  0.00           H  
ATOM    616  N   GLU A  40       7.422   1.481  50.341  1.00  0.00           N  
ATOM    617  CA  GLU A  40       6.953   2.515  51.268  1.00  0.00           C  
ATOM    618  C   GLU A  40       6.023   1.904  52.314  1.00  0.00           C  
ATOM    619  O   GLU A  40       6.121   2.238  53.502  1.00  0.00           O  
ATOM    620  CB  GLU A  40       6.208   3.636  50.523  1.00  0.00           C  
ATOM    621  CG  GLU A  40       7.078   4.527  49.628  1.00  0.00           C  
ATOM    622  CD  GLU A  40       8.068   5.372  50.407  1.00  0.00           C  
ATOM    623  OE1 GLU A  40       7.664   5.987  51.363  1.00  0.00           O  
ATOM    624  OE2 GLU A  40       9.228   5.416  50.039  1.00  0.00           O1-
ATOM    625  H   GLU A  40       7.246   1.563  49.334  1.00  0.00           H  
ATOM    626  HA  GLU A  40       7.815   2.944  51.777  1.00  0.00           H  
ATOM    627 1HB  GLU A  40       5.438   3.194  49.892  1.00  0.00           H  
ATOM    628 2HB  GLU A  40       5.705   4.278  51.246  1.00  0.00           H  
ATOM    629 1HG  GLU A  40       7.630   3.889  48.937  1.00  0.00           H  
ATOM    630 2HG  GLU A  40       6.428   5.173  49.038  1.00  0.00           H  
ATOM    631  N   VAL A  41       5.174   0.956  51.892  1.00  0.00           N  
ATOM    632  CA  VAL A  41       4.279   0.297  52.835  1.00  0.00           C  
ATOM    633  C   VAL A  41       5.101  -0.470  53.859  1.00  0.00           C  
ATOM    634  O   VAL A  41       4.798  -0.414  55.054  1.00  0.00           O  
ATOM    635  CB  VAL A  41       3.305  -0.680  52.133  1.00  0.00           C  
ATOM    636  CG1 VAL A  41       2.524  -1.506  53.179  1.00  0.00           C  
ATOM    637  CG2 VAL A  41       2.337   0.098  51.260  1.00  0.00           C  
ATOM    638  H   VAL A  41       5.116   0.769  50.883  1.00  0.00           H  
ATOM    639  HA  VAL A  41       3.697   1.058  53.351  1.00  0.00           H  
ATOM    640  HB  VAL A  41       3.876  -1.371  51.522  1.00  0.00           H  
ATOM    641 1HG1 VAL A  41       1.863  -2.194  52.672  1.00  0.00           H  
ATOM    642 2HG1 VAL A  41       3.206  -2.081  53.803  1.00  0.00           H  
ATOM    643 3HG1 VAL A  41       1.938  -0.834  53.812  1.00  0.00           H  
ATOM    644 1HG2 VAL A  41       1.661  -0.590  50.756  1.00  0.00           H  
ATOM    645 2HG2 VAL A  41       1.770   0.768  51.879  1.00  0.00           H  
ATOM    646 3HG2 VAL A  41       2.885   0.666  50.522  1.00  0.00           H  
ATOM    647  N   GLU A  42       6.116  -1.211  53.396  1.00  0.00           N  
ATOM    648  CA  GLU A  42       6.952  -1.976  54.305  1.00  0.00           C  
ATOM    649  C   GLU A  42       7.706  -1.076  55.290  1.00  0.00           C  
ATOM    650  O   GLU A  42       7.813  -1.436  56.465  1.00  0.00           O  
ATOM    651  CB  GLU A  42       7.934  -2.853  53.525  1.00  0.00           C  
ATOM    652  CG  GLU A  42       7.269  -4.032  52.787  1.00  0.00           C  
ATOM    653  CD  GLU A  42       8.252  -4.892  52.003  1.00  0.00           C  
ATOM    654  OE1 GLU A  42       9.440  -4.611  52.029  1.00  0.00           O  
ATOM    655  OE2 GLU A  42       7.821  -5.854  51.403  1.00  0.00           O1-
ATOM    656  H   GLU A  42       6.281  -1.256  52.385  1.00  0.00           H  
ATOM    657  HA  GLU A  42       6.307  -2.636  54.878  1.00  0.00           H  
ATOM    658 1HB  GLU A  42       8.452  -2.244  52.785  1.00  0.00           H  
ATOM    659 2HB  GLU A  42       8.684  -3.256  54.206  1.00  0.00           H  
ATOM    660 1HG  GLU A  42       6.762  -4.657  53.520  1.00  0.00           H  
ATOM    661 2HG  GLU A  42       6.516  -3.640  52.108  1.00  0.00           H  
ATOM    662  N   GLN A  43       8.199   0.100  54.844  1.00  0.00           N  
ATOM    663  CA  GLN A  43       8.886   0.986  55.786  1.00  0.00           C  
ATOM    664  C   GLN A  43       7.903   1.466  56.849  1.00  0.00           C  
ATOM    665  O   GLN A  43       8.263   1.526  58.033  1.00  0.00           O  
ATOM    666  CB  GLN A  43       9.500   2.208  55.081  1.00  0.00           C  
ATOM    667  CG  GLN A  43      10.364   3.159  56.011  1.00  0.00           C  
ATOM    668  CD  GLN A  43      11.680   2.509  56.589  1.00  0.00           C  
ATOM    669  NE2 GLN A  43      11.761   2.428  57.927  1.00  0.00           N  
ATOM    670  OE1 GLN A  43      12.598   2.097  55.835  1.00  0.00           O  
ATOM    671  H   GLN A  43       8.149   0.321  53.844  1.00  0.00           H  
ATOM    672  HA  GLN A  43       9.678   0.430  56.274  1.00  0.00           H  
ATOM    673 1HB  GLN A  43      10.128   1.858  54.277  1.00  0.00           H  
ATOM    674 2HB  GLN A  43       8.701   2.800  54.620  1.00  0.00           H  
ATOM    675 1HG  GLN A  43      10.651   4.033  55.419  1.00  0.00           H  
ATOM    676 2HG  GLN A  43       9.750   3.487  56.851  1.00  0.00           H  
ATOM    677 1HE2 GLN A  43      12.589   2.012  58.379  1.00  0.00           H  
ATOM    678 2HE2 GLN A  43      11.007   2.780  58.495  1.00  0.00           H  
ATOM    679  N   LEU A  44       6.657   1.772  56.451  1.00  0.00           N  
ATOM    680  CA  LEU A  44       5.660   2.184  57.429  1.00  0.00           C  
ATOM    681  C   LEU A  44       5.354   1.043  58.380  1.00  0.00           C  
ATOM    682  O   LEU A  44       5.196   1.275  59.579  1.00  0.00           O  
ATOM    683  CB  LEU A  44       4.357   2.656  56.768  1.00  0.00           C  
ATOM    684  CG  LEU A  44       4.390   3.997  55.983  1.00  0.00           C  
ATOM    685  CD1 LEU A  44       3.035   4.176  55.275  1.00  0.00           C  
ATOM    686  CD2 LEU A  44       4.667   5.168  56.951  1.00  0.00           C  
ATOM    687  H   LEU A  44       6.427   1.763  55.450  1.00  0.00           H  
ATOM    688  HA  LEU A  44       6.075   2.990  58.017  1.00  0.00           H  
ATOM    689 1HB  LEU A  44       4.045   1.883  56.067  1.00  0.00           H  
ATOM    690 2HB  LEU A  44       3.595   2.738  57.541  1.00  0.00           H  
ATOM    691  HG  LEU A  44       5.171   3.964  55.219  1.00  0.00           H  
ATOM    692 1HD1 LEU A  44       3.034   5.108  54.709  1.00  0.00           H  
ATOM    693 2HD1 LEU A  44       2.872   3.340  54.595  1.00  0.00           H  
ATOM    694 3HD1 LEU A  44       2.238   4.202  56.017  1.00  0.00           H  
ATOM    695 1HD2 LEU A  44       4.669   6.101  56.393  1.00  0.00           H  
ATOM    696 2HD2 LEU A  44       3.897   5.199  57.707  1.00  0.00           H  
ATOM    697 3HD2 LEU A  44       5.629   5.049  57.431  1.00  0.00           H  
ATOM    698  N   GLN A  45       5.309  -0.190  57.875  1.00  0.00           N  
ATOM    699  CA  GLN A  45       5.042  -1.310  58.754  1.00  0.00           C  
ATOM    700  C   GLN A  45       6.161  -1.478  59.769  1.00  0.00           C  
ATOM    701  O   GLN A  45       5.884  -1.713  60.945  1.00  0.00           O  
ATOM    702  CB  GLN A  45       4.860  -2.594  57.945  1.00  0.00           C  
ATOM    703  CG  GLN A  45       4.494  -3.808  58.762  1.00  0.00           C  
ATOM    704  CD  GLN A  45       3.186  -3.632  59.483  1.00  0.00           C  
ATOM    705  NE2 GLN A  45       3.119  -4.171  60.682  1.00  0.00           N  
ATOM    706  OE1 GLN A  45       2.239  -3.013  58.965  1.00  0.00           O  
ATOM    707  H   GLN A  45       5.383  -0.326  56.862  1.00  0.00           H  
ATOM    708  HA  GLN A  45       4.120  -1.104  59.293  1.00  0.00           H  
ATOM    709 1HB  GLN A  45       4.092  -2.436  57.187  1.00  0.00           H  
ATOM    710 2HB  GLN A  45       5.787  -2.818  57.422  1.00  0.00           H  
ATOM    711 1HG  GLN A  45       4.422  -4.660  58.099  1.00  0.00           H  
ATOM    712 2HG  GLN A  45       5.271  -3.987  59.507  1.00  0.00           H  
ATOM    713 1HE2 GLN A  45       2.271  -4.083  61.227  1.00  0.00           H  
ATOM    714 2HE2 GLN A  45       3.907  -4.655  61.064  1.00  0.00           H  
ATOM    715  N   ASN A  46       7.416  -1.310  59.347  1.00  0.00           N  
ATOM    716  CA  ASN A  46       8.517  -1.452  60.288  1.00  0.00           C  
ATOM    717  C   ASN A  46       8.455  -0.354  61.343  1.00  0.00           C  
ATOM    718  O   ASN A  46       8.752  -0.591  62.518  1.00  0.00           O  
ATOM    719  CB  ASN A  46       9.840  -1.448  59.559  1.00  0.00           C  
ATOM    720  CG  ASN A  46      10.059  -2.731  58.802  1.00  0.00           C  
ATOM    721  ND2 ASN A  46      10.917  -2.687  57.824  1.00  0.00           N  
ATOM    722  OD1 ASN A  46       9.444  -3.766  59.099  1.00  0.00           O  
ATOM    723  H   ASN A  46       7.594  -1.162  58.348  1.00  0.00           H  
ATOM    724  HA  ASN A  46       8.410  -2.403  60.806  1.00  0.00           H  
ATOM    725 1HB  ASN A  46       9.866  -0.611  58.856  1.00  0.00           H  
ATOM    726 2HB  ASN A  46      10.655  -1.310  60.272  1.00  0.00           H  
ATOM    727 1HD2 ASN A  46      11.083  -3.516  57.281  1.00  0.00           H  
ATOM    728 2HD2 ASN A  46      11.397  -1.839  57.609  1.00  0.00           H  
ATOM    729  N   LEU A  47       8.014   0.840  60.927  1.00  0.00           N  
ATOM    730  CA  LEU A  47       7.863   1.968  61.828  1.00  0.00           C  
ATOM    731  C   LEU A  47       6.773   1.660  62.855  1.00  0.00           C  
ATOM    732  O   LEU A  47       6.953   1.932  64.045  1.00  0.00           O  
ATOM    733  CB  LEU A  47       7.509   3.235  61.023  1.00  0.00           C  
ATOM    734  CG  LEU A  47       7.316   4.572  61.779  1.00  0.00           C  
ATOM    735  CD1 LEU A  47       8.614   4.969  62.518  1.00  0.00           C  
ATOM    736  CD2 LEU A  47       6.907   5.644  60.747  1.00  0.00           C  
ATOM    737  H   LEU A  47       7.851   0.975  59.923  1.00  0.00           H  
ATOM    738  HA  LEU A  47       8.807   2.116  62.347  1.00  0.00           H  
ATOM    739 1HB  LEU A  47       8.282   3.381  60.269  1.00  0.00           H  
ATOM    740 2HB  LEU A  47       6.579   3.046  60.505  1.00  0.00           H  
ATOM    741  HG  LEU A  47       6.524   4.465  62.523  1.00  0.00           H  
ATOM    742 1HD1 LEU A  47       8.458   5.916  63.037  1.00  0.00           H  
ATOM    743 2HD1 LEU A  47       8.881   4.207  63.250  1.00  0.00           H  
ATOM    744 3HD1 LEU A  47       9.430   5.081  61.800  1.00  0.00           H  
ATOM    745 1HD2 LEU A  47       6.753   6.600  61.255  1.00  0.00           H  
ATOM    746 2HD2 LEU A  47       7.696   5.754  60.001  1.00  0.00           H  
ATOM    747 3HD2 LEU A  47       5.981   5.337  60.255  1.00  0.00           H  
ATOM    748  N   ASN A  48       5.651   1.083  62.395  1.00  0.00           N  
ATOM    749  CA  ASN A  48       4.535   0.721  63.267  1.00  0.00           C  
ATOM    750  C   ASN A  48       4.964  -0.341  64.277  1.00  0.00           C  
ATOM    751  O   ASN A  48       4.551  -0.294  65.442  1.00  0.00           O  
ATOM    752  CB  ASN A  48       3.378   0.231  62.417  1.00  0.00           C  
ATOM    753  CG  ASN A  48       2.768   1.364  61.655  1.00  0.00           C  
ATOM    754  ND2 ASN A  48       2.155   1.087  60.534  1.00  0.00           N  
ATOM    755  OD1 ASN A  48       2.891   2.522  62.086  1.00  0.00           O  
ATOM    756  H   ASN A  48       5.553   0.958  61.383  1.00  0.00           H  
ATOM    757  HA  ASN A  48       4.225   1.603  63.822  1.00  0.00           H  
ATOM    758 1HB  ASN A  48       3.730  -0.518  61.713  1.00  0.00           H  
ATOM    759 2HB  ASN A  48       2.620  -0.238  63.046  1.00  0.00           H  
ATOM    760 1HD2 ASN A  48       1.773   1.845  59.977  1.00  0.00           H  
ATOM    761 2HD2 ASN A  48       2.086   0.144  60.209  1.00  0.00           H  
ATOM    762  N   ILE A  49       5.833  -1.262  63.853  1.00  0.00           N  
ATOM    763  CA  ILE A  49       6.360  -2.289  64.739  1.00  0.00           C  
ATOM    764  C   ILE A  49       7.216  -1.638  65.823  1.00  0.00           C  
ATOM    765  O   ILE A  49       7.070  -1.980  67.000  1.00  0.00           O  
ATOM    766  CB  ILE A  49       7.157  -3.360  63.963  1.00  0.00           C  
ATOM    767  CG1 ILE A  49       6.161  -4.166  63.057  1.00  0.00           C  
ATOM    768  CG2 ILE A  49       7.922  -4.281  64.947  1.00  0.00           C  
ATOM    769  CD1 ILE A  49       6.817  -5.043  61.984  1.00  0.00           C  
ATOM    770  H   ILE A  49       6.073  -1.267  62.854  1.00  0.00           H  
ATOM    771  HA  ILE A  49       5.526  -2.785  65.224  1.00  0.00           H  
ATOM    772  HB  ILE A  49       7.868  -2.872  63.305  1.00  0.00           H  
ATOM    773 1HG1 ILE A  49       5.559  -4.807  63.699  1.00  0.00           H  
ATOM    774 2HG1 ILE A  49       5.500  -3.464  62.564  1.00  0.00           H  
ATOM    775 1HG2 ILE A  49       8.485  -5.026  64.398  1.00  0.00           H  
ATOM    776 2HG2 ILE A  49       8.623  -3.697  65.549  1.00  0.00           H  
ATOM    777 3HG2 ILE A  49       7.213  -4.777  65.610  1.00  0.00           H  
ATOM    778 1HD1 ILE A  49       6.045  -5.553  61.414  1.00  0.00           H  
ATOM    779 2HD1 ILE A  49       7.403  -4.419  61.309  1.00  0.00           H  
ATOM    780 3HD1 ILE A  49       7.464  -5.784  62.440  1.00  0.00           H  
ATOM    781  N   GLU A  50       8.108  -0.717  65.432  1.00  0.00           N  
ATOM    782  CA  GLU A  50       8.941  -0.020  66.408  1.00  0.00           C  
ATOM    783  C   GLU A  50       8.091   0.823  67.361  1.00  0.00           C  
ATOM    784  O   GLU A  50       8.387   0.891  68.555  1.00  0.00           O  
ATOM    785  CB  GLU A  50       9.979   0.862  65.704  1.00  0.00           C  
ATOM    786  CG  GLU A  50      11.136   0.105  65.008  1.00  0.00           C  
ATOM    787  CD  GLU A  50      12.023  -0.614  65.990  1.00  0.00           C  
ATOM    788  OE1 GLU A  50      11.984  -0.250  67.142  1.00  0.00           O  
ATOM    789  OE2 GLU A  50      12.752  -1.501  65.603  1.00  0.00           O1-
ATOM    790  H   GLU A  50       8.224  -0.517  64.435  1.00  0.00           H  
ATOM    791  HA  GLU A  50       9.471  -0.766  66.998  1.00  0.00           H  
ATOM    792 1HB  GLU A  50       9.479   1.462  64.941  1.00  0.00           H  
ATOM    793 2HB  GLU A  50      10.415   1.552  66.424  1.00  0.00           H  
ATOM    794 1HG  GLU A  50      10.715  -0.627  64.318  1.00  0.00           H  
ATOM    795 2HG  GLU A  50      11.728   0.810  64.429  1.00  0.00           H  
ATOM    796  N   LEU A  51       7.014   1.441  66.854  1.00  0.00           N  
ATOM    797  CA  LEU A  51       6.141   2.220  67.715  1.00  0.00           C  
ATOM    798  C   LEU A  51       5.500   1.312  68.742  1.00  0.00           C  
ATOM    799  O   LEU A  51       5.457   1.654  69.923  1.00  0.00           O  
ATOM    800  CB  LEU A  51       5.064   2.952  66.895  1.00  0.00           C  
ATOM    801  CG  LEU A  51       3.980   3.784  67.687  1.00  0.00           C  
ATOM    802  CD1 LEU A  51       4.633   4.875  68.539  1.00  0.00           C  
ATOM    803  CD2 LEU A  51       3.021   4.421  66.664  1.00  0.00           C  
ATOM    804  H   LEU A  51       6.840   1.407  65.847  1.00  0.00           H  
ATOM    805  HA  LEU A  51       6.748   2.958  68.233  1.00  0.00           H  
ATOM    806 1HB  LEU A  51       5.565   3.621  66.195  1.00  0.00           H  
ATOM    807 2HB  LEU A  51       4.530   2.206  66.312  1.00  0.00           H  
ATOM    808  HG  LEU A  51       3.423   3.125  68.348  1.00  0.00           H  
ATOM    809 1HD1 LEU A  51       3.855   5.432  69.065  1.00  0.00           H  
ATOM    810 2HD1 LEU A  51       5.303   4.428  69.274  1.00  0.00           H  
ATOM    811 3HD1 LEU A  51       5.194   5.553  67.900  1.00  0.00           H  
ATOM    812 1HD2 LEU A  51       2.259   4.997  67.178  1.00  0.00           H  
ATOM    813 2HD2 LEU A  51       3.582   5.081  66.001  1.00  0.00           H  
ATOM    814 3HD2 LEU A  51       2.546   3.635  66.075  1.00  0.00           H  
ATOM    815  N   ALA A  52       4.992   0.160  68.300  1.00  0.00           N  
ATOM    816  CA  ALA A  52       4.365  -0.782  69.205  1.00  0.00           C  
ATOM    817  C   ALA A  52       5.341  -1.257  70.277  1.00  0.00           C  
ATOM    818  O   ALA A  52       4.990  -1.318  71.465  1.00  0.00           O  
ATOM    819  CB  ALA A  52       3.872  -1.963  68.402  1.00  0.00           C  
ATOM    820  H   ALA A  52       5.016  -0.053  67.299  1.00  0.00           H  
ATOM    821  HA  ALA A  52       3.529  -0.288  69.693  1.00  0.00           H  
ATOM    822 1HB  ALA A  52       3.404  -2.663  69.033  1.00  0.00           H  
ATOM    823 2HB  ALA A  52       3.166  -1.619  67.646  1.00  0.00           H  
ATOM    824 3HB  ALA A  52       4.717  -2.440  67.912  1.00  0.00           H  
ATOM    825  N   ARG A  53       6.590  -1.528  69.875  1.00  0.00           N  
ATOM    826  CA  ARG A  53       7.624  -1.965  70.798  1.00  0.00           C  
ATOM    827  C   ARG A  53       7.895  -0.890  71.840  1.00  0.00           C  
ATOM    828  O   ARG A  53       7.993  -1.182  73.038  1.00  0.00           O  
ATOM    829  CB  ARG A  53       8.913  -2.299  70.056  1.00  0.00           C  
ATOM    830  CG  ARG A  53      10.042  -2.864  70.930  1.00  0.00           C  
ATOM    831  CD  ARG A  53      11.273  -3.202  70.130  1.00  0.00           C  
ATOM    832  NE  ARG A  53      11.970  -2.016  69.594  1.00  0.00           N  
ATOM    833  CZ  ARG A  53      12.828  -1.228  70.275  1.00  0.00           C  
ATOM    834  NH1 ARG A  53      13.127  -1.452  71.545  1.00  0.00           N1+
ATOM    835  NH2 ARG A  53      13.368  -0.224  69.625  1.00  0.00           N  
ATOM    836  H   ARG A  53       6.811  -1.481  68.874  1.00  0.00           H  
ATOM    837  HA  ARG A  53       7.275  -2.861  71.308  1.00  0.00           H  
ATOM    838 1HB  ARG A  53       8.699  -3.015  69.264  1.00  0.00           H  
ATOM    839 2HB  ARG A  53       9.293  -1.397  69.577  1.00  0.00           H  
ATOM    840 1HG  ARG A  53      10.314  -2.123  71.680  1.00  0.00           H  
ATOM    841 2HG  ARG A  53       9.696  -3.769  71.429  1.00  0.00           H  
ATOM    842 1HD  ARG A  53      11.972  -3.765  70.746  1.00  0.00           H  
ATOM    843 2HD  ARG A  53      10.976  -3.821  69.280  1.00  0.00           H  
ATOM    844  HE  ARG A  53      11.820  -1.743  68.607  1.00  0.00           H  
ATOM    845 1HH1 ARG A  53      12.709  -2.227  72.038  1.00  0.00           H  
ATOM    846 2HH1 ARG A  53      13.776  -0.846  72.025  1.00  0.00           H  
ATOM    847 1HH2 ARG A  53      13.099  -0.098  68.635  1.00  0.00           H  
ATOM    848 2HH2 ARG A  53      14.018   0.401  70.074  1.00  0.00           H  
ATOM    849  N   ASP A  54       8.014   0.362  71.384  1.00  0.00           N  
ATOM    850  CA  ASP A  54       8.288   1.474  72.272  1.00  0.00           C  
ATOM    851  C   ASP A  54       7.126   1.680  73.245  1.00  0.00           C  
ATOM    852  O   ASP A  54       7.343   1.888  74.437  1.00  0.00           O  
ATOM    853  CB  ASP A  54       8.536   2.740  71.451  1.00  0.00           C  
ATOM    854  CG  ASP A  54       9.106   3.881  72.262  1.00  0.00           C  
ATOM    855  OD1 ASP A  54      10.217   3.745  72.743  1.00  0.00           O  
ATOM    856  OD2 ASP A  54       8.455   4.887  72.401  1.00  0.00           O1-
ATOM    857  H   ASP A  54       7.966   0.539  70.376  1.00  0.00           H  
ATOM    858  HA  ASP A  54       9.186   1.247  72.843  1.00  0.00           H  
ATOM    859 1HB  ASP A  54       9.221   2.507  70.634  1.00  0.00           H  
ATOM    860 2HB  ASP A  54       7.592   3.060  70.994  1.00  0.00           H  
ATOM    861  N   LEU A  55       5.887   1.561  72.770  1.00  0.00           N  
ATOM    862  CA  LEU A  55       4.763   1.730  73.670  1.00  0.00           C  
ATOM    863  C   LEU A  55       4.764   0.649  74.743  1.00  0.00           C  
ATOM    864  O   LEU A  55       4.476   0.939  75.910  1.00  0.00           O  
ATOM    865  CB  LEU A  55       3.466   1.719  72.870  1.00  0.00           C  
ATOM    866  CG  LEU A  55       3.248   2.954  71.954  1.00  0.00           C  
ATOM    867  CD1 LEU A  55       2.090   2.693  71.056  1.00  0.00           C  
ATOM    868  CD2 LEU A  55       2.980   4.215  72.783  1.00  0.00           C  
ATOM    869  H   LEU A  55       5.733   1.409  71.767  1.00  0.00           H  
ATOM    870  HA  LEU A  55       4.873   2.684  74.173  1.00  0.00           H  
ATOM    871 1HB  LEU A  55       3.471   0.831  72.234  1.00  0.00           H  
ATOM    872 2HB  LEU A  55       2.628   1.647  73.558  1.00  0.00           H  
ATOM    873  HG  LEU A  55       4.125   3.113  71.343  1.00  0.00           H  
ATOM    874 1HD1 LEU A  55       1.985   3.547  70.432  1.00  0.00           H  
ATOM    875 2HD1 LEU A  55       2.289   1.812  70.445  1.00  0.00           H  
ATOM    876 3HD1 LEU A  55       1.182   2.540  71.639  1.00  0.00           H  
ATOM    877 1HD2 LEU A  55       2.821   5.058  72.110  1.00  0.00           H  
ATOM    878 2HD2 LEU A  55       2.094   4.062  73.391  1.00  0.00           H  
ATOM    879 3HD2 LEU A  55       3.820   4.437  73.422  1.00  0.00           H  
ATOM    880  N   LYS A  56       5.112  -0.598  74.375  1.00  0.00           N  
ATOM    881  CA  LYS A  56       5.170  -1.651  75.380  1.00  0.00           C  
ATOM    882  C   LYS A  56       6.283  -1.316  76.378  1.00  0.00           C  
ATOM    883  O   LYS A  56       6.118  -1.543  77.578  1.00  0.00           O  
ATOM    884  CB  LYS A  56       5.410  -3.016  74.733  1.00  0.00           C  
ATOM    885  CG  LYS A  56       5.454  -4.179  75.716  1.00  0.00           C  
ATOM    886  CD  LYS A  56       5.321  -5.514  74.999  1.00  0.00           C  
ATOM    887  CE  LYS A  56       6.604  -5.880  74.266  1.00  0.00           C  
ATOM    888  NZ  LYS A  56       7.735  -6.111  75.205  1.00  0.00           N1+
ATOM    889  H   LYS A  56       5.274  -0.815  73.383  1.00  0.00           H  
ATOM    890  HA  LYS A  56       4.226  -1.652  75.910  1.00  0.00           H  
ATOM    891 1HB  LYS A  56       4.621  -3.220  74.009  1.00  0.00           H  
ATOM    892 2HB  LYS A  56       6.356  -3.001  74.191  1.00  0.00           H  
ATOM    893 1HG  LYS A  56       6.400  -4.160  76.260  1.00  0.00           H  
ATOM    894 2HG  LYS A  56       4.641  -4.079  76.434  1.00  0.00           H  
ATOM    895 1HD  LYS A  56       5.091  -6.295  75.724  1.00  0.00           H  
ATOM    896 2HD  LYS A  56       4.505  -5.460  74.278  1.00  0.00           H  
ATOM    897 1HE  LYS A  56       6.443  -6.784  73.681  1.00  0.00           H  
ATOM    898 2HE  LYS A  56       6.874  -5.075  73.583  1.00  0.00           H  
ATOM    899 1HZ  LYS A  56       8.565  -6.350  74.681  1.00  0.00           H  
ATOM    900 2HZ  LYS A  56       7.905  -5.271  75.741  1.00  0.00           H  
ATOM    901 3HZ  LYS A  56       7.503  -6.868  75.832  1.00  0.00           H  
ATOM    902  N   ARG A  57       7.422  -0.786  75.886  1.00  0.00           N  
ATOM    903  CA  ARG A  57       8.516  -0.364  76.761  1.00  0.00           C  
ATOM    904  C   ARG A  57       8.030   0.652  77.779  1.00  0.00           C  
ATOM    905  O   ARG A  57       8.343   0.529  78.964  1.00  0.00           O  
ATOM    906  CB  ARG A  57       9.664   0.272  75.974  1.00  0.00           C  
ATOM    907  CG  ARG A  57      10.847   0.788  76.817  1.00  0.00           C  
ATOM    908  CD  ARG A  57      11.895   1.457  75.962  1.00  0.00           C  
ATOM    909  NE  ARG A  57      11.434   2.720  75.301  1.00  0.00           N  
ATOM    910  CZ  ARG A  57      11.377   3.963  75.858  1.00  0.00           C  
ATOM    911  NH1 ARG A  57      11.711   4.217  77.110  1.00  0.00           N1+
ATOM    912  NH2 ARG A  57      10.973   4.956  75.092  1.00  0.00           N  
ATOM    913  H   ARG A  57       7.532  -0.708  74.870  1.00  0.00           H  
ATOM    914  HA  ARG A  57       8.894  -1.239  77.289  1.00  0.00           H  
ATOM    915 1HB  ARG A  57      10.044  -0.439  75.243  1.00  0.00           H  
ATOM    916 2HB  ARG A  57       9.312   1.122  75.435  1.00  0.00           H  
ATOM    917 1HG  ARG A  57      10.493   1.532  77.533  1.00  0.00           H  
ATOM    918 2HG  ARG A  57      11.310  -0.038  77.357  1.00  0.00           H  
ATOM    919 1HD  ARG A  57      12.762   1.695  76.581  1.00  0.00           H  
ATOM    920 2HD  ARG A  57      12.199   0.766  75.177  1.00  0.00           H  
ATOM    921  HE  ARG A  57      11.134   2.685  74.308  1.00  0.00           H  
ATOM    922 1HH1 ARG A  57      12.009   3.488  77.760  1.00  0.00           H  
ATOM    923 2HH1 ARG A  57      11.645   5.153  77.467  1.00  0.00           H  
ATOM    924 1HH2 ARG A  57      10.709   4.750  74.113  1.00  0.00           H  
ATOM    925 2HH2 ARG A  57      10.909   5.891  75.450  1.00  0.00           H  
ATOM    926  N   ARG A  58       7.254   1.644  77.336  1.00  0.00           N  
ATOM    927  CA  ARG A  58       6.785   2.662  78.262  1.00  0.00           C  
ATOM    928  C   ARG A  58       5.900   2.023  79.331  1.00  0.00           C  
ATOM    929  O   ARG A  58       6.001   2.376  80.510  1.00  0.00           O  
ATOM    930  CB  ARG A  58       6.007   3.745  77.528  1.00  0.00           C  
ATOM    931  CG  ARG A  58       6.819   4.543  76.521  1.00  0.00           C  
ATOM    932  CD  ARG A  58       5.955   5.428  75.697  1.00  0.00           C  
ATOM    933  NE  ARG A  58       6.715   6.130  74.676  1.00  0.00           N  
ATOM    934  CZ  ARG A  58       7.391   7.277  74.878  1.00  0.00           C  
ATOM    935  NH1 ARG A  58       7.393   7.838  76.067  1.00  0.00           N1+
ATOM    936  NH2 ARG A  58       8.053   7.839  73.881  1.00  0.00           N  
ATOM    937  H   ARG A  58       7.071   1.714  76.330  1.00  0.00           H  
ATOM    938  HA  ARG A  58       7.643   3.100  78.769  1.00  0.00           H  
ATOM    939 1HB  ARG A  58       5.172   3.294  76.995  1.00  0.00           H  
ATOM    940 2HB  ARG A  58       5.594   4.448  78.251  1.00  0.00           H  
ATOM    941 1HG  ARG A  58       7.543   5.165  77.048  1.00  0.00           H  
ATOM    942 2HG  ARG A  58       7.345   3.860  75.853  1.00  0.00           H  
ATOM    943 1HD  ARG A  58       5.189   4.831  75.203  1.00  0.00           H  
ATOM    944 2HD  ARG A  58       5.479   6.170  76.338  1.00  0.00           H  
ATOM    945  HE  ARG A  58       6.737   5.728  73.748  1.00  0.00           H  
ATOM    946 1HH1 ARG A  58       6.887   7.409  76.829  1.00  0.00           H  
ATOM    947 2HH1 ARG A  58       7.900   8.698  76.219  1.00  0.00           H  
ATOM    948 1HH2 ARG A  58       8.052   7.407  72.967  1.00  0.00           H  
ATOM    949 2HH2 ARG A  58       8.560   8.698  74.033  1.00  0.00           H  
ATOM    950  N   VAL A  59       5.069   1.043  78.929  1.00  0.00           N  
ATOM    951  CA  VAL A  59       4.217   0.352  79.893  1.00  0.00           C  
ATOM    952  C   VAL A  59       5.079  -0.394  80.904  1.00  0.00           C  
ATOM    953  O   VAL A  59       4.791  -0.352  82.106  1.00  0.00           O  
ATOM    954  CB  VAL A  59       3.277  -0.659  79.189  1.00  0.00           C  
ATOM    955  CG1 VAL A  59       2.551  -1.522  80.217  1.00  0.00           C  
ATOM    956  CG2 VAL A  59       2.267   0.093  78.356  1.00  0.00           C  
ATOM    957  H   VAL A  59       5.000   0.845  77.926  1.00  0.00           H  
ATOM    958  HA  VAL A  59       3.611   1.084  80.414  1.00  0.00           H  
ATOM    959  HB  VAL A  59       3.866  -1.312  78.557  1.00  0.00           H  
ATOM    960 1HG1 VAL A  59       1.910  -2.228  79.704  1.00  0.00           H  
ATOM    961 2HG1 VAL A  59       3.269  -2.080  80.814  1.00  0.00           H  
ATOM    962 3HG1 VAL A  59       1.952  -0.888  80.872  1.00  0.00           H  
ATOM    963 1HG2 VAL A  59       1.612  -0.608  77.852  1.00  0.00           H  
ATOM    964 2HG2 VAL A  59       1.687   0.722  79.003  1.00  0.00           H  
ATOM    965 3HG2 VAL A  59       2.774   0.700  77.619  1.00  0.00           H  
ATOM    966  N   ALA A  60       6.110  -1.103  80.434  1.00  0.00           N  
ATOM    967  CA  ALA A  60       7.001  -1.815  81.335  1.00  0.00           C  
ATOM    968  C   ALA A  60       7.659  -0.871  82.330  1.00  0.00           C  
ATOM    969  O   ALA A  60       7.781  -1.211  83.513  1.00  0.00           O  
ATOM    970  CB  ALA A  60       8.059  -2.568  80.543  1.00  0.00           C  
ATOM    971  H   ALA A  60       6.257  -1.157  79.418  1.00  0.00           H  
ATOM    972  HA  ALA A  60       6.412  -2.534  81.894  1.00  0.00           H  
ATOM    973 1HB  ALA A  60       8.718  -3.100  81.229  1.00  0.00           H  
ATOM    974 2HB  ALA A  60       7.575  -3.283  79.877  1.00  0.00           H  
ATOM    975 3HB  ALA A  60       8.643  -1.863  79.954  1.00  0.00           H  
ATOM    976  N   GLU A  61       8.105   0.299  81.863  1.00  0.00           N  
ATOM    977  CA  GLU A  61       8.743   1.253  82.756  1.00  0.00           C  
ATOM    978  C   GLU A  61       7.772   1.743  83.829  1.00  0.00           C  
ATOM    979  O   GLU A  61       8.148   1.814  85.007  1.00  0.00           O  
ATOM    980  CB  GLU A  61       9.286   2.442  81.960  1.00  0.00           C  
ATOM    981  CG  GLU A  61      10.502   2.122  81.103  1.00  0.00           C  
ATOM    982  CD  GLU A  61      11.752   1.920  81.914  1.00  0.00           C  
ATOM    983  OE1 GLU A  61      12.126   2.819  82.629  1.00  0.00           O  
ATOM    984  OE2 GLU A  61      12.334   0.866  81.818  1.00  0.00           O1-
ATOM    985  H   GLU A  61       8.035   0.495  80.859  1.00  0.00           H  
ATOM    986  HA  GLU A  61       9.570   0.751  83.251  1.00  0.00           H  
ATOM    987 1HB  GLU A  61       8.506   2.827  81.303  1.00  0.00           H  
ATOM    988 2HB  GLU A  61       9.561   3.244  82.646  1.00  0.00           H  
ATOM    989 1HG  GLU A  61      10.303   1.216  80.532  1.00  0.00           H  
ATOM    990 2HG  GLU A  61      10.661   2.937  80.397  1.00  0.00           H  
ATOM    991  N   LEU A  62       6.507   2.006  83.456  1.00  0.00           N  
ATOM    992  CA  LEU A  62       5.531   2.430  84.453  1.00  0.00           C  
ATOM    993  C   LEU A  62       5.290   1.320  85.449  1.00  0.00           C  
ATOM    994  O   LEU A  62       5.169   1.578  86.646  1.00  0.00           O  
ATOM    995  CB  LEU A  62       4.167   2.743  83.848  1.00  0.00           C  
ATOM    996  CG  LEU A  62       4.029   3.933  82.944  1.00  0.00           C  
ATOM    997  CD1 LEU A  62       2.650   3.884  82.366  1.00  0.00           C  
ATOM    998  CD2 LEU A  62       4.286   5.238  83.701  1.00  0.00           C  
ATOM    999  H   LEU A  62       6.260   1.971  82.459  1.00  0.00           H  
ATOM   1000  HA  LEU A  62       5.924   3.289  84.989  1.00  0.00           H  
ATOM   1001 1HB  LEU A  62       3.859   1.870  83.270  1.00  0.00           H  
ATOM   1002 2HB  LEU A  62       3.457   2.866  84.666  1.00  0.00           H  
ATOM   1003  HG  LEU A  62       4.722   3.851  82.126  1.00  0.00           H  
ATOM   1004 1HD1 LEU A  62       2.521   4.696  81.696  1.00  0.00           H  
ATOM   1005 2HD1 LEU A  62       2.522   2.947  81.829  1.00  0.00           H  
ATOM   1006 3HD1 LEU A  62       1.914   3.946  83.160  1.00  0.00           H  
ATOM   1007 1HD2 LEU A  62       4.157   6.080  83.020  1.00  0.00           H  
ATOM   1008 2HD2 LEU A  62       3.599   5.333  84.520  1.00  0.00           H  
ATOM   1009 3HD2 LEU A  62       5.290   5.245  84.086  1.00  0.00           H  
ATOM   1010  N   MET A  63       5.249   0.081  84.957  1.00  0.00           N  
ATOM   1011  CA  MET A  63       5.001  -1.062  85.806  1.00  0.00           C  
ATOM   1012  C   MET A  63       6.112  -1.241  86.826  1.00  0.00           C  
ATOM   1013  O   MET A  63       5.833  -1.465  88.005  1.00  0.00           O  
ATOM   1014  CB  MET A  63       4.845  -2.322  84.957  1.00  0.00           C  
ATOM   1015  CG  MET A  63       4.340  -3.538  85.720  1.00  0.00           C  
ATOM   1016  SD  MET A  63       2.667  -3.313  86.357  1.00  0.00           S  
ATOM   1017  CE  MET A  63       2.493  -4.776  87.375  1.00  0.00           C  
ATOM   1018  H   MET A  63       5.321  -0.053  83.943  1.00  0.00           H  
ATOM   1019  HA  MET A  63       4.075  -0.883  86.347  1.00  0.00           H  
ATOM   1020 1HB  MET A  63       4.149  -2.127  84.142  1.00  0.00           H  
ATOM   1021 2HB  MET A  63       5.806  -2.582  84.512  1.00  0.00           H  
ATOM   1022 1HG  MET A  63       4.345  -4.407  85.064  1.00  0.00           H  
ATOM   1023 2HG  MET A  63       5.003  -3.741  86.561  1.00  0.00           H  
ATOM   1024 1HE  MET A  63       1.506  -4.781  87.839  1.00  0.00           H  
ATOM   1025 2HE  MET A  63       2.608  -5.666  86.755  1.00  0.00           H  
ATOM   1026 3HE  MET A  63       3.259  -4.772  88.151  1.00  0.00           H  
ATOM   1027  N   SER A  64       7.370  -1.105  86.402  1.00  0.00           N  
ATOM   1028  CA  SER A  64       8.477  -1.230  87.338  1.00  0.00           C  
ATOM   1029  C   SER A  64       8.402  -0.141  88.408  1.00  0.00           C  
ATOM   1030  O   SER A  64       8.640  -0.399  89.598  1.00  0.00           O  
ATOM   1031  CB  SER A  64       9.799  -1.145  86.600  1.00  0.00           C  
ATOM   1032  OG  SER A  64      10.877  -1.270  87.485  1.00  0.00           O  
ATOM   1033  H   SER A  64       7.549  -0.960  85.402  1.00  0.00           H  
ATOM   1034  HA  SER A  64       8.408  -2.199  87.825  1.00  0.00           H  
ATOM   1035 1HB  SER A  64       9.847  -1.934  85.849  1.00  0.00           H  
ATOM   1036 2HB  SER A  64       9.862  -0.192  86.077  1.00  0.00           H  
ATOM   1037  HG  SER A  64      11.369  -2.043  87.196  1.00  0.00           H  
ATOM   1038  N   LEU A  65       8.028   1.069  87.983  1.00  0.00           N  
ATOM   1039  CA  LEU A  65       7.898   2.209  88.871  1.00  0.00           C  
ATOM   1040  C   LEU A  65       6.784   1.939  89.905  1.00  0.00           C  
ATOM   1041  O   LEU A  65       6.968   2.190  91.099  1.00  0.00           O  
ATOM   1042  CB  LEU A  65       7.577   3.456  88.011  1.00  0.00           C  
ATOM   1043  CG  LEU A  65       7.445   4.822  88.681  1.00  0.00           C  
ATOM   1044  CD1 LEU A  65       8.773   5.254  89.304  1.00  0.00           C  
ATOM   1045  CD2 LEU A  65       6.955   5.852  87.621  1.00  0.00           C  
ATOM   1046  H   LEU A  65       7.888   1.218  86.978  1.00  0.00           H  
ATOM   1047  HA  LEU A  65       8.840   2.345  89.393  1.00  0.00           H  
ATOM   1048 1HB  LEU A  65       8.343   3.536  87.240  1.00  0.00           H  
ATOM   1049 2HB  LEU A  65       6.638   3.278  87.512  1.00  0.00           H  
ATOM   1050  HG  LEU A  65       6.729   4.741  89.477  1.00  0.00           H  
ATOM   1051 1HD1 LEU A  65       8.657   6.225  89.780  1.00  0.00           H  
ATOM   1052 2HD1 LEU A  65       9.091   4.529  90.052  1.00  0.00           H  
ATOM   1053 3HD1 LEU A  65       9.530   5.328  88.523  1.00  0.00           H  
ATOM   1054 1HD2 LEU A  65       6.823   6.827  88.084  1.00  0.00           H  
ATOM   1055 2HD2 LEU A  65       7.684   5.929  86.819  1.00  0.00           H  
ATOM   1056 3HD2 LEU A  65       5.998   5.522  87.208  1.00  0.00           H  
ATOM   1057  N   ALA A  66       5.643   1.392  89.447  1.00  0.00           N  
ATOM   1058  CA  ALA A  66       4.500   1.087  90.314  1.00  0.00           C  
ATOM   1059  C   ALA A  66       4.826   0.038  91.362  1.00  0.00           C  
ATOM   1060  O   ALA A  66       4.422   0.163  92.527  1.00  0.00           O  
ATOM   1061  CB  ALA A  66       3.314   0.628  89.478  1.00  0.00           C  
ATOM   1062  H   ALA A  66       5.544   1.257  88.438  1.00  0.00           H  
ATOM   1063  HA  ALA A  66       4.199   1.998  90.828  1.00  0.00           H  
ATOM   1064 1HB  ALA A  66       2.470   0.410  90.132  1.00  0.00           H  
ATOM   1065 2HB  ALA A  66       3.037   1.415  88.777  1.00  0.00           H  
ATOM   1066 3HB  ALA A  66       3.586  -0.270  88.925  1.00  0.00           H  
ATOM   1067  N   ILE A  67       5.584  -0.975  90.964  1.00  0.00           N  
ATOM   1068  CA  ILE A  67       5.978  -2.036  91.867  1.00  0.00           C  
ATOM   1069  C   ILE A  67       6.865  -1.457  92.951  1.00  0.00           C  
ATOM   1070  O   ILE A  67       6.684  -1.754  94.137  1.00  0.00           O  
ATOM   1071  CB  ILE A  67       6.674  -3.174  91.109  1.00  0.00           C  
ATOM   1072  CG1 ILE A  67       5.637  -3.861  90.188  1.00  0.00           C  
ATOM   1073  CG2 ILE A  67       7.263  -4.191  92.106  1.00  0.00           C  
ATOM   1074  CD1 ILE A  67       6.236  -4.774  89.170  1.00  0.00           C  
ATOM   1075  H   ILE A  67       5.843  -1.029  89.970  1.00  0.00           H  
ATOM   1076  HA  ILE A  67       5.080  -2.438  92.341  1.00  0.00           H  
ATOM   1077  HB  ILE A  67       7.467  -2.756  90.481  1.00  0.00           H  
ATOM   1078 1HG1 ILE A  67       4.957  -4.441  90.810  1.00  0.00           H  
ATOM   1079 2HG1 ILE A  67       5.058  -3.105  89.671  1.00  0.00           H  
ATOM   1080 1HG2 ILE A  67       7.754  -4.995  91.586  1.00  0.00           H  
ATOM   1081 2HG2 ILE A  67       7.990  -3.714  92.761  1.00  0.00           H  
ATOM   1082 3HG2 ILE A  67       6.450  -4.589  92.695  1.00  0.00           H  
ATOM   1083 1HD1 ILE A  67       5.447  -5.219  88.577  1.00  0.00           H  
ATOM   1084 2HD1 ILE A  67       6.904  -4.212  88.519  1.00  0.00           H  
ATOM   1085 3HD1 ILE A  67       6.774  -5.526  89.673  1.00  0.00           H  
ATOM   1086  N   ASP A  68       7.843  -0.634  92.542  1.00  0.00           N  
ATOM   1087  CA  ASP A  68       8.742  -0.006  93.490  1.00  0.00           C  
ATOM   1088  C   ASP A  68       7.967   0.918  94.446  1.00  0.00           C  
ATOM   1089  O   ASP A  68       8.275   0.965  95.638  1.00  0.00           O  
ATOM   1090  CB  ASP A  68       9.826   0.763  92.725  1.00  0.00           C  
ATOM   1091  CG  ASP A  68      10.986   1.225  93.588  1.00  0.00           C  
ATOM   1092  OD1 ASP A  68      11.628   0.382  94.194  1.00  0.00           O  
ATOM   1093  OD2 ASP A  68      11.248   2.412  93.637  1.00  0.00           O1-
ATOM   1094  H   ASP A  68       7.977  -0.457  91.542  1.00  0.00           H  
ATOM   1095  HA  ASP A  68       9.223  -0.784  94.075  1.00  0.00           H  
ATOM   1096 1HB  ASP A  68      10.209   0.129  91.922  1.00  0.00           H  
ATOM   1097 2HB  ASP A  68       9.370   1.635  92.247  1.00  0.00           H  
ATOM   1098  N   LEU A  69       6.920   1.605  93.956  1.00  0.00           N  
ATOM   1099  CA  LEU A  69       6.140   2.466  94.836  1.00  0.00           C  
ATOM   1100  C   LEU A  69       5.445   1.650  95.912  1.00  0.00           C  
ATOM   1101  O   LEU A  69       5.439   2.053  97.088  1.00  0.00           O  
ATOM   1102  CB  LEU A  69       5.075   3.254  94.066  1.00  0.00           C  
ATOM   1103  CG  LEU A  69       4.187   4.236  94.939  1.00  0.00           C  
ATOM   1104  CD1 LEU A  69       5.074   5.310  95.650  1.00  0.00           C  
ATOM   1105  CD2 LEU A  69       3.115   4.910  94.037  1.00  0.00           C  
ATOM   1106  H   LEU A  69       6.740   1.592  92.948  1.00  0.00           H  
ATOM   1107  HA  LEU A  69       6.828   3.156  95.306  1.00  0.00           H  
ATOM   1108 1HB  LEU A  69       5.550   3.774  93.269  1.00  0.00           H  
ATOM   1109 2HB  LEU A  69       4.395   2.533  93.616  1.00  0.00           H  
ATOM   1110  HG  LEU A  69       3.695   3.660  95.710  1.00  0.00           H  
ATOM   1111 1HD1 LEU A  69       4.456   5.935  96.248  1.00  0.00           H  
ATOM   1112 2HD1 LEU A  69       5.801   4.837  96.303  1.00  0.00           H  
ATOM   1113 3HD1 LEU A  69       5.595   5.920  94.929  1.00  0.00           H  
ATOM   1114 1HD2 LEU A  69       2.488   5.562  94.632  1.00  0.00           H  
ATOM   1115 2HD2 LEU A  69       3.600   5.491  93.274  1.00  0.00           H  
ATOM   1116 3HD2 LEU A  69       2.493   4.146  93.571  1.00  0.00           H  
ATOM   1117  N   VAL A  70       4.853   0.514  95.543  1.00  0.00           N  
ATOM   1118  CA  VAL A  70       4.201  -0.344  96.523  1.00  0.00           C  
ATOM   1119  C   VAL A  70       5.217  -0.822  97.551  1.00  0.00           C  
ATOM   1120  O   VAL A  70       4.922  -0.846  98.746  1.00  0.00           O  
ATOM   1121  CB  VAL A  70       3.464  -1.533  95.886  1.00  0.00           C  
ATOM   1122  CG1 VAL A  70       2.984  -2.523  96.993  1.00  0.00           C  
ATOM   1123  CG2 VAL A  70       2.253  -1.013  95.086  1.00  0.00           C  
ATOM   1124  H   VAL A  70       4.847   0.262  94.539  1.00  0.00           H  
ATOM   1125  HA  VAL A  70       3.452   0.267  97.045  1.00  0.00           H  
ATOM   1126  HB  VAL A  70       4.150  -2.067  95.219  1.00  0.00           H  
ATOM   1127 1HG1 VAL A  70       2.477  -3.348  96.540  1.00  0.00           H  
ATOM   1128 2HG1 VAL A  70       3.830  -2.907  97.557  1.00  0.00           H  
ATOM   1129 3HG1 VAL A  70       2.302  -2.017  97.674  1.00  0.00           H  
ATOM   1130 1HG2 VAL A  70       1.729  -1.851  94.624  1.00  0.00           H  
ATOM   1131 2HG2 VAL A  70       1.574  -0.486  95.755  1.00  0.00           H  
ATOM   1132 3HG2 VAL A  70       2.596  -0.329  94.309  1.00  0.00           H  
ATOM   1133  N   ARG A  71       6.399  -1.251  97.075  1.00  0.00           N  
ATOM   1134  CA  ARG A  71       7.462  -1.711  97.956  1.00  0.00           C  
ATOM   1135  C   ARG A  71       7.802  -0.655  98.984  1.00  0.00           C  
ATOM   1136  O   ARG A  71       7.815  -0.944 100.183  1.00  0.00           O  
ATOM   1137  CB  ARG A  71       8.702  -2.055  97.140  1.00  0.00           C  
ATOM   1138  CG  ARG A  71       9.876  -2.621  97.909  1.00  0.00           C  
ATOM   1139  CD  ARG A  71      11.072  -2.825  97.020  1.00  0.00           C  
ATOM   1140  NE  ARG A  71      11.671  -1.555  96.520  1.00  0.00           N  
ATOM   1141  CZ  ARG A  71      12.522  -0.756  97.211  1.00  0.00           C  
ATOM   1142  NH1 ARG A  71      12.904  -1.036  98.447  1.00  0.00           N1+
ATOM   1143  NH2 ARG A  71      12.988   0.325  96.612  1.00  0.00           N  
ATOM   1144  H   ARG A  71       6.554  -1.259  96.062  1.00  0.00           H  
ATOM   1145  HA  ARG A  71       7.128  -2.580  98.499  1.00  0.00           H  
ATOM   1146 1HB  ARG A  71       8.435  -2.757  96.353  1.00  0.00           H  
ATOM   1147 2HB  ARG A  71       9.063  -1.159  96.652  1.00  0.00           H  
ATOM   1148 1HG  ARG A  71      10.156  -1.930  98.705  1.00  0.00           H  
ATOM   1149 2HG  ARG A  71       9.600  -3.580  98.348  1.00  0.00           H  
ATOM   1150 1HD  ARG A  71      11.835  -3.371  97.569  1.00  0.00           H  
ATOM   1151 2HD  ARG A  71      10.767  -3.412  96.152  1.00  0.00           H  
ATOM   1152  HE  ARG A  71      11.446  -1.227  95.561  1.00  0.00           H  
ATOM   1153 1HH1 ARG A  71      12.558  -1.858  98.960  1.00  0.00           H  
ATOM   1154 2HH1 ARG A  71      13.536  -0.419  98.935  1.00  0.00           H  
ATOM   1155 1HH2 ARG A  71      12.674   0.524  95.644  1.00  0.00           H  
ATOM   1156 2HH2 ARG A  71      13.626   0.940  97.084  1.00  0.00           H  
ATOM   1157  N   LYS A  72       8.052   0.569  98.530  1.00  0.00           N  
ATOM   1158  CA  LYS A  72       8.382   1.649  99.439  1.00  0.00           C  
ATOM   1159  C   LYS A  72       7.237   1.933 100.392  1.00  0.00           C  
ATOM   1160  O   LYS A  72       7.429   2.024 101.601  1.00  0.00           O  
ATOM   1161  CB  LYS A  72       8.709   2.893  98.634  1.00  0.00           C  
ATOM   1162  CG  LYS A  72      10.031   2.834  97.925  1.00  0.00           C  
ATOM   1163  CD  LYS A  72      10.185   4.020  97.034  1.00  0.00           C  
ATOM   1164  CE  LYS A  72      11.532   4.063  96.376  1.00  0.00           C  
ATOM   1165  NZ  LYS A  72      11.575   5.098  95.324  1.00  0.00           N1+
ATOM   1166  H   LYS A  72       8.026   0.741  97.520  1.00  0.00           H  
ATOM   1167  HA  LYS A  72       9.254   1.356 100.024  1.00  0.00           H  
ATOM   1168 1HB  LYS A  72       7.934   3.044  97.876  1.00  0.00           H  
ATOM   1169 2HB  LYS A  72       8.707   3.761  99.281  1.00  0.00           H  
ATOM   1170 1HG  LYS A  72      10.840   2.816  98.656  1.00  0.00           H  
ATOM   1171 2HG  LYS A  72      10.089   1.924  97.321  1.00  0.00           H  
ATOM   1172 1HD  LYS A  72       9.425   3.980  96.254  1.00  0.00           H  
ATOM   1173 2HD  LYS A  72      10.048   4.933  97.603  1.00  0.00           H  
ATOM   1174 1HE  LYS A  72      12.282   4.299  97.126  1.00  0.00           H  
ATOM   1175 2HE  LYS A  72      11.758   3.098  95.951  1.00  0.00           H  
ATOM   1176 1HZ  LYS A  72      11.350   6.019  95.734  1.00  0.00           H  
ATOM   1177 2HZ  LYS A  72      12.484   5.117  94.899  1.00  0.00           H  
ATOM   1178 3HZ  LYS A  72      10.880   4.883  94.619  1.00  0.00           H  
ATOM   1179  N   THR A  73       6.010   1.953  99.885  1.00  0.00           N  
ATOM   1180  CA  THR A  73       4.867   2.251 100.730  1.00  0.00           C  
ATOM   1181  C   THR A  73       4.826   1.262 101.894  1.00  0.00           C  
ATOM   1182  O   THR A  73       4.591   1.657 103.036  1.00  0.00           O  
ATOM   1183  CB  THR A  73       3.556   2.198  99.914  1.00  0.00           C  
ATOM   1184  CG2 THR A  73       2.359   2.548 100.808  1.00  0.00           C  
ATOM   1185  OG1 THR A  73       3.627   3.161  98.844  1.00  0.00           O  
ATOM   1186  H   THR A  73       5.867   1.839  98.880  1.00  0.00           H  
ATOM   1187  HA  THR A  73       4.983   3.253 101.137  1.00  0.00           H  
ATOM   1188  HB  THR A  73       3.422   1.203  99.493  1.00  0.00           H  
ATOM   1189  HG1 THR A  73       4.296   2.856  98.190  1.00  0.00           H  
ATOM   1190 1HG2 THR A  73       1.446   2.522 100.216  1.00  0.00           H  
ATOM   1191 2HG2 THR A  73       2.279   1.833 101.624  1.00  0.00           H  
ATOM   1192 3HG2 THR A  73       2.492   3.543 101.217  1.00  0.00           H  
ATOM   1193  N   SER A  74       5.037  -0.028 101.597  1.00  0.00           N  
ATOM   1194  CA  SER A  74       5.071  -1.076 102.612  1.00  0.00           C  
ATOM   1195  C   SER A  74       6.259  -0.923 103.590  1.00  0.00           C  
ATOM   1196  O   SER A  74       6.077  -0.988 104.808  1.00  0.00           O  
ATOM   1197  CB  SER A  74       5.136  -2.431 101.934  1.00  0.00           C  
ATOM   1198  OG  SER A  74       5.180  -3.464 102.880  1.00  0.00           O  
ATOM   1199  H   SER A  74       5.150  -0.286 100.611  1.00  0.00           H  
ATOM   1200  HA  SER A  74       4.149  -1.023 103.188  1.00  0.00           H  
ATOM   1201 1HB  SER A  74       4.264  -2.558 101.293  1.00  0.00           H  
ATOM   1202 2HB  SER A  74       6.019  -2.478 101.299  1.00  0.00           H  
ATOM   1203  HG  SER A  74       5.220  -4.281 102.377  1.00  0.00           H  
ATOM   1204  N   GLU A  75       7.481  -0.725 103.061  1.00  0.00           N  
ATOM   1205  CA  GLU A  75       8.688  -0.618 103.894  1.00  0.00           C  
ATOM   1206  C   GLU A  75       8.740   0.615 104.808  1.00  0.00           C  
ATOM   1207  O   GLU A  75       9.251   0.546 105.931  1.00  0.00           O  
ATOM   1208  CB  GLU A  75       9.954  -0.581 103.021  1.00  0.00           C  
ATOM   1209  CG  GLU A  75      10.311  -1.878 102.278  1.00  0.00           C  
ATOM   1210  CD  GLU A  75      11.551  -1.716 101.430  1.00  0.00           C  
ATOM   1211  OE1 GLU A  75      12.169  -0.676 101.536  1.00  0.00           O  
ATOM   1212  OE2 GLU A  75      11.867  -2.602 100.659  1.00  0.00           O1-
ATOM   1213  H   GLU A  75       7.577  -0.674 102.042  1.00  0.00           H  
ATOM   1214  HA  GLU A  75       8.728  -1.505 104.525  1.00  0.00           H  
ATOM   1215 1HB  GLU A  75       9.832   0.198 102.265  1.00  0.00           H  
ATOM   1216 2HB  GLU A  75      10.806  -0.299 103.637  1.00  0.00           H  
ATOM   1217 1HG  GLU A  75      10.477  -2.667 103.006  1.00  0.00           H  
ATOM   1218 2HG  GLU A  75       9.477  -2.175 101.651  1.00  0.00           H  
ATOM   1219  N   LEU A  76       8.255   1.742 104.309  1.00  0.00           N  
ATOM   1220  CA  LEU A  76       8.292   3.010 105.012  1.00  0.00           C  
ATOM   1221  C   LEU A  76       7.252   3.129 106.110  1.00  0.00           C  
ATOM   1222  O   LEU A  76       6.090   2.793 105.922  1.00  0.00           O  
ATOM   1223  CB  LEU A  76       8.038   4.123 103.992  1.00  0.00           C  
ATOM   1224  CG  LEU A  76       9.096   4.346 102.872  1.00  0.00           C  
ATOM   1225  CD1 LEU A  76       8.525   5.340 101.853  1.00  0.00           C  
ATOM   1226  CD2 LEU A  76      10.372   4.895 103.475  1.00  0.00           C  
ATOM   1227  H   LEU A  76       7.860   1.722 103.365  1.00  0.00           H  
ATOM   1228  HA  LEU A  76       9.272   3.117 105.466  1.00  0.00           H  
ATOM   1229 1HB  LEU A  76       7.110   3.871 103.491  1.00  0.00           H  
ATOM   1230 2HB  LEU A  76       7.896   5.061 104.527  1.00  0.00           H  
ATOM   1231  HG  LEU A  76       9.316   3.408 102.364  1.00  0.00           H  
ATOM   1232 1HD1 LEU A  76       9.254   5.515 101.064  1.00  0.00           H  
ATOM   1233 2HD1 LEU A  76       7.619   4.928 101.418  1.00  0.00           H  
ATOM   1234 3HD1 LEU A  76       8.295   6.276 102.348  1.00  0.00           H  
ATOM   1235 1HD2 LEU A  76      11.101   5.064 102.681  1.00  0.00           H  
ATOM   1236 2HD2 LEU A  76      10.158   5.833 103.980  1.00  0.00           H  
ATOM   1237 3HD2 LEU A  76      10.786   4.188 104.186  1.00  0.00           H  
ATOM   1238  N   THR A  77       7.640   3.743 107.225  1.00  0.00           N  
ATOM   1239  CA  THR A  77       6.679   3.987 108.290  1.00  0.00           C  
ATOM   1240  C   THR A  77       6.321   5.470 108.394  1.00  0.00           C  
ATOM   1241  O   THR A  77       5.295   5.831 108.967  1.00  0.00           O  
ATOM   1242  CB  THR A  77       7.221   3.488 109.643  1.00  0.00           C  
ATOM   1243  CG2 THR A  77       7.514   1.997 109.582  1.00  0.00           C  
ATOM   1244  OG1 THR A  77       8.424   4.196 109.969  1.00  0.00           O  
ATOM   1245  H   THR A  77       8.609   3.985 107.362  1.00  0.00           H  
ATOM   1246  HA  THR A  77       5.764   3.437 108.072  1.00  0.00           H  
ATOM   1247  HB  THR A  77       6.482   3.676 110.422  1.00  0.00           H  
ATOM   1248  HG1 THR A  77       8.589   4.128 110.912  1.00  0.00           H  
ATOM   1249 1HG2 THR A  77       7.896   1.662 110.547  1.00  0.00           H  
ATOM   1250 2HG2 THR A  77       6.599   1.455 109.346  1.00  0.00           H  
ATOM   1251 3HG2 THR A  77       8.259   1.804 108.811  1.00  0.00           H  
ATOM   1252  N   ASP A  78       7.164   6.335 107.828  1.00  0.00           N  
ATOM   1253  CA  ASP A  78       6.920   7.769 107.865  1.00  0.00           C  
ATOM   1254  C   ASP A  78       5.971   8.185 106.754  1.00  0.00           C  
ATOM   1255  O   ASP A  78       6.303   8.068 105.571  1.00  0.00           O  
ATOM   1256  CB  ASP A  78       8.235   8.543 107.740  1.00  0.00           C  
ATOM   1257  CG  ASP A  78       8.047  10.050 107.850  1.00  0.00           C  
ATOM   1258  OD1 ASP A  78       7.839  10.525 108.942  1.00  0.00           O  
ATOM   1259  OD2 ASP A  78       8.114  10.712 106.842  1.00  0.00           O1-
ATOM   1260  H   ASP A  78       8.004   5.999 107.394  1.00  0.00           H  
ATOM   1261  HA  ASP A  78       6.455   8.017 108.819  1.00  0.00           H  
ATOM   1262 1HB  ASP A  78       8.923   8.219 108.521  1.00  0.00           H  
ATOM   1263 2HB  ASP A  78       8.700   8.319 106.780  1.00  0.00           H  
ATOM   1264  N   GLU A  79       4.806   8.692 107.143  1.00  0.00           N  
ATOM   1265  CA  GLU A  79       3.775   9.053 106.182  1.00  0.00           C  
ATOM   1266  C   GLU A  79       4.219  10.157 105.230  1.00  0.00           C  
ATOM   1267  O   GLU A  79       3.867  10.138 104.050  1.00  0.00           O  
ATOM   1268  CB  GLU A  79       2.507   9.491 106.918  1.00  0.00           C  
ATOM   1269  CG  GLU A  79       1.330   9.810 106.007  1.00  0.00           C  
ATOM   1270  CD  GLU A  79       0.077  10.148 106.767  1.00  0.00           C  
ATOM   1271  OE1 GLU A  79       0.110  10.115 107.974  1.00  0.00           O  
ATOM   1272  OE2 GLU A  79      -0.914  10.439 106.139  1.00  0.00           O1-
ATOM   1273  H   GLU A  79       4.623   8.772 108.135  1.00  0.00           H  
ATOM   1274  HA  GLU A  79       3.541   8.168 105.588  1.00  0.00           H  
ATOM   1275 1HB  GLU A  79       2.195   8.705 107.605  1.00  0.00           H  
ATOM   1276 2HB  GLU A  79       2.720  10.380 107.512  1.00  0.00           H  
ATOM   1277 1HG  GLU A  79       1.594  10.654 105.371  1.00  0.00           H  
ATOM   1278 2HG  GLU A  79       1.139   8.952 105.364  1.00  0.00           H  
ATOM   1279  N   ILE A  80       4.981  11.138 105.727  1.00  0.00           N  
ATOM   1280  CA  ILE A  80       5.401  12.219 104.846  1.00  0.00           C  
ATOM   1281  C   ILE A  80       6.291  11.670 103.746  1.00  0.00           C  
ATOM   1282  O   ILE A  80       6.104  12.011 102.573  1.00  0.00           O  
ATOM   1283  CB  ILE A  80       6.150  13.317 105.624  1.00  0.00           C  
ATOM   1284  CG1 ILE A  80       5.197  14.039 106.580  1.00  0.00           C  
ATOM   1285  CG2 ILE A  80       6.794  14.304 104.662  1.00  0.00           C  
ATOM   1286  CD1 ILE A  80       5.895  14.936 107.575  1.00  0.00           C  
ATOM   1287  H   ILE A  80       5.274  11.116 106.697  1.00  0.00           H  
ATOM   1288  HA  ILE A  80       4.516  12.644 104.376  1.00  0.00           H  
ATOM   1289  HB  ILE A  80       6.927  12.862 106.237  1.00  0.00           H  
ATOM   1290 1HG1 ILE A  80       4.496  14.645 106.006  1.00  0.00           H  
ATOM   1291 2HG1 ILE A  80       4.613  13.304 107.135  1.00  0.00           H  
ATOM   1292 1HG2 ILE A  80       7.318  15.073 105.229  1.00  0.00           H  
ATOM   1293 2HG2 ILE A  80       7.501  13.779 104.022  1.00  0.00           H  
ATOM   1294 3HG2 ILE A  80       6.023  14.769 104.047  1.00  0.00           H  
ATOM   1295 1HD1 ILE A  80       5.154  15.412 108.218  1.00  0.00           H  
ATOM   1296 2HD1 ILE A  80       6.577  14.343 108.185  1.00  0.00           H  
ATOM   1297 3HD1 ILE A  80       6.457  15.702 107.043  1.00  0.00           H  
ATOM   1298  N   THR A  81       7.242  10.804 104.118  1.00  0.00           N  
ATOM   1299  CA  THR A  81       8.156  10.204 103.161  1.00  0.00           C  
ATOM   1300  C   THR A  81       7.373   9.432 102.107  1.00  0.00           C  
ATOM   1301  O   THR A  81       7.678   9.532 100.916  1.00  0.00           O  
ATOM   1302  CB  THR A  81       9.162   9.260 103.845  1.00  0.00           C  
ATOM   1303  CG2 THR A  81      10.139   8.709 102.799  1.00  0.00           C  
ATOM   1304  OG1 THR A  81       9.916   9.991 104.818  1.00  0.00           O  
ATOM   1305  H   THR A  81       7.376  10.607 105.120  1.00  0.00           H  
ATOM   1306  HA  THR A  81       8.707  11.000 102.664  1.00  0.00           H  
ATOM   1307  HB  THR A  81       8.632   8.441 104.332  1.00  0.00           H  
ATOM   1308  HG1 THR A  81       9.313  10.276 105.549  1.00  0.00           H  
ATOM   1309 1HG2 THR A  81      10.857   8.059 103.286  1.00  0.00           H  
ATOM   1310 2HG2 THR A  81       9.614   8.151 102.035  1.00  0.00           H  
ATOM   1311 3HG2 THR A  81      10.666   9.538 102.330  1.00  0.00           H  
ATOM   1312  N   ILE A  82       6.358   8.668 102.533  1.00  0.00           N  
ATOM   1313  CA  ILE A  82       5.577   7.898 101.572  1.00  0.00           C  
ATOM   1314  C   ILE A  82       4.896   8.835 100.591  1.00  0.00           C  
ATOM   1315  O   ILE A  82       4.919   8.575  99.383  1.00  0.00           O  
ATOM   1316  CB  ILE A  82       4.489   7.048 102.261  1.00  0.00           C  
ATOM   1317  CG1 ILE A  82       5.149   5.945 103.074  1.00  0.00           C  
ATOM   1318  CG2 ILE A  82       3.546   6.439 101.180  1.00  0.00           C  
ATOM   1319  CD1 ILE A  82       4.231   5.220 104.033  1.00  0.00           C  
ATOM   1320  H   ILE A  82       6.179   8.596 103.539  1.00  0.00           H  
ATOM   1321  HA  ILE A  82       6.241   7.245 101.020  1.00  0.00           H  
ATOM   1322  HB  ILE A  82       3.908   7.670 102.946  1.00  0.00           H  
ATOM   1323 1HG1 ILE A  82       5.552   5.217 102.395  1.00  0.00           H  
ATOM   1324 2HG1 ILE A  82       5.961   6.377 103.650  1.00  0.00           H  
ATOM   1325 1HG2 ILE A  82       2.780   5.847 101.654  1.00  0.00           H  
ATOM   1326 2HG2 ILE A  82       3.059   7.223 100.617  1.00  0.00           H  
ATOM   1327 3HG2 ILE A  82       4.119   5.809 100.495  1.00  0.00           H  
ATOM   1328 1HD1 ILE A  82       4.798   4.457 104.560  1.00  0.00           H  
ATOM   1329 2HD1 ILE A  82       3.821   5.924 104.755  1.00  0.00           H  
ATOM   1330 3HD1 ILE A  82       3.420   4.741 103.498  1.00  0.00           H  
ATOM   1331  N   LEU A  83       4.265   9.897 101.089  1.00  0.00           N  
ATOM   1332  CA  LEU A  83       3.574  10.832 100.219  1.00  0.00           C  
ATOM   1333  C   LEU A  83       4.525  11.475  99.206  1.00  0.00           C  
ATOM   1334  O   LEU A  83       4.155  11.660  98.040  1.00  0.00           O  
ATOM   1335  CB  LEU A  83       2.897  11.922 101.059  1.00  0.00           C  
ATOM   1336  CG  LEU A  83       1.699  11.464 101.901  1.00  0.00           C  
ATOM   1337  CD1 LEU A  83       1.312  12.568 102.876  1.00  0.00           C  
ATOM   1338  CD2 LEU A  83       0.537  11.113 100.984  1.00  0.00           C  
ATOM   1339  H   LEU A  83       4.250  10.042 102.108  1.00  0.00           H  
ATOM   1340  HA  LEU A  83       2.818  10.280  99.666  1.00  0.00           H  
ATOM   1341 1HB  LEU A  83       3.635  12.347 101.737  1.00  0.00           H  
ATOM   1342 2HB  LEU A  83       2.550  12.711 100.392  1.00  0.00           H  
ATOM   1343  HG  LEU A  83       1.978  10.587 102.485  1.00  0.00           H  
ATOM   1344 1HD1 LEU A  83       0.461  12.243 103.475  1.00  0.00           H  
ATOM   1345 2HD1 LEU A  83       2.154  12.786 103.533  1.00  0.00           H  
ATOM   1346 3HD1 LEU A  83       1.042  13.466 102.321  1.00  0.00           H  
ATOM   1347 1HD2 LEU A  83      -0.314  10.787 101.582  1.00  0.00           H  
ATOM   1348 2HD2 LEU A  83       0.256  11.990 100.400  1.00  0.00           H  
ATOM   1349 3HD2 LEU A  83       0.836  10.310 100.310  1.00  0.00           H  
ATOM   1350  N   LEU A  84       5.754  11.799  99.637  1.00  0.00           N  
ATOM   1351  CA  LEU A  84       6.728  12.375  98.718  1.00  0.00           C  
ATOM   1352  C   LEU A  84       7.140  11.363  97.646  1.00  0.00           C  
ATOM   1353  O   LEU A  84       7.307  11.739  96.480  1.00  0.00           O  
ATOM   1354  CB  LEU A  84       7.966  12.849  99.490  1.00  0.00           C  
ATOM   1355  CG  LEU A  84       7.746  14.038 100.434  1.00  0.00           C  
ATOM   1356  CD1 LEU A  84       8.983  14.235 101.300  1.00  0.00           C  
ATOM   1357  CD2 LEU A  84       7.446  15.286  99.617  1.00  0.00           C  
ATOM   1358  H   LEU A  84       5.980  11.696 100.631  1.00  0.00           H  
ATOM   1359  HA  LEU A  84       6.262  13.222  98.217  1.00  0.00           H  
ATOM   1360 1HB  LEU A  84       8.343  12.019 100.085  1.00  0.00           H  
ATOM   1361 2HB  LEU A  84       8.735  13.134  98.772  1.00  0.00           H  
ATOM   1362  HG  LEU A  84       6.906  13.827 101.096  1.00  0.00           H  
ATOM   1363 1HD1 LEU A  84       8.827  15.080 101.971  1.00  0.00           H  
ATOM   1364 2HD1 LEU A  84       9.163  13.335 101.887  1.00  0.00           H  
ATOM   1365 3HD1 LEU A  84       9.845  14.433 100.663  1.00  0.00           H  
ATOM   1366 1HD2 LEU A  84       7.289  16.131 100.288  1.00  0.00           H  
ATOM   1367 2HD2 LEU A  84       8.286  15.499  98.956  1.00  0.00           H  
ATOM   1368 3HD2 LEU A  84       6.547  15.124  99.022  1.00  0.00           H  
ATOM   1369  N   GLU A  85       7.262  10.078  98.008  1.00  0.00           N  
ATOM   1370  CA  GLU A  85       7.595   9.062  97.014  1.00  0.00           C  
ATOM   1371  C   GLU A  85       6.461   8.926  95.993  1.00  0.00           C  
ATOM   1372  O   GLU A  85       6.720   8.761  94.801  1.00  0.00           O  
ATOM   1373  CB  GLU A  85       7.907   7.710  97.663  1.00  0.00           C  
ATOM   1374  CG  GLU A  85       9.216   7.671  98.485  1.00  0.00           C  
ATOM   1375  CD  GLU A  85      10.466   7.899  97.637  1.00  0.00           C  
ATOM   1376  OE1 GLU A  85      10.516   7.414  96.516  1.00  0.00           O  
ATOM   1377  OE2 GLU A  85      11.372   8.583  98.085  1.00  0.00           O1-
ATOM   1378  H   GLU A  85       7.192   9.827  99.004  1.00  0.00           H  
ATOM   1379  HA  GLU A  85       8.485   9.390  96.478  1.00  0.00           H  
ATOM   1380 1HB  GLU A  85       7.090   7.444  98.336  1.00  0.00           H  
ATOM   1381 2HB  GLU A  85       7.961   6.937  96.897  1.00  0.00           H  
ATOM   1382 1HG  GLU A  85       9.174   8.446  99.242  1.00  0.00           H  
ATOM   1383 2HG  GLU A  85       9.287   6.718  98.992  1.00  0.00           H  
ATOM   1384  N   ILE A  86       5.207   9.045  96.460  1.00  0.00           N  
ATOM   1385  CA  ILE A  86       4.050   8.970  95.569  1.00  0.00           C  
ATOM   1386  C   ILE A  86       4.120  10.123  94.572  1.00  0.00           C  
ATOM   1387  O   ILE A  86       3.891   9.919  93.374  1.00  0.00           O  
ATOM   1388  CB  ILE A  86       2.709   8.997  96.337  1.00  0.00           C  
ATOM   1389  CG1 ILE A  86       2.557   7.702  97.170  1.00  0.00           C  
ATOM   1390  CG2 ILE A  86       1.544   9.110  95.334  1.00  0.00           C  
ATOM   1391  CD1 ILE A  86       1.470   7.725  98.168  1.00  0.00           C  
ATOM   1392  H   ILE A  86       5.079   9.127  97.475  1.00  0.00           H  
ATOM   1393  HA  ILE A  86       4.102   8.038  95.006  1.00  0.00           H  
ATOM   1394  HB  ILE A  86       2.695   9.844  97.016  1.00  0.00           H  
ATOM   1395 1HG1 ILE A  86       2.353   6.882  96.499  1.00  0.00           H  
ATOM   1396 2HG1 ILE A  86       3.486   7.504  97.687  1.00  0.00           H  
ATOM   1397 1HG2 ILE A  86       0.596   9.134  95.845  1.00  0.00           H  
ATOM   1398 2HG2 ILE A  86       1.630  10.016  94.739  1.00  0.00           H  
ATOM   1399 3HG2 ILE A  86       1.580   8.247  94.686  1.00  0.00           H  
ATOM   1400 1HD1 ILE A  86       1.437   6.769  98.694  1.00  0.00           H  
ATOM   1401 2HD1 ILE A  86       1.633   8.519  98.883  1.00  0.00           H  
ATOM   1402 3HD1 ILE A  86       0.562   7.884  97.660  1.00  0.00           H  
ATOM   1403  N   LEU A  87       4.410  11.341  95.068  1.00  0.00           N  
ATOM   1404  CA  LEU A  87       4.553  12.507  94.202  1.00  0.00           C  
ATOM   1405  C   LEU A  87       5.608  12.282  93.128  1.00  0.00           C  
ATOM   1406  O   LEU A  87       5.360  12.576  91.955  1.00  0.00           O  
ATOM   1407  CB  LEU A  87       4.922  13.741  95.035  1.00  0.00           C  
ATOM   1408  CG  LEU A  87       5.263  15.005  94.236  1.00  0.00           C  
ATOM   1409  CD1 LEU A  87       4.071  15.398  93.374  1.00  0.00           C  
ATOM   1410  CD2 LEU A  87       5.638  16.126  95.194  1.00  0.00           C  
ATOM   1411  H   LEU A  87       4.520  11.447  96.083  1.00  0.00           H  
ATOM   1412  HA  LEU A  87       3.597  12.691  93.715  1.00  0.00           H  
ATOM   1413 1HB  LEU A  87       4.087  13.979  95.692  1.00  0.00           H  
ATOM   1414 2HB  LEU A  87       5.786  13.497  95.653  1.00  0.00           H  
ATOM   1415  HG  LEU A  87       6.102  14.800  93.570  1.00  0.00           H  
ATOM   1416 1HD1 LEU A  87       4.312  16.297  92.806  1.00  0.00           H  
ATOM   1417 2HD1 LEU A  87       3.836  14.587  92.685  1.00  0.00           H  
ATOM   1418 3HD1 LEU A  87       3.209  15.594  94.012  1.00  0.00           H  
ATOM   1419 1HD2 LEU A  87       5.881  17.025  94.625  1.00  0.00           H  
ATOM   1420 2HD2 LEU A  87       4.799  16.333  95.858  1.00  0.00           H  
ATOM   1421 3HD2 LEU A  87       6.504  15.825  95.784  1.00  0.00           H  
ATOM   1422  N   LYS A  88       6.783  11.768  93.520  1.00  0.00           N  
ATOM   1423  CA  LYS A  88       7.833  11.526  92.539  1.00  0.00           C  
ATOM   1424  C   LYS A  88       7.360  10.543  91.475  1.00  0.00           C  
ATOM   1425  O   LYS A  88       7.647  10.741  90.290  1.00  0.00           O  
ATOM   1426  CB  LYS A  88       9.113  11.054  93.220  1.00  0.00           C  
ATOM   1427  CG  LYS A  88       9.813  12.170  94.023  1.00  0.00           C  
ATOM   1428  CD  LYS A  88      11.207  11.762  94.511  1.00  0.00           C  
ATOM   1429  CE  LYS A  88      11.125  10.772  95.661  1.00  0.00           C  
ATOM   1430  NZ  LYS A  88      12.460  10.468  96.259  1.00  0.00           N1+
ATOM   1431  H   LYS A  88       6.945  11.578  94.515  1.00  0.00           H  
ATOM   1432  HA  LYS A  88       8.051  12.470  92.041  1.00  0.00           H  
ATOM   1433 1HB  LYS A  88       8.863  10.241  93.903  1.00  0.00           H  
ATOM   1434 2HB  LYS A  88       9.805  10.664  92.476  1.00  0.00           H  
ATOM   1435 1HG  LYS A  88       9.902  13.058  93.392  1.00  0.00           H  
ATOM   1436 2HG  LYS A  88       9.194  12.431  94.884  1.00  0.00           H  
ATOM   1437 1HD  LYS A  88      11.762  11.304  93.692  1.00  0.00           H  
ATOM   1438 2HD  LYS A  88      11.749  12.647  94.844  1.00  0.00           H  
ATOM   1439 1HE  LYS A  88      10.473  11.177  96.438  1.00  0.00           H  
ATOM   1440 2HE  LYS A  88      10.699   9.842  95.296  1.00  0.00           H  
ATOM   1441 1HZ  LYS A  88      12.300   9.784  97.024  1.00  0.00           H  
ATOM   1442 2HZ  LYS A  88      13.068  10.064  95.566  1.00  0.00           H  
ATOM   1443 3HZ  LYS A  88      12.878  11.302  96.632  1.00  0.00           H  
ATOM   1444  N   VAL A  89       6.619   9.503  91.866  1.00  0.00           N  
ATOM   1445  CA  VAL A  89       6.066   8.568  90.900  1.00  0.00           C  
ATOM   1446  C   VAL A  89       5.143   9.249  89.929  1.00  0.00           C  
ATOM   1447  O   VAL A  89       5.201   8.985  88.734  1.00  0.00           O  
ATOM   1448  CB  VAL A  89       5.359   7.400  91.576  1.00  0.00           C  
ATOM   1449  CG1 VAL A  89       4.547   6.567  90.551  1.00  0.00           C  
ATOM   1450  CG2 VAL A  89       6.411   6.552  92.199  1.00  0.00           C  
ATOM   1451  H   VAL A  89       6.469   9.356  92.876  1.00  0.00           H  
ATOM   1452  HA  VAL A  89       6.910   8.160  90.327  1.00  0.00           H  
ATOM   1453  HB  VAL A  89       4.676   7.768  92.340  1.00  0.00           H  
ATOM   1454 1HG1 VAL A  89       4.071   5.728  91.042  1.00  0.00           H  
ATOM   1455 2HG1 VAL A  89       3.777   7.179  90.097  1.00  0.00           H  
ATOM   1456 3HG1 VAL A  89       5.179   6.209  89.791  1.00  0.00           H  
ATOM   1457 1HG2 VAL A  89       5.954   5.745  92.677  1.00  0.00           H  
ATOM   1458 2HG2 VAL A  89       7.079   6.186  91.446  1.00  0.00           H  
ATOM   1459 3HG2 VAL A  89       6.974   7.130  92.922  1.00  0.00           H  
ATOM   1460  N   LEU A  90       4.242  10.090  90.429  1.00  0.00           N  
ATOM   1461  CA  LEU A  90       3.336  10.788  89.536  1.00  0.00           C  
ATOM   1462  C   LEU A  90       4.108  11.604  88.500  1.00  0.00           C  
ATOM   1463  O   LEU A  90       3.772  11.568  87.308  1.00  0.00           O  
ATOM   1464  CB  LEU A  90       2.408  11.707  90.340  1.00  0.00           C  
ATOM   1465  CG  LEU A  90       1.354  12.467  89.524  1.00  0.00           C  
ATOM   1466  CD1 LEU A  90       0.601  11.490  88.631  1.00  0.00           C  
ATOM   1467  CD2 LEU A  90       0.404  13.188  90.468  1.00  0.00           C  
ATOM   1468  H   LEU A  90       4.185  10.215  91.446  1.00  0.00           H  
ATOM   1469  HA  LEU A  90       2.766  10.065  88.979  1.00  0.00           H  
ATOM   1470 1HB  LEU A  90       1.883  11.108  91.082  1.00  0.00           H  
ATOM   1471 2HB  LEU A  90       3.017  12.444  90.863  1.00  0.00           H  
ATOM   1472  HG  LEU A  90       1.848  13.195  88.880  1.00  0.00           H  
ATOM   1473 1HD1 LEU A  90      -0.147  12.030  88.051  1.00  0.00           H  
ATOM   1474 2HD1 LEU A  90       1.302  11.003  87.953  1.00  0.00           H  
ATOM   1475 3HD1 LEU A  90       0.110  10.738  89.248  1.00  0.00           H  
ATOM   1476 1HD2 LEU A  90      -0.345  13.729  89.888  1.00  0.00           H  
ATOM   1477 2HD2 LEU A  90      -0.091  12.461  91.112  1.00  0.00           H  
ATOM   1478 3HD2 LEU A  90       0.966  13.893  91.082  1.00  0.00           H  
ATOM   1479  N   ALA A  91       5.147  12.320  88.939  1.00  0.00           N  
ATOM   1480  CA  ALA A  91       5.953  13.125  88.028  1.00  0.00           C  
ATOM   1481  C   ALA A  91       6.705  12.257  87.001  1.00  0.00           C  
ATOM   1482  O   ALA A  91       6.744  12.586  85.808  1.00  0.00           O  
ATOM   1483  CB  ALA A  91       6.933  13.978  88.820  1.00  0.00           C  
ATOM   1484  H   ALA A  91       5.352  12.332  89.947  1.00  0.00           H  
ATOM   1485  HA  ALA A  91       5.288  13.796  87.485  1.00  0.00           H  
ATOM   1486 1HB  ALA A  91       7.522  14.587  88.135  1.00  0.00           H  
ATOM   1487 2HB  ALA A  91       6.383  14.627  89.501  1.00  0.00           H  
ATOM   1488 3HB  ALA A  91       7.597  13.331  89.392  1.00  0.00           H  
ATOM   1489  N   GLU A  92       7.260  11.121  87.452  1.00  0.00           N  
ATOM   1490  CA  GLU A  92       7.953  10.207  86.554  1.00  0.00           C  
ATOM   1491  C   GLU A  92       6.981   9.541  85.594  1.00  0.00           C  
ATOM   1492  O   GLU A  92       7.308   9.301  84.432  1.00  0.00           O  
ATOM   1493  CB  GLU A  92       8.707   9.141  87.353  1.00  0.00           C  
ATOM   1494  CG  GLU A  92      10.016   9.621  87.962  1.00  0.00           C  
ATOM   1495  CD  GLU A  92      11.056   9.953  86.927  1.00  0.00           C  
ATOM   1496  OE1 GLU A  92      11.146   9.244  85.955  1.00  0.00           O  
ATOM   1497  OE2 GLU A  92      11.760  10.918  87.111  1.00  0.00           O1-
ATOM   1498  H   GLU A  92       7.197  10.893  88.434  1.00  0.00           H  
ATOM   1499  HA  GLU A  92       8.673  10.778  85.967  1.00  0.00           H  
ATOM   1500 1HB  GLU A  92       8.074   8.779  88.163  1.00  0.00           H  
ATOM   1501 2HB  GLU A  92       8.930   8.292  86.707  1.00  0.00           H  
ATOM   1502 1HG  GLU A  92       9.822  10.509  88.563  1.00  0.00           H  
ATOM   1503 2HG  GLU A  92      10.403   8.847  88.623  1.00  0.00           H  
ATOM   1504  N   ALA A  93       5.776   9.235  86.068  1.00  0.00           N  
ATOM   1505  CA  ALA A  93       4.771   8.600  85.241  1.00  0.00           C  
ATOM   1506  C   ALA A  93       4.389   9.534  84.098  1.00  0.00           C  
ATOM   1507  O   ALA A  93       4.234   9.102  82.956  1.00  0.00           O  
ATOM   1508  CB  ALA A  93       3.550   8.226  86.069  1.00  0.00           C  
ATOM   1509  H   ALA A  93       5.557   9.451  87.030  1.00  0.00           H  
ATOM   1510  HA  ALA A  93       5.192   7.683  84.827  1.00  0.00           H  
ATOM   1511 1HB  ALA A  93       2.804   7.760  85.427  1.00  0.00           H  
ATOM   1512 2HB  ALA A  93       3.842   7.528  86.853  1.00  0.00           H  
ATOM   1513 3HB  ALA A  93       3.130   9.123  86.521  1.00  0.00           H  
ATOM   1514  N   ALA A  94       4.238  10.833  84.421  1.00  0.00           N  
ATOM   1515  CA  ALA A  94       3.939  11.862  83.437  1.00  0.00           C  
ATOM   1516  C   ALA A  94       5.033  11.910  82.377  1.00  0.00           C  
ATOM   1517  O   ALA A  94       4.749  11.974  81.181  1.00  0.00           O  
ATOM   1518  CB  ALA A  94       3.784  13.218  84.110  1.00  0.00           C  
ATOM   1519  H   ALA A  94       4.339  11.095  85.391  1.00  0.00           H  
ATOM   1520  HA  ALA A  94       2.998  11.609  82.947  1.00  0.00           H  
ATOM   1521 1HB  ALA A  94       3.568  13.975  83.357  1.00  0.00           H  
ATOM   1522 2HB  ALA A  94       2.965  13.176  84.829  1.00  0.00           H  
ATOM   1523 3HB  ALA A  94       4.707  13.475  84.627  1.00  0.00           H  
ATOM   1524  N   ARG A  95       6.302  11.879  82.817  1.00  0.00           N  
ATOM   1525  CA  ARG A  95       7.445  11.885  81.904  1.00  0.00           C  
ATOM   1526  C   ARG A  95       7.434  10.686  80.941  1.00  0.00           C  
ATOM   1527  O   ARG A  95       7.683  10.836  79.745  1.00  0.00           O  
ATOM   1528  CB  ARG A  95       8.752  11.872  82.683  1.00  0.00           C  
ATOM   1529  CG  ARG A  95      10.005  12.004  81.831  1.00  0.00           C  
ATOM   1530  CD  ARG A  95      11.235  12.024  82.664  1.00  0.00           C  
ATOM   1531  NE  ARG A  95      11.493  10.734  83.282  1.00  0.00           N  
ATOM   1532  CZ  ARG A  95      12.066   9.687  82.657  1.00  0.00           C  
ATOM   1533  NH1 ARG A  95      12.435   9.793  81.400  1.00  0.00           N1+
ATOM   1534  NH2 ARG A  95      12.258   8.553  83.308  1.00  0.00           N  
ATOM   1535  H   ARG A  95       6.468  11.851  83.813  1.00  0.00           H  
ATOM   1536  HA  ARG A  95       7.405  12.796  81.306  1.00  0.00           H  
ATOM   1537 1HB  ARG A  95       8.755  12.691  83.401  1.00  0.00           H  
ATOM   1538 2HB  ARG A  95       8.832  10.942  83.245  1.00  0.00           H  
ATOM   1539 1HG  ARG A  95      10.069  11.159  81.145  1.00  0.00           H  
ATOM   1540 2HG  ARG A  95       9.962  12.932  81.260  1.00  0.00           H  
ATOM   1541 1HD  ARG A  95      12.091  12.281  82.041  1.00  0.00           H  
ATOM   1542 2HD  ARG A  95      11.127  12.766  83.454  1.00  0.00           H  
ATOM   1543  HE  ARG A  95      11.223  10.614  84.249  1.00  0.00           H  
ATOM   1544 1HH1 ARG A  95      12.288  10.660  80.902  1.00  0.00           H  
ATOM   1545 2HH1 ARG A  95      12.864   9.009  80.932  1.00  0.00           H  
ATOM   1546 1HH2 ARG A  95      11.975   8.471  84.275  1.00  0.00           H  
ATOM   1547 2HH2 ARG A  95      12.687   7.769  82.840  1.00  0.00           H  
ATOM   1548  N   ILE A  96       7.141   9.494  81.482  1.00  0.00           N  
ATOM   1549  CA  ILE A  96       7.118   8.241  80.719  1.00  0.00           C  
ATOM   1550  C   ILE A  96       6.021   8.187  79.640  1.00  0.00           C  
ATOM   1551  O   ILE A  96       6.254   7.716  78.527  1.00  0.00           O  
ATOM   1552  CB  ILE A  96       6.939   7.046  81.673  1.00  0.00           C  
ATOM   1553  CG1 ILE A  96       8.186   6.865  82.542  1.00  0.00           C  
ATOM   1554  CG2 ILE A  96       6.644   5.778  80.888  1.00  0.00           C  
ATOM   1555  CD1 ILE A  96       7.980   5.942  83.722  1.00  0.00           C  
ATOM   1556  H   ILE A  96       6.927   9.473  82.469  1.00  0.00           H  
ATOM   1557  HA  ILE A  96       8.072   8.132  80.205  1.00  0.00           H  
ATOM   1558  HB  ILE A  96       6.109   7.243  82.351  1.00  0.00           H  
ATOM   1559 1HG1 ILE A  96       8.998   6.465  81.934  1.00  0.00           H  
ATOM   1560 2HG1 ILE A  96       8.510   7.834  82.921  1.00  0.00           H  
ATOM   1561 1HG2 ILE A  96       6.521   4.943  81.577  1.00  0.00           H  
ATOM   1562 2HG2 ILE A  96       5.729   5.911  80.312  1.00  0.00           H  
ATOM   1563 3HG2 ILE A  96       7.472   5.569  80.210  1.00  0.00           H  
ATOM   1564 1HD1 ILE A  96       8.908   5.864  84.289  1.00  0.00           H  
ATOM   1565 2HD1 ILE A  96       7.195   6.342  84.364  1.00  0.00           H  
ATOM   1566 3HD1 ILE A  96       7.690   4.955  83.365  1.00  0.00           H  
ATOM   1567  N   ALA A  97       4.914   8.701  80.135  1.00  0.00           N  
ATOM   1568  CA  ALA A  97       3.685   8.659  79.352  1.00  0.00           C  
ATOM   1569  C   ALA A  97       3.626   9.810  78.356  1.00  0.00           C  
ATOM   1570  O   ALA A  97       3.005   9.698  77.300  1.00  0.00           O  
ATOM   1571  CB  ALA A  97       2.471   8.691  80.269  1.00  0.00           C  
ATOM   1572  H   ALA A  97       4.899   9.127  81.051  1.00  0.00           H  
ATOM   1573  HA  ALA A  97       3.658   7.718  78.801  1.00  0.00           H  
ATOM   1574 1HB  ALA A  97       1.561   8.659  79.669  1.00  0.00           H  
ATOM   1575 2HB  ALA A  97       2.496   7.829  80.936  1.00  0.00           H  
ATOM   1576 3HB  ALA A  97       2.484   9.606  80.858  1.00  0.00           H  
ATOM   1577  N   GLY A  98       4.277  10.917  78.700  1.00  0.00           N  
ATOM   1578  CA  GLY A  98       4.222  12.125  77.883  1.00  0.00           C  
ATOM   1579  C   GLY A  98       2.879  12.828  78.033  1.00  0.00           C  
ATOM   1580  O   GLY A  98       2.332  13.357  77.066  1.00  0.00           O  
ATOM   1581  H   GLY A  98       4.826  10.922  79.547  1.00  0.00           H  
ATOM   1582 1HA  GLY A  98       5.025  12.799  78.177  1.00  0.00           H  
ATOM   1583 2HA  GLY A  98       4.385  11.865  76.838  1.00  0.00           H  
ATOM   1584  N   ALA A  99       2.355  12.834  79.254  1.00  0.00           N  
ATOM   1585  CA  ALA A  99       1.005  13.332  79.505  1.00  0.00           C  
ATOM   1586  C   ALA A  99       1.040  14.687  80.202  1.00  0.00           C  
ATOM   1587  O   ALA A  99       1.516  14.804  81.329  1.00  0.00           O  
ATOM   1588  CB  ALA A  99       0.217  12.331  80.336  1.00  0.00           C  
ATOM   1589  H   ALA A  99       2.901  12.485  80.027  1.00  0.00           H  
ATOM   1590  HA  ALA A  99       0.502  13.466  78.547  1.00  0.00           H  
ATOM   1591 1HB  ALA A  99      -0.787  12.717  80.516  1.00  0.00           H  
ATOM   1592 2HB  ALA A  99       0.151  11.384  79.800  1.00  0.00           H  
ATOM   1593 3HB  ALA A  99       0.720  12.172  81.289  1.00  0.00           H  
ATOM   1594  N   GLU A 100       0.530  15.707  79.521  1.00  0.00           N  
ATOM   1595  CA  GLU A 100       0.423  17.039  80.105  1.00  0.00           C  
ATOM   1596  C   GLU A 100      -0.602  17.066  81.232  1.00  0.00           C  
ATOM   1597  O   GLU A 100      -0.456  17.810  82.201  1.00  0.00           O  
ATOM   1598  CB  GLU A 100       0.044  18.063  79.032  1.00  0.00           C  
ATOM   1599  CG  GLU A 100       1.131  18.322  77.999  1.00  0.00           C  
ATOM   1600  CD  GLU A 100       0.710  19.305  76.942  1.00  0.00           C  
ATOM   1601  OE1 GLU A 100      -0.433  19.694  76.940  1.00  0.00           O  
ATOM   1602  OE2 GLU A 100       1.534  19.668  76.135  1.00  0.00           O1-
ATOM   1603  H   GLU A 100       0.210  15.559  78.575  1.00  0.00           H  
ATOM   1604  HA  GLU A 100       1.390  17.309  80.533  1.00  0.00           H  
ATOM   1605 1HB  GLU A 100      -0.846  17.723  78.504  1.00  0.00           H  
ATOM   1606 2HB  GLU A 100      -0.200  19.013  79.507  1.00  0.00           H  
ATOM   1607 1HG  GLU A 100       2.016  18.707  78.505  1.00  0.00           H  
ATOM   1608 2HG  GLU A 100       1.399  17.379  77.525  1.00  0.00           H  
ATOM   1609  N   LYS A 101      -1.643  16.250  81.095  1.00  0.00           N  
ATOM   1610  CA  LYS A 101      -2.641  16.102  82.148  1.00  0.00           C  
ATOM   1611  C   LYS A 101      -2.008  15.614  83.444  1.00  0.00           C  
ATOM   1612  O   LYS A 101      -2.245  16.178  84.513  1.00  0.00           O  
ATOM   1613  CB  LYS A 101      -3.746  15.140  81.707  1.00  0.00           C  
ATOM   1614  CG  LYS A 101      -4.829  14.906  82.751  1.00  0.00           C  
ATOM   1615  CD  LYS A 101      -5.905  13.965  82.229  1.00  0.00           C  
ATOM   1616  CE  LYS A 101      -6.931  13.645  83.306  1.00  0.00           C  
ATOM   1617  NZ  LYS A 101      -7.989  12.723  82.810  1.00  0.00           N1+
ATOM   1618  H   LYS A 101      -1.744  15.717  80.244  1.00  0.00           H  
ATOM   1619  HA  LYS A 101      -3.084  17.078  82.344  1.00  0.00           H  
ATOM   1620 1HB  LYS A 101      -4.226  15.525  80.807  1.00  0.00           H  
ATOM   1621 2HB  LYS A 101      -3.307  14.174  81.457  1.00  0.00           H  
ATOM   1622 1HG  LYS A 101      -4.384  14.472  83.647  1.00  0.00           H  
ATOM   1623 2HG  LYS A 101      -5.289  15.857  83.018  1.00  0.00           H  
ATOM   1624 1HD  LYS A 101      -6.413  14.427  81.381  1.00  0.00           H  
ATOM   1625 2HD  LYS A 101      -5.445  13.036  81.892  1.00  0.00           H  
ATOM   1626 1HE  LYS A 101      -6.433  13.182  84.156  1.00  0.00           H  
ATOM   1627 2HE  LYS A 101      -7.402  14.567  83.646  1.00  0.00           H  
ATOM   1628 1HZ  LYS A 101      -8.649  12.536  83.552  1.00  0.00           H  
ATOM   1629 2HZ  LYS A 101      -8.471  13.151  82.031  1.00  0.00           H  
ATOM   1630 3HZ  LYS A 101      -7.567  11.856  82.509  1.00  0.00           H  
ATOM   1631  N   MET A 102      -1.204  14.562  83.345  1.00  0.00           N  
ATOM   1632  CA  MET A 102      -0.531  14.000  84.509  1.00  0.00           C  
ATOM   1633  C   MET A 102       0.442  15.003  85.120  1.00  0.00           C  
ATOM   1634  O   MET A 102       0.597  15.064  86.340  1.00  0.00           O  
ATOM   1635  CB  MET A 102       0.199  12.714  84.126  1.00  0.00           C  
ATOM   1636  CG  MET A 102      -0.716  11.572  83.705  1.00  0.00           C  
ATOM   1637  SD  MET A 102       0.197  10.099  83.203  1.00  0.00           S  
ATOM   1638  CE  MET A 102       0.453   9.304  84.787  1.00  0.00           C  
ATOM   1639  H   MET A 102      -1.055  14.140  82.438  1.00  0.00           H  
ATOM   1640  HA  MET A 102      -1.280  13.764  85.262  1.00  0.00           H  
ATOM   1641 1HB  MET A 102       0.882  12.915  83.302  1.00  0.00           H  
ATOM   1642 2HB  MET A 102       0.797  12.369  84.970  1.00  0.00           H  
ATOM   1643 1HG  MET A 102      -1.371  11.306  84.534  1.00  0.00           H  
ATOM   1644 2HG  MET A 102      -1.337  11.893  82.869  1.00  0.00           H  
ATOM   1645 1HE  MET A 102       1.007   8.376  84.643  1.00  0.00           H  
ATOM   1646 2HE  MET A 102       1.021   9.969  85.440  1.00  0.00           H  
ATOM   1647 3HE  MET A 102      -0.512   9.084  85.245  1.00  0.00           H  
ATOM   1648  N   LEU A 103       1.092  15.786  84.267  1.00  0.00           N  
ATOM   1649  CA  LEU A 103       1.981  16.847  84.725  1.00  0.00           C  
ATOM   1650  C   LEU A 103       1.222  17.886  85.540  1.00  0.00           C  
ATOM   1651  O   LEU A 103       1.704  18.350  86.573  1.00  0.00           O  
ATOM   1652  CB  LEU A 103       2.662  17.522  83.528  1.00  0.00           C  
ATOM   1653  CG  LEU A 103       3.750  16.697  82.829  1.00  0.00           C  
ATOM   1654  CD1 LEU A 103       4.183  17.405  81.552  1.00  0.00           C  
ATOM   1655  CD2 LEU A 103       4.927  16.503  83.773  1.00  0.00           C  
ATOM   1656  H   LEU A 103       0.965  15.642  83.274  1.00  0.00           H  
ATOM   1657  HA  LEU A 103       2.739  16.406  85.374  1.00  0.00           H  
ATOM   1658 1HB  LEU A 103       1.902  17.764  82.788  1.00  0.00           H  
ATOM   1659 2HB  LEU A 103       3.119  18.452  83.867  1.00  0.00           H  
ATOM   1660  HG  LEU A 103       3.345  15.724  82.548  1.00  0.00           H  
ATOM   1661 1HD1 LEU A 103       4.956  16.819  81.055  1.00  0.00           H  
ATOM   1662 2HD1 LEU A 103       3.327  17.513  80.887  1.00  0.00           H  
ATOM   1663 3HD1 LEU A 103       4.578  18.390  81.799  1.00  0.00           H  
ATOM   1664 1HD2 LEU A 103       5.700  15.916  83.276  1.00  0.00           H  
ATOM   1665 2HD2 LEU A 103       5.333  17.476  84.052  1.00  0.00           H  
ATOM   1666 3HD2 LEU A 103       4.593  15.979  84.668  1.00  0.00           H  
ATOM   1667  N   GLU A 104       0.035  18.252  85.067  1.00  0.00           N  
ATOM   1668  CA  GLU A 104      -0.847  19.138  85.813  1.00  0.00           C  
ATOM   1669  C   GLU A 104      -1.217  18.538  87.163  1.00  0.00           C  
ATOM   1670  O   GLU A 104      -1.162  19.217  88.191  1.00  0.00           O  
ATOM   1671  CB  GLU A 104      -2.115  19.431  85.009  1.00  0.00           C  
ATOM   1672  CG  GLU A 104      -3.113  20.337  85.717  1.00  0.00           C  
ATOM   1673  CD  GLU A 104      -4.362  20.572  84.913  1.00  0.00           C  
ATOM   1674  OE1 GLU A 104      -4.327  20.369  83.723  1.00  0.00           O  
ATOM   1675  OE2 GLU A 104      -5.352  20.957  85.489  1.00  0.00           O1-
ATOM   1676  H   GLU A 104      -0.262  17.903  84.166  1.00  0.00           H  
ATOM   1677  HA  GLU A 104      -0.321  20.074  86.001  1.00  0.00           H  
ATOM   1678 1HB  GLU A 104      -1.847  19.902  84.064  1.00  0.00           H  
ATOM   1679 2HB  GLU A 104      -2.622  18.495  84.776  1.00  0.00           H  
ATOM   1680 1HG  GLU A 104      -3.389  19.883  86.669  1.00  0.00           H  
ATOM   1681 2HG  GLU A 104      -2.636  21.293  85.926  1.00  0.00           H  
ATOM   1682  N   GLU A 105      -1.591  17.265  87.157  1.00  0.00           N  
ATOM   1683  CA  GLU A 105      -1.936  16.560  88.388  1.00  0.00           C  
ATOM   1684  C   GLU A 105      -0.768  16.559  89.367  1.00  0.00           C  
ATOM   1685  O   GLU A 105      -0.958  16.714  90.574  1.00  0.00           O  
ATOM   1686  CB  GLU A 105      -2.356  15.121  88.079  1.00  0.00           C  
ATOM   1687  CG  GLU A 105      -3.697  14.997  87.369  1.00  0.00           C  
ATOM   1688  CD  GLU A 105      -4.040  13.577  87.012  1.00  0.00           C  
ATOM   1689  OE1 GLU A 105      -3.213  12.719  87.205  1.00  0.00           O  
ATOM   1690  OE2 GLU A 105      -5.132  13.351  86.546  1.00  0.00           O1-
ATOM   1691  H   GLU A 105      -1.642  16.770  86.278  1.00  0.00           H  
ATOM   1692  HA  GLU A 105      -2.766  17.082  88.865  1.00  0.00           H  
ATOM   1693 1HB  GLU A 105      -1.600  14.648  87.452  1.00  0.00           H  
ATOM   1694 2HB  GLU A 105      -2.415  14.552  89.007  1.00  0.00           H  
ATOM   1695 1HG  GLU A 105      -4.477  15.395  88.017  1.00  0.00           H  
ATOM   1696 2HG  GLU A 105      -3.673  15.599  86.462  1.00  0.00           H  
ATOM   1697  N   ALA A 106       0.439  16.384  88.840  1.00  0.00           N  
ATOM   1698  CA  ALA A 106       1.645  16.425  89.658  1.00  0.00           C  
ATOM   1699  C   ALA A 106       1.815  17.785  90.318  1.00  0.00           C  
ATOM   1700  O   ALA A 106       2.171  17.875  91.495  1.00  0.00           O  
ATOM   1701  CB  ALA A 106       2.867  16.090  88.815  1.00  0.00           C  
ATOM   1702  H   ALA A 106       0.523  16.218  87.847  1.00  0.00           H  
ATOM   1703  HA  ALA A 106       1.550  15.681  90.449  1.00  0.00           H  
ATOM   1704 1HB  ALA A 106       3.760  16.124  89.440  1.00  0.00           H  
ATOM   1705 2HB  ALA A 106       2.756  15.089  88.395  1.00  0.00           H  
ATOM   1706 3HB  ALA A 106       2.962  16.814  88.008  1.00  0.00           H  
ATOM   1707  N   LEU A 107       1.560  18.846  89.557  1.00  0.00           N  
ATOM   1708  CA  LEU A 107       1.643  20.203  90.081  1.00  0.00           C  
ATOM   1709  C   LEU A 107       0.648  20.419  91.214  1.00  0.00           C  
ATOM   1710  O   LEU A 107       0.988  20.982  92.254  1.00  0.00           O  
ATOM   1711  CB  LEU A 107       1.382  21.220  88.962  1.00  0.00           C  
ATOM   1712  CG  LEU A 107       2.470  21.318  87.885  1.00  0.00           C  
ATOM   1713  CD1 LEU A 107       1.995  22.233  86.765  1.00  0.00           C  
ATOM   1714  CD2 LEU A 107       3.756  21.840  88.509  1.00  0.00           C  
ATOM   1715  H   LEU A 107       1.305  18.705  88.590  1.00  0.00           H  
ATOM   1716  HA  LEU A 107       2.643  20.358  90.486  1.00  0.00           H  
ATOM   1717 1HB  LEU A 107       0.449  20.958  88.466  1.00  0.00           H  
ATOM   1718 2HB  LEU A 107       1.267  22.207  89.409  1.00  0.00           H  
ATOM   1719  HG  LEU A 107       2.649  20.332  87.457  1.00  0.00           H  
ATOM   1720 1HD1 LEU A 107       2.768  22.303  86.000  1.00  0.00           H  
ATOM   1721 2HD1 LEU A 107       1.085  21.826  86.324  1.00  0.00           H  
ATOM   1722 3HD1 LEU A 107       1.792  23.225  87.167  1.00  0.00           H  
ATOM   1723 1HD2 LEU A 107       4.530  21.910  87.744  1.00  0.00           H  
ATOM   1724 2HD2 LEU A 107       3.579  22.827  88.937  1.00  0.00           H  
ATOM   1725 3HD2 LEU A 107       4.082  21.158  89.295  1.00  0.00           H  
ATOM   1726  N   ARG A 108      -0.584  19.966  91.006  1.00  0.00           N  
ATOM   1727  CA  ARG A 108      -1.646  20.158  91.986  1.00  0.00           C  
ATOM   1728  C   ARG A 108      -1.356  19.394  93.271  1.00  0.00           C  
ATOM   1729  O   ARG A 108      -1.534  19.917  94.371  1.00  0.00           O  
ATOM   1730  CB  ARG A 108      -2.984  19.706  91.421  1.00  0.00           C  
ATOM   1731  CG  ARG A 108      -3.549  20.593  90.324  1.00  0.00           C  
ATOM   1732  CD  ARG A 108      -4.838  20.070  89.803  1.00  0.00           C  
ATOM   1733  NE  ARG A 108      -5.339  20.867  88.694  1.00  0.00           N  
ATOM   1734  CZ  ARG A 108      -6.055  22.000  88.829  1.00  0.00           C  
ATOM   1735  NH1 ARG A 108      -6.346  22.456  90.027  1.00  0.00           N1+
ATOM   1736  NH2 ARG A 108      -6.465  22.654  87.755  1.00  0.00           N  
ATOM   1737  H   ARG A 108      -0.789  19.476  90.147  1.00  0.00           H  
ATOM   1738  HA  ARG A 108      -1.697  21.218  92.236  1.00  0.00           H  
ATOM   1739 1HB  ARG A 108      -2.885  18.701  91.014  1.00  0.00           H  
ATOM   1740 2HB  ARG A 108      -3.721  19.662  92.222  1.00  0.00           H  
ATOM   1741 1HG  ARG A 108      -3.718  21.596  90.716  1.00  0.00           H  
ATOM   1742 2HG  ARG A 108      -2.840  20.643  89.495  1.00  0.00           H  
ATOM   1743 1HD  ARG A 108      -4.702  19.048  89.454  1.00  0.00           H  
ATOM   1744 2HD  ARG A 108      -5.583  20.087  90.597  1.00  0.00           H  
ATOM   1745  HE  ARG A 108      -5.134  20.549  87.757  1.00  0.00           H  
ATOM   1746 1HH1 ARG A 108      -6.033  21.957  90.847  1.00  0.00           H  
ATOM   1747 2HH1 ARG A 108      -6.882  23.305  90.127  1.00  0.00           H  
ATOM   1748 1HH2 ARG A 108      -6.240  22.303  86.834  1.00  0.00           H  
ATOM   1749 2HH2 ARG A 108      -7.000  23.503  87.855  1.00  0.00           H  
ATOM   1750  N   LEU A 109      -0.907  18.152  93.124  1.00  0.00           N  
ATOM   1751  CA  LEU A 109      -0.594  17.310  94.273  1.00  0.00           C  
ATOM   1752  C   LEU A 109       0.620  17.837  95.027  1.00  0.00           C  
ATOM   1753  O   LEU A 109       0.630  17.871  96.260  1.00  0.00           O  
ATOM   1754  CB  LEU A 109      -0.335  15.868  93.819  1.00  0.00           C  
ATOM   1755  CG  LEU A 109       0.098  14.891  94.920  1.00  0.00           C  
ATOM   1756  CD1 LEU A 109      -0.998  14.793  95.972  1.00  0.00           C  
ATOM   1757  CD2 LEU A 109       0.391  13.531  94.305  1.00  0.00           C  
ATOM   1758  H   LEU A 109      -0.780  17.780  92.194  1.00  0.00           H  
ATOM   1759  HA  LEU A 109      -1.443  17.328  94.957  1.00  0.00           H  
ATOM   1760 1HB  LEU A 109      -1.246  15.477  93.369  1.00  0.00           H  
ATOM   1761 2HB  LEU A 109       0.446  15.878  93.059  1.00  0.00           H  
ATOM   1762  HG  LEU A 109       0.996  15.269  95.409  1.00  0.00           H  
ATOM   1763 1HD1 LEU A 109      -0.690  14.099  96.754  1.00  0.00           H  
ATOM   1764 2HD1 LEU A 109      -1.173  15.776  96.408  1.00  0.00           H  
ATOM   1765 3HD1 LEU A 109      -1.916  14.432  95.508  1.00  0.00           H  
ATOM   1766 1HD2 LEU A 109       0.700  12.837  95.088  1.00  0.00           H  
ATOM   1767 2HD2 LEU A 109      -0.507  13.151  93.817  1.00  0.00           H  
ATOM   1768 3HD2 LEU A 109       1.190  13.628  93.570  1.00  0.00           H  
ATOM   1769  N   ALA A 110       1.640  18.249  94.283  1.00  0.00           N  
ATOM   1770  CA  ALA A 110       2.862  18.774  94.881  1.00  0.00           C  
ATOM   1771  C   ALA A 110       2.571  19.991  95.751  1.00  0.00           C  
ATOM   1772  O   ALA A 110       2.937  20.029  96.924  1.00  0.00           O  
ATOM   1773  CB  ALA A 110       3.872  19.128  93.800  1.00  0.00           C  
ATOM   1774  H   ALA A 110       1.568  18.198  93.278  1.00  0.00           H  
ATOM   1775  HA  ALA A 110       3.291  18.005  95.523  1.00  0.00           H  
ATOM   1776 1HB  ALA A 110       4.779  19.520  94.263  1.00  0.00           H  
ATOM   1777 2HB  ALA A 110       4.115  18.235  93.222  1.00  0.00           H  
ATOM   1778 3HB  ALA A 110       3.448  19.882  93.139  1.00  0.00           H  
ATOM   1779  N   GLU A 111       1.907  20.985  95.167  1.00  0.00           N  
ATOM   1780  CA  GLU A 111       1.582  22.212  95.882  1.00  0.00           C  
ATOM   1781  C   GLU A 111       0.676  21.931  97.075  1.00  0.00           C  
ATOM   1782  O   GLU A 111       0.878  22.470  98.163  1.00  0.00           O  
ATOM   1783  CB  GLU A 111       0.908  23.215  94.943  1.00  0.00           C  
ATOM   1784  CG  GLU A 111       0.586  24.558  95.582  1.00  0.00           C  
ATOM   1785  CD  GLU A 111       0.004  25.545  94.608  1.00  0.00           C  
ATOM   1786  OE1 GLU A 111       0.522  25.655  93.523  1.00  0.00           O  
ATOM   1787  OE2 GLU A 111      -0.959  26.189  94.951  1.00  0.00           O1-
ATOM   1788  H   GLU A 111       1.623  20.885  94.204  1.00  0.00           H  
ATOM   1789  HA  GLU A 111       2.505  22.646  96.265  1.00  0.00           H  
ATOM   1790 1HB  GLU A 111       1.554  23.399  94.084  1.00  0.00           H  
ATOM   1791 2HB  GLU A 111      -0.024  22.792  94.567  1.00  0.00           H  
ATOM   1792 1HG  GLU A 111      -0.126  24.401  96.393  1.00  0.00           H  
ATOM   1793 2HG  GLU A 111       1.498  24.972  96.011  1.00  0.00           H  
ATOM   1794  N   GLU A 112      -0.325  21.082  96.864  1.00  0.00           N  
ATOM   1795  CA  GLU A 112      -1.226  20.679  97.936  1.00  0.00           C  
ATOM   1796  C   GLU A 112      -0.455  20.096  99.114  1.00  0.00           C  
ATOM   1797  O   GLU A 112      -0.726  20.426 100.269  1.00  0.00           O  
ATOM   1798  CB  GLU A 112      -2.242  19.655  97.422  1.00  0.00           C  
ATOM   1799  CG  GLU A 112      -3.244  19.185  98.467  1.00  0.00           C  
ATOM   1800  CD  GLU A 112      -4.264  18.230  97.910  1.00  0.00           C  
ATOM   1801  OE1 GLU A 112      -4.233  17.980  96.729  1.00  0.00           O  
ATOM   1802  OE2 GLU A 112      -5.074  17.750  98.669  1.00  0.00           O1-
ATOM   1803  H   GLU A 112      -0.465  20.706  95.936  1.00  0.00           H  
ATOM   1804  HA  GLU A 112      -1.758  21.560  98.292  1.00  0.00           H  
ATOM   1805 1HB  GLU A 112      -2.802  20.084  96.591  1.00  0.00           H  
ATOM   1806 2HB  GLU A 112      -1.716  18.779  97.044  1.00  0.00           H  
ATOM   1807 1HG  GLU A 112      -2.706  18.693  99.276  1.00  0.00           H  
ATOM   1808 2HG  GLU A 112      -3.755  20.053  98.882  1.00  0.00           H  
ATOM   1809  N   LEU A 113       0.505  19.230  98.815  1.00  0.00           N  
ATOM   1810  CA  LEU A 113       1.325  18.609  99.850  1.00  0.00           C  
ATOM   1811  C   LEU A 113       2.055  19.657 100.678  1.00  0.00           C  
ATOM   1812  O   LEU A 113       2.101  19.570 101.906  1.00  0.00           O  
ATOM   1813  CB  LEU A 113       2.342  17.651  99.216  1.00  0.00           C  
ATOM   1814  CG  LEU A 113       1.780  16.307  98.737  1.00  0.00           C  
ATOM   1815  CD1 LEU A 113       2.800  15.622  97.837  1.00  0.00           C  
ATOM   1816  CD2 LEU A 113       1.442  15.439  99.940  1.00  0.00           C  
ATOM   1817  H   LEU A 113       0.673  18.994  97.848  1.00  0.00           H  
ATOM   1818  HA  LEU A 113       0.671  18.051 100.521  1.00  0.00           H  
ATOM   1819 1HB  LEU A 113       2.797  18.145  98.359  1.00  0.00           H  
ATOM   1820 2HB  LEU A 113       3.124  17.442  99.947  1.00  0.00           H  
ATOM   1821  HG  LEU A 113       0.878  16.479  98.148  1.00  0.00           H  
ATOM   1822 1HD1 LEU A 113       2.400  14.667  97.496  1.00  0.00           H  
ATOM   1823 2HD1 LEU A 113       3.008  16.256  96.975  1.00  0.00           H  
ATOM   1824 3HD1 LEU A 113       3.720  15.452  98.395  1.00  0.00           H  
ATOM   1825 1HD2 LEU A 113       1.042  14.484  99.599  1.00  0.00           H  
ATOM   1826 2HD2 LEU A 113       2.343  15.266 100.528  1.00  0.00           H  
ATOM   1827 3HD2 LEU A 113       0.698  15.945 100.556  1.00  0.00           H  
ATOM   1828  N   ALA A 114       2.622  20.650 100.003  1.00  0.00           N  
ATOM   1829  CA  ALA A 114       3.316  21.740 100.677  1.00  0.00           C  
ATOM   1830  C   ALA A 114       2.371  22.514 101.586  1.00  0.00           C  
ATOM   1831  O   ALA A 114       2.726  22.865 102.712  1.00  0.00           O  
ATOM   1832  CB  ALA A 114       3.956  22.673  99.658  1.00  0.00           C  
ATOM   1833  H   ALA A 114       2.574  20.648  98.993  1.00  0.00           H  
ATOM   1834  HA  ALA A 114       4.103  21.314 101.302  1.00  0.00           H  
ATOM   1835 1HB  ALA A 114       4.470  23.481 100.177  1.00  0.00           H  
ATOM   1836 2HB  ALA A 114       4.671  22.117  99.054  1.00  0.00           H  
ATOM   1837 3HB  ALA A 114       3.183  23.089  99.013  1.00  0.00           H  
ATOM   1838  N   ARG A 115       1.168  22.779 101.093  1.00  0.00           N  
ATOM   1839  CA  ARG A 115       0.157  23.486 101.872  1.00  0.00           C  
ATOM   1840  C   ARG A 115      -0.242  22.688 103.107  1.00  0.00           C  
ATOM   1841  O   ARG A 115      -0.424  23.249 104.188  1.00  0.00           O  
ATOM   1842  CB  ARG A 115      -1.078  23.759 101.026  1.00  0.00           C  
ATOM   1843  CG  ARG A 115      -0.893  24.813  99.947  1.00  0.00           C  
ATOM   1844  CD  ARG A 115      -2.121  24.981  99.126  1.00  0.00           C  
ATOM   1845  NE  ARG A 115      -1.930  25.944  98.054  1.00  0.00           N  
ATOM   1846  CZ  ARG A 115      -2.074  27.277  98.188  1.00  0.00           C  
ATOM   1847  NH1 ARG A 115      -2.411  27.788  99.351  1.00  0.00           N1+
ATOM   1848  NH2 ARG A 115      -1.877  28.071  97.150  1.00  0.00           N  
ATOM   1849  H   ARG A 115       0.947  22.485 100.152  1.00  0.00           H  
ATOM   1850  HA  ARG A 115       0.581  24.431 102.212  1.00  0.00           H  
ATOM   1851 1HB  ARG A 115      -1.396  22.840 100.538  1.00  0.00           H  
ATOM   1852 2HB  ARG A 115      -1.894  24.087 101.671  1.00  0.00           H  
ATOM   1853 1HG  ARG A 115      -0.657  25.772 100.409  1.00  0.00           H  
ATOM   1854 2HG  ARG A 115      -0.076  24.518  99.286  1.00  0.00           H  
ATOM   1855 1HD  ARG A 115      -2.393  24.024  98.681  1.00  0.00           H  
ATOM   1856 2HD  ARG A 115      -2.935  25.332  99.759  1.00  0.00           H  
ATOM   1857  HE  ARG A 115      -1.669  25.588  97.143  1.00  0.00           H  
ATOM   1858 1HH1 ARG A 115      -2.562  27.181 100.145  1.00  0.00           H  
ATOM   1859 2HH1 ARG A 115      -2.520  28.787  99.451  1.00  0.00           H  
ATOM   1860 1HH2 ARG A 115      -1.618  27.678  96.254  1.00  0.00           H  
ATOM   1861 2HH2 ARG A 115      -1.987  29.069  97.250  1.00  0.00           H  
ATOM   1862  N   GLU A 116      -0.378  21.376 102.939  1.00  0.00           N  
ATOM   1863  CA  GLU A 116      -0.705  20.493 104.053  1.00  0.00           C  
ATOM   1864  C   GLU A 116       0.465  20.365 105.018  1.00  0.00           C  
ATOM   1865  O   GLU A 116       0.275  20.224 106.226  1.00  0.00           O  
ATOM   1866  CB  GLU A 116      -1.104  19.109 103.536  1.00  0.00           C  
ATOM   1867  CG  GLU A 116      -2.437  19.073 102.802  1.00  0.00           C  
ATOM   1868  CD  GLU A 116      -3.595  19.485 103.669  1.00  0.00           C  
ATOM   1869  OE1 GLU A 116      -3.743  18.931 104.732  1.00  0.00           O  
ATOM   1870  OE2 GLU A 116      -4.331  20.355 103.269  1.00  0.00           O1-
ATOM   1871  H   GLU A 116      -0.250  20.981 102.019  1.00  0.00           H  
ATOM   1872  HA  GLU A 116      -1.542  20.924 104.601  1.00  0.00           H  
ATOM   1873 1HB  GLU A 116      -0.338  18.739 102.855  1.00  0.00           H  
ATOM   1874 2HB  GLU A 116      -1.164  18.412 104.372  1.00  0.00           H  
ATOM   1875 1HG  GLU A 116      -2.386  19.742 101.943  1.00  0.00           H  
ATOM   1876 2HG  GLU A 116      -2.609  18.063 102.431  1.00  0.00           H  
ATOM   1877  N   ALA A 117       1.680  20.415 104.479  1.00  0.00           N  
ATOM   1878  CA  ALA A 117       2.884  20.378 105.298  1.00  0.00           C  
ATOM   1879  C   ALA A 117       2.952  21.581 106.233  1.00  0.00           C  
ATOM   1880  O   ALA A 117       3.375  21.463 107.383  1.00  0.00           O  
ATOM   1881  CB  ALA A 117       4.123  20.324 104.417  1.00  0.00           C  
ATOM   1882  H   ALA A 117       1.769  20.482 103.475  1.00  0.00           H  
ATOM   1883  HA  ALA A 117       2.855  19.483 105.917  1.00  0.00           H  
ATOM   1884 1HB  ALA A 117       5.015  20.297 105.043  1.00  0.00           H  
ATOM   1885 2HB  ALA A 117       4.088  19.429 103.796  1.00  0.00           H  
ATOM   1886 3HB  ALA A 117       4.154  21.207 103.778  1.00  0.00           H  
ATOM   1887  N   LYS A 118       2.531  22.737 105.732  1.00  0.00           N  
ATOM   1888  CA  LYS A 118       2.469  23.948 106.544  1.00  0.00           C  
ATOM   1889  C   LYS A 118       1.464  23.797 107.678  1.00  0.00           C  
ATOM   1890  O   LYS A 118       1.680  24.302 108.783  1.00  0.00           O  
ATOM   1891  CB  LYS A 118       2.109  25.156 105.679  1.00  0.00           C  
ATOM   1892  CG  LYS A 118       2.117  26.486 106.421  1.00  0.00           C  
ATOM   1893  CD  LYS A 118       2.029  27.659 105.454  1.00  0.00           C  
ATOM   1894  CE  LYS A 118       1.962  28.985 106.197  1.00  0.00           C  
ATOM   1895  NZ  LYS A 118       2.053  30.146 105.271  1.00  0.00           N1+
ATOM   1896  H   LYS A 118       2.246  22.780 104.762  1.00  0.00           H  
ATOM   1897  HA  LYS A 118       3.449  24.113 106.991  1.00  0.00           H  
ATOM   1898 1HB  LYS A 118       2.811  25.232 104.848  1.00  0.00           H  
ATOM   1899 2HB  LYS A 118       1.114  25.016 105.255  1.00  0.00           H  
ATOM   1900 1HG  LYS A 118       1.270  26.526 107.105  1.00  0.00           H  
ATOM   1901 2HG  LYS A 118       3.036  26.573 107.001  1.00  0.00           H  
ATOM   1902 1HD  LYS A 118       2.905  27.660 104.803  1.00  0.00           H  
ATOM   1903 2HD  LYS A 118       1.139  27.553 104.835  1.00  0.00           H  
ATOM   1904 1HE  LYS A 118       1.023  29.046 106.746  1.00  0.00           H  
ATOM   1905 2HE  LYS A 118       2.780  29.043 106.914  1.00  0.00           H  
ATOM   1906 1HZ  LYS A 118       2.004  31.004 105.801  1.00  0.00           H  
ATOM   1907 2HZ  LYS A 118       2.930  30.109 104.770  1.00  0.00           H  
ATOM   1908 3HZ  LYS A 118       1.288  30.113 104.613  1.00  0.00           H  
ATOM   1909  N   LYS A 119       0.365  23.104 107.402  1.00  0.00           N  
ATOM   1910  CA  LYS A 119      -0.604  22.760 108.436  1.00  0.00           C  
ATOM   1911  C   LYS A 119       0.019  21.867 109.501  1.00  0.00           C  
ATOM   1912  O   LYS A 119      -0.214  22.056 110.697  1.00  0.00           O  
ATOM   1913  CB  LYS A 119      -1.824  22.072 107.821  1.00  0.00           C  
ATOM   1914  CG  LYS A 119      -2.698  22.985 106.971  1.00  0.00           C  
ATOM   1915  CD  LYS A 119      -3.865  22.221 106.362  1.00  0.00           C  
ATOM   1916  CE  LYS A 119      -4.677  23.104 105.426  1.00  0.00           C  
ATOM   1917  NZ  LYS A 119      -5.759  22.344 104.743  1.00  0.00           N1+
ATOM   1918  H   LYS A 119       0.197  22.805 106.453  1.00  0.00           H  
ATOM   1919  HA  LYS A 119      -0.929  23.681 108.923  1.00  0.00           H  
ATOM   1920 1HB  LYS A 119      -1.495  21.243 107.192  1.00  0.00           H  
ATOM   1921 2HB  LYS A 119      -2.445  21.656 108.614  1.00  0.00           H  
ATOM   1922 1HG  LYS A 119      -3.088  23.794 107.590  1.00  0.00           H  
ATOM   1923 2HG  LYS A 119      -2.101  23.419 106.171  1.00  0.00           H  
ATOM   1924 1HD  LYS A 119      -3.486  21.364 105.802  1.00  0.00           H  
ATOM   1925 2HD  LYS A 119      -4.515  21.856 107.156  1.00  0.00           H  
ATOM   1926 1HE  LYS A 119      -5.124  23.919 105.993  1.00  0.00           H  
ATOM   1927 2HE  LYS A 119      -4.020  23.534 104.670  1.00  0.00           H  
ATOM   1928 1HZ  LYS A 119      -6.272  22.964 104.134  1.00  0.00           H  
ATOM   1929 2HZ  LYS A 119      -5.353  21.596 104.199  1.00  0.00           H  
ATOM   1930 3HZ  LYS A 119      -6.386  21.956 105.434  1.00  0.00           H  
ATOM   1931  N   ARG A 120       0.811  20.896 109.064  1.00  0.00           N  
ATOM   1932  CA  ARG A 120       1.544  20.032 109.982  1.00  0.00           C  
ATOM   1933  C   ARG A 120       2.537  20.831 110.812  1.00  0.00           C  
ATOM   1934  O   ARG A 120       2.676  20.610 112.015  1.00  0.00           O  
ATOM   1935  CB  ARG A 120       2.284  18.945 109.218  1.00  0.00           C  
ATOM   1936  CG  ARG A 120       1.395  17.873 108.608  1.00  0.00           C  
ATOM   1937  CD  ARG A 120       2.162  16.643 108.282  1.00  0.00           C  
ATOM   1938  NE  ARG A 120       3.167  16.886 107.260  1.00  0.00           N  
ATOM   1939  CZ  ARG A 120       2.944  16.808 105.933  1.00  0.00           C  
ATOM   1940  NH1 ARG A 120       1.749  16.493 105.485  1.00  0.00           N1+
ATOM   1941  NH2 ARG A 120       3.927  17.048 105.083  1.00  0.00           N  
ATOM   1942  H   ARG A 120       0.906  20.750 108.069  1.00  0.00           H  
ATOM   1943  HA  ARG A 120       0.832  19.575 110.668  1.00  0.00           H  
ATOM   1944 1HB  ARG A 120       2.859  19.395 108.410  1.00  0.00           H  
ATOM   1945 2HB  ARG A 120       2.990  18.448 109.885  1.00  0.00           H  
ATOM   1946 1HG  ARG A 120       0.608  17.608 109.314  1.00  0.00           H  
ATOM   1947 2HG  ARG A 120       0.947  18.251 107.689  1.00  0.00           H  
ATOM   1948 1HD  ARG A 120       2.667  16.281 109.177  1.00  0.00           H  
ATOM   1949 2HD  ARG A 120       1.481  15.876 107.914  1.00  0.00           H  
ATOM   1950  HE  ARG A 120       4.100  17.132 107.566  1.00  0.00           H  
ATOM   1951 1HH1 ARG A 120       0.998  16.310 106.136  1.00  0.00           H  
ATOM   1952 2HH1 ARG A 120       1.582  16.435 104.491  1.00  0.00           H  
ATOM   1953 1HH2 ARG A 120       4.846  17.291 105.427  1.00  0.00           H  
ATOM   1954 2HH2 ARG A 120       3.760  16.990 104.089  1.00  0.00           H  
ATOM   1955  N   LEU A 121       3.230  21.763 110.165  1.00  0.00           N  
ATOM   1956  CA  LEU A 121       4.156  22.651 110.858  1.00  0.00           C  
ATOM   1957  C   LEU A 121       3.463  23.383 112.001  1.00  0.00           C  
ATOM   1958  O   LEU A 121       3.967  23.417 113.124  1.00  0.00           O  
ATOM   1959  CB  LEU A 121       4.751  23.669 109.875  1.00  0.00           C  
ATOM   1960  CG  LEU A 121       5.633  24.757 110.499  1.00  0.00           C  
ATOM   1961  CD1 LEU A 121       6.841  24.113 111.166  1.00  0.00           C  
ATOM   1962  CD2 LEU A 121       6.063  25.741 109.421  1.00  0.00           C  
ATOM   1963  H   LEU A 121       3.113  21.857 109.166  1.00  0.00           H  
ATOM   1964  HA  LEU A 121       4.957  22.050 111.288  1.00  0.00           H  
ATOM   1965 1HB  LEU A 121       5.353  23.133 109.143  1.00  0.00           H  
ATOM   1966 2HB  LEU A 121       3.933  24.164 109.351  1.00  0.00           H  
ATOM   1967  HG  LEU A 121       5.069  25.286 111.269  1.00  0.00           H  
ATOM   1968 1HD1 LEU A 121       7.467  24.887 111.610  1.00  0.00           H  
ATOM   1969 2HD1 LEU A 121       6.504  23.429 111.946  1.00  0.00           H  
ATOM   1970 3HD1 LEU A 121       7.415  23.563 110.423  1.00  0.00           H  
ATOM   1971 1HD2 LEU A 121       6.689  26.516 109.865  1.00  0.00           H  
ATOM   1972 2HD2 LEU A 121       6.628  25.215 108.652  1.00  0.00           H  
ATOM   1973 3HD2 LEU A 121       5.181  26.200 108.974  1.00  0.00           H  
ATOM   1974  N   GLU A 122       2.309  23.969 111.707  1.00  0.00           N  
ATOM   1975  CA  GLU A 122       1.521  24.661 112.721  1.00  0.00           C  
ATOM   1976  C   GLU A 122       1.238  23.754 113.913  1.00  0.00           C  
ATOM   1977  O   GLU A 122       1.449  24.140 115.061  1.00  0.00           O  
ATOM   1978  CB  GLU A 122       0.204  25.159 112.123  1.00  0.00           C  
ATOM   1979  CG  GLU A 122      -0.708  25.870 113.114  1.00  0.00           C  
ATOM   1980  CD  GLU A 122      -2.005  26.317 112.499  1.00  0.00           C  
ATOM   1981  OE1 GLU A 122      -2.134  26.233 111.301  1.00  0.00           O  
ATOM   1982  OE2 GLU A 122      -2.870  26.742 113.229  1.00  0.00           O1-
ATOM   1983  H   GLU A 122       1.965  23.934 110.758  1.00  0.00           H  
ATOM   1984  HA  GLU A 122       2.097  25.514 113.083  1.00  0.00           H  
ATOM   1985 1HB  GLU A 122       0.413  25.850 111.306  1.00  0.00           H  
ATOM   1986 2HB  GLU A 122      -0.349  24.317 111.706  1.00  0.00           H  
ATOM   1987 1HG  GLU A 122      -0.924  25.195 113.941  1.00  0.00           H  
ATOM   1988 2HG  GLU A 122      -0.184  26.737 113.515  1.00  0.00           H  
ATOM   1989  N   GLN A 123       0.759  22.547 113.630  1.00  0.00           N  
ATOM   1990  CA  GLN A 123       0.468  21.575 114.676  1.00  0.00           C  
ATOM   1991  C   GLN A 123       1.720  21.238 115.478  1.00  0.00           C  
ATOM   1992  O   GLN A 123       1.678  21.159 116.705  1.00  0.00           O  
ATOM   1993  CB  GLN A 123      -0.126  20.300 114.071  1.00  0.00           C  
ATOM   1994  CG  GLN A 123      -1.532  20.469 113.521  1.00  0.00           C  
ATOM   1995  CD  GLN A 123      -2.047  19.208 112.854  1.00  0.00           C  
ATOM   1996  NE2 GLN A 123      -3.259  19.278 112.316  1.00  0.00           N  
ATOM   1997  OE1 GLN A 123      -1.363  18.181 112.823  1.00  0.00           O  
ATOM   1998  H   GLN A 123       0.592  22.299 112.665  1.00  0.00           H  
ATOM   1999  HA  GLN A 123      -0.258  22.012 115.363  1.00  0.00           H  
ATOM   2000 1HB  GLN A 123       0.513  19.950 113.261  1.00  0.00           H  
ATOM   2001 2HB  GLN A 123      -0.153  19.517 114.829  1.00  0.00           H  
ATOM   2002 1HG  GLN A 123      -2.204  20.721 114.342  1.00  0.00           H  
ATOM   2003 2HG  GLN A 123      -1.528  21.270 112.782  1.00  0.00           H  
ATOM   2004 1HE2 GLN A 123      -3.652  18.477 111.861  1.00  0.00           H  
ATOM   2005 2HE2 GLN A 123      -3.780  20.130 112.363  1.00  0.00           H  
ATOM   2006  N   ALA A 124       2.829  21.040 114.775  1.00  0.00           N  
ATOM   2007  CA  ALA A 124       4.092  20.701 115.421  1.00  0.00           C  
ATOM   2008  C   ALA A 124       4.555  21.818 116.347  1.00  0.00           C  
ATOM   2009  O   ALA A 124       5.067  21.560 117.437  1.00  0.00           O  
ATOM   2010  CB  ALA A 124       5.159  20.405 114.376  1.00  0.00           C  
ATOM   2011  H   ALA A 124       2.799  21.126 113.770  1.00  0.00           H  
ATOM   2012  HA  ALA A 124       3.944  19.808 116.028  1.00  0.00           H  
ATOM   2013 1HB  ALA A 124       6.097  20.154 114.873  1.00  0.00           H  
ATOM   2014 2HB  ALA A 124       4.840  19.567 113.759  1.00  0.00           H  
ATOM   2015 3HB  ALA A 124       5.306  21.283 113.748  1.00  0.00           H  
ATOM   2016  N   GLU A 125       4.371  23.059 115.910  1.00  0.00           N  
ATOM   2017  CA  GLU A 125       4.718  24.218 116.723  1.00  0.00           C  
ATOM   2018  C   GLU A 125       3.863  24.282 117.982  1.00  0.00           C  
ATOM   2019  O   GLU A 125       4.360  24.593 119.065  1.00  0.00           O  
ATOM   2020  CB  GLU A 125       4.551  25.506 115.913  1.00  0.00           C  
ATOM   2021  CG  GLU A 125       5.599  25.707 114.828  1.00  0.00           C  
ATOM   2022  CD  GLU A 125       5.358  26.942 114.005  1.00  0.00           C  
ATOM   2023  OE1 GLU A 125       4.415  27.643 114.281  1.00  0.00           O  
ATOM   2024  OE2 GLU A 125       6.120  27.185 113.098  1.00  0.00           O1-
ATOM   2025  H   GLU A 125       3.984  23.203 114.988  1.00  0.00           H  
ATOM   2026  HA  GLU A 125       5.759  24.126 117.034  1.00  0.00           H  
ATOM   2027 1HB  GLU A 125       3.571  25.512 115.438  1.00  0.00           H  
ATOM   2028 2HB  GLU A 125       4.595  26.365 116.584  1.00  0.00           H  
ATOM   2029 1HG  GLU A 125       6.580  25.781 115.294  1.00  0.00           H  
ATOM   2030 2HG  GLU A 125       5.601  24.836 114.175  1.00  0.00           H  
ATOM   2031  N   LYS A 126       2.577  23.984 117.834  1.00  0.00           N  
ATOM   2032  CA  LYS A 126       1.659  23.961 118.967  1.00  0.00           C  
ATOM   2033  C   LYS A 126       1.982  22.812 119.912  1.00  0.00           C  
ATOM   2034  O   LYS A 126       1.862  22.946 121.132  1.00  0.00           O  
ATOM   2035  CB  LYS A 126       0.213  23.853 118.484  1.00  0.00           C  
ATOM   2036  CG  LYS A 126      -0.329  25.118 117.829  1.00  0.00           C  
ATOM   2037  CD  LYS A 126      -1.740  24.907 117.302  1.00  0.00           C  
ATOM   2038  CE  LYS A 126      -2.290  26.176 116.667  1.00  0.00           C  
ATOM   2039  NZ  LYS A 126      -3.624  25.955 116.048  1.00  0.00           N1+
ATOM   2040  H   LYS A 126       2.225  23.769 116.912  1.00  0.00           H  
ATOM   2041  HA  LYS A 126       1.775  24.891 119.525  1.00  0.00           H  
ATOM   2042 1HB  LYS A 126       0.129  23.041 117.760  1.00  0.00           H  
ATOM   2043 2HB  LYS A 126      -0.436  23.609 119.326  1.00  0.00           H  
ATOM   2044 1HG  LYS A 126      -0.339  25.928 118.559  1.00  0.00           H  
ATOM   2045 2HG  LYS A 126       0.320  25.406 117.002  1.00  0.00           H  
ATOM   2046 1HD  LYS A 126      -1.735  24.111 116.556  1.00  0.00           H  
ATOM   2047 2HD  LYS A 126      -2.394  24.608 118.121  1.00  0.00           H  
ATOM   2048 1HE  LYS A 126      -2.379  26.952 117.427  1.00  0.00           H  
ATOM   2049 2HE  LYS A 126      -1.601  26.526 115.899  1.00  0.00           H  
ATOM   2050 1HZ  LYS A 126      -3.953  26.818 115.639  1.00  0.00           H  
ATOM   2051 2HZ  LYS A 126      -3.550  25.249 115.329  1.00  0.00           H  
ATOM   2052 3HZ  LYS A 126      -4.278  25.647 116.754  1.00  0.00           H  
ATOM   2053  N   GLU A 127       2.391  21.682 119.346  1.00  0.00           N  
ATOM   2054  CA  GLU A 127       2.763  20.517 120.139  1.00  0.00           C  
ATOM   2055  C   GLU A 127       4.091  20.740 120.853  1.00  0.00           C  
ATOM   2056  O   GLU A 127       4.270  20.317 121.996  1.00  0.00           O  
ATOM   2057  CB  GLU A 127       2.850  19.273 119.253  1.00  0.00           C  
ATOM   2058  CG  GLU A 127       3.183  17.991 120.000  1.00  0.00           C  
ATOM   2059  CD  GLU A 127       2.107  17.581 120.967  1.00  0.00           C  
ATOM   2060  OE1 GLU A 127       0.986  17.993 120.788  1.00  0.00           O  
ATOM   2061  OE2 GLU A 127       2.408  16.856 121.887  1.00  0.00           O1-
ATOM   2062  H   GLU A 127       2.445  21.628 118.339  1.00  0.00           H  
ATOM   2063  HA  GLU A 127       1.994  20.355 120.896  1.00  0.00           H  
ATOM   2064 1HB  GLU A 127       1.900  19.124 118.740  1.00  0.00           H  
ATOM   2065 2HB  GLU A 127       3.614  19.424 118.489  1.00  0.00           H  
ATOM   2066 1HG  GLU A 127       3.330  17.189 119.278  1.00  0.00           H  
ATOM   2067 2HG  GLU A 127       4.117  18.130 120.541  1.00  0.00           H  
ATOM   2068  N   GLY A 128       5.019  21.403 120.173  1.00  0.00           N  
ATOM   2069  CA  GLY A 128       6.353  21.631 120.718  1.00  0.00           C  
ATOM   2070  C   GLY A 128       7.341  20.591 120.209  1.00  0.00           C  
ATOM   2071  O   GLY A 128       8.330  20.282 120.873  1.00  0.00           O  
ATOM   2072  H   GLY A 128       4.797  21.759 119.254  1.00  0.00           H  
ATOM   2073 1HA  GLY A 128       6.693  22.629 120.441  1.00  0.00           H  
ATOM   2074 2HA  GLY A 128       6.312  21.597 121.806  1.00  0.00           H  
ATOM   2075  N   ASP A 129       7.067  20.051 119.026  1.00  0.00           N  
ATOM   2076  CA  ASP A 129       7.934  19.044 118.424  1.00  0.00           C  
ATOM   2077  C   ASP A 129       8.705  19.617 117.241  1.00  0.00           C  
ATOM   2078  O   ASP A 129       8.157  19.780 116.150  1.00  0.00           O  
ATOM   2079  CB  ASP A 129       7.116  17.833 117.968  1.00  0.00           C  
ATOM   2080  CG  ASP A 129       7.978  16.719 117.390  1.00  0.00           C  
ATOM   2081  OD1 ASP A 129       9.040  17.012 116.896  1.00  0.00           O  
ATOM   2082  OD2 ASP A 129       7.565  15.586 117.450  1.00  0.00           O1-
ATOM   2083  H   ASP A 129       6.239  20.347 118.530  1.00  0.00           H  
ATOM   2084  HA  ASP A 129       8.663  18.726 119.170  1.00  0.00           H  
ATOM   2085 1HB  ASP A 129       6.552  17.436 118.813  1.00  0.00           H  
ATOM   2086 2HB  ASP A 129       6.396  18.146 117.212  1.00  0.00           H  
ATOM   2087  N   PRO A 130       9.979  19.924 117.464  1.00  0.00           N  
ATOM   2088  CA  PRO A 130      10.784  20.624 116.469  1.00  0.00           C  
ATOM   2089  C   PRO A 130      11.219  19.683 115.354  1.00  0.00           C  
ATOM   2090  O   PRO A 130      11.623  20.125 114.278  1.00  0.00           O  
ATOM   2091  CB  PRO A 130      11.980  21.124 117.285  1.00  0.00           C  
ATOM   2092  CG  PRO A 130      12.115  20.129 118.385  1.00  0.00           C  
ATOM   2093  CD  PRO A 130      10.696  19.785 118.754  1.00  0.00           C  
ATOM   2094  HA  PRO A 130      10.168  21.406 116.026  1.00  0.00           H  
ATOM   2095 1HB  PRO A 130      12.874  21.178 116.646  1.00  0.00           H  
ATOM   2096 2HB  PRO A 130      11.785  22.144 117.650  1.00  0.00           H  
ATOM   2097 1HG  PRO A 130      12.687  19.255 118.039  1.00  0.00           H  
ATOM   2098 2HG  PRO A 130      12.677  20.565 119.224  1.00  0.00           H  
ATOM   2099 1HD  PRO A 130      10.657  18.757 119.141  1.00  0.00           H  
ATOM   2100 2HD  PRO A 130      10.330  20.497 119.509  1.00  0.00           H  
ATOM   2101  N   GLU A 131      11.136  18.383 115.613  1.00  0.00           N  
ATOM   2102  CA  GLU A 131      11.538  17.376 114.639  1.00  0.00           C  
ATOM   2103  C   GLU A 131      10.488  17.218 113.547  1.00  0.00           C  
ATOM   2104  O   GLU A 131      10.812  17.199 112.360  1.00  0.00           O  
ATOM   2105  CB  GLU A 131      11.777  16.032 115.329  1.00  0.00           C  
ATOM   2106  CG  GLU A 131      12.313  14.942 114.412  1.00  0.00           C  
ATOM   2107  CD  GLU A 131      13.714  15.212 113.938  1.00  0.00           C  
ATOM   2108  OE1 GLU A 131      14.462  15.814 114.669  1.00  0.00           O  
ATOM   2109  OE2 GLU A 131      14.035  14.816 112.842  1.00  0.00           O1-
ATOM   2110  H   GLU A 131      10.784  18.085 116.514  1.00  0.00           H  
ATOM   2111  HA  GLU A 131      12.462  17.706 114.164  1.00  0.00           H  
ATOM   2112 1HB  GLU A 131      12.489  16.163 116.144  1.00  0.00           H  
ATOM   2113 2HB  GLU A 131      10.844  15.674 115.764  1.00  0.00           H  
ATOM   2114 1HG  GLU A 131      12.300  13.992 114.947  1.00  0.00           H  
ATOM   2115 2HG  GLU A 131      11.654  14.851 113.550  1.00  0.00           H  
ATOM   2116  N   VAL A 132       9.228  17.107 113.957  1.00  0.00           N  
ATOM   2117  CA  VAL A 132       8.116  17.087 113.013  1.00  0.00           C  
ATOM   2118  C   VAL A 132       8.013  18.404 112.256  1.00  0.00           C  
ATOM   2119  O   VAL A 132       7.773  18.420 111.048  1.00  0.00           O  
ATOM   2120  CB  VAL A 132       6.791  16.820 113.753  1.00  0.00           C  
ATOM   2121  CG1 VAL A 132       5.610  16.990 112.809  1.00  0.00           C  
ATOM   2122  CG2 VAL A 132       6.806  15.421 114.351  1.00  0.00           C  
ATOM   2123  H   VAL A 132       9.037  17.034 114.945  1.00  0.00           H  
ATOM   2124  HA  VAL A 132       8.295  16.297 112.283  1.00  0.00           H  
ATOM   2125  HB  VAL A 132       6.675  17.555 114.548  1.00  0.00           H  
ATOM   2126 1HG1 VAL A 132       4.683  16.797 113.348  1.00  0.00           H  
ATOM   2127 2HG1 VAL A 132       5.599  18.008 112.420  1.00  0.00           H  
ATOM   2128 3HG1 VAL A 132       5.701  16.286 111.982  1.00  0.00           H  
ATOM   2129 1HG2 VAL A 132       5.867  15.239 114.873  1.00  0.00           H  
ATOM   2130 2HG2 VAL A 132       6.928  14.686 113.556  1.00  0.00           H  
ATOM   2131 3HG2 VAL A 132       7.635  15.335 115.055  1.00  0.00           H  
ATOM   2132  N   ALA A 133       8.198  19.509 112.970  1.00  0.00           N  
ATOM   2133  CA  ALA A 133       8.190  20.829 112.354  1.00  0.00           C  
ATOM   2134  C   ALA A 133       9.263  20.944 111.278  1.00  0.00           C  
ATOM   2135  O   ALA A 133       9.008  21.447 110.184  1.00  0.00           O  
ATOM   2136  CB  ALA A 133       8.385  21.908 113.410  1.00  0.00           C  
ATOM   2137  H   ALA A 133       8.348  19.431 113.966  1.00  0.00           H  
ATOM   2138  HA  ALA A 133       7.223  20.982 111.873  1.00  0.00           H  
ATOM   2139 1HB  ALA A 133       8.377  22.889 112.934  1.00  0.00           H  
ATOM   2140 2HB  ALA A 133       7.577  21.853 114.140  1.00  0.00           H  
ATOM   2141 3HB  ALA A 133       9.338  21.757 113.913  1.00  0.00           H  
ATOM   2142  N   LEU A 134      10.464  20.470 111.594  1.00  0.00           N  
ATOM   2143  CA  LEU A 134      11.562  20.464 110.637  1.00  0.00           C  
ATOM   2144  C   LEU A 134      11.212  19.639 109.406  1.00  0.00           C  
ATOM   2145  O   LEU A 134      11.362  20.099 108.274  1.00  0.00           O  
ATOM   2146  CB  LEU A 134      12.832  19.906 111.291  1.00  0.00           C  
ATOM   2147  CG  LEU A 134      14.032  19.713 110.356  1.00  0.00           C  
ATOM   2148  CD1 LEU A 134      14.543  21.073 109.899  1.00  0.00           C  
ATOM   2149  CD2 LEU A 134      15.121  18.936 111.081  1.00  0.00           C  
ATOM   2150  H   LEU A 134      10.620  20.109 112.525  1.00  0.00           H  
ATOM   2151  HA  LEU A 134      11.742  21.488 110.309  1.00  0.00           H  
ATOM   2152 1HB  LEU A 134      13.138  20.582 112.088  1.00  0.00           H  
ATOM   2153 2HB  LEU A 134      12.598  18.938 111.734  1.00  0.00           H  
ATOM   2154  HG  LEU A 134      13.719  19.160 109.471  1.00  0.00           H  
ATOM   2155 1HD1 LEU A 134      15.396  20.936 109.234  1.00  0.00           H  
ATOM   2156 2HD1 LEU A 134      13.751  21.599 109.367  1.00  0.00           H  
ATOM   2157 3HD1 LEU A 134      14.849  21.657 110.766  1.00  0.00           H  
ATOM   2158 1HD2 LEU A 134      15.974  18.798 110.416  1.00  0.00           H  
ATOM   2159 2HD2 LEU A 134      15.436  19.489 111.966  1.00  0.00           H  
ATOM   2160 3HD2 LEU A 134      14.734  17.962 111.381  1.00  0.00           H  
ATOM   2161  N   LYS A 135      10.745  18.414 109.633  1.00  0.00           N  
ATOM   2162  CA  LYS A 135      10.470  17.486 108.542  1.00  0.00           C  
ATOM   2163  C   LYS A 135       9.310  17.972 107.683  1.00  0.00           C  
ATOM   2164  O   LYS A 135       9.269  17.721 106.479  1.00  0.00           O  
ATOM   2165  CB  LYS A 135      10.168  16.090 109.090  1.00  0.00           C  
ATOM   2166  CG  LYS A 135       9.951  15.027 108.021  1.00  0.00           C  
ATOM   2167  CD  LYS A 135      11.270  14.588 107.403  1.00  0.00           C  
ATOM   2168  CE  LYS A 135      11.065  13.454 106.409  1.00  0.00           C  
ATOM   2169  NZ  LYS A 135      12.343  13.038 105.769  1.00  0.00           N1+
ATOM   2170  H   LYS A 135      10.576  18.120 110.583  1.00  0.00           H  
ATOM   2171  HA  LYS A 135      11.353  17.429 107.905  1.00  0.00           H  
ATOM   2172 1HB  LYS A 135      10.992  15.762 109.725  1.00  0.00           H  
ATOM   2173 2HB  LYS A 135       9.272  16.128 109.711  1.00  0.00           H  
ATOM   2174 1HG  LYS A 135       9.460  14.160 108.464  1.00  0.00           H  
ATOM   2175 2HG  LYS A 135       9.307  15.426 107.238  1.00  0.00           H  
ATOM   2176 1HD  LYS A 135      11.730  15.432 106.889  1.00  0.00           H  
ATOM   2177 2HD  LYS A 135      11.945  14.251 108.189  1.00  0.00           H  
ATOM   2178 1HE  LYS A 135      10.632  12.596 106.920  1.00  0.00           H  
ATOM   2179 2HE  LYS A 135      10.372  13.774 105.631  1.00  0.00           H  
ATOM   2180 1HZ  LYS A 135      12.165  12.286 105.118  1.00  0.00           H  
ATOM   2181 2HZ  LYS A 135      12.745  13.823 105.275  1.00  0.00           H  
ATOM   2182 3HZ  LYS A 135      12.988  12.721 106.479  1.00  0.00           H  
ATOM   2183  N   ALA A 136       8.368  18.670 108.309  1.00  0.00           N  
ATOM   2184  CA  ALA A 136       7.260  19.283 107.586  1.00  0.00           C  
ATOM   2185  C   ALA A 136       7.763  20.279 106.549  1.00  0.00           C  
ATOM   2186  O   ALA A 136       7.316  20.274 105.401  1.00  0.00           O  
ATOM   2187  CB  ALA A 136       6.306  19.964 108.556  1.00  0.00           C  
ATOM   2188  H   ALA A 136       8.422  18.779 109.311  1.00  0.00           H  
ATOM   2189  HA  ALA A 136       6.717  18.498 107.055  1.00  0.00           H  
ATOM   2190 1HB  ALA A 136       5.485  20.416 108.001  1.00  0.00           H  
ATOM   2191 2HB  ALA A 136       5.911  19.228 109.256  1.00  0.00           H  
ATOM   2192 3HB  ALA A 136       6.841  20.737 109.107  1.00  0.00           H  
ATOM   2193  N   VAL A 137       8.696  21.131 106.960  1.00  0.00           N  
ATOM   2194  CA  VAL A 137       9.298  22.103 106.052  1.00  0.00           C  
ATOM   2195  C   VAL A 137      10.147  21.413 104.992  1.00  0.00           C  
ATOM   2196  O   VAL A 137      10.154  21.816 103.830  1.00  0.00           O  
ATOM   2197  CB  VAL A 137      10.171  23.098 106.838  1.00  0.00           C  
ATOM   2198  CG1 VAL A 137      10.905  24.031 105.886  1.00  0.00           C  
ATOM   2199  CG2 VAL A 137       9.309  23.889 107.809  1.00  0.00           C  
ATOM   2200  H   VAL A 137       8.993  21.109 107.923  1.00  0.00           H  
ATOM   2201  HA  VAL A 137       8.499  22.638 105.539  1.00  0.00           H  
ATOM   2202  HB  VAL A 137      10.929  22.544 107.392  1.00  0.00           H  
ATOM   2203 1HG1 VAL A 137      11.517  24.727 106.458  1.00  0.00           H  
ATOM   2204 2HG1 VAL A 137      11.543  23.445 105.224  1.00  0.00           H  
ATOM   2205 3HG1 VAL A 137      10.180  24.589 105.293  1.00  0.00           H  
ATOM   2206 1HG2 VAL A 137       9.934  24.591 108.363  1.00  0.00           H  
ATOM   2207 2HG2 VAL A 137       8.548  24.439 107.256  1.00  0.00           H  
ATOM   2208 3HG2 VAL A 137       8.826  23.205 108.508  1.00  0.00           H  
ATOM   2209  N   GLU A 138      10.863  20.372 105.403  1.00  0.00           N  
ATOM   2210  CA  GLU A 138      11.635  19.559 104.469  1.00  0.00           C  
ATOM   2211  C   GLU A 138      10.774  19.085 103.307  1.00  0.00           C  
ATOM   2212  O   GLU A 138      11.195  19.127 102.151  1.00  0.00           O  
ATOM   2213  CB  GLU A 138      12.244  18.354 105.189  1.00  0.00           C  
ATOM   2214  CG  GLU A 138      13.122  17.474 104.310  1.00  0.00           C  
ATOM   2215  CD  GLU A 138      13.736  16.326 105.061  1.00  0.00           C  
ATOM   2216  OE1 GLU A 138      14.456  16.570 105.999  1.00  0.00           O  
ATOM   2217  OE2 GLU A 138      13.485  15.201 104.695  1.00  0.00           O1-
ATOM   2218  H   GLU A 138      10.873  20.135 106.383  1.00  0.00           H  
ATOM   2219  HA  GLU A 138      12.437  20.173 104.057  1.00  0.00           H  
ATOM   2220 1HB  GLU A 138      12.849  18.699 106.028  1.00  0.00           H  
ATOM   2221 2HB  GLU A 138      11.447  17.731 105.595  1.00  0.00           H  
ATOM   2222 1HG  GLU A 138      12.520  17.079 103.493  1.00  0.00           H  
ATOM   2223 2HG  GLU A 138      13.914  18.085 103.879  1.00  0.00           H  
ATOM   2224  N   ALA A 139       9.565  18.632 103.621  1.00  0.00           N  
ATOM   2225  CA  ALA A 139       8.625  18.187 102.599  1.00  0.00           C  
ATOM   2226  C   ALA A 139       8.272  19.317 101.641  1.00  0.00           C  
ATOM   2227  O   ALA A 139       8.156  19.110 100.434  1.00  0.00           O  
ATOM   2228  CB  ALA A 139       7.365  17.630 103.245  1.00  0.00           C  
ATOM   2229  H   ALA A 139       9.288  18.596 104.591  1.00  0.00           H  
ATOM   2230  HA  ALA A 139       9.098  17.397 102.015  1.00  0.00           H  
ATOM   2231 1HB  ALA A 139       6.673  17.301 102.470  1.00  0.00           H  
ATOM   2232 2HB  ALA A 139       7.625  16.784 103.881  1.00  0.00           H  
ATOM   2233 3HB  ALA A 139       6.893  18.404 103.848  1.00  0.00           H  
ATOM   2234  N   VAL A 140       8.103  20.517 102.189  1.00  0.00           N  
ATOM   2235  CA  VAL A 140       7.820  21.696 101.379  1.00  0.00           C  
ATOM   2236  C   VAL A 140       8.975  22.004 100.436  1.00  0.00           C  
ATOM   2237  O   VAL A 140       8.764  22.364  99.276  1.00  0.00           O  
ATOM   2238  CB  VAL A 140       7.559  22.916 102.283  1.00  0.00           C  
ATOM   2239  CG1 VAL A 140       7.318  24.160 101.442  1.00  0.00           C  
ATOM   2240  CG2 VAL A 140       6.372  22.641 103.194  1.00  0.00           C  
ATOM   2241  H   VAL A 140       8.172  20.613 103.191  1.00  0.00           H  
ATOM   2242  HA  VAL A 140       6.940  21.494 100.770  1.00  0.00           H  
ATOM   2243  HB  VAL A 140       8.446  23.104 102.889  1.00  0.00           H  
ATOM   2244 1HG1 VAL A 140       7.136  25.013 102.097  1.00  0.00           H  
ATOM   2245 2HG1 VAL A 140       8.195  24.358 100.825  1.00  0.00           H  
ATOM   2246 3HG1 VAL A 140       6.450  24.004 100.802  1.00  0.00           H  
ATOM   2247 1HG2 VAL A 140       6.194  23.507 103.830  1.00  0.00           H  
ATOM   2248 2HG2 VAL A 140       5.486  22.448 102.588  1.00  0.00           H  
ATOM   2249 3HG2 VAL A 140       6.584  21.771 103.816  1.00  0.00           H  
ATOM   2250  N   VAL A 141      10.197  21.861 100.935  1.00  0.00           N  
ATOM   2251  CA  VAL A 141      11.388  22.039 100.114  1.00  0.00           C  
ATOM   2252  C   VAL A 141      11.439  21.015  98.987  1.00  0.00           C  
ATOM   2253  O   VAL A 141      11.782  21.342  97.852  1.00  0.00           O  
ATOM   2254  CB  VAL A 141      12.656  21.910 100.979  1.00  0.00           C  
ATOM   2255  CG1 VAL A 141      13.898  21.879 100.100  1.00  0.00           C  
ATOM   2256  CG2 VAL A 141      12.726  23.062 101.970  1.00  0.00           C  
ATOM   2257  H   VAL A 141      10.303  21.622 101.911  1.00  0.00           H  
ATOM   2258  HA  VAL A 141      11.350  23.029  99.657  1.00  0.00           H  
ATOM   2259  HB  VAL A 141      12.621  20.966 101.521  1.00  0.00           H  
ATOM   2260 1HG1 VAL A 141      14.785  21.787 100.728  1.00  0.00           H  
ATOM   2261 2HG1 VAL A 141      13.844  21.026  99.424  1.00  0.00           H  
ATOM   2262 3HG1 VAL A 141      13.958  22.800  99.521  1.00  0.00           H  
ATOM   2263 1HG2 VAL A 141      13.625  22.965 102.578  1.00  0.00           H  
ATOM   2264 2HG2 VAL A 141      12.755  24.008 101.428  1.00  0.00           H  
ATOM   2265 3HG2 VAL A 141      11.847  23.041 102.615  1.00  0.00           H  
ATOM   2266  N   LYS A 142      11.095  19.773  99.308  1.00  0.00           N  
ATOM   2267  CA  LYS A 142      11.048  18.708  98.314  1.00  0.00           C  
ATOM   2268  C   LYS A 142      10.005  19.002  97.243  1.00  0.00           C  
ATOM   2269  O   LYS A 142      10.223  18.734  96.061  1.00  0.00           O  
ATOM   2270  CB  LYS A 142      10.752  17.364  98.981  1.00  0.00           C  
ATOM   2271  CG  LYS A 142      11.876  16.841  99.867  1.00  0.00           C  
ATOM   2272  CD  LYS A 142      12.986  16.212  99.038  1.00  0.00           C  
ATOM   2273  CE  LYS A 142      14.073  15.622  99.923  1.00  0.00           C  
ATOM   2274  NZ  LYS A 142      15.181  15.030  99.125  1.00  0.00           N1+
ATOM   2275  H   LYS A 142      10.860  19.560 100.268  1.00  0.00           H  
ATOM   2276  HA  LYS A 142      12.018  18.651  97.822  1.00  0.00           H  
ATOM   2277 1HB  LYS A 142       9.856  17.452  99.596  1.00  0.00           H  
ATOM   2278 2HB  LYS A 142      10.553  16.614  98.216  1.00  0.00           H  
ATOM   2279 1HG  LYS A 142      12.292  17.663 100.451  1.00  0.00           H  
ATOM   2280 2HG  LYS A 142      11.480  16.095 100.554  1.00  0.00           H  
ATOM   2281 1HD  LYS A 142      12.569  15.421  98.412  1.00  0.00           H  
ATOM   2282 2HD  LYS A 142      13.429  16.968  98.390  1.00  0.00           H  
ATOM   2283 1HE  LYS A 142      14.481  16.401 100.566  1.00  0.00           H  
ATOM   2284 2HE  LYS A 142      13.645  14.846 100.558  1.00  0.00           H  
ATOM   2285 1HZ  LYS A 142      15.880  14.650  99.748  1.00  0.00           H  
ATOM   2286 2HZ  LYS A 142      14.817  14.293  98.538  1.00  0.00           H  
ATOM   2287 3HZ  LYS A 142      15.599  15.745  98.547  1.00  0.00           H  
ATOM   2288  N   VAL A 143       8.872  19.556  97.662  1.00  0.00           N  
ATOM   2289  CA  VAL A 143       7.841  19.995  96.729  1.00  0.00           C  
ATOM   2290  C   VAL A 143       8.376  21.055  95.777  1.00  0.00           C  
ATOM   2291  O   VAL A 143       8.164  20.981  94.566  1.00  0.00           O  
ATOM   2292  CB  VAL A 143       6.632  20.560  97.495  1.00  0.00           C  
ATOM   2293  CG1 VAL A 143       5.722  21.337  96.557  1.00  0.00           C  
ATOM   2294  CG2 VAL A 143       5.871  19.428  98.170  1.00  0.00           C  
ATOM   2295  H   VAL A 143       8.721  19.673  98.654  1.00  0.00           H  
ATOM   2296  HA  VAL A 143       7.530  19.138  96.128  1.00  0.00           H  
ATOM   2297  HB  VAL A 143       6.987  21.261  98.251  1.00  0.00           H  
ATOM   2298 1HG1 VAL A 143       4.871  21.731  97.115  1.00  0.00           H  
ATOM   2299 2HG1 VAL A 143       6.277  22.164  96.113  1.00  0.00           H  
ATOM   2300 3HG1 VAL A 143       5.362  20.676  95.768  1.00  0.00           H  
ATOM   2301 1HG2 VAL A 143       5.017  19.836  98.711  1.00  0.00           H  
ATOM   2302 2HG2 VAL A 143       5.520  18.725  97.415  1.00  0.00           H  
ATOM   2303 3HG2 VAL A 143       6.530  18.913  98.869  1.00  0.00           H  
ATOM   2304  N   ALA A 144       9.071  22.043  96.329  1.00  0.00           N  
ATOM   2305  CA  ALA A 144       9.654  23.114  95.529  1.00  0.00           C  
ATOM   2306  C   ALA A 144      10.559  22.555  94.439  1.00  0.00           C  
ATOM   2307  O   ALA A 144      10.516  23.006  93.293  1.00  0.00           O  
ATOM   2308  CB  ALA A 144      10.426  24.079  96.415  1.00  0.00           C  
ATOM   2309  H   ALA A 144       9.200  22.052  97.332  1.00  0.00           H  
ATOM   2310  HA  ALA A 144       8.844  23.658  95.041  1.00  0.00           H  
ATOM   2311 1HB  ALA A 144      10.854  24.872  95.801  1.00  0.00           H  
ATOM   2312 2HB  ALA A 144       9.752  24.515  97.153  1.00  0.00           H  
ATOM   2313 3HB  ALA A 144      11.226  23.544  96.925  1.00  0.00           H  
ATOM   2314  N   GLU A 145      11.378  21.575  94.802  1.00  0.00           N  
ATOM   2315  CA  GLU A 145      12.213  20.875  93.833  1.00  0.00           C  
ATOM   2316  C   GLU A 145      11.363  20.180  92.775  1.00  0.00           C  
ATOM   2317  O   GLU A 145      11.617  20.310  91.579  1.00  0.00           O  
ATOM   2318  CB  GLU A 145      13.105  19.851  94.539  1.00  0.00           C  
ATOM   2319  CG  GLU A 145      14.046  19.093  93.613  1.00  0.00           C  
ATOM   2320  CD  GLU A 145      14.927  18.119  94.344  1.00  0.00           C  
ATOM   2321  OE1 GLU A 145      14.830  18.045  95.546  1.00  0.00           O  
ATOM   2322  OE2 GLU A 145      15.698  17.447  93.700  1.00  0.00           O1-
ATOM   2323  H   GLU A 145      11.425  21.308  95.775  1.00  0.00           H  
ATOM   2324  HA  GLU A 145      12.840  21.606  93.325  1.00  0.00           H  
ATOM   2325 1HB  GLU A 145      13.711  20.354  95.292  1.00  0.00           H  
ATOM   2326 2HB  GLU A 145      12.482  19.120  95.054  1.00  0.00           H  
ATOM   2327 1HG  GLU A 145      13.454  18.548  92.877  1.00  0.00           H  
ATOM   2328 2HG  GLU A 145      14.669  19.809  93.079  1.00  0.00           H  
ATOM   2329  N   MET A 146      10.353  19.444  93.226  1.00  0.00           N  
ATOM   2330  CA  MET A 146       9.476  18.710  92.319  1.00  0.00           C  
ATOM   2331  C   MET A 146       8.764  19.653  91.359  1.00  0.00           C  
ATOM   2332  O   MET A 146       8.609  19.351  90.177  1.00  0.00           O  
ATOM   2333  CB  MET A 146       8.459  17.892  93.114  1.00  0.00           C  
ATOM   2334  CG  MET A 146       9.030  16.643  93.769  1.00  0.00           C  
ATOM   2335  SD  MET A 146       9.922  15.593  92.604  1.00  0.00           S  
ATOM   2336  CE  MET A 146       8.620  15.194  91.442  1.00  0.00           C  
ATOM   2337  H   MET A 146      10.187  19.390  94.220  1.00  0.00           H  
ATOM   2338  HA  MET A 146      10.087  18.031  91.722  1.00  0.00           H  
ATOM   2339 1HB  MET A 146       8.027  18.512  93.898  1.00  0.00           H  
ATOM   2340 2HB  MET A 146       7.646  17.583  92.455  1.00  0.00           H  
ATOM   2341 1HG  MET A 146       9.713  16.930  94.567  1.00  0.00           H  
ATOM   2342 2HG  MET A 146       8.220  16.059  94.207  1.00  0.00           H  
ATOM   2343 1HE  MET A 146       9.017  14.548  90.658  1.00  0.00           H  
ATOM   2344 2HE  MET A 146       7.812  14.680  91.963  1.00  0.00           H  
ATOM   2345 3HE  MET A 146       8.237  16.113  90.995  1.00  0.00           H  
ATOM   2346  N   LEU A 147       8.329  20.798  91.876  1.00  0.00           N  
ATOM   2347  CA  LEU A 147       7.630  21.788  91.065  1.00  0.00           C  
ATOM   2348  C   LEU A 147       8.523  22.317  89.951  1.00  0.00           C  
ATOM   2349  O   LEU A 147       8.072  22.515  88.822  1.00  0.00           O  
ATOM   2350  CB  LEU A 147       7.155  22.953  91.944  1.00  0.00           C  
ATOM   2351  CG  LEU A 147       6.003  22.633  92.905  1.00  0.00           C  
ATOM   2352  CD1 LEU A 147       5.806  23.797  93.866  1.00  0.00           C  
ATOM   2353  CD2 LEU A 147       4.736  22.362  92.108  1.00  0.00           C  
ATOM   2354  H   LEU A 147       8.489  20.988  92.855  1.00  0.00           H  
ATOM   2355  HA  LEU A 147       6.769  21.308  90.598  1.00  0.00           H  
ATOM   2356 1HB  LEU A 147       7.996  23.304  92.539  1.00  0.00           H  
ATOM   2357 2HB  LEU A 147       6.830  23.766  91.295  1.00  0.00           H  
ATOM   2358  HG  LEU A 147       6.256  21.752  93.496  1.00  0.00           H  
ATOM   2359 1HD1 LEU A 147       4.987  23.570  94.550  1.00  0.00           H  
ATOM   2360 2HD1 LEU A 147       6.721  23.957  94.438  1.00  0.00           H  
ATOM   2361 3HD1 LEU A 147       5.568  24.698  93.302  1.00  0.00           H  
ATOM   2362 1HD2 LEU A 147       3.918  22.134  92.792  1.00  0.00           H  
ATOM   2363 2HD2 LEU A 147       4.482  23.243  91.518  1.00  0.00           H  
ATOM   2364 3HD2 LEU A 147       4.899  21.514  91.443  1.00  0.00           H  
ATOM   2365  N   LEU A 148       9.791  22.546  90.272  1.00  0.00           N  
ATOM   2366  CA  LEU A 148      10.780  22.931  89.273  1.00  0.00           C  
ATOM   2367  C   LEU A 148      10.946  21.846  88.217  1.00  0.00           C  
ATOM   2368  O   LEU A 148      10.902  22.119  87.017  1.00  0.00           O  
ATOM   2369  CB  LEU A 148      12.130  23.211  89.943  1.00  0.00           C  
ATOM   2370  CG  LEU A 148      13.307  23.460  88.991  1.00  0.00           C  
ATOM   2371  CD1 LEU A 148      13.011  24.677  88.124  1.00  0.00           C  
ATOM   2372  CD2 LEU A 148      14.580  23.661  89.798  1.00  0.00           C  
ATOM   2373  H   LEU A 148      10.077  22.452  91.238  1.00  0.00           H  
ATOM   2374  HA  LEU A 148      10.429  23.832  88.768  1.00  0.00           H  
ATOM   2375 1HB  LEU A 148      12.027  24.090  90.578  1.00  0.00           H  
ATOM   2376 2HB  LEU A 148      12.389  22.361  90.574  1.00  0.00           H  
ATOM   2377  HG  LEU A 148      13.428  22.602  88.329  1.00  0.00           H  
ATOM   2378 1HD1 LEU A 148      13.847  24.854  87.447  1.00  0.00           H  
ATOM   2379 2HD1 LEU A 148      12.106  24.499  87.543  1.00  0.00           H  
ATOM   2380 3HD1 LEU A 148      12.868  25.550  88.760  1.00  0.00           H  
ATOM   2381 1HD2 LEU A 148      15.417  23.837  89.121  1.00  0.00           H  
ATOM   2382 2HD2 LEU A 148      14.461  24.520  90.459  1.00  0.00           H  
ATOM   2383 3HD2 LEU A 148      14.777  22.770  90.394  1.00  0.00           H  
ATOM   2384  N   LYS A 149      11.137  20.611  88.670  1.00  0.00           N  
ATOM   2385  CA  LYS A 149      11.322  19.483  87.765  1.00  0.00           C  
ATOM   2386  C   LYS A 149      10.111  19.293  86.861  1.00  0.00           C  
ATOM   2387  O   LYS A 149      10.249  19.053  85.663  1.00  0.00           O  
ATOM   2388  CB  LYS A 149      11.593  18.202  88.556  1.00  0.00           C  
ATOM   2389  CG  LYS A 149      11.743  16.953  87.698  1.00  0.00           C  
ATOM   2390  CD  LYS A 149      12.025  15.726  88.553  1.00  0.00           C  
ATOM   2391  CE  LYS A 149      11.962  14.449  87.728  1.00  0.00           C  
ATOM   2392  NZ  LYS A 149      12.220  13.239  88.555  1.00  0.00           N1+
ATOM   2393  H   LYS A 149      11.152  20.450  89.666  1.00  0.00           H  
ATOM   2394  HA  LYS A 149      12.181  19.691  87.125  1.00  0.00           H  
ATOM   2395 1HB  LYS A 149      12.507  18.320  89.139  1.00  0.00           H  
ATOM   2396 2HB  LYS A 149      10.777  18.029  89.259  1.00  0.00           H  
ATOM   2397 1HG  LYS A 149      10.826  16.788  87.132  1.00  0.00           H  
ATOM   2398 2HG  LYS A 149      12.564  17.092  86.995  1.00  0.00           H  
ATOM   2399 1HD  LYS A 149      13.018  15.813  88.998  1.00  0.00           H  
ATOM   2400 2HD  LYS A 149      11.291  15.666  89.356  1.00  0.00           H  
ATOM   2401 1HE  LYS A 149      10.976  14.359  87.273  1.00  0.00           H  
ATOM   2402 2HE  LYS A 149      12.703  14.494  86.930  1.00  0.00           H  
ATOM   2403 1HZ  LYS A 149      12.170  12.416  87.972  1.00  0.00           H  
ATOM   2404 2HZ  LYS A 149      13.141  13.303  88.967  1.00  0.00           H  
ATOM   2405 3HZ  LYS A 149      11.527  13.176  89.286  1.00  0.00           H  
ATOM   2406  N   ILE A 150       8.922  19.407  87.445  1.00  0.00           N  
ATOM   2407  CA  ILE A 150       7.682  19.308  86.684  1.00  0.00           C  
ATOM   2408  C   ILE A 150       7.554  20.459  85.693  1.00  0.00           C  
ATOM   2409  O   ILE A 150       7.162  20.260  84.543  1.00  0.00           O  
ATOM   2410  CB  ILE A 150       6.461  19.298  87.623  1.00  0.00           C  
ATOM   2411  CG1 ILE A 150       6.484  18.055  88.516  1.00  0.00           C  
ATOM   2412  CG2 ILE A 150       5.172  19.356  86.818  1.00  0.00           C  
ATOM   2413  CD1 ILE A 150       5.612  18.170  89.745  1.00  0.00           C  
ATOM   2414  H   ILE A 150       8.875  19.561  88.442  1.00  0.00           H  
ATOM   2415  HA  ILE A 150       7.700  18.381  86.111  1.00  0.00           H  
ATOM   2416  HB  ILE A 150       6.504  20.163  88.285  1.00  0.00           H  
ATOM   2417 1HG1 ILE A 150       6.154  17.189  87.943  1.00  0.00           H  
ATOM   2418 2HG1 ILE A 150       7.507  17.860  88.841  1.00  0.00           H  
ATOM   2419 1HG2 ILE A 150       4.319  19.347  87.497  1.00  0.00           H  
ATOM   2420 2HG2 ILE A 150       5.154  20.269  86.225  1.00  0.00           H  
ATOM   2421 3HG2 ILE A 150       5.117  18.492  86.156  1.00  0.00           H  
ATOM   2422 1HD1 ILE A 150       5.681  17.251  90.327  1.00  0.00           H  
ATOM   2423 2HD1 ILE A 150       5.948  19.011  90.353  1.00  0.00           H  
ATOM   2424 3HD1 ILE A 150       4.578  18.330  89.443  1.00  0.00           H  
ATOM   2425  N   ALA A 151       7.882  21.663  86.147  1.00  0.00           N  
ATOM   2426  CA  ALA A 151       7.820  22.846  85.297  1.00  0.00           C  
ATOM   2427  C   ALA A 151       8.719  22.696  84.076  1.00  0.00           C  
ATOM   2428  O   ALA A 151       8.368  23.125  82.977  1.00  0.00           O  
ATOM   2429  CB  ALA A 151       8.205  24.088  86.085  1.00  0.00           C  
ATOM   2430  H   ALA A 151       8.185  21.763  87.105  1.00  0.00           H  
ATOM   2431  HA  ALA A 151       6.796  22.963  84.940  1.00  0.00           H  
ATOM   2432 1HB  ALA A 151       8.154  24.963  85.437  1.00  0.00           H  
ATOM   2433 2HB  ALA A 151       7.518  24.216  86.923  1.00  0.00           H  
ATOM   2434 3HB  ALA A 151       9.220  23.978  86.465  1.00  0.00           H  
ATOM   2435  N   LYS A 152       9.882  22.083  84.276  1.00  0.00           N  
ATOM   2436  CA  LYS A 152      10.826  21.862  83.189  1.00  0.00           C  
ATOM   2437  C   LYS A 152      10.276  20.872  82.171  1.00  0.00           C  
ATOM   2438  O   LYS A 152      10.395  21.078  80.962  1.00  0.00           O  
ATOM   2439  CB  LYS A 152      12.165  21.363  83.735  1.00  0.00           C  
ATOM   2440  CG  LYS A 152      13.246  21.175  82.678  1.00  0.00           C  
ATOM   2441  CD  LYS A 152      13.633  22.502  82.042  1.00  0.00           C  
ATOM   2442  CE  LYS A 152      14.878  22.359  81.178  1.00  0.00           C  
ATOM   2443  NZ  LYS A 152      15.248  23.642  80.521  1.00  0.00           N1+
ATOM   2444  H   LYS A 152      10.115  21.761  85.205  1.00  0.00           H  
ATOM   2445  HA  LYS A 152      10.991  22.810  82.673  1.00  0.00           H  
ATOM   2446 1HB  LYS A 152      12.541  22.069  84.476  1.00  0.00           H  
ATOM   2447 2HB  LYS A 152      12.019  20.407  84.237  1.00  0.00           H  
ATOM   2448 1HG  LYS A 152      14.129  20.730  83.136  1.00  0.00           H  
ATOM   2449 2HG  LYS A 152      12.882  20.503  81.902  1.00  0.00           H  
ATOM   2450 1HD  LYS A 152      12.811  22.863  81.423  1.00  0.00           H  
ATOM   2451 2HD  LYS A 152      13.827  23.237  82.823  1.00  0.00           H  
ATOM   2452 1HE  LYS A 152      15.712  22.027  81.795  1.00  0.00           H  
ATOM   2453 2HE  LYS A 152      14.702  21.609  80.408  1.00  0.00           H  
ATOM   2454 1HZ  LYS A 152      16.076  23.506  79.958  1.00  0.00           H  
ATOM   2455 2HZ  LYS A 152      14.488  23.951  79.932  1.00  0.00           H  
ATOM   2456 3HZ  LYS A 152      15.432  24.341  81.226  1.00  0.00           H  
ATOM   2457  N   LEU A 153       9.671  19.797  82.666  1.00  0.00           N  
ATOM   2458  CA  LEU A 153       9.111  18.767  81.800  1.00  0.00           C  
ATOM   2459  C   LEU A 153       7.883  19.278  81.058  1.00  0.00           C  
ATOM   2460  O   LEU A 153       7.651  18.926  79.902  1.00  0.00           O  
ATOM   2461  CB  LEU A 153       8.739  17.528  82.624  1.00  0.00           C  
ATOM   2462  CG  LEU A 153       9.917  16.749  83.223  1.00  0.00           C  
ATOM   2463  CD1 LEU A 153       9.395  15.736  84.233  1.00  0.00           C  
ATOM   2464  CD2 LEU A 153      10.690  16.061  82.108  1.00  0.00           C  
ATOM   2465  H   LEU A 153       9.598  19.692  83.669  1.00  0.00           H  
ATOM   2466  HA  LEU A 153       9.858  18.498  81.053  1.00  0.00           H  
ATOM   2467 1HB  LEU A 153       8.095  17.838  83.446  1.00  0.00           H  
ATOM   2468 2HB  LEU A 153       8.177  16.844  81.988  1.00  0.00           H  
ATOM   2469  HG  LEU A 153      10.577  17.437  83.752  1.00  0.00           H  
ATOM   2470 1HD1 LEU A 153      10.232  15.183  84.659  1.00  0.00           H  
ATOM   2471 2HD1 LEU A 153       8.863  16.257  85.029  1.00  0.00           H  
ATOM   2472 3HD1 LEU A 153       8.717  15.043  83.736  1.00  0.00           H  
ATOM   2473 1HD2 LEU A 153      11.528  15.508  82.534  1.00  0.00           H  
ATOM   2474 2HD2 LEU A 153      10.031  15.372  81.580  1.00  0.00           H  
ATOM   2475 3HD2 LEU A 153      11.066  16.810  81.411  1.00  0.00           H  
ATOM   2476  N   LEU A 154       7.096  20.112  81.732  1.00  0.00           N  
ATOM   2477  CA  LEU A 154       5.875  20.653  81.150  1.00  0.00           C  
ATOM   2478  C   LEU A 154       6.166  21.885  80.304  1.00  0.00           C  
ATOM   2479  O   LEU A 154       5.436  22.190  79.361  1.00  0.00           O  
ATOM   2480  CB  LEU A 154       4.874  21.009  82.256  1.00  0.00           C  
ATOM   2481  CG  LEU A 154       3.528  21.569  81.780  1.00  0.00           C  
ATOM   2482  CD1 LEU A 154       2.848  20.554  80.870  1.00  0.00           C  
ATOM   2483  CD2 LEU A 154       2.657  21.892  82.985  1.00  0.00           C  
ATOM   2484  H   LEU A 154       7.351  20.378  82.674  1.00  0.00           H  
ATOM   2485  HA  LEU A 154       5.440  19.897  80.493  1.00  0.00           H  
ATOM   2486 1HB  LEU A 154       4.672  20.114  82.843  1.00  0.00           H  
ATOM   2487 2HB  LEU A 154       5.329  21.752  82.910  1.00  0.00           H  
ATOM   2488  HG  LEU A 154       3.696  22.476  81.199  1.00  0.00           H  
ATOM   2489 1HD1 LEU A 154       1.892  20.952  80.532  1.00  0.00           H  
ATOM   2490 2HD1 LEU A 154       3.484  20.356  80.007  1.00  0.00           H  
ATOM   2491 3HD1 LEU A 154       2.682  19.628  81.419  1.00  0.00           H  
ATOM   2492 1HD2 LEU A 154       1.700  22.291  82.646  1.00  0.00           H  
ATOM   2493 2HD2 LEU A 154       2.488  20.985  83.565  1.00  0.00           H  
ATOM   2494 3HD2 LEU A 154       3.159  22.633  83.608  1.00  0.00           H  
ATOM   2495  N   GLY A 155       7.237  22.592  80.647  1.00  0.00           N  
ATOM   2496  CA  GLY A 155       7.583  23.837  79.971  1.00  0.00           C  
ATOM   2497  C   GLY A 155       6.648  24.967  80.385  1.00  0.00           C  
ATOM   2498  O   GLY A 155       6.268  25.803  79.565  1.00  0.00           O  
ATOM   2499  H   GLY A 155       7.826  22.260  81.397  1.00  0.00           H  
ATOM   2500 1HA  GLY A 155       8.612  24.106  80.207  1.00  0.00           H  
ATOM   2501 2HA  GLY A 155       7.528  23.692  78.893  1.00  0.00           H  
ATOM   2502  N   SER A 156       6.282  24.988  81.662  1.00  0.00           N  
ATOM   2503  CA  SER A 156       5.273  25.916  82.155  1.00  0.00           C  
ATOM   2504  C   SER A 156       5.904  27.025  82.986  1.00  0.00           C  
ATOM   2505  O   SER A 156       6.499  26.769  84.032  1.00  0.00           O  
ATOM   2506  CB  SER A 156       4.242  25.175  82.983  1.00  0.00           C  
ATOM   2507  OG  SER A 156       3.409  26.070  83.667  1.00  0.00           O  
ATOM   2508  H   SER A 156       6.716  24.343  82.308  1.00  0.00           H  
ATOM   2509  HA  SER A 156       4.783  26.381  81.300  1.00  0.00           H  
ATOM   2510 1HB  SER A 156       3.642  24.539  82.333  1.00  0.00           H  
ATOM   2511 2HB  SER A 156       4.748  24.527  83.698  1.00  0.00           H  
ATOM   2512  HG  SER A 156       2.617  25.576  83.893  1.00  0.00           H  
ATOM   2513  N   GLU A 157       5.770  28.261  82.512  1.00  0.00           N  
ATOM   2514  CA  GLU A 157       6.249  29.422  83.255  1.00  0.00           C  
ATOM   2515  C   GLU A 157       5.435  29.635  84.526  1.00  0.00           C  
ATOM   2516  O   GLU A 157       5.962  30.094  85.539  1.00  0.00           O  
ATOM   2517  CB  GLU A 157       6.188  30.677  82.382  1.00  0.00           C  
ATOM   2518  CG  GLU A 157       7.182  30.690  81.229  1.00  0.00           C  
ATOM   2519  CD  GLU A 157       7.056  31.912  80.362  1.00  0.00           C  
ATOM   2520  OE1 GLU A 157       6.128  32.660  80.554  1.00  0.00           O  
ATOM   2521  OE2 GLU A 157       7.890  32.096  79.506  1.00  0.00           O1-
ATOM   2522  H   GLU A 157       5.326  28.399  81.618  1.00  0.00           H  
ATOM   2523  HA  GLU A 157       7.282  29.240  83.549  1.00  0.00           H  
ATOM   2524 1HB  GLU A 157       5.187  30.779  81.961  1.00  0.00           H  
ATOM   2525 2HB  GLU A 157       6.377  31.557  82.996  1.00  0.00           H  
ATOM   2526 1HG  GLU A 157       8.193  30.648  81.634  1.00  0.00           H  
ATOM   2527 2HG  GLU A 157       7.028  29.800  80.620  1.00  0.00           H  
ATOM   2528  N   GLU A 158       4.151  29.300  84.465  1.00  0.00           N  
ATOM   2529  CA  GLU A 158       3.296  29.328  85.645  1.00  0.00           C  
ATOM   2530  C   GLU A 158       3.824  28.398  86.731  1.00  0.00           C  
ATOM   2531  O   GLU A 158       3.936  28.786  87.893  1.00  0.00           O  
ATOM   2532  CB  GLU A 158       1.864  28.934  85.274  1.00  0.00           C  
ATOM   2533  CG  GLU A 158       0.898  28.892  86.449  1.00  0.00           C  
ATOM   2534  CD  GLU A 158      -0.473  28.415  86.064  1.00  0.00           C  
ATOM   2535  OE1 GLU A 158      -0.835  28.567  84.920  1.00  0.00           O  
ATOM   2536  OE2 GLU A 158      -1.163  27.900  86.911  1.00  0.00           O1-
ATOM   2537  H   GLU A 158       3.758  29.020  83.579  1.00  0.00           H  
ATOM   2538  HA  GLU A 158       3.296  30.340  86.049  1.00  0.00           H  
ATOM   2539 1HB  GLU A 158       1.470  29.641  84.542  1.00  0.00           H  
ATOM   2540 2HB  GLU A 158       1.867  27.949  84.807  1.00  0.00           H  
ATOM   2541 1HG  GLU A 158       1.300  28.225  87.212  1.00  0.00           H  
ATOM   2542 2HG  GLU A 158       0.824  29.888  86.880  1.00  0.00           H  
ATOM   2543  N   ALA A 159       4.147  27.169  86.343  1.00  0.00           N  
ATOM   2544  CA  ALA A 159       4.674  26.184  87.281  1.00  0.00           C  
ATOM   2545  C   ALA A 159       5.997  26.644  87.876  1.00  0.00           C  
ATOM   2546  O   ALA A 159       6.277  26.403  89.052  1.00  0.00           O  
ATOM   2547  CB  ALA A 159       4.846  24.836  86.593  1.00  0.00           C  
ATOM   2548  H   ALA A 159       4.024  26.910  85.374  1.00  0.00           H  
ATOM   2549  HA  ALA A 159       3.963  26.072  88.100  1.00  0.00           H  
ATOM   2550 1HB  ALA A 159       5.240  24.113  87.307  1.00  0.00           H  
ATOM   2551 2HB  ALA A 159       3.879  24.492  86.223  1.00  0.00           H  
ATOM   2552 3HB  ALA A 159       5.537  24.939  85.761  1.00  0.00           H  
ATOM   2553  N   LEU A 160       6.808  27.309  87.062  1.00  0.00           N  
ATOM   2554  CA  LEU A 160       8.059  27.890  87.533  1.00  0.00           C  
ATOM   2555  C   LEU A 160       7.809  28.948  88.602  1.00  0.00           C  
ATOM   2556  O   LEU A 160       8.508  28.999  89.612  1.00  0.00           O  
ATOM   2557  CB  LEU A 160       8.830  28.511  86.362  1.00  0.00           C  
ATOM   2558  CG  LEU A 160       9.492  27.516  85.400  1.00  0.00           C  
ATOM   2559  CD1 LEU A 160      10.089  28.271  84.220  1.00  0.00           C  
ATOM   2560  CD2 LEU A 160      10.560  26.726  86.141  1.00  0.00           C  
ATOM   2561  H   LEU A 160       6.552  27.415  86.091  1.00  0.00           H  
ATOM   2562  HA  LEU A 160       8.661  27.100  87.985  1.00  0.00           H  
ATOM   2563 1HB  LEU A 160       8.145  29.127  85.782  1.00  0.00           H  
ATOM   2564 2HB  LEU A 160       9.613  29.154  86.763  1.00  0.00           H  
ATOM   2565  HG  LEU A 160       8.738  26.831  85.010  1.00  0.00           H  
ATOM   2566 1HD1 LEU A 160      10.559  27.564  83.535  1.00  0.00           H  
ATOM   2567 2HD1 LEU A 160       9.300  28.811  83.696  1.00  0.00           H  
ATOM   2568 3HD1 LEU A 160      10.836  28.978  84.580  1.00  0.00           H  
ATOM   2569 1HD2 LEU A 160      11.029  26.018  85.456  1.00  0.00           H  
ATOM   2570 2HD2 LEU A 160      11.315  27.410  86.529  1.00  0.00           H  
ATOM   2571 3HD2 LEU A 160      10.103  26.183  86.968  1.00  0.00           H  
ATOM   2572  N   GLU A 161       6.806  29.790  88.371  1.00  0.00           N  
ATOM   2573  CA  GLU A 161       6.390  30.773  89.361  1.00  0.00           C  
ATOM   2574  C   GLU A 161       5.944  30.101  90.653  1.00  0.00           C  
ATOM   2575  O   GLU A 161       6.342  30.506  91.744  1.00  0.00           O  
ATOM   2576  CB  GLU A 161       5.255  31.640  88.807  1.00  0.00           C  
ATOM   2577  CG  GLU A 161       4.737  32.691  89.777  1.00  0.00           C  
ATOM   2578  CD  GLU A 161       3.595  33.491  89.218  1.00  0.00           C  
ATOM   2579  OE1 GLU A 161       3.403  33.464  88.025  1.00  0.00           O  
ATOM   2580  OE2 GLU A 161       2.913  34.131  89.982  1.00  0.00           O1-
ATOM   2581  H   GLU A 161       6.322  29.745  87.484  1.00  0.00           H  
ATOM   2582  HA  GLU A 161       7.243  31.410  89.597  1.00  0.00           H  
ATOM   2583 1HB  GLU A 161       5.596  32.152  87.907  1.00  0.00           H  
ATOM   2584 2HB  GLU A 161       4.418  31.003  88.525  1.00  0.00           H  
ATOM   2585 1HG  GLU A 161       4.406  32.197  90.691  1.00  0.00           H  
ATOM   2586 2HG  GLU A 161       5.554  33.364  90.037  1.00  0.00           H  
ATOM   2587  N   ARG A 162       5.114  29.070  90.521  1.00  0.00           N  
ATOM   2588  CA  ARG A 162       4.632  28.323  91.677  1.00  0.00           C  
ATOM   2589  C   ARG A 162       5.786  27.708  92.457  1.00  0.00           C  
ATOM   2590  O   ARG A 162       5.788  27.715  93.688  1.00  0.00           O  
ATOM   2591  CB  ARG A 162       3.676  27.223  91.241  1.00  0.00           C  
ATOM   2592  CG  ARG A 162       2.322  27.710  90.748  1.00  0.00           C  
ATOM   2593  CD  ARG A 162       1.469  26.585  90.284  1.00  0.00           C  
ATOM   2594  NE  ARG A 162       0.224  27.055  89.698  1.00  0.00           N  
ATOM   2595  CZ  ARG A 162      -0.904  27.297  90.392  1.00  0.00           C  
ATOM   2596  NH1 ARG A 162      -0.928  27.110  91.693  1.00  0.00           N1+
ATOM   2597  NH2 ARG A 162      -1.987  27.722  89.765  1.00  0.00           N  
ATOM   2598  H   ARG A 162       4.811  28.798  89.597  1.00  0.00           H  
ATOM   2599  HA  ARG A 162       4.114  29.014  92.343  1.00  0.00           H  
ATOM   2600 1HB  ARG A 162       4.130  26.643  90.441  1.00  0.00           H  
ATOM   2601 2HB  ARG A 162       3.498  26.544  92.076  1.00  0.00           H  
ATOM   2602 1HG  ARG A 162       1.804  28.223  91.556  1.00  0.00           H  
ATOM   2603 2HG  ARG A 162       2.466  28.399  89.914  1.00  0.00           H  
ATOM   2604 1HD  ARG A 162       2.006  26.010  89.531  1.00  0.00           H  
ATOM   2605 2HD  ARG A 162       1.228  25.941  91.129  1.00  0.00           H  
ATOM   2606  HE  ARG A 162       0.205  27.209  88.700  1.00  0.00           H  
ATOM   2607 1HH1 ARG A 162      -0.100  26.786  92.173  1.00  0.00           H  
ATOM   2608 2HH1 ARG A 162      -1.775  27.293  92.214  1.00  0.00           H  
ATOM   2609 1HH2 ARG A 162      -1.967  27.865  88.765  1.00  0.00           H  
ATOM   2610 2HH2 ARG A 162      -2.832  27.905  90.286  1.00  0.00           H  
ATOM   2611  N   ALA A 163       6.768  27.179  91.732  1.00  0.00           N  
ATOM   2612  CA  ALA A 163       7.972  26.639  92.353  1.00  0.00           C  
ATOM   2613  C   ALA A 163       8.734  27.720  93.111  1.00  0.00           C  
ATOM   2614  O   ALA A 163       9.216  27.490  94.221  1.00  0.00           O  
ATOM   2615  CB  ALA A 163       8.868  25.998  91.304  1.00  0.00           C  
ATOM   2616  H   ALA A 163       6.676  27.151  90.728  1.00  0.00           H  
ATOM   2617  HA  ALA A 163       7.678  25.875  93.074  1.00  0.00           H  
ATOM   2618 1HB  ALA A 163       9.762  25.599  91.782  1.00  0.00           H  
ATOM   2619 2HB  ALA A 163       8.329  25.189  90.811  1.00  0.00           H  
ATOM   2620 3HB  ALA A 163       9.153  26.745  90.565  1.00  0.00           H  
ATOM   2621  N   LEU A 164       8.838  28.896  92.504  1.00  0.00           N  
ATOM   2622  CA  LEU A 164       9.534  30.018  93.124  1.00  0.00           C  
ATOM   2623  C   LEU A 164       8.865  30.426  94.431  1.00  0.00           C  
ATOM   2624  O   LEU A 164       9.535  30.654  95.438  1.00  0.00           O  
ATOM   2625  CB  LEU A 164       9.570  31.216  92.166  1.00  0.00           C  
ATOM   2626  CG  LEU A 164      10.355  32.439  92.658  1.00  0.00           C  
ATOM   2627  CD1 LEU A 164      11.831  32.084  92.769  1.00  0.00           C  
ATOM   2628  CD2 LEU A 164      10.140  33.600  91.699  1.00  0.00           C  
ATOM   2629  H   LEU A 164       8.427  29.019  91.590  1.00  0.00           H  
ATOM   2630  HA  LEU A 164      10.553  29.706  93.360  1.00  0.00           H  
ATOM   2631 1HB  LEU A 164      10.013  30.895  91.225  1.00  0.00           H  
ATOM   2632 2HB  LEU A 164       8.546  31.536  91.971  1.00  0.00           H  
ATOM   2633  HG  LEU A 164      10.004  32.721  93.652  1.00  0.00           H  
ATOM   2634 1HD1 LEU A 164      12.389  32.954  93.118  1.00  0.00           H  
ATOM   2635 2HD1 LEU A 164      11.957  31.265  93.476  1.00  0.00           H  
ATOM   2636 3HD1 LEU A 164      12.206  31.783  91.792  1.00  0.00           H  
ATOM   2637 1HD2 LEU A 164      10.698  34.469  92.048  1.00  0.00           H  
ATOM   2638 2HD2 LEU A 164      10.491  33.320  90.705  1.00  0.00           H  
ATOM   2639 3HD2 LEU A 164       9.079  33.843  91.653  1.00  0.00           H  
ATOM   2640  N   ARG A 165       7.539  30.519  94.406  1.00  0.00           N  
ATOM   2641  CA  ARG A 165       6.781  30.955  95.571  1.00  0.00           C  
ATOM   2642  C   ARG A 165       6.902  29.957  96.714  1.00  0.00           C  
ATOM   2643  O   ARG A 165       7.095  30.340  97.868  1.00  0.00           O  
ATOM   2644  CB  ARG A 165       5.312  31.139  95.217  1.00  0.00           C  
ATOM   2645  CG  ARG A 165       5.014  32.336  94.327  1.00  0.00           C  
ATOM   2646  CD  ARG A 165       3.568  32.430  93.999  1.00  0.00           C  
ATOM   2647  NE  ARG A 165       3.288  33.526  93.085  1.00  0.00           N  
ATOM   2648  CZ  ARG A 165       3.103  34.807  93.461  1.00  0.00           C  
ATOM   2649  NH1 ARG A 165       3.170  35.136  94.732  1.00  0.00           N1+
ATOM   2650  NH2 ARG A 165       2.854  35.732  92.552  1.00  0.00           N  
ATOM   2651  H   ARG A 165       7.044  30.278  93.558  1.00  0.00           H  
ATOM   2652  HA  ARG A 165       7.192  31.905  95.917  1.00  0.00           H  
ATOM   2653 1HB  ARG A 165       4.948  30.250  94.706  1.00  0.00           H  
ATOM   2654 2HB  ARG A 165       4.728  31.254  96.130  1.00  0.00           H  
ATOM   2655 1HG  ARG A 165       5.310  33.252  94.838  1.00  0.00           H  
ATOM   2656 2HG  ARG A 165       5.571  32.244  93.395  1.00  0.00           H  
ATOM   2657 1HD  ARG A 165       3.241  31.503  93.530  1.00  0.00           H  
ATOM   2658 2HD  ARG A 165       2.998  32.594  94.914  1.00  0.00           H  
ATOM   2659  HE  ARG A 165       3.230  33.312  92.099  1.00  0.00           H  
ATOM   2660 1HH1 ARG A 165       3.360  34.428  95.428  1.00  0.00           H  
ATOM   2661 2HH1 ARG A 165       3.030  36.095  95.014  1.00  0.00           H  
ATOM   2662 1HH2 ARG A 165       2.802  35.480  91.574  1.00  0.00           H  
ATOM   2663 2HH2 ARG A 165       2.714  36.691  92.833  1.00  0.00           H  
ATOM   2664  N   VAL A 166       6.787  28.675  96.388  1.00  0.00           N  
ATOM   2665  CA  VAL A 166       6.881  27.617  97.388  1.00  0.00           C  
ATOM   2666  C   VAL A 166       8.289  27.525  97.962  1.00  0.00           C  
ATOM   2667  O   VAL A 166       8.468  27.333  99.166  1.00  0.00           O  
ATOM   2668  CB  VAL A 166       6.492  26.262  96.770  1.00  0.00           C  
ATOM   2669  CG1 VAL A 166       6.798  25.128  97.736  1.00  0.00           C  
ATOM   2670  CG2 VAL A 166       5.017  26.268  96.396  1.00  0.00           C  
ATOM   2671  H   VAL A 166       6.631  28.425  95.422  1.00  0.00           H  
ATOM   2672  HA  VAL A 166       6.205  27.856  98.209  1.00  0.00           H  
ATOM   2673  HB  VAL A 166       7.094  26.094  95.876  1.00  0.00           H  
ATOM   2674 1HG1 VAL A 166       6.517  24.177  97.283  1.00  0.00           H  
ATOM   2675 2HG1 VAL A 166       7.864  25.120  97.962  1.00  0.00           H  
ATOM   2676 3HG1 VAL A 166       6.232  25.271  98.657  1.00  0.00           H  
ATOM   2677 1HG2 VAL A 166       4.748  25.307  95.958  1.00  0.00           H  
ATOM   2678 2HG2 VAL A 166       4.415  26.442  97.288  1.00  0.00           H  
ATOM   2679 3HG2 VAL A 166       4.829  27.061  95.671  1.00  0.00           H  
ATOM   2680  N   ALA A 167       9.286  27.667  97.095  1.00  0.00           N  
ATOM   2681  CA  ALA A 167      10.680  27.620  97.518  1.00  0.00           C  
ATOM   2682  C   ALA A 167      10.968  28.668  98.583  1.00  0.00           C  
ATOM   2683  O   ALA A 167      11.489  28.353  99.654  1.00  0.00           O  
ATOM   2684  CB  ALA A 167      11.603  27.812  96.322  1.00  0.00           C  
ATOM   2685  H   ALA A 167       9.073  27.809  96.118  1.00  0.00           H  
ATOM   2686  HA  ALA A 167      10.878  26.641  97.956  1.00  0.00           H  
ATOM   2687 1HB  ALA A 167      12.641  27.774  96.655  1.00  0.00           H  
ATOM   2688 2HB  ALA A 167      11.426  27.021  95.595  1.00  0.00           H  
ATOM   2689 3HB  ALA A 167      11.404  28.779  95.863  1.00  0.00           H  
ATOM   2690  N   GLU A 168      10.627  29.918  98.285  1.00  0.00           N  
ATOM   2691  CA  GLU A 168      10.832  31.012  99.226  1.00  0.00           C  
ATOM   2692  C   GLU A 168      10.044  30.790 100.509  1.00  0.00           C  
ATOM   2693  O   GLU A 168      10.549  31.026 101.607  1.00  0.00           O  
ATOM   2694  CB  GLU A 168      10.425  32.345  98.590  1.00  0.00           C  
ATOM   2695  CG  GLU A 168      10.639  33.558  99.482  1.00  0.00           C  
ATOM   2696  CD  GLU A 168      10.251  34.850  98.817  1.00  0.00           C  
ATOM   2697  OE1 GLU A 168      10.604  35.039  97.677  1.00  0.00           O  
ATOM   2698  OE2 GLU A 168       9.602  35.649  99.448  1.00  0.00           O1-
ATOM   2699  H   GLU A 168      10.216  30.112  97.384  1.00  0.00           H  
ATOM   2700  HA  GLU A 168      11.889  31.051  99.487  1.00  0.00           H  
ATOM   2701 1HB  GLU A 168      10.995  32.500  97.673  1.00  0.00           H  
ATOM   2702 2HB  GLU A 168       9.371  32.310  98.317  1.00  0.00           H  
ATOM   2703 1HG  GLU A 168      10.046  33.439 100.388  1.00  0.00           H  
ATOM   2704 2HG  GLU A 168      11.688  33.605  99.771  1.00  0.00           H  
ATOM   2705  N   GLU A 169       8.804  30.335 100.367  1.00  0.00           N  
ATOM   2706  CA  GLU A 169       7.973  29.995 101.517  1.00  0.00           C  
ATOM   2707  C   GLU A 169       8.667  28.981 102.415  1.00  0.00           C  
ATOM   2708  O   GLU A 169       8.653  29.109 103.640  1.00  0.00           O  
ATOM   2709  CB  GLU A 169       6.623  29.444 101.057  1.00  0.00           C  
ATOM   2710  CG  GLU A 169       5.677  29.069 102.190  1.00  0.00           C  
ATOM   2711  CD  GLU A 169       5.100  30.267 102.890  1.00  0.00           C  
ATOM   2712  OE1 GLU A 169       5.205  31.348 102.362  1.00  0.00           O  
ATOM   2713  OE2 GLU A 169       4.553  30.101 103.955  1.00  0.00           O1-
ATOM   2714  H   GLU A 169       8.425  30.221  99.437  1.00  0.00           H  
ATOM   2715  HA  GLU A 169       7.811  30.901 102.103  1.00  0.00           H  
ATOM   2716 1HB  GLU A 169       6.120  30.185 100.434  1.00  0.00           H  
ATOM   2717 2HB  GLU A 169       6.781  28.556 100.445  1.00  0.00           H  
ATOM   2718 1HG  GLU A 169       4.862  28.471 101.784  1.00  0.00           H  
ATOM   2719 2HG  GLU A 169       6.217  28.457 102.911  1.00  0.00           H  
ATOM   2720  N   ALA A 170       9.273  27.971 101.800  1.00  0.00           N  
ATOM   2721  CA  ALA A 170       9.970  26.927 102.546  1.00  0.00           C  
ATOM   2722  C   ALA A 170      11.055  27.518 103.437  1.00  0.00           C  
ATOM   2723  O   ALA A 170      11.193  27.137 104.598  1.00  0.00           O  
ATOM   2724  CB  ALA A 170      10.569  25.905 101.591  1.00  0.00           C  
ATOM   2725  H   ALA A 170       9.253  27.925 100.791  1.00  0.00           H  
ATOM   2726  HA  ALA A 170       9.250  26.424 103.191  1.00  0.00           H  
ATOM   2727 1HB  ALA A 170      11.086  25.134 102.162  1.00  0.00           H  
ATOM   2728 2HB  ALA A 170       9.775  25.448 101.001  1.00  0.00           H  
ATOM   2729 3HB  ALA A 170      11.277  26.399 100.926  1.00  0.00           H  
ATOM   2730  N   ALA A 171      11.822  28.453 102.886  1.00  0.00           N  
ATOM   2731  CA  ALA A 171      12.867  29.131 103.645  1.00  0.00           C  
ATOM   2732  C   ALA A 171      12.282  29.889 104.830  1.00  0.00           C  
ATOM   2733  O   ALA A 171      12.823  29.848 105.934  1.00  0.00           O  
ATOM   2734  CB  ALA A 171      13.647  30.077 102.743  1.00  0.00           C  
ATOM   2735  H   ALA A 171      11.680  28.698 101.917  1.00  0.00           H  
ATOM   2736  HA  ALA A 171      13.551  28.380 104.039  1.00  0.00           H  
ATOM   2737 1HB  ALA A 171      14.422  30.576 103.325  1.00  0.00           H  
ATOM   2738 2HB  ALA A 171      14.107  29.511 101.934  1.00  0.00           H  
ATOM   2739 3HB  ALA A 171      12.970  30.821 102.328  1.00  0.00           H  
ATOM   2740  N   ARG A 172      11.174  30.583 104.593  1.00  0.00           N  
ATOM   2741  CA  ARG A 172      10.497  31.331 105.646  1.00  0.00           C  
ATOM   2742  C   ARG A 172       9.979  30.401 106.737  1.00  0.00           C  
ATOM   2743  O   ARG A 172      10.070  30.710 107.925  1.00  0.00           O  
ATOM   2744  CB  ARG A 172       9.337  32.131 105.073  1.00  0.00           C  
ATOM   2745  CG  ARG A 172       9.741  33.295 104.182  1.00  0.00           C  
ATOM   2746  CD  ARG A 172       8.557  33.974 103.597  1.00  0.00           C  
ATOM   2747  NE  ARG A 172       8.940  35.024 102.665  1.00  0.00           N  
ATOM   2748  CZ  ARG A 172       9.253  36.284 103.020  1.00  0.00           C  
ATOM   2749  NH1 ARG A 172       9.225  36.637 104.285  1.00  0.00           N1+
ATOM   2750  NH2 ARG A 172       9.589  37.167 102.096  1.00  0.00           N  
ATOM   2751  H   ARG A 172      10.789  30.592 103.658  1.00  0.00           H  
ATOM   2752  HA  ARG A 172      11.217  32.010 106.107  1.00  0.00           H  
ATOM   2753 1HB  ARG A 172       8.696  31.473 104.488  1.00  0.00           H  
ATOM   2754 2HB  ARG A 172       8.735  32.534 105.889  1.00  0.00           H  
ATOM   2755 1HG  ARG A 172      10.300  34.024 104.767  1.00  0.00           H  
ATOM   2756 2HG  ARG A 172      10.365  32.927 103.365  1.00  0.00           H  
ATOM   2757 1HD  ARG A 172       7.949  33.247 103.059  1.00  0.00           H  
ATOM   2758 2HD  ARG A 172       7.965  34.425 104.393  1.00  0.00           H  
ATOM   2759  HE  ARG A 172       8.973  34.789 101.682  1.00  0.00           H  
ATOM   2760 1HH1 ARG A 172       8.968  35.963 104.993  1.00  0.00           H  
ATOM   2761 2HH1 ARG A 172       9.460  37.583 104.552  1.00  0.00           H  
ATOM   2762 1HH2 ARG A 172       9.612  36.896 101.121  1.00  0.00           H  
ATOM   2763 2HH2 ARG A 172       9.824  38.111 102.361  1.00  0.00           H  
ATOM   2764  N   LEU A 173       9.439  29.258 106.327  1.00  0.00           N  
ATOM   2765  CA  LEU A 173       8.928  28.270 107.267  1.00  0.00           C  
ATOM   2766  C   LEU A 173      10.062  27.594 108.027  1.00  0.00           C  
ATOM   2767  O   LEU A 173       9.918  27.251 109.199  1.00  0.00           O  
ATOM   2768  CB  LEU A 173       8.097  27.213 106.528  1.00  0.00           C  
ATOM   2769  CG  LEU A 173       6.840  27.733 105.818  1.00  0.00           C  
ATOM   2770  CD1 LEU A 173       6.152  26.581 105.096  1.00  0.00           C  
ATOM   2771  CD2 LEU A 173       5.909  28.371 106.838  1.00  0.00           C  
ATOM   2772  H   LEU A 173       9.382  29.070 105.335  1.00  0.00           H  
ATOM   2773  HA  LEU A 173       8.300  28.783 107.998  1.00  0.00           H  
ATOM   2774 1HB  LEU A 173       8.729  26.739 105.778  1.00  0.00           H  
ATOM   2775 2HB  LEU A 173       7.785  26.454 107.243  1.00  0.00           H  
ATOM   2776  HG  LEU A 173       7.123  28.474 105.071  1.00  0.00           H  
ATOM   2777 1HD1 LEU A 173       5.259  26.950 104.592  1.00  0.00           H  
ATOM   2778 2HD1 LEU A 173       6.834  26.156 104.360  1.00  0.00           H  
ATOM   2779 3HD1 LEU A 173       5.872  25.815 105.818  1.00  0.00           H  
ATOM   2780 1HD2 LEU A 173       5.015  28.741 106.334  1.00  0.00           H  
ATOM   2781 2HD2 LEU A 173       5.624  27.631 107.586  1.00  0.00           H  
ATOM   2782 3HD2 LEU A 173       6.419  29.201 107.327  1.00  0.00           H  
ATOM   2783  N   ALA A 174      11.188  27.402 107.350  1.00  0.00           N  
ATOM   2784  CA  ALA A 174      12.374  26.837 107.980  1.00  0.00           C  
ATOM   2785  C   ALA A 174      12.893  27.744 109.087  1.00  0.00           C  
ATOM   2786  O   ALA A 174      13.358  27.269 110.125  1.00  0.00           O  
ATOM   2787  CB  ALA A 174      13.461  26.592 106.942  1.00  0.00           C  
ATOM   2788  H   ALA A 174      11.224  27.654 106.372  1.00  0.00           H  
ATOM   2789  HA  ALA A 174      12.104  25.884 108.434  1.00  0.00           H  
ATOM   2790 1HB  ALA A 174      14.340  26.171 107.430  1.00  0.00           H  
ATOM   2791 2HB  ALA A 174      13.093  25.895 106.189  1.00  0.00           H  
ATOM   2792 3HB  ALA A 174      13.726  27.535 106.466  1.00  0.00           H  
ATOM   2793  N   LYS A 175      12.813  29.051 108.862  1.00  0.00           N  
ATOM   2794  CA  LYS A 175      13.215  30.028 109.866  1.00  0.00           C  
ATOM   2795  C   LYS A 175      12.339  29.935 111.107  1.00  0.00           C  
ATOM   2796  O   LYS A 175      12.812  30.118 112.230  1.00  0.00           O  
ATOM   2797  CB  LYS A 175      13.162  31.443 109.289  1.00  0.00           C  
ATOM   2798  CG  LYS A 175      13.681  32.525 110.226  1.00  0.00           C  
ATOM   2799  CD  LYS A 175      13.888  33.840 109.489  1.00  0.00           C  
ATOM   2800  CE  LYS A 175      14.339  34.941 110.438  1.00  0.00           C  
ATOM   2801  NZ  LYS A 175      14.719  36.182 109.710  1.00  0.00           N1+
ATOM   2802  H   LYS A 175      12.465  29.374 107.972  1.00  0.00           H  
ATOM   2803  HA  LYS A 175      14.240  29.811 110.167  1.00  0.00           H  
ATOM   2804 1HB  LYS A 175      13.749  31.485 108.371  1.00  0.00           H  
ATOM   2805 2HB  LYS A 175      12.131  31.691 109.030  1.00  0.00           H  
ATOM   2806 1HG  LYS A 175      12.966  32.680 111.035  1.00  0.00           H  
ATOM   2807 2HG  LYS A 175      14.629  32.208 110.657  1.00  0.00           H  
ATOM   2808 1HD  LYS A 175      14.643  33.709 108.713  1.00  0.00           H  
ATOM   2809 2HD  LYS A 175      12.953  34.144 109.016  1.00  0.00           H  
ATOM   2810 1HE  LYS A 175      13.536  35.175 111.134  1.00  0.00           H  
ATOM   2811 2HE  LYS A 175      15.199  34.595 111.013  1.00  0.00           H  
ATOM   2812 1HZ  LYS A 175      15.013  36.885 110.373  1.00  0.00           H  
ATOM   2813 2HZ  LYS A 175      15.479  35.981 109.074  1.00  0.00           H  
ATOM   2814 3HZ  LYS A 175      13.925  36.524 109.188  1.00  0.00           H  
ATOM   2815  N   ARG A 176      11.060  29.649 110.902  1.00  0.00           N  
ATOM   2816  CA  ARG A 176      10.143  29.391 112.007  1.00  0.00           C  
ATOM   2817  C   ARG A 176      10.571  28.165 112.803  1.00  0.00           C  
ATOM   2818  O   ARG A 176      10.527  28.166 114.034  1.00  0.00           O  
ATOM   2819  CB  ARG A 176       8.725  29.188 111.493  1.00  0.00           C  
ATOM   2820  CG  ARG A 176       8.064  30.436 110.931  1.00  0.00           C  
ATOM   2821  CD  ARG A 176       6.663  30.175 110.514  1.00  0.00           C  
ATOM   2822  NE  ARG A 176       5.811  29.856 111.648  1.00  0.00           N  
ATOM   2823  CZ  ARG A 176       5.113  30.762 112.361  1.00  0.00           C  
ATOM   2824  NH1 ARG A 176       5.179  32.037 112.045  1.00  0.00           N1+
ATOM   2825  NH2 ARG A 176       4.365  30.371 113.377  1.00  0.00           N  
ATOM   2826  H   ARG A 176      10.710  29.607 109.955  1.00  0.00           H  
ATOM   2827  HA  ARG A 176      10.167  30.246 112.682  1.00  0.00           H  
ATOM   2828 1HB  ARG A 176       8.729  28.435 110.707  1.00  0.00           H  
ATOM   2829 2HB  ARG A 176       8.095  28.816 112.301  1.00  0.00           H  
ATOM   2830 1HG  ARG A 176       8.056  31.218 111.691  1.00  0.00           H  
ATOM   2831 2HG  ARG A 176       8.622  30.783 110.060  1.00  0.00           H  
ATOM   2832 1HD  ARG A 176       6.259  31.060 110.022  1.00  0.00           H  
ATOM   2833 2HD  ARG A 176       6.639  29.334 109.823  1.00  0.00           H  
ATOM   2834  HE  ARG A 176       5.735  28.885 111.921  1.00  0.00           H  
ATOM   2835 1HH1 ARG A 176       5.751  32.337 111.269  1.00  0.00           H  
ATOM   2836 2HH1 ARG A 176       4.656  32.716 112.580  1.00  0.00           H  
ATOM   2837 1HH2 ARG A 176       4.316  29.390 113.619  1.00  0.00           H  
ATOM   2838 2HH2 ARG A 176       3.844  31.049 113.911  1.00  0.00           H  
ATOM   2839  N   VAL A 177      10.985  27.119 112.094  1.00  0.00           N  
ATOM   2840  CA  VAL A 177      11.506  25.918 112.734  1.00  0.00           C  
ATOM   2841  C   VAL A 177      12.769  26.222 113.530  1.00  0.00           C  
ATOM   2842  O   VAL A 177      12.944  25.730 114.645  1.00  0.00           O  
ATOM   2843  CB  VAL A 177      11.814  24.841 111.677  1.00  0.00           C  
ATOM   2844  CG1 VAL A 177      12.556  23.672 112.308  1.00  0.00           C  
ATOM   2845  CG2 VAL A 177      10.523  24.371 111.024  1.00  0.00           C  
ATOM   2846  H   VAL A 177      10.937  27.160 111.086  1.00  0.00           H  
ATOM   2847  HA  VAL A 177      10.757  25.544 113.432  1.00  0.00           H  
ATOM   2848  HB  VAL A 177      12.471  25.267 110.919  1.00  0.00           H  
ATOM   2849 1HG1 VAL A 177      12.767  22.921 111.547  1.00  0.00           H  
ATOM   2850 2HG1 VAL A 177      13.494  24.026 112.737  1.00  0.00           H  
ATOM   2851 3HG1 VAL A 177      11.941  23.231 113.092  1.00  0.00           H  
ATOM   2852 1HG2 VAL A 177      10.749  23.610 110.278  1.00  0.00           H  
ATOM   2853 2HG2 VAL A 177       9.864  23.950 111.784  1.00  0.00           H  
ATOM   2854 3HG2 VAL A 177      10.030  25.216 110.543  1.00  0.00           H  
ATOM   2855  N   LEU A 178      13.646  27.036 112.953  1.00  0.00           N  
ATOM   2856  CA  LEU A 178      14.852  27.477 113.643  1.00  0.00           C  
ATOM   2857  C   LEU A 178      14.514  28.128 114.978  1.00  0.00           C  
ATOM   2858  O   LEU A 178      15.108  27.801 116.006  1.00  0.00           O  
ATOM   2859  CB  LEU A 178      15.632  28.466 112.769  1.00  0.00           C  
ATOM   2860  CG  LEU A 178      16.871  29.095 113.419  1.00  0.00           C  
ATOM   2861  CD1 LEU A 178      17.881  28.003 113.749  1.00  0.00           C  
ATOM   2862  CD2 LEU A 178      17.471  30.127 112.475  1.00  0.00           C  
ATOM   2863  H   LEU A 178      13.473  27.356 112.012  1.00  0.00           H  
ATOM   2864  HA  LEU A 178      15.474  26.604 113.848  1.00  0.00           H  
ATOM   2865 1HB  LEU A 178      15.957  27.950 111.866  1.00  0.00           H  
ATOM   2866 2HB  LEU A 178      14.963  29.276 112.478  1.00  0.00           H  
ATOM   2867  HG  LEU A 178      16.587  29.579 114.353  1.00  0.00           H  
ATOM   2868 1HD1 LEU A 178      18.761  28.450 114.211  1.00  0.00           H  
ATOM   2869 2HD1 LEU A 178      17.432  27.290 114.440  1.00  0.00           H  
ATOM   2870 3HD1 LEU A 178      18.173  27.489 112.835  1.00  0.00           H  
ATOM   2871 1HD2 LEU A 178      18.351  30.574 112.937  1.00  0.00           H  
ATOM   2872 2HD2 LEU A 178      17.757  29.643 111.541  1.00  0.00           H  
ATOM   2873 3HD2 LEU A 178      16.735  30.904 112.270  1.00  0.00           H  
ATOM   2874  N   GLU A 179      13.559  29.050 114.957  1.00  0.00           N  
ATOM   2875  CA  GLU A 179      13.101  29.708 116.176  1.00  0.00           C  
ATOM   2876  C   GLU A 179      12.661  28.689 117.220  1.00  0.00           C  
ATOM   2877  O   GLU A 179      13.074  28.756 118.377  1.00  0.00           O  
ATOM   2878  CB  GLU A 179      11.948  30.666 115.867  1.00  0.00           C  
ATOM   2879  CG  GLU A 179      11.379  31.378 117.086  1.00  0.00           C  
ATOM   2880  CD  GLU A 179      10.231  32.289 116.748  1.00  0.00           C  
ATOM   2881  OE1 GLU A 179       9.989  32.502 115.584  1.00  0.00           O  
ATOM   2882  OE2 GLU A 179       9.594  32.770 117.655  1.00  0.00           O1-
ATOM   2883  H   GLU A 179      13.138  29.302 114.075  1.00  0.00           H  
ATOM   2884  HA  GLU A 179      13.933  30.274 116.596  1.00  0.00           H  
ATOM   2885 1HB  GLU A 179      12.285  31.426 115.162  1.00  0.00           H  
ATOM   2886 2HB  GLU A 179      11.136  30.116 115.392  1.00  0.00           H  
ATOM   2887 1HG  GLU A 179      11.038  30.634 117.804  1.00  0.00           H  
ATOM   2888 2HG  GLU A 179      12.171  31.960 117.556  1.00  0.00           H  
ATOM   2889  N   LEU A 180      11.822  27.748 116.804  1.00  0.00           N  
ATOM   2890  CA  LEU A 180      11.342  26.701 117.697  1.00  0.00           C  
ATOM   2891  C   LEU A 180      12.500  25.885 118.260  1.00  0.00           C  
ATOM   2892  O   LEU A 180      12.540  25.589 119.454  1.00  0.00           O  
ATOM   2893  CB  LEU A 180      10.369  25.777 116.955  1.00  0.00           C  
ATOM   2894  CG  LEU A 180       9.822  24.597 117.768  1.00  0.00           C  
ATOM   2895  CD1 LEU A 180       9.085  25.121 118.992  1.00  0.00           C  
ATOM   2896  CD2 LEU A 180       8.901  23.759 116.892  1.00  0.00           C  
ATOM   2897  H   LEU A 180      11.507  27.760 115.845  1.00  0.00           H  
ATOM   2898  HA  LEU A 180      10.831  27.170 118.537  1.00  0.00           H  
ATOM   2899 1HB  LEU A 180       9.520  26.367 116.616  1.00  0.00           H  
ATOM   2900 2HB  LEU A 180      10.874  25.369 116.079  1.00  0.00           H  
ATOM   2901  HG  LEU A 180      10.650  23.980 118.117  1.00  0.00           H  
ATOM   2902 1HD1 LEU A 180       8.696  24.283 119.571  1.00  0.00           H  
ATOM   2903 2HD1 LEU A 180       9.771  25.700 119.611  1.00  0.00           H  
ATOM   2904 3HD1 LEU A 180       8.258  25.756 118.675  1.00  0.00           H  
ATOM   2905 1HD2 LEU A 180       8.514  22.920 117.471  1.00  0.00           H  
ATOM   2906 2HD2 LEU A 180       8.072  24.374 116.545  1.00  0.00           H  
ATOM   2907 3HD2 LEU A 180       9.459  23.382 116.035  1.00  0.00           H  
ATOM   2908  N   ALA A 181      13.436  25.521 117.390  1.00  0.00           N  
ATOM   2909  CA  ALA A 181      14.595  24.736 117.797  1.00  0.00           C  
ATOM   2910  C   ALA A 181      15.441  25.491 118.816  1.00  0.00           C  
ATOM   2911  O   ALA A 181      15.951  24.903 119.771  1.00  0.00           O  
ATOM   2912  CB  ALA A 181      15.435  24.363 116.585  1.00  0.00           C  
ATOM   2913  H   ALA A 181      13.345  25.796 116.423  1.00  0.00           H  
ATOM   2914  HA  ALA A 181      14.243  23.821 118.274  1.00  0.00           H  
ATOM   2915 1HB  ALA A 181      16.298  23.778 116.903  1.00  0.00           H  
ATOM   2916 2HB  ALA A 181      14.833  23.774 115.892  1.00  0.00           H  
ATOM   2917 3HB  ALA A 181      15.778  25.269 116.087  1.00  0.00           H  
ATOM   2918  N   GLU A 182      15.588  26.795 118.607  1.00  0.00           N  
ATOM   2919  CA  GLU A 182      16.324  27.642 119.537  1.00  0.00           C  
ATOM   2920  C   GLU A 182      15.637  27.692 120.897  1.00  0.00           C  
ATOM   2921  O   GLU A 182      16.295  27.654 121.936  1.00  0.00           O  
ATOM   2922  CB  GLU A 182      16.463  29.058 118.973  1.00  0.00           C  
ATOM   2923  CG  GLU A 182      17.436  29.177 117.807  1.00  0.00           C  
ATOM   2924  CD  GLU A 182      17.464  30.556 117.208  1.00  0.00           C  
ATOM   2925  OE1 GLU A 182      16.785  31.418 117.715  1.00  0.00           O  
ATOM   2926  OE2 GLU A 182      18.164  30.747 116.242  1.00  0.00           O1-
ATOM   2927  H   GLU A 182      15.179  27.211 117.781  1.00  0.00           H  
ATOM   2928  HA  GLU A 182      17.316  27.215 119.685  1.00  0.00           H  
ATOM   2929 1HB  GLU A 182      15.490  29.413 118.634  1.00  0.00           H  
ATOM   2930 2HB  GLU A 182      16.801  29.732 119.761  1.00  0.00           H  
ATOM   2931 1HG  GLU A 182      18.437  28.926 118.156  1.00  0.00           H  
ATOM   2932 2HG  GLU A 182      17.156  28.457 117.040  1.00  0.00           H  
ATOM   2933  N   LYS A 183      14.312  27.779 120.880  1.00  0.00           N  
ATOM   2934  CA  LYS A 183      13.531  27.794 122.113  1.00  0.00           C  
ATOM   2935  C   LYS A 183      13.605  26.450 122.828  1.00  0.00           C  
ATOM   2936  O   LYS A 183      13.649  26.392 124.058  1.00  0.00           O  
ATOM   2937  CB  LYS A 183      12.073  28.153 121.820  1.00  0.00           C  
ATOM   2938  CG  LYS A 183      11.847  29.613 121.452  1.00  0.00           C  
ATOM   2939  CD  LYS A 183      10.391  29.875 121.099  1.00  0.00           C  
ATOM   2940  CE  LYS A 183      10.154  31.343 120.776  1.00  0.00           C  
ATOM   2941  NZ  LYS A 183       8.762  31.594 120.314  1.00  0.00           N1+
ATOM   2942  H   LYS A 183      13.833  27.837 119.995  1.00  0.00           H  
ATOM   2943  HA  LYS A 183      13.949  28.547 122.780  1.00  0.00           H  
ATOM   2944 1HB  LYS A 183      11.705  27.539 120.997  1.00  0.00           H  
ATOM   2945 2HB  LYS A 183      11.461  27.929 122.694  1.00  0.00           H  
ATOM   2946 1HG  LYS A 183      12.129  30.248 122.292  1.00  0.00           H  
ATOM   2947 2HG  LYS A 183      12.472  29.873 120.597  1.00  0.00           H  
ATOM   2948 1HD  LYS A 183      10.111  29.272 120.235  1.00  0.00           H  
ATOM   2949 2HD  LYS A 183       9.757  29.591 121.939  1.00  0.00           H  
ATOM   2950 1HE  LYS A 183      10.344  31.946 121.662  1.00  0.00           H  
ATOM   2951 2HE  LYS A 183      10.845  31.660 119.993  1.00  0.00           H  
ATOM   2952 1HZ  LYS A 183       8.646  32.576 120.110  1.00  0.00           H  
ATOM   2953 2HZ  LYS A 183       8.580  31.054 119.480  1.00  0.00           H  
ATOM   2954 3HZ  LYS A 183       8.113  31.322 121.038  1.00  0.00           H  
ATOM   2955  N   GLN A 184      13.618  25.373 122.051  1.00  0.00           N  
ATOM   2956  CA  GLN A 184      13.722  24.029 122.608  1.00  0.00           C  
ATOM   2957  C   GLN A 184      15.126  23.759 123.135  1.00  0.00           C  
ATOM   2958  O   GLN A 184      15.298  23.097 124.157  1.00  0.00           O  
ATOM   2959  CB  GLN A 184      13.348  22.982 121.556  1.00  0.00           C  
ATOM   2960  CG  GLN A 184      11.874  22.970 121.186  1.00  0.00           C  
ATOM   2961  CD  GLN A 184      10.991  22.555 122.347  1.00  0.00           C  
ATOM   2962  NE2 GLN A 184       9.927  23.316 122.580  1.00  0.00           N  
ATOM   2963  OE1 GLN A 184      11.260  21.562 123.027  1.00  0.00           O  
ATOM   2964  H   GLN A 184      13.554  25.486 121.049  1.00  0.00           H  
ATOM   2965  HA  GLN A 184      13.025  23.945 123.441  1.00  0.00           H  
ATOM   2966 1HB  GLN A 184      13.922  23.160 120.646  1.00  0.00           H  
ATOM   2967 2HB  GLN A 184      13.612  21.989 121.921  1.00  0.00           H  
ATOM   2968 1HG  GLN A 184      11.581  23.972 120.873  1.00  0.00           H  
ATOM   2969 2HG  GLN A 184      11.721  22.264 120.370  1.00  0.00           H  
ATOM   2970 1HE2 GLN A 184       9.306  23.091 123.333  1.00  0.00           H  
ATOM   2971 2HE2 GLN A 184       9.746  24.113 122.004  1.00  0.00           H  
ATOM   2972  N   GLY A 185      16.127  24.272 122.428  1.00  0.00           N  
ATOM   2973  CA  GLY A 185      17.520  24.038 122.790  1.00  0.00           C  
ATOM   2974  C   GLY A 185      18.113  22.891 121.983  1.00  0.00           C  
ATOM   2975  O   GLY A 185      19.033  22.210 122.435  1.00  0.00           O  
ATOM   2976  H   GLY A 185      15.917  24.839 121.620  1.00  0.00           H  
ATOM   2977 1HA  GLY A 185      18.098  24.946 122.618  1.00  0.00           H  
ATOM   2978 2HA  GLY A 185      17.586  23.812 123.854  1.00  0.00           H  
ATOM   2979  N   ASP A 186      17.582  22.682 120.783  1.00  0.00           N  
ATOM   2980  CA  ASP A 186      18.047  21.606 119.914  1.00  0.00           C  
ATOM   2981  C   ASP A 186      18.834  22.156 118.733  1.00  0.00           C  
ATOM   2982  O   ASP A 186      18.255  22.652 117.766  1.00  0.00           O  
ATOM   2983  CB  ASP A 186      16.866  20.776 119.406  1.00  0.00           C  
ATOM   2984  CG  ASP A 186      17.298  19.601 118.540  1.00  0.00           C  
ATOM   2985  OD1 ASP A 186      18.350  19.676 117.951  1.00  0.00           O  
ATOM   2986  OD2 ASP A 186      16.570  18.638 118.477  1.00  0.00           O1-
ATOM   2987  H   ASP A 186      16.835  23.282 120.464  1.00  0.00           H  
ATOM   2988  HA  ASP A 186      18.717  20.965 120.487  1.00  0.00           H  
ATOM   2989 1HB  ASP A 186      16.298  20.395 120.254  1.00  0.00           H  
ATOM   2990 2HB  ASP A 186      16.199  21.411 118.824  1.00  0.00           H  
ATOM   2991  N   PRO A 187      20.158  22.063 118.814  1.00  0.00           N  
ATOM   2992  CA  PRO A 187      21.031  22.671 117.815  1.00  0.00           C  
ATOM   2993  C   PRO A 187      21.070  21.837 116.540  1.00  0.00           C  
ATOM   2994  O   PRO A 187      21.495  22.316 115.488  1.00  0.00           O  
ATOM   2995  CB  PRO A 187      22.392  22.693 118.517  1.00  0.00           C  
ATOM   2996  CG  PRO A 187      22.346  21.528 119.445  1.00  0.00           C  
ATOM   2997  CD  PRO A 187      20.934  21.522 119.966  1.00  0.00           C  
ATOM   2998  HA  PRO A 187      20.627  23.650 117.563  1.00  0.00           H  
ATOM   2999 1HB  PRO A 187      23.199  22.615 117.774  1.00  0.00           H  
ATOM   3000 2HB  PRO A 187      22.530  23.651 119.040  1.00  0.00           H  
ATOM   3001 1HG  PRO A 187      22.603  20.604 118.908  1.00  0.00           H  
ATOM   3002 2HG  PRO A 187      23.092  21.650 120.244  1.00  0.00           H  
ATOM   3003 1HD  PRO A 187      20.638  20.490 120.211  1.00  0.00           H  
ATOM   3004 2HD  PRO A 187      20.868  22.164 120.857  1.00  0.00           H  
ATOM   3005  N   GLU A 188      20.625  20.590 116.640  1.00  0.00           N  
ATOM   3006  CA  GLU A 188      20.631  19.681 115.499  1.00  0.00           C  
ATOM   3007  C   GLU A 188      19.500  20.002 114.531  1.00  0.00           C  
ATOM   3008  O   GLU A 188      19.707  20.074 113.321  1.00  0.00           O  
ATOM   3009  CB  GLU A 188      20.513  18.230 115.970  1.00  0.00           C  
ATOM   3010  CG  GLU A 188      20.633  17.197 114.859  1.00  0.00           C  
ATOM   3011  CD  GLU A 188      22.001  17.164 114.237  1.00  0.00           C  
ATOM   3012  OE1 GLU A 188      22.951  17.462 114.919  1.00  0.00           O  
ATOM   3013  OE2 GLU A 188      22.095  16.841 113.076  1.00  0.00           O1-
ATOM   3014  H   GLU A 188      20.272  20.263 117.528  1.00  0.00           H  
ATOM   3015  HA  GLU A 188      21.571  19.807 114.963  1.00  0.00           H  
ATOM   3016 1HB  GLU A 188      21.289  18.022 116.707  1.00  0.00           H  
ATOM   3017 2HB  GLU A 188      19.550  18.084 116.460  1.00  0.00           H  
ATOM   3018 1HG  GLU A 188      20.409  16.211 115.269  1.00  0.00           H  
ATOM   3019 2HG  GLU A 188      19.894  17.417 114.091  1.00  0.00           H  
ATOM   3020  N   VAL A 189      18.302  20.198 115.073  1.00  0.00           N  
ATOM   3021  CA  VAL A 189      17.171  20.670 114.284  1.00  0.00           C  
ATOM   3022  C   VAL A 189      17.417  22.079 113.759  1.00  0.00           C  
ATOM   3023  O   VAL A 189      17.106  22.386 112.607  1.00  0.00           O  
ATOM   3024  CB  VAL A 189      15.886  20.658 115.131  1.00  0.00           C  
ATOM   3025  CG1 VAL A 189      14.759  21.375 114.402  1.00  0.00           C  
ATOM   3026  CG2 VAL A 189      15.493  19.225 115.455  1.00  0.00           C  
ATOM   3027  H   VAL A 189      18.169  20.013 116.057  1.00  0.00           H  
ATOM   3028  HA  VAL A 189      17.054  20.012 113.421  1.00  0.00           H  
ATOM   3029  HB  VAL A 189      16.067  21.203 116.057  1.00  0.00           H  
ATOM   3030 1HG1 VAL A 189      13.858  21.357 115.016  1.00  0.00           H  
ATOM   3031 2HG1 VAL A 189      15.049  22.409 114.213  1.00  0.00           H  
ATOM   3032 3HG1 VAL A 189      14.562  20.874 113.455  1.00  0.00           H  
ATOM   3033 1HG2 VAL A 189      14.583  19.224 116.055  1.00  0.00           H  
ATOM   3034 2HG2 VAL A 189      15.317  18.678 114.528  1.00  0.00           H  
ATOM   3035 3HG2 VAL A 189      16.295  18.744 116.013  1.00  0.00           H  
ATOM   3036  N   ALA A 190      17.974  22.932 114.610  1.00  0.00           N  
ATOM   3037  CA  ALA A 190      18.306  24.299 114.219  1.00  0.00           C  
ATOM   3038  C   ALA A 190      19.248  24.315 113.024  1.00  0.00           C  
ATOM   3039  O   ALA A 190      19.047  25.070 112.073  1.00  0.00           O  
ATOM   3040  CB  ALA A 190      18.924  25.051 115.389  1.00  0.00           C  
ATOM   3041  H   ALA A 190      18.174  22.629 115.551  1.00  0.00           H  
ATOM   3042  HA  ALA A 190      17.389  24.807 113.925  1.00  0.00           H  
ATOM   3043 1HB  ALA A 190      19.168  26.067 115.080  1.00  0.00           H  
ATOM   3044 2HB  ALA A 190      18.216  25.082 116.217  1.00  0.00           H  
ATOM   3045 3HB  ALA A 190      19.833  24.542 115.708  1.00  0.00           H  
ATOM   3046  N   LEU A 191      20.279  23.477 113.075  1.00  0.00           N  
ATOM   3047  CA  LEU A 191      21.223  23.356 111.972  1.00  0.00           C  
ATOM   3048  C   LEU A 191      20.524  22.913 110.694  1.00  0.00           C  
ATOM   3049  O   LEU A 191      20.683  23.532 109.641  1.00  0.00           O  
ATOM   3050  CB  LEU A 191      22.330  22.356 112.330  1.00  0.00           C  
ATOM   3051  CG  LEU A 191      23.335  22.048 111.213  1.00  0.00           C  
ATOM   3052  CD1 LEU A 191      24.181  23.283 110.936  1.00  0.00           C  
ATOM   3053  CD2 LEU A 191      24.207  20.870 111.624  1.00  0.00           C  
ATOM   3054  H   LEU A 191      20.410  22.909 113.901  1.00  0.00           H  
ATOM   3055  HA  LEU A 191      21.665  24.334 111.785  1.00  0.00           H  
ATOM   3056 1HB  LEU A 191      22.888  22.744 113.179  1.00  0.00           H  
ATOM   3057 2HB  LEU A 191      21.865  21.415 112.626  1.00  0.00           H  
ATOM   3058  HG  LEU A 191      22.798  21.799 110.297  1.00  0.00           H  
ATOM   3059 1HD1 LEU A 191      24.895  23.065 110.142  1.00  0.00           H  
ATOM   3060 2HD1 LEU A 191      23.534  24.104 110.624  1.00  0.00           H  
ATOM   3061 3HD1 LEU A 191      24.718  23.566 111.840  1.00  0.00           H  
ATOM   3062 1HD2 LEU A 191      24.921  20.651 110.830  1.00  0.00           H  
ATOM   3063 2HD2 LEU A 191      24.746  21.118 112.539  1.00  0.00           H  
ATOM   3064 3HD2 LEU A 191      23.579  19.996 111.798  1.00  0.00           H  
ATOM   3065  N   ARG A 192      19.750  21.838 110.791  1.00  0.00           N  
ATOM   3066  CA  ARG A 192      19.097  21.255 109.624  1.00  0.00           C  
ATOM   3067  C   ARG A 192      18.040  22.194 109.055  1.00  0.00           C  
ATOM   3068  O   ARG A 192      17.786  22.202 107.851  1.00  0.00           O  
ATOM   3069  CB  ARG A 192      18.451  19.925 109.981  1.00  0.00           C  
ATOM   3070  CG  ARG A 192      19.424  18.772 110.171  1.00  0.00           C  
ATOM   3071  CD  ARG A 192      18.721  17.513 110.524  1.00  0.00           C  
ATOM   3072  NE  ARG A 192      18.300  17.498 111.916  1.00  0.00           N  
ATOM   3073  CZ  ARG A 192      17.303  16.736 112.406  1.00  0.00           C  
ATOM   3074  NH1 ARG A 192      16.636  15.933 111.607  1.00  0.00           N1+
ATOM   3075  NH2 ARG A 192      16.996  16.794 113.691  1.00  0.00           N  
ATOM   3076  H   ARG A 192      19.606  21.412 111.696  1.00  0.00           H  
ATOM   3077  HA  ARG A 192      19.849  21.098 108.851  1.00  0.00           H  
ATOM   3078 1HB  ARG A 192      17.884  20.033 110.905  1.00  0.00           H  
ATOM   3079 2HB  ARG A 192      17.750  19.639 109.198  1.00  0.00           H  
ATOM   3080 1HG  ARG A 192      19.979  18.608 109.246  1.00  0.00           H  
ATOM   3081 2HG  ARG A 192      20.121  19.012 110.975  1.00  0.00           H  
ATOM   3082 1HD  ARG A 192      17.834  17.403 109.899  1.00  0.00           H  
ATOM   3083 2HD  ARG A 192      19.386  16.666 110.361  1.00  0.00           H  
ATOM   3084  HE  ARG A 192      18.790  18.103 112.561  1.00  0.00           H  
ATOM   3085 1HH1 ARG A 192      16.870  15.887 110.626  1.00  0.00           H  
ATOM   3086 2HH1 ARG A 192      15.889  15.362 111.975  1.00  0.00           H  
ATOM   3087 1HH2 ARG A 192      17.509  17.412 114.305  1.00  0.00           H  
ATOM   3088 2HH2 ARG A 192      16.250  16.223 114.058  1.00  0.00           H  
ATOM   3089  N   ALA A 193      17.427  22.985 109.930  1.00  0.00           N  
ATOM   3090  CA  ALA A 193      16.480  24.008 109.505  1.00  0.00           C  
ATOM   3091  C   ALA A 193      17.138  25.011 108.565  1.00  0.00           C  
ATOM   3092  O   ALA A 193      16.581  25.361 107.525  1.00  0.00           O  
ATOM   3093  CB  ALA A 193      15.892  24.719 110.716  1.00  0.00           C  
ATOM   3094  H   ALA A 193      17.623  22.873 110.916  1.00  0.00           H  
ATOM   3095  HA  ALA A 193      15.671  23.524 108.957  1.00  0.00           H  
ATOM   3096 1HB  ALA A 193      15.186  25.479 110.383  1.00  0.00           H  
ATOM   3097 2HB  ALA A 193      15.377  23.997 111.348  1.00  0.00           H  
ATOM   3098 3HB  ALA A 193      16.693  25.191 111.282  1.00  0.00           H  
ATOM   3099  N   VAL A 194      18.325  25.474 108.941  1.00  0.00           N  
ATOM   3100  CA  VAL A 194      19.087  26.394 108.108  1.00  0.00           C  
ATOM   3101  C   VAL A 194      19.564  25.714 106.830  1.00  0.00           C  
ATOM   3102  O   VAL A 194      19.564  26.318 105.757  1.00  0.00           O  
ATOM   3103  CB  VAL A 194      20.303  26.934 108.884  1.00  0.00           C  
ATOM   3104  CG1 VAL A 194      21.172  27.795 107.980  1.00  0.00           C  
ATOM   3105  CG2 VAL A 194      19.834  27.726 110.096  1.00  0.00           C  
ATOM   3106  H   VAL A 194      18.710  25.179 109.828  1.00  0.00           H  
ATOM   3107  HA  VAL A 194      18.436  27.220 107.819  1.00  0.00           H  
ATOM   3108  HB  VAL A 194      20.915  26.094 109.213  1.00  0.00           H  
ATOM   3109 1HG1 VAL A 194      22.027  28.169 108.544  1.00  0.00           H  
ATOM   3110 2HG1 VAL A 194      21.526  27.198 107.139  1.00  0.00           H  
ATOM   3111 3HG1 VAL A 194      20.588  28.638 107.609  1.00  0.00           H  
ATOM   3112 1HG2 VAL A 194      20.699  28.104 110.640  1.00  0.00           H  
ATOM   3113 2HG2 VAL A 194      19.217  28.562 109.767  1.00  0.00           H  
ATOM   3114 3HG2 VAL A 194      19.249  27.078 110.749  1.00  0.00           H  
ATOM   3115  N   GLU A 195      19.970  24.455 106.952  1.00  0.00           N  
ATOM   3116  CA  GLU A 195      20.343  23.655 105.792  1.00  0.00           C  
ATOM   3117  C   GLU A 195      19.256  23.687 104.727  1.00  0.00           C  
ATOM   3118  O   GLU A 195      19.541  23.835 103.538  1.00  0.00           O  
ATOM   3119  CB  GLU A 195      20.621  22.208 106.208  1.00  0.00           C  
ATOM   3120  CG  GLU A 195      21.024  21.290 105.062  1.00  0.00           C  
ATOM   3121  CD  GLU A 195      21.181  19.857 105.488  1.00  0.00           C  
ATOM   3122  OE1 GLU A 195      21.562  19.630 106.611  1.00  0.00           O  
ATOM   3123  OE2 GLU A 195      20.918  18.989 104.689  1.00  0.00           O1-
ATOM   3124  H   GLU A 195      20.021  24.041 107.872  1.00  0.00           H  
ATOM   3125  HA  GLU A 195      21.247  24.080 105.354  1.00  0.00           H  
ATOM   3126 1HB  GLU A 195      21.420  22.189 106.949  1.00  0.00           H  
ATOM   3127 2HB  GLU A 195      19.730  21.788 106.675  1.00  0.00           H  
ATOM   3128 1HG  GLU A 195      20.264  21.344 104.282  1.00  0.00           H  
ATOM   3129 2HG  GLU A 195      21.963  21.644 104.640  1.00  0.00           H  
ATOM   3130  N   LEU A 196      18.007  23.549 105.159  1.00  0.00           N  
ATOM   3131  CA  LEU A 196      16.869  23.608 104.250  1.00  0.00           C  
ATOM   3132  C   LEU A 196      16.792  24.959 103.550  1.00  0.00           C  
ATOM   3133  O   LEU A 196      16.487  25.039 102.361  1.00  0.00           O  
ATOM   3134  CB  LEU A 196      15.566  23.346 105.014  1.00  0.00           C  
ATOM   3135  CG  LEU A 196      15.391  21.924 105.562  1.00  0.00           C  
ATOM   3136  CD1 LEU A 196      14.167  21.875 106.467  1.00  0.00           C  
ATOM   3137  CD2 LEU A 196      15.255  20.946 104.405  1.00  0.00           C  
ATOM   3138  H   LEU A 196      17.841  23.398 106.145  1.00  0.00           H  
ATOM   3139  HA  LEU A 196      17.003  22.847 103.480  1.00  0.00           H  
ATOM   3140 1HB  LEU A 196      15.512  24.034 105.856  1.00  0.00           H  
ATOM   3141 2HB  LEU A 196      14.726  23.550 104.350  1.00  0.00           H  
ATOM   3142  HG  LEU A 196      16.261  21.656 106.163  1.00  0.00           H  
ATOM   3143 1HD1 LEU A 196      14.043  20.864 106.857  1.00  0.00           H  
ATOM   3144 2HD1 LEU A 196      14.300  22.569 107.297  1.00  0.00           H  
ATOM   3145 3HD1 LEU A 196      13.282  22.154 105.897  1.00  0.00           H  
ATOM   3146 1HD2 LEU A 196      15.131  19.935 104.794  1.00  0.00           H  
ATOM   3147 2HD2 LEU A 196      14.385  21.212 103.804  1.00  0.00           H  
ATOM   3148 3HD2 LEU A 196      16.151  20.989 103.785  1.00  0.00           H  
ATOM   3149  N   VAL A 197      17.066  26.023 104.300  1.00  0.00           N  
ATOM   3150  CA  VAL A 197      17.085  27.370 103.743  1.00  0.00           C  
ATOM   3151  C   VAL A 197      18.167  27.510 102.679  1.00  0.00           C  
ATOM   3152  O   VAL A 197      17.948  28.125 101.635  1.00  0.00           O  
ATOM   3153  CB  VAL A 197      17.325  28.406 104.856  1.00  0.00           C  
ATOM   3154  CG1 VAL A 197      17.421  29.806 104.269  1.00  0.00           C  
ATOM   3155  CG2 VAL A 197      16.208  28.328 105.886  1.00  0.00           C  
ATOM   3156  H   VAL A 197      17.267  25.895 105.282  1.00  0.00           H  
ATOM   3157  HA  VAL A 197      16.124  27.558 103.262  1.00  0.00           H  
ATOM   3158  HB  VAL A 197      18.279  28.193 105.337  1.00  0.00           H  
ATOM   3159 1HG1 VAL A 197      17.591  30.526 105.070  1.00  0.00           H  
ATOM   3160 2HG1 VAL A 197      18.249  29.849 103.562  1.00  0.00           H  
ATOM   3161 3HG1 VAL A 197      16.491  30.050 103.755  1.00  0.00           H  
ATOM   3162 1HG2 VAL A 197      16.385  29.063 106.671  1.00  0.00           H  
ATOM   3163 2HG2 VAL A 197      15.252  28.535 105.402  1.00  0.00           H  
ATOM   3164 3HG2 VAL A 197      16.185  27.330 106.323  1.00  0.00           H  
ATOM   3165  N   VAL A 198      19.334  26.934 102.949  1.00  0.00           N  
ATOM   3166  CA  VAL A 198      20.423  26.918 101.980  1.00  0.00           C  
ATOM   3167  C   VAL A 198      20.032  26.148 100.726  1.00  0.00           C  
ATOM   3168  O   VAL A 198      20.328  26.573  99.608  1.00  0.00           O  
ATOM   3169  CB  VAL A 198      21.680  26.278 102.599  1.00  0.00           C  
ATOM   3170  CG1 VAL A 198      22.754  26.081 101.540  1.00  0.00           C  
ATOM   3171  CG2 VAL A 198      22.197  27.148 103.735  1.00  0.00           C  
ATOM   3172  H   VAL A 198      19.469  26.498 103.851  1.00  0.00           H  
ATOM   3173  HA  VAL A 198      20.638  27.945 101.684  1.00  0.00           H  
ATOM   3174  HB  VAL A 198      21.423  25.291 102.984  1.00  0.00           H  
ATOM   3175 1HG1 VAL A 198      23.635  25.628 101.994  1.00  0.00           H  
ATOM   3176 2HG1 VAL A 198      22.374  25.427 100.755  1.00  0.00           H  
ATOM   3177 3HG1 VAL A 198      23.024  27.046 101.110  1.00  0.00           H  
ATOM   3178 1HG2 VAL A 198      23.085  26.690 104.169  1.00  0.00           H  
ATOM   3179 2HG2 VAL A 198      22.448  28.137 103.351  1.00  0.00           H  
ATOM   3180 3HG2 VAL A 198      21.427  27.242 104.500  1.00  0.00           H  
ATOM   3181  N   ARG A 199      19.365  25.016 100.916  1.00  0.00           N  
ATOM   3182  CA  ARG A 199      18.885  24.211  99.798  1.00  0.00           C  
ATOM   3183  C   ARG A 199      17.867  24.977  98.964  1.00  0.00           C  
ATOM   3184  O   ARG A 199      17.864  24.891  97.736  1.00  0.00           O  
ATOM   3185  CB  ARG A 199      18.257  22.919 100.299  1.00  0.00           C  
ATOM   3186  CG  ARG A 199      19.243  21.892 100.831  1.00  0.00           C  
ATOM   3187  CD  ARG A 199      18.551  20.688 101.359  1.00  0.00           C  
ATOM   3188  NE  ARG A 199      19.487  19.732 101.930  1.00  0.00           N  
ATOM   3189  CZ  ARG A 199      20.151  18.798 101.224  1.00  0.00           C  
ATOM   3190  NH1 ARG A 199      19.975  18.706  99.924  1.00  0.00           N1+
ATOM   3191  NH2 ARG A 199      20.982  17.973 101.838  1.00  0.00           N  
ATOM   3192  H   ARG A 199      19.184  24.703 101.859  1.00  0.00           H  
ATOM   3193  HA  ARG A 199      19.731  23.977  99.153  1.00  0.00           H  
ATOM   3194 1HB  ARG A 199      17.551  23.143 101.097  1.00  0.00           H  
ATOM   3195 2HB  ARG A 199      17.698  22.449  99.489  1.00  0.00           H  
ATOM   3196 1HG  ARG A 199      19.913  21.580 100.030  1.00  0.00           H  
ATOM   3197 2HG  ARG A 199      19.826  22.335 101.641  1.00  0.00           H  
ATOM   3198 1HD  ARG A 199      17.848  20.984 102.137  1.00  0.00           H  
ATOM   3199 2HD  ARG A 199      18.012  20.196 100.551  1.00  0.00           H  
ATOM   3200  HE  ARG A 199      19.648  19.772 102.928  1.00  0.00           H  
ATOM   3201 1HH1 ARG A 199      19.341  19.336  99.455  1.00  0.00           H  
ATOM   3202 2HH1 ARG A 199      20.474  18.006  99.395  1.00  0.00           H  
ATOM   3203 1HH2 ARG A 199      21.118  18.043 102.837  1.00  0.00           H  
ATOM   3204 2HH2 ARG A 199      21.481  17.273 101.309  1.00  0.00           H  
ATOM   3205  N   VAL A 200      17.003  25.729  99.639  1.00  0.00           N  
ATOM   3206  CA  VAL A 200      16.061  26.610  98.959  1.00  0.00           C  
ATOM   3207  C   VAL A 200      16.790  27.654  98.122  1.00  0.00           C  
ATOM   3208  O   VAL A 200      16.436  27.893  96.968  1.00  0.00           O  
ATOM   3209  CB  VAL A 200      15.155  27.318  99.985  1.00  0.00           C  
ATOM   3210  CG1 VAL A 200      14.406  28.469  99.329  1.00  0.00           C  
ATOM   3211  CG2 VAL A 200      14.183  26.320 100.595  1.00  0.00           C  
ATOM   3212  H   VAL A 200      16.997  25.687 100.647  1.00  0.00           H  
ATOM   3213  HA  VAL A 200      15.452  26.009  98.283  1.00  0.00           H  
ATOM   3214  HB  VAL A 200      15.779  27.746 100.770  1.00  0.00           H  
ATOM   3215 1HG1 VAL A 200      13.771  28.958 100.068  1.00  0.00           H  
ATOM   3216 2HG1 VAL A 200      15.122  29.189  98.931  1.00  0.00           H  
ATOM   3217 3HG1 VAL A 200      13.787  28.085  98.518  1.00  0.00           H  
ATOM   3218 1HG2 VAL A 200      13.548  26.827 101.319  1.00  0.00           H  
ATOM   3219 2HG2 VAL A 200      13.565  25.887  99.808  1.00  0.00           H  
ATOM   3220 3HG2 VAL A 200      14.742  25.527 101.094  1.00  0.00           H  
ATOM   3221  N   ALA A 201      17.807  28.273  98.712  1.00  0.00           N  
ATOM   3222  CA  ALA A 201      18.591  29.287  98.018  1.00  0.00           C  
ATOM   3223  C   ALA A 201      19.135  28.756  96.698  1.00  0.00           C  
ATOM   3224  O   ALA A 201      19.101  29.446  95.679  1.00  0.00           O  
ATOM   3225  CB  ALA A 201      19.730  29.772  98.903  1.00  0.00           C  
ATOM   3226  H   ALA A 201      18.042  28.033  99.663  1.00  0.00           H  
ATOM   3227  HA  ALA A 201      17.941  30.132  97.791  1.00  0.00           H  
ATOM   3228 1HB  ALA A 201      20.307  30.529  98.371  1.00  0.00           H  
ATOM   3229 2HB  ALA A 201      19.323  30.203  99.818  1.00  0.00           H  
ATOM   3230 3HB  ALA A 201      20.378  28.934  99.154  1.00  0.00           H  
ATOM   3231  N   GLU A 202      19.638  27.526  96.724  1.00  0.00           N  
ATOM   3232  CA  GLU A 202      20.067  26.851  95.504  1.00  0.00           C  
ATOM   3233  C   GLU A 202      18.908  26.675  94.534  1.00  0.00           C  
ATOM   3234  O   GLU A 202      19.029  26.977  93.347  1.00  0.00           O  
ATOM   3235  CB  GLU A 202      20.676  25.487  95.837  1.00  0.00           C  
ATOM   3236  CG  GLU A 202      21.163  24.704  94.626  1.00  0.00           C  
ATOM   3237  CD  GLU A 202      21.825  23.406  94.995  1.00  0.00           C  
ATOM   3238  OE1 GLU A 202      22.258  23.280  96.116  1.00  0.00           O  
ATOM   3239  OE2 GLU A 202      21.899  22.539  94.156  1.00  0.00           O1-
ATOM   3240  H   GLU A 202      19.725  27.049  97.609  1.00  0.00           H  
ATOM   3241  HA  GLU A 202      20.820  27.467  95.014  1.00  0.00           H  
ATOM   3242 1HB  GLU A 202      21.523  25.620  96.510  1.00  0.00           H  
ATOM   3243 2HB  GLU A 202      19.938  24.876  96.356  1.00  0.00           H  
ATOM   3244 1HG  GLU A 202      20.312  24.492  93.978  1.00  0.00           H  
ATOM   3245 2HG  GLU A 202      21.865  25.318  94.067  1.00  0.00           H  
ATOM   3246  N   LEU A 203      17.785  26.186  95.045  1.00  0.00           N  
ATOM   3247  CA  LEU A 203      16.601  25.964  94.222  1.00  0.00           C  
ATOM   3248  C   LEU A 203      16.116  27.266  93.593  1.00  0.00           C  
ATOM   3249  O   LEU A 203      15.699  27.289  92.435  1.00  0.00           O  
ATOM   3250  CB  LEU A 203      15.478  25.346  95.064  1.00  0.00           C  
ATOM   3251  CG  LEU A 203      15.679  23.879  95.466  1.00  0.00           C  
ATOM   3252  CD1 LEU A 203      14.628  23.485  96.494  1.00  0.00           C  
ATOM   3253  CD2 LEU A 203      15.591  22.997  94.229  1.00  0.00           C  
ATOM   3254  H   LEU A 203      17.747  25.962  96.028  1.00  0.00           H  
ATOM   3255  HA  LEU A 203      16.864  25.285  93.412  1.00  0.00           H  
ATOM   3256 1HB  LEU A 203      15.368  25.927  95.977  1.00  0.00           H  
ATOM   3257 2HB  LEU A 203      14.546  25.410  94.502  1.00  0.00           H  
ATOM   3258  HG  LEU A 203      16.659  23.759  95.928  1.00  0.00           H  
ATOM   3259 1HD1 LEU A 203      14.770  22.442  96.780  1.00  0.00           H  
ATOM   3260 2HD1 LEU A 203      14.725  24.119  97.376  1.00  0.00           H  
ATOM   3261 3HD1 LEU A 203      13.634  23.610  96.065  1.00  0.00           H  
ATOM   3262 1HD2 LEU A 203      15.736  21.954  94.515  1.00  0.00           H  
ATOM   3263 2HD2 LEU A 203      14.611  23.114  93.767  1.00  0.00           H  
ATOM   3264 3HD2 LEU A 203      16.365  23.288  93.519  1.00  0.00           H  
ATOM   3265  N   LEU A 204      16.172  28.347  94.362  1.00  0.00           N  
ATOM   3266  CA  LEU A 204      15.739  29.653  93.882  1.00  0.00           C  
ATOM   3267  C   LEU A 204      16.581  30.111  92.699  1.00  0.00           C  
ATOM   3268  O   LEU A 204      16.060  30.672  91.733  1.00  0.00           O  
ATOM   3269  CB  LEU A 204      15.827  30.689  95.010  1.00  0.00           C  
ATOM   3270  CG  LEU A 204      14.816  30.517  96.152  1.00  0.00           C  
ATOM   3271  CD1 LEU A 204      15.162  31.472  97.286  1.00  0.00           C  
ATOM   3272  CD2 LEU A 204      13.411  30.776  95.628  1.00  0.00           C  
ATOM   3273  H   LEU A 204      16.524  28.261  95.305  1.00  0.00           H  
ATOM   3274  HA  LEU A 204      14.707  29.572  93.542  1.00  0.00           H  
ATOM   3275 1HB  LEU A 204      16.825  30.647  95.443  1.00  0.00           H  
ATOM   3276 2HB  LEU A 204      15.679  31.681  94.584  1.00  0.00           H  
ATOM   3277  HG  LEU A 204      14.876  29.501  96.541  1.00  0.00           H  
ATOM   3278 1HD1 LEU A 204      14.444  31.349  98.096  1.00  0.00           H  
ATOM   3279 2HD1 LEU A 204      16.164  31.251  97.653  1.00  0.00           H  
ATOM   3280 3HD1 LEU A 204      15.126  32.497  96.921  1.00  0.00           H  
ATOM   3281 1HD2 LEU A 204      12.692  30.652  96.439  1.00  0.00           H  
ATOM   3282 2HD2 LEU A 204      13.348  31.792  95.239  1.00  0.00           H  
ATOM   3283 3HD2 LEU A 204      13.184  30.068  94.831  1.00  0.00           H  
ATOM   3284  N   LEU A 205      17.885  29.869  92.777  1.00  0.00           N  
ATOM   3285  CA  LEU A 205      18.782  30.138  91.659  1.00  0.00           C  
ATOM   3286  C   LEU A 205      18.416  29.292  90.444  1.00  0.00           C  
ATOM   3287  O   LEU A 205      18.300  29.806  89.332  1.00  0.00           O  
ATOM   3288  CB  LEU A 205      20.234  29.859  92.067  1.00  0.00           C  
ATOM   3289  CG  LEU A 205      21.270  29.937  90.937  1.00  0.00           C  
ATOM   3290  CD1 LEU A 205      21.247  31.331  90.324  1.00  0.00           C  
ATOM   3291  CD2 LEU A 205      22.648  29.605  91.488  1.00  0.00           C  
ATOM   3292  H   LEU A 205      18.264  29.491  93.633  1.00  0.00           H  
ATOM   3293  HA  LEU A 205      18.679  31.184  91.376  1.00  0.00           H  
ATOM   3294 1HB  LEU A 205      20.524  30.576  92.833  1.00  0.00           H  
ATOM   3295 2HB  LEU A 205      20.288  28.859  92.496  1.00  0.00           H  
ATOM   3296  HG  LEU A 205      21.009  29.225  90.154  1.00  0.00           H  
ATOM   3297 1HD1 LEU A 205      21.982  31.388  89.521  1.00  0.00           H  
ATOM   3298 2HD1 LEU A 205      20.255  31.535  89.921  1.00  0.00           H  
ATOM   3299 3HD1 LEU A 205      21.488  32.069  91.089  1.00  0.00           H  
ATOM   3300 1HD2 LEU A 205      23.384  29.660  90.685  1.00  0.00           H  
ATOM   3301 2HD2 LEU A 205      22.910  30.318  92.269  1.00  0.00           H  
ATOM   3302 3HD2 LEU A 205      22.640  28.597  91.904  1.00  0.00           H  
ATOM   3303  N   ARG A 206      18.236  27.995  90.665  1.00  0.00           N  
ATOM   3304  CA  ARG A 206      17.892  27.077  89.588  1.00  0.00           C  
ATOM   3305  C   ARG A 206      16.578  27.471  88.925  1.00  0.00           C  
ATOM   3306  O   ARG A 206      16.455  27.437  87.701  1.00  0.00           O  
ATOM   3307  CB  ARG A 206      17.784  25.652  90.113  1.00  0.00           C  
ATOM   3308  CG  ARG A 206      19.106  25.017  90.514  1.00  0.00           C  
ATOM   3309  CD  ARG A 206      18.919  23.632  91.018  1.00  0.00           C  
ATOM   3310  NE  ARG A 206      20.169  23.048  91.475  1.00  0.00           N  
ATOM   3311  CZ  ARG A 206      21.080  22.463  90.672  1.00  0.00           C  
ATOM   3312  NH1 ARG A 206      20.864  22.391  89.376  1.00  0.00           N1+
ATOM   3313  NH2 ARG A 206      22.188  21.960  91.186  1.00  0.00           N  
ATOM   3314  H   ARG A 206      18.340  27.637  91.605  1.00  0.00           H  
ATOM   3315  HA  ARG A 206      18.672  27.124  88.828  1.00  0.00           H  
ATOM   3316 1HB  ARG A 206      17.132  25.635  90.985  1.00  0.00           H  
ATOM   3317 2HB  ARG A 206      17.330  25.018  89.352  1.00  0.00           H  
ATOM   3318 1HG  ARG A 206      19.770  24.982  89.650  1.00  0.00           H  
ATOM   3319 2HG  ARG A 206      19.570  25.609  91.304  1.00  0.00           H  
ATOM   3320 1HD  ARG A 206      18.220  23.640  91.853  1.00  0.00           H  
ATOM   3321 2HD  ARG A 206      18.522  23.006  90.219  1.00  0.00           H  
ATOM   3322  HE  ARG A 206      20.370  23.083  92.466  1.00  0.00           H  
ATOM   3323 1HH1 ARG A 206      20.016  22.776  88.984  1.00  0.00           H  
ATOM   3324 2HH1 ARG A 206      21.546  21.953  88.775  1.00  0.00           H  
ATOM   3325 1HH2 ARG A 206      22.353  22.014  92.182  1.00  0.00           H  
ATOM   3326 2HH2 ARG A 206      22.870  21.521  90.584  1.00  0.00           H  
ATOM   3327  N   ILE A 207      15.598  27.846  89.742  1.00  0.00           N  
ATOM   3328  CA  ILE A 207      14.314  28.312  89.235  1.00  0.00           C  
ATOM   3329  C   ILE A 207      14.470  29.606  88.446  1.00  0.00           C  
ATOM   3330  O   ILE A 207      13.890  29.763  87.371  1.00  0.00           O  
ATOM   3331  CB  ILE A 207      13.314  28.530  90.385  1.00  0.00           C  
ATOM   3332  CG1 ILE A 207      12.963  27.194  91.046  1.00  0.00           C  
ATOM   3333  CG2 ILE A 207      12.059  29.221  89.876  1.00  0.00           C  
ATOM   3334  CD1 ILE A 207      12.337  27.336  92.414  1.00  0.00           C  
ATOM   3335  H   ILE A 207      15.749  27.807  90.740  1.00  0.00           H  
ATOM   3336  HA  ILE A 207      13.917  27.557  88.555  1.00  0.00           H  
ATOM   3337  HB  ILE A 207      13.773  29.150  91.153  1.00  0.00           H  
ATOM   3338 1HG1 ILE A 207      12.271  26.644  90.409  1.00  0.00           H  
ATOM   3339 2HG1 ILE A 207      13.865  26.589  91.146  1.00  0.00           H  
ATOM   3340 1HG2 ILE A 207      11.364  29.366  90.702  1.00  0.00           H  
ATOM   3341 2HG2 ILE A 207      12.324  30.189  89.451  1.00  0.00           H  
ATOM   3342 3HG2 ILE A 207      11.589  28.605  89.109  1.00  0.00           H  
ATOM   3343 1HD1 ILE A 207      12.117  26.348  92.819  1.00  0.00           H  
ATOM   3344 2HD1 ILE A 207      13.029  27.854  93.079  1.00  0.00           H  
ATOM   3345 3HD1 ILE A 207      11.414  27.909  92.334  1.00  0.00           H  
ATOM   3346  N   ALA A 208      15.256  30.531  88.985  1.00  0.00           N  
ATOM   3347  CA  ALA A 208      15.512  31.804  88.320  1.00  0.00           C  
ATOM   3348  C   ALA A 208      16.159  31.593  86.957  1.00  0.00           C  
ATOM   3349  O   ALA A 208      15.853  32.302  85.998  1.00  0.00           O  
ATOM   3350  CB  ALA A 208      16.390  32.690  89.189  1.00  0.00           C  
ATOM   3351  H   ALA A 208      15.689  30.348  89.880  1.00  0.00           H  
ATOM   3352  HA  ALA A 208      14.557  32.307  88.159  1.00  0.00           H  
ATOM   3353 1HB  ALA A 208      16.574  33.637  88.679  1.00  0.00           H  
ATOM   3354 2HB  ALA A 208      15.889  32.881  90.139  1.00  0.00           H  
ATOM   3355 3HB  ALA A 208      17.340  32.191  89.376  1.00  0.00           H  
ATOM   3356  N   LYS A 209      17.054  30.616  86.878  1.00  0.00           N  
ATOM   3357  CA  LYS A 209      17.754  30.314  85.636  1.00  0.00           C  
ATOM   3358  C   LYS A 209      16.797  29.751  84.589  1.00  0.00           C  
ATOM   3359  O   LYS A 209      16.846  30.136  83.421  1.00  0.00           O  
ATOM   3360  CB  LYS A 209      18.896  29.329  85.890  1.00  0.00           C  
ATOM   3361  CG  LYS A 209      19.714  28.983  84.653  1.00  0.00           C  
ATOM   3362  CD  LYS A 209      20.447  30.203  84.116  1.00  0.00           C  
ATOM   3363  CE  LYS A 209      21.446  29.819  83.034  1.00  0.00           C  
ATOM   3364  NZ  LYS A 209      22.142  31.007  82.471  1.00  0.00           N1+
ATOM   3365  H   LYS A 209      17.258  30.067  87.701  1.00  0.00           H  
ATOM   3366  HA  LYS A 209      18.167  31.241  85.238  1.00  0.00           H  
ATOM   3367 1HB  LYS A 209      19.575  29.744  86.635  1.00  0.00           H  
ATOM   3368 2HB  LYS A 209      18.493  28.400  86.295  1.00  0.00           H  
ATOM   3369 1HG  LYS A 209      20.444  28.212  84.903  1.00  0.00           H  
ATOM   3370 2HG  LYS A 209      19.054  28.595  83.877  1.00  0.00           H  
ATOM   3371 1HD  LYS A 209      19.726  30.907  83.699  1.00  0.00           H  
ATOM   3372 2HD  LYS A 209      20.980  30.695  84.929  1.00  0.00           H  
ATOM   3373 1HE  LYS A 209      22.189  29.141  83.450  1.00  0.00           H  
ATOM   3374 2HE  LYS A 209      20.926  29.302  82.227  1.00  0.00           H  
ATOM   3375 1HZ  LYS A 209      22.794  30.710  81.758  1.00  0.00           H  
ATOM   3376 2HZ  LYS A 209      21.462  31.636  82.065  1.00  0.00           H  
ATOM   3377 3HZ  LYS A 209      22.643  31.484  83.207  1.00  0.00           H  
ATOM   3378  N   GLU A 210      15.932  28.838  85.018  1.00  0.00           N  
ATOM   3379  CA  GLU A 210      14.984  28.199  84.113  1.00  0.00           C  
ATOM   3380  C   GLU A 210      13.915  29.181  83.654  1.00  0.00           C  
ATOM   3381  O   GLU A 210      13.462  29.129  82.509  1.00  0.00           O  
ATOM   3382  CB  GLU A 210      14.326  26.996  84.792  1.00  0.00           C  
ATOM   3383  CG  GLU A 210      15.250  25.801  84.985  1.00  0.00           C  
ATOM   3384  CD  GLU A 210      15.779  25.254  83.689  1.00  0.00           C  
ATOM   3385  OE1 GLU A 210      15.152  25.465  82.678  1.00  0.00           O  
ATOM   3386  OE2 GLU A 210      16.810  24.626  83.709  1.00  0.00           O1-
ATOM   3387  H   GLU A 210      15.933  28.581  85.993  1.00  0.00           H  
ATOM   3388  HA  GLU A 210      15.524  27.860  83.229  1.00  0.00           H  
ATOM   3389 1HB  GLU A 210      13.951  27.291  85.772  1.00  0.00           H  
ATOM   3390 2HB  GLU A 210      13.472  26.666  84.200  1.00  0.00           H  
ATOM   3391 1HG  GLU A 210      16.091  26.102  85.609  1.00  0.00           H  
ATOM   3392 2HG  GLU A 210      14.706  25.016  85.510  1.00  0.00           H  
ATOM   3393  N   SER A 211      13.514  30.076  84.550  1.00  0.00           N  
ATOM   3394  CA  SER A 211      12.483  31.061  84.244  1.00  0.00           C  
ATOM   3395  C   SER A 211      13.075  32.279  83.549  1.00  0.00           C  
ATOM   3396  O   SER A 211      12.391  32.964  82.788  1.00  0.00           O  
ATOM   3397  CB  SER A 211      11.774  31.487  85.515  1.00  0.00           C  
ATOM   3398  OG  SER A 211      12.661  32.120  86.395  1.00  0.00           O  
ATOM   3399  H   SER A 211      13.936  30.073  85.469  1.00  0.00           H  
ATOM   3400  HA  SER A 211      11.763  30.607  83.563  1.00  0.00           H  
ATOM   3401 1HB  SER A 211      10.959  32.165  85.266  1.00  0.00           H  
ATOM   3402 2HB  SER A 211      11.339  30.614  85.998  1.00  0.00           H  
ATOM   3403  HG  SER A 211      13.160  31.418  86.820  1.00  0.00           H  
ATOM   3404  N   GLY A 212      14.349  32.545  83.812  1.00  0.00           N  
ATOM   3405  CA  GLY A 212      15.017  33.716  83.263  1.00  0.00           C  
ATOM   3406  C   GLY A 212      14.557  34.993  83.962  1.00  0.00           C  
ATOM   3407  O   GLY A 212      14.392  36.033  83.326  1.00  0.00           O  
ATOM   3408  H   GLY A 212      14.869  31.918  84.410  1.00  0.00           H  
ATOM   3409 1HA  GLY A 212      16.096  33.607  83.374  1.00  0.00           H  
ATOM   3410 2HA  GLY A 212      14.809  33.788  82.196  1.00  0.00           H  
ATOM   3411  N   SER A 213      14.351  34.900  85.270  1.00  0.00           N  
ATOM   3412  CA  SER A 213      13.762  35.997  86.031  1.00  0.00           C  
ATOM   3413  C   SER A 213      14.806  36.692  86.895  1.00  0.00           C  
ATOM   3414  O   SER A 213      15.393  36.081  87.787  1.00  0.00           O  
ATOM   3415  CB  SER A 213      12.633  35.480  86.903  1.00  0.00           C  
ATOM   3416  OG  SER A 213      12.189  36.472  87.788  1.00  0.00           O  
ATOM   3417  H   SER A 213      14.610  34.049  85.751  1.00  0.00           H  
ATOM   3418  HA  SER A 213      13.369  36.733  85.329  1.00  0.00           H  
ATOM   3419 1HB  SER A 213      11.805  35.157  86.272  1.00  0.00           H  
ATOM   3420 2HB  SER A 213      12.975  34.614  87.463  1.00  0.00           H  
ATOM   3421  HG  SER A 213      11.271  36.636  87.561  1.00  0.00           H  
ATOM   3422  N   GLU A 214      15.030  37.972  86.624  1.00  0.00           N  
ATOM   3423  CA  GLU A 214      15.937  38.778  87.433  1.00  0.00           C  
ATOM   3424  C   GLU A 214      15.387  38.985  88.838  1.00  0.00           C  
ATOM   3425  O   GLU A 214      16.142  39.067  89.806  1.00  0.00           O  
ATOM   3426  CB  GLU A 214      16.186  40.134  86.768  1.00  0.00           C  
ATOM   3427  CG  GLU A 214      16.996  40.063  85.481  1.00  0.00           C  
ATOM   3428  CD  GLU A 214      17.174  41.406  84.828  1.00  0.00           C  
ATOM   3429  OE1 GLU A 214      16.560  42.347  85.271  1.00  0.00           O  
ATOM   3430  OE2 GLU A 214      17.923  41.490  83.883  1.00  0.00           O1-
ATOM   3431  H   GLU A 214      14.563  38.400  85.837  1.00  0.00           H  
ATOM   3432  HA  GLU A 214      16.886  38.245  87.525  1.00  0.00           H  
ATOM   3433 1HB  GLU A 214      15.230  40.605  86.535  1.00  0.00           H  
ATOM   3434 2HB  GLU A 214      16.714  40.789  87.460  1.00  0.00           H  
ATOM   3435 1HG  GLU A 214      17.979  39.649  85.705  1.00  0.00           H  
ATOM   3436 2HG  GLU A 214      16.498  39.389  84.787  1.00  0.00           H  
ATOM   3437  N   GLU A 215      14.065  39.071  88.943  1.00  0.00           N  
ATOM   3438  CA  GLU A 215      13.401  39.126  90.240  1.00  0.00           C  
ATOM   3439  C   GLU A 215      13.713  37.888  91.070  1.00  0.00           C  
ATOM   3440  O   GLU A 215      14.068  37.992  92.247  1.00  0.00           O  
ATOM   3441  CB  GLU A 215      11.888  39.263  90.060  1.00  0.00           C  
ATOM   3442  CG  GLU A 215      11.098  39.285  91.361  1.00  0.00           C  
ATOM   3443  CD  GLU A 215       9.613  39.339  91.144  1.00  0.00           C  
ATOM   3444  OE1 GLU A 215       9.199  39.837  90.124  1.00  0.00           O  
ATOM   3445  OE2 GLU A 215       8.890  38.882  91.998  1.00  0.00           O1-
ATOM   3446  H   GLU A 215      13.506  39.099  88.103  1.00  0.00           H  
ATOM   3447  HA  GLU A 215      13.777  39.993  90.785  1.00  0.00           H  
ATOM   3448 1HB  GLU A 215      11.668  40.183  89.519  1.00  0.00           H  
ATOM   3449 2HB  GLU A 215      11.517  38.433  89.457  1.00  0.00           H  
ATOM   3450 1HG  GLU A 215      11.338  38.389  91.934  1.00  0.00           H  
ATOM   3451 2HG  GLU A 215      11.407  40.149  91.946  1.00  0.00           H  
ATOM   3452  N   ALA A 216      13.578  36.719  90.455  1.00  0.00           N  
ATOM   3453  CA  ALA A 216      13.861  35.459  91.133  1.00  0.00           C  
ATOM   3454  C   ALA A 216      15.318  35.381  91.568  1.00  0.00           C  
ATOM   3455  O   ALA A 216      15.631  34.842  92.630  1.00  0.00           O  
ATOM   3456  CB  ALA A 216      13.513  34.284  90.231  1.00  0.00           C  
ATOM   3457  H   ALA A 216      13.274  36.702  89.492  1.00  0.00           H  
ATOM   3458  HA  ALA A 216      13.244  35.404  92.032  1.00  0.00           H  
ATOM   3459 1HB  ALA A 216      13.728  33.350  90.751  1.00  0.00           H  
ATOM   3460 2HB  ALA A 216      12.453  34.322  89.976  1.00  0.00           H  
ATOM   3461 3HB  ALA A 216      14.107  34.336  89.320  1.00  0.00           H  
ATOM   3462  N   LEU A 217      16.205  35.920  90.739  1.00  0.00           N  
ATOM   3463  CA  LEU A 217      17.622  35.998  91.081  1.00  0.00           C  
ATOM   3464  C   LEU A 217      17.843  36.852  92.323  1.00  0.00           C  
ATOM   3465  O   LEU A 217      18.629  36.498  93.201  1.00  0.00           O  
ATOM   3466  CB  LEU A 217      18.421  36.578  89.907  1.00  0.00           C  
ATOM   3467  CG  LEU A 217      18.627  35.637  88.714  1.00  0.00           C  
ATOM   3468  CD1 LEU A 217      19.297  36.397  87.577  1.00  0.00           C  
ATOM   3469  CD2 LEU A 217      19.468  34.445  89.146  1.00  0.00           C  
ATOM   3470  H   LEU A 217      15.893  36.285  89.852  1.00  0.00           H  
ATOM   3471  HA  LEU A 217      17.981  34.994  91.303  1.00  0.00           H  
ATOM   3472 1HB  LEU A 217      17.907  37.467  89.543  1.00  0.00           H  
ATOM   3473 2HB  LEU A 217      19.404  36.875  90.269  1.00  0.00           H  
ATOM   3474  HG  LEU A 217      17.658  35.286  88.355  1.00  0.00           H  
ATOM   3475 1HD1 LEU A 217      19.443  35.728  86.728  1.00  0.00           H  
ATOM   3476 2HD1 LEU A 217      18.664  37.232  87.274  1.00  0.00           H  
ATOM   3477 3HD1 LEU A 217      20.262  36.775  87.911  1.00  0.00           H  
ATOM   3478 1HD2 LEU A 217      19.614  33.776  88.298  1.00  0.00           H  
ATOM   3479 2HD2 LEU A 217      20.436  34.795  89.503  1.00  0.00           H  
ATOM   3480 3HD2 LEU A 217      18.957  33.911  89.947  1.00  0.00           H  
ATOM   3481  N   GLU A 218      17.143  37.980  92.392  1.00  0.00           N  
ATOM   3482  CA  GLU A 218      17.174  38.831  93.576  1.00  0.00           C  
ATOM   3483  C   GLU A 218      16.676  38.079  94.805  1.00  0.00           C  
ATOM   3484  O   GLU A 218      17.299  38.124  95.866  1.00  0.00           O  
ATOM   3485  CB  GLU A 218      16.327  40.085  93.354  1.00  0.00           C  
ATOM   3486  CG  GLU A 218      16.284  41.033  94.544  1.00  0.00           C  
ATOM   3487  CD  GLU A 218      15.414  42.235  94.304  1.00  0.00           C  
ATOM   3488  OE1 GLU A 218      15.071  42.480  93.172  1.00  0.00           O  
ATOM   3489  OE2 GLU A 218      15.088  42.907  95.254  1.00  0.00           O1-
ATOM   3490  H   GLU A 218      16.575  38.257  91.602  1.00  0.00           H  
ATOM   3491  HA  GLU A 218      18.207  39.124  93.764  1.00  0.00           H  
ATOM   3492 1HB  GLU A 218      16.712  40.638  92.498  1.00  0.00           H  
ATOM   3493 2HB  GLU A 218      15.302  39.795  93.121  1.00  0.00           H  
ATOM   3494 1HG  GLU A 218      15.908  40.494  95.413  1.00  0.00           H  
ATOM   3495 2HG  GLU A 218      17.298  41.365  94.767  1.00  0.00           H  
ATOM   3496  N   ARG A 219      15.550  37.390  94.654  1.00  0.00           N  
ATOM   3497  CA  ARG A 219      14.979  36.609  95.746  1.00  0.00           C  
ATOM   3498  C   ARG A 219      15.949  35.538  96.224  1.00  0.00           C  
ATOM   3499  O   ARG A 219      16.092  35.308  97.424  1.00  0.00           O  
ATOM   3500  CB  ARG A 219      13.677  35.955  95.309  1.00  0.00           C  
ATOM   3501  CG  ARG A 219      12.511  36.910  95.117  1.00  0.00           C  
ATOM   3502  CD  ARG A 219      11.304  36.210  94.610  1.00  0.00           C  
ATOM   3503  NE  ARG A 219      10.224  37.137  94.311  1.00  0.00           N  
ATOM   3504  CZ  ARG A 219       9.320  37.573  95.210  1.00  0.00           C  
ATOM   3505  NH1 ARG A 219       9.378  37.159  96.455  1.00  0.00           N1+
ATOM   3506  NH2 ARG A 219       8.374  38.418  94.837  1.00  0.00           N  
ATOM   3507  H   ARG A 219      15.078  37.407  93.764  1.00  0.00           H  
ATOM   3508  HA  ARG A 219      14.785  37.278  96.585  1.00  0.00           H  
ATOM   3509 1HB  ARG A 219      13.833  35.429  94.369  1.00  0.00           H  
ATOM   3510 2HB  ARG A 219      13.377  35.214  96.051  1.00  0.00           H  
ATOM   3511 1HG  ARG A 219      12.263  37.378  96.069  1.00  0.00           H  
ATOM   3512 2HG  ARG A 219      12.789  37.682  94.396  1.00  0.00           H  
ATOM   3513 1HD  ARG A 219      11.554  35.671  93.696  1.00  0.00           H  
ATOM   3514 2HD  ARG A 219      10.950  35.506  95.361  1.00  0.00           H  
ATOM   3515  HE  ARG A 219      10.147  37.477  93.362  1.00  0.00           H  
ATOM   3516 1HH1 ARG A 219      10.102  36.512  96.739  1.00  0.00           H  
ATOM   3517 2HH1 ARG A 219       8.701  37.486  97.128  1.00  0.00           H  
ATOM   3518 1HH2 ARG A 219       8.329  38.737  93.879  1.00  0.00           H  
ATOM   3519 2HH2 ARG A 219       7.697  38.745  95.510  1.00  0.00           H  
ATOM   3520  N   ALA A 220      16.616  34.887  95.277  1.00  0.00           N  
ATOM   3521  CA  ALA A 220      17.645  33.905  95.601  1.00  0.00           C  
ATOM   3522  C   ALA A 220      18.799  34.549  96.363  1.00  0.00           C  
ATOM   3523  O   ALA A 220      19.305  33.986  97.332  1.00  0.00           O  
ATOM   3524  CB  ALA A 220      18.157  33.237  94.333  1.00  0.00           C  
ATOM   3525  H   ALA A 220      16.403  35.074  94.308  1.00  0.00           H  
ATOM   3526  HA  ALA A 220      17.207  33.145  96.248  1.00  0.00           H  
ATOM   3527 1HB  ALA A 220      18.925  32.508  94.590  1.00  0.00           H  
ATOM   3528 2HB  ALA A 220      17.333  32.732  93.830  1.00  0.00           H  
ATOM   3529 3HB  ALA A 220      18.580  33.990  93.671  1.00  0.00           H  
ATOM   3530  N   LEU A 221      19.207  35.733  95.918  1.00  0.00           N  
ATOM   3531  CA  LEU A 221      20.298  36.456  96.558  1.00  0.00           C  
ATOM   3532  C   LEU A 221      19.968  36.779  98.009  1.00  0.00           C  
ATOM   3533  O   LEU A 221      20.791  36.584  98.902  1.00  0.00           O  
ATOM   3534  CB  LEU A 221      20.597  37.752  95.794  1.00  0.00           C  
ATOM   3535  CG  LEU A 221      21.783  38.573  96.315  1.00  0.00           C  
ATOM   3536  CD1 LEU A 221      23.072  37.789  96.112  1.00  0.00           C  
ATOM   3537  CD2 LEU A 221      21.834  39.908  95.586  1.00  0.00           C  
ATOM   3538  H   LEU A 221      18.750  36.140  95.114  1.00  0.00           H  
ATOM   3539  HA  LEU A 221      21.183  35.820  96.555  1.00  0.00           H  
ATOM   3540 1HB  LEU A 221      20.797  37.503  94.753  1.00  0.00           H  
ATOM   3541 2HB  LEU A 221      19.711  38.387  95.830  1.00  0.00           H  
ATOM   3542  HG  LEU A 221      21.663  38.747  97.384  1.00  0.00           H  
ATOM   3543 1HD1 LEU A 221      23.915  38.372  96.482  1.00  0.00           H  
ATOM   3544 2HD1 LEU A 221      23.015  36.848  96.660  1.00  0.00           H  
ATOM   3545 3HD1 LEU A 221      23.210  37.584  95.051  1.00  0.00           H  
ATOM   3546 1HD2 LEU A 221      22.678  40.492  95.957  1.00  0.00           H  
ATOM   3547 2HD2 LEU A 221      21.955  39.735  94.517  1.00  0.00           H  
ATOM   3548 3HD2 LEU A 221      20.909  40.455  95.763  1.00  0.00           H  
ATOM   3549  N   ARG A 222      18.758  37.278  98.237  1.00  0.00           N  
ATOM   3550  CA  ARG A 222      18.343  37.701  99.570  1.00  0.00           C  
ATOM   3551  C   ARG A 222      18.260  36.517 100.524  1.00  0.00           C  
ATOM   3552  O   ARG A 222      18.720  36.592 101.664  1.00  0.00           O  
ATOM   3553  CB  ARG A 222      16.993  38.398  99.515  1.00  0.00           C  
ATOM   3554  CG  ARG A 222      17.009  39.773  98.865  1.00  0.00           C  
ATOM   3555  CD  ARG A 222      15.653  40.378  98.824  1.00  0.00           C  
ATOM   3556  NE  ARG A 222      15.649  41.654  98.127  1.00  0.00           N  
ATOM   3557  CZ  ARG A 222      15.968  42.835  98.691  1.00  0.00           C  
ATOM   3558  NH1 ARG A 222      16.315  42.886  99.958  1.00  0.00           N1+
ATOM   3559  NH2 ARG A 222      15.933  43.942  97.971  1.00  0.00           N  
ATOM   3560  H   ARG A 222      18.109  37.364  97.469  1.00  0.00           H  
ATOM   3561  HA  ARG A 222      19.091  38.390  99.962  1.00  0.00           H  
ATOM   3562 1HB  ARG A 222      16.287  37.780  98.961  1.00  0.00           H  
ATOM   3563 2HB  ARG A 222      16.601  38.516 100.526  1.00  0.00           H  
ATOM   3564 1HG  ARG A 222      17.663  40.436  99.430  1.00  0.00           H  
ATOM   3565 2HG  ARG A 222      17.376  39.687  97.841  1.00  0.00           H  
ATOM   3566 1HD  ARG A 222      14.969  39.705  98.307  1.00  0.00           H  
ATOM   3567 2HD  ARG A 222      15.298  40.544  99.841  1.00  0.00           H  
ATOM   3568  HE  ARG A 222      15.386  41.655  97.151  1.00  0.00           H  
ATOM   3569 1HH1 ARG A 222      16.342  42.040 100.510  1.00  0.00           H  
ATOM   3570 2HH1 ARG A 222      16.554  43.771 100.381  1.00  0.00           H  
ATOM   3571 1HH2 ARG A 222      15.666  43.903  96.997  1.00  0.00           H  
ATOM   3572 2HH2 ARG A 222      16.173  44.827  98.394  1.00  0.00           H  
ATOM   3573  N   VAL A 223      17.672  35.423 100.052  1.00  0.00           N  
ATOM   3574  CA  VAL A 223      17.507  34.227 100.870  1.00  0.00           C  
ATOM   3575  C   VAL A 223      18.851  33.586 101.187  1.00  0.00           C  
ATOM   3576  O   VAL A 223      19.089  33.139 102.309  1.00  0.00           O  
ATOM   3577  CB  VAL A 223      16.612  33.204 100.145  1.00  0.00           C  
ATOM   3578  CG1 VAL A 223      16.647  31.864 100.864  1.00  0.00           C  
ATOM   3579  CG2 VAL A 223      15.189  33.732 100.056  1.00  0.00           C  
ATOM   3580  H   VAL A 223      17.331  35.420  99.101  1.00  0.00           H  
ATOM   3581  HA  VAL A 223      17.048  34.517 101.816  1.00  0.00           H  
ATOM   3582  HB  VAL A 223      17.003  33.040  99.141  1.00  0.00           H  
ATOM   3583 1HG1 VAL A 223      16.009  31.152 100.338  1.00  0.00           H  
ATOM   3584 2HG1 VAL A 223      17.669  31.487 100.883  1.00  0.00           H  
ATOM   3585 3HG1 VAL A 223      16.285  31.988 101.884  1.00  0.00           H  
ATOM   3586 1HG2 VAL A 223      14.562  33.003  99.543  1.00  0.00           H  
ATOM   3587 2HG2 VAL A 223      14.800  33.901 101.061  1.00  0.00           H  
ATOM   3588 3HG2 VAL A 223      15.182  34.671  99.502  1.00  0.00           H  
ATOM   3589  N   ALA A 224      19.732  33.547 100.192  1.00  0.00           N  
ATOM   3590  CA  ALA A 224      21.065  32.985 100.370  1.00  0.00           C  
ATOM   3591  C   ALA A 224      21.816  33.690 101.492  1.00  0.00           C  
ATOM   3592  O   ALA A 224      22.323  33.049 102.412  1.00  0.00           O  
ATOM   3593  CB  ALA A 224      21.853  33.069  99.072  1.00  0.00           C  
ATOM   3594  H   ALA A 224      19.469  33.915  99.289  1.00  0.00           H  
ATOM   3595  HA  ALA A 224      20.963  31.935 100.649  1.00  0.00           H  
ATOM   3596 1HB  ALA A 224      22.846  32.645  99.220  1.00  0.00           H  
ATOM   3597 2HB  ALA A 224      21.333  32.511  98.292  1.00  0.00           H  
ATOM   3598 3HB  ALA A 224      21.945  34.112  98.769  1.00  0.00           H  
ATOM   3599  N   GLU A 225      21.882  35.015 101.410  1.00  0.00           N  
ATOM   3600  CA  GLU A 225      22.561  35.812 102.425  1.00  0.00           C  
ATOM   3601  C   GLU A 225      21.923  35.620 103.795  1.00  0.00           C  
ATOM   3602  O   GLU A 225      22.617  35.486 104.802  1.00  0.00           O  
ATOM   3603  CB  GLU A 225      22.537  37.294 102.045  1.00  0.00           C  
ATOM   3604  CG  GLU A 225      23.329  38.197 102.980  1.00  0.00           C  
ATOM   3605  CD  GLU A 225      23.338  39.634 102.538  1.00  0.00           C  
ATOM   3606  OE1 GLU A 225      23.879  39.910 101.494  1.00  0.00           O  
ATOM   3607  OE2 GLU A 225      22.804  40.455 103.244  1.00  0.00           O1-
ATOM   3608  H   GLU A 225      21.453  35.481 100.623  1.00  0.00           H  
ATOM   3609  HA  GLU A 225      23.597  35.476 102.494  1.00  0.00           H  
ATOM   3610 1HB  GLU A 225      22.940  37.418 101.040  1.00  0.00           H  
ATOM   3611 2HB  GLU A 225      21.507  37.649 102.030  1.00  0.00           H  
ATOM   3612 1HG  GLU A 225      22.895  38.138 103.977  1.00  0.00           H  
ATOM   3613 2HG  GLU A 225      24.354  37.832 103.038  1.00  0.00           H  
ATOM   3614  N   GLU A 226      20.594  35.605 103.826  1.00  0.00           N  
ATOM   3615  CA  GLU A 226      19.859  35.330 105.055  1.00  0.00           C  
ATOM   3616  C   GLU A 226      20.274  33.994 105.657  1.00  0.00           C  
ATOM   3617  O   GLU A 226      20.435  33.872 106.871  1.00  0.00           O  
ATOM   3618  CB  GLU A 226      18.352  35.335 104.786  1.00  0.00           C  
ATOM   3619  CG  GLU A 226      17.494  35.056 106.013  1.00  0.00           C  
ATOM   3620  CD  GLU A 226      17.546  36.166 107.027  1.00  0.00           C  
ATOM   3621  OE1 GLU A 226      18.094  37.198 106.723  1.00  0.00           O  
ATOM   3622  OE2 GLU A 226      17.037  35.979 108.106  1.00  0.00           O1-
ATOM   3623  H   GLU A 226      20.081  35.788 102.975  1.00  0.00           H  
ATOM   3624  HA  GLU A 226      20.097  36.107 105.781  1.00  0.00           H  
ATOM   3625 1HB  GLU A 226      18.056  36.305 104.385  1.00  0.00           H  
ATOM   3626 2HB  GLU A 226      18.114  34.583 104.034  1.00  0.00           H  
ATOM   3627 1HG  GLU A 226      16.462  34.917 105.697  1.00  0.00           H  
ATOM   3628 2HG  GLU A 226      17.832  34.131 106.476  1.00  0.00           H  
ATOM   3629  N   ALA A 227      20.446  32.992 104.801  1.00  0.00           N  
ATOM   3630  CA  ALA A 227      20.827  31.658 105.250  1.00  0.00           C  
ATOM   3631  C   ALA A 227      22.115  31.700 106.063  1.00  0.00           C  
ATOM   3632  O   ALA A 227      22.229  31.040 107.095  1.00  0.00           O  
ATOM   3633  CB  ALA A 227      20.983  30.723 104.058  1.00  0.00           C  
ATOM   3634  H   ALA A 227      20.306  33.158 103.815  1.00  0.00           H  
ATOM   3635  HA  ALA A 227      20.040  31.271 105.896  1.00  0.00           H  
ATOM   3636 1HB  ALA A 227      21.269  29.732 104.410  1.00  0.00           H  
ATOM   3637 2HB  ALA A 227      20.037  30.659 103.520  1.00  0.00           H  
ATOM   3638 3HB  ALA A 227      21.755  31.107 103.392  1.00  0.00           H  
ATOM   3639  N   ALA A 228      23.084  32.477 105.589  1.00  0.00           N  
ATOM   3640  CA  ALA A 228      24.347  32.643 106.298  1.00  0.00           C  
ATOM   3641  C   ALA A 228      24.128  33.227 107.687  1.00  0.00           C  
ATOM   3642  O   ALA A 228      24.735  32.780 108.660  1.00  0.00           O  
ATOM   3643  CB  ALA A 228      25.292  33.526 105.496  1.00  0.00           C  
ATOM   3644  H   ALA A 228      22.941  32.966 104.718  1.00  0.00           H  
ATOM   3645  HA  ALA A 228      24.807  31.662 106.420  1.00  0.00           H  
ATOM   3646 1HB  ALA A 228      26.231  33.640 106.039  1.00  0.00           H  
ATOM   3647 2HB  ALA A 228      25.486  33.065 104.529  1.00  0.00           H  
ATOM   3648 3HB  ALA A 228      24.838  34.503 105.349  1.00  0.00           H  
ATOM   3649  N   ARG A 229      23.257  34.227 107.772  1.00  0.00           N  
ATOM   3650  CA  ARG A 229      22.916  34.838 109.052  1.00  0.00           C  
ATOM   3651  C   ARG A 229      22.245  33.836 109.981  1.00  0.00           C  
ATOM   3652  O   ARG A 229      22.510  33.814 111.182  1.00  0.00           O  
ATOM   3653  CB  ARG A 229      21.993  36.031 108.845  1.00  0.00           C  
ATOM   3654  CG  ARG A 229      22.680  37.293 108.348  1.00  0.00           C  
ATOM   3655  CD  ARG A 229      21.788  38.477 108.445  1.00  0.00           C  
ATOM   3656  NE  ARG A 229      20.763  38.471 107.414  1.00  0.00           N  
ATOM   3657  CZ  ARG A 229      20.891  39.055 106.205  1.00  0.00           C  
ATOM   3658  NH1 ARG A 229      22.002  39.685 105.894  1.00  0.00           N1+
ATOM   3659  NH2 ARG A 229      19.899  38.993 105.335  1.00  0.00           N  
ATOM   3660  H   ARG A 229      22.819  34.572 106.930  1.00  0.00           H  
ATOM   3661  HA  ARG A 229      23.837  35.169 109.533  1.00  0.00           H  
ATOM   3662 1HB  ARG A 229      21.219  35.770 108.125  1.00  0.00           H  
ATOM   3663 2HB  ARG A 229      21.497  36.273 109.785  1.00  0.00           H  
ATOM   3664 1HG  ARG A 229      23.569  37.483 108.947  1.00  0.00           H  
ATOM   3665 2HG  ARG A 229      22.966  37.163 107.304  1.00  0.00           H  
ATOM   3666 1HD  ARG A 229      21.295  38.482 109.416  1.00  0.00           H  
ATOM   3667 2HD  ARG A 229      22.379  39.386 108.334  1.00  0.00           H  
ATOM   3668  HE  ARG A 229      19.894  37.996 107.617  1.00  0.00           H  
ATOM   3669 1HH1 ARG A 229      22.759  39.732 106.559  1.00  0.00           H  
ATOM   3670 2HH1 ARG A 229      22.096  40.123 104.988  1.00  0.00           H  
ATOM   3671 1HH2 ARG A 229      19.044  38.508 105.575  1.00  0.00           H  
ATOM   3672 2HH2 ARG A 229      19.994  39.430 104.430  1.00  0.00           H  
ATOM   3673  N   LEU A 230      21.372  33.008 109.417  1.00  0.00           N  
ATOM   3674  CA  LEU A 230      20.655  32.003 110.196  1.00  0.00           C  
ATOM   3675  C   LEU A 230      21.598  30.911 110.685  1.00  0.00           C  
ATOM   3676  O   LEU A 230      21.434  30.384 111.786  1.00  0.00           O  
ATOM   3677  CB  LEU A 230      19.534  31.380 109.354  1.00  0.00           C  
ATOM   3678  CG  LEU A 230      18.444  32.349 108.878  1.00  0.00           C  
ATOM   3679  CD1 LEU A 230      17.476  31.613 107.960  1.00  0.00           C  
ATOM   3680  CD2 LEU A 230      17.719  32.930 110.083  1.00  0.00           C  
ATOM   3681  H   LEU A 230      21.201  33.073 108.425  1.00  0.00           H  
ATOM   3682  HA  LEU A 230      20.225  32.487 111.073  1.00  0.00           H  
ATOM   3683 1HB  LEU A 230      19.977  30.920 108.472  1.00  0.00           H  
ATOM   3684 2HB  LEU A 230      19.051  30.600 109.943  1.00  0.00           H  
ATOM   3685  HG  LEU A 230      18.899  33.156 108.304  1.00  0.00           H  
ATOM   3686 1HD1 LEU A 230      16.701  32.302 107.622  1.00  0.00           H  
ATOM   3687 2HD1 LEU A 230      18.018  31.225 107.098  1.00  0.00           H  
ATOM   3688 3HD1 LEU A 230      17.017  30.788 108.502  1.00  0.00           H  
ATOM   3689 1HD2 LEU A 230      16.944  33.618 109.745  1.00  0.00           H  
ATOM   3690 2HD2 LEU A 230      17.262  32.123 110.657  1.00  0.00           H  
ATOM   3691 3HD2 LEU A 230      18.430  33.465 110.712  1.00  0.00           H  
ATOM   3692  N   ALA A 231      22.585  30.573 109.861  1.00  0.00           N  
ATOM   3693  CA  ALA A 231      23.613  29.615 110.249  1.00  0.00           C  
ATOM   3694  C   ALA A 231      24.442  30.139 111.414  1.00  0.00           C  
ATOM   3695  O   ALA A 231      24.838  29.379 112.298  1.00  0.00           O  
ATOM   3696  CB  ALA A 231      24.509  29.292 109.063  1.00  0.00           C  
ATOM   3697  H   ALA A 231      22.623  30.992 108.944  1.00  0.00           H  
ATOM   3698  HA  ALA A 231      23.122  28.698 110.579  1.00  0.00           H  
ATOM   3699 1HB  ALA A 231      25.271  28.574 109.369  1.00  0.00           H  
ATOM   3700 2HB  ALA A 231      23.910  28.863 108.260  1.00  0.00           H  
ATOM   3701 3HB  ALA A 231      24.990  30.204 108.711  1.00  0.00           H  
ATOM   3702  N   LYS A 232      24.705  31.440 111.407  1.00  0.00           N  
ATOM   3703  CA  LYS A 232      25.433  32.080 112.498  1.00  0.00           C  
ATOM   3704  C   LYS A 232      24.658  31.987 113.807  1.00  0.00           C  
ATOM   3705  O   LYS A 232      25.247  31.835 114.876  1.00  0.00           O  
ATOM   3706  CB  LYS A 232      25.724  33.544 112.162  1.00  0.00           C  
ATOM   3707  CG  LYS A 232      26.608  34.258 113.176  1.00  0.00           C  
ATOM   3708  CD  LYS A 232      27.086  35.600 112.644  1.00  0.00           C  
ATOM   3709  CE  LYS A 232      27.993  36.302 113.645  1.00  0.00           C  
ATOM   3710  NZ  LYS A 232      28.620  37.522 113.067  1.00  0.00           N1+
ATOM   3711  H   LYS A 232      24.392  32.003 110.630  1.00  0.00           H  
ATOM   3712  HA  LYS A 232      26.379  31.558 112.635  1.00  0.00           H  
ATOM   3713 1HB  LYS A 232      26.216  33.603 111.191  1.00  0.00           H  
ATOM   3714 2HB  LYS A 232      24.786  34.094 112.089  1.00  0.00           H  
ATOM   3715 1HG  LYS A 232      26.046  34.420 114.098  1.00  0.00           H  
ATOM   3716 2HG  LYS A 232      27.473  33.638 113.405  1.00  0.00           H  
ATOM   3717 1HD  LYS A 232      27.633  35.449 111.713  1.00  0.00           H  
ATOM   3718 2HD  LYS A 232      26.226  36.238 112.440  1.00  0.00           H  
ATOM   3719 1HE  LYS A 232      27.414  36.587 114.522  1.00  0.00           H  
ATOM   3720 2HE  LYS A 232      28.781  35.619 113.962  1.00  0.00           H  
ATOM   3721 1HZ  LYS A 232      29.213  37.956 113.760  1.00  0.00           H  
ATOM   3722 2HZ  LYS A 232      29.176  37.266 112.262  1.00  0.00           H  
ATOM   3723 3HZ  LYS A 232      27.899  38.171 112.786  1.00  0.00           H  
ATOM   3724  N   ARG A 233      23.336  32.080 113.714  1.00  0.00           N  
ATOM   3725  CA  ARG A 233      22.471  31.869 114.866  1.00  0.00           C  
ATOM   3726  C   ARG A 233      22.612  30.453 115.410  1.00  0.00           C  
ATOM   3727  O   ARG A 233      22.656  30.244 116.623  1.00  0.00           O  
ATOM   3728  CB  ARG A 233      21.018  32.127 114.498  1.00  0.00           C  
ATOM   3729  CG  ARG A 233      20.679  33.581 114.212  1.00  0.00           C  
ATOM   3730  CD  ARG A 233      19.225  33.768 113.965  1.00  0.00           C  
ATOM   3731  NE  ARG A 233      18.437  33.527 115.164  1.00  0.00           N  
ATOM   3732  CZ  ARG A 233      18.097  34.475 116.058  1.00  0.00           C  
ATOM   3733  NH1 ARG A 233      18.483  35.718 115.878  1.00  0.00           N1+
ATOM   3734  NH2 ARG A 233      17.376  34.155 117.118  1.00  0.00           N  
ATOM   3735  H   ARG A 233      22.920  32.304 112.820  1.00  0.00           H  
ATOM   3736  HA  ARG A 233      22.774  32.557 115.657  1.00  0.00           H  
ATOM   3737 1HB  ARG A 233      20.760  31.548 113.612  1.00  0.00           H  
ATOM   3738 2HB  ARG A 233      20.372  31.790 115.308  1.00  0.00           H  
ATOM   3739 1HG  ARG A 233      20.963  34.196 115.066  1.00  0.00           H  
ATOM   3740 2HG  ARG A 233      21.222  33.915 113.327  1.00  0.00           H  
ATOM   3741 1HD  ARG A 233      19.041  34.790 113.636  1.00  0.00           H  
ATOM   3742 2HD  ARG A 233      18.895  33.072 113.195  1.00  0.00           H  
ATOM   3743  HE  ARG A 233      18.121  32.582 115.337  1.00  0.00           H  
ATOM   3744 1HH1 ARG A 233      19.034  35.964 115.067  1.00  0.00           H  
ATOM   3745 2HH1 ARG A 233      18.229  36.429 116.548  1.00  0.00           H  
ATOM   3746 1HH2 ARG A 233      17.080  33.199 117.258  1.00  0.00           H  
ATOM   3747 2HH2 ARG A 233      17.122  34.865 117.788  1.00  0.00           H  
ATOM   3748  N   VAL A 234      22.682  29.484 114.506  1.00  0.00           N  
ATOM   3749  CA  VAL A 234      22.899  28.092 114.888  1.00  0.00           C  
ATOM   3750  C   VAL A 234      24.240  27.919 115.591  1.00  0.00           C  
ATOM   3751  O   VAL A 234      24.341  27.200 116.586  1.00  0.00           O  
ATOM   3752  CB  VAL A 234      22.851  27.180 113.647  1.00  0.00           C  
ATOM   3753  CG1 VAL A 234      23.286  25.767 114.006  1.00  0.00           C  
ATOM   3754  CG2 VAL A 234      21.447  27.180 113.060  1.00  0.00           C  
ATOM   3755  H   VAL A 234      22.581  29.713 113.528  1.00  0.00           H  
ATOM   3756  HA  VAL A 234      22.119  27.801 115.590  1.00  0.00           H  
ATOM   3757  HB  VAL A 234      23.556  27.556 112.905  1.00  0.00           H  
ATOM   3758 1HG1 VAL A 234      23.246  25.137 113.117  1.00  0.00           H  
ATOM   3759 2HG1 VAL A 234      24.305  25.788 114.391  1.00  0.00           H  
ATOM   3760 3HG1 VAL A 234      22.618  25.364 114.766  1.00  0.00           H  
ATOM   3761 1HG2 VAL A 234      21.421  26.535 112.183  1.00  0.00           H  
ATOM   3762 2HG2 VAL A 234      20.742  26.811 113.804  1.00  0.00           H  
ATOM   3763 3HG2 VAL A 234      21.173  28.195 112.772  1.00  0.00           H  
ATOM   3764  N   LEU A 235      25.267  28.579 115.067  1.00  0.00           N  
ATOM   3765  CA  LEU A 235      26.583  28.573 115.696  1.00  0.00           C  
ATOM   3766  C   LEU A 235      26.504  29.028 117.147  1.00  0.00           C  
ATOM   3767  O   LEU A 235      27.051  28.380 118.041  1.00  0.00           O  
ATOM   3768  CB  LEU A 235      27.546  29.482 114.922  1.00  0.00           C  
ATOM   3769  CG  LEU A 235      28.950  29.629 115.521  1.00  0.00           C  
ATOM   3770  CD1 LEU A 235      29.646  28.275 115.522  1.00  0.00           C  
ATOM   3771  CD2 LEU A 235      29.741  30.650 114.718  1.00  0.00           C  
ATOM   3772  H   LEU A 235      25.133  29.102 114.213  1.00  0.00           H  
ATOM   3773  HA  LEU A 235      26.963  27.551 115.690  1.00  0.00           H  
ATOM   3774 1HB  LEU A 235      27.656  29.091 113.912  1.00  0.00           H  
ATOM   3775 2HB  LEU A 235      27.107  30.477 114.857  1.00  0.00           H  
ATOM   3776  HG  LEU A 235      28.870  29.963 116.556  1.00  0.00           H  
ATOM   3777 1HD1 LEU A 235      30.644  28.379 115.948  1.00  0.00           H  
ATOM   3778 2HD1 LEU A 235      29.069  27.569 116.120  1.00  0.00           H  
ATOM   3779 3HD1 LEU A 235      29.726  27.906 114.500  1.00  0.00           H  
ATOM   3780 1HD2 LEU A 235      30.739  30.756 115.145  1.00  0.00           H  
ATOM   3781 2HD2 LEU A 235      29.822  30.316 113.683  1.00  0.00           H  
ATOM   3782 3HD2 LEU A 235      29.230  31.613 114.748  1.00  0.00           H  
ATOM   3783  N   GLU A 236      25.820  30.145 117.374  1.00  0.00           N  
ATOM   3784  CA  GLU A 236      25.621  30.659 118.724  1.00  0.00           C  
ATOM   3785  C   GLU A 236      24.980  29.612 119.625  1.00  0.00           C  
ATOM   3786  O   GLU A 236      25.460  29.346 120.726  1.00  0.00           O  
ATOM   3787  CB  GLU A 236      24.753  31.918 118.691  1.00  0.00           C  
ATOM   3788  CG  GLU A 236      24.465  32.520 120.060  1.00  0.00           C  
ATOM   3789  CD  GLU A 236      23.587  33.737 119.991  1.00  0.00           C  
ATOM   3790  OE1 GLU A 236      23.342  34.210 118.907  1.00  0.00           O  
ATOM   3791  OE2 GLU A 236      23.158  34.195 121.025  1.00  0.00           O1-
ATOM   3792  H   GLU A 236      25.428  30.649 116.593  1.00  0.00           H  
ATOM   3793  HA  GLU A 236      26.596  30.905 119.147  1.00  0.00           H  
ATOM   3794 1HB  GLU A 236      25.243  32.682 118.087  1.00  0.00           H  
ATOM   3795 2HB  GLU A 236      23.797  31.689 118.219  1.00  0.00           H  
ATOM   3796 1HG  GLU A 236      23.977  31.768 120.680  1.00  0.00           H  
ATOM   3797 2HG  GLU A 236      25.409  32.784 120.534  1.00  0.00           H  
ATOM   3798  N   LEU A 237      23.887  29.020 119.150  1.00  0.00           N  
ATOM   3799  CA  LEU A 237      23.187  27.989 119.905  1.00  0.00           C  
ATOM   3800  C   LEU A 237      24.096  26.801 120.191  1.00  0.00           C  
ATOM   3801  O   LEU A 237      24.138  26.297 121.313  1.00  0.00           O  
ATOM   3802  CB  LEU A 237      21.947  27.518 119.134  1.00  0.00           C  
ATOM   3803  CG  LEU A 237      21.123  26.413 119.808  1.00  0.00           C  
ATOM   3804  CD1 LEU A 237      20.621  26.906 121.158  1.00  0.00           C  
ATOM   3805  CD2 LEU A 237      19.966  26.019 118.904  1.00  0.00           C  
ATOM   3806  H   LEU A 237      23.535  29.293 118.244  1.00  0.00           H  
ATOM   3807  HA  LEU A 237      22.879  28.410 120.862  1.00  0.00           H  
ATOM   3808 1HB  LEU A 237      21.290  28.372 118.978  1.00  0.00           H  
ATOM   3809 2HB  LEU A 237      22.265  27.147 118.160  1.00  0.00           H  
ATOM   3810  HG  LEU A 237      21.758  25.544 119.986  1.00  0.00           H  
ATOM   3811 1HD1 LEU A 237      20.037  26.121 121.638  1.00  0.00           H  
ATOM   3812 2HD1 LEU A 237      21.471  27.163 121.791  1.00  0.00           H  
ATOM   3813 3HD1 LEU A 237      19.997  27.787 121.015  1.00  0.00           H  
ATOM   3814 1HD2 LEU A 237      19.380  25.234 119.383  1.00  0.00           H  
ATOM   3815 2HD2 LEU A 237      19.330  26.887 118.727  1.00  0.00           H  
ATOM   3816 3HD2 LEU A 237      20.354  25.654 117.953  1.00  0.00           H  
ATOM   3817  N   ALA A 238      24.823  26.360 119.171  1.00  0.00           N  
ATOM   3818  CA  ALA A 238      25.740  25.235 119.314  1.00  0.00           C  
ATOM   3819  C   ALA A 238      26.846  25.548 120.314  1.00  0.00           C  
ATOM   3820  O   ALA A 238      27.248  24.689 121.099  1.00  0.00           O  
ATOM   3821  CB  ALA A 238      26.337  24.862 117.965  1.00  0.00           C  
ATOM   3822  H   ALA A 238      24.738  26.815 118.273  1.00  0.00           H  
ATOM   3823  HA  ALA A 238      25.182  24.378 119.697  1.00  0.00           H  
ATOM   3824 1HB  ALA A 238      27.019  24.021 118.088  1.00  0.00           H  
ATOM   3825 2HB  ALA A 238      25.538  24.583 117.278  1.00  0.00           H  
ATOM   3826 3HB  ALA A 238      26.882  25.714 117.560  1.00  0.00           H  
ATOM   3827  N   GLU A 239      27.334  26.783 120.278  1.00  0.00           N  
ATOM   3828  CA  GLU A 239      28.358  27.229 121.216  1.00  0.00           C  
ATOM   3829  C   GLU A 239      27.841  27.203 122.649  1.00  0.00           C  
ATOM   3830  O   GLU A 239      28.548  26.785 123.567  1.00  0.00           O  
ATOM   3831  CB  GLU A 239      28.831  28.640 120.859  1.00  0.00           C  
ATOM   3832  CG  GLU A 239      29.919  29.188 121.772  1.00  0.00           C  
ATOM   3833  CD  GLU A 239      30.432  30.530 121.329  1.00  0.00           C  
ATOM   3834  OE1 GLU A 239      30.059  30.966 120.267  1.00  0.00           O  
ATOM   3835  OE2 GLU A 239      31.199  31.119 122.055  1.00  0.00           O1-
ATOM   3836  H   GLU A 239      26.988  27.429 119.584  1.00  0.00           H  
ATOM   3837  HA  GLU A 239      29.203  26.542 121.157  1.00  0.00           H  
ATOM   3838 1HB  GLU A 239      29.214  28.648 119.839  1.00  0.00           H  
ATOM   3839 2HB  GLU A 239      27.986  29.327 120.897  1.00  0.00           H  
ATOM   3840 1HG  GLU A 239      29.520  29.279 122.782  1.00  0.00           H  
ATOM   3841 2HG  GLU A 239      30.746  28.478 121.799  1.00  0.00           H  
ATOM   3842  N   LYS A 240      26.604  27.651 122.834  1.00  0.00           N  
ATOM   3843  CA  LYS A 240      25.974  27.636 124.149  1.00  0.00           C  
ATOM   3844  C   LYS A 240      25.724  26.212 124.625  1.00  0.00           C  
ATOM   3845  O   LYS A 240      25.859  25.910 125.811  1.00  0.00           O  
ATOM   3846  CB  LYS A 240      24.661  28.419 124.123  1.00  0.00           C  
ATOM   3847  CG  LYS A 240      24.830  29.928 124.022  1.00  0.00           C  
ATOM   3848  CD  LYS A 240      23.484  30.629 123.914  1.00  0.00           C  
ATOM   3849  CE  LYS A 240      23.649  32.140 123.843  1.00  0.00           C  
ATOM   3850  NZ  LYS A 240      22.352  32.833 123.618  1.00  0.00           N1+
ATOM   3851  H   LYS A 240      26.087  28.011 122.044  1.00  0.00           H  
ATOM   3852  HA  LYS A 240      26.649  28.111 124.862  1.00  0.00           H  
ATOM   3853 1HB  LYS A 240      24.059  28.091 123.274  1.00  0.00           H  
ATOM   3854 2HB  LYS A 240      24.092  28.205 125.028  1.00  0.00           H  
ATOM   3855 1HG  LYS A 240      25.352  30.296 124.906  1.00  0.00           H  
ATOM   3856 2HG  LYS A 240      25.426  30.169 123.142  1.00  0.00           H  
ATOM   3857 1HD  LYS A 240      22.966  30.287 123.017  1.00  0.00           H  
ATOM   3858 2HD  LYS A 240      22.873  30.381 124.783  1.00  0.00           H  
ATOM   3859 1HE  LYS A 240      24.084  32.503 124.774  1.00  0.00           H  
ATOM   3860 2HE  LYS A 240      24.327  32.394 123.028  1.00  0.00           H  
ATOM   3861 1HZ  LYS A 240      22.505  33.831 123.578  1.00  0.00           H  
ATOM   3862 2HZ  LYS A 240      21.948  32.518 122.747  1.00  0.00           H  
ATOM   3863 3HZ  LYS A 240      21.720  32.621 124.378  1.00  0.00           H  
ATOM   3864  N   GLN A 241      25.362  25.335 123.692  1.00  0.00           N  
ATOM   3865  CA  GLN A 241      25.143  23.929 124.006  1.00  0.00           C  
ATOM   3866  C   GLN A 241      26.458  23.216 124.292  1.00  0.00           C  
ATOM   3867  O   GLN A 241      26.530  22.352 125.165  1.00  0.00           O  
ATOM   3868  CB  GLN A 241      24.409  23.233 122.858  1.00  0.00           C  
ATOM   3869  CG  GLN A 241      24.014  21.796 123.152  1.00  0.00           C  
ATOM   3870  CD  GLN A 241      23.028  21.690 124.299  1.00  0.00           C  
ATOM   3871  NE2 GLN A 241      23.337  20.833 125.267  1.00  0.00           N  
ATOM   3872  OE1 GLN A 241      21.998  22.369 124.316  1.00  0.00           O  
ATOM   3873  H   GLN A 241      25.237  25.654 122.743  1.00  0.00           H  
ATOM   3874  HA  GLN A 241      24.522  23.869 124.902  1.00  0.00           H  
ATOM   3875 1HB  GLN A 241      23.502  23.788 122.616  1.00  0.00           H  
ATOM   3876 2HB  GLN A 241      25.040  23.234 121.970  1.00  0.00           H  
ATOM   3877 1HG  GLN A 241      23.551  21.368 122.262  1.00  0.00           H  
ATOM   3878 2HG  GLN A 241      24.908  21.231 123.416  1.00  0.00           H  
ATOM   3879 1HE2 GLN A 241      22.725  20.720 126.050  1.00  0.00           H  
ATOM   3880 2HE2 GLN A 241      24.182  20.302 125.213  1.00  0.00           H  
ATOM   3881  N   GLY A 242      27.498  23.584 123.552  1.00  0.00           N  
ATOM   3882  CA  GLY A 242      28.801  22.943 123.688  1.00  0.00           C  
ATOM   3883  C   GLY A 242      28.992  21.855 122.638  1.00  0.00           C  
ATOM   3884  O   GLY A 242      29.726  20.892 122.856  1.00  0.00           O  
ATOM   3885  H   GLY A 242      27.383  24.326 122.877  1.00  0.00           H  
ATOM   3886 1HA  GLY A 242      29.587  23.692 123.589  1.00  0.00           H  
ATOM   3887 2HA  GLY A 242      28.892  22.512 124.684  1.00  0.00           H  
ATOM   3888  N   ASP A 243      28.326  22.015 121.498  1.00  0.00           N  
ATOM   3889  CA  ASP A 243      28.413  21.042 120.418  1.00  0.00           C  
ATOM   3890  C   ASP A 243      29.211  21.591 119.244  1.00  0.00           C  
ATOM   3891  O   ASP A 243      28.701  22.378 118.448  1.00  0.00           O  
ATOM   3892  CB  ASP A 243      27.013  20.638 119.948  1.00  0.00           C  
ATOM   3893  CG  ASP A 243      27.038  19.579 118.854  1.00  0.00           C  
ATOM   3894  OD1 ASP A 243      28.019  19.501 118.152  1.00  0.00           O  
ATOM   3895  OD2 ASP A 243      26.077  18.858 118.729  1.00  0.00           O1-
ATOM   3896  H   ASP A 243      27.745  22.833 121.379  1.00  0.00           H  
ATOM   3897  HA  ASP A 243      28.934  20.158 120.789  1.00  0.00           H  
ATOM   3898 1HB  ASP A 243      26.441  20.254 120.792  1.00  0.00           H  
ATOM   3899 2HB  ASP A 243      26.489  21.517 119.570  1.00  0.00           H  
ATOM   3900  N   PRO A 244      30.468  21.173 119.142  1.00  0.00           N  
ATOM   3901  CA  PRO A 244      31.380  21.716 118.143  1.00  0.00           C  
ATOM   3902  C   PRO A 244      31.102  21.131 116.765  1.00  0.00           C  
ATOM   3903  O   PRO A 244      31.552  21.661 115.750  1.00  0.00           O  
ATOM   3904  CB  PRO A 244      32.757  21.296 118.667  1.00  0.00           C  
ATOM   3905  CG  PRO A 244      32.493  20.033 119.415  1.00  0.00           C  
ATOM   3906  CD  PRO A 244      31.169  20.268 120.092  1.00  0.00           C  
ATOM   3907  HA  PRO A 244      31.214  22.793 118.086  1.00  0.00           H  
ATOM   3908 1HB  PRO A 244      33.452  21.158 117.828  1.00  0.00           H  
ATOM   3909 2HB  PRO A 244      33.174  22.090 119.305  1.00  0.00           H  
ATOM   3910 1HG  PRO A 244      32.467  19.179 118.720  1.00  0.00           H  
ATOM   3911 2HG  PRO A 244      33.305  19.839 120.129  1.00  0.00           H  
ATOM   3912 1HD  PRO A 244      30.641  19.310 120.209  1.00  0.00           H  
ATOM   3913 2HD  PRO A 244      31.336  20.740 121.071  1.00  0.00           H  
ATOM   3914  N   GLU A 245      30.355  20.031 116.734  1.00  0.00           N  
ATOM   3915  CA  GLU A 245      30.041  19.351 115.483  1.00  0.00           C  
ATOM   3916  C   GLU A 245      28.970  20.103 114.702  1.00  0.00           C  
ATOM   3917  O   GLU A 245      29.096  20.302 113.494  1.00  0.00           O  
ATOM   3918  CB  GLU A 245      29.577  17.919 115.757  1.00  0.00           C  
ATOM   3919  CG  GLU A 245      29.218  17.125 114.508  1.00  0.00           C  
ATOM   3920  CD  GLU A 245      30.365  17.003 113.543  1.00  0.00           C  
ATOM   3921  OE1 GLU A 245      31.466  17.326 113.916  1.00  0.00           O  
ATOM   3922  OE2 GLU A 245      30.137  16.587 112.432  1.00  0.00           O1-
ATOM   3923  H   GLU A 245      29.995  19.657 117.600  1.00  0.00           H  
ATOM   3924  HA  GLU A 245      30.942  19.326 114.868  1.00  0.00           H  
ATOM   3925 1HB  GLU A 245      30.362  17.376 116.284  1.00  0.00           H  
ATOM   3926 2HB  GLU A 245      28.701  17.937 116.404  1.00  0.00           H  
ATOM   3927 1HG  GLU A 245      28.899  16.126 114.804  1.00  0.00           H  
ATOM   3928 2HG  GLU A 245      28.380  17.611 114.010  1.00  0.00           H  
ATOM   3929  N   VAL A 246      27.916  20.516 115.399  1.00  0.00           N  
ATOM   3930  CA  VAL A 246      26.910  21.395 114.817  1.00  0.00           C  
ATOM   3931  C   VAL A 246      27.508  22.744 114.437  1.00  0.00           C  
ATOM   3932  O   VAL A 246      27.207  23.292 113.378  1.00  0.00           O  
ATOM   3933  CB  VAL A 246      25.752  21.613 115.810  1.00  0.00           C  
ATOM   3934  CG1 VAL A 246      24.849  22.741 115.336  1.00  0.00           C  
ATOM   3935  CG2 VAL A 246      24.963  20.323 115.975  1.00  0.00           C  
ATOM   3936  H   VAL A 246      27.814  20.215 116.358  1.00  0.00           H  
ATOM   3937  HA  VAL A 246      26.533  20.932 113.904  1.00  0.00           H  
ATOM   3938  HB  VAL A 246      26.164  21.913 116.774  1.00  0.00           H  
ATOM   3939 1HG1 VAL A 246      24.036  22.882 116.050  1.00  0.00           H  
ATOM   3940 2HG1 VAL A 246      25.426  23.662 115.259  1.00  0.00           H  
ATOM   3941 3HG1 VAL A 246      24.434  22.490 114.360  1.00  0.00           H  
ATOM   3942 1HG2 VAL A 246      24.147  20.483 116.679  1.00  0.00           H  
ATOM   3943 2HG2 VAL A 246      24.556  20.019 115.010  1.00  0.00           H  
ATOM   3944 3HG2 VAL A 246      25.620  19.541 116.355  1.00  0.00           H  
ATOM   3945  N   ALA A 247      28.358  23.275 115.309  1.00  0.00           N  
ATOM   3946  CA  ALA A 247      29.052  24.528 115.037  1.00  0.00           C  
ATOM   3947  C   ALA A 247      29.881  24.433 113.762  1.00  0.00           C  
ATOM   3948  O   ALA A 247      29.860  25.338 112.928  1.00  0.00           O  
ATOM   3949  CB  ALA A 247      29.936  24.912 116.216  1.00  0.00           C  
ATOM   3950  H   ALA A 247      28.528  22.798 116.184  1.00  0.00           H  
ATOM   3951  HA  ALA A 247      28.307  25.311 114.889  1.00  0.00           H  
ATOM   3952 1HB  ALA A 247      30.447  25.850 115.997  1.00  0.00           H  
ATOM   3953 2HB  ALA A 247      29.320  25.033 117.106  1.00  0.00           H  
ATOM   3954 3HB  ALA A 247      30.673  24.128 116.386  1.00  0.00           H  
ATOM   3955  N   ARG A 248      30.609  23.332 113.617  1.00  0.00           N  
ATOM   3956  CA  ARG A 248      31.410  23.095 112.423  1.00  0.00           C  
ATOM   3957  C   ARG A 248      30.541  23.083 111.170  1.00  0.00           C  
ATOM   3958  O   ARG A 248      30.836  23.768 110.190  1.00  0.00           O  
ATOM   3959  CB  ARG A 248      32.157  21.775 112.532  1.00  0.00           C  
ATOM   3960  CG  ARG A 248      33.096  21.472 111.375  1.00  0.00           C  
ATOM   3961  CD  ARG A 248      33.739  20.141 111.522  1.00  0.00           C  
ATOM   3962  NE  ARG A 248      32.783  19.057 111.363  1.00  0.00           N  
ATOM   3963  CZ  ARG A 248      32.314  18.619 110.179  1.00  0.00           C  
ATOM   3964  NH1 ARG A 248      32.720  19.180 109.062  1.00  0.00           N1+
ATOM   3965  NH2 ARG A 248      31.444  17.624 110.140  1.00  0.00           N  
ATOM   3966  H   ARG A 248      30.608  22.641 114.352  1.00  0.00           H  
ATOM   3967  HA  ARG A 248      32.127  23.912 112.317  1.00  0.00           H  
ATOM   3968 1HB  ARG A 248      32.746  21.765 113.447  1.00  0.00           H  
ATOM   3969 2HB  ARG A 248      31.440  20.955 112.596  1.00  0.00           H  
ATOM   3970 1HG  ARG A 248      32.537  21.482 110.440  1.00  0.00           H  
ATOM   3971 2HG  ARG A 248      33.881  22.229 111.337  1.00  0.00           H  
ATOM   3972 1HD  ARG A 248      34.515  20.026 110.766  1.00  0.00           H  
ATOM   3973 2HD  ARG A 248      34.185  20.060 112.513  1.00  0.00           H  
ATOM   3974  HE  ARG A 248      32.447  18.600 112.200  1.00  0.00           H  
ATOM   3975 1HH1 ARG A 248      33.385  19.941 109.091  1.00  0.00           H  
ATOM   3976 2HH1 ARG A 248      32.369  18.851 108.175  1.00  0.00           H  
ATOM   3977 1HH2 ARG A 248      31.132  17.192 110.999  1.00  0.00           H  
ATOM   3978 2HH2 ARG A 248      31.093  17.296 109.253  1.00  0.00           H  
ATOM   3979  N   ARG A 249      29.468  22.302 111.209  1.00  0.00           N  
ATOM   3980  CA  ARG A 249      28.593  22.142 110.053  1.00  0.00           C  
ATOM   3981  C   ARG A 249      27.848  23.433 109.744  1.00  0.00           C  
ATOM   3982  O   ARG A 249      27.522  23.712 108.589  1.00  0.00           O  
ATOM   3983  CB  ARG A 249      27.587  21.026 110.293  1.00  0.00           C  
ATOM   3984  CG  ARG A 249      28.164  19.620 110.226  1.00  0.00           C  
ATOM   3985  CD  ARG A 249      27.132  18.589 110.507  1.00  0.00           C  
ATOM   3986  NE  ARG A 249      26.835  18.491 111.926  1.00  0.00           N  
ATOM   3987  CZ  ARG A 249      25.708  17.956 112.437  1.00  0.00           C  
ATOM   3988  NH1 ARG A 249      24.785  17.476 111.633  1.00  0.00           N1+
ATOM   3989  NH2 ARG A 249      25.533  17.914 113.747  1.00  0.00           N  
ATOM   3990  H   ARG A 249      29.251  21.805 112.062  1.00  0.00           H  
ATOM   3991  HA  ARG A 249      29.208  21.899 109.186  1.00  0.00           H  
ATOM   3992 1HB  ARG A 249      27.134  21.149 111.275  1.00  0.00           H  
ATOM   3993 2HB  ARG A 249      26.789  21.090 109.554  1.00  0.00           H  
ATOM   3994 1HG  ARG A 249      28.568  19.439 109.230  1.00  0.00           H  
ATOM   3995 2HG  ARG A 249      28.960  19.518 110.964  1.00  0.00           H  
ATOM   3996 1HD  ARG A 249      26.211  18.844 109.983  1.00  0.00           H  
ATOM   3997 2HD  ARG A 249      27.487  17.618 110.164  1.00  0.00           H  
ATOM   3998  HE  ARG A 249      27.522  18.850 112.576  1.00  0.00           H  
ATOM   3999 1HH1 ARG A 249      24.921  17.509 110.633  1.00  0.00           H  
ATOM   4000 2HH1 ARG A 249      23.942  17.076 112.017  1.00  0.00           H  
ATOM   4001 1HH2 ARG A 249      26.242  18.283 114.365  1.00  0.00           H  
ATOM   4002 2HH2 ARG A 249      24.688  17.512 114.129  1.00  0.00           H  
ATOM   4003  N   ALA A 250      27.581  24.220 110.780  1.00  0.00           N  
ATOM   4004  CA  ALA A 250      26.953  25.524 110.611  1.00  0.00           C  
ATOM   4005  C   ALA A 250      27.790  26.426 109.715  1.00  0.00           C  
ATOM   4006  O   ALA A 250      27.265  27.099 108.827  1.00  0.00           O  
ATOM   4007  CB  ALA A 250      26.729  26.183 111.964  1.00  0.00           C  
ATOM   4008  H   ALA A 250      27.819  23.905 111.710  1.00  0.00           H  
ATOM   4009  HA  ALA A 250      25.985  25.383 110.127  1.00  0.00           H  
ATOM   4010 1HB  ALA A 250      26.259  27.157 111.822  1.00  0.00           H  
ATOM   4011 2HB  ALA A 250      26.081  25.554 112.573  1.00  0.00           H  
ATOM   4012 3HB  ALA A 250      27.685  26.314 112.467  1.00  0.00           H  
ATOM   4013  N   VAL A 251      29.097  26.437 109.951  1.00  0.00           N  
ATOM   4014  CA  VAL A 251      30.017  27.229 109.141  1.00  0.00           C  
ATOM   4015  C   VAL A 251      30.076  26.709 107.710  1.00  0.00           C  
ATOM   4016  O   VAL A 251      30.144  27.488 106.760  1.00  0.00           O  
ATOM   4017  CB  VAL A 251      31.430  27.200 109.753  1.00  0.00           C  
ATOM   4018  CG1 VAL A 251      32.427  27.880 108.827  1.00  0.00           C  
ATOM   4019  CG2 VAL A 251      31.417  27.871 111.119  1.00  0.00           C  
ATOM   4020  H   VAL A 251      29.466  25.885 110.713  1.00  0.00           H  
ATOM   4021  HA  VAL A 251      29.650  28.255 109.105  1.00  0.00           H  
ATOM   4022  HB  VAL A 251      31.748  26.161 109.861  1.00  0.00           H  
ATOM   4023 1HG1 VAL A 251      33.420  27.849 109.275  1.00  0.00           H  
ATOM   4024 2HG1 VAL A 251      32.446  27.359 107.869  1.00  0.00           H  
ATOM   4025 3HG1 VAL A 251      32.131  28.917 108.672  1.00  0.00           H  
ATOM   4026 1HG2 VAL A 251      32.419  27.846 111.546  1.00  0.00           H  
ATOM   4027 2HG2 VAL A 251      31.094  28.907 111.011  1.00  0.00           H  
ATOM   4028 3HG2 VAL A 251      30.728  27.342 111.777  1.00  0.00           H  
ATOM   4029  N   GLU A 252      30.050  25.389 107.565  1.00  0.00           N  
ATOM   4030  CA  GLU A 252      30.001  24.765 106.249  1.00  0.00           C  
ATOM   4031  C   GLU A 252      28.836  25.299 105.428  1.00  0.00           C  
ATOM   4032  O   GLU A 252      28.977  25.577 104.237  1.00  0.00           O  
ATOM   4033  CB  GLU A 252      29.887  23.245 106.382  1.00  0.00           C  
ATOM   4034  CG  GLU A 252      31.169  22.555 106.829  1.00  0.00           C  
ATOM   4035  CD  GLU A 252      31.025  21.063 106.933  1.00  0.00           C  
ATOM   4036  OE1 GLU A 252      29.925  20.603 107.129  1.00  0.00           O  
ATOM   4037  OE2 GLU A 252      32.015  20.380 106.816  1.00  0.00           O1-
ATOM   4038  H   GLU A 252      30.065  24.803 108.387  1.00  0.00           H  
ATOM   4039  HA  GLU A 252      30.921  25.011 105.714  1.00  0.00           H  
ATOM   4040 1HB  GLU A 252      29.107  23.001 107.105  1.00  0.00           H  
ATOM   4041 2HB  GLU A 252      29.593  22.816 105.424  1.00  0.00           H  
ATOM   4042 1HG  GLU A 252      31.960  22.783 106.114  1.00  0.00           H  
ATOM   4043 2HG  GLU A 252      31.466  22.956 107.797  1.00  0.00           H  
ATOM   4044  N   LEU A 253      27.682  25.439 106.071  1.00  0.00           N  
ATOM   4045  CA  LEU A 253      26.498  25.978 105.411  1.00  0.00           C  
ATOM   4046  C   LEU A 253      26.735  27.401 104.927  1.00  0.00           C  
ATOM   4047  O   LEU A 253      26.305  27.776 103.835  1.00  0.00           O  
ATOM   4048  CB  LEU A 253      25.299  25.950 106.367  1.00  0.00           C  
ATOM   4049  CG  LEU A 253      24.761  24.557 106.720  1.00  0.00           C  
ATOM   4050  CD1 LEU A 253      23.703  24.681 107.808  1.00  0.00           C  
ATOM   4051  CD2 LEU A 253      24.187  23.904 105.471  1.00  0.00           C  
ATOM   4052  H   LEU A 253      27.623  25.169 107.043  1.00  0.00           H  
ATOM   4053  HA  LEU A 253      26.279  25.363 104.537  1.00  0.00           H  
ATOM   4054 1HB  LEU A 253      25.585  26.439 107.296  1.00  0.00           H  
ATOM   4055 2HB  LEU A 253      24.484  26.516 105.919  1.00  0.00           H  
ATOM   4056  HG  LEU A 253      25.572  23.942 107.110  1.00  0.00           H  
ATOM   4057 1HD1 LEU A 253      23.321  23.692 108.057  1.00  0.00           H  
ATOM   4058 2HD1 LEU A 253      24.145  25.134 108.695  1.00  0.00           H  
ATOM   4059 3HD1 LEU A 253      22.885  25.306 107.450  1.00  0.00           H  
ATOM   4060 1HD2 LEU A 253      23.805  22.913 105.720  1.00  0.00           H  
ATOM   4061 2HD2 LEU A 253      23.376  24.518 105.079  1.00  0.00           H  
ATOM   4062 3HD2 LEU A 253      24.968  23.811 104.717  1.00  0.00           H  
ATOM   4063  N   VAL A 254      27.422  28.192 105.743  1.00  0.00           N  
ATOM   4064  CA  VAL A 254      27.764  29.562 105.376  1.00  0.00           C  
ATOM   4065  C   VAL A 254      28.677  29.595 104.158  1.00  0.00           C  
ATOM   4066  O   VAL A 254      28.515  30.436 103.273  1.00  0.00           O  
ATOM   4067  CB  VAL A 254      28.458  30.273 106.553  1.00  0.00           C  
ATOM   4068  CG1 VAL A 254      28.890  31.675 106.148  1.00  0.00           C  
ATOM   4069  CG2 VAL A 254      27.523  30.323 107.751  1.00  0.00           C  
ATOM   4070  H   VAL A 254      27.716  27.836 106.642  1.00  0.00           H  
ATOM   4071  HA  VAL A 254      26.845  30.089 105.116  1.00  0.00           H  
ATOM   4072  HB  VAL A 254      29.360  29.722 106.817  1.00  0.00           H  
ATOM   4073 1HG1 VAL A 254      29.379  32.163 106.991  1.00  0.00           H  
ATOM   4074 2HG1 VAL A 254      29.586  31.613 105.311  1.00  0.00           H  
ATOM   4075 3HG1 VAL A 254      28.016  32.254 105.852  1.00  0.00           H  
ATOM   4076 1HG2 VAL A 254      28.022  30.826 108.581  1.00  0.00           H  
ATOM   4077 2HG2 VAL A 254      26.619  30.869 107.485  1.00  0.00           H  
ATOM   4078 3HG2 VAL A 254      27.260  29.308 108.050  1.00  0.00           H  
ATOM   4079  N   LYS A 255      29.634  28.675 104.117  1.00  0.00           N  
ATOM   4080  CA  LYS A 255      30.523  28.544 102.967  1.00  0.00           C  
ATOM   4081  C   LYS A 255      29.746  28.173 101.712  1.00  0.00           C  
ATOM   4082  O   LYS A 255      30.026  28.681 100.625  1.00  0.00           O  
ATOM   4083  CB  LYS A 255      31.606  27.500 103.243  1.00  0.00           C  
ATOM   4084  CG  LYS A 255      32.649  27.930 104.267  1.00  0.00           C  
ATOM   4085  CD  LYS A 255      33.696  26.847 104.477  1.00  0.00           C  
ATOM   4086  CE  LYS A 255      34.730  27.269 105.510  1.00  0.00           C  
ATOM   4087  NZ  LYS A 255      35.755  26.214 105.734  1.00  0.00           N1+
ATOM   4088  H   LYS A 255      29.751  28.052 104.902  1.00  0.00           H  
ATOM   4089  HA  LYS A 255      31.002  29.507 102.789  1.00  0.00           H  
ATOM   4090 1HB  LYS A 255      31.143  26.581 103.603  1.00  0.00           H  
ATOM   4091 2HB  LYS A 255      32.126  27.262 102.315  1.00  0.00           H  
ATOM   4092 1HG  LYS A 255      33.143  28.839 103.922  1.00  0.00           H  
ATOM   4093 2HG  LYS A 255      32.160  28.141 105.217  1.00  0.00           H  
ATOM   4094 1HD  LYS A 255      33.210  25.930 104.814  1.00  0.00           H  
ATOM   4095 2HD  LYS A 255      34.202  26.642 103.533  1.00  0.00           H  
ATOM   4096 1HE  LYS A 255      35.229  28.177 105.175  1.00  0.00           H  
ATOM   4097 2HE  LYS A 255      34.233  27.482 106.455  1.00  0.00           H  
ATOM   4098 1HZ  LYS A 255      36.421  26.531 106.425  1.00  0.00           H  
ATOM   4099 2HZ  LYS A 255      35.305  25.370 106.063  1.00  0.00           H  
ATOM   4100 3HZ  LYS A 255      36.237  26.021 104.868  1.00  0.00           H  
ATOM   4101  N   ARG A 256      28.769  27.287 101.866  1.00  0.00           N  
ATOM   4102  CA  ARG A 256      27.902  26.901 100.760  1.00  0.00           C  
ATOM   4103  C   ARG A 256      27.100  28.090 100.246  1.00  0.00           C  
ATOM   4104  O   ARG A 256      26.900  28.245  99.043  1.00  0.00           O  
ATOM   4105  CB  ARG A 256      26.947  25.796 101.187  1.00  0.00           C  
ATOM   4106  CG  ARG A 256      25.951  25.364 100.123  1.00  0.00           C  
ATOM   4107  CD  ARG A 256      26.630  24.777  98.941  1.00  0.00           C  
ATOM   4108  NE  ARG A 256      25.685  24.173  98.016  1.00  0.00           N  
ATOM   4109  CZ  ARG A 256      26.014  23.644  96.821  1.00  0.00           C  
ATOM   4110  NH1 ARG A 256      27.265  23.655  96.420  1.00  0.00           N1+
ATOM   4111  NH2 ARG A 256      25.078  23.116  96.052  1.00  0.00           N  
ATOM   4112  H   ARG A 256      28.622  26.868 102.773  1.00  0.00           H  
ATOM   4113  HA  ARG A 256      28.526  26.546  99.939  1.00  0.00           H  
ATOM   4114 1HB  ARG A 256      27.518  24.916 101.481  1.00  0.00           H  
ATOM   4115 2HB  ARG A 256      26.379  26.124 102.058  1.00  0.00           H  
ATOM   4116 1HG  ARG A 256      25.277  24.614 100.539  1.00  0.00           H  
ATOM   4117 2HG  ARG A 256      25.373  26.228  99.794  1.00  0.00           H  
ATOM   4118 1HD  ARG A 256      27.175  25.558  98.409  1.00  0.00           H  
ATOM   4119 2HD  ARG A 256      27.328  24.007  99.267  1.00  0.00           H  
ATOM   4120  HE  ARG A 256      24.712  24.145  98.290  1.00  0.00           H  
ATOM   4121 1HH1 ARG A 256      27.981  24.059  97.009  1.00  0.00           H  
ATOM   4122 2HH1 ARG A 256      27.512  23.260  95.524  1.00  0.00           H  
ATOM   4123 1HH2 ARG A 256      24.115  23.108  96.360  1.00  0.00           H  
ATOM   4124 2HH2 ARG A 256      25.324  22.721  95.157  1.00  0.00           H  
ATOM   4125  N   VAL A 257      26.641  28.928 101.170  1.00  0.00           N  
ATOM   4126  CA  VAL A 257      25.965  30.169 100.808  1.00  0.00           C  
ATOM   4127  C   VAL A 257      26.870  31.071  99.982  1.00  0.00           C  
ATOM   4128  O   VAL A 257      26.455  31.611  98.957  1.00  0.00           O  
ATOM   4129  CB  VAL A 257      25.517  30.921 102.076  1.00  0.00           C  
ATOM   4130  CG1 VAL A 257      25.078  32.336 101.728  1.00  0.00           C  
ATOM   4131  CG2 VAL A 257      24.392  30.160 102.759  1.00  0.00           C  
ATOM   4132  H   VAL A 257      26.765  28.702 102.146  1.00  0.00           H  
ATOM   4133  HA  VAL A 257      25.095  29.925 100.198  1.00  0.00           H  
ATOM   4134  HB  VAL A 257      26.365  31.006 102.756  1.00  0.00           H  
ATOM   4135 1HG1 VAL A 257      24.765  32.853 102.636  1.00  0.00           H  
ATOM   4136 2HG1 VAL A 257      25.910  32.874 101.274  1.00  0.00           H  
ATOM   4137 3HG1 VAL A 257      24.244  32.297 101.029  1.00  0.00           H  
ATOM   4138 1HG2 VAL A 257      24.081  30.697 103.655  1.00  0.00           H  
ATOM   4139 2HG2 VAL A 257      23.546  30.070 102.078  1.00  0.00           H  
ATOM   4140 3HG2 VAL A 257      24.742  29.165 103.037  1.00  0.00           H  
ATOM   4141  N   ALA A 258      28.109  31.232 100.434  1.00  0.00           N  
ATOM   4142  CA  ALA A 258      29.087  32.046  99.720  1.00  0.00           C  
ATOM   4143  C   ALA A 258      29.245  31.579  98.280  1.00  0.00           C  
ATOM   4144  O   ALA A 258      29.316  32.391  97.357  1.00  0.00           O  
ATOM   4145  CB  ALA A 258      30.427  32.012 100.437  1.00  0.00           C  
ATOM   4146  H   ALA A 258      28.382  30.777 101.294  1.00  0.00           H  
ATOM   4147  HA  ALA A 258      28.727  33.075  99.697  1.00  0.00           H  
ATOM   4148 1HB  ALA A 258      31.148  32.624  99.893  1.00  0.00           H  
ATOM   4149 2HB  ALA A 258      30.310  32.404 101.449  1.00  0.00           H  
ATOM   4150 3HB  ALA A 258      30.789  30.987 100.487  1.00  0.00           H  
ATOM   4151  N   GLU A 259      29.299  30.264  98.091  1.00  0.00           N  
ATOM   4152  CA  GLU A 259      29.323  29.682  96.755  1.00  0.00           C  
ATOM   4153  C   GLU A 259      28.076  30.063  95.965  1.00  0.00           C  
ATOM   4154  O   GLU A 259      28.168  30.514  94.823  1.00  0.00           O  
ATOM   4155  CB  GLU A 259      29.439  28.158  96.839  1.00  0.00           C  
ATOM   4156  CG  GLU A 259      29.444  27.452  95.490  1.00  0.00           C  
ATOM   4157  CD  GLU A 259      29.359  25.956  95.613  1.00  0.00           C  
ATOM   4158  OE1 GLU A 259      29.443  25.463  96.712  1.00  0.00           O  
ATOM   4159  OE2 GLU A 259      29.207  25.306  94.606  1.00  0.00           O1-
ATOM   4160  H   GLU A 259      29.326  29.654  98.894  1.00  0.00           H  
ATOM   4161  HA  GLU A 259      30.187  30.078  96.219  1.00  0.00           H  
ATOM   4162 1HB  GLU A 259      30.358  27.890  97.360  1.00  0.00           H  
ATOM   4163 2HB  GLU A 259      28.606  27.760  97.420  1.00  0.00           H  
ATOM   4164 1HG  GLU A 259      28.597  27.806  94.904  1.00  0.00           H  
ATOM   4165 2HG  GLU A 259      30.356  27.717  94.958  1.00  0.00           H  
ATOM   4166  N   LEU A 260      26.913  29.881  96.583  1.00  0.00           N  
ATOM   4167  CA  LEU A 260      25.645  30.191  95.932  1.00  0.00           C  
ATOM   4168  C   LEU A 260      25.561  31.666  95.563  1.00  0.00           C  
ATOM   4169  O   LEU A 260      25.064  32.022  94.495  1.00  0.00           O  
ATOM   4170  CB  LEU A 260      24.474  29.820  96.851  1.00  0.00           C  
ATOM   4171  CG  LEU A 260      24.261  28.319  97.083  1.00  0.00           C  
ATOM   4172  CD1 LEU A 260      23.224  28.116  98.180  1.00  0.00           C  
ATOM   4173  CD2 LEU A 260      23.818  27.661  95.785  1.00  0.00           C  
ATOM   4174  H   LEU A 260      26.908  29.518  97.525  1.00  0.00           H  
ATOM   4175  HA  LEU A 260      25.581  29.615  95.009  1.00  0.00           H  
ATOM   4176 1HB  LEU A 260      24.633  30.286  97.821  1.00  0.00           H  
ATOM   4177 2HB  LEU A 260      23.556  30.223  96.422  1.00  0.00           H  
ATOM   4178  HG  LEU A 260      25.194  27.866  97.420  1.00  0.00           H  
ATOM   4179 1HD1 LEU A 260      23.073  27.050  98.346  1.00  0.00           H  
ATOM   4180 2HD1 LEU A 260      23.576  28.580  99.103  1.00  0.00           H  
ATOM   4181 3HD1 LEU A 260      22.283  28.574  97.879  1.00  0.00           H  
ATOM   4182 1HD2 LEU A 260      23.667  26.593  95.951  1.00  0.00           H  
ATOM   4183 2HD2 LEU A 260      22.884  28.111  95.449  1.00  0.00           H  
ATOM   4184 3HD2 LEU A 260      24.585  27.805  95.024  1.00  0.00           H  
ATOM   4185  N   LEU A 261      26.054  32.522  96.452  1.00  0.00           N  
ATOM   4186  CA  LEU A 261      26.038  33.960  96.219  1.00  0.00           C  
ATOM   4187  C   LEU A 261      26.873  34.331  94.997  1.00  0.00           C  
ATOM   4188  O   LEU A 261      26.482  35.187  94.205  1.00  0.00           O  
ATOM   4189  CB  LEU A 261      26.569  34.703  97.452  1.00  0.00           C  
ATOM   4190  CG  LEU A 261      25.656  34.682  98.685  1.00  0.00           C  
ATOM   4191  CD1 LEU A 261      26.409  35.241  99.884  1.00  0.00           C  
ATOM   4192  CD2 LEU A 261      24.401  35.493  98.401  1.00  0.00           C  
ATOM   4193  H   LEU A 261      26.447  32.168  97.311  1.00  0.00           H  
ATOM   4194  HA  LEU A 261      25.011  34.270  96.024  1.00  0.00           H  
ATOM   4195 1HB  LEU A 261      27.523  34.261  97.739  1.00  0.00           H  
ATOM   4196 2HB  LEU A 261      26.742  35.744  97.185  1.00  0.00           H  
ATOM   4197  HG  LEU A 261      25.379  33.653  98.915  1.00  0.00           H  
ATOM   4198 1HD1 LEU A 261      25.760  35.226 100.761  1.00  0.00           H  
ATOM   4199 2HD1 LEU A 261      27.292  34.630 100.077  1.00  0.00           H  
ATOM   4200 3HD1 LEU A 261      26.715  36.266  99.677  1.00  0.00           H  
ATOM   4201 1HD2 LEU A 261      23.752  35.479  99.277  1.00  0.00           H  
ATOM   4202 2HD2 LEU A 261      24.677  36.523  98.171  1.00  0.00           H  
ATOM   4203 3HD2 LEU A 261      23.873  35.062  97.550  1.00  0.00           H  
ATOM   4204  N   GLU A 262      28.020  33.677  94.851  1.00  0.00           N  
ATOM   4205  CA  GLU A 262      28.850  33.844  93.664  1.00  0.00           C  
ATOM   4206  C   GLU A 262      28.105  33.418  92.406  1.00  0.00           C  
ATOM   4207  O   GLU A 262      28.069  34.150  91.417  1.00  0.00           O  
ATOM   4208  CB  GLU A 262      30.144  33.038  93.800  1.00  0.00           C  
ATOM   4209  CG  GLU A 262      31.073  33.135  92.599  1.00  0.00           C  
ATOM   4210  CD  GLU A 262      32.303  32.282  92.741  1.00  0.00           C  
ATOM   4211  OE1 GLU A 262      32.607  31.890  93.843  1.00  0.00           O  
ATOM   4212  OE2 GLU A 262      32.939  32.021  91.747  1.00  0.00           O1-
ATOM   4213  H   GLU A 262      28.326  33.050  95.582  1.00  0.00           H  
ATOM   4214  HA  GLU A 262      29.097  34.901  93.560  1.00  0.00           H  
ATOM   4215 1HB  GLU A 262      30.693  33.379  94.678  1.00  0.00           H  
ATOM   4216 2HB  GLU A 262      29.902  31.986  93.953  1.00  0.00           H  
ATOM   4217 1HG  GLU A 262      30.531  32.824  91.707  1.00  0.00           H  
ATOM   4218 2HG  GLU A 262      31.371  34.174  92.466  1.00  0.00           H  
ATOM   4219  N   ARG A 263      27.509  32.232  92.450  1.00  0.00           N  
ATOM   4220  CA  ARG A 263      26.766  31.704  91.313  1.00  0.00           C  
ATOM   4221  C   ARG A 263      25.616  32.626  90.929  1.00  0.00           C  
ATOM   4222  O   ARG A 263      25.365  32.863  89.748  1.00  0.00           O  
ATOM   4223  CB  ARG A 263      26.220  30.319  91.627  1.00  0.00           C  
ATOM   4224  CG  ARG A 263      27.271  29.226  91.739  1.00  0.00           C  
ATOM   4225  CD  ARG A 263      26.662  27.906  92.043  1.00  0.00           C  
ATOM   4226  NE  ARG A 263      27.669  26.879  92.252  1.00  0.00           N  
ATOM   4227  CZ  ARG A 263      28.279  26.193  91.265  1.00  0.00           C  
ATOM   4228  NH1 ARG A 263      27.975  26.438  90.010  1.00  0.00           N1+
ATOM   4229  NH2 ARG A 263      29.185  25.277  91.559  1.00  0.00           N  
ATOM   4230  H   ARG A 263      27.573  31.680  93.295  1.00  0.00           H  
ATOM   4231  HA  ARG A 263      27.440  31.643  90.458  1.00  0.00           H  
ATOM   4232 1HB  ARG A 263      25.675  30.348  92.569  1.00  0.00           H  
ATOM   4233 2HB  ARG A 263      25.515  30.020  90.850  1.00  0.00           H  
ATOM   4234 1HG  ARG A 263      27.812  29.144  90.795  1.00  0.00           H  
ATOM   4235 2HG  ARG A 263      27.971  29.475  92.538  1.00  0.00           H  
ATOM   4236 1HD  ARG A 263      26.061  27.985  92.950  1.00  0.00           H  
ATOM   4237 2HD  ARG A 263      26.027  27.598  91.214  1.00  0.00           H  
ATOM   4238  HE  ARG A 263      27.931  26.664  93.205  1.00  0.00           H  
ATOM   4239 1HH1 ARG A 263      27.283  27.140  89.785  1.00  0.00           H  
ATOM   4240 2HH1 ARG A 263      28.431  25.924  89.270  1.00  0.00           H  
ATOM   4241 1HH2 ARG A 263      29.420  25.089  92.524  1.00  0.00           H  
ATOM   4242 2HH2 ARG A 263      29.642  24.764  90.821  1.00  0.00           H  
ATOM   4243  N   ILE A 264      24.919  33.142  91.935  1.00  0.00           N  
ATOM   4244  CA  ILE A 264      23.847  34.104  91.709  1.00  0.00           C  
ATOM   4245  C   ILE A 264      24.382  35.392  91.094  1.00  0.00           C  
ATOM   4246  O   ILE A 264      23.793  35.937  90.161  1.00  0.00           O  
ATOM   4247  CB  ILE A 264      23.115  34.427  93.025  1.00  0.00           C  
ATOM   4248  CG1 ILE A 264      22.365  33.195  93.536  1.00  0.00           C  
ATOM   4249  CG2 ILE A 264      22.158  35.593  92.829  1.00  0.00           C  
ATOM   4250  CD1 ILE A 264      21.969  33.280  94.993  1.00  0.00           C  
ATOM   4251  H   ILE A 264      25.136  32.862  92.881  1.00  0.00           H  
ATOM   4252  HA  ILE A 264      23.136  33.672  91.006  1.00  0.00           H  
ATOM   4253  HB  ILE A 264      23.843  34.692  93.791  1.00  0.00           H  
ATOM   4254 1HG1 ILE A 264      21.462  33.047  92.945  1.00  0.00           H  
ATOM   4255 2HG1 ILE A 264      22.987  32.309  93.405  1.00  0.00           H  
ATOM   4256 1HG2 ILE A 264      21.649  35.807  93.769  1.00  0.00           H  
ATOM   4257 2HG2 ILE A 264      22.716  36.472  92.510  1.00  0.00           H  
ATOM   4258 3HG2 ILE A 264      21.421  35.334  92.068  1.00  0.00           H  
ATOM   4259 1HD1 ILE A 264      21.442  32.370  95.281  1.00  0.00           H  
ATOM   4260 2HD1 ILE A 264      22.864  33.392  95.606  1.00  0.00           H  
ATOM   4261 3HD1 ILE A 264      21.316  34.138  95.141  1.00  0.00           H  
ATOM   4262  N   ALA A 265      25.503  35.871  91.621  1.00  0.00           N  
ATOM   4263  CA  ALA A 265      26.133  37.083  91.110  1.00  0.00           C  
ATOM   4264  C   ALA A 265      26.518  36.925  89.643  1.00  0.00           C  
ATOM   4265  O   ALA A 265      26.378  37.857  88.851  1.00  0.00           O  
ATOM   4266  CB  ALA A 265      27.357  37.436  91.942  1.00  0.00           C  
ATOM   4267  H   ALA A 265      25.929  35.387  92.399  1.00  0.00           H  
ATOM   4268  HA  ALA A 265      25.417  37.901  91.177  1.00  0.00           H  
ATOM   4269 1HB  ALA A 265      27.817  38.342  91.548  1.00  0.00           H  
ATOM   4270 2HB  ALA A 265      27.057  37.602  92.977  1.00  0.00           H  
ATOM   4271 3HB  ALA A 265      28.075  36.617  91.900  1.00  0.00           H  
ATOM   4272  N   ARG A 266      27.003  35.739  89.287  1.00  0.00           N  
ATOM   4273  CA  ARG A 266      27.416  35.460  87.918  1.00  0.00           C  
ATOM   4274  C   ARG A 266      26.219  35.438  86.977  1.00  0.00           C  
ATOM   4275  O   ARG A 266      26.276  35.981  85.873  1.00  0.00           O  
ATOM   4276  CB  ARG A 266      28.142  34.126  87.840  1.00  0.00           C  
ATOM   4277  CG  ARG A 266      29.543  34.125  88.433  1.00  0.00           C  
ATOM   4278  CD  ARG A 266      30.179  32.786  88.339  1.00  0.00           C  
ATOM   4279  NE  ARG A 266      31.490  32.763  88.967  1.00  0.00           N  
ATOM   4280  CZ  ARG A 266      32.632  33.158  88.370  1.00  0.00           C  
ATOM   4281  NH1 ARG A 266      32.606  33.603  87.133  1.00  0.00           N1+
ATOM   4282  NH2 ARG A 266      33.776  33.098  89.028  1.00  0.00           N  
ATOM   4283  H   ARG A 266      27.087  35.013  89.985  1.00  0.00           H  
ATOM   4284  HA  ARG A 266      28.081  36.258  87.588  1.00  0.00           H  
ATOM   4285 1HB  ARG A 266      27.564  33.364  88.362  1.00  0.00           H  
ATOM   4286 2HB  ARG A 266      28.226  33.817  86.798  1.00  0.00           H  
ATOM   4287 1HG  ARG A 266      30.166  34.839  87.894  1.00  0.00           H  
ATOM   4288 2HG  ARG A 266      29.493  34.408  89.486  1.00  0.00           H  
ATOM   4289 1HD  ARG A 266      29.549  32.049  88.837  1.00  0.00           H  
ATOM   4290 2HD  ARG A 266      30.298  32.513  87.292  1.00  0.00           H  
ATOM   4291  HE  ARG A 266      31.549  32.427  89.919  1.00  0.00           H  
ATOM   4292 1HH1 ARG A 266      31.731  33.648  86.631  1.00  0.00           H  
ATOM   4293 2HH1 ARG A 266      33.461  33.899  86.686  1.00  0.00           H  
ATOM   4294 1HH2 ARG A 266      33.796  32.756  89.979  1.00  0.00           H  
ATOM   4295 2HH2 ARG A 266      34.631  33.394  88.580  1.00  0.00           H  
ATOM   4296  N   GLU A 267      25.138  34.805  87.417  1.00  0.00           N  
ATOM   4297  CA  GLU A 267      23.931  34.691  86.605  1.00  0.00           C  
ATOM   4298  C   GLU A 267      23.228  36.035  86.470  1.00  0.00           C  
ATOM   4299  O   GLU A 267      22.667  36.352  85.421  1.00  0.00           O  
ATOM   4300  CB  GLU A 267      22.974  33.663  87.212  1.00  0.00           C  
ATOM   4301  CG  GLU A 267      23.435  32.219  87.079  1.00  0.00           C  
ATOM   4302  CD  GLU A 267      23.592  31.784  85.649  1.00  0.00           C  
ATOM   4303  OE1 GLU A 267      22.957  32.362  84.798  1.00  0.00           O  
ATOM   4304  OE2 GLU A 267      24.347  30.872  85.404  1.00  0.00           O1-
ATOM   4305  H   GLU A 267      25.149  34.394  88.340  1.00  0.00           H  
ATOM   4306  HA  GLU A 267      24.219  34.367  85.603  1.00  0.00           H  
ATOM   4307 1HB  GLU A 267      22.838  33.874  88.272  1.00  0.00           H  
ATOM   4308 2HB  GLU A 267      21.998  33.748  86.732  1.00  0.00           H  
ATOM   4309 1HG  GLU A 267      24.392  32.106  87.587  1.00  0.00           H  
ATOM   4310 2HG  GLU A 267      22.713  31.571  87.573  1.00  0.00           H  
ATOM   4311  N   SER A 268      23.261  36.823  87.540  1.00  0.00           N  
ATOM   4312  CA  SER A 268      22.609  38.128  87.550  1.00  0.00           C  
ATOM   4313  C   SER A 268      23.511  39.199  86.949  1.00  0.00           C  
ATOM   4314  O   SER A 268      23.031  40.204  86.424  1.00  0.00           O  
ATOM   4315  CB  SER A 268      22.229  38.512  88.967  1.00  0.00           C  
ATOM   4316  OG  SER A 268      23.367  38.640  89.775  1.00  0.00           O  
ATOM   4317  H   SER A 268      23.749  36.512  88.367  1.00  0.00           H  
ATOM   4318  HA  SER A 268      21.711  38.070  86.937  1.00  0.00           H  
ATOM   4319 1HB  SER A 268      21.680  39.453  88.955  1.00  0.00           H  
ATOM   4320 2HB  SER A 268      21.568  37.753  89.385  1.00  0.00           H  
ATOM   4321  HG  SER A 268      23.644  37.746  89.989  1.00  0.00           H  
ATOM   4322  N   GLY A 269      24.818  38.978  87.030  1.00  0.00           N  
ATOM   4323  CA  GLY A 269      25.790  39.953  86.553  1.00  0.00           C  
ATOM   4324  C   GLY A 269      25.896  41.136  87.507  1.00  0.00           C  
ATOM   4325  O   GLY A 269      26.042  42.281  87.078  1.00  0.00           O  
ATOM   4326  H   GLY A 269      25.147  38.111  87.429  1.00  0.00           H  
ATOM   4327 1HA  GLY A 269      26.765  39.475  86.450  1.00  0.00           H  
ATOM   4328 2HA  GLY A 269      25.499  40.305  85.563  1.00  0.00           H  
ATOM   4329  N   SER A 270      25.822  40.854  88.802  1.00  0.00           N  
ATOM   4330  CA  SER A 270      25.771  41.902  89.814  1.00  0.00           C  
ATOM   4331  C   SER A 270      27.086  41.991  90.580  1.00  0.00           C  
ATOM   4332  O   SER A 270      27.482  41.049  91.267  1.00  0.00           O  
ATOM   4333  CB  SER A 270      24.631  41.640  90.779  1.00  0.00           C  
ATOM   4334  OG  SER A 270      24.681  42.525  91.866  1.00  0.00           O  
ATOM   4335  H   SER A 270      25.800  39.887  89.094  1.00  0.00           H  
ATOM   4336  HA  SER A 270      25.615  42.857  89.313  1.00  0.00           H  
ATOM   4337 1HB  SER A 270      23.680  41.755  90.259  1.00  0.00           H  
ATOM   4338 2HB  SER A 270      24.686  40.615  91.139  1.00  0.00           H  
ATOM   4339  HG  SER A 270      23.866  43.032  91.832  1.00  0.00           H  
ATOM   4340  N   GLU A 271      27.758  43.132  90.460  1.00  0.00           N  
ATOM   4341  CA  GLU A 271      28.987  43.377  91.206  1.00  0.00           C  
ATOM   4342  C   GLU A 271      28.709  43.508  92.696  1.00  0.00           C  
ATOM   4343  O   GLU A 271      29.536  43.128  93.527  1.00  0.00           O  
ATOM   4344  CB  GLU A 271      29.679  44.643  90.694  1.00  0.00           C  
ATOM   4345  CG  GLU A 271      30.214  44.537  89.273  1.00  0.00           C  
ATOM   4346  CD  GLU A 271      31.253  43.462  89.118  1.00  0.00           C  
ATOM   4347  OE1 GLU A 271      32.153  43.411  89.922  1.00  0.00           O  
ATOM   4348  OE2 GLU A 271      31.148  42.691  88.193  1.00  0.00           O1-
ATOM   4349  H   GLU A 271      27.409  43.845  89.835  1.00  0.00           H  
ATOM   4350  HA  GLU A 271      29.652  42.526  91.066  1.00  0.00           H  
ATOM   4351 1HB  GLU A 271      28.980  45.479  90.727  1.00  0.00           H  
ATOM   4352 2HB  GLU A 271      30.515  44.891  91.349  1.00  0.00           H  
ATOM   4353 1HG  GLU A 271      29.385  44.324  88.599  1.00  0.00           H  
ATOM   4354 2HG  GLU A 271      30.643  45.495  88.984  1.00  0.00           H  
ATOM   4355  N   GLU A 272      27.542  44.047  93.033  1.00  0.00           N  
ATOM   4356  CA  GLU A 272      27.093  44.100  94.418  1.00  0.00           C  
ATOM   4357  C   GLU A 272      26.994  42.704  95.018  1.00  0.00           C  
ATOM   4358  O   GLU A 272      27.487  42.455  96.119  1.00  0.00           O  
ATOM   4359  CB  GLU A 272      25.737  44.804  94.512  1.00  0.00           C  
ATOM   4360  CG  GLU A 272      25.161  44.876  95.920  1.00  0.00           C  
ATOM   4361  CD  GLU A 272      23.792  45.489  95.961  1.00  0.00           C  
ATOM   4362  OE1 GLU A 272      23.517  46.340  95.149  1.00  0.00           O  
ATOM   4363  OE2 GLU A 272      23.016  45.109  96.806  1.00  0.00           O1-
ATOM   4364  H   GLU A 272      26.953  44.432  92.310  1.00  0.00           H  
ATOM   4365  HA  GLU A 272      27.827  44.659  95.000  1.00  0.00           H  
ATOM   4366 1HB  GLU A 272      25.829  45.822  94.136  1.00  0.00           H  
ATOM   4367 2HB  GLU A 272      25.014  44.287  93.881  1.00  0.00           H  
ATOM   4368 1HG  GLU A 272      25.108  43.868  96.332  1.00  0.00           H  
ATOM   4369 2HG  GLU A 272      25.835  45.458  96.547  1.00  0.00           H  
ATOM   4370  N   ALA A 273      26.356  41.795  94.289  1.00  0.00           N  
ATOM   4371  CA  ALA A 273      26.206  40.417  94.742  1.00  0.00           C  
ATOM   4372  C   ALA A 273      27.560  39.744  94.921  1.00  0.00           C  
ATOM   4373  O   ALA A 273      27.746  38.935  95.831  1.00  0.00           O  
ATOM   4374  CB  ALA A 273      25.349  39.630  93.761  1.00  0.00           C  
ATOM   4375  H   ALA A 273      25.964  42.065  93.397  1.00  0.00           H  
ATOM   4376  HA  ALA A 273      25.708  40.424  95.713  1.00  0.00           H  
ATOM   4377 1HB  ALA A 273      25.245  38.602  94.112  1.00  0.00           H  
ATOM   4378 2HB  ALA A 273      24.363  40.089  93.687  1.00  0.00           H  
ATOM   4379 3HB  ALA A 273      25.823  39.629  92.782  1.00  0.00           H  
ATOM   4380  N   LYS A 274      28.504  40.083  94.048  1.00  0.00           N  
ATOM   4381  CA  LYS A 274      29.869  39.586  94.164  1.00  0.00           C  
ATOM   4382  C   LYS A 274      30.507  40.028  95.476  1.00  0.00           C  
ATOM   4383  O   LYS A 274      31.157  39.237  96.158  1.00  0.00           O  
ATOM   4384  CB  LYS A 274      30.716  40.060  92.982  1.00  0.00           C  
ATOM   4385  CG  LYS A 274      30.361  39.407  91.652  1.00  0.00           C  
ATOM   4386  CD  LYS A 274      31.283  39.884  90.540  1.00  0.00           C  
ATOM   4387  CE  LYS A 274      30.849  39.335  89.188  1.00  0.00           C  
ATOM   4388  NZ  LYS A 274      31.687  39.865  88.078  1.00  0.00           N1+
ATOM   4389  H   LYS A 274      28.268  40.701  93.285  1.00  0.00           H  
ATOM   4390  HA  LYS A 274      29.842  38.496  94.162  1.00  0.00           H  
ATOM   4391 1HB  LYS A 274      30.604  41.139  92.865  1.00  0.00           H  
ATOM   4392 2HB  LYS A 274      31.768  39.860  93.183  1.00  0.00           H  
ATOM   4393 1HG  LYS A 274      30.447  38.323  91.745  1.00  0.00           H  
ATOM   4394 2HG  LYS A 274      29.332  39.651  91.390  1.00  0.00           H  
ATOM   4395 1HD  LYS A 274      31.273  40.973  90.501  1.00  0.00           H  
ATOM   4396 2HD  LYS A 274      32.301  39.553  90.744  1.00  0.00           H  
ATOM   4397 1HE  LYS A 274      30.924  38.249  89.195  1.00  0.00           H  
ATOM   4398 2HE  LYS A 274      29.810  39.605  89.003  1.00  0.00           H  
ATOM   4399 1HZ  LYS A 274      31.367  39.479  87.200  1.00  0.00           H  
ATOM   4400 2HZ  LYS A 274      31.610  40.873  88.050  1.00  0.00           H  
ATOM   4401 3HZ  LYS A 274      32.650  39.606  88.229  1.00  0.00           H  
ATOM   4402  N   GLU A 275      30.315  41.296  95.823  1.00  0.00           N  
ATOM   4403  CA  GLU A 275      30.781  41.818  97.102  1.00  0.00           C  
ATOM   4404  C   GLU A 275      30.145  41.069  98.266  1.00  0.00           C  
ATOM   4405  O   GLU A 275      30.830  40.681  99.213  1.00  0.00           O  
ATOM   4406  CB  GLU A 275      30.469  43.313  97.213  1.00  0.00           C  
ATOM   4407  CG  GLU A 275      30.903  43.949  98.526  1.00  0.00           C  
ATOM   4408  CD  GLU A 275      30.561  45.411  98.608  1.00  0.00           C  
ATOM   4409  OE1 GLU A 275      30.462  46.037  97.581  1.00  0.00           O  
ATOM   4410  OE2 GLU A 275      30.399  45.902  99.701  1.00  0.00           O1-
ATOM   4411  H   GLU A 275      29.835  41.915  95.183  1.00  0.00           H  
ATOM   4412  HA  GLU A 275      31.859  41.676  97.163  1.00  0.00           H  
ATOM   4413 1HB  GLU A 275      30.962  43.849  96.403  1.00  0.00           H  
ATOM   4414 2HB  GLU A 275      29.396  43.470  97.104  1.00  0.00           H  
ATOM   4415 1HG  GLU A 275      30.416  43.427  99.350  1.00  0.00           H  
ATOM   4416 2HG  GLU A 275      31.979  43.826  98.639  1.00  0.00           H  
ATOM   4417  N   ARG A 276      28.836  40.868  98.191  1.00  0.00           N  
ATOM   4418  CA  ARG A 276      28.109  40.156  99.234  1.00  0.00           C  
ATOM   4419  C   ARG A 276      28.649  38.744  99.417  1.00  0.00           C  
ATOM   4420  O   ARG A 276      28.777  38.258 100.542  1.00  0.00           O  
ATOM   4421  CB  ARG A 276      26.625  40.089  98.901  1.00  0.00           C  
ATOM   4422  CG  ARG A 276      25.887  41.414  98.996  1.00  0.00           C  
ATOM   4423  CD  ARG A 276      24.471  41.289  98.565  1.00  0.00           C  
ATOM   4424  NE  ARG A 276      23.790  42.573  98.560  1.00  0.00           N  
ATOM   4425  CZ  ARG A 276      23.198  43.129  99.636  1.00  0.00           C  
ATOM   4426  NH1 ARG A 276      23.214  42.504 100.791  1.00  0.00           N1+
ATOM   4427  NH2 ARG A 276      22.602  44.303  99.528  1.00  0.00           N  
ATOM   4428  H   ARG A 276      28.329  41.218  97.389  1.00  0.00           H  
ATOM   4429  HA  ARG A 276      28.246  40.686 100.176  1.00  0.00           H  
ATOM   4430 1HB  ARG A 276      26.496  39.712  97.889  1.00  0.00           H  
ATOM   4431 2HB  ARG A 276      26.132  39.389  99.576  1.00  0.00           H  
ATOM   4432 1HG  ARG A 276      25.902  41.767 100.028  1.00  0.00           H  
ATOM   4433 2HG  ARG A 276      26.376  42.150  98.356  1.00  0.00           H  
ATOM   4434 1HD  ARG A 276      24.434  40.879  97.557  1.00  0.00           H  
ATOM   4435 2HD  ARG A 276      23.943  40.623  99.246  1.00  0.00           H  
ATOM   4436  HE  ARG A 276      23.756  43.084  97.689  1.00  0.00           H  
ATOM   4437 1HH1 ARG A 276      23.670  41.605 100.873  1.00  0.00           H  
ATOM   4438 2HH1 ARG A 276      22.772  42.921 101.597  1.00  0.00           H  
ATOM   4439 1HH2 ARG A 276      22.590  44.784  98.639  1.00  0.00           H  
ATOM   4440 2HH2 ARG A 276      22.159  44.720 100.334  1.00  0.00           H  
ATOM   4441  N   ALA A 277      28.964  38.088  98.305  1.00  0.00           N  
ATOM   4442  CA  ALA A 277      29.560  36.759  98.343  1.00  0.00           C  
ATOM   4443  C   ALA A 277      30.906  36.777  99.055  1.00  0.00           C  
ATOM   4444  O   ALA A 277      31.205  35.899  99.866  1.00  0.00           O  
ATOM   4445  CB  ALA A 277      29.716  36.208  96.934  1.00  0.00           C  
ATOM   4446  H   ALA A 277      28.789  38.524  97.411  1.00  0.00           H  
ATOM   4447  HA  ALA A 277      28.898  36.098  98.907  1.00  0.00           H  
ATOM   4448 1HB  ALA A 277      30.161  35.214  96.978  1.00  0.00           H  
ATOM   4449 2HB  ALA A 277      28.737  36.145  96.457  1.00  0.00           H  
ATOM   4450 3HB  ALA A 277      30.360  36.867  96.355  1.00  0.00           H  
ATOM   4451  N   GLU A 278      31.718  37.784  98.749  1.00  0.00           N  
ATOM   4452  CA  GLU A 278      33.031  37.925  99.368  1.00  0.00           C  
ATOM   4453  C   GLU A 278      32.910  38.151 100.870  1.00  0.00           C  
ATOM   4454  O   GLU A 278      33.674  37.591 101.654  1.00  0.00           O  
ATOM   4455  CB  GLU A 278      33.802  39.082  98.729  1.00  0.00           C  
ATOM   4456  CG  GLU A 278      34.277  38.812  97.308  1.00  0.00           C  
ATOM   4457  CD  GLU A 278      35.190  37.622  97.214  1.00  0.00           C  
ATOM   4458  OE1 GLU A 278      35.978  37.428  98.109  1.00  0.00           O  
ATOM   4459  OE2 GLU A 278      35.102  36.906  96.244  1.00  0.00           O1-
ATOM   4460  H   GLU A 278      31.419  38.466  98.068  1.00  0.00           H  
ATOM   4461  HA  GLU A 278      33.587  36.999  99.216  1.00  0.00           H  
ATOM   4462 1HB  GLU A 278      33.171  39.971  98.708  1.00  0.00           H  
ATOM   4463 2HB  GLU A 278      34.677  39.315  99.335  1.00  0.00           H  
ATOM   4464 1HG  GLU A 278      33.409  38.641  96.672  1.00  0.00           H  
ATOM   4465 2HG  GLU A 278      34.797  39.694  96.937  1.00  0.00           H  
ATOM   4466  N   ARG A 279      31.944  38.975 101.262  1.00  0.00           N  
ATOM   4467  CA  ARG A 279      31.745  39.305 102.669  1.00  0.00           C  
ATOM   4468  C   ARG A 279      31.357  38.072 103.473  1.00  0.00           C  
ATOM   4469  O   ARG A 279      31.862  37.854 104.574  1.00  0.00           O  
ATOM   4470  CB  ARG A 279      30.665  40.367 102.823  1.00  0.00           C  
ATOM   4471  CG  ARG A 279      31.086  41.770 102.414  1.00  0.00           C  
ATOM   4472  CD  ARG A 279      29.980  42.746 102.586  1.00  0.00           C  
ATOM   4473  NE  ARG A 279      30.376  44.089 102.190  1.00  0.00           N  
ATOM   4474  CZ  ARG A 279      31.009  44.966 102.992  1.00  0.00           C  
ATOM   4475  NH1 ARG A 279      31.313  44.630 104.226  1.00  0.00           N1+
ATOM   4476  NH2 ARG A 279      31.327  46.166 102.538  1.00  0.00           N  
ATOM   4477  H   ARG A 279      31.333  39.381 100.568  1.00  0.00           H  
ATOM   4478  HA  ARG A 279      32.684  39.682 103.072  1.00  0.00           H  
ATOM   4479 1HB  ARG A 279      29.800  40.094 102.221  1.00  0.00           H  
ATOM   4480 2HB  ARG A 279      30.342  40.409 103.862  1.00  0.00           H  
ATOM   4481 1HG  ARG A 279      31.926  42.092 103.031  1.00  0.00           H  
ATOM   4482 2HG  ARG A 279      31.384  41.770 101.366  1.00  0.00           H  
ATOM   4483 1HD  ARG A 279      29.132  42.447 101.972  1.00  0.00           H  
ATOM   4484 2HD  ARG A 279      29.678  42.774 103.633  1.00  0.00           H  
ATOM   4485  HE  ARG A 279      30.159  44.384 101.248  1.00  0.00           H  
ATOM   4486 1HH1 ARG A 279      31.070  43.712 104.574  1.00  0.00           H  
ATOM   4487 2HH1 ARG A 279      31.788  45.287 104.826  1.00  0.00           H  
ATOM   4488 1HH2 ARG A 279      31.094  46.425 101.588  1.00  0.00           H  
ATOM   4489 2HH2 ARG A 279      31.803  46.823 103.137  1.00  0.00           H  
ATOM   4490  N   VAL A 280      30.458  37.266 102.918  1.00  0.00           N  
ATOM   4491  CA  VAL A 280      30.027  36.035 103.567  1.00  0.00           C  
ATOM   4492  C   VAL A 280      31.161  35.019 103.626  1.00  0.00           C  
ATOM   4493  O   VAL A 280      31.320  34.310 104.619  1.00  0.00           O  
ATOM   4494  CB  VAL A 280      28.831  35.424 102.813  1.00  0.00           C  
ATOM   4495  CG1 VAL A 280      28.531  34.025 103.334  1.00  0.00           C  
ATOM   4496  CG2 VAL A 280      27.614  36.324 102.955  1.00  0.00           C  
ATOM   4497  H   VAL A 280      30.062  37.516 102.023  1.00  0.00           H  
ATOM   4498  HA  VAL A 280      29.740  36.267 104.593  1.00  0.00           H  
ATOM   4499  HB  VAL A 280      29.090  35.325 101.759  1.00  0.00           H  
ATOM   4500 1HG1 VAL A 280      27.684  33.609 102.790  1.00  0.00           H  
ATOM   4501 2HG1 VAL A 280      29.403  33.389 103.190  1.00  0.00           H  
ATOM   4502 3HG1 VAL A 280      28.290  34.077 104.396  1.00  0.00           H  
ATOM   4503 1HG2 VAL A 280      26.773  35.886 102.419  1.00  0.00           H  
ATOM   4504 2HG2 VAL A 280      27.358  36.428 104.010  1.00  0.00           H  
ATOM   4505 3HG2 VAL A 280      27.838  37.307 102.538  1.00  0.00           H  
ATOM   4506  N   ARG A 281      31.945  34.951 102.556  1.00  0.00           N  
ATOM   4507  CA  ARG A 281      33.112  34.078 102.513  1.00  0.00           C  
ATOM   4508  C   ARG A 281      34.067  34.377 103.661  1.00  0.00           C  
ATOM   4509  O   ARG A 281      34.474  33.475 104.394  1.00  0.00           O  
ATOM   4510  CB  ARG A 281      33.848  34.233 101.191  1.00  0.00           C  
ATOM   4511  CG  ARG A 281      35.069  33.340 101.030  1.00  0.00           C  
ATOM   4512  CD  ARG A 281      35.815  33.650  99.785  1.00  0.00           C  
ATOM   4513  NE  ARG A 281      36.226  35.044  99.731  1.00  0.00           N  
ATOM   4514  CZ  ARG A 281      37.193  35.586 100.497  1.00  0.00           C  
ATOM   4515  NH1 ARG A 281      37.839  34.842 101.366  1.00  0.00           N1+
ATOM   4516  NH2 ARG A 281      37.494  36.867 100.372  1.00  0.00           N  
ATOM   4517  H   ARG A 281      31.727  35.521 101.751  1.00  0.00           H  
ATOM   4518  HA  ARG A 281      32.775  33.047 102.624  1.00  0.00           H  
ATOM   4519 1HB  ARG A 281      33.169  34.015 100.368  1.00  0.00           H  
ATOM   4520 2HB  ARG A 281      34.179  35.266 101.078  1.00  0.00           H  
ATOM   4521 1HG  ARG A 281      35.739  33.484 101.877  1.00  0.00           H  
ATOM   4522 2HG  ARG A 281      34.752  32.297 100.989  1.00  0.00           H  
ATOM   4523 1HD  ARG A 281      36.709  33.030  99.733  1.00  0.00           H  
ATOM   4524 2HD  ARG A 281      35.183  33.448  98.921  1.00  0.00           H  
ATOM   4525  HE  ARG A 281      35.752  35.649  99.074  1.00  0.00           H  
ATOM   4526 1HH1 ARG A 281      37.610  33.862 101.461  1.00  0.00           H  
ATOM   4527 2HH1 ARG A 281      38.564  35.248 101.939  1.00  0.00           H  
ATOM   4528 1HH2 ARG A 281      36.997  37.441  99.704  1.00  0.00           H  
ATOM   4529 2HH2 ARG A 281      38.218  37.274 100.946  1.00  0.00           H  
ATOM   4530  N   GLU A 282      34.420  35.648 103.812  1.00  0.00           N  
ATOM   4531  CA  GLU A 282      35.280  36.079 104.908  1.00  0.00           C  
ATOM   4532  C   GLU A 282      34.625  35.820 106.258  1.00  0.00           C  
ATOM   4533  O   GLU A 282      35.284  35.400 107.210  1.00  0.00           O  
ATOM   4534  CB  GLU A 282      35.615  37.566 104.771  1.00  0.00           C  
ATOM   4535  CG  GLU A 282      36.610  37.887 103.664  1.00  0.00           C  
ATOM   4536  CD  GLU A 282      37.975  37.309 103.919  1.00  0.00           C  
ATOM   4537  OE1 GLU A 282      38.315  37.121 105.062  1.00  0.00           O  
ATOM   4538  OE2 GLU A 282      38.677  37.055 102.969  1.00  0.00           O1-
ATOM   4539  H   GLU A 282      34.084  36.335 103.153  1.00  0.00           H  
ATOM   4540  HA  GLU A 282      36.203  35.497 104.872  1.00  0.00           H  
ATOM   4541 1HB  GLU A 282      34.703  38.128 104.573  1.00  0.00           H  
ATOM   4542 2HB  GLU A 282      36.029  37.934 105.710  1.00  0.00           H  
ATOM   4543 1HG  GLU A 282      36.231  37.492 102.723  1.00  0.00           H  
ATOM   4544 2HG  GLU A 282      36.692  38.969 103.566  1.00  0.00           H  
ATOM   4545  N   GLU A 283      33.322  36.074 106.337  1.00  0.00           N  
ATOM   4546  CA  GLU A 283      32.555  35.777 107.540  1.00  0.00           C  
ATOM   4547  C   GLU A 283      32.692  34.311 107.934  1.00  0.00           C  
ATOM   4548  O   GLU A 283      32.883  33.989 109.108  1.00  0.00           O  
ATOM   4549  CB  GLU A 283      31.080  36.124 107.330  1.00  0.00           C  
ATOM   4550  CG  GLU A 283      30.199  35.888 108.548  1.00  0.00           C  
ATOM   4551  CD  GLU A 283      30.426  36.898 109.639  1.00  0.00           C  
ATOM   4552  OE1 GLU A 283      31.010  37.919 109.366  1.00  0.00           O  
ATOM   4553  OE2 GLU A 283      30.014  36.647 110.748  1.00  0.00           O1-
ATOM   4554  H   GLU A 283      32.854  36.482 105.542  1.00  0.00           H  
ATOM   4555  HA  GLU A 283      32.951  36.377 108.360  1.00  0.00           H  
ATOM   4556 1HB  GLU A 283      30.989  37.175 107.050  1.00  0.00           H  
ATOM   4557 2HB  GLU A 283      30.680  35.531 106.508  1.00  0.00           H  
ATOM   4558 1HG  GLU A 283      29.154  35.931 108.242  1.00  0.00           H  
ATOM   4559 2HG  GLU A 283      30.395  34.890 108.937  1.00  0.00           H  
ATOM   4560  N   ALA A 284      32.595  33.428 106.947  1.00  0.00           N  
ATOM   4561  CA  ALA A 284      32.719  31.994 107.187  1.00  0.00           C  
ATOM   4562  C   ALA A 284      34.046  31.661 107.855  1.00  0.00           C  
ATOM   4563  O   ALA A 284      34.098  30.864 108.792  1.00  0.00           O  
ATOM   4564  CB  ALA A 284      32.577  31.225 105.882  1.00  0.00           C  
ATOM   4565  H   ALA A 284      32.431  33.756 106.006  1.00  0.00           H  
ATOM   4566  HA  ALA A 284      31.923  31.687 107.863  1.00  0.00           H  
ATOM   4567 1HB  ALA A 284      32.672  30.156 106.077  1.00  0.00           H  
ATOM   4568 2HB  ALA A 284      31.599  31.427 105.445  1.00  0.00           H  
ATOM   4569 3HB  ALA A 284      33.356  31.538 105.188  1.00  0.00           H  
ATOM   4570  N   ARG A 285      35.120  32.276 107.367  1.00  0.00           N  
ATOM   4571  CA  ARG A 285      36.440  32.094 107.958  1.00  0.00           C  
ATOM   4572  C   ARG A 285      36.459  32.539 109.415  1.00  0.00           C  
ATOM   4573  O   ARG A 285      37.003  31.848 110.277  1.00  0.00           O  
ATOM   4574  CB  ARG A 285      37.487  32.877 107.179  1.00  0.00           C  
ATOM   4575  CG  ARG A 285      38.896  32.800 107.745  1.00  0.00           C  
ATOM   4576  CD  ARG A 285      39.821  33.726 107.043  1.00  0.00           C  
ATOM   4577  NE  ARG A 285      39.310  35.087 107.017  1.00  0.00           N  
ATOM   4578  CZ  ARG A 285      39.246  35.901 108.089  1.00  0.00           C  
ATOM   4579  NH1 ARG A 285      39.662  35.478 109.261  1.00  0.00           N1+
ATOM   4580  NH2 ARG A 285      38.763  37.125 107.961  1.00  0.00           N  
ATOM   4581  H   ARG A 285      35.017  32.884 106.568  1.00  0.00           H  
ATOM   4582  HA  ARG A 285      36.687  31.033 107.934  1.00  0.00           H  
ATOM   4583 1HB  ARG A 285      37.524  32.513 106.153  1.00  0.00           H  
ATOM   4584 2HB  ARG A 285      37.203  33.929 107.142  1.00  0.00           H  
ATOM   4585 1HG  ARG A 285      38.878  33.069 108.802  1.00  0.00           H  
ATOM   4586 2HG  ARG A 285      39.278  31.785 107.635  1.00  0.00           H  
ATOM   4587 1HD  ARG A 285      40.785  33.733 107.553  1.00  0.00           H  
ATOM   4588 2HD  ARG A 285      39.957  33.394 106.015  1.00  0.00           H  
ATOM   4589  HE  ARG A 285      38.979  35.448 106.132  1.00  0.00           H  
ATOM   4590 1HH1 ARG A 285      40.032  34.543 109.359  1.00  0.00           H  
ATOM   4591 2HH1 ARG A 285      39.614  36.088 110.065  1.00  0.00           H  
ATOM   4592 1HH2 ARG A 285      38.442  37.450 107.059  1.00  0.00           H  
ATOM   4593 2HH2 ARG A 285      38.715  37.734 108.764  1.00  0.00           H  
ATOM   4594  N   GLU A 286      35.862  33.696 109.680  1.00  0.00           N  
ATOM   4595  CA  GLU A 286      35.778  34.217 111.040  1.00  0.00           C  
ATOM   4596  C   GLU A 286      34.947  33.303 111.930  1.00  0.00           C  
ATOM   4597  O   GLU A 286      35.274  33.092 113.098  1.00  0.00           O  
ATOM   4598  CB  GLU A 286      35.176  35.624 111.035  1.00  0.00           C  
ATOM   4599  CG  GLU A 286      36.098  36.700 110.480  1.00  0.00           C  
ATOM   4600  CD  GLU A 286      37.263  36.996 111.383  1.00  0.00           C  
ATOM   4601  OE1 GLU A 286      37.108  36.889 112.576  1.00  0.00           O  
ATOM   4602  OE2 GLU A 286      38.311  37.327 110.879  1.00  0.00           O1-
ATOM   4603  H   GLU A 286      35.458  34.227 108.924  1.00  0.00           H  
ATOM   4604  HA  GLU A 286      36.783  34.261 111.458  1.00  0.00           H  
ATOM   4605 1HB  GLU A 286      34.262  35.627 110.440  1.00  0.00           H  
ATOM   4606 2HB  GLU A 286      34.905  35.908 112.052  1.00  0.00           H  
ATOM   4607 1HG  GLU A 286      36.478  36.376 109.512  1.00  0.00           H  
ATOM   4608 2HG  GLU A 286      35.523  37.613 110.326  1.00  0.00           H  
ATOM   4609  N   LEU A 287      33.867  32.763 111.372  1.00  0.00           N  
ATOM   4610  CA  LEU A 287      32.993  31.859 112.110  1.00  0.00           C  
ATOM   4611  C   LEU A 287      33.684  30.531 112.392  1.00  0.00           C  
ATOM   4612  O   LEU A 287      33.464  29.915 113.434  1.00  0.00           O  
ATOM   4613  CB  LEU A 287      31.699  31.613 111.324  1.00  0.00           C  
ATOM   4614  CG  LEU A 287      30.804  32.841 111.115  1.00  0.00           C  
ATOM   4615  CD1 LEU A 287      29.667  32.486 110.166  1.00  0.00           C  
ATOM   4616  CD2 LEU A 287      30.268  33.313 112.458  1.00  0.00           C  
ATOM   4617  H   LEU A 287      33.649  32.983 110.411  1.00  0.00           H  
ATOM   4618  HA  LEU A 287      32.756  32.318 113.072  1.00  0.00           H  
ATOM   4619 1HB  LEU A 287      31.959  31.222 110.342  1.00  0.00           H  
ATOM   4620 2HB  LEU A 287      31.111  30.861 111.849  1.00  0.00           H  
ATOM   4621  HG  LEU A 287      31.384  33.641 110.655  1.00  0.00           H  
ATOM   4622 1HD1 LEU A 287      29.031  33.359 110.017  1.00  0.00           H  
ATOM   4623 2HD1 LEU A 287      30.079  32.171 109.208  1.00  0.00           H  
ATOM   4624 3HD1 LEU A 287      29.077  31.676 110.593  1.00  0.00           H  
ATOM   4625 1HD2 LEU A 287      29.632  34.187 112.309  1.00  0.00           H  
ATOM   4626 2HD2 LEU A 287      29.686  32.516 112.919  1.00  0.00           H  
ATOM   4627 3HD2 LEU A 287      31.101  33.578 113.110  1.00  0.00           H  
ATOM   4628  N   GLN A 288      34.517  30.095 111.454  1.00  0.00           N  
ATOM   4629  CA  GLN A 288      35.304  28.879 111.634  1.00  0.00           C  
ATOM   4630  C   GLN A 288      36.274  29.020 112.798  1.00  0.00           C  
ATOM   4631  O   GLN A 288      36.511  28.067 113.542  1.00  0.00           O  
ATOM   4632  CB  GLN A 288      36.070  28.542 110.353  1.00  0.00           C  
ATOM   4633  CG  GLN A 288      36.791  27.204 110.392  1.00  0.00           C  
ATOM   4634  CD  GLN A 288      37.331  26.797 109.034  1.00  0.00           C  
ATOM   4635  NE2 GLN A 288      38.281  25.870 109.030  1.00  0.00           N  
ATOM   4636  OE1 GLN A 288      36.898  27.312 108.000  1.00  0.00           O  
ATOM   4637  H   GLN A 288      34.610  30.618 110.596  1.00  0.00           H  
ATOM   4638  HA  GLN A 288      34.625  28.060 111.867  1.00  0.00           H  
ATOM   4639 1HB  GLN A 288      35.381  28.527 109.509  1.00  0.00           H  
ATOM   4640 2HB  GLN A 288      36.811  29.316 110.156  1.00  0.00           H  
ATOM   4641 1HG  GLN A 288      37.628  27.274 111.086  1.00  0.00           H  
ATOM   4642 2HG  GLN A 288      36.092  26.437 110.726  1.00  0.00           H  
ATOM   4643 1HE2 GLN A 288      38.676  25.561 108.164  1.00  0.00           H  
ATOM   4644 2HE2 GLN A 288      38.602  25.479 109.893  1.00  0.00           H  
ATOM   4645  N   GLU A 289      36.839  30.213 112.952  1.00  0.00           N  
ATOM   4646  CA  GLU A 289      37.734  30.501 114.067  1.00  0.00           C  
ATOM   4647  C   GLU A 289      36.999  30.412 115.397  1.00  0.00           C  
ATOM   4648  O   GLU A 289      37.564  29.975 116.401  1.00  0.00           O  
ATOM   4649  CB  GLU A 289      38.355  31.892 113.909  1.00  0.00           C  
ATOM   4650  CG  GLU A 289      39.360  32.004 112.773  1.00  0.00           C  
ATOM   4651  CD  GLU A 289      40.551  31.106 112.953  1.00  0.00           C  
ATOM   4652  OE1 GLU A 289      41.098  31.085 114.030  1.00  0.00           O  
ATOM   4653  OE2 GLU A 289      40.916  30.440 112.013  1.00  0.00           O1-
ATOM   4654  H   GLU A 289      36.643  30.941 112.279  1.00  0.00           H  
ATOM   4655  HA  GLU A 289      38.526  29.752 114.077  1.00  0.00           H  
ATOM   4656 1HB  GLU A 289      37.567  32.624 113.734  1.00  0.00           H  
ATOM   4657 2HB  GLU A 289      38.862  32.170 114.833  1.00  0.00           H  
ATOM   4658 1HG  GLU A 289      38.865  31.749 111.836  1.00  0.00           H  
ATOM   4659 2HG  GLU A 289      39.698  33.038 112.703  1.00  0.00           H  
ATOM   4660  N   ARG A 290      35.737  30.827 115.401  1.00  0.00           N  
ATOM   4661  CA  ARG A 290      34.878  30.665 116.570  1.00  0.00           C  
ATOM   4662  C   ARG A 290      34.664  29.192 116.893  1.00  0.00           C  
ATOM   4663  O   ARG A 290      34.668  28.795 118.059  1.00  0.00           O  
ATOM   4664  CB  ARG A 290      33.530  31.332 116.343  1.00  0.00           C  
ATOM   4665  CG  ARG A 290      32.547  31.193 117.493  1.00  0.00           C  
ATOM   4666  CD  ARG A 290      33.053  31.840 118.731  1.00  0.00           C  
ATOM   4667  NE  ARG A 290      33.179  33.280 118.577  1.00  0.00           N  
ATOM   4668  CZ  ARG A 290      32.196  34.167 118.830  1.00  0.00           C  
ATOM   4669  NH1 ARG A 290      31.023  33.745 119.247  1.00  0.00           N1+
ATOM   4670  NH2 ARG A 290      32.412  35.458 118.657  1.00  0.00           N  
ATOM   4671  H   ARG A 290      35.363  31.268 114.573  1.00  0.00           H  
ATOM   4672  HA  ARG A 290      35.371  31.123 117.427  1.00  0.00           H  
ATOM   4673 1HB  ARG A 290      33.678  32.395 116.162  1.00  0.00           H  
ATOM   4674 2HB  ARG A 290      33.061  30.910 115.455  1.00  0.00           H  
ATOM   4675 1HG  ARG A 290      31.600  31.664 117.222  1.00  0.00           H  
ATOM   4676 2HG  ARG A 290      32.378  30.136 117.703  1.00  0.00           H  
ATOM   4677 1HD  ARG A 290      32.363  31.644 119.551  1.00  0.00           H  
ATOM   4678 2HD  ARG A 290      34.034  31.435 118.977  1.00  0.00           H  
ATOM   4679  HE  ARG A 290      34.068  33.642 118.257  1.00  0.00           H  
ATOM   4680 1HH1 ARG A 290      30.859  32.757 119.378  1.00  0.00           H  
ATOM   4681 2HH1 ARG A 290      30.286  34.409 119.436  1.00  0.00           H  
ATOM   4682 1HH2 ARG A 290      33.314  35.783 118.337  1.00  0.00           H  
ATOM   4683 2HH2 ARG A 290      31.676  36.123 118.847  1.00  0.00           H  
ATOM   4684  N   VAL A 291      34.475  28.384 115.856  1.00  0.00           N  
ATOM   4685  CA  VAL A 291      34.340  26.942 116.020  1.00  0.00           C  
ATOM   4686  C   VAL A 291      35.599  26.338 116.633  1.00  0.00           C  
ATOM   4687  O   VAL A 291      35.522  25.482 117.514  1.00  0.00           O  
ATOM   4688  CB  VAL A 291      34.061  26.273 114.661  1.00  0.00           C  
ATOM   4689  CG1 VAL A 291      34.080  24.757 114.800  1.00  0.00           C  
ATOM   4690  CG2 VAL A 291      32.724  26.747 114.115  1.00  0.00           C  
ATOM   4691  H   VAL A 291      34.422  28.780 114.926  1.00  0.00           H  
ATOM   4692  HA  VAL A 291      33.513  26.748 116.703  1.00  0.00           H  
ATOM   4693  HB  VAL A 291      34.856  26.542 113.965  1.00  0.00           H  
ATOM   4694 1HG1 VAL A 291      33.882  24.301 113.831  1.00  0.00           H  
ATOM   4695 2HG1 VAL A 291      35.058  24.437 115.158  1.00  0.00           H  
ATOM   4696 3HG1 VAL A 291      33.313  24.448 115.510  1.00  0.00           H  
ATOM   4697 1HG2 VAL A 291      32.534  26.272 113.154  1.00  0.00           H  
ATOM   4698 2HG2 VAL A 291      31.930  26.484 114.814  1.00  0.00           H  
ATOM   4699 3HG2 VAL A 291      32.748  27.830 113.984  1.00  0.00           H  
ATOM   4700  N   LYS A 292      36.755  26.791 116.161  1.00  0.00           N  
ATOM   4701  CA  LYS A 292      38.030  26.367 116.728  1.00  0.00           C  
ATOM   4702  C   LYS A 292      38.082  26.629 118.227  1.00  0.00           C  
ATOM   4703  O   LYS A 292      38.453  25.751 119.008  1.00  0.00           O  
ATOM   4704  CB  LYS A 292      39.190  27.080 116.030  1.00  0.00           C  
ATOM   4705  CG  LYS A 292      39.459  26.602 114.609  1.00  0.00           C  
ATOM   4706  CD  LYS A 292      40.612  27.368 113.977  1.00  0.00           C  
ATOM   4707  CE  LYS A 292      40.835  26.941 112.534  1.00  0.00           C  
ATOM   4708  NZ  LYS A 292      41.908  27.738 111.878  1.00  0.00           N1+
ATOM   4709  H   LYS A 292      36.750  27.444 115.393  1.00  0.00           H  
ATOM   4710  HA  LYS A 292      38.137  25.292 116.576  1.00  0.00           H  
ATOM   4711 1HB  LYS A 292      38.987  28.151 115.990  1.00  0.00           H  
ATOM   4712 2HB  LYS A 292      40.103  26.941 116.608  1.00  0.00           H  
ATOM   4713 1HG  LYS A 292      39.704  25.539 114.623  1.00  0.00           H  
ATOM   4714 2HG  LYS A 292      38.565  26.743 114.003  1.00  0.00           H  
ATOM   4715 1HD  LYS A 292      40.396  28.437 114.003  1.00  0.00           H  
ATOM   4716 2HD  LYS A 292      41.524  27.186 114.545  1.00  0.00           H  
ATOM   4717 1HE  LYS A 292      41.112  25.889 112.505  1.00  0.00           H  
ATOM   4718 2HE  LYS A 292      39.911  27.067 111.970  1.00  0.00           H  
ATOM   4719 1HZ  LYS A 292      42.025  27.425 110.924  1.00  0.00           H  
ATOM   4720 2HZ  LYS A 292      41.653  28.716 111.883  1.00  0.00           H  
ATOM   4721 3HZ  LYS A 292      42.774  27.615 112.381  1.00  0.00           H  
ATOM   4722  N   GLU A 293      37.708  27.839 118.625  1.00  0.00           N  
ATOM   4723  CA  GLU A 293      37.644  28.197 120.037  1.00  0.00           C  
ATOM   4724  C   GLU A 293      36.746  27.239 120.808  1.00  0.00           C  
ATOM   4725  O   GLU A 293      37.125  26.732 121.864  1.00  0.00           O  
ATOM   4726  CB  GLU A 293      37.137  29.631 120.202  1.00  0.00           C  
ATOM   4727  CG  GLU A 293      37.018  30.094 121.647  1.00  0.00           C  
ATOM   4728  CD  GLU A 293      36.503  31.501 121.770  1.00  0.00           C  
ATOM   4729  OE1 GLU A 293      36.383  32.159 120.765  1.00  0.00           O  
ATOM   4730  OE2 GLU A 293      36.228  31.917 122.872  1.00  0.00           O1-
ATOM   4731  H   GLU A 293      37.462  28.530 117.930  1.00  0.00           H  
ATOM   4732  HA  GLU A 293      38.648  28.121 120.458  1.00  0.00           H  
ATOM   4733 1HB  GLU A 293      37.809  30.316 119.685  1.00  0.00           H  
ATOM   4734 2HB  GLU A 293      36.155  29.725 119.739  1.00  0.00           H  
ATOM   4735 1HG  GLU A 293      36.342  29.424 122.178  1.00  0.00           H  
ATOM   4736 2HG  GLU A 293      37.996  30.028 122.121  1.00  0.00           H  
ATOM   4737  N   LEU A 294      35.553  26.997 120.274  1.00  0.00           N  
ATOM   4738  CA  LEU A 294      34.602  26.090 120.907  1.00  0.00           C  
ATOM   4739  C   LEU A 294      35.200  24.701 121.083  1.00  0.00           C  
ATOM   4740  O   LEU A 294      35.056  24.082 122.137  1.00  0.00           O  
ATOM   4741  CB  LEU A 294      33.319  26.000 120.071  1.00  0.00           C  
ATOM   4742  CG  LEU A 294      32.259  25.017 120.584  1.00  0.00           C  
ATOM   4743  CD1 LEU A 294      31.872  25.385 122.010  1.00  0.00           C  
ATOM   4744  CD2 LEU A 294      31.049  25.050 119.663  1.00  0.00           C  
ATOM   4745  H   LEU A 294      35.299  27.453 119.409  1.00  0.00           H  
ATOM   4746  HA  LEU A 294      34.362  26.475 121.898  1.00  0.00           H  
ATOM   4747 1HB  LEU A 294      32.863  26.988 120.028  1.00  0.00           H  
ATOM   4748 2HB  LEU A 294      33.586  25.701 119.057  1.00  0.00           H  
ATOM   4749  HG  LEU A 294      32.675  24.010 120.602  1.00  0.00           H  
ATOM   4750 1HD1 LEU A 294      31.118  24.687 122.375  1.00  0.00           H  
ATOM   4751 2HD1 LEU A 294      32.752  25.336 122.650  1.00  0.00           H  
ATOM   4752 3HD1 LEU A 294      31.467  26.397 122.027  1.00  0.00           H  
ATOM   4753 1HD2 LEU A 294      30.295  24.350 120.027  1.00  0.00           H  
ATOM   4754 2HD2 LEU A 294      30.632  26.056 119.646  1.00  0.00           H  
ATOM   4755 3HD2 LEU A 294      31.351  24.765 118.655  1.00  0.00           H  
ATOM   4756  N   ARG A 295      35.870  24.214 120.043  1.00  0.00           N  
ATOM   4757  CA  ARG A 295      36.507  22.903 120.088  1.00  0.00           C  
ATOM   4758  C   ARG A 295      37.581  22.849 121.167  1.00  0.00           C  
ATOM   4759  O   ARG A 295      37.723  21.846 121.866  1.00  0.00           O  
ATOM   4760  CB  ARG A 295      37.127  22.562 118.742  1.00  0.00           C  
ATOM   4761  CG  ARG A 295      36.132  22.178 117.658  1.00  0.00           C  
ATOM   4762  CD  ARG A 295      36.813  21.834 116.384  1.00  0.00           C  
ATOM   4763  NE  ARG A 295      37.624  20.634 116.509  1.00  0.00           N  
ATOM   4764  CZ  ARG A 295      38.650  20.316 115.695  1.00  0.00           C  
ATOM   4765  NH1 ARG A 295      38.976  21.115 114.704  1.00  0.00           N1+
ATOM   4766  NH2 ARG A 295      39.327  19.197 115.892  1.00  0.00           N  
ATOM   4767  H   ARG A 295      35.941  24.766 119.202  1.00  0.00           H  
ATOM   4768  HA  ARG A 295      35.749  22.160 120.339  1.00  0.00           H  
ATOM   4769 1HB  ARG A 295      37.697  23.416 118.377  1.00  0.00           H  
ATOM   4770 2HB  ARG A 295      37.823  21.732 118.861  1.00  0.00           H  
ATOM   4771 1HG  ARG A 295      35.557  21.311 117.983  1.00  0.00           H  
ATOM   4772 2HG  ARG A 295      35.456  23.014 117.471  1.00  0.00           H  
ATOM   4773 1HD  ARG A 295      36.068  21.663 115.607  1.00  0.00           H  
ATOM   4774 2HD  ARG A 295      37.464  22.656 116.086  1.00  0.00           H  
ATOM   4775  HE  ARG A 295      37.404  19.994 117.259  1.00  0.00           H  
ATOM   4776 1HH1 ARG A 295      38.457  21.970 114.553  1.00  0.00           H  
ATOM   4777 2HH1 ARG A 295      39.744  20.876 114.094  1.00  0.00           H  
ATOM   4778 1HH2 ARG A 295      39.077  18.583 116.654  1.00  0.00           H  
ATOM   4779 2HH2 ARG A 295      40.094  18.958 115.282  1.00  0.00           H  
ATOM   4780  N   GLU A 296      38.336  23.934 121.297  1.00  0.00           N  
ATOM   4781  CA  GLU A 296      39.371  24.030 122.321  1.00  0.00           C  
ATOM   4782  C   GLU A 296      38.767  23.998 123.718  1.00  0.00           C  
ATOM   4783  O   GLU A 296      39.298  23.348 124.620  1.00  0.00           O  
ATOM   4784  CB  GLU A 296      40.187  25.312 122.138  1.00  0.00           C  
ATOM   4785  CG  GLU A 296      41.126  25.295 120.940  1.00  0.00           C  
ATOM   4786  CD  GLU A 296      41.838  26.603 120.737  1.00  0.00           C  
ATOM   4787  OE1 GLU A 296      41.486  27.557 121.388  1.00  0.00           O  
ATOM   4788  OE2 GLU A 296      42.737  26.648 119.929  1.00  0.00           O1-
ATOM   4789  H   GLU A 296      38.191  24.713 120.672  1.00  0.00           H  
ATOM   4790  HA  GLU A 296      40.030  23.168 122.227  1.00  0.00           H  
ATOM   4791 1HB  GLU A 296      39.511  26.160 122.021  1.00  0.00           H  
ATOM   4792 2HB  GLU A 296      40.786  25.492 123.031  1.00  0.00           H  
ATOM   4793 1HG  GLU A 296      41.866  24.509 121.085  1.00  0.00           H  
ATOM   4794 2HG  GLU A 296      40.552  25.056 120.046  1.00  0.00           H  
ATOM   4795  N   ARG A 297      37.655  24.703 123.894  1.00  0.00           N  
ATOM   4796  CA  ARG A 297      36.958  24.731 125.174  1.00  0.00           C  
ATOM   4797  C   ARG A 297      36.321  23.384 125.487  1.00  0.00           C  
ATOM   4798  O   ARG A 297      36.323  22.936 126.632  1.00  0.00           O  
ATOM   4799  CB  ARG A 297      35.883  25.808 125.177  1.00  0.00           C  
ATOM   4800  CG  ARG A 297      36.408  27.235 125.178  1.00  0.00           C  
ATOM   4801  CD  ARG A 297      35.303  28.226 125.178  1.00  0.00           C  
ATOM   4802  NE  ARG A 297      35.796  29.589 125.059  1.00  0.00           N  
ATOM   4803  CZ  ARG A 297      36.254  30.330 126.086  1.00  0.00           C  
ATOM   4804  NH1 ARG A 297      36.275  29.828 127.301  1.00  0.00           N1+
ATOM   4805  NH2 ARG A 297      36.682  31.562 125.873  1.00  0.00           N  
ATOM   4806  H   ARG A 297      37.280  25.232 123.118  1.00  0.00           H  
ATOM   4807  HA  ARG A 297      37.687  24.943 125.958  1.00  0.00           H  
ATOM   4808 1HB  ARG A 297      35.250  25.691 124.298  1.00  0.00           H  
ATOM   4809 2HB  ARG A 297      35.250  25.689 126.055  1.00  0.00           H  
ATOM   4810 1HG  ARG A 297      37.016  27.399 126.069  1.00  0.00           H  
ATOM   4811 2HG  ARG A 297      37.018  27.400 124.289  1.00  0.00           H  
ATOM   4812 1HD  ARG A 297      34.638  28.030 124.338  1.00  0.00           H  
ATOM   4813 2HD  ARG A 297      34.743  28.148 126.109  1.00  0.00           H  
ATOM   4814  HE  ARG A 297      35.796  30.010 124.139  1.00  0.00           H  
ATOM   4815 1HH1 ARG A 297      35.947  28.886 127.464  1.00  0.00           H  
ATOM   4816 2HH1 ARG A 297      36.618  30.383 128.071  1.00  0.00           H  
ATOM   4817 1HH2 ARG A 297      36.666  31.949 124.939  1.00  0.00           H  
ATOM   4818 2HH2 ARG A 297      37.025  32.118 126.643  1.00  0.00           H  
ATOM   4819  N   GLU A 298      35.772  22.743 124.460  1.00  0.00           N  
ATOM   4820  CA  GLU A 298      35.135  21.442 124.621  1.00  0.00           C  
ATOM   4821  C   GLU A 298      36.171  20.341 124.808  1.00  0.00           C  
ATOM   4822  O   GLU A 298      35.966  19.409 125.582  1.00  0.00           O  
ATOM   4823  CB  GLU A 298      34.255  21.125 123.410  1.00  0.00           C  
ATOM   4824  CG  GLU A 298      33.495  19.811 123.512  1.00  0.00           C  
ATOM   4825  CD  GLU A 298      32.482  19.805 124.623  1.00  0.00           C  
ATOM   4826  OE1 GLU A 298      32.103  20.864 125.061  1.00  0.00           O  
ATOM   4827  OE2 GLU A 298      32.087  18.739 125.034  1.00  0.00           O1-
ATOM   4828  OXT GLU A 298      37.203  20.378 124.196  1.00  0.00           O1-
ATOM   4829  H   GLU A 298      35.799  23.169 123.544  1.00  0.00           H  
ATOM   4830  HA  GLU A 298      34.510  21.470 125.512  1.00  0.00           H  
ATOM   4831 1HB  GLU A 298      33.525  21.923 123.272  1.00  0.00           H  
ATOM   4832 2HB  GLU A 298      34.872  21.086 122.511  1.00  0.00           H  
ATOM   4833 1HG  GLU A 298      32.983  19.624 122.568  1.00  0.00           H  
ATOM   4834 2HG  GLU A 298      34.207  19.003 123.672  1.00  0.00           H  
TER   
ATOM   4835  N   ASP B   1       4.885 -11.228  43.962  1.00  0.00           N  
ATOM   4836  CA  ASP B   1       3.802 -10.988  43.008  1.00  0.00           C  
ATOM   4837  C   ASP B   1       4.154  -9.906  41.983  1.00  0.00           C  
ATOM   4838  O   ASP B   1       3.715  -9.974  40.834  1.00  0.00           O  
ATOM   4839  CB  ASP B   1       2.540 -10.645  43.764  1.00  0.00           C  
ATOM   4840  CG  ASP B   1       2.150 -11.812  44.658  1.00  0.00           C  
ATOM   4841  OD1 ASP B   1       1.869 -12.875  44.171  1.00  0.00           O  
ATOM   4842  OD2 ASP B   1       2.180 -11.621  45.858  1.00  0.00           O1-
ATOM   4843 1H   ASP B   1       4.631 -12.011  44.553  1.00  0.00           H  
ATOM   4844 2H   ASP B   1       5.705 -11.469  43.425  1.00  0.00           H  
ATOM   4845 3H   ASP B   1       5.061 -10.420  44.532  1.00  0.00           H  
ATOM   4846  HA  ASP B   1       3.625 -11.916  42.462  1.00  0.00           H  
ATOM   4847 1HB  ASP B   1       2.697  -9.753  44.368  1.00  0.00           H  
ATOM   4848 2HB  ASP B   1       1.732 -10.439  43.062  1.00  0.00           H  
ATOM   4849  N   ILE B   2       4.928  -8.889  42.392  1.00  0.00           N  
ATOM   4850  CA  ILE B   2       5.308  -7.830  41.455  1.00  0.00           C  
ATOM   4851  C   ILE B   2       6.284  -8.386  40.423  1.00  0.00           C  
ATOM   4852  O   ILE B   2       6.162  -8.106  39.227  1.00  0.00           O  
ATOM   4853  CB  ILE B   2       5.934  -6.614  42.171  1.00  0.00           C  
ATOM   4854  CG1 ILE B   2       4.865  -5.950  43.066  1.00  0.00           C  
ATOM   4855  CG2 ILE B   2       6.448  -5.593  41.105  1.00  0.00           C  
ATOM   4856  CD1 ILE B   2       5.397  -4.940  44.021  1.00  0.00           C  
ATOM   4857  H   ILE B   2       5.282  -8.844  43.337  1.00  0.00           H  
ATOM   4858  HA  ILE B   2       4.421  -7.492  40.928  1.00  0.00           H  
ATOM   4859  HB  ILE B   2       6.764  -6.935  42.805  1.00  0.00           H  
ATOM   4860 1HG1 ILE B   2       4.144  -5.457  42.441  1.00  0.00           H  
ATOM   4861 2HG1 ILE B   2       4.363  -6.723  43.635  1.00  0.00           H  
ATOM   4862 1HG2 ILE B   2       6.889  -4.727  41.578  1.00  0.00           H  
ATOM   4863 2HG2 ILE B   2       7.207  -6.059  40.480  1.00  0.00           H  
ATOM   4864 3HG2 ILE B   2       5.616  -5.274  40.477  1.00  0.00           H  
ATOM   4865 1HD1 ILE B   2       4.591  -4.513  44.610  1.00  0.00           H  
ATOM   4866 2HD1 ILE B   2       6.122  -5.406  44.687  1.00  0.00           H  
ATOM   4867 3HD1 ILE B   2       5.856  -4.173  43.472  1.00  0.00           H  
ATOM   4868  N   GLU B   3       7.286  -9.122  40.896  1.00  0.00           N  
ATOM   4869  CA  GLU B   3       8.299  -9.734  40.049  1.00  0.00           C  
ATOM   4870  C   GLU B   3       7.677 -10.754  39.094  1.00  0.00           C  
ATOM   4871  O   GLU B   3       8.113 -10.890  37.950  1.00  0.00           O  
ATOM   4872  CB  GLU B   3       9.372 -10.406  40.907  1.00  0.00           C  
ATOM   4873  CG  GLU B   3      10.204  -9.444  41.742  1.00  0.00           C  
ATOM   4874  CD  GLU B   3       9.505  -9.006  42.999  1.00  0.00           C  
ATOM   4875  OE1 GLU B   3       8.401  -9.439  43.224  1.00  0.00           O  
ATOM   4876  OE2 GLU B   3      10.077  -8.237  43.735  1.00  0.00           O1-
ATOM   4877  H   GLU B   3       7.351  -9.279  41.902  1.00  0.00           H  
ATOM   4878  HA  GLU B   3       8.761  -8.948  39.453  1.00  0.00           H  
ATOM   4879 1HB  GLU B   3       8.903 -11.118  41.586  1.00  0.00           H  
ATOM   4880 2HB  GLU B   3      10.053 -10.966  40.265  1.00  0.00           H  
ATOM   4881 1HG  GLU B   3      11.141  -9.930  42.011  1.00  0.00           H  
ATOM   4882 2HG  GLU B   3      10.441  -8.568  41.140  1.00  0.00           H  
ATOM   4883  N   GLU B   4       6.665 -11.485  39.570  1.00  0.00           N  
ATOM   4884  CA  GLU B   4       5.971 -12.431  38.720  1.00  0.00           C  
ATOM   4885  C   GLU B   4       5.246 -11.672  37.615  1.00  0.00           C  
ATOM   4886  O   GLU B   4       5.280 -12.089  36.453  1.00  0.00           O  
ATOM   4887  CB  GLU B   4       4.978 -13.271  39.516  1.00  0.00           C  
ATOM   4888  CG  GLU B   4       5.587 -14.233  40.540  1.00  0.00           C  
ATOM   4889  CD  GLU B   4       5.898 -13.603  41.879  1.00  0.00           C  
ATOM   4890  OE1 GLU B   4       6.219 -12.432  41.942  1.00  0.00           O  
ATOM   4891  OE2 GLU B   4       5.730 -14.280  42.869  1.00  0.00           O1-
ATOM   4892  H   GLU B   4       6.412 -11.394  40.550  1.00  0.00           H  
ATOM   4893  HA  GLU B   4       6.703 -13.097  38.261  1.00  0.00           H  
ATOM   4894 1HB  GLU B   4       4.294 -12.607  40.045  1.00  0.00           H  
ATOM   4895 2HB  GLU B   4       4.377 -13.861  38.824  1.00  0.00           H  
ATOM   4896 1HG  GLU B   4       4.906 -15.067  40.688  1.00  0.00           H  
ATOM   4897 2HG  GLU B   4       6.512 -14.630  40.120  1.00  0.00           H  
ATOM   4898  N   ALA B   5       4.601 -10.542  37.968  1.00  0.00           N  
ATOM   4899  CA  ALA B   5       3.939  -9.711  36.974  1.00  0.00           C  
ATOM   4900  C   ALA B   5       4.971  -9.201  35.977  1.00  0.00           C  
ATOM   4901  O   ALA B   5       4.685  -9.093  34.786  1.00  0.00           O  
ATOM   4902  CB  ALA B   5       3.210  -8.550  37.625  1.00  0.00           C  
ATOM   4903  H   ALA B   5       4.527 -10.281  38.957  1.00  0.00           H  
ATOM   4904  HA  ALA B   5       3.224 -10.329  36.440  1.00  0.00           H  
ATOM   4905 1HB  ALA B   5       2.713  -7.955  36.861  1.00  0.00           H  
ATOM   4906 2HB  ALA B   5       2.470  -8.934  38.328  1.00  0.00           H  
ATOM   4907 3HB  ALA B   5       3.920  -7.926  38.159  1.00  0.00           H  
ATOM   4908  N   LYS B   6       6.177  -8.889  36.451  1.00  0.00           N  
ATOM   4909  CA  LYS B   6       7.233  -8.416  35.572  1.00  0.00           C  
ATOM   4910  C   LYS B   6       7.591  -9.482  34.542  1.00  0.00           C  
ATOM   4911  O   LYS B   6       7.699  -9.175  33.348  1.00  0.00           O  
ATOM   4912  CB  LYS B   6       8.449  -7.972  36.395  1.00  0.00           C  
ATOM   4913  CG  LYS B   6       9.604  -7.318  35.620  1.00  0.00           C  
ATOM   4914  CD  LYS B   6      10.662  -6.740  36.602  1.00  0.00           C  
ATOM   4915  CE  LYS B   6      11.819  -6.063  35.871  1.00  0.00           C  
ATOM   4916  NZ  LYS B   6      12.778  -5.377  36.822  1.00  0.00           N1+
ATOM   4917  H   LYS B   6       6.326  -8.919  37.465  1.00  0.00           H  
ATOM   4918  HA  LYS B   6       6.852  -7.578  35.018  1.00  0.00           H  
ATOM   4919 1HB  LYS B   6       8.121  -7.327  37.199  1.00  0.00           H  
ATOM   4920 2HB  LYS B   6       8.880  -8.845  36.861  1.00  0.00           H  
ATOM   4921 1HG  LYS B   6      10.079  -8.067  34.978  1.00  0.00           H  
ATOM   4922 2HG  LYS B   6       9.224  -6.518  34.990  1.00  0.00           H  
ATOM   4923 1HD  LYS B   6      10.203  -6.015  37.268  1.00  0.00           H  
ATOM   4924 2HD  LYS B   6      11.066  -7.551  37.211  1.00  0.00           H  
ATOM   4925 1HE  LYS B   6      12.363  -6.823  35.314  1.00  0.00           H  
ATOM   4926 2HE  LYS B   6      11.426  -5.325  35.172  1.00  0.00           H  
ATOM   4927 1HZ  LYS B   6      13.527  -4.960  36.294  1.00  0.00           H  
ATOM   4928 2HZ  LYS B   6      12.302  -4.618  37.358  1.00  0.00           H  
ATOM   4929 3HZ  LYS B   6      13.161  -6.045  37.471  1.00  0.00           H  
ATOM   4930  N   GLU B   7       7.746 -10.733  34.983  1.00  0.00           N  
ATOM   4931  CA  GLU B   7       8.038 -11.804  34.037  1.00  0.00           C  
ATOM   4932  C   GLU B   7       6.875 -12.054  33.081  1.00  0.00           C  
ATOM   4933  O   GLU B   7       7.097 -12.280  31.889  1.00  0.00           O  
ATOM   4934  CB  GLU B   7       8.406 -13.094  34.769  1.00  0.00           C  
ATOM   4935  CG  GLU B   7       9.778 -13.065  35.423  1.00  0.00           C  
ATOM   4936  CD  GLU B   7      10.870 -12.907  34.386  1.00  0.00           C  
ATOM   4937  OE1 GLU B   7      10.767 -13.547  33.360  1.00  0.00           O  
ATOM   4938  OE2 GLU B   7      11.783 -12.150  34.600  1.00  0.00           O1-
[truncated: 2,034,193 more chars]
