# Supplementary material for: Computational design of mechanically coupled axle-rotor protein assemblies
Source: Science. Author manuscript; Available in PMC 2023 Dec 11. (PMC10712554; doi:10.1126/science.abm1183)
Supplement: Data S5 [file NIHMS1871500-supplement-Data_S5.zip › pdbs/D8_2.pdb]

ATOM      1  N   SER A   1      24.427   4.679 -33.855  1.00  0.00           N  
ATOM      2  CA  SER A   1      23.242   5.137 -33.150  1.00  0.00           C  
ATOM      3  C   SER A   1      22.191   5.695 -34.103  1.00  0.00           C  
ATOM      4  O   SER A   1      22.461   5.896 -35.298  1.00  0.00           O  
ATOM      5  CB  SER A   1      23.627   6.189 -32.144  1.00  0.00           C  
ATOM      6  OG  SER A   1      24.117   7.309 -32.804  1.00  0.00           O  
ATOM      7 1H   SER A   1      24.828   3.882 -33.373  1.00  0.00           H  
ATOM      8 2H   SER A   1      24.180   4.418 -34.805  1.00  0.00           H  
ATOM      9 3H   SER A   1      25.099   5.443 -33.879  1.00  0.00           H  
ATOM     10  HA  SER A   1      22.804   4.287 -32.619  1.00  0.00           H  
ATOM     11 1HB  SER A   1      22.757   6.472 -31.550  1.00  0.00           H  
ATOM     12 2HB  SER A   1      24.379   5.796 -31.464  1.00  0.00           H  
ATOM     13  HG  SER A   1      24.160   8.010 -32.132  1.00  0.00           H  
ATOM     14  N   ALA A   2      20.985   5.930 -33.583  1.00  0.00           N  
ATOM     15  CA  ALA A   2      19.891   6.435 -34.395  1.00  0.00           C  
ATOM     16  C   ALA A   2      20.192   7.786 -35.001  1.00  0.00           C  
ATOM     17  O   ALA A   2      19.910   8.020 -36.159  1.00  0.00           O  
ATOM     18  CB  ALA A   2      18.615   6.534 -33.596  1.00  0.00           C  
ATOM     19  H   ALA A   2      20.822   5.768 -32.592  1.00  0.00           H  
ATOM     20  HA  ALA A   2      19.741   5.725 -35.218  1.00  0.00           H  
ATOM     21 1HB  ALA A   2      17.801   6.878 -34.234  1.00  0.00           H  
ATOM     22 2HB  ALA A   2      18.375   5.565 -33.187  1.00  0.00           H  
ATOM     23 3HB  ALA A   2      18.757   7.247 -32.777  1.00  0.00           H  
ATOM     24  N   GLU A   3      20.858   8.668 -34.257  1.00  0.00           N  
ATOM     25  CA  GLU A   3      21.070  10.008 -34.787  1.00  0.00           C  
ATOM     26  C   GLU A   3      21.876  10.006 -36.085  1.00  0.00           C  
ATOM     27  O   GLU A   3      21.581  10.798 -36.992  1.00  0.00           O  
ATOM     28  CB  GLU A   3      21.761  10.863 -33.719  1.00  0.00           C  
ATOM     29  CG  GLU A   3      20.885  11.145 -32.482  1.00  0.00           C  
ATOM     30  CD  GLU A   3      20.848   9.993 -31.490  1.00  0.00           C  
ATOM     31  OE1 GLU A   3      21.507   9.006 -31.731  1.00  0.00           O  
ATOM     32  OE2 GLU A   3      20.162  10.100 -30.504  1.00  0.00           O  
ATOM     33  H   GLU A   3      21.139   8.442 -33.305  1.00  0.00           H  
ATOM     34  HA  GLU A   3      20.101  10.448 -34.993  1.00  0.00           H  
ATOM     35 1HB  GLU A   3      22.674  10.366 -33.388  1.00  0.00           H  
ATOM     36 2HB  GLU A   3      22.046  11.819 -34.153  1.00  0.00           H  
ATOM     37 1HG  GLU A   3      21.268  12.032 -31.977  1.00  0.00           H  
ATOM     38 2HG  GLU A   3      19.870  11.360 -32.813  1.00  0.00           H  
ATOM     39  N   GLU A   4      22.863   9.118 -36.196  1.00  0.00           N  
ATOM     40  CA  GLU A   4      23.661   9.029 -37.406  1.00  0.00           C  
ATOM     41  C   GLU A   4      22.822   8.447 -38.530  1.00  0.00           C  
ATOM     42  O   GLU A   4      22.847   8.947 -39.659  1.00  0.00           O  
ATOM     43  CB  GLU A   4      24.912   8.178 -37.192  1.00  0.00           C  
ATOM     44  CG  GLU A   4      25.825   8.081 -38.427  1.00  0.00           C  
ATOM     45  CD  GLU A   4      27.107   7.343 -38.149  1.00  0.00           C  
ATOM     46  OE1 GLU A   4      27.319   6.982 -37.018  1.00  0.00           O  
ATOM     47  OE2 GLU A   4      27.884   7.145 -39.064  1.00  0.00           O  
ATOM     48  H   GLU A   4      23.046   8.501 -35.414  1.00  0.00           H  
ATOM     49  HA  GLU A   4      23.971  10.032 -37.692  1.00  0.00           H  
ATOM     50 1HB  GLU A   4      25.494   8.591 -36.370  1.00  0.00           H  
ATOM     51 2HB  GLU A   4      24.617   7.165 -36.909  1.00  0.00           H  
ATOM     52 1HG  GLU A   4      25.284   7.558 -39.213  1.00  0.00           H  
ATOM     53 2HG  GLU A   4      26.051   9.085 -38.785  1.00  0.00           H  
ATOM     54  N   LEU A   5      22.048   7.407 -38.228  1.00  0.00           N  
ATOM     55  CA  LEU A   5      21.249   6.801 -39.277  1.00  0.00           C  
ATOM     56  C   LEU A   5      20.176   7.763 -39.789  1.00  0.00           C  
ATOM     57  O   LEU A   5      19.926   7.843 -41.003  1.00  0.00           O  
ATOM     58  CB  LEU A   5      20.530   5.576 -38.730  1.00  0.00           C  
ATOM     59  CG  LEU A   5      21.348   4.373 -38.317  1.00  0.00           C  
ATOM     60  CD1 LEU A   5      20.410   3.380 -37.610  1.00  0.00           C  
ATOM     61  CD2 LEU A   5      22.003   3.729 -39.538  1.00  0.00           C  
ATOM     62  H   LEU A   5      22.068   7.006 -37.282  1.00  0.00           H  
ATOM     63  HA  LEU A   5      21.895   6.535 -40.106  1.00  0.00           H  
ATOM     64 1HB  LEU A   5      19.909   5.880 -37.886  1.00  0.00           H  
ATOM     65 2HB  LEU A   5      19.907   5.244 -39.503  1.00  0.00           H  
ATOM     66  HG  LEU A   5      22.119   4.681 -37.610  1.00  0.00           H  
ATOM     67 1HD1 LEU A   5      20.982   2.508 -37.286  1.00  0.00           H  
ATOM     68 2HD1 LEU A   5      19.959   3.853 -36.742  1.00  0.00           H  
ATOM     69 3HD1 LEU A   5      19.627   3.051 -38.290  1.00  0.00           H  
ATOM     70 1HD2 LEU A   5      22.578   2.860 -39.216  1.00  0.00           H  
ATOM     71 2HD2 LEU A   5      21.235   3.412 -40.242  1.00  0.00           H  
ATOM     72 3HD2 LEU A   5      22.670   4.435 -40.022  1.00  0.00           H  
ATOM     73  N   LEU A   6      19.567   8.517 -38.872  1.00  0.00           N  
ATOM     74  CA  LEU A   6      18.509   9.447 -39.214  1.00  0.00           C  
ATOM     75  C   LEU A   6      19.072  10.567 -40.063  1.00  0.00           C  
ATOM     76  O   LEU A   6      18.434  10.996 -41.028  1.00  0.00           O  
ATOM     77  CB  LEU A   6      17.888  10.023 -37.936  1.00  0.00           C  
ATOM     78  CG  LEU A   6      17.080   9.041 -37.016  1.00  0.00           C  
ATOM     79  CD1 LEU A   6      16.770   9.766 -35.712  1.00  0.00           C  
ATOM     80  CD2 LEU A   6      15.813   8.557 -37.701  1.00  0.00           C  
ATOM     81  H   LEU A   6      19.826   8.401 -37.894  1.00  0.00           H  
ATOM     82  HA  LEU A   6      17.754   8.925 -39.798  1.00  0.00           H  
ATOM     83 1HB  LEU A   6      18.700  10.433 -37.330  1.00  0.00           H  
ATOM     84 2HB  LEU A   6      17.234  10.841 -38.218  1.00  0.00           H  
ATOM     85  HG  LEU A   6      17.677   8.181 -36.790  1.00  0.00           H  
ATOM     86 1HD1 LEU A   6      16.242   9.107 -35.047  1.00  0.00           H  
ATOM     87 2HD1 LEU A   6      17.701  10.070 -35.240  1.00  0.00           H  
ATOM     88 3HD1 LEU A   6      16.164  10.641 -35.908  1.00  0.00           H  
ATOM     89 1HD2 LEU A   6      15.286   7.883 -37.037  1.00  0.00           H  
ATOM     90 2HD2 LEU A   6      15.177   9.374 -37.947  1.00  0.00           H  
ATOM     91 3HD2 LEU A   6      16.061   8.038 -38.596  1.00  0.00           H  
ATOM     92  N   ARG A   7      20.283  11.037 -39.734  1.00  0.00           N  
ATOM     93  CA  ARG A   7      20.903  12.071 -40.538  1.00  0.00           C  
ATOM     94  C   ARG A   7      21.142  11.583 -41.947  1.00  0.00           C  
ATOM     95  O   ARG A   7      20.882  12.316 -42.901  1.00  0.00           O  
ATOM     96  CB  ARG A   7      22.220  12.540 -39.932  1.00  0.00           C  
ATOM     97  CG  ARG A   7      22.955  13.600 -40.772  1.00  0.00           C  
ATOM     98  CD  ARG A   7      24.137  14.196 -40.066  1.00  0.00           C  
ATOM     99  NE  ARG A   7      25.192  13.215 -39.750  1.00  0.00           N  
ATOM    100  CZ  ARG A   7      26.140  12.741 -40.608  1.00  0.00           C  
ATOM    101  NH1 ARG A   7      26.188  13.128 -41.873  1.00  0.00           N  
ATOM    102  NH2 ARG A   7      27.044  11.874 -40.157  1.00  0.00           N  
ATOM    103  H   ARG A   7      20.744  10.708 -38.882  1.00  0.00           H  
ATOM    104  HA  ARG A   7      20.228  12.921 -40.584  1.00  0.00           H  
ATOM    105 1HB  ARG A   7      22.044  12.949 -38.942  1.00  0.00           H  
ATOM    106 2HB  ARG A   7      22.886  11.683 -39.820  1.00  0.00           H  
ATOM    107 1HG  ARG A   7      23.320  13.130 -41.683  1.00  0.00           H  
ATOM    108 2HG  ARG A   7      22.263  14.400 -41.043  1.00  0.00           H  
ATOM    109 1HD  ARG A   7      24.568  14.982 -40.690  1.00  0.00           H  
ATOM    110 2HD  ARG A   7      23.795  14.635 -39.129  1.00  0.00           H  
ATOM    111  HE  ARG A   7      25.226  12.878 -38.795  1.00  0.00           H  
ATOM    112 1HH1 ARG A   7      25.503  13.794 -42.264  1.00  0.00           H  
ATOM    113 2HH1 ARG A   7      26.897  12.763 -42.489  1.00  0.00           H  
ATOM    114 1HH2 ARG A   7      27.026  11.579 -39.189  1.00  0.00           H  
ATOM    115 2HH2 ARG A   7      27.757  11.515 -40.778  1.00  0.00           H  
ATOM    116  N   ARG A   8      21.608  10.345 -42.096  1.00  0.00           N  
ATOM    117  CA  ARG A   8      21.885   9.839 -43.428  1.00  0.00           C  
ATOM    118  C   ARG A   8      20.632   9.695 -44.295  1.00  0.00           C  
ATOM    119  O   ARG A   8      20.670  10.057 -45.478  1.00  0.00           O  
ATOM    120  CB  ARG A   8      22.596   8.503 -43.337  1.00  0.00           C  
ATOM    121  CG  ARG A   8      24.026   8.604 -42.841  1.00  0.00           C  
ATOM    122  CD  ARG A   8      24.681   7.281 -42.734  1.00  0.00           C  
ATOM    123  NE  ARG A   8      25.989   7.392 -42.109  1.00  0.00           N  
ATOM    124  CZ  ARG A   8      27.153   7.716 -42.715  1.00  0.00           C  
ATOM    125  NH1 ARG A   8      27.216   7.970 -44.015  1.00  0.00           N  
ATOM    126  NH2 ARG A   8      28.240   7.779 -41.974  1.00  0.00           N  
ATOM    127  H   ARG A   8      21.839   9.785 -41.265  1.00  0.00           H  
ATOM    128  HA  ARG A   8      22.553  10.548 -43.917  1.00  0.00           H  
ATOM    129 1HB  ARG A   8      22.055   7.853 -42.646  1.00  0.00           H  
ATOM    130 2HB  ARG A   8      22.601   8.017 -44.313  1.00  0.00           H  
ATOM    131 1HG  ARG A   8      24.597   9.220 -43.535  1.00  0.00           H  
ATOM    132 2HG  ARG A   8      24.040   9.077 -41.861  1.00  0.00           H  
ATOM    133 1HD  ARG A   8      24.060   6.636 -42.105  1.00  0.00           H  
ATOM    134 2HD  ARG A   8      24.791   6.826 -43.716  1.00  0.00           H  
ATOM    135  HE  ARG A   8      26.034   7.214 -41.105  1.00  0.00           H  
ATOM    136 1HH1 ARG A   8      26.388   7.922 -44.587  1.00  0.00           H  
ATOM    137 2HH1 ARG A   8      28.103   8.208 -44.442  1.00  0.00           H  
ATOM    138 1HH2 ARG A   8      28.169   7.581 -40.959  1.00  0.00           H  
ATOM    139 2HH2 ARG A   8      29.131   8.015 -42.382  1.00  0.00           H  
ATOM    140  N   SER A   9      19.506   9.211 -43.731  1.00  0.00           N  
ATOM    141  CA  SER A   9      18.337   9.081 -44.596  1.00  0.00           C  
ATOM    142  C   SER A   9      17.734  10.464 -44.866  1.00  0.00           C  
ATOM    143  O   SER A   9      17.173  10.693 -45.945  1.00  0.00           O  
ATOM    144  CB  SER A   9      17.298   8.123 -44.017  1.00  0.00           C  
ATOM    145  OG  SER A   9      16.617   8.665 -42.920  1.00  0.00           O  
ATOM    146  H   SER A   9      19.495   8.893 -42.755  1.00  0.00           H  
ATOM    147  HA  SER A   9      18.659   8.664 -45.548  1.00  0.00           H  
ATOM    148 1HB  SER A   9      16.588   7.839 -44.792  1.00  0.00           H  
ATOM    149 2HB  SER A   9      17.811   7.215 -43.707  1.00  0.00           H  
ATOM    150  HG  SER A   9      15.825   9.102 -43.303  1.00  0.00           H  
ATOM    151  N   ARG A  10      17.933  11.419 -43.942  1.00  0.00           N  
ATOM    152  CA  ARG A  10      17.456  12.782 -44.139  1.00  0.00           C  
ATOM    153  C   ARG A  10      18.242  13.458 -45.263  1.00  0.00           C  
ATOM    154  O   ARG A  10      17.661  14.171 -46.090  1.00  0.00           O  
ATOM    155  CB  ARG A  10      17.560  13.598 -42.858  1.00  0.00           C  
ATOM    156  CG  ARG A  10      17.006  15.016 -42.960  1.00  0.00           C  
ATOM    157  CD  ARG A  10      16.892  15.703 -41.630  1.00  0.00           C  
ATOM    158  NE  ARG A  10      18.195  15.906 -40.963  1.00  0.00           N  
ATOM    159  CZ  ARG A  10      18.646  15.247 -39.854  1.00  0.00           C  
ATOM    160  NH1 ARG A  10      17.916  14.318 -39.254  1.00  0.00           N  
ATOM    161  NH2 ARG A  10      19.843  15.554 -39.363  1.00  0.00           N  
ATOM    162  H   ARG A  10      18.353  11.168 -43.040  1.00  0.00           H  
ATOM    163  HA  ARG A  10      16.407  12.739 -44.422  1.00  0.00           H  
ATOM    164 1HB  ARG A  10      17.024  13.088 -42.059  1.00  0.00           H  
ATOM    165 2HB  ARG A  10      18.604  13.663 -42.558  1.00  0.00           H  
ATOM    166 1HG  ARG A  10      17.665  15.614 -43.590  1.00  0.00           H  
ATOM    167 2HG  ARG A  10      16.012  14.980 -43.410  1.00  0.00           H  
ATOM    168 1HD  ARG A  10      16.438  16.681 -41.779  1.00  0.00           H  
ATOM    169 2HD  ARG A  10      16.248  15.119 -40.982  1.00  0.00           H  
ATOM    170  HE  ARG A  10      18.807  16.606 -41.363  1.00  0.00           H  
ATOM    171 1HH1 ARG A  10      16.978  14.063 -39.609  1.00  0.00           H  
ATOM    172 2HH1 ARG A  10      18.266  13.859 -38.429  1.00  0.00           H  
ATOM    173 1HH2 ARG A  10      20.405  16.265 -39.811  1.00  0.00           H  
ATOM    174 2HH2 ARG A  10      20.190  15.083 -38.538  1.00  0.00           H  
ATOM    175  N   GLU A  11      19.563  13.242 -45.297  1.00  0.00           N  
ATOM    176  CA  GLU A  11      20.402  13.797 -46.348  1.00  0.00           C  
ATOM    177  C   GLU A  11      20.021  13.197 -47.698  1.00  0.00           C  
ATOM    178  O   GLU A  11      19.998  13.912 -48.706  1.00  0.00           O  
ATOM    179  CB  GLU A  11      21.882  13.568 -46.031  1.00  0.00           C  
ATOM    180  CG  GLU A  11      22.409  14.423 -44.875  1.00  0.00           C  
ATOM    181  CD  GLU A  11      23.799  14.052 -44.445  1.00  0.00           C  
ATOM    182  OE1 GLU A  11      24.331  13.102 -44.971  1.00  0.00           O  
ATOM    183  OE2 GLU A  11      24.331  14.715 -43.573  1.00  0.00           O  
ATOM    184  H   GLU A  11      20.004  12.711 -44.539  1.00  0.00           H  
ATOM    185  HA  GLU A  11      20.232  14.871 -46.397  1.00  0.00           H  
ATOM    186 1HB  GLU A  11      22.032  12.518 -45.761  1.00  0.00           H  
ATOM    187 2HB  GLU A  11      22.487  13.770 -46.913  1.00  0.00           H  
ATOM    188 1HG  GLU A  11      22.411  15.465 -45.193  1.00  0.00           H  
ATOM    189 2HG  GLU A  11      21.733  14.344 -44.030  1.00  0.00           H  
ATOM    190  N   TYR A  12      19.686  11.896 -47.726  1.00  0.00           N  
ATOM    191  CA  TYR A  12      19.265  11.277 -48.974  1.00  0.00           C  
ATOM    192  C   TYR A  12      17.965  11.929 -49.419  1.00  0.00           C  
ATOM    193  O   TYR A  12      17.839  12.336 -50.569  1.00  0.00           O  
ATOM    194  CB  TYR A  12      19.094   9.764 -48.814  1.00  0.00           C  
ATOM    195  CG  TYR A  12      18.912   9.028 -50.123  1.00  0.00           C  
ATOM    196  CD1 TYR A  12      20.009   8.769 -50.931  1.00  0.00           C  
ATOM    197  CD2 TYR A  12      17.648   8.613 -50.515  1.00  0.00           C  
ATOM    198  CE1 TYR A  12      19.843   8.097 -52.126  1.00  0.00           C  
ATOM    199  CE2 TYR A  12      17.482   7.941 -51.710  1.00  0.00           C  
ATOM    200  CZ  TYR A  12      18.574   7.683 -52.514  1.00  0.00           C  
ATOM    201  OH  TYR A  12      18.408   7.013 -53.705  1.00  0.00           O  
ATOM    202  H   TYR A  12      19.789  11.328 -46.878  1.00  0.00           H  
ATOM    203  HA  TYR A  12      20.014  11.492 -49.731  1.00  0.00           H  
ATOM    204 1HB  TYR A  12      19.968   9.350 -48.309  1.00  0.00           H  
ATOM    205 2HB  TYR A  12      18.227   9.561 -48.186  1.00  0.00           H  
ATOM    206  HD1 TYR A  12      21.003   9.095 -50.623  1.00  0.00           H  
ATOM    207  HD2 TYR A  12      16.786   8.818 -49.880  1.00  0.00           H  
ATOM    208  HE1 TYR A  12      20.705   7.893 -52.761  1.00  0.00           H  
ATOM    209  HE2 TYR A  12      16.489   7.615 -52.019  1.00  0.00           H  
ATOM    210  HH  TYR A  12      19.260   6.917 -54.137  1.00  0.00           H  
ATOM    211  N   LEU A  13      17.016  12.139 -48.506  1.00  0.00           N  
ATOM    212  CA  LEU A  13      15.773  12.804 -48.890  1.00  0.00           C  
ATOM    213  C   LEU A  13      16.018  14.151 -49.533  1.00  0.00           C  
ATOM    214  O   LEU A  13      15.417  14.454 -50.568  1.00  0.00           O  
ATOM    215  CB  LEU A  13      14.888  13.012 -47.656  1.00  0.00           C  
ATOM    216  CG  LEU A  13      13.566  13.845 -47.809  1.00  0.00           C  
ATOM    217  CD1 LEU A  13      12.565  13.239 -48.826  1.00  0.00           C  
ATOM    218  CD2 LEU A  13      12.940  13.903 -46.436  1.00  0.00           C  
ATOM    219  H   LEU A  13      17.134  11.784 -47.550  1.00  0.00           H  
ATOM    220  HA  LEU A  13      15.269  12.185 -49.621  1.00  0.00           H  
ATOM    221 1HB  LEU A  13      14.667  12.061 -47.213  1.00  0.00           H  
ATOM    222 2HB  LEU A  13      15.481  13.548 -46.933  1.00  0.00           H  
ATOM    223  HG  LEU A  13      13.818  14.852 -48.146  1.00  0.00           H  
ATOM    224 1HD1 LEU A  13      11.675  13.867 -48.873  1.00  0.00           H  
ATOM    225 2HD1 LEU A  13      13.019  13.192 -49.818  1.00  0.00           H  
ATOM    226 3HD1 LEU A  13      12.277  12.268 -48.517  1.00  0.00           H  
ATOM    227 1HD2 LEU A  13      12.064  14.494 -46.481  1.00  0.00           H  
ATOM    228 2HD2 LEU A  13      12.690  12.895 -46.107  1.00  0.00           H  
ATOM    229 3HD2 LEU A  13      13.642  14.354 -45.734  1.00  0.00           H  
ATOM    230  N   LYS A  14      16.893  14.964 -48.940  1.00  0.00           N  
ATOM    231  CA  LYS A  14      17.181  16.264 -49.512  1.00  0.00           C  
ATOM    232  C   LYS A  14      17.735  16.108 -50.930  1.00  0.00           C  
ATOM    233  O   LYS A  14      17.267  16.775 -51.859  1.00  0.00           O  
ATOM    234  CB  LYS A  14      18.178  17.015 -48.617  1.00  0.00           C  
ATOM    235  CG  LYS A  14      18.552  18.448 -49.062  1.00  0.00           C  
ATOM    236  CD  LYS A  14      19.516  19.086 -48.045  1.00  0.00           C  
ATOM    237  CE  LYS A  14      19.809  20.577 -48.323  1.00  0.00           C  
ATOM    238  NZ  LYS A  14      20.627  20.803 -49.563  1.00  0.00           N  
ATOM    239  H   LYS A  14      17.329  14.672 -48.057  1.00  0.00           H  
ATOM    240  HA  LYS A  14      16.255  16.836 -49.570  1.00  0.00           H  
ATOM    241 1HB  LYS A  14      17.771  17.067 -47.605  1.00  0.00           H  
ATOM    242 2HB  LYS A  14      19.100  16.437 -48.557  1.00  0.00           H  
ATOM    243 1HG  LYS A  14      19.038  18.409 -50.039  1.00  0.00           H  
ATOM    244 2HG  LYS A  14      17.653  19.058 -49.148  1.00  0.00           H  
ATOM    245 1HD  LYS A  14      19.104  18.994 -47.037  1.00  0.00           H  
ATOM    246 2HD  LYS A  14      20.463  18.544 -48.073  1.00  0.00           H  
ATOM    247 1HE  LYS A  14      18.868  21.117 -48.421  1.00  0.00           H  
ATOM    248 2HE  LYS A  14      20.357  20.973 -47.472  1.00  0.00           H  
ATOM    249 1HZ  LYS A  14      20.793  21.794 -49.671  1.00  0.00           H  
ATOM    250 2HZ  LYS A  14      21.511  20.316 -49.484  1.00  0.00           H  
ATOM    251 3HZ  LYS A  14      20.137  20.475 -50.411  1.00  0.00           H  
ATOM    252  N   LYS A  15      18.689  15.184 -51.110  1.00  0.00           N  
ATOM    253  CA  LYS A  15      19.306  14.955 -52.410  1.00  0.00           C  
ATOM    254  C   LYS A  15      18.281  14.484 -53.445  1.00  0.00           C  
ATOM    255  O   LYS A  15      18.258  14.995 -54.568  1.00  0.00           O  
ATOM    256  CB  LYS A  15      20.437  13.928 -52.263  1.00  0.00           C  
ATOM    257  CG  LYS A  15      21.269  13.626 -53.523  1.00  0.00           C  
ATOM    258  CD  LYS A  15      22.398  12.642 -53.164  1.00  0.00           C  
ATOM    259  CE  LYS A  15      23.457  12.463 -54.275  1.00  0.00           C  
ATOM    260  NZ  LYS A  15      22.958  11.714 -55.468  1.00  0.00           N  
ATOM    261  H   LYS A  15      19.037  14.664 -50.295  1.00  0.00           H  
ATOM    262  HA  LYS A  15      19.728  15.900 -52.761  1.00  0.00           H  
ATOM    263 1HB  LYS A  15      21.121  14.264 -51.484  1.00  0.00           H  
ATOM    264 2HB  LYS A  15      20.014  12.981 -51.924  1.00  0.00           H  
ATOM    265 1HG  LYS A  15      20.626  13.182 -54.287  1.00  0.00           H  
ATOM    266 2HG  LYS A  15      21.692  14.549 -53.918  1.00  0.00           H  
ATOM    267 1HD  LYS A  15      22.897  12.978 -52.253  1.00  0.00           H  
ATOM    268 2HD  LYS A  15      21.951  11.667 -52.964  1.00  0.00           H  
ATOM    269 1HE  LYS A  15      23.799  13.446 -54.596  1.00  0.00           H  
ATOM    270 2HE  LYS A  15      24.299  11.919 -53.851  1.00  0.00           H  
ATOM    271 1HZ  LYS A  15      23.703  11.631 -56.144  1.00  0.00           H  
ATOM    272 2HZ  LYS A  15      22.645  10.799 -55.196  1.00  0.00           H  
ATOM    273 3HZ  LYS A  15      22.185  12.202 -55.917  1.00  0.00           H  
ATOM    274  N   VAL A  16      17.405  13.555 -53.058  1.00  0.00           N  
ATOM    275  CA  VAL A  16      16.403  13.015 -53.961  1.00  0.00           C  
ATOM    276  C   VAL A  16      15.422  14.090 -54.392  1.00  0.00           C  
ATOM    277  O   VAL A  16      15.104  14.167 -55.576  1.00  0.00           O  
ATOM    278  CB  VAL A  16      15.658  11.811 -53.327  1.00  0.00           C  
ATOM    279  CG1 VAL A  16      14.460  11.366 -54.194  1.00  0.00           C  
ATOM    280  CG2 VAL A  16      16.619  10.630 -53.183  1.00  0.00           C  
ATOM    281  H   VAL A  16      17.476  13.188 -52.106  1.00  0.00           H  
ATOM    282  HA  VAL A  16      16.923  12.653 -54.857  1.00  0.00           H  
ATOM    283  HB  VAL A  16      15.285  12.106 -52.340  1.00  0.00           H  
ATOM    284 1HG1 VAL A  16      13.968  10.523 -53.707  1.00  0.00           H  
ATOM    285 2HG1 VAL A  16      13.754  12.177 -54.297  1.00  0.00           H  
ATOM    286 3HG1 VAL A  16      14.811  11.069 -55.179  1.00  0.00           H  
ATOM    287 1HG2 VAL A  16      16.094   9.793 -52.720  1.00  0.00           H  
ATOM    288 2HG2 VAL A  16      16.983  10.332 -54.165  1.00  0.00           H  
ATOM    289 3HG2 VAL A  16      17.461  10.914 -52.564  1.00  0.00           H  
ATOM    290  N   LYS A  17      14.946  14.910 -53.446  1.00  0.00           N  
ATOM    291  CA  LYS A  17      14.022  15.984 -53.772  1.00  0.00           C  
ATOM    292  C   LYS A  17      14.623  16.929 -54.792  1.00  0.00           C  
ATOM    293  O   LYS A  17      13.977  17.260 -55.789  1.00  0.00           O  
ATOM    294  CB  LYS A  17      13.626  16.755 -52.512  1.00  0.00           C  
ATOM    295  CG  LYS A  17      12.628  17.881 -52.750  1.00  0.00           C  
ATOM    296  CD  LYS A  17      12.187  18.515 -51.440  1.00  0.00           C  
ATOM    297  CE  LYS A  17      13.262  19.436 -50.881  1.00  0.00           C  
ATOM    298  NZ  LYS A  17      13.407  20.677 -51.688  1.00  0.00           N  
ATOM    299  H   LYS A  17      15.234  14.761 -52.473  1.00  0.00           H  
ATOM    300  HA  LYS A  17      13.127  15.558 -54.214  1.00  0.00           H  
ATOM    301 1HB  LYS A  17      13.188  16.068 -51.787  1.00  0.00           H  
ATOM    302 2HB  LYS A  17      14.516  17.188 -52.056  1.00  0.00           H  
ATOM    303 1HG  LYS A  17      13.085  18.646 -53.379  1.00  0.00           H  
ATOM    304 2HG  LYS A  17      11.753  17.487 -53.266  1.00  0.00           H  
ATOM    305 1HD  LYS A  17      11.276  19.092 -51.603  1.00  0.00           H  
ATOM    306 2HD  LYS A  17      11.977  17.734 -50.710  1.00  0.00           H  
ATOM    307 1HE  LYS A  17      13.010  19.710 -49.857  1.00  0.00           H  
ATOM    308 2HE  LYS A  17      14.218  18.913 -50.867  1.00  0.00           H  
ATOM    309 1HZ  LYS A  17      14.128  21.259 -51.286  1.00  0.00           H  
ATOM    310 2HZ  LYS A  17      13.660  20.435 -52.636  1.00  0.00           H  
ATOM    311 3HZ  LYS A  17      12.532  21.181 -51.692  1.00  0.00           H  
ATOM    312  N   GLU A  18      15.879  17.330 -54.570  1.00  0.00           N  
ATOM    313  CA  GLU A  18      16.524  18.268 -55.473  1.00  0.00           C  
ATOM    314  C   GLU A  18      16.717  17.688 -56.865  1.00  0.00           C  
ATOM    315  O   GLU A  18      16.491  18.383 -57.867  1.00  0.00           O  
ATOM    316  CB  GLU A  18      17.883  18.642 -54.888  1.00  0.00           C  
ATOM    317  CG  GLU A  18      17.809  19.510 -53.650  1.00  0.00           C  
ATOM    318  CD  GLU A  18      19.140  19.677 -52.953  1.00  0.00           C  
ATOM    319  OE1 GLU A  18      20.100  19.086 -53.383  1.00  0.00           O  
ATOM    320  OE2 GLU A  18      19.183  20.395 -51.976  1.00  0.00           O  
ATOM    321  H   GLU A  18      16.373  17.023 -53.726  1.00  0.00           H  
ATOM    322  HA  GLU A  18      15.906  19.158 -55.549  1.00  0.00           H  
ATOM    323 1HB  GLU A  18      18.420  17.727 -54.621  1.00  0.00           H  
ATOM    324 2HB  GLU A  18      18.464  19.157 -55.634  1.00  0.00           H  
ATOM    325 1HG  GLU A  18      17.438  20.494 -53.946  1.00  0.00           H  
ATOM    326 2HG  GLU A  18      17.090  19.082 -52.956  1.00  0.00           H  
ATOM    327  N   GLU A  19      17.086  16.410 -56.949  1.00  0.00           N  
ATOM    328  CA  GLU A  19      17.278  15.786 -58.242  1.00  0.00           C  
ATOM    329  C   GLU A  19      15.968  15.645 -58.991  1.00  0.00           C  
ATOM    330  O   GLU A  19      15.928  15.879 -60.203  1.00  0.00           O  
ATOM    331  CB  GLU A  19      17.938  14.425 -58.070  1.00  0.00           C  
ATOM    332  CG  GLU A  19      19.377  14.511 -57.641  1.00  0.00           C  
ATOM    333  CD  GLU A  19      19.964  13.195 -57.265  1.00  0.00           C  
ATOM    334  OE1 GLU A  19      19.247  12.218 -57.250  1.00  0.00           O  
ATOM    335  OE2 GLU A  19      21.140  13.161 -56.976  1.00  0.00           O  
ATOM    336  H   GLU A  19      17.301  15.884 -56.092  1.00  0.00           H  
ATOM    337  HA  GLU A  19      17.938  16.417 -58.831  1.00  0.00           H  
ATOM    338 1HB  GLU A  19      17.396  13.860 -57.308  1.00  0.00           H  
ATOM    339 2HB  GLU A  19      17.878  13.867 -59.004  1.00  0.00           H  
ATOM    340 1HG  GLU A  19      19.954  14.928 -58.462  1.00  0.00           H  
ATOM    341 2HG  GLU A  19      19.452  15.201 -56.801  1.00  0.00           H  
ATOM    342  N   GLN A  20      14.884  15.303 -58.286  1.00  0.00           N  
ATOM    343  CA  GLN A  20      13.595  15.146 -58.936  1.00  0.00           C  
ATOM    344  C   GLN A  20      13.087  16.473 -59.492  1.00  0.00           C  
ATOM    345  O   GLN A  20      12.518  16.510 -60.592  1.00  0.00           O  
ATOM    346  CB  GLN A  20      12.596  14.551 -57.945  1.00  0.00           C  
ATOM    347  CG  GLN A  20      12.874  13.094 -57.580  1.00  0.00           C  
ATOM    348  CD  GLN A  20      12.622  12.163 -58.715  1.00  0.00           C  
ATOM    349  OE1 GLN A  20      11.488  12.092 -59.205  1.00  0.00           O  
ATOM    350  NE2 GLN A  20      13.656  11.473 -59.175  1.00  0.00           N  
ATOM    351  H   GLN A  20      14.983  15.082 -57.287  1.00  0.00           H  
ATOM    352  HA  GLN A  20      13.715  14.460 -59.770  1.00  0.00           H  
ATOM    353 1HB  GLN A  20      12.654  15.128 -57.021  1.00  0.00           H  
ATOM    354 2HB  GLN A  20      11.584  14.649 -58.330  1.00  0.00           H  
ATOM    355 1HG  GLN A  20      13.913  12.985 -57.308  1.00  0.00           H  
ATOM    356 2HG  GLN A  20      12.236  12.808 -56.746  1.00  0.00           H  
ATOM    357 1HE2 GLN A  20      13.546  10.852 -59.951  1.00  0.00           H  
ATOM    358 2HE2 GLN A  20      14.556  11.582 -58.746  1.00  0.00           H  
ATOM    359  N   GLU A  21      13.329  17.574 -58.766  1.00  0.00           N  
ATOM    360  CA  GLU A  21      12.903  18.882 -59.254  1.00  0.00           C  
ATOM    361  C   GLU A  21      13.700  19.272 -60.494  1.00  0.00           C  
ATOM    362  O   GLU A  21      13.132  19.746 -61.486  1.00  0.00           O  
ATOM    363  CB  GLU A  21      13.071  19.945 -58.166  1.00  0.00           C  
ATOM    364  CG  GLU A  21      12.111  19.801 -56.994  1.00  0.00           C  
ATOM    365  CD  GLU A  21      12.350  20.820 -55.914  1.00  0.00           C  
ATOM    366  OE1 GLU A  21      13.307  21.549 -56.013  1.00  0.00           O  
ATOM    367  OE2 GLU A  21      11.573  20.870 -54.990  1.00  0.00           O  
ATOM    368  H   GLU A  21      13.749  17.490 -57.833  1.00  0.00           H  
ATOM    369  HA  GLU A  21      11.849  18.836 -59.520  1.00  0.00           H  
ATOM    370 1HB  GLU A  21      14.087  19.906 -57.773  1.00  0.00           H  
ATOM    371 2HB  GLU A  21      12.925  20.935 -58.599  1.00  0.00           H  
ATOM    372 1HG  GLU A  21      11.089  19.908 -57.359  1.00  0.00           H  
ATOM    373 2HG  GLU A  21      12.214  18.802 -56.573  1.00  0.00           H  
ATOM    374  N   ARG A  22      15.015  19.003 -60.471  1.00  0.00           N  
ATOM    375  CA  ARG A  22      15.836  19.357 -61.612  1.00  0.00           C  
ATOM    376  C   ARG A  22      15.503  18.522 -62.832  1.00  0.00           C  
ATOM    377  O   ARG A  22      15.469  19.056 -63.950  1.00  0.00           O  
ATOM    378  CB  ARG A  22      17.327  19.205 -61.308  1.00  0.00           C  
ATOM    379  CG  ARG A  22      17.919  20.271 -60.368  1.00  0.00           C  
ATOM    380  CD  ARG A  22      19.423  20.271 -60.394  1.00  0.00           C  
ATOM    381  NE  ARG A  22      20.014  19.034 -59.878  1.00  0.00           N  
ATOM    382  CZ  ARG A  22      20.365  18.795 -58.591  1.00  0.00           C  
ATOM    383  NH1 ARG A  22      20.218  19.715 -57.659  1.00  0.00           N  
ATOM    384  NH2 ARG A  22      20.882  17.624 -58.276  1.00  0.00           N  
ATOM    385  H   ARG A  22      15.445  18.621 -59.625  1.00  0.00           H  
ATOM    386  HA  ARG A  22      15.655  20.397 -61.850  1.00  0.00           H  
ATOM    387 1HB  ARG A  22      17.485  18.232 -60.833  1.00  0.00           H  
ATOM    388 2HB  ARG A  22      17.892  19.205 -62.240  1.00  0.00           H  
ATOM    389 1HG  ARG A  22      17.568  21.257 -60.667  1.00  0.00           H  
ATOM    390 2HG  ARG A  22      17.594  20.071 -59.350  1.00  0.00           H  
ATOM    391 1HD  ARG A  22      19.762  20.403 -61.422  1.00  0.00           H  
ATOM    392 2HD  ARG A  22      19.792  21.106 -59.799  1.00  0.00           H  
ATOM    393  HE  ARG A  22      20.165  18.288 -60.544  1.00  0.00           H  
ATOM    394 1HH1 ARG A  22      19.829  20.614 -57.885  1.00  0.00           H  
ATOM    395 2HH1 ARG A  22      20.522  19.524 -56.708  1.00  0.00           H  
ATOM    396 1HH2 ARG A  22      21.004  16.915 -58.988  1.00  0.00           H  
ATOM    397 2HH2 ARG A  22      21.145  17.425 -57.319  1.00  0.00           H  
ATOM    398  N   LYS A  23      15.207  17.236 -62.642  1.00  0.00           N  
ATOM    399  CA  LYS A  23      14.921  16.381 -63.769  1.00  0.00           C  
ATOM    400  C   LYS A  23      13.579  16.747 -64.387  1.00  0.00           C  
ATOM    401  O   LYS A  23      13.458  16.721 -65.614  1.00  0.00           O  
ATOM    402  CB  LYS A  23      14.936  14.908 -63.355  1.00  0.00           C  
ATOM    403  CG  LYS A  23      14.726  13.883 -64.511  1.00  0.00           C  
ATOM    404  CD  LYS A  23      15.792  13.995 -65.632  1.00  0.00           C  
ATOM    405  CE  LYS A  23      17.212  13.668 -65.130  1.00  0.00           C  
ATOM    406  NZ  LYS A  23      18.216  13.684 -66.240  1.00  0.00           N  
ATOM    407  H   LYS A  23      15.265  16.831 -61.700  1.00  0.00           H  
ATOM    408  HA  LYS A  23      15.688  16.545 -64.515  1.00  0.00           H  
ATOM    409 1HB  LYS A  23      15.866  14.688 -62.839  1.00  0.00           H  
ATOM    410 2HB  LYS A  23      14.135  14.741 -62.628  1.00  0.00           H  
ATOM    411 1HG  LYS A  23      14.753  12.875 -64.101  1.00  0.00           H  
ATOM    412 2HG  LYS A  23      13.744  14.046 -64.959  1.00  0.00           H  
ATOM    413 1HD  LYS A  23      15.539  13.276 -66.410  1.00  0.00           H  
ATOM    414 2HD  LYS A  23      15.784  14.985 -66.086  1.00  0.00           H  
ATOM    415 1HE  LYS A  23      17.510  14.405 -64.391  1.00  0.00           H  
ATOM    416 2HE  LYS A  23      17.209  12.681 -64.667  1.00  0.00           H  
ATOM    417 1HZ  LYS A  23      19.132  13.472 -65.881  1.00  0.00           H  
ATOM    418 2HZ  LYS A  23      17.961  13.004 -66.934  1.00  0.00           H  
ATOM    419 3HZ  LYS A  23      18.236  14.625 -66.687  1.00  0.00           H  
ATOM    420  N   ALA A  24      12.569  17.091 -63.585  1.00  0.00           N  
ATOM    421  CA  ALA A  24      11.300  17.468 -64.178  1.00  0.00           C  
ATOM    422  C   ALA A  24      11.459  18.722 -65.039  1.00  0.00           C  
ATOM    423  O   ALA A  24      10.891  18.816 -66.132  1.00  0.00           O  
ATOM    424  CB  ALA A  24      10.263  17.702 -63.098  1.00  0.00           C  
ATOM    425  H   ALA A  24      12.667  17.048 -62.562  1.00  0.00           H  
ATOM    426  HA  ALA A  24      10.972  16.660 -64.828  1.00  0.00           H  
ATOM    427 1HB  ALA A  24       9.313  17.970 -63.556  1.00  0.00           H  
ATOM    428 2HB  ALA A  24      10.144  16.799 -62.507  1.00  0.00           H  
ATOM    429 3HB  ALA A  24      10.599  18.516 -62.449  1.00  0.00           H  
ATOM    430  N   LYS A  25      12.277  19.680 -64.573  1.00  0.00           N  
ATOM    431  CA  LYS A  25      12.478  20.896 -65.347  1.00  0.00           C  
ATOM    432  C   LYS A  25      13.265  20.623 -66.629  1.00  0.00           C  
ATOM    433  O   LYS A  25      12.904  21.127 -67.702  1.00  0.00           O  
ATOM    434  CB  LYS A  25      13.199  21.939 -64.495  1.00  0.00           C  
ATOM    435  CG  LYS A  25      12.342  22.515 -63.374  1.00  0.00           C  
ATOM    436  CD  LYS A  25      13.121  23.511 -62.519  1.00  0.00           C  
ATOM    437  CE  LYS A  25      12.261  24.055 -61.380  1.00  0.00           C  
ATOM    438  NZ  LYS A  25      13.014  25.014 -60.518  1.00  0.00           N  
ATOM    439  H   LYS A  25      12.701  19.586 -63.643  1.00  0.00           H  
ATOM    440  HA  LYS A  25      11.506  21.292 -65.631  1.00  0.00           H  
ATOM    441 1HB  LYS A  25      14.080  21.480 -64.039  1.00  0.00           H  
ATOM    442 2HB  LYS A  25      13.539  22.756 -65.126  1.00  0.00           H  
ATOM    443 1HG  LYS A  25      11.480  23.017 -63.809  1.00  0.00           H  
ATOM    444 2HG  LYS A  25      11.984  21.702 -62.743  1.00  0.00           H  
ATOM    445 1HD  LYS A  25      13.994  23.007 -62.094  1.00  0.00           H  
ATOM    446 2HD  LYS A  25      13.463  24.338 -63.137  1.00  0.00           H  
ATOM    447 1HE  LYS A  25      11.394  24.562 -61.801  1.00  0.00           H  
ATOM    448 2HE  LYS A  25      11.920  23.220 -60.764  1.00  0.00           H  
ATOM    449 1HZ  LYS A  25      12.412  25.350 -59.779  1.00  0.00           H  
ATOM    450 2HZ  LYS A  25      13.814  24.548 -60.113  1.00  0.00           H  
ATOM    451 3HZ  LYS A  25      13.328  25.797 -61.075  1.00  0.00           H  
ATOM    452  N   GLU A  26      14.305  19.790 -66.541  1.00  0.00           N  
ATOM    453  CA  GLU A  26      15.105  19.452 -67.708  1.00  0.00           C  
ATOM    454  C   GLU A  26      14.237  18.741 -68.733  1.00  0.00           C  
ATOM    455  O   GLU A  26      14.344  18.979 -69.942  1.00  0.00           O  
ATOM    456  CB  GLU A  26      16.281  18.553 -67.331  1.00  0.00           C  
ATOM    457  CG  GLU A  26      17.256  18.243 -68.483  1.00  0.00           C  
ATOM    458  CD  GLU A  26      18.371  17.319 -68.051  1.00  0.00           C  
ATOM    459  OE1 GLU A  26      18.047  16.249 -67.566  1.00  0.00           O  
ATOM    460  OE2 GLU A  26      19.519  17.667 -68.185  1.00  0.00           O  
ATOM    461  H   GLU A  26      14.579  19.414 -65.626  1.00  0.00           H  
ATOM    462  HA  GLU A  26      15.481  20.374 -68.150  1.00  0.00           H  
ATOM    463 1HB  GLU A  26      16.847  19.021 -66.526  1.00  0.00           H  
ATOM    464 2HB  GLU A  26      15.899  17.605 -66.946  1.00  0.00           H  
ATOM    465 1HG  GLU A  26      16.711  17.779 -69.307  1.00  0.00           H  
ATOM    466 2HG  GLU A  26      17.680  19.180 -68.847  1.00  0.00           H  
ATOM    467  N   PHE A  27      13.374  17.852 -68.243  1.00  0.00           N  
ATOM    468  CA  PHE A  27      12.525  17.083 -69.117  1.00  0.00           C  
ATOM    469  C   PHE A  27      11.551  17.993 -69.866  1.00  0.00           C  
ATOM    470  O   PHE A  27      11.368  17.842 -71.081  1.00  0.00           O  
ATOM    471  CB  PHE A  27      11.752  16.022 -68.365  1.00  0.00           C  
ATOM    472  CG  PHE A  27      11.144  15.169 -69.330  1.00  0.00           C  
ATOM    473  CD1 PHE A  27      11.884  14.132 -69.865  1.00  0.00           C  
ATOM    474  CD2 PHE A  27       9.887  15.406 -69.793  1.00  0.00           C  
ATOM    475  CE1 PHE A  27      11.359  13.367 -70.830  1.00  0.00           C  
ATOM    476  CE2 PHE A  27       9.394  14.637 -70.755  1.00  0.00           C  
ATOM    477  CZ  PHE A  27      10.124  13.639 -71.271  1.00  0.00           C  
ATOM    478  H   PHE A  27      13.344  17.666 -67.238  1.00  0.00           H  
ATOM    479  HA  PHE A  27      13.159  16.584 -69.846  1.00  0.00           H  
ATOM    480 1HB  PHE A  27      12.412  15.436 -67.722  1.00  0.00           H  
ATOM    481 2HB  PHE A  27      10.980  16.475 -67.743  1.00  0.00           H  
ATOM    482  HD1 PHE A  27      12.898  13.949 -69.502  1.00  0.00           H  
ATOM    483  HD2 PHE A  27       9.297  16.231 -69.390  1.00  0.00           H  
ATOM    484  HE1 PHE A  27      11.925  12.552 -71.267  1.00  0.00           H  
ATOM    485  HE2 PHE A  27       8.408  14.822 -71.135  1.00  0.00           H  
ATOM    486  HZ  PHE A  27       9.700  13.057 -72.049  1.00  0.00           H  
ATOM    487  N   GLN A  28      10.931  18.960 -69.181  1.00  0.00           N  
ATOM    488  CA  GLN A  28       9.992  19.833 -69.882  1.00  0.00           C  
ATOM    489  C   GLN A  28      10.725  20.593 -70.996  1.00  0.00           C  
ATOM    490  O   GLN A  28      10.156  20.835 -72.074  1.00  0.00           O  
ATOM    491  CB  GLN A  28       9.331  20.823 -68.920  1.00  0.00           C  
ATOM    492  CG  GLN A  28       8.197  21.671 -69.540  1.00  0.00           C  
ATOM    493  CD  GLN A  28       6.973  20.837 -69.951  1.00  0.00           C  
ATOM    494  OE1 GLN A  28       6.443  20.053 -69.144  1.00  0.00           O  
ATOM    495  NE2 GLN A  28       6.518  20.998 -71.185  1.00  0.00           N  
ATOM    496  H   GLN A  28      11.064  19.042 -68.163  1.00  0.00           H  
ATOM    497  HA  GLN A  28       9.223  19.217 -70.336  1.00  0.00           H  
ATOM    498 1HB  GLN A  28       8.931  20.277 -68.064  1.00  0.00           H  
ATOM    499 2HB  GLN A  28      10.097  21.506 -68.535  1.00  0.00           H  
ATOM    500 1HG  GLN A  28       7.874  22.403 -68.803  1.00  0.00           H  
ATOM    501 2HG  GLN A  28       8.571  22.182 -70.429  1.00  0.00           H  
ATOM    502 1HE2 GLN A  28       5.704  20.461 -71.499  1.00  0.00           H  
ATOM    503 2HE2 GLN A  28       6.963  21.635 -71.813  1.00  0.00           H  
ATOM    504  N   GLU A  29      11.991  20.958 -70.758  1.00  0.00           N  
ATOM    505  CA  GLU A  29      12.752  21.637 -71.800  1.00  0.00           C  
ATOM    506  C   GLU A  29      12.987  20.685 -72.983  1.00  0.00           C  
ATOM    507  O   GLU A  29      12.926  21.122 -74.135  1.00  0.00           O  
ATOM    508  CB  GLU A  29      14.083  22.179 -71.264  1.00  0.00           C  
ATOM    509  CG  GLU A  29      13.967  23.367 -70.291  1.00  0.00           C  
ATOM    510  CD  GLU A  29      13.356  24.609 -70.924  1.00  0.00           C  
ATOM    511  OE1 GLU A  29      13.737  24.938 -72.019  1.00  0.00           O  
ATOM    512  OE2 GLU A  29      12.492  25.223 -70.313  1.00  0.00           O  
ATOM    513  H   GLU A  29      12.393  20.811 -69.824  1.00  0.00           H  
ATOM    514  HA  GLU A  29      12.173  22.482 -72.157  1.00  0.00           H  
ATOM    515 1HB  GLU A  29      14.607  21.383 -70.739  1.00  0.00           H  
ATOM    516 2HB  GLU A  29      14.714  22.484 -72.098  1.00  0.00           H  
ATOM    517 1HG  GLU A  29      13.352  23.069 -69.442  1.00  0.00           H  
ATOM    518 2HG  GLU A  29      14.959  23.612 -69.914  1.00  0.00           H  
ATOM    519  N   LEU A  30      13.196  19.379 -72.713  1.00  0.00           N  
ATOM    520  CA  LEU A  30      13.364  18.382 -73.775  1.00  0.00           C  
ATOM    521  C   LEU A  30      12.096  18.292 -74.619  1.00  0.00           C  
ATOM    522  O   LEU A  30      12.172  18.205 -75.849  1.00  0.00           O  
ATOM    523  CB  LEU A  30      13.656  16.974 -73.223  1.00  0.00           C  
ATOM    524  CG  LEU A  30      13.862  15.814 -74.285  1.00  0.00           C  
ATOM    525  CD1 LEU A  30      15.087  16.092 -75.180  1.00  0.00           C  
ATOM    526  CD2 LEU A  30      13.980  14.481 -73.554  1.00  0.00           C  
ATOM    527  H   LEU A  30      13.311  19.106 -71.726  1.00  0.00           H  
ATOM    528  HA  LEU A  30      14.187  18.707 -74.411  1.00  0.00           H  
ATOM    529 1HB  LEU A  30      14.550  17.030 -72.601  1.00  0.00           H  
ATOM    530 2HB  LEU A  30      12.831  16.675 -72.590  1.00  0.00           H  
ATOM    531  HG  LEU A  30      12.990  15.774 -74.933  1.00  0.00           H  
ATOM    532 1HD1 LEU A  30      15.198  15.291 -75.906  1.00  0.00           H  
ATOM    533 2HD1 LEU A  30      14.961  17.033 -75.711  1.00  0.00           H  
ATOM    534 3HD1 LEU A  30      15.985  16.144 -74.567  1.00  0.00           H  
ATOM    535 1HD2 LEU A  30      14.081  13.674 -74.278  1.00  0.00           H  
ATOM    536 2HD2 LEU A  30      14.849  14.498 -72.896  1.00  0.00           H  
ATOM    537 3HD2 LEU A  30      13.080  14.324 -72.964  1.00  0.00           H  
ATOM    538  N   LEU A  31      10.921  18.312 -73.973  1.00  0.00           N  
ATOM    539  CA  LEU A  31       9.678  18.238 -74.731  1.00  0.00           C  
ATOM    540  C   LEU A  31       9.586  19.406 -75.696  1.00  0.00           C  
ATOM    541  O   LEU A  31       9.250  19.227 -76.868  1.00  0.00           O  
ATOM    542  CB  LEU A  31       8.433  18.315 -73.812  1.00  0.00           C  
ATOM    543  CG  LEU A  31       8.110  17.140 -72.899  1.00  0.00           C  
ATOM    544  CD1 LEU A  31       7.011  17.509 -71.915  1.00  0.00           C  
ATOM    545  CD2 LEU A  31       7.615  16.022 -73.714  1.00  0.00           C  
ATOM    546  H   LEU A  31      10.932  18.328 -72.943  1.00  0.00           H  
ATOM    547  HA  LEU A  31       9.680  17.315 -75.315  1.00  0.00           H  
ATOM    548 1HB  LEU A  31       8.546  19.192 -73.173  1.00  0.00           H  
ATOM    549 2HB  LEU A  31       7.567  18.479 -74.435  1.00  0.00           H  
ATOM    550  HG  LEU A  31       9.005  16.858 -72.356  1.00  0.00           H  
ATOM    551 1HD1 LEU A  31       6.787  16.659 -71.282  1.00  0.00           H  
ATOM    552 2HD1 LEU A  31       7.331  18.327 -71.303  1.00  0.00           H  
ATOM    553 3HD1 LEU A  31       6.116  17.793 -72.464  1.00  0.00           H  
ATOM    554 1HD2 LEU A  31       7.382  15.177 -73.078  1.00  0.00           H  
ATOM    555 2HD2 LEU A  31       6.715  16.331 -74.248  1.00  0.00           H  
ATOM    556 3HD2 LEU A  31       8.365  15.757 -74.407  1.00  0.00           H  
ATOM    557  N   LYS A  32       9.935  20.609 -75.213  1.00  0.00           N  
ATOM    558  CA  LYS A  32       9.867  21.777 -76.077  1.00  0.00           C  
ATOM    559  C   LYS A  32      10.887  21.729 -77.207  1.00  0.00           C  
ATOM    560  O   LYS A  32      10.541  22.029 -78.350  1.00  0.00           O  
ATOM    561  CB  LYS A  32      10.082  23.056 -75.269  1.00  0.00           C  
ATOM    562  CG  LYS A  32       8.930  23.430 -74.344  1.00  0.00           C  
ATOM    563  CD  LYS A  32       9.123  24.834 -73.744  1.00  0.00           C  
ATOM    564  CE  LYS A  32      10.210  24.834 -72.667  1.00  0.00           C  
ATOM    565  NZ  LYS A  32      10.335  26.150 -71.968  1.00  0.00           N  
ATOM    566  H   LYS A  32      10.179  20.701 -74.222  1.00  0.00           H  
ATOM    567  HA  LYS A  32       8.876  21.813 -76.525  1.00  0.00           H  
ATOM    568 1HB  LYS A  32      10.977  22.923 -74.662  1.00  0.00           H  
ATOM    569 2HB  LYS A  32      10.269  23.890 -75.949  1.00  0.00           H  
ATOM    570 1HG  LYS A  32       7.990  23.398 -74.897  1.00  0.00           H  
ATOM    571 2HG  LYS A  32       8.876  22.701 -73.535  1.00  0.00           H  
ATOM    572 1HD  LYS A  32       9.402  25.531 -74.534  1.00  0.00           H  
ATOM    573 2HD  LYS A  32       8.183  25.167 -73.301  1.00  0.00           H  
ATOM    574 1HE  LYS A  32       9.974  24.064 -71.929  1.00  0.00           H  
ATOM    575 2HE  LYS A  32      11.171  24.602 -73.120  1.00  0.00           H  
ATOM    576 1HZ  LYS A  32      11.087  26.044 -71.259  1.00  0.00           H  
ATOM    577 2HZ  LYS A  32      10.588  26.869 -72.625  1.00  0.00           H  
ATOM    578 3HZ  LYS A  32       9.474  26.389 -71.511  1.00  0.00           H  
ATOM    579  N   GLU A  33      12.125  21.305 -76.914  1.00  0.00           N  
ATOM    580  CA  GLU A  33      13.142  21.268 -77.954  1.00  0.00           C  
ATOM    581  C   GLU A  33      12.797  20.300 -79.061  1.00  0.00           C  
ATOM    582  O   GLU A  33      12.936  20.626 -80.247  1.00  0.00           O  
ATOM    583  CB  GLU A  33      14.507  20.860 -77.388  1.00  0.00           C  
ATOM    584  CG  GLU A  33      15.621  20.803 -78.462  1.00  0.00           C  
ATOM    585  CD  GLU A  33      16.969  20.426 -77.933  1.00  0.00           C  
ATOM    586  OE1 GLU A  33      17.134  20.349 -76.741  1.00  0.00           O  
ATOM    587  OE2 GLU A  33      17.843  20.190 -78.742  1.00  0.00           O  
ATOM    588  H   GLU A  33      12.368  21.067 -75.949  1.00  0.00           H  
ATOM    589  HA  GLU A  33      13.226  22.264 -78.384  1.00  0.00           H  
ATOM    590 1HB  GLU A  33      14.804  21.559 -76.610  1.00  0.00           H  
ATOM    591 2HB  GLU A  33      14.425  19.869 -76.925  1.00  0.00           H  
ATOM    592 1HG  GLU A  33      15.346  20.072 -79.220  1.00  0.00           H  
ATOM    593 2HG  GLU A  33      15.683  21.777 -78.950  1.00  0.00           H  
ATOM    594  N   LEU A  34      12.339  19.105 -78.698  1.00  0.00           N  
ATOM    595  CA  LEU A  34      12.036  18.134 -79.721  1.00  0.00           C  
ATOM    596  C   LEU A  34      10.811  18.573 -80.500  1.00  0.00           C  
ATOM    597  O   LEU A  34      10.759  18.377 -81.718  1.00  0.00           O  
ATOM    598  CB  LEU A  34      11.841  16.750 -79.106  1.00  0.00           C  
ATOM    599  CG  LEU A  34      13.116  16.103 -78.458  1.00  0.00           C  
ATOM    600  CD1 LEU A  34      12.704  14.816 -77.822  1.00  0.00           C  
ATOM    601  CD2 LEU A  34      14.241  15.873 -79.480  1.00  0.00           C  
ATOM    602  H   LEU A  34      12.233  18.868 -77.703  1.00  0.00           H  
ATOM    603  HA  LEU A  34      12.860  18.098 -80.424  1.00  0.00           H  
ATOM    604 1HB  LEU A  34      11.092  16.841 -78.312  1.00  0.00           H  
ATOM    605 2HB  LEU A  34      11.453  16.071 -79.867  1.00  0.00           H  
ATOM    606  HG  LEU A  34      13.480  16.763 -77.674  1.00  0.00           H  
ATOM    607 1HD1 LEU A  34      13.551  14.353 -77.328  1.00  0.00           H  
ATOM    608 2HD1 LEU A  34      11.934  15.023 -77.098  1.00  0.00           H  
ATOM    609 3HD1 LEU A  34      12.323  14.141 -78.587  1.00  0.00           H  
ATOM    610 1HD2 LEU A  34      15.093  15.423 -78.971  1.00  0.00           H  
ATOM    611 2HD2 LEU A  34      13.905  15.213 -80.250  1.00  0.00           H  
ATOM    612 3HD2 LEU A  34      14.557  16.811 -79.921  1.00  0.00           H  
ATOM    613  N   SER A  35       9.834  19.209 -79.835  1.00  0.00           N  
ATOM    614  CA  SER A  35       8.656  19.662 -80.540  1.00  0.00           C  
ATOM    615  C   SER A  35       9.039  20.684 -81.594  1.00  0.00           C  
ATOM    616  O   SER A  35       8.569  20.594 -82.734  1.00  0.00           O  
ATOM    617  CB  SER A  35       7.660  20.276 -79.576  1.00  0.00           C  
ATOM    618  OG  SER A  35       6.501  20.716 -80.247  1.00  0.00           O  
ATOM    619  H   SER A  35       9.869  19.332 -78.818  1.00  0.00           H  
ATOM    620  HA  SER A  35       8.200  18.806 -81.037  1.00  0.00           H  
ATOM    621 1HB  SER A  35       7.404  19.543 -78.835  1.00  0.00           H  
ATOM    622 2HB  SER A  35       8.126  21.109 -79.057  1.00  0.00           H  
ATOM    623  HG  SER A  35       6.716  21.579 -80.626  1.00  0.00           H  
ATOM    624  N   GLU A  36       9.916  21.639 -81.229  1.00  0.00           N  
ATOM    625  CA  GLU A  36      10.338  22.676 -82.165  1.00  0.00           C  
ATOM    626  C   GLU A  36      11.118  22.090 -83.334  1.00  0.00           C  
ATOM    627  O   GLU A  36      10.908  22.508 -84.477  1.00  0.00           O  
ATOM    628  CB  GLU A  36      11.213  23.709 -81.442  1.00  0.00           C  
ATOM    629  CG  GLU A  36      10.462  24.599 -80.456  1.00  0.00           C  
ATOM    630  CD  GLU A  36      11.376  25.499 -79.666  1.00  0.00           C  
ATOM    631  OE1 GLU A  36      12.569  25.374 -79.814  1.00  0.00           O  
ATOM    632  OE2 GLU A  36      10.883  26.305 -78.912  1.00  0.00           O  
ATOM    633  H   GLU A  36      10.250  21.673 -80.262  1.00  0.00           H  
ATOM    634  HA  GLU A  36       9.459  23.178 -82.552  1.00  0.00           H  
ATOM    635 1HB  GLU A  36      11.995  23.188 -80.886  1.00  0.00           H  
ATOM    636 2HB  GLU A  36      11.703  24.350 -82.176  1.00  0.00           H  
ATOM    637 1HG  GLU A  36       9.751  25.215 -81.008  1.00  0.00           H  
ATOM    638 2HG  GLU A  36       9.892  23.974 -79.775  1.00  0.00           H  
ATOM    639  N   ARG A  37      11.973  21.097 -83.087  1.00  0.00           N  
ATOM    640  CA  ARG A  37      12.711  20.508 -84.188  1.00  0.00           C  
ATOM    641  C   ARG A  37      11.760  19.788 -85.152  1.00  0.00           C  
ATOM    642  O   ARG A  37      11.895  19.909 -86.375  1.00  0.00           O  
ATOM    643  CB  ARG A  37      13.761  19.549 -83.665  1.00  0.00           C  
ATOM    644  CG  ARG A  37      14.955  20.196 -82.975  1.00  0.00           C  
ATOM    645  CD  ARG A  37      15.922  19.172 -82.491  1.00  0.00           C  
ATOM    646  NE  ARG A  37      17.050  19.765 -81.763  1.00  0.00           N  
ATOM    647  CZ  ARG A  37      18.165  20.284 -82.307  1.00  0.00           C  
ATOM    648  NH1 ARG A  37      18.359  20.322 -83.617  1.00  0.00           N  
ATOM    649  NH2 ARG A  37      19.066  20.757 -81.480  1.00  0.00           N  
ATOM    650  H   ARG A  37      12.153  20.806 -82.117  1.00  0.00           H  
ATOM    651  HA  ARG A  37      13.216  21.305 -84.731  1.00  0.00           H  
ATOM    652 1HB  ARG A  37      13.292  18.888 -82.937  1.00  0.00           H  
ATOM    653 2HB  ARG A  37      14.136  18.934 -84.481  1.00  0.00           H  
ATOM    654 1HG  ARG A  37      15.462  20.857 -83.676  1.00  0.00           H  
ATOM    655 2HG  ARG A  37      14.614  20.777 -82.121  1.00  0.00           H  
ATOM    656 1HD  ARG A  37      15.400  18.503 -81.802  1.00  0.00           H  
ATOM    657 2HD  ARG A  37      16.306  18.593 -83.325  1.00  0.00           H  
ATOM    658  HE  ARG A  37      17.021  19.786 -80.730  1.00  0.00           H  
ATOM    659 1HH1 ARG A  37      17.663  19.955 -84.248  1.00  0.00           H  
ATOM    660 2HH1 ARG A  37      19.211  20.718 -83.990  1.00  0.00           H  
ATOM    661 1HH2 ARG A  37      18.864  20.698 -80.467  1.00  0.00           H  
ATOM    662 2HH2 ARG A  37      19.926  21.158 -81.819  1.00  0.00           H  
ATOM    663  N   SER A  38      10.760  19.084 -84.613  1.00  0.00           N  
ATOM    664  CA  SER A  38       9.822  18.389 -85.478  1.00  0.00           C  
ATOM    665  C   SER A  38       8.957  19.394 -86.254  1.00  0.00           C  
ATOM    666  O   SER A  38       8.665  19.179 -87.440  1.00  0.00           O  
ATOM    667  CB  SER A  38       8.960  17.451 -84.671  1.00  0.00           C  
ATOM    668  OG  SER A  38       9.707  16.403 -84.115  1.00  0.00           O  
ATOM    669  H   SER A  38      10.689  18.965 -83.597  1.00  0.00           H  
ATOM    670  HA  SER A  38      10.385  17.802 -86.189  1.00  0.00           H  
ATOM    671 1HB  SER A  38       8.481  18.012 -83.872  1.00  0.00           H  
ATOM    672 2HB  SER A  38       8.190  17.047 -85.316  1.00  0.00           H  
ATOM    673  HG  SER A  38       9.080  15.850 -83.644  1.00  0.00           H  
ATOM    674  N   GLU A  39       8.566  20.511 -85.613  1.00  0.00           N  
ATOM    675  CA  GLU A  39       7.759  21.523 -86.287  1.00  0.00           C  
ATOM    676  C   GLU A  39       8.521  22.086 -87.476  1.00  0.00           C  
ATOM    677  O   GLU A  39       7.928  22.300 -88.541  1.00  0.00           O  
ATOM    678  CB  GLU A  39       7.357  22.672 -85.354  1.00  0.00           C  
ATOM    679  CG  GLU A  39       6.430  23.718 -86.035  1.00  0.00           C  
ATOM    680  CD  GLU A  39       5.924  24.799 -85.110  1.00  0.00           C  
ATOM    681  OE1 GLU A  39       6.212  24.745 -83.938  1.00  0.00           O  
ATOM    682  OE2 GLU A  39       5.245  25.681 -85.583  1.00  0.00           O  
ATOM    683  H   GLU A  39       8.791  20.628 -84.620  1.00  0.00           H  
ATOM    684  HA  GLU A  39       6.850  21.049 -86.653  1.00  0.00           H  
ATOM    685 1HB  GLU A  39       6.863  22.275 -84.472  1.00  0.00           H  
ATOM    686 2HB  GLU A  39       8.261  23.188 -85.018  1.00  0.00           H  
ATOM    687 1HG  GLU A  39       6.979  24.199 -86.846  1.00  0.00           H  
ATOM    688 2HG  GLU A  39       5.579  23.196 -86.472  1.00  0.00           H  
ATOM    689  N   GLU A  40       9.831  22.309 -87.303  1.00  0.00           N  
ATOM    690  CA  GLU A  40      10.684  22.824 -88.364  1.00  0.00           C  
ATOM    691  C   GLU A  40      10.775  21.847 -89.531  1.00  0.00           C  
ATOM    692  O   GLU A  40      10.795  22.272 -90.689  1.00  0.00           O  
ATOM    693  CB  GLU A  40      12.073  23.160 -87.810  1.00  0.00           C  
ATOM    694  CG  GLU A  40      12.086  24.401 -86.929  1.00  0.00           C  
ATOM    695  CD  GLU A  40      11.886  25.612 -87.749  1.00  0.00           C  
ATOM    696  OE1 GLU A  40      10.883  26.275 -87.624  1.00  0.00           O  
ATOM    697  OE2 GLU A  40      12.766  25.904 -88.516  1.00  0.00           O  
ATOM    698  H   GLU A  40      10.232  22.173 -86.367  1.00  0.00           H  
ATOM    699  HA  GLU A  40      10.241  23.748 -88.732  1.00  0.00           H  
ATOM    700 1HB  GLU A  40      12.449  22.319 -87.231  1.00  0.00           H  
ATOM    701 2HB  GLU A  40      12.761  23.326 -88.640  1.00  0.00           H  
ATOM    702 1HG  GLU A  40      11.282  24.331 -86.196  1.00  0.00           H  
ATOM    703 2HG  GLU A  40      13.032  24.461 -86.394  1.00  0.00           H  
ATOM    704  N   LEU A  41      10.784  20.535 -89.260  1.00  0.00           N  
ATOM    705  CA  LEU A  41      10.841  19.586 -90.369  1.00  0.00           C  
ATOM    706  C   LEU A  41       9.590  19.744 -91.216  1.00  0.00           C  
ATOM    707  O   LEU A  41       9.660  19.808 -92.449  1.00  0.00           O  
ATOM    708  CB  LEU A  41      10.779  18.131 -89.865  1.00  0.00           C  
ATOM    709  CG  LEU A  41      11.918  17.578 -89.060  1.00  0.00           C  
ATOM    710  CD1 LEU A  41      11.476  16.213 -88.504  1.00  0.00           C  
ATOM    711  CD2 LEU A  41      13.154  17.453 -89.910  1.00  0.00           C  
ATOM    712  H   LEU A  41      10.833  20.227 -88.282  1.00  0.00           H  
ATOM    713  HA  LEU A  41      11.716  19.780 -90.981  1.00  0.00           H  
ATOM    714 1HB  LEU A  41       9.877  18.017 -89.265  1.00  0.00           H  
ATOM    715 2HB  LEU A  41      10.666  17.497 -90.735  1.00  0.00           H  
ATOM    716  HG  LEU A  41      12.125  18.237 -88.218  1.00  0.00           H  
ATOM    717 1HD1 LEU A  41      12.264  15.800 -87.893  1.00  0.00           H  
ATOM    718 2HD1 LEU A  41      10.587  16.335 -87.893  1.00  0.00           H  
ATOM    719 3HD1 LEU A  41      11.252  15.531 -89.310  1.00  0.00           H  
ATOM    720 1HD2 LEU A  41      13.955  17.051 -89.301  1.00  0.00           H  
ATOM    721 2HD2 LEU A  41      12.955  16.792 -90.749  1.00  0.00           H  
ATOM    722 3HD2 LEU A  41      13.449  18.434 -90.281  1.00  0.00           H  
ATOM    723  N   ILE A  42       8.454  19.904 -90.537  1.00  0.00           N  
ATOM    724  CA  ILE A  42       7.181  20.037 -91.220  1.00  0.00           C  
ATOM    725  C   ILE A  42       7.127  21.359 -91.979  1.00  0.00           C  
ATOM    726  O   ILE A  42       6.608  21.405 -93.102  1.00  0.00           O  
ATOM    727  CB  ILE A  42       5.996  19.931 -90.248  1.00  0.00           C  
ATOM    728  CG1 ILE A  42       5.946  18.503 -89.665  1.00  0.00           C  
ATOM    729  CG2 ILE A  42       4.697  20.220 -91.013  1.00  0.00           C  
ATOM    730  CD1 ILE A  42       4.976  18.312 -88.476  1.00  0.00           C  
ATOM    731  H   ILE A  42       8.491  19.830 -89.510  1.00  0.00           H  
ATOM    732  HA  ILE A  42       7.091  19.230 -91.939  1.00  0.00           H  
ATOM    733  HB  ILE A  42       6.120  20.633 -89.425  1.00  0.00           H  
ATOM    734 1HG1 ILE A  42       5.688  17.829 -90.461  1.00  0.00           H  
ATOM    735 2HG1 ILE A  42       6.945  18.238 -89.310  1.00  0.00           H  
ATOM    736 1HG2 ILE A  42       3.885  20.135 -90.346  1.00  0.00           H  
ATOM    737 2HG2 ILE A  42       4.706  21.226 -91.423  1.00  0.00           H  
ATOM    738 3HG2 ILE A  42       4.579  19.502 -91.829  1.00  0.00           H  
ATOM    739 1HD1 ILE A  42       5.027  17.280 -88.138  1.00  0.00           H  
ATOM    740 2HD1 ILE A  42       5.264  18.974 -87.658  1.00  0.00           H  
ATOM    741 3HD1 ILE A  42       3.963  18.530 -88.774  1.00  0.00           H  
ATOM    742  N   ARG A  43       7.585  22.454 -91.354  1.00  0.00           N  
ATOM    743  CA  ARG A  43       7.574  23.750 -92.009  1.00  0.00           C  
ATOM    744  C   ARG A  43       8.375  23.692 -93.300  1.00  0.00           C  
ATOM    745  O   ARG A  43       7.919  24.192 -94.330  1.00  0.00           O  
ATOM    746  CB  ARG A  43       8.124  24.852 -91.103  1.00  0.00           C  
ATOM    747  CG  ARG A  43       8.092  26.281 -91.724  1.00  0.00           C  
ATOM    748  CD  ARG A  43       8.567  27.370 -90.772  1.00  0.00           C  
ATOM    749  NE  ARG A  43       9.994  27.273 -90.419  1.00  0.00           N  
ATOM    750  CZ  ARG A  43      11.040  27.709 -91.188  1.00  0.00           C  
ATOM    751  NH1 ARG A  43      10.856  28.284 -92.368  1.00  0.00           N  
ATOM    752  NH2 ARG A  43      12.278  27.556 -90.740  1.00  0.00           N  
ATOM    753  H   ARG A  43       7.936  22.369 -90.394  1.00  0.00           H  
ATOM    754  HA  ARG A  43       6.545  24.001 -92.260  1.00  0.00           H  
ATOM    755 1HB  ARG A  43       7.565  24.868 -90.167  1.00  0.00           H  
ATOM    756 2HB  ARG A  43       9.164  24.626 -90.854  1.00  0.00           H  
ATOM    757 1HG  ARG A  43       8.740  26.297 -92.601  1.00  0.00           H  
ATOM    758 2HG  ARG A  43       7.075  26.521 -92.035  1.00  0.00           H  
ATOM    759 1HD  ARG A  43       8.393  28.350 -91.228  1.00  0.00           H  
ATOM    760 2HD  ARG A  43       7.992  27.306 -89.849  1.00  0.00           H  
ATOM    761  HE  ARG A  43      10.232  26.867 -89.492  1.00  0.00           H  
ATOM    762 1HH1 ARG A  43       9.927  28.414 -92.782  1.00  0.00           H  
ATOM    763 2HH1 ARG A  43      11.650  28.587 -92.913  1.00  0.00           H  
ATOM    764 1HH2 ARG A  43      12.440  27.093 -89.832  1.00  0.00           H  
ATOM    765 2HH2 ARG A  43      13.061  27.864 -91.289  1.00  0.00           H  
ATOM    766  N   GLU A  44       9.554  23.049 -93.280  1.00  0.00           N  
ATOM    767  CA  GLU A  44      10.295  22.956 -94.521  1.00  0.00           C  
ATOM    768  C   GLU A  44       9.569  22.093 -95.551  1.00  0.00           C  
ATOM    769  O   GLU A  44       9.563  22.437 -96.732  1.00  0.00           O  
ATOM    770  CB  GLU A  44      11.715  22.418 -94.323  1.00  0.00           C  
ATOM    771  CG  GLU A  44      12.682  23.385 -93.636  1.00  0.00           C  
ATOM    772  CD  GLU A  44      14.122  22.900 -93.667  1.00  0.00           C  
ATOM    773  OE1 GLU A  44      14.357  21.829 -94.195  1.00  0.00           O  
ATOM    774  OE2 GLU A  44      14.989  23.611 -93.216  1.00  0.00           O  
ATOM    775  H   GLU A  44       9.937  22.675 -92.407  1.00  0.00           H  
ATOM    776  HA  GLU A  44      10.391  23.958 -94.934  1.00  0.00           H  
ATOM    777 1HB  GLU A  44      11.659  21.519 -93.696  1.00  0.00           H  
ATOM    778 2HB  GLU A  44      12.124  22.119 -95.272  1.00  0.00           H  
ATOM    779 1HG  GLU A  44      12.624  24.354 -94.140  1.00  0.00           H  
ATOM    780 2HG  GLU A  44      12.362  23.528 -92.598  1.00  0.00           H  
ATOM    781  N   LEU A  45       8.886  21.013 -95.128  1.00  0.00           N  
ATOM    782  CA  LEU A  45       8.220  20.205 -96.148  1.00  0.00           C  
ATOM    783  C   LEU A  45       7.151  21.027 -96.837  1.00  0.00           C  
ATOM    784  O   LEU A  45       6.990  20.939 -98.067  1.00  0.00           O  
ATOM    785  CB  LEU A  45       7.452  19.009 -95.535  1.00  0.00           C  
ATOM    786  CG  LEU A  45       8.231  17.898 -94.886  1.00  0.00           C  
ATOM    787  CD1 LEU A  45       7.215  16.902 -94.290  1.00  0.00           C  
ATOM    788  CD2 LEU A  45       9.158  17.260 -95.858  1.00  0.00           C  
ATOM    789  H   LEU A  45       8.946  20.713 -94.151  1.00  0.00           H  
ATOM    790  HA  LEU A  45       8.944  19.889 -96.877  1.00  0.00           H  
ATOM    791 1HB  LEU A  45       6.778  19.401 -94.778  1.00  0.00           H  
ATOM    792 2HB  LEU A  45       6.844  18.561 -96.323  1.00  0.00           H  
ATOM    793  HG  LEU A  45       8.809  18.298 -94.074  1.00  0.00           H  
ATOM    794 1HD1 LEU A  45       7.729  16.105 -93.788  1.00  0.00           H  
ATOM    795 2HD1 LEU A  45       6.574  17.421 -93.578  1.00  0.00           H  
ATOM    796 3HD1 LEU A  45       6.606  16.486 -95.093  1.00  0.00           H  
ATOM    797 1HD2 LEU A  45       9.704  16.491 -95.351  1.00  0.00           H  
ATOM    798 2HD2 LEU A  45       8.592  16.832 -96.673  1.00  0.00           H  
ATOM    799 3HD2 LEU A  45       9.864  17.985 -96.240  1.00  0.00           H  
ATOM    800  N   GLU A  46       6.441  21.862 -96.086  1.00  0.00           N  
ATOM    801  CA  GLU A  46       5.423  22.690 -96.697  1.00  0.00           C  
ATOM    802  C   GLU A  46       6.019  23.734 -97.632  1.00  0.00           C  
ATOM    803  O   GLU A  46       5.603  23.845 -98.787  1.00  0.00           O  
ATOM    804  CB  GLU A  46       4.575  23.380 -95.624  1.00  0.00           C  
ATOM    805  CG  GLU A  46       3.453  24.281 -96.168  1.00  0.00           C  
ATOM    806  CD  GLU A  46       2.522  24.785 -95.088  1.00  0.00           C  
ATOM    807  OE1 GLU A  46       2.700  24.412 -93.940  1.00  0.00           O  
ATOM    808  OE2 GLU A  46       1.630  25.530 -95.401  1.00  0.00           O  
ATOM    809  H   GLU A  46       6.580  21.860 -95.063  1.00  0.00           H  
ATOM    810  HA  GLU A  46       4.776  22.046 -97.290  1.00  0.00           H  
ATOM    811 1HB  GLU A  46       4.125  22.637 -94.981  1.00  0.00           H  
ATOM    812 2HB  GLU A  46       5.222  23.996 -94.994  1.00  0.00           H  
ATOM    813 1HG  GLU A  46       3.910  25.142 -96.654  1.00  0.00           H  
ATOM    814 2HG  GLU A  46       2.885  23.739 -96.919  1.00  0.00           H  
ATOM    815  N   GLU A  47       7.057  24.442 -97.184  1.00  0.00           N  
ATOM    816  CA  GLU A  47       7.645  25.521 -97.980  1.00  0.00           C  
ATOM    817  C   GLU A  47       8.298  25.022 -99.261  1.00  0.00           C  
ATOM    818  O   GLU A  47       8.262  25.693-100.293  1.00  0.00           O  
ATOM    819  CB  GLU A  47       8.673  26.301 -97.161  1.00  0.00           C  
ATOM    820  CG  GLU A  47       8.081  27.134 -96.021  1.00  0.00           C  
ATOM    821  CD  GLU A  47       9.126  27.837 -95.226  1.00  0.00           C  
ATOM    822  OE1 GLU A  47      10.274  27.741 -95.601  1.00  0.00           O  
ATOM    823  OE2 GLU A  47       8.792  28.456 -94.234  1.00  0.00           O  
ATOM    824  H   GLU A  47       7.404  24.276 -96.232  1.00  0.00           H  
ATOM    825  HA  GLU A  47       6.847  26.205 -98.259  1.00  0.00           H  
ATOM    826 1HB  GLU A  47       9.388  25.595 -96.726  1.00  0.00           H  
ATOM    827 2HB  GLU A  47       9.233  26.968 -97.818  1.00  0.00           H  
ATOM    828 1HG  GLU A  47       7.398  27.872 -96.439  1.00  0.00           H  
ATOM    829 2HG  GLU A  47       7.505  26.483 -95.368  1.00  0.00           H  
ATOM    830  N   LYS A  48       8.877  23.830 -99.206  1.00  0.00           N  
ATOM    831  CA  LYS A  48       9.577  23.247-100.331  1.00  0.00           C  
ATOM    832  C   LYS A  48       8.662  22.468-101.279  1.00  0.00           C  
ATOM    833  O   LYS A  48       9.132  21.972-102.304  1.00  0.00           O  
ATOM    834  CB  LYS A  48      10.671  22.309 -99.815  1.00  0.00           C  
ATOM    835  CG  LYS A  48      11.786  23.008 -99.034  1.00  0.00           C  
ATOM    836  CD  LYS A  48      12.802  22.000 -98.513  1.00  0.00           C  
ATOM    837  CE  LYS A  48      13.887  22.664 -97.662  1.00  0.00           C  
ATOM    838  NZ  LYS A  48      14.852  21.651 -97.114  1.00  0.00           N  
ATOM    839  H   LYS A  48       8.892  23.334 -98.308  1.00  0.00           H  
ATOM    840  HA  LYS A  48      10.036  24.052-100.901  1.00  0.00           H  
ATOM    841 1HB  LYS A  48      10.215  21.561 -99.155  1.00  0.00           H  
ATOM    842 2HB  LYS A  48      11.119  21.774-100.651  1.00  0.00           H  
ATOM    843 1HG  LYS A  48      12.288  23.725 -99.686  1.00  0.00           H  
ATOM    844 2HG  LYS A  48      11.355  23.555 -98.193  1.00  0.00           H  
ATOM    845 1HD  LYS A  48      12.282  21.259 -97.901  1.00  0.00           H  
ATOM    846 2HD  LYS A  48      13.270  21.488 -99.354  1.00  0.00           H  
ATOM    847 1HE  LYS A  48      14.432  23.388 -98.262  1.00  0.00           H  
ATOM    848 2HE  LYS A  48      13.414  23.182 -96.834  1.00  0.00           H  
ATOM    849 1HZ  LYS A  48      15.555  22.111 -96.540  1.00  0.00           H  
ATOM    850 2HZ  LYS A  48      14.347  20.968 -96.549  1.00  0.00           H  
ATOM    851 3HZ  LYS A  48      15.306  21.172 -97.875  1.00  0.00           H  
ATOM    852  N   GLY A  49       7.379  22.294-100.918  1.00  0.00           N  
ATOM    853  CA  GLY A  49       6.469  21.500-101.739  1.00  0.00           C  
ATOM    854  C   GLY A  49       6.747  19.995-101.661  1.00  0.00           C  
ATOM    855  O   GLY A  49       6.504  19.267-102.621  1.00  0.00           O  
ATOM    856  H   GLY A  49       7.004  22.781-100.100  1.00  0.00           H  
ATOM    857 1HA  GLY A  49       5.446  21.702-101.414  1.00  0.00           H  
ATOM    858 2HA  GLY A  49       6.539  21.832-102.774  1.00  0.00           H  
ATOM    859  N   ALA A  50       7.276  19.522-100.530  1.00  0.00           N  
ATOM    860  CA  ALA A  50       7.641  18.117-100.373  1.00  0.00           C  
ATOM    861  C   ALA A  50       6.469  17.218-100.003  1.00  0.00           C  
ATOM    862  O   ALA A  50       6.614  15.997 -99.994  1.00  0.00           O  
ATOM    863  CB  ALA A  50       8.701  17.980 -99.309  1.00  0.00           C  
ATOM    864  H   ALA A  50       7.410  20.151 -99.736  1.00  0.00           H  
ATOM    865  HA  ALA A  50       8.041  17.768-101.325  1.00  0.00           H  
ATOM    866 1HB  ALA A  50       8.986  16.936 -99.218  1.00  0.00           H  
ATOM    867 2HB  ALA A  50       9.574  18.582 -99.567  1.00  0.00           H  
ATOM    868 3HB  ALA A  50       8.282  18.323 -98.392  1.00  0.00           H  
ATOM    869  N   ALA A  51       5.325  17.811 -99.670  1.00  0.00           N  
ATOM    870  CA  ALA A  51       4.168  17.040 -99.241  1.00  0.00           C  
ATOM    871  C   ALA A  51       2.869  17.758 -99.617  1.00  0.00           C  
ATOM    872  O   ALA A  51       2.822  18.990 -99.718  1.00  0.00           O  
ATOM    873  CB  ALA A  51       4.274  16.799 -97.739  1.00  0.00           C  
ATOM    874  H   ALA A  51       5.254  18.820 -99.728  1.00  0.00           H  
ATOM    875  HA  ALA A  51       4.171  16.077 -99.758  1.00  0.00           H  
ATOM    876 1HB  ALA A  51       3.434  16.214 -97.402  1.00  0.00           H  
ATOM    877 2HB  ALA A  51       5.197  16.264 -97.525  1.00  0.00           H  
ATOM    878 3HB  ALA A  51       4.284  17.739 -97.237  1.00  0.00           H  
ATOM    879  N   SER A  52       1.805  16.978 -99.829  1.00  0.00           N  
ATOM    880  CA  SER A  52       0.480  17.506-100.164  1.00  0.00           C  
ATOM    881  C   SER A  52      -0.190  18.077 -98.940  1.00  0.00           C  
ATOM    882  O   SER A  52       0.226  17.800 -97.815  1.00  0.00           O  
ATOM    883  CB  SER A  52      -0.414  16.423-100.740  1.00  0.00           C  
ATOM    884  OG  SER A  52      -0.808  15.496 -99.747  1.00  0.00           O  
ATOM    885  H   SER A  52       1.912  15.955 -99.746  1.00  0.00           H  
ATOM    886  HA  SER A  52       0.597  18.308-100.899  1.00  0.00           H  
ATOM    887 1HB  SER A  52      -1.296  16.874-101.189  1.00  0.00           H  
ATOM    888 2HB  SER A  52       0.127  15.898-101.523  1.00  0.00           H  
ATOM    889  HG  SER A  52      -1.214  14.760-100.224  1.00  0.00           H  
ATOM    890  N   GLU A  53      -1.281  18.813 -99.118  1.00  0.00           N  
ATOM    891  CA  GLU A  53      -1.954  19.367 -97.957  1.00  0.00           C  
ATOM    892  C   GLU A  53      -2.441  18.277 -97.004  1.00  0.00           C  
ATOM    893  O   GLU A  53      -2.358  18.452 -95.789  1.00  0.00           O  
ATOM    894  CB  GLU A  53      -3.126  20.237 -98.398  1.00  0.00           C  
ATOM    895  CG  GLU A  53      -2.730  21.496 -99.145  1.00  0.00           C  
ATOM    896  CD  GLU A  53      -2.414  21.238-100.598  1.00  0.00           C  
ATOM    897  OE1 GLU A  53      -2.539  20.104-101.021  1.00  0.00           O  
ATOM    898  OE2 GLU A  53      -2.046  22.156-101.281  1.00  0.00           O  
ATOM    899  H   GLU A  53      -1.626  19.036-100.059  1.00  0.00           H  
ATOM    900  HA  GLU A  53      -1.244  19.991 -97.418  1.00  0.00           H  
ATOM    901 1HB  GLU A  53      -3.769  19.665 -99.047  1.00  0.00           H  
ATOM    902 2HB  GLU A  53      -3.713  20.532 -97.530  1.00  0.00           H  
ATOM    903 1HG  GLU A  53      -3.547  22.215 -99.081  1.00  0.00           H  
ATOM    904 2HG  GLU A  53      -1.857  21.933 -98.657  1.00  0.00           H  
ATOM    905  N   ALA A  54      -2.949  17.157 -97.536  1.00  0.00           N  
ATOM    906  CA  ALA A  54      -3.405  16.077 -96.666  1.00  0.00           C  
ATOM    907  C   ALA A  54      -2.224  15.459 -95.925  1.00  0.00           C  
ATOM    908  O   ALA A  54      -2.328  15.151 -94.732  1.00  0.00           O  
ATOM    909  CB  ALA A  54      -4.157  15.036 -97.463  1.00  0.00           C  
ATOM    910  H   ALA A  54      -3.020  17.073 -98.542  1.00  0.00           H  
ATOM    911  HA  ALA A  54      -4.075  16.483 -95.920  1.00  0.00           H  
ATOM    912 1HB  ALA A  54      -4.509  14.245 -96.801  1.00  0.00           H  
ATOM    913 2HB  ALA A  54      -5.012  15.507 -97.952  1.00  0.00           H  
ATOM    914 3HB  ALA A  54      -3.495  14.612 -98.215  1.00  0.00           H  
ATOM    915  N   GLU A  55      -1.082  15.318 -96.607  1.00  0.00           N  
ATOM    916  CA  GLU A  55       0.106  14.760 -95.965  1.00  0.00           C  
ATOM    917  C   GLU A  55       0.644  15.699 -94.891  1.00  0.00           C  
ATOM    918  O   GLU A  55       1.067  15.242 -93.818  1.00  0.00           O  
ATOM    919  CB  GLU A  55       1.187  14.475 -97.001  1.00  0.00           C  
ATOM    920  CG  GLU A  55       0.896  13.309 -97.927  1.00  0.00           C  
ATOM    921  CD  GLU A  55       1.923  13.144 -99.032  1.00  0.00           C  
ATOM    922  OE1 GLU A  55       2.274  14.120 -99.685  1.00  0.00           O  
ATOM    923  OE2 GLU A  55       2.367  12.035 -99.221  1.00  0.00           O  
ATOM    924  H   GLU A  55      -1.056  15.549 -97.601  1.00  0.00           H  
ATOM    925  HA  GLU A  55      -0.171  13.823 -95.491  1.00  0.00           H  
ATOM    926 1HB  GLU A  55       1.318  15.355 -97.613  1.00  0.00           H  
ATOM    927 2HB  GLU A  55       2.131  14.279 -96.493  1.00  0.00           H  
ATOM    928 1HG  GLU A  55       0.869  12.394 -97.335  1.00  0.00           H  
ATOM    929 2HG  GLU A  55      -0.089  13.442 -98.365  1.00  0.00           H  
ATOM    930  N   LEU A  56       0.614  17.001 -95.149  1.00  0.00           N  
ATOM    931  CA  LEU A  56       1.064  17.975 -94.185  1.00  0.00           C  
ATOM    932  C   LEU A  56       0.133  17.996 -92.984  1.00  0.00           C  
ATOM    933  O   LEU A  56       0.595  18.103 -91.857  1.00  0.00           O  
ATOM    934  CB  LEU A  56       1.157  19.349 -94.829  1.00  0.00           C  
ATOM    935  CG  LEU A  56       2.267  19.531 -95.893  1.00  0.00           C  
ATOM    936  CD1 LEU A  56       2.019  20.812 -96.637  1.00  0.00           C  
ATOM    937  CD2 LEU A  56       3.665  19.570 -95.206  1.00  0.00           C  
ATOM    938  H   LEU A  56       0.288  17.316 -96.069  1.00  0.00           H  
ATOM    939  HA  LEU A  56       2.050  17.671 -93.826  1.00  0.00           H  
ATOM    940 1HB  LEU A  56       0.199  19.554 -95.314  1.00  0.00           H  
ATOM    941 2HB  LEU A  56       1.309  20.092 -94.050  1.00  0.00           H  
ATOM    942  HG  LEU A  56       2.229  18.715 -96.606  1.00  0.00           H  
ATOM    943 1HD1 LEU A  56       2.782  20.938 -97.399  1.00  0.00           H  
ATOM    944 2HD1 LEU A  56       1.046  20.766 -97.121  1.00  0.00           H  
ATOM    945 3HD1 LEU A  56       2.042  21.647 -95.947  1.00  0.00           H  
ATOM    946 1HD2 LEU A  56       4.427  19.715 -95.966  1.00  0.00           H  
ATOM    947 2HD2 LEU A  56       3.706  20.392 -94.498  1.00  0.00           H  
ATOM    948 3HD2 LEU A  56       3.861  18.641 -94.685  1.00  0.00           H  
ATOM    949  N   ALA A  57      -1.191  17.884 -93.231  1.00  0.00           N  
ATOM    950  CA  ALA A  57      -2.127  17.867 -92.115  1.00  0.00           C  
ATOM    951  C   ALA A  57      -1.887  16.626 -91.278  1.00  0.00           C  
ATOM    952  O   ALA A  57      -1.944  16.702 -90.042  1.00  0.00           O  
ATOM    953  CB  ALA A  57      -3.553  17.868 -92.622  1.00  0.00           C  
ATOM    954  H   ALA A  57      -1.543  17.865 -94.186  1.00  0.00           H  
ATOM    955  HA  ALA A  57      -1.963  18.742 -91.507  1.00  0.00           H  
ATOM    956 1HB  ALA A  57      -4.244  17.851 -91.781  1.00  0.00           H  
ATOM    957 2HB  ALA A  57      -3.721  18.765 -93.213  1.00  0.00           H  
ATOM    958 3HB  ALA A  57      -3.707  16.988 -93.239  1.00  0.00           H  
ATOM    959  N   ARG A  58      -1.568  15.492 -91.897  1.00  0.00           N  
ATOM    960  CA  ARG A  58      -1.284  14.295 -91.137  1.00  0.00           C  
ATOM    961  C   ARG A  58      -0.044  14.503 -90.270  1.00  0.00           C  
ATOM    962  O   ARG A  58      -0.048  14.145 -89.092  1.00  0.00           O  
ATOM    963  CB  ARG A  58      -1.071  13.107 -92.064  1.00  0.00           C  
ATOM    964  CG  ARG A  58      -2.325  12.612 -92.767  1.00  0.00           C  
ATOM    965  CD  ARG A  58      -2.001  11.668 -93.867  1.00  0.00           C  
ATOM    966  NE  ARG A  58      -3.198  11.192 -94.543  1.00  0.00           N  
ATOM    967  CZ  ARG A  58      -3.197  10.438 -95.659  1.00  0.00           C  
ATOM    968  NH1 ARG A  58      -2.058  10.084 -96.213  1.00  0.00           N  
ATOM    969  NH2 ARG A  58      -4.341  10.054 -96.198  1.00  0.00           N  
ATOM    970  H   ARG A  58      -1.593  15.448 -92.927  1.00  0.00           H  
ATOM    971  HA  ARG A  58      -2.133  14.098 -90.480  1.00  0.00           H  
ATOM    972 1HB  ARG A  58      -0.345  13.372 -92.832  1.00  0.00           H  
ATOM    973 2HB  ARG A  58      -0.659  12.272 -91.498  1.00  0.00           H  
ATOM    974 1HG  ARG A  58      -2.965  12.097 -92.050  1.00  0.00           H  
ATOM    975 2HG  ARG A  58      -2.864  13.460 -93.191  1.00  0.00           H  
ATOM    976 1HD  ARG A  58      -1.371  12.168 -94.602  1.00  0.00           H  
ATOM    977 2HD  ARG A  58      -1.472  10.806 -93.463  1.00  0.00           H  
ATOM    978  HE  ARG A  58      -4.093  11.444 -94.146  1.00  0.00           H  
ATOM    979 1HH1 ARG A  58      -1.184  10.377 -95.801  1.00  0.00           H  
ATOM    980 2HH1 ARG A  58      -2.058   9.519 -97.050  1.00  0.00           H  
ATOM    981 1HH2 ARG A  58      -5.217  10.326 -95.773  1.00  0.00           H  
ATOM    982 2HH2 ARG A  58      -4.341   9.490 -97.035  1.00  0.00           H  
ATOM    983  N   MET A  59       1.016  15.100 -90.836  1.00  0.00           N  
ATOM    984  CA  MET A  59       2.219  15.352 -90.055  1.00  0.00           C  
ATOM    985  C   MET A  59       1.943  16.286 -88.881  1.00  0.00           C  
ATOM    986  O   MET A  59       2.406  16.028 -87.770  1.00  0.00           O  
ATOM    987  CB  MET A  59       3.320  15.958 -90.932  1.00  0.00           C  
ATOM    988  CG  MET A  59       4.014  15.022 -91.924  1.00  0.00           C  
ATOM    989  SD  MET A  59       5.085  13.750 -91.128  1.00  0.00           S  
ATOM    990  CE  MET A  59       6.543  14.703 -90.593  1.00  0.00           C  
ATOM    991  H   MET A  59       0.987  15.345 -91.830  1.00  0.00           H  
ATOM    992  HA  MET A  59       2.570  14.405 -89.649  1.00  0.00           H  
ATOM    993 1HB  MET A  59       2.907  16.798 -91.494  1.00  0.00           H  
ATOM    994 2HB  MET A  59       4.066  16.348 -90.289  1.00  0.00           H  
ATOM    995 1HG  MET A  59       3.253  14.506 -92.510  1.00  0.00           H  
ATOM    996 2HG  MET A  59       4.627  15.608 -92.609  1.00  0.00           H  
ATOM    997 1HE  MET A  59       7.257  14.036 -90.099  1.00  0.00           H  
ATOM    998 2HE  MET A  59       7.020  15.160 -91.460  1.00  0.00           H  
ATOM    999 3HE  MET A  59       6.245  15.477 -89.897  1.00  0.00           H  
ATOM   1000  N   LYS A  60       1.173  17.361 -89.120  1.00  0.00           N  
ATOM   1001  CA  LYS A  60       0.863  18.349 -88.092  1.00  0.00           C  
ATOM   1002  C   LYS A  60      -0.061  17.793 -87.008  1.00  0.00           C  
ATOM   1003  O   LYS A  60       0.120  18.089 -85.827  1.00  0.00           O  
ATOM   1004  CB  LYS A  60       0.263  19.605 -88.730  1.00  0.00           C  
ATOM   1005  CG  LYS A  60       1.246  20.411 -89.554  1.00  0.00           C  
ATOM   1006  CD  LYS A  60       0.595  21.623 -90.214  1.00  0.00           C  
ATOM   1007  CE  LYS A  60       1.564  22.357 -91.160  1.00  0.00           C  
ATOM   1008  NZ  LYS A  60       0.918  23.547 -91.830  1.00  0.00           N  
ATOM   1009  H   LYS A  60       0.829  17.519 -90.071  1.00  0.00           H  
ATOM   1010  HA  LYS A  60       1.794  18.642 -87.610  1.00  0.00           H  
ATOM   1011 1HB  LYS A  60      -0.553  19.308 -89.389  1.00  0.00           H  
ATOM   1012 2HB  LYS A  60      -0.144  20.251 -87.958  1.00  0.00           H  
ATOM   1013 1HG  LYS A  60       2.058  20.749 -88.905  1.00  0.00           H  
ATOM   1014 2HG  LYS A  60       1.658  19.770 -90.322  1.00  0.00           H  
ATOM   1015 1HD  LYS A  60      -0.254  21.283 -90.801  1.00  0.00           H  
ATOM   1016 2HD  LYS A  60       0.248  22.315 -89.451  1.00  0.00           H  
ATOM   1017 1HE  LYS A  60       2.438  22.690 -90.604  1.00  0.00           H  
ATOM   1018 2HE  LYS A  60       1.881  21.654 -91.936  1.00  0.00           H  
ATOM   1019 1HZ  LYS A  60       1.594  23.990 -92.483  1.00  0.00           H  
ATOM   1020 2HZ  LYS A  60       0.119  23.246 -92.363  1.00  0.00           H  
ATOM   1021 3HZ  LYS A  60       0.629  24.222 -91.142  1.00  0.00           H  
ATOM   1022  N   GLN A  61      -1.057  16.986 -87.390  1.00  0.00           N  
ATOM   1023  CA  GLN A  61      -1.969  16.432 -86.405  1.00  0.00           C  
ATOM   1024  C   GLN A  61      -1.259  15.380 -85.558  1.00  0.00           C  
ATOM   1025  O   GLN A  61      -1.494  15.302 -84.345  1.00  0.00           O  
ATOM   1026  CB  GLN A  61      -3.232  15.872 -87.077  1.00  0.00           C  
ATOM   1027  CG  GLN A  61      -4.299  15.341 -86.102  1.00  0.00           C  
ATOM   1028  CD  GLN A  61      -5.638  15.064 -86.787  1.00  0.00           C  
ATOM   1029  OE1 GLN A  61      -6.193  15.956 -87.425  1.00  0.00           O  
ATOM   1030  NE2 GLN A  61      -6.142  13.843 -86.673  1.00  0.00           N  
ATOM   1031  H   GLN A  61      -1.209  16.789 -88.380  1.00  0.00           H  
ATOM   1032  HA  GLN A  61      -2.283  17.232 -85.739  1.00  0.00           H  
ATOM   1033 1HB  GLN A  61      -3.682  16.637 -87.704  1.00  0.00           H  
ATOM   1034 2HB  GLN A  61      -2.945  15.049 -87.739  1.00  0.00           H  
ATOM   1035 1HG  GLN A  61      -3.942  14.407 -85.672  1.00  0.00           H  
ATOM   1036 2HG  GLN A  61      -4.454  16.072 -85.314  1.00  0.00           H  
ATOM   1037 1HE2 GLN A  61      -7.013  13.605 -87.133  1.00  0.00           H  
ATOM   1038 2HE2 GLN A  61      -5.653  13.143 -86.147  1.00  0.00           H  
ATOM   1039  N   GLN A  62      -0.389  14.569 -86.189  1.00  0.00           N  
ATOM   1040  CA  GLN A  62       0.366  13.546 -85.472  1.00  0.00           C  
ATOM   1041  C   GLN A  62       1.419  14.199 -84.588  1.00  0.00           C  
ATOM   1042  O   GLN A  62       1.705  13.699 -83.498  1.00  0.00           O  
ATOM   1043  CB  GLN A  62       1.026  12.571 -86.450  1.00  0.00           C  
ATOM   1044  CG  GLN A  62       0.048  11.683 -87.199  1.00  0.00           C  
ATOM   1045  CD  GLN A  62       0.739  10.774 -88.198  1.00  0.00           C  
ATOM   1046  OE1 GLN A  62       1.968  10.780 -88.318  1.00  0.00           O  
ATOM   1047  NE2 GLN A  62      -0.047   9.986 -88.923  1.00  0.00           N  
ATOM   1048  H   GLN A  62      -0.261  14.633 -87.204  1.00  0.00           H  
ATOM   1049  HA  GLN A  62      -0.318  12.998 -84.834  1.00  0.00           H  
ATOM   1050 1HB  GLN A  62       1.605  13.129 -87.186  1.00  0.00           H  
ATOM   1051 2HB  GLN A  62       1.719  11.927 -85.909  1.00  0.00           H  
ATOM   1052 1HG  GLN A  62      -0.484  11.059 -86.481  1.00  0.00           H  
ATOM   1053 2HG  GLN A  62      -0.657  12.313 -87.741  1.00  0.00           H  
ATOM   1054 1HE2 GLN A  62       0.352   9.365 -89.599  1.00  0.00           H  
ATOM   1055 2HE2 GLN A  62      -1.038  10.013 -88.794  1.00  0.00           H  
ATOM   1056  N   HIS A  63       1.994  15.309 -85.049  1.00  0.00           N  
ATOM   1057  CA  HIS A  63       2.976  16.079 -84.307  1.00  0.00           C  
ATOM   1058  C   HIS A  63       2.383  16.621 -83.022  1.00  0.00           C  
ATOM   1059  O   HIS A  63       2.933  16.414 -81.931  1.00  0.00           O  
ATOM   1060  CB  HIS A  63       3.495  17.207 -85.195  1.00  0.00           C  
ATOM   1061  CG  HIS A  63       4.328  18.202 -84.542  1.00  0.00           C  
ATOM   1062  ND1 HIS A  63       3.857  19.453 -84.199  1.00  0.00           N  
ATOM   1063  CD2 HIS A  63       5.590  18.151 -84.132  1.00  0.00           C  
ATOM   1064  CE1 HIS A  63       4.822  20.133 -83.619  1.00  0.00           C  
ATOM   1065  NE2 HIS A  63       5.888  19.370 -83.565  1.00  0.00           N  
ATOM   1066  H   HIS A  63       1.767  15.642 -85.991  1.00  0.00           H  
ATOM   1067  HA  HIS A  63       3.817  15.437 -84.044  1.00  0.00           H  
ATOM   1068 1HB  HIS A  63       4.069  16.774 -86.007  1.00  0.00           H  
ATOM   1069 2HB  HIS A  63       2.658  17.719 -85.635  1.00  0.00           H  
ATOM   1070  HD2 HIS A  63       6.232  17.294 -84.239  1.00  0.00           H  
ATOM   1071  HE1 HIS A  63       4.753  21.154 -83.242  1.00  0.00           H  
ATOM   1072  HE2 HIS A  63       6.790  19.643 -83.164  1.00  0.00           H  
ATOM   1073  N   MET A  64       1.227  17.276 -83.136  1.00  0.00           N  
ATOM   1074  CA  MET A  64       0.555  17.822 -81.977  1.00  0.00           C  
ATOM   1075  C   MET A  64       0.099  16.718 -81.030  1.00  0.00           C  
ATOM   1076  O   MET A  64       0.241  16.851 -79.808  1.00  0.00           O  
ATOM   1077  CB  MET A  64      -0.605  18.681 -82.450  1.00  0.00           C  
ATOM   1078  CG  MET A  64      -0.150  19.994 -83.087  1.00  0.00           C  
ATOM   1079  SD  MET A  64      -1.498  21.116 -83.481  1.00  0.00           S  
ATOM   1080  CE  MET A  64      -2.132  20.417 -85.013  1.00  0.00           C  
ATOM   1081  H   MET A  64       0.824  17.424 -84.068  1.00  0.00           H  
ATOM   1082  HA  MET A  64       1.263  18.450 -81.439  1.00  0.00           H  
ATOM   1083 1HB  MET A  64      -1.167  18.127 -83.201  1.00  0.00           H  
ATOM   1084 2HB  MET A  64      -1.282  18.880 -81.632  1.00  0.00           H  
ATOM   1085 1HG  MET A  64       0.529  20.501 -82.403  1.00  0.00           H  
ATOM   1086 2HG  MET A  64       0.405  19.783 -84.000  1.00  0.00           H  
ATOM   1087 1HE  MET A  64      -2.963  21.013 -85.375  1.00  0.00           H  
ATOM   1088 2HE  MET A  64      -1.340  20.407 -85.759  1.00  0.00           H  
ATOM   1089 3HE  MET A  64      -2.471  19.406 -84.839  1.00  0.00           H  
ATOM   1090  N   THR A  65      -0.379  15.600 -81.583  1.00  0.00           N  
ATOM   1091  CA  THR A  65      -0.828  14.499 -80.759  1.00  0.00           C  
ATOM   1092  C   THR A  65       0.352  13.898 -79.999  1.00  0.00           C  
ATOM   1093  O   THR A  65       0.223  13.620 -78.810  1.00  0.00           O  
ATOM   1094  CB  THR A  65      -1.521  13.408 -81.601  1.00  0.00           C  
ATOM   1095  OG1 THR A  65      -2.654  13.974 -82.271  1.00  0.00           O  
ATOM   1096  CG2 THR A  65      -2.009  12.275 -80.685  1.00  0.00           C  
ATOM   1097  H   THR A  65      -0.498  15.527 -82.595  1.00  0.00           H  
ATOM   1098  HA  THR A  65      -1.543  14.877 -80.034  1.00  0.00           H  
ATOM   1099  HB  THR A  65      -0.824  13.012 -82.340  1.00  0.00           H  
ATOM   1100  HG1 THR A  65      -2.331  14.606 -82.950  1.00  0.00           H  
ATOM   1101 1HG2 THR A  65      -2.506  11.517 -81.284  1.00  0.00           H  
ATOM   1102 2HG2 THR A  65      -1.165  11.819 -80.166  1.00  0.00           H  
ATOM   1103 3HG2 THR A  65      -2.707  12.675 -79.951  1.00  0.00           H  
ATOM   1104  N   ALA A  66       1.497  13.698 -80.674  1.00  0.00           N  
ATOM   1105  CA  ALA A  66       2.661  13.119 -80.021  1.00  0.00           C  
ATOM   1106  C   ALA A  66       3.155  14.010 -78.887  1.00  0.00           C  
ATOM   1107  O   ALA A  66       3.538  13.501 -77.827  1.00  0.00           O  
ATOM   1108  CB  ALA A  66       3.779  12.911 -81.025  1.00  0.00           C  
ATOM   1109  H   ALA A  66       1.551  13.906 -81.673  1.00  0.00           H  
ATOM   1110  HA  ALA A  66       2.375  12.156 -79.600  1.00  0.00           H  
ATOM   1111 1HB  ALA A  66       4.636  12.457 -80.535  1.00  0.00           H  
ATOM   1112 2HB  ALA A  66       3.425  12.258 -81.822  1.00  0.00           H  
ATOM   1113 3HB  ALA A  66       4.066  13.875 -81.451  1.00  0.00           H  
ATOM   1114  N   TYR A  67       3.111  15.338 -79.087  1.00  0.00           N  
ATOM   1115  CA  TYR A  67       3.516  16.258 -78.039  1.00  0.00           C  
ATOM   1116  C   TYR A  67       2.631  16.054 -76.833  1.00  0.00           C  
ATOM   1117  O   TYR A  67       3.127  15.942 -75.707  1.00  0.00           O  
ATOM   1118  CB  TYR A  67       3.406  17.719 -78.469  1.00  0.00           C  
ATOM   1119  CG  TYR A  67       3.782  18.671 -77.338  1.00  0.00           C  
ATOM   1120  CD1 TYR A  67       5.128  18.922 -77.063  1.00  0.00           C  
ATOM   1121  CD2 TYR A  67       2.787  19.279 -76.563  1.00  0.00           C  
ATOM   1122  CE1 TYR A  67       5.480  19.775 -76.040  1.00  0.00           C  
ATOM   1123  CE2 TYR A  67       3.147  20.123 -75.532  1.00  0.00           C  
ATOM   1124  CZ  TYR A  67       4.487  20.378 -75.276  1.00  0.00           C  
ATOM   1125  OH  TYR A  67       4.837  21.227 -74.253  1.00  0.00           O  
ATOM   1126  H   TYR A  67       2.849  15.703 -80.009  1.00  0.00           H  
ATOM   1127  HA  TYR A  67       4.540  16.044 -77.752  1.00  0.00           H  
ATOM   1128 1HB  TYR A  67       4.058  17.906 -79.324  1.00  0.00           H  
ATOM   1129 2HB  TYR A  67       2.386  17.936 -78.775  1.00  0.00           H  
ATOM   1130  HD1 TYR A  67       5.900  18.444 -77.661  1.00  0.00           H  
ATOM   1131  HD2 TYR A  67       1.733  19.085 -76.766  1.00  0.00           H  
ATOM   1132  HE1 TYR A  67       6.533  19.974 -75.834  1.00  0.00           H  
ATOM   1133  HE2 TYR A  67       2.380  20.598 -74.924  1.00  0.00           H  
ATOM   1134  HH  TYR A  67       4.060  21.393 -73.699  1.00  0.00           H  
ATOM   1135  N   LEU A  68       1.322  15.998 -77.069  1.00  0.00           N  
ATOM   1136  CA  LEU A  68       0.354  15.849 -76.010  1.00  0.00           C  
ATOM   1137  C   LEU A  68       0.546  14.531 -75.272  1.00  0.00           C  
ATOM   1138  O   LEU A  68       0.484  14.510 -74.043  1.00  0.00           O  
ATOM   1139  CB  LEU A  68      -1.047  15.923 -76.619  1.00  0.00           C  
ATOM   1140  CG  LEU A  68      -2.257  15.838 -75.706  1.00  0.00           C  
ATOM   1141  CD1 LEU A  68      -2.224  16.976 -74.678  1.00  0.00           C  
ATOM   1142  CD2 LEU A  68      -3.501  15.919 -76.604  1.00  0.00           C  
ATOM   1143  H   LEU A  68       0.986  16.124 -78.031  1.00  0.00           H  
ATOM   1144  HA  LEU A  68       0.498  16.668 -75.313  1.00  0.00           H  
ATOM   1145 1HB  LEU A  68      -1.111  16.831 -77.175  1.00  0.00           H  
ATOM   1146 2HB  LEU A  68      -1.138  15.109 -77.331  1.00  0.00           H  
ATOM   1147  HG  LEU A  68      -2.253  14.887 -75.164  1.00  0.00           H  
ATOM   1148 1HD1 LEU A  68      -3.079  16.918 -74.047  1.00  0.00           H  
ATOM   1149 2HD1 LEU A  68      -1.334  16.897 -74.064  1.00  0.00           H  
ATOM   1150 3HD1 LEU A  68      -2.224  17.926 -75.179  1.00  0.00           H  
ATOM   1151 1HD2 LEU A  68      -4.395  15.853 -76.027  1.00  0.00           H  
ATOM   1152 2HD2 LEU A  68      -3.498  16.866 -77.146  1.00  0.00           H  
ATOM   1153 3HD2 LEU A  68      -3.480  15.095 -77.319  1.00  0.00           H  
ATOM   1154  N   GLU A  69       0.808  13.436 -75.998  1.00  0.00           N  
ATOM   1155  CA  GLU A  69       1.003  12.150 -75.342  1.00  0.00           C  
ATOM   1156  C   GLU A  69       2.230  12.190 -74.436  1.00  0.00           C  
ATOM   1157  O   GLU A  69       2.199  11.681 -73.303  1.00  0.00           O  
ATOM   1158  CB  GLU A  69       1.175  11.049 -76.390  1.00  0.00           C  
ATOM   1159  CG  GLU A  69      -0.087  10.704 -77.165  1.00  0.00           C  
ATOM   1160  CD  GLU A  69       0.175   9.769 -78.312  1.00  0.00           C  
ATOM   1161  OE1 GLU A  69       1.323   9.513 -78.584  1.00  0.00           O  
ATOM   1162  OE2 GLU A  69      -0.766   9.317 -78.918  1.00  0.00           O  
ATOM   1163  H   GLU A  69       0.812  13.498 -77.021  1.00  0.00           H  
ATOM   1164  HA  GLU A  69       0.136  11.927 -74.738  1.00  0.00           H  
ATOM   1165 1HB  GLU A  69       1.933  11.358 -77.113  1.00  0.00           H  
ATOM   1166 2HB  GLU A  69       1.535  10.138 -75.911  1.00  0.00           H  
ATOM   1167 1HG  GLU A  69      -0.791  10.233 -76.482  1.00  0.00           H  
ATOM   1168 2HG  GLU A  69      -0.545  11.617 -77.531  1.00  0.00           H  
ATOM   1169  N   ALA A  70       3.301  12.828 -74.918  1.00  0.00           N  
ATOM   1170  CA  ALA A  70       4.502  12.959 -74.127  1.00  0.00           C  
ATOM   1171  C   ALA A  70       4.272  13.880 -72.931  1.00  0.00           C  
ATOM   1172  O   ALA A  70       4.797  13.614 -71.841  1.00  0.00           O  
ATOM   1173  CB  ALA A  70       5.624  13.473 -74.990  1.00  0.00           C  
ATOM   1174  H   ALA A  70       3.284  13.182 -75.883  1.00  0.00           H  
ATOM   1175  HA  ALA A  70       4.761  11.976 -73.751  1.00  0.00           H  
ATOM   1176 1HB  ALA A  70       6.522  13.527 -74.406  1.00  0.00           H  
ATOM   1177 2HB  ALA A  70       5.772  12.788 -75.824  1.00  0.00           H  
ATOM   1178 3HB  ALA A  70       5.363  14.459 -75.375  1.00  0.00           H  
ATOM   1179  N   GLN A  71       3.469  14.940 -73.112  1.00  0.00           N  
ATOM   1180  CA  GLN A  71       3.171  15.876 -72.036  1.00  0.00           C  
ATOM   1181  C   GLN A  71       2.334  15.184 -70.956  1.00  0.00           C  
ATOM   1182  O   GLN A  71       2.524  15.451 -69.769  1.00  0.00           O  
ATOM   1183  CB  GLN A  71       2.410  17.104 -72.547  1.00  0.00           C  
ATOM   1184  CG  GLN A  71       2.234  18.224 -71.500  1.00  0.00           C  
ATOM   1185  CD  GLN A  71       3.537  18.889 -71.106  1.00  0.00           C  
ATOM   1186  OE1 GLN A  71       4.208  19.486 -71.957  1.00  0.00           O  
ATOM   1187  NE2 GLN A  71       3.907  18.789 -69.841  1.00  0.00           N  
ATOM   1188  H   GLN A  71       3.120  15.137 -74.056  1.00  0.00           H  
ATOM   1189  HA  GLN A  71       4.109  16.198 -71.590  1.00  0.00           H  
ATOM   1190 1HB  GLN A  71       2.930  17.516 -73.414  1.00  0.00           H  
ATOM   1191 2HB  GLN A  71       1.421  16.796 -72.882  1.00  0.00           H  
ATOM   1192 1HG  GLN A  71       1.589  18.980 -71.912  1.00  0.00           H  
ATOM   1193 2HG  GLN A  71       1.784  17.812 -70.597  1.00  0.00           H  
ATOM   1194 1HE2 GLN A  71       4.789  19.212 -69.529  1.00  0.00           H  
ATOM   1195 2HE2 GLN A  71       3.332  18.293 -69.191  1.00  0.00           H  
ATOM   1196  N   LEU A  72       1.402  14.301 -71.365  1.00  0.00           N  
ATOM   1197  CA  LEU A  72       0.583  13.560 -70.405  1.00  0.00           C  
ATOM   1198  C   LEU A  72       1.430  12.628 -69.580  1.00  0.00           C  
ATOM   1199  O   LEU A  72       1.278  12.582 -68.352  1.00  0.00           O  
ATOM   1200  CB  LEU A  72      -0.457  12.691 -71.154  1.00  0.00           C  
ATOM   1201  CG  LEU A  72      -1.655  13.394 -71.756  1.00  0.00           C  
ATOM   1202  CD1 LEU A  72      -2.358  12.522 -72.757  1.00  0.00           C  
ATOM   1203  CD2 LEU A  72      -2.660  13.686 -70.623  1.00  0.00           C  
ATOM   1204  H   LEU A  72       1.234  14.192 -72.368  1.00  0.00           H  
ATOM   1205  HA  LEU A  72       0.086  14.263 -69.753  1.00  0.00           H  
ATOM   1206 1HB  LEU A  72       0.054  12.179 -71.964  1.00  0.00           H  
ATOM   1207 2HB  LEU A  72      -0.822  11.938 -70.461  1.00  0.00           H  
ATOM   1208  HG  LEU A  72      -1.334  14.291 -72.251  1.00  0.00           H  
ATOM   1209 1HD1 LEU A  72      -3.211  13.063 -73.142  1.00  0.00           H  
ATOM   1210 2HD1 LEU A  72      -1.692  12.293 -73.566  1.00  0.00           H  
ATOM   1211 3HD1 LEU A  72      -2.680  11.613 -72.301  1.00  0.00           H  
ATOM   1212 1HD2 LEU A  72      -3.536  14.168 -71.037  1.00  0.00           H  
ATOM   1213 2HD2 LEU A  72      -2.959  12.772 -70.160  1.00  0.00           H  
ATOM   1214 3HD2 LEU A  72      -2.210  14.321 -69.878  1.00  0.00           H  
ATOM   1215  N   THR A  73       2.368  11.938 -70.211  1.00  0.00           N  
ATOM   1216  CA  THR A  73       3.229  11.032 -69.489  1.00  0.00           C  
ATOM   1217  C   THR A  73       4.120  11.822 -68.542  1.00  0.00           C  
ATOM   1218  O   THR A  73       4.312  11.441 -67.393  1.00  0.00           O  
ATOM   1219  CB  THR A  73       4.063  10.161 -70.427  1.00  0.00           C  
ATOM   1220  OG1 THR A  73       3.197   9.401 -71.284  1.00  0.00           O  
ATOM   1221  CG2 THR A  73       4.918   9.176 -69.607  1.00  0.00           C  
ATOM   1222  H   THR A  73       2.447  12.005 -71.239  1.00  0.00           H  
ATOM   1223  HA  THR A  73       2.597  10.371 -68.879  1.00  0.00           H  
ATOM   1224  HB  THR A  73       4.684  10.810 -71.032  1.00  0.00           H  
ATOM   1225  HG1 THR A  73       2.752   9.996 -71.912  1.00  0.00           H  
ATOM   1226 1HG2 THR A  73       5.505   8.559 -70.279  1.00  0.00           H  
ATOM   1227 2HG2 THR A  73       5.583   9.711 -68.941  1.00  0.00           H  
ATOM   1228 3HG2 THR A  73       4.262   8.541 -69.012  1.00  0.00           H  
ATOM   1229  N   ALA A  74       4.693  12.934 -69.035  1.00  0.00           N  
ATOM   1230  CA  ALA A  74       5.566  13.736 -68.202  1.00  0.00           C  
ATOM   1231  C   ALA A  74       4.816  14.298 -67.001  1.00  0.00           C  
ATOM   1232  O   ALA A  74       5.356  14.331 -65.886  1.00  0.00           O  
ATOM   1233  CB  ALA A  74       6.138  14.872 -69.021  1.00  0.00           C  
ATOM   1234  H   ALA A  74       4.547  13.201 -70.012  1.00  0.00           H  
ATOM   1235  HA  ALA A  74       6.359  13.097 -67.838  1.00  0.00           H  
ATOM   1236 1HB  ALA A  74       6.814  15.472 -68.417  1.00  0.00           H  
ATOM   1237 2HB  ALA A  74       6.663  14.455 -69.858  1.00  0.00           H  
ATOM   1238 3HB  ALA A  74       5.325  15.499 -69.384  1.00  0.00           H  
ATOM   1239  N   TRP A  75       3.561  14.698 -67.204  1.00  0.00           N  
ATOM   1240  CA  TRP A  75       2.702  15.225 -66.160  1.00  0.00           C  
ATOM   1241  C   TRP A  75       2.500  14.170 -65.092  1.00  0.00           C  
ATOM   1242  O   TRP A  75       2.662  14.454 -63.899  1.00  0.00           O  
ATOM   1243  CB  TRP A  75       1.361  15.666 -66.755  1.00  0.00           C  
ATOM   1244  CG  TRP A  75       0.328  16.170 -65.790  1.00  0.00           C  
ATOM   1245  CD1 TRP A  75       0.495  16.640 -64.519  1.00  0.00           C  
ATOM   1246  CD2 TRP A  75      -1.085  16.221 -66.049  1.00  0.00           C  
ATOM   1247  NE1 TRP A  75      -0.724  16.977 -63.983  1.00  0.00           N  
ATOM   1248  CE2 TRP A  75      -1.699  16.721 -64.902  1.00  0.00           C  
ATOM   1249  CE3 TRP A  75      -1.865  15.883 -67.137  1.00  0.00           C  
ATOM   1250  CZ2 TRP A  75      -3.067  16.876 -64.814  1.00  0.00           C  
ATOM   1251  CZ3 TRP A  75      -3.218  16.041 -67.048  1.00  0.00           C  
ATOM   1252  CH2 TRP A  75      -3.815  16.520 -65.919  1.00  0.00           C  
ATOM   1253  H   TRP A  75       3.186  14.691 -68.160  1.00  0.00           H  
ATOM   1254  HA  TRP A  75       3.198  16.088 -65.711  1.00  0.00           H  
ATOM   1255 1HB  TRP A  75       1.539  16.444 -67.492  1.00  0.00           H  
ATOM   1256 2HB  TRP A  75       0.924  14.829 -67.284  1.00  0.00           H  
ATOM   1257  HD1 TRP A  75       1.447  16.735 -64.000  1.00  0.00           H  
ATOM   1258  HE1 TRP A  75      -0.880  17.350 -63.058  1.00  0.00           H  
ATOM   1259  HE3 TRP A  75      -1.413  15.498 -68.043  1.00  0.00           H  
ATOM   1260  HZ2 TRP A  75      -3.552  17.256 -63.917  1.00  0.00           H  
ATOM   1261  HZ3 TRP A  75      -3.798  15.773 -67.908  1.00  0.00           H  
ATOM   1262  HH2 TRP A  75      -4.902  16.624 -65.893  1.00  0.00           H  
ATOM   1263  N   GLU A  76       2.144  12.950 -65.507  1.00  0.00           N  
ATOM   1264  CA  GLU A  76       1.913  11.884 -64.561  1.00  0.00           C  
ATOM   1265  C   GLU A  76       3.169  11.582 -63.745  1.00  0.00           C  
ATOM   1266  O   GLU A  76       3.087  11.351 -62.544  1.00  0.00           O  
ATOM   1267  CB  GLU A  76       1.439  10.614 -65.269  1.00  0.00           C  
ATOM   1268  CG  GLU A  76       0.958   9.508 -64.325  1.00  0.00           C  
ATOM   1269  CD  GLU A  76       0.424   8.301 -65.052  1.00  0.00           C  
ATOM   1270  OE1 GLU A  76       0.621   8.202 -66.234  1.00  0.00           O  
ATOM   1271  OE2 GLU A  76      -0.219   7.485 -64.422  1.00  0.00           O  
ATOM   1272  H   GLU A  76       2.001  12.779 -66.508  1.00  0.00           H  
ATOM   1273  HA  GLU A  76       1.128  12.207 -63.870  1.00  0.00           H  
ATOM   1274 1HB  GLU A  76       0.656  10.850 -65.963  1.00  0.00           H  
ATOM   1275 2HB  GLU A  76       2.271  10.214 -65.853  1.00  0.00           H  
ATOM   1276 1HG  GLU A  76       1.788   9.197 -63.706  1.00  0.00           H  
ATOM   1277 2HG  GLU A  76       0.188   9.913 -63.672  1.00  0.00           H  
ATOM   1278  N   ILE A  77       4.352  11.595 -64.403  1.00  0.00           N  
ATOM   1279  CA  ILE A  77       5.583  11.266 -63.683  1.00  0.00           C  
ATOM   1280  C   ILE A  77       5.915  12.369 -62.675  1.00  0.00           C  
ATOM   1281  O   ILE A  77       6.253  12.062 -61.522  1.00  0.00           O  
ATOM   1282  CB  ILE A  77       6.792  11.120 -64.642  1.00  0.00           C  
ATOM   1283  CG1 ILE A  77       6.611   9.907 -65.558  1.00  0.00           C  
ATOM   1284  CG2 ILE A  77       8.089  10.896 -63.780  1.00  0.00           C  
ATOM   1285  CD1 ILE A  77       7.595   9.872 -66.737  1.00  0.00           C  
ATOM   1286  H   ILE A  77       4.356  11.752 -65.410  1.00  0.00           H  
ATOM   1287  HA  ILE A  77       5.445  10.340 -63.147  1.00  0.00           H  
ATOM   1288  HB  ILE A  77       6.897  12.010 -65.266  1.00  0.00           H  
ATOM   1289 1HG1 ILE A  77       6.731   9.002 -64.977  1.00  0.00           H  
ATOM   1290 2HG1 ILE A  77       5.599   9.914 -65.958  1.00  0.00           H  
ATOM   1291 1HG2 ILE A  77       8.941  10.771 -64.410  1.00  0.00           H  
ATOM   1292 2HG2 ILE A  77       8.272  11.750 -63.129  1.00  0.00           H  
ATOM   1293 3HG2 ILE A  77       7.968  10.005 -63.166  1.00  0.00           H  
ATOM   1294 1HD1 ILE A  77       7.400   8.990 -67.347  1.00  0.00           H  
ATOM   1295 2HD1 ILE A  77       7.461  10.763 -67.346  1.00  0.00           H  
ATOM   1296 3HD1 ILE A  77       8.618   9.829 -66.389  1.00  0.00           H  
ATOM   1297  N   GLU A  78       5.851  13.641 -63.088  1.00  0.00           N  
ATOM   1298  CA  GLU A  78       6.159  14.737 -62.185  1.00  0.00           C  
ATOM   1299  C   GLU A  78       5.189  14.758 -61.014  1.00  0.00           C  
ATOM   1300  O   GLU A  78       5.603  14.979 -59.869  1.00  0.00           O  
ATOM   1301  CB  GLU A  78       6.147  16.089 -62.896  1.00  0.00           C  
ATOM   1302  CG  GLU A  78       6.509  17.285 -61.972  1.00  0.00           C  
ATOM   1303  CD  GLU A  78       6.589  18.614 -62.683  1.00  0.00           C  
ATOM   1304  OE1 GLU A  78       6.506  18.633 -63.881  1.00  0.00           O  
ATOM   1305  OE2 GLU A  78       6.724  19.619 -62.012  1.00  0.00           O  
ATOM   1306  H   GLU A  78       5.578  13.847 -64.060  1.00  0.00           H  
ATOM   1307  HA  GLU A  78       7.161  14.578 -61.783  1.00  0.00           H  
ATOM   1308 1HB  GLU A  78       6.854  16.069 -63.728  1.00  0.00           H  
ATOM   1309 2HB  GLU A  78       5.155  16.264 -63.318  1.00  0.00           H  
ATOM   1310 1HG  GLU A  78       5.750  17.361 -61.194  1.00  0.00           H  
ATOM   1311 2HG  GLU A  78       7.462  17.077 -61.487  1.00  0.00           H  
ATOM   1312  N   SER A  79       3.900  14.514 -61.285  1.00  0.00           N  
ATOM   1313  CA  SER A  79       2.901  14.504 -60.238  1.00  0.00           C  
ATOM   1314  C   SER A  79       3.185  13.401 -59.244  1.00  0.00           C  
ATOM   1315  O   SER A  79       3.213  13.651 -58.031  1.00  0.00           O  
ATOM   1316  CB  SER A  79       1.520  14.294 -60.832  1.00  0.00           C  
ATOM   1317  OG  SER A  79       0.537  14.255 -59.826  1.00  0.00           O  
ATOM   1318  H   SER A  79       3.593  14.360 -62.249  1.00  0.00           H  
ATOM   1319  HA  SER A  79       2.941  15.451 -59.714  1.00  0.00           H  
ATOM   1320 1HB  SER A  79       1.294  15.089 -61.540  1.00  0.00           H  
ATOM   1321 2HB  SER A  79       1.514  13.355 -61.385  1.00  0.00           H  
ATOM   1322  HG  SER A  79       0.206  15.166 -59.730  1.00  0.00           H  
ATOM   1323  N   LYS A  80       3.458  12.182 -59.720  1.00  0.00           N  
ATOM   1324  CA  LYS A  80       3.717  11.107 -58.784  1.00  0.00           C  
ATOM   1325  C   LYS A  80       4.926  11.400 -57.929  1.00  0.00           C  
ATOM   1326  O   LYS A  80       4.906  11.128 -56.731  1.00  0.00           O  
ATOM   1327  CB  LYS A  80       3.893   9.767 -59.482  1.00  0.00           C  
ATOM   1328  CG  LYS A  80       2.606   9.192 -60.050  1.00  0.00           C  
ATOM   1329  CD  LYS A  80       2.760   7.737 -60.461  1.00  0.00           C  
ATOM   1330  CE  LYS A  80       3.702   7.541 -61.644  1.00  0.00           C  
ATOM   1331  NZ  LYS A  80       3.624   6.144 -62.143  1.00  0.00           N  
ATOM   1332  H   LYS A  80       3.441  11.995 -60.730  1.00  0.00           H  
ATOM   1333  HA  LYS A  80       2.858  11.032 -58.114  1.00  0.00           H  
ATOM   1334 1HB  LYS A  80       4.598   9.906 -60.306  1.00  0.00           H  
ATOM   1335 2HB  LYS A  80       4.329   9.049 -58.788  1.00  0.00           H  
ATOM   1336 1HG  LYS A  80       1.826   9.262 -59.290  1.00  0.00           H  
ATOM   1337 2HG  LYS A  80       2.287   9.770 -60.903  1.00  0.00           H  
ATOM   1338 1HD  LYS A  80       3.134   7.164 -59.614  1.00  0.00           H  
ATOM   1339 2HD  LYS A  80       1.785   7.343 -60.739  1.00  0.00           H  
ATOM   1340 1HE  LYS A  80       3.442   8.226 -62.445  1.00  0.00           H  
ATOM   1341 2HE  LYS A  80       4.725   7.739 -61.331  1.00  0.00           H  
ATOM   1342 1HZ  LYS A  80       4.263   5.997 -62.937  1.00  0.00           H  
ATOM   1343 2HZ  LYS A  80       3.868   5.510 -61.405  1.00  0.00           H  
ATOM   1344 3HZ  LYS A  80       2.687   5.942 -62.452  1.00  0.00           H  
ATOM   1345  N   SER A  81       5.975  11.983 -58.525  1.00  0.00           N  
ATOM   1346  CA  SER A  81       7.153  12.286 -57.742  1.00  0.00           C  
ATOM   1347  C   SER A  81       6.849  13.327 -56.670  1.00  0.00           C  
ATOM   1348  O   SER A  81       7.199  13.121 -55.515  1.00  0.00           O  
ATOM   1349  CB  SER A  81       8.289  12.736 -58.625  1.00  0.00           C  
ATOM   1350  OG  SER A  81       9.415  13.038 -57.853  1.00  0.00           O  
ATOM   1351  H   SER A  81       5.973  12.167 -59.532  1.00  0.00           H  
ATOM   1352  HA  SER A  81       7.472  11.377 -57.245  1.00  0.00           H  
ATOM   1353 1HB  SER A  81       8.530  11.939 -59.330  1.00  0.00           H  
ATOM   1354 2HB  SER A  81       7.988  13.608 -59.207  1.00  0.00           H  
ATOM   1355  HG  SER A  81      10.173  12.914 -58.444  1.00  0.00           H  
ATOM   1356  N   LYS A  82       6.140  14.414 -56.993  1.00  0.00           N  
ATOM   1357  CA  LYS A  82       5.856  15.417 -55.961  1.00  0.00           C  
ATOM   1358  C   LYS A  82       5.000  14.856 -54.823  1.00  0.00           C  
ATOM   1359  O   LYS A  82       5.233  15.158 -53.645  1.00  0.00           O  
ATOM   1360  CB  LYS A  82       5.219  16.657 -56.566  1.00  0.00           C  
ATOM   1361  CG  LYS A  82       6.195  17.463 -57.382  1.00  0.00           C  
ATOM   1362  CD  LYS A  82       5.561  18.684 -58.001  1.00  0.00           C  
ATOM   1363  CE  LYS A  82       6.590  19.477 -58.810  1.00  0.00           C  
ATOM   1364  NZ  LYS A  82       5.987  20.669 -59.465  1.00  0.00           N  
ATOM   1365  H   LYS A  82       5.843  14.555 -57.967  1.00  0.00           H  
ATOM   1366  HA  LYS A  82       6.806  15.725 -55.519  1.00  0.00           H  
ATOM   1367 1HB  LYS A  82       4.384  16.356 -57.211  1.00  0.00           H  
ATOM   1368 2HB  LYS A  82       4.824  17.290 -55.779  1.00  0.00           H  
ATOM   1369 1HG  LYS A  82       7.016  17.775 -56.738  1.00  0.00           H  
ATOM   1370 2HG  LYS A  82       6.600  16.832 -58.177  1.00  0.00           H  
ATOM   1371 1HD  LYS A  82       4.759  18.372 -58.672  1.00  0.00           H  
ATOM   1372 2HD  LYS A  82       5.142  19.328 -57.224  1.00  0.00           H  
ATOM   1373 1HE  LYS A  82       7.388  19.807 -58.147  1.00  0.00           H  
ATOM   1374 2HE  LYS A  82       7.013  18.831 -59.567  1.00  0.00           H  
ATOM   1375 1HZ  LYS A  82       6.693  21.167 -59.989  1.00  0.00           H  
ATOM   1376 2HZ  LYS A  82       5.245  20.385 -60.091  1.00  0.00           H  
ATOM   1377 3HZ  LYS A  82       5.603  21.285 -58.729  1.00  0.00           H  
ATOM   1378  N   ILE A  83       4.043  13.989 -55.168  1.00  0.00           N  
ATOM   1379  CA  ILE A  83       3.214  13.382 -54.144  1.00  0.00           C  
ATOM   1380  C   ILE A  83       4.095  12.463 -53.286  1.00  0.00           C  
ATOM   1381  O   ILE A  83       3.996  12.486 -52.052  1.00  0.00           O  
ATOM   1382  CB  ILE A  83       2.040  12.584 -54.801  1.00  0.00           C  
ATOM   1383  CG1 ILE A  83       0.774  13.524 -55.102  1.00  0.00           C  
ATOM   1384  CG2 ILE A  83       1.609  11.383 -53.911  1.00  0.00           C  
ATOM   1385  CD1 ILE A  83       1.053  14.881 -55.764  1.00  0.00           C  
ATOM   1386  H   ILE A  83       3.868  13.795 -56.157  1.00  0.00           H  
ATOM   1387  HA  ILE A  83       2.807  14.157 -53.511  1.00  0.00           H  
ATOM   1388  HB  ILE A  83       2.384  12.197 -55.763  1.00  0.00           H  
ATOM   1389 1HG1 ILE A  83       0.109  12.977 -55.769  1.00  0.00           H  
ATOM   1390 2HG1 ILE A  83       0.250  13.710 -54.180  1.00  0.00           H  
ATOM   1391 1HG2 ILE A  83       0.816  10.840 -54.412  1.00  0.00           H  
ATOM   1392 2HG2 ILE A  83       2.435  10.700 -53.746  1.00  0.00           H  
ATOM   1393 3HG2 ILE A  83       1.252  11.732 -52.951  1.00  0.00           H  
ATOM   1394 1HD1 ILE A  83       0.103  15.399 -55.917  1.00  0.00           H  
ATOM   1395 2HD1 ILE A  83       1.685  15.487 -55.127  1.00  0.00           H  
ATOM   1396 3HD1 ILE A  83       1.537  14.746 -56.721  1.00  0.00           H  
ATOM   1397  N   ALA A  84       4.974  11.678 -53.934  1.00  0.00           N  
ATOM   1398  CA  ALA A  84       5.865  10.776 -53.220  1.00  0.00           C  
ATOM   1399  C   ALA A  84       6.857  11.534 -52.359  1.00  0.00           C  
ATOM   1400  O   ALA A  84       7.164  11.073 -51.262  1.00  0.00           O  
ATOM   1401  CB  ALA A  84       6.651   9.923 -54.194  1.00  0.00           C  
ATOM   1402  H   ALA A  84       4.989  11.669 -54.955  1.00  0.00           H  
ATOM   1403  HA  ALA A  84       5.269  10.139 -52.586  1.00  0.00           H  
ATOM   1404 1HB  ALA A  84       7.292   9.251 -53.629  1.00  0.00           H  
ATOM   1405 2HB  ALA A  84       5.965   9.348 -54.812  1.00  0.00           H  
ATOM   1406 3HB  ALA A  84       7.259  10.566 -54.825  1.00  0.00           H  
ATOM   1407  N   LEU A  85       7.344  12.685 -52.810  1.00  0.00           N  
ATOM   1408  CA  LEU A  85       8.311  13.431 -52.035  1.00  0.00           C  
ATOM   1409  C   LEU A  85       7.683  13.916 -50.745  1.00  0.00           C  
ATOM   1410  O   LEU A  85       8.325  13.828 -49.697  1.00  0.00           O  
ATOM   1411  CB  LEU A  85       8.882  14.589 -52.861  1.00  0.00           C  
ATOM   1412  CG  LEU A  85       9.832  14.191 -54.060  1.00  0.00           C  
ATOM   1413  CD1 LEU A  85      10.103  15.426 -54.904  1.00  0.00           C  
ATOM   1414  CD2 LEU A  85      11.143  13.587 -53.540  1.00  0.00           C  
ATOM   1415  H   LEU A  85       7.082  13.004 -53.745  1.00  0.00           H  
ATOM   1416  HA  LEU A  85       9.117  12.769 -51.767  1.00  0.00           H  
ATOM   1417 1HB  LEU A  85       8.036  15.132 -53.291  1.00  0.00           H  
ATOM   1418 2HB  LEU A  85       9.418  15.269 -52.202  1.00  0.00           H  
ATOM   1419  HG  LEU A  85       9.351  13.462 -54.686  1.00  0.00           H  
ATOM   1420 1HD1 LEU A  85      10.735  15.158 -55.737  1.00  0.00           H  
ATOM   1421 2HD1 LEU A  85       9.166  15.819 -55.284  1.00  0.00           H  
ATOM   1422 3HD1 LEU A  85      10.590  16.173 -54.312  1.00  0.00           H  
ATOM   1423 1HD2 LEU A  85      11.766  13.335 -54.390  1.00  0.00           H  
ATOM   1424 2HD2 LEU A  85      11.654  14.306 -52.910  1.00  0.00           H  
ATOM   1425 3HD2 LEU A  85      10.951  12.692 -52.972  1.00  0.00           H  
ATOM   1426  N   LEU A  86       6.422  14.357 -50.778  1.00  0.00           N  
ATOM   1427  CA  LEU A  86       5.795  14.762 -49.527  1.00  0.00           C  
ATOM   1428  C   LEU A  86       5.588  13.565 -48.621  1.00  0.00           C  
ATOM   1429  O   LEU A  86       5.771  13.681 -47.402  1.00  0.00           O  
ATOM   1430  CB  LEU A  86       4.462  15.464 -49.718  1.00  0.00           C  
ATOM   1431  CG  LEU A  86       3.766  15.886 -48.370  1.00  0.00           C  
ATOM   1432  CD1 LEU A  86       4.617  16.832 -47.499  1.00  0.00           C  
ATOM   1433  CD2 LEU A  86       2.558  16.535 -48.690  1.00  0.00           C  
ATOM   1434  H   LEU A  86       5.938  14.467 -51.680  1.00  0.00           H  
ATOM   1435  HA  LEU A  86       6.477  15.453 -49.034  1.00  0.00           H  
ATOM   1436 1HB  LEU A  86       4.596  16.346 -50.336  1.00  0.00           H  
ATOM   1437 2HB  LEU A  86       3.798  14.781 -50.249  1.00  0.00           H  
ATOM   1438  HG  LEU A  86       3.554  14.989 -47.792  1.00  0.00           H  
ATOM   1439 1HD1 LEU A  86       4.062  17.076 -46.588  1.00  0.00           H  
ATOM   1440 2HD1 LEU A  86       5.552  16.366 -47.218  1.00  0.00           H  
ATOM   1441 3HD1 LEU A  86       4.819  17.751 -48.025  1.00  0.00           H  
ATOM   1442 1HD2 LEU A  86       2.058  16.783 -47.767  1.00  0.00           H  
ATOM   1443 2HD2 LEU A  86       2.782  17.407 -49.254  1.00  0.00           H  
ATOM   1444 3HD2 LEU A  86       1.964  15.899 -49.255  1.00  0.00           H  
ATOM   1445  N   GLU A  87       5.177  12.427 -49.189  1.00  0.00           N  
ATOM   1446  CA  GLU A  87       4.941  11.236 -48.389  1.00  0.00           C  
ATOM   1447  C   GLU A  87       6.253  10.806 -47.728  1.00  0.00           C  
ATOM   1448  O   GLU A  87       6.263  10.433 -46.551  1.00  0.00           O  
ATOM   1449  CB  GLU A  87       4.394  10.112 -49.284  1.00  0.00           C  
ATOM   1450  CG  GLU A  87       4.016   8.806 -48.577  1.00  0.00           C  
ATOM   1451  CD  GLU A  87       2.818   8.920 -47.640  1.00  0.00           C  
ATOM   1452  OE1 GLU A  87       2.096   9.900 -47.701  1.00  0.00           O  
ATOM   1453  OE2 GLU A  87       2.604   7.996 -46.897  1.00  0.00           O  
ATOM   1454  H   GLU A  87       4.985  12.405 -50.197  1.00  0.00           H  
ATOM   1455  HA  GLU A  87       4.208  11.467 -47.615  1.00  0.00           H  
ATOM   1456 1HB  GLU A  87       3.525  10.472 -49.827  1.00  0.00           H  
ATOM   1457 2HB  GLU A  87       5.150   9.858 -50.032  1.00  0.00           H  
ATOM   1458 1HG  GLU A  87       3.793   8.060 -49.333  1.00  0.00           H  
ATOM   1459 2HG  GLU A  87       4.877   8.457 -48.008  1.00  0.00           H  
ATOM   1460  N   LEU A  88       7.366  10.913 -48.469  1.00  0.00           N  
ATOM   1461  CA  LEU A  88       8.681  10.580 -47.949  1.00  0.00           C  
ATOM   1462  C   LEU A  88       9.096  11.555 -46.852  1.00  0.00           C  
ATOM   1463  O   LEU A  88       9.685  11.118 -45.855  1.00  0.00           O  
ATOM   1464  CB  LEU A  88       9.701  10.606 -49.087  1.00  0.00           C  
ATOM   1465  CG  LEU A  88       9.615   9.460 -50.149  1.00  0.00           C  
ATOM   1466  CD1 LEU A  88      10.504   9.817 -51.346  1.00  0.00           C  
ATOM   1467  CD2 LEU A  88      10.063   8.120 -49.536  1.00  0.00           C  
ATOM   1468  H   LEU A  88       7.279  11.181 -49.450  1.00  0.00           H  
ATOM   1469  HA  LEU A  88       8.641   9.589 -47.521  1.00  0.00           H  
ATOM   1470 1HB  LEU A  88       9.596  11.551 -49.614  1.00  0.00           H  
ATOM   1471 2HB  LEU A  88      10.669  10.582 -48.640  1.00  0.00           H  
ATOM   1472  HG  LEU A  88       8.599   9.351 -50.495  1.00  0.00           H  
ATOM   1473 1HD1 LEU A  88      10.436   9.032 -52.058  1.00  0.00           H  
ATOM   1474 2HD1 LEU A  88      10.160  10.735 -51.788  1.00  0.00           H  
ATOM   1475 3HD1 LEU A  88      11.524   9.927 -51.064  1.00  0.00           H  
ATOM   1476 1HD2 LEU A  88       9.998   7.344 -50.295  1.00  0.00           H  
ATOM   1477 2HD2 LEU A  88      11.068   8.183 -49.186  1.00  0.00           H  
ATOM   1478 3HD2 LEU A  88       9.420   7.847 -48.701  1.00  0.00           H  
ATOM   1479  N   GLN A  89       8.774  12.856 -46.985  1.00  0.00           N  
ATOM   1480  CA  GLN A  89       9.106  13.800 -45.921  1.00  0.00           C  
ATOM   1481  C   GLN A  89       8.336  13.452 -44.664  1.00  0.00           C  
ATOM   1482  O   GLN A  89       8.882  13.480 -43.564  1.00  0.00           O  
ATOM   1483  CB  GLN A  89       8.746  15.258 -46.269  1.00  0.00           C  
ATOM   1484  CG  GLN A  89       9.570  15.936 -47.343  1.00  0.00           C  
ATOM   1485  CD  GLN A  89       9.105  17.346 -47.610  1.00  0.00           C  
ATOM   1486  OE1 GLN A  89       7.977  17.721 -47.299  1.00  0.00           O  
ATOM   1487  NE2 GLN A  89       9.996  18.142 -48.172  1.00  0.00           N  
ATOM   1488  H   GLN A  89       8.360  13.187 -47.865  1.00  0.00           H  
ATOM   1489  HA  GLN A  89      10.161  13.721 -45.692  1.00  0.00           H  
ATOM   1490 1HB  GLN A  89       7.704  15.281 -46.601  1.00  0.00           H  
ATOM   1491 2HB  GLN A  89       8.804  15.866 -45.372  1.00  0.00           H  
ATOM   1492 1HG  GLN A  89      10.591  16.000 -47.010  1.00  0.00           H  
ATOM   1493 2HG  GLN A  89       9.515  15.372 -48.261  1.00  0.00           H  
ATOM   1494 1HE2 GLN A  89       9.772  19.101 -48.358  1.00  0.00           H  
ATOM   1495 2HE2 GLN A  89      10.905  17.791 -48.394  1.00  0.00           H  
ATOM   1496  N   GLN A  90       7.071  13.081 -44.828  1.00  0.00           N  
ATOM   1497  CA  GLN A  90       6.259  12.755 -43.677  1.00  0.00           C  
ATOM   1498  C   GLN A  90       6.758  11.478 -43.011  1.00  0.00           C  
ATOM   1499  O   GLN A  90       6.794  11.396 -41.774  1.00  0.00           O  
ATOM   1500  CB  GLN A  90       4.801  12.642 -44.110  1.00  0.00           C  
ATOM   1501  CG  GLN A  90       4.200  13.986 -44.513  1.00  0.00           C  
ATOM   1502  CD  GLN A  90       2.852  13.835 -45.122  1.00  0.00           C  
ATOM   1503  OE1 GLN A  90       2.462  12.724 -45.467  1.00  0.00           O  
ATOM   1504  NE2 GLN A  90       2.138  14.929 -45.260  1.00  0.00           N  
ATOM   1505  H   GLN A  90       6.656  13.100 -45.767  1.00  0.00           H  
ATOM   1506  HA  GLN A  90       6.347  13.567 -42.964  1.00  0.00           H  
ATOM   1507 1HB  GLN A  90       4.730  11.963 -44.961  1.00  0.00           H  
ATOM   1508 2HB  GLN A  90       4.206  12.227 -43.303  1.00  0.00           H  
ATOM   1509 1HG  GLN A  90       4.102  14.613 -43.629  1.00  0.00           H  
ATOM   1510 2HG  GLN A  90       4.852  14.480 -45.234  1.00  0.00           H  
ATOM   1511 1HE2 GLN A  90       1.209  14.883 -45.664  1.00  0.00           H  
ATOM   1512 2HE2 GLN A  90       2.519  15.825 -44.927  1.00  0.00           H  
ATOM   1513  N   ASN A  91       7.210  10.505 -43.811  1.00  0.00           N  
ATOM   1514  CA  ASN A  91       7.738   9.278 -43.246  1.00  0.00           C  
ATOM   1515  C   ASN A  91       9.062   9.540 -42.531  1.00  0.00           C  
ATOM   1516  O   ASN A  91       9.323   8.919 -41.498  1.00  0.00           O  
ATOM   1517  CB  ASN A  91       7.891   8.207 -44.310  1.00  0.00           C  
ATOM   1518  CG  ASN A  91       6.566   7.649 -44.754  1.00  0.00           C  
ATOM   1519  OD1 ASN A  91       5.559   7.816 -44.053  1.00  0.00           O  
ATOM   1520  ND2 ASN A  91       6.526   6.976 -45.877  1.00  0.00           N  
ATOM   1521  H   ASN A  91       7.105  10.595 -44.825  1.00  0.00           H  
ATOM   1522  HA  ASN A  91       7.035   8.913 -42.499  1.00  0.00           H  
ATOM   1523 1HB  ASN A  91       8.407   8.627 -45.177  1.00  0.00           H  
ATOM   1524 2HB  ASN A  91       8.508   7.394 -43.927  1.00  0.00           H  
ATOM   1525 1HD2 ASN A  91       5.660   6.586 -46.190  1.00  0.00           H  
ATOM   1526 2HD2 ASN A  91       7.356   6.793 -46.442  1.00  0.00           H  
ATOM   1527  N   GLN A  92       9.870  10.491 -43.036  1.00  0.00           N  
ATOM   1528  CA  GLN A  92      11.143  10.804 -42.399  1.00  0.00           C  
ATOM   1529  C   GLN A  92      10.907  11.437 -41.039  1.00  0.00           C  
ATOM   1530  O   GLN A  92      11.588  11.102 -40.068  1.00  0.00           O  
ATOM   1531  CB  GLN A  92      11.947  11.788 -43.264  1.00  0.00           C  
ATOM   1532  CG  GLN A  92      13.372  12.115 -42.773  1.00  0.00           C  
ATOM   1533  CD  GLN A  92      14.323  10.908 -42.721  1.00  0.00           C  
ATOM   1534  OE1 GLN A  92      14.367  10.027 -43.611  1.00  0.00           O  
ATOM   1535  NE2 GLN A  92      15.127  10.859 -41.657  1.00  0.00           N  
ATOM   1536  H   GLN A  92       9.621  10.927 -43.927  1.00  0.00           H  
ATOM   1537  HA  GLN A  92      11.708   9.886 -42.267  1.00  0.00           H  
ATOM   1538 1HB  GLN A  92      12.000  11.438 -44.273  1.00  0.00           H  
ATOM   1539 2HB  GLN A  92      11.408  12.735 -43.301  1.00  0.00           H  
ATOM   1540 1HG  GLN A  92      13.807  12.846 -43.452  1.00  0.00           H  
ATOM   1541 2HG  GLN A  92      13.317  12.536 -41.767  1.00  0.00           H  
ATOM   1542 1HE2 GLN A  92      15.782  10.094 -41.556  1.00  0.00           H  
ATOM   1543 2HE2 GLN A  92      15.092  11.606 -40.945  1.00  0.00           H  
ATOM   1544  N   LEU A  93       9.896  12.296 -40.946  1.00  0.00           N  
ATOM   1545  CA  LEU A  93       9.559  12.933 -39.687  1.00  0.00           C  
ATOM   1546  C   LEU A  93       8.981  11.939 -38.701  1.00  0.00           C  
ATOM   1547  O   LEU A  93       9.328  11.964 -37.515  1.00  0.00           O  
ATOM   1548  CB  LEU A  93       8.578  14.055 -39.963  1.00  0.00           C  
ATOM   1549  CG  LEU A  93       9.157  15.416 -40.194  1.00  0.00           C  
ATOM   1550  CD1 LEU A  93      10.256  15.416 -41.267  1.00  0.00           C  
ATOM   1551  CD2 LEU A  93       8.049  16.307 -40.654  1.00  0.00           C  
ATOM   1552  H   LEU A  93       9.397  12.570 -41.801  1.00  0.00           H  
ATOM   1553  HA  LEU A  93      10.466  13.352 -39.252  1.00  0.00           H  
ATOM   1554 1HB  LEU A  93       7.998  13.779 -40.845  1.00  0.00           H  
ATOM   1555 2HB  LEU A  93       7.905  14.134 -39.117  1.00  0.00           H  
ATOM   1556  HG  LEU A  93       9.568  15.772 -39.268  1.00  0.00           H  
ATOM   1557 1HD1 LEU A  93      10.627  16.424 -41.403  1.00  0.00           H  
ATOM   1558 2HD1 LEU A  93      11.085  14.776 -40.968  1.00  0.00           H  
ATOM   1559 3HD1 LEU A  93       9.859  15.071 -42.194  1.00  0.00           H  
ATOM   1560 1HD2 LEU A  93       8.424  17.275 -40.819  1.00  0.00           H  
ATOM   1561 2HD2 LEU A  93       7.636  15.930 -41.590  1.00  0.00           H  
ATOM   1562 3HD2 LEU A  93       7.282  16.337 -39.912  1.00  0.00           H  
ATOM   1563  N   ASN A  94       8.147  11.020 -39.187  1.00  0.00           N  
ATOM   1564  CA  ASN A  94       7.574  10.006 -38.325  1.00  0.00           C  
ATOM   1565  C   ASN A  94       8.692   9.147 -37.749  1.00  0.00           C  
ATOM   1566  O   ASN A  94       8.709   8.854 -36.549  1.00  0.00           O  
ATOM   1567  CB  ASN A  94       6.592   9.157 -39.115  1.00  0.00           C  
ATOM   1568  CG  ASN A  94       5.850   8.139 -38.304  1.00  0.00           C  
ATOM   1569  OD1 ASN A  94       5.132   8.438 -37.339  1.00  0.00           O  
ATOM   1570  ND2 ASN A  94       6.011   6.900 -38.700  1.00  0.00           N  
ATOM   1571  H   ASN A  94       7.857  11.060 -40.168  1.00  0.00           H  
ATOM   1572  HA  ASN A  94       7.059  10.491 -37.496  1.00  0.00           H  
ATOM   1573 1HB  ASN A  94       5.876   9.800 -39.616  1.00  0.00           H  
ATOM   1574 2HB  ASN A  94       7.140   8.634 -39.897  1.00  0.00           H  
ATOM   1575 1HD2 ASN A  94       5.547   6.145 -38.237  1.00  0.00           H  
ATOM   1576 2HD2 ASN A  94       6.606   6.710 -39.479  1.00  0.00           H  
ATOM   1577  N   LEU A  95       9.670   8.813 -38.595  1.00  0.00           N  
ATOM   1578  CA  LEU A  95      10.796   7.994 -38.209  1.00  0.00           C  
ATOM   1579  C   LEU A  95      11.672   8.675 -37.174  1.00  0.00           C  
ATOM   1580  O   LEU A  95      12.062   8.034 -36.203  1.00  0.00           O  
ATOM   1581  CB  LEU A  95      11.622   7.686 -39.453  1.00  0.00           C  
ATOM   1582  CG  LEU A  95      12.870   6.833 -39.307  1.00  0.00           C  
ATOM   1583  CD1 LEU A  95      12.517   5.442 -38.790  1.00  0.00           C  
ATOM   1584  CD2 LEU A  95      13.535   6.780 -40.661  1.00  0.00           C  
ATOM   1585  H   LEU A  95       9.592   9.078 -39.581  1.00  0.00           H  
ATOM   1586  HA  LEU A  95      10.402   7.075 -37.784  1.00  0.00           H  
ATOM   1587 1HB  LEU A  95      10.968   7.188 -40.167  1.00  0.00           H  
ATOM   1588 2HB  LEU A  95      11.927   8.628 -39.893  1.00  0.00           H  
ATOM   1589  HG  LEU A  95      13.536   7.282 -38.594  1.00  0.00           H  
ATOM   1590 1HD1 LEU A  95      13.409   4.855 -38.699  1.00  0.00           H  
ATOM   1591 2HD1 LEU A  95      12.043   5.505 -37.816  1.00  0.00           H  
ATOM   1592 3HD1 LEU A  95      11.841   4.964 -39.495  1.00  0.00           H  
ATOM   1593 1HD2 LEU A  95      14.425   6.199 -40.610  1.00  0.00           H  
ATOM   1594 2HD2 LEU A  95      12.849   6.332 -41.355  1.00  0.00           H  
ATOM   1595 3HD2 LEU A  95      13.784   7.794 -40.993  1.00  0.00           H  
ATOM   1596  N   GLU A  96      11.986   9.962 -37.355  1.00  0.00           N  
ATOM   1597  CA  GLU A  96      12.839  10.655 -36.392  1.00  0.00           C  
ATOM   1598  C   GLU A  96      12.176  10.796 -35.027  1.00  0.00           C  
ATOM   1599  O   GLU A  96      12.827  10.607 -33.989  1.00  0.00           O  
ATOM   1600  CB  GLU A  96      13.220  12.039 -36.936  1.00  0.00           C  
ATOM   1601  CG  GLU A  96      14.170  11.982 -38.123  1.00  0.00           C  
ATOM   1602  CD  GLU A  96      14.460  13.274 -38.756  1.00  0.00           C  
ATOM   1603  OE1 GLU A  96      14.068  14.282 -38.234  1.00  0.00           O  
ATOM   1604  OE2 GLU A  96      15.087  13.257 -39.798  1.00  0.00           O  
ATOM   1605  H   GLU A  96      11.674  10.446 -38.202  1.00  0.00           H  
ATOM   1606  HA  GLU A  96      13.744  10.074 -36.257  1.00  0.00           H  
ATOM   1607 1HB  GLU A  96      12.315  12.563 -37.253  1.00  0.00           H  
ATOM   1608 2HB  GLU A  96      13.687  12.627 -36.147  1.00  0.00           H  
ATOM   1609 1HG  GLU A  96      15.101  11.605 -37.765  1.00  0.00           H  
ATOM   1610 2HG  GLU A  96      13.789  11.283 -38.865  1.00  0.00           H  
ATOM   1611  N   LEU A  97      10.868  11.067 -35.007  1.00  0.00           N  
ATOM   1612  CA  LEU A  97      10.183  11.232 -33.735  1.00  0.00           C  
ATOM   1613  C   LEU A  97      10.051   9.904 -33.008  1.00  0.00           C  
ATOM   1614  O   LEU A  97      10.217   9.843 -31.779  1.00  0.00           O  
ATOM   1615  CB  LEU A  97       8.782  11.819 -33.978  1.00  0.00           C  
ATOM   1616  CG  LEU A  97       8.587  13.358 -33.920  1.00  0.00           C  
ATOM   1617  CD1 LEU A  97       8.641  13.820 -32.442  1.00  0.00           C  
ATOM   1618  CD2 LEU A  97       9.650  14.076 -34.778  1.00  0.00           C  
ATOM   1619  H   LEU A  97      10.363  11.233 -35.886  1.00  0.00           H  
ATOM   1620  HA  LEU A  97      10.767  11.902 -33.112  1.00  0.00           H  
ATOM   1621 1HB  LEU A  97       8.445  11.486 -34.967  1.00  0.00           H  
ATOM   1622 2HB  LEU A  97       8.117  11.395 -33.247  1.00  0.00           H  
ATOM   1623  HG  LEU A  97       7.618  13.594 -34.309  1.00  0.00           H  
ATOM   1624 1HD1 LEU A  97       8.468  14.886 -32.383  1.00  0.00           H  
ATOM   1625 2HD1 LEU A  97       7.866  13.311 -31.870  1.00  0.00           H  
ATOM   1626 3HD1 LEU A  97       9.611  13.594 -32.009  1.00  0.00           H  
ATOM   1627 1HD2 LEU A  97       9.485  15.146 -34.740  1.00  0.00           H  
ATOM   1628 2HD2 LEU A  97      10.647  13.860 -34.402  1.00  0.00           H  
ATOM   1629 3HD2 LEU A  97       9.577  13.742 -35.809  1.00  0.00           H  
ATOM   1630  N   ARG A  98       9.797   8.832 -33.753  1.00  0.00           N  
ATOM   1631  CA  ARG A  98       9.650   7.531 -33.146  1.00  0.00           C  
ATOM   1632  C   ARG A  98      10.991   6.917 -32.789  1.00  0.00           C  
ATOM   1633  O   ARG A  98      11.094   6.231 -31.781  1.00  0.00           O  
ATOM   1634  CB  ARG A  98       8.868   6.629 -34.053  1.00  0.00           C  
ATOM   1635  CG  ARG A  98       7.437   7.037 -34.133  1.00  0.00           C  
ATOM   1636  CD  ARG A  98       6.684   6.176 -34.981  1.00  0.00           C  
ATOM   1637  NE  ARG A  98       5.319   6.609 -35.130  1.00  0.00           N  
ATOM   1638  CZ  ARG A  98       4.316   6.362 -34.270  1.00  0.00           C  
ATOM   1639  NH1 ARG A  98       4.510   5.707 -33.137  1.00  0.00           N  
ATOM   1640  NH2 ARG A  98       3.124   6.782 -34.576  1.00  0.00           N  
ATOM   1641  H   ARG A  98       9.640   8.927 -34.762  1.00  0.00           H  
ATOM   1642  HA  ARG A  98       9.075   7.651 -32.232  1.00  0.00           H  
ATOM   1643 1HB  ARG A  98       9.290   6.667 -35.061  1.00  0.00           H  
ATOM   1644 2HB  ARG A  98       8.925   5.595 -33.704  1.00  0.00           H  
ATOM   1645 1HG  ARG A  98       7.013   7.006 -33.134  1.00  0.00           H  
ATOM   1646 2HG  ARG A  98       7.366   8.051 -34.524  1.00  0.00           H  
ATOM   1647 1HD  ARG A  98       7.143   6.162 -35.972  1.00  0.00           H  
ATOM   1648 2HD  ARG A  98       6.683   5.191 -34.574  1.00  0.00           H  
ATOM   1649  HE  ARG A  98       5.092   7.146 -35.978  1.00  0.00           H  
ATOM   1650 1HH1 ARG A  98       5.429   5.390 -32.879  1.00  0.00           H  
ATOM   1651 2HH1 ARG A  98       3.733   5.538 -32.512  1.00  0.00           H  
ATOM   1652 1HH2 ARG A  98       2.986   7.268 -35.456  1.00  0.00           H  
ATOM   1653 2HH2 ARG A  98       2.358   6.602 -33.949  1.00  0.00           H  
ATOM   1654  N   ALA A  99      12.027   7.159 -33.592  1.00  0.00           N  
ATOM   1655  CA  ALA A  99      13.334   6.610 -33.289  1.00  0.00           C  
ATOM   1656  C   ALA A  99      13.814   7.170 -31.964  1.00  0.00           C  
ATOM   1657  O   ALA A  99      14.388   6.440 -31.145  1.00  0.00           O  
ATOM   1658  CB  ALA A  99      14.307   6.941 -34.395  1.00  0.00           C  
ATOM   1659  H   ALA A  99      11.915   7.702 -34.445  1.00  0.00           H  
ATOM   1660  HA  ALA A  99      13.249   5.531 -33.188  1.00  0.00           H  
ATOM   1661 1HB  ALA A  99      15.286   6.537 -34.165  1.00  0.00           H  
ATOM   1662 2HB  ALA A  99      13.945   6.518 -35.333  1.00  0.00           H  
ATOM   1663 3HB  ALA A  99      14.365   8.019 -34.483  1.00  0.00           H  
ATOM   1664  N   ARG A 100      13.535   8.458 -31.706  1.00  0.00           N  
ATOM   1665  CA  ARG A 100      13.934   9.000 -30.431  1.00  0.00           C  
ATOM   1666  C   ARG A 100      13.057   8.449 -29.335  1.00  0.00           C  
ATOM   1667  O   ARG A 100      13.570   8.110 -28.275  1.00  0.00           O  
ATOM   1668  CB  ARG A 100      13.861  10.520 -30.393  1.00  0.00           C  
ATOM   1669  CG  ARG A 100      14.160  11.153 -28.988  1.00  0.00           C  
ATOM   1670  CD  ARG A 100      15.536  10.873 -28.469  1.00  0.00           C  
ATOM   1671  NE  ARG A 100      15.713  11.407 -27.113  1.00  0.00           N  
ATOM   1672  CZ  ARG A 100      16.759  11.135 -26.299  1.00  0.00           C  
ATOM   1673  NH1 ARG A 100      17.747  10.360 -26.706  1.00  0.00           N  
ATOM   1674  NH2 ARG A 100      16.805  11.649 -25.086  1.00  0.00           N  
ATOM   1675  H   ARG A 100      13.109   9.060 -32.419  1.00  0.00           H  
ATOM   1676  HA  ARG A 100      14.961   8.698 -30.245  1.00  0.00           H  
ATOM   1677 1HB  ARG A 100      14.565  10.938 -31.110  1.00  0.00           H  
ATOM   1678 2HB  ARG A 100      12.860  10.836 -30.694  1.00  0.00           H  
ATOM   1679 1HG  ARG A 100      14.051  12.233 -29.062  1.00  0.00           H  
ATOM   1680 2HG  ARG A 100      13.453  10.778 -28.258  1.00  0.00           H  
ATOM   1681 1HD  ARG A 100      15.707   9.801 -28.427  1.00  0.00           H  
ATOM   1682 2HD  ARG A 100      16.273  11.337 -29.125  1.00  0.00           H  
ATOM   1683  HE  ARG A 100      14.991  12.024 -26.753  1.00  0.00           H  
ATOM   1684 1HH1 ARG A 100      17.735   9.960 -27.633  1.00  0.00           H  
ATOM   1685 2HH1 ARG A 100      18.534  10.191 -26.097  1.00  0.00           H  
ATOM   1686 1HH2 ARG A 100      16.042  12.245 -24.715  1.00  0.00           H  
ATOM   1687 2HH2 ARG A 100      17.572  11.443 -24.472  1.00  0.00           H  
ATOM   1688  N   ALA A 101      11.746   8.335 -29.556  1.00  0.00           N  
ATOM   1689  CA  ALA A 101      10.887   7.820 -28.507  1.00  0.00           C  
ATOM   1690  C   ALA A 101      11.250   6.383 -28.125  1.00  0.00           C  
ATOM   1691  O   ALA A 101      11.217   6.038 -26.943  1.00  0.00           O  
ATOM   1692  CB  ALA A 101       9.436   7.902 -28.938  1.00  0.00           C  
ATOM   1693  H   ALA A 101      11.329   8.658 -30.438  1.00  0.00           H  
ATOM   1694  HA  ALA A 101      11.029   8.427 -27.629  1.00  0.00           H  
ATOM   1695 1HB  ALA A 101       8.793   7.548 -28.137  1.00  0.00           H  
ATOM   1696 2HB  ALA A 101       9.190   8.940 -29.175  1.00  0.00           H  
ATOM   1697 3HB  ALA A 101       9.290   7.285 -29.823  1.00  0.00           H  
ATOM   1698  N   LEU A 102      11.613   5.551 -29.106  1.00  0.00           N  
ATOM   1699  CA  LEU A 102      11.976   4.168 -28.833  1.00  0.00           C  
ATOM   1700  C   LEU A 102      13.290   4.067 -28.069  1.00  0.00           C  
ATOM   1701  O   LEU A 102      13.382   3.309 -27.094  1.00  0.00           O  
ATOM   1702  CB  LEU A 102      12.095   3.403 -30.160  1.00  0.00           C  
ATOM   1703  CG  LEU A 102      10.778   3.130 -30.940  1.00  0.00           C  
ATOM   1704  CD1 LEU A 102      11.120   2.670 -32.340  1.00  0.00           C  
ATOM   1705  CD2 LEU A 102       9.967   2.039 -30.245  1.00  0.00           C  
ATOM   1706  H   LEU A 102      11.591   5.880 -30.071  1.00  0.00           H  
ATOM   1707  HA  LEU A 102      11.196   3.726 -28.220  1.00  0.00           H  
ATOM   1708 1HB  LEU A 102      12.738   3.992 -30.818  1.00  0.00           H  
ATOM   1709 2HB  LEU A 102      12.589   2.450 -29.971  1.00  0.00           H  
ATOM   1710  HG  LEU A 102      10.189   4.043 -31.000  1.00  0.00           H  
ATOM   1711 1HD1 LEU A 102      10.202   2.485 -32.894  1.00  0.00           H  
ATOM   1712 2HD1 LEU A 102      11.689   3.447 -32.848  1.00  0.00           H  
ATOM   1713 3HD1 LEU A 102      11.705   1.756 -32.291  1.00  0.00           H  
ATOM   1714 1HD2 LEU A 102       9.055   1.858 -30.811  1.00  0.00           H  
ATOM   1715 2HD2 LEU A 102      10.554   1.124 -30.199  1.00  0.00           H  
ATOM   1716 3HD2 LEU A 102       9.703   2.352 -29.239  1.00  0.00           H  
ATOM   1717  N   GLU A 103      14.284   4.882 -28.448  1.00  0.00           N  
ATOM   1718  CA  GLU A 103      15.559   4.826 -27.753  1.00  0.00           C  
ATOM   1719  C   GLU A 103      15.392   5.420 -26.358  1.00  0.00           C  
ATOM   1720  O   GLU A 103      15.910   4.880 -25.379  1.00  0.00           O  
ATOM   1721  CB  GLU A 103      16.630   5.582 -28.552  1.00  0.00           C  
ATOM   1722  CG  GLU A 103      18.065   5.484 -28.009  1.00  0.00           C  
ATOM   1723  CD  GLU A 103      18.652   4.096 -28.080  1.00  0.00           C  
ATOM   1724  OE1 GLU A 103      18.118   3.267 -28.780  1.00  0.00           O  
ATOM   1725  OE2 GLU A 103      19.678   3.886 -27.469  1.00  0.00           O  
ATOM   1726  H   GLU A 103      14.182   5.493 -29.267  1.00  0.00           H  
ATOM   1727  HA  GLU A 103      15.862   3.781 -27.657  1.00  0.00           H  
ATOM   1728 1HB  GLU A 103      16.633   5.222 -29.582  1.00  0.00           H  
ATOM   1729 2HB  GLU A 103      16.364   6.645 -28.589  1.00  0.00           H  
ATOM   1730 1HG  GLU A 103      18.704   6.161 -28.569  1.00  0.00           H  
ATOM   1731 2HG  GLU A 103      18.064   5.803 -26.973  1.00  0.00           H  
ATOM   1732  N   ALA A 104      14.645   6.529 -26.271  1.00  0.00           N  
ATOM   1733  CA  ALA A 104      14.392   7.236 -25.030  1.00  0.00           C  
ATOM   1734  C   ALA A 104      13.613   6.356 -24.067  1.00  0.00           C  
ATOM   1735  O   ALA A 104      13.834   6.420 -22.864  1.00  0.00           O  
ATOM   1736  CB  ALA A 104      13.681   8.531 -25.304  1.00  0.00           C  
ATOM   1737  H   ALA A 104      14.248   6.929 -27.118  1.00  0.00           H  
ATOM   1738  HA  ALA A 104      15.342   7.469 -24.569  1.00  0.00           H  
ATOM   1739 1HB  ALA A 104      13.532   9.066 -24.364  1.00  0.00           H  
ATOM   1740 2HB  ALA A 104      14.278   9.138 -25.971  1.00  0.00           H  
ATOM   1741 3HB  ALA A 104      12.735   8.311 -25.771  1.00  0.00           H  
ATOM   1742  N   HIS A 105      12.712   5.515 -24.590  1.00  0.00           N  
ATOM   1743  CA  HIS A 105      11.964   4.585 -23.755  1.00  0.00           C  
ATOM   1744  C   HIS A 105      12.920   3.613 -23.087  1.00  0.00           C  
ATOM   1745  O   HIS A 105      12.876   3.431 -21.863  1.00  0.00           O  
ATOM   1746  CB  HIS A 105      10.947   3.781 -24.563  1.00  0.00           C  
ATOM   1747  CG  HIS A 105      10.225   2.763 -23.732  1.00  0.00           C  
ATOM   1748  ND1 HIS A 105       9.247   3.099 -22.817  1.00  0.00           N  
ATOM   1749  CD2 HIS A 105      10.356   1.416 -23.665  1.00  0.00           C  
ATOM   1750  CE1 HIS A 105       8.809   2.001 -22.226  1.00  0.00           C  
ATOM   1751  NE2 HIS A 105       9.461   0.970 -22.725  1.00  0.00           N  
ATOM   1752  H   HIS A 105      12.494   5.561 -25.588  1.00  0.00           H  
ATOM   1753  HA  HIS A 105      11.433   5.130 -22.981  1.00  0.00           H  
ATOM   1754 1HB  HIS A 105      10.215   4.457 -25.005  1.00  0.00           H  
ATOM   1755 2HB  HIS A 105      11.450   3.267 -25.377  1.00  0.00           H  
ATOM   1756  HD2 HIS A 105      11.044   0.804 -24.248  1.00  0.00           H  
ATOM   1757  HE1 HIS A 105       8.041   1.954 -21.455  1.00  0.00           H  
ATOM   1758  HE2 HIS A 105       9.332   0.004 -22.454  1.00  0.00           H  
ATOM   1759  N   LEU A 106      13.832   3.026 -23.858  1.00  0.00           N  
ATOM   1760  CA  LEU A 106      14.757   2.063 -23.279  1.00  0.00           C  
ATOM   1761  C   LEU A 106      15.655   2.755 -22.250  1.00  0.00           C  
ATOM   1762  O   LEU A 106      15.986   2.185 -21.195  1.00  0.00           O  
ATOM   1763  CB  LEU A 106      15.602   1.434 -24.386  1.00  0.00           C  
ATOM   1764  CG  LEU A 106      14.834   0.568 -25.430  1.00  0.00           C  
ATOM   1765  CD1 LEU A 106      15.843   0.114 -26.500  1.00  0.00           C  
ATOM   1766  CD2 LEU A 106      14.111  -0.595 -24.734  1.00  0.00           C  
ATOM   1767  H   LEU A 106      13.822   3.205 -24.873  1.00  0.00           H  
ATOM   1768  HA  LEU A 106      14.193   1.304 -22.753  1.00  0.00           H  
ATOM   1769 1HB  LEU A 106      16.113   2.236 -24.925  1.00  0.00           H  
ATOM   1770 2HB  LEU A 106      16.361   0.798 -23.918  1.00  0.00           H  
ATOM   1771  HG  LEU A 106      14.095   1.180 -25.940  1.00  0.00           H  
ATOM   1772 1HD1 LEU A 106      15.359  -0.453 -27.265  1.00  0.00           H  
ATOM   1773 2HD1 LEU A 106      16.305   0.994 -26.960  1.00  0.00           H  
ATOM   1774 3HD1 LEU A 106      16.620  -0.498 -26.033  1.00  0.00           H  
ATOM   1775 1HD2 LEU A 106      13.580  -1.193 -25.462  1.00  0.00           H  
ATOM   1776 2HD2 LEU A 106      14.839  -1.205 -24.213  1.00  0.00           H  
ATOM   1777 3HD2 LEU A 106      13.394  -0.223 -24.027  1.00  0.00           H  
ATOM   1778  N   ILE A 107      15.995   4.016 -22.520  1.00  0.00           N  
ATOM   1779  CA  ILE A 107      16.791   4.799 -21.597  1.00  0.00           C  
ATOM   1780  C   ILE A 107      16.000   5.008 -20.319  1.00  0.00           C  
ATOM   1781  O   ILE A 107      16.557   4.843 -19.241  1.00  0.00           O  
ATOM   1782  CB  ILE A 107      17.199   6.155 -22.197  1.00  0.00           C  
ATOM   1783  CG1 ILE A 107      18.192   5.920 -23.347  1.00  0.00           C  
ATOM   1784  CG2 ILE A 107      17.811   7.041 -21.100  1.00  0.00           C  
ATOM   1785  CD1 ILE A 107      18.436   7.098 -24.263  1.00  0.00           C  
ATOM   1786  H   ILE A 107      15.726   4.413 -23.428  1.00  0.00           H  
ATOM   1787  HA  ILE A 107      17.690   4.240 -21.351  1.00  0.00           H  
ATOM   1788  HB  ILE A 107      16.335   6.651 -22.605  1.00  0.00           H  
ATOM   1789 1HG1 ILE A 107      19.131   5.667 -22.902  1.00  0.00           H  
ATOM   1790 2HG1 ILE A 107      17.854   5.080 -23.945  1.00  0.00           H  
ATOM   1791 1HG2 ILE A 107      18.103   7.991 -21.522  1.00  0.00           H  
ATOM   1792 2HG2 ILE A 107      17.093   7.227 -20.303  1.00  0.00           H  
ATOM   1793 3HG2 ILE A 107      18.688   6.549 -20.681  1.00  0.00           H  
ATOM   1794 1HD1 ILE A 107      19.169   6.816 -25.019  1.00  0.00           H  
ATOM   1795 2HD1 ILE A 107      17.521   7.380 -24.754  1.00  0.00           H  
ATOM   1796 3HD1 ILE A 107      18.812   7.942 -23.701  1.00  0.00           H  
ATOM   1797  N   ALA A 108      14.720   5.377 -20.444  1.00  0.00           N  
ATOM   1798  CA  ALA A 108      13.837   5.603 -19.315  1.00  0.00           C  
ATOM   1799  C   ALA A 108      13.669   4.345 -18.462  1.00  0.00           C  
ATOM   1800  O   ALA A 108      13.517   4.439 -17.242  1.00  0.00           O  
ATOM   1801  CB  ALA A 108      12.481   6.090 -19.779  1.00  0.00           C  
ATOM   1802  H   ALA A 108      14.357   5.556 -21.381  1.00  0.00           H  
ATOM   1803  HA  ALA A 108      14.281   6.378 -18.701  1.00  0.00           H  
ATOM   1804 1HB  ALA A 108      11.846   6.291 -18.918  1.00  0.00           H  
ATOM   1805 2HB  ALA A 108      12.607   7.002 -20.363  1.00  0.00           H  
ATOM   1806 3HB  ALA A 108      12.018   5.327 -20.401  1.00  0.00           H  
ATOM   1807  N   LEU A 109      13.658   3.155 -19.094  1.00  0.00           N  
ATOM   1808  CA  LEU A 109      13.511   1.940 -18.292  1.00  0.00           C  
ATOM   1809  C   LEU A 109      14.760   1.773 -17.448  1.00  0.00           C  
ATOM   1810  O   LEU A 109      14.690   1.522 -16.235  1.00  0.00           O  
ATOM   1811  CB  LEU A 109      13.414   0.681 -19.186  1.00  0.00           C  
ATOM   1812  CG  LEU A 109      12.167   0.502 -20.074  1.00  0.00           C  
ATOM   1813  CD1 LEU A 109      12.396  -0.712 -20.990  1.00  0.00           C  
ATOM   1814  CD2 LEU A 109      10.924   0.317 -19.221  1.00  0.00           C  
ATOM   1815  H   LEU A 109      13.698   3.130 -20.115  1.00  0.00           H  
ATOM   1816  HA  LEU A 109      12.654   2.033 -17.638  1.00  0.00           H  
ATOM   1817 1HB  LEU A 109      14.282   0.671 -19.850  1.00  0.00           H  
ATOM   1818 2HB  LEU A 109      13.483  -0.195 -18.542  1.00  0.00           H  
ATOM   1819  HG  LEU A 109      12.045   1.382 -20.706  1.00  0.00           H  
ATOM   1820 1HD1 LEU A 109      11.541  -0.846 -21.649  1.00  0.00           H  
ATOM   1821 2HD1 LEU A 109      13.289  -0.556 -21.591  1.00  0.00           H  
ATOM   1822 3HD1 LEU A 109      12.527  -1.603 -20.387  1.00  0.00           H  
ATOM   1823 1HD2 LEU A 109      10.059   0.193 -19.866  1.00  0.00           H  
ATOM   1824 2HD2 LEU A 109      11.040  -0.564 -18.593  1.00  0.00           H  
ATOM   1825 3HD2 LEU A 109      10.774   1.192 -18.596  1.00  0.00           H  
ATOM   1826  N   ALA A 110      15.917   1.981 -18.067  1.00  0.00           N  
ATOM   1827  CA  ALA A 110      17.164   1.860 -17.348  1.00  0.00           C  
ATOM   1828  C   ALA A 110      17.281   2.954 -16.299  1.00  0.00           C  
ATOM   1829  O   ALA A 110      17.809   2.717 -15.213  1.00  0.00           O  
ATOM   1830  CB  ALA A 110      18.322   1.909 -18.304  1.00  0.00           C  
ATOM   1831  H   ALA A 110      15.924   2.181 -19.077  1.00  0.00           H  
ATOM   1832  HA  ALA A 110      17.169   0.895 -16.839  1.00  0.00           H  
ATOM   1833 1HB  ALA A 110      19.257   1.785 -17.763  1.00  0.00           H  
ATOM   1834 2HB  ALA A 110      18.200   1.104 -19.018  1.00  0.00           H  
ATOM   1835 3HB  ALA A 110      18.324   2.867 -18.827  1.00  0.00           H  
ATOM   1836  N   ALA A 111      16.786   4.154 -16.625  1.00  0.00           N  
ATOM   1837  CA  ALA A 111      16.849   5.300 -15.737  1.00  0.00           C  
ATOM   1838  C   ALA A 111      16.034   5.046 -14.474  1.00  0.00           C  
ATOM   1839  O   ALA A 111      16.483   5.371 -13.371  1.00  0.00           O  
ATOM   1840  CB  ALA A 111      16.360   6.535 -16.467  1.00  0.00           C  
ATOM   1841  H   ALA A 111      16.387   4.282 -17.553  1.00  0.00           H  
ATOM   1842  HA  ALA A 111      17.886   5.452 -15.447  1.00  0.00           H  
ATOM   1843 1HB  ALA A 111      16.435   7.380 -15.838  1.00  0.00           H  
ATOM   1844 2HB  ALA A 111      16.967   6.695 -17.361  1.00  0.00           H  
ATOM   1845 3HB  ALA A 111      15.335   6.386 -16.745  1.00  0.00           H  
ATOM   1846  N   ARG A 112      14.862   4.410 -14.626  1.00  0.00           N  
ATOM   1847  CA  ARG A 112      14.038   4.065 -13.481  1.00  0.00           C  
ATOM   1848  C   ARG A 112      14.743   3.036 -12.609  1.00  0.00           C  
ATOM   1849  O   ARG A 112      14.709   3.130 -11.376  1.00  0.00           O  
ATOM   1850  CB  ARG A 112      12.691   3.515 -13.935  1.00  0.00           C  
ATOM   1851  CG  ARG A 112      11.807   2.905 -12.824  1.00  0.00           C  
ATOM   1852  CD  ARG A 112      11.390   3.858 -11.769  1.00  0.00           C  
ATOM   1853  NE  ARG A 112      10.380   4.812 -12.228  1.00  0.00           N  
ATOM   1854  CZ  ARG A 112       9.964   5.879 -11.508  1.00  0.00           C  
ATOM   1855  NH1 ARG A 112      10.497   6.124 -10.326  1.00  0.00           N  
ATOM   1856  NH2 ARG A 112       9.013   6.675 -11.979  1.00  0.00           N  
ATOM   1857  H   ARG A 112      14.509   4.231 -15.574  1.00  0.00           H  
ATOM   1858  HA  ARG A 112      13.877   4.970 -12.900  1.00  0.00           H  
ATOM   1859 1HB  ARG A 112      12.125   4.307 -14.422  1.00  0.00           H  
ATOM   1860 2HB  ARG A 112      12.862   2.737 -14.681  1.00  0.00           H  
ATOM   1861 1HG  ARG A 112      10.900   2.515 -13.281  1.00  0.00           H  
ATOM   1862 2HG  ARG A 112      12.333   2.080 -12.336  1.00  0.00           H  
ATOM   1863 1HD  ARG A 112      10.964   3.281 -10.944  1.00  0.00           H  
ATOM   1864 2HD  ARG A 112      12.251   4.410 -11.401  1.00  0.00           H  
ATOM   1865  HE  ARG A 112       9.947   4.647 -13.128  1.00  0.00           H  
ATOM   1866 1HH1 ARG A 112      11.212   5.525  -9.952  1.00  0.00           H  
ATOM   1867 2HH1 ARG A 112      10.183   6.947  -9.786  1.00  0.00           H  
ATOM   1868 1HH2 ARG A 112       8.591   6.495 -12.877  1.00  0.00           H  
ATOM   1869 2HH2 ARG A 112       8.684   7.466 -11.399  1.00  0.00           H  
ATOM   1870  N   LEU A 113      15.391   2.056 -13.237  1.00  0.00           N  
ATOM   1871  CA  LEU A 113      16.111   1.049 -12.480  1.00  0.00           C  
ATOM   1872  C   LEU A 113      17.309   1.695 -11.769  1.00  0.00           C  
ATOM   1873  O   LEU A 113      17.569   1.412 -10.604  1.00  0.00           O  
ATOM   1874  CB  LEU A 113      16.490  -0.104 -13.426  1.00  0.00           C  
ATOM   1875  CG  LEU A 113      15.288  -1.001 -13.913  1.00  0.00           C  
ATOM   1876  CD1 LEU A 113      15.726  -1.876 -15.073  1.00  0.00           C  
ATOM   1877  CD2 LEU A 113      14.820  -1.923 -12.754  1.00  0.00           C  
ATOM   1878  H   LEU A 113      15.334   1.992 -14.261  1.00  0.00           H  
ATOM   1879  HA  LEU A 113      15.449   0.660 -11.716  1.00  0.00           H  
ATOM   1880 1HB  LEU A 113      16.937   0.329 -14.314  1.00  0.00           H  
ATOM   1881 2HB  LEU A 113      17.224  -0.747 -12.941  1.00  0.00           H  
ATOM   1882  HG  LEU A 113      14.466  -0.363 -14.244  1.00  0.00           H  
ATOM   1883 1HD1 LEU A 113      14.891  -2.494 -15.403  1.00  0.00           H  
ATOM   1884 2HD1 LEU A 113      16.048  -1.244 -15.892  1.00  0.00           H  
ATOM   1885 3HD1 LEU A 113      16.524  -2.500 -14.757  1.00  0.00           H  
ATOM   1886 1HD2 LEU A 113      13.995  -2.543 -13.099  1.00  0.00           H  
ATOM   1887 2HD2 LEU A 113      15.644  -2.564 -12.448  1.00  0.00           H  
ATOM   1888 3HD2 LEU A 113      14.486  -1.333 -11.903  1.00  0.00           H  
ATOM   1889  N   LYS A 114      17.984   2.650 -12.406  1.00  0.00           N  
ATOM   1890  CA  LYS A 114      19.096   3.330 -11.744  1.00  0.00           C  
ATOM   1891  C   LYS A 114      18.626   4.040 -10.465  1.00  0.00           C  
ATOM   1892  O   LYS A 114      19.322   3.983  -9.444  1.00  0.00           O  
ATOM   1893  CB  LYS A 114      19.769   4.295 -12.719  1.00  0.00           C  
ATOM   1894  CG  LYS A 114      20.638   3.575 -13.756  1.00  0.00           C  
ATOM   1895  CD  LYS A 114      21.021   4.451 -14.957  1.00  0.00           C  
ATOM   1896  CE  LYS A 114      21.903   5.644 -14.588  1.00  0.00           C  
ATOM   1897  NZ  LYS A 114      22.343   6.392 -15.808  1.00  0.00           N  
ATOM   1898  H   LYS A 114      17.771   2.855 -13.384  1.00  0.00           H  
ATOM   1899  HA  LYS A 114      19.830   2.581 -11.454  1.00  0.00           H  
ATOM   1900 1HB  LYS A 114      18.998   4.857 -13.246  1.00  0.00           H  
ATOM   1901 2HB  LYS A 114      20.375   5.009 -12.161  1.00  0.00           H  
ATOM   1902 1HG  LYS A 114      21.545   3.212 -13.273  1.00  0.00           H  
ATOM   1903 2HG  LYS A 114      20.090   2.720 -14.115  1.00  0.00           H  
ATOM   1904 1HD  LYS A 114      21.562   3.831 -15.684  1.00  0.00           H  
ATOM   1905 2HD  LYS A 114      20.118   4.811 -15.438  1.00  0.00           H  
ATOM   1906 1HE  LYS A 114      21.335   6.327 -13.947  1.00  0.00           H  
ATOM   1907 2HE  LYS A 114      22.779   5.295 -14.045  1.00  0.00           H  
ATOM   1908 1HZ  LYS A 114      22.919   7.184 -15.546  1.00  0.00           H  
ATOM   1909 2HZ  LYS A 114      22.870   5.788 -16.417  1.00  0.00           H  
ATOM   1910 3HZ  LYS A 114      21.520   6.758 -16.334  1.00  0.00           H  
ATOM   1911  N   VAL A 115      17.425   4.639 -10.494  1.00  0.00           N  
ATOM   1912  CA  VAL A 115      16.901   5.286  -9.295  1.00  0.00           C  
ATOM   1913  C   VAL A 115      16.647   4.256  -8.220  1.00  0.00           C  
ATOM   1914  O   VAL A 115      16.992   4.482  -7.048  1.00  0.00           O  
ATOM   1915  CB  VAL A 115      15.561   6.007  -9.550  1.00  0.00           C  
ATOM   1916  CG1 VAL A 115      14.961   6.499  -8.195  1.00  0.00           C  
ATOM   1917  CG2 VAL A 115      15.777   7.157 -10.487  1.00  0.00           C  
ATOM   1918  H   VAL A 115      16.938   4.706 -11.396  1.00  0.00           H  
ATOM   1919  HA  VAL A 115      17.623   5.985  -8.923  1.00  0.00           H  
ATOM   1920  HB  VAL A 115      14.851   5.311  -9.997  1.00  0.00           H  
ATOM   1921 1HG1 VAL A 115      14.017   6.999  -8.385  1.00  0.00           H  
ATOM   1922 2HG1 VAL A 115      14.775   5.666  -7.520  1.00  0.00           H  
ATOM   1923 3HG1 VAL A 115      15.657   7.189  -7.723  1.00  0.00           H  
ATOM   1924 1HG2 VAL A 115      14.833   7.662 -10.677  1.00  0.00           H  
ATOM   1925 2HG2 VAL A 115      16.468   7.839 -10.048  1.00  0.00           H  
ATOM   1926 3HG2 VAL A 115      16.180   6.790 -11.417  1.00  0.00           H  
ATOM   1927  N   GLU A 116      16.040   3.138  -8.592  1.00  0.00           N  
ATOM   1928  CA  GLU A 116      15.739   2.120  -7.618  1.00  0.00           C  
ATOM   1929  C   GLU A 116      17.020   1.563  -7.008  1.00  0.00           C  
ATOM   1930  O   GLU A 116      17.074   1.305  -5.805  1.00  0.00           O  
ATOM   1931  CB  GLU A 116      14.896   1.013  -8.236  1.00  0.00           C  
ATOM   1932  CG  GLU A 116      13.491   1.417  -8.627  1.00  0.00           C  
ATOM   1933  CD  GLU A 116      12.735   0.284  -9.257  1.00  0.00           C  
ATOM   1934  OE1 GLU A 116      13.078  -0.850  -9.002  1.00  0.00           O  
ATOM   1935  OE2 GLU A 116      11.827   0.548 -10.022  1.00  0.00           O  
ATOM   1936  H   GLU A 116      15.739   3.025  -9.571  1.00  0.00           H  
ATOM   1937  HA  GLU A 116      15.156   2.574  -6.829  1.00  0.00           H  
ATOM   1938 1HB  GLU A 116      15.391   0.634  -9.125  1.00  0.00           H  
ATOM   1939 2HB  GLU A 116      14.798   0.202  -7.531  1.00  0.00           H  
ATOM   1940 1HG  GLU A 116      12.962   1.747  -7.738  1.00  0.00           H  
ATOM   1941 2HG  GLU A 116      13.538   2.257  -9.318  1.00  0.00           H  
ATOM   1942  N   ALA A 117      18.068   1.389  -7.818  1.00  0.00           N  
ATOM   1943  CA  ALA A 117      19.317   0.875  -7.280  1.00  0.00           C  
ATOM   1944  C   ALA A 117      19.938   1.862  -6.312  1.00  0.00           C  
ATOM   1945  O   ALA A 117      20.485   1.468  -5.279  1.00  0.00           O  
ATOM   1946  CB  ALA A 117      20.317   0.603  -8.374  1.00  0.00           C  
ATOM   1947  H   ALA A 117      17.964   1.584  -8.818  1.00  0.00           H  
ATOM   1948  HA  ALA A 117      19.101  -0.044  -6.749  1.00  0.00           H  
ATOM   1949 1HB  ALA A 117      21.212   0.215  -7.920  1.00  0.00           H  
ATOM   1950 2HB  ALA A 117      19.942  -0.100  -9.062  1.00  0.00           H  
ATOM   1951 3HB  ALA A 117      20.539   1.530  -8.899  1.00  0.00           H  
ATOM   1952  N   ALA A 118      19.877   3.160  -6.640  1.00  0.00           N  
ATOM   1953  CA  ALA A 118      20.476   4.175  -5.794  1.00  0.00           C  
ATOM   1954  C   ALA A 118      19.825   4.233  -4.427  1.00  0.00           C  
ATOM   1955  O   ALA A 118      20.514   4.321  -3.401  1.00  0.00           O  
ATOM   1956  CB  ALA A 118      20.362   5.535  -6.459  1.00  0.00           C  
ATOM   1957  H   ALA A 118      19.466   3.440  -7.541  1.00  0.00           H  
ATOM   1958  HA  ALA A 118      21.526   3.921  -5.654  1.00  0.00           H  
ATOM   1959 1HB  ALA A 118      20.833   6.295  -5.841  1.00  0.00           H  
ATOM   1960 2HB  ALA A 118      20.854   5.499  -7.429  1.00  0.00           H  
ATOM   1961 3HB  ALA A 118      19.308   5.785  -6.595  1.00  0.00           H  
ATOM   1962  N   LYS A 119      18.496   4.112  -4.401  1.00  0.00           N  
ATOM   1963  CA  LYS A 119      17.814   4.193  -3.129  1.00  0.00           C  
ATOM   1964  C   LYS A 119      17.898   2.860  -2.403  1.00  0.00           C  
ATOM   1965  O   LYS A 119      17.997   2.839  -1.175  1.00  0.00           O  
ATOM   1966  CB  LYS A 119      16.386   4.710  -3.329  1.00  0.00           C  
ATOM   1967  CG  LYS A 119      15.348   3.781  -3.919  1.00  0.00           C  
ATOM   1968  CD  LYS A 119      14.009   4.565  -4.115  1.00  0.00           C  
ATOM   1969  CE  LYS A 119      12.897   3.746  -4.798  1.00  0.00           C  
ATOM   1970  NZ  LYS A 119      12.395   2.625  -3.945  1.00  0.00           N  
ATOM   1971  H   LYS A 119      17.974   4.061  -5.281  1.00  0.00           H  
ATOM   1972  HA  LYS A 119      18.323   4.921  -2.511  1.00  0.00           H  
ATOM   1973 1HB  LYS A 119      16.003   5.120  -2.410  1.00  0.00           H  
ATOM   1974 2HB  LYS A 119      16.460   5.527  -4.027  1.00  0.00           H  
ATOM   1975 1HG  LYS A 119      15.709   3.422  -4.865  1.00  0.00           H  
ATOM   1976 2HG  LYS A 119      15.191   2.933  -3.256  1.00  0.00           H  
ATOM   1977 1HD  LYS A 119      13.653   4.915  -3.146  1.00  0.00           H  
ATOM   1978 2HD  LYS A 119      14.207   5.435  -4.742  1.00  0.00           H  
ATOM   1979 1HE  LYS A 119      12.065   4.412  -5.025  1.00  0.00           H  
ATOM   1980 2HE  LYS A 119      13.275   3.337  -5.727  1.00  0.00           H  
ATOM   1981 1HZ  LYS A 119      11.664   2.127  -4.438  1.00  0.00           H  
ATOM   1982 2HZ  LYS A 119      13.147   1.987  -3.735  1.00  0.00           H  
ATOM   1983 3HZ  LYS A 119      12.021   2.997  -3.085  1.00  0.00           H  
ATOM   1984  N   ALA A 120      17.896   1.741  -3.138  1.00  0.00           N  
ATOM   1985  CA  ALA A 120      18.004   0.448  -2.490  1.00  0.00           C  
ATOM   1986  C   ALA A 120      19.370   0.323  -1.824  1.00  0.00           C  
ATOM   1987  O   ALA A 120      19.478  -0.257  -0.744  1.00  0.00           O  
ATOM   1988  CB  ALA A 120      17.795  -0.678  -3.495  1.00  0.00           C  
ATOM   1989  H   ALA A 120      17.782   1.770  -4.151  1.00  0.00           H  
ATOM   1990  HA  ALA A 120      17.244   0.383  -1.719  1.00  0.00           H  
ATOM   1991 1HB  ALA A 120      17.870  -1.638  -2.987  1.00  0.00           H  
ATOM   1992 2HB  ALA A 120      16.811  -0.581  -3.950  1.00  0.00           H  
ATOM   1993 3HB  ALA A 120      18.553  -0.611  -4.264  1.00  0.00           H  
ATOM   1994  N   GLN A 121      20.430   0.856  -2.466  1.00  0.00           N  
ATOM   1995  CA  GLN A 121      21.754   0.755  -1.876  1.00  0.00           C  
ATOM   1996  C   GLN A 121      21.901   1.650  -0.663  1.00  0.00           C  
ATOM   1997  O   GLN A 121      22.487   1.237   0.355  1.00  0.00           O  
ATOM   1998  CB  GLN A 121      22.846   1.143  -2.885  1.00  0.00           C  
ATOM   1999  CG  GLN A 121      24.270   0.946  -2.347  1.00  0.00           C  
ATOM   2000  CD  GLN A 121      24.536  -0.500  -2.008  1.00  0.00           C  
ATOM   2001  OE1 GLN A 121      24.574  -1.379  -2.893  1.00  0.00           O  
ATOM   2002  NE2 GLN A 121      24.693  -0.767  -0.711  1.00  0.00           N  
ATOM   2003  H   GLN A 121      20.313   1.274  -3.391  1.00  0.00           H  
ATOM   2004  HA  GLN A 121      21.911  -0.273  -1.562  1.00  0.00           H  
ATOM   2005 1HB  GLN A 121      22.731   0.587  -3.796  1.00  0.00           H  
ATOM   2006 2HB  GLN A 121      22.729   2.198  -3.142  1.00  0.00           H  
ATOM   2007 1HG  GLN A 121      24.978   1.247  -3.116  1.00  0.00           H  
ATOM   2008 2HG  GLN A 121      24.418   1.548  -1.452  1.00  0.00           H  
ATOM   2009 1HE2 GLN A 121      24.827  -1.719  -0.379  1.00  0.00           H  
ATOM   2010 2HE2 GLN A 121      24.627  -0.023  -0.040  1.00  0.00           H  
ATOM   2011  N   ALA A 122      21.358   2.870  -0.732  1.00  0.00           N  
ATOM   2012  CA  ALA A 122      21.458   3.761   0.399  1.00  0.00           C  
ATOM   2013  C   ALA A 122      20.701   3.186   1.567  1.00  0.00           C  
ATOM   2014  O   ALA A 122      21.148   3.282   2.720  1.00  0.00           O  
ATOM   2015  CB  ALA A 122      20.923   5.114   0.040  1.00  0.00           C  
ATOM   2016  H   ALA A 122      20.914   3.203  -1.598  1.00  0.00           H  
ATOM   2017  HA  ALA A 122      22.507   3.848   0.680  1.00  0.00           H  
ATOM   2018 1HB  ALA A 122      21.011   5.780   0.882  1.00  0.00           H  
ATOM   2019 2HB  ALA A 122      21.493   5.499  -0.790  1.00  0.00           H  
ATOM   2020 3HB  ALA A 122      19.890   5.012  -0.246  1.00  0.00           H  
ATOM   2021  N   ALA A 123      19.547   2.575   1.273  1.00  0.00           N  
ATOM   2022  CA  ALA A 123      18.764   1.970   2.304  1.00  0.00           C  
ATOM   2023  C   ALA A 123      19.472   0.759   2.859  1.00  0.00           C  
ATOM   2024  O   ALA A 123      19.638   0.637   4.056  1.00  0.00           O  
ATOM   2025  CB  ALA A 123      17.419   1.547   1.767  1.00  0.00           C  
ATOM   2026  H   ALA A 123      19.192   2.558   0.313  1.00  0.00           H  
ATOM   2027  HA  ALA A 123      18.625   2.696   3.101  1.00  0.00           H  
ATOM   2028 1HB  ALA A 123      16.833   1.106   2.554  1.00  0.00           H  
ATOM   2029 2HB  ALA A 123      16.898   2.387   1.370  1.00  0.00           H  
ATOM   2030 3HB  ALA A 123      17.565   0.816   0.970  1.00  0.00           H  
ATOM   2031  N   ALA A 124      20.082  -0.070   2.011  1.00  0.00           N  
ATOM   2032  CA  ALA A 124      20.699  -1.266   2.552  1.00  0.00           C  
ATOM   2033  C   ALA A 124      21.746  -0.935   3.598  1.00  0.00           C  
ATOM   2034  O   ALA A 124      21.785  -1.571   4.660  1.00  0.00           O  
ATOM   2035  CB  ALA A 124      21.364  -2.042   1.436  1.00  0.00           C  
ATOM   2036  H   ALA A 124      20.003   0.045   0.998  1.00  0.00           H  
ATOM   2037  HA  ALA A 124      19.928  -1.872   3.014  1.00  0.00           H  
ATOM   2038 1HB  ALA A 124      21.799  -2.934   1.850  1.00  0.00           H  
ATOM   2039 2HB  ALA A 124      20.630  -2.299   0.690  1.00  0.00           H  
ATOM   2040 3HB  ALA A 124      22.140  -1.435   0.975  1.00  0.00           H  
ATOM   2041  N   ASP A 125      22.539   0.106   3.362  1.00  0.00           N  
ATOM   2042  CA  ASP A 125      23.564   0.437   4.336  1.00  0.00           C  
ATOM   2043  C   ASP A 125      22.959   1.108   5.570  1.00  0.00           C  
ATOM   2044  O   ASP A 125      23.333   0.795   6.704  1.00  0.00           O  
ATOM   2045  CB  ASP A 125      24.629   1.338   3.715  1.00  0.00           C  
ATOM   2046  CG  ASP A 125      25.894   1.450   4.578  1.00  0.00           C  
ATOM   2047  OD1 ASP A 125      26.626   0.466   4.683  1.00  0.00           O  
ATOM   2048  OD2 ASP A 125      26.110   2.500   5.157  1.00  0.00           O  
ATOM   2049  H   ASP A 125      22.467   0.602   2.465  1.00  0.00           H  
ATOM   2050  HA  ASP A 125      24.034  -0.478   4.668  1.00  0.00           H  
ATOM   2051 1HB  ASP A 125      24.901   0.948   2.735  1.00  0.00           H  
ATOM   2052 2HB  ASP A 125      24.213   2.336   3.563  1.00  0.00           H  
ATOM   2053  N   ALA A 126      21.998   2.024   5.346  1.00  0.00           N  
ATOM   2054  CA  ALA A 126      21.398   2.725   6.470  1.00  0.00           C  
ATOM   2055  C   ALA A 126      20.630   1.757   7.348  1.00  0.00           C  
ATOM   2056  O   ALA A 126      20.635   1.929   8.574  1.00  0.00           O  
ATOM   2057  CB  ALA A 126      20.455   3.796   5.959  1.00  0.00           C  
ATOM   2058  H   ALA A 126      21.716   2.268   4.400  1.00  0.00           H  
ATOM   2059  HA  ALA A 126      22.182   3.179   7.052  1.00  0.00           H  
ATOM   2060 1HB  ALA A 126      20.039   4.311   6.817  1.00  0.00           H  
ATOM   2061 2HB  ALA A 126      21.011   4.486   5.345  1.00  0.00           H  
ATOM   2062 3HB  ALA A 126      19.666   3.329   5.371  1.00  0.00           H  
ATOM   2063  N   ILE A 127      20.008   0.751   6.750  1.00  0.00           N  
ATOM   2064  CA  ILE A 127      19.210  -0.239   7.438  1.00  0.00           C  
ATOM   2065  C   ILE A 127      20.121  -1.123   8.268  1.00  0.00           C  
ATOM   2066  O   ILE A 127      19.820  -1.399   9.429  1.00  0.00           O  
ATOM   2067  CB  ILE A 127      18.404  -1.108   6.480  1.00  0.00           C  
ATOM   2068  CG1 ILE A 127      17.347  -0.317   5.746  1.00  0.00           C  
ATOM   2069  CG2 ILE A 127      17.667  -2.085   7.347  1.00  0.00           C  
ATOM   2070  CD1 ILE A 127      16.782  -1.033   4.524  1.00  0.00           C  
ATOM   2071  H   ILE A 127      20.066   0.707   5.737  1.00  0.00           H  
ATOM   2072  HA  ILE A 127      18.519   0.264   8.099  1.00  0.00           H  
ATOM   2073  HB  ILE A 127      19.047  -1.598   5.750  1.00  0.00           H  
ATOM   2074 1HG1 ILE A 127      16.526  -0.129   6.429  1.00  0.00           H  
ATOM   2075 2HG1 ILE A 127      17.760   0.620   5.447  1.00  0.00           H  
ATOM   2076 1HG2 ILE A 127      17.064  -2.709   6.743  1.00  0.00           H  
ATOM   2077 2HG2 ILE A 127      18.343  -2.705   7.908  1.00  0.00           H  
ATOM   2078 3HG2 ILE A 127      17.037  -1.550   8.036  1.00  0.00           H  
ATOM   2079 1HD1 ILE A 127      16.020  -0.415   4.068  1.00  0.00           H  
ATOM   2080 2HD1 ILE A 127      17.576  -1.224   3.808  1.00  0.00           H  
ATOM   2081 3HD1 ILE A 127      16.353  -1.953   4.803  1.00  0.00           H  
ATOM   2082  N   ARG A 128      21.254  -1.575   7.710  1.00  0.00           N  
ATOM   2083  CA  ARG A 128      22.135  -2.397   8.526  1.00  0.00           C  
ATOM   2084  C   ARG A 128      22.519  -1.613   9.785  1.00  0.00           C  
ATOM   2085  O   ARG A 128      22.469  -2.161  10.899  1.00  0.00           O  
ATOM   2086  CB  ARG A 128      23.411  -2.764   7.753  1.00  0.00           C  
ATOM   2087  CG  ARG A 128      23.258  -3.836   6.664  1.00  0.00           C  
ATOM   2088  CD  ARG A 128      24.581  -4.320   6.149  1.00  0.00           C  
ATOM   2089  NE  ARG A 128      25.259  -3.286   5.326  1.00  0.00           N  
ATOM   2090  CZ  ARG A 128      25.128  -3.135   3.971  1.00  0.00           C  
ATOM   2091  NH1 ARG A 128      24.385  -3.965   3.257  1.00  0.00           N  
ATOM   2092  NH2 ARG A 128      25.762  -2.149   3.353  1.00  0.00           N  
ATOM   2093  H   ARG A 128      21.465  -1.384   6.724  1.00  0.00           H  
ATOM   2094  HA  ARG A 128      21.616  -3.307   8.807  1.00  0.00           H  
ATOM   2095 1HB  ARG A 128      23.799  -1.866   7.266  1.00  0.00           H  
ATOM   2096 2HB  ARG A 128      24.168  -3.107   8.455  1.00  0.00           H  
ATOM   2097 1HG  ARG A 128      22.699  -4.680   7.056  1.00  0.00           H  
ATOM   2098 2HG  ARG A 128      22.739  -3.409   5.836  1.00  0.00           H  
ATOM   2099 1HD  ARG A 128      25.225  -4.561   6.993  1.00  0.00           H  
ATOM   2100 2HD  ARG A 128      24.436  -5.216   5.547  1.00  0.00           H  
ATOM   2101  HE  ARG A 128      25.848  -2.620   5.811  1.00  0.00           H  
ATOM   2102 1HH1 ARG A 128      23.898  -4.722   3.705  1.00  0.00           H  
ATOM   2103 2HH1 ARG A 128      24.313  -3.840   2.235  1.00  0.00           H  
ATOM   2104 1HH2 ARG A 128      26.325  -1.461   3.893  1.00  0.00           H  
ATOM   2105 2HH2 ARG A 128      25.665  -2.040   2.355  1.00  0.00           H  
ATOM   2106  N   LYS A 129      22.812  -0.323   9.632  1.00  0.00           N  
ATOM   2107  CA  LYS A 129      23.161   0.499  10.777  1.00  0.00           C  
ATOM   2108  C   LYS A 129      21.947   0.698  11.688  1.00  0.00           C  
ATOM   2109  O   LYS A 129      22.078   0.661  12.917  1.00  0.00           O  
ATOM   2110  CB  LYS A 129      23.732   1.831  10.295  1.00  0.00           C  
ATOM   2111  CG  LYS A 129      25.121   1.695   9.659  1.00  0.00           C  
ATOM   2112  CD  LYS A 129      25.679   3.030   9.173  1.00  0.00           C  
ATOM   2113  CE  LYS A 129      27.157   2.908   8.760  1.00  0.00           C  
ATOM   2114  NZ  LYS A 129      27.351   2.070   7.541  1.00  0.00           N  
ATOM   2115  H   LYS A 129      22.842   0.082   8.686  1.00  0.00           H  
ATOM   2116  HA  LYS A 129      23.927  -0.018  11.352  1.00  0.00           H  
ATOM   2117 1HB  LYS A 129      23.060   2.269   9.553  1.00  0.00           H  
ATOM   2118 2HB  LYS A 129      23.796   2.527  11.134  1.00  0.00           H  
ATOM   2119 1HG  LYS A 129      25.808   1.256  10.386  1.00  0.00           H  
ATOM   2120 2HG  LYS A 129      25.044   1.017   8.807  1.00  0.00           H  
ATOM   2121 1HD  LYS A 129      25.102   3.351   8.300  1.00  0.00           H  
ATOM   2122 2HD  LYS A 129      25.584   3.780   9.953  1.00  0.00           H  
ATOM   2123 1HE  LYS A 129      27.556   3.901   8.571  1.00  0.00           H  
ATOM   2124 2HE  LYS A 129      27.706   2.456   9.583  1.00  0.00           H  
ATOM   2125 1HZ  LYS A 129      28.324   2.012   7.314  1.00  0.00           H  
ATOM   2126 2HZ  LYS A 129      26.990   1.142   7.686  1.00  0.00           H  
ATOM   2127 3HZ  LYS A 129      26.861   2.463   6.730  1.00  0.00           H  
ATOM   2128  N   ALA A 130      20.766   0.897  11.111  1.00  0.00           N  
ATOM   2129  CA  ALA A 130      19.549   1.082  11.867  1.00  0.00           C  
ATOM   2130  C   ALA A 130      19.251  -0.114  12.747  1.00  0.00           C  
ATOM   2131  O   ALA A 130      18.730   0.023  13.840  1.00  0.00           O  
ATOM   2132  CB  ALA A 130      18.375   1.364  10.960  1.00  0.00           C  
ATOM   2133  H   ALA A 130      20.715   0.971  10.090  1.00  0.00           H  
ATOM   2134  HA  ALA A 130      19.713   1.944  12.533  1.00  0.00           H  
ATOM   2135 1HB  ALA A 130      17.471   1.526  11.530  1.00  0.00           H  
ATOM   2136 2HB  ALA A 130      18.593   2.241  10.358  1.00  0.00           H  
ATOM   2137 3HB  ALA A 130      18.231   0.507  10.318  1.00  0.00           H  
ATOM   2138  N   ALA A 131      19.526  -1.324  12.215  1.00  0.00           N  
ATOM   2139  CA  ALA A 131      19.253  -2.534  12.975  1.00  0.00           C  
ATOM   2140  C   ALA A 131      20.141  -2.603  14.196  1.00  0.00           C  
ATOM   2141  O   ALA A 131      19.678  -2.965  15.292  1.00  0.00           O  
ATOM   2142  CB  ALA A 131      19.507  -3.757  12.113  1.00  0.00           C  
ATOM   2143  H   ALA A 131      19.897  -1.371  11.269  1.00  0.00           H  
ATOM   2144  HA  ALA A 131      18.226  -2.520  13.291  1.00  0.00           H  
ATOM   2145 1HB  ALA A 131      19.283  -4.642  12.700  1.00  0.00           H  
ATOM   2146 2HB  ALA A 131      18.885  -3.739  11.237  1.00  0.00           H  
ATOM   2147 3HB  ALA A 131      20.550  -3.771  11.803  1.00  0.00           H  
ATOM   2148  N   GLU A 132      21.407  -2.217  14.040  1.00  0.00           N  
ATOM   2149  CA  GLU A 132      22.350  -2.242  15.145  1.00  0.00           C  
ATOM   2150  C   GLU A 132      21.963  -1.238  16.216  1.00  0.00           C  
ATOM   2151  O   GLU A 132      22.129  -1.500  17.410  1.00  0.00           O  
ATOM   2152  CB  GLU A 132      23.770  -1.945  14.656  1.00  0.00           C  
ATOM   2153  CG  GLU A 132      24.407  -3.033  13.799  1.00  0.00           C  
ATOM   2154  CD  GLU A 132      25.789  -2.658  13.322  1.00  0.00           C  
ATOM   2155  OE1 GLU A 132      26.166  -1.528  13.519  1.00  0.00           O  
ATOM   2156  OE2 GLU A 132      26.460  -3.494  12.766  1.00  0.00           O  
ATOM   2157  H   GLU A 132      21.739  -1.980  13.092  1.00  0.00           H  
ATOM   2158  HA  GLU A 132      22.334  -3.238  15.590  1.00  0.00           H  
ATOM   2159 1HB  GLU A 132      23.751  -1.028  14.065  1.00  0.00           H  
ATOM   2160 2HB  GLU A 132      24.418  -1.762  15.514  1.00  0.00           H  
ATOM   2161 1HG  GLU A 132      24.469  -3.953  14.380  1.00  0.00           H  
ATOM   2162 2HG  GLU A 132      23.767  -3.225  12.937  1.00  0.00           H  
ATOM   2163  N   GLU A 133      21.473  -0.074  15.783  1.00  0.00           N  
ATOM   2164  CA  GLU A 133      21.066   0.968  16.710  1.00  0.00           C  
ATOM   2165  C   GLU A 133      19.718   0.680  17.388  1.00  0.00           C  
ATOM   2166  O   GLU A 133      19.573   0.950  18.578  1.00  0.00           O  
ATOM   2167  CB  GLU A 133      21.048   2.326  15.993  1.00  0.00           C  
ATOM   2168  CG  GLU A 133      22.451   2.833  15.603  1.00  0.00           C  
ATOM   2169  CD  GLU A 133      22.474   4.181  14.898  1.00  0.00           C  
ATOM   2170  OE1 GLU A 133      21.424   4.731  14.608  1.00  0.00           O  
ATOM   2171  OE2 GLU A 133      23.562   4.677  14.643  1.00  0.00           O  
ATOM   2172  H   GLU A 133      21.443   0.093  14.773  1.00  0.00           H  
ATOM   2173  HA  GLU A 133      21.816   1.025  17.492  1.00  0.00           H  
ATOM   2174 1HB  GLU A 133      20.445   2.237  15.082  1.00  0.00           H  
ATOM   2175 2HB  GLU A 133      20.580   3.066  16.620  1.00  0.00           H  
ATOM   2176 1HG  GLU A 133      23.057   2.900  16.510  1.00  0.00           H  
ATOM   2177 2HG  GLU A 133      22.918   2.088  14.957  1.00  0.00           H  
ATOM   2178  N   ALA A 134      18.747   0.114  16.644  1.00  0.00           N  
ATOM   2179  CA  ALA A 134      17.413  -0.212  17.162  1.00  0.00           C  
ATOM   2180  C   ALA A 134      17.456  -1.315  18.226  1.00  0.00           C  
ATOM   2181  O   ALA A 134      16.635  -1.318  19.150  1.00  0.00           O  
ATOM   2182  CB  ALA A 134      16.501  -0.641  16.020  1.00  0.00           C  
ATOM   2183  H   ALA A 134      18.927  -0.063  15.656  1.00  0.00           H  
ATOM   2184  HA  ALA A 134      17.008   0.685  17.628  1.00  0.00           H  
ATOM   2185 1HB  ALA A 134      15.506  -0.852  16.404  1.00  0.00           H  
ATOM   2186 2HB  ALA A 134      16.450   0.158  15.277  1.00  0.00           H  
ATOM   2187 3HB  ALA A 134      16.911  -1.539  15.556  1.00  0.00           H  
ATOM   2188  N   ARG A 135      18.387  -2.257  18.052  1.00  0.00           N  
ATOM   2189  CA  ARG A 135      18.613  -3.396  18.930  1.00  0.00           C  
ATOM   2190  C   ARG A 135      18.839  -2.995  20.391  1.00  0.00           C  
ATOM   2191  O   ARG A 135      19.755  -2.216  20.660  1.00  0.00           O  
ATOM   2192  OXT ARG A 135      18.579  -3.861  21.229  1.00  0.00           O  
ATOM   2193  CB  ARG A 135      19.836  -4.156  18.426  1.00  0.00           C  
ATOM   2194  CG  ARG A 135      20.279  -5.334  19.248  1.00  0.00           C  
ATOM   2195  CD  ARG A 135      19.324  -6.435  19.216  1.00  0.00           C  
ATOM   2196  NE  ARG A 135      19.856  -7.593  19.886  1.00  0.00           N  
ATOM   2197  CZ  ARG A 135      19.766  -7.809  21.220  1.00  0.00           C  
ATOM   2198  NH1 ARG A 135      19.180  -6.915  22.004  1.00  0.00           N  
ATOM   2199  NH2 ARG A 135      20.261  -8.926  21.737  1.00  0.00           N  
ATOM   2200  H   ARG A 135      18.968  -2.208  17.210  1.00  0.00           H  
ATOM   2201  HA  ARG A 135      17.728  -4.036  18.870  1.00  0.00           H  
ATOM   2202 1HB  ARG A 135      19.668  -4.506  17.423  1.00  0.00           H  
ATOM   2203 2HB  ARG A 135      20.674  -3.468  18.380  1.00  0.00           H  
ATOM   2204 1HG  ARG A 135      21.211  -5.702  18.833  1.00  0.00           H  
ATOM   2205 2HG  ARG A 135      20.449  -5.031  20.277  1.00  0.00           H  
ATOM   2206 1HD  ARG A 135      18.392  -6.146  19.705  1.00  0.00           H  
ATOM   2207 2HD  ARG A 135      19.111  -6.702  18.182  1.00  0.00           H  
ATOM   2208  HE  ARG A 135      20.306  -8.299  19.319  1.00  0.00           H  
ATOM   2209 1HH1 ARG A 135      18.807  -6.042  21.619  1.00  0.00           H  
ATOM   2210 2HH1 ARG A 135      19.092  -7.095  23.016  1.00  0.00           H  
ATOM   2211 1HH2 ARG A 135      20.704  -9.610  21.138  1.00  0.00           H  
ATOM   2212 2HH2 ARG A 135      20.200  -9.099  22.734  1.00  0.00           H  
TER                                                                             
ATOM   2214  N   SER B   1      13.964  20.581 -33.855  1.00  0.00           N  
ATOM   2215  CA  SER B   1      12.802  20.066 -33.150  1.00  0.00           C  
ATOM   2216  C   SER B   1      11.664  19.719 -34.103  1.00  0.00           C  
ATOM   2217  O   SER B   1      11.713  20.051 -35.298  1.00  0.00           O  
ATOM   2218  CB  SER B   1      12.331  21.083 -32.144  1.00  0.00           C  
ATOM   2219  OG  SER B   1      11.885  22.221 -32.804  1.00  0.00           O  
ATOM   2220 1H   SER B   1      14.811  20.301 -33.373  1.00  0.00           H  
ATOM   2221 2H   SER B   1      13.974  20.222 -34.805  1.00  0.00           H  
ATOM   2222 3H   SER B   1      13.899  21.597 -33.879  1.00  0.00           H  
ATOM   2223  HA  SER B   1      13.094  19.156 -32.619  1.00  0.00           H  
ATOM   2224 1HB  SER B   1      11.516  20.668 -31.550  1.00  0.00           H  
ATOM   2225 2HB  SER B   1      13.140  21.337 -31.464  1.00  0.00           H  
ATOM   2226  HG  SER B   1      11.419  22.748 -32.132  1.00  0.00           H  
ATOM   2227  N   ALA B   2      10.645  19.032 -33.583  1.00  0.00           N  
ATOM   2228  CA  ALA B   2       9.515  18.615 -34.395  1.00  0.00           C  
ATOM   2229  C   ALA B   2       8.772  19.783 -35.001  1.00  0.00           C  
ATOM   2230  O   ALA B   2       8.408  19.749 -36.159  1.00  0.00           O  
ATOM   2231  CB  ALA B   2       8.542  17.783 -33.596  1.00  0.00           C  
ATOM   2232  H   ALA B   2      10.644  18.802 -32.592  1.00  0.00           H  
ATOM   2233  HA  ALA B   2       9.911  18.007 -35.218  1.00  0.00           H  
ATOM   2234 1HB  ALA B   2       7.724  17.451 -34.234  1.00  0.00           H  
ATOM   2235 2HB  ALA B   2       9.058  16.929 -33.187  1.00  0.00           H  
ATOM   2236 3HB  ALA B   2       8.139  18.387 -32.777  1.00  0.00           H  
ATOM   2237  N   GLU B   3       8.620  20.878 -34.257  1.00  0.00           N  
ATOM   2238  CA  GLU B   3       7.822  21.976 -34.787  1.00  0.00           C  
ATOM   2239  C   GLU B   3       8.394  22.544 -36.085  1.00  0.00           C  
ATOM   2240  O   GLU B   3       7.625  22.896 -36.992  1.00  0.00           O  
ATOM   2241  CB  GLU B   3       7.706  23.068 -33.719  1.00  0.00           C  
ATOM   2242  CG  GLU B   3       6.887  22.648 -32.482  1.00  0.00           C  
ATOM   2243  CD  GLU B   3       7.675  21.808 -31.490  1.00  0.00           C  
ATOM   2244  OE1 GLU B   3       8.840  21.576 -31.731  1.00  0.00           O  
ATOM   2245  OE2 GLU B   3       7.115  21.398 -30.504  1.00  0.00           O  
ATOM   2246  H   GLU B   3       8.978  20.917 -33.305  1.00  0.00           H  
ATOM   2247  HA  GLU B   3       6.826  21.601 -34.993  1.00  0.00           H  
ATOM   2248 1HB  GLU B   3       8.703  23.363 -33.388  1.00  0.00           H  
ATOM   2249 2HB  GLU B   3       7.232  23.946 -34.153  1.00  0.00           H  
ATOM   2250 1HG  GLU B   3       6.531  23.546 -31.977  1.00  0.00           H  
ATOM   2251 2HG  GLU B   3       6.018  22.083 -32.813  1.00  0.00           H  
ATOM   2252  N   GLU B   4       9.719  22.614 -36.196  1.00  0.00           N  
ATOM   2253  CA  GLU B   4      10.346  23.115 -37.406  1.00  0.00           C  
ATOM   2254  C   GLU B   4      10.164  22.111 -38.530  1.00  0.00           C  
ATOM   2255  O   GLU B   4       9.829  22.481 -39.659  1.00  0.00           O  
ATOM   2256  CB  GLU B   4      11.833  23.398 -37.192  1.00  0.00           C  
ATOM   2257  CG  GLU B   4      12.547  23.975 -38.427  1.00  0.00           C  
ATOM   2258  CD  GLU B   4      13.975  24.359 -38.149  1.00  0.00           C  
ATOM   2259  OE1 GLU B   4      14.381  24.255 -37.018  1.00  0.00           O  
ATOM   2260  OE2 GLU B   4      14.664  24.769 -39.064  1.00  0.00           O  
ATOM   2261  H   GLU B   4      10.285  22.307 -35.414  1.00  0.00           H  
ATOM   2262  HA  GLU B   4       9.856  24.044 -37.692  1.00  0.00           H  
ATOM   2263 1HB  GLU B   4      11.952  24.102 -36.370  1.00  0.00           H  
ATOM   2264 2HB  GLU B   4      12.340  22.473 -36.909  1.00  0.00           H  
ATOM   2265 1HG  GLU B   4      12.535  23.223 -39.213  1.00  0.00           H  
ATOM   2266 2HG  GLU B   4      11.997  24.845 -38.785  1.00  0.00           H  
ATOM   2267  N   LEU B   5      10.353  20.828 -38.228  1.00  0.00           N  
ATOM   2268  CA  LEU B   5      10.216  19.835 -39.277  1.00  0.00           C  
ATOM   2269  C   LEU B   5       8.778  19.756 -39.789  1.00  0.00           C  
ATOM   2270  O   LEU B   5       8.544  19.635 -41.003  1.00  0.00           O  
ATOM   2271  CB  LEU B   5      10.574  18.460 -38.730  1.00  0.00           C  
ATOM   2272  CG  LEU B   5      12.003  18.188 -38.317  1.00  0.00           C  
ATOM   2273  CD1 LEU B   5      12.042  16.822 -37.610  1.00  0.00           C  
ATOM   2274  CD2 LEU B   5      12.921  18.195 -39.538  1.00  0.00           C  
ATOM   2275  H   LEU B   5      10.650  20.559 -37.282  1.00  0.00           H  
ATOM   2276  HA  LEU B   5      10.861  20.103 -40.106  1.00  0.00           H  
ATOM   2277 1HB  LEU B   5       9.920  18.236 -37.886  1.00  0.00           H  
ATOM   2278 2HB  LEU B   5      10.368  17.785 -39.503  1.00  0.00           H  
ATOM   2279  HG  LEU B   5      12.330  18.951 -37.610  1.00  0.00           H  
ATOM   2280 1HD1 LEU B   5      13.063  16.610 -37.286  1.00  0.00           H  
ATOM   2281 2HD1 LEU B   5      11.389  16.838 -36.742  1.00  0.00           H  
ATOM   2282 3HD1 LEU B   5      11.721  16.036 -38.290  1.00  0.00           H  
ATOM   2283 1HD2 LEU B   5      13.942  17.987 -39.216  1.00  0.00           H  
ATOM   2284 2HD2 LEU B   5      12.603  17.428 -40.242  1.00  0.00           H  
ATOM   2285 3HD2 LEU B   5      12.894  19.166 -40.022  1.00  0.00           H  
ATOM   2286  N   LEU B   6       7.814  19.859 -38.872  1.00  0.00           N  
ATOM   2287  CA  LEU B   6       6.408  19.768 -39.214  1.00  0.00           C  
ATOM   2288  C   LEU B   6       6.014  20.958 -40.063  1.00  0.00           C  
ATOM   2289  O   LEU B   6       5.260  20.811 -41.028  1.00  0.00           O  
ATOM   2290  CB  LEU B   6       5.561  19.735 -37.936  1.00  0.00           C  
ATOM   2291  CG  LEU B   6       5.684  18.470 -37.016  1.00  0.00           C  
ATOM   2292  CD1 LEU B   6       4.953  18.764 -35.712  1.00  0.00           C  
ATOM   2293  CD2 LEU B   6       5.131  17.232 -37.701  1.00  0.00           C  
ATOM   2294  H   LEU B   6       8.078  19.960 -37.894  1.00  0.00           H  
ATOM   2295  HA  LEU B   6       6.243  18.865 -39.798  1.00  0.00           H  
ATOM   2296 1HB  LEU B   6       5.846  20.600 -37.330  1.00  0.00           H  
ATOM   2297 2HB  LEU B   6       4.521  19.852 -38.218  1.00  0.00           H  
ATOM   2298  HG  LEU B   6       6.715  18.284 -36.790  1.00  0.00           H  
ATOM   2299 1HD1 LEU B   6       5.045  17.925 -35.047  1.00  0.00           H  
ATOM   2300 2HD1 LEU B   6       5.396  19.637 -35.240  1.00  0.00           H  
ATOM   2301 3HD1 LEU B   6       3.905  18.954 -35.908  1.00  0.00           H  
ATOM   2302 1HD2 LEU B   6       5.235  16.383 -37.037  1.00  0.00           H  
ATOM   2303 2HD2 LEU B   6       4.103  17.360 -37.947  1.00  0.00           H  
ATOM   2304 3HD2 LEU B   6       5.673  17.041 -38.596  1.00  0.00           H  
ATOM   2305  N   ARG B   7       6.538  22.146 -39.734  1.00  0.00           N  
ATOM   2306  CA  ARG B   7       6.245  23.316 -40.538  1.00  0.00           C  
ATOM   2307  C   ARG B   7       6.759  23.140 -41.947  1.00  0.00           C  
ATOM   2308  O   ARG B   7       6.057  23.474 -42.901  1.00  0.00           O  
ATOM   2309  CB  ARG B   7       6.845  24.579 -39.932  1.00  0.00           C  
ATOM   2310  CG  ARG B   7       6.615  25.848 -40.772  1.00  0.00           C  
ATOM   2311  CD  ARG B   7       7.029  27.105 -40.066  1.00  0.00           C  
ATOM   2312  NE  ARG B   7       8.469  27.158 -39.750  1.00  0.00           N  
ATOM   2313  CZ  ARG B   7       9.475  27.493 -40.608  1.00  0.00           C  
ATOM   2314  NH1 ARG B   7       9.235  27.800 -41.873  1.00  0.00           N  
ATOM   2315  NH2 ARG B   7      10.727  27.519 -40.157  1.00  0.00           N  
ATOM   2316  H   ARG B   7       7.097  22.240 -38.882  1.00  0.00           H  
ATOM   2317  HA  ARG B   7       5.167  23.439 -40.584  1.00  0.00           H  
ATOM   2318 1HB  ARG B   7       6.431  24.744 -38.942  1.00  0.00           H  
ATOM   2319 2HB  ARG B   7       7.922  24.444 -39.820  1.00  0.00           H  
ATOM   2320 1HG  ARG B   7       7.205  25.774 -41.683  1.00  0.00           H  
ATOM   2321 2HG  ARG B   7       5.560  25.925 -41.043  1.00  0.00           H  
ATOM   2322 1HD  ARG B   7       6.778  27.967 -40.690  1.00  0.00           H  
ATOM   2323 2HD  ARG B   7       6.477  27.174 -39.129  1.00  0.00           H  
ATOM   2324  HE  ARG B   7       8.731  26.944 -38.795  1.00  0.00           H  
ATOM   2325 1HH1 ARG B   7       8.280  27.787 -42.264  1.00  0.00           H  
ATOM   2326 2HH1 ARG B   7       9.994  28.044 -42.489  1.00  0.00           H  
ATOM   2327 1HH2 ARG B   7      10.923  27.298 -39.189  1.00  0.00           H  
ATOM   2328 2HH2 ARG B   7      11.485  27.770 -40.778  1.00  0.00           H  
ATOM   2329  N   ARG B   8       7.965  22.594 -42.096  1.00  0.00           N  
ATOM   2330  CA  ARG B   8       8.518  22.432 -43.428  1.00  0.00           C  
ATOM   2331  C   ARG B   8       7.733  21.445 -44.295  1.00  0.00           C  
ATOM   2332  O   ARG B   8       7.505  21.727 -45.478  1.00  0.00           O  
ATOM   2333  CB  ARG B   8       9.965  21.990 -43.337  1.00  0.00           C  
ATOM   2334  CG  ARG B   8      10.905  23.073 -42.841  1.00  0.00           C  
ATOM   2335  CD  ARG B   8      12.303  22.600 -42.734  1.00  0.00           C  
ATOM   2336  NE  ARG B   8      13.150  23.604 -42.109  1.00  0.00           N  
ATOM   2337  CZ  ARG B   8      13.743  24.656 -42.715  1.00  0.00           C  
ATOM   2338  NH1 ARG B   8      13.609  24.880 -44.015  1.00  0.00           N  
ATOM   2339  NH2 ARG B   8      14.469  25.469 -41.974  1.00  0.00           N  
ATOM   2340  H   ARG B   8       8.524  22.362 -41.265  1.00  0.00           H  
ATOM   2341  HA  ARG B   8       8.489  23.405 -43.917  1.00  0.00           H  
ATOM   2342 1HB  ARG B   8      10.042  21.148 -42.646  1.00  0.00           H  
ATOM   2343 2HB  ARG B   8      10.313  21.650 -44.313  1.00  0.00           H  
ATOM   2344 1HG  ARG B   8      10.873  23.912 -43.535  1.00  0.00           H  
ATOM   2345 2HG  ARG B   8      10.580  23.417 -41.861  1.00  0.00           H  
ATOM   2346 1HD  ARG B   8      12.321  21.705 -42.105  1.00  0.00           H  
ATOM   2347 2HD  ARG B   8      12.703  22.357 -43.716  1.00  0.00           H  
ATOM   2348  HE  ARG B   8      13.308  23.510 -41.105  1.00  0.00           H  
ATOM   2349 1HH1 ARG B   8      13.057  24.261 -44.587  1.00  0.00           H  
ATOM   2350 2HH1 ARG B   8      14.068  25.676 -44.442  1.00  0.00           H  
ATOM   2351 1HH2 ARG B   8      14.558  25.278 -40.959  1.00  0.00           H  
ATOM   2352 2HH2 ARG B   8      14.931  26.266 -42.382  1.00  0.00           H  
ATOM   2353  N   SER B   9       7.279  20.306 -43.731  1.00  0.00           N  
ATOM   2354  CA  SER B   9       6.545  19.388 -44.596  1.00  0.00           C  
ATOM   2355  C   SER B   9       5.141  19.939 -44.866  1.00  0.00           C  
ATOM   2356  O   SER B   9       4.582  19.704 -45.945  1.00  0.00           O  
ATOM   2357  CB  SER B   9       6.487  17.975 -44.017  1.00  0.00           C  
ATOM   2358  OG  SER B   9       5.623  17.877 -42.920  1.00  0.00           O  
ATOM   2359  H   SER B   9       7.497  20.073 -42.755  1.00  0.00           H  
ATOM   2360  HA  SER B   9       7.067  19.320 -45.548  1.00  0.00           H  
ATOM   2361 1HB  SER B   9       6.186  17.273 -44.792  1.00  0.00           H  
ATOM   2362 2HB  SER B   9       7.493  17.696 -43.707  1.00  0.00           H  
ATOM   2363  HG  SER B   9       4.754  17.626 -43.303  1.00  0.00           H  
ATOM   2364  N   ARG B  10       4.606  20.755 -43.942  1.00  0.00           N  
ATOM   2365  CA  ARG B  10       3.305  21.382 -44.139  1.00  0.00           C  
ATOM   2366  C   ARG B  10       3.383  22.415 -45.263  1.00  0.00           C  
ATOM   2367  O   ARG B  10       2.468  22.509 -46.090  1.00  0.00           O  
ATOM   2368  CB  ARG B  10       2.801  22.032 -42.858  1.00  0.00           C  
ATOM   2369  CG  ARG B  10       1.408  22.643 -42.960  1.00  0.00           C  
ATOM   2370  CD  ARG B  10       0.841  23.048 -41.630  1.00  0.00           C  
ATOM   2371  NE  ARG B  10       1.618  24.113 -40.963  1.00  0.00           N  
ATOM   2372  CZ  ARG B  10       2.404  23.966 -39.854  1.00  0.00           C  
ATOM   2373  NH1 ARG B  10       2.544  22.793 -39.254  1.00  0.00           N  
ATOM   2374  NH2 ARG B  10       3.033  25.029 -39.363  1.00  0.00           N  
ATOM   2375  H   ARG B  10       5.080  20.875 -43.040  1.00  0.00           H  
ATOM   2376  HA  ARG B  10       2.593  20.609 -44.422  1.00  0.00           H  
ATOM   2377 1HB  ARG B  10       2.784  21.293 -42.059  1.00  0.00           H  
ATOM   2378 2HB  ARG B  10       3.494  22.816 -42.558  1.00  0.00           H  
ATOM   2379 1HG  ARG B  10       1.450  23.532 -43.590  1.00  0.00           H  
ATOM   2380 2HG  ARG B  10       0.730  21.915 -43.410  1.00  0.00           H  
ATOM   2381 1HD  ARG B  10      -0.172  23.419 -41.779  1.00  0.00           H  
ATOM   2382 2HD  ARG B  10       0.799  22.180 -40.982  1.00  0.00           H  
ATOM   2383  HE  ARG B  10       1.556  25.040 -41.363  1.00  0.00           H  
ATOM   2384 1HH1 ARG B  10       2.062  21.949 -39.609  1.00  0.00           H  
ATOM   2385 2HH1 ARG B  10       3.116  22.716 -38.429  1.00  0.00           H  
ATOM   2386 1HH2 ARG B  10       2.927  25.930 -39.811  1.00  0.00           H  
ATOM   2387 2HH2 ARG B  10       3.611  24.942 -38.538  1.00  0.00           H  
ATOM   2388  N   GLU B  11       4.470  23.197 -45.297  1.00  0.00           N  
ATOM   2389  CA  GLU B  11       4.671  24.183 -46.348  1.00  0.00           C  
ATOM   2390  C   GLU B  11       4.825  23.488 -47.698  1.00  0.00           C  
ATOM   2391  O   GLU B  11       4.303  23.978 -48.706  1.00  0.00           O  
ATOM   2392  CB  GLU B  11       5.879  25.067 -46.031  1.00  0.00           C  
ATOM   2393  CG  GLU B  11       5.647  26.044 -44.875  1.00  0.00           C  
ATOM   2394  CD  GLU B  11       6.893  26.765 -44.445  1.00  0.00           C  
ATOM   2395  OE1 GLU B  11       7.940  26.469 -44.971  1.00  0.00           O  
ATOM   2396  OE2 GLU B  11       6.799  27.610 -43.573  1.00  0.00           O  
ATOM   2397  H   GLU B  11       5.157  23.133 -44.539  1.00  0.00           H  
ATOM   2398  HA  GLU B  11       3.791  24.822 -46.397  1.00  0.00           H  
ATOM   2399 1HB  GLU B  11       6.728  24.431 -45.761  1.00  0.00           H  
ATOM   2400 2HB  GLU B  11       6.163  25.637 -46.913  1.00  0.00           H  
ATOM   2401 1HG  GLU B  11       4.911  26.782 -45.193  1.00  0.00           H  
ATOM   2402 2HG  GLU B  11       5.225  25.510 -44.030  1.00  0.00           H  
ATOM   2403  N   TYR B  12       5.508  22.332 -47.726  1.00  0.00           N  
ATOM   2404  CA  TYR B  12       5.649  21.596 -48.974  1.00  0.00           C  
ATOM   2405  C   TYR B  12       4.268  21.138 -49.419  1.00  0.00           C  
ATOM   2406  O   TYR B  12       3.892  21.337 -50.569  1.00  0.00           O  
ATOM   2407  CB  TYR B  12       6.597  20.406 -48.814  1.00  0.00           C  
ATOM   2408  CG  TYR B  12       6.989  19.757 -50.123  1.00  0.00           C  
ATOM   2409  CD1 TYR B  12       7.948  20.349 -50.931  1.00  0.00           C  
ATOM   2410  CD2 TYR B  12       6.389  18.569 -50.515  1.00  0.00           C  
ATOM   2411  CE1 TYR B  12       8.306  19.756 -52.126  1.00  0.00           C  
ATOM   2412  CE2 TYR B  12       6.747  17.977 -51.710  1.00  0.00           C  
ATOM   2413  CZ  TYR B  12       7.701  18.566 -52.514  1.00  0.00           C  
ATOM   2414  OH  TYR B  12       8.058  17.976 -53.705  1.00  0.00           O  
ATOM   2415  H   TYR B  12       5.983  22.003 -46.878  1.00  0.00           H  
ATOM   2416  HA  TYR B  12       6.026  22.279 -49.731  1.00  0.00           H  
ATOM   2417 1HB  TYR B  12       7.508  20.731 -48.309  1.00  0.00           H  
ATOM   2418 2HB  TYR B  12       6.128  19.649 -48.186  1.00  0.00           H  
ATOM   2419  HD1 TYR B  12       8.420  21.283 -50.623  1.00  0.00           H  
ATOM   2420  HD2 TYR B  12       5.634  18.105 -49.880  1.00  0.00           H  
ATOM   2421  HE1 TYR B  12       9.060  20.222 -52.761  1.00  0.00           H  
ATOM   2422  HE2 TYR B  12       6.275  17.044 -52.019  1.00  0.00           H  
ATOM   2423  HH  TYR B  12       8.728  18.510 -54.137  1.00  0.00           H  
ATOM   2424  N   LEU B  13       3.449  20.615 -48.506  1.00  0.00           N  
ATOM   2425  CA  LEU B  13       2.099  20.207 -48.890  1.00  0.00           C  
ATOM   2426  C   LEU B  13       1.321  21.333 -49.533  1.00  0.00           C  
ATOM   2427  O   LEU B  13       0.681  21.122 -50.568  1.00  0.00           O  
ATOM   2428  CB  LEU B  13       1.326  19.728 -47.656  1.00  0.00           C  
ATOM   2429  CG  LEU B  13      -0.197  19.382 -47.809  1.00  0.00           C  
ATOM   2430  CD1 LEU B  13      -0.477  18.246 -48.826  1.00  0.00           C  
ATOM   2431  CD2 LEU B  13      -0.681  18.981 -46.436  1.00  0.00           C  
ATOM   2432  H   LEU B  13       3.783  20.448 -47.550  1.00  0.00           H  
ATOM   2433  HA  LEU B  13       2.181  19.413 -49.621  1.00  0.00           H  
ATOM   2434 1HB  LEU B  13       1.843  18.900 -47.213  1.00  0.00           H  
ATOM   2435 2HB  LEU B  13       1.367  20.527 -46.933  1.00  0.00           H  
ATOM   2436  HG  LEU B  13      -0.731  20.272 -48.146  1.00  0.00           H  
ATOM   2437 1HD1 LEU B  13      -1.550  18.061 -48.873  1.00  0.00           H  
ATOM   2438 2HD1 LEU B  13      -0.123  18.534 -49.818  1.00  0.00           H  
ATOM   2439 3HD1 LEU B  13       0.006  17.356 -48.517  1.00  0.00           H  
ATOM   2440 1HD2 LEU B  13      -1.718  18.780 -46.481  1.00  0.00           H  
ATOM   2441 2HD2 LEU B  13      -0.145  18.091 -46.107  1.00  0.00           H  
ATOM   2442 3HD2 LEU B  13      -0.503  19.796 -45.734  1.00  0.00           H  
ATOM   2443  N   LYS B  14       1.364  22.526 -48.940  1.00  0.00           N  
ATOM   2444  CA  LYS B  14       0.648  23.649 -49.512  1.00  0.00           C  
ATOM   2445  C   LYS B  14       1.151  23.931 -50.930  1.00  0.00           C  
ATOM   2446  O   LYS B  14       0.348  24.072 -51.859  1.00  0.00           O  
ATOM   2447  CB  LYS B  14       0.822  24.885 -48.617  1.00  0.00           C  
ATOM   2448  CG  LYS B  14       0.073  26.163 -49.062  1.00  0.00           C  
ATOM   2449  CD  LYS B  14       0.304  27.296 -48.045  1.00  0.00           C  
ATOM   2450  CE  LYS B  14      -0.543  28.557 -48.323  1.00  0.00           C  
ATOM   2451  NZ  LYS B  14      -0.124  29.295 -49.563  1.00  0.00           N  
ATOM   2452  H   LYS B  14       1.879  22.629 -48.057  1.00  0.00           H  
ATOM   2453  HA  LYS B  14      -0.410  23.399 -49.570  1.00  0.00           H  
ATOM   2454 1HB  LYS B  14       0.498  24.635 -47.605  1.00  0.00           H  
ATOM   2455 2HB  LYS B  14       1.883  25.128 -48.557  1.00  0.00           H  
ATOM   2456 1HG  LYS B  14       0.445  26.479 -50.039  1.00  0.00           H  
ATOM   2457 2HG  LYS B  14      -0.993  25.958 -49.148  1.00  0.00           H  
ATOM   2458 1HD  LYS B  14       0.078  26.939 -47.037  1.00  0.00           H  
ATOM   2459 2HD  LYS B  14       1.357  27.582 -48.073  1.00  0.00           H  
ATOM   2460 1HE  LYS B  14      -1.590  28.274 -48.421  1.00  0.00           H  
ATOM   2461 2HE  LYS B  14      -0.436  29.225 -47.472  1.00  0.00           H  
ATOM   2462 1HZ  LYS B  14      -0.708  30.114 -49.671  1.00  0.00           H  
ATOM   2463 2HZ  LYS B  14       0.844  29.576 -49.484  1.00  0.00           H  
ATOM   2464 3HZ  LYS B  14      -0.239  28.717 -50.411  1.00  0.00           H  
ATOM   2465  N   LYS B  15       2.479  23.952 -51.110  1.00  0.00           N  
ATOM   2466  CA  LYS B  15       3.077  24.226 -52.410  1.00  0.00           C  
ATOM   2467  C   LYS B  15       2.685  23.168 -53.445  1.00  0.00           C  
ATOM   2468  O   LYS B  15       2.308  23.514 -54.568  1.00  0.00           O  
ATOM   2469  CB  LYS B  15       4.603  24.300 -52.263  1.00  0.00           C  
ATOM   2470  CG  LYS B  15       5.404  24.675 -53.523  1.00  0.00           C  
ATOM   2471  CD  LYS B  15       6.899  24.777 -53.164  1.00  0.00           C  
ATOM   2472  CE  LYS B  15       7.774  25.399 -54.275  1.00  0.00           C  
ATOM   2473  NZ  LYS B  15       7.951  24.517 -55.468  1.00  0.00           N  
ATOM   2474  H   LYS B  15       3.092  23.830 -50.295  1.00  0.00           H  
ATOM   2475  HA  LYS B  15       2.707  25.193 -52.761  1.00  0.00           H  
ATOM   2476 1HB  LYS B  15       4.848  25.021 -51.484  1.00  0.00           H  
ATOM   2477 2HB  LYS B  15       4.973  23.331 -51.924  1.00  0.00           H  
ATOM   2478 1HG  LYS B  15       5.264  23.905 -54.287  1.00  0.00           H  
ATOM   2479 2HG  LYS B  15       5.050  25.626 -53.918  1.00  0.00           H  
ATOM   2480 1HD  LYS B  15       7.014  25.367 -52.253  1.00  0.00           H  
ATOM   2481 2HD  LYS B  15       7.272  23.772 -52.964  1.00  0.00           H  
ATOM   2482 1HE  LYS B  15       7.321  26.336 -54.596  1.00  0.00           H  
ATOM   2483 2HE  LYS B  15       8.754  25.610 -53.851  1.00  0.00           H  
ATOM   2484 1HZ  LYS B  15       8.536  24.985 -56.144  1.00  0.00           H  
ATOM   2485 2HZ  LYS B  15       8.376  23.648 -55.196  1.00  0.00           H  
ATOM   2486 3HZ  LYS B  15       7.059  24.316 -55.917  1.00  0.00           H  
ATOM   2487  N   VAL B  16       2.722  21.892 -53.058  1.00  0.00           N  
ATOM   2488  CA  VAL B  16       2.396  20.802 -53.961  1.00  0.00           C  
ATOM   2489  C   VAL B  16       0.942  20.868 -54.392  1.00  0.00           C  
ATOM   2490  O   VAL B  16       0.662  20.698 -55.576  1.00  0.00           O  
ATOM   2491  CB  VAL B  16       2.720  19.423 -53.327  1.00  0.00           C  
ATOM   2492  CG1 VAL B  16       2.188  18.262 -54.194  1.00  0.00           C  
ATOM   2493  CG2 VAL B  16       4.235  19.268 -53.183  1.00  0.00           C  
ATOM   2494  H   VAL B  16       3.032  21.683 -52.106  1.00  0.00           H  
ATOM   2495  HA  VAL B  16       3.019  20.913 -54.857  1.00  0.00           H  
ATOM   2496  HB  VAL B  16       2.248  19.368 -52.340  1.00  0.00           H  
ATOM   2497 1HG1 VAL B  16       2.435  17.318 -53.707  1.00  0.00           H  
ATOM   2498 2HG1 VAL B  16       1.115  18.336 -54.297  1.00  0.00           H  
ATOM   2499 3HG1 VAL B  16       2.646  18.300 -55.179  1.00  0.00           H  
ATOM   2500 1HG2 VAL B  16       4.456  18.305 -52.720  1.00  0.00           H  
ATOM   2501 2HG2 VAL B  16       4.703  19.315 -54.165  1.00  0.00           H  
ATOM   2502 3HG2 VAL B  16       4.629  20.064 -52.564  1.00  0.00           H  
ATOM   2503  N   LYS B  17       0.026  21.111 -53.446  1.00  0.00           N  
ATOM   2504  CA  LYS B  17      -1.388  21.217 -53.772  1.00  0.00           C  
ATOM   2505  C   LYS B  17      -1.630  22.310 -54.792  1.00  0.00           C  
ATOM   2506  O   LYS B  17      -2.322  22.088 -55.789  1.00  0.00           O  
ATOM   2507  CB  LYS B  17      -2.213  21.483 -52.512  1.00  0.00           C  
ATOM   2508  CG  LYS B  17      -3.714  21.573 -52.750  1.00  0.00           C  
ATOM   2509  CD  LYS B  17      -4.474  21.710 -51.440  1.00  0.00           C  
ATOM   2510  CE  LYS B  17      -4.365  23.121 -50.881  1.00  0.00           C  
ATOM   2511  NZ  LYS B  17      -5.141  24.101 -51.688  1.00  0.00           N  
ATOM   2512  H   LYS B  17       0.334  21.210 -52.473  1.00  0.00           H  
ATOM   2513  HA  LYS B  17      -1.719  20.284 -54.214  1.00  0.00           H  
ATOM   2514 1HB  LYS B  17      -2.036  20.687 -51.787  1.00  0.00           H  
ATOM   2515 2HB  LYS B  17      -1.889  22.419 -52.056  1.00  0.00           H  
ATOM   2516 1HG  LYS B  17      -3.932  22.437 -53.379  1.00  0.00           H  
ATOM   2517 2HG  LYS B  17      -4.055  20.676 -53.266  1.00  0.00           H  
ATOM   2518 1HD  LYS B  17      -5.527  21.473 -51.603  1.00  0.00           H  
ATOM   2519 2HD  LYS B  17      -4.071  21.008 -50.710  1.00  0.00           H  
ATOM   2520 1HE  LYS B  17      -4.738  23.136 -49.857  1.00  0.00           H  
ATOM   2521 2HE  LYS B  17      -3.320  23.427 -50.867  1.00  0.00           H  
ATOM   2522 1HZ  LYS B  17      -5.043  25.023 -51.286  1.00  0.00           H  
ATOM   2523 2HZ  LYS B  17      -4.791  24.109 -52.636  1.00  0.00           H  
ATOM   2524 3HZ  LYS B  17      -6.116  23.838 -51.692  1.00  0.00           H  
ATOM   2525  N   GLU B  18      -1.027  23.482 -54.570  1.00  0.00           N  
ATOM   2526  CA  GLU B  18      -1.233  24.601 -55.473  1.00  0.00           C  
ATOM   2527  C   GLU B  18      -0.687  24.328 -56.865  1.00  0.00           C  
ATOM   2528  O   GLU B  18      -1.337  24.660 -57.867  1.00  0.00           O  
ATOM   2529  CB  GLU B  18      -0.537  25.827 -54.888  1.00  0.00           C  
ATOM   2530  CG  GLU B  18      -1.203  26.389 -53.650  1.00  0.00           C  
ATOM   2531  CD  GLU B  18      -0.380  27.448 -52.953  1.00  0.00           C  
ATOM   2532  OE1 GLU B  18       0.717  27.709 -53.383  1.00  0.00           O  
ATOM   2533  OE2 GLU B  18      -0.857  27.985 -51.976  1.00  0.00           O  
ATOM   2534  H   GLU B  18      -0.460  23.615 -53.726  1.00  0.00           H  
ATOM   2535  HA  GLU B  18      -2.299  24.794 -55.549  1.00  0.00           H  
ATOM   2536 1HB  GLU B  18       0.490  25.560 -54.621  1.00  0.00           H  
ATOM   2537 2HB  GLU B  18      -0.490  26.602 -55.634  1.00  0.00           H  
ATOM   2538 1HG  GLU B  18      -2.161  26.822 -53.946  1.00  0.00           H  
ATOM   2539 2HG  GLU B  18      -1.409  25.577 -52.956  1.00  0.00           H  
ATOM   2540  N   GLU B  19       0.478  23.685 -56.949  1.00  0.00           N  
ATOM   2541  CA  GLU B  19       1.055  23.380 -58.242  1.00  0.00           C  
ATOM   2542  C   GLU B  19       0.228  22.354 -58.991  1.00  0.00           C  
ATOM   2543  O   GLU B  19       0.034  22.491 -60.203  1.00  0.00           O  
ATOM   2544  CB  GLU B  19       2.484  22.884 -58.070  1.00  0.00           C  
ATOM   2545  CG  GLU B  19       3.441  23.962 -57.641  1.00  0.00           C  
ATOM   2546  CD  GLU B  19       4.786  23.447 -57.265  1.00  0.00           C  
ATOM   2547  OE1 GLU B  19       4.970  22.249 -57.250  1.00  0.00           O  
ATOM   2548  OE2 GLU B  19       5.642  24.254 -56.976  1.00  0.00           O  
ATOM   2549  H   GLU B  19       1.002  23.465 -56.092  1.00  0.00           H  
ATOM   2550  HA  GLU B  19       1.076  24.293 -58.831  1.00  0.00           H  
ATOM   2551 1HB  GLU B  19       2.501  22.101 -57.308  1.00  0.00           H  
ATOM   2552 2HB  GLU B  19       2.836  22.447 -59.004  1.00  0.00           H  
ATOM   2553 1HG  GLU B  19       3.554  24.665 -58.462  1.00  0.00           H  
ATOM   2554 2HG  GLU B  19       3.006  24.503 -56.801  1.00  0.00           H  
ATOM   2555  N   GLN B  20      -0.296  21.346 -58.286  1.00  0.00           N  
ATOM   2556  CA  GLN B  20      -1.096  20.323 -58.936  1.00  0.00           C  
ATOM   2557  C   GLN B  20      -2.394  20.902 -59.492  1.00  0.00           C  
ATOM   2558  O   GLN B  20      -2.823  20.526 -60.592  1.00  0.00           O  
ATOM   2559  CB  GLN B  20      -1.382  19.196 -57.945  1.00  0.00           C  
ATOM   2560  CG  GLN B  20      -0.156  18.362 -57.580  1.00  0.00           C  
ATOM   2561  CD  GLN B  20       0.325  17.525 -58.715  1.00  0.00           C  
ATOM   2562  OE1 GLN B  20      -0.427  16.674 -59.205  1.00  0.00           O  
ATOM   2563  NE2 GLN B  20       1.544  17.769 -59.175  1.00  0.00           N  
ATOM   2564  H   GLN B  20      -0.070  21.259 -57.287  1.00  0.00           H  
ATOM   2565  HA  GLN B  20      -0.527  19.923 -59.770  1.00  0.00           H  
ATOM   2566 1HB  GLN B  20      -1.749  19.645 -57.021  1.00  0.00           H  
ATOM   2567 2HB  GLN B  20      -2.167  18.549 -58.330  1.00  0.00           H  
ATOM   2568 1HG  GLN B  20       0.656  19.020 -57.308  1.00  0.00           H  
ATOM   2569 2HG  GLN B  20      -0.404  17.709 -56.746  1.00  0.00           H  
ATOM   2570 1HE2 GLN B  20       1.905  17.252 -59.951  1.00  0.00           H  
ATOM   2571 2HE2 GLN B  20       2.103  18.482 -58.746  1.00  0.00           H  
ATOM   2572  N   GLU B  21      -3.002  21.852 -58.766  1.00  0.00           N  
ATOM   2573  CA  GLU B  21      -4.228  22.475 -59.254  1.00  0.00           C  
ATOM   2574  C   GLU B  21      -3.940  23.315 -60.494  1.00  0.00           C  
ATOM   2575  O   GLU B  21      -4.677  23.248 -61.486  1.00  0.00           O  
ATOM   2576  CB  GLU B  21      -4.861  23.345 -58.166  1.00  0.00           C  
ATOM   2577  CG  GLU B  21      -5.438  22.565 -56.994  1.00  0.00           C  
ATOM   2578  CD  GLU B  21      -5.990  23.454 -55.914  1.00  0.00           C  
ATOM   2579  OE1 GLU B  21      -5.827  24.647 -56.013  1.00  0.00           O  
ATOM   2580  OE2 GLU B  21      -6.574  22.940 -54.990  1.00  0.00           O  
ATOM   2581  H   GLU B  21      -2.645  22.089 -57.833  1.00  0.00           H  
ATOM   2582  HA  GLU B  21      -4.940  21.698 -59.520  1.00  0.00           H  
ATOM   2583 1HB  GLU B  21      -4.115  24.036 -57.773  1.00  0.00           H  
ATOM   2584 2HB  GLU B  21      -5.664  23.942 -58.599  1.00  0.00           H  
ATOM   2585 1HG  GLU B  21      -6.236  21.919 -57.359  1.00  0.00           H  
ATOM   2586 2HG  GLU B  21      -4.658  21.932 -56.573  1.00  0.00           H  
ATOM   2587  N   ARG B  22      -2.820  24.054 -60.471  1.00  0.00           N  
ATOM   2588  CA  ARG B  22      -2.490  24.886 -61.612  1.00  0.00           C  
ATOM   2589  C   ARG B  22      -2.134  24.059 -62.832  1.00  0.00           C  
ATOM   2590  O   ARG B  22      -2.536  24.413 -63.950  1.00  0.00           O  
ATOM   2591  CB  ARG B  22      -1.328  25.832 -61.308  1.00  0.00           C  
ATOM   2592  CG  ARG B  22      -1.663  27.004 -60.368  1.00  0.00           C  
ATOM   2593  CD  ARG B  22      -0.600  28.068 -60.394  1.00  0.00           C  
ATOM   2594  NE  ARG B  22       0.693  27.611 -59.878  1.00  0.00           N  
ATOM   2595  CZ  ARG B  22       1.110  27.690 -58.591  1.00  0.00           C  
ATOM   2596  NH1 ARG B  22       0.356  28.237 -57.659  1.00  0.00           N  
ATOM   2597  NH2 ARG B  22       2.304  27.228 -58.276  1.00  0.00           N  
ATOM   2598  H   ARG B  22      -2.246  24.088 -59.625  1.00  0.00           H  
ATOM   2599  HA  ARG B  22      -3.354  25.493 -61.850  1.00  0.00           H  
ATOM   2600 1HB  ARG B  22      -0.529  25.256 -60.833  1.00  0.00           H  
ATOM   2601 2HB  ARG B  22      -0.928  26.231 -62.240  1.00  0.00           H  
ATOM   2602 1HG  ARG B  22      -2.608  27.453 -60.667  1.00  0.00           H  
ATOM   2603 2HG  ARG B  22      -1.752  26.633 -59.350  1.00  0.00           H  
ATOM   2604 1HD  ARG B  22      -0.453  28.401 -61.422  1.00  0.00           H  
ATOM   2605 2HD  ARG B  22      -0.930  28.919 -59.799  1.00  0.00           H  
ATOM   2606  HE  ARG B  22       1.327  27.191 -60.544  1.00  0.00           H  
ATOM   2607 1HH1 ARG B  22      -0.555  28.598 -57.885  1.00  0.00           H  
ATOM   2608 2HH1 ARG B  22       0.706  28.317 -56.708  1.00  0.00           H  
ATOM   2609 1HH2 ARG B  22       2.892  26.813 -58.988  1.00  0.00           H  
ATOM   2610 2HH2 ARG B  22       2.630  27.273 -57.319  1.00  0.00           H  
ATOM   2611  N   LYS B  23      -1.434  22.941 -62.642  1.00  0.00           N  
ATOM   2612  CA  LYS B  23      -1.032  22.134 -63.769  1.00  0.00           C  
ATOM   2613  C   LYS B  23      -2.240  21.444 -64.387  1.00  0.00           C  
ATOM   2614  O   LYS B  23      -2.307  21.340 -65.614  1.00  0.00           O  
ATOM   2615  CB  LYS B  23       0.020  21.103 -63.355  1.00  0.00           C  
ATOM   2616  CG  LYS B  23       0.596  20.229 -64.511  1.00  0.00           C  
ATOM   2617  CD  LYS B  23       1.271  21.063 -65.632  1.00  0.00           C  
ATOM   2618  CE  LYS B  23       2.506  21.836 -65.130  1.00  0.00           C  
ATOM   2619  NZ  LYS B  23       3.205  22.557 -66.240  1.00  0.00           N  
ATOM   2620  H   LYS B  23      -1.107  22.695 -61.700  1.00  0.00           H  
ATOM   2621  HA  LYS B  23      -0.606  22.792 -64.515  1.00  0.00           H  
ATOM   2622 1HB  LYS B  23       0.834  21.605 -62.839  1.00  0.00           H  
ATOM   2623 2HB  LYS B  23      -0.429  20.419 -62.628  1.00  0.00           H  
ATOM   2624 1HG  LYS B  23       1.328  19.536 -64.101  1.00  0.00           H  
ATOM   2625 2HG  LYS B  23      -0.213  19.651 -64.959  1.00  0.00           H  
ATOM   2626 1HD  LYS B  23       1.600  20.375 -66.410  1.00  0.00           H  
ATOM   2627 2HD  LYS B  23       0.565  21.756 -66.086  1.00  0.00           H  
ATOM   2628 1HE  LYS B  23       2.195  22.568 -64.391  1.00  0.00           H  
ATOM   2629 2HE  LYS B  23       3.202  21.135 -64.667  1.00  0.00           H  
ATOM   2630 1HZ  LYS B  23       4.002  23.055 -65.881  1.00  0.00           H  
ATOM   2631 2HZ  LYS B  23       3.505  21.895 -66.934  1.00  0.00           H  
ATOM   2632 3HZ  LYS B  23       2.553  23.236 -66.687  1.00  0.00           H  
ATOM   2633  N   ALA B  24      -3.198  20.973 -63.585  1.00  0.00           N  
ATOM   2634  CA  ALA B  24      -4.361  20.342 -64.178  1.00  0.00           C  
ATOM   2635  C   ALA B  24      -5.136  21.341 -65.039  1.00  0.00           C  
ATOM   2636  O   ALA B  24      -5.604  21.006 -66.132  1.00  0.00           O  
ATOM   2637  CB  ALA B  24      -5.260  19.774 -63.098  1.00  0.00           C  
ATOM   2638  H   ALA B  24      -3.098  21.011 -62.562  1.00  0.00           H  
ATOM   2639  HA  ALA B  24      -4.022  19.539 -64.828  1.00  0.00           H  
ATOM   2640 1HB  ALA B  24      -6.121  19.292 -63.556  1.00  0.00           H  
ATOM   2641 2HB  ALA B  24      -4.706  19.051 -62.507  1.00  0.00           H  
ATOM   2642 3HB  ALA B  24      -5.598  20.588 -62.449  1.00  0.00           H  
ATOM   2643  N   LYS B  25      -5.235  22.597 -64.573  1.00  0.00           N  
ATOM   2644  CA  LYS B  25      -5.953  23.599 -65.347  1.00  0.00           C  
ATOM   2645  C   LYS B  25      -5.203  23.963 -66.629  1.00  0.00           C  
ATOM   2646  O   LYS B  25      -5.815  24.063 -67.702  1.00  0.00           O  
ATOM   2647  CB  LYS B  25      -6.180  24.846 -64.495  1.00  0.00           C  
ATOM   2648  CG  LYS B  25      -7.193  24.648 -63.374  1.00  0.00           C  
ATOM   2649  CD  LYS B  25      -7.346  25.903 -62.519  1.00  0.00           C  
ATOM   2650  CE  LYS B  25      -8.340  25.680 -61.380  1.00  0.00           C  
ATOM   2651  NZ  LYS B  25      -8.485  26.890 -60.518  1.00  0.00           N  
ATOM   2652  H   LYS B  25      -4.868  22.830 -63.643  1.00  0.00           H  
ATOM   2653  HA  LYS B  25      -6.920  23.192 -65.631  1.00  0.00           H  
ATOM   2654 1HB  LYS B  25      -5.233  25.145 -64.039  1.00  0.00           H  
ATOM   2655 2HB  LYS B  25      -6.518  25.665 -65.126  1.00  0.00           H  
ATOM   2656 1HG  LYS B  25      -8.158  24.393 -63.809  1.00  0.00           H  
ATOM   2657 2HG  LYS B  25      -6.872  23.820 -62.743  1.00  0.00           H  
ATOM   2658 1HD  LYS B  25      -6.374  26.164 -62.094  1.00  0.00           H  
ATOM   2659 2HD  LYS B  25      -7.690  26.729 -63.137  1.00  0.00           H  
ATOM   2660 1HE  LYS B  25      -9.311  25.425 -61.801  1.00  0.00           H  
ATOM   2661 2HE  LYS B  25      -7.991  24.847 -60.764  1.00  0.00           H  
ATOM   2662 1HZ  LYS B  25      -9.148  26.701 -59.779  1.00  0.00           H  
ATOM   2663 2HZ  LYS B  25      -7.590  27.126 -60.113  1.00  0.00           H  
ATOM   2664 3HZ  LYS B  25      -8.817  27.665 -61.075  1.00  0.00           H  
ATOM   2665  N   GLU B  26      -3.878  24.109 -66.541  1.00  0.00           N  
ATOM   2666  CA  GLU B  26      -3.074  24.435 -67.708  1.00  0.00           C  
ATOM   2667  C   GLU B  26      -3.185  23.319 -68.733  1.00  0.00           C  
ATOM   2668  O   GLU B  26      -3.277  23.563 -69.942  1.00  0.00           O  
ATOM   2669  CB  GLU B  26      -1.607  24.632 -67.331  1.00  0.00           C  
ATOM   2670  CG  GLU B  26      -0.698  25.102 -68.483  1.00  0.00           C  
ATOM   2671  CD  GLU B  26       0.744  25.237 -68.051  1.00  0.00           C  
ATOM   2672  OE1 GLU B  26       1.271  24.251 -67.566  1.00  0.00           O  
ATOM   2673  OE2 GLU B  26       1.310  26.294 -68.185  1.00  0.00           O  
ATOM   2674  H   GLU B  26      -3.418  24.037 -65.626  1.00  0.00           H  
ATOM   2675  HA  GLU B  26      -3.460  25.353 -68.150  1.00  0.00           H  
ATOM   2676 1HB  GLU B  26      -1.538  25.363 -66.526  1.00  0.00           H  
ATOM   2677 2HB  GLU B  26      -1.206  23.691 -66.946  1.00  0.00           H  
ATOM   2678 1HG  GLU B  26      -0.756  24.388 -69.307  1.00  0.00           H  
ATOM   2679 2HG  GLU B  26      -1.060  26.064 -68.847  1.00  0.00           H  
ATOM   2680  N   PHE B  27      -3.166  22.080 -68.243  1.00  0.00           N  
ATOM   2681  CA  PHE B  27      -3.223  20.936 -69.117  1.00  0.00           C  
ATOM   2682  C   PHE B  27      -4.555  20.891 -69.866  1.00  0.00           C  
ATOM   2683  O   PHE B  27      -4.578  20.655 -71.081  1.00  0.00           O  
ATOM   2684  CB  PHE B  27      -3.019  19.639 -68.365  1.00  0.00           C  
ATOM   2685  CG  PHE B  27      -2.846  18.606 -69.330  1.00  0.00           C  
ATOM   2686  CD1 PHE B  27      -1.590  18.396 -69.865  1.00  0.00           C  
ATOM   2687  CD2 PHE B  27      -3.902  17.885 -69.793  1.00  0.00           C  
ATOM   2688  CE1 PHE B  27      -1.420  17.484 -70.830  1.00  0.00           C  
ATOM   2689  CE2 PHE B  27      -3.708  16.992 -70.755  1.00  0.00           C  
ATOM   2690  CZ  PHE B  27      -2.486  16.803 -71.271  1.00  0.00           C  
ATOM   2691  H   PHE B  27      -3.056  21.927 -67.238  1.00  0.00           H  
ATOM   2692  HA  PHE B  27      -2.422  21.031 -69.846  1.00  0.00           H  
ATOM   2693 1HB  PHE B  27      -2.138  19.692 -67.722  1.00  0.00           H  
ATOM   2694 2HB  PHE B  27      -3.886  19.413 -67.743  1.00  0.00           H  
ATOM   2695  HD1 PHE B  27      -0.743  18.983 -69.502  1.00  0.00           H  
ATOM   2696  HD2 PHE B  27      -4.903  18.050 -69.390  1.00  0.00           H  
ATOM   2697  HE1 PHE B  27      -0.443  17.307 -71.267  1.00  0.00           H  
ATOM   2698  HE2 PHE B  27      -4.535  16.426 -71.135  1.00  0.00           H  
ATOM   2699  HZ  PHE B  27      -2.374  16.092 -72.049  1.00  0.00           H  
ATOM   2700  N   GLN B  28      -5.677  21.136 -69.181  1.00  0.00           N  
ATOM   2701  CA  GLN B  28      -6.959  21.090 -69.882  1.00  0.00           C  
ATOM   2702  C   GLN B  28      -6.978  22.145 -70.996  1.00  0.00           C  
ATOM   2703  O   GLN B  28      -7.551  21.914 -72.074  1.00  0.00           O  
ATOM   2704  CB  GLN B  28      -8.126  21.322 -68.920  1.00  0.00           C  
ATOM   2705  CG  GLN B  28      -9.528  21.120 -69.540  1.00  0.00           C  
ATOM   2706  CD  GLN B  28      -9.803  19.664 -69.951  1.00  0.00           C  
ATOM   2707  OE1 GLN B  28      -9.624  18.735 -69.144  1.00  0.00           O  
ATOM   2708  NE2 GLN B  28     -10.239  19.456 -71.185  1.00  0.00           N  
ATOM   2709  H   GLN B  28      -5.642  21.288 -68.163  1.00  0.00           H  
ATOM   2710  HA  GLN B  28      -7.067  20.110 -70.336  1.00  0.00           H  
ATOM   2711 1HB  GLN B  28      -8.022  20.653 -68.064  1.00  0.00           H  
ATOM   2712 2HB  GLN B  28      -8.068  22.346 -68.535  1.00  0.00           H  
ATOM   2713 1HG  GLN B  28     -10.274  21.409 -68.803  1.00  0.00           H  
ATOM   2714 2HG  GLN B  28      -9.625  21.745 -70.429  1.00  0.00           H  
ATOM   2715 1HE2 GLN B  28     -10.435  18.502 -71.499  1.00  0.00           H  
ATOM   2716 2HE2 GLN B  28     -10.375  20.222 -71.813  1.00  0.00           H  
ATOM   2717  N   GLU B  29      -6.341  23.299 -70.758  1.00  0.00           N  
ATOM   2718  CA  GLU B  29      -6.282  24.317 -71.800  1.00  0.00           C  
ATOM   2719  C   GLU B  29      -5.443  23.809 -72.983  1.00  0.00           C  
ATOM   2720  O   GLU B  29      -5.796  24.076 -74.135  1.00  0.00           O  
ATOM   2721  CB  GLU B  29      -5.725  25.641 -71.264  1.00  0.00           C  
ATOM   2722  CG  GLU B  29      -6.647  26.399 -70.291  1.00  0.00           C  
ATOM   2723  CD  GLU B  29      -7.957  26.845 -70.924  1.00  0.00           C  
ATOM   2724  OE1 GLU B  29      -7.920  27.348 -72.019  1.00  0.00           O  
ATOM   2725  OE2 GLU B  29      -9.002  26.668 -70.313  1.00  0.00           O  
ATOM   2726  H   GLU B  29      -5.952  23.479 -69.824  1.00  0.00           H  
ATOM   2727  HA  GLU B  29      -7.290  24.505 -72.157  1.00  0.00           H  
ATOM   2728 1HB  GLU B  29      -4.791  25.448 -70.739  1.00  0.00           H  
ATOM   2729 2HB  GLU B  29      -5.494  26.303 -72.098  1.00  0.00           H  
ATOM   2730 1HG  GLU B  29      -6.871  25.753 -69.442  1.00  0.00           H  
ATOM   2731 2HG  GLU B  29      -6.119  27.273 -69.914  1.00  0.00           H  
ATOM   2732  N   LEU B  30      -4.372  23.034 -72.713  1.00  0.00           N  
ATOM   2733  CA  LEU B  30      -3.548  22.448 -73.775  1.00  0.00           C  
ATOM   2734  C   LEU B  30      -4.382  21.487 -74.619  1.00  0.00           C  
ATOM   2735  O   LEU B  30      -4.266  21.480 -75.849  1.00  0.00           O  
ATOM   2736  CB  LEU B  30      -2.346  21.659 -73.223  1.00  0.00           C  
ATOM   2737  CG  LEU B  30      -1.380  20.984 -74.285  1.00  0.00           C  
ATOM   2738  CD1 LEU B  30      -0.711  22.047 -75.180  1.00  0.00           C  
ATOM   2739  CD2 LEU B  30      -0.355  20.125 -73.554  1.00  0.00           C  
ATOM   2740  H   LEU B  30      -4.098  22.923 -71.726  1.00  0.00           H  
ATOM   2741  HA  LEU B  30      -3.197  23.260 -74.411  1.00  0.00           H  
ATOM   2742 1HB  LEU B  30      -1.754  22.330 -72.601  1.00  0.00           H  
ATOM   2743 2HB  LEU B  30      -2.718  20.864 -72.590  1.00  0.00           H  
ATOM   2744  HG  LEU B  30      -1.969  20.339 -74.933  1.00  0.00           H  
ATOM   2745 1HD1 LEU B  30      -0.066  21.559 -75.906  1.00  0.00           H  
ATOM   2746 2HD1 LEU B  30      -1.465  22.623 -75.711  1.00  0.00           H  
ATOM   2747 3HD1 LEU B  30      -0.112  22.719 -74.567  1.00  0.00           H  
ATOM   2748 1HD2 LEU B  30       0.288  19.626 -74.278  1.00  0.00           H  
ATOM   2749 2HD2 LEU B  30       0.248  20.751 -72.896  1.00  0.00           H  
ATOM   2750 3HD2 LEU B  30      -0.879  19.377 -72.964  1.00  0.00           H  
ATOM   2751  N   LEU B  31      -5.226  20.671 -73.973  1.00  0.00           N  
ATOM   2752  CA  LEU B  31      -6.052  19.740 -74.731  1.00  0.00           C  
ATOM   2753  C   LEU B  31      -6.944  20.500 -75.696  1.00  0.00           C  
ATOM   2754  O   LEU B  31      -7.055  20.136 -76.868  1.00  0.00           O  
ATOM   2755  CB  LEU B  31      -6.988  18.913 -73.812  1.00  0.00           C  
ATOM   2756  CG  LEU B  31      -6.385  17.854 -72.899  1.00  0.00           C  
ATOM   2757  CD1 LEU B  31      -7.423  17.338 -71.915  1.00  0.00           C  
ATOM   2758  CD2 LEU B  31      -5.944  16.713 -73.714  1.00  0.00           C  
ATOM   2759  H   LEU B  31      -5.230  20.690 -72.943  1.00  0.00           H  
ATOM   2760  HA  LEU B  31      -5.398  19.088 -75.315  1.00  0.00           H  
ATOM   2761 1HB  LEU B  31      -7.528  19.614 -73.173  1.00  0.00           H  
ATOM   2762 2HB  LEU B  31      -7.716  18.417 -74.435  1.00  0.00           H  
ATOM   2763  HG  LEU B  31      -5.553  18.288 -72.356  1.00  0.00           H  
ATOM   2764 1HD1 LEU B  31      -6.980  16.579 -71.282  1.00  0.00           H  
ATOM   2765 2HD1 LEU B  31      -7.775  18.143 -71.303  1.00  0.00           H  
ATOM   2766 3HD1 LEU B  31      -8.257  16.906 -72.464  1.00  0.00           H  
ATOM   2767 1HD2 LEU B  31      -5.512  15.951 -73.078  1.00  0.00           H  
ATOM   2768 2HD2 LEU B  31      -6.799  16.296 -74.248  1.00  0.00           H  
ATOM   2769 3HD2 LEU B  31      -5.227  17.057 -74.407  1.00  0.00           H  
ATOM   2770  N   LYS B  32      -7.548  21.598 -75.213  1.00  0.00           N  
ATOM   2771  CA  LYS B  32      -8.422  22.375 -76.077  1.00  0.00           C  
ATOM   2772  C   LYS B  32      -7.666  23.063 -77.207  1.00  0.00           C  
ATOM   2773  O   LYS B  32      -8.123  23.031 -78.350  1.00  0.00           O  
ATOM   2774  CB  LYS B  32      -9.174  23.432 -75.269  1.00  0.00           C  
ATOM   2775  CG  LYS B  32     -10.253  22.882 -74.344  1.00  0.00           C  
ATOM   2776  CD  LYS B  32     -11.109  24.011 -73.744  1.00  0.00           C  
ATOM   2777  CE  LYS B  32     -10.340  24.779 -72.667  1.00  0.00           C  
ATOM   2778  NZ  LYS B  32     -11.182  25.799 -71.968  1.00  0.00           N  
ATOM   2779  H   LYS B  32      -7.440  21.835 -74.222  1.00  0.00           H  
ATOM   2780  HA  LYS B  32      -9.148  21.700 -76.525  1.00  0.00           H  
ATOM   2781 1HB  LYS B  32      -8.447  23.971 -74.662  1.00  0.00           H  
ATOM   2782 2HB  LYS B  32      -9.631  24.154 -75.949  1.00  0.00           H  
ATOM   2783 1HG  LYS B  32     -10.895  22.194 -74.897  1.00  0.00           H  
ATOM   2784 2HG  LYS B  32      -9.776  22.328 -73.535  1.00  0.00           H  
ATOM   2785 1HD  LYS B  32     -11.405  24.702 -74.534  1.00  0.00           H  
ATOM   2786 2HD  LYS B  32     -12.009  23.582 -73.301  1.00  0.00           H  
ATOM   2787 1HE  LYS B  32      -9.963  24.069 -71.929  1.00  0.00           H  
ATOM   2788 2HE  LYS B  32      -9.497  25.296 -73.120  1.00  0.00           H  
ATOM   2789 1HZ  LYS B  32     -10.576  26.256 -71.259  1.00  0.00           H  
ATOM   2790 2HZ  LYS B  32     -11.513  26.486 -72.625  1.00  0.00           H  
ATOM   2791 3HZ  LYS B  32     -11.961  25.359 -71.511  1.00  0.00           H  
ATOM   2792  N   GLU B  33      -6.491  23.638 -76.914  1.00  0.00           N  
ATOM   2793  CA  GLU B  33      -5.746  24.332 -77.954  1.00  0.00           C  
ATOM   2794  C   GLU B  33      -5.306  23.403 -79.061  1.00  0.00           C  
ATOM   2795  O   GLU B  33      -5.437  23.732 -80.247  1.00  0.00           O  
ATOM   2796  CB  GLU B  33      -4.492  25.008 -77.388  1.00  0.00           C  
ATOM   2797  CG  GLU B  33      -3.665  25.755 -78.462  1.00  0.00           C  
ATOM   2798  CD  GLU B  33      -2.444  26.443 -77.933  1.00  0.00           C  
ATOM   2799  OE1 GLU B  33      -2.273  26.505 -76.741  1.00  0.00           O  
ATOM   2800  OE2 GLU B  33      -1.660  26.893 -78.742  1.00  0.00           O  
ATOM   2801  H   GLU B  33      -6.151  23.642 -75.949  1.00  0.00           H  
ATOM   2802  HA  GLU B  33      -6.391  25.095 -78.384  1.00  0.00           H  
ATOM   2803 1HB  GLU B  33      -4.776  25.713 -76.610  1.00  0.00           H  
ATOM   2804 2HB  GLU B  33      -3.849  24.249 -76.925  1.00  0.00           H  
ATOM   2805 1HG  GLU B  33      -3.341  25.044 -79.220  1.00  0.00           H  
ATOM   2806 2HG  GLU B  33      -4.309  26.488 -78.950  1.00  0.00           H  
ATOM   2807  N   LEU B  34      -4.785  22.234 -78.698  1.00  0.00           N  
ATOM   2808  CA  LEU B  34      -4.312  21.333 -79.721  1.00  0.00           C  
ATOM   2809  C   LEU B  34      -5.489  20.778 -80.500  1.00  0.00           C  
ATOM   2810  O   LEU B  34      -5.387  20.603 -81.718  1.00  0.00           O  
ATOM   2811  CB  LEU B  34      -3.471  20.217 -79.106  1.00  0.00           C  
ATOM   2812  CG  LEU B  34      -2.113  20.661 -78.458  1.00  0.00           C  
ATOM   2813  CD1 LEU B  34      -1.493  19.459 -77.822  1.00  0.00           C  
ATOM   2814  CD2 LEU B  34      -1.154  21.294 -79.480  1.00  0.00           C  
ATOM   2815  H   LEU B  34      -4.691  21.992 -77.703  1.00  0.00           H  
ATOM   2816  HA  LEU B  34      -3.704  21.891 -80.424  1.00  0.00           H  
ATOM   2817 1HB  LEU B  34      -4.065  19.752 -78.312  1.00  0.00           H  
ATOM   2818 2HB  LEU B  34      -3.266  19.463 -79.867  1.00  0.00           H  
ATOM   2819  HG  LEU B  34      -2.321  21.385 -77.674  1.00  0.00           H  
ATOM   2820 1HD1 LEU B  34      -0.567  19.731 -77.328  1.00  0.00           H  
ATOM   2821 2HD1 LEU B  34      -2.185  19.062 -77.098  1.00  0.00           H  
ATOM   2822 3HD1 LEU B  34      -1.286  18.713 -78.587  1.00  0.00           H  
ATOM   2823 1HD2 LEU B  34      -0.234  21.578 -78.971  1.00  0.00           H  
ATOM   2824 2HD2 LEU B  34      -0.925  20.589 -80.250  1.00  0.00           H  
ATOM   2825 3HD2 LEU B  34      -1.594  22.181 -79.921  1.00  0.00           H  
ATOM   2826  N   SER B  35      -6.629  20.537 -79.835  1.00  0.00           N  
ATOM   2827  CA  SER B  35      -7.783  20.024 -80.540  1.00  0.00           C  
ATOM   2828  C   SER B  35      -8.234  21.017 -81.594  1.00  0.00           C  
ATOM   2829  O   SER B  35      -8.503  20.622 -82.734  1.00  0.00           O  
ATOM   2830  CB  SER B  35      -8.921  19.754 -79.576  1.00  0.00           C  
ATOM   2831  OG  SER B  35     -10.052  19.245 -80.247  1.00  0.00           O  
ATOM   2832  H   SER B  35      -6.691  20.649 -78.818  1.00  0.00           H  
ATOM   2833  HA  SER B  35      -7.500  19.096 -81.037  1.00  0.00           H  
ATOM   2834 1HB  SER B  35      -8.583  19.055 -78.835  1.00  0.00           H  
ATOM   2835 2HB  SER B  35      -9.180  20.672 -79.057  1.00  0.00           H  
ATOM   2836  HG  SER B  35     -10.510  20.007 -80.626  1.00  0.00           H  
ATOM   2837  N   GLU B  36      -8.290  22.313 -81.229  1.00  0.00           N  
ATOM   2838  CA  GLU B  36      -8.725  23.344 -82.165  1.00  0.00           C  
ATOM   2839  C   GLU B  36      -7.759  23.482 -83.334  1.00  0.00           C  
ATOM   2840  O   GLU B  36      -8.203  23.629 -84.477  1.00  0.00           O  
ATOM   2841  CB  GLU B  36      -8.836  24.693 -81.442  1.00  0.00           C  
ATOM   2842  CG  GLU B  36      -9.996  24.791 -80.456  1.00  0.00           C  
ATOM   2843  CD  GLU B  36      -9.986  26.075 -79.666  1.00  0.00           C  
ATOM   2844  OE1 GLU B  36      -9.054  26.830 -79.814  1.00  0.00           O  
ATOM   2845  OE2 GLU B  36     -10.905  26.296 -78.912  1.00  0.00           O  
ATOM   2846  H   GLU B  36      -8.077  22.573 -80.262  1.00  0.00           H  
ATOM   2847  HA  GLU B  36      -9.701  23.078 -82.552  1.00  0.00           H  
ATOM   2848 1HB  GLU B  36      -7.915  24.878 -80.886  1.00  0.00           H  
ATOM   2849 2HB  GLU B  36      -8.942  25.493 -82.176  1.00  0.00           H  
ATOM   2850 1HG  GLU B  36     -10.934  24.725 -81.008  1.00  0.00           H  
ATOM   2851 2HG  GLU B  36      -9.957  23.947 -79.775  1.00  0.00           H  
ATOM   2852  N   ARG B  37      -6.452  23.384 -83.087  1.00  0.00           N  
ATOM   2853  CA  ARG B  37      -5.513  23.489 -84.188  1.00  0.00           C  
ATOM   2854  C   ARG B  37      -5.676  22.308 -85.152  1.00  0.00           C  
ATOM   2855  O   ARG B  37      -5.667  22.489 -86.375  1.00  0.00           O  
ATOM   2856  CB  ARG B  37      -4.092  23.554 -83.665  1.00  0.00           C  
ATOM   2857  CG  ARG B  37      -3.706  24.855 -82.975  1.00  0.00           C  
ATOM   2858  CD  ARG B  37      -2.298  24.815 -82.491  1.00  0.00           C  
ATOM   2859  NE  ARG B  37      -1.920  26.032 -81.763  1.00  0.00           N  
ATOM   2860  CZ  ARG B  37      -1.498  27.188 -82.307  1.00  0.00           C  
ATOM   2861  NH1 ARG B  37      -1.388  27.352 -83.617  1.00  0.00           N  
ATOM   2862  NH2 ARG B  37      -1.196  28.160 -81.480  1.00  0.00           N  
ATOM   2863  H   ARG B  37      -6.119  23.306 -82.117  1.00  0.00           H  
ATOM   2864  HA  ARG B  37      -5.720  24.410 -84.731  1.00  0.00           H  
ATOM   2865 1HB  ARG B  37      -3.957  22.755 -82.937  1.00  0.00           H  
ATOM   2866 2HB  ARG B  37      -3.393  23.384 -84.481  1.00  0.00           H  
ATOM   2867 1HG  ARG B  37      -3.815  25.681 -83.676  1.00  0.00           H  
ATOM   2868 2HG  ARG B  37      -4.357  25.025 -82.121  1.00  0.00           H  
ATOM   2869 1HD  ARG B  37      -2.195  23.973 -81.802  1.00  0.00           H  
ATOM   2870 2HD  ARG B  37      -1.617  24.678 -83.325  1.00  0.00           H  
ATOM   2871  HE  ARG B  37      -1.955  26.027 -80.730  1.00  0.00           H  
ATOM   2872 1HH1 ARG B  37      -1.620  26.600 -84.248  1.00  0.00           H  
ATOM   2873 2HH1 ARG B  37      -1.066  28.234 -83.990  1.00  0.00           H  
ATOM   2874 1HH2 ARG B  37      -1.297  27.975 -80.467  1.00  0.00           H  
ATOM   2875 2HH2 ARG B  37      -0.871  29.050 -81.819  1.00  0.00           H  
ATOM   2876  N   SER B  38      -5.885  21.103 -84.613  1.00  0.00           N  
ATOM   2877  CA  SER B  38      -6.058  19.948 -85.478  1.00  0.00           C  
ATOM   2878  C   SER B  38      -7.380  20.047 -86.254  1.00  0.00           C  
ATOM   2879  O   SER B  38      -7.434  19.689 -87.440  1.00  0.00           O  
ATOM   2880  CB  SER B  38      -6.004  18.675 -84.671  1.00  0.00           C  
ATOM   2881  OG  SER B  38      -4.735  18.463 -84.115  1.00  0.00           O  
ATOM   2882  H   SER B  38      -5.852  20.969 -83.597  1.00  0.00           H  
ATOM   2883  HA  SER B  38      -5.245  19.931 -86.189  1.00  0.00           H  
ATOM   2884 1HB  SER B  38      -6.739  18.734 -83.872  1.00  0.00           H  
ATOM   2885 2HB  SER B  38      -6.263  17.845 -85.316  1.00  0.00           H  
ATOM   2886  HG  SER B  38      -4.787  17.628 -83.644  1.00  0.00           H  
ATOM   2887  N   GLU B  39      -8.446  20.561 -85.613  1.00  0.00           N  
ATOM   2888  CA  GLU B  39      -9.733  20.706 -86.287  1.00  0.00           C  
ATOM   2889  C   GLU B  39      -9.592  21.643 -87.476  1.00  0.00           C  
ATOM   2890  O   GLU B  39     -10.163  21.375 -88.541  1.00  0.00           O  
ATOM   2891  CB  GLU B  39     -10.829  21.234 -85.354  1.00  0.00           C  
ATOM   2892  CG  GLU B  39     -12.225  21.318 -86.035  1.00  0.00           C  
ATOM   2893  CD  GLU B  39     -13.347  21.724 -85.110  1.00  0.00           C  
ATOM   2894  OE1 GLU B  39     -13.104  21.890 -83.938  1.00  0.00           O  
ATOM   2895  OE2 GLU B  39     -14.450  21.868 -85.583  1.00  0.00           O  
ATOM   2896  H   GLU B  39      -8.370  20.802 -84.620  1.00  0.00           H  
ATOM   2897  HA  GLU B  39     -10.040  19.728 -86.653  1.00  0.00           H  
ATOM   2898 1HB  GLU B  39     -10.898  20.604 -84.472  1.00  0.00           H  
ATOM   2899 2HB  GLU B  39     -10.555  22.238 -85.018  1.00  0.00           H  
ATOM   2900 1HG  GLU B  39     -12.176  22.046 -86.846  1.00  0.00           H  
ATOM   2901 2HG  GLU B  39     -12.457  20.348 -86.472  1.00  0.00           H  
ATOM   2902  N   GLU B  40      -8.823  22.726 -87.303  1.00  0.00           N  
ATOM   2903  CA  GLU B  40      -8.584  23.694 -88.364  1.00  0.00           C  
ATOM   2904  C   GLU B  40      -7.829  23.068 -89.531  1.00  0.00           C  
ATOM   2905  O   GLU B  40      -8.116  23.382 -90.689  1.00  0.00           O  
ATOM   2906  CB  GLU B  40      -7.840  24.913 -87.810  1.00  0.00           C  
ATOM   2907  CG  GLU B  40      -8.708  25.800 -86.929  1.00  0.00           C  
ATOM   2908  CD  GLU B  40      -9.706  26.515 -87.749  1.00  0.00           C  
ATOM   2909  OE1 GLU B  40     -10.884  26.275 -87.624  1.00  0.00           O  
ATOM   2910  OE2 GLU B  40      -9.290  27.344 -88.516  1.00  0.00           O  
ATOM   2911  H   GLU B  40      -8.443  22.914 -86.367  1.00  0.00           H  
ATOM   2912  HA  GLU B  40      -9.551  24.034 -88.732  1.00  0.00           H  
ATOM   2913 1HB  GLU B  40      -6.979  24.584 -87.231  1.00  0.00           H  
ATOM   2914 2HB  GLU B  40      -7.471  25.517 -88.640  1.00  0.00           H  
ATOM   2915 1HG  GLU B  40      -9.227  25.183 -86.196  1.00  0.00           H  
ATOM   2916 2HG  GLU B  40      -8.082  26.511 -86.394  1.00  0.00           H  
ATOM   2917  N   LEU B  41      -6.895  22.145 -89.260  1.00  0.00           N  
ATOM   2918  CA  LEU B  41      -6.184  21.515 -90.369  1.00  0.00           C  
ATOM   2919  C   LEU B  41      -7.180  20.742 -91.216  1.00  0.00           C  
ATOM   2920  O   LEU B  41      -7.176  20.836 -92.449  1.00  0.00           O  
ATOM   2921  CB  LEU B  41      -5.199  20.443 -89.865  1.00  0.00           C  
ATOM   2922  CG  LEU B  41      -4.002  20.857 -89.060  1.00  0.00           C  
ATOM   2923  CD1 LEU B  41      -3.349  19.579 -88.504  1.00  0.00           C  
ATOM   2924  CD2 LEU B  41      -3.040  21.642 -89.910  1.00  0.00           C  
ATOM   2925  H   LEU B  41      -6.643  21.963 -88.282  1.00  0.00           H  
ATOM   2926  HA  LEU B  41      -5.702  22.271 -90.981  1.00  0.00           H  
ATOM   2927 1HB  LEU B  41      -5.756  19.724 -89.265  1.00  0.00           H  
ATOM   2928 2HB  LEU B  41      -4.830  19.914 -90.735  1.00  0.00           H  
ATOM   2929  HG  LEU B  41      -4.321  21.469 -88.218  1.00  0.00           H  
ATOM   2930 1HD1 LEU B  41      -2.501  19.844 -87.893  1.00  0.00           H  
ATOM   2931 2HD1 LEU B  41      -4.064  19.036 -87.893  1.00  0.00           H  
ATOM   2932 3HD1 LEU B  41      -3.026  18.939 -89.310  1.00  0.00           H  
ATOM   2933 1HD2 LEU B  41      -2.189  21.924 -89.301  1.00  0.00           H  
ATOM   2934 2HD2 LEU B  41      -2.713  21.035 -90.749  1.00  0.00           H  
ATOM   2935 3HD2 LEU B  41      -3.525  22.544 -90.281  1.00  0.00           H  
ATOM   2936  N   ILE B  42      -8.097  20.052 -90.537  1.00  0.00           N  
ATOM   2937  CA  ILE B  42      -9.091  19.246 -91.220  1.00  0.00           C  
ATOM   2938  C   ILE B  42     -10.063  20.143 -91.979  1.00  0.00           C  
ATOM   2939  O   ILE B  42     -10.463  19.808 -93.102  1.00  0.00           O  
ATOM   2940  CB  ILE B  42      -9.853  18.333 -90.248  1.00  0.00           C  
ATOM   2941  CG1 ILE B  42      -8.879  17.288 -89.665  1.00  0.00           C  
ATOM   2942  CG2 ILE B  42     -10.977  17.619 -91.013  1.00  0.00           C  
ATOM   2943  CD1 ILE B  42      -9.430  16.467 -88.476  1.00  0.00           C  
ATOM   2944  H   ILE B  42      -8.018  20.026 -89.510  1.00  0.00           H  
ATOM   2945  HA  ILE B  42      -8.584  18.612 -91.939  1.00  0.00           H  
ATOM   2946  HB  ILE B  42     -10.262  18.918 -89.425  1.00  0.00           H  
ATOM   2947 1HG1 ILE B  42      -8.585  16.629 -90.461  1.00  0.00           H  
ATOM   2948 2HG1 ILE B  42      -7.985  17.807 -89.310  1.00  0.00           H  
ATOM   2949 1HG2 ILE B  42     -11.491  16.985 -90.346  1.00  0.00           H  
ATOM   2950 2HG2 ILE B  42     -11.682  18.337 -91.423  1.00  0.00           H  
ATOM   2951 3HG2 ILE B  42     -10.552  17.028 -91.829  1.00  0.00           H  
ATOM   2952 1HD1 ILE B  42      -8.664  15.774 -88.138  1.00  0.00           H  
ATOM   2953 2HD1 ILE B  42      -9.694  17.139 -87.658  1.00  0.00           H  
ATOM   2954 3HD1 ILE B  42     -10.300  15.905 -88.774  1.00  0.00           H  
ATOM   2955  N   ARG B  43     -10.514  21.240 -91.354  1.00  0.00           N  
ATOM   2956  CA  ARG B  43     -11.438  22.149 -92.009  1.00  0.00           C  
ATOM   2957  C   ARG B  43     -10.831  22.675 -93.300  1.00  0.00           C  
ATOM   2958  O   ARG B  43     -11.507  22.706 -94.330  1.00  0.00           O  
ATOM   2959  CB  ARG B  43     -11.828  23.317 -91.103  1.00  0.00           C  
ATOM   2960  CG  ARG B  43     -12.862  24.306 -91.724  1.00  0.00           C  
ATOM   2961  CD  ARG B  43     -13.296  25.412 -90.772  1.00  0.00           C  
ATOM   2962  NE  ARG B  43     -12.218  26.352 -90.419  1.00  0.00           N  
ATOM   2963  CZ  ARG B  43     -11.787  27.400 -91.188  1.00  0.00           C  
ATOM   2964  NH1 ARG B  43     -12.323  27.676 -92.368  1.00  0.00           N  
ATOM   2965  NH2 ARG B  43     -10.803  28.167 -90.740  1.00  0.00           N  
ATOM   2966  H   ARG B  43     -10.206  21.429 -90.394  1.00  0.00           H  
ATOM   2967  HA  ARG B  43     -12.343  21.599 -92.260  1.00  0.00           H  
ATOM   2968 1HB  ARG B  43     -12.236  22.933 -90.167  1.00  0.00           H  
ATOM   2969 2HB  ARG B  43     -10.933  23.893 -90.854  1.00  0.00           H  
ATOM   2970 1HG  ARG B  43     -12.415  24.774 -92.601  1.00  0.00           H  
ATOM   2971 2HG  ARG B  43     -13.751  23.756 -92.035  1.00  0.00           H  
ATOM   2972 1HD  ARG B  43     -14.112  25.981 -91.228  1.00  0.00           H  
ATOM   2973 2HD  ARG B  43     -13.657  24.959 -89.849  1.00  0.00           H  
ATOM   2974  HE  ARG B  43     -11.762  26.233 -89.492  1.00  0.00           H  
ATOM   2975 1HH1 ARG B  43     -13.072  27.111 -92.782  1.00  0.00           H  
ATOM   2976 2HH1 ARG B  43     -11.977  28.452 -92.913  1.00  0.00           H  
ATOM   2977 1HH2 ARG B  43     -10.361  27.954 -89.832  1.00  0.00           H  
ATOM   2978 2HH2 ARG B  43     -10.467  28.938 -91.289  1.00  0.00           H  
ATOM   2979  N   GLU B  44      -9.542  23.054 -93.280  1.00  0.00           N  
ATOM   2980  CA  GLU B  44      -8.952  23.512 -94.521  1.00  0.00           C  
ATOM   2981  C   GLU B  44      -8.856  22.388 -95.551  1.00  0.00           C  
ATOM   2982  O   GLU B  44      -9.103  22.628 -96.732  1.00  0.00           O  
ATOM   2983  CB  GLU B  44      -7.568  24.135 -94.323  1.00  0.00           C  
ATOM   2984  CG  GLU B  44      -7.568  25.503 -93.636  1.00  0.00           C  
ATOM   2985  CD  GLU B  44      -6.206  26.178 -93.667  1.00  0.00           C  
ATOM   2986  OE1 GLU B  44      -5.284  25.587 -94.195  1.00  0.00           O  
ATOM   2987  OE2 GLU B  44      -6.096  27.295 -93.216  1.00  0.00           O  
ATOM   2988  H   GLU B  44      -9.007  23.060 -92.407  1.00  0.00           H  
ATOM   2989  HA  GLU B  44      -9.594  24.288 -94.934  1.00  0.00           H  
ATOM   2990 1HB  GLU B  44      -6.973  23.460 -93.696  1.00  0.00           H  
ATOM   2991 2HB  GLU B  44      -7.068  24.213 -95.272  1.00  0.00           H  
ATOM   2992 1HG  GLU B  44      -8.295  26.148 -94.140  1.00  0.00           H  
ATOM   2993 2HG  GLU B  44      -7.895  25.378 -92.598  1.00  0.00           H  
ATOM   2994  N   LEU B  45      -8.575  21.142 -95.128  1.00  0.00           N  
ATOM   2995  CA  LEU B  45      -8.475  20.100 -96.148  1.00  0.00           C  
ATOM   2996  C   LEU B  45      -9.812  19.925 -96.837  1.00  0.00           C  
ATOM   2997  O   LEU B  45      -9.864  19.749 -98.067  1.00  0.00           O  
ATOM   2998  CB  LEU B  45      -8.172  18.711 -95.535  1.00  0.00           C  
ATOM   2999  CG  LEU B  45      -6.835  18.476 -94.886  1.00  0.00           C  
ATOM   3000  CD1 LEU B  45      -6.849  17.053 -94.290  1.00  0.00           C  
ATOM   3001  CD2 LEU B  45      -5.729  18.680 -95.858  1.00  0.00           C  
ATOM   3002  H   LEU B  45      -8.321  20.972 -94.151  1.00  0.00           H  
ATOM   3003  HA  LEU B  45      -7.739  20.388 -96.877  1.00  0.00           H  
ATOM   3004 1HB  LEU B  45      -8.926  18.511 -94.778  1.00  0.00           H  
ATOM   3005 2HB  LEU B  45      -8.285  17.964 -96.323  1.00  0.00           H  
ATOM   3006  HG  LEU B  45      -6.710  19.168 -94.074  1.00  0.00           H  
ATOM   3007 1HD1 LEU B  45      -5.923  16.854 -93.788  1.00  0.00           H  
ATOM   3008 2HD1 LEU B  45      -7.670  16.968 -93.578  1.00  0.00           H  
ATOM   3009 3HD1 LEU B  45      -6.986  16.328 -95.093  1.00  0.00           H  
ATOM   3010 1HD2 LEU B  45      -4.799  18.522 -95.351  1.00  0.00           H  
ATOM   3011 2HD2 LEU B  45      -5.827  17.977 -96.673  1.00  0.00           H  
ATOM   3012 3HD2 LEU B  45      -5.742  19.692 -96.240  1.00  0.00           H  
ATOM   3013  N   GLU B  46     -10.904  20.013 -96.086  1.00  0.00           N  
ATOM   3014  CA  GLU B  46     -12.209  19.879 -96.697  1.00  0.00           C  
ATOM   3015  C   GLU B  46     -12.526  21.039 -97.632  1.00  0.00           C  
ATOM   3016  O   GLU B  46     -12.900  20.823 -98.787  1.00  0.00           O  
ATOM   3017  CB  GLU B  46     -13.298  19.767 -95.624  1.00  0.00           C  
ATOM   3018  CG  GLU B  46     -14.727  19.611 -96.168  1.00  0.00           C  
ATOM   3019  CD  GLU B  46     -15.743  19.309 -95.088  1.00  0.00           C  
ATOM   3020  OE1 GLU B  46     -15.352  19.171 -93.940  1.00  0.00           O  
ATOM   3021  OE2 GLU B  46     -16.900  19.205 -95.401  1.00  0.00           O  
ATOM   3022  H   GLU B  46     -10.805  20.110 -95.063  1.00  0.00           H  
ATOM   3023  HA  GLU B  46     -12.212  18.967 -97.290  1.00  0.00           H  
ATOM   3024 1HB  GLU B  46     -13.090  18.924 -94.981  1.00  0.00           H  
ATOM   3025 2HB  GLU B  46     -13.275  20.661 -94.994  1.00  0.00           H  
ATOM   3026 1HG  GLU B  46     -15.014  20.543 -96.654  1.00  0.00           H  
ATOM   3027 2HG  GLU B  46     -14.746  18.826 -96.919  1.00  0.00           H  
ATOM   3028  N   GLU B  47     -12.293  22.273 -97.184  1.00  0.00           N  
ATOM   3029  CA  GLU B  47     -12.640  23.452 -97.980  1.00  0.00           C  
ATOM   3030  C   GLU B  47     -11.825  23.561 -99.261  1.00  0.00           C  
ATOM   3031  O   GLU B  47     -12.326  24.010-100.293  1.00  0.00           O  
ATOM   3032  CB  GLU B  47     -12.465  24.731 -97.161  1.00  0.00           C  
ATOM   3033  CG  GLU B  47     -13.473  24.900 -96.021  1.00  0.00           C  
ATOM   3034  CD  GLU B  47     -13.231  26.136 -95.226  1.00  0.00           C  
ATOM   3035  OE1 GLU B  47     -12.351  26.881 -95.601  1.00  0.00           O  
ATOM   3036  OE2 GLU B  47     -13.904  26.338 -94.234  1.00  0.00           O  
ATOM   3037  H   GLU B  47     -11.930  22.401 -96.232  1.00  0.00           H  
ATOM   3038  HA  GLU B  47     -13.688  23.371 -98.259  1.00  0.00           H  
ATOM   3039 1HB  GLU B  47     -11.461  24.737 -96.726  1.00  0.00           H  
ATOM   3040 2HB  GLU B  47     -12.540  25.598 -97.818  1.00  0.00           H  
ATOM   3041 1HG  GLU B  47     -14.477  24.940 -96.439  1.00  0.00           H  
ATOM   3042 2HG  GLU B  47     -13.419  24.033 -95.368  1.00  0.00           H  
ATOM   3043  N   LYS B  48     -10.573  23.127 -99.206  1.00  0.00           N  
ATOM   3044  CA  LYS B  48      -9.666  23.210-100.331  1.00  0.00           C  
ATOM   3045  C   LYS B  48      -9.762  22.012-101.279  1.00  0.00           C  
ATOM   3046  O   LYS B  48      -9.080  21.994-102.304  1.00  0.00           O  
ATOM   3047  CB  LYS B  48      -8.229  23.321 -99.815  1.00  0.00           C  
ATOM   3048  CG  LYS B  48      -7.935  24.603 -99.034  1.00  0.00           C  
ATOM   3049  CD  LYS B  48      -6.504  24.609 -98.513  1.00  0.00           C  
ATOM   3050  CE  LYS B  48      -6.207  25.845 -97.662  1.00  0.00           C  
ATOM   3051  NZ  LYS B  48      -4.807  25.812 -97.114  1.00  0.00           N  
ATOM   3052  H   LYS B  48     -10.212  22.787 -98.308  1.00  0.00           H  
ATOM   3053  HA  LYS B  48      -9.911  24.104-100.901  1.00  0.00           H  
ATOM   3054 1HB  LYS B  48      -8.023  22.469 -99.155  1.00  0.00           H  
ATOM   3055 2HB  LYS B  48      -7.535  23.259-100.651  1.00  0.00           H  
ATOM   3056 1HG  LYS B  48      -8.087  25.465 -99.686  1.00  0.00           H  
ATOM   3057 2HG  LYS B  48      -8.627  24.685 -98.193  1.00  0.00           H  
ATOM   3058 1HD  LYS B  48      -6.348  23.717 -97.901  1.00  0.00           H  
ATOM   3059 2HD  LYS B  48      -5.811  24.578 -99.354  1.00  0.00           H  
ATOM   3060 1HE  LYS B  48      -6.333  26.742 -98.262  1.00  0.00           H  
ATOM   3061 2HE  LYS B  48      -6.907  25.878 -96.834  1.00  0.00           H  
ATOM   3062 1HZ  LYS B  48      -4.636  26.633 -96.540  1.00  0.00           H  
ATOM   3063 2HZ  LYS B  48      -4.681  24.971 -96.549  1.00  0.00           H  
ATOM   3064 3HZ  LYS B  48      -4.148  25.794 -97.875  1.00  0.00           H  
ATOM   3065  N   GLY B  49     -10.546  20.982-100.918  1.00  0.00           N  
ATOM   3066  CA  GLY B  49     -10.629  19.777-101.739  1.00  0.00           C  
ATOM   3067  C   GLY B  49      -9.367  18.909-101.661  1.00  0.00           C  
ATOM   3068  O   GLY B  49      -9.025  18.223-102.621  1.00  0.00           O  
ATOM   3069  H   GLY B  49     -11.156  21.061-100.100  1.00  0.00           H  
ATOM   3070 1HA  GLY B  49     -11.495  19.196-101.414  1.00  0.00           H  
ATOM   3071 2HA  GLY B  49     -10.814  20.062-102.774  1.00  0.00           H  
ATOM   3072  N   ALA B  50      -8.659  18.949-100.530  1.00  0.00           N  
ATOM   3073  CA  ALA B  50      -7.408  18.214-100.373  1.00  0.00           C  
ATOM   3074  C   ALA B  50      -7.600  16.749-100.003  1.00  0.00           C  
ATOM   3075  O   ALA B  50      -6.635  15.988 -99.994  1.00  0.00           O  
ATOM   3076  CB  ALA B  50      -6.561  18.866 -99.309  1.00  0.00           C  
ATOM   3077  H   ALA B  50      -9.009  19.488 -99.736  1.00  0.00           H  
ATOM   3078  HA  ALA B  50      -6.878  18.250-101.325  1.00  0.00           H  
ATOM   3079 1HB  ALA B  50      -5.621  18.330 -99.218  1.00  0.00           H  
ATOM   3080 2HB  ALA B  50      -6.369  19.910 -99.567  1.00  0.00           H  
ATOM   3081 3HB  ALA B  50      -7.100  18.812 -98.392  1.00  0.00           H  
ATOM   3082  N   ALA B  51      -8.829  16.360 -99.670  1.00  0.00           N  
ATOM   3083  CA  ALA B  51      -9.102  14.996 -99.241  1.00  0.00           C  
ATOM   3084  C   ALA B  51     -10.528  14.585 -99.617  1.00  0.00           C  
ATOM   3085  O   ALA B  51     -11.432  15.424 -99.718  1.00  0.00           O  
ATOM   3086  CB  ALA B  51      -8.856  14.901 -97.739  1.00  0.00           C  
ATOM   3087  H   ALA B  51      -9.592  17.023 -99.728  1.00  0.00           H  
ATOM   3088  HA  ALA B  51      -8.418  14.317 -99.758  1.00  0.00           H  
ATOM   3089 1HB  ALA B  51      -9.037  13.894 -97.402  1.00  0.00           H  
ATOM   3090 2HB  ALA B  51      -7.826  15.175 -97.525  1.00  0.00           H  
ATOM   3091 3HB  ALA B  51      -9.515  15.573 -97.237  1.00  0.00           H  
ATOM   3092  N   SER B  52     -10.729  13.281 -99.829  1.00  0.00           N  
ATOM   3093  CA  SER B  52     -12.040  12.718-100.164  1.00  0.00           C  
ATOM   3094  C   SER B  52     -12.917  12.648 -98.940  1.00  0.00           C  
ATOM   3095  O   SER B  52     -12.427  12.746 -97.815  1.00  0.00           O  
ATOM   3096  CB  SER B  52     -11.906  11.320-100.740  1.00  0.00           C  
ATOM   3097  OG  SER B  52     -11.528  10.386 -99.747  1.00  0.00           O  
ATOM   3098  H   SER B  52      -9.930  12.633 -99.746  1.00  0.00           H  
ATOM   3099  HA  SER B  52     -12.524  13.368-100.899  1.00  0.00           H  
ATOM   3100 1HB  SER B  52     -12.848  11.015-101.189  1.00  0.00           H  
ATOM   3101 2HB  SER B  52     -11.152  11.331-101.523  1.00  0.00           H  
ATOM   3102  HG  SER B  52     -11.295   9.579-100.224  1.00  0.00           H  
ATOM   3103  N   GLU B  53     -14.208  12.397 -99.118  1.00  0.00           N  
ATOM   3104  CA  GLU B  53     -15.076  12.312 -97.957  1.00  0.00           C  
ATOM   3105  C   GLU B  53     -14.650  11.198 -97.004  1.00  0.00           C  
ATOM   3106  O   GLU B  53     -14.715  11.381 -95.789  1.00  0.00           O  
ATOM   3107  CB  GLU B  53     -16.520  12.099 -98.398  1.00  0.00           C  
ATOM   3108  CG  GLU B  53     -17.130  13.269 -99.145  1.00  0.00           C  
ATOM   3109  CD  GLU B  53     -16.724  13.310-100.598  1.00  0.00           C  
ATOM   3110  OE1 GLU B  53     -16.011  12.420-101.021  1.00  0.00           O  
ATOM   3111  OE2 GLU B  53     -17.113  14.220-101.281  1.00  0.00           O  
ATOM   3112  H   GLU B  53     -14.610  12.311-100.059  1.00  0.00           H  
ATOM   3113  HA  GLU B  53     -15.016  13.256 -97.418  1.00  0.00           H  
ATOM   3114 1HB  GLU B  53     -16.570  11.240 -99.047  1.00  0.00           H  
ATOM   3115 2HB  GLU B  53     -17.143  11.893 -97.530  1.00  0.00           H  
ATOM   3116 1HG  GLU B  53     -18.216  13.200 -99.081  1.00  0.00           H  
ATOM   3117 2HG  GLU B  53     -16.822  14.196 -98.657  1.00  0.00           H  
ATOM   3118  N   ALA B  54     -14.217  10.046 -97.536  1.00  0.00           N  
ATOM   3119  CA  ALA B  54     -13.776   8.960 -96.666  1.00  0.00           C  
ATOM   3120  C   ALA B  54     -12.504   9.359 -95.925  1.00  0.00           C  
ATOM   3121  O   ALA B  54     -12.360   9.067 -94.732  1.00  0.00           O  
ATOM   3122  CB  ALA B  54     -13.572   7.693 -97.463  1.00  0.00           C  
ATOM   3123  H   ALA B  54     -14.208   9.937 -98.542  1.00  0.00           H  
ATOM   3124  HA  ALA B  54     -14.537   8.774 -95.920  1.00  0.00           H  
ATOM   3125 1HB  ALA B  54     -13.261   6.885 -96.801  1.00  0.00           H  
ATOM   3126 2HB  ALA B  54     -14.509   7.421 -97.952  1.00  0.00           H  
ATOM   3127 3HB  ALA B  54     -12.804   7.860 -98.215  1.00  0.00           H  
ATOM   3128  N   GLU B  55     -11.597  10.067 -96.607  1.00  0.00           N  
ATOM   3129  CA  GLU B  55     -10.362  10.512 -95.965  1.00  0.00           C  
ATOM   3130  C   GLU B  55     -10.645  11.556 -94.891  1.00  0.00           C  
ATOM   3131  O   GLU B  55     -10.024  11.532 -93.818  1.00  0.00           O  
ATOM   3132  CB  GLU B  55      -9.396  11.075 -97.001  1.00  0.00           C  
ATOM   3133  CG  GLU B  55      -8.777  10.044 -97.927  1.00  0.00           C  
ATOM   3134  CD  GLU B  55      -7.935  10.654 -99.032  1.00  0.00           C  
ATOM   3135  OE1 GLU B  55      -8.377  11.592 -99.685  1.00  0.00           O  
ATOM   3136  OE2 GLU B  55      -6.837  10.184 -99.221  1.00  0.00           O  
ATOM   3137  H   GLU B  55     -11.742  10.248 -97.601  1.00  0.00           H  
ATOM   3138  HA  GLU B  55      -9.895   9.654 -95.491  1.00  0.00           H  
ATOM   3139 1HB  GLU B  55      -9.926  11.789 -97.613  1.00  0.00           H  
ATOM   3140 2HB  GLU B  55      -8.590  11.604 -96.493  1.00  0.00           H  
ATOM   3141 1HG  GLU B  55      -8.150   9.379 -97.335  1.00  0.00           H  
ATOM   3142 2HG  GLU B  55      -9.569   9.442 -98.365  1.00  0.00           H  
ATOM   3143  N   LEU B  56     -11.587  12.456 -95.149  1.00  0.00           N  
ATOM   3144  CA  LEU B  56     -11.958  13.463 -94.185  1.00  0.00           C  
ATOM   3145  C   LEU B  56     -12.631  12.819 -92.984  1.00  0.00           C  
ATOM   3146  O   LEU B  56     -12.380  13.221 -91.857  1.00  0.00           O  
ATOM   3147  CB  LEU B  56     -12.864  14.500 -94.829  1.00  0.00           C  
ATOM   3148  CG  LEU B  56     -12.208  15.414 -95.893  1.00  0.00           C  
ATOM   3149  CD1 LEU B  56     -13.288  16.144 -96.637  1.00  0.00           C  
ATOM   3150  CD2 LEU B  56     -11.247  16.429 -95.206  1.00  0.00           C  
ATOM   3151  H   LEU B  56     -12.041  12.448 -96.069  1.00  0.00           H  
ATOM   3152  HA  LEU B  56     -11.046  13.945 -93.826  1.00  0.00           H  
ATOM   3153 1HB  LEU B  56     -13.686  13.967 -95.314  1.00  0.00           H  
ATOM   3154 2HB  LEU B  56     -13.282  15.133 -94.050  1.00  0.00           H  
ATOM   3155  HG  LEU B  56     -11.657  14.810 -96.606  1.00  0.00           H  
ATOM   3156 1HD1 LEU B  56     -12.839  16.773 -97.399  1.00  0.00           H  
ATOM   3157 2HD1 LEU B  56     -13.944  15.423 -97.121  1.00  0.00           H  
ATOM   3158 3HD1 LEU B  56     -13.862  16.750 -95.947  1.00  0.00           H  
ATOM   3159 1HD2 LEU B  56     -10.810  17.071 -95.966  1.00  0.00           H  
ATOM   3160 2HD2 LEU B  56     -11.798  17.040 -94.498  1.00  0.00           H  
ATOM   3161 3HD2 LEU B  56     -10.451  15.911 -94.685  1.00  0.00           H  
ATOM   3162  N   ALA B  57     -13.488  11.804 -93.231  1.00  0.00           N  
ATOM   3163  CA  ALA B  57     -14.138  11.130 -92.115  1.00  0.00           C  
ATOM   3164  C   ALA B  57     -13.091  10.422 -91.278  1.00  0.00           C  
ATOM   3165  O   ALA B  57     -13.185  10.436 -90.042  1.00  0.00           O  
ATOM   3166  CB  ALA B  57     -15.147  10.123 -92.622  1.00  0.00           C  
ATOM   3167  H   ALA B  57     -13.723  11.541 -94.186  1.00  0.00           H  
ATOM   3168  HA  ALA B  57     -14.640  11.865 -91.507  1.00  0.00           H  
ATOM   3169 1HB  ALA B  57     -15.624   9.622 -91.781  1.00  0.00           H  
ATOM   3170 2HB  ALA B  57     -15.900  10.638 -93.213  1.00  0.00           H  
ATOM   3171 3HB  ALA B  57     -14.633   9.391 -93.239  1.00  0.00           H  
ATOM   3172  N   ARG B  58     -12.063   9.846 -91.897  1.00  0.00           N  
ATOM   3173  CA  ARG B  58     -11.015   9.200 -91.137  1.00  0.00           C  
ATOM   3174  C   ARG B  58     -10.287  10.224 -90.270  1.00  0.00           C  
ATOM   3175  O   ARG B  58     -10.035   9.968 -89.092  1.00  0.00           O  
ATOM   3176  CB  ARG B  58     -10.026   8.511 -92.064  1.00  0.00           C  
ATOM   3177  CG  ARG B  58     -10.562   7.274 -92.767  1.00  0.00           C  
ATOM   3178  CD  ARG B  58      -9.666   6.835 -93.867  1.00  0.00           C  
ATOM   3179  NE  ARG B  58     -10.175   5.653 -94.543  1.00  0.00           N  
ATOM   3180  CZ  ARG B  58      -9.641   5.120 -95.659  1.00  0.00           C  
ATOM   3181  NH1 ARG B  58      -8.586   5.675 -96.213  1.00  0.00           N  
ATOM   3182  NH2 ARG B  58     -10.179   4.040 -96.198  1.00  0.00           N  
ATOM   3183  H   ARG B  58     -12.050   9.797 -92.927  1.00  0.00           H  
ATOM   3184  HA  ARG B  58     -11.477   8.460 -90.480  1.00  0.00           H  
ATOM   3185 1HB  ARG B  58      -9.699   9.211 -92.832  1.00  0.00           H  
ATOM   3186 2HB  ARG B  58      -9.144   8.212 -91.498  1.00  0.00           H  
ATOM   3187 1HG  ARG B  58     -10.650   6.458 -92.050  1.00  0.00           H  
ATOM   3188 2HG  ARG B  58     -11.543   7.493 -93.191  1.00  0.00           H  
ATOM   3189 1HD  ARG B  58      -9.574   7.634 -94.602  1.00  0.00           H  
ATOM   3190 2HD  ARG B  58      -8.682   6.600 -93.463  1.00  0.00           H  
ATOM   3191  HE  ARG B  58     -10.986   5.197 -94.146  1.00  0.00           H  
ATOM   3192 1HH1 ARG B  58      -8.175   6.501 -95.801  1.00  0.00           H  
ATOM   3193 2HH1 ARG B  58      -8.186   5.276 -97.050  1.00  0.00           H  
ATOM   3194 1HH2 ARG B  58     -10.991   3.613 -95.773  1.00  0.00           H  
ATOM   3195 2HH2 ARG B  58      -9.780   3.641 -97.035  1.00  0.00           H  
ATOM   3196  N   MET B  59      -9.959  11.395 -90.836  1.00  0.00           N  
ATOM   3197  CA  MET B  59      -9.286  12.425 -90.055  1.00  0.00           C  
ATOM   3198  C   MET B  59     -10.142  12.889 -88.881  1.00  0.00           C  
ATOM   3199  O   MET B  59      -9.632  13.035 -87.770  1.00  0.00           O  
ATOM   3200  CB  MET B  59      -8.936  13.632 -90.932  1.00  0.00           C  
ATOM   3201  CG  MET B  59      -7.784  13.460 -91.924  1.00  0.00           C  
ATOM   3202  SD  MET B  59      -6.127  13.319 -91.128  1.00  0.00           S  
ATOM   3203  CE  MET B  59      -5.770  15.024 -90.593  1.00  0.00           C  
ATOM   3204  H   MET B  59     -10.152  11.549 -91.830  1.00  0.00           H  
ATOM   3205  HA  MET B  59      -8.368  12.003 -89.649  1.00  0.00           H  
ATOM   3206 1HB  MET B  59      -9.822  13.934 -91.494  1.00  0.00           H  
ATOM   3207 2HB  MET B  59      -8.685  14.435 -90.289  1.00  0.00           H  
ATOM   3208 1HG  MET B  59      -7.957  12.557 -92.510  1.00  0.00           H  
ATOM   3209 2HG  MET B  59      -7.765  14.309 -92.609  1.00  0.00           H  
ATOM   3210 1HE  MET B  59      -4.793  15.056 -90.099  1.00  0.00           H  
ATOM   3211 2HE  MET B  59      -5.756  15.684 -91.460  1.00  0.00           H  
ATOM   3212 3HE  MET B  59      -6.528  15.360 -89.897  1.00  0.00           H  
ATOM   3213  N   LYS B  60     -11.447  13.105 -89.120  1.00  0.00           N  
ATOM   3214  CA  LYS B  60     -12.364  13.586 -88.092  1.00  0.00           C  
ATOM   3215  C   LYS B  60     -12.625  12.539 -87.008  1.00  0.00           C  
ATOM   3216  O   LYS B  60     -12.706  12.876 -85.827  1.00  0.00           O  
ATOM   3217  CB  LYS B  60     -13.677  14.048 -88.730  1.00  0.00           C  
ATOM   3218  CG  LYS B  60     -13.552  15.314 -89.554  1.00  0.00           C  
ATOM   3219  CD  LYS B  60     -14.869  15.710 -90.214  1.00  0.00           C  
ATOM   3220  CE  LYS B  60     -14.703  16.914 -91.160  1.00  0.00           C  
ATOM   3221  NZ  LYS B  60     -16.001  17.300 -91.830  1.00  0.00           N  
ATOM   3222  H   LYS B  60     -11.802  12.974 -90.071  1.00  0.00           H  
ATOM   3223  HA  LYS B  60     -11.913  14.450 -87.610  1.00  0.00           H  
ATOM   3224 1HB  LYS B  60     -14.044  13.262 -89.389  1.00  0.00           H  
ATOM   3225 2HB  LYS B  60     -14.422  14.218 -87.958  1.00  0.00           H  
ATOM   3226 1HG  LYS B  60     -13.216  16.127 -88.905  1.00  0.00           H  
ATOM   3227 2HG  LYS B  60     -12.807  15.152 -90.322  1.00  0.00           H  
ATOM   3228 1HD  LYS B  60     -15.230  14.870 -90.801  1.00  0.00           H  
ATOM   3229 2HD  LYS B  60     -15.604  15.954 -89.451  1.00  0.00           H  
ATOM   3230 1HE  LYS B  60     -14.320  17.768 -90.604  1.00  0.00           H  
ATOM   3231 2HE  LYS B  60     -13.982  16.642 -91.936  1.00  0.00           H  
ATOM   3232 1HZ  LYS B  60     -15.836  18.091 -92.483  1.00  0.00           H  
ATOM   3233 2HZ  LYS B  60     -16.354  16.522 -92.363  1.00  0.00           H  
ATOM   3234 3HZ  LYS B  60     -16.683  17.572 -91.142  1.00  0.00           H  
ATOM   3235  N   GLN B  61     -12.758  11.264 -87.390  1.00  0.00           N  
ATOM   3236  CA  GLN B  61     -13.012  10.227 -86.405  1.00  0.00           C  
ATOM   3237  C   GLN B  61     -11.765   9.985 -85.558  1.00  0.00           C  
ATOM   3238  O   GLN B  61     -11.877   9.764 -84.345  1.00  0.00           O  
ATOM   3239  CB  GLN B  61     -13.509   8.938 -87.077  1.00  0.00           C  
ATOM   3240  CG  GLN B  61     -13.888   7.807 -86.102  1.00  0.00           C  
ATOM   3241  CD  GLN B  61     -14.638   6.665 -86.787  1.00  0.00           C  
ATOM   3242  OE1 GLN B  61     -15.662   6.904 -87.425  1.00  0.00           O  
ATOM   3243  NE2 GLN B  61     -14.131   5.445 -86.673  1.00  0.00           N  
ATOM   3244  H   GLN B  61     -12.726  11.017 -88.380  1.00  0.00           H  
ATOM   3245  HA  GLN B  61     -13.799  10.570 -85.739  1.00  0.00           H  
ATOM   3246 1HB  GLN B  61     -14.367   9.160 -87.704  1.00  0.00           H  
ATOM   3247 2HB  GLN B  61     -12.724   8.559 -87.739  1.00  0.00           H  
ATOM   3248 1HG  GLN B  61     -12.974   7.400 -85.672  1.00  0.00           H  
ATOM   3249 2HG  GLN B  61     -14.514   8.215 -85.314  1.00  0.00           H  
ATOM   3250 1HE2 GLN B  61     -14.579   4.661 -87.133  1.00  0.00           H  
ATOM   3251 2HE2 GLN B  61     -13.291   5.296 -86.147  1.00  0.00           H  
ATOM   3252  N   GLN B  62     -10.577  10.026 -86.189  1.00  0.00           N  
ATOM   3253  CA  GLN B  62      -9.320   9.837 -85.472  1.00  0.00           C  
ATOM   3254  C   GLN B  62      -9.037  11.043 -84.588  1.00  0.00           C  
ATOM   3255  O   GLN B  62      -8.481  10.892 -83.498  1.00  0.00           O  
ATOM   3256  CB  GLN B  62      -8.163   9.615 -86.450  1.00  0.00           C  
ATOM   3257  CG  GLN B  62      -8.227   8.295 -87.199  1.00  0.00           C  
ATOM   3258  CD  GLN B  62      -7.096   8.141 -88.198  1.00  0.00           C  
ATOM   3259  OE1 GLN B  62      -6.232   9.014 -88.318  1.00  0.00           O  
ATOM   3260  NE2 GLN B  62      -7.095   7.028 -88.923  1.00  0.00           N  
ATOM   3261  H   GLN B  62     -10.532  10.163 -87.204  1.00  0.00           H  
ATOM   3262  HA  GLN B  62      -9.416   8.966 -84.834  1.00  0.00           H  
ATOM   3263 1HB  GLN B  62      -8.149  10.419 -87.186  1.00  0.00           H  
ATOM   3264 2HB  GLN B  62      -7.218   9.649 -85.909  1.00  0.00           H  
ATOM   3265 1HG  GLN B  62      -8.162   7.477 -86.481  1.00  0.00           H  
ATOM   3266 2HG  GLN B  62      -9.171   8.241 -87.741  1.00  0.00           H  
ATOM   3267 1HE2 GLN B  62      -6.373   6.871 -89.599  1.00  0.00           H  
ATOM   3268 2HE2 GLN B  62      -7.815   6.346 -88.794  1.00  0.00           H  
ATOM   3269  N   HIS B  63      -9.415  12.235 -85.049  1.00  0.00           N  
ATOM   3270  CA  HIS B  63      -9.266  13.474 -84.307  1.00  0.00           C  
ATOM   3271  C   HIS B  63     -10.068  13.438 -83.022  1.00  0.00           C  
ATOM   3272  O   HIS B  63      -9.532  13.681 -81.931  1.00  0.00           O  
ATOM   3273  CB  HIS B  63      -9.696  14.638 -85.195  1.00  0.00           C  
ATOM   3274  CG  HIS B  63      -9.811  15.931 -84.542  1.00  0.00           C  
ATOM   3275  ND1 HIS B  63     -11.028  16.483 -84.199  1.00  0.00           N  
ATOM   3276  CD2 HIS B  63      -8.882  16.788 -84.132  1.00  0.00           C  
ATOM   3277  CE1 HIS B  63     -10.826  17.646 -83.619  1.00  0.00           C  
ATOM   3278  NE2 HIS B  63      -9.534  17.860 -83.565  1.00  0.00           N  
ATOM   3279  H   HIS B  63      -9.812  12.310 -85.991  1.00  0.00           H  
ATOM   3280  HA  HIS B  63      -8.216  13.614 -84.044  1.00  0.00           H  
ATOM   3281 1HB  HIS B  63      -8.984  14.738 -86.007  1.00  0.00           H  
ATOM   3282 2HB  HIS B  63     -10.649  14.409 -85.635  1.00  0.00           H  
ATOM   3283  HD2 HIS B  63      -7.822  16.636 -84.239  1.00  0.00           H  
ATOM   3284  HE1 HIS B  63     -11.598  18.319 -83.242  1.00  0.00           H  
ATOM   3285  HE2 HIS B  63      -9.088  18.691 -83.164  1.00  0.00           H  
ATOM   3286  N   MET B  64     -11.348  13.083 -83.136  1.00  0.00           N  
ATOM   3287  CA  MET B  64     -12.210  12.994 -81.977  1.00  0.00           C  
ATOM   3288  C   MET B  64     -11.751  11.891 -81.030  1.00  0.00           C  
ATOM   3289  O   MET B  64     -11.745  12.086 -79.808  1.00  0.00           O  
ATOM   3290  CB  MET B  64     -13.637  12.781 -82.450  1.00  0.00           C  
ATOM   3291  CG  MET B  64     -14.244  14.031 -83.087  1.00  0.00           C  
ATOM   3292  SD  MET B  64     -15.990  13.872 -83.481  1.00  0.00           S  
ATOM   3293  CE  MET B  64     -15.945  12.929 -85.013  1.00  0.00           C  
ATOM   3294  H   MET B  64     -11.738  12.903 -84.068  1.00  0.00           H  
ATOM   3295  HA  MET B  64     -12.153  13.939 -81.439  1.00  0.00           H  
ATOM   3296 1HB  MET B  64     -13.643  11.993 -83.201  1.00  0.00           H  
ATOM   3297 2HB  MET B  64     -14.256  12.444 -81.632  1.00  0.00           H  
ATOM   3298 1HG  MET B  64     -14.122  14.870 -82.403  1.00  0.00           H  
ATOM   3299 2HG  MET B  64     -13.703  14.275 -84.000  1.00  0.00           H  
ATOM   3300 1HE  MET B  64     -16.954  12.763 -85.375  1.00  0.00           H  
ATOM   3301 2HE  MET B  64     -15.378  13.482 -85.759  1.00  0.00           H  
ATOM   3302 3HE  MET B  64     -15.469  11.975 -84.839  1.00  0.00           H  
ATOM   3303  N   THR B  65     -11.299  10.763 -81.583  1.00  0.00           N  
ATOM   3304  CA  THR B  65     -10.838   9.667 -80.759  1.00  0.00           C  
ATOM   3305  C   THR B  65      -9.579  10.076 -79.999  1.00  0.00           C  
ATOM   3306  O   THR B  65      -9.473   9.789 -78.810  1.00  0.00           O  
ATOM   3307  CB  THR B  65     -10.556   8.406 -81.601  1.00  0.00           C  
ATOM   3308  OG1 THR B  65     -11.758   8.004 -82.271  1.00  0.00           O  
ATOM   3309  CG2 THR B  65     -10.101   7.259 -80.685  1.00  0.00           C  
ATOM   3310  H   THR B  65     -11.332  10.627 -82.595  1.00  0.00           H  
ATOM   3311  HA  THR B  65     -11.610   9.428 -80.034  1.00  0.00           H  
ATOM   3312  HB  THR B  65      -9.783   8.618 -82.340  1.00  0.00           H  
ATOM   3313  HG1 THR B  65     -11.976   8.680 -82.950  1.00  0.00           H  
ATOM   3314 1HG2 THR B  65      -9.916   6.372 -81.284  1.00  0.00           H  
ATOM   3315 2HG2 THR B  65      -9.181   7.534 -80.166  1.00  0.00           H  
ATOM   3316 3HG2 THR B  65     -10.876   7.048 -79.951  1.00  0.00           H  
ATOM   3317  N   ALA B  66      -8.628  10.744 -80.674  1.00  0.00           N  
ATOM   3318  CA  ALA B  66      -7.395  11.159 -80.021  1.00  0.00           C  
ATOM   3319  C   ALA B  66      -7.675  12.137 -78.887  1.00  0.00           C  
ATOM   3320  O   ALA B  66      -7.045  12.048 -77.827  1.00  0.00           O  
ATOM   3321  CB  ALA B  66      -6.458  11.802 -81.025  1.00  0.00           C  
ATOM   3322  H   ALA B  66      -8.737  10.930 -81.673  1.00  0.00           H  
ATOM   3323  HA  ALA B  66      -6.916  10.275 -79.600  1.00  0.00           H  
ATOM   3324 1HB  ALA B  66      -5.531  12.087 -80.535  1.00  0.00           H  
ATOM   3325 2HB  ALA B  66      -6.246  11.089 -81.822  1.00  0.00           H  
ATOM   3326 3HB  ALA B  66      -6.936  12.686 -81.451  1.00  0.00           H  
ATOM   3327  N   TYR B  67      -8.646  13.045 -79.087  1.00  0.00           N  
ATOM   3328  CA  TYR B  67      -9.010  13.982 -78.039  1.00  0.00           C  
ATOM   3329  C   TYR B  67      -9.492  13.212 -76.833  1.00  0.00           C  
ATOM   3330  O   TYR B  67      -9.061  13.484 -75.707  1.00  0.00           O  
ATOM   3331  CB  TYR B  67     -10.121  14.938 -78.469  1.00  0.00           C  
ATOM   3332  CG  TYR B  67     -10.528  15.877 -77.338  1.00  0.00           C  
ATOM   3333  CD1 TYR B  67      -9.754  17.006 -77.063  1.00  0.00           C  
ATOM   3334  CD2 TYR B  67     -11.661  15.603 -76.563  1.00  0.00           C  
ATOM   3335  CE1 TYR B  67     -10.108  17.858 -76.040  1.00  0.00           C  
ATOM   3336  CE2 TYR B  67     -12.004  16.454 -75.532  1.00  0.00           C  
ATOM   3337  CZ  TYR B  67     -11.236  17.582 -75.276  1.00  0.00           C  
ATOM   3338  OH  TYR B  67     -11.590  18.429 -74.253  1.00  0.00           O  
ATOM   3339  H   TYR B  67      -9.089  13.118 -80.009  1.00  0.00           H  
ATOM   3340  HA  TYR B  67      -8.135  14.555 -77.752  1.00  0.00           H  
ATOM   3341 1HB  TYR B  67      -9.792  15.531 -79.324  1.00  0.00           H  
ATOM   3342 2HB  TYR B  67     -10.995  14.370 -78.775  1.00  0.00           H  
ATOM   3343  HD1 TYR B  67      -8.870  17.213 -77.661  1.00  0.00           H  
ATOM   3344  HD2 TYR B  67     -12.270  14.720 -76.766  1.00  0.00           H  
ATOM   3345  HE1 TYR B  67      -9.504  18.743 -75.834  1.00  0.00           H  
ATOM   3346  HE2 TYR B  67     -12.882  16.247 -74.924  1.00  0.00           H  
ATOM   3347  HH  TYR B  67     -12.256  17.998 -73.699  1.00  0.00           H  
ATOM   3348  N   LEU B  68     -10.378  12.247 -77.069  1.00  0.00           N  
ATOM   3349  CA  LEU B  68     -10.957  11.457 -76.010  1.00  0.00           C  
ATOM   3350  C   LEU B  68      -9.889  10.661 -75.272  1.00  0.00           C  
ATOM   3351  O   LEU B  68      -9.918  10.602 -74.043  1.00  0.00           O  
ATOM   3352  CB  LEU B  68     -11.999  10.519 -76.619  1.00  0.00           C  
ATOM   3353  CG  LEU B  68     -12.795   9.603 -75.706  1.00  0.00           C  
ATOM   3354  CD1 LEU B  68     -13.576  10.431 -74.678  1.00  0.00           C  
ATOM   3355  CD2 LEU B  68     -13.732   8.781 -76.604  1.00  0.00           C  
ATOM   3356  H   LEU B  68     -10.704  12.098 -78.031  1.00  0.00           H  
ATOM   3357  HA  LEU B  68     -11.435  12.138 -75.313  1.00  0.00           H  
ATOM   3358 1HB  LEU B  68     -12.687  11.116 -77.175  1.00  0.00           H  
ATOM   3359 2HB  LEU B  68     -11.488   9.879 -77.331  1.00  0.00           H  
ATOM   3360  HG  LEU B  68     -12.120   8.933 -75.164  1.00  0.00           H  
ATOM   3361 1HD1 LEU B  68     -14.140   9.785 -74.047  1.00  0.00           H  
ATOM   3362 2HD1 LEU B  68     -12.891  11.004 -74.064  1.00  0.00           H  
ATOM   3363 3HD1 LEU B  68     -14.248  11.103 -75.179  1.00  0.00           H  
ATOM   3364 1HD2 LEU B  68     -14.318   8.102 -76.027  1.00  0.00           H  
ATOM   3365 2HD2 LEU B  68     -14.399   9.453 -77.146  1.00  0.00           H  
ATOM   3366 3HD2 LEU B  68     -13.134   8.213 -77.319  1.00  0.00           H  
ATOM   3367  N   GLU B  69      -8.930  10.072 -75.998  1.00  0.00           N  
ATOM   3368  CA  GLU B  69      -7.882   9.301 -75.342  1.00  0.00           C  
ATOM   3369  C   GLU B  69      -7.043  10.197 -74.436  1.00  0.00           C  
ATOM   3370  O   GLU B  69      -6.705   9.814 -73.303  1.00  0.00           O  
ATOM   3371  CB  GLU B  69      -6.981   8.644 -76.390  1.00  0.00           C  
ATOM   3372  CG  GLU B  69      -7.630   7.507 -77.165  1.00  0.00           C  
ATOM   3373  CD  GLU B  69      -6.784   7.032 -78.312  1.00  0.00           C  
ATOM   3374  OE1 GLU B  69      -5.792   7.662 -78.584  1.00  0.00           O  
ATOM   3375  OE2 GLU B  69      -7.130   6.046 -78.918  1.00  0.00           O  
ATOM   3376  H   GLU B  69      -8.970  10.119 -77.021  1.00  0.00           H  
ATOM   3377  HA  GLU B  69      -8.337   8.530 -74.738  1.00  0.00           H  
ATOM   3378 1HB  GLU B  69      -6.665   9.398 -77.113  1.00  0.00           H  
ATOM   3379 2HB  GLU B  69      -6.084   8.254 -75.911  1.00  0.00           H  
ATOM   3380 1HG  GLU B  69      -7.795   6.676 -76.482  1.00  0.00           H  
ATOM   3381 2HG  GLU B  69      -8.600   7.829 -77.531  1.00  0.00           H  
ATOM   3382  N   ALA B  70      -6.737  11.405 -74.918  1.00  0.00           N  
ATOM   3383  CA  ALA B  70      -5.980  12.347 -74.127  1.00  0.00           C  
ATOM   3384  C   ALA B  70      -6.794  12.835 -72.931  1.00  0.00           C  
ATOM   3385  O   ALA B  70      -6.234  13.019 -71.841  1.00  0.00           O  
ATOM   3386  CB  ALA B  70      -5.550  13.503 -74.990  1.00  0.00           C  
ATOM   3387  H   ALA B  70      -6.999  11.643 -75.883  1.00  0.00           H  
ATOM   3388  HA  ALA B  70      -5.102  11.835 -73.751  1.00  0.00           H  
ATOM   3389 1HB  ALA B  70      -4.953  14.177 -74.406  1.00  0.00           H  
ATOM   3390 2HB  ALA B  70      -4.961  13.124 -75.824  1.00  0.00           H  
ATOM   3391 3HB  ALA B  70      -6.432  14.017 -75.375  1.00  0.00           H  
ATOM   3392  N   GLN B  71      -8.111  13.017 -73.112  1.00  0.00           N  
ATOM   3393  CA  GLN B  71      -8.984  13.468 -72.036  1.00  0.00           C  
ATOM   3394  C   GLN B  71      -9.087  12.387 -70.956  1.00  0.00           C  
ATOM   3395  O   GLN B  71      -9.141  12.710 -69.769  1.00  0.00           O  
ATOM   3396  CB  GLN B  71     -10.390  13.798 -72.547  1.00  0.00           C  
ATOM   3397  CG  GLN B  71     -11.306  14.466 -71.500  1.00  0.00           C  
ATOM   3398  CD  GLN B  71     -10.856  15.857 -71.106  1.00  0.00           C  
ATOM   3399  OE1 GLN B  71     -10.803  16.755 -71.957  1.00  0.00           O  
ATOM   3400  NE2 GLN B  71     -10.523  16.048 -69.841  1.00  0.00           N  
ATOM   3401  H   GLN B  71      -8.498  12.909 -74.056  1.00  0.00           H  
ATOM   3402  HA  GLN B  71      -8.548  14.360 -71.590  1.00  0.00           H  
ATOM   3403 1HB  GLN B  71     -10.314  14.458 -73.414  1.00  0.00           H  
ATOM   3404 2HB  GLN B  71     -10.871  12.881 -72.882  1.00  0.00           H  
ATOM   3405 1HG  GLN B  71     -12.298  14.544 -71.912  1.00  0.00           H  
ATOM   3406 2HG  GLN B  71     -11.334  13.857 -70.597  1.00  0.00           H  
ATOM   3407 1HE2 GLN B  71     -10.199  16.971 -69.529  1.00  0.00           H  
ATOM   3408 2HE2 GLN B  71     -10.579  15.291 -69.191  1.00  0.00           H  
ATOM   3409  N   LEU B  72      -9.121  11.103 -71.365  1.00  0.00           N  
ATOM   3410  CA  LEU B  72      -9.176  10.000 -70.405  1.00  0.00           C  
ATOM   3411  C   LEU B  72      -7.919   9.941 -69.580  1.00  0.00           C  
ATOM   3412  O   LEU B  72      -7.993   9.800 -68.352  1.00  0.00           O  
ATOM   3413  CB  LEU B  72      -9.297   8.651 -71.154  1.00  0.00           C  
ATOM   3414  CG  LEU B  72     -10.641   8.300 -71.756  1.00  0.00           C  
ATOM   3415  CD1 LEU B  72     -10.521   7.187 -72.757  1.00  0.00           C  
ATOM   3416  CD2 LEU B  72     -11.558   7.797 -70.623  1.00  0.00           C  
ATOM   3417  H   LEU B  72      -9.163  10.908 -72.368  1.00  0.00           H  
ATOM   3418  HA  LEU B  72     -10.025  10.146 -69.753  1.00  0.00           H  
ATOM   3419 1HB  LEU B  72      -8.574   8.650 -71.964  1.00  0.00           H  
ATOM   3420 2HB  LEU B  72      -9.023   7.861 -70.461  1.00  0.00           H  
ATOM   3421  HG  LEU B  72     -11.048   9.162 -72.251  1.00  0.00           H  
ATOM   3422 1HD1 LEU B  72     -11.507   6.967 -73.142  1.00  0.00           H  
ATOM   3423 2HD1 LEU B  72      -9.889   7.496 -73.566  1.00  0.00           H  
ATOM   3424 3HD1 LEU B  72     -10.106   6.316 -72.301  1.00  0.00           H  
ATOM   3425 1HD2 LEU B  72     -12.519   7.518 -71.037  1.00  0.00           H  
ATOM   3426 2HD2 LEU B  72     -11.123   6.939 -70.160  1.00  0.00           H  
ATOM   3427 3HD2 LEU B  72     -11.689   8.564 -69.878  1.00  0.00           H  
ATOM   3428  N   THR B  73      -6.768  10.116 -70.211  1.00  0.00           N  
ATOM   3429  CA  THR B  73      -5.518  10.084 -69.489  1.00  0.00           C  
ATOM   3430  C   THR B  73      -5.446  11.272 -68.542  1.00  0.00           C  
ATOM   3431  O   THR B  73      -5.041  11.139 -67.393  1.00  0.00           O  
ATOM   3432  CB  THR B  73      -4.312  10.058 -70.427  1.00  0.00           C  
ATOM   3433  OG1 THR B  73      -4.387   8.908 -71.284  1.00  0.00           O  
ATOM   3434  CG2 THR B  73      -3.011   9.966 -69.607  1.00  0.00           C  
ATOM   3435  H   THR B  73      -6.758  10.220 -71.239  1.00  0.00           H  
ATOM   3436  HA  THR B  73      -5.497   9.170 -68.879  1.00  0.00           H  
ATOM   3437  HB  THR B  73      -4.332  10.955 -71.032  1.00  0.00           H  
ATOM   3438  HG1 THR B  73      -5.122   9.014 -71.912  1.00  0.00           H  
ATOM   3439 1HG2 THR B  73      -2.160   9.945 -70.279  1.00  0.00           H  
ATOM   3440 2HG2 THR B  73      -2.919  10.815 -68.941  1.00  0.00           H  
ATOM   3441 3HG2 THR B  73      -3.025   9.053 -69.012  1.00  0.00           H  
ATOM   3442  N   ALA B  74      -5.827  12.464 -69.035  1.00  0.00           N  
ATOM   3443  CA  ALA B  74      -5.777  13.649 -68.202  1.00  0.00           C  
ATOM   3444  C   ALA B  74      -6.705  13.516 -67.001  1.00  0.00           C  
ATOM   3445  O   ALA B  74      -6.346  13.920 -65.886  1.00  0.00           O  
ATOM   3446  CB  ALA B  74      -6.176  14.857 -69.021  1.00  0.00           C  
ATOM   3447  H   ALA B  74      -6.119  12.550 -70.012  1.00  0.00           H  
ATOM   3448  HA  ALA B  74      -4.764  13.758 -67.838  1.00  0.00           H  
ATOM   3449 1HB  ALA B  74      -6.122  15.759 -68.417  1.00  0.00           H  
ATOM   3450 2HB  ALA B  74      -5.510  14.933 -69.858  1.00  0.00           H  
ATOM   3451 3HB  ALA B  74      -7.194  14.725 -69.384  1.00  0.00           H  
ATOM   3452  N   TRP B  75      -7.875  12.911 -67.204  1.00  0.00           N  
ATOM   3453  CA  TRP B  75      -8.855  12.677 -66.160  1.00  0.00           C  
ATOM   3454  C   TRP B  75      -8.253  11.787 -65.092  1.00  0.00           C  
ATOM   3455  O   TRP B  75      -8.338  12.102 -63.899  1.00  0.00           O  
ATOM   3456  CB  TRP B  75     -10.116  12.040 -66.755  1.00  0.00           C  
ATOM   3457  CG  TRP B  75     -11.202  11.666 -65.790  1.00  0.00           C  
ATOM   3458  CD1 TRP B  75     -11.416  12.116 -64.519  1.00  0.00           C  
ATOM   3459  CD2 TRP B  75     -12.237  10.703 -66.049  1.00  0.00           C  
ATOM   3460  NE1 TRP B  75     -12.516  11.493 -63.983  1.00  0.00           N  
ATOM   3461  CE2 TRP B  75     -13.024  10.622 -64.902  1.00  0.00           C  
ATOM   3462  CE3 TRP B  75     -12.549   9.912 -67.137  1.00  0.00           C  
ATOM   3463  CZ2 TRP B  75     -14.102   9.764 -64.814  1.00  0.00           C  
ATOM   3464  CZ3 TRP B  75     -13.618   9.067 -67.048  1.00  0.00           C  
ATOM   3465  CH2 TRP B  75     -14.379   8.984 -65.919  1.00  0.00           C  
ATOM   3466  H   TRP B  75      -8.135  12.641 -68.160  1.00  0.00           H  
ATOM   3467  HA  TRP B  75      -9.115  13.637 -65.711  1.00  0.00           H  
ATOM   3468 1HB  TRP B  75     -10.539  12.716 -67.492  1.00  0.00           H  
ATOM   3469 2HB  TRP B  75      -9.832  11.139 -67.284  1.00  0.00           H  
ATOM   3470  HD1 TRP B  75     -10.810  12.857 -64.000  1.00  0.00           H  
ATOM   3471  HE1 TRP B  75     -12.891  11.646 -63.058  1.00  0.00           H  
ATOM   3472  HE3 TRP B  75     -11.958   9.960 -68.043  1.00  0.00           H  
ATOM   3473  HZ2 TRP B  75     -14.714   9.690 -63.917  1.00  0.00           H  
ATOM   3474  HZ3 TRP B  75     -13.839   8.467 -67.908  1.00  0.00           H  
ATOM   3475  HH2 TRP B  75     -15.221   8.289 -65.893  1.00  0.00           H  
ATOM   3476  N   GLU B  76      -7.641  10.673 -65.507  1.00  0.00           N  
ATOM   3477  CA  GLU B  76      -7.050   9.756 -64.561  1.00  0.00           C  
ATOM   3478  C   GLU B  76      -5.949  10.431 -63.745  1.00  0.00           C  
ATOM   3479  O   GLU B  76      -5.844  10.209 -62.544  1.00  0.00           O  
ATOM   3480  CB  GLU B  76      -6.488   8.522 -65.269  1.00  0.00           C  
ATOM   3481  CG  GLU B  76      -6.046   7.400 -64.325  1.00  0.00           C  
ATOM   3482  CD  GLU B  76      -5.570   6.169 -65.052  1.00  0.00           C  
ATOM   3483  OE1 GLU B  76      -5.361   6.238 -66.234  1.00  0.00           O  
ATOM   3484  OE2 GLU B  76      -5.447   5.138 -64.422  1.00  0.00           O  
ATOM   3485  H   GLU B  76      -7.621  10.451 -66.508  1.00  0.00           H  
ATOM   3486  HA  GLU B  76      -7.834   9.429 -63.870  1.00  0.00           H  
ATOM   3487 1HB  GLU B  76      -7.208   8.136 -65.963  1.00  0.00           H  
ATOM   3488 2HB  GLU B  76      -5.616   8.828 -65.853  1.00  0.00           H  
ATOM   3489 1HG  GLU B  76      -5.240   7.768 -63.706  1.00  0.00           H  
ATOM   3490 2HG  GLU B  76      -6.876   7.142 -63.672  1.00  0.00           H  
ATOM   3491  N   ILE B  77      -5.121  11.276 -64.403  1.00  0.00           N  
ATOM   3492  CA  ILE B  77      -4.018  11.914 -63.683  1.00  0.00           C  
ATOM   3493  C   ILE B  77      -4.564  12.928 -62.675  1.00  0.00           C  
ATOM   3494  O   ILE B  77      -4.108  12.951 -61.522  1.00  0.00           O  
ATOM   3495  CB  ILE B  77      -3.060  12.666 -64.642  1.00  0.00           C  
ATOM   3496  CG1 ILE B  77      -2.331  11.680 -65.558  1.00  0.00           C  
ATOM   3497  CG2 ILE B  77      -1.985  13.424 -63.780  1.00  0.00           C  
ATOM   3498  CD1 ILE B  77      -1.610  12.352 -66.737  1.00  0.00           C  
ATOM   3499  H   ILE B  77      -5.230  11.390 -65.410  1.00  0.00           H  
ATOM   3500  HA  ILE B  77      -3.461  11.161 -63.147  1.00  0.00           H  
ATOM   3501  HB  ILE B  77      -3.616  13.369 -65.266  1.00  0.00           H  
ATOM   3502 1HG1 ILE B  77      -1.606  11.125 -64.977  1.00  0.00           H  
ATOM   3503 2HG1 ILE B  77      -3.051  10.970 -65.958  1.00  0.00           H  
ATOM   3504 1HG2 ILE B  77      -1.294  13.938 -64.410  1.00  0.00           H  
ATOM   3505 2HG2 ILE B  77      -2.460  14.157 -63.129  1.00  0.00           H  
ATOM   3506 3HG2 ILE B  77      -1.440  12.709 -63.166  1.00  0.00           H  
ATOM   3507 1HD1 ILE B  77      -1.125  11.589 -67.347  1.00  0.00           H  
ATOM   3508 2HD1 ILE B  77      -2.335  12.887 -67.346  1.00  0.00           H  
ATOM   3509 3HD1 ILE B  77      -0.857  13.044 -66.389  1.00  0.00           H  
ATOM   3510  N   GLU B  78      -5.508  13.783 -63.088  1.00  0.00           N  
ATOM   3511  CA  GLU B  78      -6.065  14.776 -62.185  1.00  0.00           C  
ATOM   3512  C   GLU B  78      -6.767  14.105 -61.014  1.00  0.00           C  
ATOM   3513  O   GLU B  78      -6.630  14.554 -59.869  1.00  0.00           O  
ATOM   3514  CB  GLU B  78      -7.030  15.723 -62.896  1.00  0.00           C  
ATOM   3515  CG  GLU B  78      -7.620  16.825 -61.972  1.00  0.00           C  
ATOM   3516  CD  GLU B  78      -8.503  17.822 -62.683  1.00  0.00           C  
ATOM   3517  OE1 GLU B  78      -8.575  17.776 -63.881  1.00  0.00           O  
ATOM   3518  OE2 GLU B  78      -9.117  18.627 -62.012  1.00  0.00           O  
ATOM   3519  H   GLU B  78      -5.847  13.736 -64.060  1.00  0.00           H  
ATOM   3520  HA  GLU B  78      -5.244  15.372 -61.783  1.00  0.00           H  
ATOM   3521 1HB  GLU B  78      -6.516  16.209 -63.728  1.00  0.00           H  
ATOM   3522 2HB  GLU B  78      -7.856  15.146 -63.318  1.00  0.00           H  
ATOM   3523 1HG  GLU B  78      -8.210  16.342 -61.194  1.00  0.00           H  
ATOM   3524 2HG  GLU B  78      -6.799  17.352 -61.487  1.00  0.00           H  
ATOM   3525  N   SER B  79      -7.505  13.020 -61.285  1.00  0.00           N  
ATOM   3526  CA  SER B  79      -8.204  12.308 -60.238  1.00  0.00           C  
ATOM   3527  C   SER B  79      -7.224  11.728 -59.244  1.00  0.00           C  
ATOM   3528  O   SER B  79      -7.381  11.924 -58.031  1.00  0.00           O  
ATOM   3529  CB  SER B  79      -9.033  11.182 -60.832  1.00  0.00           C  
ATOM   3530  OG  SER B  79      -9.700  10.460 -59.826  1.00  0.00           O  
ATOM   3531  H   SER B  79      -7.614  12.694 -62.249  1.00  0.00           H  
ATOM   3532  HA  SER B  79      -8.846  13.005 -59.714  1.00  0.00           H  
ATOM   3533 1HB  SER B  79      -9.754  11.585 -61.540  1.00  0.00           H  
ATOM   3534 2HB  SER B  79      -8.373  10.515 -61.385  1.00  0.00           H  
ATOM   3535  HG  SER B  79     -10.578  10.870 -59.730  1.00  0.00           H  
ATOM   3536  N   LYS B  80      -6.169  11.059 -59.720  1.00  0.00           N  
ATOM   3537  CA  LYS B  80      -5.226  10.482 -58.784  1.00  0.00           C  
ATOM   3538  C   LYS B  80      -4.578  11.544 -57.929  1.00  0.00           C  
ATOM   3539  O   LYS B  80      -4.400  11.338 -56.731  1.00  0.00           O  
ATOM   3540  CB  LYS B  80      -4.154   9.660 -59.482  1.00  0.00           C  
ATOM   3541  CG  LYS B  80      -4.656   8.343 -60.050  1.00  0.00           C  
ATOM   3542  CD  LYS B  80      -3.519   7.423 -60.461  1.00  0.00           C  
ATOM   3543  CE  LYS B  80      -2.714   7.950 -61.644  1.00  0.00           C  
ATOM   3544  NZ  LYS B  80      -1.782   6.907 -62.143  1.00  0.00           N  
ATOM   3545  H   LYS B  80      -6.049  10.915 -60.730  1.00  0.00           H  
ATOM   3546  HA  LYS B  80      -5.780   9.822 -58.114  1.00  0.00           H  
ATOM   3547 1HB  LYS B  80      -3.753  10.256 -60.306  1.00  0.00           H  
ATOM   3548 2HB  LYS B  80      -3.338   9.460 -58.788  1.00  0.00           H  
ATOM   3549 1HG  LYS B  80      -5.258   7.840 -59.290  1.00  0.00           H  
ATOM   3550 2HG  LYS B  80      -5.292   8.526 -60.903  1.00  0.00           H  
ATOM   3551 1HD  LYS B  80      -2.849   7.282 -59.614  1.00  0.00           H  
ATOM   3552 2HD  LYS B  80      -3.930   6.454 -60.739  1.00  0.00           H  
ATOM   3553 1HE  LYS B  80      -3.382   8.251 -62.445  1.00  0.00           H  
ATOM   3554 2HE  LYS B  80      -2.131   8.813 -61.331  1.00  0.00           H  
ATOM   3555 1HZ  LYS B  80      -1.226   7.255 -62.937  1.00  0.00           H  
ATOM   3556 2HZ  LYS B  80      -1.161   6.631 -61.405  1.00  0.00           H  
ATOM   3557 3HZ  LYS B  80      -2.302   6.101 -62.452  1.00  0.00           H  
ATOM   3558  N   SER B  81      -4.248  12.698 -58.525  1.00  0.00           N  
ATOM   3559  CA  SER B  81      -3.630  13.745 -57.742  1.00  0.00           C  
ATOM   3560  C   SER B  81      -4.581  14.267 -56.670  1.00  0.00           C  
ATOM   3561  O   SER B  81      -4.187  14.369 -55.515  1.00  0.00           O  
ATOM   3562  CB  SER B  81      -3.144  14.867 -58.625  1.00  0.00           C  
ATOM   3563  OG  SER B  81      -2.562  15.877 -57.853  1.00  0.00           O  
ATOM   3564  H   SER B  81      -4.379  12.827 -59.532  1.00  0.00           H  
ATOM   3565  HA  SER B  81      -2.761  13.328 -57.245  1.00  0.00           H  
ATOM   3566 1HB  SER B  81      -2.411  14.473 -59.330  1.00  0.00           H  
ATOM   3567 2HB  SER B  81      -3.974  15.271 -59.207  1.00  0.00           H  
ATOM   3568  HG  SER B  81      -1.938  16.325 -58.444  1.00  0.00           H  
ATOM   3569  N   LYS B  82      -5.850  14.534 -56.993  1.00  0.00           N  
ATOM   3570  CA  LYS B  82      -6.760  15.042 -55.961  1.00  0.00           C  
ATOM   3571  C   LYS B  82      -6.969  14.040 -54.823  1.00  0.00           C  
ATOM   3572  O   LYS B  82      -7.018  14.419 -53.645  1.00  0.00           O  
ATOM   3573  CB  LYS B  82      -8.088  15.469 -56.566  1.00  0.00           C  
ATOM   3574  CG  LYS B  82      -7.968  16.728 -57.382  1.00  0.00           C  
ATOM   3575  CD  LYS B  82      -9.279  17.143 -58.001  1.00  0.00           C  
ATOM   3576  CE  LYS B  82      -9.112  18.432 -58.810  1.00  0.00           C  
ATOM   3577  NZ  LYS B  82     -10.381  18.849 -59.465  1.00  0.00           N  
ATOM   3578  H   LYS B  82      -6.160  14.424 -57.967  1.00  0.00           H  
ATOM   3579  HA  LYS B  82      -6.307  15.931 -55.519  1.00  0.00           H  
ATOM   3580 1HB  LYS B  82      -8.465  14.666 -57.211  1.00  0.00           H  
ATOM   3581 2HB  LYS B  82      -8.815  15.637 -55.779  1.00  0.00           H  
ATOM   3582 1HG  LYS B  82      -7.608  17.530 -56.738  1.00  0.00           H  
ATOM   3583 2HG  LYS B  82      -7.235  16.570 -58.177  1.00  0.00           H  
ATOM   3584 1HD  LYS B  82      -9.626  16.356 -58.672  1.00  0.00           H  
ATOM   3585 2HD  LYS B  82     -10.031  17.303 -57.224  1.00  0.00           H  
ATOM   3586 1HE  LYS B  82      -8.781  19.230 -58.147  1.00  0.00           H  
ATOM   3587 2HE  LYS B  82      -8.357  18.274 -59.567  1.00  0.00           H  
ATOM   3588 1HZ  LYS B  82     -10.235  19.701 -59.989  1.00  0.00           H  
ATOM   3589 2HZ  LYS B  82     -10.705  18.123 -60.091  1.00  0.00           H  
ATOM   3590 3HZ  LYS B  82     -11.089  19.013 -58.729  1.00  0.00           H  
ATOM   3591  N   ILE B  83      -7.033  12.751 -55.168  1.00  0.00           N  
ATOM   3592  CA  ILE B  83      -7.190  11.735 -54.144  1.00  0.00           C  
ATOM   3593  C   ILE B  83      -5.917  11.708 -53.286  1.00  0.00           C  
ATOM   3594  O   ILE B  83      -6.003  11.655 -52.052  1.00  0.00           O  
ATOM   3595  CB  ILE B  83      -7.456  10.341 -54.801  1.00  0.00           C  
ATOM   3596  CG1 ILE B  83      -9.016  10.110 -55.102  1.00  0.00           C  
ATOM   3597  CG2 ILE B  83      -6.911   9.187 -53.911  1.00  0.00           C  
ATOM   3598  CD1 ILE B  83      -9.778  11.267 -55.764  1.00  0.00           C  
ATOM   3599  H   ILE B  83      -7.020  12.490 -56.157  1.00  0.00           H  
ATOM   3600  HA  ILE B  83      -8.026  11.995 -53.511  1.00  0.00           H  
ATOM   3601  HB  ILE B  83      -6.939  10.310 -55.763  1.00  0.00           H  
ATOM   3602 1HG1 ILE B  83      -9.099   9.253 -55.769  1.00  0.00           H  
ATOM   3603 2HG1 ILE B  83      -9.517   9.871 -54.180  1.00  0.00           H  
ATOM   3604 1HG2 ILE B  83      -7.088   8.242 -54.412  1.00  0.00           H  
ATOM   3605 2HG2 ILE B  83      -5.844   9.288 -53.746  1.00  0.00           H  
ATOM   3606 3HG2 ILE B  83      -7.411   9.181 -52.951  1.00  0.00           H  
ATOM   3607 1HD1 ILE B  83     -10.816  10.962 -55.917  1.00  0.00           H  
ATOM   3608 2HD1 ILE B  83      -9.760  12.142 -55.127  1.00  0.00           H  
ATOM   3609 3HD1 ILE B  83      -9.340  11.514 -56.721  1.00  0.00           H  
ATOM   3610  N   ALA B  84      -4.741  11.775 -53.934  1.00  0.00           N  
ATOM   3611  CA  ALA B  84      -3.473  11.767 -53.220  1.00  0.00           C  
ATOM   3612  C   ALA B  84      -3.307  13.004 -52.359  1.00  0.00           C  
ATOM   3613  O   ALA B  84      -2.764  12.895 -51.262  1.00  0.00           O  
ATOM   3614  CB  ALA B  84      -2.314  11.720 -54.194  1.00  0.00           C  
ATOM   3615  H   ALA B  84      -4.724  11.779 -54.955  1.00  0.00           H  
ATOM   3616  HA  ALA B  84      -3.444  10.895 -52.586  1.00  0.00           H  
ATOM   3617 1HB  ALA B  84      -1.386  11.698 -53.629  1.00  0.00           H  
ATOM   3618 2HB  ALA B  84      -2.392  10.828 -54.812  1.00  0.00           H  
ATOM   3619 3HB  ALA B  84      -2.339  12.604 -54.825  1.00  0.00           H  
ATOM   3620  N   LEU B  85      -3.777  14.162 -52.810  1.00  0.00           N  
ATOM   3621  CA  LEU B  85      -3.621  15.374 -52.035  1.00  0.00           C  
ATOM   3622  C   LEU B  85      -4.408  15.272 -50.745  1.00  0.00           C  
ATOM   3623  O   LEU B  85      -3.891  15.664 -49.697  1.00  0.00           O  
ATOM   3624  CB  LEU B  85      -4.036  16.596 -52.861  1.00  0.00           C  
ATOM   3625  CG  LEU B  85      -3.082  16.987 -54.060  1.00  0.00           C  
ATOM   3626  CD1 LEU B  85      -3.764  18.052 -54.904  1.00  0.00           C  
ATOM   3627  CD2 LEU B  85      -1.728  17.486 -53.540  1.00  0.00           C  
ATOM   3628  H   LEU B  85      -4.188  14.203 -53.745  1.00  0.00           H  
ATOM   3629  HA  LEU B  85      -2.582  15.476 -51.767  1.00  0.00           H  
ATOM   3630 1HB  LEU B  85      -5.018  16.382 -53.291  1.00  0.00           H  
ATOM   3631 2HB  LEU B  85      -4.137  17.457 -52.202  1.00  0.00           H  
ATOM   3632  HG  LEU B  85      -2.907  16.131 -54.686  1.00  0.00           H  
ATOM   3633 1HD1 LEU B  85      -3.127  18.309 -55.737  1.00  0.00           H  
ATOM   3634 2HD1 LEU B  85      -4.704  17.668 -55.284  1.00  0.00           H  
ATOM   3635 3HD1 LEU B  85      -3.948  18.924 -54.312  1.00  0.00           H  
ATOM   3636 1HD2 LEU B  85      -1.110  17.749 -54.390  1.00  0.00           H  
ATOM   3637 2HD2 LEU B  85      -1.875  18.357 -52.910  1.00  0.00           H  
ATOM   3638 3HD2 LEU B  85      -1.231  16.719 -52.972  1.00  0.00           H  
ATOM   3639  N   LEU B  86      -5.611  14.692 -50.778  1.00  0.00           N  
ATOM   3640  CA  LEU B  86      -6.341  14.536 -49.527  1.00  0.00           C  
ATOM   3641  C   LEU B  86      -5.641  13.544 -48.621  1.00  0.00           C  
ATOM   3642  O   LEU B  86      -5.594  13.755 -47.402  1.00  0.00           O  
ATOM   3643  CB  LEU B  86      -7.779  14.090 -49.718  1.00  0.00           C  
ATOM   3644  CG  LEU B  86      -8.570  13.896 -48.370  1.00  0.00           C  
ATOM   3645  CD1 LEU B  86      -8.638  15.167 -47.499  1.00  0.00           C  
ATOM   3646  CD2 LEU B  86      -9.883  13.501 -48.690  1.00  0.00           C  
ATOM   3647  H   LEU B  86      -6.031  14.428 -51.680  1.00  0.00           H  
ATOM   3648  HA  LEU B  86      -6.347  15.507 -49.034  1.00  0.00           H  
ATOM   3649 1HB  LEU B  86      -8.308  14.808 -50.336  1.00  0.00           H  
ATOM   3650 2HB  LEU B  86      -7.766  13.137 -50.249  1.00  0.00           H  
ATOM   3651  HG  LEU B  86      -8.086  13.112 -47.792  1.00  0.00           H  
ATOM   3652 1HD1 LEU B  86      -9.202  14.947 -46.588  1.00  0.00           H  
ATOM   3653 2HD1 LEU B  86      -7.647  15.498 -47.218  1.00  0.00           H  
ATOM   3654 3HD1 LEU B  86      -9.144  15.959 -48.025  1.00  0.00           H  
ATOM   3655 1HD2 LEU B  86     -10.412  13.322 -47.767  1.00  0.00           H  
ATOM   3656 2HD2 LEU B  86     -10.342  14.275 -49.254  1.00  0.00           H  
ATOM   3657 3HD2 LEU B  86      -9.854  12.631 -49.255  1.00  0.00           H  
ATOM   3658  N   GLU B  87      -5.127  12.448 -49.189  1.00  0.00           N  
ATOM   3659  CA  GLU B  87      -4.451  11.439 -48.389  1.00  0.00           C  
ATOM   3660  C   GLU B  87      -3.219  12.062 -47.728  1.00  0.00           C  
ATOM   3661  O   GLU B  87      -2.949  11.806 -46.551  1.00  0.00           O  
ATOM   3662  CB  GLU B  87      -4.043  10.258 -49.284  1.00  0.00           C  
ATOM   3663  CG  GLU B  87      -3.387   9.066 -48.577  1.00  0.00           C  
ATOM   3664  CD  GLU B  87      -4.315   8.300 -47.640  1.00  0.00           C  
ATOM   3665  OE1 GLU B  87      -5.518   8.483 -47.701  1.00  0.00           O  
ATOM   3666  OE2 GLU B  87      -3.813   7.495 -46.897  1.00  0.00           O  
ATOM   3667  H   GLU B  87      -5.247  12.297 -50.197  1.00  0.00           H  
ATOM   3668  HA  GLU B  87      -5.133  11.084 -47.615  1.00  0.00           H  
ATOM   3669 1HB  GLU B  87      -4.912   9.897 -49.827  1.00  0.00           H  
ATOM   3670 2HB  GLU B  87      -3.329  10.613 -50.032  1.00  0.00           H  
ATOM   3671 1HG  GLU B  87      -3.017   8.381 -49.333  1.00  0.00           H  
ATOM   3672 2HG  GLU B  87      -2.531   9.428 -48.008  1.00  0.00           H  
ATOM   3673  N   LEU B  88      -2.508  12.925 -48.469  1.00  0.00           N  
ATOM   3674  CA  LEU B  88      -1.343  13.619 -47.949  1.00  0.00           C  
ATOM   3675  C   LEU B  88      -1.738  14.603 -46.852  1.00  0.00           C  
ATOM   3676  O   LEU B  88      -1.014  14.710 -45.855  1.00  0.00           O  
ATOM   3677  CB  LEU B  88      -0.640  14.359 -49.087  1.00  0.00           C  
ATOM   3678  CG  LEU B  88       0.109  13.488 -50.149  1.00  0.00           C  
ATOM   3679  CD1 LEU B  88       0.486  14.369 -51.346  1.00  0.00           C  
ATOM   3680  CD2 LEU B  88       1.374  12.857 -49.536  1.00  0.00           C  
ATOM   3681  H   LEU B  88      -2.759  13.053 -49.450  1.00  0.00           H  
ATOM   3682  HA  LEU B  88      -0.671  12.891 -47.521  1.00  0.00           H  
ATOM   3683 1HB  LEU B  88      -1.382  14.954 -49.614  1.00  0.00           H  
ATOM   3684 2HB  LEU B  88       0.061  15.027 -48.640  1.00  0.00           H  
ATOM   3685  HG  LEU B  88      -0.532  12.693 -50.495  1.00  0.00           H  
ATOM   3686 1HD1 LEU B  88       0.993  13.765 -52.058  1.00  0.00           H  
ATOM   3687 2HD1 LEU B  88      -0.406  14.775 -51.788  1.00  0.00           H  
ATOM   3688 3HD1 LEU B  88       1.129  15.168 -51.064  1.00  0.00           H  
ATOM   3689 1HD2 LEU B  88       1.876  12.262 -50.295  1.00  0.00           H  
ATOM   3690 2HD2 LEU B  88       2.040  13.613 -49.186  1.00  0.00           H  
ATOM   3691 3HD2 LEU B  88       1.112  12.210 -48.701  1.00  0.00           H  
ATOM   3692  N   GLN B  89      -2.886  15.294 -46.985  1.00  0.00           N  
ATOM   3693  CA  GLN B  89      -3.319  16.197 -45.921  1.00  0.00           C  
ATOM   3694  C   GLN B  89      -3.618  15.406 -44.664  1.00  0.00           C  
ATOM   3695  O   GLN B  89      -3.251  15.813 -43.564  1.00  0.00           O  
ATOM   3696  CB  GLN B  89      -4.605  16.973 -46.269  1.00  0.00           C  
ATOM   3697  CG  GLN B  89      -4.501  18.035 -47.343  1.00  0.00           C  
ATOM   3698  CD  GLN B  89      -5.827  18.703 -47.610  1.00  0.00           C  
ATOM   3699  OE1 GLN B  89      -6.890  18.171 -47.299  1.00  0.00           O  
ATOM   3700  NE2 GLN B  89      -5.760  19.897 -48.172  1.00  0.00           N  
ATOM   3701  H   GLN B  89      -3.413  15.236 -47.865  1.00  0.00           H  
ATOM   3702  HA  GLN B  89      -2.517  16.887 -45.692  1.00  0.00           H  
ATOM   3703 1HB  GLN B  89      -5.358  16.253 -46.601  1.00  0.00           H  
ATOM   3704 2HB  GLN B  89      -4.993  17.444 -45.372  1.00  0.00           H  
ATOM   3705 1HG  GLN B  89      -3.825  18.803 -47.010  1.00  0.00           H  
ATOM   3706 2HG  GLN B  89      -4.141  17.598 -48.261  1.00  0.00           H  
ATOM   3707 1HE2 GLN B  89      -6.596  20.416 -48.358  1.00  0.00           H  
ATOM   3708 2HE2 GLN B  89      -4.869  20.291 -48.394  1.00  0.00           H  
ATOM   3709  N   GLN B  90      -4.250  14.250 -44.828  1.00  0.00           N  
ATOM   3710  CA  GLN B  90      -4.593  13.445 -43.677  1.00  0.00           C  
ATOM   3711  C   GLN B  90      -3.337  12.895 -43.011  1.00  0.00           C  
ATOM   3712  O   GLN B  90      -3.254  12.862 -41.774  1.00  0.00           O  
ATOM   3713  CB  GLN B  90      -5.544  12.335 -44.110  1.00  0.00           C  
ATOM   3714  CG  GLN B  90      -6.919  12.860 -44.513  1.00  0.00           C  
ATOM   3715  CD  GLN B  90      -7.766  11.799 -45.122  1.00  0.00           C  
ATOM   3716  OE1 GLN B  90      -7.256  10.738 -45.467  1.00  0.00           O  
ATOM   3717  NE2 GLN B  90      -9.044  12.068 -45.260  1.00  0.00           N  
ATOM   3718  H   GLN B  90      -4.556  13.970 -45.767  1.00  0.00           H  
ATOM   3719  HA  GLN B  90      -5.106  14.081 -42.964  1.00  0.00           H  
ATOM   3720 1HB  GLN B  90      -5.115  11.804 -44.961  1.00  0.00           H  
ATOM   3721 2HB  GLN B  90      -5.672  11.620 -43.303  1.00  0.00           H  
ATOM   3722 1HG  GLN B  90      -7.432  13.234 -43.629  1.00  0.00           H  
ATOM   3723 2HG  GLN B  90      -6.808  13.670 -45.234  1.00  0.00           H  
ATOM   3724 1HE2 GLN B  90      -9.669  11.378 -45.664  1.00  0.00           H  
ATOM   3725 2HE2 GLN B  90      -9.409  12.971 -44.927  1.00  0.00           H  
ATOM   3726  N   ASN B  91      -2.330  12.527 -43.811  1.00  0.00           N  
ATOM   3727  CA  ASN B  91      -1.089  12.032 -43.246  1.00  0.00           C  
ATOM   3728  C   ASN B  91      -0.338  13.154 -42.531  1.00  0.00           C  
ATOM   3729  O   ASN B  91       0.286  12.899 -41.498  1.00  0.00           O  
ATOM   3730  CB  ASN B  91      -0.223  11.382 -44.310  1.00  0.00           C  
ATOM   3731  CG  ASN B  91      -0.766  10.052 -44.754  1.00  0.00           C  
ATOM   3732  OD1 ASN B  91      -1.596   9.457 -44.053  1.00  0.00           O  
ATOM   3733  ND2 ASN B  91      -0.318   9.547 -45.877  1.00  0.00           N  
ATOM   3734  H   ASN B  91      -2.468  12.516 -44.825  1.00  0.00           H  
ATOM   3735  HA  ASN B  91      -1.328  11.277 -42.499  1.00  0.00           H  
ATOM   3736 1HB  ASN B  91      -0.155  12.045 -45.177  1.00  0.00           H  
ATOM   3737 2HB  ASN B  91       0.788  11.245 -43.927  1.00  0.00           H  
ATOM   3738 1HD2 ASN B  91      -0.655   8.659 -46.190  1.00  0.00           H  
ATOM   3739 2HD2 ASN B  91       0.398  10.006 -46.442  1.00  0.00           H  
ATOM   3740  N   GLN B  92      -0.439  14.397 -43.036  1.00  0.00           N  
ATOM   3741  CA  GLN B  92       0.240  15.519 -42.399  1.00  0.00           C  
ATOM   3742  C   GLN B  92      -0.375  15.799 -41.039  1.00  0.00           C  
ATOM   3743  O   GLN B  92       0.344  16.045 -40.068  1.00  0.00           O  
ATOM   3744  CB  GLN B  92       0.112  16.783 -43.264  1.00  0.00           C  
ATOM   3745  CG  GLN B  92       0.889  18.022 -42.773  1.00  0.00           C  
ATOM   3746  CD  GLN B  92       2.415  17.841 -42.721  1.00  0.00           C  
ATOM   3747  OE1 GLN B  92       3.069  17.249 -43.611  1.00  0.00           O  
ATOM   3748  NE2 GLN B  92       3.018  18.375 -41.657  1.00  0.00           N  
ATOM   3749  H   GLN B  92      -0.924  14.529 -43.927  1.00  0.00           H  
ATOM   3750  HA  GLN B  92       1.288  15.269 -42.267  1.00  0.00           H  
ATOM   3751 1HB  GLN B  92       0.397  16.573 -44.273  1.00  0.00           H  
ATOM   3752 2HB  GLN B  92      -0.938  17.071 -43.301  1.00  0.00           H  
ATOM   3753 1HG  GLN B  92       0.680  18.847 -43.452  1.00  0.00           H  
ATOM   3754 2HG  GLN B  92       0.552  18.281 -41.767  1.00  0.00           H  
ATOM   3755 1HE2 GLN B  92       4.022  18.297 -41.556  1.00  0.00           H  
ATOM   3756 2HE2 GLN B  92       2.465  18.879 -40.945  1.00  0.00           H  
ATOM   3757  N   LEU B  93      -1.697  15.692 -40.946  1.00  0.00           N  
ATOM   3758  CA  LEU B  93      -2.386  15.904 -39.687  1.00  0.00           C  
ATOM   3759  C   LEU B  93      -2.092  14.793 -38.701  1.00  0.00           C  
ATOM   3760  O   LEU B  93      -1.864  15.056 -37.515  1.00  0.00           O  
ATOM   3761  CB  LEU B  93      -3.873  16.003 -39.963  1.00  0.00           C  
ATOM   3762  CG  LEU B  93      -4.426  17.375 -40.194  1.00  0.00           C  
ATOM   3763  CD1 LEU B  93      -3.649  18.153 -41.267  1.00  0.00           C  
ATOM   3764  CD2 LEU B  93      -5.839  17.222 -40.654  1.00  0.00           C  
ATOM   3765  H   LEU B  93      -2.244  15.533 -41.801  1.00  0.00           H  
ATOM   3766  HA  LEU B  93      -2.040  16.842 -39.252  1.00  0.00           H  
ATOM   3767 1HB  LEU B  93      -4.087  15.399 -40.845  1.00  0.00           H  
ATOM   3768 2HB  LEU B  93      -4.404  15.584 -39.117  1.00  0.00           H  
ATOM   3769  HG  LEU B  93      -4.387  17.918 -39.268  1.00  0.00           H  
ATOM   3770 1HD1 LEU B  93      -4.099  19.128 -41.403  1.00  0.00           H  
ATOM   3771 2HD1 LEU B  93      -2.610  18.286 -40.968  1.00  0.00           H  
ATOM   3772 3HD1 LEU B  93      -3.685  17.628 -42.194  1.00  0.00           H  
ATOM   3773 1HD2 LEU B  93      -6.259  18.172 -40.819  1.00  0.00           H  
ATOM   3774 2HD2 LEU B  93      -5.864  16.664 -41.590  1.00  0.00           H  
ATOM   3775 3HD2 LEU B  93      -6.403  16.701 -39.912  1.00  0.00           H  
ATOM   3776  N   ASN B  94      -2.032  13.553 -39.187  1.00  0.00           N  
ATOM   3777  CA  ASN B  94      -1.719  12.431 -38.325  1.00  0.00           C  
ATOM   3778  C   ASN B  94      -0.321  12.614 -37.749  1.00  0.00           C  
ATOM   3779  O   ASN B  94      -0.103  12.419 -36.549  1.00  0.00           O  
ATOM   3780  CB  ASN B  94      -1.813  11.137 -39.115  1.00  0.00           C  
ATOM   3781  CG  ASN B  94      -1.618   9.892 -38.304  1.00  0.00           C  
ATOM   3782  OD1 ASN B  94      -2.338   9.595 -37.339  1.00  0.00           O  
ATOM   3783  ND2 ASN B  94      -0.628   9.130 -38.700  1.00  0.00           N  
ATOM   3784  H   ASN B  94      -2.265  13.376 -40.168  1.00  0.00           H  
ATOM   3785  HA  ASN B  94      -2.427  12.409 -37.496  1.00  0.00           H  
ATOM   3786 1HB  ASN B  94      -2.775  11.084 -39.616  1.00  0.00           H  
ATOM   3787 2HB  ASN B  94      -1.057  11.154 -39.897  1.00  0.00           H  
ATOM   3788 1HD2 ASN B  94      -0.423   8.268 -38.237  1.00  0.00           H  
ATOM   3789 2HD2 ASN B  94      -0.073   9.416 -39.479  1.00  0.00           H  
ATOM   3790  N   LEU B  95       0.606  13.069 -38.595  1.00  0.00           N  
ATOM   3791  CA  LEU B  95       1.981  13.286 -38.209  1.00  0.00           C  
ATOM   3792  C   LEU B  95       2.120  14.388 -37.174  1.00  0.00           C  
ATOM   3793  O   LEU B  95       2.848  14.210 -36.203  1.00  0.00           O  
ATOM   3794  CB  LEU B  95       2.783  13.653 -39.453  1.00  0.00           C  
ATOM   3795  CG  LEU B  95       4.269  13.933 -39.307  1.00  0.00           C  
ATOM   3796  CD1 LEU B  95       5.003  12.698 -38.790  1.00  0.00           C  
ATOM   3797  CD2 LEU B  95       4.776  14.365 -40.661  1.00  0.00           C  
ATOM   3798  H   LEU B  95       0.364  13.202 -39.581  1.00  0.00           H  
ATOM   3799  HA  LEU B  95       2.353  12.358 -37.784  1.00  0.00           H  
ATOM   3800 1HB  LEU B  95       2.673  12.838 -40.167  1.00  0.00           H  
ATOM   3801 2HB  LEU B  95       2.333  14.534 -39.893  1.00  0.00           H  
ATOM   3802  HG  LEU B  95       4.422  14.721 -38.594  1.00  0.00           H  
ATOM   3803 1HD1 LEU B  95       6.048  12.915 -38.699  1.00  0.00           H  
ATOM   3804 2HD1 LEU B  95       4.623  12.408 -37.816  1.00  0.00           H  
ATOM   3805 3HD1 LEU B  95       4.862  11.883 -39.495  1.00  0.00           H  
ATOM   3806 1HD2 LEU B  95       5.817  14.584 -40.610  1.00  0.00           H  
ATOM   3807 2HD2 LEU B  95       4.608  13.563 -41.355  1.00  0.00           H  
ATOM   3808 3HD2 LEU B  95       4.236  15.258 -40.993  1.00  0.00           H  
ATOM   3809  N   GLU B  96       1.431  15.519 -37.355  1.00  0.00           N  
ATOM   3810  CA  GLU B  96       1.544  16.612 -36.392  1.00  0.00           C  
ATOM   3811  C   GLU B  96       0.976  16.244 -35.027  1.00  0.00           C  
ATOM   3812  O   GLU B  96       1.569  16.570 -33.989  1.00  0.00           O  
ATOM   3813  CB  GLU B  96       0.836  17.861 -36.936  1.00  0.00           C  
ATOM   3814  CG  GLU B  96       1.547  18.492 -38.123  1.00  0.00           C  
ATOM   3815  CD  GLU B  96       0.838  19.611 -38.756  1.00  0.00           C  
ATOM   3816  OE1 GLU B  96      -0.151  20.046 -38.234  1.00  0.00           O  
ATOM   3817  OE2 GLU B  96       1.294  20.042 -39.798  1.00  0.00           O  
ATOM   3818  H   GLU B  96       0.868  15.641 -38.202  1.00  0.00           H  
ATOM   3819  HA  GLU B  96       2.595  16.842 -36.257  1.00  0.00           H  
ATOM   3820 1HB  GLU B  96      -0.176  17.591 -37.253  1.00  0.00           H  
ATOM   3821 2HB  GLU B  96       0.750  18.607 -36.147  1.00  0.00           H  
ATOM   3822 1HG  GLU B  96       2.472  18.884 -37.765  1.00  0.00           H  
ATOM   3823 2HG  GLU B  96       1.772  17.729 -38.865  1.00  0.00           H  
ATOM   3824  N   LEU B  97      -0.141  15.511 -35.007  1.00  0.00           N  
ATOM   3825  CA  LEU B  97      -0.742  15.142 -33.735  1.00  0.00           C  
ATOM   3826  C   LEU B  97       0.104  14.111 -33.008  1.00  0.00           C  
ATOM   3827  O   LEU B  97       0.264  14.184 -31.779  1.00  0.00           O  
ATOM   3828  CB  LEU B  97      -2.147  14.567 -33.978  1.00  0.00           C  
ATOM   3829  CG  LEU B  97      -3.374  15.518 -33.920  1.00  0.00           C  
ATOM   3830  CD1 LEU B  97      -3.662  15.882 -32.442  1.00  0.00           C  
ATOM   3831  CD2 LEU B  97      -3.129  16.777 -34.778  1.00  0.00           C  
ATOM   3832  H   LEU B  97      -0.615  15.270 -35.886  1.00  0.00           H  
ATOM   3833  HA  LEU B  97      -0.803  16.030 -33.112  1.00  0.00           H  
ATOM   3834 1HB  LEU B  97      -2.150  14.093 -34.967  1.00  0.00           H  
ATOM   3835 2HB  LEU B  97      -2.317  13.797 -33.247  1.00  0.00           H  
ATOM   3836  HG  LEU B  97      -4.226  14.999 -34.309  1.00  0.00           H  
ATOM   3837 1HD1 LEU B  97      -4.538  16.514 -32.383  1.00  0.00           H  
ATOM   3838 2HD1 LEU B  97      -3.850  14.974 -31.870  1.00  0.00           H  
ATOM   3839 3HD1 LEU B  97      -2.816  16.408 -32.009  1.00  0.00           H  
ATOM   3840 1HD2 LEU B  97      -4.003  17.417 -34.740  1.00  0.00           H  
ATOM   3841 2HD2 LEU B  97      -2.271  17.329 -34.402  1.00  0.00           H  
ATOM   3842 3HD2 LEU B  97      -2.946  16.489 -35.809  1.00  0.00           H  
ATOM   3843  N   ARG B  98       0.682  13.173 -33.753  1.00  0.00           N  
ATOM   3844  CA  ARG B  98       1.499  12.149 -33.146  1.00  0.00           C  
ATOM   3845  C   ARG B  98       2.880  12.662 -32.789  1.00  0.00           C  
ATOM   3846  O   ARG B  98       3.439  12.250 -31.781  1.00  0.00           O  
ATOM   3847  CB  ARG B  98       1.584  10.958 -34.053  1.00  0.00           C  
ATOM   3848  CG  ARG B  98       0.282  10.235 -34.133  1.00  0.00           C  
ATOM   3849  CD  ARG B  98       0.359   9.093 -34.981  1.00  0.00           C  
ATOM   3850  NE  ARG B  98      -0.912   8.434 -35.130  1.00  0.00           N  
ATOM   3851  CZ  ARG B  98      -1.446   7.551 -34.270  1.00  0.00           C  
ATOM   3852  NH1 ARG B  98      -0.846   7.225 -33.137  1.00  0.00           N  
ATOM   3853  NH2 ARG B  98      -2.586   7.005 -34.576  1.00  0.00           N  
ATOM   3854  H   ARG B  98       0.504  13.129 -34.762  1.00  0.00           H  
ATOM   3855  HA  ARG B  98       1.007  11.827 -32.232  1.00  0.00           H  
ATOM   3856 1HB  ARG B  98       1.855  11.283 -35.061  1.00  0.00           H  
ATOM   3857 2HB  ARG B  98       2.354  10.267 -33.704  1.00  0.00           H  
ATOM   3858 1HG  ARG B  98       0.005   9.912 -33.134  1.00  0.00           H  
ATOM   3859 2HG  ARG B  98      -0.485  10.901 -34.524  1.00  0.00           H  
ATOM   3860 1HD  ARG B  98       0.694   9.408 -35.972  1.00  0.00           H  
ATOM   3861 2HD  ARG B  98       1.056   8.396 -34.574  1.00  0.00           H  
ATOM   3862  HE  ARG B  98      -1.452   8.654 -35.978  1.00  0.00           H  
ATOM   3863 1HH1 ARG B  98       0.028   7.650 -32.879  1.00  0.00           H  
ATOM   3864 2HH1 ARG B  98      -1.276   6.556 -32.512  1.00  0.00           H  
ATOM   3865 1HH2 ARG B  98      -3.028   7.251 -35.456  1.00  0.00           H  
ATOM   3866 2HH2 ARG B  98      -3.001   6.336 -33.949  1.00  0.00           H  
ATOM   3867  N   ALA B  99       3.442  13.567 -33.592  1.00  0.00           N  
ATOM   3868  CA  ALA B  99       4.755  14.103 -33.289  1.00  0.00           C  
ATOM   3869  C   ALA B  99       4.698  14.838 -31.964  1.00  0.00           C  
ATOM   3870  O   ALA B  99       5.620  14.728 -31.145  1.00  0.00           O  
ATOM   3871  CB  ALA B  99       5.209  15.025 -34.395  1.00  0.00           C  
ATOM   3872  H   ALA B  99       2.979  13.871 -34.445  1.00  0.00           H  
ATOM   3873  HA  ALA B  99       5.457  13.280 -33.188  1.00  0.00           H  
ATOM   3874 1HB  ALA B  99       6.186  15.431 -34.165  1.00  0.00           H  
ATOM   3875 2HB  ALA B  99       5.252  14.470 -35.333  1.00  0.00           H  
ATOM   3876 3HB  ALA B  99       4.488  15.828 -34.483  1.00  0.00           H  
ATOM   3877  N   ARG B 100       3.590  15.551 -31.706  1.00  0.00           N  
ATOM   3878  CA  ARG B 100       3.489  16.216 -30.431  1.00  0.00           C  
ATOM   3879  C   ARG B 100       3.258  15.207 -29.335  1.00  0.00           C  
ATOM   3880  O   ARG B 100       3.861  15.330 -28.275  1.00  0.00           O  
ATOM   3881  CB  ARG B 100       2.362  17.240 -30.393  1.00  0.00           C  
ATOM   3882  CG  ARG B 100       2.127  17.899 -28.988  1.00  0.00           C  
ATOM   3883  CD  ARG B 100       3.297  18.674 -28.469  1.00  0.00           C  
ATOM   3884  NE  ARG B 100       3.045  19.177 -27.113  1.00  0.00           N  
ATOM   3885  CZ  ARG B 100       3.977  19.725 -26.299  1.00  0.00           C  
ATOM   3886  NH1 ARG B 100       5.223  19.875 -26.706  1.00  0.00           N  
ATOM   3887  NH2 ARG B 100       3.646  20.120 -25.086  1.00  0.00           N  
ATOM   3888  H   ARG B 100       2.863  15.676 -32.419  1.00  0.00           H  
ATOM   3889  HA  ARG B 100       4.428  16.729 -30.245  1.00  0.00           H  
ATOM   3890 1HB  ARG B 100       2.565  18.033 -31.110  1.00  0.00           H  
ATOM   3891 2HB  ARG B 100       1.431  16.756 -30.694  1.00  0.00           H  
ATOM   3892 1HG  ARG B 100       1.285  18.585 -29.062  1.00  0.00           H  
ATOM   3893 2HG  ARG B 100       1.891  17.134 -28.258  1.00  0.00           H  
ATOM   3894 1HD  ARG B 100       4.176  18.037 -28.427  1.00  0.00           H  
ATOM   3895 2HD  ARG B 100       3.490  19.523 -29.125  1.00  0.00           H  
ATOM   3896  HE  ARG B 100       2.098  19.103 -26.753  1.00  0.00           H  
ATOM   3897 1HH1 ARG B 100       5.498  19.583 -27.633  1.00  0.00           H  
ATOM   3898 2HH1 ARG B 100       5.899  20.311 -26.097  1.00  0.00           H  
ATOM   3899 1HH2 ARG B 100       2.685  20.002 -24.715  1.00  0.00           H  
ATOM   3900 2HH2 ARG B 100       4.334  20.517 -24.472  1.00  0.00           H  
ATOM   3901  N   ALA B 101       2.412  14.199 -29.556  1.00  0.00           N  
ATOM   3902  CA  ALA B 101       2.169  13.228 -28.507  1.00  0.00           C  
ATOM   3903  C   ALA B 101       3.441  12.468 -28.125  1.00  0.00           C  
ATOM   3904  O   ALA B 101       3.662  12.201 -26.943  1.00  0.00           O  
ATOM   3905  CB  ALA B 101       1.084  12.260 -28.938  1.00  0.00           C  
ATOM   3906  H   ALA B 101       1.889  14.133 -30.438  1.00  0.00           H  
ATOM   3907  HA  ALA B 101       1.840  13.757 -27.629  1.00  0.00           H  
ATOM   3908 1HB  ALA B 101       0.880  11.555 -28.137  1.00  0.00           H  
ATOM   3909 2HB  ALA B 101       0.177  12.820 -29.175  1.00  0.00           H  
ATOM   3910 3HB  ALA B 101       1.418  11.721 -29.823  1.00  0.00           H  
ATOM   3911  N   LEU B 102       4.287  12.137 -29.106  1.00  0.00           N  
ATOM   3912  CA  LEU B 102       5.521  11.415 -28.833  1.00  0.00           C  
ATOM   3913  C   LEU B 102       6.522  12.274 -28.069  1.00  0.00           C  
ATOM   3914  O   LEU B 102       7.122  11.802 -27.094  1.00  0.00           O  
ATOM   3915  CB  LEU B 102       6.146  10.959 -30.160  1.00  0.00           C  
ATOM   3916  CG  LEU B 102       5.408   9.834 -30.940  1.00  0.00           C  
ATOM   3917  CD1 LEU B 102       5.975   9.751 -32.340  1.00  0.00           C  
ATOM   3918  CD2 LEU B 102       5.606   8.489 -30.245  1.00  0.00           C  
ATOM   3919  H   LEU B 102       4.038  12.354 -30.071  1.00  0.00           H  
ATOM   3920  HA  LEU B 102       5.282  10.552 -28.220  1.00  0.00           H  
ATOM   3921 1HB  LEU B 102       6.185  11.830 -30.818  1.00  0.00           H  
ATOM   3922 2HB  LEU B 102       7.169  10.634 -29.971  1.00  0.00           H  
ATOM   3923  HG  LEU B 102       4.346  10.064 -31.000  1.00  0.00           H  
ATOM   3924 1HD1 LEU B 102       5.456   8.971 -32.894  1.00  0.00           H  
ATOM   3925 2HD1 LEU B 102       5.828  10.702 -32.848  1.00  0.00           H  
ATOM   3926 3HD1 LEU B 102       7.035   9.518 -32.291  1.00  0.00           H  
ATOM   3927 1HD2 LEU B 102       5.089   7.717 -30.811  1.00  0.00           H  
ATOM   3928 2HD2 LEU B 102       6.668   8.257 -30.199  1.00  0.00           H  
ATOM   3929 3HD2 LEU B 102       5.198   8.524 -29.239  1.00  0.00           H  
ATOM   3930  N   GLU B 103       6.648  13.552 -28.448  1.00  0.00           N  
ATOM   3931  CA  GLU B 103       7.589  14.414 -27.753  1.00  0.00           C  
ATOM   3932  C   GLU B 103       7.051  14.717 -26.358  1.00  0.00           C  
ATOM   3933  O   GLU B 103       7.799  14.701 -25.379  1.00  0.00           O  
ATOM   3934  CB  GLU B 103       7.812  15.706 -28.552  1.00  0.00           C  
ATOM   3935  CG  GLU B 103       8.896  16.651 -28.009  1.00  0.00           C  
ATOM   3936  CD  GLU B 103      10.292  16.085 -28.080  1.00  0.00           C  
ATOM   3937  OE1 GLU B 103      10.501  15.121 -28.780  1.00  0.00           O  
ATOM   3938  OE2 GLU B 103      11.166  16.662 -27.469  1.00  0.00           O  
ATOM   3939  H   GLU B 103       6.144  13.912 -29.267  1.00  0.00           H  
ATOM   3940  HA  GLU B 103       8.542  13.890 -27.657  1.00  0.00           H  
ATOM   3941 1HB  GLU B 103       8.069  15.454 -29.582  1.00  0.00           H  
ATOM   3942 2HB  GLU B 103       6.872  16.269 -28.589  1.00  0.00           H  
ATOM   3943 1HG  GLU B 103       8.870  17.582 -28.569  1.00  0.00           H  
ATOM   3944 2HG  GLU B 103       8.670  16.877 -26.973  1.00  0.00           H  
ATOM   3945  N   ALA B 104       5.739  14.972 -26.271  1.00  0.00           N  
ATOM   3946  CA  ALA B 104       5.060  15.293 -25.030  1.00  0.00           C  
ATOM   3947  C   ALA B 104       5.131  14.120 -24.067  1.00  0.00           C  
ATOM   3948  O   ALA B 104       5.243  14.322 -22.864  1.00  0.00           O  
ATOM   3949  CB  ALA B 104       3.642  15.706 -25.304  1.00  0.00           C  
ATOM   3950  H   ALA B 104       5.176  14.975 -27.118  1.00  0.00           H  
ATOM   3951  HA  ALA B 104       5.567  16.129 -24.569  1.00  0.00           H  
ATOM   3952 1HB  ALA B 104       3.158  15.979 -24.364  1.00  0.00           H  
ATOM   3953 2HB  ALA B 104       3.635  16.558 -25.971  1.00  0.00           H  
ATOM   3954 3HB  ALA B 104       3.128  14.882 -25.771  1.00  0.00           H  
ATOM   3955  N   HIS B 105       5.089  12.888 -24.590  1.00  0.00           N  
ATOM   3956  CA  HIS B 105       5.218  11.702 -23.755  1.00  0.00           C  
ATOM   3957  C   HIS B 105       6.581  11.690 -23.087  1.00  0.00           C  
ATOM   3958  O   HIS B 105       6.679  11.531 -21.863  1.00  0.00           O  
ATOM   3959  CB  HIS B 105       5.067  10.414 -24.563  1.00  0.00           C  
ATOM   3960  CG  HIS B 105       5.277   9.184 -23.732  1.00  0.00           C  
ATOM   3961  ND1 HIS B 105       4.347   8.730 -22.817  1.00  0.00           N  
ATOM   3962  CD2 HIS B 105       6.321   8.324 -23.665  1.00  0.00           C  
ATOM   3963  CE1 HIS B 105       4.813   7.644 -22.226  1.00  0.00           C  
ATOM   3964  NE2 HIS B 105       6.004   7.375 -22.725  1.00  0.00           N  
ATOM   3965  H   HIS B 105       4.902  12.767 -25.588  1.00  0.00           H  
ATOM   3966  HA  HIS B 105       4.457  11.712 -22.981  1.00  0.00           H  
ATOM   3967 1HB  HIS B 105       4.072  10.374 -25.005  1.00  0.00           H  
ATOM   3968 2HB  HIS B 105       5.786  10.406 -25.377  1.00  0.00           H  
ATOM   3969  HD2 HIS B 105       7.241   8.378 -24.248  1.00  0.00           H  
ATOM   3970  HE1 HIS B 105       4.304   7.067 -21.455  1.00  0.00           H  
ATOM   3971  HE2 HIS B 105       6.596   6.602 -22.454  1.00  0.00           H  
ATOM   3972  N   LEU B 106       7.641  11.921 -23.858  1.00  0.00           N  
ATOM   3973  CA  LEU B 106       8.976  11.893 -23.279  1.00  0.00           C  
ATOM   3974  C   LEU B 106       9.121  13.017 -22.250  1.00  0.00           C  
ATOM   3975  O   LEU B 106       9.759  12.849 -21.195  1.00  0.00           O  
ATOM   3976  CB  LEU B 106      10.018  12.046 -24.386  1.00  0.00           C  
ATOM   3977  CG  LEU B 106      10.087  10.891 -25.430  1.00  0.00           C  
ATOM   3978  CD1 LEU B 106      11.123  11.283 -26.500  1.00  0.00           C  
ATOM   3979  CD2 LEU B 106      10.398   9.557 -24.734  1.00  0.00           C  
ATOM   3980  H   LEU B 106       7.507  12.040 -24.873  1.00  0.00           H  
ATOM   3981  HA  LEU B 106       9.114  10.958 -22.753  1.00  0.00           H  
ATOM   3982 1HB  LEU B 106       9.813  12.975 -24.925  1.00  0.00           H  
ATOM   3983 2HB  LEU B 106      11.005  12.133 -23.918  1.00  0.00           H  
ATOM   3984  HG  LEU B 106       9.132  10.801 -25.940  1.00  0.00           H  
ATOM   3985 1HD1 LEU B 106      11.181  10.540 -27.265  1.00  0.00           H  
ATOM   3986 2HD1 LEU B 106      10.826  12.232 -26.960  1.00  0.00           H  
ATOM   3987 3HD1 LEU B 106      12.104  11.400 -26.033  1.00  0.00           H  
ATOM   3988 1HD2 LEU B 106      10.446   8.759 -25.462  1.00  0.00           H  
ATOM   3989 2HD2 LEU B 106      11.345   9.641 -24.213  1.00  0.00           H  
ATOM   3990 3HD2 LEU B 106       9.628   9.313 -24.027  1.00  0.00           H  
ATOM   3991  N   ILE B 107       8.470  14.150 -22.520  1.00  0.00           N  
ATOM   3992  CA  ILE B 107       8.480  15.266 -21.597  1.00  0.00           C  
ATOM   3993  C   ILE B 107       7.772  14.855 -20.319  1.00  0.00           C  
ATOM   3994  O   ILE B 107       8.282  15.132 -19.241  1.00  0.00           O  
ATOM   3995  CB  ILE B 107       7.809  16.514 -22.197  1.00  0.00           C  
ATOM   3996  CG1 ILE B 107       8.678  17.050 -23.347  1.00  0.00           C  
ATOM   3997  CG2 ILE B 107       7.616  17.573 -21.100  1.00  0.00           C  
ATOM   3998  CD1 ILE B 107       8.017  18.055 -24.263  1.00  0.00           C  
ATOM   3999  H   ILE B 107       8.000  14.241 -23.428  1.00  0.00           H  
ATOM   4000  HA  ILE B 107       9.510  15.507 -21.351  1.00  0.00           H  
ATOM   4001  HB  ILE B 107       6.848  16.254 -22.605  1.00  0.00           H  
ATOM   4002 1HG1 ILE B 107       9.521  17.535 -22.902  1.00  0.00           H  
ATOM   4003 2HG1 ILE B 107       9.032  16.217 -23.945  1.00  0.00           H  
ATOM   4004 1HG2 ILE B 107       7.150  18.451 -21.522  1.00  0.00           H  
ATOM   4005 2HG2 ILE B 107       6.976  17.196 -20.303  1.00  0.00           H  
ATOM   4006 3HG2 ILE B 107       8.584  17.846 -20.681  1.00  0.00           H  
ATOM   4007 1HD1 ILE B 107       8.735  18.374 -25.019  1.00  0.00           H  
ATOM   4008 2HD1 ILE B 107       7.171  17.608 -24.754  1.00  0.00           H  
ATOM   4009 3HD1 ILE B 107       7.687  18.918 -23.701  1.00  0.00           H  
ATOM   4010  N   ALA B 108       6.607  14.210 -20.444  1.00  0.00           N  
ATOM   4011  CA  ALA B 108       5.822  13.746 -19.315  1.00  0.00           C  
ATOM   4012  C   ALA B 108       6.593  12.737 -18.462  1.00  0.00           C  
ATOM   4013  O   ALA B 108       6.419  12.697 -17.242  1.00  0.00           O  
ATOM   4014  CB  ALA B 108       4.519  13.131 -19.779  1.00  0.00           C  
ATOM   4015  H   ALA B 108       6.223  14.081 -21.381  1.00  0.00           H  
ATOM   4016  HA  ALA B 108       5.588  14.609 -18.701  1.00  0.00           H  
ATOM   4017 1HB  ALA B 108       3.928  12.825 -18.918  1.00  0.00           H  
ATOM   4018 2HB  ALA B 108       3.964  13.865 -20.363  1.00  0.00           H  
ATOM   4019 3HB  ALA B 108       4.731  12.265 -20.401  1.00  0.00           H  
ATOM   4020  N   LEU B 109       7.427  11.889 -19.094  1.00  0.00           N  
ATOM   4021  CA  LEU B 109       8.182  10.925 -18.292  1.00  0.00           C  
ATOM   4022  C   LEU B 109       9.183  11.691 -17.448  1.00  0.00           C  
ATOM   4023  O   LEU B 109       9.312  11.464 -16.235  1.00  0.00           O  
ATOM   4024  CB  LEU B 109       9.003   9.967 -19.186  1.00  0.00           C  
ATOM   4025  CG  LEU B 109       8.249   8.958 -20.074  1.00  0.00           C  
ATOM   4026  CD1 LEU B 109       9.269   8.262 -20.990  1.00  0.00           C  
ATOM   4027  CD2 LEU B 109       7.500   7.949 -19.221  1.00  0.00           C  
ATOM   4028  H   LEU B 109       7.473  11.900 -20.115  1.00  0.00           H  
ATOM   4029  HA  LEU B 109       7.510  10.386 -17.638  1.00  0.00           H  
ATOM   4030 1HB  LEU B 109       9.624  10.574 -19.850  1.00  0.00           H  
ATOM   4031 2HB  LEU B 109       9.672   9.396 -18.542  1.00  0.00           H  
ATOM   4032  HG  LEU B 109       7.540   9.494 -20.706  1.00  0.00           H  
ATOM   4033 1HD1 LEU B 109       8.759   7.562 -21.649  1.00  0.00           H  
ATOM   4034 2HD1 LEU B 109       9.790   9.004 -21.591  1.00  0.00           H  
ATOM   4035 3HD1 LEU B 109       9.992   7.724 -20.387  1.00  0.00           H  
ATOM   4036 1HD2 LEU B 109       6.977   7.249 -19.866  1.00  0.00           H  
ATOM   4037 2HD2 LEU B 109       8.206   7.407 -18.593  1.00  0.00           H  
ATOM   4038 3HD2 LEU B 109       6.775   8.461 -18.596  1.00  0.00           H  
ATOM   4039  N   ALA B 110       9.855  12.656 -18.067  1.00  0.00           N  
ATOM   4040  CA  ALA B 110      10.822  13.452 -17.348  1.00  0.00           C  
ATOM   4041  C   ALA B 110      10.131  14.308 -16.299  1.00  0.00           C  
ATOM   4042  O   ALA B 110      10.672  14.514 -15.213  1.00  0.00           O  
ATOM   4043  CB  ALA B 110      11.606  14.305 -18.304  1.00  0.00           C  
ATOM   4044  H   ALA B 110       9.718  12.802 -19.077  1.00  0.00           H  
ATOM   4045  HA  ALA B 110      11.507  12.773 -16.839  1.00  0.00           H  
ATOM   4046 1HB  ALA B 110      12.355  14.879 -17.763  1.00  0.00           H  
ATOM   4047 2HB  ALA B 110      12.089  13.651 -19.018  1.00  0.00           H  
ATOM   4048 3HB  ALA B 110      10.930  14.984 -18.827  1.00  0.00           H  
ATOM   4049  N   ALA B 111       8.932  14.807 -16.625  1.00  0.00           N  
ATOM   4050  CA  ALA B 111       8.167  15.662 -15.737  1.00  0.00           C  
ATOM   4051  C   ALA B 111       7.769  14.906 -14.474  1.00  0.00           C  
ATOM   4052  O   ALA B 111       7.858  15.453 -13.371  1.00  0.00           O  
ATOM   4053  CB  ALA B 111       6.948  16.189 -16.467  1.00  0.00           C  
ATOM   4054  H   ALA B 111       8.560  14.615 -17.553  1.00  0.00           H  
ATOM   4055  HA  ALA B 111       8.792  16.503 -15.447  1.00  0.00           H  
ATOM   4056 1HB  ALA B 111       6.403  16.839 -15.838  1.00  0.00           H  
ATOM   4057 2HB  ALA B 111       7.263  16.732 -17.361  1.00  0.00           H  
ATOM   4058 3HB  ALA B 111       6.327  15.359 -16.745  1.00  0.00           H  
ATOM   4059  N   ARG B 112       7.390  13.627 -14.626  1.00  0.00           N  
ATOM   4060  CA  ARG B 112       7.052  12.800 -13.481  1.00  0.00           C  
ATOM   4061  C   ARG B 112       8.278  12.572 -12.609  1.00  0.00           C  
ATOM   4062  O   ARG B 112       8.187  12.614 -11.376  1.00  0.00           O  
ATOM   4063  CB  ARG B 112       6.488  11.460 -13.935  1.00  0.00           C  
ATOM   4064  CG  ARG B 112       6.295  10.403 -12.824  1.00  0.00           C  
ATOM   4065  CD  ARG B 112       5.326  10.782 -11.769  1.00  0.00           C  
ATOM   4066  NE  ARG B 112       3.938  10.743 -12.228  1.00  0.00           N  
ATOM   4067  CZ  ARG B 112       2.889  11.202 -11.508  1.00  0.00           C  
ATOM   4068  NH1 ARG B 112       3.092  11.753 -10.326  1.00  0.00           N  
ATOM   4069  NH2 ARG B 112       1.653  11.094 -11.979  1.00  0.00           N  
ATOM   4070  H   ARG B 112       7.268  13.251 -15.574  1.00  0.00           H  
ATOM   4071  HA  ARG B 112       6.298  13.327 -12.900  1.00  0.00           H  
ATOM   4072 1HB  ARG B 112       5.528  11.619 -14.422  1.00  0.00           H  
ATOM   4073 2HB  ARG B 112       7.159  11.030 -14.681  1.00  0.00           H  
ATOM   4074 1HG  ARG B 112       5.929   9.486 -13.281  1.00  0.00           H  
ATOM   4075 2HG  ARG B 112       7.250  10.191 -12.336  1.00  0.00           H  
ATOM   4076 1HD  ARG B 112       5.433  10.073 -10.944  1.00  0.00           H  
ATOM   4077 2HD  ARG B 112       5.545  11.782 -11.401  1.00  0.00           H  
ATOM   4078  HE  ARG B 112       3.747  10.319 -13.128  1.00  0.00           H  
ATOM   4079 1HH1 ARG B 112       4.021  11.835  -9.952  1.00  0.00           H  
ATOM   4080 2HH1 ARG B 112       2.288  12.113  -9.786  1.00  0.00           H  
ATOM   4081 1HH2 ARG B 112       1.482  10.668 -12.877  1.00  0.00           H  
ATOM   4082 2HH2 ARG B 112       0.862  11.420 -11.399  1.00  0.00           H  
ATOM   4083  N   LEU B 113       9.429  12.337 -13.237  1.00  0.00           N  
ATOM   4084  CA  LEU B 113      10.650  12.134 -12.480  1.00  0.00           C  
ATOM   4085  C   LEU B 113      11.041  13.438 -11.769  1.00  0.00           C  
ATOM   4086  O   LEU B 113      11.424  13.422 -10.604  1.00  0.00           O  
ATOM   4087  CB  LEU B 113      11.734  11.586 -13.426  1.00  0.00           C  
ATOM   4088  CG  LEU B 113      11.518  10.102 -13.913  1.00  0.00           C  
ATOM   4089  CD1 LEU B 113      12.446   9.793 -15.073  1.00  0.00           C  
ATOM   4090  CD2 LEU B 113      11.839   9.119 -12.754  1.00  0.00           C  
ATOM   4091  H   LEU B 113       9.434  12.251 -14.261  1.00  0.00           H  
ATOM   4092  HA  LEU B 113      10.458  11.390 -11.716  1.00  0.00           H  
ATOM   4093 1HB  LEU B 113      11.743  12.209 -14.314  1.00  0.00           H  
ATOM   4094 2HB  LEU B 113      12.708  11.651 -12.941  1.00  0.00           H  
ATOM   4095  HG  LEU B 113      10.486   9.972 -14.244  1.00  0.00           H  
ATOM   4096 1HD1 LEU B 113      12.293   8.766 -15.403  1.00  0.00           H  
ATOM   4097 2HD1 LEU B 113      12.227  10.468 -15.892  1.00  0.00           H  
ATOM   4098 3HD1 LEU B 113      13.452   9.916 -14.757  1.00  0.00           H  
ATOM   4099 1HD2 LEU B 113      11.694   8.097 -13.099  1.00  0.00           H  
ATOM   4100 2HD2 LEU B 113      12.875   9.249 -12.448  1.00  0.00           H  
ATOM   4101 3HD2 LEU B 113      11.186   9.300 -11.903  1.00  0.00           H  
ATOM   4102  N   LYS B 114      10.842  14.590 -12.406  1.00  0.00           N  
ATOM   4103  CA  LYS B 114      11.148  15.857 -11.744  1.00  0.00           C  
ATOM   4104  C   LYS B 114      10.313  16.027 -10.465  1.00  0.00           C  
ATOM   4105  O   LYS B 114      10.846  16.479  -9.444  1.00  0.00           O  
ATOM   4106  CB  LYS B 114      10.941  17.016 -12.719  1.00  0.00           C  
ATOM   4107  CG  LYS B 114      12.065  17.121 -13.756  1.00  0.00           C  
ATOM   4108  CD  LYS B 114      11.717  18.011 -14.957  1.00  0.00           C  
ATOM   4109  CE  LYS B 114      11.497  19.479 -14.588  1.00  0.00           C  
ATOM   4110  NZ  LYS B 114      11.279  20.319 -15.808  1.00  0.00           N  
ATOM   4111  H   LYS B 114      10.547  14.585 -13.384  1.00  0.00           H  
ATOM   4112  HA  LYS B 114      12.197  15.847 -11.454  1.00  0.00           H  
ATOM   4113 1HB  LYS B 114       9.999  16.869 -13.246  1.00  0.00           H  
ATOM   4114 2HB  LYS B 114      10.866  17.949 -12.161  1.00  0.00           H  
ATOM   4115 1HG  LYS B 114      12.963  17.506 -13.273  1.00  0.00           H  
ATOM   4116 2HG  LYS B 114      12.283  16.129 -14.115  1.00  0.00           H  
ATOM   4117 1HD  LYS B 114      12.537  17.956 -15.684  1.00  0.00           H  
ATOM   4118 2HD  LYS B 114      10.824  17.628 -15.438  1.00  0.00           H  
ATOM   4119 1HE  LYS B 114      10.612  19.559 -13.947  1.00  0.00           H  
ATOM   4120 2HE  LYS B 114      12.363  19.852 -14.045  1.00  0.00           H  
ATOM   4121 1HZ  LYS B 114      11.126  21.286 -15.546  1.00  0.00           H  
ATOM   4122 2HZ  LYS B 114      12.078  20.264 -16.417  1.00  0.00           H  
ATOM   4123 3HZ  LYS B 114      10.439  19.996 -16.334  1.00  0.00           H  
ATOM   4124  N   VAL B 115       9.041  15.602 -10.494  1.00  0.00           N  
ATOM   4125  CA  VAL B 115       8.213  15.688  -9.295  1.00  0.00           C  
ATOM   4126  C   VAL B 115       8.761  14.781  -8.220  1.00  0.00           C  
ATOM   4127  O   VAL B 115       8.846  15.184  -7.048  1.00  0.00           O  
ATOM   4128  CB  VAL B 115       6.755  15.251  -9.550  1.00  0.00           C  
ATOM   4129  CG1 VAL B 115       5.983  15.174  -8.195  1.00  0.00           C  
ATOM   4130  CG2 VAL B 115       6.095  16.217 -10.487  1.00  0.00           C  
ATOM   4131  H   VAL B 115       8.649  15.305 -11.396  1.00  0.00           H  
ATOM   4132  HA  VAL B 115       8.229  16.694  -8.923  1.00  0.00           H  
ATOM   4133  HB  VAL B 115       6.746  14.257  -9.997  1.00  0.00           H  
ATOM   4134 1HG1 VAL B 115       4.962  14.861  -8.385  1.00  0.00           H  
ATOM   4135 2HG1 VAL B 115       6.441  14.454  -7.520  1.00  0.00           H  
ATOM   4136 3HG1 VAL B 115       5.988  16.155  -7.723  1.00  0.00           H  
ATOM   4137 1HG2 VAL B 115       5.071  15.907 -10.677  1.00  0.00           H  
ATOM   4138 2HG2 VAL B 115       6.102  17.187 -10.048  1.00  0.00           H  
ATOM   4139 3HG2 VAL B 115       6.640  16.243 -11.417  1.00  0.00           H  
ATOM   4140  N   GLU B 116       9.123  13.561  -8.592  1.00  0.00           N  
ATOM   4141  CA  GLU B 116       9.630  12.629  -7.618  1.00  0.00           C  
ATOM   4142  C   GLU B 116      10.929  13.140  -7.008  1.00  0.00           C  
ATOM   4143  O   GLU B 116      11.150  12.996  -5.805  1.00  0.00           O  
ATOM   4144  CB  GLU B 116       9.817  11.249  -8.236  1.00  0.00           C  
ATOM   4145  CG  GLU B 116       8.537  10.541  -8.627  1.00  0.00           C  
ATOM   4146  CD  GLU B 116       8.804   9.206  -9.257  1.00  0.00           C  
ATOM   4147  OE1 GLU B 116       9.849   8.647  -9.002  1.00  0.00           O  
ATOM   4148  OE2 GLU B 116       7.975   8.750 -10.022  1.00  0.00           O  
ATOM   4149  H   GLU B 116       8.990  13.268  -9.571  1.00  0.00           H  
ATOM   4150  HA  GLU B 116       8.897  12.537  -6.829  1.00  0.00           H  
ATOM   4151 1HB  GLU B 116      10.435  11.332  -9.125  1.00  0.00           H  
ATOM   4152 2HB  GLU B 116      10.321  10.607  -7.531  1.00  0.00           H  
ATOM   4153 1HG  GLU B 116       7.930  10.401  -7.738  1.00  0.00           H  
ATOM   4154 2HG  GLU B 116       7.977  11.169  -9.318  1.00  0.00           H  
ATOM   4155  N   ALA B 117      11.794  13.758  -7.818  1.00  0.00           N  
ATOM   4156  CA  ALA B 117      13.040  14.279  -7.280  1.00  0.00           C  
ATOM   4157  C   ALA B 117      12.781  15.415  -6.312  1.00  0.00           C  
ATOM   4158  O   ALA B 117      13.447  15.523  -5.279  1.00  0.00           O  
ATOM   4159  CB  ALA B 117      13.940  14.792  -8.374  1.00  0.00           C  
ATOM   4160  H   ALA B 117      11.583  13.823  -8.818  1.00  0.00           H  
ATOM   4161  HA  ALA B 117      13.538  13.475  -6.749  1.00  0.00           H  
ATOM   4162 1HB  ALA B 117      14.847  15.151  -7.920  1.00  0.00           H  
ATOM   4163 2HB  ALA B 117      14.171  14.031  -9.062  1.00  0.00           H  
ATOM   4164 3HB  ALA B 117      13.441  15.605  -8.899  1.00  0.00           H  
ATOM   4165  N   ALA B 118      11.821  16.290  -6.640  1.00  0.00           N  
ATOM   4166  CA  ALA B 118      11.526  17.431  -5.794  1.00  0.00           C  
ATOM   4167  C   ALA B 118      11.025  17.011  -4.427  1.00  0.00           C  
ATOM   4168  O   ALA B 118      11.450  17.561  -3.401  1.00  0.00           O  
ATOM   4169  CB  ALA B 118      10.484  18.312  -6.459  1.00  0.00           C  
ATOM   4170  H   ALA B 118      11.332  16.197  -7.541  1.00  0.00           H  
ATOM   4171  HA  ALA B 118      12.448  17.994  -5.654  1.00  0.00           H  
ATOM   4172 1HB  ALA B 118      10.280  19.182  -5.841  1.00  0.00           H  
ATOM   4173 2HB  ALA B 118      10.857  18.634  -7.429  1.00  0.00           H  
ATOM   4174 3HB  ALA B 118       9.563  17.743  -6.595  1.00  0.00           H  
ATOM   4175  N   LYS B 119      10.171  15.986  -4.401  1.00  0.00           N  
ATOM   4176  CA  LYS B 119       9.632  15.562  -3.129  1.00  0.00           C  
ATOM   4177  C   LYS B 119      10.634  14.678  -2.403  1.00  0.00           C  
ATOM   4178  O   LYS B 119      10.718  14.733  -1.175  1.00  0.00           O  
ATOM   4179  CB  LYS B 119       8.256  14.918  -3.329  1.00  0.00           C  
ATOM   4180  CG  LYS B 119       8.179  13.526  -3.919  1.00  0.00           C  
ATOM   4181  CD  LYS B 119       6.678  13.134  -4.115  1.00  0.00           C  
ATOM   4182  CE  LYS B 119       6.471  11.768  -4.798  1.00  0.00           C  
ATOM   4183  NZ  LYS B 119       6.909  10.621  -3.945  1.00  0.00           N  
ATOM   4184  H   LYS B 119       9.838  15.581  -5.281  1.00  0.00           H  
ATOM   4185  HA  LYS B 119       9.476  16.436  -2.511  1.00  0.00           H  
ATOM   4186 1HB  LYS B 119       7.696  14.936  -2.410  1.00  0.00           H  
ATOM   4187 2HB  LYS B 119       7.731  15.547  -4.027  1.00  0.00           H  
ATOM   4188 1HG  LYS B 119       8.688  13.527  -4.865  1.00  0.00           H  
ATOM   4189 2HG  LYS B 119       8.668  12.815  -3.256  1.00  0.00           H  
ATOM   4190 1HD  LYS B 119       6.179  13.130  -3.146  1.00  0.00           H  
ATOM   4191 2HD  LYS B 119       6.203  13.889  -4.742  1.00  0.00           H  
ATOM   4192 1HE  LYS B 119       5.412  11.651  -5.025  1.00  0.00           H  
ATOM   4193 2HE  LYS B 119       7.028  11.746  -5.727  1.00  0.00           H  
ATOM   4194 1HZ  LYS B 119       6.744   9.752  -4.438  1.00  0.00           H  
ATOM   4195 2HZ  LYS B 119       7.891  10.702  -3.735  1.00  0.00           H  
ATOM   4196 3HZ  LYS B 119       6.381  10.619  -3.085  1.00  0.00           H  
ATOM   4197  N   ALA B 120      11.423  13.885  -3.138  1.00  0.00           N  
ATOM   4198  CA  ALA B 120      12.414  13.048  -2.490  1.00  0.00           C  
ATOM   4199  C   ALA B 120      13.469  13.925  -1.824  1.00  0.00           C  
ATOM   4200  O   ALA B 120      13.955  13.591  -0.744  1.00  0.00           O  
ATOM   4201  CB  ALA B 120      13.063  12.103  -3.495  1.00  0.00           C  
ATOM   4202  H   ALA B 120      11.323  13.826  -4.151  1.00  0.00           H  
ATOM   4203  HA  ALA B 120      11.923  12.464  -1.719  1.00  0.00           H  
ATOM   4204 1HB  ALA B 120      13.794  11.478  -2.987  1.00  0.00           H  
ATOM   4205 2HB  ALA B 120      12.298  11.476  -3.950  1.00  0.00           H  
ATOM   4206 3HB  ALA B 120      13.551  12.687  -4.264  1.00  0.00           H  
ATOM   4207  N   GLN B 121      13.841  15.051  -2.466  1.00  0.00           N  
ATOM   4208  CA  GLN B 121      14.848  15.917  -1.876  1.00  0.00           C  
ATOM   4209  C   GLN B 121      14.319  16.653  -0.663  1.00  0.00           C  
ATOM   4210  O   GLN B 121      15.026  16.776   0.355  1.00  0.00           O  
ATOM   4211  CB  GLN B 121      15.346  16.963  -2.885  1.00  0.00           C  
ATOM   4212  CG  GLN B 121      16.493  17.830  -2.347  1.00  0.00           C  
ATOM   4213  CD  GLN B 121      17.703  16.996  -2.008  1.00  0.00           C  
ATOM   4214  OE1 GLN B 121      18.352  16.401  -2.893  1.00  0.00           O  
ATOM   4215  NE2 GLN B 121      18.002  16.918  -0.711  1.00  0.00           N  
ATOM   4216  H   GLN B 121      13.463  15.265  -3.391  1.00  0.00           H  
ATOM   4217  HA  GLN B 121      15.686  15.300  -1.562  1.00  0.00           H  
ATOM   4218 1HB  GLN B 121      15.659  16.488  -3.796  1.00  0.00           H  
ATOM   4219 2HB  GLN B 121      14.518  17.626  -3.142  1.00  0.00           H  
ATOM   4220 1HG  GLN B 121      16.781  18.544  -3.116  1.00  0.00           H  
ATOM   4221 2HG  GLN B 121      16.172  18.361  -1.452  1.00  0.00           H  
ATOM   4222 1HE2 GLN B 121      18.771  16.340  -0.379  1.00  0.00           H  
ATOM   4223 2HE2 GLN B 121      17.430  17.398  -0.040  1.00  0.00           H  
ATOM   4224  N   ALA B 122      13.073  17.132  -0.732  1.00  0.00           N  
ATOM   4225  CA  ALA B 122      12.514  17.833   0.399  1.00  0.00           C  
ATOM   4226  C   ALA B 122      12.385  16.891   1.567  1.00  0.00           C  
ATOM   4227  O   ALA B 122      12.633  17.274   2.720  1.00  0.00           O  
ATOM   4228  CB  ALA B 122      11.178  18.411   0.040  1.00  0.00           C  
ATOM   4229  H   ALA B 122      12.523  17.054  -1.598  1.00  0.00           H  
ATOM   4230  HA  ALA B 122      13.194  18.635   0.680  1.00  0.00           H  
ATOM   4231 1HB  ALA B 122      10.770  18.944   0.882  1.00  0.00           H  
ATOM   4232 2HB  ALA B 122      11.310  19.087  -0.790  1.00  0.00           H  
ATOM   4233 3HB  ALA B 122      10.520  17.609  -0.246  1.00  0.00           H  
ATOM   4234  N   ALA B 123      12.001  15.642   1.273  1.00  0.00           N  
ATOM   4235  CA  ALA B 123      11.875  14.661   2.304  1.00  0.00           C  
ATOM   4236  C   ALA B 123      13.232  14.306   2.859  1.00  0.00           C  
ATOM   4237  O   ALA B 123      13.436  14.336   4.056  1.00  0.00           O  
ATOM   4238  CB  ALA B 123      11.224  13.411   1.767  1.00  0.00           C  
ATOM   4239  H   ALA B 123      11.762  15.380   0.313  1.00  0.00           H  
ATOM   4240  HA  ALA B 123      11.264  15.077   3.101  1.00  0.00           H  
ATOM   4241 1HB  ALA B 123      11.121  12.684   2.554  1.00  0.00           H  
ATOM   4242 2HB  ALA B 123      10.261  13.637   1.370  1.00  0.00           H  
ATOM   4243 3HB  ALA B 123      11.843  12.998   0.970  1.00  0.00           H  
ATOM   4244  N   ALA B 124      14.250  14.151   2.011  1.00  0.00           N  
ATOM   4245  CA  ALA B 124      15.532  13.742   2.552  1.00  0.00           C  
ATOM   4246  C   ALA B 124      16.038  14.716   3.598  1.00  0.00           C  
ATOM   4247  O   ALA B 124      16.515  14.293   4.660  1.00  0.00           O  
ATOM   4248  CB  ALA B 124      16.551  13.663   1.436  1.00  0.00           C  
ATOM   4249  H   ALA B 124      14.113  14.176   0.998  1.00  0.00           H  
ATOM   4250  HA  ALA B 124      15.415  12.767   3.014  1.00  0.00           H  
ATOM   4251 1HB  ALA B 124      17.489  13.339   1.850  1.00  0.00           H  
ATOM   4252 2HB  ALA B 124      16.214  12.962   0.690  1.00  0.00           H  
ATOM   4253 3HB  ALA B 124      16.670  14.640   0.975  1.00  0.00           H  
ATOM   4254  N   ASP B 125      15.862  16.013   3.362  1.00  0.00           N  
ATOM   4255  CA  ASP B 125      16.354  16.971   4.336  1.00  0.00           C  
ATOM   4256  C   ASP B 125      15.451  17.018   5.570  1.00  0.00           C  
ATOM   4257  O   ASP B 125      15.937  17.061   6.704  1.00  0.00           O  
ATOM   4258  CB  ASP B 125      16.469  18.361   3.715  1.00  0.00           C  
ATOM   4259  CG  ASP B 125      17.284  19.335   4.578  1.00  0.00           C  
ATOM   4260  OD1 ASP B 125      18.498  19.157   4.683  1.00  0.00           O  
ATOM   4261  OD2 ASP B 125      16.695  20.231   5.157  1.00  0.00           O  
ATOM   4262  H   ASP B 125      15.461  16.312   2.465  1.00  0.00           H  
ATOM   4263  HA  ASP B 125      17.333  16.657   4.668  1.00  0.00           H  
ATOM   4264 1HB  ASP B 125      16.937  18.278   2.735  1.00  0.00           H  
ATOM   4265 2HB  ASP B 125      15.469  18.773   3.563  1.00  0.00           H  
ATOM   4266  N   ALA B 126      14.124  16.986   5.346  1.00  0.00           N  
ATOM   4267  CA  ALA B 126      13.204  17.057   6.470  1.00  0.00           C  
ATOM   4268  C   ALA B 126      13.345  15.830   7.348  1.00  0.00           C  
ATOM   4269  O   ALA B 126      13.227  15.956   8.574  1.00  0.00           O  
ATOM   4270  CB  ALA B 126      11.780  17.148   5.959  1.00  0.00           C  
ATOM   4271  H   ALA B 126      13.752  16.960   4.400  1.00  0.00           H  
ATOM   4272  HA  ALA B 126      13.437  17.933   7.052  1.00  0.00           H  
ATOM   4273 1HB  ALA B 126      11.121  17.218   6.817  1.00  0.00           H  
ATOM   4274 2HB  ALA B 126      11.685  18.029   5.345  1.00  0.00           H  
ATOM   4275 3HB  ALA B 126      11.552  16.260   5.371  1.00  0.00           H  
ATOM   4276  N   ILE B 127      13.616  14.679   6.750  1.00  0.00           N  
ATOM   4277  CA  ILE B 127      13.752  13.414   7.438  1.00  0.00           C  
ATOM   4278  C   ILE B 127      15.022  13.433   8.268  1.00  0.00           C  
ATOM   4279  O   ILE B 127      15.004  13.025   9.429  1.00  0.00           O  
ATOM   4280  CB  ILE B 127      13.797  12.230   6.480  1.00  0.00           C  
ATOM   4281  CG1 ILE B 127      12.490  12.042   5.746  1.00  0.00           C  
ATOM   4282  CG2 ILE B 127      13.967  11.018   7.347  1.00  0.00           C  
ATOM   4283  CD1 ILE B 127      12.597  11.136   4.524  1.00  0.00           C  
ATOM   4284  H   ILE B 127      13.689  14.688   5.737  1.00  0.00           H  
ATOM   4285  HA  ILE B 127      12.908  13.282   8.099  1.00  0.00           H  
ATOM   4286  HB  ILE B 127      14.598  12.338   5.750  1.00  0.00           H  
ATOM   4287 1HG1 ILE B 127      11.777  11.595   6.429  1.00  0.00           H  
ATOM   4288 2HG1 ILE B 127      12.120  12.997   5.447  1.00  0.00           H  
ATOM   4289 1HG2 ILE B 127      13.981  10.150   6.743  1.00  0.00           H  
ATOM   4290 2HG2 ILE B 127      14.883  11.058   7.908  1.00  0.00           H  
ATOM   4291 3HG2 ILE B 127      13.143  10.950   8.036  1.00  0.00           H  
ATOM   4292 1HD1 ILE B 127      11.621  11.034   4.068  1.00  0.00           H  
ATOM   4293 2HD1 ILE B 127      13.294  11.562   3.808  1.00  0.00           H  
ATOM   4294 3HD1 ILE B 127      12.944  10.183   4.803  1.00  0.00           H  
ATOM   4295  N   ARG B 128      16.143  13.915   7.710  1.00  0.00           N  
ATOM   4296  CA  ARG B 128      17.347  13.956   8.526  1.00  0.00           C  
ATOM   4297  C   ARG B 128      17.064  14.783   9.785  1.00  0.00           C  
ATOM   4298  O   ARG B 128      17.415  14.360  10.899  1.00  0.00           O  
ATOM   4299  CB  ARG B 128      18.508  14.599   7.753  1.00  0.00           C  
ATOM   4300  CG  ARG B 128      19.159  13.733   6.664  1.00  0.00           C  
ATOM   4301  CD  ARG B 128      20.436  14.327   6.149  1.00  0.00           C  
ATOM   4302  NE  ARG B 128      20.184  15.537   5.326  1.00  0.00           N  
ATOM   4303  CZ  ARG B 128      19.985  15.552   3.971  1.00  0.00           C  
ATOM   4304  NH1 ARG B 128      20.046  14.439   3.257  1.00  0.00           N  
ATOM   4305  NH2 ARG B 128      19.736  16.697   3.353  1.00  0.00           N  
ATOM   4306  H   ARG B 128      16.156  14.199   6.724  1.00  0.00           H  
ATOM   4307  HA  ARG B 128      17.623  12.946   8.807  1.00  0.00           H  
ATOM   4308 1HB  ARG B 128      18.148  15.509   7.266  1.00  0.00           H  
ATOM   4309 2HB  ARG B 128      19.287  14.893   8.455  1.00  0.00           H  
ATOM   4310 1HG  ARG B 128      19.360  12.741   7.056  1.00  0.00           H  
ATOM   4311 2HG  ARG B 128      18.489  13.668   5.836  1.00  0.00           H  
ATOM   4312 1HD  ARG B 128      21.062  14.612   6.993  1.00  0.00           H  
ATOM   4313 2HD  ARG B 128      20.968  13.591   5.547  1.00  0.00           H  
ATOM   4314  HE  ARG B 128      20.130  16.425   5.811  1.00  0.00           H  
ATOM   4315 1HH1 ARG B 128      20.237  13.560   3.705  1.00  0.00           H  
ATOM   4316 2HH1 ARG B 128      19.907  14.476   2.235  1.00  0.00           H  
ATOM   4317 1HH2 ARG B 128      19.648  17.581   3.893  1.00  0.00           H  
ATOM   4318 2HH2 ARG B 128      19.590  16.705   2.355  1.00  0.00           H  
ATOM   4319  N   LYS B 129      16.359  15.902   9.632  1.00  0.00           N  
ATOM   4320  CA  LYS B 129      16.024  16.730  10.777  1.00  0.00           C  
ATOM   4321  C   LYS B 129      15.025  16.013  11.688  1.00  0.00           C  
ATOM   4322  O   LYS B 129      15.144  16.078  12.917  1.00  0.00           O  
ATOM   4323  CB  LYS B 129      15.486  18.076  10.295  1.00  0.00           C  
ATOM   4324  CG  LYS B 129      16.565  18.962   9.659  1.00  0.00           C  
ATOM   4325  CD  LYS B 129      16.015  20.300   9.173  1.00  0.00           C  
ATOM   4326  CE  LYS B 129      17.146  21.259   8.760  1.00  0.00           C  
ATOM   4327  NZ  LYS B 129      17.876  20.804   7.541  1.00  0.00           N  
ATOM   4328  H   LYS B 129      16.094  16.210   8.686  1.00  0.00           H  
ATOM   4329  HA  LYS B 129      16.931  16.906  11.352  1.00  0.00           H  
ATOM   4330 1HB  LYS B 129      14.701  17.910   9.553  1.00  0.00           H  
ATOM   4331 2HB  LYS B 129      15.039  18.613  11.134  1.00  0.00           H  
ATOM   4332 1HG  LYS B 129      17.361  19.137  10.386  1.00  0.00           H  
ATOM   4333 2HG  LYS B 129      16.989  18.428   8.807  1.00  0.00           H  
ATOM   4334 1HD  LYS B 129      15.380  20.119   8.300  1.00  0.00           H  
ATOM   4335 2HD  LYS B 129      15.417  20.764   9.953  1.00  0.00           H  
ATOM   4336 1HE  LYS B 129      16.727  22.243   8.571  1.00  0.00           H  
ATOM   4337 2HE  LYS B 129      17.855  21.328   9.583  1.00  0.00           H  
ATOM   4338 1HZ  LYS B 129      18.605  21.450   7.314  1.00  0.00           H  
ATOM   4339 2HZ  LYS B 129      18.277  19.892   7.686  1.00  0.00           H  
ATOM   4340 3HZ  LYS B 129      17.252  20.736   6.730  1.00  0.00           H  
ATOM   4341  N   ALA B 130      14.049  15.318  11.111  1.00  0.00           N  
ATOM   4342  CA  ALA B 130      13.058  14.589  11.867  1.00  0.00           C  
ATOM   4343  C   ALA B 130      13.693  13.532  12.747  1.00  0.00           C  
ATOM   4344  O   ALA B 130      13.228  13.260  13.840  1.00  0.00           O  
ATOM   4345  CB  ALA B 130      12.029  13.957  10.960  1.00  0.00           C  
ATOM   4346  H   ALA B 130      13.962  15.334  10.090  1.00  0.00           H  
ATOM   4347  HA  ALA B 130      12.564  15.314  12.533  1.00  0.00           H  
ATOM   4348 1HB  ALA B 130      11.275  13.433  11.530  1.00  0.00           H  
ATOM   4349 2HB  ALA B 130      11.563  14.732  10.358  1.00  0.00           H  
ATOM   4350 3HB  ALA B 130      12.533  13.249  10.318  1.00  0.00           H  
ATOM   4351  N   ALA B 131      14.743  12.871  12.215  1.00  0.00           N  
ATOM   4352  CA  ALA B 131      15.406  11.822  12.975  1.00  0.00           C  
ATOM   4353  C   ALA B 131      16.083  12.401  14.196  1.00  0.00           C  
ATOM   4354  O   ALA B 131      16.011  11.818  15.292  1.00  0.00           O  
ATOM   4355  CB  ALA B 131      16.450  11.136  12.113  1.00  0.00           C  
ATOM   4356  H   ALA B 131      15.038  13.100  11.269  1.00  0.00           H  
ATOM   4357  HA  ALA B 131      14.670  11.106  13.291  1.00  0.00           H  
ATOM   4358 1HB  ALA B 131      16.918  10.353  12.700  1.00  0.00           H  
ATOM   4359 2HB  ALA B 131      15.997  10.710  11.237  1.00  0.00           H  
ATOM   4360 3HB  ALA B 131      17.198  11.865  11.803  1.00  0.00           H  
ATOM   4361  N   GLU B 132      16.705  13.569  14.040  1.00  0.00           N  
ATOM   4362  CA  GLU B 132      17.389  14.219  15.145  1.00  0.00           C  
ATOM   4363  C   GLU B 132      16.406  14.655  16.216  1.00  0.00           C  
ATOM   4364  O   GLU B 132      16.709  14.587  17.410  1.00  0.00           O  
ATOM   4365  CB  GLU B 132      18.184  15.433  14.656  1.00  0.00           C  
ATOM   4366  CG  GLU B 132      19.403  15.113  13.799  1.00  0.00           C  
ATOM   4367  CD  GLU B 132      20.115  16.356  13.322  1.00  0.00           C  
ATOM   4368  OE1 GLU B 132      19.582  17.422  13.519  1.00  0.00           O  
ATOM   4369  OE2 GLU B 132      21.181  16.239  12.766  1.00  0.00           O  
ATOM   4370  H   GLU B 132      16.772  13.971  13.092  1.00  0.00           H  
ATOM   4371  HA  GLU B 132      18.082  13.503  15.590  1.00  0.00           H  
ATOM   4372 1HB  GLU B 132      17.522  16.068  14.065  1.00  0.00           H  
ATOM   4373 2HB  GLU B 132      18.512  16.021  15.514  1.00  0.00           H  
ATOM   4374 1HG  GLU B 132      20.097  14.507  14.380  1.00  0.00           H  
ATOM   4375 2HG  GLU B 132      19.086  14.526  12.937  1.00  0.00           H  
ATOM   4376  N   GLU B 133      15.236  15.131  15.783  1.00  0.00           N  
ATOM   4377  CA  GLU B 133      14.212  15.581  16.710  1.00  0.00           C  
ATOM   4378  C   GLU B 133      13.462  14.423  17.388  1.00  0.00           C  
ATOM   4379  O   GLU B 133      13.168  14.512  18.578  1.00  0.00           O  
ATOM   4380  CB  GLU B 133      13.239  16.528  15.993  1.00  0.00           C  
ATOM   4381  CG  GLU B 133      13.872  17.878  15.603  1.00  0.00           C  
ATOM   4382  CD  GLU B 133      12.936  18.848  14.898  1.00  0.00           C  
ATOM   4383  OE1 GLU B 133      11.804  18.494  14.608  1.00  0.00           O  
ATOM   4384  OE2 GLU B 133      13.354  19.968  14.643  1.00  0.00           O  
ATOM   4385  H   GLU B 133      15.096  15.228  14.773  1.00  0.00           H  
ATOM   4386  HA  GLU B 133      14.701  16.151  17.492  1.00  0.00           H  
ATOM   4387 1HB  GLU B 133      12.875  16.039  15.082  1.00  0.00           H  
ATOM   4388 2HB  GLU B 133      12.384  16.720  16.620  1.00  0.00           H  
ATOM   4389 1HG  GLU B 133      14.253  18.354  16.510  1.00  0.00           H  
ATOM   4390 2HG  GLU B 133      14.729  17.682  14.957  1.00  0.00           H  
ATOM   4391  N   ALA B 134      13.176  13.337  16.644  1.00  0.00           N  
ATOM   4392  CA  ALA B 134      12.462  12.163  17.162  1.00  0.00           C  
ATOM   4393  C   ALA B 134      13.273  11.414  18.226  1.00  0.00           C  
ATOM   4394  O   ALA B 134      12.695  10.831  19.150  1.00  0.00           O  
ATOM   4395  CB  ALA B 134      12.121  11.215  16.020  1.00  0.00           C  
ATOM   4396  H   ALA B 134      13.428  13.339  15.656  1.00  0.00           H  
ATOM   4397  HA  ALA B 134      11.542  12.511  17.628  1.00  0.00           H  
ATOM   4398 1HB  ALA B 134      11.567  10.362  16.404  1.00  0.00           H  
ATOM   4399 2HB  ALA B 134      11.520  11.743  15.277  1.00  0.00           H  
ATOM   4400 3HB  ALA B 134      13.046  10.869  15.556  1.00  0.00           H  
ATOM   4401  N   ARG B 135      14.598  11.405  18.052  1.00  0.00           N  
ATOM   4402  CA  ARG B 135      15.562  10.760  18.930  1.00  0.00           C  
ATOM   4403  C   ARG B 135      15.439  11.203  20.391  1.00  0.00           C  
ATOM   4404  O   ARG B 135      15.535  12.402  20.660  1.00  0.00           O  
ATOM   4405  OXT ARG B 135      15.867  10.407  21.229  1.00  0.00           O  
ATOM   4406  CB  ARG B 135      16.965  11.087  18.426  1.00  0.00           C  
ATOM   4407  CG  ARG B 135      18.111  10.567  19.248  1.00  0.00           C  
ATOM   4408  CD  ARG B 135      18.214   9.114  19.216  1.00  0.00           C  
ATOM   4409  NE  ARG B 135      19.409   8.671  19.886  1.00  0.00           N  
ATOM   4410  CZ  ARG B 135      19.498   8.455  21.220  1.00  0.00           C  
ATOM   4411  NH1 ARG B 135      18.452   8.672  22.004  1.00  0.00           N  
ATOM   4412  NH2 ARG B 135      20.639   8.015  21.737  1.00  0.00           N  
ATOM   4413  H   ARG B 135      14.974  11.851  17.210  1.00  0.00           H  
ATOM   4414  HA  ARG B 135      15.390   9.682  18.870  1.00  0.00           H  
ATOM   4415 1HB  ARG B 135      17.094  10.721  17.423  1.00  0.00           H  
ATOM   4416 2HB  ARG B 135      17.071  12.167  18.380  1.00  0.00           H  
ATOM   4417 1HG  ARG B 135      19.030  10.966  18.833  1.00  0.00           H  
ATOM   4418 2HG  ARG B 135      18.017  10.902  20.277  1.00  0.00           H  
ATOM   4419 1HD  ARG B 135      17.351   8.659  19.705  1.00  0.00           H  
ATOM   4420 2HD  ARG B 135      18.253   8.775  18.182  1.00  0.00           H  
ATOM   4421  HE  ARG B 135      20.227   8.490  19.319  1.00  0.00           H  
ATOM   4422 1HH1 ARG B 135      17.570   9.026  21.619  1.00  0.00           H  
ATOM   4423 2HH1 ARG B 135      18.517   8.483  23.016  1.00  0.00           H  
ATOM   4424 1HH2 ARG B 135      21.436   7.845  21.138  1.00  0.00           H  
ATOM   4425 2HH2 ARG B 135      20.718   7.849  22.734  1.00  0.00           H  
TER                                                                             
ATOM   4427  N   SER C   1      -4.679  24.427 -33.855  1.00  0.00           N  
ATOM   4428  CA  SER C   1      -5.137  23.242 -33.150  1.00  0.00           C  
ATOM   4429  C   SER C   1      -5.695  22.191 -34.103  1.00  0.00           C  
ATOM   4430  O   SER C   1      -5.896  22.461 -35.298  1.00  0.00           O  
ATOM   4431  CB  SER C   1      -6.189  23.627 -32.144  1.00  0.00           C  
ATOM   4432  OG  SER C   1      -7.309  24.117 -32.804  1.00  0.00           O  
ATOM   4433 1H   SER C   1      -3.882  24.828 -33.373  1.00  0.00           H  
ATOM   4434 2H   SER C   1      -4.418  24.180 -34.805  1.00  0.00           H  
ATOM   4435 3H   SER C   1      -5.443  25.099 -33.879  1.00  0.00           H  
ATOM   4436  HA  SER C   1      -4.287  22.804 -32.619  1.00  0.00           H  
ATOM   4437 1HB  SER C   1      -6.472  22.757 -31.550  1.00  0.00           H  
ATOM   4438 2HB  SER C   1      -5.796  24.379 -31.464  1.00  0.00           H  
ATOM   4439  HG  SER C   1      -8.010  24.160 -32.132  1.00  0.00           H  
ATOM   4440  N   ALA C   2      -5.930  20.985 -33.583  1.00  0.00           N  
ATOM   4441  CA  ALA C   2      -6.435  19.891 -34.395  1.00  0.00           C  
ATOM   4442  C   ALA C   2      -7.786  20.192 -35.001  1.00  0.00           C  
ATOM   4443  O   ALA C   2      -8.020  19.910 -36.159  1.00  0.00           O  
ATOM   4444  CB  ALA C   2      -6.534  18.615 -33.596  1.00  0.00           C  
ATOM   4445  H   ALA C   2      -5.768  20.822 -32.592  1.00  0.00           H  
ATOM   4446  HA  ALA C   2      -5.725  19.741 -35.218  1.00  0.00           H  
ATOM   4447 1HB  ALA C   2      -6.878  17.801 -34.234  1.00  0.00           H  
ATOM   4448 2HB  ALA C   2      -5.565  18.375 -33.187  1.00  0.00           H  
ATOM   4449 3HB  ALA C   2      -7.247  18.757 -32.777  1.00  0.00           H  
ATOM   4450  N   GLU C   3      -8.668  20.858 -34.257  1.00  0.00           N  
ATOM   4451  CA  GLU C   3     -10.008  21.070 -34.787  1.00  0.00           C  
ATOM   4452  C   GLU C   3     -10.006  21.876 -36.085  1.00  0.00           C  
ATOM   4453  O   GLU C   3     -10.798  21.581 -36.992  1.00  0.00           O  
ATOM   4454  CB  GLU C   3     -10.863  21.761 -33.719  1.00  0.00           C  
ATOM   4455  CG  GLU C   3     -11.145  20.885 -32.482  1.00  0.00           C  
ATOM   4456  CD  GLU C   3      -9.993  20.848 -31.490  1.00  0.00           C  
ATOM   4457  OE1 GLU C   3      -9.006  21.507 -31.731  1.00  0.00           O  
ATOM   4458  OE2 GLU C   3     -10.100  20.162 -30.504  1.00  0.00           O  
ATOM   4459  H   GLU C   3      -8.442  21.139 -33.305  1.00  0.00           H  
ATOM   4460  HA  GLU C   3     -10.448  20.101 -34.993  1.00  0.00           H  
ATOM   4461 1HB  GLU C   3     -10.366  22.674 -33.388  1.00  0.00           H  
ATOM   4462 2HB  GLU C   3     -11.819  22.046 -34.153  1.00  0.00           H  
ATOM   4463 1HG  GLU C   3     -12.032  21.268 -31.977  1.00  0.00           H  
ATOM   4464 2HG  GLU C   3     -11.360  19.870 -32.813  1.00  0.00           H  
ATOM   4465  N   GLU C   4      -9.118  22.863 -36.196  1.00  0.00           N  
ATOM   4466  CA  GLU C   4      -9.029  23.661 -37.406  1.00  0.00           C  
ATOM   4467  C   GLU C   4      -8.447  22.822 -38.530  1.00  0.00           C  
ATOM   4468  O   GLU C   4      -8.947  22.847 -39.659  1.00  0.00           O  
ATOM   4469  CB  GLU C   4      -8.178  24.912 -37.192  1.00  0.00           C  
ATOM   4470  CG  GLU C   4      -8.081  25.825 -38.427  1.00  0.00           C  
ATOM   4471  CD  GLU C   4      -7.343  27.107 -38.149  1.00  0.00           C  
ATOM   4472  OE1 GLU C   4      -6.982  27.319 -37.018  1.00  0.00           O  
ATOM   4473  OE2 GLU C   4      -7.145  27.884 -39.064  1.00  0.00           O  
ATOM   4474  H   GLU C   4      -8.501  23.046 -35.414  1.00  0.00           H  
ATOM   4475  HA  GLU C   4     -10.032  23.971 -37.692  1.00  0.00           H  
ATOM   4476 1HB  GLU C   4      -8.591  25.494 -36.370  1.00  0.00           H  
ATOM   4477 2HB  GLU C   4      -7.165  24.617 -36.909  1.00  0.00           H  
ATOM   4478 1HG  GLU C   4      -7.558  25.284 -39.213  1.00  0.00           H  
ATOM   4479 2HG  GLU C   4      -9.085  26.051 -38.785  1.00  0.00           H  
ATOM   4480  N   LEU C   5      -7.407  22.048 -38.228  1.00  0.00           N  
ATOM   4481  CA  LEU C   5      -6.801  21.249 -39.277  1.00  0.00           C  
ATOM   4482  C   LEU C   5      -7.763  20.176 -39.789  1.00  0.00           C  
ATOM   4483  O   LEU C   5      -7.843  19.926 -41.003  1.00  0.00           O  
ATOM   4484  CB  LEU C   5      -5.576  20.530 -38.730  1.00  0.00           C  
ATOM   4485  CG  LEU C   5      -4.373  21.348 -38.317  1.00  0.00           C  
ATOM   4486  CD1 LEU C   5      -3.380  20.410 -37.610  1.00  0.00           C  
ATOM   4487  CD2 LEU C   5      -3.729  22.003 -39.538  1.00  0.00           C  
ATOM   4488  H   LEU C   5      -7.006  22.068 -37.282  1.00  0.00           H  
ATOM   4489  HA  LEU C   5      -6.535  21.895 -40.106  1.00  0.00           H  
ATOM   4490 1HB  LEU C   5      -5.880  19.909 -37.886  1.00  0.00           H  
ATOM   4491 2HB  LEU C   5      -5.244  19.907 -39.503  1.00  0.00           H  
ATOM   4492  HG  LEU C   5      -4.681  22.119 -37.610  1.00  0.00           H  
ATOM   4493 1HD1 LEU C   5      -2.508  20.982 -37.286  1.00  0.00           H  
ATOM   4494 2HD1 LEU C   5      -3.853  19.959 -36.742  1.00  0.00           H  
ATOM   4495 3HD1 LEU C   5      -3.051  19.627 -38.290  1.00  0.00           H  
ATOM   4496 1HD2 LEU C   5      -2.860  22.578 -39.216  1.00  0.00           H  
ATOM   4497 2HD2 LEU C   5      -3.412  21.235 -40.242  1.00  0.00           H  
ATOM   4498 3HD2 LEU C   5      -4.435  22.670 -40.022  1.00  0.00           H  
ATOM   4499  N   LEU C   6      -8.517  19.567 -38.872  1.00  0.00           N  
ATOM   4500  CA  LEU C   6      -9.447  18.509 -39.214  1.00  0.00           C  
ATOM   4501  C   LEU C   6     -10.567  19.072 -40.063  1.00  0.00           C  
ATOM   4502  O   LEU C   6     -10.996  18.434 -41.028  1.00  0.00           O  
ATOM   4503  CB  LEU C   6     -10.023  17.888 -37.936  1.00  0.00           C  
ATOM   4504  CG  LEU C   6      -9.041  17.080 -37.016  1.00  0.00           C  
ATOM   4505  CD1 LEU C   6      -9.766  16.770 -35.712  1.00  0.00           C  
ATOM   4506  CD2 LEU C   6      -8.557  15.813 -37.701  1.00  0.00           C  
ATOM   4507  H   LEU C   6      -8.401  19.826 -37.894  1.00  0.00           H  
ATOM   4508  HA  LEU C   6      -8.925  17.754 -39.798  1.00  0.00           H  
ATOM   4509 1HB  LEU C   6     -10.433  18.700 -37.330  1.00  0.00           H  
ATOM   4510 2HB  LEU C   6     -10.841  17.234 -38.218  1.00  0.00           H  
ATOM   4511  HG  LEU C   6      -8.181  17.677 -36.790  1.00  0.00           H  
ATOM   4512 1HD1 LEU C   6      -9.107  16.242 -35.047  1.00  0.00           H  
ATOM   4513 2HD1 LEU C   6     -10.070  17.701 -35.240  1.00  0.00           H  
ATOM   4514 3HD1 LEU C   6     -10.641  16.164 -35.908  1.00  0.00           H  
ATOM   4515 1HD2 LEU C   6      -7.883  15.286 -37.037  1.00  0.00           H  
ATOM   4516 2HD2 LEU C   6      -9.374  15.177 -37.947  1.00  0.00           H  
ATOM   4517 3HD2 LEU C   6      -8.038  16.061 -38.596  1.00  0.00           H  
ATOM   4518  N   ARG C   7     -11.037  20.283 -39.734  1.00  0.00           N  
ATOM   4519  CA  ARG C   7     -12.071  20.903 -40.538  1.00  0.00           C  
ATOM   4520  C   ARG C   7     -11.583  21.142 -41.947  1.00  0.00           C  
ATOM   4521  O   ARG C   7     -12.316  20.882 -42.901  1.00  0.00           O  
ATOM   4522  CB  ARG C   7     -12.540  22.220 -39.932  1.00  0.00           C  
ATOM   4523  CG  ARG C   7     -13.600  22.955 -40.772  1.00  0.00           C  
ATOM   4524  CD  ARG C   7     -14.196  24.137 -40.066  1.00  0.00           C  
ATOM   4525  NE  ARG C   7     -13.215  25.192 -39.750  1.00  0.00           N  
ATOM   4526  CZ  ARG C   7     -12.741  26.140 -40.608  1.00  0.00           C  
ATOM   4527  NH1 ARG C   7     -13.128  26.188 -41.873  1.00  0.00           N  
ATOM   4528  NH2 ARG C   7     -11.874  27.044 -40.157  1.00  0.00           N  
ATOM   4529  H   ARG C   7     -10.708  20.744 -38.882  1.00  0.00           H  
ATOM   4530  HA  ARG C   7     -12.921  20.228 -40.584  1.00  0.00           H  
ATOM   4531 1HB  ARG C   7     -12.949  22.044 -38.942  1.00  0.00           H  
ATOM   4532 2HB  ARG C   7     -11.683  22.886 -39.820  1.00  0.00           H  
ATOM   4533 1HG  ARG C   7     -13.130  23.320 -41.683  1.00  0.00           H  
ATOM   4534 2HG  ARG C   7     -14.400  22.263 -41.043  1.00  0.00           H  
ATOM   4535 1HD  ARG C   7     -14.982  24.568 -40.690  1.00  0.00           H  
ATOM   4536 2HD  ARG C   7     -14.635  23.795 -39.129  1.00  0.00           H  
ATOM   4537  HE  ARG C   7     -12.878  25.226 -38.795  1.00  0.00           H  
ATOM   4538 1HH1 ARG C   7     -13.794  25.503 -42.264  1.00  0.00           H  
ATOM   4539 2HH1 ARG C   7     -12.763  26.897 -42.489  1.00  0.00           H  
ATOM   4540 1HH2 ARG C   7     -11.579  27.026 -39.189  1.00  0.00           H  
ATOM   4541 2HH2 ARG C   7     -11.515  27.757 -40.778  1.00  0.00           H  
ATOM   4542  N   ARG C   8     -10.345  21.608 -42.096  1.00  0.00           N  
ATOM   4543  CA  ARG C   8      -9.839  21.885 -43.428  1.00  0.00           C  
ATOM   4544  C   ARG C   8      -9.695  20.632 -44.295  1.00  0.00           C  
ATOM   4545  O   ARG C   8     -10.057  20.670 -45.478  1.00  0.00           O  
ATOM   4546  CB  ARG C   8      -8.503  22.596 -43.337  1.00  0.00           C  
ATOM   4547  CG  ARG C   8      -8.604  24.026 -42.841  1.00  0.00           C  
ATOM   4548  CD  ARG C   8      -7.281  24.681 -42.734  1.00  0.00           C  
ATOM   4549  NE  ARG C   8      -7.392  25.989 -42.109  1.00  0.00           N  
ATOM   4550  CZ  ARG C   8      -7.716  27.153 -42.715  1.00  0.00           C  
ATOM   4551  NH1 ARG C   8      -7.970  27.216 -44.015  1.00  0.00           N  
ATOM   4552  NH2 ARG C   8      -7.779  28.240 -41.974  1.00  0.00           N  
ATOM   4553  H   ARG C   8      -9.785  21.839 -41.265  1.00  0.00           H  
ATOM   4554  HA  ARG C   8     -10.548  22.553 -43.917  1.00  0.00           H  
ATOM   4555 1HB  ARG C   8      -7.853  22.055 -42.646  1.00  0.00           H  
ATOM   4556 2HB  ARG C   8      -8.017  22.601 -44.313  1.00  0.00           H  
ATOM   4557 1HG  ARG C   8      -9.220  24.597 -43.535  1.00  0.00           H  
ATOM   4558 2HG  ARG C   8      -9.077  24.040 -41.861  1.00  0.00           H  
ATOM   4559 1HD  ARG C   8      -6.636  24.060 -42.105  1.00  0.00           H  
ATOM   4560 2HD  ARG C   8      -6.826  24.791 -43.716  1.00  0.00           H  
ATOM   4561  HE  ARG C   8      -7.214  26.034 -41.105  1.00  0.00           H  
ATOM   4562 1HH1 ARG C   8      -7.922  26.388 -44.587  1.00  0.00           H  
ATOM   4563 2HH1 ARG C   8      -8.208  28.103 -44.442  1.00  0.00           H  
ATOM   4564 1HH2 ARG C   8      -7.581  28.169 -40.959  1.00  0.00           H  
ATOM   4565 2HH2 ARG C   8      -8.015  29.131 -42.382  1.00  0.00           H  
ATOM   4566  N   SER C   9      -9.211  19.506 -43.731  1.00  0.00           N  
ATOM   4567  CA  SER C   9      -9.081  18.337 -44.596  1.00  0.00           C  
ATOM   4568  C   SER C   9     -10.464  17.734 -44.866  1.00  0.00           C  
ATOM   4569  O   SER C   9     -10.693  17.173 -45.945  1.00  0.00           O  
ATOM   4570  CB  SER C   9      -8.123  17.298 -44.017  1.00  0.00           C  
ATOM   4571  OG  SER C   9      -8.665  16.617 -42.920  1.00  0.00           O  
ATOM   4572  H   SER C   9      -8.893  19.495 -42.755  1.00  0.00           H  
ATOM   4573  HA  SER C   9      -8.664  18.659 -45.548  1.00  0.00           H  
ATOM   4574 1HB  SER C   9      -7.839  16.588 -44.792  1.00  0.00           H  
ATOM   4575 2HB  SER C   9      -7.215  17.811 -43.707  1.00  0.00           H  
ATOM   4576  HG  SER C   9      -9.102  15.825 -43.303  1.00  0.00           H  
ATOM   4577  N   ARG C  10     -11.419  17.933 -43.942  1.00  0.00           N  
ATOM   4578  CA  ARG C  10     -12.782  17.456 -44.139  1.00  0.00           C  
ATOM   4579  C   ARG C  10     -13.458  18.242 -45.263  1.00  0.00           C  
ATOM   4580  O   ARG C  10     -14.171  17.661 -46.090  1.00  0.00           O  
ATOM   4581  CB  ARG C  10     -13.598  17.560 -42.858  1.00  0.00           C  
ATOM   4582  CG  ARG C  10     -15.016  17.006 -42.960  1.00  0.00           C  
ATOM   4583  CD  ARG C  10     -15.703  16.892 -41.630  1.00  0.00           C  
ATOM   4584  NE  ARG C  10     -15.906  18.195 -40.963  1.00  0.00           N  
ATOM   4585  CZ  ARG C  10     -15.247  18.646 -39.854  1.00  0.00           C  
ATOM   4586  NH1 ARG C  10     -14.318  17.916 -39.254  1.00  0.00           N  
ATOM   4587  NH2 ARG C  10     -15.554  19.843 -39.363  1.00  0.00           N  
ATOM   4588  H   ARG C  10     -11.168  18.353 -43.040  1.00  0.00           H  
ATOM   4589  HA  ARG C  10     -12.739  16.407 -44.422  1.00  0.00           H  
ATOM   4590 1HB  ARG C  10     -13.088  17.024 -42.059  1.00  0.00           H  
ATOM   4591 2HB  ARG C  10     -13.663  18.604 -42.558  1.00  0.00           H  
ATOM   4592 1HG  ARG C  10     -15.614  17.665 -43.590  1.00  0.00           H  
ATOM   4593 2HG  ARG C  10     -14.980  16.012 -43.410  1.00  0.00           H  
ATOM   4594 1HD  ARG C  10     -16.681  16.438 -41.779  1.00  0.00           H  
ATOM   4595 2HD  ARG C  10     -15.119  16.248 -40.982  1.00  0.00           H  
ATOM   4596  HE  ARG C  10     -16.606  18.807 -41.363  1.00  0.00           H  
ATOM   4597 1HH1 ARG C  10     -14.063  16.978 -39.609  1.00  0.00           H  
ATOM   4598 2HH1 ARG C  10     -13.859  18.266 -38.429  1.00  0.00           H  
ATOM   4599 1HH2 ARG C  10     -16.265  20.405 -39.811  1.00  0.00           H  
ATOM   4600 2HH2 ARG C  10     -15.083  20.190 -38.538  1.00  0.00           H  
ATOM   4601  N   GLU C  11     -13.242  19.563 -45.297  1.00  0.00           N  
ATOM   4602  CA  GLU C  11     -13.797  20.402 -46.348  1.00  0.00           C  
ATOM   4603  C   GLU C  11     -13.197  20.021 -47.698  1.00  0.00           C  
ATOM   4604  O   GLU C  11     -13.912  19.998 -48.706  1.00  0.00           O  
ATOM   4605  CB  GLU C  11     -13.568  21.882 -46.031  1.00  0.00           C  
ATOM   4606  CG  GLU C  11     -14.423  22.409 -44.875  1.00  0.00           C  
ATOM   4607  CD  GLU C  11     -14.052  23.799 -44.445  1.00  0.00           C  
ATOM   4608  OE1 GLU C  11     -13.102  24.331 -44.971  1.00  0.00           O  
ATOM   4609  OE2 GLU C  11     -14.715  24.331 -43.573  1.00  0.00           O  
ATOM   4610  H   GLU C  11     -12.711  20.004 -44.539  1.00  0.00           H  
ATOM   4611  HA  GLU C  11     -14.871  20.232 -46.397  1.00  0.00           H  
ATOM   4612 1HB  GLU C  11     -12.518  22.032 -45.761  1.00  0.00           H  
ATOM   4613 2HB  GLU C  11     -13.770  22.487 -46.913  1.00  0.00           H  
ATOM   4614 1HG  GLU C  11     -15.465  22.411 -45.193  1.00  0.00           H  
ATOM   4615 2HG  GLU C  11     -14.344  21.733 -44.030  1.00  0.00           H  
ATOM   4616  N   TYR C  12     -11.896  19.686 -47.726  1.00  0.00           N  
ATOM   4617  CA  TYR C  12     -11.277  19.265 -48.974  1.00  0.00           C  
ATOM   4618  C   TYR C  12     -11.929  17.965 -49.419  1.00  0.00           C  
ATOM   4619  O   TYR C  12     -12.336  17.839 -50.569  1.00  0.00           O  
ATOM   4620  CB  TYR C  12      -9.764  19.094 -48.814  1.00  0.00           C  
ATOM   4621  CG  TYR C  12      -9.028  18.912 -50.123  1.00  0.00           C  
ATOM   4622  CD1 TYR C  12      -8.769  20.009 -50.931  1.00  0.00           C  
ATOM   4623  CD2 TYR C  12      -8.613  17.648 -50.515  1.00  0.00           C  
ATOM   4624  CE1 TYR C  12      -8.097  19.843 -52.126  1.00  0.00           C  
ATOM   4625  CE2 TYR C  12      -7.941  17.482 -51.710  1.00  0.00           C  
ATOM   4626  CZ  TYR C  12      -7.683  18.574 -52.514  1.00  0.00           C  
ATOM   4627  OH  TYR C  12      -7.013  18.408 -53.705  1.00  0.00           O  
ATOM   4628  H   TYR C  12     -11.328  19.789 -46.878  1.00  0.00           H  
ATOM   4629  HA  TYR C  12     -11.492  20.014 -49.731  1.00  0.00           H  
ATOM   4630 1HB  TYR C  12      -9.350  19.968 -48.309  1.00  0.00           H  
ATOM   4631 2HB  TYR C  12      -9.561  18.227 -48.186  1.00  0.00           H  
ATOM   4632  HD1 TYR C  12      -9.095  21.003 -50.623  1.00  0.00           H  
ATOM   4633  HD2 TYR C  12      -8.818  16.786 -49.880  1.00  0.00           H  
ATOM   4634  HE1 TYR C  12      -7.893  20.705 -52.761  1.00  0.00           H  
ATOM   4635  HE2 TYR C  12      -7.615  16.489 -52.019  1.00  0.00           H  
ATOM   4636  HH  TYR C  12      -6.917  19.260 -54.137  1.00  0.00           H  
ATOM   4637  N   LEU C  13     -12.139  17.016 -48.506  1.00  0.00           N  
ATOM   4638  CA  LEU C  13     -12.804  15.773 -48.890  1.00  0.00           C  
ATOM   4639  C   LEU C  13     -14.151  16.018 -49.533  1.00  0.00           C  
ATOM   4640  O   LEU C  13     -14.454  15.417 -50.568  1.00  0.00           O  
ATOM   4641  CB  LEU C  13     -13.012  14.888 -47.656  1.00  0.00           C  
ATOM   4642  CG  LEU C  13     -13.845  13.566 -47.809  1.00  0.00           C  
ATOM   4643  CD1 LEU C  13     -13.239  12.565 -48.826  1.00  0.00           C  
ATOM   4644  CD2 LEU C  13     -13.903  12.940 -46.436  1.00  0.00           C  
ATOM   4645  H   LEU C  13     -11.784  17.134 -47.550  1.00  0.00           H  
ATOM   4646  HA  LEU C  13     -12.185  15.269 -49.621  1.00  0.00           H  
ATOM   4647 1HB  LEU C  13     -12.061  14.667 -47.213  1.00  0.00           H  
ATOM   4648 2HB  LEU C  13     -13.548  15.481 -46.933  1.00  0.00           H  
ATOM   4649  HG  LEU C  13     -14.852  13.818 -48.146  1.00  0.00           H  
ATOM   4650 1HD1 LEU C  13     -13.867  11.675 -48.873  1.00  0.00           H  
ATOM   4651 2HD1 LEU C  13     -13.192  13.019 -49.818  1.00  0.00           H  
ATOM   4652 3HD1 LEU C  13     -12.268  12.277 -48.517  1.00  0.00           H  
ATOM   4653 1HD2 LEU C  13     -14.494  12.064 -46.481  1.00  0.00           H  
ATOM   4654 2HD2 LEU C  13     -12.895  12.690 -46.107  1.00  0.00           H  
ATOM   4655 3HD2 LEU C  13     -14.354  13.642 -45.734  1.00  0.00           H  
ATOM   4656  N   LYS C  14     -14.964  16.893 -48.940  1.00  0.00           N  
ATOM   4657  CA  LYS C  14     -16.264  17.181 -49.512  1.00  0.00           C  
ATOM   4658  C   LYS C  14     -16.108  17.735 -50.930  1.00  0.00           C  
ATOM   4659  O   LYS C  14     -16.775  17.267 -51.859  1.00  0.00           O  
ATOM   4660  CB  LYS C  14     -17.015  18.178 -48.617  1.00  0.00           C  
ATOM   4661  CG  LYS C  14     -18.448  18.552 -49.062  1.00  0.00           C  
ATOM   4662  CD  LYS C  14     -19.086  19.516 -48.045  1.00  0.00           C  
ATOM   4663  CE  LYS C  14     -20.577  19.809 -48.323  1.00  0.00           C  
ATOM   4664  NZ  LYS C  14     -20.803  20.627 -49.563  1.00  0.00           N  
ATOM   4665  H   LYS C  14     -14.672  17.329 -48.057  1.00  0.00           H  
ATOM   4666  HA  LYS C  14     -16.836  16.255 -49.570  1.00  0.00           H  
ATOM   4667 1HB  LYS C  14     -17.067  17.771 -47.605  1.00  0.00           H  
ATOM   4668 2HB  LYS C  14     -16.437  19.100 -48.557  1.00  0.00           H  
ATOM   4669 1HG  LYS C  14     -18.409  19.038 -50.039  1.00  0.00           H  
ATOM   4670 2HG  LYS C  14     -19.058  17.653 -49.148  1.00  0.00           H  
ATOM   4671 1HD  LYS C  14     -18.994  19.104 -47.037  1.00  0.00           H  
ATOM   4672 2HD  LYS C  14     -18.544  20.463 -48.073  1.00  0.00           H  
ATOM   4673 1HE  LYS C  14     -21.117  18.868 -48.421  1.00  0.00           H  
ATOM   4674 2HE  LYS C  14     -20.973  20.357 -47.472  1.00  0.00           H  
ATOM   4675 1HZ  LYS C  14     -21.794  20.793 -49.671  1.00  0.00           H  
ATOM   4676 2HZ  LYS C  14     -20.316  21.511 -49.484  1.00  0.00           H  
ATOM   4677 3HZ  LYS C  14     -20.475  20.137 -50.411  1.00  0.00           H  
ATOM   4678  N   LYS C  15     -15.184  18.689 -51.110  1.00  0.00           N  
ATOM   4679  CA  LYS C  15     -14.955  19.306 -52.410  1.00  0.00           C  
ATOM   4680  C   LYS C  15     -14.484  18.281 -53.445  1.00  0.00           C  
ATOM   4681  O   LYS C  15     -14.995  18.258 -54.568  1.00  0.00           O  
ATOM   4682  CB  LYS C  15     -13.928  20.437 -52.263  1.00  0.00           C  
ATOM   4683  CG  LYS C  15     -13.626  21.269 -53.523  1.00  0.00           C  
ATOM   4684  CD  LYS C  15     -12.642  22.398 -53.164  1.00  0.00           C  
ATOM   4685  CE  LYS C  15     -12.463  23.457 -54.275  1.00  0.00           C  
ATOM   4686  NZ  LYS C  15     -11.714  22.958 -55.468  1.00  0.00           N  
ATOM   4687  H   LYS C  15     -14.664  19.037 -50.295  1.00  0.00           H  
ATOM   4688  HA  LYS C  15     -15.900  19.728 -52.761  1.00  0.00           H  
ATOM   4689 1HB  LYS C  15     -14.264  21.121 -51.484  1.00  0.00           H  
ATOM   4690 2HB  LYS C  15     -12.981  20.014 -51.924  1.00  0.00           H  
ATOM   4691 1HG  LYS C  15     -13.182  20.626 -54.287  1.00  0.00           H  
ATOM   4692 2HG  LYS C  15     -14.549  21.692 -53.918  1.00  0.00           H  
ATOM   4693 1HD  LYS C  15     -12.978  22.897 -52.253  1.00  0.00           H  
ATOM   4694 2HD  LYS C  15     -11.667  21.951 -52.964  1.00  0.00           H  
ATOM   4695 1HE  LYS C  15     -13.446  23.799 -54.596  1.00  0.00           H  
ATOM   4696 2HE  LYS C  15     -11.919  24.299 -53.851  1.00  0.00           H  
ATOM   4697 1HZ  LYS C  15     -11.631  23.703 -56.144  1.00  0.00           H  
ATOM   4698 2HZ  LYS C  15     -10.799  22.645 -55.196  1.00  0.00           H  
ATOM   4699 3HZ  LYS C  15     -12.202  22.185 -55.917  1.00  0.00           H  
ATOM   4700  N   VAL C  16     -13.555  17.405 -53.058  1.00  0.00           N  
ATOM   4701  CA  VAL C  16     -13.015  16.403 -53.961  1.00  0.00           C  
ATOM   4702  C   VAL C  16     -14.090  15.422 -54.392  1.00  0.00           C  
ATOM   4703  O   VAL C  16     -14.167  15.104 -55.576  1.00  0.00           O  
ATOM   4704  CB  VAL C  16     -11.811  15.658 -53.327  1.00  0.00           C  
ATOM   4705  CG1 VAL C  16     -11.366  14.460 -54.194  1.00  0.00           C  
ATOM   4706  CG2 VAL C  16     -10.630  16.619 -53.183  1.00  0.00           C  
ATOM   4707  H   VAL C  16     -13.188  17.476 -52.106  1.00  0.00           H  
ATOM   4708  HA  VAL C  16     -12.653  16.923 -54.857  1.00  0.00           H  
ATOM   4709  HB  VAL C  16     -12.106  15.285 -52.340  1.00  0.00           H  
ATOM   4710 1HG1 VAL C  16     -10.523  13.968 -53.707  1.00  0.00           H  
ATOM   4711 2HG1 VAL C  16     -12.177  13.754 -54.297  1.00  0.00           H  
ATOM   4712 3HG1 VAL C  16     -11.069  14.811 -55.179  1.00  0.00           H  
ATOM   4713 1HG2 VAL C  16      -9.793  16.094 -52.720  1.00  0.00           H  
ATOM   4714 2HG2 VAL C  16     -10.332  16.983 -54.165  1.00  0.00           H  
ATOM   4715 3HG2 VAL C  16     -10.914  17.461 -52.564  1.00  0.00           H  
ATOM   4716  N   LYS C  17     -14.910  14.946 -53.446  1.00  0.00           N  
ATOM   4717  CA  LYS C  17     -15.984  14.022 -53.772  1.00  0.00           C  
ATOM   4718  C   LYS C  17     -16.929  14.623 -54.792  1.00  0.00           C  
ATOM   4719  O   LYS C  17     -17.260  13.977 -55.789  1.00  0.00           O  
ATOM   4720  CB  LYS C  17     -16.755  13.626 -52.512  1.00  0.00           C  
ATOM   4721  CG  LYS C  17     -17.881  12.628 -52.750  1.00  0.00           C  
ATOM   4722  CD  LYS C  17     -18.515  12.187 -51.440  1.00  0.00           C  
ATOM   4723  CE  LYS C  17     -19.436  13.262 -50.881  1.00  0.00           C  
ATOM   4724  NZ  LYS C  17     -20.677  13.407 -51.688  1.00  0.00           N  
ATOM   4725  H   LYS C  17     -14.761  15.234 -52.473  1.00  0.00           H  
ATOM   4726  HA  LYS C  17     -15.558  13.127 -54.214  1.00  0.00           H  
ATOM   4727 1HB  LYS C  17     -16.068  13.188 -51.787  1.00  0.00           H  
ATOM   4728 2HB  LYS C  17     -17.188  14.516 -52.056  1.00  0.00           H  
ATOM   4729 1HG  LYS C  17     -18.646  13.085 -53.379  1.00  0.00           H  
ATOM   4730 2HG  LYS C  17     -17.487  11.753 -53.266  1.00  0.00           H  
ATOM   4731 1HD  LYS C  17     -19.092  11.276 -51.603  1.00  0.00           H  
ATOM   4732 2HD  LYS C  17     -17.734  11.977 -50.710  1.00  0.00           H  
ATOM   4733 1HE  LYS C  17     -19.710  13.010 -49.857  1.00  0.00           H  
ATOM   4734 2HE  LYS C  17     -18.913  14.218 -50.867  1.00  0.00           H  
ATOM   4735 1HZ  LYS C  17     -21.259  14.128 -51.286  1.00  0.00           H  
ATOM   4736 2HZ  LYS C  17     -20.435  13.660 -52.636  1.00  0.00           H  
ATOM   4737 3HZ  LYS C  17     -21.181  12.532 -51.692  1.00  0.00           H  
ATOM   4738  N   GLU C  18     -17.330  15.879 -54.570  1.00  0.00           N  
ATOM   4739  CA  GLU C  18     -18.268  16.524 -55.473  1.00  0.00           C  
ATOM   4740  C   GLU C  18     -17.688  16.717 -56.865  1.00  0.00           C  
ATOM   4741  O   GLU C  18     -18.383  16.491 -57.867  1.00  0.00           O  
ATOM   4742  CB  GLU C  18     -18.642  17.883 -54.888  1.00  0.00           C  
ATOM   4743  CG  GLU C  18     -19.510  17.809 -53.650  1.00  0.00           C  
ATOM   4744  CD  GLU C  18     -19.677  19.140 -52.953  1.00  0.00           C  
ATOM   4745  OE1 GLU C  18     -19.086  20.100 -53.383  1.00  0.00           O  
ATOM   4746  OE2 GLU C  18     -20.395  19.183 -51.976  1.00  0.00           O  
ATOM   4747  H   GLU C  18     -17.023  16.373 -53.726  1.00  0.00           H  
ATOM   4748  HA  GLU C  18     -19.158  15.906 -55.549  1.00  0.00           H  
ATOM   4749 1HB  GLU C  18     -17.727  18.420 -54.621  1.00  0.00           H  
ATOM   4750 2HB  GLU C  18     -19.157  18.464 -55.634  1.00  0.00           H  
ATOM   4751 1HG  GLU C  18     -20.494  17.438 -53.946  1.00  0.00           H  
ATOM   4752 2HG  GLU C  18     -19.082  17.090 -52.956  1.00  0.00           H  
ATOM   4753  N   GLU C  19     -16.410  17.086 -56.949  1.00  0.00           N  
ATOM   4754  CA  GLU C  19     -15.786  17.278 -58.242  1.00  0.00           C  
ATOM   4755  C   GLU C  19     -15.645  15.968 -58.991  1.00  0.00           C  
ATOM   4756  O   GLU C  19     -15.879  15.928 -60.203  1.00  0.00           O  
ATOM   4757  CB  GLU C  19     -14.425  17.938 -58.070  1.00  0.00           C  
ATOM   4758  CG  GLU C  19     -14.511  19.377 -57.641  1.00  0.00           C  
ATOM   4759  CD  GLU C  19     -13.195  19.964 -57.265  1.00  0.00           C  
ATOM   4760  OE1 GLU C  19     -12.218  19.247 -57.250  1.00  0.00           O  
ATOM   4761  OE2 GLU C  19     -13.161  21.140 -56.976  1.00  0.00           O  
ATOM   4762  H   GLU C  19     -15.884  17.301 -56.092  1.00  0.00           H  
ATOM   4763  HA  GLU C  19     -16.417  17.938 -58.831  1.00  0.00           H  
ATOM   4764 1HB  GLU C  19     -13.860  17.396 -57.308  1.00  0.00           H  
ATOM   4765 2HB  GLU C  19     -13.867  17.878 -59.004  1.00  0.00           H  
ATOM   4766 1HG  GLU C  19     -14.928  19.954 -58.462  1.00  0.00           H  
ATOM   4767 2HG  GLU C  19     -15.201  19.452 -56.801  1.00  0.00           H  
ATOM   4768  N   GLN C  20     -15.303  14.884 -58.286  1.00  0.00           N  
ATOM   4769  CA  GLN C  20     -15.146  13.595 -58.936  1.00  0.00           C  
ATOM   4770  C   GLN C  20     -16.473  13.087 -59.492  1.00  0.00           C  
ATOM   4771  O   GLN C  20     -16.510  12.518 -60.592  1.00  0.00           O  
ATOM   4772  CB  GLN C  20     -14.551  12.596 -57.945  1.00  0.00           C  
ATOM   4773  CG  GLN C  20     -13.094  12.874 -57.580  1.00  0.00           C  
ATOM   4774  CD  GLN C  20     -12.163  12.622 -58.715  1.00  0.00           C  
ATOM   4775  OE1 GLN C  20     -12.092  11.488 -59.205  1.00  0.00           O  
ATOM   4776  NE2 GLN C  20     -11.473  13.656 -59.175  1.00  0.00           N  
ATOM   4777  H   GLN C  20     -15.082  14.983 -57.287  1.00  0.00           H  
ATOM   4778  HA  GLN C  20     -14.460  13.715 -59.770  1.00  0.00           H  
ATOM   4779 1HB  GLN C  20     -15.128  12.654 -57.021  1.00  0.00           H  
ATOM   4780 2HB  GLN C  20     -14.649  11.584 -58.330  1.00  0.00           H  
ATOM   4781 1HG  GLN C  20     -12.985  13.913 -57.308  1.00  0.00           H  
ATOM   4782 2HG  GLN C  20     -12.808  12.236 -56.746  1.00  0.00           H  
ATOM   4783 1HE2 GLN C  20     -10.852  13.546 -59.951  1.00  0.00           H  
ATOM   4784 2HE2 GLN C  20     -11.582  14.556 -58.746  1.00  0.00           H  
ATOM   4785  N   GLU C  21     -17.574  13.329 -58.766  1.00  0.00           N  
ATOM   4786  CA  GLU C  21     -18.882  12.903 -59.254  1.00  0.00           C  
ATOM   4787  C   GLU C  21     -19.272  13.700 -60.494  1.00  0.00           C  
ATOM   4788  O   GLU C  21     -19.746  13.132 -61.486  1.00  0.00           O  
ATOM   4789  CB  GLU C  21     -19.945  13.071 -58.166  1.00  0.00           C  
ATOM   4790  CG  GLU C  21     -19.801  12.111 -56.994  1.00  0.00           C  
ATOM   4791  CD  GLU C  21     -20.820  12.350 -55.914  1.00  0.00           C  
ATOM   4792  OE1 GLU C  21     -21.549  13.307 -56.013  1.00  0.00           O  
ATOM   4793  OE2 GLU C  21     -20.870  11.573 -54.990  1.00  0.00           O  
ATOM   4794  H   GLU C  21     -17.490  13.749 -57.833  1.00  0.00           H  
ATOM   4795  HA  GLU C  21     -18.836  11.849 -59.520  1.00  0.00           H  
ATOM   4796 1HB  GLU C  21     -19.906  14.087 -57.773  1.00  0.00           H  
ATOM   4797 2HB  GLU C  21     -20.935  12.925 -58.599  1.00  0.00           H  
ATOM   4798 1HG  GLU C  21     -19.908  11.089 -57.359  1.00  0.00           H  
ATOM   4799 2HG  GLU C  21     -18.802  12.214 -56.573  1.00  0.00           H  
ATOM   4800  N   ARG C  22     -19.003  15.015 -60.471  1.00  0.00           N  
ATOM   4801  CA  ARG C  22     -19.357  15.836 -61.612  1.00  0.00           C  
ATOM   4802  C   ARG C  22     -18.522  15.503 -62.832  1.00  0.00           C  
ATOM   4803  O   ARG C  22     -19.056  15.469 -63.950  1.00  0.00           O  
ATOM   4804  CB  ARG C  22     -19.205  17.327 -61.308  1.00  0.00           C  
ATOM   4805  CG  ARG C  22     -20.271  17.919 -60.368  1.00  0.00           C  
ATOM   4806  CD  ARG C  22     -20.271  19.423 -60.394  1.00  0.00           C  
ATOM   4807  NE  ARG C  22     -19.034  20.014 -59.878  1.00  0.00           N  
ATOM   4808  CZ  ARG C  22     -18.795  20.365 -58.591  1.00  0.00           C  
ATOM   4809  NH1 ARG C  22     -19.715  20.218 -57.659  1.00  0.00           N  
ATOM   4810  NH2 ARG C  22     -17.624  20.882 -58.276  1.00  0.00           N  
ATOM   4811  H   ARG C  22     -18.621  15.445 -59.625  1.00  0.00           H  
ATOM   4812  HA  ARG C  22     -20.397  15.655 -61.850  1.00  0.00           H  
ATOM   4813 1HB  ARG C  22     -18.232  17.485 -60.833  1.00  0.00           H  
ATOM   4814 2HB  ARG C  22     -19.205  17.892 -62.240  1.00  0.00           H  
ATOM   4815 1HG  ARG C  22     -21.257  17.568 -60.667  1.00  0.00           H  
ATOM   4816 2HG  ARG C  22     -20.071  17.594 -59.350  1.00  0.00           H  
ATOM   4817 1HD  ARG C  22     -20.403  19.762 -61.422  1.00  0.00           H  
ATOM   4818 2HD  ARG C  22     -21.106  19.792 -59.799  1.00  0.00           H  
ATOM   4819  HE  ARG C  22     -18.288  20.165 -60.544  1.00  0.00           H  
ATOM   4820 1HH1 ARG C  22     -20.614  19.829 -57.885  1.00  0.00           H  
ATOM   4821 2HH1 ARG C  22     -19.524  20.522 -56.708  1.00  0.00           H  
ATOM   4822 1HH2 ARG C  22     -16.915  21.004 -58.988  1.00  0.00           H  
ATOM   4823 2HH2 ARG C  22     -17.425  21.145 -57.319  1.00  0.00           H  
ATOM   4824  N   LYS C  23     -17.236  15.207 -62.642  1.00  0.00           N  
ATOM   4825  CA  LYS C  23     -16.381  14.921 -63.769  1.00  0.00           C  
ATOM   4826  C   LYS C  23     -16.747  13.579 -64.387  1.00  0.00           C  
ATOM   4827  O   LYS C  23     -16.721  13.458 -65.614  1.00  0.00           O  
ATOM   4828  CB  LYS C  23     -14.908  14.936 -63.355  1.00  0.00           C  
ATOM   4829  CG  LYS C  23     -13.883  14.726 -64.511  1.00  0.00           C  
ATOM   4830  CD  LYS C  23     -13.995  15.792 -65.632  1.00  0.00           C  
ATOM   4831  CE  LYS C  23     -13.668  17.212 -65.130  1.00  0.00           C  
ATOM   4832  NZ  LYS C  23     -13.684  18.216 -66.240  1.00  0.00           N  
ATOM   4833  H   LYS C  23     -16.831  15.265 -61.700  1.00  0.00           H  
ATOM   4834  HA  LYS C  23     -16.545  15.688 -64.515  1.00  0.00           H  
ATOM   4835 1HB  LYS C  23     -14.688  15.866 -62.839  1.00  0.00           H  
ATOM   4836 2HB  LYS C  23     -14.741  14.135 -62.628  1.00  0.00           H  
ATOM   4837 1HG  LYS C  23     -12.875  14.753 -64.101  1.00  0.00           H  
ATOM   4838 2HG  LYS C  23     -14.046  13.744 -64.959  1.00  0.00           H  
ATOM   4839 1HD  LYS C  23     -13.276  15.539 -66.410  1.00  0.00           H  
ATOM   4840 2HD  LYS C  23     -14.985  15.784 -66.086  1.00  0.00           H  
ATOM   4841 1HE  LYS C  23     -14.405  17.510 -64.391  1.00  0.00           H  
ATOM   4842 2HE  LYS C  23     -12.681  17.209 -64.667  1.00  0.00           H  
ATOM   4843 1HZ  LYS C  23     -13.472  19.132 -65.881  1.00  0.00           H  
ATOM   4844 2HZ  LYS C  23     -13.004  17.961 -66.934  1.00  0.00           H  
ATOM   4845 3HZ  LYS C  23     -14.625  18.236 -66.687  1.00  0.00           H  
ATOM   4846  N   ALA C  24     -17.091  12.569 -63.585  1.00  0.00           N  
ATOM   4847  CA  ALA C  24     -17.468  11.300 -64.178  1.00  0.00           C  
ATOM   4848  C   ALA C  24     -18.722  11.459 -65.039  1.00  0.00           C  
ATOM   4849  O   ALA C  24     -18.816  10.891 -66.132  1.00  0.00           O  
ATOM   4850  CB  ALA C  24     -17.702  10.263 -63.098  1.00  0.00           C  
ATOM   4851  H   ALA C  24     -17.048  12.667 -62.562  1.00  0.00           H  
ATOM   4852  HA  ALA C  24     -16.660  10.972 -64.828  1.00  0.00           H  
ATOM   4853 1HB  ALA C  24     -17.970   9.313 -63.556  1.00  0.00           H  
ATOM   4854 2HB  ALA C  24     -16.799  10.144 -62.507  1.00  0.00           H  
ATOM   4855 3HB  ALA C  24     -18.516  10.599 -62.449  1.00  0.00           H  
ATOM   4856  N   LYS C  25     -19.680  12.277 -64.573  1.00  0.00           N  
ATOM   4857  CA  LYS C  25     -20.896  12.478 -65.347  1.00  0.00           C  
ATOM   4858  C   LYS C  25     -20.623  13.265 -66.629  1.00  0.00           C  
ATOM   4859  O   LYS C  25     -21.127  12.904 -67.702  1.00  0.00           O  
ATOM   4860  CB  LYS C  25     -21.939  13.199 -64.495  1.00  0.00           C  
ATOM   4861  CG  LYS C  25     -22.515  12.342 -63.374  1.00  0.00           C  
ATOM   4862  CD  LYS C  25     -23.511  13.121 -62.519  1.00  0.00           C  
ATOM   4863  CE  LYS C  25     -24.055  12.261 -61.380  1.00  0.00           C  
ATOM   4864  NZ  LYS C  25     -25.014  13.014 -60.518  1.00  0.00           N  
ATOM   4865  H   LYS C  25     -19.586  12.701 -63.643  1.00  0.00           H  
ATOM   4866  HA  LYS C  25     -21.292  11.506 -65.631  1.00  0.00           H  
ATOM   4867 1HB  LYS C  25     -21.480  14.080 -64.039  1.00  0.00           H  
ATOM   4868 2HB  LYS C  25     -22.756  13.539 -65.126  1.00  0.00           H  
ATOM   4869 1HG  LYS C  25     -23.017  11.480 -63.809  1.00  0.00           H  
ATOM   4870 2HG  LYS C  25     -21.702  11.984 -62.743  1.00  0.00           H  
ATOM   4871 1HD  LYS C  25     -23.007  13.994 -62.094  1.00  0.00           H  
ATOM   4872 2HD  LYS C  25     -24.338  13.463 -63.137  1.00  0.00           H  
ATOM   4873 1HE  LYS C  25     -24.562  11.394 -61.801  1.00  0.00           H  
ATOM   4874 2HE  LYS C  25     -23.220  11.920 -60.764  1.00  0.00           H  
ATOM   4875 1HZ  LYS C  25     -25.350  12.412 -59.779  1.00  0.00           H  
ATOM   4876 2HZ  LYS C  25     -24.548  13.814 -60.113  1.00  0.00           H  
ATOM   4877 3HZ  LYS C  25     -25.797  13.328 -61.075  1.00  0.00           H  
ATOM   4878  N   GLU C  26     -19.790  14.305 -66.541  1.00  0.00           N  
ATOM   4879  CA  GLU C  26     -19.452  15.105 -67.708  1.00  0.00           C  
ATOM   4880  C   GLU C  26     -18.741  14.237 -68.733  1.00  0.00           C  
ATOM   4881  O   GLU C  26     -18.979  14.344 -69.942  1.00  0.00           O  
ATOM   4882  CB  GLU C  26     -18.553  16.281 -67.331  1.00  0.00           C  
ATOM   4883  CG  GLU C  26     -18.243  17.256 -68.483  1.00  0.00           C  
ATOM   4884  CD  GLU C  26     -17.319  18.371 -68.051  1.00  0.00           C  
ATOM   4885  OE1 GLU C  26     -16.249  18.047 -67.566  1.00  0.00           O  
ATOM   4886  OE2 GLU C  26     -17.667  19.519 -68.185  1.00  0.00           O  
ATOM   4887  H   GLU C  26     -19.414  14.579 -65.626  1.00  0.00           H  
ATOM   4888  HA  GLU C  26     -20.374  15.481 -68.150  1.00  0.00           H  
ATOM   4889 1HB  GLU C  26     -19.021  16.847 -66.526  1.00  0.00           H  
ATOM   4890 2HB  GLU C  26     -17.605  15.899 -66.946  1.00  0.00           H  
ATOM   4891 1HG  GLU C  26     -17.779  16.711 -69.307  1.00  0.00           H  
ATOM   4892 2HG  GLU C  26     -19.180  17.680 -68.847  1.00  0.00           H  
ATOM   4893  N   PHE C  27     -17.852  13.374 -68.243  1.00  0.00           N  
ATOM   4894  CA  PHE C  27     -17.083  12.525 -69.117  1.00  0.00           C  
ATOM   4895  C   PHE C  27     -17.993  11.551 -69.866  1.00  0.00           C  
ATOM   4896  O   PHE C  27     -17.842  11.368 -71.081  1.00  0.00           O  
ATOM   4897  CB  PHE C  27     -16.022  11.752 -68.365  1.00  0.00           C  
ATOM   4898  CG  PHE C  27     -15.169  11.144 -69.330  1.00  0.00           C  
ATOM   4899  CD1 PHE C  27     -14.132  11.884 -69.865  1.00  0.00           C  
ATOM   4900  CD2 PHE C  27     -15.406   9.887 -69.793  1.00  0.00           C  
ATOM   4901  CE1 PHE C  27     -13.367  11.359 -70.830  1.00  0.00           C  
ATOM   4902  CE2 PHE C  27     -14.637   9.394 -70.755  1.00  0.00           C  
ATOM   4903  CZ  PHE C  27     -13.639  10.124 -71.271  1.00  0.00           C  
ATOM   4904  H   PHE C  27     -17.666  13.344 -67.238  1.00  0.00           H  
ATOM   4905  HA  PHE C  27     -16.584  13.159 -69.846  1.00  0.00           H  
ATOM   4906 1HB  PHE C  27     -15.436  12.412 -67.722  1.00  0.00           H  
ATOM   4907 2HB  PHE C  27     -16.475  10.980 -67.743  1.00  0.00           H  
ATOM   4908  HD1 PHE C  27     -13.949  12.898 -69.502  1.00  0.00           H  
ATOM   4909  HD2 PHE C  27     -16.231   9.297 -69.390  1.00  0.00           H  
ATOM   4910  HE1 PHE C  27     -12.552  11.925 -71.267  1.00  0.00           H  
ATOM   4911  HE2 PHE C  27     -14.822   8.408 -71.135  1.00  0.00           H  
ATOM   4912  HZ  PHE C  27     -13.057   9.700 -72.049  1.00  0.00           H  
ATOM   4913  N   GLN C  28     -18.960  10.931 -69.181  1.00  0.00           N  
ATOM   4914  CA  GLN C  28     -19.833   9.992 -69.882  1.00  0.00           C  
ATOM   4915  C   GLN C  28     -20.593  10.725 -70.996  1.00  0.00           C  
ATOM   4916  O   GLN C  28     -20.835  10.156 -72.074  1.00  0.00           O  
ATOM   4917  CB  GLN C  28     -20.823   9.331 -68.920  1.00  0.00           C  
ATOM   4918  CG  GLN C  28     -21.671   8.197 -69.540  1.00  0.00           C  
ATOM   4919  CD  GLN C  28     -20.837   6.973 -69.951  1.00  0.00           C  
ATOM   4920  OE1 GLN C  28     -20.053   6.443 -69.144  1.00  0.00           O  
ATOM   4921  NE2 GLN C  28     -20.998   6.518 -71.185  1.00  0.00           N  
ATOM   4922  H   GLN C  28     -19.042  11.064 -68.163  1.00  0.00           H  
ATOM   4923  HA  GLN C  28     -19.217   9.223 -70.336  1.00  0.00           H  
ATOM   4924 1HB  GLN C  28     -20.277   8.931 -68.064  1.00  0.00           H  
ATOM   4925 2HB  GLN C  28     -21.506  10.097 -68.535  1.00  0.00           H  
ATOM   4926 1HG  GLN C  28     -22.403   7.874 -68.803  1.00  0.00           H  
ATOM   4927 2HG  GLN C  28     -22.182   8.571 -70.429  1.00  0.00           H  
ATOM   4928 1HE2 GLN C  28     -20.461   5.704 -71.499  1.00  0.00           H  
ATOM   4929 2HE2 GLN C  28     -21.635   6.963 -71.813  1.00  0.00           H  
ATOM   4930  N   GLU C  29     -20.958  11.991 -70.758  1.00  0.00           N  
ATOM   4931  CA  GLU C  29     -21.637  12.752 -71.800  1.00  0.00           C  
ATOM   4932  C   GLU C  29     -20.685  12.987 -72.983  1.00  0.00           C  
ATOM   4933  O   GLU C  29     -21.122  12.926 -74.135  1.00  0.00           O  
ATOM   4934  CB  GLU C  29     -22.179  14.083 -71.264  1.00  0.00           C  
ATOM   4935  CG  GLU C  29     -23.367  13.967 -70.291  1.00  0.00           C  
ATOM   4936  CD  GLU C  29     -24.609  13.356 -70.924  1.00  0.00           C  
ATOM   4937  OE1 GLU C  29     -24.938  13.737 -72.019  1.00  0.00           O  
ATOM   4938  OE2 GLU C  29     -25.223  12.492 -70.313  1.00  0.00           O
[truncated: 2,468,083 more chars]
