# Supplementary material for: Computational design of mechanically coupled axle-rotor protein assemblies
Source: Science. Author manuscript; Available in PMC 2023 Dec 11. (PMC10712554; doi:10.1126/science.abm1183)
Supplement: Data S5 [file NIHMS1871500-supplement-Data_S5.zip › pdbs/D3_6.pdb]

ATOM      1  N   SER A   1      12.424  10.553  28.877  1.00  0.00           N  
ATOM      2  CA  SER A   1      11.437   9.536  28.534  1.00  0.00           C  
ATOM      3  C   SER A   1      10.226  10.154  27.847  1.00  0.00           C  
ATOM      4  O   SER A   1       9.441   9.455  27.206  1.00  0.00           O  
ATOM      5  CB  SER A   1      10.998   8.793  29.780  1.00  0.00           C  
ATOM      6  OG  SER A   1      10.326   9.648  30.664  1.00  0.00           O  
ATOM      7 1H   SER A   1      13.206  10.121  29.326  1.00  0.00           H  
ATOM      8 2H   SER A   1      12.731  11.015  28.045  1.00  0.00           H  
ATOM      9 3H   SER A   1      12.012  11.222  29.497  1.00  0.00           H  
ATOM     10  HA  SER A   1      11.897   8.826  27.845  1.00  0.00           H  
ATOM     11 1HB  SER A   1      10.344   7.968  29.500  1.00  0.00           H  
ATOM     12 2HB  SER A   1      11.869   8.366  30.275  1.00  0.00           H  
ATOM     13  HG  SER A   1       9.817   9.079  31.247  1.00  0.00           H  
ATOM     14  N   SER A   2      10.080  11.467  27.984  1.00  0.00           N  
ATOM     15  CA  SER A   2       8.946  12.176  27.404  1.00  0.00           C  
ATOM     16  C   SER A   2       8.969  12.102  25.883  1.00  0.00           C  
ATOM     17  O   SER A   2       7.951  12.317  25.225  1.00  0.00           O  
ATOM     18  CB  SER A   2       8.954  13.626  27.848  1.00  0.00           C  
ATOM     19  OG  SER A   2      10.073  14.300  27.339  1.00  0.00           O  
ATOM     20  H   SER A   2      10.772  11.987  28.503  1.00  0.00           H  
ATOM     21  HA  SER A   2       8.032  11.693  27.748  1.00  0.00           H  
ATOM     22 1HB  SER A   2       8.044  14.117  27.505  1.00  0.00           H  
ATOM     23 2HB  SER A   2       8.962  13.673  28.936  1.00  0.00           H  
ATOM     24  HG  SER A   2       9.886  15.237  27.441  1.00  0.00           H  
ATOM     25  N   GLU A   3      10.136  11.794  25.328  1.00  0.00           N  
ATOM     26  CA  GLU A   3      10.293  11.684  23.883  1.00  0.00           C  
ATOM     27  C   GLU A   3       9.385  10.602  23.312  1.00  0.00           C  
ATOM     28  O   GLU A   3       9.086  10.595  22.117  1.00  0.00           O  
ATOM     29  CB  GLU A   3      11.750  11.382  23.525  1.00  0.00           C  
ATOM     30  CG  GLU A   3      12.263  10.049  24.051  1.00  0.00           C  
ATOM     31  CD  GLU A   3      12.824  10.146  25.442  1.00  0.00           C  
ATOM     32  OE1 GLU A   3      12.626  11.156  26.073  1.00  0.00           O  
ATOM     33  OE2 GLU A   3      13.451   9.208  25.875  1.00  0.00           O  
ATOM     34  H   GLU A   3      10.936  11.633  25.923  1.00  0.00           H  
ATOM     35  HA  GLU A   3      10.000  12.634  23.437  1.00  0.00           H  
ATOM     36 1HB  GLU A   3      11.866  11.381  22.441  1.00  0.00           H  
ATOM     37 2HB  GLU A   3      12.392  12.168  23.923  1.00  0.00           H  
ATOM     38 1HG  GLU A   3      11.444   9.330  24.050  1.00  0.00           H  
ATOM     39 2HG  GLU A   3      13.035   9.678  23.378  1.00  0.00           H  
ATOM     40  N   ALA A   4       8.950   9.687  24.172  1.00  0.00           N  
ATOM     41  CA  ALA A   4       8.071   8.601  23.755  1.00  0.00           C  
ATOM     42  C   ALA A   4       6.780   9.138  23.151  1.00  0.00           C  
ATOM     43  O   ALA A   4       6.265   8.590  22.176  1.00  0.00           O  
ATOM     44  CB  ALA A   4       7.764   7.687  24.932  1.00  0.00           C  
ATOM     45  H   ALA A   4       9.234   9.746  25.139  1.00  0.00           H  
ATOM     46  HA  ALA A   4       8.586   8.025  22.986  1.00  0.00           H  
ATOM     47 1HB  ALA A   4       7.107   6.881  24.605  1.00  0.00           H  
ATOM     48 2HB  ALA A   4       8.692   7.265  25.317  1.00  0.00           H  
ATOM     49 3HB  ALA A   4       7.273   8.259  25.718  1.00  0.00           H  
ATOM     50  N   LYS A   5       6.261  10.212  23.735  1.00  0.00           N  
ATOM     51  CA  LYS A   5       5.034  10.832  23.248  1.00  0.00           C  
ATOM     52  C   LYS A   5       5.270  11.556  21.929  1.00  0.00           C  
ATOM     53  O   LYS A   5       4.468  11.453  21.001  1.00  0.00           O  
ATOM     54  CB  LYS A   5       4.475  11.803  24.289  1.00  0.00           C  
ATOM     55  CG  LYS A   5       3.196  12.513  23.864  1.00  0.00           C  
ATOM     56  CD  LYS A   5       2.564  13.258  25.030  1.00  0.00           C  
ATOM     57  CE  LYS A   5       1.346  14.053  24.584  1.00  0.00           C  
ATOM     58  NZ  LYS A   5       0.649  14.694  25.732  1.00  0.00           N  
ATOM     59  H   LYS A   5       6.728  10.609  24.538  1.00  0.00           H  
ATOM     60  HA  LYS A   5       4.304  10.043  23.070  1.00  0.00           H  
ATOM     61 1HB  LYS A   5       4.267  11.265  25.214  1.00  0.00           H  
ATOM     62 2HB  LYS A   5       5.221  12.565  24.513  1.00  0.00           H  
ATOM     63 1HG  LYS A   5       3.421  13.223  23.068  1.00  0.00           H  
ATOM     64 2HG  LYS A   5       2.484  11.781  23.482  1.00  0.00           H  
ATOM     65 1HD  LYS A   5       2.262  12.545  25.797  1.00  0.00           H  
ATOM     66 2HD  LYS A   5       3.294  13.943  25.462  1.00  0.00           H  
ATOM     67 1HE  LYS A   5       1.653  14.828  23.883  1.00  0.00           H  
ATOM     68 2HE  LYS A   5       0.645  13.391  24.075  1.00  0.00           H  
ATOM     69 1HZ  LYS A   5      -0.152  15.210  25.396  1.00  0.00           H  
ATOM     70 2HZ  LYS A   5       0.343  13.982  26.381  1.00  0.00           H  
ATOM     71 3HZ  LYS A   5       1.283  15.326  26.201  1.00  0.00           H  
ATOM     72  N   GLU A   6       6.375  12.290  21.852  1.00  0.00           N  
ATOM     73  CA  GLU A   6       6.736  13.005  20.633  1.00  0.00           C  
ATOM     74  C   GLU A   6       6.933  12.043  19.468  1.00  0.00           C  
ATOM     75  O   GLU A   6       6.515  12.321  18.344  1.00  0.00           O  
ATOM     76  CB  GLU A   6       8.011  13.822  20.852  1.00  0.00           C  
ATOM     77  CG  GLU A   6       7.841  15.015  21.782  1.00  0.00           C  
ATOM     78  CD  GLU A   6       9.104  15.814  21.945  1.00  0.00           C  
ATOM     79  OE1 GLU A   6      10.105  15.427  21.393  1.00  0.00           O  
ATOM     80  OE2 GLU A   6       9.067  16.814  22.624  1.00  0.00           O  
ATOM     81  H   GLU A   6       6.979  12.355  22.658  1.00  0.00           H  
ATOM     82  HA  GLU A   6       5.916  13.676  20.378  1.00  0.00           H  
ATOM     83 1HB  GLU A   6       8.788  13.181  21.270  1.00  0.00           H  
ATOM     84 2HB  GLU A   6       8.375  14.194  19.894  1.00  0.00           H  
ATOM     85 1HG  GLU A   6       7.063  15.665  21.383  1.00  0.00           H  
ATOM     86 2HG  GLU A   6       7.514  14.658  22.758  1.00  0.00           H  
ATOM     87  N   LEU A   7       7.570  10.910  19.744  1.00  0.00           N  
ATOM     88  CA  LEU A   7       7.828   9.907  18.718  1.00  0.00           C  
ATOM     89  C   LEU A   7       6.528   9.352  18.150  1.00  0.00           C  
ATOM     90  O   LEU A   7       6.384   9.202  16.937  1.00  0.00           O  
ATOM     91  CB  LEU A   7       8.671   8.763  19.295  1.00  0.00           C  
ATOM     92  CG  LEU A   7      10.140   9.098  19.584  1.00  0.00           C  
ATOM     93  CD1 LEU A   7      10.753   7.999  20.441  1.00  0.00           C  
ATOM     94  CD2 LEU A   7      10.893   9.253  18.271  1.00  0.00           C  
ATOM     95  H   LEU A   7       7.884  10.739  20.689  1.00  0.00           H  
ATOM     96  HA  LEU A   7       8.370  10.388  17.903  1.00  0.00           H  
ATOM     97 1HB  LEU A   7       8.217   8.434  20.229  1.00  0.00           H  
ATOM     98 2HB  LEU A   7       8.653   7.929  18.593  1.00  0.00           H  
ATOM     99  HG  LEU A   7      10.196  10.030  20.147  1.00  0.00           H  
ATOM    100 1HD1 LEU A   7      11.797   8.238  20.646  1.00  0.00           H  
ATOM    101 2HD1 LEU A   7      10.207   7.923  21.381  1.00  0.00           H  
ATOM    102 3HD1 LEU A   7      10.696   7.050  19.910  1.00  0.00           H  
ATOM    103 1HD2 LEU A   7      11.937   9.492  18.477  1.00  0.00           H  
ATOM    104 2HD2 LEU A   7      10.838   8.321  17.708  1.00  0.00           H  
ATOM    105 3HD2 LEU A   7      10.444  10.057  17.687  1.00  0.00           H  
ATOM    106  N   ILE A   8       5.584   9.049  19.035  1.00  0.00           N  
ATOM    107  CA  ILE A   8       4.298   8.498  18.624  1.00  0.00           C  
ATOM    108  C   ILE A   8       3.521   9.490  17.770  1.00  0.00           C  
ATOM    109  O   ILE A   8       3.038   9.150  16.690  1.00  0.00           O  
ATOM    110  CB  ILE A   8       3.454   8.102  19.850  1.00  0.00           C  
ATOM    111  CG1 ILE A   8       4.101   6.928  20.587  1.00  0.00           C  
ATOM    112  CG2 ILE A   8       2.035   7.753  19.427  1.00  0.00           C  
ATOM    113  CD1 ILE A   8       3.545   6.696  21.974  1.00  0.00           C  
ATOM    114  H   ILE A   8       5.762   9.205  20.017  1.00  0.00           H  
ATOM    115  HA  ILE A   8       4.488   7.612  18.018  1.00  0.00           H  
ATOM    116  HB  ILE A   8       3.420   8.935  20.552  1.00  0.00           H  
ATOM    117 1HG1 ILE A   8       3.965   6.015  20.008  1.00  0.00           H  
ATOM    118 2HG1 ILE A   8       5.174   7.100  20.676  1.00  0.00           H  
ATOM    119 1HG2 ILE A   8       1.452   7.476  20.305  1.00  0.00           H  
ATOM    120 2HG2 ILE A   8       1.577   8.616  18.946  1.00  0.00           H  
ATOM    121 3HG2 ILE A   8       2.059   6.917  18.728  1.00  0.00           H  
ATOM    122 1HD1 ILE A   8       4.053   5.848  22.433  1.00  0.00           H  
ATOM    123 2HD1 ILE A   8       3.703   7.587  22.583  1.00  0.00           H  
ATOM    124 3HD1 ILE A   8       2.478   6.486  21.907  1.00  0.00           H  
ATOM    125  N   GLU A   9       3.403  10.720  18.259  1.00  0.00           N  
ATOM    126  CA  GLU A   9       2.642  11.752  17.565  1.00  0.00           C  
ATOM    127  C   GLU A   9       3.254  12.068  16.207  1.00  0.00           C  
ATOM    128  O   GLU A   9       2.544  12.186  15.208  1.00  0.00           O  
ATOM    129  CB  GLU A   9       2.572  13.024  18.412  1.00  0.00           C  
ATOM    130  CG  GLU A   9       1.688  12.910  19.646  1.00  0.00           C  
ATOM    131  CD  GLU A   9       1.623  14.186  20.439  1.00  0.00           C  
ATOM    132  OE1 GLU A   9       2.249  15.141  20.045  1.00  0.00           O  
ATOM    133  OE2 GLU A   9       0.945  14.206  21.439  1.00  0.00           O  
ATOM    134  H   GLU A   9       3.853  10.946  19.135  1.00  0.00           H  
ATOM    135  HA  GLU A   9       1.634  11.373  17.397  1.00  0.00           H  
ATOM    136 1HB  GLU A   9       3.575  13.297  18.743  1.00  0.00           H  
ATOM    137 2HB  GLU A   9       2.193  13.846  17.804  1.00  0.00           H  
ATOM    138 1HG  GLU A   9       0.681  12.637  19.335  1.00  0.00           H  
ATOM    139 2HG  GLU A   9       2.071  12.113  20.282  1.00  0.00           H  
ATOM    140  N   LYS A  10       4.575  12.203  16.176  1.00  0.00           N  
ATOM    141  CA  LYS A  10       5.285  12.513  14.940  1.00  0.00           C  
ATOM    142  C   LYS A  10       5.137  11.390  13.923  1.00  0.00           C  
ATOM    143  O   LYS A  10       4.915  11.638  12.737  1.00  0.00           O  
ATOM    144  CB  LYS A  10       6.765  12.774  15.224  1.00  0.00           C  
ATOM    145  CG  LYS A  10       7.048  14.097  15.924  1.00  0.00           C  
ATOM    146  CD  LYS A  10       8.522  14.230  16.278  1.00  0.00           C  
ATOM    147  CE  LYS A  10       8.792  15.513  17.050  1.00  0.00           C  
ATOM    148  NZ  LYS A  10      10.217  15.622  17.466  1.00  0.00           N  
ATOM    149  H   LYS A  10       5.102  12.088  17.030  1.00  0.00           H  
ATOM    150  HA  LYS A  10       4.842  13.412  14.512  1.00  0.00           H  
ATOM    151 1HB  LYS A  10       7.163  11.973  15.848  1.00  0.00           H  
ATOM    152 2HB  LYS A  10       7.322  12.765  14.287  1.00  0.00           H  
ATOM    153 1HG  LYS A  10       6.765  14.922  15.270  1.00  0.00           H  
ATOM    154 2HG  LYS A  10       6.456  14.159  16.836  1.00  0.00           H  
ATOM    155 1HD  LYS A  10       8.828  13.378  16.887  1.00  0.00           H  
ATOM    156 2HD  LYS A  10       9.117  14.235  15.365  1.00  0.00           H  
ATOM    157 1HE  LYS A  10       8.541  16.371  16.429  1.00  0.00           H  
ATOM    158 2HE  LYS A  10       8.164  15.541  17.941  1.00  0.00           H  
ATOM    159 1HZ  LYS A  10      10.354  16.484  17.975  1.00  0.00           H  
ATOM    160 2HZ  LYS A  10      10.456  14.840  18.059  1.00  0.00           H  
ATOM    161 3HZ  LYS A  10      10.808  15.617  16.648  1.00  0.00           H  
ATOM    162  N   ALA A  11       5.259  10.153  14.392  1.00  0.00           N  
ATOM    163  CA  ALA A  11       5.146   8.988  13.522  1.00  0.00           C  
ATOM    164  C   ALA A  11       3.773   8.923  12.865  1.00  0.00           C  
ATOM    165  O   ALA A  11       3.660   8.673  11.665  1.00  0.00           O  
ATOM    166  CB  ALA A  11       5.419   7.713  14.306  1.00  0.00           C  
ATOM    167  H   ALA A  11       5.436  10.016  15.377  1.00  0.00           H  
ATOM    168  HA  ALA A  11       5.891   9.083  12.731  1.00  0.00           H  
ATOM    169 1HB  ALA A  11       5.331   6.852  13.643  1.00  0.00           H  
ATOM    170 2HB  ALA A  11       6.427   7.749  14.721  1.00  0.00           H  
ATOM    171 3HB  ALA A  11       4.697   7.622  15.116  1.00  0.00           H  
ATOM    172  N   LEU A  12       2.732   9.148  13.659  1.00  0.00           N  
ATOM    173  CA  LEU A  12       1.365   9.126  13.154  1.00  0.00           C  
ATOM    174  C   LEU A  12       1.141  10.224  12.123  1.00  0.00           C  
ATOM    175  O   LEU A  12       0.508  10.001  11.091  1.00  0.00           O  
ATOM    176  CB  LEU A  12       0.370   9.290  14.310  1.00  0.00           C  
ATOM    177  CG  LEU A  12       0.241   8.088  15.253  1.00  0.00           C  
ATOM    178  CD1 LEU A  12      -0.564   8.489  16.482  1.00  0.00           C  
ATOM    179  CD2 LEU A  12      -0.422   6.933  14.517  1.00  0.00           C  
ATOM    180  H   LEU A  12       2.892   9.340  14.638  1.00  0.00           H  
ATOM    181  HA  LEU A  12       1.201   8.167  12.662  1.00  0.00           H  
ATOM    182 1HB  LEU A  12       0.671  10.149  14.907  1.00  0.00           H  
ATOM    183 2HB  LEU A  12      -0.617   9.492  13.893  1.00  0.00           H  
ATOM    184  HG  LEU A  12       1.232   7.782  15.590  1.00  0.00           H  
ATOM    185 1HD1 LEU A  12      -0.655   7.634  17.152  1.00  0.00           H  
ATOM    186 2HD1 LEU A  12      -0.057   9.303  17.000  1.00  0.00           H  
ATOM    187 3HD1 LEU A  12      -1.557   8.816  16.174  1.00  0.00           H  
ATOM    188 1HD2 LEU A  12      -0.513   6.078  15.188  1.00  0.00           H  
ATOM    189 2HD2 LEU A  12      -1.414   7.238  14.181  1.00  0.00           H  
ATOM    190 3HD2 LEU A  12       0.183   6.655  13.654  1.00  0.00           H  
ATOM    191  N   LYS A  13       1.663  11.412  12.408  1.00  0.00           N  
ATOM    192  CA  LYS A  13       1.588  12.527  11.472  1.00  0.00           C  
ATOM    193  C   LYS A  13       2.346  12.219  10.187  1.00  0.00           C  
ATOM    194  O   LYS A  13       1.888  12.542   9.091  1.00  0.00           O  
ATOM    195  CB  LYS A  13       2.137  13.803  12.113  1.00  0.00           C  
ATOM    196  CG  LYS A  13       1.241  14.401  13.189  1.00  0.00           C  
ATOM    197  CD  LYS A  13       1.907  15.591  13.864  1.00  0.00           C  
ATOM    198  CE  LYS A  13       1.020  16.179  14.952  1.00  0.00           C  
ATOM    199  NZ  LYS A  13       1.702  17.275  15.693  1.00  0.00           N  
ATOM    200  H   LYS A  13       2.124  11.546  13.297  1.00  0.00           H  
ATOM    201  HA  LYS A  13       0.541  12.682  11.212  1.00  0.00           H  
ATOM    202 1HB  LYS A  13       3.108  13.596  12.562  1.00  0.00           H  
ATOM    203 2HB  LYS A  13       2.287  14.561  11.344  1.00  0.00           H  
ATOM    204 1HG  LYS A  13       0.301  14.727  12.742  1.00  0.00           H  
ATOM    205 2HG  LYS A  13       1.021  13.644  13.941  1.00  0.00           H  
ATOM    206 1HD  LYS A  13       2.852  15.276  14.308  1.00  0.00           H  
ATOM    207 2HD  LYS A  13       2.113  16.362  13.121  1.00  0.00           H  
ATOM    208 1HE  LYS A  13       0.108  16.572  14.505  1.00  0.00           H  
ATOM    209 2HE  LYS A  13       0.744  15.397  15.659  1.00  0.00           H  
ATOM    210 1HZ  LYS A  13       1.082  17.637  16.404  1.00  0.00           H  
ATOM    211 2HZ  LYS A  13       2.541  16.917  16.128  1.00  0.00           H  
ATOM    212 3HZ  LYS A  13       1.946  18.015  15.051  1.00  0.00           H  
ATOM    213  N   ASN A  14       3.509  11.592  10.328  1.00  0.00           N  
ATOM    214  CA  ASN A  14       4.312  11.198   9.176  1.00  0.00           C  
ATOM    215  C   ASN A  14       3.580  10.175   8.318  1.00  0.00           C  
ATOM    216  O   ASN A  14       3.568  10.274   7.091  1.00  0.00           O  
ATOM    217  CB  ASN A  14       5.657  10.655   9.623  1.00  0.00           C  
ATOM    218  CG  ASN A  14       6.574  11.732  10.133  1.00  0.00           C  
ATOM    219  OD1 ASN A  14       6.411  12.912   9.802  1.00  0.00           O  
ATOM    220  ND2 ASN A  14       7.536  11.349  10.934  1.00  0.00           N  
ATOM    221  H   ASN A  14       3.846  11.383  11.257  1.00  0.00           H  
ATOM    222  HA  ASN A  14       4.485  12.084   8.565  1.00  0.00           H  
ATOM    223 1HB  ASN A  14       5.507   9.917  10.413  1.00  0.00           H  
ATOM    224 2HB  ASN A  14       6.140  10.148   8.789  1.00  0.00           H  
ATOM    225 1HD2 ASN A  14       8.177  12.022  11.304  1.00  0.00           H  
ATOM    226 2HD2 ASN A  14       7.630  10.383  11.176  1.00  0.00           H  
ATOM    227  N   LEU A  15       2.968   9.192   8.970  1.00  0.00           N  
ATOM    228  CA  LEU A  15       2.238   8.144   8.267  1.00  0.00           C  
ATOM    229  C   LEU A  15       1.064   8.720   7.486  1.00  0.00           C  
ATOM    230  O   LEU A  15       0.767   8.276   6.377  1.00  0.00           O  
ATOM    231  CB  LEU A  15       1.731   7.093   9.262  1.00  0.00           C  
ATOM    232  CG  LEU A  15       2.806   6.190   9.881  1.00  0.00           C  
ATOM    233  CD1 LEU A  15       2.206   5.407  11.041  1.00  0.00           C  
ATOM    234  CD2 LEU A  15       3.358   5.254   8.816  1.00  0.00           C  
ATOM    235  H   LEU A  15       3.011   9.170   9.979  1.00  0.00           H  
ATOM    236  HA  LEU A  15       2.918   7.678   7.554  1.00  0.00           H  
ATOM    237 1HB  LEU A  15       1.219   7.603  10.076  1.00  0.00           H  
ATOM    238 2HB  LEU A  15       1.012   6.451   8.753  1.00  0.00           H  
ATOM    239  HG  LEU A  15       3.614   6.805  10.277  1.00  0.00           H  
ATOM    240 1HD1 LEU A  15       2.970   4.765  11.481  1.00  0.00           H  
ATOM    241 2HD1 LEU A  15       1.837   6.100  11.796  1.00  0.00           H  
ATOM    242 3HD1 LEU A  15       1.383   4.793  10.677  1.00  0.00           H  
ATOM    243 1HD2 LEU A  15       4.123   4.613   9.256  1.00  0.00           H  
ATOM    244 2HD2 LEU A  15       2.551   4.637   8.420  1.00  0.00           H  
ATOM    245 3HD2 LEU A  15       3.797   5.840   8.009  1.00  0.00           H  
ATOM    246  N   LEU A  16       0.400   9.711   8.071  1.00  0.00           N  
ATOM    247  CA  LEU A  16      -0.701  10.395   7.402  1.00  0.00           C  
ATOM    248  C   LEU A  16      -0.224  11.101   6.139  1.00  0.00           C  
ATOM    249  O   LEU A  16      -0.811  10.942   5.069  1.00  0.00           O  
ATOM    250  CB  LEU A  16      -1.347  11.412   8.351  1.00  0.00           C  
ATOM    251  CG  LEU A  16      -2.466  12.269   7.745  1.00  0.00           C  
ATOM    252  CD1 LEU A  16      -3.618  11.371   7.314  1.00  0.00           C  
ATOM    253  CD2 LEU A  16      -2.928  13.298   8.767  1.00  0.00           C  
ATOM    254  H   LEU A  16       0.663   9.997   9.003  1.00  0.00           H  
ATOM    255  HA  LEU A  16      -1.437   9.646   7.109  1.00  0.00           H  
ATOM    256 1HB  LEU A  16      -1.765  10.876   9.202  1.00  0.00           H  
ATOM    257 2HB  LEU A  16      -0.573  12.087   8.717  1.00  0.00           H  
ATOM    258  HG  LEU A  16      -2.092  12.781   6.858  1.00  0.00           H  
ATOM    259 1HD1 LEU A  16      -4.412  11.980   6.883  1.00  0.00           H  
ATOM    260 2HD1 LEU A  16      -3.264  10.658   6.569  1.00  0.00           H  
ATOM    261 3HD1 LEU A  16      -4.002  10.832   8.179  1.00  0.00           H  
ATOM    262 1HD2 LEU A  16      -3.722  13.908   8.336  1.00  0.00           H  
ATOM    263 2HD2 LEU A  16      -3.303  12.786   9.654  1.00  0.00           H  
ATOM    264 3HD2 LEU A  16      -2.089  13.937   9.044  1.00  0.00           H  
ATOM    265  N   LYS A  17       0.843  11.881   6.271  1.00  0.00           N  
ATOM    266  CA  LYS A  17       1.419  12.589   5.134  1.00  0.00           C  
ATOM    267  C   LYS A  17       1.905  11.616   4.068  1.00  0.00           C  
ATOM    268  O   LYS A  17       1.715  11.842   2.873  1.00  0.00           O  
ATOM    269  CB  LYS A  17       2.570  13.488   5.589  1.00  0.00           C  
ATOM    270  CG  LYS A  17       2.135  14.706   6.393  1.00  0.00           C  
ATOM    271  CD  LYS A  17       3.335  15.525   6.846  1.00  0.00           C  
ATOM    272  CE  LYS A  17       2.904  16.727   7.674  1.00  0.00           C  
ATOM    273  NZ  LYS A  17       4.070  17.516   8.158  1.00  0.00           N  
ATOM    274  H   LYS A  17       1.266  11.987   7.182  1.00  0.00           H  
ATOM    275  HA  LYS A  17       0.639  13.208   4.690  1.00  0.00           H  
ATOM    276 1HB  LYS A  17       3.261  12.911   6.204  1.00  0.00           H  
ATOM    277 2HB  LYS A  17       3.122  13.841   4.718  1.00  0.00           H  
ATOM    278 1HG  LYS A  17       1.488  15.335   5.781  1.00  0.00           H  
ATOM    279 2HG  LYS A  17       1.575  14.383   7.270  1.00  0.00           H  
ATOM    280 1HD  LYS A  17       3.997  14.900   7.447  1.00  0.00           H  
ATOM    281 2HD  LYS A  17       3.887  15.876   5.974  1.00  0.00           H  
ATOM    282 1HE  LYS A  17       2.268  17.374   7.071  1.00  0.00           H  
ATOM    283 2HE  LYS A  17       2.329  16.389   8.535  1.00  0.00           H  
ATOM    284 1HZ  LYS A  17       3.743  18.302   8.701  1.00  0.00           H  
ATOM    285 2HZ  LYS A  17       4.658  16.930   8.734  1.00  0.00           H  
ATOM    286 3HZ  LYS A  17       4.601  17.852   7.367  1.00  0.00           H  
ATOM    287  N   ILE A  18       2.535  10.531   4.507  1.00  0.00           N  
ATOM    288  CA  ILE A  18       3.010   9.498   3.594  1.00  0.00           C  
ATOM    289  C   ILE A  18       1.851   8.841   2.855  1.00  0.00           C  
ATOM    290  O   ILE A  18       1.896   8.670   1.637  1.00  0.00           O  
ATOM    291  CB  ILE A  18       3.813   8.424   4.350  1.00  0.00           C  
ATOM    292  CG1 ILE A  18       5.152   8.995   4.826  1.00  0.00           C  
ATOM    293  CG2 ILE A  18       4.035   7.206   3.467  1.00  0.00           C  
ATOM    294  CD1 ILE A  18       5.848   8.139   5.858  1.00  0.00           C  
ATOM    295  H   ILE A  18       2.688  10.419   5.499  1.00  0.00           H  
ATOM    296  HA  ILE A  18       3.653   9.972   2.852  1.00  0.00           H  
ATOM    297  HB  ILE A  18       3.266   8.120   5.241  1.00  0.00           H  
ATOM    298 1HG1 ILE A  18       5.820   9.114   3.974  1.00  0.00           H  
ATOM    299 2HG1 ILE A  18       4.993   9.984   5.256  1.00  0.00           H  
ATOM    300 1HG2 ILE A  18       4.604   6.457   4.016  1.00  0.00           H  
ATOM    301 2HG2 ILE A  18       3.072   6.788   3.176  1.00  0.00           H  
ATOM    302 3HG2 ILE A  18       4.587   7.499   2.574  1.00  0.00           H  
ATOM    303 1HD1 ILE A  18       6.789   8.609   6.147  1.00  0.00           H  
ATOM    304 2HD1 ILE A  18       5.210   8.036   6.737  1.00  0.00           H  
ATOM    305 3HD1 ILE A  18       6.049   7.154   5.438  1.00  0.00           H  
ATOM    306  N   ALA A  19       0.814   8.473   3.600  1.00  0.00           N  
ATOM    307  CA  ALA A  19      -0.341   7.794   3.024  1.00  0.00           C  
ATOM    308  C   ALA A  19      -0.881   8.553   1.818  1.00  0.00           C  
ATOM    309  O   ALA A  19      -1.212   7.955   0.794  1.00  0.00           O  
ATOM    310  CB  ALA A  19      -1.431   7.620   4.071  1.00  0.00           C  
ATOM    311  H   ALA A  19       0.826   8.669   4.591  1.00  0.00           H  
ATOM    312  HA  ALA A  19      -0.019   6.810   2.682  1.00  0.00           H  
ATOM    313 1HB  ALA A  19      -2.286   7.112   3.626  1.00  0.00           H  
ATOM    314 2HB  ALA A  19      -1.047   7.026   4.901  1.00  0.00           H  
ATOM    315 3HB  ALA A  19      -1.741   8.597   4.438  1.00  0.00           H  
ATOM    316  N   THR A  20      -0.967   9.872   1.946  1.00  0.00           N  
ATOM    317  CA  THR A  20      -1.374  10.725   0.836  1.00  0.00           C  
ATOM    318  C   THR A  20      -0.365  10.664  -0.304  1.00  0.00           C  
ATOM    319  O   THR A  20      -0.735  10.477  -1.464  1.00  0.00           O  
ATOM    320  CB  THR A  20      -1.550  12.185   1.293  1.00  0.00           C  
ATOM    321  OG1 THR A  20      -2.578  12.256   2.289  1.00  0.00           O  
ATOM    322  CG2 THR A  20      -1.928  13.071   0.116  1.00  0.00           C  
ATOM    323  H   THR A  20      -0.744  10.296   2.836  1.00  0.00           H  
ATOM    324  HA  THR A  20      -2.328  10.356   0.458  1.00  0.00           H  
ATOM    325  HB  THR A  20      -0.617  12.545   1.727  1.00  0.00           H  
ATOM    326  HG1 THR A  20      -2.231  11.942   3.128  1.00  0.00           H  
ATOM    327 1HG2 THR A  20      -2.047  14.098   0.458  1.00  0.00           H  
ATOM    328 2HG2 THR A  20      -1.142  13.028  -0.639  1.00  0.00           H  
ATOM    329 3HG2 THR A  20      -2.865  12.721  -0.316  1.00  0.00           H  
ATOM    330  N   LYS A  21       0.910  10.822   0.032  1.00  0.00           N  
ATOM    331  CA  LYS A  21       1.971  10.832  -0.969  1.00  0.00           C  
ATOM    332  C   LYS A  21       1.954   9.557  -1.802  1.00  0.00           C  
ATOM    333  O   LYS A  21       2.100   9.600  -3.023  1.00  0.00           O  
ATOM    334  CB  LYS A  21       3.336  11.005  -0.301  1.00  0.00           C  
ATOM    335  CG  LYS A  21       4.505  11.092  -1.272  1.00  0.00           C  
ATOM    336  CD  LYS A  21       5.805  11.408  -0.547  1.00  0.00           C  
ATOM    337  CE  LYS A  21       6.974  11.497  -1.516  1.00  0.00           C  
ATOM    338  NZ  LYS A  21       8.234  11.897  -0.834  1.00  0.00           N  
ATOM    339  H   LYS A  21       1.152  10.939   1.006  1.00  0.00           H  
ATOM    340  HA  LYS A  21       1.795  11.672  -1.640  1.00  0.00           H  
ATOM    341 1HB  LYS A  21       3.334  11.914   0.302  1.00  0.00           H  
ATOM    342 2HB  LYS A  21       3.521  10.167   0.372  1.00  0.00           H  
ATOM    343 1HG  LYS A  21       4.614  10.142  -1.797  1.00  0.00           H  
ATOM    344 2HG  LYS A  21       4.310  11.872  -2.007  1.00  0.00           H  
ATOM    345 1HD  LYS A  21       5.706  12.359  -0.021  1.00  0.00           H  
ATOM    346 2HD  LYS A  21       6.011  10.628   0.186  1.00  0.00           H  
ATOM    347 1HE  LYS A  21       7.125  10.529  -1.993  1.00  0.00           H  
ATOM    348 2HE  LYS A  21       6.748  12.228  -2.292  1.00  0.00           H  
ATOM    349 1HZ  LYS A  21       8.983  11.944  -1.510  1.00  0.00           H  
ATOM    350 2HZ  LYS A  21       8.111  12.802  -0.403  1.00  0.00           H  
ATOM    351 3HZ  LYS A  21       8.464  11.215  -0.125  1.00  0.00           H  
ATOM    352  N   GLN A  22       1.774   8.422  -1.134  1.00  0.00           N  
ATOM    353  CA  GLN A  22       1.770   7.129  -1.808  1.00  0.00           C  
ATOM    354  C   GLN A  22       0.645   7.045  -2.831  1.00  0.00           C  
ATOM    355  O   GLN A  22       0.834   6.533  -3.935  1.00  0.00           O  
ATOM    356  CB  GLN A  22       1.637   5.994  -0.789  1.00  0.00           C  
ATOM    357  CG  GLN A  22       2.887   5.750   0.039  1.00  0.00           C  
ATOM    358  CD  GLN A  22       2.687   4.671   1.085  1.00  0.00           C  
ATOM    359  OE1 GLN A  22       1.763   4.741   1.901  1.00  0.00           O  
ATOM    360  NE2 GLN A  22       3.553   3.664   1.069  1.00  0.00           N  
ATOM    361  H   GLN A  22       1.637   8.456  -0.134  1.00  0.00           H  
ATOM    362  HA  GLN A  22       2.715   7.022  -2.341  1.00  0.00           H  
ATOM    363 1HB  GLN A  22       0.818   6.215  -0.104  1.00  0.00           H  
ATOM    364 2HB  GLN A  22       1.390   5.068  -1.307  1.00  0.00           H  
ATOM    365 1HG  GLN A  22       3.694   5.438  -0.624  1.00  0.00           H  
ATOM    366 2HG  GLN A  22       3.159   6.674   0.548  1.00  0.00           H  
ATOM    367 1HE2 GLN A  22       3.471   2.922   1.736  1.00  0.00           H  
ATOM    368 2HE2 GLN A  22       4.287   3.646   0.391  1.00  0.00           H  
ATOM    369  N   ALA A  23      -0.526   7.549  -2.458  1.00  0.00           N  
ATOM    370  CA  ALA A  23      -1.664   7.599  -3.368  1.00  0.00           C  
ATOM    371  C   ALA A  23      -1.361   8.470  -4.581  1.00  0.00           C  
ATOM    372  O   ALA A  23      -1.744   8.142  -5.704  1.00  0.00           O  
ATOM    373  CB  ALA A  23      -2.900   8.111  -2.644  1.00  0.00           C  
ATOM    374  H   ALA A  23      -0.631   7.907  -1.519  1.00  0.00           H  
ATOM    375  HA  ALA A  23      -1.857   6.587  -3.724  1.00  0.00           H  
ATOM    376 1HB  ALA A  23      -3.741   8.142  -3.337  1.00  0.00           H  
ATOM    377 2HB  ALA A  23      -3.138   7.445  -1.814  1.00  0.00           H  
ATOM    378 3HB  ALA A  23      -2.708   9.112  -2.261  1.00  0.00           H  
ATOM    379  N   GLU A  24      -0.672   9.582  -4.347  1.00  0.00           N  
ATOM    380  CA  GLU A  24      -0.291  10.487  -5.424  1.00  0.00           C  
ATOM    381  C   GLU A  24       0.710   9.831  -6.367  1.00  0.00           C  
ATOM    382  O   GLU A  24       0.632   9.999  -7.584  1.00  0.00           O  
ATOM    383  CB  GLU A  24       0.303  11.777  -4.852  1.00  0.00           C  
ATOM    384  CG  GLU A  24      -0.702  12.666  -4.132  1.00  0.00           C  
ATOM    385  CD  GLU A  24      -0.060  13.849  -3.462  1.00  0.00           C  
ATOM    386  OE1 GLU A  24       1.145  13.919  -3.449  1.00  0.00           O  
ATOM    387  OE2 GLU A  24      -0.777  14.684  -2.962  1.00  0.00           O  
ATOM    388  H   GLU A  24      -0.406   9.805  -3.398  1.00  0.00           H  
ATOM    389  HA  GLU A  24      -1.186  10.725  -5.999  1.00  0.00           H  
ATOM    390 1HB  GLU A  24       1.096  11.530  -4.146  1.00  0.00           H  
ATOM    391 2HB  GLU A  24       0.750  12.360  -5.657  1.00  0.00           H  
ATOM    392 1HG  GLU A  24      -1.435  13.025  -4.854  1.00  0.00           H  
ATOM    393 2HG  GLU A  24      -1.228  12.072  -3.386  1.00  0.00           H  
ATOM    394  N   LEU A  25       1.649   9.083  -5.798  1.00  0.00           N  
ATOM    395  CA  LEU A  25       2.639   8.363  -6.589  1.00  0.00           C  
ATOM    396  C   LEU A  25       1.981   7.297  -7.456  1.00  0.00           C  
ATOM    397  O   LEU A  25       2.393   7.067  -8.593  1.00  0.00           O  
ATOM    398  CB  LEU A  25       3.680   7.712  -5.670  1.00  0.00           C  
ATOM    399  CG  LEU A  25       4.592   8.681  -4.908  1.00  0.00           C  
ATOM    400  CD1 LEU A  25       5.453   7.901  -3.923  1.00  0.00           C  
ATOM    401  CD2 LEU A  25       5.455   9.451  -5.896  1.00  0.00           C  
ATOM    402  H   LEU A  25       1.677   9.012  -4.790  1.00  0.00           H  
ATOM    403  HA  LEU A  25       3.128   9.077  -7.252  1.00  0.00           H  
ATOM    404 1HB  LEU A  25       3.161   7.099  -4.936  1.00  0.00           H  
ATOM    405 2HB  LEU A  25       4.316   7.062  -6.271  1.00  0.00           H  
ATOM    406  HG  LEU A  25       3.983   9.381  -4.336  1.00  0.00           H  
ATOM    407 1HD1 LEU A  25       6.101   8.590  -3.381  1.00  0.00           H  
ATOM    408 2HD1 LEU A  25       4.811   7.375  -3.216  1.00  0.00           H  
ATOM    409 3HD1 LEU A  25       6.063   7.180  -4.465  1.00  0.00           H  
ATOM    410 1HD2 LEU A  25       6.103  10.141  -5.354  1.00  0.00           H  
ATOM    411 2HD2 LEU A  25       6.066   8.752  -6.468  1.00  0.00           H  
ATOM    412 3HD2 LEU A  25       4.815  10.014  -6.577  1.00  0.00           H  
ATOM    413  N   GLN A  26       0.956   6.649  -6.913  1.00  0.00           N  
ATOM    414  CA  GLN A  26       0.190   5.661  -7.663  1.00  0.00           C  
ATOM    415  C   GLN A  26      -0.462   6.285  -8.890  1.00  0.00           C  
ATOM    416  O   GLN A  26      -0.377   5.744  -9.992  1.00  0.00           O  
ATOM    417  CB  GLN A  26      -0.878   5.022  -6.771  1.00  0.00           C  
ATOM    418  CG  GLN A  26      -0.326   4.083  -5.713  1.00  0.00           C  
ATOM    419  CD  GLN A  26      -0.011   2.706  -6.267  1.00  0.00           C  
ATOM    420  OE1 GLN A  26      -0.893   2.013  -6.782  1.00  0.00           O  
ATOM    421  NE2 GLN A  26       1.250   2.303  -6.166  1.00  0.00           N  
ATOM    422  H   GLN A  26       0.701   6.846  -5.955  1.00  0.00           H  
ATOM    423  HA  GLN A  26       0.878   4.888  -8.006  1.00  0.00           H  
ATOM    424 1HB  GLN A  26      -1.445   5.803  -6.265  1.00  0.00           H  
ATOM    425 2HB  GLN A  26      -1.578   4.458  -7.389  1.00  0.00           H  
ATOM    426 1HG  GLN A  26       0.594   4.507  -5.310  1.00  0.00           H  
ATOM    427 2HG  GLN A  26      -1.064   3.971  -4.919  1.00  0.00           H  
ATOM    428 1HE2 GLN A  26       1.517   1.403  -6.515  1.00  0.00           H  
ATOM    429 2HE2 GLN A  26       1.933   2.897  -5.742  1.00  0.00           H  
ATOM    430  N   ALA A  27      -1.113   7.426  -8.692  1.00  0.00           N  
ATOM    431  CA  ALA A  27      -1.714   8.166  -9.794  1.00  0.00           C  
ATOM    432  C   ALA A  27      -0.659   8.615 -10.797  1.00  0.00           C  
ATOM    433  O   ALA A  27      -0.891   8.598 -12.006  1.00  0.00           O  
ATOM    434  CB  ALA A  27      -2.487   9.367  -9.268  1.00  0.00           C  
ATOM    435  H   ALA A  27      -1.193   7.790  -7.753  1.00  0.00           H  
ATOM    436  HA  ALA A  27      -2.406   7.501 -10.312  1.00  0.00           H  
ATOM    437 1HB  ALA A  27      -2.930   9.910 -10.103  1.00  0.00           H  
ATOM    438 2HB  ALA A  27      -3.276   9.026  -8.597  1.00  0.00           H  
ATOM    439 3HB  ALA A  27      -1.810  10.026  -8.726  1.00  0.00           H  
ATOM    440  N   THR A  28       0.502   9.015 -10.288  1.00  0.00           N  
ATOM    441  CA  THR A  28       1.593   9.475 -11.138  1.00  0.00           C  
ATOM    442  C   THR A  28       2.026   8.389 -12.115  1.00  0.00           C  
ATOM    443  O   THR A  28       2.183   8.641 -13.309  1.00  0.00           O  
ATOM    444  CB  THR A  28       2.801   9.924 -10.295  1.00  0.00           C  
ATOM    445  OG1 THR A  28       2.426  11.036  -9.473  1.00  0.00           O  
ATOM    446  CG2 THR A  28       3.958  10.330 -11.195  1.00  0.00           C  
ATOM    447  H   THR A  28       0.631   9.000  -9.287  1.00  0.00           H  
ATOM    448  HA  THR A  28       1.234  10.324 -11.720  1.00  0.00           H  
ATOM    449  HB  THR A  28       3.120   9.104  -9.651  1.00  0.00           H  
ATOM    450  HG1 THR A  28       1.729  10.767  -8.869  1.00  0.00           H  
ATOM    451 1HG2 THR A  28       4.803  10.644 -10.582  1.00  0.00           H  
ATOM    452 2HG2 THR A  28       4.253   9.483 -11.814  1.00  0.00           H  
ATOM    453 3HG2 THR A  28       3.648  11.156 -11.835  1.00  0.00           H  
ATOM    454  N   ILE A  29       2.217   7.179 -11.600  1.00  0.00           N  
ATOM    455  CA  ILE A  29       2.643   6.054 -12.424  1.00  0.00           C  
ATOM    456  C   ILE A  29       1.621   5.750 -13.511  1.00  0.00           C  
ATOM    457  O   ILE A  29       1.974   5.578 -14.678  1.00  0.00           O  
ATOM    458  CB  ILE A  29       2.867   4.797 -11.563  1.00  0.00           C  
ATOM    459  CG1 ILE A  29       4.078   4.987 -10.646  1.00  0.00           C  
ATOM    460  CG2 ILE A  29       3.052   3.573 -12.448  1.00  0.00           C  
ATOM    461  CD1 ILE A  29       4.188   3.946  -9.556  1.00  0.00           C  
ATOM    462  H   ILE A  29       2.064   7.035 -10.612  1.00  0.00           H  
ATOM    463  HA  ILE A  29       3.579   6.326 -12.912  1.00  0.00           H  
ATOM    464  HB  ILE A  29       2.004   4.639 -10.917  1.00  0.00           H  
ATOM    465 1HG1 ILE A  29       4.992   4.958 -11.239  1.00  0.00           H  
ATOM    466 2HG1 ILE A  29       4.027   5.969 -10.175  1.00  0.00           H  
ATOM    467 1HG2 ILE A  29       3.211   2.694 -11.823  1.00  0.00           H  
ATOM    468 2HG2 ILE A  29       2.163   3.429 -13.059  1.00  0.00           H  
ATOM    469 3HG2 ILE A  29       3.918   3.719 -13.094  1.00  0.00           H  
ATOM    470 1HD1 ILE A  29       5.069   4.148  -8.947  1.00  0.00           H  
ATOM    471 2HD1 ILE A  29       3.297   3.982  -8.927  1.00  0.00           H  
ATOM    472 3HD1 ILE A  29       4.276   2.957 -10.004  1.00  0.00           H  
ATOM    473  N   VAL A  30       0.352   5.684 -13.122  1.00  0.00           N  
ATOM    474  CA  VAL A  30      -0.720   5.363 -14.056  1.00  0.00           C  
ATOM    475  C   VAL A  30      -0.819   6.406 -15.161  1.00  0.00           C  
ATOM    476  O   VAL A  30      -0.897   6.068 -16.343  1.00  0.00           O  
ATOM    477  CB  VAL A  30      -2.067   5.276 -13.314  1.00  0.00           C  
ATOM    478  CG1 VAL A  30      -3.217   5.183 -14.306  1.00  0.00           C  
ATOM    479  CG2 VAL A  30      -2.066   4.078 -12.377  1.00  0.00           C  
ATOM    480  H   VAL A  30       0.125   5.861 -12.154  1.00  0.00           H  
ATOM    481  HA  VAL A  30      -0.488   4.404 -14.521  1.00  0.00           H  
ATOM    482  HB  VAL A  30      -2.213   6.189 -12.737  1.00  0.00           H  
ATOM    483 1HG1 VAL A  30      -4.161   5.123 -13.765  1.00  0.00           H  
ATOM    484 2HG1 VAL A  30      -3.220   6.068 -14.943  1.00  0.00           H  
ATOM    485 3HG1 VAL A  30      -3.095   4.292 -14.922  1.00  0.00           H  
ATOM    486 1HG2 VAL A  30      -3.021   4.023 -11.855  1.00  0.00           H  
ATOM    487 2HG2 VAL A  30      -1.914   3.165 -12.954  1.00  0.00           H  
ATOM    488 3HG2 VAL A  30      -1.261   4.185 -11.650  1.00  0.00           H  
ATOM    489  N   LYS A  31      -0.816   7.676 -14.771  1.00  0.00           N  
ATOM    490  CA  LYS A  31      -0.915   8.772 -15.728  1.00  0.00           C  
ATOM    491  C   LYS A  31       0.273   8.781 -16.681  1.00  0.00           C  
ATOM    492  O   LYS A  31       0.117   9.009 -17.881  1.00  0.00           O  
ATOM    493  CB  LYS A  31      -1.014  10.113 -14.998  1.00  0.00           C  
ATOM    494  CG  LYS A  31      -2.346  10.352 -14.301  1.00  0.00           C  
ATOM    495  CD  LYS A  31      -2.349  11.678 -13.555  1.00  0.00           C  
ATOM    496  CE  LYS A  31      -3.677  11.917 -12.852  1.00  0.00           C  
ATOM    497  NZ  LYS A  31      -3.689  13.204 -12.105  1.00  0.00           N  
ATOM    498  H   LYS A  31      -0.742   7.888 -13.787  1.00  0.00           H  
ATOM    499  HA  LYS A  31      -1.818   8.623 -16.321  1.00  0.00           H  
ATOM    500 1HB  LYS A  31      -0.227  10.177 -14.247  1.00  0.00           H  
ATOM    501 2HB  LYS A  31      -0.857  10.925 -15.708  1.00  0.00           H  
ATOM    502 1HG  LYS A  31      -3.148  10.360 -15.040  1.00  0.00           H  
ATOM    503 2HG  LYS A  31      -2.536   9.546 -13.593  1.00  0.00           H  
ATOM    504 1HD  LYS A  31      -1.549  11.680 -12.813  1.00  0.00           H  
ATOM    505 2HD  LYS A  31      -2.170  12.492 -14.258  1.00  0.00           H  
ATOM    506 1HE  LYS A  31      -4.480  11.930 -13.587  1.00  0.00           H  
ATOM    507 2HE  LYS A  31      -3.869  11.104 -12.152  1.00  0.00           H  
ATOM    508 1HZ  LYS A  31      -4.584  13.324 -11.654  1.00  0.00           H  
ATOM    509 2HZ  LYS A  31      -2.959  13.195 -11.407  1.00  0.00           H  
ATOM    510 3HZ  LYS A  31      -3.530  13.967 -12.747  1.00  0.00           H  
ATOM    511  N   ALA A  32       1.461   8.530 -16.141  1.00  0.00           N  
ATOM    512  CA  ALA A  32       2.673   8.471 -16.949  1.00  0.00           C  
ATOM    513  C   ALA A  32       2.593   7.354 -17.981  1.00  0.00           C  
ATOM    514  O   ALA A  32       2.898   7.558 -19.156  1.00  0.00           O  
ATOM    515  CB  ALA A  32       3.893   8.283 -16.060  1.00  0.00           C  
ATOM    516  H   ALA A  32       1.525   8.377 -15.145  1.00  0.00           H  
ATOM    517  HA  ALA A  32       2.769   9.415 -17.485  1.00  0.00           H  
ATOM    518 1HB  ALA A  32       4.790   8.241 -16.677  1.00  0.00           H  
ATOM    519 2HB  ALA A  32       3.970   9.120 -15.365  1.00  0.00           H  
ATOM    520 3HB  ALA A  32       3.795   7.355 -15.499  1.00  0.00           H  
ATOM    521  N   GLN A  33       2.180   6.172 -17.536  1.00  0.00           N  
ATOM    522  CA  GLN A  33       1.996   5.037 -18.432  1.00  0.00           C  
ATOM    523  C   GLN A  33       0.964   5.347 -19.509  1.00  0.00           C  
ATOM    524  O   GLN A  33       1.148   5.001 -20.676  1.00  0.00           O  
ATOM    525  CB  GLN A  33       1.572   3.795 -17.644  1.00  0.00           C  
ATOM    526  CG  GLN A  33       2.670   3.202 -16.778  1.00  0.00           C  
ATOM    527  CD  GLN A  33       2.172   2.061 -15.912  1.00  0.00           C  
ATOM    528  OE1 GLN A  33       1.177   2.196 -15.194  1.00  0.00           O  
ATOM    529  NE2 GLN A  33       2.861   0.927 -15.974  1.00  0.00           N  
ATOM    530  H   GLN A  33       1.988   6.057 -16.551  1.00  0.00           H  
ATOM    531  HA  GLN A  33       2.947   4.839 -18.927  1.00  0.00           H  
ATOM    532 1HB  GLN A  33       0.731   4.044 -16.997  1.00  0.00           H  
ATOM    533 2HB  GLN A  33       1.235   3.023 -18.336  1.00  0.00           H  
ATOM    534 1HG  GLN A  33       3.462   2.821 -17.423  1.00  0.00           H  
ATOM    535 2HG  GLN A  33       3.063   3.981 -16.125  1.00  0.00           H  
ATOM    536 1HE2 GLN A  33       2.580   0.139 -15.424  1.00  0.00           H  
ATOM    537 2HE2 GLN A  33       3.662   0.861 -16.569  1.00  0.00           H  
ATOM    538  N   ALA A  34      -0.122   6.001 -19.110  1.00  0.00           N  
ATOM    539  CA  ALA A  34      -1.183   6.363 -20.042  1.00  0.00           C  
ATOM    540  C   ALA A  34      -0.662   7.276 -21.144  1.00  0.00           C  
ATOM    541  O   ALA A  34      -1.002   7.108 -22.315  1.00  0.00           O  
ATOM    542  CB  ALA A  34      -2.333   7.030 -19.301  1.00  0.00           C  
ATOM    543  H   ALA A  34      -0.214   6.254 -18.137  1.00  0.00           H  
ATOM    544  HA  ALA A  34      -1.548   5.449 -20.511  1.00  0.00           H  
ATOM    545 1HB  ALA A  34      -3.118   7.294 -20.010  1.00  0.00           H  
ATOM    546 2HB  ALA A  34      -2.734   6.342 -18.556  1.00  0.00           H  
ATOM    547 3HB  ALA A  34      -1.973   7.931 -18.807  1.00  0.00           H  
ATOM    548  N   LEU A  35       0.165   8.243 -20.761  1.00  0.00           N  
ATOM    549  CA  LEU A  35       0.628   9.267 -21.690  1.00  0.00           C  
ATOM    550  C   LEU A  35       1.369   8.648 -22.868  1.00  0.00           C  
ATOM    551  O   LEU A  35       1.201   9.072 -24.012  1.00  0.00           O  
ATOM    552  CB  LEU A  35       1.544  10.263 -20.968  1.00  0.00           C  
ATOM    553  CG  LEU A  35       2.085  11.413 -21.828  1.00  0.00           C  
ATOM    554  CD1 LEU A  35       0.923  12.233 -22.370  1.00  0.00           C  
ATOM    555  CD2 LEU A  35       3.020  12.275 -20.992  1.00  0.00           C  
ATOM    556  H   LEU A  35       0.481   8.270 -19.803  1.00  0.00           H  
ATOM    557  HA  LEU A  35      -0.246   9.789 -22.082  1.00  0.00           H  
ATOM    558 1HB  LEU A  35       0.994  10.701 -20.137  1.00  0.00           H  
ATOM    559 2HB  LEU A  35       2.398   9.720 -20.565  1.00  0.00           H  
ATOM    560  HG  LEU A  35       2.631  11.005 -22.679  1.00  0.00           H  
ATOM    561 1HD1 LEU A  35       1.307  13.050 -22.981  1.00  0.00           H  
ATOM    562 2HD1 LEU A  35       0.281  11.596 -22.980  1.00  0.00           H  
ATOM    563 3HD1 LEU A  35       0.347  12.641 -21.540  1.00  0.00           H  
ATOM    564 1HD2 LEU A  35       3.405  13.092 -21.603  1.00  0.00           H  
ATOM    565 2HD2 LEU A  35       2.474  12.684 -20.141  1.00  0.00           H  
ATOM    566 3HD2 LEU A  35       3.851  11.668 -20.632  1.00  0.00           H  
ATOM    567  N   ASP A  36       2.189   7.643 -22.582  1.00  0.00           N  
ATOM    568  CA  ASP A  36       2.991   6.992 -23.611  1.00  0.00           C  
ATOM    569  C   ASP A  36       2.110   6.270 -24.622  1.00  0.00           C  
ATOM    570  O   ASP A  36       2.312   6.386 -25.831  1.00  0.00           O  
ATOM    571  CB  ASP A  36       3.971   6.000 -22.980  1.00  0.00           C  
ATOM    572  CG  ASP A  36       5.196   6.677 -22.379  1.00  0.00           C  
ATOM    573  OD1 ASP A  36       5.517   7.763 -22.802  1.00  0.00           O  
ATOM    574  OD2 ASP A  36       5.798   6.103 -21.504  1.00  0.00           O  
ATOM    575  H   ASP A  36       2.259   7.321 -21.627  1.00  0.00           H  
ATOM    576  HA  ASP A  36       3.560   7.756 -24.142  1.00  0.00           H  
ATOM    577 1HB  ASP A  36       3.465   5.436 -22.196  1.00  0.00           H  
ATOM    578 2HB  ASP A  36       4.303   5.286 -23.734  1.00  0.00           H  
ATOM    579  N   VAL A  37       1.131   5.524 -24.121  1.00  0.00           N  
ATOM    580  CA  VAL A  37       0.233   4.760 -24.978  1.00  0.00           C  
ATOM    581  C   VAL A  37      -0.601   5.778 -25.808  1.00  0.00           C  
ATOM    582  O   VAL A  37      -1.049   5.475 -26.914  1.00  0.00           O  
ATOM    583  CB  VAL A  37      -0.689   3.855 -24.140  1.00  0.00           C  
ATOM    584  CG1 VAL A  37      -1.738   3.198 -25.025  1.00  0.00           C  
ATOM    585  CG2 VAL A  37       0.137   2.806 -23.413  1.00  0.00           C  
ATOM    586  H   VAL A  37       1.006   5.485 -23.119  1.00  0.00           H  
ATOM    587  HA  VAL A  37       0.835   4.129 -25.633  1.00  0.00           H  
ATOM    588  HB  VAL A  37      -1.221   4.469 -23.413  1.00  0.00           H  
ATOM    589 1HG1 VAL A  37      -2.381   2.563 -24.416  1.00  0.00           H  
ATOM    590 2HG1 VAL A  37      -2.340   3.967 -25.507  1.00  0.00           H  
ATOM    591 3HG1 VAL A  37      -1.245   2.592 -25.785  1.00  0.00           H  
ATOM    592 1HG2 VAL A  37      -0.521   2.170 -22.821  1.00  0.00           H  
ATOM    593 2HG2 VAL A  37       0.674   2.196 -24.140  1.00  0.00           H  
ATOM    594 3HG2 VAL A  37       0.853   3.298 -22.754  1.00  0.00           H  
ATOM    595  N   ALA A  38      -0.845   7.012 -25.323  1.00  0.00           N  
ATOM    596  CA  ALA A  38      -1.617   7.984 -26.133  1.00  0.00           C  
ATOM    597  C   ALA A  38      -0.865   8.240 -27.436  1.00  0.00           C  
ATOM    598  O   ALA A  38      -1.441   8.165 -28.522  1.00  0.00           O  
ATOM    599  CB  ALA A  38      -1.838   9.286 -25.376  1.00  0.00           C  
ATOM    600  H   ALA A  38      -0.508   7.287 -24.412  1.00  0.00           H  
ATOM    601  HA  ALA A  38      -2.601   7.560 -26.338  1.00  0.00           H  
ATOM    602 1HB  ALA A  38      -2.379   9.988 -26.010  1.00  0.00           H  
ATOM    603 2HB  ALA A  38      -2.417   9.089 -24.475  1.00  0.00           H  
ATOM    604 3HB  ALA A  38      -0.875   9.715 -25.102  1.00  0.00           H  
ATOM    605  N   GLU A  39       0.426   8.541 -27.322  1.00  0.00           N  
ATOM    606  CA  GLU A  39       1.252   8.732 -28.532  1.00  0.00           C  
ATOM    607  C   GLU A  39       1.275   7.496 -29.432  1.00  0.00           C  
ATOM    608  O   GLU A  39       1.223   7.605 -30.657  1.00  0.00           O  
ATOM    609  CB  GLU A  39       2.686   9.099 -28.141  1.00  0.00           C  
ATOM    610  CG  GLU A  39       3.601   9.401 -29.318  1.00  0.00           C  
ATOM    611  CD  GLU A  39       4.977   9.833 -28.894  1.00  0.00           C  
ATOM    612  OE1 GLU A  39       5.409   9.426 -27.842  1.00  0.00           O  
ATOM    613  OE2 GLU A  39       5.597  10.572 -29.622  1.00  0.00           O  
ATOM    614  H   GLU A  39       0.855   8.642 -26.414  1.00  0.00           H  
ATOM    615  HA  GLU A  39       0.835   9.558 -29.110  1.00  0.00           H  
ATOM    616 1HB  GLU A  39       2.673   9.976 -27.493  1.00  0.00           H  
ATOM    617 2HB  GLU A  39       3.129   8.280 -27.574  1.00  0.00           H  
ATOM    618 1HG  GLU A  39       3.689   8.508 -29.936  1.00  0.00           H  
ATOM    619 2HG  GLU A  39       3.150  10.186 -29.924  1.00  0.00           H  
ATOM    620  N   LEU A  40       1.351   6.315 -28.814  1.00  0.00           N  
ATOM    621  CA  LEU A  40       1.307   5.069 -29.615  1.00  0.00           C  
ATOM    622  C   LEU A  40       0.061   4.973 -30.454  1.00  0.00           C  
ATOM    623  O   LEU A  40       0.126   4.675 -31.646  1.00  0.00           O  
ATOM    624  CB  LEU A  40       1.550   3.681 -28.645  1.00  0.00           C  
ATOM    625  CG  LEU A  40       1.623   2.348 -29.399  1.00  0.00           C  
ATOM    626  CD1 LEU A  40       2.765   2.394 -30.405  1.00  0.00           C  
ATOM    627  CD2 LEU A  40       1.815   1.212 -28.405  1.00  0.00           C  
ATOM    628  H   LEU A  40       1.440   6.252 -27.810  1.00  0.00           H  
ATOM    629  HA  LEU A  40       2.170   5.054 -30.281  1.00  0.00           H  
ATOM    630 1HB  LEU A  40       2.461   3.780 -28.058  1.00  0.00           H  
ATOM    631 2HB  LEU A  40       0.704   3.628 -27.959  1.00  0.00           H  
ATOM    632  HG  LEU A  40       0.697   2.191 -29.954  1.00  0.00           H  
ATOM    633 1HD1 LEU A  40       2.817   1.446 -30.940  1.00  0.00           H  
ATOM    634 2HD1 LEU A  40       2.592   3.203 -31.115  1.00  0.00           H  
ATOM    635 3HD1 LEU A  40       3.705   2.566 -29.881  1.00  0.00           H  
ATOM    636 1HD2 LEU A  40       1.867   0.264 -28.941  1.00  0.00           H  
ATOM    637 2HD2 LEU A  40       2.742   1.366 -27.852  1.00  0.00           H  
ATOM    638 3HD2 LEU A  40       0.977   1.191 -27.710  1.00  0.00           H  
ATOM    639  N   ALA A  41      -1.084   5.221 -29.847  1.00  0.00           N  
ATOM    640  CA  ALA A  41      -2.345   5.166 -30.556  1.00  0.00           C  
ATOM    641  C   ALA A  41      -2.430   6.247 -31.631  1.00  0.00           C  
ATOM    642  O   ALA A  41      -2.913   5.999 -32.735  1.00  0.00           O  
ATOM    643  CB  ALA A  41      -3.502   5.298 -29.577  1.00  0.00           C  
ATOM    644  H   ALA A  41      -1.082   5.454 -28.864  1.00  0.00           H  
ATOM    645  HA  ALA A  41      -2.427   4.192 -31.040  1.00  0.00           H  
ATOM    646 1HB  ALA A  41      -4.445   5.248 -30.119  1.00  0.00           H  
ATOM    647 2HB  ALA A  41      -3.457   4.488 -28.849  1.00  0.00           H  
ATOM    648 3HB  ALA A  41      -3.432   6.254 -29.059  1.00  0.00           H  
ATOM    649  N   TYR A  42      -1.960   7.451 -31.312  1.00  0.00           N  
ATOM    650  CA  TYR A  42      -1.955   8.556 -32.255  1.00  0.00           C  
ATOM    651  C   TYR A  42      -1.112   8.208 -33.473  1.00  0.00           C  
ATOM    652  O   TYR A  42      -1.505   8.473 -34.609  1.00  0.00           O  
ATOM    653  CB  TYR A  42      -1.436   9.833 -31.589  1.00  0.00           C  
ATOM    654  CG  TYR A  42      -1.285  10.999 -32.540  1.00  0.00           C  
ATOM    655  CD1 TYR A  42      -2.378  11.452 -33.262  1.00  0.00           C  
ATOM    656  CD2 TYR A  42      -0.051  11.617 -32.688  1.00  0.00           C  
ATOM    657  CE1 TYR A  42      -2.240  12.517 -34.131  1.00  0.00           C  
ATOM    658  CE2 TYR A  42       0.088  12.682 -33.556  1.00  0.00           C  
ATOM    659  CZ  TYR A  42      -1.001  13.132 -34.275  1.00  0.00           C  
ATOM    660  OH  TYR A  42      -0.862  14.194 -35.140  1.00  0.00           O  
ATOM    661  H   TYR A  42      -1.595   7.596 -30.382  1.00  0.00           H  
ATOM    662  HA  TYR A  42      -2.982   8.745 -32.572  1.00  0.00           H  
ATOM    663 1HB  TYR A  42      -2.119  10.130 -30.791  1.00  0.00           H  
ATOM    664 2HB  TYR A  42      -0.467   9.636 -31.133  1.00  0.00           H  
ATOM    665  HD1 TYR A  42      -3.348  10.967 -33.144  1.00  0.00           H  
ATOM    666  HD2 TYR A  42       0.809  11.260 -32.121  1.00  0.00           H  
ATOM    667  HE1 TYR A  42      -3.099  12.873 -34.698  1.00  0.00           H  
ATOM    668  HE2 TYR A  42       1.057  13.166 -33.674  1.00  0.00           H  
ATOM    669  HH  TYR A  42      -0.175  14.780 -34.817  1.00  0.00           H  
ATOM    670  N   LEU A  43       0.051   7.612 -33.223  1.00  0.00           N  
ATOM    671  CA  LEU A  43       0.974   7.216 -34.324  1.00  0.00           C  
ATOM    672  C   LEU A  43       0.298   6.183 -35.235  1.00  0.00           C  
ATOM    673  O   LEU A  43       0.384   6.271 -36.460  1.00  0.00           O  
ATOM    674  CB  LEU A  43       2.070   6.657 -33.659  1.00  0.00           C  
ATOM    675  CG  LEU A  43       3.229   6.364 -34.621  1.00  0.00           C  
ATOM    676  CD1 LEU A  43       3.638   7.650 -35.329  1.00  0.00           C  
ATOM    677  CD2 LEU A  43       4.396   5.771 -33.847  1.00  0.00           C  
ATOM    678  H   LEU A  43       0.316   7.424 -32.266  1.00  0.00           H  
ATOM    679  HA  LEU A  43       1.222   8.106 -34.905  1.00  0.00           H  
ATOM    680 1HB  LEU A  43       2.429   7.367 -32.916  1.00  0.00           H  
ATOM    681 2HB  LEU A  43       1.820   5.727 -33.150  1.00  0.00           H  
ATOM    682  HG  LEU A  43       2.899   5.655 -35.382  1.00  0.00           H  
ATOM    683 1HD1 LEU A  43       4.461   7.441 -36.013  1.00  0.00           H  
ATOM    684 2HD1 LEU A  43       2.790   8.041 -35.891  1.00  0.00           H  
ATOM    685 3HD1 LEU A  43       3.956   8.384 -34.591  1.00  0.00           H  
ATOM    686 1HD2 LEU A  43       5.218   5.563 -34.531  1.00  0.00           H  
ATOM    687 2HD2 LEU A  43       4.726   6.479 -33.088  1.00  0.00           H  
ATOM    688 3HD2 LEU A  43       4.079   4.845 -33.366  1.00  0.00           H  
ATOM    689  N   LEU A  44      -0.375   5.201 -34.622  1.00  0.00           N  
ATOM    690  CA  LEU A  44      -1.137   4.220 -35.380  1.00  0.00           C  
ATOM    691  C   LEU A  44      -2.265   4.921 -36.185  1.00  0.00           C  
ATOM    692  O   LEU A  44      -2.510   4.589 -37.345  1.00  0.00           O  
ATOM    693  CB  LEU A  44      -1.887   2.998 -34.447  1.00  0.00           C  
ATOM    694  CG  LEU A  44      -2.735   1.941 -35.165  1.00  0.00           C  
ATOM    695  CD1 LEU A  44      -1.867   1.187 -36.164  1.00  0.00           C  
ATOM    696  CD2 LEU A  44      -3.339   0.992 -34.141  1.00  0.00           C  
ATOM    697  H   LEU A  44      -0.356   5.137 -33.614  1.00  0.00           H  
ATOM    698  HA  LEU A  44      -0.461   3.718 -36.074  1.00  0.00           H  
ATOM    699 1HB  LEU A  44      -1.097   2.479 -33.907  1.00  0.00           H  
ATOM    700 2HB  LEU A  44      -2.527   3.498 -33.719  1.00  0.00           H  
ATOM    701  HG  LEU A  44      -3.534   2.431 -35.722  1.00  0.00           H  
ATOM    702 1HD1 LEU A  44      -2.470   0.435 -36.675  1.00  0.00           H  
ATOM    703 2HD1 LEU A  44      -1.464   1.885 -36.897  1.00  0.00           H  
ATOM    704 3HD1 LEU A  44      -1.048   0.698 -35.638  1.00  0.00           H  
ATOM    705 1HD2 LEU A  44      -3.942   0.241 -34.651  1.00  0.00           H  
ATOM    706 2HD2 LEU A  44      -2.541   0.500 -33.585  1.00  0.00           H  
ATOM    707 3HD2 LEU A  44      -3.968   1.556 -33.450  1.00  0.00           H  
ATOM    708  N   GLY A  45      -2.965   5.891 -35.595  1.00  0.00           N  
ATOM    709  CA  GLY A  45      -3.994   6.646 -36.293  1.00  0.00           C  
ATOM    710  C   GLY A  45      -3.435   7.261 -37.554  1.00  0.00           C  
ATOM    711  O   GLY A  45      -4.002   7.106 -38.636  1.00  0.00           O  
ATOM    712  H   GLY A  45      -2.769   6.107 -34.628  1.00  0.00           H  
ATOM    713 1HA  GLY A  45      -4.828   5.986 -36.537  1.00  0.00           H  
ATOM    714 2HA  GLY A  45      -4.382   7.425 -35.638  1.00  0.00           H  
ATOM    715  N   GLU A  46      -2.327   7.957 -37.420  1.00  0.00           N  
ATOM    716  CA  GLU A  46      -1.660   8.586 -38.562  1.00  0.00           C  
ATOM    717  C   GLU A  46      -1.312   7.568 -39.641  1.00  0.00           C  
ATOM    718  O   GLU A  46      -1.547   7.801 -40.826  1.00  0.00           O  
ATOM    719  CB  GLU A  46      -0.389   9.307 -38.105  1.00  0.00           C  
ATOM    720  CG  GLU A  46      -0.640  10.562 -37.283  1.00  0.00           C  
ATOM    721  CD  GLU A  46       0.628  11.201 -36.789  1.00  0.00           C  
ATOM    722  OE1 GLU A  46       1.195  11.986 -37.511  1.00  0.00           O  
ATOM    723  OE2 GLU A  46       1.030  10.904 -35.689  1.00  0.00           O  
ATOM    724  H   GLU A  46      -1.926   8.059 -36.499  1.00  0.00           H  
ATOM    725  HA  GLU A  46      -2.335   9.327 -38.991  1.00  0.00           H  
ATOM    726 1HB  GLU A  46       0.217   8.629 -37.506  1.00  0.00           H  
ATOM    727 2HB  GLU A  46       0.200   9.590 -38.977  1.00  0.00           H  
ATOM    728 1HG  GLU A  46      -1.183  11.283 -37.895  1.00  0.00           H  
ATOM    729 2HG  GLU A  46      -1.268  10.306 -36.431  1.00  0.00           H  
ATOM    730  N   LEU A  47      -0.742   6.418 -39.256  1.00  0.00           N  
ATOM    731  CA  LEU A  47      -0.323   5.392 -40.198  1.00  0.00           C  
ATOM    732  C   LEU A  47      -1.510   4.945 -41.017  1.00  0.00           C  
ATOM    733  O   LEU A  47      -1.424   4.836 -42.241  1.00  0.00           O  
ATOM    734  CB  LEU A  47       0.421   3.994 -39.482  1.00  0.00           C  
ATOM    735  CG  LEU A  47       0.898   2.839 -40.372  1.00  0.00           C  
ATOM    736  CD1 LEU A  47       1.961   3.346 -41.336  1.00  0.00           C  
ATOM    737  CD2 LEU A  47       1.441   1.716 -39.500  1.00  0.00           C  
ATOM    738  H   LEU A  47      -0.603   6.263 -38.267  1.00  0.00           H  
ATOM    739  HA  LEU A  47       0.440   5.816 -40.853  1.00  0.00           H  
ATOM    740 1HB  LEU A  47       1.278   4.346 -38.908  1.00  0.00           H  
ATOM    741 2HB  LEU A  47      -0.315   3.593 -38.785  1.00  0.00           H  
ATOM    742  HG  LEU A  47       0.062   2.467 -40.964  1.00  0.00           H  
ATOM    743 1HD1 LEU A  47       2.300   2.526 -41.970  1.00  0.00           H  
ATOM    744 2HD1 LEU A  47       1.541   4.135 -41.960  1.00  0.00           H  
ATOM    745 3HD1 LEU A  47       2.805   3.741 -40.772  1.00  0.00           H  
ATOM    746 1HD2 LEU A  47       1.779   0.895 -40.134  1.00  0.00           H  
ATOM    747 2HD2 LEU A  47       2.278   2.087 -38.909  1.00  0.00           H  
ATOM    748 3HD2 LEU A  47       0.655   1.361 -38.834  1.00  0.00           H  
ATOM    749  N   ALA A  48      -2.607   4.668 -40.339  1.00  0.00           N  
ATOM    750  CA  ALA A  48      -3.781   4.154 -41.020  1.00  0.00           C  
ATOM    751  C   ALA A  48      -4.487   5.245 -41.844  1.00  0.00           C  
ATOM    752  O   ALA A  48      -5.040   4.972 -42.909  1.00  0.00           O  
ATOM    753  CB  ALA A  48      -4.740   3.545 -40.008  1.00  0.00           C  
ATOM    754  H   ALA A  48      -2.641   4.810 -39.340  1.00  0.00           H  
ATOM    755  HA  ALA A  48      -3.467   3.363 -41.701  1.00  0.00           H  
ATOM    756 1HB  ALA A  48      -5.613   3.148 -40.526  1.00  0.00           H  
ATOM    757 2HB  ALA A  48      -4.240   2.739 -39.471  1.00  0.00           H  
ATOM    758 3HB  ALA A  48      -5.056   4.311 -39.301  1.00  0.00           H  
ATOM    759  N   TYR A  49      -4.466   6.482 -41.347  1.00  0.00           N  
ATOM    760  CA  TYR A  49      -5.040   7.654 -42.022  1.00  0.00           C  
ATOM    761  C   TYR A  49      -4.355   7.887 -43.365  1.00  0.00           C  
ATOM    762  O   TYR A  49      -5.018   8.053 -44.389  1.00  0.00           O  
ATOM    763  CB  TYR A  49      -4.920   8.901 -41.142  1.00  0.00           C  
ATOM    764  CG  TYR A  49      -5.437  10.162 -41.795  1.00  0.00           C  
ATOM    765  CD1 TYR A  49      -6.683  10.662 -41.449  1.00  0.00           C  
ATOM    766  CD2 TYR A  49      -4.665  10.820 -42.741  1.00  0.00           C  
ATOM    767  CE1 TYR A  49      -7.157  11.815 -42.047  1.00  0.00           C  
ATOM    768  CE2 TYR A  49      -5.137  11.972 -43.338  1.00  0.00           C  
ATOM    769  CZ  TYR A  49      -6.377  12.469 -42.993  1.00  0.00           C  
ATOM    770  OH  TYR A  49      -6.847  13.618 -43.589  1.00  0.00           O  
ATOM    771  H   TYR A  49      -4.023   6.600 -40.448  1.00  0.00           H  
ATOM    772  HA  TYR A  49      -6.102   7.472 -42.189  1.00  0.00           H  
ATOM    773 1HB  TYR A  49      -5.474   8.745 -40.214  1.00  0.00           H  
ATOM    774 2HB  TYR A  49      -3.875   9.059 -40.875  1.00  0.00           H  
ATOM    775  HD1 TYR A  49      -7.291  10.145 -40.706  1.00  0.00           H  
ATOM    776  HD2 TYR A  49      -3.685  10.427 -43.013  1.00  0.00           H  
ATOM    777  HE1 TYR A  49      -8.136  12.207 -41.774  1.00  0.00           H  
ATOM    778  HE2 TYR A  49      -4.530  12.489 -44.082  1.00  0.00           H  
ATOM    779  HH  TYR A  49      -6.195  13.944 -44.213  1.00  0.00           H  
ATOM    780  N   LYS A  50      -3.034   7.895 -43.332  1.00  0.00           N  
ATOM    781  CA  LYS A  50      -2.247   8.105 -44.554  1.00  0.00           C  
ATOM    782  C   LYS A  50      -2.476   7.016 -45.612  1.00  0.00           C  
ATOM    783  O   LYS A  50      -2.243   7.274 -46.809  1.00  0.00           O  
ATOM    784  CB  LYS A  50      -0.759   8.183 -44.209  1.00  0.00           C  
ATOM    785  CG  LYS A  50       0.140   8.556 -45.381  1.00  0.00           C  
ATOM    786  CD  LYS A  50       1.559   8.850 -44.918  1.00  0.00           C  
ATOM    787  CE  LYS A  50       2.417   9.375 -46.059  1.00  0.00           C  
ATOM    788  NZ  LYS A  50       3.789   9.730 -45.607  1.00  0.00           N  
ATOM    789  H   LYS A  50      -2.553   7.754 -42.455  1.00  0.00           H  
ATOM    790  HA  LYS A  50      -2.542   9.058 -44.996  1.00  0.00           H  
ATOM    791 1HB  LYS A  50      -0.606   8.921 -43.422  1.00  0.00           H  
ATOM    792 2HB  LYS A  50      -0.424   7.219 -43.825  1.00  0.00           H  
ATOM    793 1HG  LYS A  50       0.163   7.734 -46.099  1.00  0.00           H  
ATOM    794 2HG  LYS A  50      -0.260   9.438 -45.880  1.00  0.00           H  
ATOM    795 1HD  LYS A  50       1.535   9.593 -44.121  1.00  0.00           H  
ATOM    796 2HD  LYS A  50       2.010   7.938 -44.528  1.00  0.00           H  
ATOM    797 1HE  LYS A  50       2.489   8.618 -46.839  1.00  0.00           H  
ATOM    798 2HE  LYS A  50       1.949  10.262 -46.488  1.00  0.00           H  
ATOM    799 1HZ  LYS A  50       4.325  10.074 -46.390  1.00  0.00           H  
ATOM    800 2HZ  LYS A  50       3.735  10.447 -44.895  1.00  0.00           H  
ATOM    801 3HZ  LYS A  50       4.240   8.911 -45.225  1.00  0.00           H  
ATOM    802  N   LEU A  51      -2.850   5.800 -45.172  1.00  0.00           N  
ATOM    803  CA  LEU A  51      -3.136   4.662 -46.086  1.00  0.00           C  
ATOM    804  C   LEU A  51      -4.602   4.670 -46.579  1.00  0.00           C  
ATOM    805  O   LEU A  51      -5.010   3.792 -47.376  1.00  0.00           O  
ATOM    806  CB  LEU A  51      -2.871   3.279 -45.351  1.00  0.00           C  
ATOM    807  CG  LEU A  51      -1.425   2.992 -44.928  1.00  0.00           C  
ATOM    808  CD1 LEU A  51      -1.384   1.725 -44.084  1.00  0.00           C  
ATOM    809  CD2 LEU A  51      -0.551   2.854 -46.166  1.00  0.00           C  
ATOM    810  H   LEU A  51      -2.938   5.665 -44.175  1.00  0.00           H  
ATOM    811  HA  LEU A  51      -2.482   4.743 -46.955  1.00  0.00           H  
ATOM    812 1HB  LEU A  51      -3.495   3.219 -44.461  1.00  0.00           H  
ATOM    813 2HB  LEU A  51      -3.178   2.490 -46.038  1.00  0.00           H  
ATOM    814  HG  LEU A  51      -1.056   3.813 -44.314  1.00  0.00           H  
ATOM    815 1HD1 LEU A  51      -0.355   1.521 -43.783  1.00  0.00           H  
ATOM    816 2HD1 LEU A  51      -2.002   1.859 -43.196  1.00  0.00           H  
ATOM    817 3HD1 LEU A  51      -1.763   0.887 -44.669  1.00  0.00           H  
ATOM    818 1HD2 LEU A  51       0.478   2.651 -45.865  1.00  0.00           H  
ATOM    819 2HD2 LEU A  51      -0.918   2.032 -46.781  1.00  0.00           H  
ATOM    820 3HD2 LEU A  51      -0.585   3.779 -46.740  1.00  0.00           H  
ATOM    821  N   GLY A  52      -5.383   5.645 -46.116  1.00  0.00           N  
ATOM    822  CA  GLY A  52      -6.775   5.755 -46.482  1.00  0.00           C  
ATOM    823  C   GLY A  52      -7.725   4.840 -45.739  1.00  0.00           C  
ATOM    824  O   GLY A  52      -8.829   4.581 -46.216  1.00  0.00           O  
ATOM    825  H   GLY A  52      -4.984   6.329 -45.489  1.00  0.00           H  
ATOM    826 1HA  GLY A  52      -7.115   6.777 -46.318  1.00  0.00           H  
ATOM    827 2HA  GLY A  52      -6.889   5.545 -47.545  1.00  0.00           H  
ATOM    828  N   GLU A  53      -7.277   4.255 -44.630  1.00  0.00           N  
ATOM    829  CA  GLU A  53      -8.113   3.382 -43.829  1.00  0.00           C  
ATOM    830  C   GLU A  53      -8.730   4.173 -42.692  1.00  0.00           C  
ATOM    831  O   GLU A  53      -8.237   4.146 -41.564  1.00  0.00           O  
ATOM    832  CB  GLU A  53      -7.304   2.206 -43.277  1.00  0.00           C  
ATOM    833  CG  GLU A  53      -8.123   1.195 -42.488  1.00  0.00           C  
ATOM    834  CD  GLU A  53      -9.207   0.552 -43.307  1.00  0.00           C  
ATOM    835  OE1 GLU A  53      -9.038   0.441 -44.497  1.00  0.00           O  
ATOM    836  OE2 GLU A  53     -10.206   0.174 -42.742  1.00  0.00           O  
ATOM    837  H   GLU A  53      -6.325   4.425 -44.341  1.00  0.00           H  
ATOM    838  HA  GLU A  53      -8.901   2.977 -44.465  1.00  0.00           H  
ATOM    839 1HB  GLU A  53      -6.824   1.678 -44.101  1.00  0.00           H  
ATOM    840 2HB  GLU A  53      -6.516   2.581 -42.625  1.00  0.00           H  
ATOM    841 1HG  GLU A  53      -7.457   0.417 -42.114  1.00  0.00           H  
ATOM    842 2HG  GLU A  53      -8.570   1.696 -41.630  1.00  0.00           H  
ATOM    843  N   TYR A  54      -9.800   4.867 -43.006  1.00  0.00           N  
ATOM    844  CA  TYR A  54     -10.351   5.832 -42.071  1.00  0.00           C  
ATOM    845  C   TYR A  54     -11.074   5.187 -40.885  1.00  0.00           C  
ATOM    846  O   TYR A  54     -11.018   5.689 -39.762  1.00  0.00           O  
ATOM    847  CB  TYR A  54     -11.300   6.778 -42.810  1.00  0.00           C  
ATOM    848  CG  TYR A  54     -10.598   7.748 -43.734  1.00  0.00           C  
ATOM    849  CD1 TYR A  54     -10.925   7.783 -45.082  1.00  0.00           C  
ATOM    850  CD2 TYR A  54      -9.628   8.603 -43.233  1.00  0.00           C  
ATOM    851  CE1 TYR A  54     -10.283   8.670 -45.925  1.00  0.00           C  
ATOM    852  CE2 TYR A  54      -8.987   9.490 -44.076  1.00  0.00           C  
ATOM    853  CZ  TYR A  54      -9.311   9.525 -45.417  1.00  0.00           C  
ATOM    854  OH  TYR A  54      -8.673  10.407 -46.257  1.00  0.00           O  
ATOM    855  H   TYR A  54     -10.251   4.736 -43.899  1.00  0.00           H  
ATOM    856  HA  TYR A  54      -9.532   6.426 -41.664  1.00  0.00           H  
ATOM    857 1HB  TYR A  54     -12.007   6.194 -43.403  1.00  0.00           H  
ATOM    858 2HB  TYR A  54     -11.878   7.353 -42.087  1.00  0.00           H  
ATOM    859  HD1 TYR A  54     -11.688   7.111 -45.475  1.00  0.00           H  
ATOM    860  HD2 TYR A  54      -9.371   8.575 -42.174  1.00  0.00           H  
ATOM    861  HE1 TYR A  54     -10.539   8.698 -46.984  1.00  0.00           H  
ATOM    862  HE2 TYR A  54      -8.224  10.162 -43.683  1.00  0.00           H  
ATOM    863  HH  TYR A  54      -8.036  10.922 -45.755  1.00  0.00           H  
ATOM    864  N   ARG A  55     -11.775   4.060 -41.088  1.00  0.00           N  
ATOM    865  CA  ARG A  55     -12.434   3.371 -39.965  1.00  0.00           C  
ATOM    866  C   ARG A  55     -11.439   3.049 -38.847  1.00  0.00           C  
ATOM    867  O   ARG A  55     -11.716   3.281 -37.670  1.00  0.00           O  
ATOM    868  CB  ARG A  55     -13.092   2.082 -40.436  1.00  0.00           C  
ATOM    869  CG  ARG A  55     -13.884   1.341 -39.370  1.00  0.00           C  
ATOM    870  CD  ARG A  55     -14.423   0.055 -39.881  1.00  0.00           C  
ATOM    871  NE  ARG A  55     -13.384  -0.954 -40.014  1.00  0.00           N  
ATOM    872  CZ  ARG A  55     -12.972  -1.762 -39.018  1.00  0.00           C  
ATOM    873  NH1 ARG A  55     -13.518  -1.669 -37.826  1.00  0.00           N  
ATOM    874  NH2 ARG A  55     -12.018  -2.650 -39.240  1.00  0.00           N  
ATOM    875  H   ARG A  55     -11.858   3.674 -42.018  1.00  0.00           H  
ATOM    876  HA  ARG A  55     -13.209   4.026 -39.564  1.00  0.00           H  
ATOM    877 1HB  ARG A  55     -13.770   2.300 -41.259  1.00  0.00           H  
ATOM    878 2HB  ARG A  55     -12.328   1.401 -40.812  1.00  0.00           H  
ATOM    879 1HG  ARG A  55     -13.238   1.128 -38.519  1.00  0.00           H  
ATOM    880 2HG  ARG A  55     -14.722   1.959 -39.045  1.00  0.00           H  
ATOM    881 1HD  ARG A  55     -15.178  -0.322 -39.193  1.00  0.00           H  
ATOM    882 2HD  ARG A  55     -14.872   0.212 -40.861  1.00  0.00           H  
ATOM    883  HE  ARG A  55     -12.940  -1.056 -40.917  1.00  0.00           H  
ATOM    884 1HH1 ARG A  55     -14.246  -0.990 -37.657  1.00  0.00           H  
ATOM    885 2HH1 ARG A  55     -13.208  -2.276 -37.081  1.00  0.00           H  
ATOM    886 1HH2 ARG A  55     -11.598  -2.722 -40.157  1.00  0.00           H  
ATOM    887 2HH2 ARG A  55     -11.709  -3.256 -38.495  1.00  0.00           H  
ATOM    888  N   ILE A  56     -10.283   2.514 -39.228  1.00  0.00           N  
ATOM    889  CA  ILE A  56      -9.235   2.155 -38.267  1.00  0.00           C  
ATOM    890  C   ILE A  56      -8.581   3.409 -37.718  1.00  0.00           C  
ATOM    891  O   ILE A  56      -8.333   3.516 -36.517  1.00  0.00           O  
ATOM    892  CB  ILE A  56      -7.958   1.380 -38.830  1.00  0.00           C  
ATOM    893  CG1 ILE A  56      -8.350  -0.063 -39.157  1.00  0.00           C  
ATOM    894  CG2 ILE A  56      -6.755   1.411 -37.900  1.00  0.00           C  
ATOM    895  CD1 ILE A  56      -7.213  -0.896 -39.701  1.00  0.00           C  
ATOM    896  H   ILE A  56     -10.125   2.352 -40.212  1.00  0.00           H  
ATOM    897  HA  ILE A  56      -9.691   1.595 -37.450  1.00  0.00           H  
ATOM    898  HB  ILE A  56      -7.689   1.855 -39.773  1.00  0.00           H  
ATOM    899 1HG1 ILE A  56      -8.730  -0.549 -38.259  1.00  0.00           H  
ATOM    900 2HG1 ILE A  56      -9.155  -0.065 -39.893  1.00  0.00           H  
ATOM    901 1HG2 ILE A  56      -5.926   0.877 -38.361  1.00  0.00           H  
ATOM    902 2HG2 ILE A  56      -6.465   2.445 -37.716  1.00  0.00           H  
ATOM    903 3HG2 ILE A  56      -7.014   0.934 -36.955  1.00  0.00           H  
ATOM    904 1HD1 ILE A  56      -7.568  -1.907 -39.909  1.00  0.00           H  
ATOM    905 2HD1 ILE A  56      -6.840  -0.447 -40.622  1.00  0.00           H  
ATOM    906 3HD1 ILE A  56      -6.410  -0.939 -38.966  1.00  0.00           H  
ATOM    907  N   ALA A  57      -8.285   4.389 -38.573  1.00  0.00           N  
ATOM    908  CA  ALA A  57      -7.679   5.639 -38.110  1.00  0.00           C  
ATOM    909  C   ALA A  57      -8.583   6.323 -37.046  1.00  0.00           C  
ATOM    910  O   ALA A  57      -8.099   6.807 -36.024  1.00  0.00           O  
ATOM    911  CB  ALA A  57      -7.430   6.571 -39.286  1.00  0.00           C  
ATOM    912  H   ALA A  57      -8.480   4.272 -39.558  1.00  0.00           H  
ATOM    913  HA  ALA A  57      -6.713   5.409 -37.658  1.00  0.00           H  
ATOM    914 1HB  ALA A  57      -6.975   7.496 -38.929  1.00  0.00           H  
ATOM    915 2HB  ALA A  57      -6.758   6.088 -39.997  1.00  0.00           H  
ATOM    916 3HB  ALA A  57      -8.375   6.798 -39.777  1.00  0.00           H  
ATOM    917  N   ILE A  58      -9.877   6.369 -37.269  1.00  0.00           N  
ATOM    918  CA  ILE A  58     -10.838   6.955 -36.345  1.00  0.00           C  
ATOM    919  C   ILE A  58     -10.808   6.217 -34.989  1.00  0.00           C  
ATOM    920  O   ILE A  58     -10.712   6.841 -33.933  1.00  0.00           O  
ATOM    921  CB  ILE A  58     -12.260   6.913 -36.935  1.00  0.00           C  
ATOM    922  CG1 ILE A  58     -12.364   7.850 -38.142  1.00  0.00           C  
ATOM    923  CG2 ILE A  58     -13.287   7.287 -35.877  1.00  0.00           C  
ATOM    924  CD1 ILE A  58     -13.624   7.661 -38.955  1.00  0.00           C  
ATOM    925  H   ILE A  58     -10.208   5.971 -38.136  1.00  0.00           H  
ATOM    926  HA  ILE A  58     -10.570   8.000 -36.184  1.00  0.00           H  
ATOM    927  HB  ILE A  58     -12.473   5.908 -37.297  1.00  0.00           H  
ATOM    928 1HG1 ILE A  58     -12.328   8.885 -37.802  1.00  0.00           H  
ATOM    929 2HG1 ILE A  58     -11.508   7.694 -38.800  1.00  0.00           H  
ATOM    930 1HG2 ILE A  58     -14.285   7.252 -36.312  1.00  0.00           H  
ATOM    931 2HG2 ILE A  58     -13.227   6.582 -35.049  1.00  0.00           H  
ATOM    932 3HG2 ILE A  58     -13.084   8.294 -35.512  1.00  0.00           H  
ATOM    933 1HD1 ILE A  58     -13.626   8.359 -39.792  1.00  0.00           H  
ATOM    934 2HD1 ILE A  58     -13.662   6.639 -39.334  1.00  0.00           H  
ATOM    935 3HD1 ILE A  58     -14.493   7.847 -38.326  1.00  0.00           H  
ATOM    936  N   ARG A  59     -10.892   4.894 -35.044  1.00  0.00           N  
ATOM    937  CA  ARG A  59     -10.743   4.055 -33.837  1.00  0.00           C  
ATOM    938  C   ARG A  59      -9.482   4.416 -33.032  1.00  0.00           C  
ATOM    939  O   ARG A  59      -9.539   4.578 -31.812  1.00  0.00           O  
ATOM    940  CB  ARG A  59     -10.683   2.584 -34.219  1.00  0.00           C  
ATOM    941  CG  ARG A  59     -12.002   1.992 -34.692  1.00  0.00           C  
ATOM    942  CD  ARG A  59     -11.910   0.521 -34.873  1.00  0.00           C  
ATOM    943  NE  ARG A  59     -11.872  -0.181 -33.600  1.00  0.00           N  
ATOM    944  CZ  ARG A  59     -11.621  -1.497 -33.459  1.00  0.00           C  
ATOM    945  NH1 ARG A  59     -11.388  -2.239 -34.519  1.00  0.00           N  
ATOM    946  NH2 ARG A  59     -11.610  -2.043 -32.256  1.00  0.00           N  
ATOM    947  H   ARG A  59     -11.062   4.449 -35.934  1.00  0.00           H  
ATOM    948  HA  ARG A  59     -11.611   4.213 -33.197  1.00  0.00           H  
ATOM    949 1HB  ARG A  59      -9.955   2.444 -35.017  1.00  0.00           H  
ATOM    950 2HB  ARG A  59     -10.347   1.999 -33.362  1.00  0.00           H  
ATOM    951 1HG  ARG A  59     -12.778   2.199 -33.954  1.00  0.00           H  
ATOM    952 2HG  ARG A  59     -12.279   2.439 -35.647  1.00  0.00           H  
ATOM    953 1HD  ARG A  59     -12.777   0.168 -35.431  1.00  0.00           H  
ATOM    954 2HD  ARG A  59     -11.002   0.278 -35.423  1.00  0.00           H  
ATOM    955  HE  ARG A  59     -12.047   0.357 -32.761  1.00  0.00           H  
ATOM    956 1HH1 ARG A  59     -11.397  -1.822 -35.439  1.00  0.00           H  
ATOM    957 2HH1 ARG A  59     -11.199  -3.226 -34.414  1.00  0.00           H  
ATOM    958 1HH2 ARG A  59     -11.789  -1.473 -31.440  1.00  0.00           H  
ATOM    959 2HH2 ARG A  59     -11.421  -3.029 -32.150  1.00  0.00           H  
ATOM    960  N   ALA A  60      -8.330   4.545 -33.702  1.00  0.00           N  
ATOM    961  CA  ALA A  60      -7.044   4.780 -33.060  1.00  0.00           C  
ATOM    962  C   ALA A  60      -6.937   6.185 -32.566  1.00  0.00           C  
ATOM    963  O   ALA A  60      -6.355   6.440 -31.511  1.00  0.00           O  
ATOM    964  CB  ALA A  60      -5.899   4.477 -34.016  1.00  0.00           C  
ATOM    965  H   ALA A  60      -8.371   4.474 -34.710  1.00  0.00           H  
ATOM    966  HA  ALA A  60      -6.951   4.099 -32.213  1.00  0.00           H  
ATOM    967 1HB  ALA A  60      -4.948   4.672 -33.519  1.00  0.00           H  
ATOM    968 2HB  ALA A  60      -5.943   3.432 -34.318  1.00  0.00           H  
ATOM    969 3HB  ALA A  60      -5.984   5.112 -34.897  1.00  0.00           H  
ATOM    970  N   TYR A  61      -7.489   7.159 -33.296  1.00  0.00           N  
ATOM    971  CA  TYR A  61      -7.463   8.522 -32.778  1.00  0.00           C  
ATOM    972  C   TYR A  61      -8.319   8.673 -31.503  1.00  0.00           C  
ATOM    973  O   TYR A  61      -7.944   9.387 -30.572  1.00  0.00           O  
ATOM    974  CB  TYR A  61      -7.935   9.500 -33.856  1.00  0.00           C  
ATOM    975  CG  TYR A  61      -6.939   9.701 -34.977  1.00  0.00           C  
ATOM    976  CD1 TYR A  61      -7.313   9.452 -36.289  1.00  0.00           C  
ATOM    977  CD2 TYR A  61      -5.653  10.133 -34.693  1.00  0.00           C  
ATOM    978  CE1 TYR A  61      -6.404   9.636 -37.313  1.00  0.00           C  
ATOM    979  CE2 TYR A  61      -4.743  10.317 -35.716  1.00  0.00           C  
ATOM    980  CZ  TYR A  61      -5.115  10.069 -37.022  1.00  0.00           C  
ATOM    981  OH  TYR A  61      -4.210  10.252 -38.042  1.00  0.00           O  
ATOM    982  H   TYR A  61      -7.922   6.981 -34.190  1.00  0.00           H  
ATOM    983  HA  TYR A  61      -6.432   8.777 -32.526  1.00  0.00           H  
ATOM    984 1HB  TYR A  61      -8.869   9.139 -34.290  1.00  0.00           H  
ATOM    985 2HB  TYR A  61      -8.137  10.471 -33.404  1.00  0.00           H  
ATOM    986  HD1 TYR A  61      -8.325   9.112 -36.513  1.00  0.00           H  
ATOM    987  HD2 TYR A  61      -5.358  10.328 -33.660  1.00  0.00           H  
ATOM    988  HE1 TYR A  61      -6.697   9.441 -38.344  1.00  0.00           H  
ATOM    989  HE2 TYR A  61      -3.732  10.656 -35.492  1.00  0.00           H  
ATOM    990  HH  TYR A  61      -4.626  10.038 -38.880  1.00  0.00           H  
ATOM    991  N   ARG A  62      -9.480   7.995 -31.461  1.00  0.00           N  
ATOM    992  CA  ARG A  62     -10.332   8.014 -30.292  1.00  0.00           C  
ATOM    993  C   ARG A  62      -9.576   7.414 -29.092  1.00  0.00           C  
ATOM    994  O   ARG A  62      -9.613   7.958 -27.988  1.00  0.00           O  
ATOM    995  CB  ARG A  62     -11.612   7.234 -30.547  1.00  0.00           C  
ATOM    996  CG  ARG A  62     -12.579   7.189 -29.375  1.00  0.00           C  
ATOM    997  CD  ARG A  62     -12.442   5.928 -28.600  1.00  0.00           C  
ATOM    998  NE  ARG A  62     -12.924   4.778 -29.347  1.00  0.00           N  
ATOM    999  CZ  ARG A  62     -12.602   3.499 -29.073  1.00  0.00           C  
ATOM   1000  NH1 ARG A  62     -11.798   3.224 -28.070  1.00  0.00           N  
ATOM   1001  NH2 ARG A  62     -13.092   2.520 -29.814  1.00  0.00           N  
ATOM   1002  H   ARG A  62      -9.766   7.458 -32.268  1.00  0.00           H  
ATOM   1003  HA  ARG A  62     -10.597   9.049 -30.075  1.00  0.00           H  
ATOM   1004 1HB  ARG A  62     -12.141   7.671 -31.394  1.00  0.00           H  
ATOM   1005 2HB  ARG A  62     -11.365   6.206 -30.813  1.00  0.00           H  
ATOM   1006 1HG  ARG A  62     -12.379   8.026 -28.705  1.00  0.00           H  
ATOM   1007 2HG  ARG A  62     -13.602   7.255 -29.744  1.00  0.00           H  
ATOM   1008 1HD  ARG A  62     -11.394   5.763 -28.356  1.00  0.00           H  
ATOM   1009 2HD  ARG A  62     -13.020   6.004 -27.680  1.00  0.00           H  
ATOM   1010  HE  ARG A  62     -13.544   4.950 -30.127  1.00  0.00           H  
ATOM   1011 1HH1 ARG A  62     -11.422   3.971 -27.504  1.00  0.00           H  
ATOM   1012 2HH1 ARG A  62     -11.556   2.265 -27.864  1.00  0.00           H  
ATOM   1013 1HH2 ARG A  62     -13.710   2.732 -30.585  1.00  0.00           H  
ATOM   1014 2HH2 ARG A  62     -12.851   1.563 -29.609  1.00  0.00           H  
ATOM   1015  N   ILE A  63      -8.883   6.286 -29.298  1.00  0.00           N  
ATOM   1016  CA  ILE A  63      -8.070   5.688 -28.228  1.00  0.00           C  
ATOM   1017  C   ILE A  63      -7.050   6.648 -27.670  1.00  0.00           C  
ATOM   1018  O   ILE A  63      -6.926   6.763 -26.458  1.00  0.00           O  
ATOM   1019  CB  ILE A  63      -7.088   4.311 -28.687  1.00  0.00           C  
ATOM   1020  CG1 ILE A  63      -7.924   3.082 -29.054  1.00  0.00           C  
ATOM   1021  CG2 ILE A  63      -6.108   3.979 -27.573  1.00  0.00           C  
ATOM   1022  CD1 ILE A  63      -7.134   1.988 -29.735  1.00  0.00           C  
ATOM   1023  H   ILE A  63      -8.916   5.835 -30.201  1.00  0.00           H  
ATOM   1024  HA  ILE A  63      -8.732   5.390 -27.415  1.00  0.00           H  
ATOM   1025  HB  ILE A  63      -6.528   4.589 -29.580  1.00  0.00           H  
ATOM   1026 1HG1 ILE A  63      -8.375   2.668 -28.153  1.00  0.00           H  
ATOM   1027 2HG1 ILE A  63      -8.735   3.379 -29.718  1.00  0.00           H  
ATOM   1028 1HG2 ILE A  63      -5.469   3.153 -27.883  1.00  0.00           H  
ATOM   1029 2HG2 ILE A  63      -5.492   4.851 -27.358  1.00  0.00           H  
ATOM   1030 3HG2 ILE A  63      -6.658   3.694 -26.676  1.00  0.00           H  
ATOM   1031 1HD1 ILE A  63      -7.795   1.151 -29.963  1.00  0.00           H  
ATOM   1032 2HD1 ILE A  63      -6.701   2.372 -30.659  1.00  0.00           H  
ATOM   1033 3HD1 ILE A  63      -6.337   1.649 -29.074  1.00  0.00           H  
ATOM   1034  N   ALA A  64      -6.325   7.350 -28.560  1.00  0.00           N  
ATOM   1035  CA  ALA A  64      -5.302   8.328 -28.215  1.00  0.00           C  
ATOM   1036  C   ALA A  64      -5.943   9.420 -27.406  1.00  0.00           C  
ATOM   1037  O   ALA A  64      -5.452   9.783 -26.337  1.00  0.00           O  
ATOM   1038  CB  ALA A  64      -4.636   8.899 -29.459  1.00  0.00           C  
ATOM   1039  H   ALA A  64      -6.523   7.168 -29.534  1.00  0.00           H  
ATOM   1040  HA  ALA A  64      -4.526   7.827 -27.635  1.00  0.00           H  
ATOM   1041 1HB  ALA A  64      -3.900   9.648 -29.165  1.00  0.00           H  
ATOM   1042 2HB  ALA A  64      -4.139   8.097 -30.005  1.00  0.00           H  
ATOM   1043 3HB  ALA A  64      -5.389   9.360 -30.096  1.00  0.00           H  
ATOM   1044  N   LEU A  65      -7.058   9.968 -27.901  1.00  0.00           N  
ATOM   1045  CA  LEU A  65      -7.721  11.077 -27.229  1.00  0.00           C  
ATOM   1046  C   LEU A  65      -8.364  10.728 -25.880  1.00  0.00           C  
ATOM   1047  O   LEU A  65      -8.579  11.633 -25.051  1.00  0.00           O  
ATOM   1048  CB  LEU A  65      -8.795  11.652 -28.161  1.00  0.00           C  
ATOM   1049  CG  LEU A  65      -8.275  12.353 -29.422  1.00  0.00           C  
ATOM   1050  CD1 LEU A  65      -9.451  12.739 -30.310  1.00  0.00           C  
ATOM   1051  CD2 LEU A  65      -7.464  13.578 -29.027  1.00  0.00           C  
ATOM   1052  H   LEU A  65      -7.452   9.607 -28.757  1.00  0.00           H  
ATOM   1053  HA  LEU A  65      -6.979  11.849 -27.022  1.00  0.00           H  
ATOM   1054 1HB  LEU A  65      -9.450  10.841 -28.478  1.00  0.00           H  
ATOM   1055 2HB  LEU A  65      -9.390  12.374 -27.601  1.00  0.00           H  
ATOM   1056  HG  LEU A  65      -7.644  11.666 -29.987  1.00  0.00           H  
ATOM   1057 1HD1 LEU A  65      -9.082  13.237 -31.206  1.00  0.00           H  
ATOM   1058 2HD1 LEU A  65     -10.002  11.843 -30.595  1.00  0.00           H  
ATOM   1059 3HD1 LEU A  65     -10.110  13.415 -29.766  1.00  0.00           H  
ATOM   1060 1HD2 LEU A  65      -7.094  14.075 -29.923  1.00  0.00           H  
ATOM   1061 2HD2 LEU A  65      -8.095  14.265 -28.464  1.00  0.00           H  
ATOM   1062 3HD2 LEU A  65      -6.621  13.270 -28.408  1.00  0.00           H  
ATOM   1063  N   LYS A  66      -8.756   9.451 -25.675  1.00  0.00           N  
ATOM   1064  CA  LYS A  66      -9.229   8.981 -24.369  1.00  0.00           C  
ATOM   1065  C   LYS A  66      -8.129   9.158 -23.305  1.00  0.00           C  
ATOM   1066  O   LYS A  66      -8.426   9.371 -22.126  1.00  0.00           O  
ATOM   1067  CB  LYS A  66      -9.665   7.517 -24.450  1.00  0.00           C  
ATOM   1068  CG  LYS A  66     -10.140   6.928 -23.128  1.00  0.00           C  
ATOM   1069  CD  LYS A  66     -10.869   5.611 -23.341  1.00  0.00           C  
ATOM   1070  CE  LYS A  66      -9.959   4.568 -23.972  1.00  0.00           C  
ATOM   1071  NZ  LYS A  66     -10.600   3.227 -24.023  1.00  0.00           N  
ATOM   1072  H   LYS A  66      -8.723   8.803 -26.449  1.00  0.00           H  
ATOM   1073  HA  LYS A  66     -10.101   9.571 -24.084  1.00  0.00           H  
ATOM   1074 1HB  LYS A  66     -10.476   7.418 -25.172  1.00  0.00           H  
ATOM   1075 2HB  LYS A  66      -8.833   6.910 -24.807  1.00  0.00           H  
ATOM   1076 1HG  LYS A  66      -9.282   6.759 -22.476  1.00  0.00           H  
ATOM   1077 2HG  LYS A  66     -10.812   7.632 -22.638  1.00  0.00           H  
ATOM   1078 1HD  LYS A  66     -11.228   5.234 -22.382  1.00  0.00           H  
ATOM   1079 2HD  LYS A  66     -11.728   5.772 -23.993  1.00  0.00           H  
ATOM   1080 1HE  LYS A  66      -9.703   4.874 -24.985  1.00  0.00           H  
ATOM   1081 2HE  LYS A  66      -9.036   4.494 -23.396  1.00  0.00           H  
ATOM   1082 1HZ  LYS A  66      -9.965   2.565 -24.447  1.00  0.00           H  
ATOM   1083 2HZ  LYS A  66     -10.825   2.924 -23.086  1.00  0.00           H  
ATOM   1084 3HZ  LYS A  66     -11.446   3.279 -24.571  1.00  0.00           H  
ATOM   1085  N   ARG A  67      -6.869   9.026 -23.746  1.00  0.00           N  
ATOM   1086  CA  ARG A  67      -5.701   9.071 -22.879  1.00  0.00           C  
ATOM   1087  C   ARG A  67      -5.077  10.477 -22.837  1.00  0.00           C  
ATOM   1088  O   ARG A  67      -4.639  10.912 -21.799  1.00  0.00           O  
ATOM   1089  CB  ARG A  67      -4.659   8.066 -23.351  1.00  0.00           C  
ATOM   1090  CG  ARG A  67      -5.099   6.613 -23.292  1.00  0.00           C  
ATOM   1091  CD  ARG A  67      -5.263   6.144 -21.892  1.00  0.00           C  
ATOM   1092  NE  ARG A  67      -5.689   4.755 -21.831  1.00  0.00           N  
ATOM   1093  CZ  ARG A  67      -4.851   3.700 -21.788  1.00  0.00           C  
ATOM   1094  NH1 ARG A  67      -3.550   3.892 -21.802  1.00  0.00           N  
ATOM   1095  NH2 ARG A  67      -5.337   2.472 -21.735  1.00  0.00           N  
ATOM   1096  H   ARG A  67      -6.741   8.889 -24.738  1.00  0.00           H  
ATOM   1097  HA  ARG A  67      -6.010   8.804 -21.868  1.00  0.00           H  
ATOM   1098 1HB  ARG A  67      -4.383   8.286 -24.381  1.00  0.00           H  
ATOM   1099 2HB  ARG A  67      -3.759   8.163 -22.743  1.00  0.00           H  
ATOM   1100 1HG  ARG A  67      -6.056   6.501 -23.805  1.00  0.00           H  
ATOM   1101 2HG  ARG A  67      -4.352   5.985 -23.779  1.00  0.00           H  
ATOM   1102 1HD  ARG A  67      -4.314   6.235 -21.366  1.00  0.00           H  
ATOM   1103 2HD  ARG A  67      -6.015   6.753 -21.391  1.00  0.00           H  
ATOM   1104  HE  ARG A  67      -6.682   4.568 -21.819  1.00  0.00           H  
ATOM   1105 1HH1 ARG A  67      -3.179   4.831 -21.844  1.00  0.00           H  
ATOM   1106 2HH1 ARG A  67      -2.923   3.102 -21.771  1.00  0.00           H  
ATOM   1107 1HH2 ARG A  67      -6.337   2.324 -21.724  1.00  0.00           H  
ATOM   1108 2HH2 ARG A  67      -4.710   1.683 -21.703  1.00  0.00           H  
ATOM   1109  N   ASP A  68      -5.138  11.208 -23.941  1.00  0.00           N  
ATOM   1110  CA  ASP A  68      -4.614  12.578 -23.998  1.00  0.00           C  
ATOM   1111  C   ASP A  68      -5.609  13.443 -24.769  1.00  0.00           C  
ATOM   1112  O   ASP A  68      -5.509  13.584 -25.988  1.00  0.00           O  
ATOM   1113  CB  ASP A  68      -3.238  12.621 -24.667  1.00  0.00           C  
ATOM   1114  CG  ASP A  68      -2.616  14.011 -24.653  1.00  0.00           C  
ATOM   1115  OD1 ASP A  68      -3.278  14.933 -24.238  1.00  0.00           O  
ATOM   1116  OD2 ASP A  68      -1.484  14.137 -25.056  1.00  0.00           O  
ATOM   1117  H   ASP A  68      -5.558  10.808 -24.768  1.00  0.00           H  
ATOM   1118  HA  ASP A  68      -4.497  12.946 -22.978  1.00  0.00           H  
ATOM   1119 1HB  ASP A  68      -2.563  11.932 -24.160  1.00  0.00           H  
ATOM   1120 2HB  ASP A  68      -3.327  12.290 -25.703  1.00  0.00           H  
ATOM   1121  N   PRO A  69      -6.580  14.038 -24.086  1.00  0.00           N  
ATOM   1122  CA  PRO A  69      -7.548  14.887 -24.807  1.00  0.00           C  
ATOM   1123  C   PRO A  69      -6.992  16.232 -25.222  1.00  0.00           C  
ATOM   1124  O   PRO A  69      -7.686  17.035 -25.846  1.00  0.00           O  
ATOM   1125  CB  PRO A  69      -8.674  15.057 -23.782  1.00  0.00           C  
ATOM   1126  CG  PRO A  69      -7.982  14.983 -22.463  1.00  0.00           C  
ATOM   1127  CD  PRO A  69      -6.889  13.970 -22.670  1.00  0.00           C  
ATOM   1128  HA  PRO A  69      -7.852  14.368 -25.717  1.00  0.00           H  
ATOM   1129 1HB  PRO A  69      -9.186  16.017 -23.942  1.00  0.00           H  
ATOM   1130 2HB  PRO A  69      -9.426  14.266 -23.915  1.00  0.00           H  
ATOM   1131 1HG  PRO A  69      -7.595  15.973 -22.181  1.00  0.00           H  
ATOM   1132 2HG  PRO A  69      -8.694  14.685 -21.678  1.00  0.00           H  
ATOM   1133 1HD  PRO A  69      -6.011  14.249 -22.069  1.00  0.00           H  
ATOM   1134 2HD  PRO A  69      -7.253  12.972 -22.385  1.00  0.00           H  
ATOM   1135  N   ASN A  70      -5.737  16.507 -24.889  1.00  0.00           N  
ATOM   1136  CA  ASN A  70      -5.127  17.766 -25.273  1.00  0.00           C  
ATOM   1137  C   ASN A  70      -4.311  17.732 -26.566  1.00  0.00           C  
ATOM   1138  O   ASN A  70      -3.705  18.740 -26.935  1.00  0.00           O  
ATOM   1139  CB  ASN A  70      -4.260  18.267 -24.133  1.00  0.00           C  
ATOM   1140  CG  ASN A  70      -5.067  18.696 -22.939  1.00  0.00           C  
ATOM   1141  OD1 ASN A  70      -6.209  19.150 -23.077  1.00  0.00           O  
ATOM   1142  ND2 ASN A  70      -4.496  18.561 -21.769  1.00  0.00           N  
ATOM   1143  H   ASN A  70      -5.194  15.837 -24.362  1.00  0.00           H  
ATOM   1144  HA  ASN A  70      -5.918  18.499 -25.437  1.00  0.00           H  
ATOM   1145 1HB  ASN A  70      -3.570  17.479 -23.826  1.00  0.00           H  
ATOM   1146 2HB  ASN A  70      -3.661  19.111 -24.475  1.00  0.00           H  
ATOM   1147 1HD2 ASN A  70      -4.986  18.830 -20.939  1.00  0.00           H  
ATOM   1148 2HD2 ASN A  70      -3.571  18.189 -21.705  1.00  0.00           H  
ATOM   1149  N   ASN A  71      -4.321  16.603 -27.265  1.00  0.00           N  
ATOM   1150  CA  ASN A  71      -3.600  16.500 -28.537  1.00  0.00           C  
ATOM   1151  C   ASN A  71      -4.435  17.135 -29.668  1.00  0.00           C  
ATOM   1152  O   ASN A  71      -5.342  16.504 -30.213  1.00  0.00           O  
ATOM   1153  CB  ASN A  71      -3.266  15.053 -28.852  1.00  0.00           C  
ATOM   1154  CG  ASN A  71      -2.440  14.910 -30.099  1.00  0.00           C  
ATOM   1155  OD1 ASN A  71      -2.574  15.698 -31.043  1.00  0.00           O  
ATOM   1156  ND2 ASN A  71      -1.587  13.917 -30.124  1.00  0.00           N  
ATOM   1157  H   ASN A  71      -4.830  15.802 -26.921  1.00  0.00           H  
ATOM   1158  HA  ASN A  71      -2.653  17.033 -28.443  1.00  0.00           H  
ATOM   1159 1HB  ASN A  71      -2.719  14.616 -28.016  1.00  0.00           H  
ATOM   1160 2HB  ASN A  71      -4.189  14.485 -28.973  1.00  0.00           H  
ATOM   1161 1HD2 ASN A  71      -1.011  13.772 -30.929  1.00  0.00           H  
ATOM   1162 2HD2 ASN A  71      -1.512  13.304 -29.339  1.00  0.00           H  
ATOM   1163  N   ALA A  72      -4.120  18.384 -30.013  1.00  0.00           N  
ATOM   1164  CA  ALA A  72      -4.888  19.085 -31.040  1.00  0.00           C  
ATOM   1165  C   ALA A  72      -4.804  18.397 -32.409  1.00  0.00           C  
ATOM   1166  O   ALA A  72      -5.779  18.368 -33.161  1.00  0.00           O  
ATOM   1167  CB  ALA A  72      -4.411  20.527 -31.148  1.00  0.00           C  
ATOM   1168  H   ALA A  72      -3.348  18.858 -29.566  1.00  0.00           H  
ATOM   1169  HA  ALA A  72      -5.935  19.101 -30.738  1.00  0.00           H  
ATOM   1170 1HB  ALA A  72      -4.997  21.048 -31.904  1.00  0.00           H  
ATOM   1171 2HB  ALA A  72      -4.534  21.024 -30.186  1.00  0.00           H  
ATOM   1172 3HB  ALA A  72      -3.359  20.541 -31.431  1.00  0.00           H  
ATOM   1173  N   GLU A  73      -3.623  17.844 -32.714  1.00  0.00           N  
ATOM   1174  CA  GLU A  73      -3.413  17.195 -34.017  1.00  0.00           C  
ATOM   1175  C   GLU A  73      -4.255  15.941 -34.129  1.00  0.00           C  
ATOM   1176  O   GLU A  73      -4.738  15.599 -35.208  1.00  0.00           O  
ATOM   1177  CB  GLU A  73      -1.937  16.846 -34.222  1.00  0.00           C  
ATOM   1178  CG  GLU A  73      -1.025  18.050 -34.402  1.00  0.00           C  
ATOM   1179  CD  GLU A  73       0.422  17.671 -34.552  1.00  0.00           C  
ATOM   1180  OE1 GLU A  73       0.688  16.549 -34.908  1.00  0.00           O  
ATOM   1181  OE2 GLU A  73       1.262  18.506 -34.311  1.00  0.00           O  
ATOM   1182  H   GLU A  73      -2.861  17.868 -32.050  1.00  0.00           H  
ATOM   1183  HA  GLU A  73      -3.703  17.894 -34.803  1.00  0.00           H  
ATOM   1184 1HB  GLU A  73      -1.576  16.278 -33.365  1.00  0.00           H  
ATOM   1185 2HB  GLU A  73      -1.833  16.212 -35.103  1.00  0.00           H  
ATOM   1186 1HG  GLU A  73      -1.339  18.601 -35.288  1.00  0.00           H  
ATOM   1187 2HG  GLU A  73      -1.136  18.708 -33.541  1.00  0.00           H  
ATOM   1188  N   ALA A  74      -4.434  15.244 -32.995  1.00  0.00           N  
ATOM   1189  CA  ALA A  74      -5.316  14.081 -32.966  1.00  0.00           C  
ATOM   1190  C   ALA A  74      -6.738  14.468 -33.235  1.00  0.00           C  
ATOM   1191  O   ALA A  74      -7.441  13.799 -33.993  1.00  0.00           O  
ATOM   1192  CB  ALA A  74      -5.219  13.366 -31.626  1.00  0.00           C  
ATOM   1193  H   ALA A  74      -3.956  15.520 -32.150  1.00  0.00           H  
ATOM   1194  HA  ALA A  74      -4.991  13.380 -33.735  1.00  0.00           H  
ATOM   1195 1HB  ALA A  74      -5.892  12.509 -31.622  1.00  0.00           H  
ATOM   1196 2HB  ALA A  74      -4.195  13.025 -31.469  1.00  0.00           H  
ATOM   1197 3HB  ALA A  74      -5.499  14.050 -30.827  1.00  0.00           H  
ATOM   1198  N   TRP A  75      -7.208  15.567 -32.621  1.00  0.00           N  
ATOM   1199  CA  TRP A  75      -8.574  16.030 -32.923  1.00  0.00           C  
ATOM   1200  C   TRP A  75      -8.711  16.406 -34.392  1.00  0.00           C  
ATOM   1201  O   TRP A  75      -9.705  16.075 -35.038  1.00  0.00           O  
ATOM   1202  CB  TRP A  75      -8.943  17.232 -32.052  1.00  0.00           C  
ATOM   1203  CG  TRP A  75      -9.180  16.881 -30.615  1.00  0.00           C  
ATOM   1204  CD1 TRP A  75      -8.321  17.079 -29.575  1.00  0.00           C  
ATOM   1205  CD2 TRP A  75     -10.361  16.264 -30.047  1.00  0.00           C  
ATOM   1206  NE1 TRP A  75      -8.883  16.630 -28.405  1.00  0.00           N  
ATOM   1207  CE2 TRP A  75     -10.132  16.129 -28.676  1.00  0.00           C  
ATOM   1208  CE3 TRP A  75     -11.575  15.823 -30.586  1.00  0.00           C  
ATOM   1209  CZ2 TRP A  75     -11.072  15.568 -27.827  1.00  0.00           C  
ATOM   1210  CZ3 TRP A  75     -12.520  15.262 -29.734  1.00  0.00           C  
ATOM   1211  CH2 TRP A  75     -12.273  15.139 -28.390  1.00  0.00           C  
ATOM   1212  H   TRP A  75      -6.648  16.084 -31.958  1.00  0.00           H  
ATOM   1213  HA  TRP A  75      -9.270  15.221 -32.698  1.00  0.00           H  
ATOM   1214 1HB  TRP A  75      -8.144  17.972 -32.097  1.00  0.00           H  
ATOM   1215 2HB  TRP A  75      -9.845  17.701 -32.443  1.00  0.00           H  
ATOM   1216  HD1 TRP A  75      -7.334  17.530 -29.660  1.00  0.00           H  
ATOM   1217  HE1 TRP A  75      -8.448  16.662 -27.494  1.00  0.00           H  
ATOM   1218  HE3 TRP A  75     -11.777  15.921 -31.653  1.00  0.00           H  
ATOM   1219  HZ2 TRP A  75     -10.896  15.461 -26.756  1.00  0.00           H  
ATOM   1220  HZ3 TRP A  75     -13.462  14.920 -30.162  1.00  0.00           H  
ATOM   1221  HH2 TRP A  75     -13.036  14.694 -27.750  1.00  0.00           H  
ATOM   1222  N   TYR A  76      -7.708  17.101 -34.917  1.00  0.00           N  
ATOM   1223  CA  TYR A  76      -7.738  17.617 -36.274  1.00  0.00           C  
ATOM   1224  C   TYR A  76      -7.807  16.429 -37.265  1.00  0.00           C  
ATOM   1225  O   TYR A  76      -8.641  16.411 -38.170  1.00  0.00           O  
ATOM   1226  CB  TYR A  76      -6.513  18.495 -36.543  1.00  0.00           C  
ATOM   1227  CG  TYR A  76      -6.449  19.037 -37.954  1.00  0.00           C  
ATOM   1228  CD1 TYR A  76      -7.530  19.731 -38.481  1.00  0.00           C  
ATOM   1229  CD2 TYR A  76      -5.312  18.842 -38.722  1.00  0.00           C  
ATOM   1230  CE1 TYR A  76      -7.472  20.226 -39.769  1.00  0.00           C  
ATOM   1231  CE2 TYR A  76      -5.253  19.336 -40.011  1.00  0.00           C  
ATOM   1232  CZ  TYR A  76      -6.328  20.026 -40.533  1.00  0.00           C  
ATOM   1233  OH  TYR A  76      -6.270  20.519 -41.817  1.00  0.00           O  
ATOM   1234  H   TYR A  76      -6.897  17.274 -34.342  1.00  0.00           H  
ATOM   1235  HA  TYR A  76      -8.622  18.245 -36.386  1.00  0.00           H  
ATOM   1236 1HB  TYR A  76      -6.512  19.340 -35.854  1.00  0.00           H  
ATOM   1237 2HB  TYR A  76      -5.606  17.920 -36.359  1.00  0.00           H  
ATOM   1238  HD1 TYR A  76      -8.425  19.885 -37.877  1.00  0.00           H  
ATOM   1239  HD2 TYR A  76      -4.463  18.296 -38.309  1.00  0.00           H  
ATOM   1240  HE1 TYR A  76      -8.322  20.770 -40.181  1.00  0.00           H  
ATOM   1241  HE2 TYR A  76      -4.359  19.182 -40.614  1.00  0.00           H  
ATOM   1242  HH  TYR A  76      -5.420  20.298 -42.205  1.00  0.00           H  
ATOM   1243  N   ASN A  77      -6.933  15.443 -37.093  1.00  0.00           N  
ATOM   1244  CA  ASN A  77      -6.866  14.322 -37.992  1.00  0.00           C  
ATOM   1245  C   ASN A  77      -8.111  13.427 -37.826  1.00  0.00           C  
ATOM   1246  O   ASN A  77      -8.581  12.816 -38.786  1.00  0.00           O  
ATOM   1247  CB  ASN A  77      -5.587  13.538 -37.762  1.00  0.00           C  
ATOM   1248  CG  ASN A  77      -4.370  14.254 -38.279  1.00  0.00           C  
ATOM   1249  OD1 ASN A  77      -4.457  15.052 -39.219  1.00  0.00           O  
ATOM   1250  ND2 ASN A  77      -3.237  13.983 -37.684  1.00  0.00           N  
ATOM   1251  H   ASN A  77      -6.297  15.483 -36.309  1.00  0.00           H  
ATOM   1252  HA  ASN A  77      -6.835  14.700 -39.015  1.00  0.00           H  
ATOM   1253 1HB  ASN A  77      -5.460  13.353 -36.695  1.00  0.00           H  
ATOM   1254 2HB  ASN A  77      -5.661  12.569 -38.255  1.00  0.00           H  
ATOM   1255 1HD2 ASN A  77      -2.394  14.430 -37.985  1.00  0.00           H  
ATOM   1256 2HD2 ASN A  77      -3.213  13.330 -36.927  1.00  0.00           H  
ATOM   1257  N   LEU A  78      -8.656  13.339 -36.625  1.00  0.00           N  
ATOM   1258  CA  LEU A  78      -9.905  12.653 -36.420  1.00  0.00           C  
ATOM   1259  C   LEU A  78     -10.971  13.303 -37.276  1.00  0.00           C  
ATOM   1260  O   LEU A  78     -11.701  12.624 -37.999  1.00  0.00           O  
ATOM   1261  CB  LEU A  78     -10.310  12.692 -34.942  1.00  0.00           C  
ATOM   1262  CG  LEU A  78     -11.657  12.041 -34.603  1.00  0.00           C  
ATOM   1263  CD1 LEU A  78     -11.610  10.561 -34.958  1.00  0.00           C  
ATOM   1264  CD2 LEU A  78     -11.960  12.239 -33.125  1.00  0.00           C  
ATOM   1265  H   LEU A  78      -8.190  13.759 -35.833  1.00  0.00           H  
ATOM   1266  HA  LEU A  78      -9.779  11.609 -36.711  1.00  0.00           H  
ATOM   1267 1HB  LEU A  78      -9.542  12.186 -34.358  1.00  0.00           H  
ATOM   1268 2HB  LEU A  78     -10.356  13.733 -34.621  1.00  0.00           H  
ATOM   1269  HG  LEU A  78     -12.445  12.502 -35.200  1.00  0.00           H  
ATOM   1270 1HD1 LEU A  78     -12.568  10.098 -34.718  1.00  0.00           H  
ATOM   1271 2HD1 LEU A  78     -11.411  10.449 -36.024  1.00  0.00           H  
ATOM   1272 3HD1 LEU A  78     -10.820  10.075 -34.388  1.00  0.00           H  
ATOM   1273 1HD2 LEU A  78     -12.918  11.777 -32.884  1.00  0.00           H  
ATOM   1274 2HD2 LEU A  78     -11.175  11.777 -32.527  1.00  0.00           H  
ATOM   1275 3HD2 LEU A  78     -12.006  13.305 -32.903  1.00  0.00           H  
ATOM   1276  N   GLY A  79     -11.085  14.614 -37.215  1.00  0.00           N  
ATOM   1277  CA  GLY A  79     -11.990  15.361 -38.067  1.00  0.00           C  
ATOM   1278  C   GLY A  79     -11.769  15.158 -39.543  1.00  0.00           C  
ATOM   1279  O   GLY A  79     -12.722  15.078 -40.318  1.00  0.00           O  
ATOM   1280  H   GLY A  79     -10.516  15.113 -36.547  1.00  0.00           H  
ATOM   1281 1HA  GLY A  79     -13.019  15.080 -37.840  1.00  0.00           H  
ATOM   1282 2HA  GLY A  79     -11.894  16.425 -37.856  1.00  0.00           H  
ATOM   1283  N   ASN A  80     -10.511  15.075 -39.932  1.00  0.00           N  
ATOM   1284  CA  ASN A  80     -10.147  14.816 -41.338  1.00  0.00           C  
ATOM   1285  C   ASN A  80     -10.660  13.439 -41.769  1.00  0.00           C  
ATOM   1286  O   ASN A  80     -11.240  13.293 -42.845  1.00  0.00           O  
ATOM   1287  CB  ASN A  80      -8.645  14.915 -41.540  1.00  0.00           C  
ATOM   1288  CG  ASN A  80      -8.149  16.335 -41.496  1.00  0.00           C  
ATOM   1289  OD1 ASN A  80      -8.939  17.277 -41.369  1.00  0.00           O  
ATOM   1290  ND2 ASN A  80      -6.856  16.505 -41.597  1.00  0.00           N  
ATOM   1291  H   ASN A  80      -9.777  15.191 -39.247  1.00  0.00           H  
ATOM   1292  HA  ASN A  80     -10.603  15.585 -41.961  1.00  0.00           H  
ATOM   1293 1HB  ASN A  80      -8.134  14.341 -40.767  1.00  0.00           H  
ATOM   1294 2HB  ASN A  80      -8.378  14.479 -42.502  1.00  0.00           H  
ATOM   1295 1HD2 ASN A  80      -6.470  17.427 -41.575  1.00  0.00           H  
ATOM   1296 2HD2 ASN A  80      -6.254  15.713 -41.699  1.00  0.00           H  
ATOM   1297  N   ALA A  81     -10.448  12.425 -40.925  1.00  0.00           N  
ATOM   1298  CA  ALA A  81     -10.847  11.067 -41.249  1.00  0.00           C  
ATOM   1299  C   ALA A  81     -12.342  11.044 -41.446  1.00  0.00           C  
ATOM   1300  O   ALA A  81     -12.842  10.456 -42.405  1.00  0.00           O  
ATOM   1301  CB  ALA A  81     -10.428  10.093 -40.158  1.00  0.00           C  
ATOM   1302  H   ALA A  81      -9.999  12.608 -40.039  1.00  0.00           H  
ATOM   1303  HA  ALA A  81     -10.336  10.765 -42.164  1.00  0.00           H  
ATOM   1304 1HB  ALA A  81     -10.764   9.089 -40.418  1.00  0.00           H  
ATOM   1305 2HB  ALA A  81      -9.342  10.098 -40.064  1.00  0.00           H  
ATOM   1306 3HB  ALA A  81     -10.875  10.392 -39.211  1.00  0.00           H  
ATOM   1307  N   TYR A  82     -13.076  11.690 -40.533  1.00  0.00           N  
ATOM   1308  CA  TYR A  82     -14.532  11.745 -40.720  1.00  0.00           C  
ATOM   1309  C   TYR A  82     -14.938  12.520 -41.954  1.00  0.00           C  
ATOM   1310  O   TYR A  82     -15.857  12.126 -42.673  1.00  0.00           O  
ATOM   1311  CB  TYR A  82     -15.202  12.357 -39.488  1.00  0.00           C  
ATOM   1312  CG  TYR A  82     -15.205  11.446 -38.280  1.00  0.00           C  
ATOM   1313  CD1 TYR A  82     -14.640  11.873 -37.087  1.00  0.00           C  
ATOM   1314  CD2 TYR A  82     -15.775  10.185 -38.364  1.00  0.00           C  
ATOM   1315  CE1 TYR A  82     -14.643  11.042 -35.985  1.00  0.00           C  
ATOM   1316  CE2 TYR A  82     -15.779   9.353 -37.261  1.00  0.00           C  
ATOM   1317  CZ  TYR A  82     -15.216   9.777 -36.075  1.00  0.00           C  
ATOM   1318  OH  TYR A  82     -15.219   8.950 -34.976  1.00  0.00           O  
ATOM   1319  H   TYR A  82     -12.667  12.137 -39.726  1.00  0.00           H  
ATOM   1320  HA  TYR A  82     -14.905  10.726 -40.828  1.00  0.00           H  
ATOM   1321 1HB  TYR A  82     -14.690  13.281 -39.215  1.00  0.00           H  
ATOM   1322 2HB  TYR A  82     -16.234  12.612 -39.724  1.00  0.00           H  
ATOM   1323  HD1 TYR A  82     -14.192  12.865 -37.021  1.00  0.00           H  
ATOM   1324  HD2 TYR A  82     -16.219   9.848 -39.302  1.00  0.00           H  
ATOM   1325  HE1 TYR A  82     -14.199  11.378 -35.048  1.00  0.00           H  
ATOM   1326  HE2 TYR A  82     -16.225   8.361 -37.328  1.00  0.00           H  
ATOM   1327  HH  TYR A  82     -14.792   9.394 -34.241  1.00  0.00           H  
ATOM   1328  N   TYR A  83     -14.275  13.628 -42.232  1.00  0.00           N  
ATOM   1329  CA  TYR A  83     -14.559  14.401 -43.458  1.00  0.00           C  
ATOM   1330  C   TYR A  83     -14.377  13.517 -44.713  1.00  0.00           C  
ATOM   1331  O   TYR A  83     -15.217  13.520 -45.614  1.00  0.00           O  
ATOM   1332  CB  TYR A  83     -13.659  15.636 -43.536  1.00  0.00           C  
ATOM   1333  CG  TYR A  83     -13.870  16.467 -44.783  1.00  0.00           C  
ATOM   1334  CD1 TYR A  83     -14.610  17.639 -44.718  1.00  0.00           C  
ATOM   1335  CD2 TYR A  83     -13.323  16.058 -45.990  1.00  0.00           C  
ATOM   1336  CE1 TYR A  83     -14.803  18.397 -45.856  1.00  0.00           C  
ATOM   1337  CE2 TYR A  83     -13.517  16.817 -47.128  1.00  0.00           C  
ATOM   1338  CZ  TYR A  83     -14.252  17.982 -47.064  1.00  0.00           C  
ATOM   1339  OH  TYR A  83     -14.444  18.738 -48.197  1.00  0.00           O  
ATOM   1340  H   TYR A  83     -13.560  13.958 -41.598  1.00  0.00           H  
ATOM   1341  HA  TYR A  83     -15.591  14.751 -43.415  1.00  0.00           H  
ATOM   1342 1HB  TYR A  83     -13.837  16.273 -42.669  1.00  0.00           H  
ATOM   1343 2HB  TYR A  83     -12.614  15.328 -43.507  1.00  0.00           H  
ATOM   1344  HD1 TYR A  83     -15.040  17.960 -43.769  1.00  0.00           H  
ATOM   1345  HD2 TYR A  83     -12.742  15.137 -46.041  1.00  0.00           H  
ATOM   1346  HE1 TYR A  83     -15.384  19.318 -45.806  1.00  0.00           H  
ATOM   1347  HE2 TYR A  83     -13.087  16.494 -48.077  1.00  0.00           H  
ATOM   1348  HH  TYR A  83     -14.004  18.318 -48.940  1.00  0.00           H  
ATOM   1349  N   LYS A  84     -13.303  12.762 -44.798  1.00  0.00           N  
ATOM   1350  CA  LYS A  84     -13.042  11.877 -45.939  1.00  0.00           C  
ATOM   1351  C   LYS A  84     -14.045  10.737 -46.094  1.00  0.00           C  
ATOM   1352  O   LYS A  84     -14.238  10.212 -47.211  1.00  0.00           O  
ATOM   1353  CB  LYS A  84     -11.632  11.295 -45.828  1.00  0.00           C  
ATOM   1354  CG  LYS A  84     -10.515  12.320 -45.972  1.00  0.00           C  
ATOM   1355  CD  LYS A  84     -10.495  12.923 -47.369  1.00  0.00           C  
ATOM   1356  CE  LYS A  84      -9.332  13.889 -47.539  1.00  0.00           C  
ATOM   1357  NZ  LYS A  84      -9.319  14.511 -48.891  1.00  0.00           N  
ATOM   1358  H   LYS A  84     -12.634  12.799 -44.041  1.00  0.00           H  
ATOM   1359  HA  LYS A  84     -13.094  12.468 -46.854  1.00  0.00           H  
ATOM   1360 1HB  LYS A  84     -11.515  10.806 -44.860  1.00  0.00           H  
ATOM   1361 2HB  LYS A  84     -11.491  10.535 -46.597  1.00  0.00           H  
ATOM   1362 1HG  LYS A  84     -10.658  13.118 -45.243  1.00  0.00           H  
ATOM   1363 2HG  LYS A  84      -9.556  11.842 -45.779  1.00  0.00           H  
ATOM   1364 1HD  LYS A  84     -10.405  12.126 -48.108  1.00  0.00           H  
ATOM   1365 2HD  LYS A  84     -11.428  13.457 -47.548  1.00  0.00           H  
ATOM   1366 1HE  LYS A  84      -9.402  14.678 -46.790  1.00  0.00           H  
ATOM   1367 2HE  LYS A  84      -8.393  13.358 -47.388  1.00  0.00           H  
ATOM   1368 1HZ  LYS A  84      -8.535  15.144 -48.963  1.00  0.00           H  
ATOM   1369 2HZ  LYS A  84      -9.234  13.790 -49.593  1.00  0.00           H  
ATOM   1370 3HZ  LYS A  84     -10.177  15.023 -49.035  1.00  0.00           H  
ATOM   1371  N   GLN A  85     -14.696  10.362 -44.975  1.00  0.00           N  
ATOM   1372  CA  GLN A  85     -15.818   9.431 -44.986  1.00  0.00           C  
ATOM   1373  C   GLN A  85     -17.106  10.089 -45.363  1.00  0.00           C  
ATOM   1374  O   GLN A  85     -18.115   9.368 -45.528  1.00  0.00           O  
ATOM   1375  CB  GLN A  85     -15.977   8.764 -43.618  1.00  0.00           C  
ATOM   1376  CG  GLN A  85     -14.822   7.857 -43.230  1.00  0.00           C  
ATOM   1377  CD  GLN A  85     -15.004   7.244 -41.854  1.00  0.00           C  
ATOM   1378  OE1 GLN A  85     -15.701   7.798 -40.999  1.00  0.00           O  
ATOM   1379  NE2 GLN A  85     -14.377   6.094 -41.633  1.00  0.00           N  
ATOM   1380  H   GLN A  85     -14.386  10.748 -44.094  1.00  0.00           H  
ATOM   1381  HA  GLN A  85     -15.611   8.649 -45.718  1.00  0.00           H  
ATOM   1382 1HB  GLN A  85     -16.077   9.529 -42.849  1.00  0.00           H  
ATOM   1383 2HB  GLN A  85     -16.890   8.168 -43.607  1.00  0.00           H  
ATOM   1384 1HG  GLN A  85     -14.747   7.049 -43.957  1.00  0.00           H  
ATOM   1385 2HG  GLN A  85     -13.901   8.442 -43.224  1.00  0.00           H  
ATOM   1386 1HE2 GLN A  85     -14.460   5.642 -40.743  1.00  0.00           H  
ATOM   1387 2HE2 GLN A  85     -13.822   5.680 -42.353  1.00  0.00           H  
ATOM   1388  N   GLY A  86     -17.134  11.401 -45.586  1.00  0.00           N  
ATOM   1389  CA  GLY A  86     -18.396  12.097 -45.861  1.00  0.00           C  
ATOM   1390  C   GLY A  86     -19.250  12.382 -44.660  1.00  0.00           C  
ATOM   1391  O   GLY A  86     -20.452  12.662 -44.791  1.00  0.00           O  
ATOM   1392  H   GLY A  86     -16.275  11.930 -45.565  1.00  0.00           H  
ATOM   1393 1HA  GLY A  86     -18.188  13.050 -46.347  1.00  0.00           H  
ATOM   1394 2HA  GLY A  86     -18.994  11.507 -46.554  1.00  0.00           H  
ATOM   1395  N   ASP A  87     -18.689  12.271 -43.462  1.00  0.00           N  
ATOM   1396  CA  ASP A  87     -19.417  12.510 -42.219  1.00  0.00           C  
ATOM   1397  C   ASP A  87     -19.086  13.921 -41.701  1.00  0.00           C  
ATOM   1398  O   ASP A  87     -18.262  14.084 -40.801  1.00  0.00           O  
ATOM   1399  CB  ASP A  87     -19.060  11.457 -41.166  1.00  0.00           C  
ATOM   1400  CG  ASP A  87     -19.889  11.584 -39.897  1.00  0.00           C  
ATOM   1401  OD1 ASP A  87     -20.273  12.682 -39.567  1.00  0.00           O  
ATOM   1402  OD2 ASP A  87     -20.132  10.582 -39.267  1.00  0.00           O  
ATOM   1403  H   ASP A  87     -17.715  12.010 -43.418  1.00  0.00           H  
ATOM   1404  HA  ASP A  87     -20.485  12.432 -42.424  1.00  0.00           H  
ATOM   1405 1HB  ASP A  87     -19.209  10.462 -41.583  1.00  0.00           H  
ATOM   1406 2HB  ASP A  87     -18.004  11.548 -40.905  1.00  0.00           H  
ATOM   1407  N   TYR A  88     -19.747  14.911 -42.294  1.00  0.00           N  
ATOM   1408  CA  TYR A  88     -19.402  16.297 -42.079  1.00  0.00           C  
ATOM   1409  C   TYR A  88     -19.794  16.816 -40.719  1.00  0.00           C  
ATOM   1410  O   TYR A  88     -19.120  17.678 -40.156  1.00  0.00           O  
ATOM   1411  CB  TYR A  88     -20.043  17.164 -43.164  1.00  0.00           C  
ATOM   1412  CG  TYR A  88     -19.413  16.999 -44.529  1.00  0.00           C  
ATOM   1413  CD1 TYR A  88     -19.575  15.813 -45.229  1.00  0.00           C  
ATOM   1414  CD2 TYR A  88     -18.672  18.034 -45.080  1.00  0.00           C  
ATOM   1415  CE1 TYR A  88     -18.999  15.663 -46.476  1.00  0.00           C  
ATOM   1416  CE2 TYR A  88     -18.096  17.885 -46.326  1.00  0.00           C  
ATOM   1417  CZ  TYR A  88     -18.258  16.704 -47.024  1.00  0.00           C  
ATOM   1418  OH  TYR A  88     -17.683  16.555 -48.265  1.00  0.00           O  
ATOM   1419  H   TYR A  88     -20.513  14.685 -42.913  1.00  0.00           H  
ATOM   1420  HA  TYR A  88     -18.319  16.401 -42.161  1.00  0.00           H  
ATOM   1421 1HB  TYR A  88     -21.104  16.918 -43.247  1.00  0.00           H  
ATOM   1422 2HB  TYR A  88     -19.972  18.213 -42.881  1.00  0.00           H  
ATOM   1423  HD1 TYR A  88     -20.157  14.999 -44.797  1.00  0.00           H  
ATOM   1424  HD2 TYR A  88     -18.544  18.966 -44.529  1.00  0.00           H  
ATOM   1425  HE1 TYR A  88     -19.126  14.731 -47.027  1.00  0.00           H  
ATOM   1426  HE2 TYR A  88     -17.513  18.697 -46.759  1.00  0.00           H  
ATOM   1427  HH  TYR A  88     -17.210  17.357 -48.497  1.00  0.00           H  
ATOM   1428  N   ASP A  89     -20.882  16.334 -40.127  1.00  0.00           N  
ATOM   1429  CA  ASP A  89     -21.217  16.891 -38.790  1.00  0.00           C  
ATOM   1430  C   ASP A  89     -20.169  16.375 -37.774  1.00  0.00           C  
ATOM   1431  O   ASP A  89     -19.759  17.100 -36.868  1.00  0.00           O  
ATOM   1432  CB  ASP A  89     -22.627  16.487 -38.355  1.00  0.00           C  
ATOM   1433  CG  ASP A  89     -23.718  17.187 -39.155  1.00  0.00           C  
ATOM   1434  OD1 ASP A  89     -23.423  18.172 -39.789  1.00  0.00           O  
ATOM   1435  OD2 ASP A  89     -24.836  16.729 -39.124  1.00  0.00           O  
ATOM   1436  H   ASP A  89     -21.481  15.625 -40.530  1.00  0.00           H  
ATOM   1437  HA  ASP A  89     -21.188  17.980 -38.852  1.00  0.00           H  
ATOM   1438 1HB  ASP A  89     -22.749  15.410 -38.468  1.00  0.00           H  
ATOM   1439 2HB  ASP A  89     -22.764  16.723 -37.299  1.00  0.00           H  
ATOM   1440  N   GLU A  90     -19.707  15.114 -37.892  1.00  0.00           N  
ATOM   1441  CA  GLU A  90     -18.638  14.656 -36.987  1.00  0.00           C  
ATOM   1442  C   GLU A  90     -17.410  15.452 -37.248  1.00  0.00           C  
ATOM   1443  O   GLU A  90     -16.748  15.913 -36.318  1.00  0.00           O  
ATOM   1444  CB  GLU A  90     -18.336  13.167 -37.174  1.00  0.00           C  
ATOM   1445  CG  GLU A  90     -19.443  12.236 -36.701  1.00  0.00           C  
ATOM   1446  CD  GLU A  90     -19.666  12.301 -35.215  1.00  0.00           C  
ATOM   1447  OE1 GLU A  90     -18.707  12.437 -34.495  1.00  0.00           O  
ATOM   1448  OE2 GLU A  90     -20.798  12.215 -34.800  1.00  0.00           O  
ATOM   1449  H   GLU A  90     -20.072  14.475 -38.584  1.00  0.00           H  
ATOM   1450  HA  GLU A  90     -18.972  14.796 -35.958  1.00  0.00           H  
ATOM   1451 1HB  GLU A  90     -18.156  12.962 -38.230  1.00  0.00           H  
ATOM   1452 2HB  GLU A  90     -17.427  12.909 -36.631  1.00  0.00           H  
ATOM   1453 1HG  GLU A  90     -20.371  12.503 -37.207  1.00  0.00           H  
ATOM   1454 2HG  GLU A  90     -19.190  11.214 -36.981  1.00  0.00           H  
ATOM   1455  N   ALA A  91     -17.073  15.635 -38.530  1.00  0.00           N  
ATOM   1456  CA  ALA A  91     -15.891  16.382 -38.884  1.00  0.00           C  
ATOM   1457  C   ALA A  91     -15.907  17.757 -38.189  1.00  0.00           C  
ATOM   1458  O   ALA A  91     -14.927  18.159 -37.562  1.00  0.00           O  
ATOM   1459  CB  ALA A  91     -15.798  16.534 -40.395  1.00  0.00           C  
ATOM   1460  H   ALA A  91     -17.649  15.248 -39.264  1.00  0.00           H  
ATOM   1461  HA  ALA A  91     -15.016  15.823 -38.552  1.00  0.00           H  
ATOM   1462 1HB  ALA A  91     -14.900  17.096 -40.651  1.00  0.00           H  
ATOM   1463 2HB  ALA A  91     -15.753  15.547 -40.857  1.00  0.00           H  
ATOM   1464 3HB  ALA A  91     -16.675  17.066 -40.763  1.00  0.00           H  
ATOM   1465  N   ILE A  92     -17.006  18.457 -38.306  1.00  0.00           N  
ATOM   1466  CA  ILE A  92     -17.153  19.770 -37.682  1.00  0.00           C  
ATOM   1467  C   ILE A  92     -16.908  19.732 -36.157  1.00  0.00           C  
ATOM   1468  O   ILE A  92     -16.203  20.581 -35.610  1.00  0.00           O  
ATOM   1469  CB  ILE A  92     -18.555  20.340 -37.962  1.00  0.00           C  
ATOM   1470  CG1 ILE A  92     -18.709  20.674 -39.447  1.00  0.00           C  
ATOM   1471  CG2 ILE A  92     -18.810  21.570 -37.107  1.00  0.00           C  
ATOM   1472  CD1 ILE A  92     -20.132  20.968 -39.863  1.00  0.00           C  
ATOM   1473  H   ILE A  92     -17.774  18.078 -38.843  1.00  0.00           H  
ATOM   1474  HA  ILE A  92     -16.418  20.446 -38.119  1.00  0.00           H  
ATOM   1475  HB  ILE A  92     -19.307  19.585 -37.729  1.00  0.00           H  
ATOM   1476 1HG1 ILE A  92     -18.096  21.542 -39.691  1.00  0.00           H  
ATOM   1477 2HG1 ILE A  92     -18.345  19.840 -40.048  1.00  0.00           H  
ATOM   1478 1HG2 ILE A  92     -19.805  21.961 -37.317  1.00  0.00           H  
ATOM   1479 2HG2 ILE A  92     -18.741  21.302 -36.053  1.00  0.00           H  
ATOM   1480 3HG2 ILE A  92     -18.065  22.333 -37.336  1.00  0.00           H  
ATOM   1481 1HD1 ILE A  92     -20.161  21.196 -40.929  1.00  0.00           H  
ATOM   1482 2HD1 ILE A  92     -20.758  20.098 -39.662  1.00  0.00           H  
ATOM   1483 3HD1 ILE A  92     -20.506  21.823 -39.301  1.00  0.00           H  
ATOM   1484  N   GLU A  93     -17.492  18.752 -35.489  1.00  0.00           N  
ATOM   1485  CA  GLU A  93     -17.332  18.641 -34.054  1.00  0.00           C  
ATOM   1486  C   GLU A  93     -15.846  18.573 -33.711  1.00  0.00           C  
ATOM   1487  O   GLU A  93     -15.370  19.285 -32.826  1.00  0.00           O  
ATOM   1488  CB  GLU A  93     -18.061  17.404 -33.522  1.00  0.00           C  
ATOM   1489  CG  GLU A  93     -17.962  17.215 -32.015  1.00  0.00           C  
ATOM   1490  CD  GLU A  93     -18.707  18.270 -31.244  1.00  0.00           C  
ATOM   1491  OE1 GLU A  93     -19.584  18.880 -31.806  1.00  0.00           O  
ATOM   1492  OE2 GLU A  93     -18.398  18.465 -30.093  1.00  0.00           O  
ATOM   1493  H   GLU A  93     -18.057  18.070 -35.975  1.00  0.00           H  
ATOM   1494  HA  GLU A  93     -17.777  19.520 -33.586  1.00  0.00           H  
ATOM   1495 1HB  GLU A  93     -19.117  17.463 -33.784  1.00  0.00           H  
ATOM   1496 2HB  GLU A  93     -17.655  16.511 -33.999  1.00  0.00           H  
ATOM   1497 1HG  GLU A  93     -18.367  16.238 -31.755  1.00  0.00           H  
ATOM   1498 2HG  GLU A  93     -16.913  17.233 -31.725  1.00  0.00           H  
ATOM   1499  N   TYR A  94     -15.099  17.714 -34.411  1.00  0.00           N  
ATOM   1500  CA  TYR A  94     -13.722  17.455 -34.044  1.00  0.00           C  
ATOM   1501  C   TYR A  94     -12.839  18.608 -34.530  1.00  0.00           C  
ATOM   1502  O   TYR A  94     -11.824  18.930 -33.911  1.00  0.00           O  
ATOM   1503  CB  TYR A  94     -13.252  16.119 -34.624  1.00  0.00           C  
ATOM   1504  CG  TYR A  94     -13.881  14.911 -33.966  1.00  0.00           C  
ATOM   1505  CD1 TYR A  94     -14.591  13.997 -34.731  1.00  0.00           C  
ATOM   1506  CD2 TYR A  94     -13.750  14.718 -32.598  1.00  0.00           C  
ATOM   1507  CE1 TYR A  94     -15.166  12.893 -34.129  1.00  0.00           C  
ATOM   1508  CE2 TYR A  94     -14.325  13.616 -31.998  1.00  0.00           C  
ATOM   1509  CZ  TYR A  94     -15.031  12.705 -32.759  1.00  0.00           C  
ATOM   1510  OH  TYR A  94     -15.604  11.607 -32.160  1.00  0.00           O  
ATOM   1511  H   TYR A  94     -15.493  17.237 -35.208  1.00  0.00           H  
ATOM   1512  HA  TYR A  94     -13.662  17.379 -32.958  1.00  0.00           H  
ATOM   1513 1HB  TYR A  94     -13.480  16.084 -35.690  1.00  0.00           H  
ATOM   1514 2HB  TYR A  94     -12.170  16.038 -34.517  1.00  0.00           H  
ATOM   1515  HD1 TYR A  94     -14.694  14.148 -35.805  1.00  0.00           H  
ATOM   1516  HD2 TYR A  94     -13.194  15.438 -31.998  1.00  0.00           H  
ATOM   1517  HE1 TYR A  94     -15.724  12.174 -34.730  1.00  0.00           H  
ATOM   1518  HE2 TYR A  94     -14.223  13.464 -30.923  1.00  0.00           H  
ATOM   1519  HH  TYR A  94     -16.054  11.080 -32.825  1.00  0.00           H  
ATOM   1520  N   TYR A  95     -13.211  19.241 -35.639  1.00  0.00           N  
ATOM   1521  CA  TYR A  95     -12.448  20.410 -36.036  1.00  0.00           C  
ATOM   1522  C   TYR A  95     -12.561  21.545 -35.039  1.00  0.00           C  
ATOM   1523  O   TYR A  95     -11.576  22.218 -34.736  1.00  0.00           O  
ATOM   1524  CB  TYR A  95     -12.897  20.885 -37.420  1.00  0.00           C  
ATOM   1525  CG  TYR A  95     -12.454  19.980 -38.549  1.00  0.00           C  
ATOM   1526  CD1 TYR A  95     -11.312  19.207 -38.409  1.00  0.00           C  
ATOM   1527  CD2 TYR A  95     -13.190  19.925 -39.722  1.00  0.00           C  
ATOM   1528  CE1 TYR A  95     -10.907  18.381 -39.441  1.00  0.00           C  
ATOM   1529  CE2 TYR A  95     -12.786  19.100 -40.753  1.00  0.00           C  
ATOM   1530  CZ  TYR A  95     -11.649  18.331 -40.616  1.00  0.00           C  
ATOM   1531  OH  TYR A  95     -11.246  17.508 -41.642  1.00  0.00           O  
ATOM   1532  H   TYR A  95     -13.992  18.945 -36.208  1.00  0.00           H  
ATOM   1533  HA  TYR A  95     -11.397  20.130 -36.105  1.00  0.00           H  
ATOM   1534 1HB  TYR A  95     -13.986  20.953 -37.446  1.00  0.00           H  
ATOM   1535 2HB  TYR A  95     -12.502  21.882 -37.607  1.00  0.00           H  
ATOM   1536  HD1 TYR A  95     -10.732  19.250 -37.487  1.00  0.00           H  
ATOM   1537  HD2 TYR A  95     -14.088  20.534 -39.832  1.00  0.00           H  
ATOM   1538  HE1 TYR A  95     -10.008  17.773 -39.332  1.00  0.00           H  
ATOM   1539  HE2 TYR A  95     -13.364  19.057 -41.677  1.00  0.00           H  
ATOM   1540  HH  TYR A  95     -10.444  17.046 -41.385  1.00  0.00           H  
ATOM   1541  N   GLN A  96     -13.747  21.768 -34.526  1.00  0.00           N  
ATOM   1542  CA  GLN A  96     -13.921  22.813 -33.518  1.00  0.00           C  
ATOM   1543  C   GLN A  96     -13.064  22.562 -32.258  1.00  0.00           C  
ATOM   1544  O   GLN A  96     -12.458  23.485 -31.713  1.00  0.00           O  
ATOM   1545  CB  GLN A  96     -15.399  22.923 -33.130  1.00  0.00           C  
ATOM   1546  CG  GLN A  96     -15.706  24.053 -32.161  1.00  0.00           C  
ATOM   1547  CD  GLN A  96     -15.457  25.420 -32.769  1.00  0.00           C  
ATOM   1548  OE1 GLN A  96     -15.934  25.723 -33.867  1.00  0.00           O  
ATOM   1549  NE2 GLN A  96     -14.708  26.255 -32.059  1.00  0.00           N  
ATOM   1550  H   GLN A  96     -14.548  21.227 -34.818  1.00  0.00           H  
ATOM   1551  HA  GLN A  96     -13.611  23.766 -33.949  1.00  0.00           H  
ATOM   1552 1HB  GLN A  96     -15.999  23.075 -34.026  1.00  0.00           H  
ATOM   1553 2HB  GLN A  96     -15.724  21.989 -32.672  1.00  0.00           H  
ATOM   1554 1HG  GLN A  96     -16.754  23.993 -31.871  1.00  0.00           H  
ATOM   1555 2HG  GLN A  96     -15.068  23.947 -31.284  1.00  0.00           H  
ATOM   1556 1HE2 GLN A  96     -14.510  27.172 -32.409  1.00  0.00           H  
ATOM   1557 2HE2 GLN A  96     -14.342  25.969 -31.173  1.00  0.00           H  
ATOM   1558  N   LYS A  97     -13.010  21.315 -31.795  1.00  0.00           N  
ATOM   1559  CA  LYS A  97     -12.250  20.972 -30.616  1.00  0.00           C  
ATOM   1560  C   LYS A  97     -10.744  21.195 -30.909  1.00  0.00           C  
ATOM   1561  O   LYS A  97     -10.000  21.685 -30.059  1.00  0.00           O  
ATOM   1562  CB  LYS A  97     -12.527  19.528 -30.198  1.00  0.00           C  
ATOM   1563  CG  LYS A  97     -13.922  19.292 -29.632  1.00  0.00           C  
ATOM   1564  CD  LYS A  97     -14.128  17.832 -29.258  1.00  0.00           C  
ATOM   1565  CE  LYS A  97     -15.524  17.594 -28.702  1.00  0.00           C  
ATOM   1566  NZ  LYS A  97     -15.753  16.163 -28.367  1.00  0.00           N  
ATOM   1567  H   LYS A  97     -13.516  20.589 -32.282  1.00  0.00           H  
ATOM   1568  HA  LYS A  97     -12.569  21.620 -29.798  1.00  0.00           H  
ATOM   1569 1HB  LYS A  97     -12.400  18.868 -31.057  1.00  0.00           H  
ATOM   1570 2HB  LYS A  97     -11.804  19.222 -29.441  1.00  0.00           H  
ATOM   1571 1HG  LYS A  97     -14.064  19.910 -28.745  1.00  0.00           H  
ATOM   1572 2HG  LYS A  97     -14.668  19.577 -30.375  1.00  0.00           H  
ATOM   1573 1HD  LYS A  97     -13.985  17.206 -30.140  1.00  0.00           H  
ATOM   1574 2HD  LYS A  97     -13.394  17.543 -28.506  1.00  0.00           H  
ATOM   1575 1HE  LYS A  97     -15.665  18.193 -27.803  1.00  0.00           H  
ATOM   1576 2HE  LYS A  97     -16.266  17.905 -29.437  1.00  0.00           H  
ATOM   1577 1HZ  LYS A  97     -16.688  16.047 -28.002  1.00  0.00           H  
ATOM   1578 2HZ  LYS A  97     -15.644  15.599 -29.199  1.00  0.00           H  
ATOM   1579 3HZ  LYS A  97     -15.083  15.868 -27.671  1.00  0.00           H  
ATOM   1580  N   ALA A  98     -10.310  20.834 -32.111  1.00  0.00           N  
ATOM   1581  CA  ALA A  98      -8.904  21.076 -32.511  1.00  0.00           C  
ATOM   1582  C   ALA A  98      -8.577  22.542 -32.501  1.00  0.00           C  
ATOM   1583  O   ALA A  98      -7.501  22.944 -32.061  1.00  0.00           O  
ATOM   1584  CB  ALA A  98      -8.622  20.500 -33.891  1.00  0.00           C  
ATOM   1585  H   ALA A  98     -10.937  20.387 -32.766  1.00  0.00           H  
ATOM   1586  HA  ALA A  98      -8.250  20.563 -31.805  1.00  0.00           H  
ATOM   1587 1HB  ALA A  98      -7.588  20.709 -34.168  1.00  0.00           H  
ATOM   1588 2HB  ALA A  98      -8.782  19.423 -33.875  1.00  0.00           H  
ATOM   1589 3HB  ALA A  98      -9.291  20.956 -34.619  1.00  0.00           H  
ATOM   1590  N   LEU A  99      -9.511  23.358 -32.991  1.00  0.00           N  
ATOM   1591  CA  LEU A  99      -9.267  24.785 -33.100  1.00  0.00           C  
ATOM   1592  C   LEU A  99      -9.318  25.460 -31.739  1.00  0.00           C  
ATOM   1593  O   LEU A  99      -8.628  26.452 -31.505  1.00  0.00           O  
ATOM   1594  CB  LEU A  99     -10.299  25.427 -34.036  1.00  0.00           C  
ATOM   1595  CG  LEU A  99     -10.209  25.010 -35.510  1.00  0.00           C  
ATOM   1596  CD1 LEU A  99     -11.371  25.619 -36.282  1.00  0.00           C  
ATOM   1597  CD2 LEU A  99      -8.875  25.462 -36.085  1.00  0.00           C  
ATOM   1598  H   LEU A  99     -10.401  22.988 -33.290  1.00  0.00           H  
ATOM   1599  HA  LEU A  99      -8.273  24.934 -33.525  1.00  0.00           H  
ATOM   1600 1HB  LEU A  99     -11.296  25.172 -33.681  1.00  0.00           H  
ATOM   1601 2HB  LEU A  99     -10.184  26.509 -33.991  1.00  0.00           H  
ATOM   1602  HG  LEU A  99     -10.289  23.926 -35.588  1.00  0.00           H  
ATOM   1603 1HD1 LEU A  99     -11.308  25.324 -37.330  1.00  0.00           H  
ATOM   1604 2HD1 LEU A  99     -12.313  25.265 -35.862  1.00  0.00           H  
ATOM   1605 3HD1 LEU A  99     -11.327  26.706 -36.209  1.00  0.00           H  
ATOM   1606 1HD2 LEU A  99      -8.810  25.165 -37.132  1.00  0.00           H  
ATOM   1607 2HD2 LEU A  99      -8.794  26.547 -36.009  1.00  0.00           H  
ATOM   1608 3HD2 LEU A  99      -8.061  24.997 -35.526  1.00  0.00           H  
ATOM   1609  N   GLU A 100     -10.085  24.892 -30.822  1.00  0.00           N  
ATOM   1610  CA  GLU A 100     -10.119  25.410 -29.460  1.00  0.00           C  
ATOM   1611  C   GLU A 100      -8.728  25.268 -28.845  1.00  0.00           C  
ATOM   1612  O   GLU A 100      -8.290  26.145 -28.144  1.00  0.00           O  
ATOM   1613  CB  GLU A 100     -11.157  24.667 -28.615  1.00  0.00           C  
ATOM   1614  CG  GLU A 100     -12.601  24.943 -29.009  1.00  0.00           C  
ATOM   1615  CD  GLU A 100     -13.001  26.378 -28.802  1.00  0.00           C  
ATOM   1616  OE1 GLU A 100     -12.564  26.963 -27.840  1.00  0.00           O  
ATOM   1617  OE2 GLU A 100     -13.742  26.889 -29.607  1.00  0.00           O  
ATOM   1618  H   GLU A 100     -10.655  24.092 -31.057  1.00  0.00           H  
ATOM   1619  HA  GLU A 100     -10.409  26.461 -29.497  1.00  0.00           H  
ATOM   1620 1HB  GLU A 100     -10.988  23.594 -28.693  1.00  0.00           H  
ATOM   1621 2HB  GLU A 100     -11.037  24.943 -27.567  1.00  0.00           H  
ATOM   1622 1HG  GLU A 100     -12.735  24.689 -30.060  1.00  0.00           H  
ATOM   1623 2HG  GLU A 100     -13.255  24.300 -28.421  1.00  0.00           H  
ATOM   1624  N   LEU A 101      -8.021  24.171 -29.150  1.00  0.00           N  
ATOM   1625  CA  LEU A 101      -6.684  23.935 -28.618  1.00  0.00           C  
ATOM   1626  C   LEU A 101      -5.603  24.664 -29.415  1.00  0.00           C  
ATOM   1627  O   LEU A 101      -4.634  25.189 -28.850  1.00  0.00           O  
ATOM   1628  CB  LEU A 101      -6.387  22.430 -28.611  1.00  0.00           C  
ATOM   1629  CG  LEU A 101      -7.251  21.586 -27.665  1.00  0.00           C  
ATOM   1630  CD1 LEU A 101      -6.928  20.111 -27.862  1.00  0.00           C  
ATOM   1631  CD2 LEU A 101      -6.996  22.013 -26.227  1.00  0.00           C  
ATOM   1632  H   LEU A 101      -8.433  23.487 -29.768  1.00  0.00           H  
ATOM   1633  HA  LEU A 101      -6.650  24.303 -27.592  1.00  0.00           H  
ATOM   1634 1HB  LEU A 101      -6.526  22.044 -29.620  1.00  0.00           H  
ATOM   1635 2HB  LEU A 101      -5.345  22.283 -28.327  1.00  0.00           H  
ATOM   1636  HG  LEU A 101      -8.304  21.732 -27.906  1.00  0.00           H  
ATOM   1637 1HD1 LEU A 101      -7.542  19.511 -27.190  1.00  0.00           H  
ATOM   1638 2HD1 LEU A 101      -7.137  19.827 -28.893  1.00  0.00           H  
ATOM   1639 3HD1 LEU A 101      -5.875  19.937 -27.644  1.00  0.00           H  
ATOM   1640 1HD2 LEU A 101      -7.611  21.414 -25.555  1.00  0.00           H  
ATOM   1641 2HD2 LEU A 101      -5.944  21.867 -25.984  1.00  0.00           H  
ATOM   1642 3HD2 LEU A 101      -7.253  23.067 -26.110  1.00  0.00           H  
ATOM   1643  N   ASP A 102      -5.800  24.726 -30.729  1.00  0.00           N  
ATOM   1644  CA  ASP A 102      -4.890  25.371 -31.645  1.00  0.00           C  
ATOM   1645  C   ASP A 102      -5.644  26.285 -32.610  1.00  0.00           C  
ATOM   1646  O   ASP A 102      -5.984  25.883 -33.724  1.00  0.00           O  
ATOM   1647  CB  ASP A 102      -4.092  24.325 -32.427  1.00  0.00           C  
ATOM   1648  CG  ASP A 102      -3.037  24.942 -33.335  1.00  0.00           C  
ATOM   1649  OD1 ASP A 102      -3.001  26.144 -33.440  1.00  0.00           O  
ATOM   1650  OD2 ASP A 102      -2.278  24.203 -33.916  1.00  0.00           O  
ATOM   1651  H   ASP A 102      -6.636  24.291 -31.092  1.00  0.00           H  
ATOM   1652  HA  ASP A 102      -4.188  25.975 -31.068  1.00  0.00           H  
ATOM   1653 1HB  ASP A 102      -3.599  23.647 -31.729  1.00  0.00           H  
ATOM   1654 2HB  ASP A 102      -4.772  23.730 -33.037  1.00  0.00           H  
ATOM   1655  N   PRO A 103      -5.921  27.515 -32.221  1.00  0.00           N  
ATOM   1656  CA  PRO A 103      -6.650  28.410 -33.124  1.00  0.00           C  
ATOM   1657  C   PRO A 103      -5.766  28.979 -34.255  1.00  0.00           C  
ATOM   1658  O   PRO A 103      -6.223  29.781 -35.069  1.00  0.00           O  
ATOM   1659  CB  PRO A 103      -7.125  29.515 -32.174  1.00  0.00           C  
ATOM   1660  CG  PRO A 103      -6.061  29.585 -31.133  1.00  0.00           C  
ATOM   1661  CD  PRO A 103      -5.628  28.156 -30.944  1.00  0.00           C  
ATOM   1662  HA  PRO A 103      -7.458  27.847 -33.592  1.00  0.00           H  
ATOM   1663 1HB  PRO A 103      -7.245  30.459 -32.725  1.00  0.00           H  
ATOM   1664 2HB  PRO A 103      -8.111  29.257 -31.760  1.00  0.00           H  
ATOM   1665 1HG  PRO A 103      -5.241  30.235 -31.471  1.00  0.00           H  
ATOM   1666 2HG  PRO A 103      -6.461  30.031 -30.210  1.00  0.00           H  
ATOM   1667 1HD  PRO A 103      -4.550  28.125 -30.726  1.00  0.00           H  
ATOM   1668 2HD  PRO A 103      -6.203  27.703 -30.123  1.00  0.00           H  
ATOM   1669  N   ASN A 104      -4.497  28.585 -34.330  1.00  0.00           N  
ATOM   1670  CA  ASN A 104      -3.604  29.026 -35.405  1.00  0.00           C  
ATOM   1671  C   ASN A 104      -3.507  28.029 -36.561  1.00  0.00           C  
ATOM   1672  O   ASN A 104      -2.723  28.217 -37.491  1.00  0.00           O  
ATOM   1673  CB  ASN A 104      -2.223  29.311 -34.846  1.00  0.00           C  
ATOM   1674  CG  ASN A 104      -2.199  30.521 -33.952  1.00  0.00           C  
ATOM   1675  OD1 ASN A 104      -2.982  31.459 -34.137  1.00  0.00           O  
ATOM   1676  ND2 ASN A 104      -1.315  30.517 -32.988  1.00  0.00           N  
ATOM   1677  H   ASN A 104      -4.142  27.961 -33.620  1.00  0.00           H  
ATOM   1678  HA  ASN A 104      -3.990  29.961 -35.813  1.00  0.00           H  
ATOM   1679 1HB  ASN A 104      -1.875  28.448 -34.277  1.00  0.00           H  
ATOM   1680 2HB  ASN A 104      -1.523  29.467 -35.666  1.00  0.00           H  
ATOM   1681 1HD2 ASN A 104      -1.253  31.296 -32.363  1.00  0.00           H  
ATOM   1682 2HD2 ASN A 104      -0.700  29.737 -32.876  1.00  0.00           H  
ATOM   1683  N   ASN A 105      -4.303  26.957 -36.515  1.00  0.00           N  
ATOM   1684  CA  ASN A 105      -4.259  25.962 -37.563  1.00  0.00           C  
ATOM   1685  C   ASN A 105      -5.131  26.473 -38.715  1.00  0.00           C  
ATOM   1686  O   ASN A 105      -6.347  26.283 -38.718  1.00  0.00           O  
ATOM   1687  CB  ASN A 105      -4.722  24.606 -37.061  1.00  0.00           C  
ATOM   1688  CG  ASN A 105      -4.582  23.527 -38.097  1.00  0.00           C  
ATOM   1689  OD1 ASN A 105      -4.714  23.783 -39.300  1.00  0.00           O  
ATOM   1690  ND2 ASN A 105      -4.318  22.324 -37.655  1.00  0.00           N  
ATOM   1691  H   ASN A 105      -4.944  26.831 -35.745  1.00  0.00           H  
ATOM   1692  HA  ASN A 105      -3.223  25.842 -37.882  1.00  0.00           H  
ATOM   1693 1HB  ASN A 105      -4.141  24.327 -36.180  1.00  0.00           H  
ATOM   1694 2HB  ASN A 105      -5.766  24.669 -36.756  1.00  0.00           H  
ATOM   1695 1HD2 ASN A 105      -4.214  21.566 -38.301  1.00  0.00           H  
ATOM   1696 2HD2 ASN A 105      -4.220  22.162 -36.674  1.00  0.00           H  
ATOM   1697  N   ALA A 106      -4.498  27.112 -39.674  1.00  0.00           N  
ATOM   1698  CA  ALA A 106      -5.170  27.673 -40.822  1.00  0.00           C  
ATOM   1699  C   ALA A 106      -5.865  26.622 -41.625  1.00  0.00           C  
ATOM   1700  O   ALA A 106      -6.996  26.814 -42.071  1.00  0.00           O  
ATOM   1701  CB  ALA A 106      -4.183  28.430 -41.700  1.00  0.00           C  
ATOM   1702  H   ALA A 106      -3.495  27.208 -39.594  1.00  0.00           H  
ATOM   1703  HA  ALA A 106      -5.915  28.389 -40.472  1.00  0.00           H  
ATOM   1704 1HB  ALA A 106      -4.705  28.845 -42.562  1.00  0.00           H  
ATOM   1705 2HB  ALA A 106      -3.732  29.239 -41.125  1.00  0.00           H  
ATOM   1706 3HB  ALA A 106      -3.404  27.749 -42.041  1.00  0.00           H  
ATOM   1707  N   GLU A 107      -5.200  25.480 -41.829  1.00  0.00           N  
ATOM   1708  CA  GLU A 107      -5.830  24.383 -42.570  1.00  0.00           C  
ATOM   1709  C   GLU A 107      -7.090  23.885 -41.909  1.00  0.00           C  
ATOM   1710  O   GLU A 107      -8.072  23.569 -42.581  1.00  0.00           O  
ATOM   1711  CB  GLU A 107      -4.853  23.217 -42.728  1.00  0.00           C  
ATOM   1712  CG  GLU A 107      -3.691  23.494 -43.672  1.00  0.00           C  
ATOM   1713  CD  GLU A 107      -2.713  22.355 -43.745  1.00  0.00           C  
ATOM   1714  OE1 GLU A 107      -2.859  21.422 -42.993  1.00  0.00           O  
ATOM   1715  OE2 GLU A 107      -1.817  22.419 -44.554  1.00  0.00           O  
ATOM   1716  H   GLU A 107      -4.260  25.359 -41.479  1.00  0.00           H  
ATOM   1717  HA  GLU A 107      -6.092  24.743 -43.565  1.00  0.00           H  
ATOM   1718 1HB  GLU A 107      -4.438  22.956 -41.754  1.00  0.00           H  
ATOM   1719 2HB  GLU A 107      -5.386  22.343 -43.101  1.00  0.00           H  
ATOM   1720 1HG  GLU A 107      -4.086  23.684 -44.670  1.00  0.00           H  
ATOM   1721 2HG  GLU A 107      -3.172  24.391 -43.339  1.00  0.00           H  
ATOM   1722  N   ALA A 108      -7.098  23.801 -40.580  1.00  0.00           N  
ATOM   1723  CA  ALA A 108      -8.296  23.450 -39.841  1.00  0.00           C  
ATOM   1724  C   ALA A 108      -9.436  24.448 -40.014  1.00  0.00           C  
ATOM   1725  O   ALA A 108     -10.597  24.061 -40.148  1.00  0.00           O  
ATOM   1726  CB  ALA A 108      -7.958  23.305 -38.365  1.00  0.00           C  
ATOM   1727  H   ALA A 108      -6.245  23.986 -40.074  1.00  0.00           H  
ATOM   1728  HA  ALA A 108      -8.656  22.486 -40.202  1.00  0.00           H  
ATOM   1729 1HB  ALA A 108      -8.852  23.016 -37.813  1.00  0.00           H  
ATOM   1730 2HB  ALA A 108      -7.192  22.537 -38.241  1.00  0.00           H  
ATOM   1731 3HB  ALA A 108      -7.584  24.253 -37.982  1.00  0.00           H  
ATOM   1732  N   TRP A 109      -9.154  25.744 -40.017  1.00  0.00           N  
ATOM   1733  CA  TRP A 109     -10.193  26.717 -40.335  1.00  0.00           C  
ATOM   1734  C   TRP A 109     -10.783  26.500 -41.743  1.00  0.00           C  
ATOM   1735  O   TRP A 109     -11.998  26.558 -41.933  1.00  0.00           O  
ATOM   1736  CB  TRP A 109      -9.627  28.135 -40.229  1.00  0.00           C  
ATOM   1737  CG  TRP A 109      -9.375  28.575 -38.819  1.00  0.00           C  
ATOM   1738  CD1 TRP A 109      -8.171  28.632 -38.185  1.00  0.00           C  
ATOM   1739  CD2 TRP A 109     -10.357  29.027 -37.855  1.00  0.00           C  
ATOM   1740  NE1 TRP A 109      -8.333  29.083 -36.899  1.00  0.00           N  
ATOM   1741  CE2 TRP A 109      -9.664  29.331 -36.679  1.00  0.00           C  
ATOM   1742  CE3 TRP A 109     -11.747  29.195 -37.895  1.00  0.00           C  
ATOM   1743  CZ2 TRP A 109     -10.313  29.795 -35.546  1.00  0.00           C  
ATOM   1744  CZ3 TRP A 109     -12.396  29.661 -36.757  1.00  0.00           C  
ATOM   1745  CH2 TRP A 109     -11.696  29.953 -35.614  1.00  0.00           C  
ATOM   1746  H   TRP A 109      -8.223  26.071 -39.800  1.00  0.00           H  
ATOM   1747  HA  TRP A 109     -11.002  26.610 -39.612  1.00  0.00           H  
ATOM   1748 1HB  TRP A 109      -8.687  28.194 -40.779  1.00  0.00           H  
ATOM   1749 2HB  TRP A 109     -10.320  28.839 -40.689  1.00  0.00           H  
ATOM   1750  HD1 TRP A 109      -7.217  28.358 -38.634  1.00  0.00           H  
ATOM   1751  HE1 TRP A 109      -7.594  29.211 -36.223  1.00  0.00           H  
ATOM   1752  HE3 TRP A 109     -12.307  28.966 -38.801  1.00  0.00           H  
ATOM   1753  HZ2 TRP A 109      -9.774  30.032 -34.627  1.00  0.00           H  
ATOM   1754  HZ3 TRP A 109     -13.479  29.788 -36.796  1.00  0.00           H  
ATOM   1755  HH2 TRP A 109     -12.238  30.317 -34.740  1.00  0.00           H  
ATOM   1756  N   TYR A 110      -9.929  26.255 -42.700  1.00  0.00           N  
ATOM   1757  CA  TYR A 110     -10.329  26.004 -44.064  1.00  0.00           C  
ATOM   1758  C   TYR A 110     -11.194  24.728 -44.123  1.00  0.00           C  
ATOM   1759  O   TYR A 110     -12.278  24.727 -44.705  1.00  0.00           O  
ATOM   1760  CB  TYR A 110      -9.101  25.882 -44.969  1.00  0.00           C  
ATOM   1761  CG  TYR A 110      -9.435  25.565 -46.411  1.00  0.00           C  
ATOM   1762  CD1 TYR A 110     -10.333  26.362 -47.105  1.00  0.00           C  
ATOM   1763  CD2 TYR A 110      -8.842  24.480 -47.037  1.00  0.00           C  
ATOM   1764  CE1 TYR A 110     -10.637  26.073 -48.422  1.00  0.00           C  
ATOM   1765  CE2 TYR A 110      -9.145  24.191 -48.353  1.00  0.00           C  
ATOM   1766  CZ  TYR A 110     -10.039  24.983 -49.045  1.00  0.00           C  
ATOM   1767  OH  TYR A 110     -10.342  24.695 -50.356  1.00  0.00           O  
ATOM   1768  H   TYR A 110      -8.946  26.243 -42.466  1.00  0.00           H  
ATOM   1769  HA  TYR A 110     -10.913  26.856 -44.416  1.00  0.00           H  
ATOM   1770 1HB  TYR A 110      -8.538  26.816 -44.947  1.00  0.00           H  
ATOM   1771 2HB  TYR A 110      -8.447  25.097 -44.591  1.00  0.00           H  
ATOM   1772  HD1 TYR A 110     -10.798  27.216 -46.614  1.00  0.00           H  
ATOM   1773  HD2 TYR A 110      -8.137  23.853 -46.491  1.00  0.00           H  
ATOM   1774  HE1 TYR A 110     -11.342  26.699 -48.969  1.00  0.00           H  
ATOM   1775  HE2 TYR A 110      -8.680  23.336 -48.845  1.00  0.00           H  
ATOM   1776  HH  TYR A 110      -9.850  23.920 -50.634  1.00  0.00           H  
ATOM   1777  N   ASN A 111     -10.724  23.640 -43.524  1.00  0.00           N  
ATOM   1778  CA  ASN A 111     -11.477  22.394 -43.568  1.00  0.00           C  
ATOM   1779  C   ASN A 111     -12.811  22.490 -42.833  1.00  0.00           C  
ATOM   1780  O   ASN A 111     -13.802  21.885 -43.242  1.00  0.00           O  
ATOM   1781  CB  ASN A 111     -10.643  21.260 -43.003  1.00  0.00           C  
ATOM   1782  CG  ASN A 111      -9.541  20.834 -43.932  1.00  0.00           C  
ATOM   1783  OD1 ASN A 111      -9.646  20.991 -45.154  1.00  0.00           O  
ATOM   1784  ND2 ASN A 111      -8.483  20.299 -43.376  1.00  0.00           N  
ATOM   1785  H   ASN A 111      -9.841  23.664 -43.033  1.00  0.00           H  
ATOM   1786  HA  ASN A 111     -11.688  22.153 -44.610  1.00  0.00           H  
ATOM   1787 1HB  ASN A 111     -10.204  21.569 -42.053  1.00  0.00           H  
ATOM   1788 2HB  ASN A 111     -11.284  20.402 -42.802  1.00  0.00           H  
ATOM   1789 1HD2 ASN A 111      -7.718  19.997 -43.946  1.00  0.00           H  
ATOM   1790 2HD2 ASN A 111      -8.440  20.192 -42.384  1.00  0.00           H  
ATOM   1791  N   LEU A 112     -12.889  23.240 -41.736  1.00  0.00           N  
ATOM   1792  CA  LEU A 112     -14.173  23.498 -41.056  1.00  0.00           C  
ATOM   1793  C   LEU A 112     -15.140  24.244 -42.014  1.00  0.00           C  
ATOM   1794  O   LEU A 112     -16.324  23.917 -42.096  1.00  0.00           O  
ATOM   1795  CB  LEU A 112     -13.949  24.324 -39.783  1.00  0.00           C  
ATOM   1796  CG  LEU A 112     -15.211  24.661 -38.977  1.00  0.00           C  
ATOM   1797  CD1 LEU A 112     -15.883  23.371 -38.524  1.00  0.00           C  
ATOM   1798  CD2 LEU A 112     -14.837  25.530 -37.786  1.00  0.00           C  
ATOM   1799  H   LEU A 112     -12.043  23.645 -41.360  1.00  0.00           H  
ATOM   1800  HA  LEU A 112     -14.612  22.541 -40.771  1.00  0.00           H  
ATOM   1801 1HB  LEU A 112     -13.275  23.777 -39.128  1.00  0.00           H  
ATOM   1802 2HB  LEU A 112     -13.473  25.265 -40.058  1.00  0.00           H  
ATOM   1803  HG  LEU A 112     -15.916  25.198 -39.612  1.00  0.00           H  
ATOM   1804 1HD1 LEU A 112     -16.779  23.610 -37.952  1.00  0.00           H  
ATOM   1805 2HD1 LEU A 112     -16.158  22.778 -39.396  1.00  0.00           H  
ATOM   1806 3HD1 LEU A 112     -15.195  22.802 -37.899  1.00  0.00           H  
ATOM   1807 1HD2 LEU A 112     -15.733  25.769 -37.214  1.00  0.00           H  
ATOM   1808 2HD2 LEU A 112     -14.133  24.992 -37.150  1.00  0.00           H  
ATOM   1809 3HD2 LEU A 112     -14.375  26.452 -38.140  1.00  0.00           H  
ATOM   1810  N   GLY A 113     -14.607  25.227 -42.715  1.00  0.00           N  
ATOM   1811  CA  GLY A 113     -15.384  25.942 -43.726  1.00  0.00           C  
ATOM   1812  C   GLY A 113     -15.905  25.019 -44.823  1.00  0.00           C  
ATOM   1813  O   GLY A 113     -17.033  25.173 -45.293  1.00  0.00           O  
ATOM   1814  H   GLY A 113     -13.646  25.494 -42.553  1.00  0.00           H  
ATOM   1815 1HA  GLY A 113     -16.229  26.441 -43.250  1.00  0.00           H  
ATOM   1816 2HA  GLY A 113     -14.767  26.717 -44.178  1.00  0.00           H  
ATOM   1817  N   ASN A 114     -15.088  24.048 -45.241  1.00  0.00           N  
ATOM   1818  CA  ASN A 114     -15.507  23.049 -46.228  1.00  0.00           C  
ATOM   1819  C   ASN A 114     -16.623  22.233 -45.677  1.00  0.00           C  
ATOM   1820  O   ASN A 114     -17.623  21.992 -46.353  1.00  0.00           O  
ATOM   1821  CB  ASN A 114     -14.354  22.153 -46.642  1.00  0.00           C  
ATOM   1822  CG  ASN A 114     -13.366  22.855 -47.531  1.00  0.00           C  
ATOM   1823  OD1 ASN A 114     -13.718  23.805 -48.242  1.00  0.00           O  
ATOM   1824  ND2 ASN A 114     -12.137  22.408 -47.506  1.00  0.00           N  
ATOM   1825  H   ASN A 114     -14.153  24.004 -44.861  1.00  0.00           H  
ATOM   1826  HA  ASN A 114     -15.837  23.569 -47.128  1.00  0.00           H  
ATOM   1827 1HB  ASN A 114     -13.834  21.794 -45.752  1.00  0.00           H  
ATOM   1828 2HB  ASN A 114     -14.742  21.279 -47.167  1.00  0.00           H  
ATOM   1829 1HD2 ASN A 114     -11.437  22.837 -48.078  1.00  0.00           H  
ATOM   1830 2HD2 ASN A 114     -11.897  21.637 -46.917  1.00  0.00           H  
ATOM   1831  N   ALA A 115     -16.471  21.794 -44.435  1.00  0.00           N  
ATOM   1832  CA  ALA A 115     -17.506  20.979 -43.849  1.00  0.00           C  
ATOM   1833  C   ALA A 115     -18.859  21.695 -43.762  1.00  0.00           C  
ATOM   1834  O   ALA A 115     -19.904  21.102 -44.027  1.00  0.00           O  
ATOM   1835  CB  ALA A 115     -17.065  20.516 -42.468  1.00  0.00           C  
ATOM   1836  H   ALA A 115     -15.650  22.015 -43.889  1.00  0.00           H  
ATOM   1837  HA  ALA A 115     -17.645  20.095 -44.473  1.00  0.00           H  
ATOM   1838 1HB  ALA A 115     -17.834  19.877 -42.036  1.00  0.00           H  
ATOM   1839 2HB  ALA A 115     -16.133  19.957 -42.552  1.00  0.00           H  
ATOM   1840 3HB  ALA A 115     -16.910  21.382 -41.826  1.00  0.00           H  
ATOM   1841  N   TYR A 116     -18.874  22.974 -43.395  1.00  0.00           N  
ATOM   1842  CA  TYR A 116     -20.136  23.712 -43.383  1.00  0.00           C  
ATOM   1843  C   TYR A 116     -20.642  23.929 -44.806  1.00  0.00           C  
ATOM   1844  O   TYR A 116     -21.845  23.869 -45.062  1.00  0.00           O  
ATOM   1845  CB  TYR A 116     -19.973  25.053 -42.664  1.00  0.00           C  
ATOM   1846  CG  TYR A 116     -19.814  24.926 -41.165  1.00  0.00           C  
ATOM   1847  CD1 TYR A 116     -18.548  24.935 -40.599  1.00  0.00           C  
ATOM   1848  CD2 TYR A 116     -20.934  24.802 -40.358  1.00  0.00           C  
ATOM   1849  CE1 TYR A 116     -18.403  24.820 -39.230  1.00  0.00           C  
ATOM   1850  CE2 TYR A 116     -20.789  24.687 -38.989  1.00  0.00           C  
ATOM   1851  CZ  TYR A 116     -19.530  24.695 -38.424  1.00  0.00           C  
ATOM   1852  OH  TYR A 116     -19.385  24.580 -37.061  1.00  0.00           O  
ATOM   1853  H   TYR A 116     -18.025  23.448 -43.122  1.00  0.00           H  
ATOM   1854  HA  TYR A 116     -20.872  23.130 -42.827  1.00  0.00           H  
ATOM   1855 1HB  TYR A 116     -19.097  25.572 -43.057  1.00  0.00           H  
ATOM   1856 2HB  TYR A 116     -20.841  25.680 -42.863  1.00  0.00           H  
ATOM   1857  HD1 TYR A 116     -17.667  25.033 -41.234  1.00  0.00           H  
ATOM   1858  HD2 TYR A 116     -21.929  24.794 -40.803  1.00  0.00           H  
ATOM   1859  HE1 TYR A 116     -17.408  24.827 -38.784  1.00  0.00           H  
ATOM   1860  HE2 TYR A 116     -21.670  24.588 -38.353  1.00  0.00           H  
ATOM   1861  HH  TYR A 116     -18.452  24.604 -36.837  1.00  0.00           H  
ATOM   1862  N   TYR A 117     -19.724  24.181 -45.731  1.00  0.00           N  
ATOM   1863  CA  TYR A 117     -20.120  24.305 -47.139  1.00  0.00           C  
ATOM   1864  C   TYR A 117     -20.861  23.054 -47.581  1.00  0.00           C  
ATOM   1865  O   TYR A 117     -21.891  23.134 -48.250  1.00  0.00           O  
ATOM   1866  CB  TYR A 117     -18.902  24.548 -48.032  1.00  0.00           C  
ATOM   1867  CG  TYR A 117     -19.237  24.667 -49.503  1.00  0.00           C  
ATOM   1868  CD1 TYR A 117     -19.291  25.916 -50.103  1.00  0.00           C  
ATOM   1869  CD2 TYR A 117     -19.490  23.526 -50.250  1.00  0.00           C  
ATOM   1870  CE1 TYR A 117     -19.597  26.023 -51.446  1.00  0.00           C  
ATOM   1871  CE2 TYR A 117     -19.796  23.633 -51.592  1.00  0.00           C  
ATOM   1872  CZ  TYR A 117     -19.850  24.877 -52.190  1.00  0.00           C  
ATOM   1873  OH  TYR A 117     -20.155  24.984 -53.527  1.00  0.00           O  
ATOM   1874  H   TYR A 117     -18.751  24.288 -45.482  1.00  0.00           H  
ATOM   1875  HA  TYR A 117     -20.774  25.172 -47.239  1.00  0.00           H  
ATOM   1876 1HB  TYR A 117     -18.400  25.466 -47.722  1.00  0.00           H  
ATOM   1877 2HB  TYR A 117     -18.192  23.730 -47.909  1.00  0.00           H  
ATOM   1878  HD1 TYR A 117     -19.093  26.812 -49.515  1.00  0.00           H  
ATOM   1879  HD2 TYR A 117     -19.448  22.545 -49.778  1.00  0.00           H  
ATOM   1880  HE1 TYR A 117     -19.640  27.005 -51.918  1.00  0.00           H  
ATOM   1881  HE2 TYR A 117     -19.995  22.737 -52.180  1.00  0.00           H  
ATOM   1882  HH  TYR A 117     -20.300  24.108 -53.893  1.00  0.00           H  
ATOM   1883  N   LYS A 118     -20.353  21.874 -47.217  1.00  0.00           N  
ATOM   1884  CA  LYS A 118     -21.000  20.606 -47.601  1.00  0.00           C  
ATOM   1885  C   LYS A 118     -22.408  20.464 -47.052  1.00  0.00           C  
ATOM   1886  O   LYS A 118     -23.299  19.829 -47.673  1.00  0.00           O  
ATOM   1887  CB  LYS A 118     -20.155  19.418 -47.134  1.00  0.00           C  
ATOM   1888  CG  LYS A 118     -20.704  18.058 -47.543  1.00  0.00           C  
ATOM   1889  CD  LYS A 118     -20.652  17.872 -49.052  1.00  0.00           C  
ATOM   1890  CE  LYS A 118     -21.103  16.475 -49.455  1.00  0.00           C  
ATOM   1891  NZ  LYS A 118     -21.092  16.290 -50.931  1.00  0.00           N  
ATOM   1892  H   LYS A 118     -19.507  21.848 -46.667  1.00  0.00           H  
ATOM   1893  HA  LYS A 118     -21.064  20.565 -48.689  1.00  0.00           H  
ATOM   1894 1HB  LYS A 118     -19.147  19.508 -47.539  1.00  0.00           H  
ATOM   1895 2HB  LYS A 118     -20.074  19.434 -46.048  1.00  0.00           H  
ATOM   1896 1HG  LYS A 118     -20.117  17.271 -47.068  1.00  0.00           H  
ATOM   1897 2HG  LYS A 118     -21.737  17.966 -47.209  1.00  0.00           H  
ATOM   1898 1HD  LYS A 118     -21.301  18.606 -49.532  1.00  0.00           H  
ATOM   1899 2HD  LYS A 118     -19.633  18.029 -49.404  1.00  0.00           H  
ATOM   1900 1HE  LYS A 118     -20.443  15.736 -49.003  1.00  0.00           H  
ATOM   1901 2HE  LYS A 118     -22.114  16.299 -49.087  1.00  0.00           H  
ATOM   1902 1HZ  LYS A 118     -21.398  15.353 -51.156  1.00  0.00           H  
ATOM   1903 2HZ  LYS A 118     -21.717  16.959 -51.359  1.00  0.00           H  
ATOM   1904 3HZ  LYS A 118     -20.156  16.431 -51.281  1.00  0.00           H  
ATOM   1905  N   GLN A 119     -22.635  21.029 -45.870  1.00  0.00           N  
ATOM   1906  CA  GLN A 119     -23.960  21.016 -45.242  1.00  0.00           C  
ATOM   1907  C   GLN A 119     -24.895  22.096 -45.794  1.00  0.00           C  
ATOM   1908  O   GLN A 119     -26.075  22.133 -45.409  1.00  0.00           O  
ATOM   1909  CB  GLN A 119     -23.824  21.185 -43.727  1.00  0.00           C  
ATOM   1910  CG  GLN A 119     -23.060  20.065 -43.042  1.00  0.00           C  
ATOM   1911  CD  GLN A 119     -23.741  18.718 -43.200  1.00  0.00           C  
ATOM   1912  OE1 GLN A 119     -23.777  18.150 -44.295  1.00  0.00           O  
ATOM   1913  NE2 GLN A 119     -24.287  18.201 -42.106  1.00  0.00           N  
ATOM   1914  H   GLN A 119     -21.868  21.480 -45.390  1.00  0.00           H  
ATOM   1915  HA  GLN A 119     -24.425  20.049 -45.435  1.00  0.00           H  
ATOM   1916 1HB  GLN A 119     -23.312  22.123 -43.510  1.00  0.00           H  
ATOM   1917 2HB  GLN A 119     -24.815  21.240 -43.277  1.00  0.00           H  
ATOM   1918 1HG  GLN A 119     -22.064  19.997 -43.480  1.00  0.00           H  
ATOM   1919 2HG  GLN A 119     -22.986  20.287 -41.977  1.00  0.00           H  
ATOM   1920 1HE2 GLN A 119     -24.750  17.315 -42.148  1.00  0.00           H  
ATOM   1921 2HE2 GLN A 119     -24.235  18.696 -41.239  1.00  0.00           H  
ATOM   1922  N   GLY A 120     -24.437  22.945 -46.692  1.00  0.00           N  
ATOM   1923  CA  GLY A 120     -25.270  24.038 -47.153  1.00  0.00           C  
ATOM   1924  C   GLY A 120     -25.289  25.240 -46.213  1.00  0.00           C  
ATOM   1925  O   GLY A 120     -26.100  26.142 -46.404  1.00  0.00           O  
ATOM   1926  H   GLY A 120     -23.505  22.846 -47.067  1.00  0.00           H  
ATOM   1927 1HA  GLY A 120     -24.923  24.373 -48.130  1.00  0.00           H  
ATOM   1928 2HA  GLY A 120     -26.293  23.686 -47.279  1.00  0.00           H  
ATOM   1929  N   ASP A 121     -24.337  25.317 -45.283  1.00  0.00           N  
ATOM   1930  CA  ASP A 121     -24.242  26.425 -44.329  1.00  0.00           C  
ATOM   1931  C   ASP A 121     -23.261  27.432 -44.810  1.00  0.00           C  
ATOM   1932  O   ASP A 121     -22.135  27.502 -44.317  1.00  0.00           O  
ATOM   1933  CB  ASP A 121     -23.823  25.933 -42.941  1.00  0.00           C  
ATOM   1934  CG  ASP A 121     -23.859  27.031 -41.887  1.00  0.00           C  
ATOM   1935  OD1 ASP A 121     -23.644  28.168 -42.234  1.00  0.00           O  
ATOM   1936  OD2 ASP A 121     -24.104  26.723 -40.745  1.00  0.00           O  
ATOM   1937  H   ASP A 121     -23.656  24.573 -45.243  1.00  0.00           H  
ATOM   1938  HA  ASP A 121     -25.226  26.886 -44.235  1.00  0.00           H  
ATOM   1939 1HB  ASP A 121     -24.484  25.126 -42.627  1.00  0.00           H  
ATOM   1940 2HB  ASP A 121     -22.811  25.528 -42.988  1.00  0.00           H  
ATOM   1941  N   TYR A 122     -23.674  28.228 -45.779  1.00  0.00           N  
ATOM   1942  CA  TYR A 122     -22.744  29.089 -46.489  1.00  0.00           C  
ATOM   1943  C   TYR A 122     -22.273  30.267 -45.666  1.00  0.00           C  
ATOM   1944  O   TYR A 122     -21.157  30.754 -45.844  1.00  0.00           O  
ATOM   1945  CB  TYR A 122     -23.382  29.589 -47.786  1.00  0.00           C  
ATOM   1946  CG  TYR A 122     -23.528  28.520 -48.847  1.00  0.00           C  
ATOM   1947  CD1 TYR A 122     -24.778  28.230 -49.373  1.00  0.00           C  
ATOM   1948  CD2 TYR A 122     -22.411  27.829 -49.293  1.00  0.00           C  
ATOM   1949  CE1 TYR A 122     -24.912  27.254 -50.341  1.00  0.00           C  
ATOM   1950  CE2 TYR A 122     -22.545  26.853 -50.261  1.00  0.00           C  
ATOM   1951  CZ  TYR A 122     -23.788  26.565 -50.785  1.00  0.00           C  
ATOM   1952  OH  TYR A 122     -23.921  25.592 -51.749  1.00  0.00           O  
ATOM   1953  H   TYR A 122     -24.651  28.244 -46.035  1.00  0.00           H  
ATOM   1954  HA  TYR A 122     -21.863  28.503 -46.754  1.00  0.00           H  
ATOM   1955 1HB  TYR A 122     -24.373  29.994 -47.573  1.00  0.00           H  
ATOM   1956 2HB  TYR A 122     -22.781  30.398 -48.199  1.00  0.00           H  
ATOM   1957  HD1 TYR A 122     -25.656  28.774 -49.023  1.00  0.00           H  
ATOM   1958  HD2 TYR A 122     -21.429  28.056 -48.879  1.00  0.00           H  
ATOM   1959  HE1 TYR A 122     -25.894  27.027 -50.754  1.00  0.00           H  
ATOM   1960  HE2 TYR A 122     -21.666  26.309 -50.612  1.00  0.00           H  
ATOM   1961  HH  TYR A 122     -23.059  25.216 -51.943  1.00  0.00           H  
ATOM   1962  N   ASP A 123     -23.082  30.777 -44.738  1.00  0.00           N  
ATOM   1963  CA  ASP A 123     -22.663  31.885 -43.857  1.00  0.00           C  
ATOM   1964  C   ASP A 123     -21.487  31.482 -42.978  1.00  0.00           C  
ATOM   1965  O   ASP A 123     -20.508  32.218 -42.857  1.00  0.00           O  
ATOM   1966  CB  ASP A 123     -23.824  32.344 -42.972  1.00  0.00           C  
ATOM   1967  CG  ASP A 123     -24.900  33.093 -43.749  1.00  0.00           C  
ATOM   1968  OD1 ASP A 123     -24.625  33.519 -44.845  1.00  0.00           O  
ATOM   1969  OD2 ASP A 123     -25.985  33.230 -43.237  1.00  0.00           O  
ATOM   1970  H   ASP A 123     -24.010  30.394 -44.637  1.00  0.00           H  
ATOM   1971  HA  ASP A 123     -22.362  32.728 -44.480  1.00  0.00           H  
ATOM   1972 1HB  ASP A 123     -24.280  31.479 -42.491  1.00  0.00           H  
ATOM   1973 2HB  ASP A 123     -23.446  32.995 -42.184  1.00  0.00           H  
ATOM   1974  N   GLU A 124     -21.603  30.305 -42.370  1.00  0.00           N  
ATOM   1975  CA  GLU A 124     -20.543  29.719 -41.553  1.00  0.00           C  
ATOM   1976  C   GLU A 124     -19.316  29.410 -42.376  1.00  0.00           C  
ATOM   1977  O   GLU A 124     -18.195  29.728 -41.981  1.00  0.00           O  
ATOM   1978  CB  GLU A 124     -21.035  28.442 -40.871  1.00  0.00           C  
ATOM   1979  CG  GLU A 124     -22.074  28.671 -39.782  1.00  0.00           C  
ATOM   1980  CD  GLU A 124     -21.529  29.431 -38.605  1.00  0.00           C  
ATOM   1981  OE1 GLU A 124     -20.394  29.213 -38.254  1.00  0.00           O  
ATOM   1982  OE2 GLU A 124     -22.250  30.231 -38.054  1.00  0.00           O  
ATOM   1983  H   GLU A 124     -22.470  29.800 -42.486  1.00  0.00           H  
ATOM   1984  HA  GLU A 124     -20.270  30.434 -40.776  1.00  0.00           H  
ATOM   1985 1HB  GLU A 124     -21.472  27.776 -41.615  1.00  0.00           H  
ATOM   1986 2HB  GLU A 124     -20.189  27.921 -40.421  1.00  0.00           H  
ATOM   1987 1HG  GLU A 124     -22.911  29.228 -40.203  1.00  0.00           H  
ATOM   1988 2HG  GLU A 124     -22.450  27.707 -39.443  1.00  0.00           H  
ATOM   1989  N   ALA A 125     -19.504  28.781 -43.547  1.00  0.00           N  
ATOM   1990  CA  ALA A 125     -18.398  28.465 -44.472  1.00  0.00           C  
ATOM   1991  C   ALA A 125     -17.626  29.740 -44.784  1.00  0.00           C  
ATOM   1992  O   ALA A 125     -16.400  29.774 -44.685  1.00  0.00           O  
ATOM   1993  CB  ALA A 125     -18.917  27.827 -45.752  1.00  0.00           C  
ATOM   1994  H   ALA A 125     -20.446  28.516 -43.797  1.00  0.00           H  
ATOM   1995  HA  ALA A 125     -17.742  27.738 -43.992  1.00  0.00           H  
ATOM   1996 1HB  ALA A 125     -18.082  27.628 -46.424  1.00  0.00           H  
ATOM   1997 2HB  ALA A 125     -19.421  26.890 -45.514  1.00  0.00           H  
ATOM   1998 3HB  ALA A 125     -19.619  28.503 -46.236  1.00  0.00           H  
ATOM   1999  N   ILE A 126     -18.352  30.795 -45.163  1.00  0.00           N  
ATOM   2000  CA  ILE A 126     -17.733  32.083 -45.472  1.00  0.00           C  
ATOM   2001  C   ILE A 126     -16.917  32.621 -44.287  1.00  0.00           C  
ATOM   2002  O   ILE A 126     -15.780  33.064 -44.454  1.00  0.00           O  
ATOM   2003  CB  ILE A 126     -18.802  33.116 -45.870  1.00  0.00           C  
ATOM   2004  CG1 ILE A 126     -19.434  32.740 -47.212  1.00  0.00           C  
ATOM   2005  CG2 ILE A 126     -18.198  34.510 -45.935  1.00  0.00           C  
ATOM   2006  CD1 ILE A 126     -20.681  33.529 -47.543  1.00  0.00           C  
ATOM   2007  H   ILE A 126     -19.354  30.700 -45.238  1.00  0.00           H  
ATOM   2008  HA  ILE A 126     -17.060  31.949 -46.319  1.00  0.00           H  
ATOM   2009  HB  ILE A 126     -19.605  33.112 -45.132  1.00  0.00           H  
ATOM   2010 1HG1 ILE A 126     -18.711  32.895 -48.011  1.00  0.00           H  
ATOM   2011 2HG1 ILE A 126     -19.694  31.682 -47.209  1.00  0.00           H  
ATOM   2012 1HG2 ILE A 126     -18.968  35.228 -46.218  1.00  0.00           H  
ATOM   2013 2HG2 ILE A 126     -17.794  34.778 -44.959  1.00  0.00           H  
ATOM   2014 3HG2 ILE A 126     -17.397  34.526 -46.675  1.00  0.00           H  
ATOM   2015 1HD1 ILE A 126     -21.071  33.206 -48.509  1.00  0.00           H  
ATOM   2016 2HD1 ILE A 126     -21.434  33.360 -46.773  1.00  0.00           H  
ATOM   2017 3HD1 ILE A 126     -20.438  34.590 -47.588  1.00  0.00           H  
ATOM   2018  N   GLU A 127     -17.481  32.590 -43.087  1.00  0.00           N  
ATOM   2019  CA  GLU A 127     -16.773  33.084 -41.919  1.00  0.00           C  
ATOM   2020  C   GLU A 127     -15.473  32.341 -41.695  1.00  0.00           C  
ATOM   2021  O   GLU A 127     -14.444  32.947 -41.399  1.00  0.00           O  
ATOM   2022  CB  GLU A 127     -17.655  32.966 -40.674  1.00  0.00           C  
ATOM   2023  CG  GLU A 127     -17.014  33.492 -39.398  1.00  0.00           C  
ATOM   2024  CD  GLU A 127     -16.795  34.978 -39.422  1.00  0.00           C  
ATOM   2025  OE1 GLU A 127     -17.451  35.645 -40.187  1.00  0.00           O  
ATOM   2026  OE2 GLU A 127     -15.971  35.450 -38.674  1.00  0.00           O  
ATOM   2027  H   GLU A 127     -18.413  32.220 -42.976  1.00  0.00           H  
ATOM   2028  HA  GLU A 127     -16.543  34.139 -42.075  1.00  0.00           H  
ATOM   2029 1HB  GLU A 127     -18.583  33.516 -40.834  1.00  0.00           H  
ATOM   2030 2HB  GLU A 127     -17.917  31.922 -40.512  1.00  0.00           H  
ATOM   2031 1HG  GLU A 127     -17.656  33.244 -38.554  1.00  0.00           H  
ATOM   2032 2HG  GLU A 127     -16.058  32.990 -39.252  1.00  0.00           H  
ATOM   2033  N   TYR A 128     -15.528  31.016 -41.837  1.00  0.00           N  
ATOM   2034  CA  TYR A 128     -14.380  30.185 -41.520  1.00  0.00           C  
ATOM   2035  C   TYR A 128     -13.352  30.299 -42.633  1.00  0.00           C  
ATOM   2036  O   TYR A 128     -12.150  30.179 -42.394  1.00  0.00           O  
ATOM   2037  CB  TYR A 128     -14.799  28.728 -41.315  1.00  0.00           C  
ATOM   2038  CG  TYR A 128     -15.581  28.490 -40.043  1.00  0.00           C  
ATOM   2039  CD1 TYR A 128     -16.850  27.932 -40.103  1.00  0.00           C  
ATOM   2040  CD2 TYR A 128     -15.032  28.830 -38.816  1.00  0.00           C  
ATOM   2041  CE1 TYR A 128     -17.566  27.716 -38.940  1.00  0.00           C  
ATOM   2042  CE2 TYR A 128     -15.747  28.614 -37.654  1.00  0.00           C  
ATOM   2043  CZ  TYR A 128     -17.009  28.058 -37.715  1.00  0.00           C  
ATOM   2044  OH  TYR A 128     -17.721  27.843 -36.557  1.00  0.00           O  
ATOM   2045  H   TYR A 128     -16.375  30.578 -42.169  1.00  0.00           H  
ATOM   2046  HA  TYR A 128     -13.949  30.534 -40.581  1.00  0.00           H  
ATOM   2047 1HB  TYR A 128     -15.411  28.403 -42.157  1.00  0.00           H  
ATOM   2048 2HB  TYR A 128     -13.912  28.094 -41.292  1.00  0.00           H  
ATOM   2049  HD1 TYR A 128     -17.283  27.665 -41.067  1.00  0.00           H  
ATOM   2050  HD2 TYR A 128     -14.035  29.270 -38.769  1.00  0.00           H  
ATOM   2051  HE1 TYR A 128     -18.562  27.277 -38.989  1.00  0.00           H  
ATOM   2052  HE2 TYR A 128     -15.315  28.883 -36.690  1.00  0.00           H  
ATOM   2053  HH  TYR A 128     -18.572  27.454 -36.774  1.00  0.00           H  
ATOM   2054  N   TYR A 129     -13.798  30.531 -43.863  1.00  0.00           N  
ATOM   2055  CA  TYR A 129     -12.837  30.735 -44.947  1.00  0.00           C  
ATOM   2056  C   TYR A 129     -12.082  32.024 -44.741  1.00  0.00           C  
ATOM   2057  O   TYR A 129     -10.872  32.087 -44.961  1.00  0.00           O  
ATOM   2058  CB  TYR A 129     -13.538  30.746 -46.307  1.00  0.00           C  
ATOM   2059  CG  TYR A 129     -14.027  29.384 -46.752  1.00  0.00           C  
ATOM   2060  CD1 TYR A 129     -15.367  29.193 -47.054  1.00  0.00           C  
ATOM   2061  CD2 TYR A 129     -13.134  28.328 -46.858  1.00  0.00           C  
ATOM   2062  CE1 TYR A 129     -15.813  27.951 -47.461  1.00  0.00           C  
ATOM   2063  CE2 TYR A 129     -13.580  27.085 -47.265  1.00  0.00           C  
ATOM   2064  CZ  TYR A 129     -14.913  26.895 -47.565  1.00  0.00           C  
ATOM   2065  OH  TYR A 129     -15.357  25.658 -47.970  1.00  0.00           O  
ATOM   2066  H   TYR A 129     -14.786  30.571 -44.067  1.00  0.00           H  
ATOM   2067  HA  TYR A 129     -12.136  29.900 -44.949  1.00  0.00           H  
ATOM   2068 1HB  TYR A 129     -14.396  31.419 -46.270  1.00  0.00           H  
ATOM   2069 2HB  TYR A 129     -12.855  31.126 -47.065  1.00  0.00           H  
ATOM   2070  HD1 TYR A 129     -16.068  30.023 -46.972  1.00  0.00           H  
ATOM   2071  HD2 TYR A 129     -12.082  28.478 -46.619  1.00  0.00           H  
ATOM   2072  HE1 TYR A 129     -16.866  27.800 -47.698  1.00  0.00           H  
ATOM   2073  HE2 TYR A 129     -12.878  26.254 -47.346  1.00  0.00           H  
ATOM   2074  HH  TYR A 129     -14.619  25.044 -47.989  1.00  0.00           H  
ATOM   2075  N   GLN A 130     -12.782  33.073 -44.314  1.00  0.00           N  
ATOM   2076  CA  GLN A 130     -12.149  34.366 -44.077  1.00  0.00           C  
ATOM   2077  C   GLN A 130     -11.097  34.226 -42.988  1.00  0.00           C  
ATOM   2078  O   GLN A 130      -9.994  34.761 -43.105  1.00  0.00           O  
ATOM   2079  CB  GLN A 130     -13.188  35.421 -43.682  1.00  0.00           C  
ATOM   2080  CG  GLN A 130     -12.621  36.820 -43.518  1.00  0.00           C  
ATOM   2081  CD  GLN A 130     -12.101  37.391 -44.822  1.00  0.00           C  
ATOM   2082  OE1 GLN A 130     -12.796  37.381 -45.842  1.00  0.00           O  
ATOM   2083  NE2 GLN A 130     -10.871  37.893 -44.799  1.00  0.00           N  
ATOM   2084  H   GLN A 130     -13.774  32.972 -44.149  1.00  0.00           H  
ATOM   2085  HA  GLN A 130     -11.679  34.695 -45.004  1.00  0.00           H  
ATOM   2086 1HB  GLN A 130     -13.971  35.461 -44.439  1.00  0.00           H  
ATOM   2087 2HB  GLN A 130     -13.656  35.134 -42.741  1.00  0.00           H  
ATOM   2088 1HG  GLN A 130     -13.408  37.477 -43.146  1.00  0.00           H  
ATOM   2089 2HG  GLN A 130     -11.796  36.785 -42.806  1.00  0.00           H  
ATOM   2090 1HE2 GLN A 130     -10.474  38.285 -45.630  1.00  0.00           H  
ATOM   2091 2HE2 GLN A 130     -10.342  37.882 -43.950  1.00  0.00           H  
ATOM   2092  N   LYS A 131     -11.437  33.501 -41.920  1.00  0.00           N  
ATOM   2093  CA  LYS A 131     -10.486  33.245 -40.857  1.00  0.00           C  
ATOM   2094  C   LYS A 131      -9.262  32.466 -41.362  1.00  0.00           C  
ATOM   2095  O   LYS A 131      -8.124  32.777 -41.006  1.00  0.00           O  
ATOM   2096  CB  LYS A 131     -11.165  32.483 -39.717  1.00  0.00           C  
ATOM   2097  CG  LYS A 131     -12.168  33.307 -38.921  1.00  0.00           C  
ATOM   2098  CD  LYS A 131     -12.815  32.477 -37.821  1.00  0.00           C  
ATOM   2099  CE  LYS A 131     -13.828  33.294 -37.034  1.00  0.00           C  
ATOM   2100  NZ  LYS A 131     -14.496  32.485 -35.979  1.00  0.00           N  
ATOM   2101  H   LYS A 131     -12.371  33.124 -41.847  1.00  0.00           H  
ATOM   2102  HA  LYS A 131     -10.141  34.203 -40.463  1.00  0.00           H  
ATOM   2103 1HB  LYS A 131     -11.688  31.617 -40.121  1.00  0.00           H  
ATOM   2104 2HB  LYS A 131     -10.409  32.115 -39.024  1.00  0.00           H  
ATOM   2105 1HG  LYS A 131     -11.662  34.161 -38.470  1.00  0.00           H  
ATOM   2106 2HG  LYS A 131     -12.945  33.679 -39.588  1.00  0.00           H  
ATOM   2107 1HD  LYS A 131     -13.320  31.617 -38.263  1.00  0.00           H  
ATOM   2108 2HD  LYS A 131     -12.047  32.114 -37.140  1.00  0.00           H  
ATOM   2109 1HE  LYS A 131     -13.326  34.139 -36.562  1.00  0.00           H  
ATOM   2110 2HE  LYS A 131     -14.587  33.684 -37.711  1.00  0.00           H  
ATOM   2111 1HZ  LYS A 131     -15.158  33.062 -35.480  1.00  0.00           H  
ATOM   2112 2HZ  LYS A 131     -14.982  31.708 -36.406  1.00  0.00           H  
ATOM   2113 3HZ  LYS A 131     -13.803  32.134 -35.333  1.00  0.00           H  
ATOM   2114  N   ALA A 132      -9.472  31.459 -42.189  1.00  0.00           N  
ATOM   2115  CA  ALA A 132      -8.357  30.706 -42.778  1.00  0.00           C  
ATOM   2116  C   ALA A 132      -7.416  31.592 -43.595  1.00  0.00           C  
ATOM   2117  O   ALA A 132      -6.195  31.456 -43.516  1.00  0.00           O  
ATOM   2118  CB  ALA A 132      -8.893  29.577 -43.648  1.00  0.00           C  
ATOM   2119  H   ALA A 132     -10.420  31.198 -42.423  1.00  0.00           H  
ATOM   2120  HA  ALA A 132      -7.778  30.259 -41.969  1.00  0.00           H  
ATOM   2121 1HB  ALA A 132      -8.059  29.018 -44.071  1.00  0.00           H  
ATOM   2122 2HB  ALA A 132      -9.505  28.910 -43.041  1.00  0.00           H  
ATOM   2123 3HB  ALA A 132      -9.496  29.994 -44.452  1.00  0.00           H  
ATOM   2124  N   LEU A 133      -7.990  32.502 -44.380  1.00  0.00           N  
ATOM   2125  CA  LEU A 133      -7.230  33.377 -45.265  1.00  0.00           C  
ATOM   2126  C   LEU A 133      -6.498  34.449 -44.486  1.00  0.00           C  
ATOM   2127  O   LEU A 133      -5.447  34.929 -44.895  1.00  0.00           O  
ATOM   2128  CB  LEU A 133      -8.161  34.035 -46.292  1.00  0.00           C  
ATOM   2129  CG  LEU A 133      -8.796  33.087 -47.317  1.00  0.00           C  
ATOM   2130  CD1 LEU A 133      -9.791  33.859 -48.174  1.00  0.00           C  
ATOM   2131  CD2 LEU A 133      -7.706  32.463 -48.175  1.00  0.00           C  
ATOM   2132  H   LEU A 133      -8.996  32.581 -44.355  1.00  0.00           H  
ATOM   2133  HA  LEU A 133      -6.497  32.774 -45.803  1.00  0.00           H  
ATOM   2134 1HB  LEU A 133      -8.968  34.534 -45.758  1.00  0.00           H  
ATOM   2135 2HB  LEU A 133      -7.597  34.788 -46.841  1.00  0.00           H  
ATOM   2136  HG  LEU A 133      -9.344  32.302 -46.797  1.00  0.00           H  
ATOM   2137 1HD1 LEU A 133     -10.242  33.186 -48.903  1.00  0.00           H  
ATOM   2138 2HD1 LEU A 133     -10.570  34.278 -47.538  1.00  0.00           H  
ATOM   2139 3HD1 LEU A 133      -9.275  34.664 -48.695  1.00  0.00           H  
ATOM   2140 1HD2 LEU A 133      -8.157  31.789 -48.904  1.00  0.00           H  
ATOM   2141 2HD2 LEU A 133      -7.158  33.249 -48.697  1.00  0.00           H  
ATOM   2142 3HD2 LEU A 133      -7.019  31.903 -47.539  1.00  0.00           H  
ATOM   2143  N   GLU A 134      -7.038  34.813 -43.329  1.00  0.00           N  
ATOM   2144  CA  GLU A 134      -6.351  35.718 -42.438  1.00  0.00           C  
ATOM   2145  C   GLU A 134      -5.017  35.093 -42.038  1.00  0.00           C  
ATOM   2146  O   GLU A 134      -4.021  35.788 -42.019  1.00  0.00           O  
ATOM   2147  CB  GLU A 134      -7.203  36.016 -41.202  1.00  0.00           C  
ATOM   2148  CG  GLU A 134      -8.439  36.860 -41.478  1.00  0.00           C  
ATOM   2149  CD  GLU A 134      -8.105  38.256 -41.925  1.00  0.00           C  
ATOM   2150  OE1 GLU A 134      -7.154  38.808 -41.427  1.00  0.00           O  
ATOM   2151  OE2 GLU A 134      -8.803  38.771 -42.767  1.00  0.00           O  
ATOM   2152  H   GLU A 134      -7.943  34.454 -43.062  1.00  0.00           H  
ATOM   2153  HA  GLU A 134      -6.183  36.659 -42.963  1.00  0.00           H  
ATOM   2154 1HB  GLU A 134      -7.531  35.079 -40.752  1.00  0.00           H  
ATOM   2155 2HB  GLU A 134      -6.598  36.540 -40.461  1.00  0.00           H  
ATOM   2156 1HG  GLU A 134      -9.032  36.375 -42.252  1.00  0.00           H  
ATOM   2157 2HG  GLU A 134      -9.042  36.908 -40.572  1.00  0.00           H  
ATOM   2158  N   LEU A 135      -5.003  33.801 -41.697  1.00  0.00           N  
ATOM   2159  CA  LEU A 135      -3.767  33.110 -41.279  1.00  0.00           C  
ATOM   2160  C   LEU A 135      -2.861  32.690 -42.441  1.00  0.00           C  
ATOM   2161  O   LEU A 135      -1.620  32.752 -42.330  1.00  0.00           O  
ATOM   2162  CB  LEU A 135      -4.127  31.866 -40.457  1.00  0.00           C  
ATOM   2163  CG  LEU A 135      -4.794  32.135 -39.102  1.00  0.00           C  
ATOM   2164  CD1 LEU A 135      -5.208  30.814 -38.468  1.00  0.00           C  
ATOM   2165  CD2 LEU A 135      -3.829  32.894 -38.203  1.00  0.00           C  
ATOM   2166  H   LEU A 135      -5.870  33.283 -41.729  1.00  0.00           H  
ATOM   2167  HA  LEU A 135      -3.186  33.789 -40.653  1.00  0.00           H  
ATOM   2168 1HB  LEU A 135      -4.805  31.247 -41.042  1.00  0.00           H  
ATOM   2169 2HB  LEU A 135      -3.217  31.297 -40.271  1.00  0.00           H  
ATOM   2170  HG  LEU A 135      -5.695  32.730 -39.251  1.00  0.00           H  
ATOM   2171 1HD1 LEU A 135      -5.683  31.005 -37.505  1.00  0.00           H  
ATOM   2172 2HD1 LEU A 135      -5.913  30.301 -39.123  1.00  0.00           H  
ATOM   2173 3HD1 LEU A 135      -4.328  30.190 -38.322  1.00  0.00           H  
ATOM   2174 1HD2 LEU A 135      -4.303  33.086 -37.240  1.00  0.00           H  
ATOM   2175 2HD2 LEU A 135      -2.928  32.299 -38.052  1.00  0.00           H  
ATOM   2176 3HD2 LEU A 135      -3.564  33.842 -38.672  1.00  0.00           H  
ATOM   2177  N   ASP A 136      -3.506  32.286 -43.539  1.00  0.00           N  
ATOM   2178  CA  ASP A 136      -2.861  31.858 -44.777  1.00  0.00           C  
ATOM   2179  C   ASP A 136      -3.499  32.548 -45.981  1.00  0.00           C  
ATOM   2180  O   ASP A 136      -4.374  31.986 -46.639  1.00  0.00           O  
ATOM   2181  CB  ASP A 136      -2.953  30.339 -44.937  1.00  0.00           C  
ATOM   2182  CG  ASP A 136      -2.199  29.824 -46.156  1.00  0.00           C  
ATOM   2183  OD1 ASP A 136      -1.714  30.631 -46.914  1.00  0.00           O  
ATOM   2184  OD2 ASP A 136      -2.115  28.630 -46.318  1.00  0.00           O  
ATOM   2185  H   ASP A 136      -4.514  32.287 -43.485  1.00  0.00           H  
ATOM   2186  HA  ASP A 136      -1.805  32.129 -44.729  1.00  0.00           H  
ATOM   2187 1HB  ASP A 136      -2.551  29.854 -44.048  1.00  0.00           H  
ATOM   2188 2HB  ASP A 136      -4.000  30.045 -45.025  1.00  0.00           H  
ATOM   2189  N   PRO A 137      -3.069  33.760 -46.274  1.00  0.00           N  
ATOM   2190  CA  PRO A 137      -3.619  34.475 -47.431  1.00  0.00           C  
ATOM   2191  C   PRO A 137      -3.454  33.740 -48.742  1.00  0.00           C  
ATOM   2192  O   PRO A 137      -4.164  34.081 -49.710  1.00  0.00           O  
ATOM   2193  CB  PRO A 137      -2.813  35.779 -47.432  1.00  0.00           C  
ATOM   2194  CG  PRO A 137      -2.379  35.941 -46.016  1.00  0.00           C  
ATOM   2195  CD  PRO A 137      -2.112  34.536 -45.542  1.00  0.00           C  
ATOM   2196  HA  PRO A 137      -4.689  34.616 -47.274  1.00  0.00           H  
ATOM   2197 1HB  PRO A 137      -1.967  35.697 -48.132  1.00  0.00           H  
ATOM   2198 2HB  PRO A 137      -3.441  36.609 -47.783  1.00  0.00           H  
ATOM   2199 1HG  PRO A 137      -1.486  36.582 -45.963  1.00  0.00           H  
ATOM   2200 2HG  PRO A 137      -3.165  36.441 -45.433  1.00  0.00           H  
ATOM   2201 1HD  PRO A 137      -1.078  34.254 -45.793  1.00  0.00           H  
ATOM   2202 2HD  PRO A 137      -2.279  34.477 -44.457  1.00  0.00           H  
ATOM   2203  N   ASN A 138      -2.518  32.785 -48.811  1.00  0.00           N  
ATOM   2204  CA  ASN A 138      -2.206  32.124 -50.084  1.00  0.00           C  
ATOM   2205  C   ASN A 138      -3.011  30.846 -50.381  1.00  0.00           C  
ATOM   2206  O   ASN A 138      -2.733  30.137 -51.347  1.00  0.00           O  
ATOM   2207  CB  ASN A 138      -0.721  31.813 -50.137  1.00  0.00           C  
ATOM   2208  CG  ASN A 138       0.123  33.051 -50.264  1.00  0.00           C  
ATOM   2209  OD1 ASN A 138      -0.308  34.054 -50.842  1.00  0.00           O  
ATOM   2210  ND2 ASN A 138       1.319  32.997 -49.735  1.00  0.00           N  
ATOM   2211  H   ASN A 138      -2.015  32.512 -47.979  1.00  0.00           H  
ATOM   2212  HA  ASN A 138      -2.430  32.816 -50.897  1.00  0.00           H  
ATOM   2213 1HB  ASN A 138      -0.429  31.278 -49.233  1.00  0.00           H  
ATOM   2214 2HB  ASN A 138      -0.517  31.159 -50.985  1.00  0.00           H  
ATOM   2215 1HD2 ASN A 138       1.925  33.791 -49.789  1.00  0.00           H  
ATOM   2216 2HD2 ASN A 138       1.627  32.164 -49.276  1.00  0.00           H  
ATOM   2217  N   ASN A 139      -3.995  30.563 -49.559  1.00  0.00           N  
ATOM   2218  CA  ASN A 139      -4.819  29.382 -49.761  1.00  0.00           C  
ATOM   2219  C   ASN A 139      -5.789  29.695 -50.888  1.00  0.00           C  
ATOM   2220  O   ASN A 139      -6.844  30.290 -50.666  1.00  0.00           O  
ATOM   2221  CB  ASN A 139      -5.549  28.983 -48.491  1.00  0.00           C  
ATOM   2222  CG  ASN A 139      -6.321  27.702 -48.646  1.00  0.00           C  
ATOM   2223  OD1 ASN A 139      -6.823  27.394 -49.733  1.00  0.00           O  
ATOM   2224  ND2 ASN A 139      -6.424  26.950 -47.580  1.00  0.00           N  
ATOM   2225  H   ASN A 139      -4.186  31.168 -48.773  1.00  0.00           H  
ATOM   2226  HA  ASN A 139      -4.169  28.547 -50.023  1.00  0.00           H  
ATOM   2227 1HB  ASN A 139      -4.829  28.865 -47.679  1.00  0.00           H  
ATOM   2228 2HB  ASN A 139      -6.239  29.776 -48.204  1.00  0.00           H  
ATOM   2229 1HD2 ASN A 139      -6.926  26.086 -47.625  1.00  0.00           H  
ATOM   2230 2HD2 ASN A 139      -6.002  27.239 -46.722  1.00  0.00           H  
ATOM   2231  N   ALA A 140      -5.417  29.286 -52.100  1.00  0.00           N  
ATOM   2232  CA  ALA A 140      -6.211  29.542 -53.297  1.00  0.00           C  
ATOM   2233  C   ALA A 140      -7.560  28.872 -53.215  1.00  0.00           C  
ATOM   2234  O   ALA A 140      -8.577  29.456 -53.588  1.00  0.00           O  
ATOM   2235  CB  ALA A 140      -5.469  29.072 -54.540  1.00  0.00           C  
ATOM   2236  H   ALA A 140      -4.548  28.779 -52.185  1.00  0.00           H  
ATOM   2237  HA  ALA A 140      -6.360  30.618 -53.390  1.00  0.00           H  
ATOM   2238 1HB  ALA A 140      -6.080  29.266 -55.422  1.00  0.00           H  
ATOM   2239 2HB  ALA A 140      -4.526  29.610 -54.626  1.00  0.00           H  
ATOM   2240 3HB  ALA A 140      -5.272  28.005 -54.463  1.00  0.00           H  
ATOM   2241  N   GLU A 141      -7.600  27.639 -52.725  1.00  0.00           N  
ATOM   2242  CA  GLU A 141      -8.878  26.949 -52.626  1.00  0.00           C  
ATOM   2243  C   GLU A 141      -9.816  27.625 -51.643  1.00  0.00           C  
ATOM   2244  O   GLU A 141     -11.027  27.677 -51.861  1.00  0.00           O  
ATOM   2245  CB  GLU A 141      -8.661  25.492 -52.210  1.00  0.00           C  
ATOM   2246  CG  GLU A 141      -7.998  24.627 -53.271  1.00  0.00           C  
ATOM   2247  CD  GLU A 141      -7.748  23.219 -52.807  1.00  0.00           C  
ATOM   2248  OE1 GLU A 141      -8.398  22.795 -51.881  1.00  0.00           O  
ATOM   2249  OE2 GLU A 141      -6.905  22.567 -53.377  1.00  0.00           O  
ATOM   2250  H   GLU A 141      -6.760  27.168 -52.418  1.00  0.00           H  
ATOM   2251  HA  GLU A 141      -9.352  26.957 -53.608  1.00  0.00           H  
ATOM   2252 1HB  GLU A 141      -8.039  25.459 -51.315  1.00  0.00           H  
ATOM   2253 2HB  GLU A 141      -9.620  25.039 -51.959  1.00  0.00           H  
ATOM   2254 1HG  GLU A 141      -8.639  24.598 -54.153  1.00  0.00           H  
ATOM   2255 2HG  GLU A 141      -7.052  25.084 -53.558  1.00  0.00           H  
ATOM   2256  N   ALA A 142      -9.288  28.159 -50.539  1.00  0.00           N  
ATOM   2257  CA  ALA A 142     -10.140  28.896 -49.601  1.00  0.00           C  
ATOM   2258  C   ALA A 142     -10.780  30.092 -50.303  1.00  0.00           C  
ATOM   2259  O   ALA A 142     -11.964  30.374 -50.114  1.00  0.00           O  
ATOM   2260  CB  ALA A 142      -9.338  29.355 -48.391  1.00  0.00           C  
ATOM   2261  H   ALA A 142      -8.303  28.062 -50.337  1.00  0.00           H  
ATOM   2262  HA  ALA A 142     -10.921  28.226 -49.241  1.00  0.00           H  
ATOM   2263 1HB  ALA A 142      -9.987  29.910 -47.714  1.00  0.00           H  
ATOM   2264 2HB  ALA A 142      -8.932  28.486 -47.873  1.00  0.00           H  
ATOM   2265 3HB  ALA A 142      -8.521  29.996 -48.717  1.00  0.00           H  
ATOM   2266  N   LYS A 143     -10.005  30.785 -51.106  1.00  0.00           N  
ATOM   2267  CA  LYS A 143     -10.509  31.950 -51.834  1.00  0.00           C  
ATOM   2268  C   LYS A 143     -11.574  31.557 -52.780  1.00  0.00           C  
ATOM   2269  O   LYS A 143     -12.619  32.203 -52.856  1.00  0.00           O  
ATOM   2270  CB  LYS A 143      -9.387  32.658 -52.595  1.00  0.00           C  
ATOM   2271  CG  LYS A 143      -8.390  33.390 -51.708  1.00  0.00           C  
ATOM   2272  CD  LYS A 143      -7.297  34.052 -52.534  1.00  0.00           C  
ATOM   2273  CE  LYS A 143      -6.291  34.772 -51.648  1.00  0.00           C  
ATOM   2274  NZ  LYS A 143      -5.194  35.392 -52.440  1.00  0.00           N  
ATOM   2275  H   LYS A 143      -9.040  30.510 -51.224  1.00  0.00           H  
ATOM   2276  HA  LYS A 143     -10.912  32.661 -51.112  1.00  0.00           H  
ATOM   2277 1HB  LYS A 143      -8.835  31.931 -53.190  1.00  0.00           H  
ATOM   2278 2HB  LYS A 143      -9.819  33.386 -53.284  1.00  0.00           H  
ATOM   2279 1HG  LYS A 143      -8.909  34.155 -51.129  1.00  0.00           H  
ATOM   2280 2HG  LYS A 143      -7.933  32.685 -51.015  1.00  0.00           H  
ATOM   2281 1HD  LYS A 143      -6.775  33.295 -53.120  1.00  0.00           H  
ATOM   2282 2HD  LYS A 143      -7.744  34.772 -53.219  1.00  0.00           H  
ATOM   2283 1HE  LYS A 143      -6.799  35.552 -51.081  1.00  0.00           H  
ATOM   2284 2HE  LYS A 143      -5.857  34.065 -50.942  1.00  0.00           H  
ATOM   2285 1HZ  LYS A 143      -4.550  35.858 -51.817  1.00  0.00           H  
ATOM   2286 2HZ  LYS A 143      -4.704  34.675 -52.956  1.00  0.00           H  
ATOM   2287 3HZ  LYS A 143      -5.583  36.064 -53.086  1.00  0.00           H  
ATOM   2288  N   GLN A 144     -11.312  30.481 -53.514  1.00  0.00           N  
ATOM   2289  CA  GLN A 144     -12.272  29.957 -54.477  1.00  0.00           C  
ATOM   2290  C   GLN A 144     -13.579  29.520 -53.832  1.00  0.00           C  
ATOM   2291  O   GLN A 144     -14.661  29.881 -54.292  1.00  0.00           O  
ATOM   2292  CB  GLN A 144     -11.660  28.779 -55.241  1.00  0.00           C  
ATOM   2293  CG  GLN A 144     -10.550  29.171 -56.202  1.00  0.00           C  
ATOM   2294  CD  GLN A 144      -9.911  27.968 -56.869  1.00  0.00           C  
ATOM   2295  OE1 GLN A 144      -9.932  26.858 -56.330  1.00  0.00           O  
ATOM   2296  NE2 GLN A 144      -9.340  28.181 -58.049  1.00  0.00           N  
ATOM   2297  H   GLN A 144     -10.424  30.014 -53.402  1.00  0.00           H  
ATOM   2298  HA  GLN A 144     -12.506  30.744 -55.196  1.00  0.00           H  
ATOM   2299 1HB  GLN A 144     -11.252  28.059 -54.532  1.00  0.00           H  
ATOM   2300 2HB  GLN A 144     -12.437  28.273 -55.813  1.00  0.00           H  
ATOM   2301 1HG  GLN A 144     -10.966  29.812 -56.979  1.00  0.00           H  
ATOM   2302 2HG  GLN A 144      -9.777  29.706 -55.650  1.00  0.00           H  
ATOM   2303 1HE2 GLN A 144      -8.902  27.425 -58.536  1.00  0.00           H  
ATOM   2304 2HE2 GLN A 144      -9.346  29.097 -58.450  1.00  0.00           H  
ATOM   2305  N   ASN A 145     -13.530  28.730 -52.749  1.00  0.00           N  
ATOM   2306  CA  ASN A 145     -14.735  28.234 -52.123  1.00  0.00           C  
ATOM   2307  C   ASN A 145     -15.487  29.357 -51.440  1.00  0.00           C  
ATOM   2308  O   ASN A 145     -16.713  29.320 -51.332  1.00  0.00           O  
ATOM   2309  CB  ASN A 145     -14.411  27.127 -51.137  1.00  0.00           C  
ATOM   2310  CG  ASN A 145     -14.028  25.843 -51.816  1.00  0.00           C  
ATOM   2311  OD1 ASN A 145     -14.057  25.744 -53.048  1.00  0.00           O  
ATOM   2312  ND2 ASN A 145     -13.668  24.854 -51.036  1.00  0.00           N  
ATOM   2313  H   ASN A 145     -12.633  28.474 -52.362  1.00  0.00           H  
ATOM   2314  HA  ASN A 145     -15.372  27.800 -52.894  1.00  0.00           H  
ATOM   2315 1HB  ASN A 145     -13.589  27.444 -50.492  1.00  0.00           H  
ATOM   2316 2HB  ASN A 145     -15.275  26.944 -50.498  1.00  0.00           H  
ATOM   2317 1HD2 ASN A 145     -13.404  23.975 -51.433  1.00  0.00           H  
ATOM   2318 2HD2 ASN A 145     -13.660  24.978 -50.044  1.00  0.00           H  
ATOM   2319  N   LEU A 146     -14.733  30.373 -50.972  1.00  0.00           N  
ATOM   2320  CA  LEU A 146     -15.276  31.594 -50.360  1.00  0.00           C  
ATOM   2321  C   LEU A 146     -16.161  32.294 -51.404  1.00  0.00           C  
ATOM   2322  O   LEU A 146     -17.319  32.614 -51.136  1.00  0.00           O  
ATOM   2323  CB  LEU A 146     -14.149  32.528 -49.898  1.00  0.00           C  
ATOM   2324  CG  LEU A 146     -14.600  33.867 -49.300  1.00  0.00           C  
ATOM   2325  CD1 LEU A 146     -15.436  33.611 -48.053  1.00  0.00           C  
ATOM   2326  CD2 LEU A 146     -13.377  34.713 -48.973  1.00  0.00           C  
ATOM   2327  H   LEU A 146     -13.731  30.268 -51.057  1.00  0.00           H  
ATOM   2328  HA  LEU A 146     -15.862  31.312 -49.485  1.00  0.00           H  
ATOM   2329 1HB  LEU A 146     -13.558  32.010 -49.144  1.00  0.00           H  
ATOM   2330 2HB  LEU A 146     -13.506  32.744 -50.750  1.00  0.00           H  
ATOM   2331  HG  LEU A 146     -15.225  34.395 -50.018  1.00  0.00           H  
ATOM   2332 1HD1 LEU A 146     -15.756  34.562 -47.628  1.00  0.00           H  
ATOM   2333 2HD1 LEU A 146     -16.314  33.021 -48.318  1.00  0.00           H  
ATOM   2334 3HD1 LEU A 146     -14.841  33.068 -47.319  1.00  0.00           H  
ATOM   2335 1HD2 LEU A 146     -13.697  35.665 -48.548  1.00  0.00           H  
ATOM   2336 2HD2 LEU A 146     -12.752  34.186 -48.252  1.00  0.00           H  
ATOM   2337 3HD2 LEU A 146     -12.807  34.895 -49.885  1.00  0.00           H  
ATOM   2338  N   GLY A 147     -15.601  32.524 -52.589  1.00  0.00           N  
ATOM   2339  CA  GLY A 147     -16.330  33.174 -53.637  1.00  0.00           C  
ATOM   2340  C   GLY A 147     -17.547  32.392 -54.010  1.00  0.00           C  
ATOM   2341  O   GLY A 147     -18.630  32.953 -54.178  1.00  0.00           O  
ATOM   2342  H   GLY A 147     -14.648  32.236 -52.759  1.00  0.00           H  
ATOM   2343 1HA  GLY A 147     -16.620  34.174 -53.312  1.00  0.00           H  
ATOM   2344 2HA  GLY A 147     -15.687  33.293 -54.508  1.00  0.00           H  
ATOM   2345  N   ASN A 148     -17.363  31.071 -54.140  1.00  0.00           N  
ATOM   2346  CA  ASN A 148     -18.470  30.217 -54.528  1.00  0.00           C  
ATOM   2347  C   ASN A 148     -19.584  30.276 -53.510  1.00  0.00           C  
ATOM   2348  O   ASN A 148     -20.757  30.392 -53.865  1.00  0.00           O  
ATOM   2349  CB  ASN A 148     -18.001  28.786 -54.723  1.00  0.00           C  
ATOM   2350  CG  ASN A 148     -17.197  28.608 -55.981  1.00  0.00           C  
ATOM   2351  OD1 ASN A 148     -17.361  29.359 -56.949  1.00  0.00           O  
ATOM   2352  ND2 ASN A 148     -16.330  27.628 -55.985  1.00  0.00           N  
ATOM   2353  H   ASN A 148     -16.457  30.657 -53.972  1.00  0.00           H  
ATOM   2354  HA  ASN A 148     -18.853  30.561 -55.489  1.00  0.00           H  
ATOM   2355 1HB  ASN A 148     -17.392  28.483 -53.870  1.00  0.00           H  
ATOM   2356 2HB  ASN A 148     -18.865  28.122 -54.761  1.00  0.00           H  
ATOM   2357 1HD2 ASN A 148     -15.766  27.462 -56.795  1.00  0.00           H  
ATOM   2358 2HD2 ASN A 148     -16.230  27.045 -55.179  1.00  0.00           H  
ATOM   2359  N   ALA A 149     -19.212  30.193 -52.220  1.00  0.00           N  
ATOM   2360  CA  ALA A 149     -20.184  30.251 -51.142  1.00  0.00           C  
ATOM   2361  C   ALA A 149     -20.958  31.579 -51.174  1.00  0.00           C  
ATOM   2362  O   ALA A 149     -22.168  31.609 -50.950  1.00  0.00           O  
ATOM   2363  CB  ALA A 149     -19.491  30.064 -49.799  1.00  0.00           C  
ATOM   2364  H   ALA A 149     -18.232  30.089 -51.996  1.00  0.00           H  
ATOM   2365  HA  ALA A 149     -20.890  29.429 -51.268  1.00  0.00           H  
ATOM   2366 1HB  ALA A 149     -20.231  30.104 -49.000  1.00  0.00           H  
ATOM   2367 2HB  ALA A 149     -18.989  29.097 -49.781  1.00  0.00           H  
ATOM   2368 3HB  ALA A 149     -18.758  30.857 -49.655  1.00  0.00           H  
ATOM   2369  N   LYS A 150     -20.282  32.680 -51.446  1.00  0.00           N  
ATOM   2370  CA  LYS A 150     -20.932  33.997 -51.587  1.00  0.00           C  
ATOM   2371  C   LYS A 150     -21.947  34.007 -52.746  1.00  0.00           C  
ATOM   2372  O   LYS A 150     -23.003  34.633 -52.653  1.00  0.00           O  
ATOM   2373  CB  LYS A 150     -19.882  35.089 -51.801  1.00  0.00           C  
ATOM   2374  CG  LYS A 150     -19.033  35.394 -50.575  1.00  0.00           C  
ATOM   2375  CD  LYS A 150     -18.003  36.474 -50.870  1.00  0.00           C  
ATOM   2376  CE  LYS A 150     -17.148  36.775 -49.649  1.00  0.00           C  
ATOM   2377  NZ  LYS A 150     -16.110  37.802 -49.934  1.00  0.00           N  
ATOM   2378  H   LYS A 150     -19.282  32.609 -51.563  1.00  0.00           H  
ATOM   2379  HA  LYS A 150     -21.463  34.222 -50.661  1.00  0.00           H  
ATOM   2380 1HB  LYS A 150     -19.210  34.795 -52.608  1.00  0.00           H  
ATOM   2381 2HB  LYS A 150     -20.375  36.012 -52.106  1.00  0.00           H  
ATOM   2382 1HG  LYS A 150     -19.676  35.730 -49.761  1.00  0.00           H  
ATOM   2383 2HG  LYS A 150     -18.516  34.489 -50.256  1.00  0.00           H  
ATOM   2384 1HD  LYS A 150     -17.356  36.148 -51.686  1.00  0.00           H  
ATOM   2385 2HD  LYS A 150     -18.512  37.388 -51.179  1.00  0.00           H  
ATOM   2386 1HE  LYS A 150     -17.782  37.132 -48.839  1.00  0.00           H  
ATOM   2387 2HE  LYS A 150     -16.653  35.861 -49.317  1.00  0.00           H  
ATOM   2388 1HZ  LYS A 150     -15.566  37.972 -49.101  1.00  0.00           H  
ATOM   2389 2HZ  LYS A 150     -15.503  37.473 -50.672  1.00  0.00           H  
ATOM   2390 3HZ  LYS A 150     -16.557  38.660 -50.225  1.00  0.00           H  
ATOM   2391  N   GLN A 151     -21.639  33.316 -53.845  1.00  0.00           N  
ATOM   2392  CA  GLN A 151     -22.609  33.152 -54.941  1.00  0.00           C  
ATOM   2393  C   GLN A 151     -23.819  32.350 -54.511  1.00  0.00           C  
ATOM   2394  O   GLN A 151     -24.959  32.713 -54.842  1.00  0.00           O  
ATOM   2395  CB  GLN A 151     -21.951  32.472 -56.147  1.00  0.00           C  
ATOM   2396  CG  GLN A 151     -20.929  33.335 -56.865  1.00  0.00           C  
ATOM   2397  CD  GLN A 151     -20.241  32.595 -57.997  1.00  0.00           C  
ATOM   2398  OE1 GLN A 151     -20.150  31.364 -57.987  1.00  0.00           O  
ATOM   2399  NE2 GLN A 151     -19.753  33.342 -58.981  1.00  0.00           N  
ATOM   2400  H   GLN A 151     -20.725  32.897 -53.930  1.00  0.00           H  
ATOM   2401  HA  GLN A 151     -22.945  34.140 -55.257  1.00  0.00           H  
ATOM   2402 1HB  GLN A 151     -21.453  31.559 -55.821  1.00  0.00           H  
ATOM   2403 2HB  GLN A 151     -22.719  32.188 -56.867  1.00  0.00           H  
ATOM   2404 1HG  GLN A 151     -21.433  34.207 -57.283  1.00  0.00           H  
ATOM   2405 2HG  GLN A 151     -20.168  33.650 -56.152  1.00  0.00           H  
ATOM   2406 1HE2 GLN A 151     -19.289  32.910 -59.754  1.00  0.00           H  
ATOM   2407 2HE2 GLN A 151     -19.848  34.337 -58.949  1.00  0.00           H  
ATOM   2408  N   LYS A 152     -23.561  31.235 -53.820  1.00  0.00           N  
ATOM   2409  CA  LYS A 152     -24.608  30.363 -53.301  1.00  0.00           C  
ATOM   2410  C   LYS A 152     -25.566  31.149 -52.441  1.00  0.00           C  
ATOM   2411  O   LYS A 152     -26.763  31.004 -52.618  1.00  0.00           O  
ATOM   2412  CB  LYS A 152     -24.010  29.205 -52.499  1.00  0.00           C  
ATOM   2413  CG  LYS A 152     -23.236  28.194 -53.335  1.00  0.00           C  
ATOM   2414  CD  LYS A 152     -24.160  27.428 -54.270  1.00  0.00           C  
ATOM   2415  CE  LYS A 152     -23.402  26.366 -55.052  1.00  0.00           C  
ATOM   2416  NZ  LYS A 152     -24.288  25.628 -55.993  1.00  0.00           N  
ATOM   2417  H   LYS A 152     -22.595  30.994 -53.656  1.00  0.00           H  
ATOM   2418  HA  LYS A 152     -25.150  29.932 -54.144  1.00  0.00           H  
ATOM   2419 1HB  LYS A 152     -23.333  29.600 -51.741  1.00  0.00           H  
ATOM   2420 2HB  LYS A 152     -24.807  28.671 -51.981  1.00  0.00           H  
ATOM   2421 1HG  LYS A 152     -22.483  28.713 -53.928  1.00  0.00           H  
ATOM   2422 2HG  LYS A 152     -22.732  27.488 -52.677  1.00  0.00           H  
ATOM   2423 1HD  LYS A 152     -24.948  26.946 -53.689  1.00  0.00           H  
ATOM   2424 2HD  LYS A 152     -24.624  28.121 -54.973  1.00  0.00           H  
ATOM   2425 1HE  LYS A 152     -22.600  26.835 -55.619  1.00  0.00           H  
ATOM   2426 2HE  LYS A 152     -22.957  25.652 -54.358  1.00  0.00           H  
ATOM   2427 1HZ  LYS A 152     -23.748  24.934 -56.490  1.00  0.00           H  
ATOM   2428 2HZ  LYS A 152     -25.025  25.173 -55.475  1.00  0.00           H  
ATOM   2429 3HZ  LYS A 152     -24.691  26.276 -56.653  1.00  0.00           H  
ATOM   2430  N   GLN A 153     -25.066  31.981 -51.520  1.00  0.00           N  
ATOM   2431  CA  GLN A 153     -25.983  32.819 -50.718  1.00  0.00           C  
ATOM   2432  C   GLN A 153     -26.657  33.919 -51.555  1.00  0.00           C  
ATOM   2433  O   GLN A 153     -27.888  33.989 -51.592  1.00  0.00           O  
ATOM   2434  CB  GLN A 153     -25.231  33.457 -49.547  1.00  0.00           C  
ATOM   2435  CG  GLN A 153     -26.103  34.299 -48.631  1.00  0.00           C  
ATOM   2436  CD  GLN A 153     -25.322  34.894 -47.475  1.00  0.00           C  
ATOM   2437  OE1 GLN A 153     -24.169  35.304 -47.632  1.00  0.00           O  
ATOM   2438  NE2 GLN A 153     -25.947  34.945 -46.304  1.00  0.00           N  
ATOM   2439  H   GLN A 153     -24.071  32.048 -51.361  1.00  0.00           H  
ATOM   2440  HA  GLN A 153     -26.767  32.180 -50.309  1.00  0.00           H  
ATOM   2441 1HB  GLN A 153     -24.766  32.677 -48.945  1.00  0.00           H  
ATOM   2442 2HB  GLN A 153     -24.433  34.093 -49.930  1.00  0.00           H  
ATOM   2443 1HG  GLN A 153     -26.536  35.116 -49.208  1.00  0.00           H  
ATOM   2444 2HG  GLN A 153     -26.894  33.670 -48.221  1.00  0.00           H  
ATOM   2445 1HE2 GLN A 153     -25.482  35.328 -45.504  1.00  0.00           H  
ATOM   2446 2HE2 GLN A 153     -26.883  34.601 -46.220  1.00  0.00           H  
ATOM   2447  N   GLY A 154     -25.870  34.783 -52.197  1.00  0.00           N  
ATOM   2448  CA  GLY A 154     -26.414  35.887 -52.983  1.00  0.00           C  
ATOM   2449  C   GLY A 154     -26.889  37.044 -52.113  1.00  0.00           C  
ATOM   2450  O   GLY A 154     -26.096  37.831 -51.676  1.00  0.00           O  
ATOM   2451  OXT GLY A 154     -28.056  37.168 -51.865  1.00  0.00           O  
ATOM   2452  H   GLY A 154     -24.869  34.668 -52.138  1.00  0.00           H  
ATOM   2453 1HA  GLY A 154     -25.653  36.251 -53.674  1.00  0.00           H  
ATOM   2454 2HA  GLY A 154     -27.249  35.529 -53.584  1.00  0.00           H  
TER                                                                             
ATOM   2456  N   SER B   1     -15.351   5.483  28.877  1.00  0.00           N  
ATOM   2457  CA  SER B   1     -13.977   5.137  28.534  1.00  0.00           C  
ATOM   2458  C   SER B   1     -13.906   3.779  27.847  1.00  0.00           C  
ATOM   2459  O   SER B   1     -12.909   3.448  27.206  1.00  0.00           O  
ATOM   2460  CB  SER B   1     -13.114   5.128  29.780  1.00  0.00           C  
ATOM   2461  OG  SER B   1     -13.518   4.119  30.664  1.00  0.00           O  
ATOM   2462 1H   SER B   1     -15.368   6.376  29.326  1.00  0.00           H  
ATOM   2463 2H   SER B   1     -15.905   5.517  28.045  1.00  0.00           H  
ATOM   2464 3H   SER B   1     -15.725   4.792  29.497  1.00  0.00           H  
ATOM   2465  HA  SER B   1     -13.592   5.890  27.845  1.00  0.00           H  
ATOM   2466 1HB  SER B   1     -12.072   4.974  29.500  1.00  0.00           H  
ATOM   2467 2HB  SER B   1     -13.180   6.096  30.275  1.00  0.00           H  
ATOM   2468  HG  SER B   1     -12.771   3.962  31.247  1.00  0.00           H  
ATOM   2469  N   SER B   2     -14.971   2.996  27.984  1.00  0.00           N  
ATOM   2470  CA  SER B   2     -15.018   1.659  27.404  1.00  0.00           C  
ATOM   2471  C   SER B   2     -14.965   1.716  25.883  1.00  0.00           C  
ATOM   2472  O   SER B   2     -14.643   0.727  25.225  1.00  0.00           O  
ATOM   2473  CB  SER B   2     -16.278   0.942  27.848  1.00  0.00           C  
ATOM   2474  OG  SER B   2     -17.421   1.573  27.339  1.00  0.00           O  
ATOM   2475  H   SER B   2     -15.767   3.335  28.503  1.00  0.00           H  
ATOM   2476  HA  SER B   2     -14.142   1.109  27.748  1.00  0.00           H  
ATOM   2477 1HB  SER B   2     -16.247  -0.092  27.505  1.00  0.00           H  
ATOM   2478 2HB  SER B   2     -16.322   0.925  28.936  1.00  0.00           H  
ATOM   2479  HG  SER B   2     -18.138   0.943  27.441  1.00  0.00           H  
ATOM   2480  N   GLU B   3     -15.282   2.881  25.328  1.00  0.00           N  
ATOM   2481  CA  GLU B   3     -15.265   3.072  23.883  1.00  0.00           C  
ATOM   2482  C   GLU B   3     -13.874   2.827  23.312  1.00  0.00           C  
ATOM   2483  O   GLU B   3     -13.719   2.571  22.117  1.00  0.00           O  
ATOM   2484  CB  GLU B   3     -15.732   4.485  23.525  1.00  0.00           C  
ATOM   2485  CG  GLU B   3     -14.834   5.596  24.051  1.00  0.00           C  
ATOM   2486  CD  GLU B   3     -15.198   6.033  25.442  1.00  0.00           C  
ATOM   2487  OE1 GLU B   3     -15.974   5.356  26.073  1.00  0.00           O  
ATOM   2488  OE2 GLU B   3     -14.699   7.045  25.875  1.00  0.00           O  
ATOM   2489  H   GLU B   3     -15.543   3.655  25.923  1.00  0.00           H  
ATOM   2490  HA  GLU B   3     -15.942   2.343  23.437  1.00  0.00           H  
ATOM   2491 1HB  GLU B   3     -15.789   4.585  22.441  1.00  0.00           H  
ATOM   2492 2HB  GLU B   3     -16.734   4.648  23.923  1.00  0.00           H  
ATOM   2493 1HG  GLU B   3     -13.802   5.245  24.050  1.00  0.00           H  
ATOM   2494 2HG  GLU B   3     -14.899   6.450  23.378  1.00  0.00           H  
ATOM   2495  N   ALA B   4     -12.864   2.907  24.172  1.00  0.00           N  
ATOM   2496  CA  ALA B   4     -11.484   2.689  23.755  1.00  0.00           C  
ATOM   2497  C   ALA B   4     -11.303   1.303  23.151  1.00  0.00           C  
ATOM   2498  O   ALA B   4     -10.572   1.131  22.176  1.00  0.00           O  
ATOM   2499  CB  ALA B   4     -10.539   2.880  24.932  1.00  0.00           C  
ATOM   2500  H   ALA B   4     -13.058   3.124  25.139  1.00  0.00           H  
ATOM   2501  HA  ALA B   4     -11.243   3.423  22.986  1.00  0.00           H  
ATOM   2502 1HB  ALA B   4      -9.512   2.714  24.605  1.00  0.00           H  
ATOM   2503 2HB  ALA B   4     -10.638   3.895  25.317  1.00  0.00           H  
ATOM   2504 3HB  ALA B   4     -10.789   2.169  25.718  1.00  0.00           H  
ATOM   2505  N   LYS B   5     -11.974   0.316  23.735  1.00  0.00           N  
ATOM   2506  CA  LYS B   5     -11.898  -1.056  23.248  1.00  0.00           C  
ATOM   2507  C   LYS B   5     -12.643  -1.214  21.929  1.00  0.00           C  
ATOM   2508  O   LYS B   5     -12.152  -1.857  21.001  1.00  0.00           O  
ATOM   2509  CB  LYS B   5     -12.459  -2.026  24.289  1.00  0.00           C  
ATOM   2510  CG  LYS B   5     -12.434  -3.488  23.864  1.00  0.00           C  
ATOM   2511  CD  LYS B   5     -12.764  -4.408  25.030  1.00  0.00           C  
ATOM   2512  CE  LYS B   5     -12.843  -5.861  24.584  1.00  0.00           C  
ATOM   2513  NZ  LYS B   5     -13.050  -6.785  25.732  1.00  0.00           N  
ATOM   2514  H   LYS B   5     -12.552   0.522  24.538  1.00  0.00           H  
ATOM   2515  HA  LYS B   5     -10.849  -1.294  23.070  1.00  0.00           H  
ATOM   2516 1HB  LYS B   5     -11.890  -1.937  25.214  1.00  0.00           H  
ATOM   2517 2HB  LYS B   5     -13.493  -1.761  24.513  1.00  0.00           H  
ATOM   2518 1HG  LYS B   5     -13.163  -3.649  23.068  1.00  0.00           H  
ATOM   2519 2HG  LYS B   5     -11.445  -3.739  23.482  1.00  0.00           H  
ATOM   2520 1HD  LYS B   5     -11.995  -4.313  25.797  1.00  0.00           H  
ATOM   2521 2HD  LYS B   5     -13.722  -4.119  25.462  1.00  0.00           H  
ATOM   2522 1HE  LYS B   5     -13.668  -5.982  23.883  1.00  0.00           H  
ATOM   2523 2HE  LYS B   5     -11.919  -6.136  24.075  1.00  0.00           H  
ATOM   2524 1HZ  LYS B   5     -13.096  -7.736  25.396  1.00  0.00           H  
ATOM   2525 2HZ  LYS B   5     -12.280  -6.695  26.381  1.00  0.00           H  
ATOM   2526 3HZ  LYS B   5     -13.914  -6.552  26.201  1.00  0.00           H  
ATOM   2527  N   GLU B   6     -13.831  -0.625  21.852  1.00  0.00           N  
ATOM   2528  CA  GLU B   6     -14.631  -0.668  20.633  1.00  0.00           C  
ATOM   2529  C   GLU B   6     -13.896  -0.018  19.468  1.00  0.00           C  
ATOM   2530  O   GLU B   6     -13.928  -0.518  18.344  1.00  0.00           O  
ATOM   2531  CB  GLU B   6     -15.976   0.027  20.852  1.00  0.00           C  
ATOM   2532  CG  GLU B   6     -16.924  -0.717  21.782  1.00  0.00           C  
ATOM   2533  CD  GLU B   6     -18.248  -0.023  21.945  1.00  0.00           C  
ATOM   2534  OE1 GLU B   6     -18.413   1.038  21.393  1.00  0.00           O  
ATOM   2535  OE2 GLU B   6     -19.095  -0.555  22.624  1.00  0.00           O  
ATOM   2536  H   GLU B   6     -14.190  -0.133  22.658  1.00  0.00           H  
ATOM   2537  HA  GLU B   6     -14.801  -1.714  20.378  1.00  0.00           H  
ATOM   2538 1HB  GLU B   6     -15.808   1.020  21.270  1.00  0.00           H  
ATOM   2539 2HB  GLU B   6     -16.479   0.156  19.894  1.00  0.00           H  
ATOM   2540 1HG  GLU B   6     -17.098  -1.716  21.383  1.00  0.00           H  
ATOM   2541 2HG  GLU B   6     -16.451  -0.822  22.758  1.00  0.00           H  
ATOM   2542  N   LEU B   7     -13.233   1.101  19.744  1.00  0.00           N  
ATOM   2543  CA  LEU B   7     -12.494   1.826  18.718  1.00  0.00           C  
ATOM   2544  C   LEU B   7     -11.363   0.978  18.150  1.00  0.00           C  
ATOM   2545  O   LEU B   7     -11.161   0.927  16.937  1.00  0.00           O  
ATOM   2546  CB  LEU B   7     -11.924   3.128  19.295  1.00  0.00           C  
ATOM   2547  CG  LEU B   7     -12.949   4.232  19.584  1.00  0.00           C  
ATOM   2548  CD1 LEU B   7     -12.304   5.313  20.441  1.00  0.00           C  
ATOM   2549  CD2 LEU B   7     -13.460   4.807  18.271  1.00  0.00           C  
ATOM   2550  H   LEU B   7     -13.242   1.458  20.689  1.00  0.00           H  
ATOM   2551  HA  LEU B   7     -13.181   2.055  17.903  1.00  0.00           H  
ATOM   2552 1HB  LEU B   7     -11.412   2.899  20.229  1.00  0.00           H  
ATOM   2553 2HB  LEU B   7     -11.194   3.529  18.593  1.00  0.00           H  
ATOM   2554  HG  LEU B   7     -13.785   3.815  20.147  1.00  0.00           H  
ATOM   2555 1HD1 LEU B   7     -13.032   6.098  20.646  1.00  0.00           H  
ATOM   2556 2HD1 LEU B   7     -11.965   4.878  21.381  1.00  0.00           H  
ATOM   2557 3HD1 LEU B   7     -11.453   5.738  19.910  1.00  0.00           H  
ATOM   2558 1HD2 LEU B   7     -14.189   5.591  18.477  1.00  0.00           H  
ATOM   2559 2HD2 LEU B   7     -12.625   5.226  17.708  1.00  0.00           H  
ATOM   2560 3HD2 LEU B   7     -13.932   4.017  17.687  1.00  0.00           H  
ATOM   2561  N   ILE B   8     -10.629   0.312  19.035  1.00  0.00           N  
ATOM   2562  CA  ILE B   8      -9.508  -0.526  18.624  1.00  0.00           C  
ATOM   2563  C   ILE B   8      -9.979  -1.696  17.770  1.00  0.00           C  
ATOM   2564  O   ILE B   8      -9.443  -1.944  16.690  1.00  0.00           O  
ATOM   2565  CB  ILE B   8      -8.744  -1.060  19.850  1.00  0.00           C  
ATOM   2566  CG1 ILE B   8      -8.050   0.088  20.587  1.00  0.00           C  
ATOM   2567  CG2 ILE B   8      -7.732  -2.114  19.427  1.00  0.00           C  
ATOM   2568  CD1 ILE B   8      -7.572  -0.278  21.974  1.00  0.00           C  
ATOM   2569  H   ILE B   8     -10.852   0.388  20.017  1.00  0.00           H  
ATOM   2570  HA  ILE B   8      -8.836   0.081  18.018  1.00  0.00           H  
ATOM   2571  HB  ILE B   8      -9.448  -1.506  20.552  1.00  0.00           H  
ATOM   2572 1HG1 ILE B   8      -7.192   0.426  20.008  1.00  0.00           H  
ATOM   2573 2HG1 ILE B   8      -8.736   0.931  20.676  1.00  0.00           H  
ATOM   2574 1HG2 ILE B   8      -7.200  -2.480  20.305  1.00  0.00           H  
ATOM   2575 2HG2 ILE B   8      -8.250  -2.943  18.946  1.00  0.00           H  
ATOM   2576 3HG2 ILE B   8      -7.020  -1.676  18.728  1.00  0.00           H  
ATOM   2577 1HD1 ILE B   8      -7.091   0.586  22.433  1.00  0.00           H  
ATOM   2578 2HD1 ILE B   8      -8.422  -0.587  22.583  1.00  0.00           H  
ATOM   2579 3HD1 ILE B   8      -6.856  -1.097  21.907  1.00  0.00           H  
ATOM   2580  N   GLU B   9     -10.985  -2.413  18.259  1.00  0.00           N  
ATOM   2581  CA  GLU B   9     -11.498  -3.588  17.565  1.00  0.00           C  
ATOM   2582  C   GLU B   9     -12.078  -3.216  16.207  1.00  0.00           C  
ATOM   2583  O   GLU B   9     -11.826  -3.890  15.208  1.00  0.00           O  
ATOM   2584  CB  GLU B   9     -12.565  -4.284  18.412  1.00  0.00           C  
ATOM   2585  CG  GLU B   9     -12.025  -4.993  19.646  1.00  0.00           C  
ATOM   2586  CD  GLU B   9     -13.097  -5.688  20.439  1.00  0.00           C  
ATOM   2587  OE1 GLU B   9     -14.237  -5.623  20.045  1.00  0.00           O  
ATOM   2588  OE2 GLU B   9     -12.776  -6.284  21.439  1.00  0.00           O  
ATOM   2589  H   GLU B   9     -11.406  -2.136  19.135  1.00  0.00           H  
ATOM   2590  HA  GLU B   9     -10.666  -4.272  17.397  1.00  0.00           H  
ATOM   2591 1HB  GLU B   9     -13.303  -3.553  18.743  1.00  0.00           H  
ATOM   2592 2HB  GLU B   9     -13.087  -5.023  17.804  1.00  0.00           H  
ATOM   2593 1HG  GLU B   9     -11.285  -5.729  19.335  1.00  0.00           H  
ATOM   2594 2HG  GLU B   9     -11.525  -4.263  20.282  1.00  0.00           H  
ATOM   2595  N   LYS B  10     -12.856  -2.139  16.176  1.00  0.00           N  
ATOM   2596  CA  LYS B  10     -13.479  -1.680  14.940  1.00  0.00           C  
ATOM   2597  C   LYS B  10     -12.432  -1.246  13.923  1.00  0.00           C  
ATOM   2598  O   LYS B  10     -12.536  -1.562  12.737  1.00  0.00           O  
ATOM   2599  CB  LYS B  10     -14.445  -0.528  15.224  1.00  0.00           C  
ATOM   2600  CG  LYS B  10     -15.732  -0.944  15.924  1.00  0.00           C  
ATOM   2601  CD  LYS B  10     -16.584   0.265  16.278  1.00  0.00           C  
ATOM   2602  CE  LYS B  10     -17.831  -0.142  17.050  1.00  0.00           C  
ATOM   2603  NZ  LYS B  10     -18.638   1.037  17.466  1.00  0.00           N  
ATOM   2604  H   LYS B  10     -13.019  -1.626  17.030  1.00  0.00           H  
ATOM   2605  HA  LYS B  10     -14.037  -2.513  14.512  1.00  0.00           H  
ATOM   2606 1HB  LYS B  10     -13.950   0.216  15.848  1.00  0.00           H  
ATOM   2607 2HB  LYS B  10     -14.716  -0.041  14.287  1.00  0.00           H  
ATOM   2608 1HG  LYS B  10     -16.305  -1.603  15.270  1.00  0.00           H  
ATOM   2609 2HG  LYS B  10     -15.490  -1.488  16.836  1.00  0.00           H  
ATOM   2610 1HD  LYS B  10     -16.000   0.957  16.887  1.00  0.00           H  
ATOM   2611 2HD  LYS B  10     -16.886   0.778  15.365  1.00  0.00           H  
ATOM   2612 1HE  LYS B  10     -18.448  -0.789  16.429  1.00  0.00           H  
ATOM   2613 2HE  LYS B  10     -17.541  -0.700  17.941  1.00  0.00           H  
ATOM   2614 1HZ  LYS B  10     -19.453   0.725  17.975  1.00  0.00           H  
ATOM   2615 2HZ  LYS B  10     -18.080   1.635  18.059  1.00  0.00           H  
ATOM   2616 3HZ  LYS B  10     -18.929   1.552  16.648  1.00  0.00           H  
ATOM   2617  N   ALA B  11     -11.422  -0.522  14.392  1.00  0.00           N  
ATOM   2618  CA  ALA B  11     -10.357  -0.037  13.522  1.00  0.00           C  
ATOM   2619  C   ALA B  11      -9.614  -1.193  12.865  1.00  0.00           C  
ATOM   2620  O   ALA B  11      -9.341  -1.167  11.665  1.00  0.00           O  
ATOM   2621  CB  ALA B  11      -9.389   0.837  14.306  1.00  0.00           C  
ATOM   2622  H   ALA B  11     -11.392  -0.300  15.377  1.00  0.00           H  
ATOM   2623  HA  ALA B  11     -10.811   0.560  12.731  1.00  0.00           H  
ATOM   2624 1HB  ALA B  11      -8.600   1.191  13.643  1.00  0.00           H  
ATOM   2625 2HB  ALA B  11      -9.924   1.691  14.721  1.00  0.00           H  
ATOM   2626 3HB  ALA B  11      -8.949   0.256  15.116  1.00  0.00           H  
ATOM   2627  N   LEU B  12      -9.288  -2.208  13.659  1.00  0.00           N  
ATOM   2628  CA  LEU B  12      -8.585  -3.381  13.154  1.00  0.00           C  
ATOM   2629  C   LEU B  12      -9.425  -4.124  12.123  1.00  0.00           C  
ATOM   2630  O   LEU B  12      -8.915  -4.560  11.091  1.00  0.00           O  
ATOM   2631  CB  LEU B  12      -8.231  -4.325  14.310  1.00  0.00           C  
ATOM   2632  CG  LEU B  12      -7.125  -3.835  15.253  1.00  0.00           C  
ATOM   2633  CD1 LEU B  12      -7.069  -4.733  16.482  1.00  0.00           C  
ATOM   2634  CD2 LEU B  12      -5.793  -3.832  14.517  1.00  0.00           C  
ATOM   2635  H   LEU B  12      -9.534  -2.165  14.638  1.00  0.00           H  
ATOM   2636  HA  LEU B  12      -7.673  -3.043  12.662  1.00  0.00           H  
ATOM   2637 1HB  LEU B  12      -9.125  -4.494  14.907  1.00  0.00           H  
ATOM   2638 2HB  LEU B  12      -7.911  -5.280  13.893  1.00  0.00           H  
ATOM   2639  HG  LEU B  12      -7.355  -2.824  15.590  1.00  0.00           H  
ATOM   2640 1HD1 LEU B  12      -6.284  -4.385  17.152  1.00  0.00           H  
ATOM   2641 2HD1 LEU B  12      -8.028  -4.701  17.000  1.00  0.00           H  
ATOM   2642 3HD1 LEU B  12      -6.856  -5.756  16.174  1.00  0.00           H  
ATOM   2643 1HD2 LEU B  12      -5.007  -3.483  15.188  1.00  0.00           H  
ATOM   2644 2HD2 LEU B  12      -5.561  -4.843  14.181  1.00  0.00           H  
ATOM   2645 3HD2 LEU B  12      -5.856  -3.169  13.654  1.00  0.00           H  
ATOM   2646  N   LYS B  13     -10.715  -4.266  12.408  1.00  0.00           N  
ATOM   2647  CA  LYS B  13     -11.643  -4.888  11.472  1.00  0.00           C  
ATOM   2648  C   LYS B  13     -11.755  -4.077  10.187  1.00  0.00           C  
ATOM   2649  O   LYS B  13     -11.805  -4.636   9.091  1.00  0.00           O  
ATOM   2650  CB  LYS B  13     -13.022  -5.051  12.113  1.00  0.00           C  
ATOM   2651  CG  LYS B  13     -13.092  -6.126  13.189  1.00  0.00           C  
ATOM   2652  CD  LYS B  13     -14.456  -6.144  13.864  1.00  0.00           C  
ATOM   2653  CE  LYS B  13     -14.522  -7.206  14.952  1.00  0.00           C  
ATOM   2654  NZ  LYS B  13     -15.811  -7.164  15.693  1.00  0.00           N  
ATOM   2655  H   LYS B  13     -11.061  -3.934  13.297  1.00  0.00           H  
ATOM   2656  HA  LYS B  13     -11.253  -5.873  11.212  1.00  0.00           H  
ATOM   2657 1HB  LYS B  13     -13.328  -4.106  12.562  1.00  0.00           H  
ATOM   2658 2HB  LYS B  13     -13.754  -5.300  11.344  1.00  0.00           H  
ATOM   2659 1HG  LYS B  13     -12.904  -7.103  12.742  1.00  0.00           H  
ATOM   2660 2HG  LYS B  13     -12.327  -5.938  13.941  1.00  0.00           H  
ATOM   2661 1HD  LYS B  13     -14.656  -5.168  14.308  1.00  0.00           H  
ATOM   2662 2HD  LYS B  13     -15.226  -6.351  13.121  1.00  0.00           H  
ATOM   2663 1HE  LYS B  13     -14.406  -8.192  14.505  1.00  0.00           H  
ATOM   2664 2HE  LYS B  13     -13.706  -7.054  15.659  1.00  0.00           H  
ATOM   2665 1HZ  LYS B  13     -15.815  -7.881  16.404  1.00  0.00           H  
ATOM   2666 2HZ  LYS B  13     -15.921  -6.258  16.128  1.00  0.00           H  
ATOM   2667 3HZ  LYS B  13     -16.575  -7.323  15.051  1.00  0.00           H  
ATOM   2668  N   ASN B  14     -11.794  -2.757  10.328  1.00  0.00           N  
ATOM   2669  CA  ASN B  14     -11.854  -1.865   9.176  1.00  0.00           C  
ATOM   2670  C   ASN B  14     -10.602  -1.988   8.318  1.00  0.00           C  
ATOM   2671  O   ASN B  14     -10.682  -2.047   7.091  1.00  0.00           O  
ATOM   2672  CB  ASN B  14     -12.056  -0.429   9.623  1.00  0.00           C  
ATOM   2673  CG  ASN B  14     -13.447  -0.172  10.133  1.00  0.00           C  
ATOM   2674  OD1 ASN B  14     -14.388  -0.903   9.802  1.00  0.00           O  
ATOM   2675  ND2 ASN B  14     -13.596   0.852  10.934  1.00  0.00           N  
ATOM   2676  H   ASN B  14     -11.781  -2.361  11.257  1.00  0.00           H  
ATOM   2677  HA  ASN B  14     -12.708  -2.158   8.565  1.00  0.00           H  
ATOM   2678 1HB  ASN B  14     -11.342  -0.189  10.413  1.00  0.00           H  
ATOM   2679 2HB  ASN B  14     -11.858   0.244   8.789  1.00  0.00           H  
ATOM   2680 1HD2 ASN B  14     -14.500   1.070  11.304  1.00  0.00           H  
ATOM   2681 2HD2 ASN B  14     -12.808   1.416  11.176  1.00  0.00           H  
ATOM   2682  N   LEU B  15      -9.445  -2.025   8.970  1.00  0.00           N  
ATOM   2683  CA  LEU B  15      -8.172  -2.134   8.267  1.00  0.00           C  
ATOM   2684  C   LEU B  15      -8.084  -3.438   7.486  1.00  0.00           C  
ATOM   2685  O   LEU B  15      -7.551  -3.474   6.377  1.00  0.00           O  
ATOM   2686  CB  LEU B  15      -7.008  -2.047   9.262  1.00  0.00           C  
ATOM   2687  CG  LEU B  15      -6.764  -0.665   9.881  1.00  0.00           C  
ATOM   2688  CD1 LEU B  15      -5.785  -0.793  11.041  1.00  0.00           C  
ATOM   2689  CD2 LEU B  15      -6.229   0.281   8.816  1.00  0.00           C  
ATOM   2690  H   LEU B  15      -9.447  -1.978   9.979  1.00  0.00           H  
ATOM   2691  HA  LEU B  15      -8.108  -1.312   7.554  1.00  0.00           H  
ATOM   2692 1HB  LEU B  15      -7.194  -2.746  10.076  1.00  0.00           H  
ATOM   2693 2HB  LEU B  15      -6.093  -2.349   8.753  1.00  0.00           H  
ATOM   2694  HG  LEU B  15      -7.701  -0.273  10.277  1.00  0.00           H  
ATOM   2695 1HD1 LEU B  15      -5.612   0.189  11.481  1.00  0.00           H  
ATOM   2696 2HD1 LEU B  15      -6.201  -1.459  11.796  1.00  0.00           H  
ATOM   2697 3HD1 LEU B  15      -4.842  -1.199  10.677  1.00  0.00           H  
ATOM   2698 1HD2 LEU B  15      -6.056   1.264   9.256  1.00  0.00           H  
ATOM   2699 2HD2 LEU B  15      -5.291  -0.109   8.420  1.00  0.00           H  
ATOM   2700 3HD2 LEU B  15      -6.956   0.368   8.009  1.00  0.00           H  
ATOM   2701  N   LEU B  16      -8.609  -4.509   8.071  1.00  0.00           N  
ATOM   2702  CA  LEU B  16      -8.652  -5.804   7.402  1.00  0.00           C  
ATOM   2703  C   LEU B  16      -9.501  -5.745   6.139  1.00  0.00           C  
ATOM   2704  O   LEU B  16      -9.070  -6.174   5.069  1.00  0.00           O  
ATOM   2705  CB  LEU B  16      -9.209  -6.873   8.351  1.00  0.00           C  
ATOM   2706  CG  LEU B  16      -9.392  -8.270   7.745  1.00  0.00           C  
ATOM   2707  CD1 LEU B  16      -8.039  -8.818   7.314  1.00  0.00           C  
ATOM   2708  CD2 LEU B  16     -10.052  -9.184   8.767  1.00  0.00           C  
ATOM   2709  H   LEU B  16      -8.989  -4.424   9.003  1.00  0.00           H  
ATOM   2710  HA  LEU B  16      -7.635  -6.067   7.109  1.00  0.00           H  
ATOM   2711 1HB  LEU B  16      -8.537  -6.966   9.202  1.00  0.00           H  
ATOM   2712 2HB  LEU B  16     -10.181  -6.540   8.717  1.00  0.00           H  
ATOM   2713  HG  LEU B  16     -10.023  -8.203   6.858  1.00  0.00           H  
ATOM   2714 1HD1 LEU B  16      -8.169  -9.811   6.883  1.00  0.00           H  
ATOM   2715 2HD1 LEU B  16      -7.599  -8.156   6.569  1.00  0.00           H  
ATOM   2716 3HD1 LEU B  16      -7.380  -8.882   8.179  1.00  0.00           H  
ATOM   2717 1HD2 LEU B  16     -10.183 -10.177   8.336  1.00  0.00           H  
ATOM   2718 2HD2 LEU B  16      -9.422  -9.253   9.654  1.00  0.00           H  
ATOM   2719 3HD2 LEU B  16     -11.025  -8.778   9.044  1.00  0.00           H  
ATOM   2720  N   LYS B  17     -10.711  -5.211   6.271  1.00  0.00           N  
ATOM   2721  CA  LYS B  17     -11.612  -5.066   5.134  1.00  0.00           C  
ATOM   2722  C   LYS B  17     -11.012  -4.158   4.068  1.00  0.00           C  
ATOM   2723  O   LYS B  17     -11.113  -4.436   2.873  1.00  0.00           O  
ATOM   2724  CB  LYS B  17     -12.966  -4.519   5.589  1.00  0.00           C  
ATOM   2725  CG  LYS B  17     -13.804  -5.504   6.393  1.00  0.00           C  
ATOM   2726  CD  LYS B  17     -15.113  -4.875   6.846  1.00  0.00           C  
ATOM   2727  CE  LYS B  17     -15.939  -5.848   7.674  1.00  0.00           C  
ATOM   2728  NZ  LYS B  17     -17.204  -5.233   8.158  1.00  0.00           N  
ATOM   2729  H   LYS B  17     -11.014  -4.897   7.182  1.00  0.00           H  
ATOM   2730  HA  LYS B  17     -11.758  -6.050   4.690  1.00  0.00           H  
ATOM   2731 1HB  LYS B  17     -12.812  -3.631   6.204  1.00  0.00           H  
ATOM   2732 2HB  LYS B  17     -13.548  -4.217   4.718  1.00  0.00           H  
ATOM   2733 1HG  LYS B  17     -14.024  -6.379   5.781  1.00  0.00           H  
ATOM   2734 2HG  LYS B  17     -13.243  -5.827   7.270  1.00  0.00           H  
ATOM   2735 1HD  LYS B  17     -14.902  -3.988   7.447  1.00  0.00           H  
ATOM   2736 2HD  LYS B  17     -15.692  -4.572   5.974  1.00  0.00           H  
ATOM   2737 1HE  LYS B  17     -16.181  -6.723   7.071  1.00  0.00           H  
ATOM   2738 2HE  LYS B  17     -15.358  -6.178   8.535  1.00  0.00           H  
ATOM   2739 1HZ  LYS B  17     -17.722  -5.910   8.701  1.00  0.00           H  
ATOM   2740 2HZ  LYS B  17     -16.991  -4.431   8.734  1.00  0.00           H  
ATOM   2741 3HZ  LYS B  17     -17.761  -4.941   7.367  1.00  0.00           H  
ATOM   2742  N   ILE B  18     -10.387  -3.070   4.507  1.00  0.00           N  
ATOM   2743  CA  ILE B  18      -9.731  -2.143   3.594  1.00  0.00           C  
ATOM   2744  C   ILE B  18      -8.582  -2.817   2.855  1.00  0.00           C  
ATOM   2745  O   ILE B  18      -8.456  -2.693   1.637  1.00  0.00           O  
ATOM   2746  CB  ILE B  18      -9.202  -0.910   4.350  1.00  0.00           C  
ATOM   2747  CG1 ILE B  18     -10.366  -0.036   4.826  1.00  0.00           C  
ATOM   2748  CG2 ILE B  18      -8.258  -0.109   3.467  1.00  0.00           C  
ATOM   2749  CD1 ILE B  18      -9.972   0.995   5.858  1.00  0.00           C  
ATOM   2750  H   ILE B  18     -10.367  -2.882   5.499  1.00  0.00           H  
ATOM   2751  HA  ILE B  18     -10.462  -1.822   2.852  1.00  0.00           H  
ATOM   2752  HB  ILE B  18      -8.665  -1.232   5.241  1.00  0.00           H  
ATOM   2753 1HG1 ILE B  18     -10.803   0.483   3.974  1.00  0.00           H  
ATOM   2754 2HG1 ILE B  18     -11.143  -0.668   5.256  1.00  0.00           H  
ATOM   2755 1HG2 ILE B  18      -7.894   0.759   4.016  1.00  0.00           H  
ATOM   2756 2HG2 ILE B  18      -7.414  -0.734   3.176  1.00  0.00           H  
ATOM   2757 3HG2 ILE B  18      -8.788   0.223   2.574  1.00  0.00           H  
ATOM   2758 1HD1 ILE B  18     -10.850   1.575   6.147  1.00  0.00           H  
ATOM   2759 2HD1 ILE B  18      -9.564   0.494   6.737  1.00  0.00           H  
ATOM   2760 3HD1 ILE B  18      -9.220   1.662   5.438  1.00  0.00           H  
ATOM   2761  N   ALA B  19      -7.745  -3.532   3.600  1.00  0.00           N  
ATOM   2762  CA  ALA B  19      -6.579  -4.192   3.024  1.00  0.00           C  
ATOM   2763  C   ALA B  19      -6.967  -5.039   1.818  1.00  0.00           C  
ATOM   2764  O   ALA B  19      -6.283  -5.028   0.794  1.00  0.00           O  
ATOM   2765  CB  ALA B  19      -5.884  -5.049   4.071  1.00  0.00           C  
ATOM   2766  H   ALA B  19      -7.920  -3.619   4.591  1.00  0.00           H  
ATOM   2767  HA  ALA B  19      -5.888  -3.421   2.682  1.00  0.00           H  
ATOM   2768 1HB  ALA B  19      -5.016  -5.536   3.626  1.00  0.00           H  
ATOM   2769 2HB  ALA B  19      -5.561  -4.420   4.901  1.00  0.00           H  
ATOM   2770 3HB  ALA B  19      -6.575  -5.806   4.438  1.00  0.00           H  
ATOM   2771  N   THR B  20      -8.066  -5.773   1.946  1.00  0.00           N  
ATOM   2772  CA  THR B  20      -8.601  -6.552   0.836  1.00  0.00           C  
ATOM   2773  C   THR B  20      -9.052  -5.648  -0.304  1.00  0.00           C  
ATOM   2774  O   THR B  20      -8.706  -5.875  -1.464  1.00  0.00           O  
ATOM   2775  CB  THR B  20      -9.778  -7.434   1.293  1.00  0.00           C  
ATOM   2776  OG1 THR B  20      -9.325  -8.360   2.289  1.00  0.00           O  
ATOM   2777  CG2 THR B  20     -10.356  -8.205   0.116  1.00  0.00           C  
ATOM   2778  H   THR B  20      -8.544  -5.793   2.836  1.00  0.00           H  
ATOM   2779  HA  THR B  20      -7.805  -7.194   0.458  1.00  0.00           H  
ATOM   2780  HB  THR B  20     -10.556  -6.807   1.727  1.00  0.00           H  
ATOM   2781  HG1 THR B  20      -9.227  -7.904   3.128  1.00  0.00           H  
ATOM   2782 1HG2 THR B  20     -11.186  -8.822   0.458  1.00  0.00           H  
ATOM   2783 2HG2 THR B  20     -10.711  -7.503  -0.639  1.00  0.00           H  
ATOM   2784 3HG2 THR B  20      -9.585  -8.841  -0.316  1.00  0.00           H  
ATOM   2785  N   LYS B  21      -9.828  -4.623   0.032  1.00  0.00           N  
ATOM   2786  CA  LYS B  21     -10.366  -3.709  -0.969  1.00  0.00           C  
ATOM   2787  C   LYS B  21      -9.253  -3.086  -1.802  1.00  0.00           C  
ATOM   2788  O   LYS B  21      -9.364  -2.982  -3.023  1.00  0.00           O  
ATOM   2789  CB  LYS B  21     -11.199  -2.614  -0.301  1.00  0.00           C  
ATOM   2790  CG  LYS B  21     -11.858  -1.644  -1.272  1.00  0.00           C  
ATOM   2791  CD  LYS B  21     -12.782  -0.677  -0.547  1.00  0.00           C  
ATOM   2792  CE  LYS B  21     -13.443   0.291  -1.516  1.00  0.00           C  
ATOM   2793  NZ  LYS B  21     -14.420   1.183  -0.834  1.00  0.00           N  
ATOM   2794  H   LYS B  21     -10.050  -4.472   1.006  1.00  0.00           H  
ATOM   2795  HA  LYS B  21     -11.006  -4.281  -1.640  1.00  0.00           H  
ATOM   2796 1HB  LYS B  21     -11.985  -3.070   0.302  1.00  0.00           H  
ATOM   2797 2HB  LYS B  21     -10.566  -2.034   0.372  1.00  0.00           H  
ATOM   2798 1HG  LYS B  21     -11.090  -1.075  -1.797  1.00  0.00           H  
ATOM   2799 2HG  LYS B  21     -12.437  -2.203  -2.007  1.00  0.00           H  
ATOM   2800 1HD  LYS B  21     -13.556  -1.238  -0.021  1.00  0.00           H  
ATOM   2801 2HD  LYS B  21     -12.210  -0.108   0.186  1.00  0.00           H  
ATOM   2802 1HE  LYS B  21     -12.681   0.905  -1.993  1.00  0.00           H  
ATOM   2803 2HE  LYS B  21     -13.964  -0.270  -2.292  1.00  0.00           H  
ATOM   2804 1HZ  LYS B  21     -14.836   1.808  -1.510  1.00  0.00           H  
ATOM   2805 2HZ  LYS B  21     -15.143   0.624  -0.403  1.00  0.00           H  
ATOM   2806 3HZ  LYS B  21     -13.945   1.722  -0.125  1.00  0.00           H  
ATOM   2807  N   GLN B  22      -8.181  -2.674  -1.134  1.00  0.00           N  
ATOM   2808  CA  GLN B  22      -7.059  -2.031  -1.808  1.00  0.00           C  
ATOM   2809  C   GLN B  22      -6.423  -2.964  -2.831  1.00  0.00           C  
ATOM   2810  O   GLN B  22      -6.075  -2.544  -3.935  1.00  0.00           O  
ATOM   2811  CB  GLN B  22      -6.009  -1.580  -0.789  1.00  0.00           C  
ATOM   2812  CG  GLN B  22      -6.423  -0.375   0.039  1.00  0.00           C  
ATOM   2813  CD  GLN B  22      -5.388  -0.009   1.085  1.00  0.00           C  
ATOM   2814  OE1 GLN B  22      -4.987  -0.844   1.901  1.00  0.00           O  
ATOM   2815  NE2 GLN B  22      -4.949   1.245   1.069  1.00  0.00           N  
ATOM   2816  H   GLN B  22      -8.142  -2.810  -0.134  1.00  0.00           H  
ATOM   2817  HA  GLN B  22      -7.439  -1.159  -2.341  1.00  0.00           H  
ATOM   2818 1HB  GLN B  22      -5.791  -2.399  -0.104  1.00  0.00           H  
ATOM   2819 2HB  GLN B  22      -5.083  -1.330  -1.307  1.00  0.00           H  
ATOM   2820 1HG  GLN B  22      -6.556   0.480  -0.624  1.00  0.00           H  
ATOM   2821 2HG  GLN B  22      -7.360  -0.601   0.548  1.00  0.00           H  
ATOM   2822 1HE2 GLN B  22      -4.266   1.545   1.736  1.00  0.00           H  
ATOM   2823 2HE2 GLN B  22      -5.301   1.890   0.391  1.00  0.00           H  
ATOM   2824  N   ALA B  23      -6.275  -4.230  -2.458  1.00  0.00           N  
ATOM   2825  CA  ALA B  23      -5.749  -5.240  -3.368  1.00  0.00           C  
ATOM   2826  C   ALA B  23      -6.655  -5.414  -4.581  1.00  0.00           C  
ATOM   2827  O   ALA B  23      -6.179  -5.582  -5.704  1.00  0.00           O  
ATOM   2828  CB  ALA B  23      -5.574  -6.567  -2.644  1.00  0.00           C  
ATOM   2829  H   ALA B  23      -6.532  -4.500  -1.519  1.00  0.00           H  
ATOM   2830  HA  ALA B  23      -4.776  -4.902  -3.724  1.00  0.00           H  
ATOM   2831 1HB  ALA B  23      -5.181  -7.311  -3.337  1.00  0.00           H  
ATOM   2832 2HB  ALA B  23      -4.878  -6.440  -1.814  1.00  0.00           H  
ATOM   2833 3HB  ALA B  23      -6.537  -6.901  -2.261  1.00  0.00           H  
ATOM   2834  N   GLU B  24      -7.962  -5.373  -4.347  1.00  0.00           N  
ATOM   2835  CA  GLU B  24      -8.937  -5.496  -5.424  1.00  0.00           C  
ATOM   2836  C   GLU B  24      -8.869  -4.301  -6.367  1.00  0.00           C  
ATOM   2837  O   GLU B  24      -8.976  -4.452  -7.584  1.00  0.00           O  
ATOM   2838  CB  GLU B  24     -10.350  -5.626  -4.852  1.00  0.00           C  
ATOM   2839  CG  GLU B  24     -10.618  -6.941  -4.132  1.00  0.00           C  
ATOM   2840  CD  GLU B  24     -11.963  -6.977  -3.462  1.00  0.00           C  
ATOM   2841  OE1 GLU B  24     -12.627  -5.968  -3.449  1.00  0.00           O  
ATOM   2842  OE2 GLU B  24     -12.328  -8.015  -2.962  1.00  0.00           O  
ATOM   2843  H   GLU B  24      -8.289  -5.255  -3.398  1.00  0.00           H  
ATOM   2844  HA  GLU B  24      -8.696  -6.390  -5.999  1.00  0.00           H  
ATOM   2845 1HB  GLU B  24     -10.534  -4.815  -4.146  1.00  0.00           H  
ATOM   2846 2HB  GLU B  24     -11.079  -5.531  -5.657  1.00  0.00           H  
ATOM   2847 1HG  GLU B  24     -10.563  -7.755  -4.854  1.00  0.00           H  
ATOM   2848 2HG  GLU B  24      -9.841  -7.099  -3.386  1.00  0.00           H  
ATOM   2849  N   LEU B  25      -8.691  -3.114  -5.798  1.00  0.00           N  
ATOM   2850  CA  LEU B  25      -8.562  -1.896  -6.589  1.00  0.00           C  
ATOM   2851  C   LEU B  25      -7.310  -1.933  -7.456  1.00  0.00           C  
ATOM   2852  O   LEU B  25      -7.316  -1.461  -8.593  1.00  0.00           O  
ATOM   2853  CB  LEU B  25      -8.519  -0.669  -5.670  1.00  0.00           C  
ATOM   2854  CG  LEU B  25      -9.814  -0.363  -4.908  1.00  0.00           C  
ATOM   2855  CD1 LEU B  25      -9.569   0.772  -3.923  1.00  0.00           C  
ATOM   2856  CD2 LEU B  25     -10.913  -0.002  -5.896  1.00  0.00           C  
ATOM   2857  H   LEU B  25      -8.643  -3.053  -4.790  1.00  0.00           H  
ATOM   2858  HA  LEU B  25      -9.425  -1.830  -7.252  1.00  0.00           H  
ATOM   2859 1HB  LEU B  25      -7.728  -0.812  -4.936  1.00  0.00           H  
ATOM   2860 2HB  LEU B  25      -8.274   0.207  -6.271  1.00  0.00           H  
ATOM   2861  HG  LEU B  25     -10.116  -1.242  -4.336  1.00  0.00           H  
ATOM   2862 1HD1 LEU B  25     -10.489   0.989  -3.381  1.00  0.00           H  
ATOM   2863 2HD1 LEU B  25      -8.793   0.478  -3.216  1.00  0.00           H  
ATOM   2864 3HD1 LEU B  25      -9.249   1.661  -4.465  1.00  0.00           H  
ATOM   2865 1HD2 LEU B  25     -11.834   0.215  -5.354  1.00  0.00           H  
ATOM   2866 2HD2 LEU B  25     -10.613   0.877  -6.468  1.00  0.00           H  
ATOM   2867 3HD2 LEU B  25     -11.080  -0.837  -6.577  1.00  0.00           H  
ATOM   2868  N   GLN B  26      -6.236  -2.496  -6.913  1.00  0.00           N  
ATOM   2869  CA  GLN B  26      -4.997  -2.666  -7.663  1.00  0.00           C  
ATOM   2870  C   GLN B  26      -5.212  -3.543  -8.890  1.00  0.00           C  
ATOM   2871  O   GLN B  26      -4.786  -3.199  -9.992  1.00  0.00           O  
ATOM   2872  CB  GLN B  26      -3.910  -3.272  -6.771  1.00  0.00           C  
ATOM   2873  CG  GLN B  26      -3.373  -2.323  -5.713  1.00  0.00           C  
ATOM   2874  CD  GLN B  26      -2.338  -1.363  -6.267  1.00  0.00           C  
ATOM   2875  OE1 GLN B  26      -1.296  -1.780  -6.782  1.00  0.00           O  
ATOM   2876  NE2 GLN B  26      -2.619  -0.069  -6.166  1.00  0.00           N  
ATOM   2877  H   GLN B  26      -6.279  -2.815  -5.955  1.00  0.00           H  
ATOM   2878  HA  GLN B  26      -4.672  -1.684  -8.006  1.00  0.00           H  
ATOM   2879 1HB  GLN B  26      -4.303  -4.153  -6.265  1.00  0.00           H  
ATOM   2880 2HB  GLN B  26      -3.072  -3.596  -7.389  1.00  0.00           H  
ATOM   2881 1HG  GLN B  26      -4.200  -1.739  -5.310  1.00  0.00           H  
ATOM   2882 2HG  GLN B  26      -2.907  -2.907  -4.919  1.00  0.00           H  
ATOM   2883 1HE2 GLN B  26      -1.974   0.613  -6.515  1.00  0.00           H  
ATOM   2884 2HE2 GLN B  26      -3.475   0.226  -5.742  1.00  0.00           H  
ATOM   2885  N   ALA B  27      -5.875  -4.677  -8.692  1.00  0.00           N  
ATOM   2886  CA  ALA B  27      -6.215  -5.568  -9.794  1.00  0.00           C  
ATOM   2887  C   ALA B  27      -7.131  -4.878 -10.797  1.00  0.00           C  
ATOM   2888  O   ALA B  27      -7.001  -5.071 -12.006  1.00  0.00           O  
ATOM   2889  CB  ALA B  27      -6.869  -6.837  -9.268  1.00  0.00           C  
ATOM   2890  H   ALA B  27      -6.150  -4.929  -7.753  1.00  0.00           H  
ATOM   2891  HA  ALA B  27      -5.293  -5.834 -10.312  1.00  0.00           H  
ATOM   2892 1HB  ALA B  27      -7.117  -7.492 -10.103  1.00  0.00           H  
ATOM   2893 2HB  ALA B  27      -6.179  -7.350  -8.597  1.00  0.00           H  
ATOM   2894 3HB  ALA B  27      -7.777  -6.580  -8.726  1.00  0.00           H  
ATOM   2895  N   THR B  28      -8.058  -4.073 -10.288  1.00  0.00           N  
ATOM   2896  CA  THR B  28      -9.002  -3.358 -11.138  1.00  0.00           C  
ATOM   2897  C   THR B  28      -8.278  -2.440 -12.115  1.00  0.00           C  
ATOM   2898  O   THR B  28      -8.575  -2.430 -13.309  1.00  0.00           O  
ATOM   2899  CB  THR B  28      -9.995  -2.536 -10.295  1.00  0.00           C  
ATOM   2900  OG1 THR B  28     -10.770  -3.417  -9.473  1.00  0.00           O  
ATOM   2901  CG2 THR B  28     -10.925  -1.738 -11.195  1.00  0.00           C  
ATOM   2902  H   THR B  28      -8.109  -3.954  -9.287  1.00  0.00           H  
ATOM   2903  HA  THR B  28      -9.558  -4.093 -11.720  1.00  0.00           H  
ATOM   2904  HB  THR B  28      -9.444  -1.850  -9.651  1.00  0.00           H  
ATOM   2905  HG1 THR B  28     -10.189  -3.886  -8.869  1.00  0.00           H  
ATOM   2906 1HG2 THR B  28     -11.619  -1.163 -10.582  1.00  0.00           H  
ATOM   2907 2HG2 THR B  28     -10.339  -1.058 -11.814  1.00  0.00           H  
ATOM   2908 3HG2 THR B  28     -11.485  -2.419 -11.835  1.00  0.00           H  
ATOM   2909  N   ILE B  29      -7.326  -1.669 -11.600  1.00  0.00           N  
ATOM   2910  CA  ILE B  29      -6.564  -0.738 -12.424  1.00  0.00           C  
ATOM   2911  C   ILE B  29      -5.790  -1.471 -13.511  1.00  0.00           C  
ATOM   2912  O   ILE B  29      -5.818  -1.080 -14.678  1.00  0.00           O  
ATOM   2913  CB  ILE B  29      -5.588   0.085 -11.563  1.00  0.00           C  
ATOM   2914  CG1 ILE B  29      -6.358   1.038 -10.646  1.00  0.00           C  
ATOM   2915  CG2 ILE B  29      -4.621   0.857 -12.448  1.00  0.00           C  
ATOM   2916  CD1 ILE B  29      -5.511   1.654  -9.556  1.00  0.00           C  
ATOM   2917  H   ILE B  29      -7.124  -1.730 -10.612  1.00  0.00           H  
ATOM   2918  HA  ILE B  29      -7.268  -0.064 -12.912  1.00  0.00           H  
ATOM   2919  HB  ILE B  29      -5.020  -0.584 -10.917  1.00  0.00           H  
ATOM   2920 1HG1 ILE B  29      -6.789   1.844 -11.239  1.00  0.00           H  
ATOM   2921 2HG1 ILE B  29      -7.183   0.503 -10.175  1.00  0.00           H  
ATOM   2922 1HG2 ILE B  29      -3.938   1.433 -11.823  1.00  0.00           H  
ATOM   2923 2HG2 ILE B  29      -4.051   0.159 -13.059  1.00  0.00           H  
ATOM   2924 3HG2 ILE B  29      -5.180   1.533 -13.094  1.00  0.00           H  
ATOM   2925 1HD1 ILE B  29      -6.127   2.316  -8.947  1.00  0.00           H  
ATOM   2926 2HD1 ILE B  29      -5.097   0.864  -8.927  1.00  0.00           H  
ATOM   2927 3HD1 ILE B  29      -4.699   2.224 -10.004  1.00  0.00           H  
ATOM   2928  N   VAL B  30      -5.099  -2.537 -13.122  1.00  0.00           N  
ATOM   2929  CA  VAL B  30      -4.284  -3.305 -14.056  1.00  0.00           C  
ATOM   2930  C   VAL B  30      -5.138  -3.913 -15.161  1.00  0.00           C  
ATOM   2931  O   VAL B  30      -4.806  -3.811 -16.343  1.00  0.00           O  
ATOM   2932  CB  VAL B  30      -3.535  -4.428 -13.314  1.00  0.00           C  
ATOM   2933  CG1 VAL B  30      -2.880  -5.377 -14.306  1.00  0.00           C  
ATOM   2934  CG2 VAL B  30      -2.498  -3.828 -12.377  1.00  0.00           C  
ATOM   2935  H   VAL B  30      -5.138  -2.823 -12.154  1.00  0.00           H  
ATOM   2936  HA  VAL B  30      -3.570  -2.625 -14.521  1.00  0.00           H  
ATOM   2937  HB  VAL B  30      -4.253  -5.011 -12.737  1.00  0.00           H  
ATOM   2938 1HG1 VAL B  30      -2.356  -6.165 -13.765  1.00  0.00           H  
ATOM   2939 2HG1 VAL B  30      -3.645  -5.823 -14.943  1.00  0.00           H  
ATOM   2940 3HG1 VAL B  30      -2.170  -4.827 -14.922  1.00  0.00           H  
ATOM   2941 1HG2 VAL B  30      -1.973  -4.627 -11.855  1.00  0.00           H  
ATOM   2942 2HG2 VAL B  30      -1.784  -3.240 -12.954  1.00  0.00           H  
ATOM   2943 3HG2 VAL B  30      -2.994  -3.185 -11.650  1.00  0.00           H  
ATOM   2944  N   LYS B  31      -6.240  -4.544 -14.771  1.00  0.00           N  
ATOM   2945  CA  LYS B  31      -7.139  -5.179 -15.728  1.00  0.00           C  
ATOM   2946  C   LYS B  31      -7.741  -4.154 -16.681  1.00  0.00           C  
ATOM   2947  O   LYS B  31      -7.860  -4.403 -17.881  1.00  0.00           O  
ATOM   2948  CB  LYS B  31      -8.251  -5.934 -14.998  1.00  0.00           C  
ATOM   2949  CG  LYS B  31      -7.792  -7.208 -14.301  1.00  0.00           C  
ATOM   2950  CD  LYS B  31      -8.939  -7.873 -13.555  1.00  0.00           C  
ATOM   2951  CE  LYS B  31      -8.482  -9.143 -12.852  1.00  0.00           C  
ATOM   2952  NZ  LYS B  31      -9.591  -9.796 -12.105  1.00  0.00           N  
ATOM   2953  H   LYS B  31      -6.460  -4.586 -13.787  1.00  0.00           H  
ATOM   2954  HA  LYS B  31      -6.559  -5.886 -16.321  1.00  0.00           H  
ATOM   2955 1HB  LYS B  31      -8.700  -5.285 -14.247  1.00  0.00           H  
ATOM   2956 2HB  LYS B  31      -9.033  -6.205 -15.708  1.00  0.00           H  
ATOM   2957 1HG  LYS B  31      -7.398  -7.906 -15.040  1.00  0.00           H  
ATOM   2958 2HG  LYS B  31      -6.999  -6.970 -13.593  1.00  0.00           H  
ATOM   2959 1HD  LYS B  31      -9.341  -7.181 -12.813  1.00  0.00           H  
ATOM   2960 2HD  LYS B  31      -9.733  -8.125 -14.258  1.00  0.00           H  
ATOM   2961 1HE  LYS B  31      -8.092  -9.845 -13.587  1.00  0.00           H  
ATOM   2962 2HE  LYS B  31      -7.682  -8.903 -12.152  1.00  0.00           H  
ATOM   2963 1HZ  LYS B  31      -9.247 -10.632 -11.654  1.00  0.00           H  
ATOM   2964 2HZ  LYS B  31      -9.948  -9.160 -11.407  1.00  0.00           H  
ATOM   2965 3HZ  LYS B  31     -10.331 -10.041 -12.747  1.00  0.00           H  
ATOM   2966  N   ALA B  32      -8.118  -3.000 -16.141  1.00  0.00           N  
ATOM   2967  CA  ALA B  32      -8.673  -1.921 -16.949  1.00  0.00           C  
ATOM   2968  C   ALA B  32      -7.665  -1.432 -17.981  1.00  0.00           C  
ATOM   2969  O   ALA B  32      -7.995  -1.269 -19.156  1.00  0.00           O  
ATOM   2970  CB  ALA B  32      -9.120  -0.770 -16.060  1.00  0.00           C  
ATOM   2971  H   ALA B  32      -8.018  -2.868 -15.145  1.00  0.00           H  
ATOM   2972  HA  ALA B  32      -9.538  -2.310 -17.485  1.00  0.00           H  
ATOM   2973 1HB  ALA B  32      -9.532   0.028 -16.677  1.00  0.00           H  
ATOM   2974 2HB  ALA B  32      -9.883  -1.122 -15.365  1.00  0.00           H  
ATOM   2975 3HB  ALA B  32      -8.267  -0.391 -15.499  1.00  0.00           H  
ATOM   2976  N   GLN B  33      -6.435  -1.198 -17.536  1.00  0.00           N  
ATOM   2977  CA  GLN B  33      -5.360  -0.790 -18.432  1.00  0.00           C  
ATOM   2978  C   GLN B  33      -5.113  -1.838 -19.509  1.00  0.00           C  
ATOM   2979  O   GLN B  33      -4.905  -1.507 -20.676  1.00  0.00           O  
ATOM   2980  CB  GLN B  33      -4.072  -0.536 -17.644  1.00  0.00           C  
ATOM   2981  CG  GLN B  33      -4.108   0.711 -16.778  1.00  0.00           C  
ATOM   2982  CD  GLN B  33      -2.871   0.850 -15.912  1.00  0.00           C  
ATOM   2983  OE1 GLN B  33      -2.490  -0.079 -15.194  1.00  0.00           O  
ATOM   2984  NE2 GLN B  33      -2.234   2.014 -15.974  1.00  0.00           N  
ATOM   2985  H   GLN B  33      -6.240  -1.307 -16.551  1.00  0.00           H  
ATOM   2986  HA  GLN B  33      -5.664   0.132 -18.927  1.00  0.00           H  
ATOM   2987 1HB  GLN B  33      -3.868  -1.389 -16.997  1.00  0.00           H  
ATOM   2988 2HB  GLN B  33      -3.235  -0.442 -18.336  1.00  0.00           H  
ATOM   2989 1HG  GLN B  33      -4.174   1.587 -17.423  1.00  0.00           H  
ATOM   2990 2HG  GLN B  33      -4.979   0.663 -16.125  1.00  0.00           H  
ATOM   2991 1HE2 GLN B  33      -1.411   2.165 -15.424  1.00  0.00           H  
ATOM   2992 2HE2 GLN B  33      -2.576   2.741 -16.569  1.00  0.00           H  
ATOM   2993  N   ALA B  34      -5.136  -3.106 -19.110  1.00  0.00           N  
ATOM   2994  CA  ALA B  34      -4.918  -4.206 -20.042  1.00  0.00           C  
ATOM   2995  C   ALA B  34      -5.970  -4.211 -21.144  1.00  0.00           C  
ATOM   2996  O   ALA B  34      -5.655  -4.422 -22.315  1.00  0.00           O  
ATOM   2997  CB  ALA B  34      -4.921  -5.535 -19.301  1.00  0.00           C  
ATOM   2998  H   ALA B  34      -5.309  -3.312 -18.137  1.00  0.00           H  
ATOM   2999  HA  ALA B  34      -3.944  -4.065 -20.511  1.00  0.00           H  
ATOM   3000 1HB  ALA B  34      -4.758  -6.347 -20.010  1.00  0.00           H  
ATOM   3001 2HB  ALA B  34      -4.126  -5.539 -18.556  1.00  0.00           H  
ATOM   3002 3HB  ALA B  34      -5.882  -5.674 -18.807  1.00  0.00           H  
ATOM   3003  N   LEU B  35      -7.221  -3.979 -20.761  1.00  0.00           N  
ATOM   3004  CA  LEU B  35      -8.339  -4.090 -21.690  1.00  0.00           C  
ATOM   3005  C   LEU B  35      -8.174  -3.138 -22.868  1.00  0.00           C  
ATOM   3006  O   LEU B  35      -8.457  -3.496 -24.012  1.00  0.00           O  
ATOM   3007  CB  LEU B  35      -9.660  -3.794 -20.968  1.00  0.00           C  
ATOM   3008  CG  LEU B  35     -10.926  -3.900 -21.828  1.00  0.00           C  
ATOM   3009  CD1 LEU B  35     -11.055  -5.317 -22.370  1.00  0.00           C  
ATOM   3010  CD2 LEU B  35     -12.140  -3.522 -20.992  1.00  0.00           C  
ATOM   3011  H   LEU B  35      -7.402  -3.718 -19.803  1.00  0.00           H  
ATOM   3012  HA  LEU B  35      -8.354  -5.107 -22.082  1.00  0.00           H  
ATOM   3013 1HB  LEU B  35      -9.765  -4.490 -20.137  1.00  0.00           H  
ATOM   3014 2HB  LEU B  35      -9.617  -2.783 -20.565  1.00  0.00           H  
ATOM   3015  HG  LEU B  35     -10.846  -3.224 -22.679  1.00  0.00           H  
ATOM   3016 1HD1 LEU B  35     -11.955  -5.393 -22.981  1.00  0.00           H  
ATOM   3017 2HD1 LEU B  35     -10.183  -5.554 -22.980  1.00  0.00           H  
ATOM   3018 3HD1 LEU B  35     -11.121  -6.020 -21.540  1.00  0.00           H  
ATOM   3019 1HD2 LEU B  35     -13.040  -3.597 -21.603  1.00  0.00           H  
ATOM   3020 2HD2 LEU B  35     -12.222  -4.199 -20.141  1.00  0.00           H  
ATOM   3021 3HD2 LEU B  35     -12.030  -2.499 -20.632  1.00  0.00           H  
ATOM   3022  N   ASP B  36      -7.713  -1.925 -22.582  1.00  0.00           N  
ATOM   3023  CA  ASP B  36      -7.551  -0.905 -23.611  1.00  0.00           C  
ATOM   3024  C   ASP B  36      -6.485  -1.308 -24.622  1.00  0.00           C  
ATOM   3025  O   ASP B  36      -6.687  -1.191 -25.831  1.00  0.00           O  
ATOM   3026  CB  ASP B  36      -7.182   0.439 -22.980  1.00  0.00           C  
ATOM   3027  CG  ASP B  36      -8.380   1.161 -22.379  1.00  0.00           C  
ATOM   3028  OD1 ASP B  36      -9.481   0.897 -22.802  1.00  0.00           O  
ATOM   3029  OD2 ASP B  36      -8.184   1.969 -21.504  1.00  0.00           O  
ATOM   3030  H   ASP B  36      -7.470  -1.704 -21.627  1.00  0.00           H  
ATOM   3031  HA  ASP B  36      -8.497  -0.795 -24.142  1.00  0.00           H  
ATOM   3032 1HB  ASP B  36      -6.440   0.282 -22.196  1.00  0.00           H  
ATOM   3033 2HB  ASP B  36      -6.729   1.084 -23.734  1.00  0.00           H  
ATOM   3034  N   VAL B  37      -5.350  -1.782 -24.121  1.00  0.00           N  
ATOM   3035  CA  VAL B  37      -4.239  -2.178 -24.978  1.00  0.00           C  
ATOM   3036  C   VAL B  37      -4.703  -3.410 -25.808  1.00  0.00           C  
ATOM   3037  O   VAL B  37      -4.217  -3.646 -26.914  1.00  0.00           O  
ATOM   3038  CB  VAL B  37      -2.994  -2.524 -24.140  1.00  0.00           C  
ATOM   3039  CG1 VAL B  37      -1.901  -3.104 -25.025  1.00  0.00           C  
ATOM   3040  CG2 VAL B  37      -2.499  -1.284 -23.413  1.00  0.00           C  
ATOM   3041  H   VAL B  37      -5.254  -1.871 -23.119  1.00  0.00           H  
ATOM   3042  HA  VAL B  37      -3.993  -1.341 -25.633  1.00  0.00           H  
ATOM   3043  HB  VAL B  37      -3.260  -3.292 -23.413  1.00  0.00           H  
ATOM   3044 1HG1 VAL B  37      -1.029  -3.343 -24.416  1.00  0.00           H  
ATOM   3045 2HG1 VAL B  37      -2.266  -4.011 -25.507  1.00  0.00           H  
ATOM   3046 3HG1 VAL B  37      -1.623  -2.374 -25.785  1.00  0.00           H  
ATOM   3047 1HG2 VAL B  37      -1.619  -1.536 -22.821  1.00  0.00           H  
ATOM   3048 2HG2 VAL B  37      -2.239  -0.515 -24.140  1.00  0.00           H  
ATOM   3049 3HG2 VAL B  37      -3.283  -0.910 -22.754  1.00  0.00           H  
ATOM   3050  N   ALA B  38      -5.650  -4.238 -25.323  1.00  0.00           N  
ATOM   3051  CA  ALA B  38      -6.106  -5.392 -26.133  1.00  0.00           C  
ATOM   3052  C   ALA B  38      -6.703  -4.869 -27.436  1.00  0.00           C  
ATOM   3053  O   ALA B  38      -6.350  -5.330 -28.522  1.00  0.00           O  
ATOM   3054  CB  ALA B  38      -7.123  -6.235 -25.376  1.00  0.00           C  
ATOM   3055  H   ALA B  38      -6.056  -4.084 -24.412  1.00  0.00           H  
ATOM   3056  HA  ALA B  38      -5.246  -6.032 -26.338  1.00  0.00           H  
ATOM   3057 1HB  ALA B  38      -7.460  -7.055 -26.010  1.00  0.00           H  
ATOM   3058 2HB  ALA B  38      -6.663  -6.638 -24.475  1.00  0.00           H  
ATOM   3059 3HB  ALA B  38      -7.976  -5.615 -25.102  1.00  0.00           H  
ATOM   3060  N   GLU B  39      -7.610  -3.902 -27.322  1.00  0.00           N  
ATOM   3061  CA  GLU B  39      -8.188  -3.282 -28.532  1.00  0.00           C  
ATOM   3062  C   GLU B  39      -7.129  -2.644 -29.432  1.00  0.00           C  
ATOM   3063  O   GLU B  39      -7.198  -2.744 -30.657  1.00  0.00           O  
ATOM   3064  CB  GLU B  39      -9.223  -2.224 -28.141  1.00  0.00           C  
ATOM   3065  CG  GLU B  39      -9.942  -1.582 -29.318  1.00  0.00           C  
ATOM   3066  CD  GLU B  39     -11.004  -0.607 -28.894  1.00  0.00           C  
ATOM   3067  OE1 GLU B  39     -10.867  -0.028 -27.842  1.00  0.00           O  
ATOM   3068  OE2 GLU B  39     -11.955  -0.439 -29.622  1.00  0.00           O  
ATOM   3069  H   GLU B  39      -7.911  -3.580 -26.414  1.00  0.00           H  
ATOM   3070  HA  GLU B  39      -8.695  -4.056 -29.110  1.00  0.00           H  
ATOM   3071 1HB  GLU B  39      -9.976  -2.673 -27.493  1.00  0.00           H  
ATOM   3072 2HB  GLU B  39      -8.735  -1.430 -27.574  1.00  0.00           H  
ATOM   3073 1HG  GLU B  39      -9.212  -1.059 -29.936  1.00  0.00           H  
ATOM   3074 2HG  GLU B  39     -10.396  -2.365 -29.924  1.00  0.00           H  
ATOM   3075  N   LEU B  40      -6.145  -1.987 -28.814  1.00  0.00           N  
ATOM   3076  CA  LEU B  40      -5.043  -1.403 -29.615  1.00  0.00           C  
ATOM   3077  C   LEU B  40      -4.337  -2.433 -30.454  1.00  0.00           C  
ATOM   3078  O   LEU B  40      -4.112  -2.229 -31.646  1.00  0.00           O  
ATOM   3079  CB  LEU B  40      -3.963  -0.498 -28.645  1.00  0.00           C  
ATOM   3080  CG  LEU B  40      -2.844   0.231 -29.399  1.00  0.00           C  
ATOM   3081  CD1 LEU B  40      -3.455   1.198 -30.405  1.00  0.00           C  
ATOM   3082  CD2 LEU B  40      -1.957   0.966 -28.405  1.00  0.00           C  
ATOM   3083  H   LEU B  40      -6.134  -1.879 -27.810  1.00  0.00           H  
ATOM   3084  HA  LEU B  40      -5.462  -0.648 -30.281  1.00  0.00           H  
ATOM   3085 1HB  LEU B  40      -4.504   0.242 -28.058  1.00  0.00           H  
ATOM   3086 2HB  LEU B  40      -3.494  -1.204 -27.959  1.00  0.00           H  
ATOM   3087  HG  LEU B  40      -2.246  -0.492 -29.954  1.00  0.00           H  
ATOM   3088 1HD1 LEU B  40      -2.661   1.717 -30.940  1.00  0.00           H  
ATOM   3089 2HD1 LEU B  40      -4.070   0.643 -31.115  1.00  0.00           H  
ATOM   3090 3HD1 LEU B  40      -4.074   1.926 -29.881  1.00  0.00           H  
ATOM   3091 1HD2 LEU B  40      -1.162   1.485 -28.941  1.00  0.00           H  
ATOM   3092 2HD2 LEU B  40      -2.554   1.692 -27.852  1.00  0.00           H  
ATOM   3093 3HD2 LEU B  40      -1.520   0.250 -27.710  1.00  0.00           H  
ATOM   3094  N   ALA B  41      -3.980  -3.549 -29.847  1.00  0.00           N  
ATOM   3095  CA  ALA B  41      -3.302  -4.614 -30.556  1.00  0.00           C  
ATOM   3096  C   ALA B  41      -4.195  -5.228 -31.631  1.00  0.00           C  
ATOM   3097  O   ALA B  41      -3.739  -5.523 -32.735  1.00  0.00           O  
ATOM   3098  CB  ALA B  41      -2.838  -5.682 -29.577  1.00  0.00           C  
ATOM   3099  H   ALA B  41      -4.182  -3.664 -28.864  1.00  0.00           H  
ATOM   3100  HA  ALA B  41      -2.417  -4.198 -31.040  1.00  0.00           H  
ATOM   3101 1HB  ALA B  41      -2.322  -6.474 -30.119  1.00  0.00           H  
ATOM   3102 2HB  ALA B  41      -2.158  -5.238 -28.849  1.00  0.00           H  
ATOM   3103 3HB  ALA B  41      -3.700  -6.099 -29.059  1.00  0.00           H  
ATOM   3104  N   TYR B  42      -5.472  -5.423 -31.312  1.00  0.00           N  
ATOM   3105  CA  TYR B  42      -6.432  -5.971 -32.255  1.00  0.00           C  
ATOM   3106  C   TYR B  42      -6.553  -5.067 -33.473  1.00  0.00           C  
ATOM   3107  O   TYR B  42      -6.585  -5.540 -34.609  1.00  0.00           O  
ATOM   3108  CB  TYR B  42      -7.797  -6.160 -31.589  1.00  0.00           C  
ATOM   3109  CG  TYR B  42      -8.883  -6.612 -32.540  1.00  0.00           C  
ATOM   3110  CD1 TYR B  42      -8.729  -7.786 -33.262  1.00  0.00           C  
ATOM   3111  CD2 TYR B  42     -10.035  -5.853 -32.688  1.00  0.00           C  
ATOM   3112  CE1 TYR B  42      -9.720  -8.198 -34.131  1.00  0.00           C  
ATOM   3113  CE2 TYR B  42     -11.026  -6.265 -33.556  1.00  0.00           C  
ATOM   3114  CZ  TYR B  42     -10.872  -7.433 -34.275  1.00  0.00           C  
ATOM   3115  OH  TYR B  42     -11.861  -7.844 -35.140  1.00  0.00           O  
ATOM   3116  H   TYR B  42      -5.780  -5.180 -30.382  1.00  0.00           H  
ATOM   3117  HA  TYR B  42      -6.083  -6.955 -32.572  1.00  0.00           H  
ATOM   3118 1HB  TYR B  42      -7.713  -6.900 -30.791  1.00  0.00           H  
ATOM   3119 2HB  TYR B  42      -8.112  -5.222 -31.133  1.00  0.00           H  
ATOM   3120  HD1 TYR B  42      -7.824  -8.383 -33.144  1.00  0.00           H  
ATOM   3121  HD2 TYR B  42     -10.155  -4.930 -32.121  1.00  0.00           H  
ATOM   3122  HE1 TYR B  42      -9.599  -9.120 -34.698  1.00  0.00           H  
ATOM   3123  HE2 TYR B  42     -11.931  -5.667 -33.674  1.00  0.00           H  
ATOM   3124  HH  TYR B  42     -12.712  -7.542 -34.817  1.00  0.00           H  
ATOM   3125  N   LEU B  43      -6.618  -3.762 -33.223  1.00  0.00           N  
ATOM   3126  CA  LEU B  43      -6.736  -2.765 -34.324  1.00  0.00           C  
ATOM   3127  C   LEU B  43      -5.504  -2.833 -35.235  1.00  0.00           C  
ATOM   3128  O   LEU B  43      -5.623  -2.803 -36.460  1.00  0.00           O  
ATOM   3129  CB  LEU B  43      -6.800  -1.536 -33.659  1.00  0.00           C  
ATOM   3130  CG  LEU B  43      -7.126  -0.386 -34.621  1.00  0.00           C  
ATOM   3131  CD1 LEU B  43      -8.444  -0.674 -35.329  1.00  0.00           C  
ATOM   3132  CD2 LEU B  43      -7.195   0.921 -33.847  1.00  0.00           C  
ATOM   3133  H   LEU B  43      -6.587  -3.438 -32.266  1.00  0.00           H  
ATOM   3134  HA  LEU B  43      -7.631  -2.994 -34.905  1.00  0.00           H  
ATOM   3135 1HB  LEU B  43      -7.595  -1.580 -32.916  1.00  0.00           H  
ATOM   3136 2HB  LEU B  43      -5.869  -1.288 -33.150  1.00  0.00           H  
ATOM   3137  HG  LEU B  43      -6.347  -0.316 -35.382  1.00  0.00           H  
ATOM   3138 1HD1 LEU B  43      -8.675   0.143 -36.013  1.00  0.00           H  
ATOM   3139 2HD1 LEU B  43      -8.359  -1.604 -35.891  1.00  0.00           H  
ATOM   3140 3HD1 LEU B  43      -9.239  -0.766 -34.591  1.00  0.00           H  
ATOM   3141 1HD2 LEU B  43      -7.427   1.738 -34.531  1.00  0.00           H  
ATOM   3142 2HD2 LEU B  43      -7.974   0.853 -33.088  1.00  0.00           H  
ATOM   3143 3HD2 LEU B  43      -6.235   1.111 -33.366  1.00  0.00           H  
ATOM   3144  N   LEU B  44      -4.317  -2.925 -34.622  1.00  0.00           N  
ATOM   3145  CA  LEU B  44      -3.086  -3.094 -35.380  1.00  0.00           C  
ATOM   3146  C   LEU B  44      -3.129  -4.422 -36.185  1.00  0.00           C  
ATOM   3147  O   LEU B  44      -2.719  -4.469 -37.345  1.00  0.00           O  
ATOM   3148  CB  LEU B  44      -1.653  -3.133 -34.447  1.00  0.00           C  
ATOM   3149  CG  LEU B  44      -0.313  -3.339 -35.165  1.00  0.00           C  
ATOM   3150  CD1 LEU B  44      -0.094  -2.210 -36.164  1.00  0.00           C  
ATOM   3151  CD2 LEU B  44       0.810  -3.388 -34.141  1.00  0.00           C  
ATOM   3152  H   LEU B  44      -4.271  -2.877 -33.614  1.00  0.00           H  
ATOM   3153  HA  LEU B  44      -2.990  -2.259 -36.074  1.00  0.00           H  
ATOM   3154 1HB  LEU B  44      -1.598  -2.189 -33.907  1.00  0.00           H  
ATOM   3155 2HB  LEU B  44      -1.766  -3.937 -33.719  1.00  0.00           H  
ATOM   3156  HG  LEU B  44      -0.339  -4.276 -35.722  1.00  0.00           H  
ATOM   3157 1HD1 LEU B  44       0.858  -2.356 -36.675  1.00  0.00           H  
ATOM   3158 2HD1 LEU B  44      -0.901  -2.210 -36.897  1.00  0.00           H  
ATOM   3159 3HD1 LEU B  44      -0.081  -1.256 -35.638  1.00  0.00           H  
ATOM   3160 1HD2 LEU B  44       1.762  -3.534 -34.651  1.00  0.00           H  
ATOM   3161 2HD2 LEU B  44       0.837  -2.450 -33.585  1.00  0.00           H  
ATOM   3162 3HD2 LEU B  44       0.637  -4.214 -33.450  1.00  0.00           H  
ATOM   3163  N   GLY B  45      -3.619  -5.514 -35.595  1.00  0.00           N  
ATOM   3164  CA  GLY B  45      -3.758  -6.782 -36.293  1.00  0.00           C  
ATOM   3165  C   GLY B  45      -4.571  -6.605 -37.554  1.00  0.00           C  
ATOM   3166  O   GLY B  45      -4.153  -7.019 -38.636  1.00  0.00           O  
ATOM   3167  H   GLY B  45      -3.904  -5.452 -34.628  1.00  0.00           H  
ATOM   3168 1HA  GLY B  45      -2.770  -7.174 -36.537  1.00  0.00           H  
ATOM   3169 2HA  GLY B  45      -4.239  -7.507 -35.638  1.00  0.00           H  
ATOM   3170  N   GLU B  46      -5.727  -5.994 -37.420  1.00  0.00           N  
ATOM   3171  CA  GLU B  46      -6.605  -5.731 -38.562  1.00  0.00           C  
ATOM   3172  C   GLU B  46      -5.898  -4.920 -39.641  1.00  0.00           C  
ATOM   3173  O   GLU B  46      -5.983  -5.240 -40.826  1.00  0.00           O  
ATOM   3174  CB  GLU B  46      -7.865  -4.990 -38.105  1.00  0.00           C  
ATOM   3175  CG  GLU B  46      -8.827  -5.836 -37.283  1.00  0.00           C  
ATOM   3176  CD  GLU B  46     -10.014  -5.057 -36.789  1.00  0.00           C  
ATOM   3177  OE1 GLU B  46     -10.978  -4.958 -37.511  1.00  0.00           O  
ATOM   3178  OE2 GLU B  46      -9.958  -4.561 -35.689  1.00  0.00           O  
ATOM   3179  H   GLU B  46      -6.016  -5.697 -36.499  1.00  0.00           H  
ATOM   3180  HA  GLU B  46      -6.910  -6.686 -38.991  1.00  0.00           H  
ATOM   3181 1HB  GLU B  46      -7.582  -4.126 -37.506  1.00  0.00           H  
ATOM   3182 2HB  GLU B  46      -8.405  -4.621 -38.977  1.00  0.00           H  
ATOM   3183 1HG  GLU B  46      -9.180  -6.666 -37.895  1.00  0.00           H  
ATOM   3184 2HG  GLU B  46      -8.291  -6.251 -36.431  1.00  0.00           H  
ATOM   3185  N   LEU B  47      -5.187  -3.852 -39.256  1.00  0.00           N  
ATOM   3186  CA  LEU B  47      -4.509  -2.976 -40.198  1.00  0.00           C  
ATOM   3187  C   LEU B  47      -3.528  -3.780 -41.017  1.00  0.00           C  
ATOM   3188  O   LEU B  47      -3.476  -3.651 -42.241  1.00  0.00           O  
ATOM   3189  CB  LEU B  47      -3.669  -1.632 -39.482  1.00  0.00           C  
ATOM   3190  CG  LEU B  47      -2.908  -0.641 -40.372  1.00  0.00           C  
ATOM   3191  CD1 LEU B  47      -3.878   0.025 -41.336  1.00  0.00           C  
ATOM   3192  CD2 LEU B  47      -2.206   0.390 -39.500  1.00  0.00           C  
ATOM   3193  H   LEU B  47      -5.123  -3.654 -38.267  1.00  0.00           H  
ATOM   3194  HA  LEU B  47      -5.256  -2.527 -40.853  1.00  0.00           H  
ATOM   3195 1HB  LEU B  47      -4.402  -1.066 -38.908  1.00  0.00           H  
ATOM   3196 2HB  LEU B  47      -2.954  -2.069 -38.785  1.00  0.00           H  
ATOM   3197  HG  LEU B  47      -2.167  -1.180 -40.964  1.00  0.00           H  
ATOM   3198 1HD1 LEU B  47      -3.337   0.729 -41.970  1.00  0.00           H  
ATOM   3199 2HD1 LEU B  47      -4.351  -0.733 -41.960  1.00  0.00           H  
ATOM   3200 3HD1 LEU B  47      -4.642   0.559 -40.772  1.00  0.00           H  
ATOM   3201 1HD2 LEU B  47      -1.665   1.093 -40.134  1.00  0.00           H  
ATOM   3202 2HD2 LEU B  47      -2.946   0.929 -38.909  1.00  0.00           H  
ATOM   3203 3HD2 LEU B  47      -1.506  -0.113 -38.834  1.00  0.00           H  
ATOM   3204  N   ALA B  48      -2.739  -4.592 -40.339  1.00  0.00           N  
ATOM   3205  CA  ALA B  48      -1.707  -5.352 -41.020  1.00  0.00           C  
ATOM   3206  C   ALA B  48      -2.299  -6.508 -41.844  1.00  0.00           C  
ATOM   3207  O   ALA B  48      -1.786  -6.850 -42.909  1.00  0.00           O  
ATOM   3208  CB  ALA B  48      -0.700  -5.878 -40.008  1.00  0.00           C  
ATOM   3209  H   ALA B  48      -2.845  -4.692 -39.340  1.00  0.00           H  
ATOM   3210  HA  ALA B  48      -1.179  -4.684 -41.701  1.00  0.00           H  
ATOM   3211 1HB  ALA B  48       0.080  -6.435 -40.526  1.00  0.00           H  
ATOM   3212 2HB  ALA B  48      -0.252  -5.042 -39.471  1.00  0.00           H  
ATOM   3213 3HB  ALA B  48      -1.205  -6.534 -39.301  1.00  0.00           H  
ATOM   3214  N   TYR B  49      -3.380  -7.109 -41.347  1.00  0.00           N  
ATOM   3215  CA  TYR B  49      -4.109  -8.191 -42.022  1.00  0.00           C  
ATOM   3216  C   TYR B  49      -4.653  -7.715 -43.365  1.00  0.00           C  
ATOM   3217  O   TYR B  49      -4.466  -8.372 -44.389  1.00  0.00           O  
ATOM   3218  CB  TYR B  49      -5.248  -8.711 -41.142  1.00  0.00           C  
ATOM   3219  CG  TYR B  49      -6.082  -9.789 -41.795  1.00  0.00           C  
ATOM   3220  CD1 TYR B  49      -5.892 -11.119 -41.449  1.00  0.00           C  
ATOM   3221  CD2 TYR B  49      -7.038  -9.450 -42.741  1.00  0.00           C  
ATOM   3222  CE1 TYR B  49      -6.654 -12.105 -42.047  1.00  0.00           C  
ATOM   3223  CE2 TYR B  49      -7.800 -10.435 -43.338  1.00  0.00           C  
ATOM   3224  CZ  TYR B  49      -7.611 -11.757 -42.993  1.00  0.00           C  
ATOM   3225  OH  TYR B  49      -8.370 -12.739 -43.589  1.00  0.00           O  
ATOM   3226  H   TYR B  49      -3.704  -6.784 -40.448  1.00  0.00           H  
ATOM   3227  HA  TYR B  49      -3.420  -9.020 -42.189  1.00  0.00           H  
ATOM   3228 1HB  TYR B  49      -4.837  -9.113 -40.214  1.00  0.00           H  
ATOM   3229 2HB  TYR B  49      -5.907  -7.885 -40.875  1.00  0.00           H  
ATOM   3230  HD1 TYR B  49      -5.140 -11.386 -40.706  1.00  0.00           H  
ATOM   3231  HD2 TYR B  49      -7.187  -8.405 -43.013  1.00  0.00           H  
ATOM   3232  HE1 TYR B  49      -6.504 -13.150 -41.774  1.00  0.00           H  
ATOM   3233  HE2 TYR B  49      -8.551 -10.168 -44.082  1.00  0.00           H  
ATOM   3234  HH  TYR B  49      -8.978 -12.337 -44.213  1.00  0.00           H  
ATOM   3235  N   LYS B  50      -5.320  -6.575 -43.332  1.00  0.00           N  
ATOM   3236  CA  LYS B  50      -5.895  -5.998 -44.554  1.00  0.00           C  
ATOM   3237  C   LYS B  50      -4.838  -5.652 -45.612  1.00  0.00           C  
ATOM   3238  O   LYS B  50      -5.178  -5.579 -46.809  1.00  0.00           O  
ATOM   3239  CB  LYS B  50      -6.707  -4.749 -44.209  1.00  0.00           C  
ATOM   3240  CG  LYS B  50      -7.480  -4.157 -45.381  1.00  0.00           C  
ATOM   3241  CD  LYS B  50      -8.444  -3.075 -44.918  1.00  0.00           C  
ATOM   3242  CE  LYS B  50      -9.327  -2.595 -46.059  1.00  0.00           C  
ATOM   3243  NZ  LYS B  50     -10.321  -1.584 -45.607  1.00  0.00           N  
ATOM   3244  H   LYS B  50      -5.439  -6.088 -42.455  1.00  0.00           H  
ATOM   3245  HA  LYS B  50      -6.573  -6.730 -44.996  1.00  0.00           H  
ATOM   3246 1HB  LYS B  50      -7.423  -4.985 -43.422  1.00  0.00           H  
ATOM   3247 2HB  LYS B  50      -6.040  -3.977 -43.825  1.00  0.00           H  
ATOM   3248 1HG  LYS B  50      -6.780  -3.726 -46.099  1.00  0.00           H  
ATOM   3249 2HG  LYS B  50      -8.044  -4.945 -45.880  1.00  0.00           H  
ATOM   3250 1HD  LYS B  50      -9.075  -3.467 -44.121  1.00  0.00           H  
ATOM   3251 2HD  LYS B  50      -7.879  -2.228 -44.528  1.00  0.00           H  
ATOM   3252 1HE  LYS B  50      -8.708  -2.153 -46.839  1.00  0.00           H  
ATOM   3253 2HE  LYS B  50      -9.861  -3.443 -46.488  1.00  0.00           H  
ATOM   3254 1HZ  LYS B  50     -10.887  -1.292 -46.390  1.00  0.00           H  
ATOM   3255 2HZ  LYS B  50     -10.915  -1.989 -44.895  1.00  0.00           H  
ATOM   3256 3HZ  LYS B  50      -9.837  -0.783 -45.225  1.00  0.00           H  
ATOM   3257  N   LEU B  51      -3.598  -5.368 -45.172  1.00  0.00           N  
ATOM   3258  CA  LEU B  51      -2.469  -5.047 -46.086  1.00  0.00           C  
ATOM   3259  C   LEU B  51      -1.744  -6.320 -46.579  1.00  0.00           C  
ATOM   3260  O   LEU B  51      -0.779  -6.235 -47.376  1.00  0.00           O  
ATOM   3261  CB  LEU B  51      -1.404  -4.126 -45.351  1.00  0.00           C  
ATOM   3262  CG  LEU B  51      -1.879  -2.730 -44.928  1.00  0.00           C  
ATOM   3263  CD1 LEU B  51      -0.802  -2.061 -44.084  1.00  0.00           C  
ATOM   3264  CD2 LEU B  51      -2.196  -1.904 -46.166  1.00  0.00           C  
ATOM   3265  H   LEU B  51      -3.437  -5.377 -44.175  1.00  0.00           H  
ATOM   3266  HA  LEU B  51      -2.866  -4.521 -46.955  1.00  0.00           H  
ATOM   3267 1HB  LEU B  51      -1.041  -4.636 -44.461  1.00  0.00           H  
ATOM   3268 2HB  LEU B  51      -0.568  -3.997 -46.038  1.00  0.00           H  
ATOM   3269  HG  LEU B  51      -2.774  -2.821 -44.314  1.00  0.00           H  
ATOM   3270 1HD1 LEU B  51      -1.140  -1.069 -43.783  1.00  0.00           H  
ATOM   3271 2HD1 LEU B  51      -0.609  -2.663 -43.196  1.00  0.00           H  
ATOM   3272 3HD1 LEU B  51       0.113  -1.970 -44.669  1.00  0.00           H  
ATOM   3273 1HD2 LEU B  51      -2.534  -0.912 -45.865  1.00  0.00           H  
ATOM   3274 2HD2 LEU B  51      -1.300  -1.811 -46.781  1.00  0.00           H  
ATOM   3275 3HD2 LEU B  51      -2.980  -2.396 -46.740  1.00  0.00           H  
ATOM   3276  N   GLY B  52      -2.197  -7.485 -46.116  1.00  0.00           N  
ATOM   3277  CA  GLY B  52      -1.596  -8.745 -46.482  1.00  0.00           C  
ATOM   3278  C   GLY B  52      -0.329  -9.111 -45.739  1.00  0.00           C  
ATOM   3279  O   GLY B  52       0.447  -9.936 -46.216  1.00  0.00           O  
ATOM   3280  H   GLY B  52      -2.988  -7.481 -45.489  1.00  0.00           H  
ATOM   3281 1HA  GLY B  52      -2.312  -9.551 -46.318  1.00  0.00           H  
ATOM   3282 2HA  GLY B  52      -1.358  -8.739 -47.545  1.00  0.00           H  
ATOM   3283  N   GLU B  53      -0.047  -8.429 -44.630  1.00  0.00           N  
ATOM   3284  CA  GLU B  53       1.128  -8.717 -43.829  1.00  0.00           C  
ATOM   3285  C   GLU B  53       0.751  -9.647 -42.692  1.00  0.00           C  
ATOM   3286  O   GLU B  53       0.528  -9.207 -41.564  1.00  0.00           O  
ATOM   3287  CB  GLU B  53       1.742  -7.429 -43.277  1.00  0.00           C  
ATOM   3288  CG  GLU B  53       3.027  -7.632 -42.488  1.00  0.00           C  
ATOM   3289  CD  GLU B  53       4.126  -8.250 -43.307  1.00  0.00           C  
ATOM   3290  OE1 GLU B  53       4.138  -8.048 -44.497  1.00  0.00           O  
ATOM   3291  OE2 GLU B  53       4.952  -8.926 -42.742  1.00  0.00           O  
ATOM   3292  H   GLU B  53      -0.670  -7.690 -44.341  1.00  0.00           H  
ATOM   3293  HA  GLU B  53       1.872  -9.197 -44.465  1.00  0.00           H  
ATOM   3294 1HB  GLU B  53       1.959  -6.748 -44.101  1.00  0.00           H  
ATOM   3295 2HB  GLU B  53       1.023  -6.934 -42.625  1.00  0.00           H  
ATOM   3296 1HG  GLU B  53       3.368  -6.667 -42.114  1.00  0.00           H  
ATOM   3297 2HG  GLU B  53       2.816  -8.269 -41.630  1.00  0.00           H  
ATOM   3298  N   TYR B  54       0.685 -10.920 -43.006  1.00  0.00           N  
ATOM   3299  CA  TYR B  54       0.125 -11.880 -42.071  1.00  0.00           C  
ATOM   3300  C   TYR B  54       1.046 -12.184 -40.885  1.00  0.00           C  
ATOM   3301  O   TYR B  54       0.583 -12.386 -39.762  1.00  0.00           O  
ATOM   3302  CB  TYR B  54      -0.220 -13.175 -42.810  1.00  0.00           C  
ATOM   3303  CG  TYR B  54      -1.411 -13.052 -43.734  1.00  0.00           C  
ATOM   3304  CD1 TYR B  54      -1.278 -13.353 -45.082  1.00  0.00           C  
ATOM   3305  CD2 TYR B  54      -2.637 -12.640 -43.233  1.00  0.00           C  
ATOM   3306  CE1 TYR B  54      -2.367 -13.241 -45.925  1.00  0.00           C  
ATOM   3307  CE2 TYR B  54      -3.725 -12.527 -44.076  1.00  0.00           C  
ATOM   3308  CZ  TYR B  54      -3.593 -12.826 -45.417  1.00  0.00           C  
ATOM   3309  OH  TYR B  54      -4.677 -12.715 -46.257  1.00  0.00           O  
ATOM   3310  H   TYR B  54       1.024 -11.246 -43.899  1.00  0.00           H  
ATOM   3311  HA  TYR B  54      -0.799 -11.468 -41.664  1.00  0.00           H  
ATOM   3312 1HB  TYR B  54       0.639 -13.495 -43.403  1.00  0.00           H  
ATOM   3313 2HB  TYR B  54      -0.429 -13.963 -42.087  1.00  0.00           H  
ATOM   3314  HD1 TYR B  54      -0.315 -13.677 -45.475  1.00  0.00           H  
ATOM   3315  HD2 TYR B  54      -2.741 -12.403 -42.174  1.00  0.00           H  
ATOM   3316  HE1 TYR B  54      -2.263 -13.476 -46.984  1.00  0.00           H  
ATOM   3317  HE2 TYR B  54      -4.689 -12.203 -43.683  1.00  0.00           H  
ATOM   3318  HH  TYR B  54      -5.441 -12.420 -45.755  1.00  0.00           H  
ATOM   3319  N   ARG B  55       2.372 -12.228 -41.088  1.00  0.00           N  
ATOM   3320  CA  ARG B  55       3.298 -12.454 -39.965  1.00  0.00           C  
ATOM   3321  C   ARG B  55       3.079 -11.431 -38.847  1.00  0.00           C  
ATOM   3322  O   ARG B  55       3.017 -11.787 -37.670  1.00  0.00           O  
ATOM   3323  CB  ARG B  55       4.743 -12.379 -40.436  1.00  0.00           C  
ATOM   3324  CG  ARG B  55       5.781 -12.694 -39.370  1.00  0.00           C  
ATOM   3325  CD  ARG B  55       7.164 -12.518 -39.881  1.00  0.00           C  
ATOM   3326  NE  ARG B  55       7.519 -11.114 -40.014  1.00  0.00           N  
ATOM   3327  CZ  ARG B  55       8.012 -10.353 -39.018  1.00  0.00           C  
ATOM   3328  NH1 ARG B  55       8.204 -10.872 -37.826  1.00  0.00           N  
ATOM   3329  NH2 ARG B  55       8.304  -9.083 -39.240  1.00  0.00           N  
ATOM   3330  H   ARG B  55       2.747 -12.106 -42.018  1.00  0.00           H  
ATOM   3331  HA  ARG B  55       3.118 -13.452 -39.564  1.00  0.00           H  
ATOM   3332 1HB  ARG B  55       4.893 -13.075 -41.259  1.00  0.00           H  
ATOM   3333 2HB  ARG B  55       4.951 -11.377 -40.812  1.00  0.00           H  
ATOM   3334 1HG  ARG B  55       5.642 -12.028 -38.519  1.00  0.00           H  
ATOM   3335 2HG  ARG B  55       5.664 -13.729 -39.045  1.00  0.00           H  
ATOM   3336 1HD  ARG B  55       7.868 -12.983 -39.193  1.00  0.00           H  
ATOM   3337 2HD  ARG B  55       7.252 -12.986 -40.861  1.00  0.00           H  
ATOM   3338  HE  ARG B  55       7.384 -10.678 -40.917  1.00  0.00           H  
ATOM   3339 1HH1 ARG B  55       7.981 -11.843 -37.657  1.00  0.00           H  
ATOM   3340 2HH1 ARG B  55       8.575 -10.301 -37.081  1.00  0.00           H  
ATOM   3341 1HH2 ARG B  55       8.156  -8.683 -40.157  1.00  0.00           H  
ATOM   3342 2HH2 ARG B  55       8.674  -8.512 -38.495  1.00  0.00           H  
ATOM   3343  N   ILE B  56       2.964 -10.162 -39.228  1.00  0.00           N  
ATOM   3344  CA  ILE B  56       2.751  -9.075 -38.267  1.00  0.00           C  
ATOM   3345  C   ILE B  56       1.338  -9.136 -37.718  1.00  0.00           C  
ATOM   3346  O   ILE B  56       1.121  -8.975 -36.517  1.00  0.00           O  
ATOM   3347  CB  ILE B  56       2.784  -7.582 -38.830  1.00  0.00           C  
ATOM   3348  CG1 ILE B  56       4.230  -7.200 -39.157  1.00  0.00           C  
ATOM   3349  CG2 ILE B  56       2.155  -6.556 -37.900  1.00  0.00           C  
ATOM   3350  CD1 ILE B  56       4.383  -5.798 -39.701  1.00  0.00           C  
ATOM   3351  H   ILE B  56       3.026  -9.944 -40.212  1.00  0.00           H  
ATOM   3352  HA  ILE B  56       3.465  -9.190 -37.450  1.00  0.00           H  
ATOM   3353  HB  ILE B  56       2.238  -7.586 -39.773  1.00  0.00           H  
ATOM   3354 1HG1 ILE B  56       4.841  -7.286 -38.259  1.00  0.00           H  
ATOM   3355 2HG1 ILE B  56       4.633  -7.896 -39.893  1.00  0.00           H  
ATOM   3356 1HG2 ILE B  56       2.203  -5.570 -38.361  1.00  0.00           H  
ATOM   3357 2HG2 ILE B  56       1.115  -6.821 -37.716  1.00  0.00           H  
ATOM   3358 3HG2 ILE B  56       2.699  -6.541 -36.955  1.00  0.00           H  
ATOM   3359 1HD1 ILE B  56       5.435  -5.601 -39.909  1.00  0.00           H  
ATOM   3360 2HD1 ILE B  56       3.807  -5.700 -40.622  1.00  0.00           H  
ATOM   3361 3HD1 ILE B  56       4.018  -5.081 -38.966  1.00  0.00           H  
ATOM   3362  N   ALA B  57       0.342  -9.370 -38.573  1.00  0.00           N  
ATOM   3363  CA  ALA B  57      -1.044  -9.470 -38.110  1.00  0.00           C  
ATOM   3364  C   ALA B  57      -1.185 -10.595 -37.046  1.00  0.00           C  
ATOM   3365  O   ALA B  57      -1.846 -10.417 -36.024  1.00  0.00           O  
ATOM   3366  CB  ALA B  57      -1.976  -9.720 -39.286  1.00  0.00           C  
ATOM   3367  H   ALA B  57       0.540  -9.479 -39.558  1.00  0.00           H  
ATOM   3368  HA  ALA B  57      -1.328  -8.519 -37.658  1.00  0.00           H  
ATOM   3369 1HB  ALA B  57      -3.004  -9.788 -38.929  1.00  0.00           H  
ATOM   3370 2HB  ALA B  57      -1.893  -8.897 -39.997  1.00  0.00           H  
ATOM   3371 3HB  ALA B  57      -1.700 -10.652 -39.777  1.00  0.00           H  
ATOM   3372  N   ILE B  58      -0.577 -11.738 -37.269  1.00  0.00           N  
ATOM   3373  CA  ILE B  58      -0.604 -12.864 -36.345  1.00  0.00           C  
ATOM   3374  C   ILE B  58       0.021 -12.469 -34.989  1.00  0.00           C  
ATOM   3375  O   ILE B  58      -0.568 -12.697 -33.933  1.00  0.00           O  
ATOM   3376  CB  ILE B  58       0.143 -14.074 -36.935  1.00  0.00           C  
ATOM   3377  CG1 ILE B  58      -0.616 -14.633 -38.142  1.00  0.00           C  
ATOM   3378  CG2 ILE B  58       0.333 -15.150 -35.877  1.00  0.00           C  
ATOM   3379  CD1 ILE B  58       0.178 -15.629 -38.955  1.00  0.00           C  
ATOM   3380  H   ILE B  58      -0.067 -11.826 -38.136  1.00  0.00           H  
ATOM   3381  HA  ILE B  58      -1.643 -13.154 -36.184  1.00  0.00           H  
ATOM   3382  HB  ILE B  58       1.120 -13.756 -37.297  1.00  0.00           H  
ATOM   3383 1HG1 ILE B  58      -1.531 -15.119 -37.802  1.00  0.00           H  
ATOM   3384 2HG1 ILE B  58      -0.909 -13.813 -38.800  1.00  0.00           H  
ATOM   3385 1HG2 ILE B  58       0.862 -15.997 -36.312  1.00  0.00           H  
ATOM   3386 2HG2 ILE B  58       0.914 -14.746 -35.049  1.00  0.00           H  
ATOM   3387 3HG2 ILE B  58      -0.641 -15.478 -35.512  1.00  0.00           H  
ATOM   3388 1HD1 ILE B  58      -0.426 -15.980 -39.792  1.00  0.00           H  
ATOM   3389 2HD1 ILE B  58       1.081 -15.151 -39.334  1.00  0.00           H  
ATOM   3390 3HD1 ILE B  58       0.451 -16.475 -38.326  1.00  0.00           H  
ATOM   3391  N   ARG B  59       1.208 -11.880 -35.044  1.00  0.00           N  
ATOM   3392  CA  ARG B  59       1.859 -11.331 -33.837  1.00  0.00           C  
ATOM   3393  C   ARG B  59       0.916 -10.419 -33.032  1.00  0.00           C  
ATOM   3394  O   ARG B  59       0.805 -10.550 -31.812  1.00  0.00           O  
ATOM   3395  CB  ARG B  59       3.104 -10.544 -34.219  1.00  0.00           C  
ATOM   3396  CG  ARG B  59       4.276 -11.390 -34.692  1.00  0.00           C  
ATOM   3397  CD  ARG B  59       5.504 -10.575 -34.873  1.00  0.00           C  
ATOM   3398  NE  ARG B  59       6.093 -10.191 -33.600  1.00  0.00           N  
ATOM   3399  CZ  ARG B  59       7.107  -9.316 -33.459  1.00  0.00           C  
ATOM   3400  NH1 ARG B  59       7.633  -8.743 -34.519  1.00  0.00           N  
ATOM   3401  NH2 ARG B  59       7.574  -9.033 -32.256  1.00  0.00           N  
ATOM   3402  H   ARG B  59       1.678 -11.805 -35.934  1.00  0.00           H  
ATOM   3403  HA  ARG B  59       2.157 -12.162 -33.197  1.00  0.00           H  
ATOM   3404 1HB  ARG B  59       2.861  -9.843 -35.017  1.00  0.00           H  
ATOM   3405 2HB  ARG B  59       3.442  -9.961 -33.362  1.00  0.00           H  
ATOM   3406 1HG  ARG B  59       4.485 -12.165 -33.954  1.00  0.00           H  
ATOM   3407 2HG  ARG B  59       4.027 -11.854 -35.647  1.00  0.00           H  
ATOM   3408 1HD  ARG B  59       6.243 -11.149 -35.431  1.00  0.00           H  
ATOM   3409 2HD  ARG B  59       5.260  -9.667 -35.423  1.00  0.00           H  
ATOM   3410  HE  ARG B  59       5.715 -10.612 -32.761  1.00  0.00           H  
ATOM   3411 1HH1 ARG B  59       7.276  -8.959 -35.439  1.00  0.00           H  
ATOM   3412 2HH1 ARG B  59       8.393  -8.086 -34.414  1.00  0.00           H  
ATOM   3413 1HH2 ARG B  59       7.170  -9.473 -31.440  1.00  0.00           H  
ATOM   3414 2HH2 ARG B  59       8.333  -8.377 -32.150  1.00  0.00           H  
ATOM   3415  N   ALA B  60       0.229  -9.487 -33.702  1.00  0.00           N  
ATOM   3416  CA  ALA B  60      -0.617  -8.491 -33.060  1.00  0.00           C  
ATOM   3417  C   ALA B  60      -1.888  -9.100 -32.566  1.00  0.00           C  
ATOM   3418  O   ALA B  60      -2.400  -8.723 -31.511  1.00  0.00           O  
ATOM   3419  CB  ALA B  60      -0.928  -7.347 -34.016  1.00  0.00           C  
ATOM   3420  H   ALA B  60       0.311  -9.486 -34.710  1.00  0.00           H  
ATOM   3421  HA  ALA B  60      -0.074  -8.069 -32.213  1.00  0.00           H  
ATOM   3422 1HB  ALA B  60      -1.572  -6.622 -33.519  1.00  0.00           H  
ATOM   3423 2HB  ALA B  60      -0.000  -6.863 -34.318  1.00  0.00           H  
ATOM   3424 3HB  ALA B  60      -1.435  -7.738 -34.897  1.00  0.00           H  
ATOM   3425  N   TYR B  61      -2.455 -10.065 -33.296  1.00  0.00           N  
ATOM   3426  CA  TYR B  61      -3.649 -10.724 -32.778  1.00  0.00           C  
ATOM   3427  C   TYR B  61      -3.352 -11.541 -31.503  1.00  0.00           C  
ATOM   3428  O   TYR B  61      -4.157 -11.573 -30.572  1.00  0.00           O  
ATOM   3429  CB  TYR B  61      -4.260 -11.622 -33.856  1.00  0.00           C  
ATOM   3430  CG  TYR B  61      -4.932 -10.860 -34.977  1.00  0.00           C  
ATOM   3431  CD1 TYR B  61      -4.529 -11.060 -36.289  1.00  0.00           C  
ATOM   3432  CD2 TYR B  61      -5.949  -9.962 -34.693  1.00  0.00           C  
ATOM   3433  CE1 TYR B  61      -5.143 -10.364 -37.313  1.00  0.00           C  
ATOM   3434  CE2 TYR B  61      -6.563  -9.267 -35.716  1.00  0.00           C  
ATOM   3435  CZ  TYR B  61      -6.163  -9.465 -37.022  1.00  0.00           C  
ATOM   3436  OH  TYR B  61      -6.774  -8.772 -38.042  1.00  0.00           O  
ATOM   3437  H   TYR B  61      -2.084 -10.351 -34.190  1.00  0.00           H  
ATOM   3438  HA  TYR B  61      -4.385  -9.959 -32.526  1.00  0.00           H  
ATOM   3439 1HB  TYR B  61      -3.480 -12.250 -34.290  1.00  0.00           H  
ATOM   3440 2HB  TYR B  61      -4.999 -12.283 -33.404  1.00  0.00           H  
ATOM   3441  HD1 TYR B  61      -3.729 -11.765 -36.513  1.00  0.00           H  
ATOM   3442  HD2 TYR B  61      -6.265  -9.804 -33.660  1.00  0.00           H  
ATOM   3443  HE1 TYR B  61      -4.827 -10.520 -38.344  1.00  0.00           H  
ATOM   3444  HE2 TYR B  61      -7.363  -8.560 -35.492  1.00  0.00           H  
ATOM   3445  HH  TYR B  61      -6.380  -9.025 -38.880  1.00  0.00           H  
ATOM   3446  N   ARG B  62      -2.184 -12.208 -31.461  1.00  0.00           N  
ATOM   3447  CA  ARG B  62      -1.775 -12.954 -30.292  1.00  0.00           C  
ATOM   3448  C   ARG B  62      -1.633 -12.000 -29.092  1.00  0.00           C  
ATOM   3449  O   ARG B  62      -2.085 -12.304 -27.988  1.00  0.00           O  
ATOM   3450  CB  ARG B  62      -0.459 -13.674 -30.547  1.00  0.00           C  
ATOM   3451  CG  ARG B  62       0.064 -14.488 -29.375  1.00  0.00           C  
ATOM   3452  CD  ARG B  62       1.087 -13.740 -28.600  1.00  0.00           C  
ATOM   3453  NE  ARG B  62       2.324 -13.581 -29.347  1.00  0.00           N  
ATOM   3454  CZ  ARG B  62       3.271 -12.663 -29.073  1.00  0.00           C  
ATOM   3455  NH1 ARG B  62       3.107 -11.830 -28.070  1.00  0.00           N  
ATOM   3456  NH2 ARG B  62       4.364 -12.598 -29.814  1.00  0.00           N  
ATOM   3457  H   ARG B  62      -1.576 -12.186 -32.268  1.00  0.00           H  
ATOM   3458  HA  ARG B  62      -2.538 -13.702 -30.075  1.00  0.00           H  
ATOM   3459 1HB  ARG B  62      -0.573 -14.350 -31.394  1.00  0.00           H  
ATOM   3460 2HB  ARG B  62       0.308 -12.946 -30.813  1.00  0.00           H  
ATOM   3461 1HG  ARG B  62      -0.762 -14.733 -28.705  1.00  0.00           H  
ATOM   3462 2HG  ARG B  62       0.518 -15.408 -29.744  1.00  0.00           H  
ATOM   3463 1HD  ARG B  62       0.706 -12.749 -28.356  1.00  0.00           H  
ATOM   3464 2HD  ARG B  62       1.311 -14.278 -27.680  1.00  0.00           H  
ATOM   3465  HE  ARG B  62       2.486 -14.205 -30.127  1.00  0.00           H  
ATOM   3466 1HH1 ARG B  62       2.272 -11.878 -27.504  1.00  0.00           H  
ATOM   3467 2HH1 ARG B  62       3.816 -11.140 -27.864  1.00  0.00           H  
ATOM   3468 1HH2 ARG B  62       4.489 -13.239 -30.585  1.00  0.00           H  
ATOM   3469 2HH2 ARG B  62       5.072 -11.910 -29.609  1.00  0.00           H  
ATOM   3470  N   ILE B  63      -1.002 -10.836 -29.298  1.00  0.00           N  
ATOM   3471  CA  ILE B  63      -0.891  -9.832 -28.228  1.00  0.00           C  
ATOM   3472  C   ILE B  63      -2.233  -9.430 -27.670  1.00  0.00           C  
ATOM   3473  O   ILE B  63      -2.394  -9.380 -26.458  1.00  0.00           O  
ATOM   3474  CB  ILE B  63      -0.189  -8.294 -28.687  1.00  0.00           C  
ATOM   3475  CG1 ILE B  63       1.293  -8.403 -29.054  1.00  0.00           C  
ATOM   3476  CG2 ILE B  63      -0.392  -7.279 -27.573  1.00  0.00           C  
ATOM   3477  CD1 ILE B  63       1.845  -7.172 -29.735  1.00  0.00           C  
ATOM   3478  H   ILE B  63      -0.595 -10.639 -30.201  1.00  0.00           H  
ATOM   3479  HA  ILE B  63      -0.301 -10.257 -27.415  1.00  0.00           H  
ATOM   3480  HB  ILE B  63      -0.710  -7.948 -29.580  1.00  0.00           H  
ATOM   3481 1HG1 ILE B  63       1.878  -8.587 -28.153  1.00  0.00           H  
ATOM   3482 2HG1 ILE B  63       1.441  -9.255 -29.718  1.00  0.00           H  
ATOM   3483 1HG2 ILE B  63       0.005  -6.313 -27.883  1.00  0.00           H  
ATOM   3484 2HG2 ILE B  63      -1.455  -7.182 -27.358  1.00  0.00           H  
ATOM   3485 3HG2 ILE B  63       0.130  -7.614 -26.676  1.00  0.00           H  
ATOM   3486 1HD1 ILE B  63       2.900  -7.326 -29.963  1.00  0.00           H  
ATOM   3487 2HD1 ILE B  63       1.297  -6.989 -30.659  1.00  0.00           H  
ATOM   3488 3HD1 ILE B  63       1.741  -6.313 -29.074  1.00  0.00           H  
ATOM   3489  N   ALA B  64      -3.203  -9.152 -28.560  1.00  0.00           N  
ATOM   3490  CA  ALA B  64      -4.561  -8.755 -28.215  1.00  0.00           C  
ATOM   3491  C   ALA B  64      -5.186  -9.857 -27.406  1.00  0.00           C  
ATOM   3492  O   ALA B  64      -5.746  -9.613 -26.337  1.00  0.00           O  
ATOM   3493  CB  ALA B  64      -5.389  -8.464 -29.459  1.00  0.00           C  
ATOM   3494  H   ALA B  64      -2.946  -9.233 -29.534  1.00  0.00           H  
ATOM   3495  HA  ALA B  64      -4.515  -7.833 -27.635  1.00  0.00           H  
ATOM   3496 1HB  ALA B  64      -6.405  -8.201 -29.165  1.00  0.00           H  
ATOM   3497 2HB  ALA B  64      -4.943  -7.633 -30.005  1.00  0.00           H  
ATOM   3498 3HB  ALA B  64      -5.412  -9.347 -30.096  1.00  0.00           H  
ATOM   3499  N   LEU B  65      -5.103 -11.096 -27.901  1.00  0.00           N  
ATOM   3500  CA  LEU B  65      -5.733 -12.225 -27.229  1.00  0.00           C  
ATOM   3501  C   LEU B  65      -5.109 -12.607 -25.880  1.00  0.00           C  
ATOM   3502  O   LEU B  65      -5.785 -13.246 -25.051  1.00  0.00           O  
ATOM   3503  CB  LEU B  65      -5.693 -13.443 -28.161  1.00  0.00           C  
ATOM   3504  CG  LEU B  65      -6.560 -13.343 -29.422  1.00  0.00           C  
ATOM   3505  CD1 LEU B  65      -6.307 -14.555 -30.310  1.00  0.00           C  
ATOM   3506  CD2 LEU B  65      -8.027 -13.253 -29.027  1.00  0.00           C  
ATOM   3507  H   LEU B  65      -4.594 -11.257 -28.757  1.00  0.00           H  
ATOM   3508  HA  LEU B  65      -6.773 -11.968 -27.022  1.00  0.00           H  
ATOM   3509 1HB  LEU B  65      -4.664 -13.604 -28.478  1.00  0.00           H  
ATOM   3510 2HB  LEU B  65      -6.021 -14.319 -27.601  1.00  0.00           H  
ATOM   3511  HG  LEU B  65      -6.281 -12.453 -29.987  1.00  0.00           H  
ATOM   3512 1HD1 LEU B  65      -6.923 -14.484 -31.206  1.00  0.00           H  
ATOM   3513 2HD1 LEU B  65      -5.255 -14.584 -30.595  1.00  0.00           H  
ATOM   3514 3HD1 LEU B  65      -6.562 -15.463 -29.766  1.00  0.00           H  
ATOM   3515 1HD2 LEU B  65      -8.642 -13.181 -29.923  1.00  0.00           H  
ATOM   3516 2HD2 LEU B  65      -8.306 -14.143 -28.464  1.00  0.00           H  
ATOM   3517 3HD2 LEU B  65      -8.182 -12.369 -28.408  1.00  0.00           H  
ATOM   3518  N   LYS B  66      -3.807 -12.309 -25.675  1.00  0.00           N  
ATOM   3519  CA  LYS B  66      -3.163 -12.483 -24.369  1.00  0.00           C  
ATOM   3520  C   LYS B  66      -3.866 -11.619 -23.305  1.00  0.00           C  
ATOM   3521  O   LYS B  66      -3.902 -11.982 -22.126  1.00  0.00           O  
ATOM   3522  CB  LYS B  66      -1.678 -12.128 -24.450  1.00  0.00           C  
ATOM   3523  CG  LYS B  66      -0.930 -12.245 -23.128  1.00  0.00           C  
ATOM   3524  CD  LYS B  66       0.576 -12.218 -23.341  1.00  0.00           C  
ATOM   3525  CE  LYS B  66       1.024 -10.908 -23.972  1.00  0.00           C  
ATOM   3526  NZ  LYS B  66       2.505 -10.793 -24.023  1.00  0.00           N  
ATOM   3527  H   LYS B  66      -3.263 -11.956 -26.449  1.00  0.00           H  
ATOM   3528  HA  LYS B  66      -3.238 -13.533 -24.084  1.00  0.00           H  
ATOM   3529 1HB  LYS B  66      -1.186 -12.781 -25.172  1.00  0.00           H  
ATOM   3530 2HB  LYS B  66      -1.567 -11.104 -24.807  1.00  0.00           H  
ATOM   3531 1HG  LYS B  66      -1.212 -11.418 -22.476  1.00  0.00           H  
ATOM   3532 2HG  LYS B  66      -1.204 -13.179 -22.638  1.00  0.00           H  
ATOM   3533 1HD  LYS B  66       1.081 -12.341 -22.382  1.00  0.00           H  
ATOM   3534 2HD  LYS B  66       0.865 -13.042 -23.993  1.00  0.00           H  
ATOM   3535 1HE  LYS B  66       0.631 -10.840 -24.985  1.00  0.00           H  
ATOM   3536 2HE  LYS B  66       0.626 -10.073 -23.396  1.00  0.00           H  
ATOM   3537 1HZ  LYS B  66       2.761  -9.913 -24.447  1.00  0.00           H  
ATOM   3538 2HZ  LYS B  66       2.880 -10.837 -23.086  1.00  0.00           H  
ATOM   3539 3HZ  LYS B  66       2.884 -11.552 -24.571  1.00  0.00           H  
ATOM   3540  N   ARG B  67      -4.383 -10.462 -23.746  1.00  0.00           N  
ATOM   3541  CA  ARG B  67      -5.005  -9.472 -22.879  1.00  0.00           C  
ATOM   3542  C   ARG B  67      -6.535  -9.635 -22.837  1.00  0.00           C  
ATOM   3543  O   ARG B  67      -7.131  -9.474 -21.799  1.00  0.00           O  
ATOM   3544  CB  ARG B  67      -4.656  -8.068 -23.351  1.00  0.00           C  
ATOM   3545  CG  ARG B  67      -3.177  -7.723 -23.292  1.00  0.00           C  
ATOM   3546  CD  ARG B  67      -2.690  -7.630 -21.892  1.00  0.00           C  
ATOM   3547  NE  ARG B  67      -1.274  -7.304 -21.831  1.00  0.00           N  
ATOM   3548  CZ  ARG B  67      -0.779  -6.051 -21.788  1.00  0.00           C  
ATOM   3549  NH1 ARG B  67      -1.596  -5.021 -21.802  1.00  0.00           N  
ATOM   3550  NH2 ARG B  67       0.527  -5.858 -21.735  1.00  0.00           N  
ATOM   3551  H   ARG B  67      -4.328 -10.283 -24.738  1.00  0.00           H  
ATOM   3552  HA  ARG B  67      -4.619  -9.607 -21.868  1.00  0.00           H  
ATOM   3553 1HB  ARG B  67      -4.984  -7.939 -24.381  1.00  0.00           H  
ATOM   3554 2HB  ARG B  67      -5.190  -7.337 -22.743  1.00  0.00           H  
ATOM   3555 1HG  ARG B  67      -2.602  -8.495 -23.805  1.00  0.00           H  
ATOM   3556 2HG  ARG B  67      -3.008  -6.761 -23.779  1.00  0.00           H  
ATOM   3557 1HD  ARG B  67      -3.242  -6.853 -21.366  1.00  0.00           H  
ATOM   3558 2HD  ARG B  67      -2.841  -8.586 -21.391  1.00  0.00           H  
ATOM   3559  HE  ARG B  67      -0.615  -8.071 -21.819  1.00  0.00           H  
ATOM   3560 1HH1 ARG B  67      -2.594  -5.169 -21.844  1.00  0.00           H  
ATOM   3561 2HH1 ARG B  67      -1.225  -4.082 -21.771  1.00  0.00           H  
ATOM   3562 1HH2 ARG B  67       1.156  -6.651 -21.724  1.00  0.00           H  
ATOM   3563 2HH2 ARG B  67       0.898  -4.920 -21.703  1.00  0.00           H  
ATOM   3564  N   ASP B  68      -7.137 -10.054 -23.941  1.00  0.00           N  
ATOM   3565  CA  ASP B  68      -8.586 -10.284 -23.998  1.00  0.00           C  
ATOM   3566  C   ASP B  68      -8.838 -11.579 -24.769  1.00  0.00           C  
ATOM   3567  O   ASP B  68      -9.010 -11.563 -25.988  1.00  0.00           O  
ATOM   3568  CB  ASP B  68      -9.311  -9.115 -24.667  1.00  0.00           C  
ATOM   3569  CG  ASP B  68     -10.826  -9.271 -24.653  1.00  0.00           C  
ATOM   3570  OD1 ASP B  68     -11.293 -10.305 -24.238  1.00  0.00           O  
ATOM   3571  OD2 ASP B  68     -11.501  -8.354 -25.056  1.00  0.00           O  
ATOM   3572  H   ASP B  68      -6.581 -10.217 -24.768  1.00  0.00           H  
ATOM   3573  HA  ASP B  68      -8.963 -10.368 -22.978  1.00  0.00           H  
ATOM   3574 1HB  ASP B  68      -9.052  -8.186 -24.160  1.00  0.00           H  
ATOM   3575 2HB  ASP B  68      -8.980  -9.026 -25.703  1.00  0.00           H  
ATOM   3576  N   PRO B  69      -8.868 -12.718 -24.086  1.00  0.00           N  
ATOM   3577  CA  PRO B  69      -9.119 -13.980 -24.807  1.00  0.00           C  
ATOM   3578  C   PRO B  69     -10.562 -14.171 -25.222  1.00  0.00           C  
ATOM   3579  O   PRO B  69     -10.910 -15.174 -25.846  1.00  0.00           O  
ATOM   3580  CB  PRO B  69      -8.703 -15.040 -23.782  1.00  0.00           C  
ATOM   3581  CG  PRO B  69      -8.985 -14.405 -22.463  1.00  0.00           C  
ATOM   3582  CD  PRO B  69      -8.654 -12.951 -22.670  1.00  0.00           C  
ATOM   3583  HA  PRO B  69      -8.517 -13.984 -25.717  1.00  0.00           H  
ATOM   3584 1HB  PRO B  69      -9.278 -15.964 -23.942  1.00  0.00           H  
ATOM   3585 2HB  PRO B  69      -7.642 -15.296 -23.915  1.00  0.00           H  
ATOM   3586 1HG  PRO B  69     -10.036 -14.564 -22.181  1.00  0.00           H  
ATOM   3587 2HG  PRO B  69      -8.371 -14.871 -21.678  1.00  0.00           H  
ATOM   3588 1HD  PRO B  69      -9.334 -12.330 -22.069  1.00  0.00           H  
ATOM   3589 2HD  PRO B  69      -7.607 -12.767 -22.385  1.00  0.00           H  
ATOM   3590  N   ASN B  70     -11.427 -13.222 -24.889  1.00  0.00           N  
ATOM   3591  CA  ASN B  70     -12.823 -13.323 -25.273  1.00  0.00           C  
ATOM   3592  C   ASN B  70     -13.201 -12.599 -26.566  1.00  0.00           C  
ATOM   3593  O   ASN B  70     -14.377 -12.578 -26.935  1.00  0.00           O  
ATOM   3594  CB  ASN B  70     -13.690 -12.823 -24.133  1.00  0.00           C  
ATOM   3595  CG  ASN B  70     -13.658 -13.736 -22.939  1.00  0.00           C  
ATOM   3596  OD1 ASN B  70     -13.480 -14.952 -23.077  1.00  0.00           O  
ATOM   3597  ND2 ASN B  70     -13.827 -13.174 -21.769  1.00  0.00           N  
ATOM   3598  H   ASN B  70     -11.118 -12.417 -24.362  1.00  0.00           H  
ATOM   3599  HA  ASN B  70     -13.062 -14.374 -25.437  1.00  0.00           H  
ATOM   3600 1HB  ASN B  70     -13.352 -11.831 -23.826  1.00  0.00           H  
ATOM   3601 2HB  ASN B  70     -14.720 -12.726 -24.475  1.00  0.00           H  
ATOM   3602 1HD2 ASN B  70     -13.815 -13.733 -20.939  1.00  0.00           H  
ATOM   3603 2HD2 ASN B  70     -13.967 -12.187 -21.705  1.00  0.00           H  
ATOM   3604  N   ASN B  71     -12.219 -12.044 -27.265  1.00  0.00           N  
ATOM   3605  CA  ASN B  71     -12.490 -11.368 -28.537  1.00  0.00           C  
ATOM   3606  C   ASN B  71     -12.622 -12.408 -29.668  1.00  0.00           C  
ATOM   3607  O   ASN B  71     -11.622 -12.878 -30.213  1.00  0.00           O  
ATOM   3608  CB  ASN B  71     -11.403 -10.355 -28.852  1.00  0.00           C  
ATOM   3609  CG  ASN B  71     -11.692  -9.568 -30.099  1.00  0.00           C  
ATOM   3610  OD1 ASN B  71     -12.308 -10.078 -31.043  1.00  0.00           O  
ATOM   3611  ND2 ASN B  71     -11.259  -8.333 -30.124  1.00  0.00           N  
ATOM   3612  H   ASN B  71     -11.270 -12.084 -26.921  1.00  0.00           H  
ATOM   3613  HA  ASN B  71     -13.425 -10.814 -28.443  1.00  0.00           H  
ATOM   3614 1HB  ASN B  71     -11.299  -9.663 -28.016  1.00  0.00           H  
ATOM   3615 2HB  ASN B  71     -10.450 -10.870 -28.973  1.00  0.00           H  
ATOM   3616 1HD2 ASN B  71     -11.422  -7.761 -30.929  1.00  0.00           H  
ATOM   3617 2HD2 ASN B  71     -10.766  -7.961 -29.339  1.00  0.00           H  
ATOM   3618  N   ALA B  72     -13.861 -12.760 -30.013  1.00  0.00           N  
ATOM   3619  CA  ALA B  72     -14.084 -13.775 -31.040  1.00  0.00           C  
ATOM   3620  C   ALA B  72     -13.530 -13.359 -32.409  1.00  0.00           C  
ATOM   3621  O   ALA B  72     -13.018 -14.189 -33.161  1.00  0.00           O  
ATOM   3622  CB  ALA B  72     -15.571 -14.083 -31.148  1.00  0.00           C  
ATOM   3623  H   ALA B  72     -14.657 -12.329 -29.566  1.00  0.00           H  
ATOM   3624  HA  ALA B  72     -13.574 -14.691 -30.738  1.00  0.00           H  
ATOM   3625 1HB  ALA B  72     -15.730 -14.851 -31.904  1.00  0.00           H  
ATOM   3626 2HB  ALA B  72     -15.941 -14.438 -30.186  1.00  0.00           H  
ATOM   3627 3HB  ALA B  72     -16.110 -13.179 -31.431  1.00  0.00           H  
ATOM   3628  N   GLU B  73     -13.642 -12.060 -32.714  1.00  0.00           N  
ATOM   3629  CA  GLU B  73     -13.185 -11.553 -34.017  1.00  0.00           C  
ATOM   3630  C   GLU B  73     -11.678 -11.656 -34.129  1.00  0.00           C  
ATOM   3631  O   GLU B  73     -11.140 -11.903 -35.208  1.00  0.00           O  
ATOM   3632  CB  GLU B  73     -13.620 -10.101 -34.222  1.00  0.00           C  
ATOM   3633  CG  GLU B  73     -15.120  -9.913 -34.402  1.00  0.00           C  
ATOM   3634  CD  GLU B  73     -15.515  -8.470 -34.552  1.00  0.00           C  
ATOM   3635  OE1 GLU B  73     -14.676  -7.678 -34.908  1.00  0.00           O  
ATOM   3636  OE2 GLU B  73     -16.658  -8.160 -34.311  1.00  0.00           O  
ATOM   3637  H   GLU B  73     -14.044 -11.412 -32.050  1.00  0.00           H  
ATOM   3638  HA  GLU B  73     -13.646 -12.154 -34.803  1.00  0.00           H  
ATOM   3639 1HB  GLU B  73     -13.309  -9.504 -33.365  1.00  0.00           H  
ATOM   3640 2HB  GLU B  73     -13.124  -9.693 -35.103  1.00  0.00           H  
ATOM   3641 1HG  GLU B  73     -15.440 -10.460 -35.288  1.00  0.00           H  
ATOM   3642 2HG  GLU B  73     -15.634 -10.338 -33.541  1.00  0.00           H  
ATOM   3643  N   ALA B  74     -10.985 -11.462 -32.995  1.00  0.00           N  
ATOM   3644  CA  ALA B  74      -9.536 -11.644 -32.966  1.00  0.00           C  
ATOM   3645  C   ALA B  74      -9.160 -13.069 -33.235  1.00  0.00           C  
ATOM   3646  O   ALA B  74      -8.230 -13.343 -33.993  1.00  0.00           O  
ATOM   3647  CB  ALA B  74      -8.966 -11.203 -31.626  1.00  0.00           C  
ATOM   3648  H   ALA B  74     -11.463 -11.187 -32.150  1.00  0.00           H  
ATOM   3649  HA  ALA B  74      -9.092 -11.012 -33.735  1.00  0.00           H  
ATOM   3650 1HB  ALA B  74      -7.887 -11.357 -31.622  1.00  0.00           H  
ATOM   3651 2HB  ALA B  74      -9.183 -10.146 -31.469  1.00  0.00           H  
ATOM   3652 3HB  ALA B  74      -9.418 -11.788 -30.827  1.00  0.00           H  
ATOM   3653  N   TRP B  75      -9.878 -14.026 -32.621  1.00  0.00           N  
ATOM   3654  CA  TRP B  75      -9.595 -15.440 -32.923  1.00  0.00           C  
ATOM   3655  C   TRP B  75      -9.853 -15.747 -34.392  1.00  0.00           C  
ATOM   3656  O   TRP B  75      -9.069 -16.442 -35.038  1.00  0.00           O  
ATOM   3657  CB  TRP B  75     -10.452 -16.361 -32.052  1.00  0.00           C  
ATOM   3658  CG  TRP B  75     -10.029 -16.390 -30.615  1.00  0.00           C  
ATOM   3659  CD1 TRP B  75     -10.630 -15.746 -29.575  1.00  0.00           C  
ATOM   3660  CD2 TRP B  75      -8.905 -17.105 -30.047  1.00  0.00           C  
ATOM   3661  NE1 TRP B  75      -9.960 -16.008 -28.405  1.00  0.00           N  
ATOM   3662  CE2 TRP B  75      -8.902 -16.839 -28.676  1.00  0.00           C  
ATOM   3663  CE3 TRP B  75      -7.915 -17.936 -30.586  1.00  0.00           C  
ATOM   3664  CZ2 TRP B  75      -7.946 -17.373 -27.827  1.00  0.00           C  
ATOM   3665  CZ3 TRP B  75      -6.957 -18.473 -29.734  1.00  0.00           C  
ATOM   3666  CH2 TRP B  75      -6.974 -18.198 -28.390  1.00  0.00           C  
ATOM   3667  H   TRP B  75     -10.605 -13.800 -31.958  1.00  0.00           H  
ATOM   3668  HA  TRP B  75      -8.547 -15.639 -32.698  1.00  0.00           H  
ATOM   3669 1HB  TRP B  75     -11.493 -16.039 -32.097  1.00  0.00           H  
ATOM   3670 2HB  TRP B  75     -10.407 -17.377 -32.443  1.00  0.00           H  
ATOM   3671  HD1 TRP B  75     -11.514 -15.116 -29.660  1.00  0.00           H  
ATOM   3672  HE1 TRP B  75     -10.205 -15.648 -27.494  1.00  0.00           H  
ATOM   3673  HE3 TRP B  75      -7.899 -18.160 -31.653  1.00  0.00           H  
ATOM   3674  HZ2 TRP B  75      -7.942 -17.166 -26.756  1.00  0.00           H  
ATOM   3675  HZ3 TRP B  75      -6.190 -19.119 -30.162  1.00  0.00           H  
ATOM   3676  HH2 TRP B  75      -6.207 -18.636 -27.750  1.00  0.00           H  
ATOM   3677  N   TYR B  76     -10.956 -15.226 -34.917  1.00  0.00           N  
ATOM   3678  CA  TYR B  76     -11.388 -15.510 -36.274  1.00  0.00           C  
ATOM   3679  C   TYR B  76     -10.325 -14.976 -37.265  1.00  0.00           C  
ATOM   3680  O   TYR B  76      -9.892 -15.689 -38.170  1.00  0.00           O  
ATOM   3681  CB  TYR B  76     -12.761 -14.888 -36.543  1.00  0.00           C  
ATOM   3682  CG  TYR B  76     -13.262 -15.104 -37.954  1.00  0.00           C  
ATOM   3683  CD1 TYR B  76     -13.322 -16.386 -38.481  1.00  0.00           C  
ATOM   3684  CD2 TYR B  76     -13.662 -14.021 -38.722  1.00  0.00           C  
ATOM   3685  CE1 TYR B  76     -13.780 -16.584 -39.769  1.00  0.00           C  
ATOM   3686  CE2 TYR B  76     -14.119 -14.218 -40.011  1.00  0.00           C  
ATOM   3687  CZ  TYR B  76     -14.179 -15.494 -40.533  1.00  0.00           C  
ATOM   3688  OH  TYR B  76     -14.635 -15.690 -41.817  1.00  0.00           O  
ATOM   3689  H   TYR B  76     -11.511 -14.610 -34.342  1.00  0.00           H  
ATOM   3690  HA  TYR B  76     -11.490 -16.590 -36.386  1.00  0.00           H  
ATOM   3691 1HB  TYR B  76     -13.493 -15.310 -35.854  1.00  0.00           H  
ATOM   3692 2HB  TYR B  76     -12.716 -13.816 -36.359  1.00  0.00           H  
ATOM   3693  HD1 TYR B  76     -13.008 -17.239 -37.877  1.00  0.00           H  
ATOM   3694  HD2 TYR B  76     -13.613 -13.013 -38.309  1.00  0.00           H  
ATOM   3695  HE1 TYR B  76     -13.827 -17.592 -40.181  1.00  0.00           H  
ATOM   3696  HE2 TYR B  76     -14.433 -13.366 -40.614  1.00  0.00           H  
ATOM   3697  HH  TYR B  76     -14.869 -14.843 -42.205  1.00  0.00           H  
ATOM   3698  N   ASN B  77      -9.907 -13.725 -37.093  1.00  0.00           N  
ATOM   3699  CA  ASN B  77      -8.970 -13.107 -37.992  1.00  0.00           C  
ATOM   3700  C   ASN B  77      -7.573 -13.738 -37.826  1.00  0.00           C  
ATOM   3701  O   ASN B  77      -6.809 -13.840 -38.786  1.00  0.00           O  
ATOM   3702  CB  ASN B  77      -8.930 -11.608 -37.762  1.00  0.00           C  
ATOM   3703  CG  ASN B  77     -10.159 -10.912 -38.279  1.00  0.00           C  
ATOM   3704  OD1 ASN B  77     -10.807 -11.386 -39.219  1.00  0.00           O  
ATOM   3705  ND2 ASN B  77     -10.491  -9.795 -37.684  1.00  0.00           N  
ATOM   3706  H   ASN B  77     -10.260 -13.195 -36.309  1.00  0.00           H  
ATOM   3707  HA  ASN B  77      -9.313 -13.269 -39.015  1.00  0.00           H  
ATOM   3708 1HB  ASN B  77      -8.834 -11.405 -36.695  1.00  0.00           H  
ATOM   3709 2HB  ASN B  77      -8.054 -11.187 -38.255  1.00  0.00           H  
ATOM   3710 1HD2 ASN B  77     -11.299  -9.288 -37.985  1.00  0.00           H  
ATOM   3711 2HD2 ASN B  77      -9.938  -9.448 -36.927  1.00  0.00           H  
ATOM   3712  N   LEU B  78      -7.224 -14.166 -36.625  1.00  0.00           N  
ATOM   3713  CA  LEU B  78      -6.005 -14.905 -36.420  1.00  0.00           C  
ATOM   3714  C   LEU B  78      -6.035 -16.153 -37.276  1.00  0.00           C  
ATOM   3715  O   LEU B  78      -5.082 -16.445 -37.999  1.00  0.00           O  
ATOM   3716  CB  LEU B  78      -5.837 -15.275 -34.942  1.00  0.00           C  
ATOM   3717  CG  LEU B  78      -4.599 -16.116 -34.603  1.00  0.00           C  
ATOM   3718  CD1 LEU B  78      -3.341 -15.335 -34.958  1.00  0.00           C  
ATOM   3719  CD2 LEU B  78      -4.619 -16.477 -33.125  1.00  0.00           C  
ATOM   3720  H   LEU B  78      -7.821 -13.972 -35.833  1.00  0.00           H  
ATOM   3721  HA  LEU B  78      -5.165 -14.273 -36.711  1.00  0.00           H  
ATOM   3722 1HB  LEU B  78      -5.783 -14.357 -34.358  1.00  0.00           H  
ATOM   3723 2HB  LEU B  78      -6.715 -15.835 -34.621  1.00  0.00           H  
ATOM   3724  HG  LEU B  78      -4.604 -17.029 -35.200  1.00  0.00           H  
ATOM   3725 1HD1 LEU B  78      -2.461 -15.933 -34.718  1.00  0.00           H  
ATOM   3726 2HD1 LEU B  78      -3.343 -15.107 -36.024  1.00  0.00           H  
ATOM   3727 3HD1 LEU B  78      -3.315 -14.408 -34.388  1.00  0.00           H  
ATOM   3728 1HD2 LEU B  78      -3.740 -17.076 -32.884  1.00  0.00           H  
ATOM   3729 2HD2 LEU B  78      -4.612 -15.566 -32.527  1.00  0.00           H  
ATOM   3730 3HD2 LEU B  78      -5.519 -17.050 -32.903  1.00  0.00           H  
ATOM   3731  N   GLY B  79      -7.114 -16.907 -37.215  1.00  0.00           N  
ATOM   3732  CA  GLY B  79      -7.308 -18.064 -38.067  1.00  0.00           C  
ATOM   3733  C   GLY B  79      -7.243 -17.771 -39.543  1.00  0.00           C  
ATOM   3734  O   GLY B  79      -6.697 -18.556 -40.318  1.00  0.00           O  
ATOM   3735  H   GLY B  79      -7.830 -16.663 -36.547  1.00  0.00           H  
ATOM   3736 1HA  GLY B  79      -6.550 -18.815 -37.840  1.00  0.00           H  
ATOM   3737 2HA  GLY B  79      -8.277 -18.513 -37.856  1.00  0.00           H  
ATOM   3738  N   ASN B  80      -7.800 -16.640 -39.932  1.00  0.00           N  
ATOM   3739  CA  ASN B  80      -7.757 -16.195 -41.338  1.00  0.00           C  
ATOM   3740  C   ASN B  80      -6.309 -15.952 -41.769  1.00  0.00           C  
ATOM   3741  O   ASN B  80      -5.892 -16.380 -42.845  1.00  0.00           O  
ATOM   3742  CB  ASN B  80      -8.595 -14.944 -41.540  1.00  0.00           C  
ATOM   3743  CG  ASN B  80     -10.072 -15.225 -41.496  1.00  0.00           C  
ATOM   3744  OD1 ASN B  80     -10.493 -16.380 -41.369  1.00  0.00           O  
ATOM   3745  ND2 ASN B  80     -10.866 -14.190 -41.597  1.00  0.00           N  
ATOM   3746  H   ASN B  80      -8.267 -16.063 -39.247  1.00  0.00           H  
ATOM   3747  HA  ASN B  80      -8.196 -16.975 -41.961  1.00  0.00           H  
ATOM   3748 1HB  ASN B  80      -8.352 -14.215 -40.767  1.00  0.00           H  
ATOM   3749 2HB  ASN B  80      -8.350 -14.495 -42.502  1.00  0.00           H  
ATOM   3750 1HD2 ASN B  80     -11.857 -14.317 -41.575  1.00  0.00           H  
ATOM   3751 2HD2 ASN B  80     -10.480 -13.273 -41.699  1.00  0.00           H  
ATOM   3752  N   ALA B  81      -5.536 -15.261 -40.925  1.00  0.00           N  
ATOM   3753  CA  ALA B  81      -4.161 -14.927 -41.249  1.00  0.00           C  
ATOM   3754  C   ALA B  81      -3.393 -16.211 -41.446  1.00  0.00           C  
ATOM   3755  O   ALA B  81      -2.634 -16.349 -42.405  1.00  0.00           O  
ATOM   3756  CB  ALA B  81      -3.527 -14.077 -40.158  1.00  0.00           C  
ATOM   3757  H   ALA B  81      -5.919 -14.963 -40.039  1.00  0.00           H  
ATOM   3758  HA  ALA B  81      -4.155 -14.334 -42.164  1.00  0.00           H  
ATOM   3759 1HB  ALA B  81      -2.489 -13.867 -40.418  1.00  0.00           H  
ATOM   3760 2HB  ALA B  81      -4.074 -13.139 -40.064  1.00  0.00           H  
ATOM   3761 3HB  ALA B  81      -3.562 -14.614 -39.211  1.00  0.00           H  
ATOM   3762  N   TYR B  82      -3.586 -17.169 -40.533  1.00  0.00           N  
ATOM   3763  CA  TYR B  82      -2.906 -18.457 -40.720  1.00  0.00           C  
ATOM   3764  C   TYR B  82      -3.374 -19.197 -41.954  1.00  0.00           C  
ATOM   3765  O   TYR B  82      -2.573 -19.796 -42.673  1.00  0.00           O  
ATOM   3766  CB  TYR B  82      -3.100 -19.343 -39.488  1.00  0.00           C  
ATOM   3767  CG  TYR B  82      -2.310 -18.891 -38.280  1.00  0.00           C  
ATOM   3768  CD1 TYR B  82      -2.963 -18.615 -37.087  1.00  0.00           C  
ATOM   3769  CD2 TYR B  82      -0.933 -18.754 -38.364  1.00  0.00           C  
ATOM   3770  CE1 TYR B  82      -2.241 -18.203 -35.985  1.00  0.00           C  
ATOM   3771  CE2 TYR B  82      -0.211 -18.341 -37.261  1.00  0.00           C  
ATOM   3772  CZ  TYR B  82      -0.860 -18.066 -36.075  1.00  0.00           C  
ATOM   3773  OH  TYR B  82      -0.141 -17.655 -34.976  1.00  0.00           O  
ATOM   3774  H   TYR B  82      -4.178 -17.038 -39.726  1.00  0.00           H  
ATOM   3775  HA  TYR B  82      -1.837 -18.272 -40.828  1.00  0.00           H  
ATOM   3776 1HB  TYR B  82      -4.157 -19.362 -39.215  1.00  0.00           H  
ATOM   3777 2HB  TYR B  82      -2.805 -20.365 -39.724  1.00  0.00           H  
ATOM   3778  HD1 TYR B  82      -4.045 -18.723 -37.021  1.00  0.00           H  
ATOM   3779  HD2 TYR B  82      -0.420 -18.970 -39.302  1.00  0.00           H  
ATOM   3780  HE1 TYR B  82      -2.754 -17.985 -35.048  1.00  0.00           H  
ATOM   3781  HE2 TYR B  82       0.872 -18.232 -37.328  1.00  0.00           H  
ATOM   3782  HH  TYR B  82      -0.740 -17.507 -34.241  1.00  0.00           H  
ATOM   3783  N   TYR B  83      -4.665 -19.177 -42.232  1.00  0.00           N  
ATOM   3784  CA  TYR B  83      -5.193 -19.809 -43.458  1.00  0.00           C  
ATOM   3785  C   TYR B  83      -4.518 -19.209 -44.713  1.00  0.00           C  
ATOM   3786  O   TYR B  83      -4.100 -19.938 -45.614  1.00  0.00           O  
ATOM   3787  CB  TYR B  83      -6.712 -19.647 -43.536  1.00  0.00           C  
ATOM   3788  CG  TYR B  83      -7.326 -20.245 -44.783  1.00  0.00           C  
ATOM   3789  CD1 TYR B  83      -7.971 -21.472 -44.718  1.00  0.00           C  
ATOM   3790  CD2 TYR B  83      -7.245 -19.567 -45.990  1.00  0.00           C  
ATOM   3791  CE1 TYR B  83      -8.531 -22.019 -45.856  1.00  0.00           C  
ATOM   3792  CE2 TYR B  83      -7.806 -20.114 -47.128  1.00  0.00           C  
ATOM   3793  CZ  TYR B  83      -8.447 -21.334 -47.064  1.00  0.00           C  
ATOM   3794  OH  TYR B  83      -9.005 -21.878 -48.197  1.00  0.00           O  
ATOM   3795  H   TYR B  83      -5.307 -18.722 -41.598  1.00  0.00           H  
ATOM   3796  HA  TYR B  83      -4.979 -20.877 -43.415  1.00  0.00           H  
ATOM   3797 1HB  TYR B  83      -7.174 -20.120 -42.669  1.00  0.00           H  
ATOM   3798 2HB  TYR B  83      -6.967 -18.588 -43.507  1.00  0.00           H  
ATOM   3799  HD1 TYR B  83      -8.034 -22.005 -43.769  1.00  0.00           H  
ATOM   3800  HD2 TYR B  83      -6.738 -18.604 -46.041  1.00  0.00           H  
ATOM   3801  HE1 TYR B  83      -9.038 -22.982 -45.806  1.00  0.00           H  
ATOM   3802  HE2 TYR B  83      -7.741 -19.581 -48.077  1.00  0.00           H  
ATOM   3803  HH  TYR B  83      -8.862 -21.286 -48.940  1.00  0.00           H  
ATOM   3804  N   LYS B  84      -4.401 -17.902 -44.798  1.00  0.00           N  
ATOM   3805  CA  LYS B  84      -3.765 -17.233 -45.939  1.00  0.00           C  
ATOM   3806  C   LYS B  84      -2.276 -17.532 -46.094  1.00  0.00           C  
ATOM   3807  O   LYS B  84      -1.724 -17.436 -47.211  1.00  0.00           O  
ATOM   3808  CB  LYS B  84      -3.966 -15.721 -45.828  1.00  0.00           C  
ATOM   3809  CG  LYS B  84      -5.412 -15.266 -45.972  1.00  0.00           C  
ATOM   3810  CD  LYS B  84      -5.944 -15.550 -47.369  1.00  0.00           C  
ATOM   3811  CE  LYS B  84      -7.362 -15.027 -47.539  1.00  0.00           C  
ATOM   3812  NZ  LYS B  84      -7.908 -15.326 -48.891  1.00  0.00           N  
ATOM   3813  H   LYS B  84      -4.767 -17.341 -44.041  1.00  0.00           H  
ATOM   3814  HA  LYS B  84      -4.251 -17.574 -46.854  1.00  0.00           H  
ATOM   3815 1HB  LYS B  84      -3.601 -15.376 -44.860  1.00  0.00           H  
ATOM   3816 2HB  LYS B  84      -3.378 -15.219 -46.597  1.00  0.00           H  
ATOM   3817 1HG  LYS B  84      -6.032 -15.789 -45.243  1.00  0.00           H  
ATOM   3818 2HG  LYS B  84      -5.477 -14.196 -45.779  1.00  0.00           H  
ATOM   3819 1HD  LYS B  84      -5.299 -15.074 -48.108  1.00  0.00           H  
ATOM   3820 2HD  LYS B  84      -5.940 -16.626 -47.548  1.00  0.00           H  
ATOM   3821 1HE  LYS B  84      -8.010 -15.482 -46.790  1.00  0.00           H  
ATOM   3822 2HE  LYS B  84      -7.372 -13.947 -47.388  1.00  0.00           H  
ATOM   3823 1HZ  LYS B  84      -8.848 -14.963 -48.963  1.00  0.00           H  
ATOM   3824 2HZ  LYS B  84      -7.325 -14.892 -49.593  1.00  0.00           H  
ATOM   3825 3HZ  LYS B  84      -7.922 -16.325 -49.035  1.00  0.00           H  
ATOM   3826  N   GLN B  85      -1.626 -17.909 -44.975  1.00  0.00           N  
ATOM   3827  CA  GLN B  85      -0.258 -18.414 -44.986  1.00  0.00           C  
ATOM   3828  C   GLN B  85      -0.185 -19.859 -45.363  1.00  0.00           C  
ATOM   3829  O   GLN B  85       0.945 -20.372 -45.528  1.00  0.00           O  
ATOM   3830  CB  GLN B  85       0.399 -18.219 -43.618  1.00  0.00           C  
ATOM   3831  CG  GLN B  85       0.606 -16.765 -43.230  1.00  0.00           C  
ATOM   3832  CD  GLN B  85       1.228 -16.615 -41.854  1.00  0.00           C  
ATOM   3833  OE1 GLN B  85       1.097 -17.496 -40.999  1.00  0.00           O  
ATOM   3834  NE2 GLN B  85       1.911 -15.498 -41.633  1.00  0.00           N  
ATOM   3835  H   GLN B  85      -2.115 -17.833 -44.094  1.00  0.00           H  
ATOM   3836  HA  GLN B  85       0.315 -17.844 -45.718  1.00  0.00           H  
ATOM   3837 1HB  GLN B  85      -0.214 -18.688 -42.849  1.00  0.00           H  
ATOM   3838 2HB  GLN B  85       1.371 -18.711 -43.607  1.00  0.00           H  
ATOM   3839 1HG  GLN B  85       1.269 -16.296 -43.957  1.00  0.00           H  
ATOM   3840 2HG  GLN B  85      -0.360 -16.260 -43.224  1.00  0.00           H  
ATOM   3841 1HE2 GLN B  85       2.344 -15.344 -40.743  1.00  0.00           H  
ATOM   3842 2HE2 GLN B  85       1.992 -14.810 -42.353  1.00  0.00           H  
ATOM   3843  N   GLY B  86      -1.307 -20.539 -45.586  1.00  0.00           N  
ATOM   3844  CA  GLY B  86      -1.278 -21.980 -45.861  1.00  0.00           C  
ATOM   3845  C   GLY B  86      -1.098 -22.862 -44.660  1.00  0.00           C  
ATOM   3846  O   GLY B  86      -0.739 -24.043 -44.791  1.00  0.00           O  
ATOM   3847  H   GLY B  86      -2.194 -20.059 -45.565  1.00  0.00           H  
ATOM   3848 1HA  GLY B  86      -2.208 -22.276 -46.347  1.00  0.00           H  
ATOM   3849 2HA  GLY B  86      -0.468 -22.202 -46.554  1.00  0.00           H  
ATOM   3850  N   ASP B  87      -1.283 -22.320 -43.462  1.00  0.00           N  
ATOM   3851  CA  ASP B  87      -1.126 -23.071 -42.219  1.00  0.00           C  
ATOM   3852  C   ASP B  87      -2.513 -23.489 -41.701  1.00  0.00           C  
ATOM   3853  O   ASP B  87      -3.066 -22.858 -40.801  1.00  0.00           O  
ATOM   3854  CB  ASP B  87      -0.393 -22.235 -41.166  1.00  0.00           C  
ATOM   3855  CG  ASP B  87      -0.088 -23.016 -39.897  1.00  0.00           C  
ATOM   3856  OD1 ASP B  87      -0.847 -23.898 -39.567  1.00  0.00           O  
ATOM   3857  OD2 ASP B  87       0.901 -22.726 -39.267  1.00  0.00           O  
ATOM   3858  H   ASP B  87      -1.543 -21.346 -43.418  1.00  0.00           H  
ATOM   3859  HA  ASP B  87      -0.524 -23.957 -42.424  1.00  0.00           H  
ATOM   3860 1HB  ASP B  87       0.544 -21.866 -41.583  1.00  0.00           H  
ATOM   3861 2HB  ASP B  87      -0.999 -21.366 -40.905  1.00  0.00           H  
ATOM   3862  N   TYR B  88      -3.039 -24.557 -42.294  1.00  0.00           N  
ATOM   3863  CA  TYR B  88      -4.413 -24.951 -42.079  1.00  0.00           C  
ATOM   3864  C   TYR B  88      -4.666 -25.551 -40.719  1.00  0.00           C  
ATOM   3865  O   TYR B  88      -5.750 -25.397 -40.156  1.00  0.00           O  
ATOM   3866  CB  TYR B  88      -4.843 -25.940 -43.164  1.00  0.00           C  
ATOM   3867  CG  TYR B  88      -5.015 -25.312 -44.529  1.00  0.00           C  
ATOM   3868  CD1 TYR B  88      -3.907 -24.859 -45.229  1.00  0.00           C  
ATOM   3869  CD2 TYR B  88      -6.282 -25.187 -45.080  1.00  0.00           C  
ATOM   3870  CE1 TYR B  88      -4.065 -24.285 -46.476  1.00  0.00           C  
ATOM   3871  CE2 TYR B  88      -6.440 -24.614 -46.326  1.00  0.00           C  
ATOM   3872  CZ  TYR B  88      -5.337 -24.163 -47.024  1.00  0.00           C  
ATOM   3873  OH  TYR B  88      -5.495 -23.591 -48.265  1.00  0.00           O  
ATOM   3874  H   TYR B  88      -2.461 -25.107 -42.913  1.00  0.00           H  
ATOM   3875  HA  TYR B  88      -5.044 -24.066 -42.161  1.00  0.00           H  
ATOM   3876 1HB  TYR B  88      -4.100 -26.736 -43.247  1.00  0.00           H  
ATOM   3877 2HB  TYR B  88      -5.787 -26.403 -42.881  1.00  0.00           H  
ATOM   3878  HD1 TYR B  88      -2.911 -24.956 -44.797  1.00  0.00           H  
ATOM   3879  HD2 TYR B  88      -7.153 -25.543 -44.529  1.00  0.00           H  
ATOM   3880  HE1 TYR B  88      -3.195 -23.929 -47.027  1.00  0.00           H  
ATOM   3881  HE2 TYR B  88      -7.436 -24.515 -46.759  1.00  0.00           H  
ATOM   3882  HH  TYR B  88      -6.427 -23.583 -48.497  1.00  0.00           H  
ATOM   3883  N   ASP B  89      -3.705 -26.252 -40.127  1.00  0.00           N  
ATOM   3884  CA  ASP B  89      -4.020 -26.820 -38.790  1.00  0.00           C  
ATOM   3885  C   ASP B  89      -4.097 -25.654 -37.774  1.00  0.00           C  
ATOM   3886  O   ASP B  89      -4.930 -25.662 -36.868  1.00  0.00           O  
ATOM   3887  CB  ASP B  89      -2.965 -27.840 -38.355  1.00  0.00           C  
ATOM   3888  CG  ASP B  89      -3.025 -29.134 -39.155  1.00  0.00           C  
ATOM   3889  OD1 ASP B  89      -4.026 -29.371 -39.789  1.00  0.00           O  
ATOM   3890  OD2 ASP B  89      -2.070 -29.873 -39.124  1.00  0.00           O  
ATOM   3891  H   ASP B  89      -2.791 -26.415 -40.530  1.00  0.00           H  
ATOM   3892  HA  ASP B  89      -4.977 -27.339 -38.852  1.00  0.00           H  
ATOM   3893 1HB  ASP B  89      -1.971 -27.406 -38.468  1.00  0.00           H  
ATOM   3894 2HB  ASP B  89      -3.101 -28.076 -37.299  1.00  0.00           H  
ATOM   3895  N   GLU B  90      -3.235 -24.623 -37.892  1.00  0.00           N  
ATOM   3896  CA  GLU B  90      -3.373 -23.469 -36.987  1.00  0.00           C  
ATOM   3897  C   GLU B  90      -4.677 -22.803 -37.248  1.00  0.00           C  
ATOM   3898  O   GLU B  90      -5.407 -22.461 -36.318  1.00  0.00           O  
ATOM   3899  CB  GLU B  90      -2.235 -22.462 -37.174  1.00  0.00           C  
ATOM   3900  CG  GLU B  90      -0.875 -22.956 -36.701  1.00  0.00           C  
ATOM   3901  CD  GLU B  90      -0.820 -23.182 -35.215  1.00  0.00           C  
ATOM   3902  OE1 GLU B  90      -1.417 -22.419 -34.495  1.00  0.00           O  
ATOM   3903  OE2 GLU B  90      -0.180 -24.119 -34.800  1.00  0.00           O  
ATOM   3904  H   GLU B  90      -2.500 -24.621 -38.584  1.00  0.00           H  
ATOM   3905  HA  GLU B  90      -3.327 -23.828 -35.958  1.00  0.00           H  
ATOM   3906 1HB  GLU B  90      -2.147 -22.205 -38.230  1.00  0.00           H  
ATOM   3907 2HB  GLU B  90      -2.466 -21.547 -36.631  1.00  0.00           H  
ATOM   3908 1HG  GLU B  90      -0.643 -23.893 -37.207  1.00  0.00           H  
ATOM   3909 2HG  GLU B  90      -0.117 -22.226 -36.981  1.00  0.00           H  
ATOM   3910  N   ALA B  91      -5.003 -22.603 -38.530  1.00  0.00           N  
ATOM   3911  CA  ALA B  91      -6.242 -21.953 -38.884  1.00  0.00           C  
ATOM   3912  C   ALA B  91      -7.425 -22.655 -38.189  1.00  0.00           C  
ATOM   3913  O   ALA B  91      -8.262 -22.007 -37.562  1.00  0.00           O  
ATOM   3914  CB  ALA B  91      -6.420 -21.949 -40.395  1.00  0.00           C  
ATOM   3915  H   ALA B  91      -4.381 -22.908 -39.264  1.00  0.00           H  
ATOM   3916  HA  ALA B  91      -6.195 -20.915 -38.552  1.00  0.00           H  
ATOM   3917 1HB  ALA B  91      -7.355 -21.451 -40.651  1.00  0.00           H  
ATOM   3918 2HB  ALA B  91      -5.588 -21.416 -40.857  1.00  0.00           H  
ATOM   3919 3HB  ALA B  91      -6.442 -22.974 -40.763  1.00  0.00           H  
ATOM   3920  N   ILE B  92      -7.481 -23.956 -38.306  1.00  0.00           N  
ATOM   3921  CA  ILE B  92      -8.545 -24.740 -37.682  1.00  0.00           C  
ATOM   3922  C   ILE B  92      -8.634 -24.509 -36.157  1.00  0.00           C  
ATOM   3923  O   ILE B  92      -9.722 -24.323 -35.610  1.00  0.00           O  
ATOM   3924  CB  ILE B  92      -8.337 -26.239 -37.962  1.00  0.00           C  
ATOM   3925  CG1 ILE B  92      -8.550 -26.540 -39.447  1.00  0.00           C  
ATOM   3926  CG2 ILE B  92      -9.275 -27.075 -37.107  1.00  0.00           C  
ATOM   3927  CD1 ILE B  92      -8.093 -27.919 -39.863  1.00  0.00           C  
ATOM   3928  H   ILE B  92      -6.769 -24.432 -38.843  1.00  0.00           H  
ATOM   3929  HA  ILE B  92      -9.498 -24.441 -38.119  1.00  0.00           H  
ATOM   3930  HB  ILE B  92      -7.308 -26.513 -37.729  1.00  0.00           H  
ATOM   3931 1HG1 ILE B  92      -9.608 -26.443 -39.691  1.00  0.00           H  
ATOM   3932 2HG1 ILE B  92      -8.010 -25.807 -40.048  1.00  0.00           H  
ATOM   3933 1HG2 ILE B  92      -9.116 -28.132 -37.317  1.00  0.00           H  
ATOM   3934 2HG2 ILE B  92      -9.078 -26.881 -36.053  1.00  0.00           H  
ATOM   3935 3HG2 ILE B  92     -10.309 -26.812 -37.336  1.00  0.00           H  
ATOM   3936 1HD1 ILE B  92      -8.276 -28.058 -40.929  1.00  0.00           H  
ATOM   3937 2HD1 ILE B  92      -7.026 -28.026 -39.662  1.00  0.00           H  
ATOM   3938 3HD1 ILE B  92      -8.646 -28.670 -39.301  1.00  0.00           H  
ATOM   3939  N   GLU B  93      -7.494 -24.525 -35.489  1.00  0.00           N  
ATOM   3940  CA  GLU B  93      -7.478 -24.330 -34.054  1.00  0.00           C  
ATOM   3941  C   GLU B  93      -8.162 -23.010 -33.711  1.00  0.00           C  
ATOM   3942  O   GLU B  93      -9.016 -22.954 -32.826  1.00  0.00           O  
ATOM   3943  CB  GLU B  93      -6.042 -24.343 -33.522  1.00  0.00           C  
ATOM   3944  CG  GLU B  93      -5.928 -24.163 -32.015  1.00  0.00           C  
ATOM   3945  CD  GLU B  93      -6.469 -25.336 -31.244  1.00  0.00           C  
ATOM   3946  OE1 GLU B  93      -6.559 -26.401 -31.806  1.00  0.00           O  
ATOM   3947  OE2 GLU B  93      -6.792 -25.166 -30.093  1.00  0.00           O  
ATOM   3948  H   GLU B  93      -6.621 -24.673 -35.975  1.00  0.00           H  
ATOM   3949  HA  GLU B  93      -8.016 -25.155 -33.586  1.00  0.00           H  
ATOM   3950 1HB  GLU B  93      -5.565 -25.287 -33.784  1.00  0.00           H  
ATOM   3951 2HB  GLU B  93      -5.472 -23.545 -33.999  1.00  0.00           H  
ATOM   3952 1HG  GLU B  93      -4.879 -24.025 -31.755  1.00  0.00           H  
ATOM   3953 2HG  GLU B  93      -6.468 -23.264 -31.725  1.00  0.00           H  
ATOM   3954  N   TYR B  94      -7.792 -21.933 -34.411  1.00  0.00           N  
ATOM   3955  CA  TYR B  94      -8.255 -20.611 -34.044  1.00  0.00           C  
ATOM   3956  C   TYR B  94      -9.696 -20.423 -34.530  1.00  0.00           C  
ATOM   3957  O   TYR B  94     -10.482 -19.705 -33.911  1.00  0.00           O  
ATOM   3958  CB  TYR B  94      -7.334 -19.536 -34.624  1.00  0.00           C  
ATOM   3959  CG  TYR B  94      -5.973 -19.477 -33.966  1.00  0.00           C  
ATOM   3960  CD1 TYR B  94      -4.826 -19.634 -34.731  1.00  0.00           C  
ATOM   3961  CD2 TYR B  94      -5.871 -19.267 -32.598  1.00  0.00           C  
ATOM   3962  CE1 TYR B  94      -3.583 -19.581 -34.129  1.00  0.00           C  
ATOM   3963  CE2 TYR B  94      -4.629 -19.214 -31.998  1.00  0.00           C  
ATOM   3964  CZ  TYR B  94      -3.488 -19.370 -32.759  1.00  0.00           C  
ATOM   3965  OH  TYR B  94      -2.250 -19.317 -32.160  1.00  0.00           O  
ATOM   3966  H   TYR B  94      -7.181 -22.036 -35.208  1.00  0.00           H  
ATOM   3967  HA  TYR B  94      -8.219 -20.521 -32.958  1.00  0.00           H  
ATOM   3968 1HB  TYR B  94      -7.189 -19.716 -35.690  1.00  0.00           H  
ATOM   3969 2HB  TYR B  94      -7.805 -18.559 -34.517  1.00  0.00           H  
ATOM   3970  HD1 TYR B  94      -4.906 -19.800 -35.805  1.00  0.00           H  
ATOM   3971  HD2 TYR B  94      -6.773 -19.145 -31.998  1.00  0.00           H  
ATOM   3972  HE1 TYR B  94      -2.682 -19.704 -34.730  1.00  0.00           H  
ATOM   3973  HE2 TYR B  94      -4.549 -19.050 -30.923  1.00  0.00           H  
ATOM   3974  HH  TYR B  94      -1.569 -19.443 -32.825  1.00  0.00           H  
ATOM   3975  N   TYR B  95     -10.058 -21.061 -35.639  1.00  0.00           N  
ATOM   3976  CA  TYR B  95     -11.451 -20.985 -36.036  1.00  0.00           C  
ATOM   3977  C   TYR B  95     -12.378 -21.651 -35.039  1.00  0.00           C  
ATOM   3978  O   TYR B  95     -13.453 -21.134 -34.736  1.00  0.00           O  
ATOM   3979  CB  TYR B  95     -11.638 -21.611 -37.420  1.00  0.00           C  
ATOM   3980  CG  TYR B  95     -11.076 -20.776 -38.549  1.00  0.00           C  
ATOM   3981  CD1 TYR B  95     -10.978 -19.399 -38.409  1.00  0.00           C  
ATOM   3982  CD2 TYR B  95     -10.660 -21.386 -39.722  1.00  0.00           C  
ATOM   3983  CE1 TYR B  95     -10.465 -18.636 -39.441  1.00  0.00           C  
ATOM   3984  CE2 TYR B  95     -10.148 -20.622 -40.753  1.00  0.00           C  
ATOM   3985  CZ  TYR B  95     -10.050 -19.253 -40.616  1.00  0.00           C  
ATOM   3986  OH  TYR B  95      -9.539 -18.493 -41.642  1.00  0.00           O  
ATOM   3987  H   TYR B  95      -9.411 -21.590 -36.208  1.00  0.00           H  
ATOM   3988  HA  TYR B  95     -11.735 -19.935 -36.105  1.00  0.00           H  
ATOM   3989 1HB  TYR B  95     -11.153 -22.589 -37.446  1.00  0.00           H  
ATOM   3990 2HB  TYR B  95     -12.700 -21.768 -37.607  1.00  0.00           H  
ATOM   3991  HD1 TYR B  95     -11.305 -18.920 -37.487  1.00  0.00           H  
ATOM   3992  HD2 TYR B  95     -10.739 -22.468 -39.832  1.00  0.00           H  
ATOM   3993  HE1 TYR B  95     -10.388 -17.554 -39.332  1.00  0.00           H  
ATOM   3994  HE2 TYR B  95      -9.822 -21.103 -41.677  1.00  0.00           H  
ATOM   3995  HH  TYR B  95      -9.541 -17.568 -41.385  1.00  0.00           H  
ATOM   3996  N   GLN B  96     -11.978 -22.789 -34.526  1.00  0.00           N  
ATOM   3997  CA  GLN B  96     -12.796 -23.463 -33.518  1.00  0.00           C  
ATOM   3998  C   GLN B  96     -13.008 -22.595 -32.258  1.00  0.00           C  
ATOM   3999  O   GLN B  96     -14.109 -22.531 -31.713  1.00  0.00           O  
ATOM   4000  CB  GLN B  96     -12.152 -24.797 -33.130  1.00  0.00           C  
ATOM   4001  CG  GLN B  96     -12.977 -25.628 -32.161  1.00  0.00           C  
ATOM   4002  CD  GLN B  96     -14.286 -26.096 -32.769  1.00  0.00           C  
ATOM   4003  OE1 GLN B  96     -14.310 -26.661 -33.867  1.00  0.00           O  
ATOM   4004  NE2 GLN B  96     -15.383 -25.865 -32.059  1.00  0.00           N  
ATOM   4005  H   GLN B  96     -11.109 -23.213 -34.818  1.00  0.00           H  
ATOM   4006  HA  GLN B  96     -13.776 -23.670 -33.949  1.00  0.00           H  
ATOM   4007 1HB  GLN B  96     -11.984 -25.394 -34.026  1.00  0.00           H  
ATOM   4008 2HB  GLN B  96     -11.181 -24.612 -32.672  1.00  0.00           H  
ATOM   4009 1HG  GLN B  96     -12.402 -26.506 -31.871  1.00  0.00           H  
ATOM   4010 2HG  GLN B  96     -13.205 -25.023 -31.284  1.00  0.00           H  
ATOM   4011 1HE2 GLN B  96     -16.277 -26.152 -32.409  1.00  0.00           H  
ATOM   4012 2HE2 GLN B  96     -15.319 -25.405 -31.173  1.00  0.00           H  
ATOM   4013  N   LYS B  97     -11.954 -21.925 -31.795  1.00  0.00           N  
ATOM   4014  CA  LYS B  97     -12.038 -21.095 -30.616  1.00  0.00           C  
ATOM   4015  C   LYS B  97     -12.984 -19.902 -30.909  1.00  0.00           C  
ATOM   4016  O   LYS B  97     -13.780 -19.502 -30.059  1.00  0.00           O  
ATOM   4017  CB  LYS B  97     -10.648 -20.613 -30.198  1.00  0.00           C  
ATOM   4018  CG  LYS B  97      -9.747 -21.703 -29.632  1.00  0.00           C  
ATOM   4019  CD  LYS B  97      -8.379 -21.151 -29.258  1.00  0.00           C  
ATOM   4020  CE  LYS B  97      -7.475 -22.241 -28.702  1.00  0.00           C  
ATOM   4021  NZ  LYS B  97      -6.121 -21.724 -28.367  1.00  0.00           N  
ATOM   4022  H   LYS B  97     -11.072 -22.000 -32.282  1.00  0.00           H  
ATOM   4023  HA  LYS B  97     -12.439 -21.695 -29.798  1.00  0.00           H  
ATOM   4024 1HB  LYS B  97     -10.141 -20.173 -31.057  1.00  0.00           H  
ATOM   4025 2HB  LYS B  97     -10.745 -19.834 -29.441  1.00  0.00           H  
ATOM   4026 1HG  LYS B  97     -10.210 -22.135 -28.745  1.00  0.00           H  
ATOM   4027 2HG  LYS B  97      -9.620 -22.491 -30.375  1.00  0.00           H  
ATOM   4028 1HD  LYS B  97      -7.908 -20.715 -30.140  1.00  0.00           H  
ATOM   4029 2HD  LYS B  97      -8.496 -20.371 -28.506  1.00  0.00           H  
ATOM   4030 1HE  LYS B  97      -7.923 -22.662 -27.803  1.00  0.00           H  
ATOM   4031 2HE  LYS B  97      -7.373 -23.039 -29.437  1.00  0.00           H  
ATOM   4032 1HZ  LYS B  97      -5.553 -22.476 -28.002  1.00  0.00           H  
ATOM   4033 2HZ  LYS B  97      -5.687 -21.348 -29.199  1.00  0.00           H  
ATOM   4034 3HZ  LYS B  97      -6.201 -20.996 -27.671  1.00  0.00           H  
ATOM   4035  N   ALA B  98     -12.887 -19.345 -32.111  1.00  0.00           N  
ATOM   4036  CA  ALA B  98     -13.800 -18.249 -32.511  1.00  0.00           C  
ATOM   4037  C   ALA B  98     -15.233 -18.699 -32.501  1.00  0.00           C  
ATOM   4038  O   ALA B  98     -16.120 -17.968 -32.061  1.00  0.00           O  
ATOM   4039  CB  ALA B  98     -13.443 -17.717 -33.891  1.00  0.00           C  
ATOM   4040  H   ALA B  98     -12.187 -19.665 -32.766  1.00  0.00           H  
ATOM   4041  HA  ALA B  98     -13.683 -17.426 -31.805  1.00  0.00           H  
ATOM   4042 1HB  ALA B  98     -14.140 -16.926 -34.168  1.00  0.00           H  
ATOM   4043 2HB  ALA B  98     -12.430 -17.317 -33.875  1.00  0.00           H  
ATOM   4044 3HB  ALA B  98     -13.503 -18.524 -34.619  1.00  0.00           H  
ATOM   4045  N   LEU B  99     -15.473 -19.916 -32.991  1.00  0.00           N  
ATOM   4046  CA  LEU B  99     -16.831 -20.418 -33.100  1.00  0.00           C  
ATOM   4047  C   LEU B  99     -17.390 -20.800 -31.739  1.00  0.00           C  
ATOM   4048  O   LEU B  99     -18.594 -20.698 -31.505  1.00  0.00           O  
ATOM   4049  CB  LEU B  99     -16.871 -21.632 -34.036  1.00  0.00           C  
ATOM   4050  CG  LEU B  99     -16.555 -21.346 -35.510  1.00  0.00           C  
ATOM   4051  CD1 LEU B  99     -16.501 -22.658 -36.282  1.00  0.00           C  
ATOM   4052  CD2 LEU B  99     -17.613 -20.417 -36.085  1.00  0.00           C  
ATOM   4053  H   LEU B  99     -14.708 -20.502 -33.290  1.00  0.00           H  
ATOM   4054  HA  LEU B  99     -17.457 -19.632 -33.525  1.00  0.00           H  
ATOM   4055 1HB  LEU B  99     -16.152 -22.369 -33.681  1.00  0.00           H  
ATOM   4056 2HB  LEU B  99     -17.865 -22.074 -33.991  1.00  0.00           H  
ATOM   4057  HG  LEU B  99     -15.576 -20.873 -35.588  1.00  0.00           H  
ATOM   4058 1HD1 LEU B  99     -16.277 -22.455 -37.330  1.00  0.00           H  
ATOM   4059 2HD1 LEU B  99     -15.723 -23.295 -35.862  1.00  0.00           H  
ATOM   4060 3HD1 LEU B  99     -17.464 -23.162 -36.209  1.00  0.00           H  
ATOM   4061 1HD2 LEU B  99     -17.389 -20.213 -37.132  1.00  0.00           H  
ATOM   4062 2HD2 LEU B  99     -18.593 -20.889 -36.009  1.00  0.00           H  
ATOM   4063 3HD2 LEU B  99     -17.618 -19.480 -35.526  1.00  0.00           H  
ATOM   4064  N   GLU B 100     -16.514 -21.180 -30.822  1.00  0.00           N  
ATOM   4065  CA  GLU B 100     -16.946 -21.469 -29.460  1.00  0.00           C  
ATOM   4066  C   GLU B 100     -17.518 -20.193 -28.845  1.00  0.00           C  
ATOM   4067  O   GLU B 100     -18.497 -20.252 -28.144  1.00  0.00           O  
ATOM   4068  CB  GLU B 100     -15.784 -21.996 -28.615  1.00  0.00           C  
ATOM   4069  CG  GLU B 100     -15.300 -23.384 -29.009  1.00  0.00           C  
ATOM   4070  CD  GLU B 100     -16.344 -24.448 -28.802  1.00  0.00           C  
ATOM   4071  OE1 GLU B 100     -17.069 -24.363 -27.840  1.00  0.00           O  
ATOM   4072  OE2 GLU B 100     -16.416 -25.346 -29.607  1.00  0.00           O  
ATOM   4073  H   GLU B 100     -15.537 -21.273 -31.057  1.00  0.00           H  
ATOM   4074  HA  GLU B 100     -17.711 -22.245 -29.497  1.00  0.00           H  
ATOM   4075 1HB  GLU B 100     -14.938 -21.313 -28.693  1.00  0.00           H  
ATOM   4076 2HB  GLU B 100     -16.082 -22.030 -27.567  1.00  0.00           H  
ATOM   4077 1HG  GLU B 100     -15.014 -23.373 -30.060  1.00  0.00           H  
ATOM   4078 2HG  GLU B 100     -14.417 -23.630 -28.421  1.00  0.00           H  
ATOM   4079  N   LEU B 101     -16.922 -19.032 -29.150  1.00  0.00           N  
ATOM   4080  CA  LEU B 101     -17.386 -17.756 -28.618  1.00  0.00           C  
ATOM   4081  C   LEU B 101     -18.558 -17.185 -29.415  1.00  0.00           C  
ATOM   4082  O   LEU B 101     -19.497 -16.608 -28.850  1.00  0.00           O  
ATOM   4083  CB  LEU B 101     -16.231 -16.746 -28.611  1.00  0.00           C  
ATOM   4084  CG  LEU B 101     -15.068 -17.072 -27.665  1.00  0.00           C  
ATOM   4085  CD1 LEU B 101     -13.952 -16.055 -27.862  1.00  0.00           C  
ATOM   4086  CD2 LEU B 101     -15.566 -17.066 -26.227  1.00  0.00           C  
ATOM   4087  H   LEU B 101     -16.124 -19.047 -29.768  1.00  0.00           H  
ATOM   4088  HA  LEU B 101     -17.722 -17.911 -27.592  1.00  0.00           H  
ATOM   4089 1HB  LEU B 101     -15.828 -16.673 -29.620  1.00  0.00           H  
ATOM   4090 2HB  LEU B 101     -16.625 -15.770 -28.327  1.00  0.00           H  
ATOM   4091  HG  LEU B 101     -14.668 -18.057 -27.906  1.00  0.00           H  
ATOM   4092 1HD1 LEU B 101     -13.126 -16.287 -27.190  1.00  0.00           H  
ATOM   4093 2HD1 LEU B 101     -13.603 -16.094 -28.893  1.00  0.00           H  
ATOM   4094 3HD1 LEU B 101     -14.328 -15.056 -27.644  1.00  0.00           H  
ATOM   4095 1HD2 LEU B 101     -14.740 -17.298 -25.555  1.00  0.00           H  
ATOM   4096 2HD2 LEU B 101     -15.965 -16.081 -25.984  1.00  0.00           H  
ATOM   4097 3HD2 LEU B 101     -16.350 -17.815 -26.110  1.00  0.00           H  
ATOM   4098  N   ASP B 102     -18.513 -17.386 -30.729  1.00  0.00           N  
ATOM   4099  CA  ASP B 102     -19.527 -16.921 -31.645  1.00  0.00           C  
ATOM   4100  C   ASP B 102     -19.941 -18.031 -32.610  1.00  0.00           C  
ATOM   4101  O   ASP B 102     -19.423 -18.124 -33.724  1.00  0.00           O  
ATOM   4102  CB  ASP B 102     -19.020 -15.706 -32.427  1.00  0.00           C  
ATOM   4103  CG  ASP B 102     -20.082 -15.101 -33.335  1.00  0.00           C  
ATOM   4104  OD1 ASP B 102     -21.141 -15.671 -33.440  1.00  0.00           O  
ATOM   4105  OD2 ASP B 102     -19.822 -14.074 -33.916  1.00  0.00           O  
ATOM   4106  H   ASP B 102     -17.719 -17.893 -31.092  1.00  0.00           H  
ATOM   4107  HA  ASP B 102     -20.400 -16.615 -31.068  1.00  0.00           H  
ATOM   4108 1HB  ASP B 102     -18.679 -14.941 -31.729  1.00  0.00           H  
ATOM   4109 2HB  ASP B 102     -18.164 -15.997 -33.037  1.00  0.00           H  
ATOM   4110  N   PRO B 103     -20.868 -18.885 -32.221  1.00  0.00           N  
ATOM   4111  CA  PRO B 103     -21.279 -19.964 -33.124  1.00  0.00           C  
ATOM   4112  C   PRO B 103     -22.214 -19.483 -34.255  1.00  0.00           C  
ATOM   4113  O   PRO B 103     -22.679 -20.279 -35.069  1.00  0.00           O  
ATOM   4114  CB  PRO B 103     -21.998 -20.928 -32.174  1.00  0.00           C  
ATOM   4115  CG  PRO B 103     -22.591 -20.042 -31.133  1.00  0.00           C  
ATOM   4116  CD  PRO B 103     -21.570 -18.951 -30.944  1.00  0.00           C  
ATOM   4117  HA  PRO B 103     -20.387 -20.382 -33.592  1.00  0.00           H  
ATOM   4118 1HB  PRO B 103     -22.756 -21.504 -32.725  1.00  0.00           H  
ATOM   4119 2HB  PRO B 103     -21.282 -21.653 -31.760  1.00  0.00           H  
ATOM   4120 1HG  PRO B 103     -23.564 -19.657 -31.471  1.00  0.00           H  
ATOM   4121 2HG  PRO B 103     -22.777 -20.611 -30.210  1.00  0.00           H  
ATOM   4122 1HD  PRO B 103     -22.082 -18.003 -30.726  1.00  0.00           H  
ATOM   4123 2HD  PRO B 103     -20.890 -19.223 -30.123  1.00  0.00           H  
ATOM   4124  N   ASN B 104     -22.507 -18.187 -34.330  1.00  0.00           N  
ATOM   4125  CA  ASN B 104     -23.335 -17.634 -35.405  1.00  0.00           C  
ATOM   4126  C   ASN B 104     -22.520 -17.052 -36.561  1.00  0.00           C  
ATOM   4127  O   ASN B 104     -23.075 -16.467 -37.491  1.00  0.00           O  
ATOM   4128  CB  ASN B 104     -24.272 -16.581 -34.846  1.00  0.00           C  
ATOM   4129  CG  ASN B 104     -25.332 -17.164 -33.952  1.00  0.00           C  
ATOM   4130  OD1 ASN B 104     -25.753 -18.312 -34.137  1.00  0.00           O  
ATOM   4131  ND2 ASN B 104     -25.771 -16.397 -32.988  1.00  0.00           N  
ATOM   4132  H   ASN B 104     -22.144 -17.567 -33.620  1.00  0.00           H  
ATOM   4133  HA  ASN B 104     -23.952 -18.436 -35.813  1.00  0.00           H  
ATOM   4134 1HB  ASN B 104     -23.699 -15.848 -34.277  1.00  0.00           H  
ATOM   4135 2HB  ASN B 104     -24.757 -16.053 -35.666  1.00  0.00           H  
ATOM   4136 1HD2 ASN B 104     -26.476 -16.733 -32.363  1.00  0.00           H  
ATOM   4137 2HD2 ASN B 104     -25.403 -15.475 -32.876  1.00  0.00           H  
ATOM   4138  N   ASN B 105     -21.194 -17.205 -36.515  1.00  0.00           N  
ATOM   4139  CA  ASN B 105     -20.355 -16.669 -37.563  1.00  0.00           C  
ATOM   4140  C   ASN B 105     -20.360 -17.680 -38.715  1.00  0.00           C  
ATOM   4141  O   ASN B 105     -19.588 -18.638 -38.718  1.00  0.00           O  
ATOM   4142  CB  ASN B 105     -18.949 -16.392 -37.061  1.00  0.00           C  
ATOM   4143  CG  ASN B 105     -18.084 -15.732 -38.097  1.00  0.00           C  
ATOM   4144  OD1 ASN B 105     -18.240 -15.974 -39.300  1.00  0.00           O  
ATOM   4145  ND2 ASN B 105     -17.174 -14.901 -37.655  1.00  0.00           N  
ATOM   4146  H   ASN B 105     -20.764 -17.697 -35.745  1.00  0.00           H  
ATOM   4147  HA  ASN B 105     -20.768 -15.712 -37.882  1.00  0.00           H  
ATOM   4148 1HB  ASN B 105     -18.998 -15.750 -36.180  1.00  0.00           H  
ATOM   4149 2HB  ASN B 105     -18.481 -17.329 -36.756  1.00  0.00           H  
ATOM   4150 1HD2 ASN B 105     -16.570 -14.433 -38.301  1.00  0.00           H  
ATOM   4151 2HD2 ASN B 105     -17.082 -14.736 -36.674  1.00  0.00           H  
ATOM   4152  N   ALA B 106     -21.230 -17.451 -39.674  1.00  0.00           N  
ATOM   4153  CA  ALA B 106     -21.381 -18.314 -40.822  1.00  0.00           C  
ATOM   4154  C   ALA B 106     -20.123 -18.390 -41.625  1.00  0.00           C  
ATOM   4155  O   ALA B 106     -19.724 -19.466 -42.071  1.00  0.00           O  
ATOM   4156  CB  ALA B 106     -22.530 -17.838 -41.700  1.00  0.00           C  
ATOM   4157  H   ALA B 106     -21.815 -16.631 -39.594  1.00  0.00           H  
ATOM   4158  HA  ALA B 106     -21.628 -19.317 -40.472  1.00  0.00           H  
ATOM   4159 1HB  ALA B 106     -22.628 -18.497 -42.562  1.00  0.00           H  
ATOM   4160 2HB  ALA B 106     -23.456 -17.851 -41.125  1.00  0.00           H  
ATOM   4161 3HB  ALA B 106     -22.329 -16.823 -42.041  1.00  0.00           H  
ATOM   4162  N   GLU B 107     -19.466 -17.244 -41.829  1.00  0.00           N  
ATOM   4163  CA  GLU B 107     -18.201 -17.241 -42.570  1.00  0.00           C  
ATOM   4164  C   GLU B 107     -17.140 -18.083 -41.909  1.00  0.00           C  
ATOM   4165  O   GLU B 107     -16.375 -18.775 -42.581  1.00  0.00           O  
ATOM   4166  CB  GLU B 107     -17.680 -15.811 -42.728  1.00  0.00           C  
ATOM   4167  CG  GLU B 107     -18.501 -14.943 -43.672  1.00  0.00           C  
ATOM   4168  CD  GLU B 107     -18.004 -13.527 -43.745  1.00  0.00           C  
ATOM   4169  OE1 GLU B 107     -17.122 -13.187 -42.993  1.00  0.00           O  
ATOM   4170  OE2 GLU B 107     -18.507 -12.783 -44.554  1.00  0.00           O  
ATOM   4171  H   GLU B 107     -19.831 -16.369 -41.479  1.00  0.00           H  
ATOM   4172  HA  GLU B 107     -18.382 -17.648 -43.565  1.00  0.00           H  
ATOM   4173 1HB  GLU B 107     -17.662 -15.321 -41.754  1.00  0.00           H  
ATOM   4174 2HB  GLU B 107     -16.657 -15.836 -43.101  1.00  0.00           H  
ATOM   4175 1HG  GLU B 107     -18.469 -15.380 -44.670  1.00  0.00           H  
ATOM   4176 2HG  GLU B 107     -19.537 -14.943 -43.339  1.00  0.00           H  
ATOM   4177  N   ALA B 108     -17.063 -18.048 -40.580  1.00  0.00           N  
ATOM   4178  CA  ALA B 108     -16.161 -18.909 -39.841  1.00  0.00           C  
ATOM   4179  C   ALA B 108     -16.454 -20.396 -40.014  1.00  0.00           C  
ATOM   4180  O   ALA B 108     -15.539 -21.208 -40.148  1.00  0.00           O  
ATOM   4181  CB  ALA B 108     -16.204 -18.544 -38.365  1.00  0.00           C  
ATOM   4182  H   ALA B 108     -17.650 -17.401 -40.074  1.00  0.00           H  
ATOM   4183  HA  ALA B 108     -15.146 -18.739 -40.202  1.00  0.00           H  
ATOM   4184 1HB  ALA B 108     -15.506 -19.174 -37.813  1.00  0.00           H  
ATOM   4185 2HB  ALA B 108     -15.921 -17.497 -38.241  1.00  0.00           H  
ATOM   4186 3HB  ALA B 108     -17.211 -18.695 -37.982  1.00  0.00           H  
ATOM   4187  N   TRP B 109     -17.718 -20.800 -40.017  1.00  0.00           N  
ATOM   4188  CA  TRP B 109     -18.042 -22.186 -40.335  1.00  0.00           C  
ATOM   4189  C   TRP B 109     -17.558 -22.589 -41.743  1.00  0.00           C  
ATOM   4190  O   TRP B 109     -17.000 -23.670 -41.933  1.00  0.00           O  
ATOM   4191  CB  TRP B 109     -19.552 -22.405 -40.229  1.00  0.00           C  
ATOM   4192  CG  TRP B 109     -20.059 -22.407 -38.819  1.00  0.00           C  
ATOM   4193  CD1 TRP B 109     -20.710 -21.392 -38.185  1.00  0.00           C  
ATOM   4194  CD2 TRP B 109     -19.959 -23.483 -37.855  1.00  0.00           C  
ATOM   4195  NE1 TRP B 109     -21.020 -21.758 -36.899  1.00  0.00           N  
ATOM   4196  CE2 TRP B 109     -20.570 -23.035 -36.679  1.00  0.00           C  
ATOM   4197  CE3 TRP B 109     -19.410 -24.771 -37.895  1.00  0.00           C  
ATOM   4198  CZ2 TRP B 109     -20.647 -23.828 -35.546  1.00  0.00           C  
ATOM   4199  CZ3 TRP B 109     -19.489 -25.566 -36.757  1.00  0.00           C  
ATOM   4200  CH2 TRP B 109     -20.092 -25.106 -35.614  1.00  0.00           C  
ATOM   4201  H   TRP B 109     -18.467 -20.157 -39.800  1.00  0.00           H  
ATOM   4202  HA  TRP B 109     -17.544 -22.833 -39.612  1.00  0.00           H  
ATOM   4203 1HB  TRP B 109     -20.073 -21.620 -40.779  1.00  0.00           H  
ATOM   4204 2HB  TRP B 109     -19.816 -23.357 -40.689  1.00  0.00           H  
ATOM   4205  HD1 TRP B 109     -20.950 -20.429 -38.634  1.00  0.00           H  
ATOM   4206  HE1 TRP B 109     -21.501 -21.182 -36.223  1.00  0.00           H  
ATOM   4207  HE3 TRP B 109     -18.932 -25.141 -38.801  1.00  0.00           H  
ATOM   4208  HZ2 TRP B 109     -21.121 -23.481 -34.627  1.00  0.00           H  
ATOM   4209  HZ3 TRP B 109     -19.058 -26.567 -36.796  1.00  0.00           H  
ATOM   4210  HH2 TRP B 109     -20.137 -25.757 -34.740  1.00  0.00           H  
ATOM   4211  N   TYR B 110     -17.773 -21.726 -42.700  1.00  0.00           N  
ATOM   4212  CA  TYR B 110     -17.356 -21.947 -44.064  1.00  0.00           C  
ATOM   4213  C   TYR B 110     -15.818 -22.058 -44.123  1.00  0.00           C  
ATOM   4214  O   TYR B 110     -15.275 -22.997 -44.705  1.00  0.00           O  
ATOM   4215  CB  TYR B 110     -17.864 -20.823 -44.969  1.00  0.00           C  
ATOM   4216  CG  TYR B 110     -17.423 -20.953 -46.411  1.00  0.00           C  
ATOM   4217  CD1 TYR B 110     -17.664 -22.130 -47.105  1.00  0.00           C  
ATOM   4218  CD2 TYR B 110     -16.779 -19.897 -47.037  1.00  0.00           C  
ATOM   4219  CE1 TYR B 110     -17.262 -22.249 -48.422  1.00  0.00           C  
ATOM   4220  CE2 TYR B 110     -16.377 -20.015 -48.353  1.00  0.00           C  
ATOM   4221  CZ  TYR B 110     -16.616 -21.185 -49.045  1.00  0.00           C  
ATOM   4222  OH  TYR B 110     -16.216 -21.304 -50.356  1.00  0.00           O  
ATOM   4223  H   TYR B 110     -18.254 -20.868 -42.466  1.00  0.00           H  
ATOM   4224  HA  TYR B 110     -17.801 -22.878 -44.416  1.00  0.00           H  
ATOM   4225 1HB  TYR B 110     -18.954 -20.802 -44.947  1.00  0.00           H  
ATOM   4226 2HB  TYR B 110     -17.511 -19.864 -44.591  1.00  0.00           H  
ATOM   4227  HD1 TYR B 110     -18.170 -22.959 -46.614  1.00  0.00           H  
ATOM   4228  HD2 TYR B 110     -16.589 -18.974 -46.491  1.00  0.00           H  
ATOM   4229  HE1 TYR B 110     -17.451 -23.172 -48.969  1.00  0.00           H  
ATOM   4230  HE2 TYR B 110     -15.870 -19.185 -48.845  1.00  0.00           H  
ATOM   4231  HH  TYR B 110     -15.790 -20.490 -50.634  1.00  0.00           H  
ATOM   4232  N   ASN B 111     -15.111 -21.107 -43.524  1.00  0.00           N  
ATOM   4233  CA  ASN B 111     -13.655 -21.137 -43.568  1.00  0.00           C  
ATOM   4234  C   ASN B 111     -13.072 -22.340 -42.833  1.00  0.00           C  
ATOM   4235  O   ASN B 111     -12.052 -22.895 -43.242  1.00  0.00           O  
ATOM   4236  CB  ASN B 111     -13.090 -19.847 -43.003  1.00  0.00           C  
ATOM   4237  CG  ASN B 111     -13.273 -18.679 -43.932  1.00  0.00           C  
ATOM   4238  OD1 ASN B 111     -13.356 -18.849 -45.154  1.00  0.00           O  
ATOM   4239  ND2 ASN B 111     -13.338 -17.496 -43.376  1.00  0.00           N  
ATOM   4240  H   ASN B 111     -15.573 -20.355 -43.033  1.00  0.00           H  
ATOM   4241  HA  ASN B 111     -13.342 -21.198 -44.610  1.00  0.00           H  
ATOM   4242 1HB  ASN B 111     -13.577 -19.621 -42.053  1.00  0.00           H  
ATOM   4243 2HB  ASN B 111     -12.026 -19.973 -42.802  1.00  0.00           H  
ATOM   4244 1HD2 ASN B 111     -13.459 -16.682 -43.946  1.00  0.00           H  
ATOM   4245 2HD2 ASN B 111     -13.266 -17.405 -42.384  1.00  0.00           H  
ATOM   4246  N   LEU B 112     -13.682 -22.782 -41.736  1.00  0.00           N  
ATOM   4247  CA  LEU B 112     -13.263 -24.023 -41.056  1.00  0.00           C  
ATOM   4248  C   LEU B 112     -13.426 -25.233 -42.014  1.00  0.00           C  
ATOM   4249  O   LEU B 112     -12.551 -26.096 -42.096  1.00  0.00           O  
ATOM   4250  CB  LEU B 112     -14.091 -24.242 -39.783  1.00  0.00           C  
ATOM   4251  CG  LEU B 112     -13.751 -25.503 -38.977  1.00  0.00           C  
ATOM   4252  CD1 LEU B 112     -12.299 -25.441 -38.524  1.00  0.00           C  
ATOM   4253  CD2 LEU B 112     -14.691 -25.614 -37.786  1.00  0.00           C  
ATOM   4254  H   LEU B 112     -14.456 -22.251 -41.360  1.00  0.00           H  
ATOM   4255  HA  LEU B 112     -12.215 -23.925 -40.771  1.00  0.00           H  
ATOM   4256 1HB  LEU B 112     -13.954 -23.385 -39.128  1.00  0.00           H  
ATOM   4257 2HB  LEU B 112     -15.144 -24.300 -40.058  1.00  0.00           H  
ATOM   4258  HG  LEU B 112     -13.865 -26.383 -39.612  1.00  0.00           H  
ATOM   4259 1HD1 LEU B 112     -12.057 -26.336 -37.952  1.00  0.00           H  
ATOM   4260 2HD1 LEU B 112     -11.647 -25.382 -39.396  1.00  0.00           H  
ATOM   4261 3HD1 LEU B 112     -12.150 -24.560 -37.899  1.00  0.00           H  
ATOM   4262 1HD2 LEU B 112     -14.450 -26.510 -37.214  1.00  0.00           H  
ATOM   4263 2HD2 LEU B 112     -14.577 -24.735 -37.150  1.00  0.00           H  
ATOM   4264 3HD2 LEU B 112     -15.721 -25.675 -38.140  1.00  0.00           H  
ATOM   4265  N   GLY B 113     -14.543 -25.264 -42.715  1.00  0.00           N  
ATOM   4266  CA  GLY B 113     -14.774 -26.294 -43.726  1.00  0.00           C  
ATOM   4267  C   GLY B 113     -13.714 -26.284 -44.823  1.00  0.00           C  
ATOM   4268  O   GLY B 113     -13.284 -27.337 -45.293  1.00  0.00           O  
ATOM   4269  H   GLY B 113     -15.255 -24.565 -42.553  1.00  0.00           H  
ATOM   4270 1HA  GLY B 113     -14.784 -27.275 -43.250  1.00  0.00           H  
ATOM   4271 2HA  GLY B 113     -15.755 -26.147 -44.178  1.00  0.00           H  
ATOM   4272  N   ASN B 114     -13.282 -25.091 -45.241  1.00  0.00           N  
ATOM   4273  CA  ASN B 114     -12.207 -24.954 -46.228  1.00  0.00           C  
ATOM   4274  C   ASN B 114     -10.943 -25.512 -45.677  1.00  0.00           C  
ATOM   4275  O   ASN B 114     -10.234 -26.258 -46.353  1.00  0.00           O  
ATOM   4276  CB  ASN B 114     -12.008 -23.507 -46.642  1.00  0.00           C  
ATOM   4277  CG  ASN B 114     -13.110 -23.003 -47.531  1.00  0.00           C  
ATOM   4278  OD1 ASN B 114     -13.756 -23.783 -48.242  1.00  0.00           O  
ATOM   4279  ND2 ASN B 114     -13.337 -21.715 -47.506  1.00  0.00           N  
ATOM   4280  H   ASN B 114     -13.712 -24.259 -44.861  1.00  0.00           H  
ATOM   4281  HA  ASN B 114     -12.493 -25.499 -47.128  1.00  0.00           H  
ATOM   4282 1HB  ASN B 114     -11.957 -22.878 -45.752  1.00  0.00           H  
ATOM   4283 2HB  ASN B 114     -11.057 -23.407 -47.167  1.00  0.00           H  
ATOM   4284 1HD2 ASN B 114     -14.059 -21.323 -48.078  1.00  0.00           H  
ATOM   4285 2HD2 ASN B 114     -12.790 -21.122 -46.917  1.00  0.00           H  
ATOM   4286  N   ALA B 115     -10.639 -25.161 -44.435  1.00  0.00           N  
ATOM   4287  CA  ALA B 115      -9.415 -25.650 -43.849  1.00  0.00           C  
ATOM   4288  C   ALA B 115      -9.359 -27.180 -43.762  1.00  0.00           C  
ATOM   4289  O   ALA B 115      -8.323 -27.789 -44.027  1.00  0.00           O  
ATOM   4290  CB  ALA B 115      -9.235 -25.037 -42.468  1.00  0.00           C  
ATOM   4291  H   ALA B 115     -11.240 -24.560 -43.889  1.00  0.00           H  
ATOM   4292  HA  ALA B 115      -8.580 -25.329 -44.473  1.00  0.00           H  
ATOM   4293 1HB  ALA B 115      -8.297 -25.384 -42.036  1.00  0.00           H  
ATOM   4294 2HB  ALA B 115      -9.216 -23.950 -42.552  1.00  0.00           H  
ATOM   4295 3HB  ALA B 115     -10.063 -25.336 -41.826  1.00  0.00           H  
ATOM   4296  N   TYR B 116     -10.459 -27.833 -43.395  1.00  0.00           N  
ATOM   4297  CA  TYR B 116     -10.467 -29.294 -43.383  1.00  0.00           C  
ATOM   4298  C   TYR B 116     -10.402 -29.841 -44.806  1.00  0.00           C  
ATOM   4299  O   TYR B 116      -9.749 -30.852 -45.062  1.00  0.00           O  
ATOM   4300  CB  TYR B 116     -11.710 -29.823 -42.664  1.00  0.00           C  
ATOM   4301  CG  TYR B 116     -11.680 -29.622 -41.165  1.00  0.00           C  
ATOM   4302  CD1 TYR B 116     -12.321 -28.531 -40.599  1.00  0.00           C  
ATOM   4303  CD2 TYR B 116     -11.012 -30.531 -40.358  1.00  0.00           C  
ATOM   4304  CE1 TYR B 116     -12.293 -28.347 -39.230  1.00  0.00           C  
ATOM   4305  CE2 TYR B 116     -10.985 -30.347 -38.989  1.00  0.00           C  
ATOM   4306  CZ  TYR B 116     -11.622 -29.261 -38.424  1.00  0.00           C  
ATOM   4307  OH  TYR B 116     -11.595 -29.078 -37.061  1.00  0.00           O  
ATOM   4308  H   TYR B 116     -11.294 -27.334 -43.122  1.00  0.00           H  
ATOM   4309  HA  TYR B 116      -9.595 -29.641 -42.827  1.00  0.00           H  
ATOM   4310 1HB  TYR B 116     -12.598 -29.324 -43.057  1.00  0.00           H  
ATOM   4311 2HB  TYR B 116     -11.819 -30.889 -42.863  1.00  0.00           H  
ATOM   4312  HD1 TYR B 116     -12.846 -27.816 -41.234  1.00  0.00           H  
ATOM   4313  HD2 TYR B 116     -10.508 -31.388 -40.803  1.00  0.00           H  
ATOM   4314  HE1 TYR B 116     -12.797 -27.489 -38.784  1.00  0.00           H  
ATOM   4315  HE2 TYR B 116     -10.459 -31.061 -38.353  1.00  0.00           H  
ATOM   4316  HH  TYR B 116     -12.082 -28.282 -36.837  1.00  0.00           H  
ATOM   4317  N   TYR B 117     -11.079 -29.172 -45.731  1.00  0.00           N  
ATOM   4318  CA  TYR B 117     -10.989 -29.577 -47.139  1.00  0.00           C  
ATOM   4319  C   TYR B 117      -9.535 -29.593 -47.581  1.00  0.00           C  
ATOM   4320  O   TYR B 117      -9.089 -30.525 -48.250  1.00  0.00           O  
ATOM   4321  CB  TYR B 117     -11.808 -28.644 -48.032  1.00  0.00           C  
ATOM   4322  CG  TYR B 117     -11.744 -28.993 -49.503  1.00  0.00           C  
ATOM   4323  CD1 TYR B 117     -12.798 -29.665 -50.103  1.00  0.00           C  
ATOM   4324  CD2 TYR B 117     -10.629 -28.642 -50.250  1.00  0.00           C  
ATOM   4325  CE1 TYR B 117     -12.738 -29.983 -51.446  1.00  0.00           C  
ATOM   4326  CE2 TYR B 117     -10.569 -28.960 -51.592  1.00  0.00           C  
ATOM   4327  CZ  TYR B 117     -11.619 -29.629 -52.190  1.00  0.00           C  
ATOM   4328  OH  TYR B 117     -11.559 -29.946 -53.527  1.00  0.00           O  
ATOM   4329  H   TYR B 117     -11.659 -28.383 -45.482  1.00  0.00           H  
ATOM   4330  HA  TYR B 117     -11.412 -30.577 -47.239  1.00  0.00           H  
ATOM   4331 1HB  TYR B 117     -12.854 -28.668 -47.722  1.00  0.00           H  
ATOM   4332 2HB  TYR B 117     -11.455 -27.620 -47.909  1.00  0.00           H  
ATOM   4333  HD1 TYR B 117     -13.673 -29.940 -49.515  1.00  0.00           H  
ATOM   4334  HD2 TYR B 117      -9.800 -28.115 -49.778  1.00  0.00           H  
ATOM   4335  HE1 TYR B 117     -13.567 -30.512 -51.918  1.00  0.00           H  
ATOM   4336  HE2 TYR B 117      -9.693 -28.685 -52.180  1.00  0.00           H  
ATOM   4337  HH  TYR B 117     -10.729 -29.634 -53.893  1.00  0.00           H  
ATOM   4338  N   LYS B 118      -8.767 -28.563 -47.217  1.00  0.00           N  
ATOM   4339  CA  LYS B 118      -7.345 -28.490 -47.601  1.00  0.00           C  
ATOM   4340  C   LYS B 118      -6.519 -29.638 -47.052  1.00  0.00           C  
ATOM   4341  O   LYS B 118      -5.523 -30.092 -47.673  1.00  0.00           O  
ATOM   4342  CB  LYS B 118      -6.739 -27.164 -47.134  1.00  0.00           C  
ATOM   4343  CG  LYS B 118      -5.286 -26.959 -47.543  1.00  0.00           C  
ATOM   4344  CD  LYS B 118      -5.151 -26.821 -49.052  1.00  0.00           C  
ATOM   4345  CE  LYS B 118      -3.716 -26.514 -49.455  1.00  0.00           C  
ATOM   4346  NZ  LYS B 118      -3.561 -26.412 -50.931  1.00  0.00           N  
ATOM   4347  H   LYS B 118      -9.167 -27.818 -46.667  1.00  0.00           H  
ATOM   4348  HA  LYS B 118      -7.278 -28.524 -48.689  1.00  0.00           H  
ATOM   4349 1HB  LYS B 118      -7.321 -26.336 -47.539  1.00  0.00           H  
ATOM   4350 2HB  LYS B 118      -6.793 -27.102 -46.048  1.00  0.00           H  
ATOM   4351 1HG  LYS B 118      -4.899 -26.057 -47.068  1.00  0.00           H  
ATOM   4352 2HG  LYS B 118      -4.691 -27.808 -47.209  1.00  0.00           H  
ATOM   4353 1HD  LYS B 118      -5.463 -27.750 -49.532  1.00  0.00           H  
ATOM   4354 2HD  LYS B 118      -5.797 -26.017 -49.404  1.00  0.00           H  
ATOM   4355 1HE  LYS B 118      -3.406 -25.572 -49.003  1.00  0.00           H  
ATOM   4356 2HE  LYS B 118      -3.058 -27.301 -49.087  1.00  0.00           H  
ATOM   4357 1HZ  LYS B 118      -2.598 -26.208 -51.156  1.00  0.00           H  
ATOM   4358 2HZ  LYS B 118      -3.828 -27.287 -51.359  1.00  0.00           H  
ATOM   4359 3HZ  LYS B 118      -4.152 -25.671 -51.281  1.00  0.00           H  
ATOM   4360  N   GLN B 119      -6.895 -30.117 -45.870  1.00  0.00           N  
ATOM   4361  CA  GLN B 119      -6.220 -31.259 -45.242  1.00  0.00           C  
ATOM   4362  C   GLN B 119      -6.688 -32.608 -45.794  1.00  0.00           C  
ATOM   4363  O   GLN B 119      -6.130 -33.648 -45.409  1.00  0.00           O  
ATOM   4364  CB  GLN B 119      -6.435 -31.224 -43.727  1.00  0.00           C  
ATOM   4365  CG  GLN B 119      -5.847 -30.003 -43.042  1.00  0.00           C  
ATOM   4366  CD  GLN B 119      -4.340 -29.919 -43.200  1.00  0.00           C  
ATOM   4367  OE1 GLN B 119      -3.830 -29.666 -44.295  1.00  0.00           O  
ATOM   4368  NE2 GLN B 119      -3.619 -30.134 -42.106  1.00  0.00           N  
ATOM   4369  H   GLN B 119      -7.668 -29.678 -45.390  1.00  0.00           H  
ATOM   4370  HA  GLN B 119      -5.150 -31.177 -45.435  1.00  0.00           H  
ATOM   4371 1HB  GLN B 119      -7.503 -31.251 -43.510  1.00  0.00           H  
ATOM   4372 2HB  GLN B 119      -5.987 -32.111 -43.277  1.00  0.00           H  
ATOM   4373 1HG  GLN B 119      -6.286 -29.107 -43.480  1.00  0.00           H  
ATOM   4374 2HG  GLN B 119      -6.076 -30.050 -41.977  1.00  0.00           H  
ATOM   4375 1HE2 GLN B 119      -2.620 -30.092 -42.148  1.00  0.00           H  
ATOM   4376 2HE2 GLN B 119      -4.074 -30.336 -41.239  1.00  0.00           H  
ATOM   4377  N   GLY B 120      -7.653 -32.636 -46.692  1.00  0.00           N  
ATOM   4378  CA  GLY B 120      -8.182 -33.903 -47.153  1.00  0.00           C  
ATOM   4379  C   GLY B 120      -9.214 -34.521 -46.213  1.00  0.00           C  
ATOM   4380  O   GLY B 120      -9.589 -35.675 -46.404  1.00  0.00           O  
ATOM   4381  H   GLY B 120      -8.033 -31.779 -47.067  1.00  0.00           H  
ATOM   4382 1HA  GLY B 120      -8.646 -33.770 -48.130  1.00  0.00           H  
ATOM   4383 2HA  GLY B 120      -7.366 -34.614 -47.279  1.00  0.00           H  
ATOM   4384  N   ASP B 121      -9.757 -33.735 -45.283  1.00  0.00           N  
ATOM   4385  CA  ASP B 121     -10.764 -34.207 -44.329  1.00  0.00           C  
ATOM   4386  C   ASP B 121     -12.127 -33.860 -44.810  1.00  0.00           C  
ATOM   4387  O   ASP B 121     -12.750 -32.920 -44.317  1.00  0.00           O  
ATOM   4388  CB  ASP B 121     -10.547 -33.598 -42.941  1.00  0.00           C  
ATOM   4389  CG  ASP B 121     -11.480 -34.178 -41.887  1.00  0.00           C  
ATOM   4390  OD1 ASP B 121     -12.573 -34.560 -42.234  1.00  0.00           O  
ATOM   4391  OD2 ASP B 121     -11.091 -34.236 -40.745  1.00  0.00           O  
ATOM   4392  H   ASP B 121      -9.453 -32.773 -45.243  1.00  0.00           H  
ATOM   4393  HA  ASP B 121     -10.671 -35.289 -44.235  1.00  0.00           H  
ATOM   4394 1HB  ASP B 121      -9.518 -33.766 -42.627  1.00  0.00           H  
ATOM   4395 2HB  ASP B 121     -10.703 -32.519 -42.988  1.00  0.00           H  
ATOM   4396  N   TYR B 122     -12.609 -34.616 -45.779  1.00  0.00           N  
ATOM   4397  CA  TYR B 122     -13.820 -34.241 -46.489  1.00  0.00           C  
ATOM   4398  C   TYR B 122     -15.075 -34.422 -45.666  1.00  0.00           C  
ATOM   4399  O   TYR B 122     -16.055 -33.700 -45.844  1.00  0.00           O  
ATOM   4400  CB  TYR B 122     -13.934 -35.044 -47.786  1.00  0.00           C  
ATOM   4401  CG  TYR B 122     -12.935 -34.636 -48.847  1.00  0.00           C  
ATOM   4402  CD1 TYR B 122     -12.059 -35.573 -49.373  1.00  0.00           C  
ATOM   4403  CD2 TYR B 122     -12.895 -33.323 -49.293  1.00  0.00           C  
ATOM   4404  CE1 TYR B 122     -11.147 -35.201 -50.341  1.00  0.00           C  
ATOM   4405  CE2 TYR B 122     -11.983 -32.951 -50.261  1.00  0.00           C  
ATOM   4406  CZ  TYR B 122     -11.112 -33.883 -50.785  1.00  0.00           C  
ATOM   4407  OH  TYR B 122     -10.203 -33.512 -51.749  1.00  0.00           O  
ATOM   4408  H   TYR B 122     -12.134 -35.470 -46.035  1.00  0.00           H  
ATOM   4409  HA  TYR B 122     -13.753 -33.186 -46.754  1.00  0.00           H  
ATOM   4410 1HB  TYR B 122     -13.789 -36.105 -47.573  1.00  0.00           H  
ATOM   4411 2HB  TYR B 122     -14.935 -34.928 -48.199  1.00  0.00           H  
ATOM   4412  HD1 TYR B 122     -12.091 -36.606 -49.023  1.00  0.00           H  
ATOM   4413  HD2 TYR B 122     -13.582 -32.586 -48.879  1.00  0.00           H  
ATOM   4414  HE1 TYR B 122     -10.459 -35.938 -50.754  1.00  0.00           H  
ATOM   4415  HE2 TYR B 122     -11.951 -31.918 -50.612  1.00  0.00           H  
ATOM   4416  HH  TYR B 122     -10.308 -32.577 -51.943  1.00  0.00           H  
ATOM   4417  N   ASP B 123     -15.113 -35.378 -44.738  1.00  0.00           N  
ATOM   4418  CA  ASP B 123     -16.282 -35.570 -43.857  1.00  0.00           C  
ATOM   4419  C   ASP B 123     -16.520 -34.349 -42.978  1.00  0.00           C  
ATOM   4420  O   ASP B 123     -17.648 -33.869 -42.857  1.00  0.00           O  
ATOM   4421  CB  ASP B 123     -16.099 -36.805 -42.972  1.00  0.00           C  
ATOM   4422  CG  ASP B 123     -16.209 -38.110 -43.749  1.00  0.00           C  
ATOM   4423  OD1 ASP B 123     -16.715 -38.086 -44.845  1.00  0.00           O  
ATOM   4424  OD2 ASP B 123     -15.786 -39.119 -43.237  1.00  0.00           O  
ATOM   4425  H   ASP B 123     -14.317 -35.990 -44.637  1.00  0.00           H  
ATOM   4426  HA  ASP B 123     -17.163 -35.730 -44.480  1.00  0.00           H  
ATOM   4427 1HB  ASP B 123     -15.121 -36.767 -42.491  1.00  0.00           H  
ATOM   4428 2HB  ASP B 123     -16.852 -36.803 -42.184  1.00  0.00           H  
ATOM   4429  N   GLU B 124     -15.443 -33.861 -42.370  1.00  0.00           N  
ATOM   4430  CA  GLU B 124     -15.466 -32.651 -41.553  1.00  0.00           C  
ATOM   4431  C   GLU B 124     -15.812 -31.434 -42.376  1.00  0.00           C  
ATOM   4432  O   GLU B 124     -16.648 -30.622 -41.981  1.00  0.00           O  
ATOM   4433  CB  GLU B 124     -14.114 -32.438 -40.871  1.00  0.00           C  
ATOM   4434  CG  GLU B 124     -13.793 -33.452 -39.782  1.00  0.00           C  
ATOM   4435  CD  GLU B 124     -14.723 -33.361 -38.605  1.00  0.00           C  
ATOM   4436  OE1 GLU B 124     -15.102 -32.269 -38.254  1.00  0.00           O  
ATOM   4437  OE2 GLU B 124     -15.056 -34.385 -38.054  1.00  0.00           O  
ATOM   4438  H   GLU B 124     -14.573 -34.360 -42.486  1.00  0.00           H  
ATOM   4439  HA  GLU B 124     -16.222 -32.771 -40.776  1.00  0.00           H  
ATOM   4440 1HB  GLU B 124     -13.319 -32.483 -41.615  1.00  0.00           H  
ATOM   4441 2HB  GLU B 124     -14.085 -31.445 -40.421  1.00  0.00           H  
ATOM   4442 1HG  GLU B 124     -13.857 -34.456 -40.203  1.00  0.00           H  
ATOM   4443 2HG  GLU B 124     -12.770 -33.296 -39.443  1.00  0.00           H  
ATOM   4444  N   ALA B 125     -15.173 -31.282 -43.547  1.00  0.00           N  
ATOM   4445  CA  ALA B 125     -15.452 -30.166 -44.472  1.00  0.00           C  
ATOM   4446  C   ALA B 125     -16.942 -30.135 -44.784  1.00  0.00           C  
ATOM   4447  O   ALA B 125     -17.585 -29.090 -44.685  1.00  0.00           O  
ATOM   4448  CB  ALA B 125     -14.641 -30.296 -45.752  1.00  0.00           C  
ATOM   4449  H   ALA B 125     -14.472 -31.965 -43.797  1.00  0.00           H  
ATOM   4450  HA  ALA B 125     -15.150 -29.234 -43.992  1.00  0.00           H  
ATOM   4451 1HB  ALA B 125     -14.886 -29.473 -46.424  1.00  0.00           H  
ATOM   4452 2HB  ALA B 125     -13.577 -30.264 -45.514  1.00  0.00           H  
ATOM   4453 3HB  ALA B 125     -14.875 -31.242 -46.236  1.00  0.00           H  
ATOM   4454  N   ILE B 126     -17.493 -31.290 -45.163  1.00  0.00           N  
ATOM   4455  CA  ILE B 126     -18.918 -31.399 -45.472  1.00  0.00           C  
ATOM   4456  C   ILE B 126     -19.792 -30.961 -44.287  1.00  0.00           C  
ATOM   4457  O   ILE B 126     -20.744 -30.198 -44.454  1.00  0.00           O  
ATOM   4458  CB  ILE B 126     -19.278 -32.841 -45.870  1.00  0.00           C  
ATOM   4459  CG1 ILE B 126     -18.636 -33.201 -47.212  1.00  0.00           C  
ATOM   4460  CG2 ILE B 126     -20.788 -33.015 -45.935  1.00  0.00           C  
ATOM   4461  CD1 ILE B 126     -18.696 -34.675 -47.543  1.00  0.00           C  
ATOM   4462  H   ILE B 126     -16.910 -32.111 -45.238  1.00  0.00           H  
ATOM   4463  HA  ILE B 126     -19.139 -30.749 -46.319  1.00  0.00           H  
ATOM   4464  HB  ILE B 126     -18.874 -33.535 -45.132  1.00  0.00           H  
ATOM   4465 1HG1 ILE B 126     -19.132 -32.652 -48.011  1.00  0.00           H  
ATOM   4466 2HG1 ILE B 126     -17.590 -32.897 -47.209  1.00  0.00           H  
ATOM   4467 1HG2 ILE B 126     -21.024 -34.041 -46.218  1.00  0.00           H  
ATOM   4468 2HG2 ILE B 126     -21.221 -32.799 -44.959  1.00  0.00           H  
ATOM   4469 3HG2 ILE B 126     -21.202 -32.329 -46.675  1.00  0.00           H  
ATOM   4470 1HD1 ILE B 126     -18.221 -34.851 -48.509  1.00  0.00           H  
ATOM   4471 2HD1 ILE B 126     -18.174 -35.242 -46.773  1.00  0.00           H  
ATOM   4472 3HD1 ILE B 126     -19.737 -34.995 -47.588  1.00  0.00           H  
ATOM   4473  N   GLU B 127     -19.483 -31.434 -43.087  1.00  0.00           N  
ATOM   4474  CA  GLU B 127     -20.265 -31.067 -41.919  1.00  0.00           C  
ATOM   4475  C   GLU B 127     -20.271 -29.571 -41.695  1.00  0.00           C  
ATOM   4476  O   GLU B 127     -21.311 -28.982 -41.399  1.00  0.00           O  
ATOM   4477  CB  GLU B 127     -19.722 -31.773 -40.674  1.00  0.00           C  
ATOM   4478  CG  GLU B 127     -20.498 -31.480 -39.398  1.00  0.00           C  
ATOM   4479  CD  GLU B 127     -21.895 -32.034 -39.422  1.00  0.00           C  
ATOM   4480  OE1 GLU B 127     -22.144 -32.935 -40.187  1.00  0.00           O  
ATOM   4481  OE2 GLU B 127     -22.715 -31.557 -38.674  1.00  0.00           O  
ATOM   4482  H   GLU B 127     -18.696 -32.056 -42.976  1.00  0.00           H  
ATOM   4483  HA  GLU B 127     -21.294 -31.396 -42.075  1.00  0.00           H  
ATOM   4484 1HB  GLU B 127     -19.735 -32.851 -40.834  1.00  0.00           H  
ATOM   4485 2HB  GLU B 127     -18.686 -31.477 -40.512  1.00  0.00           H  
ATOM   4486 1HG  GLU B 127     -19.962 -31.913 -38.554  1.00  0.00           H  
ATOM   4487 2HG  GLU B 127     -20.542 -30.402 -39.252  1.00  0.00           H  
ATOM   4488  N   TYR B 128     -19.096 -28.956 -41.837  1.00  0.00           N  
ATOM   4489  CA  TYR B 128     -18.951 -27.546 -41.520  1.00  0.00           C  
ATOM   4490  C   TYR B 128     -19.564 -26.713 -42.633  1.00  0.00           C  
ATOM   4491  O   TYR B 128     -20.061 -25.612 -42.394  1.00  0.00           O  
ATOM   4492  CB  TYR B 128     -17.480 -27.180 -41.315  1.00  0.00           C  
ATOM   4493  CG  TYR B 128     -16.882 -27.739 -40.043  1.00  0.00           C  
ATOM   4494  CD1 TYR B 128     -15.765 -28.558 -40.103  1.00  0.00           C  
ATOM   4495  CD2 TYR B 128     -17.452 -27.433 -38.816  1.00  0.00           C  
ATOM   4496  CE1 TYR B 128     -15.219 -29.071 -38.940  1.00  0.00           C  
ATOM   4497  CE2 TYR B 128     -16.907 -27.944 -37.654  1.00  0.00           C  
ATOM   4498  CZ  TYR B 128     -15.795 -28.759 -37.715  1.00  0.00           C  
ATOM   4499  OH  TYR B 128     -15.252 -29.269 -36.557  1.00  0.00           O  
ATOM   4500  H   TYR B 128     -18.293 -29.470 -42.169  1.00  0.00           H  
ATOM   4501  HA  TYR B 128     -19.468 -27.347 -40.581  1.00  0.00           H  
ATOM   4502 1HB  TYR B 128     -16.892 -27.548 -42.157  1.00  0.00           H  
ATOM   4503 2HB  TYR B 128     -17.374 -26.096 -41.292  1.00  0.00           H  
ATOM   4504  HD1 TYR B 128     -15.317 -28.800 -41.067  1.00  0.00           H  
ATOM   4505  HD2 TYR B 128     -18.331 -26.790 -38.769  1.00  0.00           H  
ATOM   4506  HE1 TYR B 128     -14.341 -29.714 -38.989  1.00  0.00           H  
ATOM   4507  HE2 TYR B 128     -17.356 -27.704 -36.690  1.00  0.00           H  
ATOM   4508  HH  TYR B 128     -14.490 -29.811 -36.774  1.00  0.00           H  
ATOM   4509  N   TYR B 129     -19.542 -27.215 -43.863  1.00  0.00           N  
ATOM   4510  CA  TYR B 129     -20.199 -26.485 -44.947  1.00  0.00           C  
ATOM   4511  C   TYR B 129     -21.692 -26.475 -44.741  1.00  0.00           C  
ATOM   4512  O   TYR B 129     -22.352 -25.459 -44.961  1.00  0.00           O  
ATOM   4513  CB  TYR B 129     -19.857 -27.097 -46.307  1.00  0.00           C  
ATOM   4514  CG  TYR B 129     -18.434 -26.840 -46.752  1.00  0.00           C  
ATOM   4515  CD1 TYR B 129     -17.598 -27.905 -47.054  1.00  0.00           C  
ATOM   4516  CD2 TYR B 129     -17.966 -25.539 -46.858  1.00  0.00           C  
ATOM   4517  CE1 TYR B 129     -16.300 -27.670 -47.461  1.00  0.00           C  
ATOM   4518  CE2 TYR B 129     -16.667 -25.303 -47.265  1.00  0.00           C  
ATOM   4519  CZ  TYR B 129     -15.835 -26.363 -47.565  1.00  0.00           C  
ATOM   4520  OH  TYR B 129     -14.542 -26.129 -47.970  1.00  0.00           O  
ATOM   4521  H   TYR B 129     -19.082 -28.091 -44.067  1.00  0.00           H  
ATOM   4522  HA  TYR B 129     -19.826 -25.460 -44.949  1.00  0.00           H  
ATOM   4523 1HB  TYR B 129     -20.012 -28.177 -46.270  1.00  0.00           H  
ATOM   4524 2HB  TYR B 129     -20.529 -26.696 -47.065  1.00  0.00           H  
ATOM   4525  HD1 TYR B 129     -17.967 -28.927 -46.972  1.00  0.00           H  
ATOM   4526  HD2 TYR B 129     -18.622 -24.702 -46.619  1.00  0.00           H  
ATOM   4527  HE1 TYR B 129     -15.642 -28.506 -47.698  1.00  0.00           H  
ATOM   4528  HE2 TYR B 129     -16.298 -24.280 -47.346  1.00  0.00           H  
ATOM   4529  HH  TYR B 129     -14.379 -25.182 -47.989  1.00  0.00           H  
ATOM   4530  N   GLN B 130     -22.251 -27.606 -44.314  1.00  0.00           N  
ATOM   4531  CA  GLN B 130     -23.687 -27.705 -44.077  1.00  0.00           C  
ATOM   4532  C   GLN B 130     -24.092 -26.723 -42.988  1.00  0.00           C  
ATOM   4533  O   GLN B 130     -25.106 -26.035 -43.105  1.00  0.00           O  
ATOM   4534  CB  GLN B 130     -24.081 -29.131 -43.682  1.00  0.00           C  
ATOM   4535  CG  GLN B 130     -25.577 -29.340 -43.518  1.00  0.00           C  
ATOM   4536  CD  GLN B 130     -26.331 -29.175 -44.822  1.00  0.00           C  
ATOM   4537  OE1 GLN B 130     -25.975 -29.772 -45.842  1.00  0.00           O  
ATOM   4538  NE2 GLN B 130     -27.381 -28.361 -44.799  1.00  0.00           N  
ATOM   4539  H   GLN B 130     -21.668 -28.415 -44.149  1.00  0.00           H  
ATOM   4540  HA  GLN B 130     -24.208 -27.462 -45.004  1.00  0.00           H  
ATOM   4541 1HB  GLN B 130     -23.725 -29.830 -44.439  1.00  0.00           H  
ATOM   4542 2HB  GLN B 130     -23.598 -29.393 -42.741  1.00  0.00           H  
ATOM   4543 1HG  GLN B 130     -25.752 -30.350 -43.146  1.00  0.00           H  
ATOM   4544 2HG  GLN B 130     -25.959 -28.608 -42.806  1.00  0.00           H  
ATOM   4545 1HE2 GLN B 130     -27.919 -28.214 -45.630  1.00  0.00           H  
ATOM   4546 2HE2 GLN B 130     -27.636 -27.897 -43.950  1.00  0.00           H  
ATOM   4547  N   LYS B 131     -23.294 -26.656 -41.920  1.00  0.00           N  
ATOM   4548  CA  LYS B 131     -23.549 -25.704 -40.857  1.00  0.00           C  
ATOM   4549  C   LYS B 131     -23.486 -24.254 -41.362  1.00  0.00           C  
ATOM   4550  O   LYS B 131     -24.323 -23.424 -41.006  1.00  0.00           O  
ATOM   4551  CB  LYS B 131     -22.549 -25.911 -39.717  1.00  0.00           C  
ATOM   4552  CG  LYS B 131     -22.761 -27.192 -38.921  1.00  0.00           C  
ATOM   4553  CD  LYS B 131     -21.719 -27.337 -37.821  1.00  0.00           C  
ATOM   4554  CE  LYS B 131     -21.920 -28.622 -37.034  1.00  0.00           C  
ATOM   4555  NZ  LYS B 131     -20.884 -28.797 -35.979  1.00  0.00           N  
ATOM   4556  H   LYS B 131     -22.500 -27.275 -41.847  1.00  0.00           H  
ATOM   4557  HA  LYS B 131     -24.550 -25.884 -40.463  1.00  0.00           H  
ATOM   4558 1HB  LYS B 131     -21.537 -25.931 -40.121  1.00  0.00           H  
ATOM   4559 2HB  LYS B 131     -22.608 -25.072 -39.024  1.00  0.00           H  
ATOM   4560 1HG  LYS B 131     -23.753 -27.180 -38.470  1.00  0.00           H  
ATOM   4561 2HG  LYS B 131     -22.694 -28.050 -39.588  1.00  0.00           H  
ATOM   4562 1HD  LYS B 131     -20.721 -27.344 -38.263  1.00  0.00           H  
ATOM   4563 2HD  LYS B 131     -21.788 -26.490 -37.140  1.00  0.00           H  
ATOM   4564 1HE  LYS B 131     -22.902 -28.610 -36.562  1.00  0.00           H  
ATOM   4565 2HE  LYS B 131     -21.877 -29.475 -37.711  1.00  0.00           H  
ATOM   4566 1HZ  LYS B 131     -21.054 -29.659 -35.480  1.00  0.00           H  
ATOM   4567 2HZ  LYS B 131     -19.969 -28.829 -36.406  1.00  0.00           H  
ATOM   4568 3HZ  LYS B 131     -20.927 -28.021 -35.333  1.00  0.00           H  
ATOM   4569  N   ALA B 132     -22.508 -23.933 -42.189  1.00  0.00           N  
ATOM   4570  CA  ALA B 132     -22.414 -22.591 -42.778  1.00  0.00           C  
ATOM   4571  C   ALA B 132     -23.652 -22.219 -43.595  1.00  0.00           C  
ATOM   4572  O   ALA B 132     -24.144 -21.093 -43.516  1.00  0.00           O  
ATOM   4573  CB  ALA B 132     -21.168 -22.490 -43.648  1.00  0.00           C  
ATOM   4574  H   ALA B 132     -21.808 -24.623 -42.423  1.00  0.00           H  
ATOM   4575  HA  ALA B 132     -22.316 -21.865 -41.969  1.00  0.00           H  
ATOM   4576 1HB  ALA B 132     -21.101 -21.488 -44.071  1.00  0.00           H  
ATOM   4577 2HB  ALA B 132     -20.284 -22.687 -43.041  1.00  0.00           H  
ATOM   4578 3HB  ALA B 132     -21.227 -23.221 -44.452  1.00  0.00           H  
ATOM   4579  N   LEU B 133     -24.152 -23.170 -44.380  1.00  0.00           N  
ATOM   4580  CA  LEU B 133     -25.290 -22.950 -45.265  1.00  0.00           C  
ATOM   4581  C   LEU B 133     -26.585 -22.852 -44.486  1.00  0.00           C  
ATOM   4582  O   LEU B 133     -27.526 -22.182 -44.895  1.00  0.00           O  
ATOM   4583  CB  LEU B 133     -25.395 -24.085 -46.292  1.00  0.00           C  
ATOM   4584  CG  LEU B 133     -24.257 -24.161 -47.317  1.00  0.00           C  
ATOM   4585  CD1 LEU B 133     -24.427 -25.408 -48.174  1.00  0.00           C  
ATOM   4586  CD2 LEU B 133     -24.261 -22.905 -48.175  1.00  0.00           C  
ATOM   4587  H   LEU B 133     -23.718 -24.081 -44.355  1.00  0.00           H  
ATOM   4588  HA  LEU B 133     -25.134 -22.014 -45.803  1.00  0.00           H  
ATOM   4589 1HB  LEU B 133     -25.423 -25.034 -45.758  1.00  0.00           H  
ATOM   4590 2HB  LEU B 133     -26.329 -23.973 -46.841  1.00  0.00           H  
ATOM   4591  HG  LEU B 133     -23.302 -24.243 -46.797  1.00  0.00           H  
ATOM   4592 1HD1 LEU B 133     -23.619 -25.463 -48.903  1.00  0.00           H  
ATOM   4593 2HD1 LEU B 133     -24.401 -26.293 -47.538  1.00  0.00           H  
ATOM   4594 3HD1 LEU B 133     -25.382 -25.364 -48.695  1.00  0.00           H  
ATOM   4595 1HD2 LEU B 133     -23.451 -22.959 -48.904  1.00  0.00           H  
ATOM   4596 2HD2 LEU B 133     -25.215 -22.823 -48.697  1.00  0.00           H  
ATOM   4597 3HD2 LEU B 133     -24.119 -22.030 -47.539  1.00  0.00           H  
ATOM   4598  N   GLU B 134     -26.630 -23.502 -43.329  1.00  0.00           N  
ATOM   4599  CA  GLU B 134     -27.757 -23.360 -42.438  1.00  0.00           C  
ATOM   4600  C   GLU B 134     -27.883 -21.892 -42.038  1.00  0.00           C  
ATOM   4601  O   GLU B 134     -28.983 -21.376 -42.019  1.00  0.00           O  
ATOM   4602  CB  GLU B 134     -27.589 -24.246 -41.202  1.00  0.00           C  
ATOM   4603  CG  GLU B 134     -27.702 -25.738 -41.478  1.00  0.00           C  
ATOM   4604  CD  GLU B 134     -29.078 -26.147 -41.925  1.00  0.00           C  
ATOM   4605  OE1 GLU B 134     -30.032 -25.600 -41.427  1.00  0.00           O  
ATOM   4606  OE2 GLU B 134     -29.175 -27.009 -42.767  1.00  0.00           O  
ATOM   4607  H   GLU B 134     -25.866 -24.106 -43.062  1.00  0.00           H  
ATOM   4608  HA  GLU B 134     -28.656 -23.684 -42.963  1.00  0.00           H  
ATOM   4609 1HB  GLU B 134     -26.613 -24.062 -40.752  1.00  0.00           H  
ATOM   4610 2HB  GLU B 134     -28.345 -23.984 -40.461  1.00  0.00           H  
ATOM   4611 1HG  GLU B 134     -26.985 -26.009 -42.252  1.00  0.00           H  
ATOM   4612 2HG  GLU B 134     -27.442 -26.285 -40.572  1.00  0.00           H  
ATOM   4613  N   LEU B 135     -26.771 -21.233 -41.697  1.00  0.00           N  
ATOM   4614  CA  LEU B 135     -26.791 -19.817 -41.279  1.00  0.00           C  
ATOM   4615  C   LEU B 135     -26.879 -18.822 -42.441  1.00  0.00           C  
ATOM   4616  O   LEU B 135     -27.554 -17.779 -42.330  1.00  0.00           O  
ATOM   4617  CB  LEU B 135     -25.533 -19.508 -40.457  1.00  0.00           C  
ATOM   4618  CG  LEU B 135     -25.433 -20.220 -39.102  1.00  0.00           C  
ATOM   4619  CD1 LEU B 135     -24.082 -19.917 -38.468  1.00  0.00           C  
ATOM   4620  CD2 LEU B 135     -26.572 -19.763 -38.203  1.00  0.00           C  
ATOM   4621  H   LEU B 135     -25.889 -21.725 -41.729  1.00  0.00           H  
ATOM   4622  HA  LEU B 135     -27.669 -19.654 -40.653  1.00  0.00           H  
ATOM   4623 1HB  LEU B 135     -24.658 -19.785 -41.042  1.00  0.00           H  
ATOM   4624 2HB  LEU B 135     -25.495 -18.434 -40.271  1.00  0.00           H  
ATOM   4625  HG  LEU B 135     -25.498 -21.298 -39.251  1.00  0.00           H  
ATOM   4626 1HD1 LEU B 135     -24.010 -20.424 -37.505  1.00  0.00           H  
ATOM   4627 2HD1 LEU B 135     -23.285 -20.272 -39.123  1.00  0.00           H  
ATOM   4628 3HD1 LEU B 135     -23.981 -18.843 -38.322  1.00  0.00           H  
ATOM   4629 1HD2 LEU B 135     -26.502 -20.270 -37.240  1.00  0.00           H  
ATOM   4630 2HD2 LEU B 135     -26.508 -18.685 -38.052  1.00  0.00           H  
ATOM   4631 3HD2 LEU B 135     -27.526 -20.007 -38.672  1.00  0.00           H  
ATOM   4632  N   ASP B 136     -26.207 -19.180 -43.539  1.00  0.00           N  
ATOM   4633  CA  ASP B 136     -26.160 -18.406 -44.777  1.00  0.00           C  
ATOM   4634  C   ASP B 136     -26.438 -19.304 -45.981  1.00  0.00           C  
ATOM   4635  O   ASP B 136     -25.514 -19.781 -46.639  1.00  0.00           O  
ATOM   4636  CB  ASP B 136     -24.798 -17.727 -44.937  1.00  0.00           C  
ATOM   4637  CG  ASP B 136     -24.729 -16.817 -46.156  1.00  0.00           C  
ATOM   4638  OD1 ASP B 136     -25.670 -16.800 -46.914  1.00  0.00           O  
ATOM   4639  OD2 ASP B 136     -23.737 -16.147 -46.318  1.00  0.00           O  
ATOM   4640  H   ASP B 136     -25.704 -20.053 -43.485  1.00  0.00           H  
ATOM   4641  HA  ASP B 136     -26.922 -17.628 -44.729  1.00  0.00           H  
ATOM   4642 1HB  ASP B 136     -24.579 -17.136 -44.048  1.00  0.00           H  
ATOM   4643 2HB  ASP B 136     -24.020 -18.487 -45.025  1.00  0.00           H  
ATOM   4644  N   PRO B 137     -27.702 -19.538 -46.274  1.00  0.00           N  
ATOM   4645  CA  PRO B 137     -28.047 -20.372 -47.431  1.00  0.00           C  
ATOM   4646  C   PRO B 137     -27.493 -19.861 -48.742  1.00  0.00           C  
ATOM   4647  O   PRO B 137     -27.433 -20.647 -49.710  1.00  0.00           O  
ATOM   4648  CB  PRO B 137     -29.579 -20.325 -47.432  1.00  0.00           C  
ATOM   4649  CG  PRO B 137     -29.936 -20.030 -46.016  1.00  0.00           C  
ATOM   4650  CD  PRO B 137     -28.853 -19.097 -45.542  1.00  0.00           C  
ATOM   4651  HA  PRO B 137     -27.634 -21.369 -47.274  1.00  0.00           H  
ATOM   4652 1HB  PRO B 137     -29.931 -19.552 -48.132  1.00  0.00           H  
ATOM   4653 2HB  PRO B 137     -29.984 -21.285 -47.783  1.00  0.00           H  
ATOM   4654 1HG  PRO B 137     -30.938 -19.578 -45.963  1.00  0.00           H  
ATOM   4655 2HG  PRO B 137     -29.977 -20.961 -45.433  1.00  0.00           H  
ATOM   4656 1HD  PRO B 137     -29.126 -18.061 -45.793  1.00  0.00           H  
ATOM   4657 2HD  PRO B 137     -28.718 -19.212 -44.457  1.00  0.00           H  
ATOM   4658  N   ASN B 138     -27.134 -18.573 -48.811  1.00  0.00           N  
ATOM   4659  CA  ASN B 138     -26.717 -17.972 -50.084  1.00  0.00           C  
ATOM   4660  C   ASN B 138     -25.208 -18.031 -50.381  1.00  0.00           C  
ATOM   4661  O   ASN B 138     -24.733 -17.435 -51.347  1.00  0.00           O  
ATOM   4662  CB  ASN B 138     -27.190 -16.531 -50.137  1.00  0.00           C  
ATOM   4663  CG  ASN B 138     -28.684 -16.419 -50.264  1.00  0.00           C  
ATOM   4664  OD1 ASN B 138     -29.338 -17.294 -50.842  1.00  0.00           O  
ATOM   4665  ND2 ASN B 138     -29.236 -15.356 -49.735  1.00  0.00           N  
ATOM   4666  H   ASN B 138     -27.148 -18.001 -47.979  1.00  0.00           H  
ATOM   4667  HA  ASN B 138     -27.204 -18.512 -50.897  1.00  0.00           H  
ATOM   4668 1HB  ASN B 138     -26.873 -16.011 -49.233  1.00  0.00           H  
ATOM   4669 2HB  ASN B 138     -26.727 -16.027 -50.985  1.00  0.00           H  
ATOM   4670 1HD2 ASN B 138     -30.227 -15.228 -49.789  1.00  0.00           H  
ATOM   4671 2HD2 ASN B 138     -28.668 -14.673 -49.276  1.00  0.00           H  
ATOM   4672  N   ASN B 139     -24.471 -18.741 -49.559  1.00  0.00           N  
ATOM   4673  CA  ASN B 139     -23.036 -18.865 -49.761  1.00  0.00           C  
ATOM   4674  C   ASN B 139     -22.823 -19.861 -50.888  1.00  0.00           C  
ATOM   4675  O   ASN B 139     -22.810 -21.072 -50.666  1.00  0.00           O  
ATOM   4676  CB  ASN B 139     -22.326 -19.298 -48.491  1.00  0.00           C  
ATOM   4677  CG  ASN B 139     -20.830 -19.325 -48.646  1.00  0.00           C  
ATOM   4678  OD1 ASN B 139     -20.312 -19.605 -49.733  1.00  0.00           O  
ATOM   4679  ND2 ASN B 139     -20.127 -19.038 -47.580  1.00  0.00           N  
ATOM   4680  H   ASN B 139     -24.900 -19.209 -48.773  1.00  0.00           H  
ATOM   4681  HA  ASN B 139     -22.638 -17.884 -50.023  1.00  0.00           H  
ATOM   4682 1HB  ASN B 139     -22.583 -18.615 -47.679  1.00  0.00           H  
ATOM   4683 2HB  ASN B 139     -22.667 -20.292 -48.204  1.00  0.00           H  
ATOM   4684 1HD2 ASN B 139     -19.128 -19.041 -47.625  1.00  0.00           H  
ATOM   4685 2HD2 ASN B 139     -20.589 -18.817 -46.722  1.00  0.00           H  
ATOM   4686  N   ALA B 140     -22.655 -19.334 -52.100  1.00  0.00           N  
ATOM   4687  CA  ALA B 140     -22.478 -20.150 -53.297  1.00  0.00           C  
ATOM   4688  C   ALA B 140     -21.223 -20.983 -53.215  1.00  0.00           C  
ATOM   4689  O   ALA B 140     -21.221 -22.156 -53.588  1.00  0.00           O  
ATOM   4690  CB  ALA B 140     -22.442 -19.273 -54.540  1.00  0.00           C  
ATOM   4691  H   ALA B 140     -22.650 -18.328 -52.185  1.00  0.00           H  
ATOM   4692  HA  ALA B 140     -23.336 -20.817 -53.390  1.00  0.00           H  
ATOM   4693 1HB  ALA B 140     -22.305 -19.898 -55.422  1.00  0.00           H  
ATOM   4694 2HB  ALA B 140     -23.380 -18.725 -54.626  1.00  0.00           H  
ATOM   4695 3HB  ALA B 140     -21.617 -18.568 -54.463  1.00  0.00           H  
ATOM   4696  N   GLU B 141     -20.136 -20.402 -52.725  1.00  0.00           N  
ATOM   4697  CA  GLU B 141     -18.900 -21.163 -52.626  1.00  0.00           C  
ATOM   4698  C   GLU B 141     -19.016 -22.314 -51.643  1.00  0.00           C  
ATOM   4699  O   GLU B 141     -18.455 -23.388 -51.861  1.00  0.00           O  
ATOM   4700  CB  GLU B 141     -17.746 -20.247 -52.210  1.00  0.00           C  
ATOM   4701  CG  GLU B 141     -17.328 -19.240 -53.271  1.00  0.00           C  
ATOM   4702  CD  GLU B 141     -16.234 -18.319 -52.807  1.00  0.00           C  
ATOM   4703  OE1 GLU B 141     -15.542 -18.670 -51.881  1.00  0.00           O  
ATOM   4704  OE2 GLU B 141     -16.091 -17.264 -53.377  1.00  0.00           O  
ATOM   4705  H   GLU B 141     -20.148 -19.438 -52.418  1.00  0.00           H  
ATOM   4706  HA  GLU B 141     -18.669 -21.577 -53.608  1.00  0.00           H  
ATOM   4707 1HB  GLU B 141     -18.029 -19.692 -51.315  1.00  0.00           H  
ATOM   4708 2HB  GLU B 141     -16.874 -20.850 -51.959  1.00  0.00           H  
ATOM   4709 1HG  GLU B 141     -16.983 -19.780 -54.153  1.00  0.00           H  
ATOM   4710 2HG  GLU B 141     -18.197 -18.649 -53.558  1.00  0.00           H  
ATOM   4711  N   ALA B 142     -19.742 -22.123 -50.539  1.00  0.00           N  
ATOM   4712  CA  ALA B 142     -19.955 -23.229 -49.601  1.00  0.00           C  
ATOM   4713  C   ALA B 142     -20.671 -24.382 -50.303  1.00  0.00           C  
ATOM   4714  O   ALA B 142     -20.323 -25.548 -50.114  1.00  0.00           O  
ATOM   4715  CB  ALA B 142     -20.753 -22.765 -48.391  1.00  0.00           C  
ATOM   4716  H   ALA B 142     -20.151 -21.221 -50.337  1.00  0.00           H  
ATOM   4717  HA  ALA B 142     -18.984 -23.571 -49.241  1.00  0.00           H  
ATOM   4718 1HB  ALA B 142     -20.910 -23.604 -47.714  1.00  0.00           H  
ATOM   4719 2HB  ALA B 142     -20.203 -21.978 -47.873  1.00  0.00           H  
ATOM   4720 3HB  ALA B 142     -21.717 -22.377 -48.717  1.00  0.00           H  
ATOM   4721  N   LYS B 143     -21.658 -24.057 -51.106  1.00  0.00           N  
ATOM   4722  CA  LYS B 143     -22.415 -25.076 -51.834  1.00  0.00           C  
ATOM   4723  C   LYS B 143     -21.542 -25.802 -52.780  1.00  0.00           C  
ATOM   4724  O   LYS B 143     -21.579 -27.030 -52.856  1.00  0.00           O  
ATOM   4725  CB  LYS B 143     -23.590 -24.459 -52.595  1.00  0.00           C  
ATOM   4726  CG  LYS B 143     -24.722 -23.961 -51.708  1.00  0.00           C  
ATOM   4727  CD  LYS B 143     -25.842 -23.346 -52.534  1.00  0.00           C  
ATOM   4728  CE  LYS B 143     -26.968 -22.834 -51.648  1.00  0.00           C  
ATOM   4729  NZ  LYS B 143     -28.053 -22.194 -52.440  1.00  0.00           N  
ATOM   4730  H   LYS B 143     -21.903 -23.084 -51.224  1.00  0.00           H  
ATOM   4731  HA  LYS B 143     -22.829 -25.780 -51.112  1.00  0.00           H  
ATOM   4732 1HB  LYS B 143     -23.236 -23.617 -53.190  1.00  0.00           H  
ATOM   4733 2HB  LYS B 143     -24.004 -25.196 -53.284  1.00  0.00           H  
ATOM   4734 1HG  LYS B 143     -25.124 -24.793 -51.129  1.00  0.00           H  
ATOM   4735 2HG  LYS B 143     -24.339 -23.213 -51.015  1.00  0.00           H  
ATOM   4736 1HD  LYS B 143     -25.447 -22.514 -53.120  1.00  0.00           H  
ATOM   4737 2HD  LYS B 143     -26.242 -24.092 -53.219  1.00  0.00           H  
ATOM   4738 1HE  LYS B 143     -27.389 -23.664 -51.081  1.00  0.00           H  
ATOM   4739 2HE  LYS B 143     -26.573 -22.105 -50.942  1.00  0.00           H  
ATOM   4740 1HZ  LYS B 143     -28.779 -21.869 -51.817  1.00  0.00           H  
ATOM   4741 2HZ  LYS B 143     -27.677 -21.411 -52.956  1.00  0.00           H  
ATOM   4742 3HZ  LYS B 143     -28.441 -22.867 -53.086  1.00  0.00           H  
ATOM   4743  N   GLN B 144     -20.741 -25.037 -53.514  1.00  0.00           N  
ATOM   4744  CA  GLN B 144     -19.807 -25.607 -54.477  1.00  0.00           C  
ATOM   4745  C   GLN B 144     -18.775 -26.519 -53.832  1.00  0.00           C  
ATOM   4746  O   GLN B 144     -18.547 -27.638 -54.292  1.00  0.00           O  
ATOM   4747  CB  GLN B 144     -19.094 -24.487 -55.241  1.00  0.00           C  
ATOM   4748  CG  GLN B 144     -19.987 -23.722 -56.202  1.00  0.00           C  
ATOM   4749  CD  GLN B 144     -19.265 -22.567 -56.869  1.00  0.00           C  
ATOM   4750  OE1 GLN B 144     -18.294 -22.030 -56.330  1.00  0.00           O  
ATOM   4751  NE2 GLN B 144     -19.736 -22.179 -58.049  1.00  0.00           N  
ATOM   4752  H   GLN B 144     -20.781 -24.034 -53.402  1.00  0.00           H  
ATOM   4753  HA  GLN B 144     -20.372 -26.202 -55.196  1.00  0.00           H  
ATOM   4754 1HB  GLN B 144     -18.673 -23.774 -54.532  1.00  0.00           H  
ATOM   4755 2HB  GLN B 144     -18.267 -24.908 -55.813  1.00  0.00           H  
ATOM   4756 1HG  GLN B 144     -20.335 -24.403 -56.979  1.00  0.00           H  
ATOM   4757 2HG  GLN B 144     -20.837 -23.321 -55.650  1.00  0.00           H  
ATOM   4758 1HE2 GLN B 144     -19.300 -21.421 -58.536  1.00  0.00           H  
ATOM   4759 2HE2 GLN B 144     -20.526 -22.642 -58.450  1.00  0.00           H  
ATOM   4760  N   ASN B 145     -18.116 -26.082 -52.749  1.00  0.00           N  
ATOM   4761  CA  ASN B 145     -17.084 -26.878 -52.123  1.00  0.00           C  
ATOM   4762  C   ASN B 145     -17.680 -28.091 -51.440  1.00  0.00           C  
ATOM   4763  O   ASN B 145     -17.036 -29.134 -51.332  1.00  0.00           O  
ATOM   4764  CB  ASN B 145     -16.288 -26.044 -51.137  1.00  0.00           C  
ATOM   4765  CG  ASN B 145     -15.366 -25.070 -51.816  1.00  0.00           C  
ATOM   4766  OD1 ASN B 145     -15.267 -25.046 -53.048  1.00  0.00           O  
ATOM   4767  ND2 ASN B 145     -14.690 -24.264 -51.036  1.00  0.00           N  
ATOM   4768  H   ASN B 145     -18.343 -25.177 -52.362  1.00  0.00           H  
ATOM   4769  HA  ASN B 145     -16.389 -27.213 -52.894  1.00  0.00           H  
ATOM   4770 1HB  ASN B 145     -16.972 -25.491 -50.492  1.00  0.00           H  
ATOM   4771 2HB  ASN B 145     -15.697 -26.701 -50.498  1.00  0.00           H  
ATOM   4772 1HD2 ASN B 145     -14.061 -23.596 -51.433  1.00  0.00           H  
ATOM   4773 2HD2 ASN B 145     -14.801 -24.319 -50.044  1.00  0.00           H  
ATOM   4774  N   LEU B 146     -18.938 -27.945 -50.972  1.00  0.00           N  
ATOM   4775  CA  LEU B 146     -19.724 -29.026 -50.360  1.00  0.00           C  
ATOM   4776  C   LEU B 146     -19.887 -30.143 -51.404  1.00  0.00           C  
ATOM   4777  O   LEU B 146     -19.585 -31.306 -51.136  1.00  0.00           O  
ATOM   4778  CB  LEU B 146     -21.095 -28.517 -49.898  1.00  0.00           C  
ATOM   4779  CG  LEU B 146     -22.030 -29.577 -49.300  1.00  0.00           C  
ATOM   4780  CD1 LEU B 146     -21.390 -30.174 -48.053  1.00  0.00           C  
ATOM   4781  CD2 LEU B 146     -23.374 -28.941 -48.973  1.00  0.00           C  
ATOM   4782  H   LEU B 146     -19.347 -27.025 -51.057  1.00  0.00           H  
ATOM   4783  HA  LEU B 146     -19.186 -29.393 -49.485  1.00  0.00           H  
ATOM   4784 1HB  LEU B 146     -20.943 -27.747 -49.144  1.00  0.00           H  
ATOM   4785 2HB  LEU B 146     -21.605 -28.069 -50.750  1.00  0.00           H  
ATOM   4786  HG  LEU B 146     -22.174 -30.383 -50.018  1.00  0.00           H  
ATOM   4787 1HD1 LEU B 146     -22.054 -30.926 -47.628  1.00  0.00           H  
ATOM   4788 2HD1 LEU B 146     -20.440 -30.638 -48.318  1.00  0.00           H  
ATOM   4789 3HD1 LEU B 146     -21.217 -29.386 -47.319  1.00  0.00           H  
ATOM   4790 1HD2 LEU B 146     -24.038 -29.695 -48.548  1.00  0.00           H  
ATOM   4791 2HD2 LEU B 146     -23.230 -28.136 -48.252  1.00  0.00           H  
ATOM   4792 3HD2 LEU B 146     -23.816 -28.539 -49.885  1.00  0.00           H  
ATOM   4793  N   GLY B 147     -20.366 -29.773 -52.589  1.00  0.00           N  
ATOM   4794  CA  GLY B 147     -20.564 -30.729 -53.637  1.00  0.00           C  
ATOM   4795  C   GLY B 147     -19.279 -31.392 -54.010  1.00  0.00           C  
ATOM   4796  O   GLY B 147     -19.223 -32.611 -54.178  1.00  0.00           O  
ATOM   4797  H   GLY B 147     -20.594 -28.803 -52.759  1.00  0.00           H  
ATOM   4798 1HA  GLY B 147     -21.285 -31.480 -53.312  1.00  0.00           H  
ATOM   4799 2HA  GLY B 147     -20.989 -30.232 -54.508  1.00  0.00           H  
ATOM   4800  N   ASN B 148     -18.227 -30.572 -54.140  1.00  0.00           N  
ATOM   4801  CA  ASN B 148     -16.933 -31.104 -54.528  1.00  0.00           C  
ATOM   4802  C   ASN B 148     -16.428 -32.099 -53.510  1.00  0.00           C  
ATOM   4803  O   ASN B 148     -15.942 -33.173 -53.865  1.00  0.00           O  
ATOM   4804  CB  ASN B 148     -15.929 -29.982 -54.723  1.00  0.00           C  
ATOM   4805  CG  ASN B 148     -16.177 -29.197 -55.981  1.00  0.00           C  
ATOM   4806  OD1 ASN B 148     -16.745 -29.715 -56.949  1.00  0.00           O  
ATOM   4807  ND2 ASN B 148     -15.762 -27.956 -55.985  1.00  0.00           N  
ATOM   4808  H   ASN B 148     -18.321 -29.580 -53.972  1.00  0.00           H  
ATOM   4809  HA  ASN B 148     -17.041 -31.608 -55.489  1.00  0.00           H  
ATOM   4810 1HB  ASN B 148     -15.971 -29.304 -53.870  1.00  0.00           H  
ATOM   4811 2HB  ASN B 148     -14.922 -30.398 -54.761  1.00  0.00           H  
ATOM   4812 1HD2 ASN B 148     -15.900 -27.385 -56.795  1.00  0.00           H  
ATOM   4813 2HD2 ASN B 148     -15.307 -27.578 -55.179  1.00  0.00           H  
ATOM   4814  N   ALA B 149     -16.542 -31.734 -52.220  1.00  0.00           N  
ATOM   4815  CA  ALA B 149     -16.106 -32.605 -51.142  1.00  0.00           C  
ATOM   4816  C   ALA B 149     -16.869 -33.940 -51.174  1.00  0.00           C  
ATOM   4817  O   ALA B 149     -16.290 -35.002 -50.950  1.00  0.00           O  
ATOM   4818  CB  ALA B 149     -16.291 -31.912 -49.799  1.00  0.00           C  
ATOM   4819  H   ALA B 149     -16.942 -30.834 -51.996  1.00  0.00           H  
ATOM   4820  HA  ALA B 149     -15.041 -32.806 -51.268  1.00  0.00           H  
ATOM   4821 1HB  ALA B 149     -15.956 -32.572 -49.000  1.00  0.00           H  
ATOM   4822 2HB  ALA B 149     -15.705 -30.993 -49.781  1.00  0.00           H  
ATOM   4823 3HB  ALA B 149     -17.343 -31.673 -49.655  1.00  0.00           H  
ATOM   4824  N   LYS B 150     -18.160 -33.905 -51.446  1.00  0.00           N  
ATOM   4825  CA  LYS B 150     -18.976 -35.126 -51.587  1.00  0.00           C  
ATOM   4826  C   LYS B 150     -18.478 -36.011 -52.746  1.00  0.00           C  
ATOM   4827  O   LYS B 150     -18.491 -37.238 -52.653  1.00  0.00           O  
ATOM   4828  CB  LYS B 150     -20.447 -34.763 -51.801  1.00  0.00           C  
ATOM   4829  CG  LYS B 150     -21.136 -34.181 -50.575  1.00  0.00           C  
ATOM   4830  CD  LYS B 150     -22.586 -33.828 -50.870  1.00  0.00           C  
ATOM   4831  CE  LYS B 150     -23.274 -33.238 -49.649  1.00  0.00           C  
ATOM   4832  NZ  LYS B 150     -24.682 -32.853 -49.934  1.00  0.00           N  
ATOM   4833  H   LYS B 150     -18.600 -33.003 -51.563  1.00  0.00           H  
ATOM   4834  HA  LYS B 150     -18.905 -35.698 -50.661  1.00  0.00           H  
ATOM   4835 1HB  LYS B 150     -20.528 -34.034 -52.608  1.00  0.00           H  
ATOM   4836 2HB  LYS B 150     -21.000 -35.651 -52.106  1.00  0.00           H  
ATOM   4837 1HG  LYS B 150     -21.105 -34.905 -49.761  1.00  0.00           H  
ATOM   4838 2HG  LYS B 150     -20.611 -33.280 -50.256  1.00  0.00           H  
ATOM   4839 1HD  LYS B 150     -22.627 -33.105 -51.686  1.00  0.00           H  
ATOM   4840 2HD  LYS B 150     -23.123 -34.726 -51.179  1.00  0.00           H  
ATOM   4841 1HE  LYS B 150     -23.266 -33.966 -48.839  1.00  0.00           H  
ATOM   4842 2HE  LYS B 150     -22.730 -32.353 -49.317  1.00  0.00           H  
ATOM   4843 1HZ  LYS B 150     -25.102 -32.466 -49.101  1.00  0.00           H  
ATOM   4844 2HZ  LYS B 150     -24.701 -32.163 -50.672  1.00  0.00           H  
ATOM   4845 3HZ  LYS B 150     -25.202 -33.669 -50.225  1.00  0.00           H  
ATOM   4846  N   GLN B 151     -18.033 -35.398 -53.845  1.00  0.00           N  
ATOM   4847  CA  GLN B 151     -17.406 -36.156 -54.941  1.00  0.00           C  
ATOM   4848  C   GLN B 151     -16.106 -36.803 -54.511  1.00  0.00           C  
ATOM   4849  O   GLN B 151     -15.850 -37.972 -54.842  1.00  0.00           O  
ATOM   4850  CB  GLN B 151     -17.146 -35.247 -56.147  1.00  0.00           C  
ATOM   4851  CG  GLN B 151     -18.405 -34.792 -56.865  1.00  0.00           C  
ATOM   4852  CD  GLN B 151     -18.108 -33.826 -57.997  1.00  0.00           C  
ATOM   4853  OE1 GLN B 151     -17.088 -33.132 -57.987  1.00  0.00           O  
ATOM   4854  NE2 GLN B 151     -18.999 -33.777 -58.981  1.00  0.00           N  
ATOM   4855  H   GLN B 151     -18.127 -34.396 -53.930  1.00  0.00           H  
ATOM   4856  HA  GLN B 151     -18.094 -36.941 -55.257  1.00  0.00           H  
ATOM   4857 1HB  GLN B 151     -16.605 -34.359 -55.821  1.00  0.00           H  
ATOM   4858 2HB  GLN B 151     -16.517 -35.769 -56.867  1.00  0.00           H  
ATOM   4859 1HG  GLN B 151     -18.908 -35.665 -57.283  1.00  0.00           H  
ATOM   4860 2HG  GLN B 151     -19.058 -34.292 -56.152  1.00  0.00           H  
ATOM   4861 1HE2 GLN B 151     -18.857 -33.159 -59.754  1.00  0.00           H  
ATOM   4862 2HE2 GLN B 151     -19.813 -34.358 -58.949  1.00  0.00           H  
ATOM   4863  N   LYS B 152     -15.269 -36.022 -53.820  1.00  0.00           N  
ATOM   4864  CA  LYS B 152     -13.991 -36.493 -53.301  1.00  0.00           C  
ATOM   4865  C   LYS B 152     -14.193 -37.715 -52.441  1.00  0.00           C  
ATOM   4866  O   LYS B 152     -13.468 -38.679 -52.618  1.00  0.00           O  
ATOM   4867  CB  LYS B 152     -13.288 -35.396 -52.499  1.00  0.00           C  
ATOM   4868  CG  LYS B 152     -12.799 -34.220 -53.335  1.00  0.00           C  
ATOM   4869  CD  LYS B 152     -11.673 -34.637 -54.270  1.00  0.00           C  
ATOM   4870  CE  LYS B 152     -11.133 -33.450 -55.052  1.00  0.00           C  
ATOM   4871  NZ  LYS B 152     -10.051 -33.848 -55.993  1.00  0.00           N  
ATOM   4872  H   LYS B 152     -15.544 -35.065 -53.656  1.00  0.00           H  
ATOM   4873  HA  LYS B 152     -13.347 -36.746 -54.144  1.00  0.00           H  
ATOM   4874 1HB  LYS B 152     -13.968 -35.007 -51.741  1.00  0.00           H  
ATOM   4875 2HB  LYS B 152     -12.427 -35.819 -51.981  1.00  0.00           H  
ATOM   4876 1HG  LYS B 152     -13.625 -33.827 -53.928  1.00  0.00           H  
ATOM   4877 2HG  LYS B 152     -12.439 -33.431 -52.677  1.00  0.00           H  
ATOM   4878 1HD  LYS B 152     -10.862 -35.079 -53.689  1.00  0.00           H  
ATOM   4879 2HD  LYS B 152     -12.041 -35.385 -54.973  1.00  0.00           H  
ATOM   4880 1HE  LYS B 152     -11.940 -32.990 -55.619  1.00  0.00           H  
ATOM   4881 2HE  LYS B 152     -10.737 -32.707 -54.358  1.00  0.00           H  
ATOM   4882 1HZ  LYS B 152      -9.720 -33.034 -56.490  1.00  0.00           H  
ATOM   4883 2HZ  LYS B 152      -9.287 -34.259 -55.475  1.00  0.00           H  
ATOM   4884 3HZ  LYS B 152     -10.410 -34.522 -56.653  1.00  0.00           H  
ATOM   4885  N   GLN B 153     -15.163 -37.698 -51.520  1.00  0.00           N  
ATOM   4886  CA  GLN B 153     -15.430 -38.912 -50.718  1.00  0.00           C  
ATOM   4887  C   GLN B 153     -16.047 -40.045 -51.555  1.00  0.00           C  
ATOM   4888  O   GLN B 153     -15.491 -41.146 -51.592  1.00  0.00           O  
ATOM   4889  CB  GLN B 153     -16.359 -38.579 -49.547  1.00  0.00           C  
ATOM   4890  CG  GLN B 153     -16.652 -39.755 -48.631  1.00  0.00           C  
ATOM   4891  CD  GLN B 153     -17.558 -39.377 -47.475  1.00  0.00           C  
ATOM   4892  OE1 GLN B 153     -18.490 -38.583 -47.632  1.00  0.00           O  
ATOM   4893  NE2 GLN B 153     -17.290 -39.943 -46.304  1.00  0.00           N  
ATOM   4894  H   GLN B 153     -15.719 -36.870 -51.361  1.00  0.00           H  
ATOM   4895  HA  GLN B 153     -14.485 -39.271 -50.309  1.00  0.00           H  
ATOM   4896 1HB  GLN B 153     -15.916 -37.786 -48.945  1.00  0.00           H  
ATOM   4897 2HB  GLN B 153     -17.309 -38.206 -49.930  1.00  0.00           H  
ATOM   4898 1HG  GLN B 153     -17.143 -40.539 -49.208  1.00  0.00           H  
ATOM   4899 2HG  GLN B 153     -15.712 -40.126 -48.221  1.00  0.00           H  
ATOM   4900 1HE2 GLN B 153     -17.854 -39.732 -45.504  1.00  0.00           H  
ATOM   4901 2HE2 GLN B 153     -16.524 -40.582 -46.220  1.00  0.00           H  
ATOM   4902  N   GLY B 154     -17.188 -39.796 -52.197  1.00  0.00           N  
ATOM   4903  CA  GLY B 154     -17.872 -40.819 -52.983  1.00  0.00           C  
ATOM   4904  C   GLY B 154     -18.636 -41.808 -52.113  1.00  0.00           C  
ATOM   4905  O   GLY B 154     -19.715 -41.515 -51.676  1.00  0.00           O  
ATOM   4906  OXT GLY B 154     -18.160 -42.882 -51.865  1.00  0.00           O  
ATOM   4907  H   GLY B 154     -17.589 -38.871 -52.138  1.00  0.00           H  
ATOM   4908 1HA  GLY B 154     -18.568 -40.342 -53.674  1.00  0.00           H  
ATOM   4909 2HA  GLY B 154     -17.145 -41.363 -53.584  1.00  0.00           H  
TER                                                                             
ATOM   4911  N   SER C   1       2.928 -16.036  28.877  1.00  0.00           N  
ATOM   4912  CA  SER C   1       2.540 -14.673  28.534  1.00  0.00           C  
ATOM   4913  C   SER C   1       3.680 -13.933  27.847  1.00  0.00           C  
ATOM   4914  O   SER C   1       3.468 -12.903  27.206  1.00  0.00           O  
ATOM   4915  CB  SER C   1       2.116 -13.921  29.780  1.00  0.00           C  
ATOM   4916  OG  SER C   1       3.192 -13.767  30.664  1.00  0.00           O  
ATOM   4917 1H   SER C   1       2.162 -16.497  29.326  1.00  0.00           H  
ATOM   4918 2H   SER C   1       3.174 -16.533  28.045  1.00  0.00           H  
ATOM   4919 3H   SER C   1       3.712 -16.014  29.497  1.00  0.00           H  
ATOM   4920  HA  SER C   1       1.695 -14.716  27.845  1.00  0.00           H  
ATOM   4921 1HB  SER C   1       1.728 -12.942  29.500  1.00  0.00           H  
ATOM   4922 2HB  SER C   1       1.311 -14.462  30.275  1.00  0.00           H  
ATOM   4923  HG  SER C   1       2.954 -13.041  31.247  1.00  0.00           H  
ATOM   4924  N   SER C   2       4.891 -14.463  27.984  1.00  0.00           N  
ATOM   4925  CA  SER C   2       6.072 -13.835  27.404  1.00  0.00           C  
ATOM   4926  C   SER C   2       5.996 -13.818  25.883  1.00  0.00           C  
ATOM   4927  O   SER C   2       6.692 -13.044  25.225  1.00  0.00           O  
ATOM   4928  CB  SER C   2       7.323 -14.568  27.848  1.00  0.00           C  
ATOM   4929  OG  SER C   2       7.348 -15.873  27.339  1.00  0.00           O  
ATOM   4930  H   SER C   2       4.995 -15.323  28.503  1.00  0.00           H  
ATOM   4931  HA  SER C   2       6.111 -12.802  27.748  1.00  0.00           H  
ATOM   4932 1HB  SER C   2       8.204 -14.024  27.505  1.00  0.00           H  
ATOM   4933 2HB  SER C   2       7.360 -14.598  28.936  1.00  0.00           H  
ATOM   4934  HG  SER C   2       8.252 -16.180  27.441  1.00  0.00           H  
ATOM   4935  N   GLU C   3       5.146 -14.675  25.328  1.00  0.00           N  
ATOM   4936  CA  GLU C   3       4.972 -14.756  23.883  1.00  0.00           C  
ATOM   4937  C   GLU C   3       4.489 -13.429  23.312  1.00  0.00           C  
ATOM   4938  O   GLU C   3       4.632 -13.167  22.117  1.00  0.00           O
[truncated: 793,199 more chars]
